# Supplementary material for: A glutamine-based single α-helix scaffold to target globular proteins
Source: Nat Commun. 2022 Nov 18;13:7073. doi: 10.1038/s41467-022-34793-6 (PMC9674830; doi:10.1038/s41467-022-34793-6)
Supplement: Supplementary file 7 — Supplementary Data 4 [file 41467_2022_34793_MOESM7_ESM.zip › ColabFold_p37n/p37n_no_MSAs/Q75AP6.pdb]

ATOM      1  N   MET A   1      18.948  38.695  62.791  1.00 37.79           N  
ATOM      2  H   MET A   1      19.134  37.899  62.199  1.00 37.79           H  
ATOM      3  H2  MET A   1      19.083  38.449  63.762  1.00 37.79           H  
ATOM      4  H3  MET A   1      17.989  38.967  62.625  1.00 37.79           H  
ATOM      5  CA  MET A   1      19.852  39.793  62.381  1.00 37.79           C  
ATOM      6  HA  MET A   1      19.590  40.714  62.903  1.00 37.79           H  
ATOM      7  C   MET A   1      19.643  40.013  60.898  1.00 37.79           C  
ATOM      8  CB  MET A   1      21.327  39.455  62.649  1.00 37.79           C  
ATOM      9  HB2 MET A   1      21.555  38.480  62.219  1.00 37.79           H  
ATOM     10  HB3 MET A   1      21.961  40.200  62.167  1.00 37.79           H  
ATOM     11  O   MET A   1      19.289  39.035  60.248  1.00 37.79           O  
ATOM     12  CG  MET A   1      21.652  39.435  64.147  1.00 37.79           C  
ATOM     13  HG2 MET A   1      21.628  40.455  64.531  1.00 37.79           H  
ATOM     14  HG3 MET A   1      20.888  38.860  64.669  1.00 37.79           H  
ATOM     15  SD  MET A   1      23.249  38.687  64.562  1.00 37.79           S  
ATOM     16  CE  MET A   1      24.407  39.869  63.817  1.00 37.79           C  
ATOM     17  HE1 MET A   1      24.276  39.892  62.735  1.00 37.79           H  
ATOM     18  HE2 MET A   1      24.235  40.864  64.227  1.00 37.79           H  
ATOM     19  HE3 MET A   1      25.429  39.564  64.043  1.00 37.79           H  
ATOM     20  N   SER A   2      19.875  41.235  60.414  1.00 41.57           N  
ATOM     21  H   SER A   2      20.258  41.947  61.019  1.00 41.57           H  
ATOM     22  CA  SER A   2      19.708  41.652  59.012  1.00 41.57           C  
ATOM     23  HA  SER A   2      20.024  42.695  58.990  1.00 41.57           H  
ATOM     24  C   SER A   2      18.263  41.633  58.468  1.00 41.57           C  
ATOM     25  CB  SER A   2      20.695  40.881  58.126  1.00 41.57           C  
ATOM     26  HB2 SER A   2      20.631  39.810  58.318  1.00 41.57           H  
ATOM     27  HB3 SER A   2      20.467  41.039  57.072  1.00 41.57           H  
ATOM     28  O   SER A   2      17.453  40.813  58.889  1.00 41.57           O  
ATOM     29  OG  SER A   2      21.998  41.346  58.424  1.00 41.57           O  
ATOM     30  HG  SER A   2      22.108  42.152  57.914  1.00 41.57           H  
ATOM     31  N   ASP A   3      17.855  42.540  57.571  1.00 44.19           N  
ATOM     32  H   ASP A   3      16.903  42.429  57.254  1.00 44.19           H  
ATOM     33  CA  ASP A   3      18.491  43.810  57.154  1.00 44.19           C  
ATOM     34  HA  ASP A   3      19.050  44.229  57.990  1.00 44.19           H  
ATOM     35  C   ASP A   3      17.433  44.880  56.818  1.00 44.19           C  
ATOM     36  CB  ASP A   3      19.442  43.621  55.946  1.00 44.19           C  
ATOM     37  HB2 ASP A   3      19.109  42.769  55.354  1.00 44.19           H  
ATOM     38  HB3 ASP A   3      19.393  44.498  55.300  1.00 44.19           H  
ATOM     39  O   ASP A   3      16.255  44.579  56.621  1.00 44.19           O  
ATOM     40  CG  ASP A   3      20.913  43.442  56.338  1.00 44.19           C  
ATOM     41  OD1 ASP A   3      21.308  43.917  57.427  1.00 44.19           O  
ATOM     42  OD2 ASP A   3      21.626  42.719  55.618  1.00 44.19           O  
ATOM     43  N   GLN A   4      17.871  46.142  56.780  1.00 38.05           N  
ATOM     44  H   GLN A   4      18.863  46.290  56.900  1.00 38.05           H  
ATOM     45  CA  GLN A   4      17.107  47.352  56.444  1.00 38.05           C  
ATOM     46  HA  GLN A   4      16.329  47.110  55.720  1.00 38.05           H  
ATOM     47  C   GLN A   4      18.067  48.400  55.833  1.00 38.05           C  
ATOM     48  CB  GLN A   4      16.485  47.941  57.729  1.00 38.05           C  
ATOM     49  HB2 GLN A   4      16.088  48.932  57.509  1.00 38.05           H  
ATOM     50  HB3 GLN A   4      17.266  48.061  58.480  1.00 38.05           H  
ATOM     51  O   GLN A   4      19.272  48.285  56.067  1.00 38.05           O  
ATOM     52  CG  GLN A   4      15.339  47.108  58.320  1.00 38.05           C  
ATOM     53  HG2 GLN A   4      15.720  46.149  58.670  1.00 38.05           H  
ATOM     54  HG3 GLN A   4      14.598  46.925  57.542  1.00 38.05           H  
ATOM     55  CD  GLN A   4      14.660  47.798  59.501  1.00 38.05           C  
ATOM     56  NE2 GLN A   4      13.417  47.476  59.785  1.00 38.05           N  
ATOM     57 HE21 GLN A   4      12.921  46.801  59.222  1.00 38.05           H  
ATOM     58 HE22 GLN A   4      13.004  47.976  60.560  1.00 38.05           H  
ATOM     59  OE1 GLN A   4      15.217  48.626  60.200  1.00 38.05           O  
ATOM     60  N   PRO A   5      17.589  49.458  55.140  1.00 48.99           N  
ATOM     61  CA  PRO A   5      16.202  49.796  54.803  1.00 48.99           C  
ATOM     62  HA  PRO A   5      15.480  49.119  55.259  1.00 48.99           H  
ATOM     63  C   PRO A   5      15.952  49.854  53.277  1.00 48.99           C  
ATOM     64  CB  PRO A   5      16.067  51.195  55.420  1.00 48.99           C  
ATOM     65  HB2 PRO A   5      15.217  51.759  55.038  1.00 48.99           H  
ATOM     66  HB3 PRO A   5      15.999  51.115  56.505  1.00 48.99           H  
ATOM     67  O   PRO A   5      16.833  49.571  52.469  1.00 48.99           O  
ATOM     68  CG  PRO A   5      17.401  51.846  55.040  1.00 48.99           C  
ATOM     69  HG2 PRO A   5      17.701  52.588  55.780  1.00 48.99           H  
ATOM     70  HG3 PRO A   5      17.326  52.305  54.054  1.00 48.99           H  
ATOM     71  CD  PRO A   5      18.387  50.673  54.987  1.00 48.99           C  
ATOM     72  HD2 PRO A   5      18.914  50.661  54.033  1.00 48.99           H  
ATOM     73  HD3 PRO A   5      19.103  50.770  55.803  1.00 48.99           H  
ATOM     74  N   ALA A   6      14.762  50.315  52.882  1.00 50.06           N  
ATOM     75  H   ALA A   6      14.054  50.485  53.582  1.00 50.06           H  
ATOM     76  CA  ALA A   6      14.517  50.939  51.581  1.00 50.06           C  
ATOM     77  HA  ALA A   6      15.452  51.344  51.195  1.00 50.06           H  
ATOM     78  C   ALA A   6      13.521  52.101  51.760  1.00 50.06           C  
ATOM     79  CB  ALA A   6      14.000  49.884  50.594  1.00 50.06           C  
ATOM     80  HB1 ALA A   6      14.744  49.096  50.476  1.00 50.06           H  
ATOM     81  HB2 ALA A   6      13.816  50.346  49.624  1.00 50.06           H  
ATOM     82  HB3 ALA A   6      13.072  49.451  50.965  1.00 50.06           H  
ATOM     83  O   ALA A   6      12.535  51.947  52.480  1.00 50.06           O  
ATOM     84  N   GLN A   7      13.777  53.255  51.135  1.00 35.31           N  
ATOM     85  H   GLN A   7      14.598  53.323  50.551  1.00 35.31           H  
ATOM     86  CA  GLN A   7      12.926  54.453  51.198  1.00 35.31           C  
ATOM     87  HA  GLN A   7      11.893  54.163  51.392  1.00 35.31           H  
ATOM     88  C   GLN A   7      12.959  55.213  49.866  1.00 35.31           C  
ATOM     89  CB  GLN A   7      13.393  55.400  52.319  1.00 35.31           C  
ATOM     90  HB2 GLN A   7      12.966  56.386  52.131  1.00 35.31           H  
ATOM     91  HB3 GLN A   7      14.479  55.495  52.292  1.00 35.31           H  
ATOM     92  O   GLN A   7      14.037  55.430  49.314  1.00 35.31           O  
ATOM     93  CG  GLN A   7      12.949  54.954  53.719  1.00 35.31           C  
ATOM     94  HG2 GLN A   7      11.862  54.876  53.744  1.00 35.31           H  
ATOM     95  HG3 GLN A   7      13.377  53.977  53.944  1.00 35.31           H  
ATOM     96  CD  GLN A   7      13.392  55.932  54.800  1.00 35.31           C  
ATOM     97  NE2 GLN A   7      12.982  57.181  54.745  1.00 35.31           N  
ATOM     98 HE21 GLN A   7      12.441  57.518  53.961  1.00 35.31           H  
ATOM     99 HE22 GLN A   7      13.318  57.797  55.472  1.00 35.31           H  
ATOM    100  OE1 GLN A   7      14.112  55.586  55.722  1.00 35.31           O  
ATOM    101  N   SER A   8      11.781  55.591  49.363  1.00 49.06           N  
ATOM    102  H   SER A   8      10.948  55.313  49.861  1.00 49.06           H  
ATOM    103  CA  SER A   8      11.529  56.571  48.291  1.00 49.06           C  
ATOM    104  HA  SER A   8      12.035  57.507  48.527  1.00 49.06           H  
ATOM    105  C   SER A   8      10.010  56.806  48.169  1.00 49.06           C  
ATOM    106  CB  SER A   8      12.008  56.064  46.923  1.00 49.06           C  
ATOM    107  HB2 SER A   8      11.639  55.051  46.764  1.00 49.06           H  
ATOM    108  HB3 SER A   8      11.608  56.705  46.137  1.00 49.06           H  
ATOM    109  O   SER A   8       9.231  55.913  48.498  1.00 49.06           O  
ATOM    110  OG  SER A   8      13.418  56.078  46.824  1.00 49.06           O  
ATOM    111  HG  SER A   8      13.768  55.901  47.700  1.00 49.06           H  
ATOM    112  N   ASP A   9       9.549  57.892  47.551  1.00 39.71           N  
ATOM    113  H   ASP A   9       8.738  57.711  46.976  1.00 39.71           H  
ATOM    114  CA  ASP A   9       9.380  59.200  48.206  1.00 39.71           C  
ATOM    115  HA  ASP A   9       8.964  59.029  49.199  1.00 39.71           H  
ATOM    116  C   ASP A   9       8.314  60.030  47.445  1.00 39.71           C  
ATOM    117  CB  ASP A   9      10.727  59.936  48.376  1.00 39.71           C  
ATOM    118  HB2 ASP A   9      11.528  59.431  47.837  1.00 39.71           H  
ATOM    119  HB3 ASP A   9      10.673  60.945  47.966  1.00 39.71           H  
ATOM    120  O   ASP A   9       7.628  59.495  46.573  1.00 39.71           O  
ATOM    121  CG  ASP A   9      11.048  60.027  49.871  1.00 39.71           C  
ATOM    122  OD1 ASP A   9      10.518  60.971  50.496  1.00 39.71           O  
ATOM    123  OD2 ASP A   9      11.720  59.106  50.390  1.00 39.71           O  
ATOM    124  N   LEU A  10       8.123  61.306  47.799  1.00 36.69           N  
ATOM    125  H   LEU A  10       8.747  61.677  48.502  1.00 36.69           H  
ATOM    126  CA  LEU A  10       7.208  62.259  47.132  1.00 36.69           C  
ATOM    127  HA  LEU A  10       6.391  61.710  46.665  1.00 36.69           H  
ATOM    128  C   LEU A  10       7.925  63.031  45.992  1.00 36.69           C  
ATOM    129  CB  LEU A  10       6.633  63.191  48.223  1.00 36.69           C  
ATOM    130  HB2 LEU A  10       6.391  64.157  47.780  1.00 36.69           H  
ATOM    131  HB3 LEU A  10       7.395  63.382  48.979  1.00 36.69           H  
ATOM    132  O   LEU A  10       9.159  63.028  45.981  1.00 36.69           O  
ATOM    133  CG  LEU A  10       5.358  62.650  48.899  1.00 36.69           C  
ATOM    134  HG  LEU A  10       4.597  62.485  48.136  1.00 36.69           H  
ATOM    135  CD1 LEU A  10       5.569  61.344  49.669  1.00 36.69           C  
ATOM    136 HD11 LEU A  10       5.800  60.539  48.971  1.00 36.69           H  
ATOM    137 HD12 LEU A  10       6.393  61.454  50.374  1.00 36.69           H  
ATOM    138 HD13 LEU A  10       4.661  61.075  50.208  1.00 36.69           H  
ATOM    139  CD2 LEU A  10       4.825  63.691  49.885  1.00 36.69           C  
ATOM    140 HD21 LEU A  10       3.895  63.337  50.329  1.00 36.69           H  
ATOM    141 HD22 LEU A  10       5.559  63.866  50.672  1.00 36.69           H  
ATOM    142 HD23 LEU A  10       4.629  64.627  49.361  1.00 36.69           H  
ATOM    143  N   PRO A  11       7.230  63.730  45.055  1.00 43.32           N  
ATOM    144  CA  PRO A  11       5.814  64.156  45.028  1.00 43.32           C  
ATOM    145  HA  PRO A  11       5.283  63.858  45.931  1.00 43.32           H  
ATOM    146  C   PRO A  11       5.048  63.516  43.822  1.00 43.32           C  
ATOM    147  CB  PRO A  11       6.007  65.681  45.044  1.00 43.32           C  
ATOM    148  HB2 PRO A  11       5.141  66.268  44.735  1.00 43.32           H  
ATOM    149  HB3 PRO A  11       6.258  65.981  46.061  1.00 43.32           H  
ATOM    150  O   PRO A  11       5.416  62.418  43.421  1.00 43.32           O  
ATOM    151  CG  PRO A  11       7.229  65.940  44.157  1.00 43.32           C  
ATOM    152  HG2 PRO A  11       6.941  66.270  43.159  1.00 43.32           H  
ATOM    153  HG3 PRO A  11       7.881  66.679  44.622  1.00 43.32           H  
ATOM    154  CD  PRO A  11       7.916  64.578  44.082  1.00 43.32           C  
ATOM    155  HD2 PRO A  11       7.794  64.155  43.085  1.00 43.32           H  
ATOM    156  HD3 PRO A  11       8.978  64.695  44.297  1.00 43.32           H  
ATOM    157  N   ASP A  12       3.960  64.013  43.206  1.00 42.18           N  
ATOM    158  H   ASP A  12       3.569  63.365  42.538  1.00 42.18           H  
ATOM    159  CA  ASP A  12       3.235  65.300  43.264  1.00 42.18           C  
ATOM    160  HA  ASP A  12       3.226  65.668  44.290  1.00 42.18           H  
ATOM    161  C   ASP A  12       1.751  65.159  42.829  1.00 42.18           C  
ATOM    162  CB  ASP A  12       3.935  66.317  42.331  1.00 42.18           C  
ATOM    163  HB2 ASP A  12       3.480  66.282  41.340  1.00 42.18           H  
ATOM    164  HB3 ASP A  12       4.980  66.036  42.203  1.00 42.18           H  
ATOM    165  O   ASP A  12       1.302  64.072  42.462  1.00 42.18           O  
ATOM    166  CG  ASP A  12       3.878  67.754  42.865  1.00 42.18           C  
ATOM    167  OD1 ASP A  12       2.931  68.054  43.630  1.00 42.18           O  
ATOM    168  OD2 ASP A  12       4.803  68.524  42.535  1.00 42.18           O  
ATOM    169  N   GLN A  13       0.978  66.253  42.855  1.00 32.95           N  
ATOM    170  H   GLN A  13       1.426  67.120  43.116  1.00 32.95           H  
ATOM    171  CA  GLN A  13      -0.458  66.282  42.540  1.00 32.95           C  
ATOM    172  HA  GLN A  13      -0.844  65.264  42.590  1.00 32.95           H  
ATOM    173  C   GLN A  13      -0.783  66.820  41.134  1.00 32.95           C  
ATOM    174  CB  GLN A  13      -1.217  67.101  43.600  1.00 32.95           C  
ATOM    175  HB2 GLN A  13      -0.775  68.094  43.679  1.00 32.95           H  
ATOM    176  HB3 GLN A  13      -2.252  67.212  43.276  1.00 32.95           H  
ATOM    177  O   GLN A  13      -0.632  68.006  40.850  1.00 32.95           O  
ATOM    178  CG  GLN A  13      -1.214  66.429  44.978  1.00 32.95           C  
ATOM    179  HG2 GLN A  13      -1.605  65.415  44.893  1.00 32.95           H  
ATOM    180  HG3 GLN A  13      -0.192  66.374  45.352  1.00 32.95           H  
ATOM    181  CD  GLN A  13      -2.080  67.196  45.971  1.00 32.95           C  
ATOM    182  NE2 GLN A  13      -1.497  67.852  46.948  1.00 32.95           N  
ATOM    183 HE21 GLN A  13      -0.489  67.890  47.001  1.00 32.95           H  
ATOM    184 HE22 GLN A  13      -2.111  68.372  47.559  1.00 32.95           H  
ATOM    185  OE1 GLN A  13      -3.297  67.229  45.890  1.00 32.95           O  
ATOM    186  N   GLY A  14      -1.362  65.965  40.284  1.00 41.98           N  
ATOM    187  H   GLY A  14      -1.453  65.005  40.583  1.00 41.98           H  
ATOM    188  CA  GLY A  14      -2.181  66.393  39.141  1.00 41.98           C  
ATOM    189  HA2 GLY A  14      -2.114  65.653  38.343  1.00 41.98           H  
ATOM    190  HA3 GLY A  14      -1.816  67.346  38.757  1.00 41.98           H  
ATOM    191  C   GLY A  14      -3.653  66.538  39.549  1.00 41.98           C  
ATOM    192  O   GLY A  14      -4.155  65.714  40.313  1.00 41.98           O  
ATOM    193  N   ALA A  15      -4.354  67.565  39.058  1.00 35.62           N  
ATOM    194  H   ALA A  15      -3.914  68.205  38.412  1.00 35.62           H  
ATOM    195  CA  ALA A  15      -5.725  67.874  39.478  1.00 35.62           C  
ATOM    196  HA  ALA A  15      -6.209  66.951  39.797  1.00 35.62           H  
ATOM    197  C   ALA A  15      -6.592  68.485  38.360  1.00 35.62           C  
ATOM    198  CB  ALA A  15      -5.654  68.819  40.687  1.00 35.62           C  
ATOM    199  HB1 ALA A  15      -6.658  69.032  41.054  1.00 35.62           H  
ATOM    200  HB2 ALA A  15      -5.173  69.754  40.400  1.00 35.62           H  
ATOM    201  HB3 ALA A  15      -5.080  68.353  41.487  1.00 35.62           H  
ATOM    202  O   ALA A  15      -6.083  69.209  37.507  1.00 35.62           O  
ATOM    203  N   LEU A  16      -7.913  68.261  38.467  1.00 43.29           N  
ATOM    204  H   LEU A  16      -8.190  67.659  39.229  1.00 43.29           H  
ATOM    205  CA  LEU A  16      -8.992  68.709  37.562  1.00 43.29           C  
ATOM    206  HA  LEU A  16      -9.923  68.367  38.013  1.00 43.29           H  
ATOM    207  C   LEU A  16      -8.944  68.126  36.126  1.00 43.29           C  
ATOM    208  CB  LEU A  16      -9.046  70.256  37.500  1.00 43.29           C  
ATOM    209  HB2 LEU A  16      -8.179  70.599  36.933  1.00 43.29           H  
ATOM    210  HB3 LEU A  16      -9.927  70.549  36.929  1.00 43.29           H  
ATOM    211  O   LEU A  16      -7.884  67.725  35.654  1.00 43.29           O  
ATOM    212  CG  LEU A  16      -9.067  71.018  38.837  1.00 43.29           C  
ATOM    213  HG  LEU A  16      -8.191  70.759  39.430  1.00 43.29           H  
ATOM    214  CD1 LEU A  16      -9.033  72.523  38.565  1.00 43.29           C  
ATOM    215 HD11 LEU A  16      -9.901  72.822  37.976  1.00 43.29           H  
ATOM    216 HD12 LEU A  16      -9.029  73.068  39.509  1.00 43.29           H  
ATOM    217 HD13 LEU A  16      -8.123  72.771  38.018  1.00 43.29           H  
ATOM    218  CD2 LEU A  16     -10.326  70.707  39.648  1.00 43.29           C  
ATOM    219 HD21 LEU A  16     -10.322  71.294  40.566  1.00 43.29           H  
ATOM    220 HD22 LEU A  16     -11.217  70.951  39.069  1.00 43.29           H  
ATOM    221 HD23 LEU A  16     -10.343  69.651  39.918  1.00 43.29           H  
ATOM    222  N   PRO A  17     -10.056  68.174  35.363  1.00 47.23           N  
ATOM    223  CA  PRO A  17     -11.469  68.091  35.753  1.00 47.23           C  
ATOM    224  HA  PRO A  17     -11.603  68.169  36.832  1.00 47.23           H  
ATOM    225  C   PRO A  17     -12.126  66.781  35.241  1.00 47.23           C  
ATOM    226  CB  PRO A  17     -12.094  69.305  35.062  1.00 47.23           C  
ATOM    227  HB2 PRO A  17     -13.169  69.197  34.919  1.00 47.23           H  
ATOM    228  HB3 PRO A  17     -11.876  70.208  35.631  1.00 47.23           H  
ATOM    229  O   PRO A  17     -11.602  66.141  34.328  1.00 47.23           O  
ATOM    230  CG  PRO A  17     -11.349  69.345  33.722  1.00 47.23           C  
ATOM    231  HG2 PRO A  17     -11.887  68.748  32.986  1.00 47.23           H  
ATOM    232  HG3 PRO A  17     -11.235  70.369  33.367  1.00 47.23           H  
ATOM    233  CD  PRO A  17      -9.986  68.698  34.005  1.00 47.23           C  
ATOM    234  HD2 PRO A  17      -9.199  69.449  33.934  1.00 47.23           H  
ATOM    235  HD3 PRO A  17      -9.792  67.892  33.298  1.00 47.23           H  
ATOM    236  N   PRO A  18     -13.302  66.375  35.756  1.00 42.79           N  
ATOM    237  CA  PRO A  18     -14.081  65.298  35.144  1.00 42.79           C  
ATOM    238  HA  PRO A  18     -13.450  64.422  34.987  1.00 42.79           H  
ATOM    239  C   PRO A  18     -14.683  65.725  33.792  1.00 42.79           C  
ATOM    240  CB  PRO A  18     -15.169  64.961  36.167  1.00 42.79           C  
ATOM    241  HB2 PRO A  18     -16.073  64.568  35.701  1.00 42.79           H  
ATOM    242  HB3 PRO A  18     -14.777  64.250  36.895  1.00 42.79           H  
ATOM    243  O   PRO A  18     -15.019  66.892  33.588  1.00 42.79           O  
ATOM    244  CG  PRO A  18     -15.418  66.306  36.851  1.00 42.79           C  
ATOM    245  HG2 PRO A  18     -16.088  66.910  36.239  1.00 42.79           H  
ATOM    246  HG3 PRO A  18     -15.826  66.181  37.854  1.00 42.79           H  
ATOM    247  CD  PRO A  18     -14.028  66.948  36.881  1.00 42.79           C  
ATOM    248  HD2 PRO A  18     -14.117  68.031  36.792  1.00 42.79           H  
ATOM    249  HD3 PRO A  18     -13.521  66.685  37.809  1.00 42.79           H  
ATOM    250  N   GLN A  19     -14.893  64.756  32.898  1.00 42.40           N  
ATOM    251  H   GLN A  19     -14.584  63.821  33.121  1.00 42.40           H  
ATOM    252  CA  GLN A  19     -15.762  64.877  31.723  1.00 42.40           C  
ATOM    253  HA  GLN A  19     -16.422  65.736  31.847  1.00 42.40           H  
ATOM    254  C   GLN A  19     -16.637  63.626  31.620  1.00 42.40           C  
ATOM    255  CB  GLN A  19     -14.950  65.068  30.429  1.00 42.40           C  
ATOM    256  HB2 GLN A  19     -15.633  64.985  29.583  1.00 42.40           H  
ATOM    257  HB3 GLN A  19     -14.202  64.280  30.343  1.00 42.40           H  
ATOM    258  O   GLN A  19     -16.148  62.512  31.807  1.00 42.40           O  
ATOM    259  CG  GLN A  19     -14.265  66.441  30.358  1.00 42.40           C  
ATOM    260  HG2 GLN A  19     -15.004  67.214  30.568  1.00 42.40           H  
ATOM    261  HG3 GLN A  19     -13.488  66.499  31.120  1.00 42.40           H  
ATOM    262  CD  GLN A  19     -13.638  66.735  28.996  1.00 42.40           C  
ATOM    263  NE2 GLN A  19     -13.284  67.973  28.730  1.00 42.40           N  
ATOM    264 HE21 GLN A  19     -13.416  68.701  29.418  1.00 42.40           H  
ATOM    265 HE22 GLN A  19     -12.872  68.123  27.821  1.00 42.40           H  
ATOM    266  OE1 GLN A  19     -13.451  65.887  28.141  1.00 42.40           O  
ATOM    267  N   GLU A  20     -17.923  63.804  31.320  1.00 37.68           N  
ATOM    268  H   GLU A  20     -18.270  64.737  31.148  1.00 37.68           H  
ATOM    269  CA  GLU A  20     -18.844  62.695  31.070  1.00 37.68           C  
ATOM    270  HA  GLU A  20     -18.510  61.830  31.643  1.00 37.68           H  
ATOM    271  C   GLU A  20     -18.802  62.330  29.580  1.00 37.68           C  
ATOM    272  CB  GLU A  20     -20.247  63.054  31.581  1.00 37.68           C  
ATOM    273  HB2 GLU A  20     -20.149  63.448  32.593  1.00 37.68           H  
ATOM    274  HB3 GLU A  20     -20.688  63.826  30.951  1.00 37.68           H  
ATOM    275  O   GLU A  20     -19.054  63.167  28.713  1.00 37.68           O  
ATOM    276  CG  GLU A  20     -21.163  61.825  31.621  1.00 37.68           C  
ATOM    277  HG2 GLU A  20     -20.641  61.006  32.117  1.00 37.68           H  
ATOM    278  HG3 GLU A  20     -21.383  61.508  30.602  1.00 37.68           H  
ATOM    279  CD  GLU A  20     -22.457  62.130  32.384  1.00 37.68           C  
ATOM    280  OE1 GLU A  20     -23.510  62.248  31.719  1.00 37.68           O  
ATOM    281  OE2 GLU A  20     -22.375  62.236  33.629  1.00 37.68           O  
ATOM    282  N   ALA A  21     -18.414  61.091  29.280  1.00 37.53           N  
ATOM    283  H   ALA A  21     -18.268  60.434  30.033  1.00 37.53           H  
ATOM    284  CA  ALA A  21     -18.138  60.619  27.927  1.00 37.53           C  
ATOM    285  HA  ALA A  21     -18.707  61.221  27.219  1.00 37.53           H  
ATOM    286  C   ALA A  21     -18.579  59.157  27.747  1.00 37.53           C  
ATOM    287  CB  ALA A  21     -16.642  60.817  27.639  1.00 37.53           C  
ATOM    288  HB1 ALA A  21     -16.050  60.197  28.312  1.00 37.53           H  
ATOM    289  HB2 ALA A  21     -16.374  61.862  27.792  1.00 37.53           H  
ATOM    290  HB3 ALA A  21     -16.416  60.545  26.608  1.00 37.53           H  
ATOM    291  O   ALA A  21     -18.963  58.480  28.702  1.00 37.53           O  
ATOM    292  N   ALA A  22     -18.543  58.671  26.504  1.00 40.02           N  
ATOM    293  H   ALA A  22     -18.173  59.257  25.770  1.00 40.02           H  
ATOM    294  CA  ALA A  22     -19.054  57.351  26.149  1.00 40.02           C  
ATOM    295  HA  ALA A  22     -20.121  57.340  26.374  1.00 40.02           H  
ATOM    296  C   ALA A  22     -18.393  56.211  26.945  1.00 40.02           C  
ATOM    297  CB  ALA A  22     -18.884  57.144  24.639  1.00 40.02           C  
ATOM    298  HB1 ALA A  22     -19.296  56.176  24.355  1.00 40.02           H  
ATOM    299  HB2 ALA A  22     -19.409  57.929  24.093  1.00 40.02           H  
ATOM    300  HB3 ALA A  22     -17.826  57.166  24.380  1.00 40.02           H  
ATOM    301  O   ALA A  22     -17.168  56.140  27.065  1.00 40.02           O  
ATOM    302  N   GLN A  23     -19.218  55.267  27.408  1.00 36.54           N  
ATOM    303  H   GLN A  23     -20.211  55.391  27.275  1.00 36.54           H  
ATOM    304  CA  GLN A  23     -18.747  53.976  27.912  1.00 36.54           C  
ATOM    305  HA  GLN A  23     -18.136  54.159  28.797  1.00 36.54           H  
ATOM    306  C   GLN A  23     -17.888  53.283  26.834  1.00 36.54           C  
ATOM    307  CB  GLN A  23     -19.944  53.087  28.294  1.00 36.54           C  
ATOM    308  HB2 GLN A  23     -19.572  52.104  28.585  1.00 36.54           H  
ATOM    309  HB3 GLN A  23     -20.584  52.961  27.420  1.00 36.54           H  
ATOM    310  O   GLN A  23     -18.218  53.383  25.646  1.00 36.54           O  
ATOM    311  CG  GLN A  23     -20.777  53.658  29.454  1.00 36.54           C  
ATOM    312  HG2 GLN A  23     -20.146  53.747  30.338  1.00 36.54           H  
ATOM    313  HG3 GLN A  23     -21.137  54.654  29.193  1.00 36.54           H  
ATOM    314  CD  GLN A  23     -21.990  52.798  29.807  1.00 36.54           C  
ATOM    315  NE2 GLN A  23     -22.804  53.225  30.747  1.00 36.54           N  
ATOM    316 HE21 GLN A  23     -22.640  54.103  31.218  1.00 36.54           H  
ATOM    317 HE22 GLN A  23     -23.600  52.635  30.945  1.00 36.54           H  
ATOM    318  OE1 GLN A  23     -22.242  51.741  29.254  1.00 36.54           O  
ATOM    319  N   PRO A  24     -16.801  52.579  27.206  1.00 43.81           N  
ATOM    320  CA  PRO A  24     -15.930  51.926  26.234  1.00 43.81           C  
ATOM    321  HA  PRO A  24     -15.500  52.675  25.569  1.00 43.81           H  
ATOM    322  C   PRO A  24     -16.732  50.916  25.408  1.00 43.81           C  
ATOM    323  CB  PRO A  24     -14.810  51.271  27.049  1.00 43.81           C  
ATOM    324  HB2 PRO A  24     -14.478  50.328  26.613  1.00 43.81           H  
ATOM    325  HB3 PRO A  24     -13.973  51.964  27.134  1.00 43.81           H  
ATOM    326  O   PRO A  24     -17.401  50.041  25.960  1.00 43.81           O  
ATOM    327  CG  PRO A  24     -15.439  51.067  28.428  1.00 43.81           C  
ATOM    328  HG2 PRO A  24     -16.029  50.150  28.432  1.00 43.81           H  
ATOM    329  HG3 PRO A  24     -14.689  51.045  29.218  1.00 43.81           H  
ATOM    330  CD  PRO A  24     -16.366  52.275  28.561  1.00 43.81           C  
ATOM    331  HD2 PRO A  24     -17.207  52.028  29.209  1.00 43.81           H  
ATOM    332  HD3 PRO A  24     -15.815  53.125  28.962  1.00 43.81           H  
ATOM    333  N   GLN A  25     -16.678  51.050  24.080  1.00 38.44           N  
ATOM    334  H   GLN A  25     -16.119  51.795  23.690  1.00 38.44           H  
ATOM    335  CA  GLN A  25     -17.436  50.190  23.171  1.00 38.44           C  
ATOM    336  HA  GLN A  25     -18.497  50.305  23.395  1.00 38.44           H  
ATOM    337  C   GLN A  25     -17.050  48.726  23.408  1.00 38.44           C  
ATOM    338  CB  GLN A  25     -17.200  50.592  21.706  1.00 38.44           C  
ATOM    339  HB2 GLN A  25     -16.133  50.560  21.486  1.00 38.44           H  
ATOM    340  HB3 GLN A  25     -17.703  49.866  21.067  1.00 38.44           H  
ATOM    341  O   GLN A  25     -15.875  48.370  23.315  1.00 38.44           O  
ATOM    342  CG  GLN A  25     -17.747  51.992  21.382  1.00 38.44           C  
ATOM    343  HG2 GLN A  25     -17.215  52.737  21.973  1.00 38.44           H  
ATOM    344  HG3 GLN A  25     -18.803  52.035  21.651  1.00 38.44           H  
ATOM    345  CD  GLN A  25     -17.615  52.366  19.906  1.00 38.44           C  
ATOM    346  NE2 GLN A  25     -18.007  53.563  19.529  1.00 38.44           N  
ATOM    347 HE21 GLN A  25     -18.375  54.223  20.199  1.00 38.44           H  
ATOM    348 HE22 GLN A  25     -17.895  53.771  18.547  1.00 38.44           H  
ATOM    349  OE1 GLN A  25     -17.169  51.609  19.061  1.00 38.44           O  
ATOM    350  N   ALA A  26     -18.037  47.889  23.741  1.00 39.19           N  
ATOM    351  H   ALA A  26     -18.968  48.264  23.852  1.00 39.19           H  
ATOM    352  CA  ALA A  26     -17.805  46.505  24.139  1.00 39.19           C  
ATOM    353  HA  ALA A  26     -17.177  46.510  25.030  1.00 39.19           H  
ATOM    354  C   ALA A  26     -17.069  45.739  23.028  1.00 39.19           C  
ATOM    355  CB  ALA A  26     -19.150  45.864  24.508  1.00 39.19           C  
ATOM    356  HB1 ALA A  26     -19.815  45.868  23.644  1.00 39.19           H  
ATOM    357  HB2 ALA A  26     -18.986  44.834  24.827  1.00 39.19           H  
ATOM    358  HB3 ALA A  26     -19.612  46.418  25.325  1.00 39.19           H  
ATOM    359  O   ALA A  26     -17.624  45.509  21.950  1.00 39.19           O  
ATOM    360  N   VAL A  27     -15.811  45.369  23.292  1.00 38.37           N  
ATOM    361  H   VAL A  27     -15.416  45.650  24.179  1.00 38.37           H  
ATOM    362  CA  VAL A  27     -14.892  44.805  22.294  1.00 38.37           C  
ATOM    363  HA  VAL A  27     -14.960  45.421  21.397  1.00 38.37           H  
ATOM    364  C   VAL A  27     -15.335  43.393  21.921  1.00 38.37           C  
ATOM    365  CB  VAL A  27     -13.422  44.859  22.759  1.00 38.37           C  
ATOM    366  HB  VAL A  27     -13.295  44.246  23.652  1.00 38.37           H  
ATOM    367  O   VAL A  27     -14.962  42.398  22.539  1.00 38.37           O  
ATOM    368  CG1 VAL A  27     -12.474  44.352  21.662  1.00 38.37           C  
ATOM    369 HG11 VAL A  27     -12.600  44.938  20.751  1.00 38.37           H  
ATOM    370 HG12 VAL A  27     -11.441  44.434  22.001  1.00 38.37           H  
ATOM    371 HG13 VAL A  27     -12.669  43.301  21.447  1.00 38.37           H  
ATOM    372  CG2 VAL A  27     -13.000  46.298  23.091  1.00 38.37           C  
ATOM    373 HG21 VAL A  27     -13.160  46.946  22.230  1.00 38.37           H  
ATOM    374 HG22 VAL A  27     -11.947  46.322  23.369  1.00 38.37           H  
ATOM    375 HG23 VAL A  27     -13.579  46.682  23.932  1.00 38.37           H  
ATOM    376  N   ARG A  28     -16.178  43.321  20.893  1.00 40.88           N  
ATOM    377  H   ARG A  28     -16.530  44.199  20.540  1.00 40.88           H  
ATOM    378  CA  ARG A  28     -16.697  42.086  20.316  1.00 40.88           C  
ATOM    379  HA  ARG A  28     -16.945  41.393  21.121  1.00 40.88           H  
ATOM    380  C   ARG A  28     -15.614  41.425  19.463  1.00 40.88           C  
ATOM    381  CB  ARG A  28     -17.974  42.434  19.532  1.00 40.88           C  
ATOM    382  HB2 ARG A  28     -18.636  43.015  20.174  1.00 40.88           H  
ATOM    383  HB3 ARG A  28     -17.710  43.054  18.675  1.00 40.88           H  
ATOM    384  O   ARG A  28     -15.596  41.609  18.250  1.00 40.88           O  
ATOM    385  CG  ARG A  28     -18.732  41.190  19.051  1.00 40.88           C  
ATOM    386  HG2 ARG A  28     -19.137  40.665  19.916  1.00 40.88           H  
ATOM    387  HG3 ARG A  28     -18.059  40.521  18.515  1.00 40.88           H  
ATOM    388  CD  ARG A  28     -19.868  41.612  18.112  1.00 40.88           C  
ATOM    389  HD2 ARG A  28     -19.427  42.001  17.194  1.00 40.88           H  
ATOM    390  HD3 ARG A  28     -20.440  42.419  18.568  1.00 40.88           H  
ATOM    391  NE  ARG A  28     -20.746  40.475  17.779  1.00 40.88           N  
ATOM    392  HE  ARG A  28     -20.416  39.874  17.038  1.00 40.88           H  
ATOM    393  NH1 ARG A  28     -22.376  40.850  19.360  1.00 40.88           N  
ATOM    394 HH11 ARG A  28     -21.862  41.660  19.674  1.00 40.88           H  
ATOM    395 HH12 ARG A  28     -23.221  40.564  19.834  1.00 40.88           H  
ATOM    396  NH2 ARG A  28     -22.552  39.106  17.980  1.00 40.88           N  
ATOM    397 HH21 ARG A  28     -22.182  38.535  17.234  1.00 40.88           H  
ATOM    398 HH22 ARG A  28     -23.430  38.871  18.420  1.00 40.88           H  
ATOM    399  CZ  ARG A  28     -21.883  40.153  18.372  1.00 40.88           C  
ATOM    400  N   GLU A  29     -14.722  40.661  20.093  1.00 34.43           N  
ATOM    401  H   GLU A  29     -14.724  40.642  21.102  1.00 34.43           H  
ATOM    402  CA  GLU A  29     -13.876  39.709  19.363  1.00 34.43           C  
ATOM    403  HA  GLU A  29     -13.189  40.255  18.716  1.00 34.43           H  
ATOM    404  C   GLU A  29     -14.753  38.810  18.477  1.00 34.43           C  
ATOM    405  CB  GLU A  29     -13.062  38.804  20.311  1.00 34.43           C  
ATOM    406  HB2 GLU A  29     -13.676  38.510  21.161  1.00 34.43           H  
ATOM    407  HB3 GLU A  29     -12.804  37.899  19.762  1.00 34.43           H  
ATOM    408  O   GLU A  29     -15.722  38.211  18.956  1.00 34.43           O  
ATOM    409  CG  GLU A  29     -11.749  39.421  20.810  1.00 34.43           C  
ATOM    410  HG2 GLU A  29     -11.221  39.864  19.966  1.00 34.43           H  
ATOM    411  HG3 GLU A  29     -11.972  40.214  21.524  1.00 34.43           H  
ATOM    412  CD  GLU A  29     -10.859  38.338  21.450  1.00 34.43           C  
ATOM    413  OE1 GLU A  29     -10.237  37.555  20.686  1.00 34.43           O  
ATOM    414  OE2 GLU A  29     -10.819  38.275  22.697  1.00 34.43           O  
ATOM    415  N   ASP A  30     -14.395  38.675  17.198  1.00 38.62           N  
ATOM    416  H   ASP A  30     -13.634  39.228  16.831  1.00 38.62           H  
ATOM    417  CA  ASP A  30     -14.930  37.601  16.363  1.00 38.62           C  
ATOM    418  HA  ASP A  30     -16.019  37.660  16.387  1.00 38.62           H  
ATOM    419  C   ASP A  30     -14.462  36.260  16.959  1.00 38.62           C  
ATOM    420  CB  ASP A  30     -14.468  37.748  14.905  1.00 38.62           C  
ATOM    421  HB2 ASP A  30     -14.470  36.763  14.438  1.00 38.62           H  
ATOM    422  HB3 ASP A  30     -13.447  38.127  14.875  1.00 38.62           H  
ATOM    423  O   ASP A  30     -13.251  36.012  17.001  1.00 38.62           O  
ATOM    424  CG  ASP A  30     -15.397  38.641  14.079  1.00 38.62           C  
ATOM    425  OD1 ASP A  30     -16.622  38.374  14.108  1.00 38.62           O  
ATOM    426  OD2 ASP A  30     -14.867  39.524  13.370  1.00 38.62           O  
ATOM    427  N   PRO A  31     -15.376  35.396  17.451  1.00 37.70           N  
ATOM    428  CA  PRO A  31     -15.024  34.252  18.290  1.00 37.70           C  
ATOM    429  HA  PRO A  31     -14.497  34.608  19.175  1.00 37.70           H  
ATOM    430  C   PRO A  31     -14.118  33.294  17.516  1.00 37.70           C  
ATOM    431  CB  PRO A  31     -16.354  33.626  18.726  1.00 37.70           C  
ATOM    432  HB2 PRO A  31     -16.645  34.040  19.691  1.00 37.70           H  
ATOM    433  HB3 PRO A  31     -16.301  32.539  18.782  1.00 37.70           H  
ATOM    434  O   PRO A  31     -14.536  32.664  16.542  1.00 37.70           O  
ATOM    435  CG  PRO A  31     -17.342  34.091  17.657  1.00 37.70           C  
ATOM    436  HG2 PRO A  31     -18.363  34.132  18.037  1.00 37.70           H  
ATOM    437  HG3 PRO A  31     -17.281  33.436  16.788  1.00 37.70           H  
ATOM    438  CD  PRO A  31     -16.818  35.477  17.290  1.00 37.70           C  
ATOM    439  HD2 PRO A  31     -17.092  35.722  16.264  1.00 37.70           H  
ATOM    440  HD3 PRO A  31     -17.218  36.221  17.978  1.00 37.70           H  
ATOM    441  N   GLN A  32     -12.844  33.255  17.920  1.00 31.89           N  
ATOM    442  H   GLN A  32     -12.626  33.819  18.729  1.00 31.89           H  
ATOM    443  CA  GLN A  32     -11.755  33.093  16.958  1.00 31.89           C  
ATOM    444  HA  GLN A  32     -11.800  33.968  16.310  1.00 31.89           H  
ATOM    445  C   GLN A  32     -11.889  31.813  16.106  1.00 31.89           C  
ATOM    446  CB  GLN A  32     -10.396  33.148  17.667  1.00 31.89           C  
ATOM    447  HB2 GLN A  32     -10.326  32.335  18.390  1.00 31.89           H  
ATOM    448  HB3 GLN A  32      -9.625  33.005  16.909  1.00 31.89           H  
ATOM    449  O   GLN A  32     -11.827  30.702  16.650  1.00 31.89           O  
ATOM    450  CG  GLN A  32     -10.138  34.489  18.382  1.00 31.89           C  
ATOM    451  HG2 GLN A  32     -10.838  34.606  19.209  1.00 31.89           H  
ATOM    452  HG3 GLN A  32     -10.297  35.313  17.687  1.00 31.89           H  
ATOM    453  CD  GLN A  32      -8.719  34.594  18.932  1.00 31.89           C  
ATOM    454  NE2 GLN A  32      -8.451  35.569  19.772  1.00 31.89           N  
ATOM    455 HE21 GLN A  32      -7.524  35.638  20.168  1.00 31.89           H  
ATOM    456 HE22 GLN A  32      -9.158  36.230  20.060  1.00 31.89           H  
ATOM    457  OE1 GLN A  32      -7.840  33.799  18.603  1.00 31.89           O  
ATOM    458  N   PRO A  33     -11.989  31.918  14.760  1.00 43.55           N  
ATOM    459  CA  PRO A  33     -12.386  30.812  13.875  1.00 43.55           C  
ATOM    460  HA  PRO A  33     -13.264  30.337  14.314  1.00 43.55           H  
ATOM    461  C   PRO A  33     -11.327  29.704  13.698  1.00 43.55           C  
ATOM    462  CB  PRO A  33     -12.813  31.475  12.558  1.00 43.55           C  
ATOM    463  HB2 PRO A  33     -12.621  30.853  11.684  1.00 43.55           H  
ATOM    464  HB3 PRO A  33     -13.872  31.726  12.611  1.00 43.55           H  
ATOM    465  O   PRO A  33     -11.405  28.881  12.785  1.00 43.55           O  
ATOM    466  CG  PRO A  33     -11.991  32.760  12.530  1.00 43.55           C  
ATOM    467  HG2 PRO A  33     -10.979  32.545  12.187  1.00 43.55           H  
ATOM    468  HG3 PRO A  33     -12.456  33.527  11.911  1.00 43.55           H  
ATOM    469  CD  PRO A  33     -11.961  33.163  14.001  1.00 43.55           C  
ATOM    470  HD2 PRO A  33     -11.062  33.742  14.213  1.00 43.55           H  
ATOM    471  HD3 PRO A  33     -12.848  33.751  14.238  1.00 43.55           H  
ATOM    472  N   GLN A  34     -10.341  29.646  14.593  1.00 38.79           N  
ATOM    473  H   GLN A  34     -10.402  30.294  15.365  1.00 38.79           H  
ATOM    474  CA  GLN A  34      -9.359  28.571  14.703  1.00 38.79           C  
ATOM    475  HA  GLN A  34      -8.857  28.454  13.743  1.00 38.79           H  
ATOM    476  C   GLN A  34     -10.037  27.228  15.046  1.00 38.79           C  
ATOM    477  CB  GLN A  34      -8.307  28.960  15.765  1.00 38.79           C  
ATOM    478  HB2 GLN A  34      -8.760  28.921  16.756  1.00 38.79           H  
ATOM    479  HB3 GLN A  34      -7.508  28.220  15.729  1.00 38.79           H  
ATOM    480  O   GLN A  34      -9.656  26.187  14.510  1.00 38.79           O  
ATOM    481  CG  GLN A  34      -7.708  30.369  15.558  1.00 38.79           C  
ATOM    482  HG2 GLN A  34      -7.493  30.521  14.501  1.00 38.79           H  
ATOM    483  HG3 GLN A  34      -8.430  31.122  15.874  1.00 38.79           H  
ATOM    484  CD  GLN A  34      -6.402  30.571  16.323  1.00 38.79           C  
ATOM    485  NE2 GLN A  34      -6.322  31.477  17.275  1.00 38.79           N  
ATOM    486 HE21 GLN A  34      -5.431  31.569  17.742  1.00 38.79           H  
ATOM    487 HE22 GLN A  34      -7.080  32.090  17.539  1.00 38.79           H  
ATOM    488  OE1 GLN A  34      -5.416  29.907  16.047  1.00 38.79           O  
ATOM    489  N   GLN A  35     -11.093  27.245  15.875  1.00 36.86           N  
ATOM    490  H   GLN A  35     -11.383  28.131  16.263  1.00 36.86           H  
ATOM    491  CA  GLN A  35     -11.828  26.032  16.270  1.00 36.86           C  
ATOM    492  HA  GLN A  35     -11.104  25.264  16.544  1.00 36.86           H  
ATOM    493  C   GLN A  35     -12.698  25.439  15.144  1.00 36.86           C  
ATOM    494  CB  GLN A  35     -12.706  26.309  17.500  1.00 36.86           C  
ATOM    495  HB2 GLN A  35     -13.246  25.387  17.715  1.00 36.86           H  
ATOM    496  HB3 GLN A  35     -13.440  27.079  17.262  1.00 36.86           H  
ATOM    497  O   GLN A  35     -12.927  24.226  15.111  1.00 36.86           O  
ATOM    498  CG  GLN A  35     -11.916  26.725  18.756  1.00 36.86           C  
ATOM    499  HG2 GLN A  35     -11.024  26.106  18.849  1.00 36.86           H  
ATOM    500  HG3 GLN A  35     -11.599  27.764  18.661  1.00 36.86           H  
ATOM    501  CD  GLN A  35     -12.721  26.551  20.045  1.00 36.86           C  
ATOM    502  NE2 GLN A  35     -12.467  27.338  21.065  1.00 36.86           N  
ATOM    503 HE21 GLN A  35     -11.794  28.089  21.002  1.00 36.86           H  
ATOM    504 HE22 GLN A  35     -12.999  27.160  21.904  1.00 36.86           H  
ATOM    505  OE1 GLN A  35     -13.557  25.674  20.173  1.00 36.86           O  
ATOM    506  N   CYS A  36     -13.132  26.258  14.178  1.00 35.77           N  
ATOM    507  H   CYS A  36     -12.911  27.241  14.247  1.00 35.77           H  
ATOM    508  CA  CYS A  36     -14.023  25.854  13.081  1.00 35.77           C  
ATOM    509  HA  CYS A  36     -14.950  25.471  13.509  1.00 35.77           H  
ATOM    510  C   CYS A  36     -13.442  24.738  12.188  1.00 35.77           C  
ATOM    511  CB  CYS A  36     -14.355  27.095  12.241  1.00 35.77           C  
ATOM    512  HB2 CYS A  36     -13.444  27.486  11.787  1.00 35.77           H  
ATOM    513  HB3 CYS A  36     -15.053  26.820  11.450  1.00 35.77           H  
ATOM    514  O   CYS A  36     -14.169  24.104  11.428  1.00 35.77           O  
ATOM    515  SG  CYS A  36     -15.105  28.387  13.272  1.00 35.77           S  
ATOM    516  HG  CYS A  36     -16.178  27.706  13.686  1.00 35.77           H  
ATOM    517  N   ALA A  37     -12.140  24.454  12.299  1.00 38.74           N  
ATOM    518  H   ALA A  37     -11.594  25.004  12.947  1.00 38.74           H  
ATOM    519  CA  ALA A  37     -11.484  23.339  11.624  1.00 38.74           C  
ATOM    520  HA  ALA A  37     -11.706  23.406  10.559  1.00 38.74           H  
ATOM    521  C   ALA A  37     -11.946  21.940  12.093  1.00 38.74           C  
ATOM    522  CB  ALA A  37      -9.972  23.513  11.819  1.00 38.74           C  
ATOM    523  HB1 ALA A  37      -9.724  23.455  12.879  1.00 38.74           H  
ATOM    524  HB2 ALA A  37      -9.439  22.726  11.285  1.00 38.74           H  
ATOM    525  HB3 ALA A  37      -9.655  24.483  11.433  1.00 38.74           H  
ATOM    526  O   ALA A  37     -11.679  20.968  11.386  1.00 38.74           O  
ATOM    527  N   GLN A  38     -12.599  21.808  13.260  1.00 39.85           N  
ATOM    528  H   GLN A  38     -12.758  22.638  13.813  1.00 39.85           H  
ATOM    529  CA  GLN A  38     -12.890  20.496  13.871  1.00 39.85           C  
ATOM    530  HA  GLN A  38     -12.384  19.720  13.296  1.00 39.85           H  
ATOM    531  C   GLN A  38     -14.369  20.074  13.886  1.00 39.85           C  
ATOM    532  CB  GLN A  38     -12.302  20.435  15.290  1.00 39.85           C  
ATOM    533  HB2 GLN A  38     -12.783  21.178  15.927  1.00 39.85           H  
ATOM    534  HB3 GLN A  38     -12.518  19.448  15.699  1.00 39.85           H  
ATOM    535  O   GLN A  38     -14.648  18.878  13.888  1.00 39.85           O  
ATOM    536  CG  GLN A  38     -10.779  20.652  15.305  1.00 39.85           C  
ATOM    537  HG2 GLN A  38     -10.346  20.278  14.378  1.00 39.85           H  
ATOM    538  HG3 GLN A  38     -10.563  21.718  15.379  1.00 39.85           H  
ATOM    539  CD  GLN A  38     -10.114  19.909  16.457  1.00 39.85           C  
ATOM    540  NE2 GLN A  38     -10.200  20.402  17.673  1.00 39.85           N  
ATOM    541 HE21 GLN A  38     -10.701  21.259  17.859  1.00 39.85           H  
ATOM    542 HE22 GLN A  38      -9.765  19.870  18.414  1.00 39.85           H  
ATOM    543  OE1 GLN A  38      -9.525  18.855  16.272  1.00 39.85           O  
ATOM    544  N   GLN A  39     -15.321  21.012  13.865  1.00 36.82           N  
ATOM    545  H   GLN A  39     -15.040  21.982  13.838  1.00 36.82           H  
ATOM    546  CA  GLN A  39     -16.759  20.720  14.038  1.00 36.82           C  
ATOM    547  HA  GLN A  39     -16.873  20.024  14.869  1.00 36.82           H  
ATOM    548  C   GLN A  39     -17.428  20.041  12.821  1.00 36.82           C  
ATOM    549  CB  GLN A  39     -17.484  22.025  14.407  1.00 36.82           C  
ATOM    550  HB2 GLN A  39     -18.562  21.868  14.361  1.00 36.82           H  
ATOM    551  HB3 GLN A  39     -17.221  22.786  13.672  1.00 36.82           H  
ATOM    552  O   GLN A  39     -18.566  19.583  12.911  1.00 36.82           O  
ATOM    553  CG  GLN A  39     -17.136  22.514  15.827  1.00 36.82           C  
ATOM    554  HG2 GLN A  39     -17.570  21.826  16.552  1.00 36.82           H  
ATOM    555  HG3 GLN A  39     -16.056  22.523  15.970  1.00 36.82           H  
ATOM    556  CD  GLN A  39     -17.646  23.928  16.100  1.00 36.82           C  
ATOM    557  NE2 GLN A  39     -18.065  24.236  17.308  1.00 36.82           N  
ATOM    558 HE21 GLN A  39     -18.072  23.562  18.060  1.00 36.82           H  
ATOM    559 HE22 GLN A  39     -18.374  25.189  17.441  1.00 36.82           H  
ATOM    560  OE1 GLN A  39     -17.639  24.790  15.238  1.00 36.82           O  
ATOM    561  N   VAL A  40     -16.724  19.936  11.689  1.00 39.27           N  
ATOM    562  H   VAL A  40     -15.782  20.300  11.714  1.00 39.27           H  
ATOM    563  CA  VAL A  40     -17.210  19.434  10.387  1.00 39.27           C  
ATOM    564  HA  VAL A  40     -18.212  19.838  10.238  1.00 39.27           H  
ATOM    565  C   VAL A  40     -17.388  17.901  10.330  1.00 39.27           C  
ATOM    566  CB  VAL A  40     -16.338  19.988   9.235  1.00 39.27           C  
ATOM    567  HB  VAL A  40     -16.675  19.548   8.297  1.00 39.27           H  
ATOM    568  O   VAL A  40     -16.835  17.220   9.465  1.00 39.27           O  
ATOM    569  CG1 VAL A  40     -16.507  21.508   9.111  1.00 39.27           C  
ATOM    570 HG11 VAL A  40     -17.561  21.749   8.967  1.00 39.27           H  
ATOM    571 HG12 VAL A  40     -15.948  21.874   8.250  1.00 39.27           H  
ATOM    572 HG13 VAL A  40     -16.148  22.015  10.006  1.00 39.27           H  
ATOM    573  CG2 VAL A  40     -14.835  19.697   9.399  1.00 39.27           C  
ATOM    574 HG21 VAL A  40     -14.430  20.221  10.265  1.00 39.27           H  
ATOM    575 HG22 VAL A  40     -14.672  18.627   9.521  1.00 39.27           H  
ATOM    576 HG23 VAL A  40     -14.303  20.032   8.509  1.00 39.27           H  
ATOM    577  N   LEU A  41     -18.138  17.345  11.288  1.00 43.50           N  
ATOM    578  H   LEU A  41     -18.530  17.979  11.970  1.00 43.50           H  
ATOM    579  CA  LEU A  41     -18.391  15.902  11.422  1.00 43.50           C  
ATOM    580  HA  LEU A  41     -18.331  15.460  10.427  1.00 43.50           H  
ATOM    581  C   LEU A  41     -19.787  15.539  11.975  1.00 43.50           C  
ATOM    582  CB  LEU A  41     -17.283  15.306  12.319  1.00 43.50           C  
ATOM    583  HB2 LEU A  41     -17.591  15.408  13.359  1.00 43.50           H  
ATOM    584  HB3 LEU A  41     -16.361  15.876  12.197  1.00 43.50           H  
ATOM    585  O   LEU A  41     -20.309  14.478  11.640  1.00 43.50           O  
ATOM    586  CG  LEU A  41     -16.973  13.827  12.018  1.00 43.50           C  
ATOM    587  HG  LEU A  41     -17.900  13.260  11.932  1.00 43.50           H  
ATOM    588  CD1 LEU A  41     -16.163  13.677  10.724  1.00 43.50           C  
ATOM    589 HD11 LEU A  41     -16.736  14.069   9.884  1.00 43.50           H  
ATOM    590 HD12 LEU A  41     -15.229  14.233  10.800  1.00 43.50           H  
ATOM    591 HD13 LEU A  41     -15.958  12.622  10.543  1.00 43.50           H  
ATOM    592  CD2 LEU A  41     -16.135  13.224  13.148  1.00 43.50           C  
ATOM    593 HD21 LEU A  41     -16.710  13.268  14.073  1.00 43.50           H  
ATOM    594 HD22 LEU A  41     -15.929  12.176  12.928  1.00 43.50           H  
ATOM    595 HD23 LEU A  41     -15.209  13.786  13.271  1.00 43.50           H  
ATOM    596  N   PHE A  42     -20.396  16.395  12.807  1.00 43.51           N  
ATOM    597  H   PHE A  42     -19.932  17.262  13.034  1.00 43.51           H  
ATOM    598  CA  PHE A  42     -21.605  16.057  13.581  1.00 43.51           C  
ATOM    599  HA  PHE A  42     -21.414  15.150  14.154  1.00 43.51           H  
ATOM    600  C   PHE A  42     -22.860  15.776  12.735  1.00 43.51           C  
ATOM    601  CB  PHE A  42     -21.897  17.193  14.575  1.00 43.51           C  
ATOM    602  HB2 PHE A  42     -22.923  17.090  14.928  1.00 43.51           H  
ATOM    603  HB3 PHE A  42     -21.835  18.153  14.063  1.00 43.51           H  
ATOM    604  O   PHE A  42     -23.674  14.937  13.118  1.00 43.51           O  
ATOM    605  CG  PHE A  42     -20.997  17.207  15.797  1.00 43.51           C  
ATOM    606  CD1 PHE A  42     -21.363  16.471  16.940  1.00 43.51           C  
ATOM    607  HD1 PHE A  42     -22.276  15.894  16.946  1.00 43.51           H  
ATOM    608  CD2 PHE A  42     -19.818  17.977  15.815  1.00 43.51           C  
ATOM    609  HD2 PHE A  42     -19.548  18.571  14.954  1.00 43.51           H  
ATOM    610  CE1 PHE A  42     -20.562  16.511  18.094  1.00 43.51           C  
ATOM    611  HE1 PHE A  42     -20.873  15.977  18.979  1.00 43.51           H  
ATOM    612  CE2 PHE A  42     -19.005  18.002  16.963  1.00 43.51           C  
ATOM    613  HE2 PHE A  42     -18.108  18.603  16.981  1.00 43.51           H  
ATOM    614  CZ  PHE A  42     -19.380  17.272  18.105  1.00 43.51           C  
ATOM    615  HZ  PHE A  42     -18.774  17.314  18.998  1.00 43.51           H  
ATOM    616  N   GLU A  43     -23.002  16.432  11.577  1.00 39.90           N  
ATOM    617  H   GLU A  43     -22.263  17.073  11.326  1.00 39.90           H  
ATOM    618  CA  GLU A  43     -24.230  16.505  10.757  1.00 39.90           C  
ATOM    619  HA  GLU A  43     -24.985  17.085  11.286  1.00 39.90           H  
ATOM    620  C   GLU A  43     -24.865  15.152  10.377  1.00 39.90           C  
ATOM    621  CB  GLU A  43     -23.897  17.213   9.432  1.00 39.90           C  
ATOM    622  HB2 GLU A  43     -23.182  16.590   8.894  1.00 39.90           H  
ATOM    623  HB3 GLU A  43     -24.802  17.273   8.829  1.00 39.90           H  
ATOM    624  O   GLU A  43     -26.014  15.109   9.942  1.00 39.90           O  
ATOM    625  CG  GLU A  43     -23.317  18.629   9.552  1.00 39.90           C  
ATOM    626  HG2 GLU A  43     -24.059  19.285  10.008  1.00 39.90           H  
ATOM    627  HG3 GLU A  43     -22.431  18.614  10.188  1.00 39.90           H  
ATOM    628  CD  GLU A  43     -22.926  19.128   8.154  1.00 39.90           C  
ATOM    629  OE1 GLU A  43     -23.624  20.016   7.623  1.00 39.90           O  
ATOM    630  OE2 GLU A  43     -21.955  18.560   7.599  1.00 39.90           O  
ATOM    631  N   GLN A  44     -24.119  14.044  10.462  1.00 43.94           N  
ATOM    632  H   GLN A  44     -23.197  14.146  10.862  1.00 43.94           H  
ATOM    633  CA  GLN A  44     -24.568  12.714  10.026  1.00 43.94           C  
ATOM    634  HA  GLN A  44     -25.657  12.730   9.975  1.00 43.94           H  
ATOM    635  C   GLN A  44     -24.247  11.595  11.039  1.00 43.94           C  
ATOM    636  CB  GLN A  44     -24.053  12.422   8.598  1.00 43.94           C  
ATOM    637  HB2 GLN A  44     -24.443  11.457   8.273  1.00 43.94           H  
ATOM    638  HB3 GLN A  44     -22.964  12.374   8.607  1.00 43.94           H  
ATOM    639  O   GLN A  44     -24.192  10.427  10.652  1.00 43.94           O  
ATOM    640  CG  GLN A  44     -24.510  13.497   7.593  1.00 43.94           C  
ATOM    641  HG2 GLN A  44     -25.592  13.613   7.654  1.00 43.94           H  
ATOM    642  HG3 GLN A  44     -24.056  14.450   7.865  1.00 43.94           H  
ATOM    643  CD  GLN A  44     -24.152  13.220   6.140  1.00 43.94           C  
ATOM    644  NE2 GLN A  44     -23.912  14.259   5.371  1.00 43.94           N  
ATOM    645 HE21 GLN A  44     -23.698  14.122   4.393  1.00 43.94           H  
ATOM    646 HE22 GLN A  44     -23.940  15.182   5.779  1.00 43.94           H  
ATOM    647  OE1 GLN A  44     -24.124  12.092   5.647  1.00 43.94           O  
ATOM    648  N   GLN A  45     -24.040  11.930  12.322  1.00 47.55           N  
ATOM    649  H   GLN A  45     -24.069  12.909  12.570  1.00 47.55           H  
ATOM    650  CA  GLN A  45     -23.775  10.964  13.408  1.00 47.55           C  
ATOM    651  HA  GLN A  45     -24.042   9.971  13.045  1.00 47.55           H  
ATOM    652  C   GLN A  45     -24.683  11.159  14.643  1.00 47.55           C  
ATOM    653  CB  GLN A  45     -22.270  10.911  13.757  1.00 47.55           C  
ATOM    654  HB2 GLN A  45     -21.926  11.896  14.072  1.00 47.55           H  
ATOM    655  HB3 GLN A  45     -22.133  10.221  14.590  1.00 47.55           H  
ATOM    656  O   GLN A  45     -24.243  11.009  15.780  1.00 47.55           O  
ATOM    657  CG  GLN A  45     -21.407  10.411  12.585  1.00 47.55           C  
ATOM    658  HG2 GLN A  45     -21.910   9.572  12.103  1.00 47.55           H  
ATOM    659  HG3 GLN A  45     -21.294  11.211  11.853  1.00 47.55           H  
ATOM    660  CD  GLN A  45     -20.023   9.939  13.026  1.00 47.55           C  
ATOM    661  NE2 GLN A  45     -19.884   8.716  13.494  1.00 47.55           N  
ATOM    662 HE21 GLN A  45     -20.663   8.085  13.612  1.00 47.55           H  
ATOM    663 HE22 GLN A  45     -18.974   8.463  13.853  1.00 47.55           H  
ATOM    664  OE1 GLN A  45     -19.029  10.641  12.933  1.00 47.55           O  
ATOM    665  N   GLY A  46     -25.970  11.455  14.430  1.00 55.81           N  
ATOM    666  H   GLY A  46     -26.288  11.579  13.480  1.00 55.81           H  
ATOM    667  CA  GLY A  46     -26.971  11.456  15.506  1.00 55.81           C  
ATOM    668  HA2 GLY A  46     -27.932  11.791  15.115  1.00 55.81           H  
ATOM    669  HA3 GLY A  46     -26.657  12.160  16.277  1.00 55.81           H  
ATOM    670  C   GLY A  46     -27.166  10.073  16.151  1.00 55.81           C  
ATOM    671  O   GLY A  46     -27.002   9.044  15.489  1.00 55.81           O  
ATOM    672  N   ALA A  47     -27.517  10.057  17.443  1.00 65.52           N  
ATOM    673  H   ALA A  47     -27.623  10.946  17.912  1.00 65.52           H  
ATOM    674  CA  ALA A  47     -27.839   8.860  18.233  1.00 65.52           C  
ATOM    675  HA  ALA A  47     -27.814   9.168  19.278  1.00 65.52           H  
ATOM    676  C   ALA A  47     -26.813   7.704  18.127  1.00 65.52           C  
ATOM    677  CB  ALA A  47     -29.289   8.441  17.948  1.00 65.52           C  
ATOM    678  HB1 ALA A  47     -29.580   7.643  18.631  1.00 65.52           H  
ATOM    679  HB2 ALA A  47     -29.961   9.286  18.099  1.00 65.52           H  
ATOM    680  HB3 ALA A  47     -29.380   8.081  16.923  1.00 65.52           H  
ATOM    681  O   ALA A  47     -27.180   6.532  18.048  1.00 65.52           O  
ATOM    682  N   GLN A  48     -25.509   8.004  18.091  1.00 78.95           N  
ATOM    683  H   GLN A  48     -25.227   8.972  18.148  1.00 78.95           H  
ATOM    684  CA  GLN A  48     -24.465   6.970  18.053  1.00 78.95           C  
ATOM    685  HA  GLN A  48     -24.882   6.066  17.609  1.00 78.95           H  
ATOM    686  C   GLN A  48     -24.030   6.560  19.470  1.00 78.95           C  
ATOM    687  CB  GLN A  48     -23.293   7.391  17.143  1.00 78.95           C  
ATOM    688  HB2 GLN A  48     -22.526   6.618  17.194  1.00 78.95           H  
ATOM    689  HB3 GLN A  48     -22.865   8.321  17.517  1.00 78.95           H  
ATOM    690  O   GLN A  48     -22.984   6.981  19.951  1.00 78.95           O  
ATOM    691  CG  GLN A  48     -23.672   7.588  15.664  1.00 78.95           C  
ATOM    692  HG2 GLN A  48     -24.295   8.477  15.577  1.00 78.95           H  
ATOM    693  HG3 GLN A  48     -22.763   7.758  15.086  1.00 78.95           H  
ATOM    694  CD  GLN A  48     -24.425   6.407  15.055  1.00 78.95           C  
ATOM    695  NE2 GLN A  48     -25.732   6.493  14.946  1.00 78.95           N  
ATOM    696 HE21 GLN A  48     -26.239   5.661  14.679  1.00 78.95           H  
ATOM    697 HE22 GLN A  48     -26.216   7.319  15.266  1.00 78.95           H  
ATOM    698  OE1 GLN A  48     -23.861   5.391  14.674  1.00 78.95           O  
ATOM    699  N   HIS A  49     -24.811   5.667  20.093  1.00 90.04           N  
ATOM    700  H   HIS A  49     -25.693   5.439  19.657  1.00 90.04           H  
ATOM    701  CA  HIS A  49     -24.510   4.999  21.378  1.00 90.04           C  
ATOM    702  HA  HIS A  49     -24.480   5.737  22.180  1.00 90.04           H  
ATOM    703  C   HIS A  49     -23.160   4.245  21.393  1.00 90.04           C  
ATOM    704  CB  HIS A  49     -25.630   3.985  21.680  1.00 90.04           C  
ATOM    705  HB2 HIS A  49     -25.332   3.388  22.542  1.00 90.04           H  
ATOM    706  HB3 HIS A  49     -25.735   3.299  20.840  1.00 90.04           H  
ATOM    707  O   HIS A  49     -22.635   3.908  22.455  1.00 90.04           O  
ATOM    708  CG  HIS A  49     -26.980   4.584  21.992  1.00 90.04           C  
ATOM    709  CD2 HIS A  49     -27.853   5.163  21.111  1.00 90.04           C  
ATOM    710  HD2 HIS A  49     -27.697   5.289  20.049  1.00 90.04           H  
ATOM    711  ND1 HIS A  49     -27.619   4.545  23.210  1.00 90.04           N  
ATOM    712  HD1 HIS A  49     -27.292   4.097  24.053  1.00 90.04           H  
ATOM    713  CE1 HIS A  49     -28.832   5.102  23.068  1.00 90.04           C  
ATOM    714  HE1 HIS A  49     -29.565   5.186  23.857  1.00 90.04           H  
ATOM    715  NE2 HIS A  49     -29.014   5.513  21.803  1.00 90.04           N  
ATOM    716  N   ARG A  50     -22.587   3.965  20.212  1.00 92.06           N  
ATOM    717  H   ARG A  50     -23.044   4.331  19.388  1.00 92.06           H  
ATOM    718  CA  ARG A  50     -21.277   3.323  20.059  1.00 92.06           C  
ATOM    719  HA  ARG A  50     -21.044   2.840  21.008  1.00 92.06           H  
ATOM    720  C   ARG A  50     -20.164   4.340  19.821  1.00 92.06           C  
ATOM    721  CB  ARG A  50     -21.300   2.219  18.989  1.00 92.06           C  
ATOM    722  HB2 ARG A  50     -20.290   1.825  18.878  1.00 92.06           H  
ATOM    723  HB3 ARG A  50     -21.629   2.633  18.036  1.00 92.06           H  
ATOM    724  O   ARG A  50     -20.252   5.192  18.936  1.00 92.06           O  
ATOM    725  CG  ARG A  50     -22.235   1.073  19.390  1.00 92.06           C  
ATOM    726  HG2 ARG A  50     -22.025   0.797  20.423  1.00 92.06           H  
ATOM    727  HG3 ARG A  50     -23.267   1.417  19.328  1.00 92.06           H  
ATOM    728  CD  ARG A  50     -22.060  -0.171  18.508  1.00 92.06           C  
ATOM    729  HD2 ARG A  50     -22.234   0.098  17.467  1.00 92.06           H  
ATOM    730  HD3 ARG A  50     -21.041  -0.539  18.624  1.00 92.06           H  
ATOM    731  NE  ARG A  50     -23.027  -1.200  18.918  1.00 92.06           N  
ATOM    732  HE  ARG A  50     -23.830  -0.859  19.426  1.00 92.06           H  
ATOM    733  NH1 ARG A  50     -21.887  -3.138  18.455  1.00 92.06           N  
ATOM    734 HH11 ARG A  50     -21.788  -4.127  18.637  1.00 92.06           H  
ATOM    735 HH12 ARG A  50     -21.124  -2.584  18.093  1.00 92.06           H  
ATOM    736  NH2 ARG A  50     -23.805  -3.218  19.579  1.00 92.06           N  
ATOM    737 HH21 ARG A  50     -24.350  -2.719  20.267  1.00 92.06           H  
ATOM    738 HH22 ARG A  50     -23.672  -4.199  19.779  1.00 92.06           H  
ATOM    739  CZ  ARG A  50     -22.904  -2.509  18.973  1.00 92.06           C  
ATOM    740  N   VAL A  51     -19.065   4.156  20.541  1.00 93.70           N  
ATOM    741  H   VAL A  51     -19.084   3.397  21.207  1.00 93.70           H  
ATOM    742  CA  VAL A  51     -17.806   4.892  20.409  1.00 93.70           C  
ATOM    743  HA  VAL A  51     -17.966   5.752  19.758  1.00 93.70           H  
ATOM    744  C   VAL A  51     -16.753   3.989  19.762  1.00 93.70           C  
ATOM    745  CB  VAL A  51     -17.341   5.434  21.778  1.00 93.70           C  
ATOM    746  HB  VAL A  51     -17.119   4.596  22.439  1.00 93.70           H  
ATOM    747  O   VAL A  51     -16.682   2.788  20.018  1.00 93.70           O  
ATOM    748  CG1 VAL A  51     -16.079   6.297  21.651  1.00 93.70           C  
ATOM    749 HG11 VAL A  51     -16.240   7.095  20.926  1.00 93.70           H  
ATOM    750 HG12 VAL A  51     -15.852   6.745  22.618  1.00 93.70           H  
ATOM    751 HG13 VAL A  51     -15.227   5.687  21.353  1.00 93.70           H  
ATOM    752  CG2 VAL A  51     -18.431   6.295  22.430  1.00 93.70           C  
ATOM    753 HG21 VAL A  51     -18.755   7.086  21.753  1.00 93.70           H  
ATOM    754 HG22 VAL A  51     -19.294   5.678  22.682  1.00 93.70           H  
ATOM    755 HG23 VAL A  51     -18.064   6.750  23.350  1.00 93.70           H  
ATOM    756  N   TYR A  52     -15.917   4.576  18.912  1.00 94.78           N  
ATOM    757  H   TYR A  52     -16.046   5.564  18.750  1.00 94.78           H  
ATOM    758  CA  TYR A  52     -14.686   3.988  18.395  1.00 94.78           C  
ATOM    759  HA  TYR A  52     -14.654   2.921  18.616  1.00 94.78           H  
ATOM    760  C   TYR A  52     -13.493   4.653  19.089  1.00 94.78           C  
ATOM    761  CB  TYR A  52     -14.660   4.163  16.872  1.00 94.78           C  
ATOM    762  HB2 TYR A  52     -15.029   5.160  16.630  1.00 94.78           H  
ATOM    763  HB3 TYR A  52     -15.353   3.449  16.428  1.00 94.78           H  
ATOM    764  O   TYR A  52     -13.307   5.868  18.989  1.00 94.78           O  
ATOM    765  CG  TYR A  52     -13.297   3.994  16.227  1.00 94.78           C  
ATOM    766  CD1 TYR A  52     -12.605   5.133  15.770  1.00 94.78           C  
ATOM    767  HD1 TYR A  52     -13.035   6.111  15.923  1.00 94.78           H  
ATOM    768  CD2 TYR A  52     -12.712   2.720  16.099  1.00 94.78           C  
ATOM    769  HD2 TYR A  52     -13.203   1.853  16.517  1.00 94.78           H  
ATOM    770  CE1 TYR A  52     -11.347   5.001  15.155  1.00 94.78           C  
ATOM    771  HE1 TYR A  52     -10.812   5.882  14.833  1.00 94.78           H  
ATOM    772  CE2 TYR A  52     -11.464   2.580  15.460  1.00 94.78           C  
ATOM    773  HE2 TYR A  52     -11.008   1.606  15.362  1.00 94.78           H  
ATOM    774  OH  TYR A  52      -9.570   3.598  14.383  1.00 94.78           O  
ATOM    775  HH  TYR A  52      -9.182   4.461  14.222  1.00 94.78           H  
ATOM    776  CZ  TYR A  52     -10.782   3.719  14.986  1.00 94.78           C  
ATOM    777  N   ILE A  53     -12.691   3.852  19.786  1.00 94.67           N  
ATOM    778  H   ILE A  53     -12.885   2.861  19.764  1.00 94.67           H  
ATOM    779  CA  ILE A  53     -11.482   4.272  20.502  1.00 94.67           C  
ATOM    780  HA  ILE A  53     -11.490   5.356  20.616  1.00 94.67           H  
ATOM    781  C   ILE A  53     -10.271   3.891  19.650  1.00 94.67           C  
ATOM    782  CB  ILE A  53     -11.433   3.647  21.917  1.00 94.67           C  
ATOM    783  HB  ILE A  53     -11.353   2.566  21.801  1.00 94.67           H  
ATOM    784  O   ILE A  53     -10.221   2.802  19.078  1.00 94.67           O  
ATOM    785  CG1 ILE A  53     -12.750   3.946  22.679  1.00 94.67           C  
ATOM    786 HG12 ILE A  53     -12.973   5.010  22.602  1.00 94.67           H  
ATOM    787 HG13 ILE A  53     -13.565   3.407  22.196  1.00 94.67           H  
ATOM    788  CG2 ILE A  53     -10.183   4.121  22.688  1.00 94.67           C  
ATOM    789 HG21 ILE A  53      -9.271   3.876  22.143  1.00 94.67           H  
ATOM    790 HG22 ILE A  53     -10.120   3.609  23.648  1.00 94.67           H  
ATOM    791 HG23 ILE A  53     -10.225   5.195  22.865  1.00 94.67           H  
ATOM    792  CD1 ILE A  53     -12.775   3.553  24.160  1.00 94.67           C  
ATOM    793 HD11 ILE A  53     -12.519   2.499  24.267  1.00 94.67           H  
ATOM    794 HD12 ILE A  53     -12.076   4.164  24.732  1.00 94.67           H  
ATOM    795 HD13 ILE A  53     -13.776   3.718  24.558  1.00 94.67           H  
ATOM    796  N   SER A  54      -9.281   4.776  19.548  1.00 93.50           N  
ATOM    797  H   SER A  54      -9.373   5.664  20.020  1.00 93.50           H  
ATOM    798  CA  SER A  54      -8.083   4.546  18.738  1.00 93.50           C  
ATOM    799  HA  SER A  54      -7.953   3.470  18.618  1.00 93.50           H  
ATOM    800  C   SER A  54      -6.808   5.048  19.407  1.00 93.50           C  
ATOM    801  CB  SER A  54      -8.281   5.140  17.341  1.00 93.50           C  
ATOM    802  HB2 SER A  54      -7.458   4.828  16.697  1.00 93.50           H  
ATOM    803  HB3 SER A  54      -9.207   4.740  16.929  1.00 93.50           H  
ATOM    804  O   SER A  54      -6.859   5.911  20.279  1.00 93.50           O  
ATOM    805  OG  SER A  54      -8.350   6.554  17.347  1.00 93.50           O  
ATOM    806  HG  SER A  54      -8.913   6.828  18.075  1.00 93.50           H  
ATOM    807  N   ASN A  55      -5.668   4.479  18.998  1.00 94.31           N  
ATOM    808  H   ASN A  55      -5.756   3.705  18.355  1.00 94.31           H  
ATOM    809  CA  ASN A  55      -4.363   4.598  19.662  1.00 94.31           C  
ATOM    810  HA  ASN A  55      -3.689   3.974  19.075  1.00 94.31           H  
ATOM    811  C   ASN A  55      -4.294   3.971  21.075  1.00 94.31           C  
ATOM    812  CB  ASN A  55      -3.823   6.035  19.551  1.00 94.31           C  
ATOM    813  HB2 ASN A  55      -4.439   6.697  20.160  1.00 94.31           H  
ATOM    814  HB3 ASN A  55      -3.881   6.371  18.516  1.00 94.31           H  
ATOM    815  O   ASN A  55      -3.306   4.159  21.783  1.00 94.31           O  
ATOM    816  CG  ASN A  55      -2.376   6.144  20.000  1.00 94.31           C  
ATOM    817  ND2 ASN A  55      -2.062   7.094  20.844  1.00 94.31           N  
ATOM    818 HD21 ASN A  55      -1.118   7.122  21.202  1.00 94.31           H  
ATOM    819 HD22 ASN A  55      -2.813   7.510  21.376  1.00 94.31           H  
ATOM    820  OD1 ASN A  55      -1.521   5.376  19.580  1.00 94.31           O  
ATOM    821  N   LEU A  56      -5.271   3.125  21.412  1.00 93.74           N  
ATOM    822  H   LEU A  56      -6.013   2.983  20.742  1.00 93.74           H  
ATOM    823  CA  LEU A  56      -5.216   2.187  22.534  1.00 93.74           C  
ATOM    824  HA  LEU A  56      -5.206   2.756  23.463  1.00 93.74           H  
ATOM    825  C   LEU A  56      -3.937   1.330  22.477  1.00 93.74           C  
ATOM    826  CB  LEU A  56      -6.494   1.325  22.468  1.00 93.74           C  
ATOM    827  HB2 LEU A  56      -6.485   0.780  21.524  1.00 93.74           H  
ATOM    828  HB3 LEU A  56      -7.358   1.990  22.458  1.00 93.74           H  
ATOM    829  O   LEU A  56      -3.373   1.098  21.396  1.00 93.74           O  
ATOM    830  CG  LEU A  56      -6.694   0.300  23.600  1.00 93.74           C  
ATOM    831  HG  LEU A  56      -5.848  -0.385  23.645  1.00 93.74           H  
ATOM    832  CD1 LEU A  56      -6.869   0.974  24.959  1.00 93.74           C  
ATOM    833 HD11 LEU A  56      -7.086   0.219  25.716  1.00 93.74           H  
ATOM    834 HD12 LEU A  56      -7.697   1.682  24.931  1.00 93.74           H  
ATOM    835 HD13 LEU A  56      -5.956   1.495  25.249  1.00 93.74           H  
ATOM    836  CD2 LEU A  56      -7.947  -0.515  23.302  1.00 93.74           C  
ATOM    837 HD21 LEU A  56      -8.099  -1.249  24.094  1.00 93.74           H  
ATOM    838 HD22 LEU A  56      -8.812   0.146  23.252  1.00 93.74           H  
ATOM    839 HD23 LEU A  56      -7.833  -1.050  22.360  1.00 93.74           H  
ATOM    840  N   SER A  57      -3.483   0.848  23.635  1.00 92.64           N  
ATOM    841  H   SER A  57      -3.974   1.082  24.486  1.00 92.64           H  
ATOM    842  CA  SER A  57      -2.361  -0.089  23.718  1.00 92.64           C  
ATOM    843  HA  SER A  57      -1.502   0.400  23.259  1.00 92.64           H  
ATOM    844  C   SER A  57      -2.617  -1.398  22.948  1.00 92.64           C  
ATOM    845  CB  SER A  57      -1.970  -0.342  25.173  1.00 92.64           C  
ATOM    846  HB2 SER A  57      -1.984   0.601  25.719  1.00 92.64           H  
ATOM    847  HB3 SER A  57      -2.653  -1.053  25.639  1.00 92.64           H  
ATOM    848  O   SER A  57      -3.743  -1.697  22.551  1.00 92.64           O  
ATOM    849  OG  SER A  57      -0.655  -0.846  25.160  1.00 92.64           O  
ATOM    850  HG  SER A  57      -0.331  -0.922  26.060  1.00 92.64           H  
ATOM    851  N   GLN A  58      -1.565  -2.181  22.704  1.00 90.21           N  
ATOM    852  H   GLN A  58      -0.692  -1.950  23.156  1.00 90.21           H  
ATOM    853  CA  GLN A  58      -1.704  -3.573  22.236  1.00 90.21           C  
ATOM    854  HA  GLN A  58      -2.600  -3.647  21.619  1.00 90.21           H  
ATOM    855  C   GLN A  58      -1.851  -4.544  23.418  1.00 90.21           C  
ATOM    856  CB  GLN A  58      -0.494  -4.036  21.407  1.00 90.21           C  
ATOM    857  HB2 GLN A  58      -0.852  -4.673  20.597  1.00 90.21           H  
ATOM    858  HB3 GLN A  58       0.119  -4.675  22.043  1.00 90.21           H  
ATOM    859  O   GLN A  58      -2.082  -5.735  23.242  1.00 90.21           O  
ATOM    860  CG  GLN A  58       0.420  -2.954  20.817  1.00 90.21           C  
ATOM    861  HG2 GLN A  58       0.595  -2.145  21.527  1.00 90.21           H  
ATOM    862  HG3 GLN A  58      -0.018  -2.548  19.906  1.00 90.21           H  
ATOM    863  CD  GLN A  58       1.775  -3.564  20.531  1.00 90.21           C  
ATOM    864  NE2 GLN A  58       2.561  -3.796  21.558  1.00 90.21           N  
ATOM    865 HE21 GLN A  58       3.447  -4.269  21.448  1.00 90.21           H  
ATOM    866 HE22 GLN A  58       2.194  -3.681  22.491  1.00 90.21           H  
ATOM    867  OE1 GLN A  58       2.108  -3.857  19.387  1.00 90.21           O  
ATOM    868  N   ASP A  59      -1.618  -4.012  24.608  1.00 90.04           N  
ATOM    869  H   ASP A  59      -1.323  -3.046  24.606  1.00 90.04           H  
ATOM    870  CA  ASP A  59      -1.227  -4.736  25.806  1.00 90.04           C  
ATOM    871  HA  ASP A  59      -1.204  -5.806  25.597  1.00 90.04           H  
ATOM    872  C   ASP A  59      -2.282  -4.501  26.917  1.00 90.04           C  
ATOM    873  CB  ASP A  59       0.218  -4.274  26.116  1.00 90.04           C  
ATOM    874  HB2 ASP A  59       0.181  -3.273  26.547  1.00 90.04           H  
ATOM    875  HB3 ASP A  59       0.656  -4.944  26.856  1.00 90.04           H  
ATOM    876  O   ASP A  59      -2.125  -4.924  28.056  1.00 90.04           O  
ATOM    877  CG  ASP A  59       1.113  -4.236  24.845  1.00 90.04           C  
ATOM    878  OD1 ASP A  59       1.755  -5.254  24.514  1.00 90.04           O  
ATOM    879  OD2 ASP A  59       1.096  -3.214  24.105  1.00 90.04           O  
ATOM    880  N   ALA A  60      -3.380  -3.828  26.541  1.00 90.18           N  
ATOM    881  H   ALA A  60      -3.440  -3.614  25.556  1.00 90.18           H  
ATOM    882  CA  ALA A  60      -4.598  -3.609  27.307  1.00 90.18           C  
ATOM    883  HA  ALA A  60      -4.356  -3.547  28.368  1.00 90.18           H  
ATOM    884  C   ALA A  60      -5.597  -4.749  27.077  1.00 90.18           C  
ATOM    885  CB  ALA A  60      -5.226  -2.288  26.844  1.00 90.18           C  
ATOM    886  HB1 ALA A  60      -6.123  -2.091  27.432  1.00 90.18           H  
ATOM    887  HB2 ALA A  60      -4.516  -1.471  26.977  1.00 90.18           H  
ATOM    888  HB3 ALA A  60      -5.501  -2.355  25.792  1.00 90.18           H  
ATOM    889  O   ALA A  60      -5.787  -5.187  25.939  1.00 90.18           O  
ATOM    890  N   THR A  61      -6.285  -5.167  28.136  1.00 93.02           N  
ATOM    891  H   THR A  61      -6.097  -4.766  29.044  1.00 93.02           H  
ATOM    892  CA  THR A  61      -7.382  -6.136  28.058  1.00 93.02           C  
ATOM    893  HA  THR A  61      -7.284  -6.708  27.136  1.00 93.02           H  
ATOM    894  C   THR A  61      -8.750  -5.448  28.009  1.00 93.02           C  
ATOM    895  CB  THR A  61      -7.324  -7.147  29.207  1.00 93.02           C  
ATOM    896  HB  THR A  61      -8.018  -7.951  28.962  1.00 93.02           H  
ATOM    897  O   THR A  61      -8.871  -4.233  28.196  1.00 93.02           O  
ATOM    898  CG2 THR A  61      -5.949  -7.778  29.421  1.00 93.02           C  
ATOM    899 HG21 THR A  61      -5.241  -7.035  29.788  1.00 93.02           H  
ATOM    900 HG22 THR A  61      -6.038  -8.574  30.160  1.00 93.02           H  
ATOM    901 HG23 THR A  61      -5.586  -8.201  28.484  1.00 93.02           H  
ATOM    902  OG1 THR A  61      -7.726  -6.551  30.413  1.00 93.02           O  
ATOM    903  HG1 THR A  61      -8.313  -7.215  30.780  1.00 93.02           H  
ATOM    904  N   GLU A  62      -9.799  -6.229  27.752  1.00 92.77           N  
ATOM    905  H   GLU A  62      -9.663  -7.226  27.660  1.00 92.77           H  
ATOM    906  CA  GLU A  62     -11.179  -5.737  27.739  1.00 92.77           C  
ATOM    907  HA  GLU A  62     -11.206  -4.790  27.200  1.00 92.77           H  
ATOM    908  C   GLU A  62     -11.671  -5.413  29.165  1.00 92.77           C  
ATOM    909  CB  GLU A  62     -12.068  -6.733  26.963  1.00 92.77           C  
ATOM    910  HB2 GLU A  62     -11.917  -7.737  27.362  1.00 92.77           H  
ATOM    911  HB3 GLU A  62     -13.116  -6.455  27.081  1.00 92.77           H  
ATOM    912  O   GLU A  62     -12.434  -4.459  29.328  1.00 92.77           O  
ATOM    913  CG  GLU A  62     -11.703  -6.687  25.463  1.00 92.77           C  
ATOM    914  HG2 GLU A  62     -10.625  -6.797  25.349  1.00 92.77           H  
ATOM    915  HG3 GLU A  62     -11.977  -5.699  25.093  1.00 92.77           H  
ATOM    916  CD  GLU A  62     -12.357  -7.747  24.563  1.00 92.77           C  
ATOM    917  OE1 GLU A  62     -12.496  -7.441  23.352  1.00 92.77           O  
ATOM    918  OE2 GLU A  62     -12.625  -8.871  25.033  1.00 92.77           O  
ATOM    919  N   GLU A  63     -11.151  -6.075  30.212  1.00 93.65           N  
ATOM    920  H   GLU A  63     -10.542  -6.867  30.062  1.00 93.65           H  
ATOM    921  CA  GLU A  63     -11.359  -5.636  31.601  1.00 93.65           C  
ATOM    922  HA  GLU A  63     -12.428  -5.486  31.755  1.00 93.65           H  
ATOM    923  C   GLU A  63     -10.664  -4.294  31.865  1.00 93.65           C  
ATOM    924  CB  GLU A  63     -10.878  -6.653  32.658  1.00 93.65           C  
ATOM    925  HB2 GLU A  63     -11.310  -6.346  33.610  1.00 93.65           H  
ATOM    926  HB3 GLU A  63      -9.797  -6.581  32.773  1.00 93.65           H  
ATOM    927  O   GLU A  63     -11.302  -3.371  32.359  1.00 93.65           O  
ATOM    928  CG  GLU A  63     -11.260  -8.125  32.425  1.00 93.65           C  
ATOM    929  HG2 GLU A  63     -11.507  -8.568  33.390  1.00 93.65           H  
ATOM    930  HG3 GLU A  63     -12.147  -8.187  31.796  1.00 93.65           H  
ATOM    931  CD  GLU A  63     -10.098  -8.905  31.798  1.00 93.65           C  
ATOM    932  OE1 GLU A  63      -9.772 -10.004  32.292  1.00 93.65           O  
ATOM    933  OE2 GLU A  63      -9.513  -8.368  30.827  1.00 93.65           O  
ATOM    934  N   ALA A  64      -9.390  -4.137  31.484  1.00 93.43           N  
ATOM    935  H   ALA A  64      -8.911  -4.923  31.067  1.00 93.43           H  
ATOM    936  CA  ALA A  64      -8.621  -2.915  31.749  1.00 93.43           C  
ATOM    937  HA  ALA A  64      -8.648  -2.720  32.821  1.00 93.43           H  
ATOM    938  C   ALA A  64      -9.196  -1.670  31.043  1.00 93.43           C  
ATOM    939  CB  ALA A  64      -7.164  -3.167  31.341  1.00 93.43           C  
ATOM    940  HB1 ALA A  64      -6.783  -4.046  31.860  1.00 93.43           H  
ATOM    941  HB2 ALA A  64      -7.104  -3.328  30.265  1.00 93.43           H  
ATOM    942  HB3 ALA A  64      -6.555  -2.304  31.612  1.00 93.43           H  
ATOM    943  O   ALA A  64      -9.106  -0.558  31.564  1.00 93.43           O  
ATOM    944  N   LEU A  65      -9.821  -1.846  29.874  1.00 92.98           N  
ATOM    945  H   LEU A  65      -9.810  -2.769  29.464  1.00 92.98           H  
ATOM    946  CA  LEU A  65     -10.560  -0.775  29.201  1.00 92.98           C  
ATOM    947  HA  LEU A  65      -9.991   0.147  29.320  1.00 92.98           H  
ATOM    948  C   LEU A  65     -11.945  -0.525  29.830  1.00 92.98           C  
ATOM    949  CB  LEU A  65     -10.633  -1.107  27.702  1.00 92.98           C  
ATOM    950  HB2 LEU A  65      -9.618  -1.259  27.335  1.00 92.98           H  
ATOM    951  HB3 LEU A  65     -11.175  -2.044  27.581  1.00 92.98           H  
ATOM    952  O   LEU A  65     -12.431   0.602  29.786  1.00 92.98           O  
ATOM    953  CG  LEU A  65     -11.313  -0.025  26.841  1.00 92.98           C  
ATOM    954  HG  LEU A  65     -12.362   0.068  27.125  1.00 92.98           H  
ATOM    955  CD1 LEU A  65     -10.636   1.346  26.947  1.00 92.98           C  
ATOM    956 HD11 LEU A  65     -10.780   1.749  27.949  1.00 92.98           H  
ATOM    957 HD12 LEU A  65     -11.089   2.043  26.242  1.00 92.98           H  
ATOM    958 HD13 LEU A  65      -9.568   1.257  26.749  1.00 92.98           H  
ATOM    959  CD2 LEU A  65     -11.258  -0.452  25.376  1.00 92.98           C  
ATOM    960 HD21 LEU A  65     -10.220  -0.483  25.042  1.00 92.98           H  
ATOM    961 HD22 LEU A  65     -11.692  -1.446  25.267  1.00 92.98           H  
ATOM    962 HD23 LEU A  65     -11.829   0.253  24.772  1.00 92.98           H  
ATOM    963  N   THR A  66     -12.566  -1.534  30.447  1.00 94.06           N  
ATOM    964  H   THR A  66     -12.110  -2.435  30.475  1.00 94.06           H  
ATOM    965  CA  THR A  66     -13.811  -1.369  31.221  1.00 94.06           C  
ATOM    966  HA  THR A  66     -14.502  -0.754  30.645  1.00 94.06           H  
ATOM    967  C   THR A  66     -13.549  -0.639  32.544  1.00 94.06           C  
ATOM    968  CB  THR A  66     -14.491  -2.726  31.471  1.00 94.06           C  
ATOM    969  HB  THR A  66     -13.852  -3.357  32.089  1.00 94.06           H  
ATOM    970  O   THR A  66     -14.302   0.264  32.899  1.00 94.06           O  
ATOM    971  CG2 THR A  66     -15.852  -2.584  32.151  1.00 94.06           C  
ATOM    972 HG21 THR A  66     -15.734  -2.160  33.148  1.00 94.06           H  
ATOM    973 HG22 THR A  66     -16.499  -1.939  31.556  1.00 94.06           H  
ATOM    974 HG23 THR A  66     -16.313  -3.567  32.244  1.00 94.06           H  
ATOM    975  OG1 THR A  66     -14.737  -3.378  30.245  1.00 94.06           O  
ATOM    976  HG1 THR A  66     -13.912  -3.761  29.938  1.00 94.06           H  
ATOM    977  N   GLU A  67     -12.447  -0.958  33.233  1.00 93.93           N  
ATOM    978  H   GLU A  67     -11.905  -1.745  32.906  1.00 93.93           H  
ATOM    979  CA  GLU A  67     -11.951  -0.260  34.429  1.00 93.93           C  
ATOM    980  HA  GLU A  67     -12.645  -0.406  35.256  1.00 93.93           H  
ATOM    981  C   GLU A  67     -11.832   1.255  34.201  1.00 93.93           C  
ATOM    982  CB  GLU A  67     -10.569  -0.825  34.820  1.00 93.93           C  
ATOM    983  HB2 GLU A  67      -9.966  -0.938  33.919  1.00 93.93           H  
ATOM    984  HB3 GLU A  67     -10.054  -0.104  35.454  1.00 93.93           H  
ATOM    985  O   GLU A  67     -12.329   2.039  35.004  1.00 93.93           O  
ATOM    986  CG  GLU A  67     -10.607  -2.179  35.547  1.00 93.93           C  
ATOM    987  HG2 GLU A  67     -11.197  -2.889  34.968  1.00 93.93           H  
ATOM    988  HG3 GLU A  67      -9.590  -2.564  35.618  1.00 93.93           H  
ATOM    989  CD  GLU A  67     -11.186  -2.039  36.957  1.00 93.93           C  
ATOM    990  OE1 GLU A  67     -12.182  -2.722  37.289  1.00 93.93           O  
ATOM    991  OE2 GLU A  67     -10.746  -1.146  37.717  1.00 93.93           O  
ATOM    992  N   PHE A  68     -11.249   1.663  33.069  1.00 91.31           N  
ATOM    993  H   PHE A  68     -10.861   0.953  32.463  1.00 91.31           H  
ATOM    994  CA  PHE A  68     -11.072   3.067  32.674  1.00 91.31           C  
ATOM    995  HA  PHE A  68     -10.675   3.616  33.528  1.00 91.31           H  
ATOM    996  C   PHE A  68     -12.379   3.786  32.266  1.00 91.31           C  
ATOM    997  CB  PHE A  68     -10.022   3.090  31.549  1.00 91.31           C  
ATOM    998  HB2 PHE A  68      -9.123   2.592  31.912  1.00 91.31           H  
ATOM    999  HB3 PHE A  68     -10.398   2.506  30.709  1.00 91.31           H  
ATOM   1000  O   PHE A  68     -12.374   4.993  32.036  1.00 91.31           O  
ATOM   1001  CG  PHE A  68      -9.628   4.469  31.050  1.00 91.31           C  
ATOM   1002  CD1 PHE A  68     -10.204   4.981  29.872  1.00 91.31           C  
ATOM   1003  HD1 PHE A  68     -10.930   4.394  29.330  1.00 91.31           H  
ATOM   1004  CD2 PHE A  68      -8.717   5.257  31.779  1.00 91.31           C  
ATOM   1005  HD2 PHE A  68      -8.293   4.879  32.698  1.00 91.31           H  
ATOM   1006  CE1 PHE A  68      -9.886   6.278  29.437  1.00 91.31           C  
ATOM   1007  HE1 PHE A  68     -10.365   6.685  28.559  1.00 91.31           H  
ATOM   1008  CE2 PHE A  68      -8.374   6.544  31.325  1.00 91.31           C  
ATOM   1009  HE2 PHE A  68      -7.681   7.149  31.891  1.00 91.31           H  
ATOM   1010  CZ  PHE A  68      -8.962   7.055  30.156  1.00 91.31           C  
ATOM   1011  HZ  PHE A  68      -8.724   8.055  29.821  1.00 91.31           H  
ATOM   1012  N   LEU A  69     -13.503   3.069  32.148  1.00 91.48           N  
ATOM   1013  H   LEU A  69     -13.457   2.084  32.365  1.00 91.48           H  
ATOM   1014  CA  LEU A  69     -14.778   3.603  31.646  1.00 91.48           C  
ATOM   1015  HA  LEU A  69     -14.684   4.681  31.512  1.00 91.48           H  
ATOM   1016  C   LEU A  69     -15.951   3.449  32.630  1.00 91.48           C  
ATOM   1017  CB  LEU A  69     -15.070   2.969  30.270  1.00 91.48           C  
ATOM   1018  HB2 LEU A  69     -15.052   1.886  30.384  1.00 91.48           H  
ATOM   1019  HB3 LEU A  69     -16.071   3.256  29.949  1.00 91.48           H  
ATOM   1020  O   LEU A  69     -17.076   3.813  32.280  1.00 91.48           O  
ATOM   1021  CG  LEU A  69     -14.075   3.369  29.161  1.00 91.48           C  
ATOM   1022  HG  LEU A  69     -13.055   3.139  29.467  1.00 91.48           H  
ATOM   1023  CD1 LEU A  69     -14.380   2.582  27.885  1.00 91.48           C  
ATOM   1024 HD11 LEU A  69     -15.385   2.818  27.536  1.00 91.48           H  
ATOM   1025 HD12 LEU A  69     -13.645   2.830  27.119  1.00 91.48           H  
ATOM   1026 HD13 LEU A  69     -14.314   1.516  28.100  1.00 91.48           H  
ATOM   1027  CD2 LEU A  69     -14.153   4.858  28.812  1.00 91.48           C  
ATOM   1028 HD21 LEU A  69     -15.179   5.144  28.583  1.00 91.48           H  
ATOM   1029 HD22 LEU A  69     -13.506   5.077  27.963  1.00 91.48           H  
ATOM   1030 HD23 LEU A  69     -13.801   5.443  29.661  1.00 91.48           H  
ATOM   1031  N   LYS A  70     -15.705   2.941  33.848  1.00 92.89           N  
ATOM   1032  H   LYS A  70     -14.744   2.704  34.049  1.00 92.89           H  
ATOM   1033  CA  LYS A  70     -16.707   2.656  34.896  1.00 92.89           C  
ATOM   1034  HA  LYS A  70     -17.231   1.732  34.652  1.00 92.89           H  
ATOM   1035  C   LYS A  70     -17.782   3.735  35.033  1.00 92.89           C  
ATOM   1036  CB  LYS A  70     -15.978   2.491  36.242  1.00 92.89           C  
ATOM   1037  HB2 LYS A  70     -15.193   3.242  36.330  1.00 92.89           H  
ATOM   1038  HB3 LYS A  70     -16.683   2.644  37.059  1.00 92.89           H  
ATOM   1039  O   LYS A  70     -18.972   3.434  34.937  1.00 92.89           O  
ATOM   1040  CG  LYS A  70     -15.384   1.088  36.385  1.00 92.89           C  
ATOM   1041  HG2 LYS A  70     -16.203   0.373  36.461  1.00 92.89           H  
ATOM   1042  HG3 LYS A  70     -14.790   0.844  35.504  1.00 92.89           H  
ATOM   1043  CD  LYS A  70     -14.492   0.984  37.627  1.00 92.89           C  
ATOM   1044  HD2 LYS A  70     -13.573   1.542  37.451  1.00 92.89           H  
ATOM   1045  HD3 LYS A  70     -15.006   1.394  38.497  1.00 92.89           H  
ATOM   1046  CE  LYS A  70     -14.183  -0.495  37.857  1.00 92.89           C  
ATOM   1047  HE2 LYS A  70     -15.090  -1.009  38.177  1.00 92.89           H  
ATOM   1048  HE3 LYS A  70     -13.875  -0.936  36.909  1.00 92.89           H  
ATOM   1049  NZ  LYS A  70     -13.098  -0.710  38.835  1.00 92.89           N  
ATOM   1050  HZ1 LYS A  70     -12.828  -1.681  38.782  1.00 92.89           H  
ATOM   1051  HZ2 LYS A  70     -13.303  -0.413  39.778  1.00 92.89           H  
ATOM   1052  HZ3 LYS A  70     -12.231  -0.312  38.501  1.00 92.89           H  
ATOM   1053  N   ASP A  71     -17.365   4.982  35.200  1.00 91.79           N  
ATOM   1054  H   ASP A  71     -16.374   5.123  35.340  1.00 91.79           H  
ATOM   1055  CA  ASP A  71     -18.207   6.147  35.497  1.00 91.79           C  
ATOM   1056  HA  ASP A  71     -18.792   5.939  36.393  1.00 91.79           H  
ATOM   1057  C   ASP A  71     -19.193   6.501  34.369  1.00 91.79           C  
ATOM   1058  CB  ASP A  71     -17.274   7.328  35.807  1.00 91.79           C  
ATOM   1059  HB2 ASP A  71     -17.867   8.170  36.166  1.00 91.79           H  
ATOM   1060  HB3 ASP A  71     -16.766   7.635  34.893  1.00 91.79           H  
ATOM   1061  O   ASP A  71     -20.217   7.138  34.607  1.00 91.79           O  
ATOM   1062  CG  ASP A  71     -16.229   6.940  36.859  1.00 91.79           C  
ATOM   1063  OD1 ASP A  71     -16.468   7.223  38.051  1.00 91.79           O  
ATOM   1064  OD2 ASP A  71     -15.247   6.272  36.455  1.00 91.79           O  
ATOM   1065  N   PHE A  72     -18.929   6.033  33.144  1.00 91.03           N  
ATOM   1066  H   PHE A  72     -18.080   5.499  33.024  1.00 91.03           H  
ATOM   1067  CA  PHE A  72     -19.783   6.232  31.968  1.00 91.03           C  
ATOM   1068  HA  PHE A  72     -20.434   7.087  32.152  1.00 91.03           H  
ATOM   1069  C   PHE A  72     -20.715   5.042  31.673  1.00 91.03           C  
ATOM   1070  CB  PHE A  72     -18.890   6.582  30.771  1.00 91.03           C  
ATOM   1071  HB2 PHE A  72     -18.211   5.752  30.577  1.00 91.03           H  
ATOM   1072  HB3 PHE A  72     -19.515   6.711  29.887  1.00 91.03           H  
ATOM   1073  O   PHE A  72     -21.552   5.131  30.774  1.00 91.03           O  
ATOM   1074  CG  PHE A  72     -18.083   7.850  30.977  1.00 91.03           C  
ATOM   1075  CD1 PHE A  72     -18.677   9.104  30.736  1.00 91.03           C  
ATOM   1076  HD1 PHE A  72     -19.701   9.162  30.398  1.00 91.03           H  
ATOM   1077  CD2 PHE A  72     -16.752   7.782  31.432  1.00 91.03           C  
ATOM   1078  HD2 PHE A  72     -16.297   6.826  31.645  1.00 91.03           H  
ATOM   1079  CE1 PHE A  72     -17.935  10.282  30.930  1.00 91.03           C  
ATOM   1080  HE1 PHE A  72     -18.380  11.250  30.754  1.00 91.03           H  
ATOM   1081  CE2 PHE A  72     -16.017   8.963  31.640  1.00 91.03           C  
ATOM   1082  HE2 PHE A  72     -15.006   8.912  32.016  1.00 91.03           H  
ATOM   1083  CZ  PHE A  72     -16.607  10.213  31.380  1.00 91.03           C  
ATOM   1084  HZ  PHE A  72     -16.053  11.126  31.542  1.00 91.03           H  
ATOM   1085  N   HIS A  73     -20.583   3.947  32.432  1.00 90.58           N  
ATOM   1086  H   HIS A  73     -19.865   3.978  33.142  1.00 90.58           H  
ATOM   1087  CA  HIS A  73     -21.390   2.720  32.354  1.00 90.58           C  
ATOM   1088  HA  HIS A  73     -20.911   1.981  32.997  1.00 90.58           H  
ATOM   1089  C   HIS A  73     -21.430   2.087  30.938  1.00 90.58           C  
ATOM   1090  CB  HIS A  73     -22.786   2.955  32.962  1.00 90.58           C  
ATOM   1091  HB2 HIS A  73     -23.367   2.042  32.833  1.00 90.58           H  
ATOM   1092  HB3 HIS A  73     -23.289   3.744  32.403  1.00 90.58           H  
ATOM   1093  O   HIS A  73     -22.474   2.090  30.271  1.00 90.58           O  
ATOM   1094  CG  HIS A  73     -22.831   3.310  34.434  1.00 90.58           C  
ATOM   1095  CD2 HIS A  73     -23.973   3.453  35.176  1.00 90.58           C  
ATOM   1096  HD2 HIS A  73     -24.982   3.331  34.811  1.00 90.58           H  
ATOM   1097  ND1 HIS A  73     -21.777   3.558  35.289  1.00 90.58           N  
ATOM   1098  HD1 HIS A  73     -20.793   3.548  35.061  1.00 90.58           H  
ATOM   1099  CE1 HIS A  73     -22.274   3.856  36.499  1.00 90.58           C  
ATOM   1100  HE1 HIS A  73     -21.681   4.115  37.364  1.00 90.58           H  
ATOM   1101  NE2 HIS A  73     -23.615   3.792  36.484  1.00 90.58           N  
ATOM   1102  N   PRO A  74     -20.301   1.533  30.446  1.00 91.65           N  
ATOM   1103  CA  PRO A  74     -20.270   0.765  29.205  1.00 91.65           C  
ATOM   1104  HA  PRO A  74     -20.641   1.376  28.382  1.00 91.65           H  
ATOM   1105  C   PRO A  74     -21.132  -0.502  29.314  1.00 91.65           C  
ATOM   1106  CB  PRO A  74     -18.794   0.437  28.956  1.00 91.65           C  
ATOM   1107  HB2 PRO A  74     -18.333   1.247  28.392  1.00 91.65           H  
ATOM   1108  HB3 PRO A  74     -18.663  -0.512  28.436  1.00 91.65           H  
ATOM   1109  O   PRO A  74     -21.048  -1.260  30.277  1.00 91.65           O  
ATOM   1110  CG  PRO A  74     -18.204   0.403  30.364  1.00 91.65           C  
ATOM   1111  HG2 PRO A  74     -17.132   0.599  30.363  1.00 91.65           H  
ATOM   1112  HG3 PRO A  74     -18.420  -0.556  30.834  1.00 91.65           H  
ATOM   1113  CD  PRO A  74     -18.985   1.510  31.070  1.00 91.65           C  
ATOM   1114  HD2 PRO A  74     -18.501   2.469  30.881  1.00 91.65           H  
ATOM   1115  HD3 PRO A  74     -19.032   1.310  32.140  1.00 91.65           H  
ATOM   1116  N   VAL A  75     -21.941  -0.742  28.285  1.00 93.43           N  
ATOM   1117  H   VAL A  75     -21.913  -0.079  27.524  1.00 93.43           H  
ATOM   1118  CA  VAL A  75     -22.815  -1.917  28.121  1.00 93.43           C  
ATOM   1119  HA  VAL A  75     -23.062  -2.319  29.104  1.00 93.43           H  
ATOM   1120  C   VAL A  75     -22.101  -3.032  27.344  1.00 93.43           C  
ATOM   1121  CB  VAL A  75     -24.127  -1.483  27.430  1.00 93.43           C  
ATOM   1122  HB  VAL A  75     -23.886  -1.027  26.469  1.00 93.43           H  
ATOM   1123  O   VAL A  75     -22.415  -4.209  27.503  1.00 93.43           O  
ATOM   1124  CG1 VAL A  75     -25.099  -2.643  27.177  1.00 93.43           C  
ATOM   1125 HG11 VAL A  75     -26.030  -2.264  26.757  1.00 93.43           H  
ATOM   1126 HG12 VAL A  75     -24.669  -3.344  26.462  1.00 93.43           H  
ATOM   1127 HG13 VAL A  75     -25.307  -3.164  28.112  1.00 93.43           H  
ATOM   1128  CG2 VAL A  75     -24.878  -0.446  28.281  1.00 93.43           C  
ATOM   1129 HG21 VAL A  75     -25.787  -0.135  27.768  1.00 93.43           H  
ATOM   1130 HG22 VAL A  75     -24.256   0.434  28.446  1.00 93.43           H  
ATOM   1131 HG23 VAL A  75     -25.136  -0.877  29.248  1.00 93.43           H  
ATOM   1132  N   SER A  76     -21.115  -2.684  26.512  1.00 92.49           N  
ATOM   1133  H   SER A  76     -20.913  -1.700  26.407  1.00 92.49           H  
ATOM   1134  CA  SER A  76     -20.240  -3.645  25.832  1.00 92.49           C  
ATOM   1135  HA  SER A  76     -20.062  -4.491  26.495  1.00 92.49           H  
ATOM   1136  C   SER A  76     -18.895  -3.005  25.483  1.00 92.49           C  
ATOM   1137  CB  SER A  76     -20.930  -4.154  24.560  1.00 92.49           C  
ATOM   1138  HB2 SER A  76     -21.912  -4.553  24.813  1.00 92.49           H  
ATOM   1139  HB3 SER A  76     -21.061  -3.324  23.866  1.00 92.49           H  
ATOM   1140  O   SER A  76     -18.859  -1.860  25.037  1.00 92.49           O  
ATOM   1141  OG  SER A  76     -20.171  -5.172  23.932  1.00 92.49           O  
ATOM   1142  HG  SER A  76     -20.133  -5.931  24.519  1.00 92.49           H  
ATOM   1143  N   VAL A  77     -17.800  -3.751  25.644  1.00 93.47           N  
ATOM   1144  H   VAL A  77     -17.914  -4.697  25.979  1.00 93.47           H  
ATOM   1145  CA  VAL A  77     -16.433  -3.387  25.232  1.00 93.47           C  
ATOM   1146  HA  VAL A  77     -16.456  -2.453  24.671  1.00 93.47           H  
ATOM   1147  C   VAL A  77     -15.902  -4.482  24.303  1.00 93.47           C  
ATOM   1148  CB  VAL A  77     -15.517  -3.189  26.464  1.00 93.47           C  
ATOM   1149  HB  VAL A  77     -15.541  -4.091  27.075  1.00 93.47           H  
ATOM   1150  O   VAL A  77     -16.195  -5.657  24.510  1.00 93.47           O  
ATOM   1151  CG1 VAL A  77     -14.059  -2.905  26.079  1.00 93.47           C  
ATOM   1152 HG11 VAL A  77     -14.008  -2.040  25.417  1.00 93.47           H  
ATOM   1153 HG12 VAL A  77     -13.623  -3.776  25.590  1.00 93.47           H  
ATOM   1154 HG13 VAL A  77     -13.480  -2.710  26.981  1.00 93.47           H  
ATOM   1155  CG2 VAL A  77     -15.995  -2.005  27.317  1.00 93.47           C  
ATOM   1156 HG21 VAL A  77     -15.999  -1.088  26.728  1.00 93.47           H  
ATOM   1157 HG22 VAL A  77     -15.331  -1.871  28.171  1.00 93.47           H  
ATOM   1158 HG23 VAL A  77     -16.996  -2.200  27.701  1.00 93.47           H  
ATOM   1159  N   LEU A  78     -15.153  -4.100  23.265  1.00 93.71           N  
ATOM   1160  H   LEU A  78     -15.042  -3.110  23.101  1.00 93.71           H  
ATOM   1161  CA  LEU A  78     -14.549  -5.017  22.294  1.00 93.71           C  
ATOM   1162  HA  LEU A  78     -14.345  -5.968  22.786  1.00 93.71           H  
ATOM   1163  C   LEU A  78     -13.230  -4.447  21.749  1.00 93.71           C  
ATOM   1164  CB  LEU A  78     -15.572  -5.242  21.162  1.00 93.71           C  
ATOM   1165  HB2 LEU A  78     -16.462  -5.702  21.591  1.00 93.71           H  
ATOM   1166  HB3 LEU A  78     -15.858  -4.267  20.767  1.00 93.71           H  
ATOM   1167  O   LEU A  78     -13.213  -3.325  21.241  1.00 93.71           O  
ATOM   1168  CG  LEU A  78     -15.079  -6.115  19.995  1.00 93.71           C  
ATOM   1169  HG  LEU A  78     -14.180  -5.677  19.561  1.00 93.71           H  
ATOM   1170  CD1 LEU A  78     -14.775  -7.552  20.414  1.00 93.71           C  
ATOM   1171 HD11 LEU A  78     -13.963  -7.566  21.141  1.00 93.71           H  
ATOM   1172 HD12 LEU A  78     -14.472  -8.147  19.552  1.00 93.71           H  
ATOM   1173 HD13 LEU A  78     -15.651  -8.001  20.881  1.00 93.71           H  
ATOM   1174  CD2 LEU A  78     -16.148  -6.155  18.900  1.00 93.71           C  
ATOM   1175 HD21 LEU A  78     -16.369  -5.142  18.566  1.00 93.71           H  
ATOM   1176 HD22 LEU A  78     -15.789  -6.746  18.057  1.00 93.71           H  
ATOM   1177 HD23 LEU A  78     -17.057  -6.609  19.297  1.00 93.71           H  
ATOM   1178  N   ILE A  79     -12.148  -5.228  21.755  1.00 93.36           N  
ATOM   1179  H   ILE A  79     -12.234  -6.116  22.229  1.00 93.36           H  
ATOM   1180  CA  ILE A  79     -10.822  -4.871  21.222  1.00 93.36           C  
ATOM   1181  HA  ILE A  79     -10.824  -3.822  20.926  1.00 93.36           H  
ATOM   1182  C   ILE A  79     -10.522  -5.722  19.966  1.00 93.36           C  
ATOM   1183  CB  ILE A  79      -9.744  -4.989  22.332  1.00 93.36           C  
ATOM   1184  HB  ILE A  79      -9.764  -6.002  22.734  1.00 93.36           H  
ATOM   1185  O   ILE A  79     -10.045  -6.856  20.063  1.00 93.36           O  
ATOM   1186  CG1 ILE A  79     -10.028  -3.985  23.477  1.00 93.36           C  
ATOM   1187 HG12 ILE A  79     -11.045  -4.125  23.844  1.00 93.36           H  
ATOM   1188 HG13 ILE A  79      -9.963  -2.970  23.085  1.00 93.36           H  
ATOM   1189  CG2 ILE A  79      -8.340  -4.706  21.763  1.00 93.36           C  
ATOM   1190 HG21 ILE A  79      -8.271  -3.669  21.433  1.00 93.36           H  
ATOM   1191 HG22 ILE A  79      -7.587  -4.892  22.528  1.00 93.36           H  
ATOM   1192 HG23 ILE A  79      -8.128  -5.369  20.924  1.00 93.36           H  
ATOM   1193  CD1 ILE A  79      -9.085  -4.091  24.684  1.00 93.36           C  
ATOM   1194 HD11 ILE A  79      -8.085  -3.744  24.424  1.00 93.36           H  
ATOM   1195 HD12 ILE A  79      -9.029  -5.124  25.026  1.00 93.36           H  
ATOM   1196 HD13 ILE A  79      -9.466  -3.468  25.493  1.00 93.36           H  
ATOM   1197  N   PRO A  80     -10.771  -5.204  18.742  1.00 91.92           N  
ATOM   1198  CA  PRO A  80     -10.513  -5.933  17.503  1.00 91.92           C  
ATOM   1199  HA  PRO A  80     -11.169  -6.803  17.486  1.00 91.92           H  
ATOM   1200  C   PRO A  80      -9.056  -6.391  17.363  1.00 91.92           C  
ATOM   1201  CB  PRO A  80     -10.908  -4.986  16.366  1.00 91.92           C  
ATOM   1202  HB2 PRO A  80     -10.057  -4.373  16.071  1.00 91.92           H  
ATOM   1203  HB3 PRO A  80     -11.306  -5.528  15.508  1.00 91.92           H  
ATOM   1204  O   PRO A  80      -8.119  -5.596  17.473  1.00 91.92           O  
ATOM   1205  CG  PRO A  80     -11.961  -4.092  17.010  1.00 91.92           C  
ATOM   1206  HG2 PRO A  80     -12.928  -4.596  17.002  1.00 91.92           H  
ATOM   1207  HG3 PRO A  80     -12.020  -3.121  16.520  1.00 91.92           H  
ATOM   1208  CD  PRO A  80     -11.464  -3.962  18.444  1.00 91.92           C  
ATOM   1209  HD2 PRO A  80     -12.319  -3.809  19.102  1.00 91.92           H  
ATOM   1210  HD3 PRO A  80     -10.766  -3.128  18.523  1.00 91.92           H  
ATOM   1211  N   SER A  81      -8.865  -7.670  17.039  1.00 90.79           N  
ATOM   1212  H   SER A  81      -9.670  -8.276  16.970  1.00 90.79           H  
ATOM   1213  CA  SER A  81      -7.550  -8.299  16.903  1.00 90.79           C  
ATOM   1214  HA  SER A  81      -6.788  -7.519  16.899  1.00 90.79           H  
ATOM   1215  C   SER A  81      -7.372  -9.036  15.575  1.00 90.79           C  
ATOM   1216  CB  SER A  81      -7.283  -9.198  18.117  1.00 90.79           C  
ATOM   1217  HB2 SER A  81      -7.431  -8.626  19.033  1.00 90.79           H  
ATOM   1218  HB3 SER A  81      -6.250  -9.542  18.088  1.00 90.79           H  
ATOM   1219  O   SER A  81      -8.325  -9.283  14.834  1.00 90.79           O  
ATOM   1220  OG  SER A  81      -8.144 -10.316  18.116  1.00 90.79           O  
ATOM   1221  HG  SER A  81      -8.741 -10.234  18.863  1.00 90.79           H  
ATOM   1222  N   GLN A  82      -6.119  -9.351  15.235  1.00 85.61           N  
ATOM   1223  H   GLN A  82      -5.374  -9.057  15.851  1.00 85.61           H  
ATOM   1224  CA  GLN A  82      -5.758 -10.069  14.016  1.00 85.61           C  
ATOM   1225  HA  GLN A  82      -6.666 -10.476  13.571  1.00 85.61           H  
ATOM   1226  C   GLN A  82      -4.831 -11.253  14.319  1.00 85.61           C  
ATOM   1227  CB  GLN A  82      -5.148  -9.082  13.005  1.00 85.61           C  
ATOM   1228  HB2 GLN A  82      -5.879  -8.297  12.809  1.00 85.61           H  
ATOM   1229  HB3 GLN A  82      -4.253  -8.630  13.431  1.00 85.61           H  
ATOM   1230  O   GLN A  82      -3.826 -11.118  15.015  1.00 85.61           O  
ATOM   1231  CG  GLN A  82      -4.790  -9.766  11.676  1.00 85.61           C  
ATOM   1232  HG2 GLN A  82      -5.670 -10.280  11.290  1.00 85.61           H  
ATOM   1233  HG3 GLN A  82      -4.013 -10.509  11.856  1.00 85.61           H  
ATOM   1234  CD  GLN A  82      -4.283  -8.819  10.591  1.00 85.61           C  
ATOM   1235  NE2 GLN A  82      -3.749  -9.356   9.516  1.00 85.61           N  
ATOM   1236 HE21 GLN A  82      -3.667 -10.360   9.440  1.00 85.61           H  
ATOM   1237 HE22 GLN A  82      -3.392  -8.704   8.833  1.00 85.61           H  
ATOM   1238  OE1 GLN A  82      -4.352  -7.603  10.650  1.00 85.61           O  
ATOM   1239  N   SER A  83      -5.136 -12.409  13.727  1.00 84.05           N  
ATOM   1240  H   SER A  83      -6.006 -12.479  13.219  1.00 84.05           H  
ATOM   1241  CA  SER A  83      -4.297 -13.609  13.752  1.00 84.05           C  
ATOM   1242  HA  SER A  83      -3.885 -13.734  14.754  1.00 84.05           H  
ATOM   1243  C   SER A  83      -3.130 -13.492  12.759  1.00 84.05           C  
ATOM   1244  CB  SER A  83      -5.169 -14.833  13.450  1.00 84.05           C  
ATOM   1245  HB2 SER A  83      -5.922 -14.945  14.230  1.00 84.05           H  
ATOM   1246  HB3 SER A  83      -4.548 -15.729  13.429  1.00 84.05           H  
ATOM   1247  O   SER A  83      -3.278 -13.729  11.556  1.00 84.05           O  
ATOM   1248  OG  SER A  83      -5.811 -14.666  12.200  1.00 84.05           O  
ATOM   1249  HG  SER A  83      -5.123 -14.497  11.552  1.00 84.05           H  
ATOM   1250  N   VAL A  84      -1.950 -13.136  13.257  1.00 78.56           N  
ATOM   1251  H   VAL A  84      -1.894 -12.960  14.250  1.00 78.56           H  
ATOM   1252  CA  VAL A  84      -0.693 -13.086  12.504  1.00 78.56           C  
ATOM   1253  HA  VAL A  84      -0.903 -12.731  11.495  1.00 78.56           H  
ATOM   1254  C   VAL A  84      -0.111 -14.500  12.407  1.00 78.56           C  
ATOM   1255  CB  VAL A  84       0.303 -12.095  13.149  1.00 78.56           C  
ATOM   1256  HB  VAL A  84       0.616 -12.465  14.125  1.00 78.56           H  
ATOM   1257  O   VAL A  84       0.599 -14.959  13.302  1.00 78.56           O  
ATOM   1258  CG1 VAL A  84       1.547 -11.931  12.264  1.00 78.56           C  
ATOM   1259 HG11 VAL A  84       2.082 -12.878  12.191  1.00 78.56           H  
ATOM   1260 HG12 VAL A  84       2.221 -11.199  12.708  1.00 78.56           H  
ATOM   1261 HG13 VAL A  84       1.261 -11.597  11.266  1.00 78.56           H  
ATOM   1262  CG2 VAL A  84      -0.318 -10.703  13.348  1.00 78.56           C  
ATOM   1263 HG21 VAL A  84      -0.697 -10.314  12.402  1.00 78.56           H  
ATOM   1264 HG22 VAL A  84       0.429 -10.019  13.751  1.00 78.56           H  
ATOM   1265 HG23 VAL A  84      -1.134 -10.759  14.068  1.00 78.56           H  
ATOM   1266  N   ARG A  85      -0.421 -15.218  11.319  1.00 77.50           N  
ATOM   1267  H   ARG A  85      -1.071 -14.815  10.660  1.00 77.50           H  
ATOM   1268  CA  ARG A  85       0.182 -16.527  11.013  1.00 77.50           C  
ATOM   1269  HA  ARG A  85       0.283 -17.095  11.938  1.00 77.50           H  
ATOM   1270  C   ARG A  85       1.593 -16.345  10.442  1.00 77.50           C  
ATOM   1271  CB  ARG A  85      -0.737 -17.344  10.083  1.00 77.50           C  
ATOM   1272  HB2 ARG A  85      -1.716 -17.439  10.552  1.00 77.50           H  
ATOM   1273  HB3 ARG A  85      -0.853 -16.826   9.132  1.00 77.50           H  
ATOM   1274  O   ARG A  85       1.744 -16.041   9.261  1.00 77.50           O  
ATOM   1275  CG  ARG A  85      -0.165 -18.753   9.837  1.00 77.50           C  
ATOM   1276  HG2 ARG A  85      -0.037 -19.256  10.795  1.00 77.50           H  
ATOM   1277  HG3 ARG A  85       0.809 -18.674   9.356  1.00 77.50           H  
ATOM   1278  CD  ARG A  85      -1.072 -19.607   8.943  1.00 77.50           C  
ATOM   1279  HD2 ARG A  85      -1.174 -19.114   7.976  1.00 77.50           H  
ATOM   1280  HD3 ARG A  85      -2.054 -19.687   9.410  1.00 77.50           H  
ATOM   1281  NE  ARG A  85      -0.501 -20.956   8.760  1.00 77.50           N  
ATOM   1282  HE  ARG A  85       0.303 -21.178   9.330  1.00 77.50           H  
ATOM   1283  NH1 ARG A  85      -1.940 -21.730   7.141  1.00 77.50           N  
ATOM   1284 HH11 ARG A  85      -2.451 -20.860   7.193  1.00 77.50           H  
ATOM   1285 HH12 ARG A  85      -2.263 -22.484   6.552  1.00 77.50           H  
ATOM   1286  NH2 ARG A  85      -0.331 -23.065   7.914  1.00 77.50           N  
ATOM   1287 HH21 ARG A  85       0.436 -23.260   8.541  1.00 77.50           H  
ATOM   1288 HH22 ARG A  85      -0.661 -23.797   7.302  1.00 77.50           H  
ATOM   1289  CZ  ARG A  85      -0.924 -21.905   7.941  1.00 77.50           C  
ATOM   1290  N   GLY A  86       2.612 -16.548  11.274  1.00 72.28           N  
ATOM   1291  H   GLY A  86       2.405 -16.776  12.236  1.00 72.28           H  
ATOM   1292  CA  GLY A  86       3.996 -16.735  10.835  1.00 72.28           C  
ATOM   1293  HA2 GLY A  86       4.220 -16.058  10.011  1.00 72.28           H  
ATOM   1294  HA3 GLY A  86       4.665 -16.500  11.663  1.00 72.28           H  
ATOM   1295  C   GLY A  86       4.271 -18.175  10.379  1.00 72.28           C  
ATOM   1296  O   GLY A  86       3.393 -19.036  10.423  1.00 72.28           O  
ATOM   1297  N   PHE A  87       5.513 -18.455   9.970  1.00 78.15           N  
ATOM   1298  H   PHE A  87       6.188 -17.705   9.916  1.00 78.15           H  
ATOM   1299  CA  PHE A  87       5.922 -19.782   9.481  1.00 78.15           C  
ATOM   1300  HA  PHE A  87       5.225 -20.100   8.706  1.00 78.15           H  
ATOM   1301  C   PHE A  87       5.907 -20.886  10.554  1.00 78.15           C  
ATOM   1302  CB  PHE A  87       7.322 -19.685   8.855  1.00 78.15           C  
ATOM   1303  HB2 PHE A  87       8.001 -19.200   9.555  1.00 78.15           H  
ATOM   1304  HB3 PHE A  87       7.700 -20.694   8.693  1.00 78.15           H  
ATOM   1305  O   PHE A  87       5.734 -22.052  10.210  1.00 78.15           O  
ATOM   1306  CG  PHE A  87       7.361 -18.966   7.519  1.00 78.15           C  
ATOM   1307  CD1 PHE A  87       6.986 -19.654   6.350  1.00 78.15           C  
ATOM   1308  HD1 PHE A  87       6.675 -20.687   6.406  1.00 78.15           H  
ATOM   1309  CD2 PHE A  87       7.791 -17.628   7.434  1.00 78.15           C  
ATOM   1310  HD2 PHE A  87       8.108 -17.100   8.321  1.00 78.15           H  
ATOM   1311  CE1 PHE A  87       7.037 -19.009   5.101  1.00 78.15           C  
ATOM   1312  HE1 PHE A  87       6.765 -19.547   4.205  1.00 78.15           H  
ATOM   1313  CE2 PHE A  87       7.839 -16.981   6.185  1.00 78.15           C  
ATOM   1314  HE2 PHE A  87       8.185 -15.961   6.120  1.00 78.15           H  
ATOM   1315  CZ  PHE A  87       7.463 -17.672   5.019  1.00 78.15           C  
ATOM   1316  HZ  PHE A  87       7.517 -17.181   4.059  1.00 78.15           H  
ATOM   1317  N   GLN A  88       6.100 -20.541  11.833  1.00 75.38           N  
ATOM   1318  H   GLN A  88       6.306 -19.571  12.026  1.00 75.38           H  
ATOM   1319  CA  GLN A  88       6.216 -21.504  12.947  1.00 75.38           C  
ATOM   1320  HA  GLN A  88       5.904 -22.493  12.613  1.00 75.38           H  
ATOM   1321  C   GLN A  88       5.306 -21.188  14.150  1.00 75.38           C  
ATOM   1322  CB  GLN A  88       7.690 -21.591  13.387  1.00 75.38           C  
ATOM   1323  HB2 GLN A  88       8.030 -20.593  13.667  1.00 75.38           H  
ATOM   1324  HB3 GLN A  88       7.763 -22.223  14.272  1.00 75.38           H  
ATOM   1325  O   GLN A  88       5.187 -22.000  15.060  1.00 75.38           O  
ATOM   1326  CG  GLN A  88       8.645 -22.155  12.320  1.00 75.38           C  
ATOM   1327  HG2 GLN A  88       9.667 -22.012  12.669  1.00 75.38           H  
ATOM   1328  HG3 GLN A  88       8.541 -21.610  11.381  1.00 75.38           H  
ATOM   1329  CD  GLN A  88       8.446 -23.648  12.071  1.00 75.38           C  
ATOM   1330  NE2 GLN A  88       7.522 -24.058  11.230  1.00 75.38           N  
ATOM   1331 HE21 GLN A  88       7.455 -25.060  11.128  1.00 75.38           H  
ATOM   1332 HE22 GLN A  88       6.907 -23.413  10.754  1.00 75.38           H  
ATOM   1333  OE1 GLN A  88       9.120 -24.481  12.639  1.00 75.38           O  
ATOM   1334  N   LYS A  89       4.635 -20.029  14.166  1.00 73.73           N  
ATOM   1335  H   LYS A  89       4.724 -19.415  13.369  1.00 73.73           H  
ATOM   1336  CA  LYS A  89       3.671 -19.647  15.209  1.00 73.73           C  
ATOM   1337  HA  LYS A  89       3.193 -20.553  15.581  1.00 73.73           H  
ATOM   1338  C   LYS A  89       2.590 -18.747  14.616  1.00 73.73           C  
ATOM   1339  CB  LYS A  89       4.419 -18.978  16.387  1.00 73.73           C  
ATOM   1340  HB2 LYS A  89       5.216 -19.647  16.710  1.00 73.73           H  
ATOM   1341  HB3 LYS A  89       4.875 -18.047  16.049  1.00 73.73           H  
ATOM   1342  O   LYS A  89       2.899 -17.825  13.860  1.00 73.73           O  
ATOM   1343  CG  LYS A  89       3.513 -18.686  17.598  1.00 73.73           C  
ATOM   1344  HG2 LYS A  89       2.803 -17.904  17.326  1.00 73.73           H  
ATOM   1345  HG3 LYS A  89       2.960 -19.590  17.854  1.00 73.73           H  
ATOM   1346  CD  LYS A  89       4.304 -18.221  18.833  1.00 73.73           C  
ATOM   1347  HD2 LYS A  89       5.035 -18.985  19.096  1.00 73.73           H  
ATOM   1348  HD3 LYS A  89       4.827 -17.295  18.594  1.00 73.73           H  
ATOM   1349  CE  LYS A  89       3.354 -17.991  20.020  1.00 73.73           C  
ATOM   1350  HE2 LYS A  89       2.620 -17.235  19.738  1.00 73.73           H  
ATOM   1351  HE3 LYS A  89       2.813 -18.917  20.213  1.00 73.73           H  
ATOM   1352  NZ  LYS A  89       4.069 -17.567  21.253  1.00 73.73           N  
ATOM   1353  HZ1 LYS A  89       4.741 -18.265  21.539  1.00 73.73           H  
ATOM   1354  HZ2 LYS A  89       3.418 -17.439  22.014  1.00 73.73           H  
ATOM   1355  HZ3 LYS A  89       4.552 -16.691  21.112  1.00 73.73           H  
ATOM   1356  N   THR A  90       1.337 -18.983  14.993  1.00 76.84           N  
ATOM   1357  H   THR A  90       1.164 -19.764  15.609  1.00 76.84           H  
ATOM   1358  CA  THR A  90       0.272 -17.980  14.867  1.00 76.84           C  
ATOM   1359  HA  THR A  90       0.505 -17.298  14.050  1.00 76.84           H  
ATOM   1360  C   THR A  90       0.224 -17.184  16.163  1.00 76.84           C  
ATOM   1361  CB  THR A  90      -1.096 -18.617  14.574  1.00 76.84           C  
ATOM   1362  HB  THR A  90      -1.369 -19.282  15.393  1.00 76.84           H  
ATOM   1363  O   THR A  90       0.164 -17.778  17.237  1.00 76.84           O  
ATOM   1364  CG2 THR A  90      -2.201 -17.578  14.370  1.00 76.84           C  
ATOM   1365 HG21 THR A  90      -3.130 -18.079  14.101  1.00 76.84           H  
ATOM   1366 HG22 THR A  90      -2.369 -17.025  15.294  1.00 76.84           H  
ATOM   1367 HG23 THR A  90      -1.922 -16.884  13.578  1.00 76.84           H  
ATOM   1368  OG1 THR A  90      -1.034 -19.359  13.378  1.00 76.84           O  
ATOM   1369  HG1 THR A  90      -1.733 -20.016  13.429  1.00 76.84           H  
ATOM   1370  N   SER A  91       0.243 -15.856  16.076  1.00 81.99           N  
ATOM   1371  H   SER A  91       0.322 -15.428  15.164  1.00 81.99           H  
ATOM   1372  CA  SER A  91       0.015 -14.974  17.224  1.00 81.99           C  
ATOM   1373  HA  SER A  91      -0.170 -15.570  18.118  1.00 81.99           H  
ATOM   1374  C   SER A  91      -1.204 -14.105  16.968  1.00 81.99           C  
ATOM   1375  CB  SER A  91       1.237 -14.096  17.498  1.00 81.99           C  
ATOM   1376  HB2 SER A  91       2.137 -14.707  17.416  1.00 81.99           H  
ATOM   1377  HB3 SER A  91       1.295 -13.286  16.771  1.00 81.99           H  
ATOM   1378  O   SER A  91      -1.312 -13.500  15.904  1.00 81.99           O  
ATOM   1379  OG  SER A  91       1.172 -13.579  18.812  1.00 81.99           O  
ATOM   1380  HG  SER A  91       0.519 -12.879  18.880  1.00 81.99           H  
ATOM   1381  N   VAL A  92      -2.105 -14.004  17.938  1.00 85.51           N  
ATOM   1382  H   VAL A  92      -1.949 -14.502  18.803  1.00 85.51           H  
ATOM   1383  CA  VAL A  92      -3.092 -12.919  17.955  1.00 85.51           C  
ATOM   1384  HA  VAL A  92      -3.507 -12.796  16.954  1.00 85.51           H  
ATOM   1385  C   VAL A  92      -2.364 -11.620  18.324  1.00 85.51           C  
ATOM   1386  CB  VAL A  92      -4.263 -13.250  18.904  1.00 85.51           C  
ATOM   1387  HB  VAL A  92      -3.879 -13.395  19.914  1.00 85.51           H  
ATOM   1388  O   VAL A  92      -1.374 -11.652  19.057  1.00 85.51           O  
ATOM   1389  CG1 VAL A  92      -5.317 -12.139  18.929  1.00 85.51           C  
ATOM   1390 HG11 VAL A  92      -4.904 -11.233  19.373  1.00 85.51           H  
ATOM   1391 HG12 VAL A  92      -5.680 -11.932  17.922  1.00 85.51           H  
ATOM   1392 HG13 VAL A  92      -6.161 -12.444  19.548  1.00 85.51           H  
ATOM   1393  CG2 VAL A  92      -4.967 -14.539  18.451  1.00 85.51           C  
ATOM   1394 HG21 VAL A  92      -5.341 -14.429  17.433  1.00 85.51           H  
ATOM   1395 HG22 VAL A  92      -4.285 -15.388  18.503  1.00 85.51           H  
ATOM   1396 HG23 VAL A  92      -5.807 -14.748  19.114  1.00 85.51           H  
ATOM   1397  N   ARG A  93      -2.816 -10.487  17.778  1.00 87.00           N  
ATOM   1398  H   ARG A  93      -3.533 -10.564  17.071  1.00 87.00           H  
ATOM   1399  CA  ARG A  93      -2.388  -9.135  18.167  1.00 87.00           C  
ATOM   1400  HA  ARG A  93      -2.033  -9.167  19.197  1.00 87.00           H  
ATOM   1401  C   ARG A  93      -3.588  -8.182  18.059  1.00 87.00           C  
ATOM   1402  CB  ARG A  93      -1.218  -8.701  17.262  1.00 87.00           C  
ATOM   1403  HB2 ARG A  93      -0.474  -9.497  17.266  1.00 87.00           H  
ATOM   1404  HB3 ARG A  93      -1.580  -8.586  16.241  1.00 87.00           H  
ATOM   1405  O   ARG A  93      -4.171  -8.115  16.972  1.00 87.00           O  
ATOM   1406  CG  ARG A  93      -0.523  -7.399  17.706  1.00 87.00           C  
ATOM   1407  HG2 ARG A  93      -1.229  -6.569  17.682  1.00 87.00           H  
ATOM   1408  HG3 ARG A  93      -0.144  -7.519  18.721  1.00 87.00           H  
ATOM   1409  CD  ARG A  93       0.645  -7.107  16.751  1.00 87.00           C  
ATOM   1410  HD2 ARG A  93       1.280  -7.992  16.715  1.00 87.00           H  
ATOM   1411  HD3 ARG A  93       0.238  -6.927  15.756  1.00 87.00           H  
ATOM   1412  NE  ARG A  93       1.470  -5.949  17.159  1.00 87.00           N  
ATOM   1413  HE  ARG A  93       1.208  -5.445  17.993  1.00 87.00           H  
ATOM   1414  NH1 ARG A  93       3.085  -6.165  15.536  1.00 87.00           N  
ATOM   1415 HH11 ARG A  93       3.983  -5.880  15.172  1.00 87.00           H  
ATOM   1416 HH12 ARG A  93       2.609  -6.991  15.203  1.00 87.00           H  
ATOM   1417  NH2 ARG A  93       3.271  -4.551  17.044  1.00 87.00           N  
ATOM   1418 HH21 ARG A  93       4.177  -4.288  16.684  1.00 87.00           H  
ATOM   1419 HH22 ARG A  93       2.950  -4.136  17.907  1.00 87.00           H  
ATOM   1420  CZ  ARG A  93       2.595  -5.557  16.581  1.00 87.00           C  
ATOM   1421  N   PRO A  94      -3.994  -7.473  19.127  1.00 89.17           N  
ATOM   1422  CA  PRO A  94      -5.016  -6.431  19.037  1.00 89.17           C  
ATOM   1423  HA  PRO A  94      -5.914  -6.824  18.561  1.00 89.17           H  
ATOM   1424  C   PRO A  94      -4.520  -5.236  18.213  1.00 89.17           C  
ATOM   1425  CB  PRO A  94      -5.392  -6.075  20.472  1.00 89.17           C  
ATOM   1426  HB2 PRO A  94      -5.682  -5.030  20.580  1.00 89.17           H  
ATOM   1427  HB3 PRO A  94      -6.186  -6.737  20.817  1.00 89.17           H  
ATOM   1428  O   PRO A  94      -3.320  -4.983  18.095  1.00 89.17           O  
ATOM   1429  CG  PRO A  94      -4.116  -6.385  21.232  1.00 89.17           C  
ATOM   1430  HG2 PRO A  94      -3.445  -5.533  21.127  1.00 89.17           H  
ATOM   1431  HG3 PRO A  94      -4.319  -6.610  22.279  1.00 89.17           H  
ATOM   1432  CD  PRO A  94      -3.509  -7.575  20.496  1.00 89.17           C  
ATOM   1433  HD2 PRO A  94      -3.863  -8.504  20.945  1.00 89.17           H  
ATOM   1434  HD3 PRO A  94      -2.422  -7.517  20.550  1.00 89.17           H  
ATOM   1435  N   LEU A  95      -5.451  -4.518  17.586  1.00 90.69           N  
ATOM   1436  H   LEU A  95      -6.416  -4.777  17.730  1.00 90.69           H  
ATOM   1437  CA  LEU A  95      -5.159  -3.564  16.509  1.00 90.69           C  
ATOM   1438  HA  LEU A  95      -4.206  -3.846  16.061  1.00 90.69           H  
ATOM   1439  C   LEU A  95      -4.933  -2.112  16.983  1.00 90.69           C  
ATOM   1440  CB  LEU A  95      -6.250  -3.711  15.426  1.00 90.69           C  
ATOM   1441  HB2 LEU A  95      -7.223  -3.606  15.906  1.00 90.69           H  
ATOM   1442  HB3 LEU A  95      -6.150  -2.907  14.697  1.00 90.69           H  
ATOM   1443  O   LEU A  95      -4.939  -1.196  16.162  1.00 90.69           O  
ATOM   1444  CG  LEU A  95      -6.220  -5.056  14.671  1.00 90.69           C  
ATOM   1445  HG  LEU A  95      -6.231  -5.886  15.378  1.00 90.69           H  
ATOM   1446  CD1 LEU A  95      -7.455  -5.177  13.777  1.00 90.69           C  
ATOM   1447 HD11 LEU A  95      -8.350  -5.122  14.396  1.00 90.69           H  
ATOM   1448 HD12 LEU A  95      -7.449  -6.142  13.270  1.00 90.69           H  
ATOM   1449 HD13 LEU A  95      -7.469  -4.370  13.044  1.00 90.69           H  
ATOM   1450  CD2 LEU A  95      -4.979  -5.185  13.783  1.00 90.69           C  
ATOM   1451 HD21 LEU A  95      -4.089  -5.271  14.406  1.00 90.69           H  
ATOM   1452 HD22 LEU A  95      -5.050  -6.085  13.171  1.00 90.69           H  
ATOM   1453 HD23 LEU A  95      -4.889  -4.314  13.134  1.00 90.69           H  
ATOM   1454  N   GLY A  96      -4.730  -1.888  18.288  1.00 92.76           N  
ATOM   1455  H   GLY A  96      -4.692  -2.686  18.906  1.00 92.76           H  
ATOM   1456  CA  GLY A  96      -4.558  -0.549  18.877  1.00 92.76           C  
ATOM   1457  HA2 GLY A  96      -3.744  -0.025  18.375  1.00 92.76           H  
ATOM   1458  HA3 GLY A  96      -4.300  -0.675  19.928  1.00 92.76           H  
ATOM   1459  C   GLY A  96      -5.820   0.323  18.806  1.00 92.76           C  
ATOM   1460  O   GLY A  96      -5.743   1.553  18.713  1.00 92.76           O  
ATOM   1461  N   ILE A  97      -6.982  -0.331  18.785  1.00 94.93           N  
ATOM   1462  H   ILE A  97      -6.953  -1.330  18.935  1.00 94.93           H  
ATOM   1463  CA  ILE A  97      -8.325   0.243  18.664  1.00 94.93           C  
ATOM   1464  HA  ILE A  97      -8.309   1.260  19.056  1.00 94.93           H  
ATOM   1465  C   ILE A  97      -9.310  -0.566  19.515  1.00 94.93           C  
ATOM   1466  CB  ILE A  97      -8.809   0.272  17.191  1.00 94.93           C  
ATOM   1467  HB  ILE A  97      -9.823   0.671  17.193  1.00 94.93           H  
ATOM   1468  O   ILE A  97      -9.059  -1.739  19.788  1.00 94.93           O  
ATOM   1469  CG1 ILE A  97      -8.852  -1.136  16.549  1.00 94.93           C  
ATOM   1470 HG12 ILE A  97      -7.833  -1.510  16.456  1.00 94.93           H  
ATOM   1471 HG13 ILE A  97      -9.402  -1.819  17.196  1.00 94.93           H  
ATOM   1472  CG2 ILE A  97      -7.944   1.223  16.345  1.00 94.93           C  
ATOM   1473 HG21 ILE A  97      -7.879   2.193  16.837  1.00 94.93           H  
ATOM   1474 HG22 ILE A  97      -6.940   0.815  16.222  1.00 94.93           H  
ATOM   1475 HG23 ILE A  97      -8.393   1.371  15.362  1.00 94.93           H  
ATOM   1476  CD1 ILE A  97      -9.522  -1.192  15.170  1.00 94.93           C  
ATOM   1477 HD11 ILE A  97      -9.569  -2.230  14.839  1.00 94.93           H  
ATOM   1478 HD12 ILE A  97     -10.536  -0.796  15.232  1.00 94.93           H  
ATOM   1479 HD13 ILE A  97      -8.946  -0.623  14.440  1.00 94.93           H  
ATOM   1480  N   ALA A  98     -10.448   0.033  19.852  1.00 94.74           N  
ATOM   1481  H   ALA A  98     -10.586   0.995  19.578  1.00 94.74           H  
ATOM   1482  CA  ALA A  98     -11.590  -0.653  20.446  1.00 94.74           C  
ATOM   1483  HA  ALA A  98     -11.556  -1.708  20.172  1.00 94.74           H  
ATOM   1484  C   ALA A  98     -12.919  -0.088  19.927  1.00 94.74           C  
ATOM   1485  CB  ALA A  98     -11.503  -0.568  21.973  1.00 94.74           C  
ATOM   1486  HB1 ALA A  98     -11.570   0.467  22.309  1.00 94.74           H  
ATOM   1487  HB2 ALA A  98     -12.314  -1.135  22.429  1.00 94.74           H  
ATOM   1488  HB3 ALA A  98     -10.557  -0.995  22.306  1.00 94.74           H  
ATOM   1489  O   ALA A  98     -12.979   1.019  19.382  1.00 94.74           O  
ATOM   1490  N   TYR A  99     -13.988  -0.845  20.140  1.00 94.94           N  
ATOM   1491  H   TYR A  99     -13.844  -1.720  20.623  1.00 94.94           H  
ATOM   1492  CA  TYR A  99     -15.363  -0.369  20.088  1.00 94.94           C  
ATOM   1493  HA  TYR A  99     -15.377   0.684  19.808  1.00 94.94           H  
ATOM   1494  C   TYR A  99     -15.975  -0.496  21.482  1.00 94.94           C  
ATOM   1495  CB  TYR A  99     -16.171  -1.157  19.050  1.00 94.94           C  
ATOM   1496  HB2 TYR A  99     -17.194  -0.783  19.051  1.00 94.94           H  
ATOM   1497  HB3 TYR A  99     -16.206  -2.203  19.355  1.00 94.94           H  
ATOM   1498  O   TYR A  99     -15.734  -1.482  22.175  1.00 94.94           O  
ATOM   1499  CG  TYR A  99     -15.632  -1.062  17.635  1.00 94.94           C  
ATOM   1500  CD1 TYR A  99     -15.690   0.165  16.947  1.00 94.94           C  
ATOM   1501  HD1 TYR A  99     -16.116   1.027  17.438  1.00 94.94           H  
ATOM   1502  CD2 TYR A  99     -15.073  -2.195  17.012  1.00 94.94           C  
ATOM   1503  HD2 TYR A  99     -15.026  -3.131  17.548  1.00 94.94           H  
ATOM   1504  CE1 TYR A  99     -15.186   0.263  15.636  1.00 94.94           C  
ATOM   1505  HE1 TYR A  99     -15.224   1.207  15.112  1.00 94.94           H  
ATOM   1506  CE2 TYR A  99     -14.572  -2.102  15.699  1.00 94.94           C  
ATOM   1507  HE2 TYR A  99     -14.147  -2.967  15.211  1.00 94.94           H  
ATOM   1508  OH  TYR A  99     -14.117  -0.768  13.755  1.00 94.94           O  
ATOM   1509  HH  TYR A  99     -14.233   0.127  13.426  1.00 94.94           H  
ATOM   1510  CZ  TYR A  99     -14.620  -0.871  15.014  1.00 94.94           C  
ATOM   1511  N   VAL A 100     -16.773   0.491  21.875  1.00 94.71           N  
ATOM   1512  H   VAL A 100     -16.917   1.279  21.260  1.00 94.71           H  
ATOM   1513  CA  VAL A 100     -17.528   0.481  23.134  1.00 94.71           C  
ATOM   1514  HA  VAL A 100     -17.548  -0.535  23.527  1.00 94.71           H  
ATOM   1515  C   VAL A 100     -18.962   0.899  22.839  1.00 94.71           C  
ATOM   1516  CB  VAL A 100     -16.876   1.386  24.201  1.00 94.71           C  
ATOM   1517  HB  VAL A 100     -16.913   2.422  23.863  1.00 94.71           H  
ATOM   1518  O   VAL A 100     -19.183   1.782  22.012  1.00 94.71           O  
ATOM   1519  CG1 VAL A 100     -17.607   1.283  25.543  1.00 94.71           C  
ATOM   1520 HG11 VAL A 100     -17.076   1.855  26.304  1.00 94.71           H  
ATOM   1521 HG12 VAL A 100     -18.616   1.686  25.465  1.00 94.71           H  
ATOM   1522 HG13 VAL A 100     -17.664   0.244  25.868  1.00 94.71           H  
ATOM   1523  CG2 VAL A 100     -15.405   1.010  24.436  1.00 94.71           C  
ATOM   1524 HG21 VAL A 100     -14.814   1.214  23.543  1.00 94.71           H  
ATOM   1525 HG22 VAL A 100     -14.996   1.598  25.258  1.00 94.71           H  
ATOM   1526 HG23 VAL A 100     -15.328  -0.048  24.684  1.00 94.71           H  
ATOM   1527  N   GLU A 101     -19.937   0.272  23.484  1.00 93.94           N  
ATOM   1528  H   GLU A 101     -19.674  -0.432  24.158  1.00 93.94           H  
ATOM   1529  CA  GLU A 101     -21.337   0.700  23.489  1.00 93.94           C  
ATOM   1530  HA  GLU A 101     -21.465   1.544  22.812  1.00 93.94           H  
ATOM   1531  C   GLU A 101     -21.720   1.175  24.887  1.00 93.94           C  
ATOM   1532  CB  GLU A 101     -22.244  -0.438  22.998  1.00 93.94           C  
ATOM   1533  HB2 GLU A 101     -22.200  -1.274  23.697  1.00 93.94           H  
ATOM   1534  HB3 GLU A 101     -21.865  -0.783  22.037  1.00 93.94           H  
ATOM   1535  O   GLU A 101     -21.446   0.486  25.868  1.00 93.94           O  
ATOM   1536  CG  GLU A 101     -23.707   0.010  22.834  1.00 93.94           C  
ATOM   1537  HG2 GLU A 101     -24.217  -0.050  23.795  1.00 93.94           H  
ATOM   1538  HG3 GLU A 101     -23.725   1.047  22.500  1.00 93.94           H  
ATOM   1539  CD  GLU A 101     -24.425  -0.856  21.795  1.00 93.94           C  
ATOM   1540  OE1 GLU A 101     -24.812  -0.321  20.730  1.00 93.94           O  
ATOM   1541  OE2 GLU A 101     -24.429  -2.100  21.917  1.00 93.94           O  
ATOM   1542  N   PHE A 102     -22.358   2.339  24.972  1.00 93.29           N  
ATOM   1543  H   PHE A 102     -22.574   2.841  24.123  1.00 93.29           H  
ATOM   1544  CA  PHE A 102     -22.891   2.904  26.210  1.00 93.29           C  
ATOM   1545  HA  PHE A 102     -22.578   2.297  27.060  1.00 93.29           H  
ATOM   1546  C   PHE A 102     -24.420   2.897  26.176  1.00 93.29           C  
ATOM   1547  CB  PHE A 102     -22.333   4.316  26.418  1.00 93.29           C  
ATOM   1548  HB2 PHE A 102     -22.777   4.734  27.321  1.00 93.29           H  
ATOM   1549  HB3 PHE A 102     -22.631   4.950  25.583  1.00 93.29           H  
ATOM   1550  O   PHE A 102     -25.026   2.876  25.102  1.00 93.29           O  
ATOM   1551  CG  PHE A 102     -20.826   4.355  26.574  1.00 93.29           C  
ATOM   1552  CD1 PHE A 102     -20.248   4.130  27.836  1.00 93.29           C  
ATOM   1553  HD1 PHE A 102     -20.880   3.944  28.692  1.00 93.29           H  
ATOM   1554  CD2 PHE A 102     -19.999   4.583  25.458  1.00 93.29           C  
ATOM   1555  HD2 PHE A 102     -20.446   4.737  24.487  1.00 93.29           H  
ATOM   1556  CE1 PHE A 102     -18.852   4.146  27.990  1.00 93.29           C  
ATOM   1557  HE1 PHE A 102     -18.415   3.981  28.964  1.00 93.29           H  
ATOM   1558  CE2 PHE A 102     -18.601   4.598  25.611  1.00 93.29           C  
ATOM   1559  HE2 PHE A 102     -17.962   4.770  24.758  1.00 93.29           H  
ATOM   1560  CZ  PHE A 102     -18.029   4.386  26.877  1.00 93.29           C  
ATOM   1561  HZ  PHE A 102     -16.956   4.414  26.999  1.00 93.29           H  
ATOM   1562  N   LYS A 103     -25.049   2.932  27.356  1.00 91.94           N  
ATOM   1563  H   LYS A 103     -24.489   2.932  28.196  1.00 91.94           H  
ATOM   1564  CA  LYS A 103     -26.515   2.927  27.487  1.00 91.94           C  
ATOM   1565  HA  LYS A 103     -26.905   1.987  27.096  1.00 91.94           H  
ATOM   1566  C   LYS A 103     -27.171   4.042  26.665  1.00 91.94           C  
ATOM   1567  CB  LYS A 103     -26.876   3.041  28.977  1.00 91.94           C  
ATOM   1568  HB2 LYS A 103     -26.432   2.208  29.522  1.00 91.94           H  
ATOM   1569  HB3 LYS A 103     -26.454   3.969  29.365  1.00 91.94           H  
ATOM   1570  O   LYS A 103     -28.145   3.784  25.965  1.00 91.94           O  
ATOM   1571  CG  LYS A 103     -28.395   3.045  29.221  1.00 91.94           C  
ATOM   1572  HG2 LYS A 103     -28.815   2.077  28.947  1.00 91.94           H  
ATOM   1573  HG3 LYS A 103     -28.858   3.807  28.594  1.00 91.94           H  
ATOM   1574  CD  LYS A 103     -28.716   3.354  30.690  1.00 91.94           C  
ATOM   1575  HD2 LYS A 103     -28.033   4.116  31.064  1.00 91.94           H  
ATOM   1576  HD3 LYS A 103     -28.572   2.449  31.281  1.00 91.94           H  
ATOM   1577  CE  LYS A 103     -30.152   3.863  30.872  1.00 91.94           C  
ATOM   1578  HE2 LYS A 103     -30.848   3.159  30.414  1.00 91.94           H  
ATOM   1579  HE3 LYS A 103     -30.359   3.908  31.941  1.00 91.94           H  
ATOM   1580  NZ  LYS A 103     -30.321   5.214  30.284  1.00 91.94           N  
ATOM   1581  HZ1 LYS A 103     -29.524   5.806  30.471  1.00 91.94           H  
ATOM   1582  HZ2 LYS A 103     -31.171   5.690  30.548  1.00 91.94           H  
ATOM   1583  HZ3 LYS A 103     -30.257   5.221  29.277  1.00 91.94           H  
ATOM   1584  N   ASP A 104     -26.617   5.252  26.713  1.00 90.99           N  
ATOM   1585  H   ASP A 104     -25.764   5.371  27.241  1.00 90.99           H  
ATOM   1586  CA  ASP A 104     -27.218   6.464  26.156  1.00 90.99           C  
ATOM   1587  HA  ASP A 104     -28.142   6.206  25.638  1.00 90.99           H  
ATOM   1588  C   ASP A 104     -26.283   7.137  25.138  1.00 90.99           C  
ATOM   1589  CB  ASP A 104     -27.600   7.412  27.303  1.00 90.99           C  
ATOM   1590  HB2 ASP A 104     -26.694   7.746  27.809  1.00 90.99           H  
ATOM   1591  HB3 ASP A 104     -28.101   8.288  26.890  1.00 90.99           H  
ATOM   1592  O   ASP A 104     -25.057   7.107  25.273  1.00 90.99           O  
ATOM   1593  CG  ASP A 104     -28.532   6.733  28.313  1.00 90.99           C  
ATOM   1594  OD1 ASP A 104     -29.644   6.299  27.934  1.00 90.99           O  
ATOM   1595  OD2 ASP A 104     -28.151   6.560  29.494  1.00 90.99           O  
ATOM   1596  N   ALA A 105     -26.852   7.779  24.115  1.00 89.26           N  
ATOM   1597  H   ALA A 105     -27.859   7.805  24.046  1.00 89.26           H  
ATOM   1598  CA  ALA A 105     -26.068   8.515  23.121  1.00 89.26           C  
ATOM   1599  HA  ALA A 105     -25.332   7.840  22.685  1.00 89.26           H  
ATOM   1600  C   ALA A 105     -25.294   9.689  23.753  1.00 89.26           C  
ATOM   1601  CB  ALA A 105     -27.015   8.992  22.017  1.00 89.26           C  
ATOM   1602  HB1 ALA A 105     -27.521   8.137  21.569  1.00 89.26           H  
ATOM   1603  HB2 ALA A 105     -26.441   9.519  21.254  1.00 89.26           H  
ATOM   1604  HB3 ALA A 105     -27.757   9.672  22.435  1.00 89.26           H  
ATOM   1605  O   ALA A 105     -24.199  10.026  23.307  1.00 89.26           O  
ATOM   1606  N   ASP A 106     -25.839  10.275  24.816  1.00 90.57           N  
ATOM   1607  H   ASP A 106     -26.807  10.068  25.018  1.00 90.57           H  
ATOM   1608  CA  ASP A 106     -25.277  11.415  25.534  1.00 90.57           C  
ATOM   1609  HA  ASP A 106     -24.925  12.146  24.805  1.00 90.57           H  
ATOM   1610  C   ASP A 106     -24.084  11.025  26.422  1.00 90.57           C  
ATOM   1611  CB  ASP A 106     -26.403  12.075  26.340  1.00 90.57           C  
ATOM   1612  HB2 ASP A 106     -26.723  11.400  27.134  1.00 90.57           H  
ATOM   1613  HB3 ASP A 106     -26.029  12.990  26.798  1.00 90.57           H  
ATOM   1614  O   ASP A 106     -23.127  11.791  26.522  1.00 90.57           O  
ATOM   1615  CG  ASP A 106     -27.595  12.395  25.432  1.00 90.57           C  
ATOM   1616  OD1 ASP A 106     -27.660  13.543  24.945  1.00 90.57           O  
ATOM   1617  OD2 ASP A 106     -28.375  11.447  25.173  1.00 90.57           O  
ATOM   1618  N   THR A 107     -24.059   9.815  27.003  1.00 91.46           N  
ATOM   1619  H   THR A 107     -24.823   9.172  26.853  1.00 91.46           H  
ATOM   1620  CA  THR A 107     -22.852   9.320  27.695  1.00 91.46           C  
ATOM   1621  HA  THR A 107     -22.442  10.139  28.286  1.00 91.46           H  
ATOM   1622  C   THR A 107     -21.760   8.937  26.699  1.00 91.46           C  
ATOM   1623  CB  THR A 107     -23.123   8.172  28.680  1.00 91.46           C  
ATOM   1624  HB  THR A 107     -22.170   7.831  29.084  1.00 91.46           H  
ATOM   1625  O   THR A 107     -20.596   9.265  26.924  1.00 91.46           O  
ATOM   1626  CG2 THR A 107     -24.006   8.616  29.844  1.00 91.46           C  
ATOM   1627 HG21 THR A 107     -24.992   8.907  29.481  1.00 91.46           H  
ATOM   1628 HG22 THR A 107     -24.115   7.795  30.554  1.00 91.46           H  
ATOM   1629 HG23 THR A 107     -23.543   9.460  30.356  1.00 91.46           H  
ATOM   1630  OG1 THR A 107     -23.772   7.082  28.080  1.00 91.46           O  
ATOM   1631  HG1 THR A 107     -23.751   6.379  28.734  1.00 91.46           H  
ATOM   1632  N   ALA A 108     -22.120   8.373  25.539  1.00 91.26           N  
ATOM   1633  H   ALA A 108     -23.081   8.082  25.425  1.00 91.26           H  
ATOM   1634  CA  ALA A 108     -21.184   8.194  24.428  1.00 91.26           C  
ATOM   1635  HA  ALA A 108     -20.343   7.599  24.783  1.00 91.26           H  
ATOM   1636  C   ALA A 108     -20.610   9.541  23.926  1.00 91.26           C  
ATOM   1637  CB  ALA A 108     -21.890   7.410  23.312  1.00 91.26           C  
ATOM   1638  HB1 ALA A 108     -22.230   6.448  23.696  1.00 91.26           H  
ATOM   1639  HB2 ALA A 108     -21.203   7.242  22.483  1.00 91.26           H  
ATOM   1640  HB3 ALA A 108     -22.751   7.966  22.942  1.00 91.26           H  
ATOM   1641  O   ALA A 108     -19.413   9.636  23.650  1.00 91.26           O  
ATOM   1642  N   ALA A 109     -21.431  10.597  23.858  1.00 90.74           N  
ATOM   1643  H   ALA A 109     -22.415  10.447  24.029  1.00 90.74           H  
ATOM   1644  CA  ALA A 109     -20.999  11.947  23.492  1.00 90.74           C  
ATOM   1645  HA  ALA A 109     -20.461  11.889  22.546  1.00 90.74           H  
ATOM   1646  C   ALA A 109     -20.031  12.560  24.521  1.00 90.74           C  
ATOM   1647  CB  ALA A 109     -22.238  12.828  23.286  1.00 90.74           C  
ATOM   1648  HB1 ALA A 109     -22.886  12.389  22.527  1.00 90.74           H  
ATOM   1649  HB2 ALA A 109     -22.793  12.927  24.218  1.00 90.74           H  
ATOM   1650  HB3 ALA A 109     -21.930  13.821  22.958  1.00 90.74           H  
ATOM   1651  O   ALA A 109     -18.983  13.077  24.128  1.00 90.74           O  
ATOM   1652  N   LYS A 110     -20.330  12.437  25.823  1.00 91.90           N  
ATOM   1653  H   LYS A 110     -21.228  12.045  26.067  1.00 91.90           H  
ATOM   1654  CA  LYS A 110     -19.423  12.836  26.914  1.00 91.90           C  
ATOM   1655  HA  LYS A 110     -19.222  13.906  26.865  1.00 91.90           H  
ATOM   1656  C   LYS A 110     -18.066  12.148  26.819  1.00 91.90           C  
ATOM   1657  CB  LYS A 110     -20.046  12.523  28.276  1.00 91.90           C  
ATOM   1658  HB2 LYS A 110     -19.247  12.553  29.017  1.00 91.90           H  
ATOM   1659  HB3 LYS A 110     -20.466  11.517  28.282  1.00 91.90           H  
ATOM   1660  O   LYS A 110     -17.046  12.823  26.776  1.00 91.90           O  
ATOM   1661  CG  LYS A 110     -21.116  13.539  28.683  1.00 91.90           C  
ATOM   1662  HG2 LYS A 110     -20.737  14.551  28.539  1.00 91.90           H  
ATOM   1663  HG3 LYS A 110     -22.017  13.414  28.083  1.00 91.90           H  
ATOM   1664  CD  LYS A 110     -21.434  13.323  30.162  1.00 91.90           C  
ATOM   1665  HD2 LYS A 110     -20.503  13.383  30.725  1.00 91.90           H  
ATOM   1666  HD3 LYS A 110     -21.874  12.336  30.303  1.00 91.90           H  
ATOM   1667  CE  LYS A 110     -22.385  14.404  30.662  1.00 91.90           C  
ATOM   1668  HE2 LYS A 110     -21.976  15.370  30.364  1.00 91.90           H  
ATOM   1669  HE3 LYS A 110     -23.356  14.277  30.185  1.00 91.90           H  
ATOM   1670  NZ  LYS A 110     -22.490  14.333  32.136  1.00 91.90           N  
ATOM   1671  HZ1 LYS A 110     -22.843  13.431  32.422  1.00 91.90           H  
ATOM   1672  HZ2 LYS A 110     -23.087  15.066  32.493  1.00 91.90           H  
ATOM   1673  HZ3 LYS A 110     -21.567  14.443  32.531  1.00 91.90           H  
ATOM   1674  N   VAL A 111     -18.044  10.824  26.655  1.00 91.96           N  
ATOM   1675  H   VAL A 111     -18.926  10.335  26.712  1.00 91.96           H  
ATOM   1676  CA  VAL A 111     -16.814  10.028  26.473  1.00 91.96           C  
ATOM   1677  HA  VAL A 111     -16.206  10.114  27.374  1.00 91.96           H  
ATOM   1678  C   VAL A 111     -15.948  10.537  25.307  1.00 91.96           C  
ATOM   1679  CB  VAL A 111     -17.217   8.548  26.295  1.00 91.96           C  
ATOM   1680  HB  VAL A 111     -18.078   8.490  25.630  1.00 91.96           H  
ATOM   1681  O   VAL A 111     -14.719  10.506  25.382  1.00 91.96           O  
ATOM   1682  CG1 VAL A 111     -16.130   7.647  25.705  1.00 91.96           C  
ATOM   1683 HG11 VAL A 111     -16.474   6.612  25.693  1.00 91.96           H  
ATOM   1684 HG12 VAL A 111     -15.920   7.953  24.680  1.00 91.96           H  
ATOM   1685 HG13 VAL A 111     -15.224   7.716  26.307  1.00 91.96           H  
ATOM   1686  CG2 VAL A 111     -17.615   7.965  27.651  1.00 91.96           C  
ATOM   1687 HG21 VAL A 111     -18.018   6.960  27.526  1.00 91.96           H  
ATOM   1688 HG22 VAL A 111     -18.393   8.579  28.105  1.00 91.96           H  
ATOM   1689 HG23 VAL A 111     -16.756   7.935  28.321  1.00 91.96           H  
ATOM   1690  N   ILE A 112     -16.564  11.049  24.238  1.00 92.63           N  
ATOM   1691  H   ILE A 112     -17.574  11.060  24.241  1.00 92.63           H  
ATOM   1692  CA  ILE A 112     -15.865  11.609  23.068  1.00 92.63           C  
ATOM   1693  HA  ILE A 112     -14.976  11.007  22.879  1.00 92.63           H  
ATOM   1694  C   ILE A 112     -15.352  13.041  23.307  1.00 92.63           C  
ATOM   1695  CB  ILE A 112     -16.787  11.483  21.833  1.00 92.63           C  
ATOM   1696  HB  ILE A 112     -17.772  11.868  22.098  1.00 92.63           H  
ATOM   1697  O   ILE A 112     -14.383  13.445  22.662  1.00 92.63           O  
ATOM   1698  CG1 ILE A 112     -16.916   9.989  21.455  1.00 92.63           C  
ATOM   1699 HG12 ILE A 112     -16.017   9.669  20.929  1.00 92.63           H  
ATOM   1700 HG13 ILE A 112     -17.011   9.373  22.349  1.00 92.63           H  
ATOM   1701  CG2 ILE A 112     -16.279  12.281  20.612  1.00 92.63           C  
ATOM   1702 HG21 ILE A 112     -16.288  13.346  20.842  1.00 92.63           H  
ATOM   1703 HG22 ILE A 112     -15.260  11.980  20.369  1.00 92.63           H  
ATOM   1704 HG23 ILE A 112     -16.928  12.133  19.749  1.00 92.63           H  
ATOM   1705  CD1 ILE A 112     -18.142   9.710  20.587  1.00 92.63           C  
ATOM   1706 HD11 ILE A 112     -18.145   8.662  20.286  1.00 92.63           H  
ATOM   1707 HD12 ILE A 112     -18.126  10.338  19.697  1.00 92.63           H  
ATOM   1708 HD13 ILE A 112     -19.053   9.923  21.147  1.00 92.63           H  
ATOM   1709  N   LEU A 113     -15.953  13.798  24.227  1.00 91.38           N  
ATOM   1710  H   LEU A 113     -16.741  13.407  24.723  1.00 91.38           H  
ATOM   1711  CA  LEU A 113     -15.479  15.120  24.650  1.00 91.38           C  
ATOM   1712  HA  LEU A 113     -15.051  15.637  23.791  1.00 91.38           H  
ATOM   1713  C   LEU A 113     -14.379  15.021  25.720  1.00 91.38           C  
ATOM   1714  CB  LEU A 113     -16.698  15.922  25.154  1.00 91.38           C  
ATOM   1715  HB2 LEU A 113     -17.189  15.348  25.940  1.00 91.38           H  
ATOM   1716  HB3 LEU A 113     -17.408  16.030  24.335  1.00 91.38           H  
ATOM   1717  O   LEU A 113     -13.340  15.665  25.603  1.00 91.38           O  
ATOM   1718  CG  LEU A 113     -16.374  17.317  25.725  1.00 91.38           C  
ATOM   1719  HG  LEU A 113     -15.676  17.224  26.557  1.00 91.38           H  
ATOM   1720  CD1 LEU A 113     -15.766  18.246  24.670  1.00 91.38           C  
ATOM   1721 HD11 LEU A 113     -16.433  18.325  23.811  1.00 91.38           H  
ATOM   1722 HD12 LEU A 113     -14.798  17.857  24.355  1.00 91.38           H  
ATOM   1723 HD13 LEU A 113     -15.610  19.233  25.104  1.00 91.38           H  
ATOM   1724  CD2 LEU A 113     -17.655  17.965  26.250  1.00 91.38           C  
ATOM   1725 HD21 LEU A 113     -18.085  17.332  27.027  1.00 91.38           H  
ATOM   1726 HD22 LEU A 113     -18.379  18.089  25.445  1.00 91.38           H  
ATOM   1727 HD23 LEU A 113     -17.424  18.935  26.690  1.00 91.38           H  
ATOM   1728  N   GLU A 114     -14.619  14.217  26.752  1.00 91.73           N  
ATOM   1729  H   GLU A 114     -15.504  13.729  26.750  1.00 91.73           H  
ATOM   1730  CA  GLU A 114     -13.927  14.272  28.044  1.00 91.73           C  
ATOM   1731  HA  GLU A 114     -13.579  15.289  28.226  1.00 91.73           H  
ATOM   1732  C   GLU A 114     -12.679  13.373  28.091  1.00 91.73           C  
ATOM   1733  CB  GLU A 114     -14.952  13.917  29.146  1.00 91.73           C  
ATOM   1734  HB2 GLU A 114     -14.436  13.813  30.101  1.00 91.73           H  
ATOM   1735  HB3 GLU A 114     -15.407  12.957  28.902  1.00 91.73           H  
ATOM   1736  O   GLU A 114     -11.697  13.723  28.742  1.00 91.73           O  
ATOM   1737  CG  GLU A 114     -16.049  15.000  29.291  1.00 91.73           C  
ATOM   1738  HG2 GLU A 114     -16.289  15.407  28.309  1.00 91.73           H  
ATOM   1739  HG3 GLU A 114     -15.646  15.822  29.883  1.00 91.73           H  
ATOM   1740  CD  GLU A 114     -17.367  14.512  29.924  1.00 91.73           C  
ATOM   1741  OE1 GLU A 114     -18.425  15.100  29.594  1.00 91.73           O  
ATOM   1742  OE2 GLU A 114     -17.350  13.556  30.728  1.00 91.73           O  
ATOM   1743  N   LEU A 115     -12.668  12.250  27.357  1.00 91.80           N  
ATOM   1744  H   LEU A 115     -13.511  12.006  26.857  1.00 91.80           H  
ATOM   1745  CA  LEU A 115     -11.543  11.299  27.347  1.00 91.80           C  
ATOM   1746  HA  LEU A 115     -10.878  11.539  28.176  1.00 91.80           H  
ATOM   1747  C   LEU A 115     -10.661  11.386  26.087  1.00 91.80           C  
ATOM   1748  CB  LEU A 115     -12.069   9.870  27.593  1.00 91.80           C  
ATOM   1749  HB2 LEU A 115     -12.711   9.586  26.759  1.00 91.80           H  
ATOM   1750  HB3 LEU A 115     -11.219   9.188  27.604  1.00 91.80           H  
ATOM   1751  O   LEU A 115      -9.610  10.746  26.020  1.00 91.80           O  
ATOM   1752  CG  LEU A 115     -12.854   9.686  28.909  1.00 91.80           C  
ATOM   1753  HG  LEU A 115     -13.731  10.334  28.908  1.00 91.80           H  
ATOM   1754  CD1 LEU A 115     -13.334   8.241  29.013  1.00 91.80           C  
ATOM   1755 HD11 LEU A 115     -13.954   7.991  28.152  1.00 91.80           H  
ATOM   1756 HD12 LEU A 115     -12.484   7.561  29.070  1.00 91.80           H  
ATOM   1757 HD13 LEU A 115     -13.933   8.119  29.916  1.00 91.80           H  
ATOM   1758  CD2 LEU A 115     -12.007   9.992  30.145  1.00 91.80           C  
ATOM   1759 HD21 LEU A 115     -11.746  11.050  30.171  1.00 91.80           H  
ATOM   1760 HD22 LEU A 115     -11.100   9.388  30.144  1.00 91.80           H  
ATOM   1761 HD23 LEU A 115     -12.578   9.767  31.046  1.00 91.80           H  
ATOM   1762  N   ASN A 116     -11.055  12.163  25.070  1.00 93.28           N  
ATOM   1763  H   ASN A 116     -11.886  12.721  25.207  1.00 93.28           H  
ATOM   1764  CA  ASN A 116     -10.348  12.247  23.787  1.00 93.28           C  
ATOM   1765  HA  ASN A 116     -10.034  11.242  23.507  1.00 93.28           H  
ATOM   1766  C   ASN A 116      -9.056  13.083  23.891  1.00 93.28           C  
ATOM   1767  CB  ASN A 116     -11.327  12.729  22.706  1.00 93.28           C  
ATOM   1768  HB2 ASN A 116     -12.118  11.992  22.566  1.00 93.28           H  
ATOM   1769  HB3 ASN A 116     -11.789  13.659  23.037  1.00 93.28           H  
ATOM   1770  O   ASN A 116      -9.033  14.282  23.613  1.00 93.28           O  
ATOM   1771  CG  ASN A 116     -10.642  12.966  21.372  1.00 93.28           C  
ATOM   1772  ND2 ASN A 116     -10.416  14.209  21.023  1.00 93.28           N  
ATOM   1773 HD21 ASN A 116     -10.584  14.910  21.731  1.00 93.28           H  
ATOM   1774 HD22 ASN A 116      -9.823  14.381  20.224  1.00 93.28           H  
ATOM   1775  OD1 ASN A 116     -10.236  12.052  20.662  1.00 93.28           O  
ATOM   1776  N   GLY A 117      -7.969  12.407  24.254  1.00 91.83           N  
ATOM   1777  H   GLY A 117      -8.085  11.416  24.411  1.00 91.83           H  
ATOM   1778  CA  GLY A 117      -6.636  12.956  24.503  1.00 91.83           C  
ATOM   1779  HA2 GLY A 117      -6.703  14.037  24.628  1.00 91.83           H  
ATOM   1780  HA3 GLY A 117      -5.989  12.738  23.653  1.00 91.83           H  
ATOM   1781  C   GLY A 117      -5.986  12.381  25.765  1.00 91.83           C  
ATOM   1782  O   GLY A 117      -4.763  12.413  25.879  1.00 91.83           O  
ATOM   1783  N   VAL A 118      -6.779  11.814  26.682  1.00 92.74           N  
ATOM   1784  H   VAL A 118      -7.768  11.743  26.489  1.00 92.74           H  
ATOM   1785  CA  VAL A 118      -6.303  11.271  27.964  1.00 92.74           C  
ATOM   1786  HA  VAL A 118      -5.726  12.049  28.463  1.00 92.74           H  
ATOM   1787  C   VAL A 118      -5.370  10.079  27.732  1.00 92.74           C  
ATOM   1788  CB  VAL A 118      -7.485  10.902  28.887  1.00 92.74           C  
ATOM   1789  HB  VAL A 118      -8.113  10.161  28.392  1.00 92.74           H  
ATOM   1790  O   VAL A 118      -5.614   9.230  26.872  1.00 92.74           O  
ATOM   1791  CG1 VAL A 118      -7.016  10.327  30.231  1.00 92.74           C  
ATOM   1792 HG11 VAL A 118      -7.875  10.155  30.879  1.00 92.74           H  
ATOM   1793 HG12 VAL A 118      -6.338  11.023  30.726  1.00 92.74           H  
ATOM   1794 HG13 VAL A 118      -6.514   9.371  30.085  1.00 92.74           H  
ATOM   1795  CG2 VAL A 118      -8.334  12.142  29.201  1.00 92.74           C  
ATOM   1796 HG21 VAL A 118      -9.163  11.870  29.855  1.00 92.74           H  
ATOM   1797 HG22 VAL A 118      -7.729  12.899  29.700  1.00 92.74           H  
ATOM   1798 HG23 VAL A 118      -8.754  12.567  28.290  1.00 92.74           H  
ATOM   1799  N   THR A 119      -4.279  10.016  28.495  1.00 92.81           N  
ATOM   1800  H   THR A 119      -4.114  10.740  29.180  1.00 92.81           H  
ATOM   1801  CA  THR A 119      -3.287   8.938  28.424  1.00 92.81           C  
ATOM   1802  HA  THR A 119      -3.155   8.661  27.379  1.00 92.81           H  
ATOM   1803  C   THR A 119      -3.732   7.700  29.197  1.00 92.81           C  
ATOM   1804  CB  THR A 119      -1.926   9.401  28.961  1.00 92.81           C  
ATOM   1805  HB  THR A 119      -1.280   8.535  29.103  1.00 92.81           H  
ATOM   1806  O   THR A 119      -3.934   7.766  30.407  1.00 92.81           O  
ATOM   1807  CG2 THR A 119      -1.241  10.363  27.992  1.00 92.81           C  
ATOM   1808 HG21 THR A 119      -1.062   9.864  27.040  1.00 92.81           H  
ATOM   1809 HG22 THR A 119      -1.863  11.244  27.831  1.00 92.81           H  
ATOM   1810 HG23 THR A 119      -0.286  10.675  28.413  1.00 92.81           H  
ATOM   1811  OG1 THR A 119      -2.092  10.070  30.189  1.00 92.81           O  
ATOM   1812  HG1 THR A 119      -2.504   9.454  30.799  1.00 92.81           H  
ATOM   1813  N   PHE A 120      -3.795   6.555  28.519  1.00 91.97           N  
ATOM   1814  H   PHE A 120      -3.624   6.579  27.524  1.00 91.97           H  
ATOM   1815  CA  PHE A 120      -4.026   5.238  29.115  1.00 91.97           C  
ATOM   1816  HA  PHE A 120      -3.918   5.291  30.198  1.00 91.97           H  
ATOM   1817  C   PHE A 120      -2.980   4.264  28.563  1.00 91.97           C  
ATOM   1818  CB  PHE A 120      -5.456   4.789  28.797  1.00 91.97           C  
ATOM   1819  HB2 PHE A 120      -5.609   4.903  27.724  1.00 91.97           H  
ATOM   1820  HB3 PHE A 120      -6.158   5.450  29.305  1.00 91.97           H  
ATOM   1821  O   PHE A 120      -2.840   4.138  27.345  1.00 91.97           O  
ATOM   1822  CG  PHE A 120      -5.778   3.352  29.151  1.00 91.97           C  
ATOM   1823  CD1 PHE A 120      -5.565   2.339  28.198  1.00 91.97           C  
ATOM   1824  HD1 PHE A 120      -5.146   2.589  27.234  1.00 91.97           H  
ATOM   1825  CD2 PHE A 120      -6.307   3.022  30.412  1.00 91.97           C  
ATOM   1826  HD2 PHE A 120      -6.477   3.794  31.148  1.00 91.97           H  
ATOM   1827  CE1 PHE A 120      -5.896   1.008  28.497  1.00 91.97           C  
ATOM   1828  HE1 PHE A 120      -5.740   0.234  27.761  1.00 91.97           H  
ATOM   1829  CE2 PHE A 120      -6.634   1.687  30.711  1.00 91.97           C  
ATOM   1830  HE2 PHE A 120      -7.054   1.430  31.673  1.00 91.97           H  
ATOM   1831  CZ  PHE A 120      -6.434   0.681  29.752  1.00 91.97           C  
ATOM   1832  HZ  PHE A 120      -6.697  -0.341  29.983  1.00 91.97           H  
ATOM   1833  N   MET A 121      -2.229   3.606  29.455  1.00 89.13           N  
ATOM   1834  H   MET A 121      -2.435   3.737  30.435  1.00 89.13           H  
ATOM   1835  CA  MET A 121      -1.019   2.838  29.112  1.00 89.13           C  
ATOM   1836  HA  MET A 121      -0.464   2.661  30.033  1.00 89.13           H  
ATOM   1837  C   MET A 121      -0.077   3.654  28.204  1.00 89.13           C  
ATOM   1838  CB  MET A 121      -1.385   1.461  28.539  1.00 89.13           C  
ATOM   1839  HB2 MET A 121      -1.936   1.598  27.609  1.00 89.13           H  
ATOM   1840  HB3 MET A 121      -0.464   0.918  28.326  1.00 89.13           H  
ATOM   1841  O   MET A 121       0.125   3.344  27.027  1.00 89.13           O  
ATOM   1842  CG  MET A 121      -2.244   0.627  29.494  1.00 89.13           C  
ATOM   1843  HG2 MET A 121      -1.760   0.575  30.470  1.00 89.13           H  
ATOM   1844  HG3 MET A 121      -3.208   1.120  29.620  1.00 89.13           H  
ATOM   1845  SD  MET A 121      -2.549  -1.056  28.899  1.00 89.13           S  
ATOM   1846  CE  MET A 121      -1.061  -1.890  29.517  1.00 89.13           C  
ATOM   1847  HE1 MET A 121      -1.023  -1.811  30.603  1.00 89.13           H  
ATOM   1848  HE2 MET A 121      -1.089  -2.945  29.243  1.00 89.13           H  
ATOM   1849  HE3 MET A 121      -0.169  -1.431  29.091  1.00 89.13           H  
ATOM   1850  N   ASP A 122       0.419   4.760  28.769  1.00 91.79           N  
ATOM   1851  H   ASP A 122       0.305   4.838  29.769  1.00 91.79           H  
ATOM   1852  CA  ASP A 122       1.418   5.688  28.210  1.00 91.79           C  
ATOM   1853  HA  ASP A 122       1.522   6.490  28.941  1.00 91.79           H  
ATOM   1854  C   ASP A 122       1.034   6.393  26.895  1.00 91.79           C  
ATOM   1855  CB  ASP A 122       2.793   4.998  28.157  1.00 91.79           C  
ATOM   1856  HB2 ASP A 122       3.567   5.747  27.989  1.00 91.79           H  
ATOM   1857  HB3 ASP A 122       2.807   4.300  27.320  1.00 91.79           H  
ATOM   1858  O   ASP A 122       1.866   7.030  26.244  1.00 91.79           O  
ATOM   1859  CG  ASP A 122       3.098   4.248  29.457  1.00 91.79           C  
ATOM   1860  OD1 ASP A 122       2.794   4.818  30.530  1.00 91.79           O  
ATOM   1861  OD2 ASP A 122       3.549   3.087  29.356  1.00 91.79           O  
ATOM   1862  N   ARG A 123      -0.229   6.277  26.458  1.00 93.11           N  
ATOM   1863  H   ARG A 123      -0.843   5.683  26.998  1.00 93.11           H  
ATOM   1864  CA  ARG A 123      -0.658   6.653  25.104  1.00 93.11           C  
ATOM   1865  HA  ARG A 123       0.079   7.334  24.677  1.00 93.11           H  
ATOM   1866  C   ARG A 123      -2.003   7.372  25.096  1.00 93.11           C  
ATOM   1867  CB  ARG A 123      -0.709   5.375  24.252  1.00 93.11           C  
ATOM   1868  HB2 ARG A 123      -1.179   5.608  23.296  1.00 93.11           H  
ATOM   1869  HB3 ARG A 123      -1.324   4.633  24.762  1.00 93.11           H  
ATOM   1870  O   ARG A 123      -2.953   6.935  25.734  1.00 93.11           O  
ATOM   1871  CG  ARG A 123       0.697   4.793  23.999  1.00 93.11           C  
ATOM   1872  HG2 ARG A 123       1.238   4.673  24.937  1.00 93.11           H  
ATOM   1873  HG3 ARG A 123       1.264   5.476  23.366  1.00 93.11           H  
ATOM   1874  CD  ARG A 123       0.647   3.412  23.349  1.00 93.11           C  
ATOM   1875  HD2 ARG A 123       0.152   2.731  24.042  1.00 93.11           H  
ATOM   1876  HD3 ARG A 123       1.669   3.066  23.193  1.00 93.11           H  
ATOM   1877  NE  ARG A 123      -0.080   3.447  22.069  1.00 93.11           N  
ATOM   1878  HE  ARG A 123      -0.574   4.301  21.855  1.00 93.11           H  
ATOM   1879  NH1 ARG A 123       0.061   1.208  21.586  1.00 93.11           N  
ATOM   1880 HH11 ARG A 123       0.653   1.080  22.394  1.00 93.11           H  
ATOM   1881 HH12 ARG A 123      -0.252   0.424  21.032  1.00 93.11           H  
ATOM   1882  NH2 ARG A 123      -1.236   2.544  20.364  1.00 93.11           N  
ATOM   1883 HH21 ARG A 123      -1.534   3.494  20.199  1.00 93.11           H  
ATOM   1884 HH22 ARG A 123      -1.947   1.827  20.327  1.00 93.11           H  
ATOM   1885  CZ  ARG A 123      -0.402   2.402  21.344  1.00 93.11           C  
ATOM   1886  N   GLU A 124      -2.091   8.453  24.318  1.00 94.42           N  
ATOM   1887  H   GLU A 124      -1.241   8.814  23.909  1.00 94.42           H  
ATOM   1888  CA  GLU A 124      -3.338   9.196  24.076  1.00 94.42           C  
ATOM   1889  HA  GLU A 124      -3.683   9.671  24.994  1.00 94.42           H  
ATOM   1890  C   GLU A 124      -4.442   8.275  23.527  1.00 94.42           C  
ATOM   1891  CB  GLU A 124      -3.120  10.268  22.991  1.00 94.42           C  
ATOM   1892  HB2 GLU A 124      -4.068  10.779  22.825  1.00 94.42           H  
ATOM   1893  HB3 GLU A 124      -2.863   9.758  22.063  1.00 94.42           H  
ATOM   1894  O   GLU A 124      -4.312   7.768  22.405  1.00 94.42           O  
ATOM   1895  CG  GLU A 124      -2.041  11.328  23.215  1.00 94.42           C  
ATOM   1896  HG2 GLU A 124      -2.359  12.028  23.989  1.00 94.42           H  
ATOM   1897  HG3 GLU A 124      -1.110  10.851  23.523  1.00 94.42           H  
ATOM   1898  CD  GLU A 124      -1.840  12.045  21.875  1.00 94.42           C  
ATOM   1899  OE1 GLU A 124      -0.908  11.664  21.118  1.00 94.42           O  
ATOM   1900  OE2 GLU A 124      -2.728  12.826  21.449  1.00 94.42           O  
ATOM   1901  N   LEU A 125      -5.560   8.129  24.235  1.00 94.48           N  
ATOM   1902  H   LEU A 125      -5.617   8.530  25.160  1.00 94.48           H  
ATOM   1903  CA  LEU A 125      -6.780   7.587  23.643  1.00 94.48           C  
ATOM   1904  HA  LEU A 125      -6.514   6.760  22.984  1.00 94.48           H  
ATOM   1905  C   LEU A 125      -7.454   8.661  22.792  1.00 94.48           C  
ATOM   1906  CB  LEU A 125      -7.736   7.052  24.716  1.00 94.48           C  
ATOM   1907  HB2 LEU A 125      -8.027   7.876  25.368  1.00 94.48           H  
ATOM   1908  HB3 LEU A 125      -8.631   6.685  24.214  1.00 94.48           H  
ATOM   1909  O   LEU A 125      -7.655   9.794  23.220  1.00 94.48           O  
ATOM   1910  CG  LEU A 125      -7.167   5.920  25.584  1.00 94.48           C  
ATOM   1911  HG  LEU A 125      -6.373   6.324  26.212  1.00 94.48           H  
ATOM   1912  CD1 LEU A 125      -8.290   5.388  26.469  1.00 94.48           C  
ATOM   1913 HD11 LEU A 125      -8.668   6.210  27.076  1.00 94.48           H  
ATOM   1914 HD12 LEU A 125      -7.913   4.616  27.141  1.00 94.48           H  
ATOM   1915 HD13 LEU A 125      -9.101   4.976  25.869  1.00 94.48           H  
ATOM   1916  CD2 LEU A 125      -6.614   4.746  24.770  1.00 94.48           C  
ATOM   1917 HD21 LEU A 125      -6.323   3.950  25.455  1.00 94.48           H  
ATOM   1918 HD22 LEU A 125      -5.723   5.064  24.229  1.00 94.48           H  
ATOM   1919 HD23 LEU A 125      -7.371   4.376  24.078  1.00 94.48           H  
ATOM   1920  N   ARG A 126      -7.816   8.306  21.559  1.00 94.59           N  
ATOM   1921  H   ARG A 126      -7.558   7.379  21.255  1.00 94.59           H  
ATOM   1922  CA  ARG A 126      -8.443   9.215  20.589  1.00 94.59           C  
ATOM   1923  HA  ARG A 126      -8.659  10.169  21.069  1.00 94.59           H  
ATOM   1924  C   ARG A 126      -9.782   8.626  20.151  1.00 94.59           C  
ATOM   1925  CB  ARG A 126      -7.443   9.476  19.453  1.00 94.59           C  
ATOM   1926  HB2 ARG A 126      -7.064   8.523  19.084  1.00 94.59           H  
ATOM   1927  HB3 ARG A 126      -7.954   9.987  18.636  1.00 94.59           H  
ATOM   1928  O   ARG A 126      -9.809   7.647  19.399  1.00 94.59           O  
ATOM   1929  CG  ARG A 126      -6.270  10.357  19.931  1.00 94.59           C  
ATOM   1930  HG2 ARG A 126      -5.863   9.985  20.871  1.00 94.59           H  
ATOM   1931  HG3 ARG A 126      -6.632  11.373  20.088  1.00 94.59           H  
ATOM   1932  CD  ARG A 126      -5.143  10.357  18.894  1.00 94.59           C  
ATOM   1933  HD2 ARG A 126      -4.683   9.368  18.901  1.00 94.59           H  
ATOM   1934  HD3 ARG A 126      -5.573  10.535  17.908  1.00 94.59           H  
ATOM   1935  NE  ARG A 126      -4.133  11.400  19.161  1.00 94.59           N  
ATOM   1936  HE  ARG A 126      -4.377  12.142  19.801  1.00 94.59           H  
ATOM   1937  NH1 ARG A 126      -2.265  10.335  18.345  1.00 94.59           N  
ATOM   1938 HH11 ARG A 126      -1.257  10.391  18.362  1.00 94.59           H  
ATOM   1939 HH12 ARG A 126      -2.721   9.456  18.542  1.00 94.59           H  
ATOM   1940  NH2 ARG A 126      -2.141  12.461  18.907  1.00 94.59           N  
ATOM   1941 HH21 ARG A 126      -1.280  12.248  19.391  1.00 94.59           H  
ATOM   1942 HH22 ARG A 126      -2.564  13.134  19.531  1.00 94.59           H  
ATOM   1943  CZ  ARG A 126      -2.867  11.399  18.789  1.00 94.59           C  
ATOM   1944  N   LEU A 127     -10.872   9.192  20.667  1.00 94.52           N  
ATOM   1945  H   LEU A 127     -10.751  10.076  21.141  1.00 94.52           H  
ATOM   1946  CA  LEU A 127     -12.229   8.637  20.647  1.00 94.52           C  
ATOM   1947  HA  LEU A 127     -12.176   7.597  20.323  1.00 94.52           H  
ATOM   1948  C   LEU A 127     -13.122   9.389  19.652  1.00 94.52           C  
ATOM   1949  CB  LEU A 127     -12.855   8.650  22.060  1.00 94.52           C  
ATOM   1950  HB2 LEU A 127     -13.865   8.251  21.963  1.00 94.52           H  
ATOM   1951  HB3 LEU A 127     -12.954   9.677  22.410  1.00 94.52           H  
ATOM   1952  O   LEU A 127     -12.979  10.597  19.468  1.00 94.52           O  
ATOM   1953  CG  LEU A 127     -12.113   7.815  23.126  1.00 94.52           C  
ATOM   1954  HG  LEU A 127     -11.681   6.933  22.654  1.00 94.52           H  
ATOM   1955  CD1 LEU A 127     -11.014   8.600  23.834  1.00 94.52           C  
ATOM   1956 HD11 LEU A 127     -10.222   8.893  23.145  1.00 94.52           H  
ATOM   1957 HD12 LEU A 127     -11.449   9.490  24.287  1.00 94.52           H  
ATOM   1958 HD13 LEU A 127     -10.575   8.000  24.632  1.00 94.52           H  
ATOM   1959  CD2 LEU A 127     -13.069   7.369  24.227  1.00 94.52           C  
ATOM   1960 HD21 LEU A 127     -13.882   6.772  23.814  1.00 94.52           H  
ATOM   1961 HD22 LEU A 127     -12.540   6.766  24.966  1.00 94.52           H  
ATOM   1962 HD23 LEU A 127     -13.483   8.245  24.726  1.00 94.52           H  
ATOM   1963  N   ARG A 128     -14.030   8.679  18.970  1.00 92.78           N  
ATOM   1964  H   ARG A 128     -14.067   7.684  19.142  1.00 92.78           H  
ATOM   1965  CA  ARG A 128     -14.971   9.244  17.979  1.00 92.78           C  
ATOM   1966  HA  ARG A 128     -15.205  10.268  18.269  1.00 92.78           H  
ATOM   1967  C   ARG A 128     -16.283   8.466  17.947  1.00 92.78           C  
ATOM   1968  CB  ARG A 128     -14.344   9.234  16.568  1.00 92.78           C  
ATOM   1969  HB2 ARG A 128     -14.128   8.206  16.276  1.00 92.78           H  
ATOM   1970  HB3 ARG A 128     -15.062   9.648  15.861  1.00 92.78           H  
ATOM   1971  O   ARG A 128     -16.292   7.271  18.231  1.00 92.78           O  
ATOM   1972  CG  ARG A 128     -13.055  10.062  16.502  1.00 92.78           C  
ATOM   1973  HG2 ARG A 128     -12.297   9.598  17.133  1.00 92.78           H  
ATOM   1974  HG3 ARG A 128     -13.266  11.063  16.878  1.00 92.78           H  
ATOM   1975  CD  ARG A 128     -12.457  10.185  15.103  1.00 92.78           C  
ATOM   1976  HD2 ARG A 128     -13.201  10.619  14.436  1.00 92.78           H  
ATOM   1977  HD3 ARG A 128     -12.195   9.191  14.740  1.00 92.78           H  
ATOM   1978  NE  ARG A 128     -11.242  11.019  15.190  1.00 92.78           N  
ATOM   1979  HE  ARG A 128     -10.562  10.711  15.871  1.00 92.78           H  
ATOM   1980  NH1 ARG A 128     -11.889  12.784  13.859  1.00 92.78           N  
ATOM   1981 HH11 ARG A 128     -11.801  13.761  13.621  1.00 92.78           H  
ATOM   1982 HH12 ARG A 128     -12.725  12.278  13.604  1.00 92.78           H  
ATOM   1983  NH2 ARG A 128     -10.080  12.970  15.150  1.00 92.78           N  
ATOM   1984 HH21 ARG A 128     -10.024  13.946  14.896  1.00 92.78           H  
ATOM   1985 HH22 ARG A 128      -9.532  12.647  15.934  1.00 92.78           H  
ATOM   1986  CZ  ARG A 128     -11.077  12.245  14.726  1.00 92.78           C  
ATOM   1987  N   TYR A 129     -17.365   9.108  17.507  1.00 91.65           N  
ATOM   1988  H   TYR A 129     -17.318  10.104  17.348  1.00 91.65           H  
ATOM   1989  CA  TYR A 129     -18.640   8.432  17.242  1.00 91.65           C  
ATOM   1990  HA  TYR A 129     -19.015   7.999  18.169  1.00 91.65           H  
ATOM   1991  C   TYR A 129     -18.434   7.306  16.223  1.00 91.65           C  
ATOM   1992  CB  TYR A 129     -19.676   9.439  16.724  1.00 91.65           C  
ATOM   1993  HB2 TYR A 129     -19.299   9.885  15.803  1.00 91.65           H  
ATOM   1994  HB3 TYR A 129     -20.597   8.907  16.484  1.00 91.65           H  
ATOM   1995  O   TYR A 129     -17.781   7.501  15.191  1.00 91.65           O  
ATOM   1996  CG  TYR A 129     -20.007  10.556  17.689  1.00 91.65           C  
ATOM   1997  CD1 TYR A 129     -20.859  10.312  18.784  1.00 91.65           C  
ATOM   1998  HD1 TYR A 129     -21.294   9.336  18.942  1.00 91.65           H  
ATOM   1999  CD2 TYR A 129     -19.437  11.833  17.506  1.00 91.65           C  
ATOM   2000  HD2 TYR A 129     -18.808  12.032  16.651  1.00 91.65           H  
ATOM   2001  CE1 TYR A 129     -21.127  11.340  19.706  1.00 91.65           C  
ATOM   2002  HE1 TYR A 129     -21.768  11.161  20.556  1.00 91.65           H  
ATOM   2003  CE2 TYR A 129     -19.687  12.856  18.439  1.00 91.65           C  
ATOM   2004  HE2 TYR A 129     -19.246  13.834  18.311  1.00 91.65           H  
ATOM   2005  OH  TYR A 129     -20.755  13.579  20.463  1.00 91.65           O  
ATOM   2006  HH  TYR A 129     -20.211  14.360  20.336  1.00 91.65           H  
ATOM   2007  CZ  TYR A 129     -20.529  12.607  19.545  1.00 91.65           C  
ATOM   2008  N   HIS A 130     -18.983   6.125  16.503  1.00 89.13           N  
ATOM   2009  H   HIS A 130     -19.511   6.020  17.357  1.00 89.13           H  
ATOM   2010  CA  HIS A 130     -18.851   4.960  15.636  1.00 89.13           C  
ATOM   2011  HA  HIS A 130     -17.789   4.733  15.538  1.00 89.13           H  
ATOM   2012  C   HIS A 130     -19.416   5.229  14.231  1.00 89.13           C  
ATOM   2013  CB  HIS A 130     -19.533   3.771  16.317  1.00 89.13           C  
ATOM   2014  HB2 HIS A 130     -20.549   4.072  16.572  1.00 89.13           H  
ATOM   2015  HB3 HIS A 130     -19.000   3.542  17.239  1.00 89.13           H  
ATOM   2016  O   HIS A 130     -20.453   5.870  14.058  1.00 89.13           O  
ATOM   2017  CG  HIS A 130     -19.624   2.509  15.502  1.00 89.13           C  
ATOM   2018  CD2 HIS A 130     -18.591   1.739  15.039  1.00 89.13           C  
ATOM   2019  HD2 HIS A 130     -17.539   1.941  15.176  1.00 89.13           H  
ATOM   2020  ND1 HIS A 130     -20.791   1.869  15.165  1.00 89.13           N  
ATOM   2021  HD1 HIS A 130     -21.722   2.188  15.395  1.00 89.13           H  
ATOM   2022  CE1 HIS A 130     -20.471   0.731  14.530  1.00 89.13           C  
ATOM   2023  HE1 HIS A 130     -21.183   0.001  14.172  1.00 89.13           H  
ATOM   2024  NE2 HIS A 130     -19.141   0.625  14.396  1.00 89.13           N  
ATOM   2025  N   ILE A 131     -18.721   4.717  13.213  1.00 85.49           N  
ATOM   2026  H   ILE A 131     -17.886   4.190  13.429  1.00 85.49           H  
ATOM   2027  CA  ILE A 131     -19.148   4.766  11.812  1.00 85.49           C  
ATOM   2028  HA  ILE A 131     -20.044   5.381  11.728  1.00 85.49           H  
ATOM   2029  C   ILE A 131     -19.478   3.322  11.401  1.00 85.49           C  
ATOM   2030  CB  ILE A 131     -18.074   5.440  10.923  1.00 85.49           C  
ATOM   2031  HB  ILE A 131     -17.153   4.860  10.984  1.00 85.49           H  
ATOM   2032  O   ILE A 131     -18.560   2.583  11.030  1.00 85.49           O  
ATOM   2033  CG1 ILE A 131     -17.780   6.880  11.409  1.00 85.49           C  
ATOM   2034 HG12 ILE A 131     -18.683   7.483  11.315  1.00 85.49           H  
ATOM   2035 HG13 ILE A 131     -17.500   6.859  12.462  1.00 85.49           H  
ATOM   2036  CG2 ILE A 131     -18.551   5.461   9.456  1.00 85.49           C  
ATOM   2037 HG21 ILE A 131     -18.773   4.451   9.110  1.00 85.49           H  
ATOM   2038 HG22 ILE A 131     -19.448   6.074   9.368  1.00 85.49           H  
ATOM   2039 HG23 ILE A 131     -17.771   5.866   8.811  1.00 85.49           H  
ATOM   2040  CD1 ILE A 131     -16.640   7.588  10.665  1.00 85.49           C  
ATOM   2041 HD11 ILE A 131     -16.927   7.799   9.635  1.00 85.49           H  
ATOM   2042 HD12 ILE A 131     -16.424   8.533  11.163  1.00 85.49           H  
ATOM   2043 HD13 ILE A 131     -15.744   6.967  10.680  1.00 85.49           H  
ATOM   2044  N   PRO A 132     -20.750   2.884  11.493  1.00 81.87           N  
ATOM   2045  CA  PRO A 132     -21.126   1.498  11.222  1.00 81.87           C  
ATOM   2046  HA  PRO A 132     -20.560   0.844  11.885  1.00 81.87           H  
ATOM   2047  C   PRO A 132     -20.811   1.084   9.780  1.00 81.87           C  
ATOM   2048  CB  PRO A 132     -22.618   1.391  11.564  1.00 81.87           C  
ATOM   2049  HB2 PRO A 132     -23.151   0.723  10.888  1.00 81.87           H  
ATOM   2050  HB3 PRO A 132     -22.732   1.051  12.594  1.00 81.87           H  
ATOM   2051  O   PRO A 132     -20.853   1.900   8.854  1.00 81.87           O  
ATOM   2052  CG  PRO A 132     -23.125   2.828  11.452  1.00 81.87           C  
ATOM   2053  HG2 PRO A 132     -23.992   3.005  12.087  1.00 81.87           H  
ATOM   2054  HG3 PRO A 132     -23.355   3.056  10.411  1.00 81.87           H  
ATOM   2055  CD  PRO A 132     -21.921   3.652  11.901  1.00 81.87           C  
ATOM   2056  HD2 PRO A 132     -21.957   4.633  11.427  1.00 81.87           H  
ATOM   2057  HD3 PRO A 132     -21.929   3.760  12.985  1.00 81.87           H  
ATOM   2058  N   PHE A 133     -20.508  -0.205   9.577  1.00 77.58           N  
ATOM   2059  H   PHE A 133     -20.498  -0.825  10.374  1.00 77.58           H  
ATOM   2060  CA  PHE A 133     -20.067  -0.737   8.283  1.00 77.58           C  
ATOM   2061  HA  PHE A 133     -19.377  -0.005   7.864  1.00 77.58           H  
ATOM   2062  C   PHE A 133     -21.218  -0.867   7.269  1.00 77.58           C  
ATOM   2063  CB  PHE A 133     -19.258  -2.032   8.461  1.00 77.58           C  
ATOM   2064  HB2 PHE A 133     -19.917  -2.830   8.805  1.00 77.58           H  
ATOM   2065  HB3 PHE A 133     -18.501  -1.875   9.229  1.00 77.58           H  
ATOM   2066  O   PHE A 133     -21.680  -1.954   6.929  1.00 77.58           O  
ATOM   2067  CG  PHE A 133     -18.559  -2.457   7.177  1.00 77.58           C  
ATOM   2068  CD1 PHE A 133     -19.115  -3.457   6.357  1.00 77.58           C  
ATOM   2069  HD1 PHE A 133     -20.024  -3.956   6.659  1.00 77.58           H  
ATOM   2070  CD2 PHE A 133     -17.375  -1.810   6.774  1.00 77.58           C  
ATOM   2071  HD2 PHE A 133     -16.937  -1.054   7.409  1.00 77.58           H  
ATOM   2072  CE1 PHE A 133     -18.505  -3.794   5.135  1.00 77.58           C  
ATOM   2073  HE1 PHE A 133     -18.939  -4.563   4.514  1.00 77.58           H  
ATOM   2074  CE2 PHE A 133     -16.758  -2.153   5.555  1.00 77.58           C  
ATOM   2075  HE2 PHE A 133     -15.838  -1.671   5.259  1.00 77.58           H  
ATOM   2076  CZ  PHE A 133     -17.328  -3.140   4.732  1.00 77.58           C  
ATOM   2077  HZ  PHE A 133     -16.861  -3.407   3.795  1.00 77.58           H  
ATOM   2078  N   LYS A 134     -21.652   0.282   6.749  1.00 75.27           N  
ATOM   2079  H   LYS A 134     -21.308   1.127   7.182  1.00 75.27           H  
ATOM   2080  CA  LYS A 134     -22.577   0.404   5.618  1.00 75.27           C  
ATOM   2081  HA  LYS A 134     -23.532  -0.044   5.894  1.00 75.27           H  
ATOM   2082  C   LYS A 134     -22.054  -0.389   4.418  1.00 75.27           C  
ATOM   2083  CB  LYS A 134     -22.797   1.899   5.326  1.00 75.27           C  
ATOM   2084  HB2 LYS A 134     -23.320   2.011   4.376  1.00 75.27           H  
ATOM   2085  HB3 LYS A 134     -21.842   2.420   5.259  1.00 75.27           H  
ATOM   2086  O   LYS A 134     -20.868  -0.299   4.097  1.00 75.27           O  
ATOM   2087  CG  LYS A 134     -23.650   2.495   6.461  1.00 75.27           C  
ATOM   2088  HG2 LYS A 134     -24.522   1.853   6.593  1.00 75.27           H  
ATOM   2089  HG3 LYS A 134     -23.086   2.476   7.394  1.00 75.27           H  
ATOM   2090  CD  LYS A 134     -24.119   3.935   6.211  1.00 75.27           C  
ATOM   2091  HD2 LYS A 134     -24.504   4.038   5.197  1.00 75.27           H  
ATOM   2092  HD3 LYS A 134     -23.271   4.608   6.334  1.00 75.27           H  
ATOM   2093  CE  LYS A 134     -25.219   4.308   7.222  1.00 75.27           C  
ATOM   2094  HE2 LYS A 134     -25.407   5.380   7.171  1.00 75.27           H  
ATOM   2095  HE3 LYS A 134     -24.853   4.083   8.224  1.00 75.27           H  
ATOM   2096  NZ  LYS A 134     -26.479   3.561   6.966  1.00 75.27           N  
ATOM   2097  HZ1 LYS A 134     -27.200   4.152   6.577  1.00 75.27           H  
ATOM   2098  HZ2 LYS A 134     -26.833   3.096   7.789  1.00 75.27           H  
ATOM   2099  HZ3 LYS A 134     -26.332   2.863   6.251  1.00 75.27           H  
ATOM   2100  N   SER A 135     -22.895  -1.207   3.790  1.00 74.70           N  
ATOM   2101  H   SER A 135     -23.871  -1.120   4.036  1.00 74.70           H  
ATOM   2102  CA  SER A 135     -22.451  -2.269   2.860  1.00 74.70           C  
ATOM   2103  HA  SER A 135     -21.693  -2.859   3.373  1.00 74.70           H  
ATOM   2104  C   SER A 135     -21.818  -1.724   1.569  1.00 74.70           C  
ATOM   2105  CB  SER A 135     -23.616  -3.207   2.528  1.00 74.70           C  
ATOM   2106  HB2 SER A 135     -23.229  -4.083   2.008  1.00 74.70           H  
ATOM   2107  HB3 SER A 135     -24.099  -3.537   3.448  1.00 74.70           H  
ATOM   2108  O   SER A 135     -22.045  -0.576   1.211  1.00 74.70           O  
ATOM   2109  OG  SER A 135     -24.560  -2.562   1.694  1.00 74.70           O  
ATOM   2110  HG  SER A 135     -25.132  -2.037   2.258  1.00 74.70           H  
ATOM   2111  N   GLU A 136     -21.054  -2.517   0.806  1.00 68.87           N  
ATOM   2112  H   GLU A 136     -20.817  -3.446   1.123  1.00 68.87           H  
ATOM   2113  CA  GLU A 136     -20.506  -2.035  -0.484  1.00 68.87           C  
ATOM   2114  HA  GLU A 136     -19.951  -1.114  -0.306  1.00 68.87           H  
ATOM   2115  C   GLU A 136     -21.611  -1.671  -1.501  1.00 68.87           C  
ATOM   2116  CB  GLU A 136     -19.530  -3.054  -1.099  1.00 68.87           C  
ATOM   2117  HB2 GLU A 136     -20.069  -3.979  -1.307  1.00 68.87           H  
ATOM   2118  HB3 GLU A 136     -19.172  -2.658  -2.049  1.00 68.87           H  
ATOM   2119  O   GLU A 136     -21.465  -0.698  -2.241  1.00 68.87           O  
ATOM   2120  CG  GLU A 136     -18.310  -3.385  -0.222  1.00 68.87           C  
ATOM   2121  HG2 GLU A 136     -17.633  -4.020  -0.792  1.00 68.87           H  
ATOM   2122  HG3 GLU A 136     -18.652  -3.961   0.638  1.00 68.87           H  
ATOM   2123  CD  GLU A 136     -17.550  -2.141   0.264  1.00 68.87           C  
ATOM   2124  OE1 GLU A 136     -17.326  -2.039   1.492  1.00 68.87           O  
ATOM   2125  OE2 GLU A 136     -17.251  -1.245  -0.552  1.00 68.87           O  
ATOM   2126  N   LYS A 137     -22.756  -2.377  -1.476  1.00 71.59           N  
ATOM   2127  H   LYS A 137     -22.828  -3.126  -0.801  1.00 71.59           H  
ATOM   2128  CA  LYS A 137     -23.964  -1.999  -2.238  1.00 71.59           C  
ATOM   2129  HA  LYS A 137     -23.719  -1.935  -3.298  1.00 71.59           H  
ATOM   2130  C   LYS A 137     -24.459  -0.607  -1.829  1.00 71.59           C  
ATOM   2131  CB  LYS A 137     -25.095  -3.030  -2.032  1.00 71.59           C  
ATOM   2132  HB2 LYS A 137     -25.248  -3.189  -0.965  1.00 71.59           H  
ATOM   2133  HB3 LYS A 137     -26.012  -2.600  -2.434  1.00 71.59           H  
ATOM   2134  O   LYS A 137     -24.729   0.233  -2.678  1.00 71.59           O  
ATOM   2135  CG  LYS A 137     -24.874  -4.391  -2.719  1.00 71.59           C  
ATOM   2136  HG2 LYS A 137     -24.709  -4.228  -3.784  1.00 71.59           H  
ATOM   2137  HG3 LYS A 137     -23.997  -4.879  -2.295  1.00 71.59           H  
ATOM   2138  CD  LYS A 137     -26.110  -5.294  -2.531  1.00 71.59           C  
ATOM   2139  HD2 LYS A 137     -26.989  -4.766  -2.901  1.00 71.59           H  
ATOM   2140  HD3 LYS A 137     -26.247  -5.489  -1.468  1.00 71.59           H  
ATOM   2141  CE  LYS A 137     -25.977  -6.629  -3.284  1.00 71.59           C  
ATOM   2142  HE2 LYS A 137     -25.795  -6.414  -4.336  1.00 71.59           H  
ATOM   2143  HE3 LYS A 137     -25.110  -7.164  -2.898  1.00 71.59           H  
ATOM   2144  NZ  LYS A 137     -27.198  -7.471  -3.149  1.00 71.59           N  
ATOM   2145  HZ1 LYS A 137     -27.376  -7.707  -2.183  1.00 71.59           H  
ATOM   2146  HZ2 LYS A 137     -28.012  -6.991  -3.506  1.00 71.59           H  
ATOM   2147  HZ3 LYS A 137     -27.103  -8.334  -3.664  1.00 71.59           H  
ATOM   2148  N   GLU A 138     -24.536  -0.349  -0.527  1.00 68.32           N  
ATOM   2149  H   GLU A 138     -24.270  -1.085   0.111  1.00 68.32           H  
ATOM   2150  CA  GLU A 138     -25.008   0.910   0.060  1.00 68.32           C  
ATOM   2151  HA  GLU A 138     -25.962   1.187  -0.388  1.00 68.32           H  
ATOM   2152  C   GLU A 138     -24.024   2.074  -0.158  1.00 68.32           C  
ATOM   2153  CB  GLU A 138     -25.234   0.629   1.546  1.00 68.32           C  
ATOM   2154  HB2 GLU A 138     -25.890  -0.236   1.635  1.00 68.32           H  
ATOM   2155  HB3 GLU A 138     -24.268   0.382   1.985  1.00 68.32           H  
ATOM   2156  O   GLU A 138     -24.441   3.176  -0.515  1.00 68.32           O  
ATOM   2157  CG  GLU A 138     -25.853   1.767   2.358  1.00 68.32           C  
ATOM   2158  HG2 GLU A 138     -26.860   1.963   1.990  1.00 68.32           H  
ATOM   2159  HG3 GLU A 138     -25.253   2.668   2.228  1.00 68.32           H  
ATOM   2160  CD  GLU A 138     -25.895   1.414   3.851  1.00 68.32           C  
ATOM   2161  OE1 GLU A 138     -26.321   2.293   4.634  1.00 68.32           O  
ATOM   2162  OE2 GLU A 138     -25.402   0.325   4.235  1.00 68.32           O  
ATOM   2163  N   LYS A 139     -22.711   1.829  -0.031  1.00 63.30           N  
ATOM   2164  H   LYS A 139     -22.446   0.908   0.289  1.00 63.30           H  
ATOM   2165  CA  LYS A 139     -21.642   2.792  -0.353  1.00 63.30           C  
ATOM   2166  HA  LYS A 139     -21.772   3.687   0.255  1.00 63.30           H  
ATOM   2167  C   LYS A 139     -21.708   3.249  -1.815  1.00 63.30           C  
ATOM   2168  CB  LYS A 139     -20.254   2.180  -0.081  1.00 63.30           C  
ATOM   2169  HB2 LYS A 139     -20.184   1.220  -0.592  1.00 63.30           H  
ATOM   2170  HB3 LYS A 139     -19.508   2.840  -0.525  1.00 63.30           H  
ATOM   2171  O   LYS A 139     -21.410   4.408  -2.093  1.00 63.30           O  
ATOM   2172  CG  LYS A 139     -19.882   1.992   1.402  1.00 63.30           C  
ATOM   2173  HG2 LYS A 139     -19.980   2.942   1.926  1.00 63.30           H  
ATOM   2174  HG3 LYS A 139     -20.549   1.267   1.868  1.00 63.30           H  
ATOM   2175  CD  LYS A 139     -18.426   1.504   1.503  1.00 63.30           C  
ATOM   2176  HD2 LYS A 139     -17.777   2.307   1.152  1.00 63.30           H  
ATOM   2177  HD3 LYS A 139     -18.278   0.653   0.838  1.00 63.30           H  
ATOM   2178  CE  LYS A 139     -17.981   1.120   2.923  1.00 63.30           C  
ATOM   2179  HE2 LYS A 139     -18.435   1.801   3.642  1.00 63.30           H  
ATOM   2180  HE3 LYS A 139     -16.897   1.229   2.975  1.00 63.30           H  
ATOM   2181  NZ  LYS A 139     -18.327  -0.281   3.249  1.00 63.30           N  
ATOM   2182  HZ1 LYS A 139     -19.329  -0.405   3.273  1.00 63.30           H  
ATOM   2183  HZ2 LYS A 139     -17.955  -0.916   2.557  1.00 63.30           H  
ATOM   2184  HZ3 LYS A 139     -17.980  -0.582   4.149  1.00 63.30           H  
ATOM   2185  N   LEU A 140     -22.096   2.356  -2.731  1.00 65.84           N  
ATOM   2186  H   LEU A 140     -22.249   1.405  -2.425  1.00 65.84           H  
ATOM   2187  CA  LEU A 140     -22.307   2.664  -4.148  1.00 65.84           C  
ATOM   2188  HA  LEU A 140     -21.527   3.356  -4.464  1.00 65.84           H  
ATOM   2189  C   LEU A 140     -23.660   3.359  -4.399  1.00 65.84           C  
ATOM   2190  CB  LEU A 140     -22.157   1.351  -4.940  1.00 65.84           C  
ATOM   2191  HB2 LEU A 140     -21.193   0.906  -4.693  1.00 65.84           H  
ATOM   2192  HB3 LEU A 140     -22.932   0.658  -4.614  1.00 65.84           H  
ATOM   2193  O   LEU A 140     -23.727   4.302  -5.187  1.00 65.84           O  
ATOM   2194  CG  LEU A 140     -22.251   1.495  -6.470  1.00 65.84           C  
ATOM   2195  HG  LEU A 140     -23.225   1.905  -6.739  1.00 65.84           H  
ATOM   2196  CD1 LEU A 140     -21.155   2.399  -7.042  1.00 65.84           C  
ATOM   2197 HD11 LEU A 140     -21.215   2.399  -8.130  1.00 65.84           H  
ATOM   2198 HD12 LEU A 140     -21.299   3.421  -6.692  1.00 65.84           H  
ATOM   2199 HD13 LEU A 140     -20.174   2.036  -6.734  1.00 65.84           H  
ATOM   2200  CD2 LEU A 140     -22.114   0.116  -7.115  1.00 65.84           C  
ATOM   2201 HD21 LEU A 140     -22.215   0.202  -8.197  1.00 65.84           H  
ATOM   2202 HD22 LEU A 140     -21.144  -0.319  -6.875  1.00 65.84           H  
ATOM   2203 HD23 LEU A 140     -22.902  -0.540  -6.746  1.00 65.84           H  
ATOM   2204  N   ALA A 141     -24.719   2.931  -3.704  1.00 65.50           N  
ATOM   2205  H   ALA A 141     -24.611   2.110  -3.126  1.00 65.50           H  
ATOM   2206  CA  ALA A 141     -26.060   3.503  -3.816  1.00 65.50           C  
ATOM   2207  HA  ALA A 141     -26.328   3.547  -4.872  1.00 65.50           H  
ATOM   2208  C   ALA A 141     -26.162   4.937  -3.264  1.00 65.50           C  
ATOM   2209  CB  ALA A 141     -27.052   2.567  -3.116  1.00 65.50           C  
ATOM   2210  HB1 ALA A 141     -26.834   2.521  -2.049  1.00 65.50           H  
ATOM   2211  HB2 ALA A 141     -26.989   1.567  -3.545  1.00 65.50           H  
ATOM   2212  HB3 ALA A 141     -28.066   2.943  -3.253  1.00 65.50           H  
ATOM   2213  O   ALA A 141     -26.926   5.737  -3.802  1.00 65.50           O  
ATOM   2214  N   ARG A 142     -25.365   5.310  -2.246  1.00 58.18           N  
ATOM   2215  H   ARG A 142     -24.808   4.587  -1.813  1.00 58.18           H  
ATOM   2216  CA  ARG A 142     -25.342   6.664  -1.646  1.00 58.18           C  
ATOM   2217  HA  ARG A 142     -26.382   6.991  -1.618  1.00 58.18           H  
ATOM   2218  C   ARG A 142     -24.623   7.710  -2.523  1.00 58.18           C  
ATOM   2219  CB  ARG A 142     -24.853   6.603  -0.180  1.00 58.18           C  
ATOM   2220  HB2 ARG A 142     -25.211   5.678   0.274  1.00 58.18           H  
ATOM   2221  HB3 ARG A 142     -23.764   6.597  -0.152  1.00 58.18           H  
ATOM   2222  O   ARG A 142     -23.801   8.492  -2.048  1.00 58.18           O  
ATOM   2223  CG  ARG A 142     -25.408   7.777   0.653  1.00 58.18           C  
ATOM   2224  HG2 ARG A 142     -26.497   7.735   0.618  1.00 58.18           H  
ATOM   2225  HG3 ARG A 142     -25.088   8.725   0.221  1.00 58.18           H  
ATOM   2226  CD  ARG A 142     -24.963   7.732   2.124  1.00 58.18           C  
ATOM   2227  HD2 ARG A 142     -25.149   6.731   2.514  1.00 58.18           H  
ATOM   2228  HD3 ARG A 142     -23.891   7.925   2.170  1.00 58.18           H  
ATOM   2229  NE  ARG A 142     -25.719   8.708   2.946  1.00 58.18           N  
ATOM   2230  HE  ARG A 142     -26.724   8.684   2.847  1.00 58.18           H  
ATOM   2231  NH1 ARG A 142     -23.995   9.792   4.047  1.00 58.18           N  
ATOM   2232 HH11 ARG A 142     -23.756  10.536   4.687  1.00 58.18           H  
ATOM   2233 HH12 ARG A 142     -23.295   9.192   3.634  1.00 58.18           H  
ATOM   2234  NH2 ARG A 142     -26.061  10.419   4.427  1.00 58.18           N  
ATOM   2235 HH21 ARG A 142     -27.065  10.377   4.328  1.00 58.18           H  
ATOM   2236 HH22 ARG A 142     -25.648  11.111   5.035  1.00 58.18           H  
ATOM   2237  CZ  ARG A 142     -25.258   9.620   3.790  1.00 58.18           C  
ATOM   2238  N   GLY A 143     -24.966   7.735  -3.812  1.00 57.32           N  
ATOM   2239  H   GLY A 143     -25.657   7.053  -4.091  1.00 57.32           H  
ATOM   2240  CA  GLY A 143     -24.575   8.748  -4.787  1.00 57.32           C  
ATOM   2241  HA2 GLY A 143     -24.248   9.642  -4.255  1.00 57.32           H  
ATOM   2242  HA3 GLY A 143     -25.454   9.035  -5.365  1.00 57.32           H  
ATOM   2243  C   GLY A 143     -23.431   8.328  -5.723  1.00 57.32           C  
ATOM   2244  O   GLY A 143     -22.269   8.602  -5.409  1.00 57.32           O  
ATOM   2245  N   PRO A 144     -23.713   7.846  -6.956  1.00 60.11           N  
ATOM   2246  CA  PRO A 144     -22.690   7.619  -7.990  1.00 60.11           C  
ATOM   2247  HA  PRO A 144     -21.911   6.972  -7.586  1.00 60.11           H  
ATOM   2248  C   PRO A 144     -22.017   8.917  -8.486  1.00 60.11           C  
ATOM   2249  CB  PRO A 144     -23.414   6.877  -9.120  1.00 60.11           C  
ATOM   2250  HB2 PRO A 144     -22.993   7.090 -10.102  1.00 60.11           H  
ATOM   2251  HB3 PRO A 144     -23.387   5.805  -8.923  1.00 60.11           H  
ATOM   2252  O   PRO A 144     -21.137   8.886  -9.348  1.00 60.11           O  
ATOM   2253  CG  PRO A 144     -24.852   7.377  -8.998  1.00 60.11           C  
ATOM   2254  HG2 PRO A 144     -24.944   8.356  -9.469  1.00 60.11           H  
ATOM   2255  HG3 PRO A 144     -25.564   6.673  -9.428  1.00 60.11           H  
ATOM   2256  CD  PRO A 144     -25.032   7.511  -7.486  1.00 60.11           C  
ATOM   2257  HD2 PRO A 144     -25.773   8.283  -7.277  1.00 60.11           H  
ATOM   2258  HD3 PRO A 144     -25.356   6.558  -7.067  1.00 60.11           H  
ATOM   2259  N   ASN A 145     -22.388  10.072  -7.923  1.00 66.41           N  
ATOM   2260  H   ASN A 145     -23.097  10.019  -7.207  1.00 66.41           H  
ATOM   2261  CA  ASN A 145     -21.875  11.394  -8.265  1.00 66.41           C  
ATOM   2262  HA  ASN A 145     -22.135  11.595  -9.305  1.00 66.41           H  
ATOM   2263  C   ASN A 145     -20.344  11.510  -8.179  1.00 66.41           C  
ATOM   2264  CB  ASN A 145     -22.595  12.445  -7.399  1.00 66.41           C  
ATOM   2265  HB2 ASN A 145     -22.082  13.401  -7.501  1.00 66.41           H  
ATOM   2266  HB3 ASN A 145     -22.562  12.152  -6.350  1.00 66.41           H  
ATOM   2267  O   ASN A 145     -19.775  12.285  -8.939  1.00 66.41           O  
ATOM   2268  CG  ASN A 145     -24.040  12.670  -7.826  1.00 66.41           C  
ATOM   2269  ND2 ASN A 145     -24.843  13.267  -6.979  1.00 66.41           N  
ATOM   2270 HD21 ASN A 145     -25.791  13.442  -7.279  1.00 66.41           H  
ATOM   2271 HD22 ASN A 145     -24.516  13.606  -6.085  1.00 66.41           H  
ATOM   2272  OD1 ASN A 145     -24.460  12.319  -8.923  1.00 66.41           O  
ATOM   2273  N   LYS A 146     -19.651  10.716  -7.347  1.00 68.83           N  
ATOM   2274  H   LYS A 146     -20.168  10.083  -6.754  1.00 68.83           H  
ATOM   2275  CA  LYS A 146     -18.172  10.683  -7.338  1.00 68.83           C  
ATOM   2276  HA  LYS A 146     -17.805  11.710  -7.348  1.00 68.83           H  
ATOM   2277  C   LYS A 146     -17.584  10.051  -8.608  1.00 68.83           C  
ATOM   2278  CB  LYS A 146     -17.649  10.008  -6.056  1.00 68.83           C  
ATOM   2279  HB2 LYS A 146     -16.583   9.809  -6.170  1.00 68.83           H  
ATOM   2280  HB3 LYS A 146     -18.165   9.061  -5.901  1.00 68.83           H  
ATOM   2281  O   LYS A 146     -16.591  10.556  -9.121  1.00 68.83           O  
ATOM   2282  CG  LYS A 146     -17.845  10.926  -4.837  1.00 68.83           C  
ATOM   2283  HG2 LYS A 146     -18.902  11.172  -4.739  1.00 68.83           H  
ATOM   2284  HG3 LYS A 146     -17.290  11.850  -4.999  1.00 68.83           H  
ATOM   2285  CD  LYS A 146     -17.371  10.285  -3.524  1.00 68.83           C  
ATOM   2286  HD2 LYS A 146     -17.952   9.380  -3.344  1.00 68.83           H  
ATOM   2287  HD3 LYS A 146     -16.315  10.027  -3.602  1.00 68.83           H  
ATOM   2288  CE  LYS A 146     -17.586  11.285  -2.377  1.00 68.83           C  
ATOM   2289  HE2 LYS A 146     -16.941  12.148  -2.539  1.00 68.83           H  
ATOM   2290  HE3 LYS A 146     -18.617  11.636  -2.421  1.00 68.83           H  
ATOM   2291  NZ  LYS A 146     -17.326  10.689  -1.041  1.00 68.83           N  
ATOM   2292  HZ1 LYS A 146     -17.496  11.371  -0.316  1.00 68.83           H  
ATOM   2293  HZ2 LYS A 146     -16.371  10.371  -0.963  1.00 68.83           H  
ATOM   2294  HZ3 LYS A 146     -17.946   9.908  -0.878  1.00 68.83           H  
ATOM   2295  N   PHE A 147     -18.215   9.014  -9.165  1.00 71.21           N  
ATOM   2296  H   PHE A 147     -19.085   8.701  -8.759  1.00 71.21           H  
ATOM   2297  CA  PHE A 147     -17.816   8.443 -10.458  1.00 71.21           C  
ATOM   2298  HA  PHE A 147     -16.730   8.349 -10.483  1.00 71.21           H  
ATOM   2299  C   PHE A 147     -18.213   9.373 -11.613  1.00 71.21           C  
ATOM   2300  CB  PHE A 147     -18.413   7.037 -10.609  1.00 71.21           C  
ATOM   2301  HB2 PHE A 147     -19.501   7.104 -10.609  1.00 71.21           H  
ATOM   2302  HB3 PHE A 147     -18.124   6.439  -9.744  1.00 71.21           H  
ATOM   2303  O   PHE A 147     -17.365   9.732 -12.426  1.00 71.21           O  
ATOM   2304  CG  PHE A 147     -17.959   6.304 -11.858  1.00 71.21           C  
ATOM   2305  CD1 PHE A 147     -18.853   6.098 -12.926  1.00 71.21           C  
ATOM   2306  HD1 PHE A 147     -19.864   6.475 -12.876  1.00 71.21           H  
ATOM   2307  CD2 PHE A 147     -16.641   5.815 -11.951  1.00 71.21           C  
ATOM   2308  HD2 PHE A 147     -15.949   5.963 -11.135  1.00 71.21           H  
ATOM   2309  CE1 PHE A 147     -18.436   5.397 -14.072  1.00 71.21           C  
ATOM   2310  HE1 PHE A 147     -19.128   5.234 -14.884  1.00 71.21           H  
ATOM   2311  CE2 PHE A 147     -16.222   5.123 -13.102  1.00 71.21           C  
ATOM   2312  HE2 PHE A 147     -15.213   4.744 -13.172  1.00 71.21           H  
ATOM   2313  CZ  PHE A 147     -17.121   4.911 -14.162  1.00 71.21           C  
ATOM   2314  HZ  PHE A 147     -16.806   4.371 -15.042  1.00 71.21           H  
ATOM   2315  N   ARG A 148     -19.454   9.881 -11.604  1.00 75.71           N  
ATOM   2316  H   ARG A 148     -20.092   9.519 -10.909  1.00 75.71           H  
ATOM   2317  CA  ARG A 148     -19.965  10.872 -12.572  1.00 75.71           C  
ATOM   2318  HA  ARG A 148     -19.938  10.428 -13.568  1.00 75.71           H  
ATOM   2319  C   ARG A 148     -19.098  12.140 -12.633  1.00 75.71           C  
ATOM   2320  CB  ARG A 148     -21.427  11.175 -12.204  1.00 75.71           C  
ATOM   2321  HB2 ARG A 148     -21.428  11.664 -11.230  1.00 75.71           H  
ATOM   2322  HB3 ARG A 148     -21.972  10.235 -12.122  1.00 75.71           H  
ATOM   2323  O   ARG A 148     -18.846  12.659 -13.716  1.00 75.71           O  
ATOM   2324  CG  ARG A 148     -22.173  12.089 -13.188  1.00 75.71           C  
ATOM   2325  HG2 ARG A 148     -21.644  13.040 -13.255  1.00 75.71           H  
ATOM   2326  HG3 ARG A 148     -22.194  11.636 -14.179  1.00 75.71           H  
ATOM   2327  CD  ARG A 148     -23.607  12.374 -12.705  1.00 75.71           C  
ATOM   2328  HD2 ARG A 148     -23.594  12.558 -11.630  1.00 75.71           H  
ATOM   2329  HD3 ARG A 148     -23.952  13.286 -13.192  1.00 75.71           H  
ATOM   2330  NE  ARG A 148     -24.555  11.291 -13.043  1.00 75.71           N  
ATOM   2331  HE  ARG A 148     -24.396  10.813 -13.918  1.00 75.71           H  
ATOM   2332  NH1 ARG A 148     -26.034  11.520 -11.277  1.00 75.71           N  
ATOM   2333 HH11 ARG A 148     -26.952  11.350 -10.891  1.00 75.71           H  
ATOM   2334 HH12 ARG A 148     -25.361  12.026 -10.720  1.00 75.71           H  
ATOM   2335  NH2 ARG A 148     -26.584  10.259 -13.026  1.00 75.71           N  
ATOM   2336 HH21 ARG A 148     -26.419   9.898 -13.955  1.00 75.71           H  
ATOM   2337 HH22 ARG A 148     -27.482  10.094 -12.597  1.00 75.71           H  
ATOM   2338  CZ  ARG A 148     -25.709  11.033 -12.445  1.00 75.71           C  
ATOM   2339  N   GLN A 149     -18.593  12.617 -11.492  1.00 79.54           N  
ATOM   2340  H   GLN A 149     -18.897  12.196 -10.626  1.00 79.54           H  
ATOM   2341  CA  GLN A 149     -17.663  13.750 -11.413  1.00 79.54           C  
ATOM   2342  HA  GLN A 149     -18.068  14.569 -12.007  1.00 79.54           H  
ATOM   2343  C   GLN A 149     -16.281  13.414 -11.992  1.00 79.54           C  
ATOM   2344  CB  GLN A 149     -17.565  14.223  -9.952  1.00 79.54           C  
ATOM   2345  HB2 GLN A 149     -17.189  13.407  -9.335  1.00 79.54           H  
ATOM   2346  HB3 GLN A 149     -18.564  14.487  -9.606  1.00 79.54           H  
ATOM   2347  O   GLN A 149     -15.689  14.269 -12.641  1.00 79.54           O  
ATOM   2348  CG  GLN A 149     -16.658  15.447  -9.762  1.00 79.54           C  
ATOM   2349  HG2 GLN A 149     -15.639  15.208 -10.064  1.00 79.54           H  
ATOM   2350  HG3 GLN A 149     -17.020  16.268 -10.381  1.00 79.54           H  
ATOM   2351  CD  GLN A 149     -16.625  15.888  -8.303  1.00 79.54           C  
ATOM   2352  NE2 GLN A 149     -17.496  16.781  -7.884  1.00 79.54           N  
ATOM   2353 HE21 GLN A 149     -17.437  17.048  -6.912  1.00 79.54           H  
ATOM   2354 HE22 GLN A 149     -18.168  17.192  -8.516  1.00 79.54           H  
ATOM   2355  OE1 GLN A 149     -15.824  15.424  -7.510  1.00 79.54           O  
ATOM   2356  N   ILE A 150     -15.772  12.190 -11.812  1.00 77.69           N  
ATOM   2357  H   ILE A 150     -16.296  11.518 -11.270  1.00 77.69           H  
ATOM   2358  CA  ILE A 150     -14.518  11.746 -12.445  1.00 77.69           C  
ATOM   2359  HA  ILE A 150     -13.760  12.513 -12.285  1.00 77.69           H  
ATOM   2360  C   ILE A 150     -14.690  11.633 -13.968  1.00 77.69           C  
ATOM   2361  CB  ILE A 150     -14.008  10.442 -11.783  1.00 77.69           C  
ATOM   2362  HB  ILE A 150     -14.836   9.736 -11.719  1.00 77.69           H  
ATOM   2363  O   ILE A 150     -13.840  12.129 -14.702  1.00 77.69           O  
ATOM   2364  CG1 ILE A 150     -13.504  10.755 -10.353  1.00 77.69           C  
ATOM   2365 HG12 ILE A 150     -14.228  11.388  -9.841  1.00 77.69           H  
ATOM   2366 HG13 ILE A 150     -12.569  11.313 -10.412  1.00 77.69           H  
ATOM   2367  CG2 ILE A 150     -12.882   9.782 -12.602  1.00 77.69           C  
ATOM   2368 HG21 ILE A 150     -12.055  10.479 -12.737  1.00 77.69           H  
ATOM   2369 HG22 ILE A 150     -12.519   8.883 -12.104  1.00 77.69           H  
ATOM   2370 HG23 ILE A 150     -13.251   9.477 -13.581  1.00 77.69           H  
ATOM   2371  CD1 ILE A 150     -13.289   9.511  -9.481  1.00 77.69           C  
ATOM   2372 HD11 ILE A 150     -13.049   9.823  -8.464  1.00 77.69           H  
ATOM   2373 HD12 ILE A 150     -14.199   8.911  -9.460  1.00 77.69           H  
ATOM   2374 HD13 ILE A 150     -12.464   8.910  -9.863  1.00 77.69           H  
ATOM   2375  N   GLN A 151     -15.806  11.068 -14.446  1.00 80.22           N  
ATOM   2376  H   GLN A 151     -16.452  10.658 -13.788  1.00 80.22           H  
ATOM   2377  CA  GLN A 151     -16.142  11.011 -15.876  1.00 80.22           C  
ATOM   2378  HA  GLN A 151     -15.359  10.471 -16.407  1.00 80.22           H  
ATOM   2379  C   GLN A 151     -16.227  12.416 -16.492  1.00 80.22           C  
ATOM   2380  CB  GLN A 151     -17.479  10.279 -16.083  1.00 80.22           C  
ATOM   2381  HB2 GLN A 151     -17.772  10.381 -17.128  1.00 80.22           H  
ATOM   2382  HB3 GLN A 151     -18.245  10.762 -15.476  1.00 80.22           H  
ATOM   2383  O   GLN A 151     -15.551  12.692 -17.481  1.00 80.22           O  
ATOM   2384  CG  GLN A 151     -17.448   8.783 -15.745  1.00 80.22           C  
ATOM   2385  HG2 GLN A 151     -16.779   8.267 -16.434  1.00 80.22           H  
ATOM   2386  HG3 GLN A 151     -17.081   8.626 -14.730  1.00 80.22           H  
ATOM   2387  CD  GLN A 151     -18.852   8.194 -15.844  1.00 80.22           C  
ATOM   2388  NE2 GLN A 151     -19.168   7.464 -16.892  1.00 80.22           N  
ATOM   2389 HE21 GLN A 151     -18.500   7.281 -17.627  1.00 80.22           H  
ATOM   2390 HE22 GLN A 151     -20.120   7.130 -16.938  1.00 80.22           H  
ATOM   2391  OE1 GLN A 151     -19.705   8.421 -15.001  1.00 80.22           O  
ATOM   2392  N   ARG A 152     -16.998  13.328 -15.876  1.00 84.43           N  
ATOM   2393  H   ARG A 152     -17.553  13.029 -15.087  1.00 84.43           H  
ATOM   2394  CA  ARG A 152     -17.111  14.723 -16.329  1.00 84.43           C  
ATOM   2395  HA  ARG A 152     -17.397  14.723 -17.381  1.00 84.43           H  
ATOM   2396  C   ARG A 152     -15.762  15.444 -16.287  1.00 84.43           C  
ATOM   2397  CB  ARG A 152     -18.205  15.455 -15.526  1.00 84.43           C  
ATOM   2398  HB2 ARG A 152     -19.168  14.986 -15.728  1.00 84.43           H  
ATOM   2399  HB3 ARG A 152     -17.992  15.377 -14.460  1.00 84.43           H  
ATOM   2400  O   ARG A 152     -15.395  16.089 -17.261  1.00 84.43           O  
ATOM   2401  CG  ARG A 152     -18.267  16.940 -15.915  1.00 84.43           C  
ATOM   2402  HG2 ARG A 152     -18.340  17.031 -16.998  1.00 84.43           H  
ATOM   2403  HG3 ARG A 152     -17.336  17.409 -15.595  1.00 84.43           H  
ATOM   2404  CD  ARG A 152     -19.422  17.718 -15.277  1.00 84.43           C  
ATOM   2405  HD2 ARG A 152     -20.358  17.437 -15.760  1.00 84.43           H  
ATOM   2406  HD3 ARG A 152     -19.475  17.481 -14.214  1.00 84.43           H  
ATOM   2407  NE  ARG A 152     -19.154  19.154 -15.434  1.00 84.43           N  
ATOM   2408  HE  ARG A 152     -18.181  19.425 -15.444  1.00 84.43           H  
ATOM   2409  NH1 ARG A 152     -21.248  20.061 -15.795  1.00 84.43           N  
ATOM   2410 HH11 ARG A 152     -21.801  20.868 -16.048  1.00 84.43           H  
ATOM   2411 HH12 ARG A 152     -21.687  19.170 -15.616  1.00 84.43           H  
ATOM   2412  NH2 ARG A 152     -19.389  21.303 -15.981  1.00 84.43           N  
ATOM   2413 HH21 ARG A 152     -18.380  21.301 -15.998  1.00 84.43           H  
ATOM   2414 HH22 ARG A 152     -19.914  22.119 -16.262  1.00 84.43           H  
ATOM   2415  CZ  ARG A 152     -19.949  20.159 -15.732  1.00 84.43           C  
ATOM   2416  N   ARG A 153     -14.980  15.293 -15.213  1.00 82.10           N  
ATOM   2417  H   ARG A 153     -15.333  14.768 -14.426  1.00 82.10           H  
ATOM   2418  CA  ARG A 153     -13.657  15.927 -15.115  1.00 82.10           C  
ATOM   2419  HA  ARG A 153     -13.794  16.987 -15.330  1.00 82.10           H  
ATOM   2420  C   ARG A 153     -12.677  15.400 -16.169  1.00 82.10           C  
ATOM   2421  CB  ARG A 153     -13.122  15.809 -13.683  1.00 82.10           C  
ATOM   2422  HB2 ARG A 153     -13.867  16.218 -13.001  1.00 82.10           H  
ATOM   2423  HB3 ARG A 153     -12.949  14.761 -13.435  1.00 82.10           H  
ATOM   2424  O   ARG A 153     -11.787  16.137 -16.580  1.00 82.10           O  
ATOM   2425  CG  ARG A 153     -11.819  16.604 -13.525  1.00 82.10           C  
ATOM   2426  HG2 ARG A 153     -11.960  17.607 -13.927  1.00 82.10           H  
ATOM   2427  HG3 ARG A 153     -11.022  16.108 -14.079  1.00 82.10           H  
ATOM   2428  CD  ARG A 153     -11.399  16.714 -12.060  1.00 82.10           C  
ATOM   2429  HD2 ARG A 153     -12.181  17.244 -11.517  1.00 82.10           H  
ATOM   2430  HD3 ARG A 153     -11.288  15.712 -11.646  1.00 82.10           H  
ATOM   2431  NE  ARG A 153     -10.121  17.442 -11.957  1.00 82.10           N  
ATOM   2432  HE  ARG A 153      -9.625  17.584 -12.825  1.00 82.10           H  
ATOM   2433  NH1 ARG A 153     -10.162  17.852  -9.700  1.00 82.10           N  
ATOM   2434 HH11 ARG A 153     -11.045  17.364  -9.648  1.00 82.10           H  
ATOM   2435 HH12 ARG A 153      -9.757  18.279  -8.879  1.00 82.10           H  
ATOM   2436  NH2 ARG A 153      -8.459  18.608 -10.934  1.00 82.10           N  
ATOM   2437 HH21 ARG A 153      -7.994  18.710 -11.825  1.00 82.10           H  
ATOM   2438 HH22 ARG A 153      -8.059  19.032 -10.110  1.00 82.10           H  
ATOM   2439  CZ  ARG A 153      -9.589  17.961 -10.867  1.00 82.10           C  
ATOM   2440  N   LEU A 154     -12.836  14.156 -16.626  1.00 86.28           N  
ATOM   2441  H   LEU A 154     -13.555  13.579 -16.214  1.00 86.28           H  
ATOM   2442  CA  LEU A 154     -12.024  13.587 -17.701  1.00 86.28           C  
ATOM   2443  HA  LEU A 154     -10.987  13.860 -17.508  1.00 86.28           H  
ATOM   2444  C   LEU A 154     -12.384  14.172 -19.078  1.00 86.28           C  
ATOM   2445  CB  LEU A 154     -12.132  12.052 -17.650  1.00 86.28           C  
ATOM   2446  HB2 LEU A 154     -11.888  11.721 -16.641  1.00 86.28           H  
ATOM   2447  HB3 LEU A 154     -13.164  11.766 -17.855  1.00 86.28           H  
ATOM   2448  O   LEU A 154     -11.475  14.424 -19.865  1.00 86.28           O  
ATOM   2449  CG  LEU A 154     -11.218  11.307 -18.641  1.00 86.28           C  
ATOM   2450  HG  LEU A 154     -11.478  11.589 -19.662  1.00 86.28           H  
ATOM   2451  CD1 LEU A 154      -9.733  11.597 -18.406  1.00 86.28           C  
ATOM   2452 HD11 LEU A 154      -9.465  11.389 -17.370  1.00 86.28           H  
ATOM   2453 HD12 LEU A 154      -9.128  10.975 -19.066  1.00 86.28           H  
ATOM   2454 HD13 LEU A 154      -9.514  12.638 -18.642  1.00 86.28           H  
ATOM   2455  CD2 LEU A 154     -11.436   9.801 -18.489  1.00 86.28           C  
ATOM   2456 HD21 LEU A 154     -10.823   9.267 -19.215  1.00 86.28           H  
ATOM   2457 HD22 LEU A 154     -11.166   9.480 -17.483  1.00 86.28           H  
ATOM   2458 HD23 LEU A 154     -12.483   9.562 -18.678  1.00 86.28           H  
ATOM   2459  N   SER A 155     -13.658  14.466 -19.369  1.00 84.07           N  
ATOM   2460  H   SER A 155     -14.387  14.252 -18.704  1.00 84.07           H  
ATOM   2461  CA  SER A 155     -14.037  15.179 -20.603  1.00 84.07           C  
ATOM   2462  HA  SER A 155     -13.425  14.786 -21.415  1.00 84.07           H  
ATOM   2463  C   SER A 155     -13.741  16.686 -20.541  1.00 84.07           C  
ATOM   2464  CB  SER A 155     -15.490  14.895 -20.999  1.00 84.07           C  
ATOM   2465  HB2 SER A 155     -15.588  13.836 -21.238  1.00 84.07           H  
ATOM   2466  HB3 SER A 155     -15.735  15.473 -21.889  1.00 84.07           H  
ATOM   2467  O   SER A 155     -13.298  17.257 -21.536  1.00 84.07           O  
ATOM   2468  OG  SER A 155     -16.400  15.213 -19.967  1.00 84.07           O  
ATOM   2469  HG  SER A 155     -17.290  15.123 -20.315  1.00 84.07           H  
ATOM   2470  N   GLU A 156     -13.851  17.308 -19.361  1.00 85.72           N  
ATOM   2471  H   GLU A 156     -14.319  16.812 -18.617  1.00 85.72           H  
ATOM   2472  CA  GLU A 156     -13.362  18.671 -19.079  1.00 85.72           C  
ATOM   2473  HA  GLU A 156     -13.775  19.357 -19.818  1.00 85.72           H  
ATOM   2474  C   GLU A 156     -11.826  18.797 -19.161  1.00 85.72           C  
ATOM   2475  CB  GLU A 156     -13.822  19.118 -17.679  1.00 85.72           C  
ATOM   2476  HB2 GLU A 156     -13.524  18.350 -16.965  1.00 85.72           H  
ATOM   2477  HB3 GLU A 156     -13.306  20.039 -17.409  1.00 85.72           H  
ATOM   2478  O   GLU A 156     -11.307  19.917 -19.203  1.00 85.72           O  
ATOM   2479  CG  GLU A 156     -15.332  19.384 -17.573  1.00 85.72           C  
ATOM   2480  HG2 GLU A 156     -15.573  20.235 -18.210  1.00 85.72           H  
ATOM   2481  HG3 GLU A 156     -15.889  18.526 -17.951  1.00 85.72           H  
ATOM   2482  CD  GLU A 156     -15.787  19.674 -16.133  1.00 85.72           C  
ATOM   2483  OE1 GLU A 156     -16.785  20.419 -15.974  1.00 85.72           O  
ATOM   2484  OE2 GLU A 156     -15.211  19.109 -15.176  1.00 85.72           O  
ATOM   2485  N   LEU A 157     -11.095  17.676 -19.178  1.00 79.41           N  
ATOM   2486  H   LEU A 157     -11.583  16.803 -19.038  1.00 79.41           H  
ATOM   2487  CA  LEU A 157      -9.686  17.610 -19.575  1.00 79.41           C  
ATOM   2488  HA  LEU A 157      -9.223  18.584 -19.418  1.00 79.41           H  
ATOM   2489  C   LEU A 157      -9.550  17.340 -21.078  1.00 79.41           C  
ATOM   2490  CB  LEU A 157      -8.925  16.575 -18.720  1.00 79.41           C  
ATOM   2491  HB2 LEU A 157      -9.623  15.867 -18.273  1.00 79.41           H  
ATOM   2492  HB3 LEU A 157      -8.261  16.012 -19.375  1.00 79.41           H  
ATOM   2493  O   LEU A 157      -8.895  18.129 -21.749  1.00 79.41           O  
ATOM   2494  CG  LEU A 157      -8.052  17.215 -17.625  1.00 79.41           C  
ATOM   2495  HG  LEU A 157      -7.342  17.898 -18.090  1.00 79.41           H  
ATOM   2496  CD1 LEU A 157      -8.857  17.992 -16.576  1.00 79.41           C  
ATOM   2497 HD11 LEU A 157      -8.175  18.430 -15.847  1.00 79.41           H  
ATOM   2498 HD12 LEU A 157      -9.560  17.322 -16.082  1.00 79.41           H  
ATOM   2499 HD13 LEU A 157      -9.411  18.794 -17.063  1.00 79.41           H  
ATOM   2500  CD2 LEU A 157      -7.266  16.127 -16.890  1.00 79.41           C  
ATOM   2501 HD21 LEU A 157      -6.617  16.580 -16.141  1.00 79.41           H  
ATOM   2502 HD22 LEU A 157      -6.641  15.594 -17.607  1.00 79.41           H  
ATOM   2503 HD23 LEU A 157      -7.950  15.421 -16.419  1.00 79.41           H  
ATOM   2504  N   ARG A 158     -10.211  16.300 -21.622  1.00 78.09           N  
ATOM   2505  H   ARG A 158     -10.723  15.693 -20.998  1.00 78.09           H  
ATOM   2506  CA  ARG A 158     -10.106  15.920 -23.047  1.00 78.09           C  
ATOM   2507  HA  ARG A 158      -9.080  15.602 -23.230  1.00 78.09           H  
ATOM   2508  C   ARG A 158     -10.324  17.108 -23.982  1.00 78.09           C  
ATOM   2509  CB  ARG A 158     -11.050  14.752 -23.411  1.00 78.09           C  
ATOM   2510  HB2 ARG A 158     -10.786  13.879 -22.816  1.00 78.09           H  
ATOM   2511  HB3 ARG A 158     -12.076  15.039 -23.182  1.00 78.09           H  
ATOM   2512  O   ARG A 158      -9.507  17.270 -24.879  1.00 78.09           O  
ATOM   2513  CG  ARG A 158     -10.961  14.398 -24.915  1.00 78.09           C  
ATOM   2514  HG2 ARG A 158     -11.258  15.269 -25.498  1.00 78.09           H  
ATOM   2515  HG3 ARG A 158      -9.930  14.162 -25.180  1.00 78.09           H  
ATOM   2516  CD  ARG A 158     -11.886  13.257 -25.367  1.00 78.09           C  
ATOM   2517  HD2 ARG A 158     -12.819  13.297 -24.805  1.00 78.09           H  
ATOM   2518  HD3 ARG A 158     -12.116  13.438 -26.416  1.00 78.09           H  
ATOM   2519  NE  ARG A 158     -11.262  11.924 -25.234  1.00 78.09           N  
ATOM   2520  HE  ARG A 158     -10.522  11.834 -24.553  1.00 78.09           H  
ATOM   2521  NH1 ARG A 158     -12.393  10.880 -26.959  1.00 78.09           N  
ATOM   2522 HH11 ARG A 158     -12.889  11.734 -27.172  1.00 78.09           H  
ATOM   2523 HH12 ARG A 158     -12.479  10.117 -27.615  1.00 78.09           H  
ATOM   2524  NH2 ARG A 158     -10.809   9.777 -25.857  1.00 78.09           N  
ATOM   2525 HH21 ARG A 158     -10.023   9.748 -25.224  1.00 78.09           H  
ATOM   2526 HH22 ARG A 158     -10.968   9.014 -26.499  1.00 78.09           H  
ATOM   2527  CZ  ARG A 158     -11.496  10.874 -26.011  1.00 78.09           C  
ATOM   2528  N   ARG A 159     -11.362  17.933 -23.767  1.00 78.53           N  
ATOM   2529  H   ARG A 159     -11.987  17.738 -22.998  1.00 78.53           H  
ATOM   2530  CA  ARG A 159     -11.559  19.141 -24.589  1.00 78.53           C  
ATOM   2531  HA  ARG A 159     -11.569  18.851 -25.640  1.00 78.53           H  
ATOM   2532  C   ARG A 159     -10.347  20.062 -24.509  1.00 78.53           C  
ATOM   2533  CB  ARG A 159     -12.871  19.882 -24.284  1.00 78.53           C  
ATOM   2534  HB2 ARG A 159     -13.088  19.862 -23.216  1.00 78.53           H  
ATOM   2535  HB3 ARG A 159     -12.755  20.921 -24.593  1.00 78.53           H  
ATOM   2536  O   ARG A 159      -9.711  20.275 -25.522  1.00 78.53           O  
ATOM   2537  CG  ARG A 159     -14.036  19.282 -25.087  1.00 78.53           C  
ATOM   2538  HG2 ARG A 159     -14.318  18.319 -24.660  1.00 78.53           H  
ATOM   2539  HG3 ARG A 159     -13.715  19.132 -26.117  1.00 78.53           H  
ATOM   2540  CD  ARG A 159     -15.247  20.224 -25.105  1.00 78.53           C  
ATOM   2541  HD2 ARG A 159     -15.639  20.324 -24.092  1.00 78.53           H  
ATOM   2542  HD3 ARG A 159     -14.910  21.200 -25.452  1.00 78.53           H  
ATOM   2543  NE  ARG A 159     -16.301  19.723 -26.012  1.00 78.53           N  
ATOM   2544  HE  ARG A 159     -16.120  18.844 -26.475  1.00 78.53           H  
ATOM   2545  NH1 ARG A 159     -17.661  21.575 -25.962  1.00 78.53           N  
ATOM   2546 HH11 ARG A 159     -16.964  22.054 -25.410  1.00 78.53           H  
ATOM   2547 HH12 ARG A 159     -18.443  22.089 -26.342  1.00 78.53           H  
ATOM   2548  NH2 ARG A 159     -18.198  19.853 -27.271  1.00 78.53           N  
ATOM   2549 HH21 ARG A 159     -17.975  18.976 -27.719  1.00 78.53           H  
ATOM   2550 HH22 ARG A 159     -18.975  20.390 -27.629  1.00 78.53           H  
ATOM   2551  CZ  ARG A 159     -17.379  20.382 -26.406  1.00 78.53           C  
ATOM   2552  N   ARG A 160      -9.878  20.456 -23.324  1.00 76.82           N  
ATOM   2553  H   ARG A 160     -10.370  20.165 -22.491  1.00 76.82           H  
ATOM   2554  CA  ARG A 160      -8.687  21.325 -23.214  1.00 76.82           C  
ATOM   2555  HA  ARG A 160      -8.834  22.153 -23.907  1.00 76.82           H  
ATOM   2556  C   ARG A 160      -7.371  20.701 -23.699  1.00 76.82           C  
ATOM   2557  CB  ARG A 160      -8.589  21.922 -21.809  1.00 76.82           C  
ATOM   2558  HB2 ARG A 160      -7.599  22.352 -21.662  1.00 76.82           H  
ATOM   2559  HB3 ARG A 160      -8.750  21.140 -21.067  1.00 76.82           H  
ATOM   2560  O   ARG A 160      -6.401  21.432 -23.858  1.00 76.82           O  
ATOM   2561  CG  ARG A 160      -9.631  23.043 -21.675  1.00 76.82           C  
ATOM   2562  HG2 ARG A 160     -10.627  22.667 -21.908  1.00 76.82           H  
ATOM   2563  HG3 ARG A 160      -9.392  23.834 -22.386  1.00 76.82           H  
ATOM   2564  CD  ARG A 160      -9.635  23.636 -20.268  1.00 76.82           C  
ATOM   2565  HD2 ARG A 160     -10.264  24.526 -20.286  1.00 76.82           H  
ATOM   2566  HD3 ARG A 160      -8.619  23.929 -20.003  1.00 76.82           H  
ATOM   2567  NE  ARG A 160     -10.166  22.671 -19.289  1.00 76.82           N  
ATOM   2568  HE  ARG A 160     -10.363  21.740 -19.627  1.00 76.82           H  
ATOM   2569  NH1 ARG A 160     -10.337  24.098 -17.505  1.00 76.82           N  
ATOM   2570 HH11 ARG A 160      -9.934  24.820 -18.084  1.00 76.82           H  
ATOM   2571 HH12 ARG A 160     -10.660  24.302 -16.570  1.00 76.82           H  
ATOM   2572  NH2 ARG A 160     -11.077  21.988 -17.346  1.00 76.82           N  
ATOM   2573 HH21 ARG A 160     -11.479  22.177 -16.439  1.00 76.82           H  
ATOM   2574 HH22 ARG A 160     -11.250  21.117 -17.828  1.00 76.82           H  
ATOM   2575  CZ  ARG A 160     -10.517  22.926 -18.049  1.00 76.82           C  
ATOM   2576  N   ASN A 161      -7.334  19.398 -23.983  1.00 73.65           N  
ATOM   2577  H   ASN A 161      -8.164  18.854 -23.797  1.00 73.65           H  
ATOM   2578  CA  ASN A 161      -6.237  18.749 -24.703  1.00 73.65           C  
ATOM   2579  HA  ASN A 161      -5.322  19.309 -24.506  1.00 73.65           H  
ATOM   2580  C   ASN A 161      -6.374  18.785 -26.241  1.00 73.65           C  
ATOM   2581  CB  ASN A 161      -6.045  17.323 -24.156  1.00 73.65           C  
ATOM   2582  HB2 ASN A 161      -7.011  16.842 -24.004  1.00 73.65           H  
ATOM   2583  HB3 ASN A 161      -5.485  16.736 -24.884  1.00 73.65           H  
ATOM   2584  O   ASN A 161      -5.370  18.567 -26.908  1.00 73.65           O  
ATOM   2585  CG  ASN A 161      -5.261  17.308 -22.857  1.00 73.65           C  
ATOM   2586  ND2 ASN A 161      -3.987  17.621 -22.919  1.00 73.65           N  
ATOM   2587 HD21 ASN A 161      -3.574  17.871 -23.806  1.00 73.65           H  
ATOM   2588 HD22 ASN A 161      -3.464  17.617 -22.055  1.00 73.65           H  
ATOM   2589  OD1 ASN A 161      -5.761  17.000 -21.785  1.00 73.65           O  
ATOM   2590  N   SER A 162      -7.551  19.093 -26.800  1.00 65.63           N  
ATOM   2591  H   SER A 162      -8.362  19.185 -26.204  1.00 65.63           H  
ATOM   2592  CA  SER A 162      -7.729  19.522 -28.199  1.00 65.63           C  
ATOM   2593  HA  SER A 162      -6.883  19.167 -28.788  1.00 65.63           H  
ATOM   2594  C   SER A 162      -7.741  21.050 -28.343  1.00 65.63           C  
ATOM   2595  CB  SER A 162      -8.994  18.906 -28.820  1.00 65.63           C  
ATOM   2596  HB2 SER A 162      -8.824  17.837 -28.950  1.00 65.63           H  
ATOM   2597  HB3 SER A 162      -9.155  19.341 -29.806  1.00 65.63           H  
ATOM   2598  O   SER A 162      -7.062  21.583 -29.213  1.00 65.63           O  
ATOM   2599  OG  SER A 162     -10.167  19.075 -28.034  1.00 65.63           O  
ATOM   2600  HG  SER A 162     -10.349  20.011 -27.927  1.00 65.63           H  
ATOM   2601  N   ASP A 163      -8.447  21.767 -27.459  1.00 62.09           N  
ATOM   2602  H   ASP A 163      -9.022  21.264 -26.799  1.00 62.09           H  
ATOM   2603  CA  ASP A 163      -8.625  23.226 -27.509  1.00 62.09           C  
ATOM   2604  HA  ASP A 163      -9.133  23.485 -28.438  1.00 62.09           H  
ATOM   2605  C   ASP A 163      -7.268  23.960 -27.482  1.00 62.09           C  
ATOM   2606  CB  ASP A 163      -9.483  23.734 -26.321  1.00 62.09           C  
ATOM   2607  HB2 ASP A 163      -8.848  23.751 -25.436  1.00 62.09           H  
ATOM   2608  HB3 ASP A 163      -9.762  24.767 -26.527  1.00 62.09           H  
ATOM   2609  O   ASP A 163      -7.083  24.964 -28.162  1.00 62.09           O  
ATOM   2610  CG  ASP A 163     -10.767  22.959 -25.958  1.00 62.09           C  
ATOM   2611  OD1 ASP A 163     -11.364  22.283 -26.825  1.00 62.09           O  
ATOM   2612  OD2 ASP A 163     -11.127  22.993 -24.753  1.00 62.09           O  
ATOM   2613  N   ALA A 164      -6.296  23.435 -26.723  1.00 58.33           N  
ATOM   2614  H   ALA A 164      -6.506  22.596 -26.203  1.00 58.33           H  
ATOM   2615  CA  ALA A 164      -4.948  23.996 -26.595  1.00 58.33           C  
ATOM   2616  HA  ALA A 164      -5.032  25.081 -26.647  1.00 58.33           H  
ATOM   2617  C   ALA A 164      -3.970  23.592 -27.723  1.00 58.33           C  
ATOM   2618  CB  ALA A 164      -4.411  23.638 -25.202  1.00 58.33           C  
ATOM   2619  HB1 ALA A 164      -5.117  23.962 -24.437  1.00 58.33           H  
ATOM   2620  HB2 ALA A 164      -3.458  24.140 -25.039  1.00 58.33           H  
ATOM   2621  HB3 ALA A 164      -4.262  22.561 -25.129  1.00 58.33           H  
ATOM   2622  O   ALA A 164      -2.790  23.924 -27.636  1.00 58.33           O  
ATOM   2623  N   GLY A 165      -4.433  22.869 -28.750  1.00 52.92           N  
ATOM   2624  H   GLY A 165      -5.406  22.596 -28.741  1.00 52.92           H  
ATOM   2625  CA  GLY A 165      -3.663  22.539 -29.959  1.00 52.92           C  
ATOM   2626  HA2 GLY A 165      -2.629  22.866 -29.851  1.00 52.92           H  
ATOM   2627  HA3 GLY A 165      -3.665  21.456 -30.090  1.00 52.92           H  
ATOM   2628  C   GLY A 165      -4.213  23.164 -31.248  1.00 52.92           C  
ATOM   2629  O   GLY A 165      -3.625  22.984 -32.310  1.00 52.92           O  
ATOM   2630  N   ALA A 166      -5.338  23.881 -31.181  1.00 50.29           N  
ATOM   2631  H   ALA A 166      -5.769  24.019 -30.278  1.00 50.29           H  
ATOM   2632  CA  ALA A 166      -6.034  24.436 -32.342  1.00 50.29           C  
ATOM   2633  HA  ALA A 166      -5.923  23.744 -33.177  1.00 50.29           H  
ATOM   2634  C   ALA A 166      -5.431  25.784 -32.794  1.00 50.29           C  
ATOM   2635  CB  ALA A 166      -7.529  24.504 -31.997  1.00 50.29           C  
ATOM   2636  HB1 ALA A 166      -7.896  23.511 -31.740  1.00 50.29           H  
ATOM   2637  HB2 ALA A 166      -8.086  24.877 -32.857  1.00 50.29           H  
ATOM   2638  HB3 ALA A 166      -7.686  25.176 -31.153  1.00 50.29           H  
ATOM   2639  O   ALA A 166      -6.046  26.838 -32.633  1.00 50.29           O  
ATOM   2640  N   THR A 167      -4.203  25.766 -33.326  1.00 38.90           N  
ATOM   2641  H   THR A 167      -3.727  24.878 -33.393  1.00 38.90           H  
ATOM   2642  CA  THR A 167      -3.442  26.985 -33.658  1.00 38.90           C  
ATOM   2643  HA  THR A 167      -4.124  27.835 -33.679  1.00 38.90           H  
ATOM   2644  C   THR A 167      -2.747  26.924 -35.021  1.00 38.90           C  
ATOM   2645  CB  THR A 167      -2.377  27.286 -32.587  1.00 38.90           C  
ATOM   2646  HB  THR A 167      -1.798  28.151 -32.909  1.00 38.90           H  
ATOM   2647  O   THR A 167      -1.925  26.039 -35.237  1.00 38.90           O  
ATOM   2648  CG2 THR A 167      -2.975  27.599 -31.216  1.00 38.90           C  
ATOM   2649 HG21 THR A 167      -2.178  27.892 -30.532  1.00 38.90           H  
ATOM   2650 HG22 THR A 167      -3.477  26.718 -30.815  1.00 38.90           H  
ATOM   2651 HG23 THR A 167      -3.694  28.414 -31.303  1.00 38.90           H  
ATOM   2652  OG1 THR A 167      -1.501  26.195 -32.422  1.00 38.90           O  
ATOM   2653  HG1 THR A 167      -1.318  25.843 -33.297  1.00 38.90           H  
ATOM   2654  N   VAL A 168      -2.963  27.966 -35.840  1.00 39.14           N  
ATOM   2655  H   VAL A 168      -3.680  28.617 -35.553  1.00 39.14           H  
ATOM   2656  CA  VAL A 168      -2.305  28.249 -37.141  1.00 39.14           C  
ATOM   2657  HA  VAL A 168      -2.636  29.251 -37.416  1.00 39.14           H  
ATOM   2658  C   VAL A 168      -2.753  27.343 -38.311  1.00 39.14           C  
ATOM   2659  CB  VAL A 168      -0.760  28.354 -36.991  1.00 39.14           C  
ATOM   2660  HB  VAL A 168      -0.344  27.369 -36.779  1.00 39.14           H  
ATOM   2661  O   VAL A 168      -3.107  26.187 -38.127  1.00 39.14           O  
ATOM   2662  CG1 VAL A 168      -0.064  28.895 -38.248  1.00 39.14           C  
ATOM   2663 HG11 VAL A 168      -0.509  29.838 -38.563  1.00 39.14           H  
ATOM   2664 HG12 VAL A 168      -0.131  28.157 -39.048  1.00 39.14           H  
ATOM   2665 HG13 VAL A 168       0.997  29.046 -38.051  1.00 39.14           H  
ATOM   2666  CG2 VAL A 168      -0.364  29.306 -35.847  1.00 39.14           C  
ATOM   2667 HG21 VAL A 168      -0.699  28.909 -34.890  1.00 39.14           H  
ATOM   2668 HG22 VAL A 168       0.722  29.395 -35.798  1.00 39.14           H  
ATOM   2669 HG23 VAL A 168      -0.798  30.293 -36.008  1.00 39.14           H  
ATOM   2670  N   THR A 169      -2.732  27.908 -39.529  1.00 37.87           N  
ATOM   2671  H   THR A 169      -2.395  28.860 -39.563  1.00 37.87           H  
ATOM   2672  CA  THR A 169      -2.910  27.253 -40.850  1.00 37.87           C  
ATOM   2673  HA  THR A 169      -2.961  28.072 -41.567  1.00 37.87           H  
ATOM   2674  C   THR A 169      -4.203  26.459 -41.115  1.00 37.87           C  
ATOM   2675  CB  THR A 169      -1.673  26.443 -41.297  1.00 37.87           C  
ATOM   2676  HB  THR A 169      -1.972  25.667 -42.002  1.00 37.87           H  
ATOM   2677  O   THR A 169      -4.279  25.259 -40.889  1.00 37.87           O  
ATOM   2678  CG2 THR A 169      -0.652  27.342 -41.999  1.00 37.87           C  
ATOM   2679 HG21 THR A 169       0.237  26.757 -42.235  1.00 37.87           H  
ATOM   2680 HG22 THR A 169      -0.374  28.180 -41.360  1.00 37.87           H  
ATOM   2681 HG23 THR A 169      -1.079  27.715 -42.930  1.00 37.87           H  
ATOM   2682  OG1 THR A 169      -1.015  25.837 -40.209  1.00 37.87           O  
ATOM   2683  HG1 THR A 169      -1.690  25.366 -39.715  1.00 37.87           H  
ATOM   2684  N   THR A 170      -5.151  27.160 -41.749  1.00 39.96           N  
ATOM   2685  H   THR A 170      -5.046  28.162 -41.668  1.00 39.96           H  
ATOM   2686  CA  THR A 170      -5.827  26.775 -43.013  1.00 39.96           C  
ATOM   2687  HA  THR A 170      -6.612  27.517 -43.159  1.00 39.96           H  
ATOM   2688  C   THR A 170      -6.528  25.409 -43.165  1.00 39.96           C  
ATOM   2689  CB  THR A 170      -4.888  26.971 -44.221  1.00 39.96           C  
ATOM   2690  HB  THR A 170      -5.377  26.612 -45.127  1.00 39.96           H  
ATOM   2691  O   THR A 170      -5.893  24.368 -43.291  1.00 39.96           O  
ATOM   2692  CG2 THR A 170      -4.504  28.436 -44.441  1.00 39.96           C  
ATOM   2693 HG21 THR A 170      -3.874  28.506 -45.327  1.00 39.96           H  
ATOM   2694 HG22 THR A 170      -3.959  28.829 -43.582  1.00 39.96           H  
ATOM   2695 HG23 THR A 170      -5.406  29.023 -44.611  1.00 39.96           H  
ATOM   2696  OG1 THR A 170      -3.695  26.246 -44.032  1.00 39.96           O  
ATOM   2697  HG1 THR A 170      -3.971  25.340 -43.874  1.00 39.96           H  
ATOM   2698  N   ASP A 171      -7.838  25.519 -43.415  1.00 39.64           N  
ATOM   2699  H   ASP A 171      -8.193  26.447 -43.231  1.00 39.64           H  
ATOM   2700  CA  ASP A 171      -8.565  24.892 -44.535  1.00 39.64           C  
ATOM   2701  HA  ASP A 171      -9.498  25.455 -44.556  1.00 39.64           H  
ATOM   2702  C   ASP A 171      -9.038  23.419 -44.505  1.00 39.64           C  
ATOM   2703  CB  ASP A 171      -7.912  25.267 -45.876  1.00 39.64           C  
ATOM   2704  HB2 ASP A 171      -6.838  25.082 -45.852  1.00 39.64           H  
ATOM   2705  HB3 ASP A 171      -8.327  24.635 -46.661  1.00 39.64           H  
ATOM   2706  O   ASP A 171      -8.293  22.455 -44.644  1.00 39.64           O  
ATOM   2707  CG  ASP A 171      -8.199  26.727 -46.225  1.00 39.64           C  
ATOM   2708  OD1 ASP A 171      -7.815  27.611 -45.423  1.00 39.64           O  
ATOM   2709  OD2 ASP A 171      -8.895  26.923 -47.244  1.00 39.64           O  
ATOM   2710  N   ASN A 172     -10.373  23.300 -44.550  1.00 39.04           N  
ATOM   2711  H   ASN A 172     -10.878  24.132 -44.277  1.00 39.04           H  
ATOM   2712  CA  ASN A 172     -11.134  22.439 -45.470  1.00 39.04           C  
ATOM   2713  HA  ASN A 172     -12.168  22.537 -45.138  1.00 39.04           H  
ATOM   2714  C   ASN A 172     -10.959  20.902 -45.420  1.00 39.04           C  
ATOM   2715  CB  ASN A 172     -11.106  23.075 -46.879  1.00 39.04           C  
ATOM   2716  HB2 ASN A 172     -10.078  23.233 -47.207  1.00 39.04           H  
ATOM   2717  HB3 ASN A 172     -11.586  22.408 -47.595  1.00 39.04           H  
ATOM   2718  O   ASN A 172     -11.441  20.199 -46.309  1.00 39.04           O  
ATOM   2719  CG  ASN A 172     -11.886  24.381 -46.902  1.00 39.04           C  
ATOM   2720  ND2 ASN A 172     -11.297  25.512 -47.211  1.00 39.04           N  
ATOM   2721 HD21 ASN A 172     -11.867  26.346 -47.192  1.00 39.04           H  
ATOM   2722 HD22 ASN A 172     -10.314  25.620 -47.412  1.00 39.04           H  
ATOM   2723  OD1 ASN A 172     -13.061  24.410 -46.578  1.00 39.04           O  
ATOM   2724  N   GLY A 173     -10.413  20.349 -44.336  1.00 32.91           N  
ATOM   2725  H   GLY A 173      -9.935  20.958 -43.688  1.00 32.91           H  
ATOM   2726  CA  GLY A 173     -10.656  18.947 -43.966  1.00 32.91           C  
ATOM   2727  HA2 GLY A 173     -10.453  18.315 -44.831  1.00 32.91           H  
ATOM   2728  HA3 GLY A 173      -9.966  18.660 -43.172  1.00 32.91           H  
ATOM   2729  C   GLY A 173     -12.098  18.726 -43.453  1.00 32.91           C  
ATOM   2730  O   GLY A 173     -12.530  19.460 -42.560  1.00 32.91           O  
ATOM   2731  N   PRO A 174     -12.869  17.739 -43.959  1.00 41.85           N  
ATOM   2732  CA  PRO A 174     -14.242  17.493 -43.508  1.00 41.85           C  
ATOM   2733  HA  PRO A 174     -14.782  18.439 -43.469  1.00 41.85           H  
ATOM   2734  C   PRO A 174     -14.295  16.838 -42.116  1.00 41.85           C  
ATOM   2735  CB  PRO A 174     -14.874  16.611 -44.590  1.00 41.85           C  
ATOM   2736  HB2 PRO A 174     -15.640  15.947 -44.189  1.00 41.85           H  
ATOM   2737  HB3 PRO A 174     -15.291  17.243 -45.375  1.00 41.85           H  
ATOM   2738  O   PRO A 174     -13.524  15.930 -41.805  1.00 41.85           O  
ATOM   2739  CG  PRO A 174     -13.680  15.835 -45.144  1.00 41.85           C  
ATOM   2740  HG2 PRO A 174     -13.850  15.506 -46.169  1.00 41.85           H  
ATOM   2741  HG3 PRO A 174     -13.465  14.982 -44.499  1.00 41.85           H  
ATOM   2742  CD  PRO A 174     -12.533  16.844 -45.057  1.00 41.85           C  
ATOM   2743  HD2 PRO A 174     -11.592  16.327 -44.874  1.00 41.85           H  
ATOM   2744  HD3 PRO A 174     -12.475  17.417 -45.983  1.00 41.85           H  
ATOM   2745  N   GLN A 175     -15.244  17.269 -41.278  1.00 40.10           N  
ATOM   2746  H   GLN A 175     -15.850  18.012 -41.596  1.00 40.10           H  
ATOM   2747  CA  GLN A 175     -15.323  16.887 -39.861  1.00 40.10           C  
ATOM   2748  HA  GLN A 175     -14.302  16.840 -39.482  1.00 40.10           H  
ATOM   2749  C   GLN A 175     -15.942  15.491 -39.627  1.00 40.10           C  
ATOM   2750  CB  GLN A 175     -16.039  18.002 -39.076  1.00 40.10           C  
ATOM   2751  HB2 GLN A 175     -15.613  18.967 -39.351  1.00 40.10           H  
ATOM   2752  HB3 GLN A 175     -17.091  18.015 -39.360  1.00 40.10           H  
ATOM   2753  O   GLN A 175     -17.072  15.363 -39.145  1.00 40.10           O  
ATOM   2754  CG  GLN A 175     -15.891  17.830 -37.550  1.00 40.10           C  
ATOM   2755  HG2 GLN A 175     -15.532  16.830 -37.309  1.00 40.10           H  
ATOM   2756  HG3 GLN A 175     -15.154  18.543 -37.180  1.00 40.10           H  
ATOM   2757  CD  GLN A 175     -17.206  18.045 -36.813  1.00 40.10           C  
ATOM   2758  NE2 GLN A 175     -18.148  17.140 -36.965  1.00 40.10           N  
ATOM   2759 HE21 GLN A 175     -19.021  17.290 -36.480  1.00 40.10           H  
ATOM   2760 HE22 GLN A 175     -17.984  16.364 -37.590  1.00 40.10           H  
ATOM   2761  OE1 GLN A 175     -17.408  19.012 -36.096  1.00 40.10           O  
ATOM   2762  N   VAL A 176     -15.171  14.441 -39.922  1.00 43.28           N  
ATOM   2763  H   VAL A 176     -14.285  14.637 -40.366  1.00 43.28           H  
ATOM   2764  CA  VAL A 176     -15.415  13.072 -39.429  1.00 43.28           C  
ATOM   2765  HA  VAL A 176     -16.427  12.781 -39.709  1.00 43.28           H  
ATOM   2766  C   VAL A 176     -15.316  13.052 -37.892  1.00 43.28           C  
ATOM   2767  CB  VAL A 176     -14.422  12.075 -40.068  1.00 43.28           C  
ATOM   2768  HB  VAL A 176     -13.409  12.331 -39.757  1.00 43.28           H  
ATOM   2769  O   VAL A 176     -14.492  13.760 -37.315  1.00 43.28           O  
ATOM   2770  CG1 VAL A 176     -14.705  10.623 -39.657  1.00 43.28           C  
ATOM   2771 HG11 VAL A 176     -15.728  10.349 -39.912  1.00 43.28           H  
ATOM   2772 HG12 VAL A 176     -14.015   9.953 -40.171  1.00 43.28           H  
ATOM   2773 HG13 VAL A 176     -14.548  10.499 -38.585  1.00 43.28           H  
ATOM   2774  CG2 VAL A 176     -14.482  12.126 -41.603  1.00 43.28           C  
ATOM   2775 HG21 VAL A 176     -13.796  11.392 -42.027  1.00 43.28           H  
ATOM   2776 HG22 VAL A 176     -14.179  13.110 -41.962  1.00 43.28           H  
ATOM   2777 HG23 VAL A 176     -15.494  11.915 -41.948  1.00 43.28           H  
ATOM   2778  N   ASP A 177     -16.160  12.264 -37.216  1.00 45.08           N  
ATOM   2779  H   ASP A 177     -16.812  11.687 -37.727  1.00 45.08           H  
ATOM   2780  CA  ASP A 177     -16.171  12.190 -35.746  1.00 45.08           C  
ATOM   2781  HA  ASP A 177     -16.168  13.216 -35.376  1.00 45.08           H  
ATOM   2782  C   ASP A 177     -14.904  11.504 -35.188  1.00 45.08           C  
ATOM   2783  CB  ASP A 177     -17.478  11.537 -35.250  1.00 45.08           C  
ATOM   2784  HB2 ASP A 177     -17.403  10.456 -35.369  1.00 45.08           H  
ATOM   2785  HB3 ASP A 177     -18.296  11.885 -35.880  1.00 45.08           H  
ATOM   2786  O   ASP A 177     -14.295  10.640 -35.825  1.00 45.08           O  
ATOM   2787  CG  ASP A 177     -17.848  11.865 -33.789  1.00 45.08           C  
ATOM   2788  OD1 ASP A 177     -17.001  12.422 -33.049  1.00 45.08           O  
ATOM   2789  OD2 ASP A 177     -18.992  11.546 -33.404  1.00 45.08           O  
ATOM   2790  N   ALA A 178     -14.510  11.883 -33.971  1.00 51.14           N  
ATOM   2791  H   ALA A 178     -15.176  12.442 -33.458  1.00 51.14           H  
ATOM   2792  CA  ALA A 178     -13.251  11.540 -33.315  1.00 51.14           C  
ATOM   2793  HA  ALA A 178     -12.472  11.561 -34.077  1.00 51.14           H  
ATOM   2794  C   ALA A 178     -13.245  10.113 -32.727  1.00 51.14           C  
ATOM   2795  CB  ALA A 178     -12.925  12.639 -32.295  1.00 51.14           C  
ATOM   2796  HB1 ALA A 178     -11.955  12.438 -31.839  1.00 51.14           H  
ATOM   2797  HB2 ALA A 178     -13.695  12.665 -31.524  1.00 51.14           H  
ATOM   2798  HB3 ALA A 178     -12.887  13.604 -32.799  1.00 51.14           H  
ATOM   2799  O   ALA A 178     -13.034   9.900 -31.523  1.00 51.14           O  
ATOM   2800  N   ALA A 179     -13.463   9.125 -33.597  1.00 48.08           N  
ATOM   2801  H   ALA A 179     -13.663   9.396 -34.549  1.00 48.08           H  
ATOM   2802  CA  ALA A 179     -13.217   7.717 -33.319  1.00 48.08           C  
ATOM   2803  HA  ALA A 179     -13.894   7.407 -32.523  1.00 48.08           H  
ATOM   2804  C   ALA A 179     -11.769   7.497 -32.841  1.00 48.08           C  
ATOM   2805  CB  ALA A 179     -13.539   6.900 -34.576  1.00 48.08           C  
ATOM   2806  HB1 ALA A 179     -14.573   7.071 -34.874  1.00 48.08           H  
ATOM   2807  HB2 ALA A 179     -13.394   5.838 -34.380  1.00 48.08           H  
ATOM   2808  HB3 ALA A 179     -12.882   7.204 -35.391  1.00 48.08           H  
ATOM   2809  O   ALA A 179     -10.846   8.233 -33.195  1.00 48.08           O  
ATOM   2810  N   ALA A 180     -11.553   6.478 -32.006  1.00 57.14           N  
ATOM   2811  H   ALA A 180     -12.310   5.841 -31.803  1.00 57.14           H  
ATOM   2812  CA  ALA A 180     -10.223   6.190 -31.483  1.00 57.14           C  
ATOM   2813  HA  ALA A 180      -9.788   7.117 -31.111  1.00 57.14           H  
ATOM   2814  C   ALA A 180      -9.314   5.658 -32.603  1.00 57.14           C  
ATOM   2815  CB  ALA A 180     -10.345   5.219 -30.302  1.00 57.14           C  
ATOM   2816  HB1 ALA A 180     -10.790   4.282 -30.638  1.00 57.14           H  
ATOM   2817  HB2 ALA A 180     -10.965   5.658 -29.520  1.00 57.14           H  
ATOM   2818  HB3 ALA A 180      -9.351   5.011 -29.903  1.00 57.14           H  
ATOM   2819  O   ALA A 180      -9.490   4.525 -33.048  1.00 57.14           O  
ATOM   2820  N   VAL A 181      -8.348   6.482 -33.028  1.00 58.00           N  
ATOM   2821  H   VAL A 181      -8.369   7.438 -32.703  1.00 58.00           H  
ATOM   2822  CA  VAL A 181      -7.310   6.125 -34.010  1.00 58.00           C  
ATOM   2823  HA  VAL A 181      -7.785   6.065 -34.989  1.00 58.00           H  
ATOM   2824  C   VAL A 181      -6.685   4.771 -33.636  1.00 58.00           C  
ATOM   2825  CB  VAL A 181      -6.213   7.211 -34.080  1.00 58.00           C  
ATOM   2826  HB  VAL A 181      -5.736   7.299 -33.104  1.00 58.00           H  
ATOM   2827  O   VAL A 181      -6.354   4.579 -32.458  1.00 58.00           O  
ATOM   2828  CG1 VAL A 181      -5.135   6.887 -35.122  1.00 58.00           C  
ATOM   2829 HG11 VAL A 181      -4.399   7.690 -35.157  1.00 58.00           H  
ATOM   2830 HG12 VAL A 181      -5.582   6.775 -36.110  1.00 58.00           H  
ATOM   2831 HG13 VAL A 181      -4.607   5.971 -34.859  1.00 58.00           H  
ATOM   2832  CG2 VAL A 181      -6.808   8.579 -34.449  1.00 58.00           C  
ATOM   2833 HG21 VAL A 181      -7.320   8.515 -35.409  1.00 58.00           H  
ATOM   2834 HG22 VAL A 181      -6.012   9.320 -34.524  1.00 58.00           H  
ATOM   2835 HG23 VAL A 181      -7.513   8.915 -33.689  1.00 58.00           H  
ATOM   2836  N   PRO A 182      -6.525   3.827 -34.587  1.00 68.56           N  
ATOM   2837  CA  PRO A 182      -5.865   2.554 -34.328  1.00 68.56           C  
ATOM   2838  HA  PRO A 182      -6.484   1.975 -33.642  1.00 68.56           H  
ATOM   2839  C   PRO A 182      -4.478   2.777 -33.718  1.00 68.56           C  
ATOM   2840  CB  PRO A 182      -5.798   1.830 -35.679  1.00 68.56           C  
ATOM   2841  HB2 PRO A 182      -4.879   2.085 -36.207  1.00 68.56           H  
ATOM   2842  HB3 PRO A 182      -5.882   0.750 -35.564  1.00 68.56           H  
ATOM   2843  O   PRO A 182      -3.612   3.394 -34.331  1.00 68.56           O  
ATOM   2844  CG  PRO A 182      -6.987   2.413 -36.440  1.00 68.56           C  
ATOM   2845  HG2 PRO A 182      -6.850   2.346 -37.520  1.00 68.56           H  
ATOM   2846  HG3 PRO A 182      -7.904   1.910 -36.134  1.00 68.56           H  
ATOM   2847  CD  PRO A 182      -7.011   3.862 -35.960  1.00 68.56           C  
ATOM   2848  HD2 PRO A 182      -8.029   4.246 -36.021  1.00 68.56           H  
ATOM   2849  HD3 PRO A 182      -6.337   4.464 -36.570  1.00 68.56           H  
ATOM   2850  N   ARG A 183      -4.274   2.296 -32.488  1.00 77.05           N  
ATOM   2851  H   ARG A 183      -5.032   1.809 -32.032  1.00 77.05           H  
ATOM   2852  CA  ARG A 183      -2.979   2.408 -31.806  1.00 77.05           C  
ATOM   2853  HA  ARG A 183      -2.558   3.395 -31.999  1.00 77.05           H  
ATOM   2854  C   ARG A 183      -2.034   1.391 -32.417  1.00 77.05           C  
ATOM   2855  CB  ARG A 183      -3.120   2.242 -30.288  1.00 77.05           C  
ATOM   2856  HB2 ARG A 183      -3.573   1.277 -30.062  1.00 77.05           H  
ATOM   2857  HB3 ARG A 183      -2.126   2.275 -29.841  1.00 77.05           H  
ATOM   2858  O   ARG A 183      -2.194   0.191 -32.190  1.00 77.05           O  
ATOM   2859  CG  ARG A 183      -3.974   3.370 -29.697  1.00 77.05           C  
ATOM   2860  HG2 ARG A 183      -4.985   3.295 -30.097  1.00 77.05           H  
ATOM   2861  HG3 ARG A 183      -3.566   4.336 -29.995  1.00 77.05           H  
ATOM   2862  CD  ARG A 183      -4.054   3.278 -28.169  1.00 77.05           C  
ATOM   2863  HD2 ARG A 183      -3.730   2.289 -27.844  1.00 77.05           H  
ATOM   2864  HD3 ARG A 183      -5.097   3.417 -27.886  1.00 77.05           H  
ATOM   2865  NE  ARG A 183      -3.231   4.311 -27.523  1.00 77.05           N  
ATOM   2866  HE  ARG A 183      -2.445   4.645 -28.062  1.00 77.05           H  
ATOM   2867  NH1 ARG A 183      -4.217   4.302 -25.463  1.00 77.05           N  
ATOM   2868 HH11 ARG A 183      -4.285   4.693 -24.534  1.00 77.05           H  
ATOM   2869 HH12 ARG A 183      -4.758   3.511 -25.781  1.00 77.05           H  
ATOM   2870  NH2 ARG A 183      -2.638   5.802 -25.910  1.00 77.05           N  
ATOM   2871 HH21 ARG A 183      -2.642   6.178 -24.972  1.00 77.05           H  
ATOM   2872 HH22 ARG A 183      -1.985   6.170 -26.586  1.00 77.05           H  
ATOM   2873  CZ  ARG A 183      -3.360   4.802 -26.310  1.00 77.05           C  
ATOM   2874  N   GLU A 184      -1.104   1.878 -33.228  1.00 84.78           N  
ATOM   2875  H   GLU A 184      -1.110   2.866 -33.439  1.00 84.78           H  
ATOM   2876  CA  GLU A 184      -0.188   1.029 -33.978  1.00 84.78           C  
ATOM   2877  HA  GLU A 184      -0.791   0.334 -34.562  1.00 84.78           H  
ATOM   2878  C   GLU A 184       0.688   0.193 -33.041  1.00 84.78           C  
ATOM   2879  CB  GLU A 184       0.643   1.845 -34.975  1.00 84.78           C  
ATOM   2880  HB2 GLU A 184       1.277   2.554 -34.442  1.00 84.78           H  
ATOM   2881  HB3 GLU A 184       1.277   1.153 -35.527  1.00 84.78           H  
ATOM   2882  O   GLU A 184       1.114   0.645 -31.972  1.00 84.78           O  
ATOM   2883  CG  GLU A 184      -0.266   2.595 -35.961  1.00 84.78           C  
ATOM   2884  HG2 GLU A 184      -1.119   1.961 -36.205  1.00 84.78           H  
ATOM   2885  HG3 GLU A 184      -0.646   3.499 -35.486  1.00 84.78           H  
ATOM   2886  CD  GLU A 184       0.479   2.953 -37.251  1.00 84.78           C  
ATOM   2887  OE1 GLU A 184      -0.021   2.549 -38.326  1.00 84.78           O  
ATOM   2888  OE2 GLU A 184       1.554   3.579 -37.144  1.00 84.78           O  
ATOM   2889  N   MET A 185       0.900  -1.062 -33.436  1.00 87.04           N  
ATOM   2890  H   MET A 185       0.604  -1.331 -34.363  1.00 87.04           H  
ATOM   2891  CA  MET A 185       1.600  -2.058 -32.635  1.00 87.04           C  
ATOM   2892  HA  MET A 185       1.710  -1.668 -31.624  1.00 87.04           H  
ATOM   2893  C   MET A 185       3.007  -2.299 -33.166  1.00 87.04           C  
ATOM   2894  CB  MET A 185       0.789  -3.356 -32.535  1.00 87.04           C  
ATOM   2895  HB2 MET A 185       0.438  -3.648 -33.524  1.00 87.04           H  
ATOM   2896  HB3 MET A 185       1.433  -4.146 -32.149  1.00 87.04           H  
ATOM   2897  O   MET A 185       3.235  -2.398 -34.372  1.00 87.04           O  
ATOM   2898  CG  MET A 185      -0.395  -3.178 -31.576  1.00 87.04           C  
ATOM   2899  HG2 MET A 185      -1.055  -2.405 -31.970  1.00 87.04           H  
ATOM   2900  HG3 MET A 185      -0.002  -2.828 -30.621  1.00 87.04           H  
ATOM   2901  SD  MET A 185      -1.380  -4.671 -31.250  1.00 87.04           S  
ATOM   2902  CE  MET A 185      -2.070  -4.965 -32.902  1.00 87.04           C  
ATOM   2903  HE1 MET A 185      -2.772  -5.797 -32.861  1.00 87.04           H  
ATOM   2904  HE2 MET A 185      -2.589  -4.071 -33.249  1.00 87.04           H  
ATOM   2905  HE3 MET A 185      -1.270  -5.212 -33.599  1.00 87.04           H  
ATOM   2906  N   SER A 186       3.942  -2.409 -32.231  1.00 85.87           N  
ATOM   2907  H   SER A 186       3.654  -2.327 -31.267  1.00 85.87           H  
ATOM   2908  CA  SER A 186       5.376  -2.417 -32.484  1.00 85.87           C  
ATOM   2909  HA  SER A 186       5.626  -1.589 -33.147  1.00 85.87           H  
ATOM   2910  C   SER A 186       5.817  -3.727 -33.140  1.00 85.87           C  
ATOM   2911  CB  SER A 186       6.106  -2.197 -31.158  1.00 85.87           C  
ATOM   2912  HB2 SER A 186       5.995  -3.089 -30.542  1.00 85.87           H  
ATOM   2913  HB3 SER A 186       7.162  -2.023 -31.364  1.00 85.87           H  
ATOM   2914  O   SER A 186       6.133  -4.691 -32.449  1.00 85.87           O  
ATOM   2915  OG  SER A 186       5.579  -1.095 -30.444  1.00 85.87           O  
ATOM   2916  HG  SER A 186       5.689  -0.350 -31.040  1.00 85.87           H  
ATOM   2917  N   LYS A 187       5.864  -3.750 -34.479  1.00 88.85           N  
ATOM   2918  H   LYS A 187       5.502  -2.922 -34.929  1.00 88.85           H  
ATOM   2919  CA  LYS A 187       6.103  -4.925 -35.351  1.00 88.85           C  
ATOM   2920  HA  LYS A 187       5.269  -5.618 -35.246  1.00 88.85           H  
ATOM   2921  C   LYS A 187       7.351  -5.780 -35.063  1.00 88.85           C  
ATOM   2922  CB  LYS A 187       6.151  -4.427 -36.805  1.00 88.85           C  
ATOM   2923  HB2 LYS A 187       6.592  -5.202 -37.431  1.00 88.85           H  
ATOM   2924  HB3 LYS A 187       6.791  -3.546 -36.874  1.00 88.85           H  
ATOM   2925  O   LYS A 187       7.496  -6.856 -35.632  1.00 88.85           O  
ATOM   2926  CG  LYS A 187       4.753  -4.105 -37.350  1.00 88.85           C  
ATOM   2927  HG2 LYS A 187       4.112  -4.978 -37.224  1.00 88.85           H  
ATOM   2928  HG3 LYS A 187       4.326  -3.270 -36.795  1.00 88.85           H  
ATOM   2929  CD  LYS A 187       4.820  -3.744 -38.838  1.00 88.85           C  
ATOM   2930  HD2 LYS A 187       5.279  -4.569 -39.384  1.00 88.85           H  
ATOM   2931  HD3 LYS A 187       5.424  -2.846 -38.963  1.00 88.85           H  
ATOM   2932  CE  LYS A 187       3.405  -3.505 -39.371  1.00 88.85           C  
ATOM   2933  HE2 LYS A 187       2.942  -2.712 -38.784  1.00 88.85           H  
ATOM   2934  HE3 LYS A 187       2.827  -4.417 -39.221  1.00 88.85           H  
ATOM   2935  NZ  LYS A 187       3.422  -3.140 -40.808  1.00 88.85           N  
ATOM   2936  HZ1 LYS A 187       3.842  -3.883 -41.349  1.00 88.85           H  
ATOM   2937  HZ2 LYS A 187       3.950  -2.291 -40.949  1.00 88.85           H  
ATOM   2938  HZ3 LYS A 187       2.481  -2.989 -41.143  1.00 88.85           H  
ATOM   2939  N   VAL A 188       8.252  -5.310 -34.205  1.00 91.96           N  
ATOM   2940  H   VAL A 188       8.049  -4.415 -33.784  1.00 91.96           H  
ATOM   2941  CA  VAL A 188       9.480  -6.005 -33.784  1.00 91.96           C  
ATOM   2942  HA  VAL A 188       9.401  -7.055 -34.064  1.00 91.96           H  
ATOM   2943  C   VAL A 188       9.680  -6.006 -32.258  1.00 91.96           C  
ATOM   2944  CB  VAL A 188      10.714  -5.434 -34.517  1.00 91.96           C  
ATOM   2945  HB  VAL A 188      11.607  -5.882 -34.082  1.00 91.96           H  
ATOM   2946  O   VAL A 188      10.736  -6.412 -31.781  1.00 91.96           O  
ATOM   2947  CG1 VAL A 188      10.713  -5.803 -36.004  1.00 91.96           C  
ATOM   2948 HG11 VAL A 188      11.651  -5.484 -36.458  1.00 91.96           H  
ATOM   2949 HG12 VAL A 188      10.634  -6.885 -36.111  1.00 91.96           H  
ATOM   2950 HG13 VAL A 188       9.880  -5.329 -36.523  1.00 91.96           H  
ATOM   2951  CG2 VAL A 188      10.825  -3.907 -34.387  1.00 91.96           C  
ATOM   2952 HG21 VAL A 188      10.035  -3.415 -34.955  1.00 91.96           H  
ATOM   2953 HG22 VAL A 188      10.754  -3.613 -33.340  1.00 91.96           H  
ATOM   2954 HG23 VAL A 188      11.791  -3.588 -34.777  1.00 91.96           H  
ATOM   2955  N   THR A 189       8.693  -5.574 -31.461  1.00 91.76           N  
ATOM   2956  H   THR A 189       7.805  -5.330 -31.876  1.00 91.76           H  
ATOM   2957  CA  THR A 189       8.868  -5.323 -30.018  1.00 91.76           C  
ATOM   2958  HA  THR A 189       9.808  -5.775 -29.699  1.00 91.76           H  
ATOM   2959  C   THR A 189       7.753  -5.927 -29.164  1.00 91.76           C  
ATOM   2960  CB  THR A 189       8.976  -3.820 -29.730  1.00 91.76           C  
ATOM   2961  HB  THR A 189       8.015  -3.361 -29.960  1.00 91.76           H  
ATOM   2962  O   THR A 189       6.590  -5.542 -29.266  1.00 91.76           O  
ATOM   2963  CG2 THR A 189       9.302  -3.493 -28.277  1.00 91.76           C  
ATOM   2964 HG21 THR A 189      10.224  -3.992 -27.978  1.00 91.76           H  
ATOM   2965 HG22 THR A 189       8.487  -3.812 -27.627  1.00 91.76           H  
ATOM   2966 HG23 THR A 189       9.432  -2.416 -28.177  1.00 91.76           H  
ATOM   2967  OG1 THR A 189       9.955  -3.202 -30.532  1.00 91.76           O  
ATOM   2968  HG1 THR A 189      10.805  -3.283 -30.093  1.00 91.76           H  
ATOM   2969  N   ILE A 190       8.116  -6.811 -28.230  1.00 93.32           N  
ATOM   2970  H   ILE A 190       9.104  -7.003 -28.139  1.00 93.32           H  
ATOM   2971  CA  ILE A 190       7.193  -7.458 -27.287  1.00 93.32           C  
ATOM   2972  HA  ILE A 190       6.200  -7.450 -27.735  1.00 93.32           H  
ATOM   2973  C   ILE A 190       7.118  -6.676 -25.968  1.00 93.32           C  
ATOM   2974  CB  ILE A 190       7.577  -8.943 -27.064  1.00 93.32           C  
ATOM   2975  HB  ILE A 190       8.607  -8.981 -26.711  1.00 93.32           H  
ATOM   2976  O   ILE A 190       8.132  -6.333 -25.357  1.00 93.32           O  
ATOM   2977  CG1 ILE A 190       7.472  -9.724 -28.393  1.00 93.32           C  
ATOM   2978 HG12 ILE A 190       6.456  -9.649 -28.780  1.00 93.32           H  
ATOM   2979 HG13 ILE A 190       8.139  -9.269 -29.126  1.00 93.32           H  
ATOM   2980  CG2 ILE A 190       6.685  -9.621 -26.004  1.00 93.32           C  
ATOM   2981 HG21 ILE A 190       7.048 -10.629 -25.802  1.00 93.32           H  
ATOM   2982 HG22 ILE A 190       5.660  -9.675 -26.372  1.00 93.32           H  
ATOM   2983 HG23 ILE A 190       6.711  -9.073 -25.062  1.00 93.32           H  
ATOM   2984  CD1 ILE A 190       7.848 -11.209 -28.293  1.00 93.32           C  
ATOM   2985 HD11 ILE A 190       7.076 -11.771 -27.768  1.00 93.32           H  
ATOM   2986 HD12 ILE A 190       8.801 -11.330 -27.777  1.00 93.32           H  
ATOM   2987 HD13 ILE A 190       7.939 -11.611 -29.302  1.00 93.32           H  
ATOM   2988  N   TYR A 191       5.898  -6.476 -25.464  1.00 93.01           N  
ATOM   2989  H   TYR A 191       5.121  -6.802 -26.020  1.00 93.01           H  
ATOM   2990  CA  TYR A 191       5.623  -6.068 -24.086  1.00 93.01           C  
ATOM   2991  HA  TYR A 191       6.476  -5.503 -23.712  1.00 93.01           H  
ATOM   2992  C   TYR A 191       5.440  -7.302 -23.181  1.00 93.01           C  
ATOM   2993  CB  TYR A 191       4.404  -5.135 -24.066  1.00 93.01           C  
ATOM   2994  HB2 TYR A 191       3.608  -5.595 -24.652  1.00 93.01           H  
ATOM   2995  HB3 TYR A 191       4.672  -4.199 -24.558  1.00 93.01           H  
ATOM   2996  O   TYR A 191       4.419  -7.993 -23.226  1.00 93.01           O  
ATOM   2997  CG  TYR A 191       3.880  -4.825 -22.673  1.00 93.01           C  
ATOM   2998  CD1 TYR A 191       2.559  -5.175 -22.331  1.00 93.01           C  
ATOM   2999  HD1 TYR A 191       1.929  -5.637 -23.077  1.00 93.01           H  
ATOM   3000  CD2 TYR A 191       4.725  -4.249 -21.705  1.00 93.01           C  
ATOM   3001  HD2 TYR A 191       5.751  -4.025 -21.956  1.00 93.01           H  
ATOM   3002  CE1 TYR A 191       2.081  -4.965 -21.023  1.00 93.01           C  
ATOM   3003  HE1 TYR A 191       1.070  -5.254 -20.774  1.00 93.01           H  
ATOM   3004  CE2 TYR A 191       4.250  -4.036 -20.396  1.00 93.01           C  
ATOM   3005  HE2 TYR A 191       4.901  -3.628 -19.637  1.00 93.01           H  
ATOM   3006  OH  TYR A 191       2.481  -4.176 -18.791  1.00 93.01           O  
ATOM   3007  HH  TYR A 191       1.574  -4.470 -18.682  1.00 93.01           H  
ATOM   3008  CZ  TYR A 191       2.935  -4.407 -20.050  1.00 93.01           C  
ATOM   3009  N   VAL A 192       6.429  -7.562 -22.321  1.00 91.84           N  
ATOM   3010  H   VAL A 192       7.215  -6.928 -22.321  1.00 91.84           H  
ATOM   3011  CA  VAL A 192       6.501  -8.735 -21.434  1.00 91.84           C  
ATOM   3012  HA  VAL A 192       5.847  -9.512 -21.830  1.00 91.84           H  
ATOM   3013  C   VAL A 192       6.010  -8.363 -20.030  1.00 91.84           C  
ATOM   3014  CB  VAL A 192       7.931  -9.316 -21.402  1.00 91.84           C  
ATOM   3015  HB  VAL A 192       8.589  -8.625 -20.875  1.00 91.84           H  
ATOM   3016  O   VAL A 192       6.740  -7.801 -19.216  1.00 91.84           O  
ATOM   3017  CG1 VAL A 192       7.951 -10.667 -20.679  1.00 91.84           C  
ATOM   3018 HG11 VAL A 192       7.542 -10.573 -19.673  1.00 91.84           H  
ATOM   3019 HG12 VAL A 192       7.365 -11.391 -21.246  1.00 91.84           H  
ATOM   3020 HG13 VAL A 192       8.977 -11.027 -20.606  1.00 91.84           H  
ATOM   3021  CG2 VAL A 192       8.509  -9.556 -22.801  1.00 91.84           C  
ATOM   3022 HG21 VAL A 192       8.613  -8.617 -23.345  1.00 91.84           H  
ATOM   3023 HG22 VAL A 192       9.500 -10.000 -22.715  1.00 91.84           H  
ATOM   3024 HG23 VAL A 192       7.870 -10.235 -23.364  1.00 91.84           H  
ATOM   3025  N   GLY A 193       4.745  -8.650 -19.729  1.00 89.80           N  
ATOM   3026  H   GLY A 193       4.219  -9.157 -20.425  1.00 89.80           H  
ATOM   3027  CA  GLY A 193       4.091  -8.339 -18.455  1.00 89.80           C  
ATOM   3028  HA2 GLY A 193       3.075  -8.004 -18.666  1.00 89.80           H  
ATOM   3029  HA3 GLY A 193       4.616  -7.514 -17.973  1.00 89.80           H  
ATOM   3030  C   GLY A 193       4.012  -9.510 -17.464  1.00 89.80           C  
ATOM   3031  O   GLY A 193       4.203 -10.673 -17.807  1.00 89.80           O  
ATOM   3032  N   ARG A 194       3.626  -9.197 -16.217  1.00 86.91           N  
ATOM   3033  H   ARG A 194       3.535  -8.210 -16.021  1.00 86.91           H  
ATOM   3034  CA  ARG A 194       3.490 -10.134 -15.071  1.00 86.91           C  
ATOM   3035  HA  ARG A 194       3.122  -9.541 -14.234  1.00 86.91           H  
ATOM   3036  C   ARG A 194       4.818 -10.714 -14.529  1.00 86.91           C  
ATOM   3037  CB  ARG A 194       2.425 -11.242 -15.324  1.00 86.91           C  
ATOM   3038  HB2 ARG A 194       2.861 -12.022 -15.947  1.00 86.91           H  
ATOM   3039  HB3 ARG A 194       2.184 -11.699 -14.364  1.00 86.91           H  
ATOM   3040  O   ARG A 194       4.774 -11.634 -13.713  1.00 86.91           O  
ATOM   3041  CG  ARG A 194       1.110 -10.779 -15.982  1.00 86.91           C  
ATOM   3042  HG2 ARG A 194       0.781  -9.873 -15.473  1.00 86.91           H  
ATOM   3043  HG3 ARG A 194       1.293 -10.532 -17.028  1.00 86.91           H  
ATOM   3044  CD  ARG A 194      -0.045 -11.802 -15.903  1.00 86.91           C  
ATOM   3045  HD2 ARG A 194      -0.959 -11.278 -16.183  1.00 86.91           H  
ATOM   3046  HD3 ARG A 194      -0.148 -12.139 -14.872  1.00 86.91           H  
ATOM   3047  NE  ARG A 194       0.120 -12.981 -16.782  1.00 86.91           N  
ATOM   3048  HE  ARG A 194       1.035 -13.408 -16.816  1.00 86.91           H  
ATOM   3049  NH1 ARG A 194      -2.097 -13.479 -17.189  1.00 86.91           N  
ATOM   3050 HH11 ARG A 194      -2.766 -14.097 -17.626  1.00 86.91           H  
ATOM   3051 HH12 ARG A 194      -2.387 -12.762 -16.539  1.00 86.91           H  
ATOM   3052  NH2 ARG A 194      -0.532 -14.711 -18.135  1.00 86.91           N  
ATOM   3053 HH21 ARG A 194       0.429 -14.881 -18.395  1.00 86.91           H  
ATOM   3054 HH22 ARG A 194      -1.232 -15.288 -18.579  1.00 86.91           H  
ATOM   3055  CZ  ARG A 194      -0.826 -13.712 -17.359  1.00 86.91           C  
ATOM   3056  N   LEU A 195       5.971 -10.162 -14.921  1.00 89.56           N  
ATOM   3057  H   LEU A 195       5.933  -9.357 -15.530  1.00 89.56           H  
ATOM   3058  CA  LEU A 195       7.302 -10.637 -14.513  1.00 89.56           C  
ATOM   3059  HA  LEU A 195       7.366 -11.687 -14.801  1.00 89.56           H  
ATOM   3060  C   LEU A 195       7.538 -10.546 -12.983  1.00 89.56           C  
ATOM   3061  CB  LEU A 195       8.390  -9.848 -15.276  1.00 89.56           C  
ATOM   3062  HB2 LEU A 195       9.357 -10.030 -14.805  1.00 89.56           H  
ATOM   3063  HB3 LEU A 195       8.176  -8.784 -15.176  1.00 89.56           H  
ATOM   3064  O   LEU A 195       7.014  -9.642 -12.320  1.00 89.56           O  
ATOM   3065  CG  LEU A 195       8.530 -10.165 -16.775  1.00 89.56           C  
ATOM   3066  HG  LEU A 195       7.552 -10.101 -17.253  1.00 89.56           H  
ATOM   3067  CD1 LEU A 195       9.468  -9.147 -17.422  1.00 89.56           C  
ATOM   3068 HD11 LEU A 195       9.573  -9.365 -18.485  1.00 89.56           H  
ATOM   3069 HD12 LEU A 195       9.061  -8.141 -17.318  1.00 89.56           H  
ATOM   3070 HD13 LEU A 195      10.454  -9.186 -16.959  1.00 89.56           H  
ATOM   3071  CD2 LEU A 195       9.123 -11.552 -17.000  1.00 89.56           C  
ATOM   3072 HD21 LEU A 195       9.200 -11.755 -18.068  1.00 89.56           H  
ATOM   3073 HD22 LEU A 195       8.498 -12.323 -16.548  1.00 89.56           H  
ATOM   3074 HD23 LEU A 195      10.121 -11.610 -16.567  1.00 89.56           H  
ATOM   3075  N   PRO A 196       8.343 -11.454 -12.389  1.00 86.17           N  
ATOM   3076  CA  PRO A 196       8.671 -11.422 -10.964  1.00 86.17           C  
ATOM   3077  HA  PRO A 196       7.735 -11.427 -10.406  1.00 86.17           H  
ATOM   3078  C   PRO A 196       9.470 -10.182 -10.525  1.00 86.17           C  
ATOM   3079  CB  PRO A 196       9.419 -12.727 -10.662  1.00 86.17           C  
ATOM   3080  HB2 PRO A 196       8.734 -13.429 -10.187  1.00 86.17           H  
ATOM   3081  HB3 PRO A 196      10.283 -12.568 -10.017  1.00 86.17           H  
ATOM   3082  O   PRO A 196      10.247  -9.591 -11.277  1.00 86.17           O  
ATOM   3083  CG  PRO A 196       9.850 -13.285 -12.018  1.00 86.17           C  
ATOM   3084  HG2 PRO A 196      10.879 -12.991 -12.225  1.00 86.17           H  
ATOM   3085  HG3 PRO A 196       9.765 -14.372 -12.040  1.00 86.17           H  
ATOM   3086  CD  PRO A 196       8.903 -12.639 -13.028  1.00 86.17           C  
ATOM   3087  HD2 PRO A 196       9.448 -12.377 -13.935  1.00 86.17           H  
ATOM   3088  HD3 PRO A 196       8.100 -13.335 -13.271  1.00 86.17           H  
ATOM   3089  N   GLY A 197       9.335  -9.821  -9.244  1.00 82.05           N  
ATOM   3090  H   GLY A 197       8.686 -10.346  -8.675  1.00 82.05           H  
ATOM   3091  CA  GLY A 197       9.962  -8.635  -8.636  1.00 82.05           C  
ATOM   3092  HA2 GLY A 197       9.531  -8.478  -7.648  1.00 82.05           H  
ATOM   3093  HA3 GLY A 197       9.726  -7.760  -9.241  1.00 82.05           H  
ATOM   3094  C   GLY A 197      11.490  -8.676  -8.467  1.00 82.05           C  
ATOM   3095  O   GLY A 197      12.050  -7.710  -7.963  1.00 82.05           O  
ATOM   3096  N   ARG A 198      12.156  -9.770  -8.863  1.00 83.68           N  
ATOM   3097  H   ARG A 198      11.615 -10.514  -9.280  1.00 83.68           H  
ATOM   3098  CA  ARG A 198      13.627  -9.897  -8.912  1.00 83.68           C  
ATOM   3099  HA  ARG A 198      14.084  -9.011  -8.473  1.00 83.68           H  
ATOM   3100  C   ARG A 198      14.202  -9.924 -10.338  1.00 83.68           C  
ATOM   3101  CB  ARG A 198      14.098 -11.127  -8.104  1.00 83.68           C  
ATOM   3102  HB2 ARG A 198      15.100 -11.402  -8.434  1.00 83.68           H  
ATOM   3103  HB3 ARG A 198      13.445 -11.977  -8.304  1.00 83.68           H  
ATOM   3104  O   ARG A 198      15.415  -9.968 -10.464  1.00 83.68           O  
ATOM   3105  CG  ARG A 198      14.175 -10.870  -6.590  1.00 83.68           C  
ATOM   3106  HG2 ARG A 198      13.174 -10.715  -6.188  1.00 83.68           H  
ATOM   3107  HG3 ARG A 198      14.772  -9.975  -6.414  1.00 83.68           H  
ATOM   3108  CD  ARG A 198      14.846 -12.061  -5.885  1.00 83.68           C  
ATOM   3109  HD2 ARG A 198      15.800 -12.258  -6.373  1.00 83.68           H  
ATOM   3110  HD3 ARG A 198      14.213 -12.941  -6.000  1.00 83.68           H  
ATOM   3111  NE  ARG A 198      15.088 -11.801  -4.450  1.00 83.68           N  
ATOM   3112  HE  ARG A 198      14.846 -10.883  -4.105  1.00 83.68           H  
ATOM   3113  NH1 ARG A 198      16.116 -13.800  -3.949  1.00 83.68           N  
ATOM   3114 HH11 ARG A 198      16.031 -14.090  -4.913  1.00 83.68           H  
ATOM   3115 HH12 ARG A 198      16.621 -14.386  -3.299  1.00 83.68           H  
ATOM   3116  NH2 ARG A 198      15.905 -12.252  -2.364  1.00 83.68           N  
ATOM   3117 HH21 ARG A 198      16.408 -12.866  -1.740  1.00 83.68           H  
ATOM   3118 HH22 ARG A 198      15.660 -11.324  -2.049  1.00 83.68           H  
ATOM   3119  CZ  ARG A 198      15.697 -12.616  -3.599  1.00 83.68           C  
ATOM   3120  N   THR A 199      13.359  -9.899 -11.377  1.00 86.83           N  
ATOM   3121  H   THR A 199      12.369  -9.797 -11.201  1.00 86.83           H  
ATOM   3122  CA  THR A 199      13.795 -10.075 -12.777  1.00 86.83           C  
ATOM   3123  HA  THR A 199      14.259 -11.057 -12.869  1.00 86.83           H  
ATOM   3124  C   THR A 199      14.823  -9.025 -13.195  1.00 86.83           C  
ATOM   3125  CB  THR A 199      12.625 -10.003 -13.772  1.00 86.83           C  
ATOM   3126  HB  THR A 199      12.304  -8.966 -13.877  1.00 86.83           H  
ATOM   3127  O   THR A 199      14.592  -7.823 -13.031  1.00 86.83           O  
ATOM   3128  CG2 THR A 199      12.992 -10.538 -15.151  1.00 86.83           C  
ATOM   3129 HG21 THR A 199      12.104 -10.604 -15.779  1.00 86.83           H  
ATOM   3130 HG22 THR A 199      13.443 -11.525 -15.051  1.00 86.83           H  
ATOM   3131 HG23 THR A 199      13.704  -9.869 -15.635  1.00 86.83           H  
ATOM   3132  OG1 THR A 199      11.521 -10.754 -13.323  1.00 86.83           O  
ATOM   3133  HG1 THR A 199      11.056 -10.219 -12.676  1.00 86.83           H  
ATOM   3134  N   THR A 200      15.919  -9.502 -13.770  1.00 85.90           N  
ATOM   3135  H   THR A 200      16.024 -10.505 -13.817  1.00 85.90           H  
ATOM   3136  CA  THR A 200      17.010  -8.728 -14.362  1.00 85.90           C  
ATOM   3137  HA  THR A 200      16.934  -7.693 -14.028  1.00 85.90           H  
ATOM   3138  C   THR A 200      16.939  -8.736 -15.890  1.00 85.90           C  
ATOM   3139  CB  THR A 200      18.377  -9.276 -13.909  1.00 85.90           C  
ATOM   3140  HB  THR A 200      19.153  -8.615 -14.296  1.00 85.90           H  
ATOM   3141  O   THR A 200      16.168  -9.483 -16.492  1.00 85.90           O  
ATOM   3142  CG2 THR A 200      18.535  -9.339 -12.391  1.00 85.90           C  
ATOM   3143 HG21 THR A 200      17.847 -10.071 -11.969  1.00 85.90           H  
ATOM   3144 HG22 THR A 200      19.556  -9.635 -12.148  1.00 85.90           H  
ATOM   3145 HG23 THR A 200      18.333  -8.358 -11.959  1.00 85.90           H  
ATOM   3146  OG1 THR A 200      18.612 -10.565 -14.425  1.00 85.90           O  
ATOM   3147  HG1 THR A 200      17.974 -11.160 -14.024  1.00 85.90           H  
ATOM   3148  N   ASP A 201      17.786  -7.927 -16.524  1.00 85.18           N  
ATOM   3149  H   ASP A 201      18.343  -7.284 -15.980  1.00 85.18           H  
ATOM   3150  CA  ASP A 201      18.097  -8.029 -17.955  1.00 85.18           C  
ATOM   3151  HA  ASP A 201      17.216  -7.779 -18.546  1.00 85.18           H  
ATOM   3152  C   ASP A 201      18.540  -9.455 -18.357  1.00 85.18           C  
ATOM   3153  CB  ASP A 201      19.188  -6.986 -18.237  1.00 85.18           C  
ATOM   3154  HB2 ASP A 201      20.004  -7.120 -17.527  1.00 85.18           H  
ATOM   3155  HB3 ASP A 201      18.769  -5.992 -18.077  1.00 85.18           H  
ATOM   3156  O   ASP A 201      17.979 -10.040 -19.286  1.00 85.18           O  
ATOM   3157  CG  ASP A 201      19.758  -7.089 -19.648  1.00 85.18           C  
ATOM   3158  OD1 ASP A 201      20.586  -7.994 -19.869  1.00 85.18           O  
ATOM   3159  OD2 ASP A 201      19.385  -6.275 -20.518  1.00 85.18           O  
ATOM   3160  N   LYS A 202      19.475 -10.061 -17.605  1.00 88.77           N  
ATOM   3161  H   LYS A 202      19.869  -9.539 -16.835  1.00 88.77           H  
ATOM   3162  CA  LYS A 202      20.046 -11.378 -17.933  1.00 88.77           C  
ATOM   3163  HA  LYS A 202      20.433 -11.320 -18.950  1.00 88.77           H  
ATOM   3164  C   LYS A 202      18.998 -12.490 -17.938  1.00 88.77           C  
ATOM   3165  CB  LYS A 202      21.213 -11.713 -16.986  1.00 88.77           C  
ATOM   3166  HB2 LYS A 202      21.956 -10.918 -17.040  1.00 88.77           H  
ATOM   3167  HB3 LYS A 202      20.845 -11.786 -15.962  1.00 88.77           H  
ATOM   3168  O   LYS A 202      19.023 -13.326 -18.837  1.00 88.77           O  
ATOM   3169  CG  LYS A 202      21.865 -13.045 -17.396  1.00 88.77           C  
ATOM   3170  HG2 LYS A 202      22.186 -12.975 -18.435  1.00 88.77           H  
ATOM   3171  HG3 LYS A 202      21.131 -13.847 -17.316  1.00 88.77           H  
ATOM   3172  CD  LYS A 202      23.065 -13.437 -16.531  1.00 88.77           C  
ATOM   3173  HD2 LYS A 202      23.850 -12.688 -16.633  1.00 88.77           H  
ATOM   3174  HD3 LYS A 202      22.752 -13.508 -15.490  1.00 88.77           H  
ATOM   3175  CE  LYS A 202      23.555 -14.802 -17.034  1.00 88.77           C  
ATOM   3176  HE2 LYS A 202      23.824 -14.703 -18.086  1.00 88.77           H  
ATOM   3177  HE3 LYS A 202      22.725 -15.507 -16.979  1.00 88.77           H  
ATOM   3178  NZ  LYS A 202      24.711 -15.309 -16.257  1.00 88.77           N  
ATOM   3179  HZ1 LYS A 202      25.487 -14.666 -16.320  1.00 88.77           H  
ATOM   3180  HZ2 LYS A 202      24.457 -15.429 -15.287  1.00 88.77           H  
ATOM   3181  HZ3 LYS A 202      25.007 -16.203 -16.623  1.00 88.77           H  
ATOM   3182  N   ASP A 203      18.070 -12.490 -16.979  1.00 90.05           N  
ATOM   3183  H   ASP A 203      18.114 -11.769 -16.273  1.00 90.05           H  
ATOM   3184  CA  ASP A 203      16.993 -13.493 -16.924  1.00 90.05           C  
ATOM   3185  HA  ASP A 203      17.431 -14.483 -16.800  1.00 90.05           H  
ATOM   3186  C   ASP A 203      16.159 -13.497 -18.217  1.00 90.05           C  
ATOM   3187  CB  ASP A 203      16.050 -13.220 -15.743  1.00 90.05           C  
ATOM   3188  HB2 ASP A 203      15.283 -13.993 -15.726  1.00 90.05           H  
ATOM   3189  HB3 ASP A 203      15.558 -12.260 -15.902  1.00 90.05           H  
ATOM   3190  O   ASP A 203      15.669 -14.541 -18.645  1.00 90.05           O  
ATOM   3191  CG  ASP A 203      16.738 -13.212 -14.381  1.00 90.05           C  
ATOM   3192  OD1 ASP A 203      17.350 -14.233 -14.016  1.00 90.05           O  
ATOM   3193  OD2 ASP A 203      16.630 -12.166 -13.697  1.00 90.05           O  
ATOM   3194  N   LEU A 204      16.019 -12.331 -18.856  1.00 89.84           N  
ATOM   3195  H   LEU A 204      16.496 -11.524 -18.479  1.00 89.84           H  
ATOM   3196  CA  LEU A 204      15.306 -12.163 -20.118  1.00 89.84           C  
ATOM   3197  HA  LEU A 204      14.482 -12.876 -20.151  1.00 89.84           H  
ATOM   3198  C   LEU A 204      16.204 -12.497 -21.319  1.00 89.84           C  
ATOM   3199  CB  LEU A 204      14.716 -10.743 -20.185  1.00 89.84           C  
ATOM   3200  HB2 LEU A 204      15.536 -10.026 -20.143  1.00 89.84           H  
ATOM   3201  HB3 LEU A 204      14.213 -10.619 -21.143  1.00 89.84           H  
ATOM   3202  O   LEU A 204      15.752 -13.229 -22.194  1.00 89.84           O  
ATOM   3203  CG  LEU A 204      13.715 -10.423 -19.055  1.00 89.84           C  
ATOM   3204  HG  LEU A 204      14.116 -10.742 -18.093  1.00 89.84           H  
ATOM   3205  CD1 LEU A 204      13.468  -8.918 -18.980  1.00 89.84           C  
ATOM   3206 HD11 LEU A 204      14.407  -8.423 -18.733  1.00 89.84           H  
ATOM   3207 HD12 LEU A 204      12.741  -8.700 -18.197  1.00 89.84           H  
ATOM   3208 HD13 LEU A 204      13.108  -8.549 -19.941  1.00 89.84           H  
ATOM   3209  CD2 LEU A 204      12.364 -11.111 -19.267  1.00 89.84           C  
ATOM   3210 HD21 LEU A 204      11.723 -10.924 -18.406  1.00 89.84           H  
ATOM   3211 HD22 LEU A 204      11.887 -10.727 -20.169  1.00 89.84           H  
ATOM   3212 HD23 LEU A 204      12.504 -12.187 -19.365  1.00 89.84           H  
ATOM   3213  N   ARG A 205      17.478 -12.069 -21.352  1.00 88.48           N  
ATOM   3214  H   ARG A 205      17.798 -11.457 -20.615  1.00 88.48           H  
ATOM   3215  CA  ARG A 205      18.408 -12.451 -22.441  1.00 88.48           C  
ATOM   3216  HA  ARG A 205      17.936 -12.202 -23.392  1.00 88.48           H  
ATOM   3217  C   ARG A 205      18.642 -13.963 -22.517  1.00 88.48           C  
ATOM   3218  CB  ARG A 205      19.750 -11.694 -22.372  1.00 88.48           C  
ATOM   3219  HB2 ARG A 205      20.401 -12.078 -23.158  1.00 88.48           H  
ATOM   3220  HB3 ARG A 205      20.230 -11.872 -21.409  1.00 88.48           H  
ATOM   3221  O   ARG A 205      18.785 -14.483 -23.615  1.00 88.48           O  
ATOM   3222  CG  ARG A 205      19.572 -10.186 -22.589  1.00 88.48           C  
ATOM   3223  HG2 ARG A 205      18.899 -10.020 -23.431  1.00 88.48           H  
ATOM   3224  HG3 ARG A 205      19.125  -9.769 -21.687  1.00 88.48           H  
ATOM   3225  CD  ARG A 205      20.876  -9.432 -22.885  1.00 88.48           C  
ATOM   3226  HD2 ARG A 205      21.192  -9.632 -23.909  1.00 88.48           H  
ATOM   3227  HD3 ARG A 205      21.650  -9.783 -22.202  1.00 88.48           H  
ATOM   3228  NE  ARG A 205      20.677  -7.993 -22.652  1.00 88.48           N  
ATOM   3229  HE  ARG A 205      20.484  -7.748 -21.692  1.00 88.48           H  
ATOM   3230  NH1 ARG A 205      21.059  -7.051 -24.732  1.00 88.48           N  
ATOM   3231 HH11 ARG A 205      21.378  -7.934 -25.104  1.00 88.48           H  
ATOM   3232 HH12 ARG A 205      21.081  -6.219 -25.304  1.00 88.48           H  
ATOM   3233  NH2 ARG A 205      20.389  -5.794 -23.032  1.00 88.48           N  
ATOM   3234 HH21 ARG A 205      20.528  -4.970 -23.599  1.00 88.48           H  
ATOM   3235 HH22 ARG A 205      20.032  -5.747 -22.088  1.00 88.48           H  
ATOM   3236  CZ  ARG A 205      20.716  -6.967 -23.480  1.00 88.48           C  
ATOM   3237  N   THR A 206      18.624 -14.679 -21.390  1.00 90.48           N  
ATOM   3238  H   THR A 206      18.593 -14.185 -20.510  1.00 90.48           H  
ATOM   3239  CA  THR A 206      18.666 -16.153 -21.376  1.00 90.48           C  
ATOM   3240  HA  THR A 206      19.410 -16.486 -22.100  1.00 90.48           H  
ATOM   3241  C   THR A 206      17.337 -16.776 -21.823  1.00 90.48           C  
ATOM   3242  CB  THR A 206      19.096 -16.670 -19.991  1.00 90.48           C  
ATOM   3243  HB  THR A 206      18.436 -16.260 -19.227  1.00 90.48           H  
ATOM   3244  O   THR A 206      17.349 -17.722 -22.601  1.00 90.48           O  
ATOM   3245  CG2 THR A 206      19.103 -18.194 -19.876  1.00 90.48           C  
ATOM   3246 HG21 THR A 206      19.689 -18.631 -20.684  1.00 90.48           H  
ATOM   3247 HG22 THR A 206      19.527 -18.488 -18.916  1.00 90.48           H  
ATOM   3248 HG23 THR A 206      18.084 -18.577 -19.931  1.00 90.48           H  
ATOM   3249  OG1 THR A 206      20.424 -16.263 -19.728  1.00 90.48           O  
ATOM   3250  HG1 THR A 206      20.947 -16.556 -20.477  1.00 90.48           H  
ATOM   3251  N   TYR A 207      16.186 -16.255 -21.387  1.00 88.04           N  
ATOM   3252  H   TYR A 207      16.206 -15.470 -20.752  1.00 88.04           H  
ATOM   3253  CA  TYR A 207      14.878 -16.835 -21.734  1.00 88.04           C  
ATOM   3254  HA  TYR A 207      14.932 -17.917 -21.614  1.00 88.04           H  
ATOM   3255  C   TYR A 207      14.443 -16.578 -23.188  1.00 88.04           C  
ATOM   3256  CB  TYR A 207      13.844 -16.302 -20.743  1.00 88.04           C  
ATOM   3257  HB2 TYR A 207      13.785 -15.218 -20.850  1.00 88.04           H  
ATOM   3258  HB3 TYR A 207      14.195 -16.512 -19.733  1.00 88.04           H  
ATOM   3259  O   TYR A 207      13.754 -17.403 -23.770  1.00 88.04           O  
ATOM   3260  CG  TYR A 207      12.449 -16.879 -20.881  1.00 88.04           C  
ATOM   3261  CD1 TYR A 207      11.492 -16.217 -21.675  1.00 88.04           C  
ATOM   3262  HD1 TYR A 207      11.781 -15.364 -22.271  1.00 88.04           H  
ATOM   3263  CD2 TYR A 207      12.081 -18.030 -20.154  1.00 88.04           C  
ATOM   3264  HD2 TYR A 207      12.824 -18.559 -19.576  1.00 88.04           H  
ATOM   3265  CE1 TYR A 207      10.162 -16.673 -21.705  1.00 88.04           C  
ATOM   3266  HE1 TYR A 207       9.434 -16.155 -22.311  1.00 88.04           H  
ATOM   3267  CE2 TYR A 207      10.746 -18.484 -20.180  1.00 88.04           C  
ATOM   3268  HE2 TYR A 207      10.454 -19.369 -19.635  1.00 88.04           H  
ATOM   3269  OH  TYR A 207       8.484 -18.203 -20.909  1.00 88.04           O  
ATOM   3270  HH  TYR A 207       7.927 -17.799 -21.578  1.00 88.04           H  
ATOM   3271  CZ  TYR A 207       9.781 -17.799 -20.948  1.00 88.04           C  
ATOM   3272  N   PHE A 208      14.854 -15.458 -23.789  1.00 89.64           N  
ATOM   3273  H   PHE A 208      15.381 -14.791 -23.244  1.00 89.64           H  
ATOM   3274  CA  PHE A 208      14.554 -15.108 -25.185  1.00 89.64           C  
ATOM   3275  HA  PHE A 208      13.717 -15.715 -25.529  1.00 89.64           H  
ATOM   3276  C   PHE A 208      15.713 -15.422 -26.155  1.00 89.64           C  
ATOM   3277  CB  PHE A 208      14.107 -13.633 -25.253  1.00 89.64           C  
ATOM   3278  HB2 PHE A 208      14.834 -13.013 -24.730  1.00 89.64           H  
ATOM   3279  HB3 PHE A 208      14.107 -13.307 -26.293  1.00 89.64           H  
ATOM   3280  O   PHE A 208      15.691 -14.951 -27.291  1.00 89.64           O  
ATOM   3281  CG  PHE A 208      12.717 -13.354 -24.704  1.00 89.64           C  
ATOM   3282  CD1 PHE A 208      11.601 -13.465 -25.553  1.00 89.64           C  
ATOM   3283  HD1 PHE A 208      11.732 -13.777 -26.579  1.00 89.64           H  
ATOM   3284  CD2 PHE A 208      12.533 -12.952 -23.368  1.00 89.64           C  
ATOM   3285  HD2 PHE A 208      13.386 -12.859 -22.712  1.00 89.64           H  
ATOM   3286  CE1 PHE A 208      10.312 -13.166 -25.075  1.00 89.64           C  
ATOM   3287  HE1 PHE A 208       9.462 -13.252 -25.736  1.00 89.64           H  
ATOM   3288  CE2 PHE A 208      11.244 -12.664 -22.883  1.00 89.64           C  
ATOM   3289  HE2 PHE A 208      11.111 -12.355 -21.857  1.00 89.64           H  
ATOM   3290  CZ  PHE A 208      10.136 -12.761 -23.742  1.00 89.64           C  
ATOM   3291  HZ  PHE A 208       9.146 -12.515 -23.386  1.00 89.64           H  
ATOM   3292  N   HIS A 209      16.737 -16.176 -25.729  1.00 90.31           N  
ATOM   3293  H   HIS A 209      16.691 -16.563 -24.797  1.00 90.31           H  
ATOM   3294  CA  HIS A 209      18.014 -16.298 -26.450  1.00 90.31           C  
ATOM   3295  HA  HIS A 209      18.452 -15.301 -26.494  1.00 90.31           H  
ATOM   3296  C   HIS A 209      17.881 -16.779 -27.910  1.00 90.31           C  
ATOM   3297  CB  HIS A 209      18.986 -17.181 -25.646  1.00 90.31           C  
ATOM   3298  HB2 HIS A 209      18.992 -16.864 -24.604  1.00 90.31           H  
ATOM   3299  HB3 HIS A 209      19.989 -17.014 -26.039  1.00 90.31           H  
ATOM   3300  O   HIS A 209      18.508 -16.195 -28.791  1.00 90.31           O  
ATOM   3301  CG  HIS A 209      18.706 -18.665 -25.697  1.00 90.31           C  
ATOM   3302  CD2 HIS A 209      19.491 -19.606 -26.307  1.00 90.31           C  
ATOM   3303  HD2 HIS A 209      20.418 -19.419 -26.828  1.00 90.31           H  
ATOM   3304  ND1 HIS A 209      17.611 -19.329 -25.186  1.00 90.31           N  
ATOM   3305  HD1 HIS A 209      16.835 -18.936 -24.672  1.00 90.31           H  
ATOM   3306  CE1 HIS A 209      17.726 -20.630 -25.500  1.00 90.31           C  
ATOM   3307  HE1 HIS A 209      16.985 -21.384 -25.282  1.00 90.31           H  
ATOM   3308  NE2 HIS A 209      18.874 -20.850 -26.161  1.00 90.31           N  
ATOM   3309  N   GLU A 210      17.010 -17.760 -28.170  1.00 90.58           N  
ATOM   3310  H   GLU A 210      16.584 -18.224 -27.380  1.00 90.58           H  
ATOM   3311  CA  GLU A 210      16.649 -18.283 -29.504  1.00 90.58           C  
ATOM   3312  HA  GLU A 210      17.468 -18.867 -29.923  1.00 90.58           H  
ATOM   3313  C   GLU A 210      16.270 -17.184 -30.520  1.00 90.58           C  
ATOM   3314  CB  GLU A 210      15.410 -19.180 -29.329  1.00 90.58           C  
ATOM   3315  HB2 GLU A 210      14.990 -19.422 -30.306  1.00 90.58           H  
ATOM   3316  HB3 GLU A 210      14.681 -18.577 -28.787  1.00 90.58           H  
ATOM   3317  O   GLU A 210      16.539 -17.308 -31.713  1.00 90.58           O  
ATOM   3318  CG  GLU A 210      15.610 -20.488 -28.549  1.00 90.58           C  
ATOM   3319  HG2 GLU A 210      15.718 -21.313 -29.253  1.00 90.58           H  
ATOM   3320  HG3 GLU A 210      16.535 -20.423 -27.976  1.00 90.58           H  
ATOM   3321  CD  GLU A 210      14.430 -20.758 -27.594  1.00 90.58           C  
ATOM   3322  OE1 GLU A 210      14.698 -20.849 -26.373  1.00 90.58           O  
ATOM   3323  OE2 GLU A 210      13.266 -20.799 -28.065  1.00 90.58           O  
ATOM   3324  N   TYR A 211      15.650 -16.098 -30.048  1.00 90.56           N  
ATOM   3325  H   TYR A 211      15.511 -16.038 -29.050  1.00 90.56           H  
ATOM   3326  CA  TYR A 211      15.029 -15.060 -30.880  1.00 90.56           C  
ATOM   3327  HA  TYR A 211      14.877 -15.475 -31.877  1.00 90.56           H  
ATOM   3328  C   TYR A 211      15.924 -13.823 -31.064  1.00 90.56           C  
ATOM   3329  CB  TYR A 211      13.632 -14.730 -30.317  1.00 90.56           C  
ATOM   3330  HB2 TYR A 211      13.111 -14.062 -31.003  1.00 90.56           H  
ATOM   3331  HB3 TYR A 211      13.750 -14.208 -29.368  1.00 90.56           H  
ATOM   3332  O   TYR A 211      15.534 -12.894 -31.766  1.00 90.56           O  
ATOM   3333  CG  TYR A 211      12.785 -15.973 -30.094  1.00 90.56           C  
ATOM   3334  CD1 TYR A 211      12.086 -16.572 -31.162  1.00 90.56           C  
ATOM   3335  HD1 TYR A 211      12.049 -16.083 -32.125  1.00 90.56           H  
ATOM   3336  CD2 TYR A 211      12.823 -16.609 -28.839  1.00 90.56           C  
ATOM   3337  HD2 TYR A 211      13.368 -16.164 -28.021  1.00 90.56           H  
ATOM   3338  CE1 TYR A 211      11.505 -17.848 -30.998  1.00 90.56           C  
ATOM   3339  HE1 TYR A 211      11.036 -18.355 -31.829  1.00 90.56           H  
ATOM   3340  CE2 TYR A 211      12.266 -17.891 -28.686  1.00 90.56           C  
ATOM   3341  HE2 TYR A 211      12.396 -18.439 -27.764  1.00 90.56           H  
ATOM   3342  OH  TYR A 211      11.271 -19.832 -29.647  1.00 90.56           O  
ATOM   3343  HH  TYR A 211      11.822 -20.256 -28.985  1.00 90.56           H  
ATOM   3344  CZ  TYR A 211      11.645 -18.533 -29.772  1.00 90.56           C  
ATOM   3345  N   LEU A 212      17.128 -13.818 -30.472  1.00 87.95           N  
ATOM   3346  H   LEU A 212      17.379 -14.652 -29.961  1.00 87.95           H  
ATOM   3347  CA  LEU A 212      18.149 -12.763 -30.580  1.00 87.95           C  
ATOM   3348  HA  LEU A 212      18.908 -12.979 -29.829  1.00 87.95           H  
ATOM   3349  C   LEU A 212      17.640 -11.336 -30.239  1.00 87.95           C  
ATOM   3350  CB  LEU A 212      18.850 -12.857 -31.954  1.00 87.95           C  
ATOM   3351  HB2 LEU A 212      19.613 -12.080 -32.005  1.00 87.95           H  
ATOM   3352  HB3 LEU A 212      18.115 -12.647 -32.731  1.00 87.95           H  
ATOM   3353  O   LEU A 212      17.639 -10.451 -31.098  1.00 87.95           O  
ATOM   3354  CG  LEU A 212      19.517 -14.213 -32.264  1.00 87.95           C  
ATOM   3355  HG  LEU A 212      18.770 -15.007 -32.239  1.00 87.95           H  
ATOM   3356  CD1 LEU A 212      20.120 -14.173 -33.669  1.00 87.95           C  
ATOM   3357 HD11 LEU A 212      20.557 -15.142 -33.909  1.00 87.95           H  
ATOM   3358 HD12 LEU A 212      19.337 -13.956 -34.396  1.00 87.95           H  
ATOM   3359 HD13 LEU A 212      20.889 -13.403 -33.728  1.00 87.95           H  
ATOM   3360  CD2 LEU A 212      20.640 -14.554 -31.280  1.00 87.95           C  
ATOM   3361 HD21 LEU A 212      20.225 -14.712 -30.284  1.00 87.95           H  
ATOM   3362 HD22 LEU A 212      21.124 -15.481 -31.587  1.00 87.95           H  
ATOM   3363 HD23 LEU A 212      21.375 -13.750 -31.253  1.00 87.95           H  
ATOM   3364  N   PRO A 213      17.217 -11.072 -28.984  1.00 89.18           N  
ATOM   3365  CA  PRO A 213      16.768  -9.748 -28.549  1.00 89.18           C  
ATOM   3366  HA  PRO A 213      15.940  -9.423 -29.179  1.00 89.18           H  
ATOM   3367  C   PRO A 213      17.886  -8.691 -28.620  1.00 89.18           C  
ATOM   3368  CB  PRO A 213      16.250  -9.943 -27.120  1.00 89.18           C  
ATOM   3369  HB2 PRO A 213      16.407  -9.062 -26.497  1.00 89.18           H  
ATOM   3370  HB3 PRO A 213      15.192 -10.200 -27.157  1.00 89.18           H  
ATOM   3371  O   PRO A 213      18.950  -8.834 -28.015  1.00 89.18           O  
ATOM   3372  CG  PRO A 213      17.039 -11.149 -26.615  1.00 89.18           C  
ATOM   3373  HG2 PRO A 213      16.516 -11.674 -25.815  1.00 89.18           H  
ATOM   3374  HG3 PRO A 213      18.029 -10.834 -26.285  1.00 89.18           H  
ATOM   3375  CD  PRO A 213      17.162 -12.008 -27.871  1.00 89.18           C  
ATOM   3376  HD2 PRO A 213      16.272 -12.628 -27.980  1.00 89.18           H  
ATOM   3377  HD3 PRO A 213      18.054 -12.633 -27.813  1.00 89.18           H  
ATOM   3378  N   GLN A 214      17.603  -7.597 -29.326  1.00 87.48           N  
ATOM   3379  H   GLN A 214      16.671  -7.540 -29.712  1.00 87.48           H  
ATOM   3380  CA  GLN A 214      18.490  -6.459 -29.589  1.00 87.48           C  
ATOM   3381  HA  GLN A 214      19.504  -6.820 -29.761  1.00 87.48           H  
ATOM   3382  C   GLN A 214      18.521  -5.454 -28.420  1.00 87.48           C  
ATOM   3383  CB  GLN A 214      17.956  -5.799 -30.875  1.00 87.48           C  
ATOM   3384  HB2 GLN A 214      17.906  -6.549 -31.664  1.00 87.48           H  
ATOM   3385  HB3 GLN A 214      16.941  -5.450 -30.688  1.00 87.48           H  
ATOM   3386  O   GLN A 214      19.568  -4.903 -28.080  1.00 87.48           O  
ATOM   3387  CG  GLN A 214      18.778  -4.612 -31.395  1.00 87.48           C  
ATOM   3388  HG2 GLN A 214      18.978  -3.908 -30.588  1.00 87.48           H  
ATOM   3389  HG3 GLN A 214      19.728  -4.970 -31.793  1.00 87.48           H  
ATOM   3390  CD  GLN A 214      18.002  -3.871 -32.480  1.00 87.48           C  
ATOM   3391  NE2 GLN A 214      18.033  -4.319 -33.716  1.00 87.48           N  
ATOM   3392 HE21 GLN A 214      18.551  -5.148 -33.966  1.00 87.48           H  
ATOM   3393 HE22 GLN A 214      17.448  -3.826 -34.377  1.00 87.48           H  
ATOM   3394  OE1 GLN A 214      17.323  -2.893 -32.220  1.00 87.48           O  
ATOM   3395  N   GLU A 215      17.365  -5.221 -27.797  1.00 87.70           N  
ATOM   3396  H   GLU A 215      16.563  -5.746 -28.113  1.00 87.70           H  
ATOM   3397  CA  GLU A 215      17.121  -4.210 -26.760  1.00 87.70           C  
ATOM   3398  HA  GLU A 215      18.061  -3.868 -26.328  1.00 87.70           H  
ATOM   3399  C   GLU A 215      16.242  -4.828 -25.667  1.00 87.70           C  
ATOM   3400  CB  GLU A 215      16.394  -3.019 -27.415  1.00 87.70           C  
ATOM   3401  HB2 GLU A 215      15.519  -3.443 -27.908  1.00 87.70           H  
ATOM   3402  HB3 GLU A 215      17.033  -2.583 -28.182  1.00 87.70           H  
ATOM   3403  O   GLU A 215      15.255  -5.489 -25.988  1.00 87.70           O  
ATOM   3404  CG  GLU A 215      15.908  -1.896 -26.476  1.00 87.70           C  
ATOM   3405  HG2 GLU A 215      16.761  -1.288 -26.176  1.00 87.70           H  
ATOM   3406  HG3 GLU A 215      15.472  -2.327 -25.575  1.00 87.70           H  
ATOM   3407  CD  GLU A 215      14.827  -1.030 -27.149  1.00 87.70           C  
ATOM   3408  OE1 GLU A 215      14.921   0.216 -27.151  1.00 87.70           O  
ATOM   3409  OE2 GLU A 215      13.846  -1.595 -27.685  1.00 87.70           O  
ATOM   3410  N   ILE A 216      16.561  -4.590 -24.389  1.00 90.08           N  
ATOM   3411  H   ILE A 216      17.374  -4.025 -24.188  1.00 90.08           H  
ATOM   3412  CA  ILE A 216      15.720  -4.976 -23.244  1.00 90.08           C  
ATOM   3413  HA  ILE A 216      14.710  -5.169 -23.606  1.00 90.08           H  
ATOM   3414  C   ILE A 216      15.637  -3.810 -22.252  1.00 90.08           C  
ATOM   3415  CB  ILE A 216      16.232  -6.278 -22.572  1.00 90.08           C  
ATOM   3416  HB  ILE A 216      17.258  -6.121 -22.240  1.00 90.08           H  
ATOM   3417  O   ILE A 216      16.657  -3.310 -21.785  1.00 90.08           O  
ATOM   3418  CG1 ILE A 216      16.231  -7.440 -23.595  1.00 90.08           C  
ATOM   3419 HG12 ILE A 216      15.305  -7.399 -24.168  1.00 90.08           H  
ATOM   3420 HG13 ILE A 216      17.061  -7.297 -24.286  1.00 90.08           H  
ATOM   3421  CG2 ILE A 216      15.383  -6.612 -21.327  1.00 90.08           C  
ATOM   3422 HG21 ILE A 216      15.779  -7.495 -20.825  1.00 90.08           H  
ATOM   3423 HG22 ILE A 216      15.440  -5.794 -20.609  1.00 90.08           H  
ATOM   3424 HG23 ILE A 216      14.344  -6.781 -21.610  1.00 90.08           H  
ATOM   3425  CD1 ILE A 216      16.337  -8.853 -23.013  1.00 90.08           C  
ATOM   3426 HD11 ILE A 216      16.540  -9.565 -23.813  1.00 90.08           H  
ATOM   3427 HD12 ILE A 216      15.393  -9.126 -22.541  1.00 90.08           H  
ATOM   3428 HD13 ILE A 216      17.134  -8.887 -22.270  1.00 90.08           H  
ATOM   3429  N   ILE A 217      14.418  -3.398 -21.891  1.00 89.21           N  
ATOM   3430  H   ILE A 217      13.632  -3.824 -22.362  1.00 89.21           H  
ATOM   3431  CA  ILE A 217      14.147  -2.308 -20.938  1.00 89.21           C  
ATOM   3432  HA  ILE A 217      15.080  -1.999 -20.465  1.00 89.21           H  
ATOM   3433  C   ILE A 217      13.208  -2.830 -19.844  1.00 89.21           C  
ATOM   3434  CB  ILE A 217      13.558  -1.077 -21.672  1.00 89.21           C  
ATOM   3435  HB  ILE A 217      12.608  -1.364 -22.123  1.00 89.21           H  
ATOM   3436  O   ILE A 217      12.090  -3.244 -20.148  1.00 89.21           O  
ATOM   3437  CG1 ILE A 217      14.492  -0.564 -22.797  1.00 89.21           C  
ATOM   3438 HG12 ILE A 217      15.399  -0.151 -22.357  1.00 89.21           H  
ATOM   3439 HG13 ILE A 217      14.784  -1.395 -23.439  1.00 89.21           H  
ATOM   3440  CG2 ILE A 217      13.298   0.035 -20.637  1.00 89.21           C  
ATOM   3441 HG21 ILE A 217      14.222   0.282 -20.114  1.00 89.21           H  
ATOM   3442 HG22 ILE A 217      12.930   0.934 -21.131  1.00 89.21           H  
ATOM   3443 HG23 ILE A 217      12.544  -0.279 -19.915  1.00 89.21           H  
ATOM   3444  CD1 ILE A 217      13.858   0.484 -23.724  1.00 89.21           C  
ATOM   3445 HD11 ILE A 217      14.562   0.727 -24.519  1.00 89.21           H  
ATOM   3446 HD12 ILE A 217      13.631   1.402 -23.182  1.00 89.21           H  
ATOM   3447 HD13 ILE A 217      12.947   0.084 -24.170  1.00 89.21           H  
ATOM   3448  N   VAL A 218      13.630  -2.820 -18.570  1.00 89.66           N  
ATOM   3449  H   VAL A 218      14.519  -2.382 -18.378  1.00 89.66           H  
ATOM   3450  CA  VAL A 218      12.982  -3.590 -17.480  1.00 89.66           C  
ATOM   3451  HA  VAL A 218      12.175  -4.184 -17.909  1.00 89.66           H  
ATOM   3452  C   VAL A 218      12.345  -2.665 -16.430  1.00 89.66           C  
ATOM   3453  CB  VAL A 218      13.965  -4.599 -16.845  1.00 89.66           C  
ATOM   3454  HB  VAL A 218      14.723  -4.051 -16.284  1.00 89.66           H  
ATOM   3455  O   VAL A 218      12.938  -2.333 -15.398  1.00 89.66           O  
ATOM   3456  CG1 VAL A 218      13.234  -5.563 -15.897  1.00 89.66           C  
ATOM   3457 HG11 VAL A 218      12.522  -6.166 -16.461  1.00 89.66           H  
ATOM   3458 HG12 VAL A 218      13.956  -6.226 -15.420  1.00 89.66           H  
ATOM   3459 HG13 VAL A 218      12.705  -5.011 -15.120  1.00 89.66           H  
ATOM   3460  CG2 VAL A 218      14.696  -5.460 -17.880  1.00 89.66           C  
ATOM   3461 HG21 VAL A 218      13.980  -5.971 -18.523  1.00 89.66           H  
ATOM   3462 HG22 VAL A 218      15.323  -6.197 -17.378  1.00 89.66           H  
ATOM   3463 HG23 VAL A 218      15.349  -4.834 -18.488  1.00 89.66           H  
ATOM   3464  N   PHE A 219      11.106  -2.241 -16.679  1.00 84.57           N  
ATOM   3465  H   PHE A 219      10.618  -2.656 -17.460  1.00 84.57           H  
ATOM   3466  CA  PHE A 219      10.426  -1.185 -15.926  1.00 84.57           C  
ATOM   3467  HA  PHE A 219      11.200  -0.604 -15.424  1.00 84.57           H  
ATOM   3468  C   PHE A 219       9.486  -1.692 -14.821  1.00 84.57           C  
ATOM   3469  CB  PHE A 219       9.753  -0.208 -16.892  1.00 84.57           C  
ATOM   3470  HB2 PHE A 219       9.281   0.588 -16.316  1.00 84.57           H  
ATOM   3471  HB3 PHE A 219      10.544   0.247 -17.488  1.00 84.57           H  
ATOM   3472  O   PHE A 219       8.714  -2.644 -14.964  1.00 84.57           O  
ATOM   3473  CG  PHE A 219       8.743  -0.790 -17.858  1.00 84.57           C  
ATOM   3474  CD1 PHE A 219       9.183  -1.386 -19.054  1.00 84.57           C  
ATOM   3475  HD1 PHE A 219      10.238  -1.462 -19.274  1.00 84.57           H  
ATOM   3476  CD2 PHE A 219       7.364  -0.654 -17.610  1.00 84.57           C  
ATOM   3477  HD2 PHE A 219       7.026  -0.167 -16.707  1.00 84.57           H  
ATOM   3478  CE1 PHE A 219       8.249  -1.841 -19.994  1.00 84.57           C  
ATOM   3479  HE1 PHE A 219       8.594  -2.261 -20.928  1.00 84.57           H  
ATOM   3480  CE2 PHE A 219       6.427  -1.100 -18.559  1.00 84.57           C  
ATOM   3481  HE2 PHE A 219       5.371  -0.963 -18.378  1.00 84.57           H  
ATOM   3482  CZ  PHE A 219       6.875  -1.686 -19.757  1.00 84.57           C  
ATOM   3483  HZ  PHE A 219       6.176  -1.989 -20.522  1.00 84.57           H  
ATOM   3484  N   LYS A 220       9.535  -1.019 -13.667  1.00 83.39           N  
ATOM   3485  H   LYS A 220      10.155  -0.222 -13.639  1.00 83.39           H  
ATOM   3486  CA  LYS A 220       9.000  -1.518 -12.386  1.00 83.39           C  
ATOM   3487  HA  LYS A 220       8.706  -2.560 -12.514  1.00 83.39           H  
ATOM   3488  C   LYS A 220       7.704  -0.789 -11.998  1.00 83.39           C  
ATOM   3489  CB  LYS A 220      10.146  -1.499 -11.347  1.00 83.39           C  
ATOM   3490  HB2 LYS A 220       9.762  -1.777 -10.365  1.00 83.39           H  
ATOM   3491  HB3 LYS A 220      10.555  -0.490 -11.289  1.00 83.39           H  
ATOM   3492  O   LYS A 220       7.581  -0.236 -10.903  1.00 83.39           O  
ATOM   3493  CG  LYS A 220      11.265  -2.493 -11.744  1.00 83.39           C  
ATOM   3494  HG2 LYS A 220      10.906  -3.509 -11.582  1.00 83.39           H  
ATOM   3495  HG3 LYS A 220      11.489  -2.388 -12.805  1.00 83.39           H  
ATOM   3496  CD  LYS A 220      12.593  -2.300 -10.992  1.00 83.39           C  
ATOM   3497  HD2 LYS A 220      12.921  -1.267 -11.112  1.00 83.39           H  
ATOM   3498  HD3 LYS A 220      12.457  -2.518  -9.933  1.00 83.39           H  
ATOM   3499  CE  LYS A 220      13.643  -3.243 -11.607  1.00 83.39           C  
ATOM   3500  HE2 LYS A 220      13.656  -3.070 -12.683  1.00 83.39           H  
ATOM   3501  HE3 LYS A 220      13.333  -4.276 -11.450  1.00 83.39           H  
ATOM   3502  NZ  LYS A 220      15.010  -3.030 -11.063  1.00 83.39           N  
ATOM   3503  HZ1 LYS A 220      15.072  -3.271 -10.084  1.00 83.39           H  
ATOM   3504  HZ2 LYS A 220      15.297  -2.069 -11.179  1.00 83.39           H  
ATOM   3505  HZ3 LYS A 220      15.677  -3.587 -11.578  1.00 83.39           H  
ATOM   3506  N   HIS A 221       6.743  -0.743 -12.927  1.00 71.69           N  
ATOM   3507  H   HIS A 221       6.934  -1.228 -13.793  1.00 71.69           H  
ATOM   3508  CA  HIS A 221       5.524   0.079 -12.834  1.00 71.69           C  
ATOM   3509  HA  HIS A 221       5.865   1.101 -12.671  1.00 71.69           H  
ATOM   3510  C   HIS A 221       4.598  -0.275 -11.649  1.00 71.69           C  
ATOM   3511  CB  HIS A 221       4.766   0.083 -14.175  1.00 71.69           C  
ATOM   3512  HB2 HIS A 221       5.475   0.244 -14.986  1.00 71.69           H  
ATOM   3513  HB3 HIS A 221       4.086   0.935 -14.175  1.00 71.69           H  
ATOM   3514  O   HIS A 221       4.530  -1.416 -11.192  1.00 71.69           O  
ATOM   3515  CG  HIS A 221       3.956  -1.158 -14.479  1.00 71.69           C  
ATOM   3516  CD2 HIS A 221       2.661  -1.194 -14.927  1.00 71.69           C  
ATOM   3517  HD2 HIS A 221       2.038  -0.335 -15.125  1.00 71.69           H  
ATOM   3518  ND1 HIS A 221       4.380  -2.463 -14.392  1.00 71.69           N  
ATOM   3519  CE1 HIS A 221       5.260  -2.794 -14.023  1.00 71.69           C  
ATOM   3520  HE1 HIS A 221       3.378  -3.261 -14.783  1.00 71.69           H  
ATOM   3521  NE2 HIS A 221       3.434  -4.339 -14.815  1.00 71.69           N  
ATOM   3522  HE2 HIS A 221       2.288  -2.536 -15.090  1.00 71.69           H  
ATOM   3523  N   ARG A 222       3.866   0.721 -11.129  1.00 67.66           N  
ATOM   3524  H   ARG A 222       3.922   1.619 -11.588  1.00 67.66           H  
ATOM   3525  CA  ARG A 222       3.123   0.641  -9.855  1.00 67.66           C  
ATOM   3526  HA  ARG A 222       3.479  -0.224  -9.295  1.00 67.66           H  
ATOM   3527  C   ARG A 222       1.615   0.452 -10.054  1.00 67.66           C  
ATOM   3528  CB  ARG A 222       3.461   1.891  -9.031  1.00 67.66           C  
ATOM   3529  HB2 ARG A 222       4.545   2.000  -8.984  1.00 67.66           H  
ATOM   3530  HB3 ARG A 222       3.064   2.766  -9.547  1.00 67.66           H  
ATOM   3531  O   ARG A 222       0.867   1.427 -10.116  1.00 67.66           O  
ATOM   3532  CG  ARG A 222       2.912   1.826  -7.595  1.00 67.66           C  
ATOM   3533  HG2 ARG A 222       1.832   1.673  -7.607  1.00 67.66           H  
ATOM   3534  HG3 ARG A 222       3.373   0.986  -7.075  1.00 67.66           H  
ATOM   3535  CD  ARG A 222       3.223   3.121  -6.834  1.00 67.66           C  
ATOM   3536  HD2 ARG A 222       4.303   3.263  -6.835  1.00 67.66           H  
ATOM   3537  HD3 ARG A 222       2.895   3.008  -5.801  1.00 67.66           H  
ATOM   3538  NE  ARG A 222       2.542   4.282  -7.449  1.00 67.66           N  
ATOM   3539  HE  ARG A 222       1.709   4.080  -7.982  1.00 67.66           H  
ATOM   3540  NH1 ARG A 222       4.110   5.897  -6.959  1.00 67.66           N  
ATOM   3541 HH11 ARG A 222       4.494   6.816  -7.128  1.00 67.66           H  
ATOM   3542 HH12 ARG A 222       4.691   5.207  -6.504  1.00 67.66           H  
ATOM   3543  NH2 ARG A 222       2.358   6.412  -8.235  1.00 67.66           N  
ATOM   3544 HH21 ARG A 222       1.569   6.147  -8.808  1.00 67.66           H  
ATOM   3545 HH22 ARG A 222       2.754   7.333  -8.355  1.00 67.66           H  
ATOM   3546  CZ  ARG A 222       3.005   5.520  -7.539  1.00 67.66           C  
ATOM   3547  N   GLN A 223       1.162  -0.797 -10.090  1.00 60.43           N  
ATOM   3548  H   GLN A 223       1.820  -1.542  -9.915  1.00 60.43           H  
ATOM   3549  CA  GLN A 223      -0.256  -1.144 -10.203  1.00 60.43           C  
ATOM   3550  HA  GLN A 223      -0.700  -0.482 -10.946  1.00 60.43           H  
ATOM   3551  C   GLN A 223      -1.031  -0.932  -8.886  1.00 60.43           C  
ATOM   3552  CB  GLN A 223      -0.421  -2.584 -10.717  1.00 60.43           C  
ATOM   3553  HB2 GLN A 223       0.047  -3.278 -10.018  1.00 60.43           H  
ATOM   3554  HB3 GLN A 223      -1.487  -2.807 -10.762  1.00 60.43           H  
ATOM   3555  O   GLN A 223      -0.512  -1.102  -7.778  1.00 60.43           O  
ATOM   3556  CG  GLN A 223       0.180  -2.786 -12.121  1.00 60.43           C  
ATOM   3557  HG2 GLN A 223      -0.161  -1.986 -12.778  1.00 60.43           H  
ATOM   3558  HG3 GLN A 223       1.267  -2.734 -12.064  1.00 60.43           H  
ATOM   3559  CD  GLN A 223      -0.209  -4.116 -12.764  1.00 60.43           C  
ATOM   3560  NE2 GLN A 223       0.250  -4.375 -13.966  1.00 60.43           N  
ATOM   3561 HE21 GLN A 223       0.847  -3.707 -14.433  1.00 60.43           H  
ATOM   3562 HE22 GLN A 223      -0.028  -5.244 -14.398  1.00 60.43           H  
ATOM   3563  OE1 GLN A 223      -0.932  -4.936 -12.214  1.00 60.43           O  
ATOM   3564  N   PHE A 224      -2.316  -0.594  -9.016  1.00 51.83           N  
ATOM   3565  H   PHE A 224      -2.679  -0.470  -9.951  1.00 51.83           H  
ATOM   3566  CA  PHE A 224      -3.242  -0.327  -7.911  1.00 51.83           C  
ATOM   3567  HA  PHE A 224      -2.741  -0.485  -6.956  1.00 51.83           H  
ATOM   3568  C   PHE A 224      -4.431  -1.298  -7.967  1.00 51.83           C  
ATOM   3569  CB  PHE A 224      -3.661   1.153  -7.985  1.00 51.83           C  
ATOM   3570  HB2 PHE A 224      -2.774   1.770  -7.838  1.00 51.83           H  
ATOM   3571  HB3 PHE A 224      -4.033   1.360  -8.988  1.00 51.83           H  
ATOM   3572  O   PHE A 224      -5.462  -1.001  -8.568  1.00 51.83           O  
ATOM   3573  CG  PHE A 224      -4.712   1.587  -6.977  1.00 51.83           C  
ATOM   3574  CD1 PHE A 224      -5.983   2.006  -7.418  1.00 51.83           C  
ATOM   3575  HD1 PHE A 224      -6.221   1.998  -8.471  1.00 51.83           H  
ATOM   3576  CD2 PHE A 224      -4.423   1.585  -5.599  1.00 51.83           C  
ATOM   3577  HD2 PHE A 224      -3.463   1.235  -5.249  1.00 51.83           H  
ATOM   3578  CE1 PHE A 224      -6.951   2.433  -6.491  1.00 51.83           C  
ATOM   3579  HE1 PHE A 224      -7.921   2.755  -6.838  1.00 51.83           H  
ATOM   3580  CE2 PHE A 224      -5.388   2.020  -4.672  1.00 51.83           C  
ATOM   3581  HE2 PHE A 224      -5.167   2.000  -3.615  1.00 51.83           H  
ATOM   3582  CZ  PHE A 224      -6.651   2.447  -5.118  1.00 51.83           C  
ATOM   3583  HZ  PHE A 224      -7.396   2.780  -4.410  1.00 51.83           H  
ATOM   3584  N   ARG A 225      -4.303  -2.473  -7.334  1.00 53.05           N  
ATOM   3585  H   ARG A 225      -3.464  -2.636  -6.796  1.00 53.05           H  
ATOM   3586  CA  ARG A 225      -5.428  -3.412  -7.158  1.00 53.05           C  
ATOM   3587  HA  ARG A 225      -6.165  -3.223  -7.938  1.00 53.05           H  
ATOM   3588  C   ARG A 225      -6.177  -3.096  -5.861  1.00 53.05           C  
ATOM   3589  CB  ARG A 225      -4.993  -4.884  -7.310  1.00 53.05           C  
ATOM   3590  HB2 ARG A 225      -4.033  -5.051  -6.821  1.00 53.05           H  
ATOM   3591  HB3 ARG A 225      -5.737  -5.515  -6.824  1.00 53.05           H  
ATOM   3592  O   ARG A 225      -6.157  -3.861  -4.901  1.00 53.05           O  
ATOM   3593  CG  ARG A 225      -4.927  -5.299  -8.792  1.00 53.05           C  
ATOM   3594  HG2 ARG A 225      -5.840  -4.971  -9.289  1.00 53.05           H  
ATOM   3595  HG3 ARG A 225      -4.076  -4.816  -9.272  1.00 53.05           H  
ATOM   3596  CD  ARG A 225      -4.822  -6.825  -8.951  1.00 53.05           C  
ATOM   3597  HD2 ARG A 225      -5.573  -7.288  -8.311  1.00 53.05           H  
ATOM   3598  HD3 ARG A 225      -3.838  -7.149  -8.612  1.00 53.05           H  
ATOM   3599  NE  ARG A 225      -5.023  -7.240 -10.358  1.00 53.05           N  
ATOM   3600  HE  ARG A 225      -4.488  -6.737 -11.051  1.00 53.05           H  
ATOM   3601  NH1 ARG A 225      -6.589  -8.916 -10.046  1.00 53.05           N  
ATOM   3602 HH11 ARG A 225      -6.555  -8.787  -9.045  1.00 53.05           H  
ATOM   3603 HH12 ARG A 225      -7.215  -9.604 -10.438  1.00 53.05           H  
ATOM   3604  NH2 ARG A 225      -5.954  -8.374 -12.104  1.00 53.05           N  
ATOM   3605 HH21 ARG A 225      -5.427  -7.816 -12.760  1.00 53.05           H  
ATOM   3606 HH22 ARG A 225      -6.613  -9.054 -12.456  1.00 53.05           H  
ATOM   3607  CZ  ARG A 225      -5.849  -8.171 -10.821  1.00 53.05           C  
ATOM   3608  N   GLY A 226      -6.850  -1.947  -5.871  1.00 55.23           N  
ATOM   3609  H   GLY A 226      -6.765  -1.370  -6.695  1.00 55.23           H  
ATOM   3610  CA  GLY A 226      -7.726  -1.494  -4.794  1.00 55.23           C  
ATOM   3611  HA2 GLY A 226      -8.431  -0.772  -5.207  1.00 55.23           H  
ATOM   3612  HA3 GLY A 226      -8.302  -2.340  -4.419  1.00 55.23           H  
ATOM   3613  C   GLY A 226      -7.012  -0.838  -3.606  1.00 55.23           C  
ATOM   3614  O   GLY A 226      -5.790  -0.873  -3.463  1.00 55.23           O  
ATOM   3615  N   TRP A 227      -7.823  -0.222  -2.741  1.00 61.36           N  
ATOM   3616  H   TRP A 227      -8.814  -0.293  -2.923  1.00 61.36           H  
ATOM   3617  CA  TRP A 227      -7.422   0.754  -1.717  1.00 61.36           C  
ATOM   3618  HA  TRP A 227      -7.167   1.692  -2.210  1.00 61.36           H  
ATOM   3619  C   TRP A 227      -6.201   0.357  -0.871  1.00 61.36           C  
ATOM   3620  CB  TRP A 227      -8.645   1.008  -0.823  1.00 61.36           C  
ATOM   3621  HB2 TRP A 227      -9.490   1.273  -1.459  1.00 61.36           H  
ATOM   3622  HB3 TRP A 227      -8.909   0.084  -0.308  1.00 61.36           H  
ATOM   3623  O   TRP A 227      -5.287   1.164  -0.705  1.00 61.36           O  
ATOM   3624  CG  TRP A 227      -8.504   2.100   0.193  1.00 61.36           C  
ATOM   3625  CD1 TRP A 227      -8.512   1.937   1.536  1.00 61.36           C  
ATOM   3626  HD1 TRP A 227      -8.624   0.992   2.046  1.00 61.36           H  
ATOM   3627  CD2 TRP A 227      -8.408   3.542  -0.031  1.00 61.36           C  
ATOM   3628  CE2 TRP A 227      -8.352   4.193   1.238  1.00 61.36           C  
ATOM   3629  CE3 TRP A 227      -8.397   4.370  -1.177  1.00 61.36           C  
ATOM   3630  HE3 TRP A 227      -8.468   3.918  -2.155  1.00 61.36           H  
ATOM   3631  NE1 TRP A 227      -8.409   3.167   2.155  1.00 61.36           N  
ATOM   3632  HE1 TRP A 227      -8.445   3.297   3.156  1.00 61.36           H  
ATOM   3633  CH2 TRP A 227      -8.274   6.381   0.208  1.00 61.36           C  
ATOM   3634  HH2 TRP A 227      -8.239   7.458   0.291  1.00 61.36           H  
ATOM   3635  CZ2 TRP A 227      -8.284   5.587   1.367  1.00 61.36           C  
ATOM   3636  HZ2 TRP A 227      -8.260   6.045   2.345  1.00 61.36           H  
ATOM   3637  CZ3 TRP A 227      -8.331   5.773  -1.059  1.00 61.36           C  
ATOM   3638  HZ3 TRP A 227      -8.345   6.389  -1.946  1.00 61.36           H  
ATOM   3639  N   ARG A 228      -6.166  -0.883  -0.358  1.00 55.70           N  
ATOM   3640  H   ARG A 228      -6.923  -1.507  -0.599  1.00 55.70           H  
ATOM   3641  CA  ARG A 228      -5.138  -1.342   0.594  1.00 55.70           C  
ATOM   3642  HA  ARG A 228      -4.702  -0.459   1.061  1.00 55.70           H  
ATOM   3643  C   ARG A 228      -3.915  -2.028  -0.033  1.00 55.70           C  
ATOM   3644  CB  ARG A 228      -5.768  -2.173   1.740  1.00 55.70           C  
ATOM   3645  HB2 ARG A 228      -4.964  -2.537   2.380  1.00 55.70           H  
ATOM   3646  HB3 ARG A 228      -6.292  -3.038   1.334  1.00 55.70           H  
ATOM   3647  O   ARG A 228      -2.991  -2.334   0.711  1.00 55.70           O  
ATOM   3648  CG  ARG A 228      -6.728  -1.335   2.610  1.00 55.70           C  
ATOM   3649  HG2 ARG A 228      -7.694  -1.249   2.112  1.00 55.70           H  
ATOM   3650  HG3 ARG A 228      -6.311  -0.332   2.702  1.00 55.70           H  
ATOM   3651  CD  ARG A 228      -6.925  -1.864   4.045  1.00 55.70           C  
ATOM   3652  HD2 ARG A 228      -7.330  -1.046   4.640  1.00 55.70           H  
ATOM   3653  HD3 ARG A 228      -5.955  -2.131   4.464  1.00 55.70           H  
ATOM   3654  NE  ARG A 228      -7.849  -3.016   4.150  1.00 55.70           N  
ATOM   3655  HE  ARG A 228      -8.143  -3.463   3.294  1.00 55.70           H  
ATOM   3656  NH1 ARG A 228      -8.026  -3.043   6.454  1.00 55.70           N  
ATOM   3657 HH11 ARG A 228      -8.415  -3.449   7.293  1.00 55.70           H  
ATOM   3658 HH12 ARG A 228      -7.351  -2.297   6.535  1.00 55.70           H  
ATOM   3659  NH2 ARG A 228      -9.199  -4.498   5.256  1.00 55.70           N  
ATOM   3660 HH21 ARG A 228      -9.508  -4.910   4.387  1.00 55.70           H  
ATOM   3661 HH22 ARG A 228      -9.568  -4.862   6.123  1.00 55.70           H  
ATOM   3662  CZ  ARG A 228      -8.349  -3.510   5.279  1.00 55.70           C  
ATOM   3663  N   ILE A 229      -3.858  -2.259  -1.355  1.00 56.57           N  
ATOM   3664  H   ILE A 229      -4.612  -1.940  -1.945  1.00 56.57           H  
ATOM   3665  CA  ILE A 229      -2.713  -2.956  -1.980  1.00 56.57           C  
ATOM   3666  HA  ILE A 229      -1.879  -2.905  -1.280  1.00 56.57           H  
ATOM   3667  C   ILE A 229      -2.223  -2.255  -3.260  1.00 56.57           C  
ATOM   3668  CB  ILE A 229      -2.970  -4.471  -2.203  1.00 56.57           C  
ATOM   3669  HB  ILE A 229      -3.548  -4.599  -3.118  1.00 56.57           H  
ATOM   3670  O   ILE A 229      -2.663  -2.522  -4.380  1.00 56.57           O  
ATOM   3671  CG1 ILE A 229      -3.747  -5.155  -1.051  1.00 56.57           C  
ATOM   3672 HG12 ILE A 229      -3.223  -4.991  -0.109  1.00 56.57           H  
ATOM   3673 HG13 ILE A 229      -4.736  -4.703  -0.976  1.00 56.57           H  
ATOM   3674  CG2 ILE A 229      -1.599  -5.157  -2.370  1.00 56.57           C  
ATOM   3675 HG21 ILE A 229      -0.962  -4.565  -3.027  1.00 56.57           H  
ATOM   3676 HG22 ILE A 229      -1.107  -5.243  -1.401  1.00 56.57           H  
ATOM   3677 HG23 ILE A 229      -1.731  -6.146  -2.807  1.00 56.57           H  
ATOM   3678  CD1 ILE A 229      -3.955  -6.665  -1.236  1.00 56.57           C  
ATOM   3679 HD11 ILE A 229      -3.008  -7.197  -1.151  1.00 56.57           H  
ATOM   3680 HD12 ILE A 229      -4.625  -7.031  -0.458  1.00 56.57           H  
ATOM   3681 HD13 ILE A 229      -4.403  -6.862  -2.209  1.00 56.57           H  
ATOM   3682  N   ARG A 230      -1.210  -1.399  -3.089  1.00 60.67           N  
ATOM   3683  H   ARG A 230      -0.884  -1.269  -2.142  1.00 60.67           H  
ATOM   3684  CA  ARG A 230      -0.328  -0.941  -4.175  1.00 60.67           C  
ATOM   3685  HA  ARG A 230      -0.895  -0.840  -5.100  1.00 60.67           H  
ATOM   3686  C   ARG A 230       0.750  -2.009  -4.390  1.00 60.67           C  
ATOM   3687  CB  ARG A 230       0.306   0.417  -3.808  1.00 60.67           C  
ATOM   3688  HB2 ARG A 230       0.915   0.289  -2.914  1.00 60.67           H  
ATOM   3689  HB3 ARG A 230       0.960   0.730  -4.622  1.00 60.67           H  
ATOM   3690  O   ARG A 230       1.380  -2.415  -3.418  1.00 60.67           O  
ATOM   3691  CG  ARG A 230      -0.732   1.523  -3.548  1.00 60.67           C  
ATOM   3692  HG2 ARG A 230      -1.435   1.195  -2.782  1.00 60.67           H  
ATOM   3693  HG3 ARG A 230      -1.282   1.719  -4.469  1.00 60.67           H  
ATOM   3694  CD  ARG A 230      -0.066   2.820  -3.069  1.00 60.67           C  
ATOM   3695  HD2 ARG A 230       0.542   2.598  -2.192  1.00 60.67           H  
ATOM   3696  HD3 ARG A 230       0.582   3.194  -3.862  1.00 60.67           H  
ATOM   3697  NE  ARG A 230      -1.075   3.841  -2.716  1.00 60.67           N  
ATOM   3698  HE  ARG A 230      -2.033   3.525  -2.660  1.00 60.67           H  
ATOM   3699  NH1 ARG A 230       0.337   5.640  -2.460  1.00 60.67           N  
ATOM   3700 HH11 ARG A 230       1.131   5.038  -2.628  1.00 60.67           H  
ATOM   3701 HH12 ARG A 230       0.475   6.626  -2.287  1.00 60.67           H  
ATOM   3702  NH2 ARG A 230      -1.859   5.912  -2.182  1.00 60.67           N  
ATOM   3703 HH21 ARG A 230      -2.804   5.556  -2.170  1.00 60.67           H  
ATOM   3704 HH22 ARG A 230      -1.699   6.891  -1.995  1.00 60.67           H  
ATOM   3705  CZ  ARG A 230      -0.860   5.120  -2.455  1.00 60.67           C  
ATOM   3706  N   ARG A 231       0.987  -2.457  -5.626  1.00 67.43           N  
ATOM   3707  H   ARG A 231       0.449  -2.071  -6.389  1.00 67.43           H  
ATOM   3708  CA  ARG A 231       2.112  -3.353  -5.959  1.00 67.43           C  
ATOM   3709  HA  ARG A 231       2.794  -3.407  -5.111  1.00 67.43           H  
ATOM   3710  C   ARG A 231       2.910  -2.781  -7.118  1.00 67.43           C  
ATOM   3711  CB  ARG A 231       1.649  -4.791  -6.276  1.00 67.43           C  
ATOM   3712  HB2 ARG A 231       0.875  -4.772  -7.044  1.00 67.43           H  
ATOM   3713  HB3 ARG A 231       2.502  -5.347  -6.666  1.00 67.43           H  
ATOM   3714  O   ARG A 231       2.346  -2.475  -8.163  1.00 67.43           O  
ATOM   3715  CG  ARG A 231       1.129  -5.519  -5.028  1.00 67.43           C  
ATOM   3716  HG2 ARG A 231       1.839  -5.375  -4.214  1.00 67.43           H  
ATOM   3717  HG3 ARG A 231       0.174  -5.071  -4.752  1.00 67.43           H  
ATOM   3718  CD  ARG A 231       0.923  -7.026  -5.242  1.00 67.43           C  
ATOM   3719  HD2 ARG A 231       0.122  -7.171  -5.967  1.00 67.43           H  
ATOM   3720  HD3 ARG A 231       1.843  -7.452  -5.643  1.00 67.43           H  
ATOM   3721  NE  ARG A 231       0.590  -7.703  -3.968  1.00 67.43           N  
ATOM   3722  HE  ARG A 231       0.702  -7.153  -3.129  1.00 67.43           H  
ATOM   3723  NH1 ARG A 231       0.064  -9.786  -4.797  1.00 67.43           N  
ATOM   3724 HH11 ARG A 231       0.250  -9.457  -5.734  1.00 67.43           H  
ATOM   3725 HH12 ARG A 231      -0.206 -10.745  -4.635  1.00 67.43           H  
ATOM   3726  NH2 ARG A 231      -0.005  -9.430  -2.600  1.00 67.43           N  
ATOM   3727 HH21 ARG A 231      -0.270 -10.395  -2.469  1.00 67.43           H  
ATOM   3728 HH22 ARG A 231       0.121  -8.845  -1.786  1.00 67.43           H  
ATOM   3729  CZ  ARG A 231       0.219  -8.963  -3.797  1.00 67.43           C  
ATOM   3730  N   HIS A 232       4.223  -2.684  -6.945  1.00 70.78           N  
ATOM   3731  H   HIS A 232       4.626  -2.990  -6.071  1.00 70.78           H  
ATOM   3732  CA  HIS A 232       5.115  -2.626  -8.096  1.00 70.78           C  
ATOM   3733  HA  HIS A 232       4.730  -1.898  -8.810  1.00 70.78           H  
ATOM   3734  C   HIS A 232       5.101  -3.997  -8.783  1.00 70.78           C  
ATOM   3735  CB  HIS A 232       6.509  -2.144  -7.677  1.00 70.78           C  
ATOM   3736  HB2 HIS A 232       7.204  -2.333  -8.494  1.00 70.78           H  
ATOM   3737  HB3 HIS A 232       6.856  -2.700  -6.806  1.00 70.78           H  
ATOM   3738  O   HIS A 232       5.075  -5.034  -8.120  1.00 70.78           O  
ATOM   3739  CG  HIS A 232       6.527  -0.662  -7.381  1.00 70.78           C  
ATOM   3740  CD2 HIS A 232       6.053  -0.028  -6.263  1.00 70.78           C  
ATOM   3741  HD2 HIS A 232       5.623  -0.510  -5.398  1.00 70.78           H  
ATOM   3742  ND1 HIS A 232       6.986   0.317  -8.228  1.00 70.78           N  
ATOM   3743  HD1 HIS A 232       7.399   0.163  -9.137  1.00 70.78           H  
ATOM   3744  CE1 HIS A 232       6.815   1.506  -7.634  1.00 70.78           C  
ATOM   3745  HE1 HIS A 232       7.108   2.453  -8.062  1.00 70.78           H  
ATOM   3746  NE2 HIS A 232       6.204   1.354  -6.446  1.00 70.78           N  
ATOM   3747  N   VAL A 233       5.036  -3.985 -10.109  1.00 81.22           N  
ATOM   3748  H   VAL A 233       5.034  -3.089 -10.576  1.00 81.22           H  
ATOM   3749  CA  VAL A 233       4.979  -5.163 -10.973  1.00 81.22           C  
ATOM   3750  HA  VAL A 233       5.219  -6.060 -10.402  1.00 81.22           H  
ATOM   3751  C   VAL A 233       6.040  -4.968 -12.041  1.00 81.22           C  
ATOM   3752  CB  VAL A 233       3.576  -5.331 -11.597  1.00 81.22           C  
ATOM   3753  HB  VAL A 233       3.316  -4.427 -12.147  1.00 81.22           H  
ATOM   3754  O   VAL A 233       6.049  -3.940 -12.720  1.00 81.22           O  
ATOM   3755  CG1 VAL A 233       3.508  -6.522 -12.563  1.00 81.22           C  
ATOM   3756 HG11 VAL A 233       3.810  -7.438 -12.054  1.00 81.22           H  
ATOM   3757 HG12 VAL A 233       4.172  -6.354 -13.411  1.00 81.22           H  
ATOM   3758 HG13 VAL A 233       2.493  -6.634 -12.944  1.00 81.22           H  
ATOM   3759  CG2 VAL A 233       2.509  -5.553 -10.515  1.00 81.22           C  
ATOM   3760 HG21 VAL A 233       1.537  -5.722 -10.978  1.00 81.22           H  
ATOM   3761 HG22 VAL A 233       2.775  -6.416  -9.904  1.00 81.22           H  
ATOM   3762 HG23 VAL A 233       2.436  -4.670  -9.879  1.00 81.22           H  
ATOM   3763  N   THR A 234       6.939  -5.934 -12.190  1.00 88.03           N  
ATOM   3764  H   THR A 234       6.919  -6.761 -11.611  1.00 88.03           H  
ATOM   3765  CA  THR A 234       7.932  -5.882 -13.258  1.00 88.03           C  
ATOM   3766  HA  THR A 234       8.374  -4.885 -13.275  1.00 88.03           H  
ATOM   3767  C   THR A 234       7.242  -6.124 -14.596  1.00 88.03           C  
ATOM   3768  CB  THR A 234       9.069  -6.889 -13.038  1.00 88.03           C  
ATOM   3769  HB  THR A 234       8.713  -7.895 -13.260  1.00 88.03           H  
ATOM   3770  O   THR A 234       6.381  -7.001 -14.729  1.00 88.03           O  
ATOM   3771  CG2 THR A 234      10.282  -6.571 -13.909  1.00 88.03           C  
ATOM   3772 HG21 THR A 234      10.564  -5.524 -13.794  1.00 88.03           H  
ATOM   3773 HG22 THR A 234      10.056  -6.768 -14.957  1.00 88.03           H  
ATOM   3774 HG23 THR A 234      11.126  -7.194 -13.613  1.00 88.03           H  
ATOM   3775  OG1 THR A 234       9.502  -6.876 -11.698  1.00 88.03           O  
ATOM   3776  HG1 THR A 234      10.015  -7.680 -11.586  1.00 88.03           H  
ATOM   3777  N   ALA A 235       7.626  -5.343 -15.592  1.00 90.41           N  
ATOM   3778  H   ALA A 235       8.280  -4.593 -15.415  1.00 90.41           H  
ATOM   3779  CA  ALA A 235       7.406  -5.653 -16.989  1.00 90.41           C  
ATOM   3780  HA  ALA A 235       7.223  -6.722 -17.095  1.00 90.41           H  
ATOM   3781  C   ALA A 235       8.677  -5.313 -17.774  1.00 90.41           C  
ATOM   3782  CB  ALA A 235       6.177  -4.892 -17.489  1.00 90.41           C  
ATOM   3783  HB1 ALA A 235       5.981  -5.197 -18.516  1.00 90.41           H  
ATOM   3784  HB2 ALA A 235       5.311  -5.133 -16.874  1.00 90.41           H  
ATOM   3785  HB3 ALA A 235       6.368  -3.819 -17.453  1.00 90.41           H  
ATOM   3786  O   ALA A 235       9.542  -4.594 -17.271  1.00 90.41           O  
ATOM   3787  N   ALA A 236       8.784  -5.826 -18.992  1.00 91.20           N  
ATOM   3788  H   ALA A 236       8.056  -6.434 -19.338  1.00 91.20           H  
ATOM   3789  CA  ALA A 236       9.826  -5.432 -19.921  1.00 91.20           C  
ATOM   3790  HA  ALA A 236      10.316  -4.547 -19.516  1.00 91.20           H  
ATOM   3791  C   ALA A 236       9.241  -5.016 -21.273  1.00 91.20           C  
ATOM   3792  CB  ALA A 236      10.885  -6.537 -20.027  1.00 91.20           C  
ATOM   3793  HB1 ALA A 236      10.456  -7.439 -20.463  1.00 91.20           H  
ATOM   3794  HB2 ALA A 236      11.280  -6.764 -19.037  1.00 91.20           H  
ATOM   3795  HB3 ALA A 236      11.706  -6.199 -20.660  1.00 91.20           H  
ATOM   3796  O   ALA A 236       8.117  -5.383 -21.629  1.00 91.20           O  
ATOM   3797  N   VAL A 237      10.024  -4.239 -22.008  1.00 92.04           N  
ATOM   3798  H   VAL A 237      10.905  -3.961 -21.600  1.00 92.04           H  
ATOM   3799  CA  VAL A 237       9.930  -4.081 -23.459  1.00 92.04           C  
ATOM   3800  HA  VAL A 237       9.076  -4.643 -23.835  1.00 92.04           H  
ATOM   3801  C   VAL A 237      11.180  -4.735 -24.038  1.00 92.04           C  
ATOM   3802  CB  VAL A 237       9.746  -2.594 -23.837  1.00 92.04           C  
ATOM   3803  HB  VAL A 237      10.058  -1.972 -22.998  1.00 92.04           H  
ATOM   3804  O   VAL A 237      12.271  -4.534 -23.499  1.00 92.04           O  
ATOM   3805  CG1 VAL A 237      10.538  -2.121 -25.057  1.00 92.04           C  
ATOM   3806 HG11 VAL A 237      11.609  -2.188 -24.864  1.00 92.04           H  
ATOM   3807 HG12 VAL A 237      10.307  -1.079 -25.278  1.00 92.04           H  
ATOM   3808 HG13 VAL A 237      10.299  -2.734 -25.927  1.00 92.04           H  
ATOM   3809  CG2 VAL A 237       8.254  -2.336 -24.090  1.00 92.04           C  
ATOM   3810 HG21 VAL A 237       7.906  -2.963 -24.910  1.00 92.04           H  
ATOM   3811 HG22 VAL A 237       7.680  -2.561 -23.190  1.00 92.04           H  
ATOM   3812 HG23 VAL A 237       8.104  -1.292 -24.367  1.00 92.04           H  
ATOM   3813  N   ILE A 238      11.002  -5.567 -25.063  1.00 92.71           N  
ATOM   3814  H   ILE A 238      10.068  -5.713 -25.417  1.00 92.71           H  
ATOM   3815  CA  ILE A 238      12.079  -6.310 -25.724  1.00 92.71           C  
ATOM   3816  HA  ILE A 238      13.038  -5.885 -25.425  1.00 92.71           H  
ATOM   3817  C   ILE A 238      11.925  -6.149 -27.232  1.00 92.71           C  
ATOM   3818  CB  ILE A 238      12.066  -7.805 -25.324  1.00 92.71           C  
ATOM   3819  HB  ILE A 238      11.109  -8.238 -25.618  1.00 92.71           H  
ATOM   3820  O   ILE A 238      10.887  -6.542 -27.761  1.00 92.71           O  
ATOM   3821  CG1 ILE A 238      12.206  -7.957 -23.791  1.00 92.71           C  
ATOM   3822 HG12 ILE A 238      11.327  -7.524 -23.314  1.00 92.71           H  
ATOM   3823 HG13 ILE A 238      13.082  -7.403 -23.452  1.00 92.71           H  
ATOM   3824  CG2 ILE A 238      13.176  -8.558 -26.081  1.00 92.71           C  
ATOM   3825 HG21 ILE A 238      14.151  -8.118 -25.866  1.00 92.71           H  
ATOM   3826 HG22 ILE A 238      13.014  -8.503 -27.157  1.00 92.71           H  
ATOM   3827 HG23 ILE A 238      13.182  -9.615 -25.816  1.00 92.71           H  
ATOM   3828  CD1 ILE A 238      12.319  -9.403 -23.300  1.00 92.71           C  
ATOM   3829 HD11 ILE A 238      12.186  -9.428 -22.218  1.00 92.71           H  
ATOM   3830 HD12 ILE A 238      13.300  -9.812 -23.541  1.00 92.71           H  
ATOM   3831 HD13 ILE A 238      11.550 -10.012 -23.775  1.00 92.71           H  
ATOM   3832  N   THR A 239      12.935  -5.599 -27.907  1.00 91.94           N  
ATOM   3833  H   THR A 239      13.774  -5.364 -27.397  1.00 91.94           H  
ATOM   3834  CA  THR A 239      12.953  -5.461 -29.374  1.00 91.94           C  
ATOM   3835  HA  THR A 239      11.948  -5.646 -29.754  1.00 91.94           H  
ATOM   3836  C   THR A 239      13.862  -6.511 -30.003  1.00 91.94           C  
ATOM   3837  CB  THR A 239      13.324  -4.040 -29.827  1.00 91.94           C  
ATOM   3838  HB  THR A 239      14.342  -3.806 -29.514  1.00 91.94           H  
ATOM   3839  O   THR A 239      14.936  -6.812 -29.482  1.00 91.94           O  
ATOM   3840  CG2 THR A 239      13.245  -3.832 -31.338  1.00 91.94           C  
ATOM   3841 HG21 THR A 239      14.054  -4.371 -31.830  1.00 91.94           H  
ATOM   3842 HG22 THR A 239      13.353  -2.773 -31.574  1.00 91.94           H  
ATOM   3843 HG23 THR A 239      12.291  -4.195 -31.719  1.00 91.94           H  
ATOM   3844  OG1 THR A 239      12.428  -3.115 -29.251  1.00 91.94           O  
ATOM   3845  HG1 THR A 239      12.931  -2.608 -28.610  1.00 91.94           H  
ATOM   3846  N   PHE A 240      13.420  -7.059 -31.129  1.00 92.46           N  
ATOM   3847  H   PHE A 240      12.541  -6.721 -31.493  1.00 92.46           H  
ATOM   3848  CA  PHE A 240      14.074  -8.083 -31.942  1.00 92.46           C  
ATOM   3849  HA  PHE A 240      14.973  -8.441 -31.440  1.00 92.46           H  
ATOM   3850  C   PHE A 240      14.476  -7.486 -33.305  1.00 92.46           C  
ATOM   3851  CB  PHE A 240      13.083  -9.252 -32.087  1.00 92.46           C  
ATOM   3852  HB2 PHE A 240      12.194  -8.902 -32.610  1.00 92.46           H  
ATOM   3853  HB3 PHE A 240      13.523 -10.039 -32.699  1.00 92.46           H  
ATOM   3854  O   PHE A 240      14.004  -6.402 -33.647  1.00 92.46           O  
ATOM   3855  CG  PHE A 240      12.672  -9.853 -30.755  1.00 92.46           C  
ATOM   3856  CD1 PHE A 240      13.505 -10.794 -30.125  1.00 92.46           C  
ATOM   3857  HD1 PHE A 240      14.423 -11.098 -30.604  1.00 92.46           H  
ATOM   3858  CD2 PHE A 240      11.497  -9.424 -30.111  1.00 92.46           C  
ATOM   3859  HD2 PHE A 240      10.864  -8.684 -30.578  1.00 92.46           H  
ATOM   3860  CE1 PHE A 240      13.155 -11.329 -28.873  1.00 92.46           C  
ATOM   3861  HE1 PHE A 240      13.798 -12.057 -28.402  1.00 92.46           H  
ATOM   3862  CE2 PHE A 240      11.164  -9.934 -28.845  1.00 92.46           C  
ATOM   3863  HE2 PHE A 240      10.285  -9.569 -28.335  1.00 92.46           H  
ATOM   3864  CZ  PHE A 240      11.980 -10.900 -28.233  1.00 92.46           C  
ATOM   3865  HZ  PHE A 240      11.717 -11.293 -27.262  1.00 92.46           H  
ATOM   3866  N   PRO A 241      15.336  -8.146 -34.101  1.00 91.33           N  
ATOM   3867  CA  PRO A 241      15.616  -7.695 -35.465  1.00 91.33           C  
ATOM   3868  HA  PRO A 241      15.896  -6.642 -35.459  1.00 91.33           H  
ATOM   3869  C   PRO A 241      14.411  -7.849 -36.411  1.00 91.33           C  
ATOM   3870  CB  PRO A 241      16.819  -8.527 -35.924  1.00 91.33           C  
ATOM   3871  HB2 PRO A 241      17.739  -7.992 -35.689  1.00 91.33           H  
ATOM   3872  HB3 PRO A 241      16.781  -8.756 -36.989  1.00 91.33           H  
ATOM   3873  O   PRO A 241      14.152  -6.952 -37.207  1.00 91.33           O  
ATOM   3874  CG  PRO A 241      16.738  -9.794 -35.069  1.00 91.33           C  
ATOM   3875  HG2 PRO A 241      17.713 -10.263 -34.940  1.00 91.33           H  
ATOM   3876  HG3 PRO A 241      16.030 -10.493 -35.512  1.00 91.33           H  
ATOM   3877  CD  PRO A 241      16.172  -9.285 -33.748  1.00 91.33           C  
ATOM   3878  HD2 PRO A 241      15.617 -10.080 -33.249  1.00 91.33           H  
ATOM   3879  HD3 PRO A 241      16.987  -8.944 -33.110  1.00 91.33           H  
ATOM   3880  N   ASP A 242      13.661  -8.954 -36.303  1.00 93.01           N  
ATOM   3881  H   ASP A 242      13.890  -9.614 -35.574  1.00 93.01           H  
ATOM   3882  CA  ASP A 242      12.749  -9.415 -37.359  1.00 93.01           C  
ATOM   3883  HA  ASP A 242      12.702  -8.658 -38.142  1.00 93.01           H  
ATOM   3884  C   ASP A 242      11.315  -9.672 -36.858  1.00 93.01           C  
ATOM   3885  CB  ASP A 242      13.308 -10.694 -38.005  1.00 93.01           C  
ATOM   3886  HB2 ASP A 242      13.236 -11.508 -37.284  1.00 93.01           H  
ATOM   3887  HB3 ASP A 242      12.690 -10.956 -38.864  1.00 93.01           H  
ATOM   3888  O   ASP A 242      11.106 -10.165 -35.744  1.00 93.01           O  
ATOM   3889  CG  ASP A 242      14.763 -10.557 -38.462  1.00 93.01           C  
ATOM   3890  OD1 ASP A 242      15.041  -9.713 -39.331  1.00 93.01           O  
ATOM   3891  OD2 ASP A 242      15.611 -11.297 -37.906  1.00 93.01           O  
ATOM   3892  N   HIS A 243      10.329  -9.407 -37.724  1.00 93.39           N  
ATOM   3893  H   HIS A 243      10.592  -9.031 -38.624  1.00 93.39           H  
ATOM   3894  CA  HIS A 243       8.891  -9.620 -37.476  1.00 93.39           C  
ATOM   3895  HA  HIS A 243       8.572  -8.982 -36.652  1.00 93.39           H  
ATOM   3896  C   HIS A 243       8.593 -11.081 -37.098  1.00 93.39           C  
ATOM   3897  CB  HIS A 243       8.129  -9.219 -38.754  1.00 93.39           C  
ATOM   3898  HB2 HIS A 243       8.191 -10.022 -39.489  1.00 93.39           H  
ATOM   3899  HB3 HIS A 243       8.620  -8.350 -39.191  1.00 93.39           H  
ATOM   3900  O   HIS A 243       7.959 -11.358 -36.080  1.00 93.39           O  
ATOM   3901  CG  HIS A 243       6.676  -8.853 -38.562  1.00 93.39           C  
ATOM   3902  CD2 HIS A 243       6.159  -7.596 -38.700  1.00 93.39           C  
ATOM   3903  HD2 HIS A 243       6.741  -6.718 -38.939  1.00 93.39           H  
ATOM   3904  ND1 HIS A 243       5.606  -9.692 -38.358  1.00 93.39           N  
ATOM   3905  HD1 HIS A 243       5.602 -10.699 -38.280  1.00 93.39           H  
ATOM   3906  CE1 HIS A 243       4.485  -8.953 -38.347  1.00 93.39           C  
ATOM   3907  HE1 HIS A 243       3.496  -9.364 -38.211  1.00 93.39           H  
ATOM   3908  NE2 HIS A 243       4.768  -7.651 -38.555  1.00 93.39           N  
ATOM   3909  N   GLU A 244       9.168 -12.012 -37.864  1.00 93.23           N  
ATOM   3910  H   GLU A 244       9.655 -11.699 -38.691  1.00 93.23           H  
ATOM   3911  CA  GLU A 244       9.041 -13.462 -37.696  1.00 93.23           C  
ATOM   3912  HA  GLU A 244       7.999 -13.758 -37.816  1.00 93.23           H  
ATOM   3913  C   GLU A 244       9.527 -13.926 -36.313  1.00 93.23           C  
ATOM   3914  CB  GLU A 244       9.892 -14.151 -38.777  1.00 93.23           C  
ATOM   3915  HB2 GLU A 244       9.829 -15.230 -38.640  1.00 93.23           H  
ATOM   3916  HB3 GLU A 244      10.928 -13.846 -38.630  1.00 93.23           H  
ATOM   3917  O   GLU A 244       8.901 -14.780 -35.682  1.00 93.23           O  
ATOM   3918  CG  GLU A 244       9.464 -13.806 -40.217  1.00 93.23           C  
ATOM   3919  HG2 GLU A 244       8.471 -14.220 -40.392  1.00 93.23           H  
ATOM   3920  HG3 GLU A 244       9.399 -12.723 -40.325  1.00 93.23           H  
ATOM   3921  CD  GLU A 244      10.440 -14.326 -41.286  1.00 93.23           C  
ATOM   3922  OE1 GLU A 244      10.134 -14.110 -42.479  1.00 93.23           O  
ATOM   3923  OE2 GLU A 244      11.495 -14.887 -40.910  1.00 93.23           O  
ATOM   3924  N   ARG A 245      10.614 -13.332 -35.794  1.00 92.59           N  
ATOM   3925  H   ARG A 245      11.039 -12.589 -36.331  1.00 92.59           H  
ATOM   3926  CA  ARG A 245      11.132 -13.636 -34.448  1.00 92.59           C  
ATOM   3927  HA  ARG A 245      11.123 -14.718 -34.311  1.00 92.59           H  
ATOM   3928  C   ARG A 245      10.227 -13.075 -33.361  1.00 92.59           C  
ATOM   3929  CB  ARG A 245      12.568 -13.125 -34.260  1.00 92.59           C  
ATOM   3930  HB2 ARG A 245      12.608 -12.057 -34.476  1.00 92.59           H  
ATOM   3931  HB3 ARG A 245      12.857 -13.272 -33.220  1.00 92.59           H  
ATOM   3932  O   ARG A 245      10.011 -13.755 -32.362  1.00 92.59           O  
ATOM   3933  CG  ARG A 245      13.572 -13.864 -35.152  1.00 92.59           C  
ATOM   3934  HG2 ARG A 245      13.476 -14.940 -35.005  1.00 92.59           H  
ATOM   3935  HG3 ARG A 245      13.343 -13.638 -36.193  1.00 92.59           H  
ATOM   3936  CD  ARG A 245      15.014 -13.442 -34.826  1.00 92.59           C  
ATOM   3937  HD2 ARG A 245      15.479 -14.178 -34.171  1.00 92.59           H  
ATOM   3938  HD3 ARG A 245      14.999 -12.489 -34.297  1.00 92.59           H  
ATOM   3939  NE  ARG A 245      15.796 -13.258 -36.054  1.00 92.59           N  
ATOM   3940  HE  ARG A 245      15.733 -12.355 -36.503  1.00 92.59           H  
ATOM   3941  NH1 ARG A 245      16.494 -15.407 -36.483  1.00 92.59           N  
ATOM   3942 HH11 ARG A 245      16.173 -15.693 -35.569  1.00 92.59           H  
ATOM   3943 HH12 ARG A 245      16.870 -16.076 -37.140  1.00 92.59           H  
ATOM   3944  NH2 ARG A 245      16.736 -13.781 -38.014  1.00 92.59           N  
ATOM   3945 HH21 ARG A 245      17.039 -14.432 -38.723  1.00 92.59           H  
ATOM   3946 HH22 ARG A 245      16.494 -12.833 -38.266  1.00 92.59           H  
ATOM   3947  CZ  ARG A 245      16.346 -14.160 -36.835  1.00 92.59           C  
ATOM   3948  N   GLN A 246       9.665 -11.880 -33.560  1.00 92.23           N  
ATOM   3949  H   GLN A 246       9.882 -11.386 -34.414  1.00 92.23           H  
ATOM   3950  CA  GLN A 246       8.664 -11.320 -32.651  1.00 92.23           C  
ATOM   3951  HA  GLN A 246       9.087 -11.327 -31.646  1.00 92.23           H  
ATOM   3952  C   GLN A 246       7.398 -12.196 -32.602  1.00 92.23           C  
ATOM   3953  CB  GLN A 246       8.385  -9.850 -33.029  1.00 92.23           C  
ATOM   3954  HB2 GLN A 246       8.079  -9.772 -34.072  1.00 92.23           H  
ATOM   3955  HB3 GLN A 246       9.323  -9.303 -32.936  1.00 92.23           H  
ATOM   3956  O   GLN A 246       6.880 -12.441 -31.518  1.00 92.23           O  
ATOM   3957  CG  GLN A 246       7.347  -9.174 -32.104  1.00 92.23           C  
ATOM   3958  HG2 GLN A 246       7.776  -8.239 -31.745  1.00 92.23           H  
ATOM   3959  HG3 GLN A 246       7.169  -9.803 -31.231  1.00 92.23           H  
ATOM   3960  CD  GLN A 246       5.984  -8.841 -32.719  1.00 92.23           C  
ATOM   3961  NE2 GLN A 246       5.525  -9.513 -33.750  1.00 92.23           N  
ATOM   3962 HE21 GLN A 246       6.094 -10.188 -34.242  1.00 92.23           H  
ATOM   3963 HE22 GLN A 246       4.639  -9.223 -34.138  1.00 92.23           H  
ATOM   3964  OE1 GLN A 246       5.272  -7.982 -32.223  1.00 92.23           O  
ATOM   3965  N   GLU A 247       6.923 -12.723 -33.731  1.00 92.27           N  
ATOM   3966  H   GLU A 247       7.363 -12.483 -34.608  1.00 92.27           H  
ATOM   3967  CA  GLU A 247       5.733 -13.590 -33.771  1.00 92.27           C  
ATOM   3968  HA  GLU A 247       4.965 -13.159 -33.129  1.00 92.27           H  
ATOM   3969  C   GLU A 247       6.013 -14.989 -33.199  1.00 92.27           C  
ATOM   3970  CB  GLU A 247       5.161 -13.625 -35.198  1.00 92.27           C  
ATOM   3971  HB2 GLU A 247       4.371 -14.373 -35.257  1.00 92.27           H  
ATOM   3972  HB3 GLU A 247       5.951 -13.880 -35.904  1.00 92.27           H  
ATOM   3973  O   GLU A 247       5.258 -15.471 -32.354  1.00 92.27           O  
ATOM   3974  CG  GLU A 247       4.572 -12.243 -35.522  1.00 92.27           C  
ATOM   3975  HG2 GLU A 247       5.347 -11.488 -35.388  1.00 92.27           H  
ATOM   3976  HG3 GLU A 247       3.773 -12.027 -34.812  1.00 92.27           H  
ATOM   3977  CD  GLU A 247       4.057 -12.096 -36.952  1.00 92.27           C  
ATOM   3978  OE1 GLU A 247       2.909 -11.622 -37.101  1.00 92.27           O  
ATOM   3979  OE2 GLU A 247       4.871 -12.291 -37.882  1.00 92.27           O  
ATOM   3980  N   SER A 248       7.158 -15.588 -33.535  1.00 92.05           N  
ATOM   3981  H   SER A 248       7.735 -15.150 -34.239  1.00 92.05           H  
ATOM   3982  CA  SER A 248       7.586 -16.886 -32.989  1.00 92.05           C  
ATOM   3983  HA  SER A 248       6.812 -17.627 -33.192  1.00 92.05           H  
ATOM   3984  C   SER A 248       7.790 -16.831 -31.468  1.00 92.05           C  
ATOM   3985  CB  SER A 248       8.885 -17.346 -33.660  1.00 92.05           C  
ATOM   3986  HB2 SER A 248       9.688 -16.650 -33.418  1.00 92.05           H  
ATOM   3987  HB3 SER A 248       9.149 -18.333 -33.282  1.00 92.05           H  
ATOM   3988  O   SER A 248       7.363 -17.729 -30.742  1.00 92.05           O  
ATOM   3989  OG  SER A 248       8.751 -17.423 -35.063  1.00 92.05           O  
ATOM   3990  HG  SER A 248       8.720 -16.534 -35.423  1.00 92.05           H  
ATOM   3991  N   ALA A 249       8.378 -15.744 -30.955  1.00 90.26           N  
ATOM   3992  H   ALA A 249       8.741 -15.043 -31.585  1.00 90.26           H  
ATOM   3993  CA  ALA A 249       8.512 -15.512 -29.518  1.00 90.26           C  
ATOM   3994  HA  ALA A 249       8.941 -16.406 -29.064  1.00 90.26           H  
ATOM   3995  C   ALA A 249       7.159 -15.247 -28.827  1.00 90.26           C  
ATOM   3996  CB  ALA A 249       9.490 -14.353 -29.305  1.00 90.26           C  
ATOM   3997  HB1 ALA A 249       9.117 -13.459 -29.805  1.00 90.26           H  
ATOM   3998  HB2 ALA A 249       9.608 -14.156 -28.239  1.00 90.26           H  
ATOM   3999  HB3 ALA A 249      10.460 -14.608 -29.730  1.00 90.26           H  
ATOM   4000  O   ALA A 249       7.015 -15.546 -27.639  1.00 90.26           O  
ATOM   4001  N   LEU A 250       6.154 -14.717 -29.538  1.00 90.39           N  
ATOM   4002  H   LEU A 250       6.314 -14.501 -30.512  1.00 90.39           H  
ATOM   4003  CA  LEU A 250       4.799 -14.555 -29.006  1.00 90.39           C  
ATOM   4004  HA  LEU A 250       4.883 -14.178 -27.986  1.00 90.39           H  
ATOM   4005  C   LEU A 250       4.058 -15.892 -28.886  1.00 90.39           C  
ATOM   4006  CB  LEU A 250       3.993 -13.543 -29.849  1.00 90.39           C  
ATOM   4007  HB2 LEU A 250       2.931 -13.683 -29.650  1.00 90.39           H  
ATOM   4008  HB3 LEU A 250       4.150 -13.758 -30.906  1.00 90.39           H  
ATOM   4009  O   LEU A 250       3.400 -16.102 -27.868  1.00 90.39           O  
ATOM   4010  CG  LEU A 250       4.342 -12.068 -29.582  1.00 90.39           C  
ATOM   4011  HG  LEU A 250       5.422 -11.929 -29.606  1.00 90.39           H  
ATOM   4012  CD1 LEU A 250       3.704 -11.160 -30.633  1.00 90.39           C  
ATOM   4013 HD11 LEU A 250       2.620 -11.276 -30.636  1.00 90.39           H  
ATOM   4014 HD12 LEU A 250       4.088 -11.431 -31.616  1.00 90.39           H  
ATOM   4015 HD13 LEU A 250       3.977 -10.122 -30.447  1.00 90.39           H  
ATOM   4016  CD2 LEU A 250       3.841 -11.604 -28.213  1.00 90.39           C  
ATOM   4017 HD21 LEU A 250       4.331 -12.201 -27.443  1.00 90.39           H  
ATOM   4018 HD22 LEU A 250       2.760 -11.728 -28.152  1.00 90.39           H  
ATOM   4019 HD23 LEU A 250       4.118 -10.559 -28.078  1.00 90.39           H  
ATOM   4020  N   GLU A 251       4.165 -16.802 -29.855  1.00 90.58           N  
ATOM   4021  H   GLU A 251       4.674 -16.569 -30.696  1.00 90.58           H  
ATOM   4022  CA  GLU A 251       3.486 -18.103 -29.777  1.00 90.58           C  
ATOM   4023  HA  GLU A 251       2.488 -17.941 -29.369  1.00 90.58           H  
ATOM   4024  C   GLU A 251       4.192 -19.067 -28.807  1.00 90.58           C  
ATOM   4025  CB  GLU A 251       3.281 -18.687 -31.184  1.00 90.58           C  
ATOM   4026  HB2 GLU A 251       2.737 -17.951 -31.775  1.00 90.58           H  
ATOM   4027  HB3 GLU A 251       4.245 -18.873 -31.659  1.00 90.58           H  
ATOM   4028  O   GLU A 251       3.599 -19.480 -27.801  1.00 90.58           O  
ATOM   4029  CG  GLU A 251       2.466 -19.988 -31.125  1.00 90.58           C  
ATOM   4030  HG2 GLU A 251       1.782 -19.943 -30.278  1.00 90.58           H  
ATOM   4031  HG3 GLU A 251       3.141 -20.827 -30.954  1.00 90.58           H  
ATOM   4032  CD  GLU A 251       1.652 -20.207 -32.405  1.00 90.58           C  
ATOM   4033  OE1 GLU A 251       0.413 -20.036 -32.319  1.00 90.58           O  
ATOM   4034  OE2 GLU A 251       2.268 -20.540 -33.439  1.00 90.58           O  
ATOM   4035  N   SER A 252       5.480 -19.348 -29.035  1.00 88.38           N  
ATOM   4036  H   SER A 252       5.918 -18.976 -29.866  1.00 88.38           H  
ATOM   4037  CA  SER A 252       6.255 -20.312 -28.242  1.00 88.38           C  
ATOM   4038  HA  SER A 252       5.776 -21.289 -28.306  1.00 88.38           H  
ATOM   4039  C   SER A 252       6.344 -19.924 -26.764  1.00 88.38           C  
ATOM   4040  CB  SER A 252       7.679 -20.437 -28.805  1.00 88.38           C  
ATOM   4041  HB2 SER A 252       8.157 -19.457 -28.812  1.00 88.38           H  
ATOM   4042  HB3 SER A 252       8.263 -21.108 -28.176  1.00 88.38           H  
ATOM   4043  O   SER A 252       6.090 -20.741 -25.876  1.00 88.38           O  
ATOM   4044  OG  SER A 252       7.645 -20.951 -30.117  1.00 88.38           O  
ATOM   4045  HG  SER A 252       8.497 -20.788 -30.528  1.00 88.38           H  
ATOM   4046  N   LEU A 253       6.703 -18.668 -26.466  1.00 86.30           N  
ATOM   4047  H   LEU A 253       6.848 -18.017 -27.225  1.00 86.30           H  
ATOM   4048  CA  LEU A 253       7.122 -18.290 -25.112  1.00 86.30           C  
ATOM   4049  HA  LEU A 253       7.459 -19.191 -24.600  1.00 86.30           H  
ATOM   4050  C   LEU A 253       6.008 -17.709 -24.233  1.00 86.30           C  
ATOM   4051  CB  LEU A 253       8.325 -17.339 -25.160  1.00 86.30           C  
ATOM   4052  HB2 LEU A 253       8.657 -17.204 -24.131  1.00 86.30           H  
ATOM   4053  HB3 LEU A 253       7.993 -16.368 -25.528  1.00 86.30           H  
ATOM   4054  O   LEU A 253       6.187 -17.649 -23.012  1.00 86.30           O  
ATOM   4055  CG  LEU A 253       9.549 -17.783 -25.980  1.00 86.30           C  
ATOM   4056  HG  LEU A 253       9.289 -17.845 -27.037  1.00 86.30           H  
ATOM   4057  CD1 LEU A 253      10.622 -16.711 -25.794  1.00 86.30           C  
ATOM   4058 HD11 LEU A 253      10.831 -16.552 -24.736  1.00 86.30           H  
ATOM   4059 HD12 LEU A 253      11.550 -17.023 -26.272  1.00 86.30           H  
ATOM   4060 HD13 LEU A 253      10.281 -15.786 -26.259  1.00 86.30           H  
ATOM   4061  CD2 LEU A 253      10.101 -19.129 -25.518  1.00 86.30           C  
ATOM   4062 HD21 LEU A 253      10.330 -19.105 -24.452  1.00 86.30           H  
ATOM   4063 HD22 LEU A 253       9.384 -19.921 -25.734  1.00 86.30           H  
ATOM   4064 HD23 LEU A 253      11.016 -19.360 -26.063  1.00 86.30           H  
ATOM   4065  N   SER A 254       4.867 -17.288 -24.795  1.00 84.37           N  
ATOM   4066  H   SER A 254       4.766 -17.366 -25.797  1.00 84.37           H  
ATOM   4067  CA  SER A 254       3.767 -16.704 -24.003  1.00 84.37           C  
ATOM   4068  HA  SER A 254       4.201 -15.974 -23.320  1.00 84.37           H  
ATOM   4069  C   SER A 254       3.025 -17.728 -23.138  1.00 84.37           C  
ATOM   4070  CB  SER A 254       2.773 -15.961 -24.893  1.00 84.37           C  
ATOM   4071  HB2 SER A 254       2.070 -15.421 -24.258  1.00 84.37           H  
ATOM   4072  HB3 SER A 254       3.307 -15.238 -25.509  1.00 84.37           H  
ATOM   4073  O   SER A 254       2.474 -17.366 -22.094  1.00 84.37           O  
ATOM   4074  OG  SER A 254       2.047 -16.849 -25.709  1.00 84.37           O  
ATOM   4075  HG  SER A 254       2.432 -16.812 -26.588  1.00 84.37           H  
ATOM   4076  N   ASN A 255       3.064 -18.999 -23.544  1.00 83.91           N  
ATOM   4077  H   ASN A 255       3.471 -19.174 -24.452  1.00 83.91           H  
ATOM   4078  CA  ASN A 255       2.524 -20.140 -22.812  1.00 83.91           C  
ATOM   4079  HA  ASN A 255       1.568 -19.864 -22.367  1.00 83.91           H  
ATOM   4080  C   ASN A 255       3.441 -20.602 -21.661  1.00 83.91           C  
ATOM   4081  CB  ASN A 255       2.280 -21.264 -23.836  1.00 83.91           C  
ATOM   4082  HB2 ASN A 255       2.012 -22.180 -23.311  1.00 83.91           H  
ATOM   4083  HB3 ASN A 255       3.183 -21.456 -24.415  1.00 83.91           H  
ATOM   4084  O   ASN A 255       2.971 -21.209 -20.696  1.00 83.91           O  
ATOM   4085  CG  ASN A 255       1.129 -20.926 -24.769  1.00 83.91           C  
ATOM   4086  ND2 ASN A 255       1.383 -20.606 -26.018  1.00 83.91           N  
ATOM   4087 HD21 ASN A 255       0.594 -20.392 -26.611  1.00 83.91           H  
ATOM   4088 HD22 ASN A 255       2.316 -20.552 -26.403  1.00 83.91           H  
ATOM   4089  OD1 ASN A 255      -0.017 -20.907 -24.351  1.00 83.91           O  
ATOM   4090  N   LEU A 256       4.746 -20.317 -21.740  1.00 85.33           N  
ATOM   4091  H   LEU A 256       5.066 -19.748 -22.511  1.00 85.33           H  
ATOM   4092  CA  LEU A 256       5.754 -20.895 -20.851  1.00 85.33           C  
ATOM   4093  HA  LEU A 256       5.402 -21.902 -20.626  1.00 85.33           H  
ATOM   4094  C   LEU A 256       5.884 -20.154 -19.494  1.00 85.33           C  
ATOM   4095  CB  LEU A 256       7.088 -21.038 -21.609  1.00 85.33           C  
ATOM   4096  HB2 LEU A 256       7.887 -21.239 -20.895  1.00 85.33           H  
ATOM   4097  HB3 LEU A 256       7.305 -20.090 -22.100  1.00 85.33           H  
ATOM   4098  O   LEU A 256       5.728 -18.930 -19.407  1.00 85.33           O  
ATOM   4099  CG  LEU A 256       7.107 -22.143 -22.686  1.00 85.33           C  
ATOM   4100  HG  LEU A 256       6.296 -21.973 -23.394  1.00 85.33           H  
ATOM   4101  CD1 LEU A 256       8.436 -22.092 -23.436  1.00 85.33           C  
ATOM   4102 HD11 LEU A 256       8.428 -22.818 -24.248  1.00 85.33           H  
ATOM   4103 HD12 LEU A 256       8.575 -21.103 -23.874  1.00 85.33           H  
ATOM   4104 HD13 LEU A 256       9.269 -22.308 -22.767  1.00 85.33           H  
ATOM   4105  CD2 LEU A 256       6.965 -23.548 -22.091  1.00 85.33           C  
ATOM   4106 HD21 LEU A 256       7.730 -23.718 -21.333  1.00 85.33           H  
ATOM   4107 HD22 LEU A 256       5.972 -23.684 -21.664  1.00 85.33           H  
ATOM   4108 HD23 LEU A 256       7.086 -24.284 -22.886  1.00 85.33           H  
ATOM   4109  N   PRO A 257       6.163 -20.878 -18.388  1.00 84.66           N  
ATOM   4110  CA  PRO A 257       6.069 -20.338 -17.031  1.00 84.66           C  
ATOM   4111  HA  PRO A 257       5.280 -19.587 -16.995  1.00 84.66           H  
ATOM   4112  C   PRO A 257       7.374 -19.671 -16.554  1.00 84.66           C  
ATOM   4113  CB  PRO A 257       5.632 -21.539 -16.181  1.00 84.66           C  
ATOM   4114  HB2 PRO A 257       5.880 -21.433 -15.125  1.00 84.66           H  
ATOM   4115  HB3 PRO A 257       4.559 -21.694 -16.297  1.00 84.66           H  
ATOM   4116  O   PRO A 257       7.988 -20.131 -15.588  1.00 84.66           O  
ATOM   4117  CG  PRO A 257       6.385 -22.693 -16.842  1.00 84.66           C  
ATOM   4118  HG2 PRO A 257       7.425 -22.696 -16.517  1.00 84.66           H  
ATOM   4119  HG3 PRO A 257       5.915 -23.655 -16.636  1.00 84.66           H  
ATOM   4120  CD  PRO A 257       6.304 -22.331 -18.324  1.00 84.66           C  
ATOM   4121  HD2 PRO A 257       5.420 -22.807 -18.748  1.00 84.66           H  
ATOM   4122  HD3 PRO A 257       7.199 -22.666 -18.850  1.00 84.66           H  
ATOM   4123  N   PHE A 258       7.795 -18.574 -17.198  1.00 83.71           N  
ATOM   4124  H   PHE A 258       7.266 -18.294 -18.011  1.00 83.71           H  
ATOM   4125  CA  PHE A 258       8.978 -17.771 -16.830  1.00 83.71           C  
ATOM   4126  HA  PHE A 258       9.858 -18.233 -17.278  1.00 83.71           H  
ATOM   4127  C   PHE A 258       9.195 -17.653 -15.307  1.00 83.71           C  
ATOM   4128  CB  PHE A 258       8.833 -16.356 -17.412  1.00 83.71           C  
ATOM   4129  HB2 PHE A 258       8.687 -16.427 -18.490  1.00 83.71           H  
ATOM   4130  HB3 PHE A 258       7.938 -15.902 -16.987  1.00 83.71           H  
ATOM   4131  O   PHE A 258       8.368 -17.084 -14.589  1.00 83.71           O  
ATOM   4132  CG  PHE A 258      10.025 -15.452 -17.129  1.00 83.71           C  
ATOM   4133  CD1 PHE A 258      10.123 -14.717 -15.930  1.00 83.71           C  
ATOM   4134  HD1 PHE A 258       9.318 -14.756 -15.211  1.00 83.71           H  
ATOM   4135  CD2 PHE A 258      11.068 -15.378 -18.064  1.00 83.71           C  
ATOM   4136  HD2 PHE A 258      10.983 -15.916 -18.996  1.00 83.71           H  
ATOM   4137  CE1 PHE A 258      11.273 -13.947 -15.661  1.00 83.71           C  
ATOM   4138  HE1 PHE A 258      11.362 -13.387 -14.743  1.00 83.71           H  
ATOM   4139  CE2 PHE A 258      12.213 -14.610 -17.802  1.00 83.71           C  
ATOM   4140  HE2 PHE A 258      13.013 -14.568 -18.526  1.00 83.71           H  
ATOM   4141  CZ  PHE A 258      12.316 -13.895 -16.601  1.00 83.71           C  
ATOM   4142  HZ  PHE A 258      13.197 -13.299 -16.417  1.00 83.71           H  
ATOM   4143  N   ASN A 259      10.326 -18.164 -14.799  1.00 81.74           N  
ATOM   4144  H   ASN A 259      10.966 -18.617 -15.436  1.00 81.74           H  
ATOM   4145  CA  ASN A 259      10.665 -18.160 -13.365  1.00 81.74           C  
ATOM   4146  HA  ASN A 259      11.452 -18.901 -13.224  1.00 81.74           H  
ATOM   4147  C   ASN A 259       9.511 -18.657 -12.451  1.00 81.74           C  
ATOM   4148  CB  ASN A 259      11.269 -16.791 -12.987  1.00 81.74           C  
ATOM   4149  HB2 ASN A 259      10.773 -15.988 -13.532  1.00 81.74           H  
ATOM   4150  HB3 ASN A 259      11.137 -16.610 -11.920  1.00 81.74           H  
ATOM   4151  O   ASN A 259       9.218 -18.081 -11.396  1.00 81.74           O  
ATOM   4152  CG  ASN A 259      12.764 -16.745 -13.232  1.00 81.74           C  
ATOM   4153  ND2 ASN A 259      13.223 -16.295 -14.377  1.00 81.74           N  
ATOM   4154 HD21 ASN A 259      14.228 -16.277 -14.476  1.00 81.74           H  
ATOM   4155 HD22 ASN A 259      12.615 -15.959 -15.111  1.00 81.74           H  
ATOM   4156  OD1 ASN A 259      13.530 -17.125 -12.369  1.00 81.74           O  
ATOM   4157  N   GLY A 260       8.825 -19.720 -12.891  1.00 83.63           N  
ATOM   4158  H   GLY A 260       9.041 -20.069 -13.814  1.00 83.63           H  
ATOM   4159  CA  GLY A 260       7.702 -20.357 -12.197  1.00 83.63           C  
ATOM   4160  HA2 GLY A 260       7.530 -21.333 -12.652  1.00 83.63           H  
ATOM   4161  HA3 GLY A 260       7.959 -20.506 -11.149  1.00 83.63           H  
ATOM   4162  C   GLY A 260       6.388 -19.572 -12.268  1.00 83.63           C  
ATOM   4163  O   GLY A 260       5.574 -19.670 -11.349  1.00 83.63           O  
ATOM   4164  N   ARG A 261       6.194 -18.714 -13.283  1.00 83.68           N  
ATOM   4165  H   ARG A 261       6.921 -18.636 -13.981  1.00 83.68           H  
ATOM   4166  CA  ARG A 261       5.055 -17.779 -13.365  1.00 83.68           C  
ATOM   4167  HA  ARG A 261       4.229 -18.181 -12.777  1.00 83.68           H  
ATOM   4168  C   ARG A 261       4.565 -17.592 -14.792  1.00 83.68           C  
ATOM   4169  CB  ARG A 261       5.453 -16.402 -12.804  1.00 83.68           C  
ATOM   4170  HB2 ARG A 261       4.595 -15.733 -12.854  1.00 83.68           H  
ATOM   4171  HB3 ARG A 261       6.252 -15.982 -13.416  1.00 83.68           H  
ATOM   4172  O   ARG A 261       5.349 -17.328 -15.693  1.00 83.68           O  
ATOM   4173  CG  ARG A 261       5.931 -16.496 -11.354  1.00 83.68           C  
ATOM   4174  HG2 ARG A 261       5.130 -16.893 -10.730  1.00 83.68           H  
ATOM   4175  HG3 ARG A 261       6.786 -17.169 -11.299  1.00 83.68           H  
ATOM   4176  CD  ARG A 261       6.392 -15.154 -10.804  1.00 83.68           C  
ATOM   4177  HD2 ARG A 261       5.531 -14.491 -10.717  1.00 83.68           H  
ATOM   4178  HD3 ARG A 261       7.110 -14.721 -11.500  1.00 83.68           H  
ATOM   4179  NE  ARG A 261       7.051 -15.397  -9.511  1.00 83.68           N  
ATOM   4180  HE  ARG A 261       7.688 -16.181  -9.514  1.00 83.68           H  
ATOM   4181  NH1 ARG A 261       6.041 -13.768  -8.254  1.00 83.68           N  
ATOM   4182 HH11 ARG A 261       5.578 -13.456  -9.096  1.00 83.68           H  
ATOM   4183 HH12 ARG A 261       5.836 -13.371  -7.348  1.00 83.68           H  
ATOM   4184  NH2 ARG A 261       7.400 -15.255  -7.278  1.00 83.68           N  
ATOM   4185 HH21 ARG A 261       7.214 -14.855  -6.369  1.00 83.68           H  
ATOM   4186 HH22 ARG A 261       7.975 -16.082  -7.347  1.00 83.68           H  
ATOM   4187  CZ  ARG A 261       6.827 -14.805  -8.357  1.00 83.68           C  
ATOM   4188  N   THR A 262       3.248 -17.604 -14.978  1.00 87.16           N  
ATOM   4189  H   THR A 262       2.641 -17.928 -14.239  1.00 87.16           H  
ATOM   4190  CA  THR A 262       2.624 -17.269 -16.263  1.00 87.16           C  
ATOM   4191  HA  THR A 262       3.137 -17.828 -17.046  1.00 87.16           H  
ATOM   4192  C   THR A 262       2.789 -15.773 -16.560  1.00 87.16           C  
ATOM   4193  CB  THR A 262       1.139 -17.677 -16.293  1.00 87.16           C  
ATOM   4194  HB  THR A 262       0.524 -16.865 -15.905  1.00 87.16           H  
ATOM   4195  O   THR A 262       2.010 -14.928 -16.107  1.00 87.16           O  
ATOM   4196  CG2 THR A 262       0.680 -18.022 -17.707  1.00 87.16           C  
ATOM   4197 HG21 THR A 262       1.237 -18.878 -18.088  1.00 87.16           H  
ATOM   4198 HG22 THR A 262       0.857 -17.180 -18.376  1.00 87.16           H  
ATOM   4199 HG23 THR A 262      -0.383 -18.262 -17.704  1.00 87.16           H  
ATOM   4200  OG1 THR A 262       0.898 -18.807 -15.486  1.00 87.16           O  
ATOM   4201  HG1 THR A 262       0.991 -19.584 -16.043  1.00 87.16           H  
ATOM   4202  N   VAL A 263       3.808 -15.426 -17.343  1.00 89.43           N  
ATOM   4203  H   VAL A 263       4.450 -16.157 -17.616  1.00 89.43           H  
ATOM   4204  CA  VAL A 263       3.963 -14.113 -17.993  1.00 89.43           C  
ATOM   4205  HA  VAL A 263       3.998 -13.338 -17.228  1.00 89.43           H  
ATOM   4206  C   VAL A 263       2.746 -13.816 -18.885  1.00 89.43           C  
ATOM   4207  CB  VAL A 263       5.317 -14.109 -18.739  1.00 89.43           C  
ATOM   4208  HB  VAL A 263       5.539 -15.122 -19.075  1.00 89.43           H  
ATOM   4209  O   VAL A 263       1.978 -14.717 -19.211  1.00 89.43           O  
ATOM   4210  CG1 VAL A 263       5.435 -13.201 -19.963  1.00 89.43           C  
ATOM   4211 HG11 VAL A 263       5.272 -12.156 -19.700  1.00 89.43           H  
ATOM   4212 HG12 VAL A 263       6.435 -13.310 -20.382  1.00 89.43           H  
ATOM   4213 HG13 VAL A 263       4.727 -13.520 -20.728  1.00 89.43           H  
ATOM   4214  CG2 VAL A 263       6.397 -13.680 -17.742  1.00 89.43           C  
ATOM   4215 HG21 VAL A 263       7.378 -13.780 -18.205  1.00 89.43           H  
ATOM   4216 HG22 VAL A 263       6.359 -14.315 -16.857  1.00 89.43           H  
ATOM   4217 HG23 VAL A 263       6.243 -12.642 -17.447  1.00 89.43           H  
ATOM   4218  N   ARG A 264       2.484 -12.552 -19.238  1.00 89.48           N  
ATOM   4219  H   ARG A 264       3.144 -11.853 -18.927  1.00 89.48           H  
ATOM   4220  CA  ARG A 264       1.723 -12.247 -20.467  1.00 89.48           C  
ATOM   4221  HA  ARG A 264       1.422 -13.184 -20.936  1.00 89.48           H  
ATOM   4222  C   ARG A 264       2.668 -11.575 -21.450  1.00 89.48           C  
ATOM   4223  CB  ARG A 264       0.438 -11.405 -20.244  1.00 89.48           C  
ATOM   4224  HB2 ARG A 264       0.667 -10.514 -19.659  1.00 89.48           H  
ATOM   4225  HB3 ARG A 264      -0.307 -12.007 -19.723  1.00 89.48           H  
ATOM   4226  O   ARG A 264       3.333 -10.619 -21.070  1.00 89.48           O  
ATOM   4227  CG  ARG A 264      -0.101 -10.988 -21.633  1.00 89.48           C  
ATOM   4228  HG2 ARG A 264       0.609 -10.277 -22.057  1.00 89.48           H  
ATOM   4229  HG3 ARG A 264      -0.111 -11.882 -22.256  1.00 89.48           H  
ATOM   4230  CD  ARG A 264      -1.463 -10.323 -21.822  1.00 89.48           C  
ATOM   4231  HD2 ARG A 264      -2.248 -10.993 -21.471  1.00 89.48           H  
ATOM   4232  HD3 ARG A 264      -1.493  -9.382 -21.273  1.00 89.48           H  
ATOM   4233  NE  ARG A 264      -1.612 -10.078 -23.273  1.00 89.48           N  
ATOM   4234  HE  ARG A 264      -0.856 -10.425 -23.847  1.00 89.48           H  
ATOM   4235  NH1 ARG A 264      -3.635  -8.982 -23.363  1.00 89.48           N  
ATOM   4236 HH11 ARG A 264      -4.374  -8.602 -23.937  1.00 89.48           H  
ATOM   4237 HH12 ARG A 264      -3.736  -9.075 -22.362  1.00 89.48           H  
ATOM   4238  NH2 ARG A 264      -2.521  -9.431 -25.244  1.00 89.48           N  
ATOM   4239 HH21 ARG A 264      -3.254  -9.014 -25.799  1.00 89.48           H  
ATOM   4240 HH22 ARG A 264      -1.743  -9.858 -25.725  1.00 89.48           H  
ATOM   4241  CZ  ARG A 264      -2.588  -9.496 -23.946  1.00 89.48           C  
ATOM   4242  N   MET A 265       2.608 -11.992 -22.708  1.00 90.68           N  
ATOM   4243  H   MET A 265       2.037 -12.793 -22.937  1.00 90.68           H  
ATOM   4244  CA  MET A 265       3.189 -11.260 -23.828  1.00 90.68           C  
ATOM   4245  HA  MET A 265       3.796 -10.438 -23.447  1.00 90.68           H  
ATOM   4246  C   MET A 265       2.101 -10.628 -24.712  1.00 90.68           C  
ATOM   4247  CB  MET A 265       4.142 -12.173 -24.605  1.00 90.68           C  
ATOM   4248  HB2 MET A 265       4.687 -11.572 -25.333  1.00 90.68           H  
ATOM   4249  HB3 MET A 265       3.578 -12.945 -25.129  1.00 90.68           H  
ATOM   4250  O   MET A 265       0.907 -10.942 -24.605  1.00 90.68           O  
ATOM   4251  CG  MET A 265       5.156 -12.829 -23.666  1.00 90.68           C  
ATOM   4252  HG2 MET A 265       4.634 -13.535 -23.020  1.00 90.68           H  
ATOM   4253  HG3 MET A 265       5.624 -12.062 -23.049  1.00 90.68           H  
ATOM   4254  SD  MET A 265       6.448 -13.736 -24.517  1.00 90.68           S  
ATOM   4255  CE  MET A 265       7.194 -14.545 -23.087  1.00 90.68           C  
ATOM   4256  HE1 MET A 265       6.464 -15.189 -22.596  1.00 90.68           H  
ATOM   4257  HE2 MET A 265       7.561 -13.798 -22.382  1.00 90.68           H  
ATOM   4258  HE3 MET A 265       8.033 -15.143 -23.445  1.00 90.68           H  
ATOM   4259  N   ALA A 266       2.526  -9.671 -25.523  1.00 91.53           N  
ATOM   4260  H   ALA A 266       3.501  -9.413 -25.469  1.00 91.53           H  
ATOM   4261  CA  ALA A 266       1.803  -9.009 -26.604  1.00 91.53           C  
ATOM   4262  HA  ALA A 266       1.327  -9.745 -27.252  1.00 91.53           H  
ATOM   4263  C   ALA A 266       2.837  -8.194 -27.404  1.00 91.53           C  
ATOM   4264  CB  ALA A 266       0.763  -8.049 -26.004  1.00 91.53           C  
ATOM   4265  HB1 ALA A 266       1.269  -7.293 -25.404  1.00 91.53           H  
ATOM   4266  HB2 ALA A 266       0.221  -7.546 -26.806  1.00 91.53           H  
ATOM   4267  HB3 ALA A 266       0.057  -8.593 -25.377  1.00 91.53           H  
ATOM   4268  O   ALA A 266       3.888  -7.884 -26.834  1.00 91.53           O  
ATOM   4269  N   PRO A 267       2.541  -7.751 -28.634  1.00 92.53           N  
ATOM   4270  CA  PRO A 267       3.218  -6.588 -29.197  1.00 92.53           C  
ATOM   4271  HA  PRO A 267       4.253  -6.847 -29.420  1.00 92.53           H  
ATOM   4272  C   PRO A 267       3.166  -5.393 -28.226  1.00 92.53           C  
ATOM   4273  CB  PRO A 267       2.486  -6.278 -30.507  1.00 92.53           C  
ATOM   4274  HB2 PRO A 267       3.171  -5.920 -31.275  1.00 92.53           H  
ATOM   4275  HB3 PRO A 267       1.697  -5.550 -30.325  1.00 92.53           H  
ATOM   4276  O   PRO A 267       2.254  -5.275 -27.395  1.00 92.53           O  
ATOM   4277  CG  PRO A 267       1.854  -7.616 -30.891  1.00 92.53           C  
ATOM   4278  HG2 PRO A 267       2.592  -8.242 -31.392  1.00 92.53           H  
ATOM   4279  HG3 PRO A 267       0.973  -7.482 -31.520  1.00 92.53           H  
ATOM   4280  CD  PRO A 267       1.498  -8.219 -29.531  1.00 92.53           C  
ATOM   4281  HD2 PRO A 267       1.482  -9.307 -29.596  1.00 92.53           H  
ATOM   4282  HD3 PRO A 267       0.531  -7.838 -29.205  1.00 92.53           H  
ATOM   4283  N   ALA A 268       4.150  -4.503 -28.309  1.00 91.85           N  
ATOM   4284  H   ALA A 268       4.897  -4.681 -28.965  1.00 91.85           H  
ATOM   4285  CA  ALA A 268       4.052  -3.172 -27.722  1.00 91.85           C  
ATOM   4286  HA  ALA A 268       3.545  -3.255 -26.761  1.00 91.85           H  
ATOM   4287  C   ALA A 268       3.168  -2.252 -28.599  1.00 91.85           C  
ATOM   4288  CB  ALA A 268       5.471  -2.654 -27.438  1.00 91.85           C  
ATOM   4289  HB1 ALA A 268       6.049  -2.606 -28.361  1.00 91.85           H  
ATOM   4290  HB2 ALA A 268       5.434  -1.658 -26.997  1.00 91.85           H  
ATOM   4291  HB3 ALA A 268       5.978  -3.333 -26.753  1.00 91.85           H  
ATOM   4292  O   ALA A 268       2.623  -2.677 -29.616  1.00 91.85           O  
ATOM   4293  N   PHE A 269       2.985  -1.004 -28.166  1.00 91.19           N  
ATOM   4294  H   PHE A 269       3.587  -0.677 -27.425  1.00 91.19           H  
ATOM   4295  CA  PHE A 269       2.274   0.044 -28.909  1.00 91.19           C  
ATOM   4296  HA  PHE A 269       1.981  -0.317 -29.895  1.00 91.19           H  
ATOM   4297  C   PHE A 269       3.216   1.231 -29.089  1.00 91.19           C  
ATOM   4298  CB  PHE A 269       1.023   0.505 -28.143  1.00 91.19           C  
ATOM   4299  HB2 PHE A 269       0.619   1.379 -28.654  1.00 91.19           H  
ATOM   4300  HB3 PHE A 269       1.318   0.831 -27.146  1.00 91.19           H  
ATOM   4301  O   PHE A 269       3.925   1.562 -28.134  1.00 91.19           O  
ATOM   4302  CG  PHE A 269      -0.094  -0.512 -28.026  1.00 91.19           C  
ATOM   4303  CD1 PHE A 269      -0.997  -0.674 -29.089  1.00 91.19           C  
ATOM   4304  HD1 PHE A 269      -0.863  -0.106 -29.998  1.00 91.19           H  
ATOM   4305  CD2 PHE A 269      -0.252  -1.278 -26.854  1.00 91.19           C  
ATOM   4306  HD2 PHE A 269       0.456  -1.166 -26.045  1.00 91.19           H  
ATOM   4307  CE1 PHE A 269      -2.056  -1.591 -28.986  1.00 91.19           C  
ATOM   4308  HE1 PHE A 269      -2.723  -1.724 -29.825  1.00 91.19           H  
ATOM   4309  CE2 PHE A 269      -1.309  -2.202 -26.750  1.00 91.19           C  
ATOM   4310  HE2 PHE A 269      -1.412  -2.812 -25.865  1.00 91.19           H  
ATOM   4311  CZ  PHE A 269      -2.212  -2.357 -27.818  1.00 91.19           C  
ATOM   4312  HZ  PHE A 269      -3.009  -3.084 -27.761  1.00 91.19           H  
ATOM   4313  N   GLU A 270       3.178   1.917 -30.231  1.00 90.12           N  
ATOM   4314  H   GLU A 270       2.587   1.589 -30.982  1.00 90.12           H  
ATOM   4315  CA  GLU A 270       4.095   3.037 -30.502  1.00 90.12           C  
ATOM   4316  HA  GLU A 270       5.115   2.689 -30.340  1.00 90.12           H  
ATOM   4317  C   GLU A 270       3.919   4.204 -29.518  1.00 90.12           C  
ATOM   4318  CB  GLU A 270       3.979   3.501 -31.964  1.00 90.12           C  
ATOM   4319  HB2 GLU A 270       4.582   4.401 -32.089  1.00 90.12           H  
ATOM   4320  HB3 GLU A 270       2.943   3.756 -32.186  1.00 90.12           H  
ATOM   4321  O   GLU A 270       4.919   4.745 -29.044  1.00 90.12           O  
ATOM   4322  CG  GLU A 270       4.473   2.446 -32.968  1.00 90.12           C  
ATOM   4323  HG2 GLU A 270       4.522   2.893 -33.960  1.00 90.12           H  
ATOM   4324  HG3 GLU A 270       3.751   1.630 -33.005  1.00 90.12           H  
ATOM   4325  CD  GLU A 270       5.853   1.901 -32.574  1.00 90.12           C  
ATOM   4326  OE1 GLU A 270       5.904   0.722 -32.159  1.00 90.12           O  
ATOM   4327  OE2 GLU A 270       6.832   2.675 -32.541  1.00 90.12           O  
ATOM   4328  N   ASP A 271       2.682   4.473 -29.065  1.00 88.13           N  
ATOM   4329  H   ASP A 271       1.913   4.010 -29.529  1.00 88.13           H  
ATOM   4330  CA  ASP A 271       2.367   5.341 -27.910  1.00 88.13           C  
ATOM   4331  HA  ASP A 271       2.345   6.391 -28.204  1.00 88.13           H  
ATOM   4332  C   ASP A 271       3.348   5.162 -26.738  1.00 88.13           C  
ATOM   4333  CB  ASP A 271       1.014   4.917 -27.309  1.00 88.13           C  
ATOM   4334  HB2 ASP A 271       0.911   5.379 -26.327  1.00 88.13           H  
ATOM   4335  HB3 ASP A 271       1.017   3.839 -27.145  1.00 88.13           H  
ATOM   4336  O   ASP A 271       3.744   6.106 -26.058  1.00 88.13           O  
ATOM   4337  CG  ASP A 271      -0.229   5.282 -28.104  1.00 88.13           C  
ATOM   4338  OD1 ASP A 271      -0.764   4.387 -28.787  1.00 88.13           O  
ATOM   4339  OD2 ASP A 271      -0.836   6.333 -27.802  1.00 88.13           O  
ATOM   4340  N   LYS A 272       3.676   3.897 -26.470  1.00 84.11           N  
ATOM   4341  H   LYS A 272       3.416   3.221 -27.174  1.00 84.11           H  
ATOM   4342  CA  LYS A 272       4.281   3.404 -25.239  1.00 84.11           C  
ATOM   4343  HA  LYS A 272       4.242   4.187 -24.482  1.00 84.11           H  
ATOM   4344  C   LYS A 272       5.744   3.021 -25.437  1.00 84.11           C  
ATOM   4345  CB  LYS A 272       3.426   2.223 -24.783  1.00 84.11           C  
ATOM   4346  HB2 LYS A 272       2.375   2.509 -24.807  1.00 84.11           H  
ATOM   4347  HB3 LYS A 272       3.576   1.393 -25.474  1.00 84.11           H  
ATOM   4348  O   LYS A 272       6.530   3.120 -24.499  1.00 84.11           O  
ATOM   4349  CG  LYS A 272       3.775   1.786 -23.363  1.00 84.11           C  
ATOM   4350  HG2 LYS A 272       3.459   2.552 -22.655  1.00 84.11           H  
ATOM   4351  HG3 LYS A 272       4.849   1.627 -23.269  1.00 84.11           H  
ATOM   4352  CD  LYS A 272       3.062   0.476 -23.056  1.00 84.11           C  
ATOM   4353  HD2 LYS A 272       1.983   0.619 -23.123  1.00 84.11           H  
ATOM   4354  HD3 LYS A 272       3.378  -0.271 -23.785  1.00 84.11           H  
ATOM   4355  CE  LYS A 272       3.455   0.036 -21.652  1.00 84.11           C  
ATOM   4356  HE2 LYS A 272       4.535   0.138 -21.549  1.00 84.11           H  
ATOM   4357  HE3 LYS A 272       2.987   0.710 -20.934  1.00 84.11           H  
ATOM   4358  NZ  LYS A 272       3.048  -1.370 -21.436  1.00 84.11           N  
ATOM   4359  HZ1 LYS A 272       3.281  -1.676 -20.503  1.00 84.11           H  
ATOM   4360  HZ2 LYS A 272       2.056  -1.471 -21.600  1.00 84.11           H  
ATOM   4361  HZ3 LYS A 272       3.531  -1.970 -22.089  1.00 84.11           H  
ATOM   4362  N   LEU A 273       6.129   2.614 -26.646  1.00 89.58           N  
ATOM   4363  H   LEU A 273       5.430   2.524 -27.369  1.00 89.58           H  
ATOM   4364  CA  LEU A 273       7.534   2.503 -27.027  1.00 89.58           C  
ATOM   4365  HA  LEU A 273       8.030   1.880 -26.283  1.00 89.58           H  
ATOM   4366  C   LEU A 273       8.193   3.892 -26.979  1.00 89.58           C  
ATOM   4367  CB  LEU A 273       7.614   1.808 -28.400  1.00 89.58           C  
ATOM   4368  HB2 LEU A 273       6.980   0.922 -28.371  1.00 89.58           H  
ATOM   4369  HB3 LEU A 273       7.209   2.473 -29.164  1.00 89.58           H  
ATOM   4370  O   LEU A 273       9.308   4.016 -26.469  1.00 89.58           O  
ATOM   4371  CG  LEU A 273       9.026   1.368 -28.832  1.00 89.58           C  
ATOM   4372  HG  LEU A 273       9.632   2.248 -29.048  1.00 89.58           H  
ATOM   4373  CD1 LEU A 273       9.735   0.536 -27.757  1.00 89.58           C  
ATOM   4374 HD11 LEU A 273      10.040   1.177 -26.929  1.00 89.58           H  
ATOM   4375 HD12 LEU A 273      10.630   0.072 -28.170  1.00 89.58           H  
ATOM   4376 HD13 LEU A 273       9.067  -0.246 -27.397  1.00 89.58           H  
ATOM   4377  CD2 LEU A 273       8.920   0.513 -30.093  1.00 89.58           C  
ATOM   4378 HD21 LEU A 273       9.906   0.193 -30.430  1.00 89.58           H  
ATOM   4379 HD22 LEU A 273       8.443   1.088 -30.887  1.00 89.58           H  
ATOM   4380 HD23 LEU A 273       8.313  -0.372 -29.900  1.00 89.58           H  
ATOM   4381  N   ALA A 274       7.447   4.940 -27.357  1.00 89.10           N  
ATOM   4382  H   ALA A 274       6.573   4.765 -27.831  1.00 89.10           H  
ATOM   4383  CA  ALA A 274       7.808   6.337 -27.128  1.00 89.10           C  
ATOM   4384  HA  ALA A 274       8.796   6.504 -27.556  1.00 89.10           H  
ATOM   4385  C   ALA A 274       7.898   6.704 -25.629  1.00 89.10           C  
ATOM   4386  CB  ALA A 274       6.817   7.226 -27.885  1.00 89.10           C  
ATOM   4387  HB1 ALA A 274       6.827   6.972 -28.945  1.00 89.10           H  
ATOM   4388  HB2 ALA A 274       7.099   8.273 -27.771  1.00 89.10           H  
ATOM   4389  HB3 ALA A 274       5.807   7.084 -27.499  1.00 89.10           H  
ATOM   4390  O   ALA A 274       8.945   7.205 -25.216  1.00 89.10           O  
ATOM   4391  N   GLU A 275       6.875   6.417 -24.796  1.00 87.35           N  
ATOM   4392  H   GLU A 275       6.008   6.089 -25.196  1.00 87.35           H  
ATOM   4393  CA  GLU A 275       6.950   6.631 -23.327  1.00 87.35           C  
ATOM   4394  HA  GLU A 275       6.965   7.699 -23.113  1.00 87.35           H  
ATOM   4395  C   GLU A 275       8.234   6.023 -22.732  1.00 87.35           C  
ATOM   4396  CB  GLU A 275       5.777   5.972 -22.554  1.00 87.35           C  
ATOM   4397  HB2 GLU A 275       6.070   5.921 -21.505  1.00 87.35           H  
ATOM   4398  HB3 GLU A 275       5.660   4.945 -22.897  1.00 87.35           H  
ATOM   4399  O   GLU A 275       8.955   6.670 -21.972  1.00 87.35           O  
ATOM   4400  CG  GLU A 275       4.407   6.667 -22.577  1.00 87.35           C  
ATOM   4401  HG2 GLU A 275       4.005   6.640 -23.590  1.00 87.35           H  
ATOM   4402  HG3 GLU A 275       4.547   7.711 -22.296  1.00 87.35           H  
ATOM   4403  CD  GLU A 275       3.402   6.000 -21.604  1.00 87.35           C  
ATOM   4404  OE1 GLU A 275       2.607   6.735 -20.972  1.00 87.35           O  
ATOM   4405  OE2 GLU A 275       3.422   4.751 -21.457  1.00 87.35           O  
ATOM   4406  N   ILE A 276       8.509   4.764 -23.082  1.00 87.13           N  
ATOM   4407  H   ILE A 276       7.873   4.314 -23.724  1.00 87.13           H  
ATOM   4408  CA  ILE A 276       9.561   3.950 -22.473  1.00 87.13           C  
ATOM   4409  HA  ILE A 276       9.537   4.110 -21.395  1.00 87.13           H  
ATOM   4410  C   ILE A 276      10.952   4.401 -22.930  1.00 87.13           C  
ATOM   4411  CB  ILE A 276       9.255   2.458 -22.741  1.00 87.13           C  
ATOM   4412  HB  ILE A 276       9.004   2.340 -23.795  1.00 87.13           H  
ATOM   4413  O   ILE A 276      11.820   4.605 -22.080  1.00 87.13           O  
ATOM   4414  CG1 ILE A 276       8.044   2.036 -21.872  1.00 87.13           C  
ATOM   4415 HG12 ILE A 276       8.347   1.992 -20.826  1.00 87.13           H  
ATOM   4416 HG13 ILE A 276       7.252   2.781 -21.952  1.00 87.13           H  
ATOM   4417  CG2 ILE A 276      10.454   1.543 -22.444  1.00 87.13           C  
ATOM   4418 HG21 ILE A 276      10.738   1.635 -21.395  1.00 87.13           H  
ATOM   4419 HG22 ILE A 276      11.299   1.819 -23.074  1.00 87.13           H  
ATOM   4420 HG23 ILE A 276      10.215   0.504 -22.670  1.00 87.13           H  
ATOM   4421  CD1 ILE A 276       7.436   0.689 -22.270  1.00 87.13           C  
ATOM   4422 HD11 ILE A 276       6.562   0.496 -21.647  1.00 87.13           H  
ATOM   4423 HD12 ILE A 276       8.158  -0.114 -22.121  1.00 87.13           H  
ATOM   4424 HD13 ILE A 276       7.133   0.713 -23.317  1.00 87.13           H  
ATOM   4425  N   ARG A 277      11.180   4.603 -24.235  1.00 88.51           N  
ATOM   4426  H   ARG A 277      10.428   4.459 -24.894  1.00 88.51           H  
ATOM   4427  CA  ARG A 277      12.491   5.052 -24.739  1.00 88.51           C  
ATOM   4428  HA  ARG A 277      13.268   4.436 -24.286  1.00 88.51           H  
ATOM   4429  C   ARG A 277      12.817   6.482 -24.298  1.00 88.51           C  
ATOM   4430  CB  ARG A 277      12.581   4.878 -26.265  1.00 88.51           C  
ATOM   4431  HB2 ARG A 277      11.692   5.296 -26.738  1.00 88.51           H  
ATOM   4432  HB3 ARG A 277      13.450   5.427 -26.629  1.00 88.51           H  
ATOM   4433  O   ARG A 277      13.953   6.730 -23.900  1.00 88.51           O  
ATOM   4434  CG  ARG A 277      12.748   3.400 -26.661  1.00 88.51           C  
ATOM   4435  HG2 ARG A 277      11.902   2.819 -26.293  1.00 88.51           H  
ATOM   4436  HG3 ARG A 277      13.661   3.012 -26.210  1.00 88.51           H  
ATOM   4437  CD  ARG A 277      12.839   3.242 -28.184  1.00 88.51           C  
ATOM   4438  HD2 ARG A 277      13.623   3.897 -28.563  1.00 88.51           H  
ATOM   4439  HD3 ARG A 277      11.886   3.546 -28.618  1.00 88.51           H  
ATOM   4440  NE  ARG A 277      13.155   1.853 -28.565  1.00 88.51           N  
ATOM   4441  HE  ARG A 277      13.738   1.315 -27.940  1.00 88.51           H  
ATOM   4442  NH1 ARG A 277      12.181   1.805 -30.653  1.00 88.51           N  
ATOM   4443 HH11 ARG A 277      11.919   1.273 -31.471  1.00 88.51           H  
ATOM   4444 HH12 ARG A 277      11.908   2.773 -30.563  1.00 88.51           H  
ATOM   4445  NH2 ARG A 277      13.123  -0.028 -29.820  1.00 88.51           N  
ATOM   4446 HH21 ARG A 277      13.531  -0.507 -29.030  1.00 88.51           H  
ATOM   4447 HH22 ARG A 277      12.844  -0.565 -30.629  1.00 88.51           H  
ATOM   4448  CZ  ARG A 277      12.824   1.225 -29.677  1.00 88.51           C  
ATOM   4449  N   ALA A 278      11.834   7.385 -24.261  1.00 87.83           N  
ATOM   4450  H   ALA A 278      10.914   7.126 -24.587  1.00 87.83           H  
ATOM   4451  CA  ALA A 278      12.041   8.751 -23.778  1.00 87.83           C  
ATOM   4452  HA  ALA A 278      12.865   9.194 -24.337  1.00 87.83           H  
ATOM   4453  C   ALA A 278      12.417   8.800 -22.284  1.00 87.83           C  
ATOM   4454  CB  ALA A 278      10.776   9.570 -24.062  1.00 87.83           C  
ATOM   4455  HB1 ALA A 278      10.934  10.603 -23.753  1.00 87.83           H  
ATOM   4456  HB2 ALA A 278       9.931   9.153 -23.515  1.00 87.83           H  
ATOM   4457  HB3 ALA A 278      10.558   9.549 -25.130  1.00 87.83           H  
ATOM   4458  O   ALA A 278      13.291   9.575 -21.893  1.00 87.83           O  
ATOM   4459  N   GLU A 279      11.808   7.958 -21.439  1.00 82.95           N  
ATOM   4460  H   GLU A 279      11.057   7.375 -21.778  1.00 82.95           H  
ATOM   4461  CA  GLU A 279      12.169   7.887 -20.016  1.00 82.95           C  
ATOM   4462  HA  GLU A 279      12.263   8.908 -19.645  1.00 82.95           H  
ATOM   4463  C   GLU A 279      13.542   7.218 -19.796  1.00 82.95           C  
ATOM   4464  CB  GLU A 279      11.042   7.213 -19.212  1.00 82.95           C  
ATOM   4465  HB2 GLU A 279      11.178   6.132 -19.262  1.00 82.95           H  
ATOM   4466  HB3 GLU A 279      10.076   7.446 -19.660  1.00 82.95           H  
ATOM   4467  O   GLU A 279      14.294   7.651 -18.924  1.00 82.95           O  
ATOM   4468  CG  GLU A 279      10.996   7.648 -17.735  1.00 82.95           C  
ATOM   4469  HG2 GLU A 279      12.009   7.731 -17.340  1.00 82.95           H  
ATOM   4470  HG3 GLU A 279      10.496   6.857 -17.176  1.00 82.95           H  
ATOM   4471  CD  GLU A 279      10.228   8.964 -17.503  1.00 82.95           C  
ATOM   4472  OE1 GLU A 279       9.358   8.979 -16.602  1.00 82.95           O  
ATOM   4473  OE2 GLU A 279      10.489   9.957 -18.225  1.00 82.95           O  
ATOM   4474  N   VAL A 280      13.935   6.236 -20.626  1.00 85.00           N  
ATOM   4475  H   VAL A 280      13.278   5.895 -21.313  1.00 85.00           H  
ATOM   4476  CA  VAL A 280      15.315   5.700 -20.627  1.00 85.00           C  
ATOM   4477  HA  VAL A 280      15.564   5.399 -19.610  1.00 85.00           H  
ATOM   4478  C   VAL A 280      16.332   6.772 -21.014  1.00 85.00           C  
ATOM   4479  CB  VAL A 280      15.474   4.463 -21.540  1.00 85.00           C  
ATOM   4480  HB  VAL A 280      15.038   4.666 -22.519  1.00 85.00           H  
ATOM   4481  O   VAL A 280      17.343   6.907 -20.331  1.00 85.00           O  
ATOM   4482  CG1 VAL A 280      16.935   4.042 -21.740  1.00 85.00           C  
ATOM   4483 HG11 VAL A 280      17.479   4.800 -22.304  1.00 85.00           H  
ATOM   4484 HG12 VAL A 280      16.989   3.111 -22.305  1.00 85.00           H  
ATOM   4485 HG13 VAL A 280      17.413   3.906 -20.769  1.00 85.00           H  
ATOM   4486  CG2 VAL A 280      14.771   3.256 -20.920  1.00 85.00           C  
ATOM   4487 HG21 VAL A 280      13.697   3.443 -20.920  1.00 85.00           H  
ATOM   4488 HG22 VAL A 280      14.964   2.367 -21.520  1.00 85.00           H  
ATOM   4489 HG23 VAL A 280      15.121   3.089 -19.901  1.00 85.00           H  
ATOM   4490  N   GLN A 281      16.074   7.559 -22.062  1.00 85.51           N  
ATOM   4491  H   GLN A 281      15.241   7.382 -22.605  1.00 85.51           H  
ATOM   4492  CA  GLN A 281      16.964   8.647 -22.488  1.00 85.51           C  
ATOM   4493  HA  GLN A 281      17.956   8.242 -22.688  1.00 85.51           H  
ATOM   4494  C   GLN A 281      17.128   9.709 -21.389  1.00 85.51           C  
ATOM   4495  CB  GLN A 281      16.418   9.270 -23.782  1.00 85.51           C  
ATOM   4496  HB2 GLN A 281      15.353   9.466 -23.656  1.00 85.51           H  
ATOM   4497  HB3 GLN A 281      16.921  10.219 -23.966  1.00 85.51           H  
ATOM   4498  O   GLN A 281      18.247  10.135 -21.106  1.00 85.51           O  
ATOM   4499  CG  GLN A 281      16.649   8.358 -25.000  1.00 85.51           C  
ATOM   4500  HG2 GLN A 281      17.715   8.347 -25.228  1.00 85.51           H  
ATOM   4501  HG3 GLN A 281      16.347   7.336 -24.772  1.00 85.51           H  
ATOM   4502  CD  GLN A 281      15.874   8.807 -26.236  1.00 85.51           C  
ATOM   4503  NE2 GLN A 281      16.373   8.534 -27.422  1.00 85.51           N  
ATOM   4504 HE21 GLN A 281      17.271   8.081 -27.513  1.00 85.51           H  
ATOM   4505 HE22 GLN A 281      15.838   8.862 -28.214  1.00 85.51           H  
ATOM   4506  OE1 GLN A 281      14.806   9.393 -26.173  1.00 85.51           O  
ATOM   4507  N   ARG A 282      16.037  10.077 -20.700  1.00 80.29           N  
ATOM   4508  H   ARG A 282      15.146   9.704 -20.994  1.00 80.29           H  
ATOM   4509  CA  ARG A 282      16.089  10.959 -19.520  1.00 80.29           C  
ATOM   4510  HA  ARG A 282      16.573  11.897 -19.792  1.00 80.29           H  
ATOM   4511  C   ARG A 282      16.941  10.361 -18.403  1.00 80.29           C  
ATOM   4512  CB  ARG A 282      14.673  11.248 -19.008  1.00 80.29           C  
ATOM   4513  HB2 ARG A 282      14.145  10.301 -18.890  1.00 80.29           H  
ATOM   4514  HB3 ARG A 282      14.732  11.723 -18.029  1.00 80.29           H  
ATOM   4515  O   ARG A 282      17.841  11.042 -17.923  1.00 80.29           O  
ATOM   4516  CG  ARG A 282      13.888  12.173 -19.945  1.00 80.29           C  
ATOM   4517  HG2 ARG A 282      14.026  11.867 -20.983  1.00 80.29           H  
ATOM   4518  HG3 ARG A 282      14.238  13.198 -19.829  1.00 80.29           H  
ATOM   4519  CD  ARG A 282      12.404  12.080 -19.592  1.00 80.29           C  
ATOM   4520  HD2 ARG A 282      12.244  12.435 -18.574  1.00 80.29           H  
ATOM   4521  HD3 ARG A 282      12.122  11.028 -19.643  1.00 80.29           H  
ATOM   4522  NE  ARG A 282      11.564  12.834 -20.533  1.00 80.29           N  
ATOM   4523  HE  ARG A 282      12.035  13.491 -21.140  1.00 80.29           H  
ATOM   4524  NH1 ARG A 282       9.584  11.764 -20.035  1.00 80.29           N  
ATOM   4525 HH11 ARG A 282      10.045  11.199 -19.337  1.00 80.29           H  
ATOM   4526 HH12 ARG A 282       8.625  11.532 -20.250  1.00 80.29           H  
ATOM   4527  NH2 ARG A 282       9.650  13.264 -21.676  1.00 80.29           N  
ATOM   4528 HH21 ARG A 282       8.682  13.046 -21.864  1.00 80.29           H  
ATOM   4529 HH22 ARG A 282      10.162  13.890 -22.281  1.00 80.29           H  
ATOM   4530  CZ  ARG A 282      10.278  12.616 -20.735  1.00 80.29           C  
ATOM   4531  N   MET A 283      16.715   9.098 -18.033  1.00 74.44           N  
ATOM   4532  H   MET A 283      15.952   8.597 -18.466  1.00 74.44           H  
ATOM   4533  CA  MET A 283      17.501   8.425 -16.989  1.00 74.44           C  
ATOM   4534  HA  MET A 283      17.486   9.045 -16.093  1.00 74.44           H  
ATOM   4535  C   MET A 283      18.978   8.244 -17.374  1.00 74.44           C  
ATOM   4536  CB  MET A 283      16.875   7.070 -16.629  1.00 74.44           C  
ATOM   4537  HB2 MET A 283      16.658   6.503 -17.534  1.00 74.44           H  
ATOM   4538  HB3 MET A 283      17.600   6.509 -16.039  1.00 74.44           H  
ATOM   4539  O   MET A 283      19.840   8.292 -16.501  1.00 74.44           O  
ATOM   4540  CG  MET A 283      15.596   7.233 -15.796  1.00 74.44           C  
ATOM   4541  HG2 MET A 283      15.802   7.906 -14.963  1.00 74.44           H  
ATOM   4542  HG3 MET A 283      14.834   7.704 -16.418  1.00 74.44           H  
ATOM   4543  SD  MET A 283      14.912   5.686 -15.124  1.00 74.44           S  
ATOM   4544  CE  MET A 283      16.174   5.291 -13.882  1.00 74.44           C  
ATOM   4545  HE1 MET A 283      17.123   5.076 -14.372  1.00 74.44           H  
ATOM   4546  HE2 MET A 283      15.862   4.417 -13.309  1.00 74.44           H  
ATOM   4547  HE3 MET A 283      16.302   6.141 -13.211  1.00 74.44           H  
ATOM   4548  N   ALA A 284      19.300   8.075 -18.660  1.00 81.12           N  
ATOM   4549  H   ALA A 284      18.559   7.973 -19.338  1.00 81.12           H  
ATOM   4550  CA  ALA A 284      20.682   8.021 -19.131  1.00 81.12           C  
ATOM   4551  HA  ALA A 284      21.218   7.278 -18.541  1.00 81.12           H  
ATOM   4552  C   ALA A 284      21.402   9.364 -18.922  1.00 81.12           C  
ATOM   4553  CB  ALA A 284      20.700   7.571 -20.597  1.00 81.12           C  
ATOM   4554  HB1 ALA A 284      20.211   6.602 -20.693  1.00 81.12           H  
ATOM   4555  HB2 ALA A 284      20.181   8.298 -21.222  1.00 81.12           H  
ATOM   4556  HB3 ALA A 284      21.732   7.485 -20.939  1.00 81.12           H  
ATOM   4557  O   ALA A 284      22.518   9.376 -18.409  1.00 81.12           O  
ATOM   4558  N   VAL A 285      20.751  10.491 -19.233  1.00 82.49           N  
ATOM   4559  H   VAL A 285      19.839  10.413 -19.660  1.00 82.49           H  
ATOM   4560  CA  VAL A 285      21.303  11.839 -18.997  1.00 82.49           C  
ATOM   4561  HA  VAL A 285      22.336  11.853 -19.344  1.00 82.49           H  
ATOM   4562  C   VAL A 285      21.346  12.182 -17.499  1.00 82.49           C  
ATOM   4563  CB  VAL A 285      20.523  12.891 -19.813  1.00 82.49           C  
ATOM   4564  HB  VAL A 285      19.465  12.832 -19.558  1.00 82.49           H  
ATOM   4565  O   VAL A 285      22.363  12.673 -17.017  1.00 82.49           O  
ATOM   4566  CG1 VAL A 285      21.007  14.323 -19.546  1.00 82.49           C  
ATOM   4567 HG11 VAL A 285      20.474  15.022 -20.190  1.00 82.49           H  
ATOM   4568 HG12 VAL A 285      20.812  14.599 -18.509  1.00 82.49           H  
ATOM   4569 HG13 VAL A 285      22.077  14.398 -19.740  1.00 82.49           H  
ATOM   4570  CG2 VAL A 285      20.683  12.640 -21.321  1.00 82.49           C  
ATOM   4571 HG21 VAL A 285      20.109  13.378 -21.882  1.00 82.49           H  
ATOM   4572 HG22 VAL A 285      20.313  11.650 -21.586  1.00 82.49           H  
ATOM   4573 HG23 VAL A 285      21.734  12.711 -21.603  1.00 82.49           H  
ATOM   4574  N   GLU A 286      20.296  11.852 -16.738  1.00 79.58           N  
ATOM   4575  H   GLU A 286      19.486  11.463 -17.198  1.00 79.58           H  
ATOM   4576  CA  GLU A 286      20.218  12.022 -15.273  1.00 79.58           C  
ATOM   4577  HA  GLU A 286      20.357  13.076 -15.029  1.00 79.58           H  
ATOM   4578  C   GLU A 286      21.305  11.232 -14.519  1.00 79.58           C  
ATOM   4579  CB  GLU A 286      18.809  11.590 -14.810  1.00 79.58           C  
ATOM   4580  HB2 GLU A 286      18.689  10.531 -15.040  1.00 79.58           H  
ATOM   4581  HB3 GLU A 286      18.069  12.152 -15.380  1.00 79.58           H  
ATOM   4582  O   GLU A 286      21.681  11.588 -13.403  1.00 79.58           O  
ATOM   4583  CG  GLU A 286      18.520  11.801 -13.313  1.00 79.58           C  
ATOM   4584  HG2 GLU A 286      19.218  11.208 -12.722  1.00 79.58           H  
ATOM   4585  HG3 GLU A 286      18.680  12.853 -13.073  1.00 79.58           H  
ATOM   4586  CD  GLU A 286      17.092  11.382 -12.917  1.00 79.58           C  
ATOM   4587  OE1 GLU A 286      16.429  12.163 -12.194  1.00 79.58           O  
ATOM   4588  OE2 GLU A 286      16.673  10.263 -13.299  1.00 79.58           O  
ATOM   4589  N   GLN A 287      21.833  10.161 -15.117  1.00 73.97           N  
ATOM   4590  H   GLN A 287      21.427   9.871 -15.996  1.00 73.97           H  
ATOM   4591  CA  GLN A 287      22.911   9.332 -14.564  1.00 73.97           C  
ATOM   4592  HA  GLN A 287      23.166   9.697 -13.569  1.00 73.97           H  
ATOM   4593  C   GLN A 287      24.228   9.446 -15.356  1.00 73.97           C  
ATOM   4594  CB  GLN A 287      22.408   7.883 -14.409  1.00 73.97           C  
ATOM   4595  HB2 GLN A 287      23.196   7.273 -13.967  1.00 73.97           H  
ATOM   4596  HB3 GLN A 287      22.195   7.487 -15.402  1.00 73.97           H  
ATOM   4597  O   GLN A 287      25.139   8.653 -15.133  1.00 73.97           O  
ATOM   4598  CG  GLN A 287      21.134   7.731 -13.551  1.00 73.97           C  
ATOM   4599  HG2 GLN A 287      20.341   8.378 -13.925  1.00 73.97           H  
ATOM   4600  HG3 GLN A 287      20.784   6.703 -13.647  1.00 73.97           H  
ATOM   4601  CD  GLN A 287      21.342   8.020 -12.068  1.00 73.97           C  
ATOM   4602  NE2 GLN A 287      21.451   9.265 -11.656  1.00 73.97           N  
ATOM   4603 HE21 GLN A 287      21.587   9.413 -10.666  1.00 73.97           H  
ATOM   4604 HE22 GLN A 287      21.422  10.038 -12.305  1.00 73.97           H  
ATOM   4605  OE1 GLN A 287      21.393   7.120 -11.242  1.00 73.97           O  
ATOM   4606  N   GLN A 288      24.335  10.432 -16.260  1.00 70.38           N  
ATOM   4607  H   GLN A 288      23.534  11.035 -16.381  1.00 70.38           H  
ATOM   4608  CA  GLN A 288      25.521  10.745 -17.076  1.00 70.38           C  
ATOM   4609  HA  GLN A 288      25.175  11.406 -17.870  1.00 70.38           H  
ATOM   4610  C   GLN A 288      26.123   9.531 -17.821  1.00 70.38           C  
ATOM   4611  CB  GLN A 288      26.544  11.551 -16.249  1.00 70.38           C  
ATOM   4612  HB2 GLN A 288      27.397  11.795 -16.882  1.00 70.38           H  
ATOM   4613  HB3 GLN A 288      26.895  10.946 -15.413  1.00 70.38           H  
ATOM   4614  O   GLN A 288      27.335   9.424 -18.004  1.00 70.38           O  
ATOM   4615  CG  GLN A 288      25.945  12.867 -15.719  1.00 70.38           C  
ATOM   4616  HG2 GLN A 288      25.556  13.441 -16.560  1.00 70.38           H  
ATOM   4617  HG3 GLN A 288      25.117  12.650 -15.045  1.00 70.38           H  
ATOM   4618  CD  GLN A 288      26.943  13.741 -14.963  1.00 70.38           C  
ATOM   4619  NE2 GLN A 288      26.556  14.942 -14.591  1.00 70.38           N  
ATOM   4620 HE21 GLN A 288      25.625  15.271 -14.805  1.00 70.38           H  
ATOM   4621 HE22 GLN A 288      27.251  15.491 -14.105  1.00 70.38           H  
ATOM   4622  OE1 GLN A 288      28.073  13.387 -14.678  1.00 70.38           O  
ATOM   4623  N   LEU A 289      25.270   8.600 -18.258  1.00 60.78           N  
ATOM   4624  H   LEU A 289      24.283   8.786 -18.154  1.00 60.78           H  
ATOM   4625  CA  LEU A 289      25.682   7.356 -18.907  1.00 60.78           C  
ATOM   4626  HA  LEU A 289      26.564   6.998 -18.375  1.00 60.78           H  
ATOM   4627  C   LEU A 289      26.064   7.582 -20.384  1.00 60.78           C  
ATOM   4628  CB  LEU A 289      24.570   6.297 -18.782  1.00 60.78           C  
ATOM   4629  HB2 LEU A 289      24.872   5.412 -19.342  1.00 60.78           H  
ATOM   4630  HB3 LEU A 289      23.669   6.693 -19.250  1.00 60.78           H  
ATOM   4631  O   LEU A 289      25.329   8.262 -21.106  1.00 60.78           O  
ATOM   4632  CG  LEU A 289      24.235   5.873 -17.340  1.00 60.78           C  
ATOM   4633  HG  LEU A 289      23.918   6.746 -16.770  1.00 60.78           H  
ATOM   4634  CD1 LEU A 289      23.082   4.866 -17.354  1.00 60.78           C  
ATOM   4635 HD11 LEU A 289      23.373   3.969 -17.901  1.00 60.78           H  
ATOM   4636 HD12 LEU A 289      22.212   5.314 -17.834  1.00 60.78           H  
ATOM   4637 HD13 LEU A 289      22.816   4.602 -16.331  1.00 60.78           H  
ATOM   4638  CD2 LEU A 289      25.420   5.213 -16.630  1.00 60.78           C  
ATOM   4639 HD21 LEU A 289      25.804   4.382 -17.221  1.00 60.78           H  
ATOM   4640 HD22 LEU A 289      26.207   5.951 -16.474  1.00 60.78           H  
ATOM   4641 HD23 LEU A 289      25.108   4.856 -15.648  1.00 60.78           H  
ATOM   4642  N   PRO A 290      27.162   6.973 -20.877  1.00 60.17           N  
ATOM   4643  CA  PRO A 290      27.553   7.073 -22.279  1.00 60.17           C  
ATOM   4644  HA  PRO A 290      27.612   8.123 -22.566  1.00 60.17           H  
ATOM   4645  C   PRO A 290      26.536   6.363 -23.183  1.00 60.17           C  
ATOM   4646  CB  PRO A 290      28.954   6.458 -22.363  1.00 60.17           C  
ATOM   4647  HB2 PRO A 290      29.137   5.976 -23.323  1.00 60.17           H  
ATOM   4648  HB3 PRO A 290      29.700   7.232 -22.180  1.00 60.17           H  
ATOM   4649  O   PRO A 290      26.241   5.176 -23.022  1.00 60.17           O  
ATOM   4650  CG  PRO A 290      28.969   5.456 -21.210  1.00 60.17           C  
ATOM   4651  HG2 PRO A 290      28.498   4.525 -21.525  1.00 60.17           H  
ATOM   4652  HG3 PRO A 290      29.981   5.270 -20.848  1.00 60.17           H  
ATOM   4653  CD  PRO A 290      28.104   6.135 -20.149  1.00 60.17           C  
ATOM   4654  HD2 PRO A 290      28.726   6.763 -19.511  1.00 60.17           H  
ATOM   4655  HD3 PRO A 290      27.591   5.381 -19.552  1.00 60.17           H  
ATOM   4656  N   GLN A 291      25.995   7.101 -24.151  1.00 46.86           N  
ATOM   4657  H   GLN A 291      26.304   8.056 -24.259  1.00 46.86           H  
ATOM   4658  CA  GLN A 291      24.989   6.592 -25.082  1.00 46.86           C  
ATOM   4659  HA  GLN A 291      24.362   5.887 -24.537  1.00 46.86           H  
ATOM   4660  C   GLN A 291      25.649   5.899 -26.293  1.00 46.86           C  
ATOM   4661  CB  GLN A 291      24.083   7.741 -25.559  1.00 46.86           C  
ATOM   4662  HB2 GLN A 291      24.693   8.513 -26.029  1.00 46.86           H  
ATOM   4663  HB3 GLN A 291      23.396   7.349 -26.309  1.00 46.86           H  
ATOM   4664  O   GLN A 291      26.586   6.475 -26.845  1.00 46.86           O  
ATOM   4665  CG  GLN A 291      23.253   8.370 -24.428  1.00 46.86           C  
ATOM   4666  HG2 GLN A 291      22.667   7.596 -23.934  1.00 46.86           H  
ATOM   4667  HG3 GLN A 291      23.914   8.825 -23.690  1.00 46.86           H  
ATOM   4668  CD  GLN A 291      22.300   9.431 -24.969  1.00 46.86           C  
ATOM   4669  NE2 GLN A 291      22.728  10.668 -25.098  1.00 46.86           N  
ATOM   4670 HE21 GLN A 291      22.064  11.329 -25.475  1.00 46.86           H  
ATOM   4671 HE22 GLN A 291      23.667  10.924 -24.826  1.00 46.86           H  
ATOM   4672  OE1 GLN A 291      21.161   9.161 -25.308  1.00 46.86           O  
ATOM   4673  N   PRO A 292      25.141   4.749 -26.792  1.00 45.22           N  
ATOM   4674  CA  PRO A 292      24.112   3.871 -26.229  1.00 45.22           C  
ATOM   4675  HA  PRO A 292      23.797   4.155 -25.225  1.00 45.22           H  
ATOM   4676  C   PRO A 292      24.577   2.397 -26.178  1.00 45.22           C  
ATOM   4677  CB  PRO A 292      22.945   4.073 -27.201  1.00 45.22           C  
ATOM   4678  HB2 PRO A 292      22.413   4.987 -26.937  1.00 45.22           H  
ATOM   4679  HB3 PRO A 292      22.254   3.230 -27.204  1.00 45.22           H  
ATOM   4680  O   PRO A 292      24.365   1.626 -27.114  1.00 45.22           O  
ATOM   4681  CG  PRO A 292      23.632   4.259 -28.564  1.00 45.22           C  
ATOM   4682  HG2 PRO A 292      23.191   5.102 -29.096  1.00 45.22           H  
ATOM   4683  HG3 PRO A 292      23.552   3.352 -29.163  1.00 45.22           H  
ATOM   4684  CD  PRO A 292      25.105   4.537 -28.233  1.00 45.22           C  
ATOM   4685  HD2 PRO A 292      25.717   3.674 -28.495  1.00 45.22           H  
ATOM   4686  HD3 PRO A 292      25.451   5.411 -28.786  1.00 45.22           H  
ATOM   4687  N   ALA A 293      25.191   1.963 -25.074  1.00 38.42           N  
ATOM   4688  H   ALA A 293      25.384   2.612 -24.325  1.00 38.42           H  
ATOM   4689  CA  ALA A 293      25.590   0.559 -24.916  1.00 38.42           C  
ATOM   4690  HA  ALA A 293      26.086   0.240 -25.833  1.00 38.42           H  
ATOM   4691  C   ALA A 293      24.362  -0.360 -24.702  1.00 38.42           C  
ATOM   4692  CB  ALA A 293      26.621   0.462 -23.784  1.00 38.42           C  
ATOM   4693  HB1 ALA A 293      26.189   0.828 -22.853  1.00 38.42           H  
ATOM   4694  HB2 ALA A 293      26.930  -0.575 -23.654  1.00 38.42           H  
ATOM   4695  HB3 ALA A 293      27.495   1.065 -24.031  1.00 38.42           H  
ATOM   4696  O   ALA A 293      23.801  -0.414 -23.609  1.00 38.42           O  
ATOM   4697  N   SER A 294      23.966  -1.129 -25.724  1.00 44.54           N  
ATOM   4698  H   SER A 294      24.460  -1.028 -26.600  1.00 44.54           H  
ATOM   4699  CA  SER A 294      22.724  -1.939 -25.773  1.00 44.54           C  
ATOM   4700  HA  SER A 294      21.882  -1.270 -25.598  1.00 44.54           H  
ATOM   4701  C   SER A 294      22.602  -3.075 -24.739  1.00 44.54           C  
ATOM   4702  CB  SER A 294      22.562  -2.524 -27.182  1.00 44.54           C  
ATOM   4703  HB2 SER A 294      21.671  -3.150 -27.222  1.00 44.54           H  
ATOM   4704  HB3 SER A 294      22.450  -1.710 -27.898  1.00 44.54           H  
ATOM   4705  O   SER A 294      21.529  -3.665 -24.577  1.00 44.54           O  
ATOM   4706  OG  SER A 294      23.705  -3.289 -27.519  1.00 44.54           O  
ATOM   4707  HG  SER A 294      23.540  -3.708 -28.368  1.00 44.54           H  
ATOM   4708  N   ASN A 295      23.674  -3.367 -23.998  1.00 38.53           N  
ATOM   4709  H   ASN A 295      24.516  -2.845 -24.194  1.00 38.53           H  
ATOM   4710  CA  ASN A 295      23.671  -4.291 -22.857  1.00 38.53           C  
ATOM   4711  HA  ASN A 295      22.891  -5.035 -23.016  1.00 38.53           H  
ATOM   4712  C   ASN A 295      23.309  -3.612 -21.515  1.00 38.53           C  
ATOM   4713  CB  ASN A 295      25.005  -5.056 -22.835  1.00 38.53           C  
ATOM   4714  HB2 ASN A 295      25.839  -4.354 -22.817  1.00 38.53           H  
ATOM   4715  HB3 ASN A 295      25.051  -5.670 -21.936  1.00 38.53           H  
ATOM   4716  O   ASN A 295      23.203  -4.286 -20.492  1.00 38.53           O  
ATOM   4717  CG  ASN A 295      25.122  -5.994 -24.027  1.00 38.53           C  
ATOM   4718  ND2 ASN A 295      26.156  -5.875 -24.828  1.00 38.53           N  
ATOM   4719 HD21 ASN A 295      26.169  -6.498 -25.623  1.00 38.53           H  
ATOM   4720 HD22 ASN A 295      26.868  -5.177 -24.673  1.00 38.53           H  
ATOM   4721  OD1 ASN A 295      24.278  -6.841 -24.262  1.00 38.53           O  
ATOM   4722  N   LEU A 296      23.082  -2.292 -21.495  1.00 41.83           N  
ATOM   4723  H   LEU A 296      23.194  -1.767 -22.351  1.00 41.83           H  
ATOM   4724  CA  LEU A 296      22.566  -1.564 -20.331  1.00 41.83           C  
ATOM   4725  HA  LEU A 296      22.968  -2.015 -19.424  1.00 41.83           H  
ATOM   4726  C   LEU A 296      21.035  -1.694 -20.244  1.00 41.83           C  
ATOM   4727  CB  LEU A 296      23.021  -0.090 -20.377  1.00 41.83           C  
ATOM   4728  HB2 LEU A 296      22.540   0.443 -19.557  1.00 41.83           H  
ATOM   4729  HB3 LEU A 296      22.664   0.354 -21.306  1.00 41.83           H  
ATOM   4730  O   LEU A 296      20.296  -0.798 -20.649  1.00 41.83           O  
ATOM   4731  CG  LEU A 296      24.540   0.141 -20.272  1.00 41.83           C  
ATOM   4732  HG  LEU A 296      25.050  -0.383 -21.080  1.00 41.83           H  
ATOM   4733  CD1 LEU A 296      24.836   1.637 -20.394  1.00 41.83           C  
ATOM   4734 HD11 LEU A 296      24.356   2.186 -19.584  1.00 41.83           H  
ATOM   4735 HD12 LEU A 296      24.458   2.007 -21.347  1.00 41.83           H  
ATOM   4736 HD13 LEU A 296      25.911   1.809 -20.359  1.00 41.83           H  
ATOM   4737  CD2 LEU A 296      25.113  -0.342 -18.936  1.00 41.83           C  
ATOM   4738 HD21 LEU A 296      24.584   0.132 -18.108  1.00 41.83           H  
ATOM   4739 HD22 LEU A 296      26.170  -0.085 -18.879  1.00 41.83           H  
ATOM   4740 HD23 LEU A 296      25.022  -1.425 -18.861  1.00 41.83           H  
ATOM   4741  N   GLY A 297      20.552  -2.808 -19.686  1.00 41.63           N  
ATOM   4742  H   GLY A 297      21.203  -3.554 -19.486  1.00 41.63           H  
ATOM   4743  CA  GLY A 297      19.125  -3.039 -19.428  1.00 41.63           C  
ATOM   4744  HA2 GLY A 297      18.571  -2.862 -20.350  1.00 41.63           H  
ATOM   4745  HA3 GLY A 297      18.970  -4.079 -19.141  1.00 41.63           H  
ATOM   4746  C   GLY A 297      18.553  -2.131 -18.330  1.00 41.63           C  
ATOM   4747  O   GLY A 297      18.393  -2.548 -17.182  1.00 41.63           O  
ATOM   4748  N   ILE A 298      18.277  -0.868 -18.670  1.00 50.05           N  
ATOM   4749  H   ILE A 298      18.511  -0.604 -19.617  1.00 50.05           H  
ATOM   4750  CA  ILE A 298      17.940   0.202 -17.718  1.00 50.05           C  
ATOM   4751  HA  ILE A 298      18.712   0.180 -16.949  1.00 50.05           H  
ATOM   4752  C   ILE A 298      16.610  -0.062 -16.985  1.00 50.05           C  
ATOM   4753  CB  ILE A 298      18.044   1.588 -18.410  1.00 50.05           C  
ATOM   4754  HB  ILE A 298      17.602   1.513 -19.403  1.00 50.05           H  
ATOM   4755  O   ILE A 298      15.573  -0.395 -17.568  1.00 50.05           O  
ATOM   4756  CG1 ILE A 298      19.544   1.955 -18.547  1.00 50.05           C  
ATOM   4757 HG12 ILE A 298      19.943   2.207 -17.564  1.00 50.05           H  
ATOM   4758 HG13 ILE A 298      20.097   1.088 -18.906  1.00 50.05           H  
ATOM   4759  CG2 ILE A 298      17.302   2.704 -17.645  1.00 50.05           C  
ATOM   4760 HG21 ILE A 298      17.409   3.654 -18.168  1.00 50.05           H  
ATOM   4761 HG22 ILE A 298      16.234   2.488 -17.595  1.00 50.05           H  
ATOM   4762 HG23 ILE A 298      17.704   2.813 -16.638  1.00 50.05           H  
ATOM   4763  CD1 ILE A 298      19.856   3.109 -19.508  1.00 50.05           C  
ATOM   4764 HD11 ILE A 298      19.390   4.035 -19.171  1.00 50.05           H  
ATOM   4765 HD12 ILE A 298      20.935   3.260 -19.548  1.00 50.05           H  
ATOM   4766 HD13 ILE A 298      19.505   2.858 -20.509  1.00 50.05           H  
ATOM   4767  N   TYR A 299      16.650   0.112 -15.661  1.00 41.72           N  
ATOM   4768  H   TYR A 299      17.536   0.390 -15.263  1.00 41.72           H  
ATOM   4769  CA  TYR A 299      15.567  -0.220 -14.736  1.00 41.72           C  
ATOM   4770  HA  TYR A 299      14.948  -0.992 -15.194  1.00 41.72           H  
ATOM   4771  C   TYR A 299      14.652   0.978 -14.431  1.00 41.72           C  
ATOM   4772  CB  TYR A 299      16.169  -0.790 -13.439  1.00 41.72           C  
ATOM   4773  HB2 TYR A 299      15.362  -0.889 -12.714  1.00 41.72           H  
ATOM   4774  HB3 TYR A 299      16.874  -0.063 -13.034  1.00 41.72           H  
ATOM   4775  O   TYR A 299      14.762   1.573 -13.357  1.00 41.72           O  
ATOM   4776  CG  TYR A 299      16.852  -2.140 -13.545  1.00 41.72           C  
ATOM   4777  CD1 TYR A 299      16.120  -3.268 -13.965  1.00 41.72           C  
ATOM   4778  HD1 TYR A 299      15.096  -3.157 -14.287  1.00 41.72           H  
ATOM   4779  CD2 TYR A 299      18.206  -2.281 -13.182  1.00 41.72           C  
ATOM   4780  HD2 TYR A 299      18.784  -1.422 -12.875  1.00 41.72           H  
ATOM   4781  CE1 TYR A 299      16.740  -4.531 -14.035  1.00 41.72           C  
ATOM   4782  HE1 TYR A 299      16.198  -5.392 -14.397  1.00 41.72           H  
ATOM   4783  CE2 TYR A 299      18.836  -3.537 -13.272  1.00 41.72           C  
ATOM   4784  HE2 TYR A 299      19.886  -3.627 -13.037  1.00 41.72           H  
ATOM   4785  OH  TYR A 299      18.719  -5.871 -13.828  1.00 41.72           O  
ATOM   4786  HH  TYR A 299      19.663  -5.794 -13.671  1.00 41.72           H  
ATOM   4787  CZ  TYR A 299      18.108  -4.663 -13.714  1.00 41.72           C  
ATOM   4788  N   ILE A 300      13.720   1.321 -15.329  1.00 44.93           N  
ATOM   4789  H   ILE A 300      13.713   0.843 -16.219  1.00 44.93           H  
ATOM   4790  CA  ILE A 300      12.844   2.490 -15.120  1.00 44.93           C  
ATOM   4791  HA  ILE A 300      13.507   3.345 -14.983  1.00 44.93           H  
ATOM   4792  C   ILE A 300      11.988   2.348 -13.844  1.00 44.93           C  
ATOM   4793  CB  ILE A 300      11.925   2.820 -16.323  1.00 44.93           C  
ATOM   4794  HB  ILE A 300      11.104   2.103 -16.317  1.00 44.93           H  
ATOM   4795  O   ILE A 300      11.253   1.366 -13.660  1.00 44.93           O  
ATOM   4796  CG1 ILE A 300      12.595   2.769 -17.715  1.00 44.93           C  
ATOM   4797 HG12 ILE A 300      13.211   3.658 -17.849  1.00 44.93           H  
ATOM   4798 HG13 ILE A 300      13.243   1.897 -17.805  1.00 44.93           H  
ATOM   4799  CG2 ILE A 300      11.332   4.231 -16.110  1.00 44.93           C  
ATOM   4800 HG21 ILE A 300      10.665   4.510 -16.925  1.00 44.93           H  
ATOM   4801 HG22 ILE A 300      12.130   4.972 -16.070  1.00 44.93           H  
ATOM   4802 HG23 ILE A 300      10.744   4.285 -15.194  1.00 44.93           H  
ATOM   4803  CD1 ILE A 300      11.560   2.693 -18.852  1.00 44.93           C  
ATOM   4804 HD11 ILE A 300      10.667   3.284 -18.645  1.00 44.93           H  
ATOM   4805 HD12 ILE A 300      11.993   3.069 -19.779  1.00 44.93           H  
ATOM   4806 HD13 ILE A 300      11.260   1.657 -19.010  1.00 44.93           H  
ATOM   4807  N   GLY A 301      12.027   3.382 -12.998  1.00 39.70           N  
ATOM   4808  H   GLY A 301      12.702   4.105 -13.201  1.00 39.70           H  
ATOM   4809  CA  GLY A 301      11.169   3.561 -11.824  1.00 39.70           C  
ATOM   4810  HA2 GLY A 301      10.554   4.446 -11.989  1.00 39.70           H  
ATOM   4811  HA3 GLY A 301      10.504   2.705 -11.707  1.00 39.70           H  
ATOM   4812  C   GLY A 301      11.946   3.748 -10.518  1.00 39.70           C  
ATOM   4813  O   GLY A 301      13.093   3.338 -10.390  1.00 39.70           O  
ATOM   4814  N   ASN A 302      11.300   4.346  -9.510  1.00 38.51           N  
ATOM   4815  H   ASN A 302      10.365   4.678  -9.699  1.00 38.51           H  
ATOM   4816  CA  ASN A 302      11.943   4.855  -8.282  1.00 38.51           C  
ATOM   4817  HA  ASN A 302      12.884   5.312  -8.586  1.00 38.51           H  
ATOM   4818  C   ASN A 302      12.313   3.748  -7.260  1.00 38.51           C  
ATOM   4819  CB  ASN A 302      11.068   5.973  -7.666  1.00 38.51           C  
ATOM   4820  HB2 ASN A 302      11.692   6.618  -7.048  1.00 38.51           H  
ATOM   4821  HB3 ASN A 302      10.311   5.526  -7.022  1.00 38.51           H  
ATOM   4822  O   ASN A 302      11.943   3.815  -6.093  1.00 38.51           O  
ATOM   4823  CG  ASN A 302      10.331   6.815  -8.690  1.00 38.51           C  
ATOM   4824  ND2 ASN A 302      10.969   7.785  -9.300  1.00 38.51           N  
ATOM   4825 HD21 ASN A 302      10.487   8.285 -10.033  1.00 38.51           H  
ATOM   4826 HD22 ASN A 302      11.940   7.987  -9.107  1.00 38.51           H  
ATOM   4827  OD1 ASN A 302       9.176   6.542  -8.984  1.00 38.51           O  
ATOM   4828  N   ASN A 303      12.962   2.678  -7.723  1.00 34.96           N  
ATOM   4829  H   ASN A 303      13.239   2.716  -8.694  1.00 34.96           H  
ATOM   4830  CA  ASN A 303      13.464   1.536  -6.949  1.00 34.96           C  
ATOM   4831  HA  ASN A 303      13.509   1.802  -5.893  1.00 34.96           H  
ATOM   4832  C   ASN A 303      14.917   1.239  -7.391  1.00 34.96           C  
ATOM   4833  CB  ASN A 303      12.527   0.315  -7.112  1.00 34.96           C  
ATOM   4834  HB2 ASN A 303      12.373   0.117  -8.173  1.00 34.96           H  
ATOM   4835  HB3 ASN A 303      13.017  -0.556  -6.678  1.00 34.96           H  
ATOM   4836  O   ASN A 303      15.264   0.100  -7.710  1.00 34.96           O  
ATOM   4837  CG  ASN A 303      11.172   0.429  -6.429  1.00 34.96           C  
ATOM   4838  ND2 ASN A 303      10.289   1.269  -6.913  1.00 34.96           N  
ATOM   4839 HD21 ASN A 303       9.449   1.365  -6.361  1.00 34.96           H  
ATOM   4840 HD22 ASN A 303      10.603   1.956  -7.583  1.00 34.96           H  
ATOM   4841  OD1 ASN A 303      10.852  -0.273  -5.487  1.00 34.96           O  
ATOM   4842  N   LEU A 304      15.738   2.292  -7.492  1.00 31.24           N  
ATOM   4843  H   LEU A 304      15.394   3.197  -7.205  1.00 31.24           H  
ATOM   4844  CA  LEU A 304      17.160   2.207  -7.823  1.00 31.24           C  
ATOM   4845  HA  LEU A 304      17.282   1.518  -8.659  1.00 31.24           H  
ATOM   4846  C   LEU A 304      17.935   1.665  -6.614  1.00 31.24           C  
ATOM   4847  CB  LEU A 304      17.658   3.603  -8.251  1.00 31.24           C  
ATOM   4848  HB2 LEU A 304      17.513   4.287  -7.415  1.00 31.24           H  
ATOM   4849  HB3 LEU A 304      17.048   3.958  -9.082  1.00 31.24           H  
ATOM   4850  O   LEU A 304      17.793   2.181  -5.508  1.00 31.24           O  
ATOM   4851  CG  LEU A 304      19.141   3.663  -8.671  1.00 31.24           C  
ATOM   4852  HG  LEU A 304      19.763   3.257  -7.873  1.00 31.24           H  
ATOM   4853  CD1 LEU A 304      19.408   2.872  -9.954  1.00 31.24           C  
ATOM   4854 HD11 LEU A 304      19.224   1.809  -9.798  1.00 31.24           H  
ATOM   4855 HD12 LEU A 304      20.449   3.002 -10.247  1.00 31.24           H  
ATOM   4856 HD13 LEU A 304      18.775   3.244 -10.759  1.00 31.24           H  
ATOM   4857  CD2 LEU A 304      19.552   5.114  -8.903  1.00 31.24           C  
ATOM   4858 HD21 LEU A 304      18.962   5.558  -9.705  1.00 31.24           H  
ATOM   4859 HD22 LEU A 304      19.415   5.697  -7.992  1.00 31.24           H  
ATOM   4860 HD23 LEU A 304      20.603   5.167  -9.187  1.00 31.24           H  
ATOM   4861  N   ILE A 305      18.742   0.624  -6.826  1.00 29.16           N  
ATOM   4862  H   ILE A 305      18.817   0.250  -7.761  1.00 29.16           H  
ATOM   4863  CA  ILE A 305      19.583   0.002  -5.798  1.00 29.16           C  
ATOM   4864  HA  ILE A 305      19.758   0.716  -4.994  1.00 29.16           H  
ATOM   4865  C   ILE A 305      20.925  -0.350  -6.444  1.00 29.16           C  
ATOM   4866  CB  ILE A 305      18.906  -1.259  -5.192  1.00 29.16           C  
ATOM   4867  HB  ILE A 305      18.763  -1.988  -5.989  1.00 29.16           H  
ATOM   4868  O   ILE A 305      20.945  -1.108  -7.408  1.00 29.16           O  
ATOM   4869  CG1 ILE A 305      17.517  -0.938  -4.585  1.00 29.16           C  
ATOM   4870 HG12 ILE A 305      17.629  -0.187  -3.803  1.00 29.16           H  
ATOM   4871 HG13 ILE A 305      16.878  -0.521  -5.363  1.00 29.16           H  
ATOM   4872  CG2 ILE A 305      19.825  -1.889  -4.126  1.00 29.16           C  
ATOM   4873 HG21 ILE A 305      19.392  -2.812  -3.742  1.00 29.16           H  
ATOM   4874 HG22 ILE A 305      19.979  -1.194  -3.301  1.00 29.16           H  
ATOM   4875 HG23 ILE A 305      20.790  -2.156  -4.558  1.00 29.16           H  
ATOM   4876  CD1 ILE A 305      16.766  -2.145  -4.008  1.00 29.16           C  
ATOM   4877 HD11 ILE A 305      16.725  -2.945  -4.747  1.00 29.16           H  
ATOM   4878 HD12 ILE A 305      15.749  -1.845  -3.753  1.00 29.16           H  
ATOM   4879 HD13 ILE A 305      17.255  -2.504  -3.102  1.00 29.16           H  
ATOM   4880  N   ALA A 306      22.013   0.206  -5.901  1.00 27.41           N  
ATOM   4881  H   ALA A 306      21.854   0.866  -5.154  1.00 27.41           H  
ATOM   4882  CA  ALA A 306      23.407  -0.218  -6.083  1.00 27.41           C  
ATOM   4883  HA  ALA A 306      24.020   0.674  -5.959  1.00 27.41           H  
ATOM   4884  C   ALA A 306      23.792  -0.780  -7.473  1.00 27.41           C  
ATOM   4885  CB  ALA A 306      23.773  -1.160  -4.925  1.00 27.41           C  
ATOM   4886  HB1 ALA A 306      23.552  -0.689  -3.968  1.00 27.41           H  
ATOM   4887  HB2 ALA A 306      23.211  -2.090  -5.012  1.00 27.41           H  
ATOM   4888  HB3 ALA A 306      24.837  -1.392  -4.965  1.00 27.41           H  
ATOM   4889  O   ALA A 306      24.271  -1.909  -7.581  1.00 27.41           O  
ATOM   4890  N   MET A 307      23.659   0.029  -8.532  1.00 25.26           N  
ATOM   4891  H   MET A 307      23.243   0.940  -8.397  1.00 25.26           H  
ATOM   4892  CA  MET A 307      24.347  -0.230  -9.804  1.00 25.26           C  
ATOM   4893  HA  MET A 307      24.216  -1.277 -10.078  1.00 25.26           H  
ATOM   4894  C   MET A 307      25.856  -0.001  -9.627  1.00 25.26           C  
ATOM   4895  CB  MET A 307      23.770   0.642 -10.937  1.00 25.26           C  
ATOM   4896  HB2 MET A 307      24.504   0.731 -11.738  1.00 25.26           H  
ATOM   4897  HB3 MET A 307      23.577   1.646 -10.561  1.00 25.26           H  
ATOM   4898  O   MET A 307      26.382   1.055  -9.968  1.00 25.26           O  
ATOM   4899  CG  MET A 307      22.482   0.070 -11.542  1.00 25.26           C  
ATOM   4900  HG2 MET A 307      21.743  -0.029 -10.747  1.00 25.26           H  
ATOM   4901  HG3 MET A 307      22.099   0.795 -12.260  1.00 25.26           H  
ATOM   4902  SD  MET A 307      22.624  -1.537 -12.391  1.00 25.26           S  
ATOM   4903  CE  MET A 307      23.839  -1.161 -13.691  1.00 25.26           C  
ATOM   4904  HE1 MET A 307      24.812  -0.956 -13.245  1.00 25.26           H  
ATOM   4905  HE2 MET A 307      23.933  -2.019 -14.357  1.00 25.26           H  
ATOM   4906  HE3 MET A 307      23.511  -0.296 -14.267  1.00 25.26           H  
ATOM   4907  N   GLN A 308      26.556  -0.986  -9.064  1.00 23.88           N  
ATOM   4908  H   GLN A 308      26.061  -1.809  -8.753  1.00 23.88           H  
ATOM   4909  CA  GLN A 308      28.015  -1.028  -9.128  1.00 23.88           C  
ATOM   4910  HA  GLN A 308      28.403  -0.066  -8.792  1.00 23.88           H  
ATOM   4911  C   GLN A 308      28.433  -1.279 -10.588  1.00 23.88           C  
ATOM   4912  CB  GLN A 308      28.576  -2.128  -8.212  1.00 23.88           C  
ATOM   4913  HB2 GLN A 308      28.069  -3.069  -8.421  1.00 23.88           H  
ATOM   4914  HB3 GLN A 308      29.636  -2.254  -8.436  1.00 23.88           H  
ATOM   4915  O   GLN A 308      27.960  -2.253 -11.181  1.00 23.88           O  
ATOM   4916  CG  GLN A 308      28.439  -1.785  -6.720  1.00 23.88           C  
ATOM   4917  HG2 GLN A 308      28.919  -0.823  -6.536  1.00 23.88           H  
ATOM   4918  HG3 GLN A 308      27.385  -1.699  -6.457  1.00 23.88           H  
ATOM   4919  CD  GLN A 308      29.080  -2.834  -5.811  1.00 23.88           C  
ATOM   4920  NE2 GLN A 308      29.482  -2.472  -4.613  1.00 23.88           N  
ATOM   4921 HE21 GLN A 308      29.914  -3.201  -4.063  1.00 23.88           H  
ATOM   4922 HE22 GLN A 308      29.403  -1.515  -4.298  1.00 23.88           H  
ATOM   4923  OE1 GLN A 308      29.226  -3.997  -6.140  1.00 23.88           O  
ATOM   4924  N   PRO A 309      29.308  -0.450 -11.188  1.00 29.48           N  
ATOM   4925  CA  PRO A 309      29.914  -0.794 -12.466  1.00 29.48           C  
ATOM   4926  HA  PRO A 309      29.143  -1.007 -13.206  1.00 29.48           H  
ATOM   4927  C   PRO A 309      30.801  -2.032 -12.282  1.00 29.48           C  
ATOM   4928  CB  PRO A 309      30.707   0.445 -12.893  1.00 29.48           C  
ATOM   4929  HB2 PRO A 309      30.055   1.117 -13.452  1.00 29.48           H  
ATOM   4930  HB3 PRO A 309      31.586   0.189 -13.484  1.00 29.48           H  
ATOM   4931  O   PRO A 309      31.509  -2.153 -11.278  1.00 29.48           O  
ATOM   4932  CG  PRO A 309      31.084   1.096 -11.562  1.00 29.48           C  
ATOM   4933  HG2 PRO A 309      31.983   0.623 -11.165  1.00 29.48           H  
ATOM   4934  HG3 PRO A 309      31.233   2.171 -11.665  1.00 29.48           H  
ATOM   4935  CD  PRO A 309      29.894   0.774 -10.658  1.00 29.48           C  
ATOM   4936  HD2 PRO A 309      29.159   1.577 -10.711  1.00 29.48           H  
ATOM   4937  HD3 PRO A 309      30.241   0.643  -9.633  1.00 29.48           H  
ATOM   4938  N   LEU A 310      30.777  -2.952 -13.250  1.00 25.02           N
[truncated: 197,325 more chars]
