# Supplementary material for: A glutamine-based single α-helix scaffold to target globular proteins
Source: Nat Commun. 2022 Nov 18;13:7073. doi: 10.1038/s41467-022-34793-6 (PMC9674830; doi:10.1038/s41467-022-34793-6)
Supplement: Supplementary file 7 — Supplementary Data 4 [file 41467_2022_34793_MOESM7_ESM.zip › ColabFold_p37n/p37n_no_MSAs/Q28462.pdb]

ATOM      1  N   ILE A   1      32.196 -29.524 -28.261  1.00 42.06           N  
ATOM      2  H   ILE A   1      32.874 -30.238 -28.485  1.00 42.06           H  
ATOM      3  H2  ILE A   1      31.598 -29.368 -29.060  1.00 42.06           H  
ATOM      4  H3  ILE A   1      31.620 -29.833 -27.491  1.00 42.06           H  
ATOM      5  CA  ILE A   1      32.871 -28.247 -27.923  1.00 42.06           C  
ATOM      6  HA  ILE A   1      33.459 -28.356 -27.011  1.00 42.06           H  
ATOM      7  C   ILE A   1      31.760 -27.231 -27.677  1.00 42.06           C  
ATOM      8  CB  ILE A   1      33.815 -27.801 -29.069  1.00 42.06           C  
ATOM      9  HB  ILE A   1      33.230 -27.721 -29.985  1.00 42.06           H  
ATOM     10  O   ILE A   1      31.003 -27.010 -28.617  1.00 42.06           O  
ATOM     11  CG1 ILE A   1      34.934 -28.850 -29.293  1.00 42.06           C  
ATOM     12 HG12 ILE A   1      34.519 -29.858 -29.272  1.00 42.06           H  
ATOM     13 HG13 ILE A   1      35.667 -28.780 -28.489  1.00 42.06           H  
ATOM     14  CG2 ILE A   1      34.431 -26.424 -28.771  1.00 42.06           C  
ATOM     15 HG21 ILE A   1      35.020 -26.450 -27.854  1.00 42.06           H  
ATOM     16 HG22 ILE A   1      35.080 -26.113 -29.590  1.00 42.06           H  
ATOM     17 HG23 ILE A   1      33.659 -25.661 -28.674  1.00 42.06           H  
ATOM     18  CD1 ILE A   1      35.652 -28.711 -30.641  1.00 42.06           C  
ATOM     19 HD11 ILE A   1      36.371 -29.522 -30.753  1.00 42.06           H  
ATOM     20 HD12 ILE A   1      36.190 -27.764 -30.693  1.00 42.06           H  
ATOM     21 HD13 ILE A   1      34.932 -28.763 -31.457  1.00 42.06           H  
ATOM     22  N   PRO A   2      31.545 -26.728 -26.446  1.00 46.01           N  
ATOM     23  CA  PRO A   2      30.494 -25.744 -26.206  1.00 46.01           C  
ATOM     24  HA  PRO A   2      29.564 -26.072 -26.671  1.00 46.01           H  
ATOM     25  C   PRO A   2      30.891 -24.389 -26.812  1.00 46.01           C  
ATOM     26  CB  PRO A   2      30.291 -25.709 -24.691  1.00 46.01           C  
ATOM     27  HB2 PRO A   2      29.963 -24.730 -24.341  1.00 46.01           H  
ATOM     28  HB3 PRO A   2      29.572 -26.476 -24.402  1.00 46.01           H  
ATOM     29  O   PRO A   2      32.057 -24.000 -26.770  1.00 46.01           O  
ATOM     30  CG  PRO A   2      31.672 -26.075 -24.147  1.00 46.01           C  
ATOM     31  HG2 PRO A   2      32.281 -25.174 -24.079  1.00 46.01           H  
ATOM     32  HG3 PRO A   2      31.606 -26.560 -23.174  1.00 46.01           H  
ATOM     33  CD  PRO A   2      32.267 -27.008 -25.210  1.00 46.01           C  
ATOM     34  HD2 PRO A   2      33.333 -26.810 -25.323  1.00 46.01           H  
ATOM     35  HD3 PRO A   2      32.102 -28.044 -24.916  1.00 46.01           H  
ATOM     36  N   LEU A   3      29.915 -23.727 -27.434  1.00 40.19           N  
ATOM     37  H   LEU A   3      28.981 -24.107 -27.379  1.00 40.19           H  
ATOM     38  CA  LEU A   3      30.064 -22.455 -28.147  1.00 40.19           C  
ATOM     39  HA  LEU A   3      30.853 -22.568 -28.890  1.00 40.19           H  
ATOM     40  C   LEU A   3      30.449 -21.308 -27.193  1.00 40.19           C  
ATOM     41  CB  LEU A   3      28.730 -22.142 -28.853  1.00 40.19           C  
ATOM     42  HB2 LEU A   3      28.693 -21.084 -29.114  1.00 40.19           H  
ATOM     43  HB3 LEU A   3      27.920 -22.317 -28.145  1.00 40.19           H  
ATOM     44  O   LEU A   3      30.022 -21.318 -26.035  1.00 40.19           O  
ATOM     45  CG  LEU A   3      28.498 -22.976 -30.127  1.00 40.19           C  
ATOM     46  HG  LEU A   3      28.923 -23.972 -30.000  1.00 40.19           H  
ATOM     47  CD1 LEU A   3      27.004 -23.138 -30.402  1.00 40.19           C  
ATOM     48 HD11 LEU A   3      26.527 -23.653 -29.568  1.00 40.19           H  
ATOM     49 HD12 LEU A   3      26.856 -23.727 -31.307  1.00 40.19           H  
ATOM     50 HD13 LEU A   3      26.541 -22.160 -30.532  1.00 40.19           H  
ATOM     51  CD2 LEU A   3      29.147 -22.308 -31.340  1.00 40.19           C  
ATOM     52 HD21 LEU A   3      28.958 -22.903 -32.233  1.00 40.19           H  
ATOM     53 HD22 LEU A   3      30.225 -22.236 -31.194  1.00 40.19           H  
ATOM     54 HD23 LEU A   3      28.736 -21.309 -31.488  1.00 40.19           H  
ATOM     55  N   PRO A   4      31.214 -20.303 -27.662  1.00 46.89           N  
ATOM     56  CA  PRO A   4      31.582 -19.160 -26.838  1.00 46.89           C  
ATOM     57  HA  PRO A   4      32.012 -19.533 -25.908  1.00 46.89           H  
ATOM     58  C   PRO A   4      30.357 -18.277 -26.533  1.00 46.89           C  
ATOM     59  CB  PRO A   4      32.667 -18.416 -27.622  1.00 46.89           C  
ATOM     60  HB2 PRO A   4      32.649 -17.342 -27.434  1.00 46.89           H  
ATOM     61  HB3 PRO A   4      33.643 -18.829 -27.370  1.00 46.89           H  
ATOM     62  O   PRO A   4      29.484 -18.107 -27.394  1.00 46.89           O  
ATOM     63  CG  PRO A   4      32.335 -18.744 -29.077  1.00 46.89           C  
ATOM     64  HG2 PRO A   4      33.219 -18.703 -29.712  1.00 46.89           H  
ATOM     65  HG3 PRO A   4      31.572 -18.055 -29.440  1.00 46.89           H  
ATOM     66  CD  PRO A   4      31.753 -20.157 -29.006  1.00 46.89           C  
ATOM     67  HD2 PRO A   4      32.547 -20.888 -29.158  1.00 46.89           H  
ATOM     68  HD3 PRO A   4      30.977 -20.277 -29.762  1.00 46.89           H  
ATOM     69  N   PRO A   5      30.274 -17.698 -25.322  1.00 52.21           N  
ATOM     70  CA  PRO A   5      29.166 -16.832 -24.939  1.00 52.21           C  
ATOM     71  HA  PRO A   5      28.224 -17.360 -25.090  1.00 52.21           H  
ATOM     72  C   PRO A   5      29.158 -15.551 -25.788  1.00 52.21           C  
ATOM     73  CB  PRO A   5      29.354 -16.567 -23.442  1.00 52.21           C  
ATOM     74  HB2 PRO A   5      28.830 -17.335 -22.871  1.00 52.21           H  
ATOM     75  HB3 PRO A   5      29.005 -15.576 -23.151  1.00 52.21           H  
ATOM     76  O   PRO A   5      30.200 -14.945 -26.034  1.00 52.21           O  
ATOM     77  CG  PRO A   5      30.861 -16.721 -23.232  1.00 52.21           C  
ATOM     78  HG2 PRO A   5      31.100 -17.027 -22.214  1.00 52.21           H  
ATOM     79  HG3 PRO A   5      31.359 -15.783 -23.476  1.00 52.21           H  
ATOM     80  CD  PRO A   5      31.256 -17.786 -24.252  1.00 52.21           C  
ATOM     81  HD2 PRO A   5      31.201 -18.773 -23.792  1.00 52.21           H  
ATOM     82  HD3 PRO A   5      32.264 -17.592 -24.617  1.00 52.21           H  
ATOM     83  N   HIS A   6      27.973 -15.150 -26.258  1.00 47.44           N  
ATOM     84  H   HIS A   6      27.149 -15.676 -26.004  1.00 47.44           H  
ATOM     85  CA  HIS A   6      27.793 -13.931 -27.047  1.00 47.44           C  
ATOM     86  HA  HIS A   6      28.553 -13.958 -27.829  1.00 47.44           H  
ATOM     87  C   HIS A   6      27.976 -12.670 -26.177  1.00 47.44           C  
ATOM     88  CB  HIS A   6      26.420 -13.926 -27.738  1.00 47.44           C  
ATOM     89  HB2 HIS A   6      25.681 -14.427 -27.113  1.00 47.44           H  
ATOM     90  HB3 HIS A   6      26.096 -12.892 -27.861  1.00 47.44           H  
ATOM     91  O   HIS A   6      27.411 -12.625 -25.082  1.00 47.44           O  
ATOM     92  CG  HIS A   6      26.434 -14.554 -29.109  1.00 47.44           C  
ATOM     93  CD2 HIS A   6      25.807 -14.067 -30.225  1.00 47.44           C  
ATOM     94  HD2 HIS A   6      25.196 -13.178 -30.277  1.00 47.44           H  
ATOM     95  ND1 HIS A   6      27.123 -15.686 -29.492  1.00 47.44           N  
ATOM     96  HD1 HIS A   6      27.709 -16.262 -28.904  1.00 47.44           H  
ATOM     97  CE1 HIS A   6      26.912 -15.872 -30.806  1.00 47.44           C  
ATOM     98  HE1 HIS A   6      27.329 -16.674 -31.396  1.00 47.44           H  
ATOM     99  NE2 HIS A   6      26.115 -14.911 -31.294  1.00 47.44           N  
ATOM    100  N   PRO A   7      28.671 -11.614 -26.649  1.00 51.80           N  
ATOM    101  CA  PRO A   7      29.035 -10.443 -25.835  1.00 51.80           C  
ATOM    102  HA  PRO A   7      29.440 -10.807 -24.891  1.00 51.80           H  
ATOM    103  C   PRO A   7      27.891  -9.465 -25.501  1.00 51.80           C  
ATOM    104  CB  PRO A   7      30.162  -9.727 -26.603  1.00 51.80           C  
ATOM    105  HB2 PRO A   7      30.972  -9.426 -25.937  1.00 51.80           H  
ATOM    106  HB3 PRO A   7      29.774  -8.858 -27.134  1.00 51.80           H  
ATOM    107  O   PRO A   7      28.153  -8.291 -25.259  1.00 51.80           O  
ATOM    108  CG  PRO A   7      30.636 -10.739 -27.636  1.00 51.80           C  
ATOM    109  HG2 PRO A   7      31.026 -10.255 -28.532  1.00 51.80           H  
ATOM    110  HG3 PRO A   7      31.386 -11.395 -27.193  1.00 51.80           H  
ATOM    111  CD  PRO A   7      29.372 -11.531 -27.926  1.00 51.80           C  
ATOM    112  HD2 PRO A   7      28.754 -10.994 -28.646  1.00 51.80           H  
ATOM    113  HD3 PRO A   7      29.674 -12.494 -28.338  1.00 51.80           H  
ATOM    114  N   GLY A   8      26.624  -9.889 -25.530  1.00 48.59           N  
ATOM    115  H   GLY A   8      26.457 -10.878 -25.648  1.00 48.59           H  
ATOM    116  CA  GLY A   8      25.500  -8.943 -25.583  1.00 48.59           C  
ATOM    117  HA2 GLY A   8      25.797  -7.992 -25.140  1.00 48.59           H  
ATOM    118  HA3 GLY A   8      25.264  -8.749 -26.629  1.00 48.59           H  
ATOM    119  C   GLY A   8      24.204  -9.342 -24.888  1.00 48.59           C  
ATOM    120  O   GLY A   8      23.215  -8.642 -25.062  1.00 48.59           O  
ATOM    121  N   HIS A   9      24.162 -10.424 -24.106  1.00 41.42           N  
ATOM    122  H   HIS A   9      25.006 -10.957 -23.948  1.00 41.42           H  
ATOM    123  CA  HIS A   9      22.947 -10.792 -23.369  1.00 41.42           C  
ATOM    124  HA  HIS A   9      22.242  -9.962 -23.417  1.00 41.42           H  
ATOM    125  C   HIS A   9      23.239 -11.063 -21.882  1.00 41.42           C  
ATOM    126  CB  HIS A   9      22.243 -11.978 -24.056  1.00 41.42           C  
ATOM    127  HB2 HIS A   9      21.904 -12.686 -23.300  1.00 41.42           H  
ATOM    128  HB3 HIS A   9      22.939 -12.508 -24.706  1.00 41.42           H  
ATOM    129  O   HIS A   9      23.932 -12.036 -21.578  1.00 41.42           O  
ATOM    130  CG  HIS A   9      21.032 -11.554 -24.853  1.00 41.42           C  
ATOM    131  CD2 HIS A   9      20.992 -11.209 -26.178  1.00 41.42           C  
ATOM    132  HD2 HIS A   9      21.832 -11.188 -26.857  1.00 41.42           H  
ATOM    133  ND1 HIS A   9      19.751 -11.416 -24.363  1.00 41.42           N  
ATOM    134  HD1 HIS A   9      19.447 -11.586 -23.415  1.00 41.42           H  
ATOM    135  CE1 HIS A   9      18.960 -11.008 -25.370  1.00 41.42           C  
ATOM    136  HE1 HIS A   9      17.901 -10.813 -25.292  1.00 41.42           H  
ATOM    137  NE2 HIS A   9      19.671 -10.880 -26.498  1.00 41.42           N  
ATOM    138  N   PRO A  10      22.668 -10.287 -20.933  1.00 52.67           N  
ATOM    139  CA  PRO A  10      22.648 -10.623 -19.507  1.00 52.67           C  
ATOM    140  HA  PRO A  10      23.611 -11.025 -19.190  1.00 52.67           H  
ATOM    141  C   PRO A  10      21.559 -11.678 -19.264  1.00 52.67           C  
ATOM    142  CB  PRO A  10      22.389  -9.293 -18.793  1.00 52.67           C  
ATOM    143  HB2 PRO A  10      21.934  -9.418 -17.811  1.00 52.67           H  
ATOM    144  HB3 PRO A  10      23.326  -8.744 -18.703  1.00 52.67           H  
ATOM    145  O   PRO A  10      20.528 -11.416 -18.653  1.00 52.67           O  
ATOM    146  CG  PRO A  10      21.467  -8.561 -19.769  1.00 52.67           C  
ATOM    147  HG2 PRO A  10      21.554  -7.479 -19.668  1.00 52.67           H  
ATOM    148  HG3 PRO A  10      20.435  -8.873 -19.608  1.00 52.67           H  
ATOM    149  CD  PRO A  10      21.940  -9.038 -21.145  1.00 52.67           C  
ATOM    150  HD2 PRO A  10      22.613  -8.297 -21.577  1.00 52.67           H  
ATOM    151  HD3 PRO A  10      21.078  -9.185 -21.795  1.00 52.67           H  
ATOM    152  N   GLY A  11      21.730 -12.850 -19.871  1.00 49.77           N  
ATOM    153  H   GLY A  11      22.590 -12.980 -20.384  1.00 49.77           H  
ATOM    154  CA  GLY A  11      20.611 -13.738 -20.165  1.00 49.77           C  
ATOM    155  HA2 GLY A  11      20.427 -13.711 -21.239  1.00 49.77           H  
ATOM    156  HA3 GLY A  11      19.704 -13.389 -19.673  1.00 49.77           H  
ATOM    157  C   GLY A  11      20.783 -15.191 -19.772  1.00 49.77           C  
ATOM    158  O   GLY A  11      20.026 -15.981 -20.301  1.00 49.77           O  
ATOM    159  N   TYR A  12      21.722 -15.557 -18.892  1.00 45.14           N  
ATOM    160  H   TYR A  12      22.349 -14.843 -18.549  1.00 45.14           H  
ATOM    161  CA  TYR A  12      21.728 -16.861 -18.211  1.00 45.14           C  
ATOM    162  HA  TYR A  12      20.697 -17.160 -18.018  1.00 45.14           H  
ATOM    163  C   TYR A  12      22.431 -16.734 -16.852  1.00 45.14           C  
ATOM    164  CB  TYR A  12      22.369 -17.965 -19.083  1.00 45.14           C  
ATOM    165  HB2 TYR A  12      22.553 -18.837 -18.456  1.00 45.14           H  
ATOM    166  HB3 TYR A  12      23.336 -17.620 -19.448  1.00 45.14           H  
ATOM    167  O   TYR A  12      23.641 -16.923 -16.737  1.00 45.14           O  
ATOM    168  CG  TYR A  12      21.513 -18.420 -20.256  1.00 45.14           C  
ATOM    169  CD1 TYR A  12      20.408 -19.270 -20.038  1.00 45.14           C  
ATOM    170  HD1 TYR A  12      20.204 -19.648 -19.047  1.00 45.14           H  
ATOM    171  CD2 TYR A  12      21.767 -17.922 -21.550  1.00 45.14           C  
ATOM    172  HD2 TYR A  12      22.602 -17.257 -21.714  1.00 45.14           H  
ATOM    173  CE1 TYR A  12      19.543 -19.592 -21.103  1.00 45.14           C  
ATOM    174  HE1 TYR A  12      18.683 -20.225 -20.942  1.00 45.14           H  
ATOM    175  CE2 TYR A  12      20.891 -18.224 -22.612  1.00 45.14           C  
ATOM    176  HE2 TYR A  12      21.068 -17.807 -23.593  1.00 45.14           H  
ATOM    177  OH  TYR A  12      18.919 -19.344 -23.403  1.00 45.14           O  
ATOM    178  HH  TYR A  12      19.158 -18.883 -24.210  1.00 45.14           H  
ATOM    179  CZ  TYR A  12      19.772 -19.054 -22.385  1.00 45.14           C  
ATOM    180  N   ILE A  13      21.673 -16.401 -15.805  1.00 51.42           N  
ATOM    181  H   ILE A  13      20.689 -16.230 -15.957  1.00 51.42           H  
ATOM    182  CA  ILE A  13      22.117 -16.611 -14.423  1.00 51.42           C  
ATOM    183  HA  ILE A  13      23.166 -16.326 -14.346  1.00 51.42           H  
ATOM    184  C   ILE A  13      22.042 -18.114 -14.133  1.00 51.42           C  
ATOM    185  CB  ILE A  13      21.330 -15.750 -13.403  1.00 51.42           C  
ATOM    186  HB  ILE A  13      21.468 -16.197 -12.419  1.00 51.42           H  
ATOM    187  O   ILE A  13      20.965 -18.697 -14.038  1.00 51.42           O  
ATOM    188  CG1 ILE A  13      19.812 -15.682 -13.700  1.00 51.42           C  
ATOM    189 HG12 ILE A  13      19.429 -16.691 -13.857  1.00 51.42           H  
ATOM    190 HG13 ILE A  13      19.637 -15.110 -14.611  1.00 51.42           H  
ATOM    191  CG2 ILE A  13      21.948 -14.340 -13.361  1.00 51.42           C  
ATOM    192 HG21 ILE A  13      21.801 -13.834 -14.315  1.00 51.42           H  
ATOM    193 HG22 ILE A  13      21.492 -13.748 -12.567  1.00 51.42           H  
ATOM    194 HG23 ILE A  13      23.016 -14.406 -13.152  1.00 51.42           H  
ATOM    195  CD1 ILE A  13      18.985 -15.055 -12.572  1.00 51.42           C  
ATOM    196 HD11 ILE A  13      19.166 -15.588 -11.639  1.00 51.42           H  
ATOM    197 HD12 ILE A  13      19.242 -14.003 -12.448  1.00 51.42           H  
ATOM    198 HD13 ILE A  13      17.927 -15.123 -12.822  1.00 51.42           H  
ATOM    199  N   ASN A  14      23.203 -18.763 -14.054  1.00 45.98           N  
ATOM    200  H   ASN A  14      24.049 -18.235 -14.215  1.00 45.98           H  
ATOM    201  CA  ASN A  14      23.321 -20.135 -13.569  1.00 45.98           C  
ATOM    202  HA  ASN A  14      22.706 -20.797 -14.177  1.00 45.98           H  
ATOM    203  C   ASN A  14      22.806 -20.188 -12.122  1.00 45.98           C  
ATOM    204  CB  ASN A  14      24.799 -20.581 -13.651  1.00 45.98           C  
ATOM    205  HB2 ASN A  14      25.024 -21.239 -12.811  1.00 45.98           H  
ATOM    206  HB3 ASN A  14      25.468 -19.724 -13.569  1.00 45.98           H  
ATOM    207  O   ASN A  14      23.496 -19.753 -11.207  1.00 45.98           O  
ATOM    208  CG  ASN A  14      25.107 -21.385 -14.896  1.00 45.98           C  
ATOM    209  ND2 ASN A  14      25.954 -20.899 -15.774  1.00 45.98           N  
ATOM    210 HD21 ASN A  14      26.119 -21.469 -16.591  1.00 45.98           H  
ATOM    211 HD22 ASN A  14      26.377 -19.992 -15.640  1.00 45.98           H  
ATOM    212  OD1 ASN A  14      24.593 -22.470 -15.087  1.00 45.98           O  
ATOM    213  N   PHE A  15      21.622 -20.756 -11.892  1.00 51.02           N  
ATOM    214  H   PHE A  15      21.042 -20.986 -12.685  1.00 51.02           H  
ATOM    215  CA  PHE A  15      21.061 -20.949 -10.545  1.00 51.02           C  
ATOM    216  HA  PHE A  15      21.168 -20.016  -9.992  1.00 51.02           H  
ATOM    217  C   PHE A  15      21.790 -22.027  -9.714  1.00 51.02           C  
ATOM    218  CB  PHE A  15      19.560 -21.263 -10.663  1.00 51.02           C  
ATOM    219  HB2 PHE A  15      19.424 -22.123 -11.319  1.00 51.02           H  
ATOM    220  HB3 PHE A  15      19.174 -21.545  -9.683  1.00 51.02           H  
ATOM    221  O   PHE A  15      21.309 -22.414  -8.652  1.00 51.02           O  
ATOM    222  CG  PHE A  15      18.714 -20.107 -11.155  1.00 51.02           C  
ATOM    223  CD1 PHE A  15      18.330 -19.093 -10.257  1.00 51.02           C  
ATOM    224  HD1 PHE A  15      18.651 -19.134  -9.227  1.00 51.02           H  
ATOM    225  CD2 PHE A  15      18.293 -20.049 -12.497  1.00 51.02           C  
ATOM    226  HD2 PHE A  15      18.589 -20.818 -13.195  1.00 51.02           H  
ATOM    227  CE1 PHE A  15      17.523 -18.029 -10.697  1.00 51.02           C  
ATOM    228  HE1 PHE A  15      17.228 -17.252 -10.007  1.00 51.02           H  
ATOM    229  CE2 PHE A  15      17.489 -18.983 -12.937  1.00 51.02           C  
ATOM    230  HE2 PHE A  15      17.172 -18.937 -13.968  1.00 51.02           H  
ATOM    231  CZ  PHE A  15      17.099 -17.977 -12.036  1.00 51.02           C  
ATOM    232  HZ  PHE A  15      16.478 -17.161 -12.375  1.00 51.02           H  
ATOM    233  N   SER A  16      22.920 -22.560 -10.190  1.00 49.72           N  
ATOM    234  H   SER A  16      23.284 -22.190 -11.056  1.00 49.72           H  
ATOM    235  CA  SER A  16      23.489 -23.810  -9.668  1.00 49.72           C  
ATOM    236  HA  SER A  16      22.838 -24.187  -8.880  1.00 49.72           H  
ATOM    237  C   SER A  16      24.855 -23.700  -8.995  1.00 49.72           C  
ATOM    238  CB  SER A  16      23.488 -24.888 -10.753  1.00 49.72           C  
ATOM    239  HB2 SER A  16      24.139 -24.585 -11.574  1.00 49.72           H  
ATOM    240  HB3 SER A  16      23.852 -25.828 -10.339  1.00 49.72           H  
ATOM    241  O   SER A  16      25.318 -24.699  -8.459  1.00 49.72           O  
ATOM    242  OG  SER A  16      22.169 -25.067 -11.236  1.00 49.72           O  
ATOM    243  HG  SER A  16      21.599 -25.288 -10.495  1.00 49.72           H  
ATOM    244  N   TYR A  17      25.480 -22.527  -8.924  1.00 44.62           N  
ATOM    245  H   TYR A  17      25.047 -21.702  -9.313  1.00 44.62           H  
ATOM    246  CA  TYR A  17      26.648 -22.335  -8.063  1.00 44.62           C  
ATOM    247  HA  TYR A  17      26.731 -23.167  -7.364  1.00 44.62           H  
ATOM    248  C   TYR A  17      26.427 -21.088  -7.220  1.00 44.62           C  
ATOM    249  CB  TYR A  17      27.949 -22.323  -8.880  1.00 44.62           C  
ATOM    250  HB2 TYR A  17      27.792 -21.792  -9.818  1.00 44.62           H  
ATOM    251  HB3 TYR A  17      28.706 -21.773  -8.320  1.00 44.62           H  
ATOM    252  O   TYR A  17      26.149 -20.024  -7.751  1.00 44.62           O  
ATOM    253  CG  TYR A  17      28.483 -23.722  -9.156  1.00 44.62           C  
ATOM    254  CD1 TYR A  17      29.452 -24.284  -8.299  1.00 44.62           C  
ATOM    255  HD1 TYR A  17      29.840 -23.704  -7.475  1.00 44.62           H  
ATOM    256  CD2 TYR A  17      27.986 -24.479 -10.235  1.00 44.62           C  
ATOM    257  HD2 TYR A  17      27.238 -24.054 -10.889  1.00 44.62           H  
ATOM    258  CE1 TYR A  17      29.917 -25.597  -8.514  1.00 44.62           C  
ATOM    259  HE1 TYR A  17      30.661 -26.019  -7.855  1.00 44.62           H  
ATOM    260  CE2 TYR A  17      28.443 -25.794 -10.451  1.00 44.62           C  
ATOM    261  HE2 TYR A  17      28.057 -26.384 -11.269  1.00 44.62           H  
ATOM    262  OH  TYR A  17      29.850 -27.623  -9.802  1.00 44.62           O  
ATOM    263  HH  TYR A  17      30.505 -27.884  -9.151  1.00 44.62           H  
ATOM    264  CZ  TYR A  17      29.408 -26.356  -9.590  1.00 44.62           C  
ATOM    265  N   GLU A  18      26.537 -21.261  -5.903  1.00 53.14           N  
ATOM    266  H   GLU A  18      26.845 -22.175  -5.604  1.00 53.14           H  
ATOM    267  CA  GLU A  18      26.352 -20.243  -4.865  1.00 53.14           C  
ATOM    268  HA  GLU A  18      26.876 -20.637  -3.994  1.00 53.14           H  
ATOM    269  C   GLU A  18      24.916 -20.017  -4.367  1.00 53.14           C  
ATOM    270  CB  GLU A  18      27.093 -18.931  -5.170  1.00 53.14           C  
ATOM    271  HB2 GLU A  18      26.541 -18.325  -5.889  1.00 53.14           H  
ATOM    272  HB3 GLU A  18      27.116 -18.387  -4.226  1.00 53.14           H  
ATOM    273  O   GLU A  18      24.450 -18.894  -4.300  1.00 53.14           O  
ATOM    274  CG  GLU A  18      28.527 -19.148  -5.678  1.00 53.14           C  
ATOM    275  HG2 GLU A  18      28.519 -19.306  -6.756  1.00 53.14           H  
ATOM    276  HG3 GLU A  18      28.923 -20.050  -5.210  1.00 53.14           H  
ATOM    277  CD  GLU A  18      29.471 -17.991  -5.344  1.00 53.14           C  
ATOM    278  OE1 GLU A  18      30.689 -18.262  -5.349  1.00 53.14           O  
ATOM    279  OE2 GLU A  18      28.986 -16.890  -4.986  1.00 53.14           O  
ATOM    280  N   VAL A  19      24.219 -21.050  -3.878  1.00 54.99           N  
ATOM    281  H   VAL A  19      24.547 -21.990  -4.048  1.00 54.99           H  
ATOM    282  CA  VAL A  19      23.055 -20.833  -2.976  1.00 54.99           C  
ATOM    283  HA  VAL A  19      22.459 -20.017  -3.385  1.00 54.99           H  
ATOM    284  C   VAL A  19      23.512 -20.376  -1.573  1.00 54.99           C  
ATOM    285  CB  VAL A  19      22.136 -22.072  -2.919  1.00 54.99           C  
ATOM    286  HB  VAL A  19      22.673 -22.892  -2.441  1.00 54.99           H  
ATOM    287  O   VAL A  19      22.733 -19.844  -0.784  1.00 54.99           O  
ATOM    288  CG1 VAL A  19      20.836 -21.813  -2.142  1.00 54.99           C  
ATOM    289 HG11 VAL A  19      20.331 -20.933  -2.539  1.00 54.99           H  
ATOM    290 HG12 VAL A  19      21.047 -21.664  -1.083  1.00 54.99           H  
ATOM    291 HG13 VAL A  19      20.172 -22.674  -2.226  1.00 54.99           H  
ATOM    292  CG2 VAL A  19      21.728 -22.516  -4.331  1.00 54.99           C  
ATOM    293 HG21 VAL A  19      22.598 -22.829  -4.908  1.00 54.99           H  
ATOM    294 HG22 VAL A  19      21.044 -23.364  -4.276  1.00 54.99           H  
ATOM    295 HG23 VAL A  19      21.234 -21.698  -4.855  1.00 54.99           H  
ATOM    296  N   LEU A  20      24.806 -20.516  -1.264  1.00 53.74           N  
ATOM    297  H   LEU A  20      25.415 -20.933  -1.953  1.00 53.74           H  
ATOM    298  CA  LEU A  20      25.383 -20.096   0.015  1.00 53.74           C  
ATOM    299  HA  LEU A  20      24.643 -20.303   0.789  1.00 53.74           H  
ATOM    300  C   LEU A  20      25.652 -18.577   0.092  1.00 53.74           C  
ATOM    301  CB  LEU A  20      26.642 -20.945   0.290  1.00 53.74           C  
ATOM    302  HB2 LEU A  20      26.656 -21.825  -0.354  1.00 53.74           H  
ATOM    303  HB3 LEU A  20      27.523 -20.350   0.046  1.00 53.74           H  
ATOM    304  O   LEU A  20      25.554 -17.994   1.173  1.00 53.74           O  
ATOM    305  CG  LEU A  20      26.738 -21.424   1.750  1.00 53.74           C  
ATOM    306  HG  LEU A  20      26.578 -20.581   2.422  1.00 53.74           H  
ATOM    307  CD1 LEU A  20      25.709 -22.519   2.058  1.00 53.74           C  
ATOM    308 HD11 LEU A  20      24.695 -22.142   1.932  1.00 53.74           H  
ATOM    309 HD12 LEU A  20      25.826 -22.852   3.089  1.00 53.74           H  
ATOM    310 HD13 LEU A  20      25.858 -23.370   1.393  1.00 53.74           H  
ATOM    311  CD2 LEU A  20      28.126 -22.004   2.018  1.00 53.74           C  
ATOM    312 HD21 LEU A  20      28.197 -22.338   3.053  1.00 53.74           H  
ATOM    313 HD22 LEU A  20      28.318 -22.847   1.354  1.00 53.74           H  
ATOM    314 HD23 LEU A  20      28.883 -21.238   1.847  1.00 53.74           H  
ATOM    315  N   THR A  21      25.925 -17.922  -1.041  1.00 60.81           N  
ATOM    316  H   THR A  21      26.024 -18.450  -1.897  1.00 60.81           H  
ATOM    317  CA  THR A  21      26.251 -16.485  -1.115  1.00 60.81           C  
ATOM    318  HA  THR A  21      26.904 -16.256  -0.273  1.00 60.81           H  
ATOM    319  C   THR A  21      25.023 -15.562  -0.973  1.00 60.81           C  
ATOM    320  CB  THR A  21      27.077 -16.176  -2.383  1.00 60.81           C  
ATOM    321  HB  THR A  21      26.470 -16.315  -3.277  1.00 60.81           H  
ATOM    322  O   THR A  21      25.098 -14.611  -0.192  1.00 60.81           O  
ATOM    323  CG2 THR A  21      27.652 -14.764  -2.389  1.00 60.81           C  
ATOM    324 HG21 THR A  21      28.276 -14.610  -1.508  1.00 60.81           H  
ATOM    325 HG22 THR A  21      28.262 -14.633  -3.283  1.00 60.81           H  
ATOM    326 HG23 THR A  21      26.850 -14.027  -2.406  1.00 60.81           H  
ATOM    327  OG1 THR A  21      28.172 -17.055  -2.438  1.00 60.81           O  
ATOM    328  HG1 THR A  21      28.570 -16.938  -3.303  1.00 60.81           H  
ATOM    329  N   PRO A  22      23.851 -15.835  -1.590  1.00 60.73           N  
ATOM    330  CA  PRO A  22      22.665 -14.986  -1.487  1.00 60.73           C  
ATOM    331  HA  PRO A  22      22.919 -13.981  -1.824  1.00 60.73           H  
ATOM    332  C   PRO A  22      22.118 -14.918  -0.066  1.00 60.73           C  
ATOM    333  CB  PRO A  22      21.616 -15.586  -2.433  1.00 60.73           C  
ATOM    334  HB2 PRO A  22      20.951 -16.258  -1.890  1.00 60.73           H  
ATOM    335  HB3 PRO A  22      21.037 -14.808  -2.931  1.00 60.73           H  
ATOM    336  O   PRO A  22      21.731 -13.847   0.396  1.00 60.73           O  
ATOM    337  CG  PRO A  22      22.431 -16.398  -3.426  1.00 60.73           C  
ATOM    338  HG2 PRO A  22      21.875 -17.253  -3.811  1.00 60.73           H  
ATOM    339  HG3 PRO A  22      22.762 -15.756  -4.242  1.00 60.73           H  
ATOM    340  CD  PRO A  22      23.635 -16.833  -2.605  1.00 60.73           C  
ATOM    341  HD2 PRO A  22      23.439 -17.799  -2.141  1.00 60.73           H  
ATOM    342  HD3 PRO A  22      24.505 -16.870  -3.261  1.00 60.73           H  
ATOM    343  N   LEU A  23      22.124 -16.039   0.666  1.00 67.29           N  
ATOM    344  H   LEU A  23      22.437 -16.898   0.236  1.00 67.29           H  
ATOM    345  CA  LEU A  23      21.611 -16.065   2.036  1.00 67.29           C  
ATOM    346  HA  LEU A  23      20.642 -15.567   2.029  1.00 67.29           H  
ATOM    347  C   LEU A  23      22.522 -15.284   2.989  1.00 67.29           C  
ATOM    348  CB  LEU A  23      21.427 -17.524   2.486  1.00 67.29           C  
ATOM    349  HB2 LEU A  23      22.408 -17.985   2.594  1.00 67.29           H  
ATOM    350  HB3 LEU A  23      20.886 -18.070   1.712  1.00 67.29           H  
ATOM    351  O   LEU A  23      22.038 -14.609   3.901  1.00 67.29           O  
ATOM    352  CG  LEU A  23      20.651 -17.657   3.811  1.00 67.29           C  
ATOM    353  HG  LEU A  23      21.139 -17.065   4.585  1.00 67.29           H  
ATOM    354  CD1 LEU A  23      19.196 -17.200   3.682  1.00 67.29           C  
ATOM    355 HD11 LEU A  23      18.709 -17.728   2.862  1.00 67.29           H  
ATOM    356 HD12 LEU A  23      19.147 -16.127   3.496  1.00 67.29           H  
ATOM    357 HD13 LEU A  23      18.655 -17.408   4.605  1.00 67.29           H  
ATOM    358  CD2 LEU A  23      20.656 -19.112   4.275  1.00 67.29           C  
ATOM    359 HD21 LEU A  23      21.682 -19.458   4.401  1.00 67.29           H  
ATOM    360 HD22 LEU A  23      20.129 -19.206   5.224  1.00 67.29           H  
ATOM    361 HD23 LEU A  23      20.162 -19.738   3.532  1.00 67.29           H  
ATOM    362  N   LYS A  24      23.842 -15.338   2.775  1.00 61.60           N  
ATOM    363  H   LYS A  24      24.184 -15.893   2.003  1.00 61.60           H  
ATOM    364  CA  LYS A  24      24.791 -14.529   3.543  1.00 61.60           C  
ATOM    365  HA  LYS A  24      24.460 -14.538   4.582  1.00 61.60           H  
ATOM    366  C   LYS A  24      24.735 -13.052   3.170  1.00 61.60           C  
ATOM    367  CB  LYS A  24      26.212 -15.105   3.438  1.00 61.60           C  
ATOM    368  HB2 LYS A  24      26.430 -15.298   2.387  1.00 61.60           H  
ATOM    369  HB3 LYS A  24      26.931 -14.365   3.787  1.00 61.60           H  
ATOM    370  O   LYS A  24      24.803 -12.230   4.081  1.00 61.60           O  
ATOM    371  CG  LYS A  24      26.424 -16.408   4.233  1.00 61.60           C  
ATOM    372  HG2 LYS A  24      25.594 -17.091   4.057  1.00 61.60           H  
ATOM    373  HG3 LYS A  24      27.322 -16.882   3.836  1.00 61.60           H  
ATOM    374  CD  LYS A  24      26.637 -16.230   5.750  1.00 61.60           C  
ATOM    375  HD2 LYS A  24      27.427 -15.498   5.915  1.00 61.60           H  
ATOM    376  HD3 LYS A  24      26.981 -17.188   6.139  1.00 61.60           H  
ATOM    377  CE  LYS A  24      25.374 -15.814   6.517  1.00 61.60           C  
ATOM    378  HE2 LYS A  24      25.122 -14.790   6.243  1.00 61.60           H  
ATOM    379  HE3 LYS A  24      24.551 -16.465   6.220  1.00 61.60           H  
ATOM    380  NZ  LYS A  24      25.563 -15.866   7.985  1.00 61.60           N  
ATOM    381  HZ1 LYS A  24      26.277 -15.215   8.278  1.00 61.60           H  
ATOM    382  HZ2 LYS A  24      24.700 -15.612   8.443  1.00 61.60           H  
ATOM    383  HZ3 LYS A  24      25.816 -16.797   8.286  1.00 61.60           H  
ATOM    384  N   TRP A  25      24.509 -12.716   1.902  1.00 64.02           N  
ATOM    385  H   TRP A  25      24.526 -13.440   1.198  1.00 64.02           H  
ATOM    386  CA  TRP A  25      24.233 -11.344   1.468  1.00 64.02           C  
ATOM    387  HA  TRP A  25      25.059 -10.698   1.764  1.00 64.02           H  
ATOM    388  C   TRP A  25      22.964 -10.787   2.123  1.00 64.02           C  
ATOM    389  CB  TRP A  25      24.130 -11.310  -0.059  1.00 64.02           C  
ATOM    390  HB2 TRP A  25      23.362 -12.009  -0.390  1.00 64.02           H  
ATOM    391  HB3 TRP A  25      25.078 -11.638  -0.485  1.00 64.02           H  
ATOM    392  O   TRP A  25      22.991  -9.699   2.695  1.00 64.02           O  
ATOM    393  CG  TRP A  25      23.799  -9.963  -0.614  1.00 64.02           C  
ATOM    394  CD1 TRP A  25      24.692  -8.984  -0.880  1.00 64.02           C  
ATOM    395  HD1 TRP A  25      25.760  -9.064  -0.738  1.00 64.02           H  
ATOM    396  CD2 TRP A  25      22.487  -9.417  -0.959  1.00 64.02           C  
ATOM    397  CE2 TRP A  25      22.672  -8.089  -1.446  1.00 64.02           C  
ATOM    398  CE3 TRP A  25      21.163  -9.912  -0.924  1.00 64.02           C  
ATOM    399  HE3 TRP A  25      20.985 -10.918  -0.573  1.00 64.02           H  
ATOM    400  NE1 TRP A  25      24.030  -7.873  -1.362  1.00 64.02           N  
ATOM    401  HE1 TRP A  25      24.492  -7.017  -1.634  1.00 64.02           H  
ATOM    402  CH2 TRP A  25      20.308  -7.823  -1.862  1.00 64.02           C  
ATOM    403  HH2 TRP A  25      19.478  -7.225  -2.210  1.00 64.02           H  
ATOM    404  CZ2 TRP A  25      21.608  -7.297  -1.893  1.00 64.02           C  
ATOM    405  HZ2 TRP A  25      21.786  -6.294  -2.252  1.00 64.02           H  
ATOM    406  CZ3 TRP A  25      20.086  -9.122  -1.373  1.00 64.02           C  
ATOM    407  HZ3 TRP A  25      19.080  -9.517  -1.362  1.00 64.02           H  
ATOM    408  N   TYR A  26      21.886 -11.573   2.151  1.00 64.20           N  
ATOM    409  H   TYR A  26      21.900 -12.428   1.615  1.00 64.20           H  
ATOM    410  CA  TYR A  26      20.627 -11.157   2.768  1.00 64.20           C  
ATOM    411  HA  TYR A  26      20.349 -10.191   2.346  1.00 64.20           H  
ATOM    412  C   TYR A  26      20.764 -10.979   4.285  1.00 64.20           C  
ATOM    413  CB  TYR A  26      19.532 -12.171   2.417  1.00 64.20           C  
ATOM    414  HB2 TYR A  26      19.720 -12.573   1.421  1.00 64.20           H  
ATOM    415  HB3 TYR A  26      19.554 -13.009   3.114  1.00 64.20           H  
ATOM    416  O   TYR A  26      20.313  -9.981   4.842  1.00 64.20           O  
ATOM    417  CG  TYR A  26      18.156 -11.549   2.393  1.00 64.20           C  
ATOM    418  CD1 TYR A  26      17.338 -11.552   3.539  1.00 64.20           C  
ATOM    419  HD1 TYR A  26      17.688 -12.006   4.455  1.00 64.20           H  
ATOM    420  CD2 TYR A  26      17.711 -10.931   1.209  1.00 64.20           C  
ATOM    421  HD2 TYR A  26      18.343 -10.922   0.334  1.00 64.20           H  
ATOM    422  CE1 TYR A  26      16.069 -10.943   3.497  1.00 64.20           C  
ATOM    423  HE1 TYR A  26      15.444 -10.928   4.378  1.00 64.20           H  
ATOM    424  CE2 TYR A  26      16.444 -10.325   1.163  1.00 64.20           C  
ATOM    425  HE2 TYR A  26      16.091  -9.847   0.261  1.00 64.20           H  
ATOM    426  OH  TYR A  26      14.399  -9.740   2.252  1.00 64.20           O  
ATOM    427  HH  TYR A  26      13.956  -9.741   3.103  1.00 64.20           H  
ATOM    428  CZ  TYR A  26      15.620 -10.330   2.305  1.00 64.20           C  
ATOM    429  N   GLN A  27      21.457 -11.902   4.965  1.00 63.71           N  
ATOM    430  H   GLN A  27      21.790 -12.716   4.469  1.00 63.71           H  
ATOM    431  CA  GLN A  27      21.780 -11.737   6.386  1.00 63.71           C  
ATOM    432  HA  GLN A  27      20.856 -11.551   6.933  1.00 63.71           H  
ATOM    433  C   GLN A  27      22.684 -10.526   6.643  1.00 63.71           C  
ATOM    434  CB  GLN A  27      22.440 -13.002   6.951  1.00 63.71           C  
ATOM    435  HB2 GLN A  27      22.903 -12.749   7.904  1.00 63.71           H  
ATOM    436  HB3 GLN A  27      23.219 -13.348   6.272  1.00 63.71           H  
ATOM    437  O   GLN A  27      22.529  -9.888   7.678  1.00 63.71           O  
ATOM    438  CG  GLN A  27      21.424 -14.125   7.199  1.00 63.71           C  
ATOM    439  HG2 GLN A  27      20.956 -14.405   6.255  1.00 63.71           H  
ATOM    440  HG3 GLN A  27      20.640 -13.766   7.867  1.00 63.71           H  
ATOM    441  CD  GLN A  27      22.066 -15.353   7.835  1.00 63.71           C  
ATOM    442  NE2 GLN A  27      21.666 -16.544   7.448  1.00 63.71           N  
ATOM    443 HE21 GLN A  27      20.926 -16.622   6.766  1.00 63.71           H  
ATOM    444 HE22 GLN A  27      22.007 -17.350   7.953  1.00 63.71           H  
ATOM    445  OE1 GLN A  27      22.962 -15.281   8.666  1.00 63.71           O  
ATOM    446  N   SER A  28      23.597 -10.194   5.726  1.00 63.62           N  
ATOM    447  H   SER A  28      23.700 -10.772   4.904  1.00 63.62           H  
ATOM    448  CA  SER A  28      24.426  -8.990   5.826  1.00 63.62           C  
ATOM    449  HA  SER A  28      24.897  -8.971   6.809  1.00 63.62           H  
ATOM    450  C   SER A  28      23.579  -7.720   5.698  1.00 63.62           C  
ATOM    451  CB  SER A  28      25.539  -9.017   4.776  1.00 63.62           C  
ATOM    452  HB2 SER A  28      26.050  -9.980   4.809  1.00 63.62           H  
ATOM    453  HB3 SER A  28      25.119  -8.866   3.782  1.00 63.62           H  
ATOM    454  O   SER A  28      23.702  -6.832   6.538  1.00 63.62           O  
ATOM    455  OG  SER A  28      26.468  -7.995   5.062  1.00 63.62           O  
ATOM    456  HG  SER A  28      27.023  -7.839   4.295  1.00 63.62           H  
ATOM    457  N   MET A  29      22.647  -7.652   4.739  1.00 61.75           N  
ATOM    458  H   MET A  29      22.590  -8.393   4.055  1.00 61.75           H  
ATOM    459  CA  MET A  29      21.728  -6.507   4.618  1.00 61.75           C  
ATOM    460  HA  MET A  29      22.311  -5.589   4.551  1.00 61.75           H  
ATOM    461  C   MET A  29      20.809  -6.351   5.834  1.00 61.75           C  
ATOM    462  CB  MET A  29      20.858  -6.615   3.361  1.00 61.75           C  
ATOM    463  HB2 MET A  29      20.340  -7.574   3.334  1.00 61.75           H  
ATOM    464  HB3 MET A  29      20.107  -5.828   3.426  1.00 61.75           H  
ATOM    465  O   MET A  29      20.543  -5.238   6.263  1.00 61.75           O  
ATOM    466  CG  MET A  29      21.638  -6.413   2.059  1.00 61.75           C  
ATOM    467  HG2 MET A  29      21.868  -7.388   1.629  1.00 61.75           H  
ATOM    468  HG3 MET A  29      22.581  -5.913   2.281  1.00 61.75           H  
ATOM    469  SD  MET A  29      20.772  -5.406   0.820  1.00 61.75           S  
ATOM    470  CE  MET A  29      19.163  -6.233   0.735  1.00 61.75           C  
ATOM    471  HE1 MET A  29      18.601  -5.844  -0.115  1.00 61.75           H  
ATOM    472  HE2 MET A  29      18.599  -6.039   1.648  1.00 61.75           H  
ATOM    473  HE3 MET A  29      19.305  -7.307   0.620  1.00 61.75           H  
ATOM    474  N   MET A  30      20.355  -7.456   6.429  1.00 63.33           N  
ATOM    475  H   MET A  30      20.553  -8.344   5.991  1.00 63.33           H  
ATOM    476  CA  MET A  30      19.460  -7.426   7.595  1.00 63.33           C  
ATOM    477  HA  MET A  30      18.691  -6.672   7.432  1.00 63.33           H  
ATOM    478  C   MET A  30      20.165  -7.059   8.913  1.00 63.33           C  
ATOM    479  CB  MET A  30      18.778  -8.794   7.736  1.00 63.33           C  
ATOM    480  HB2 MET A  30      18.200  -8.810   8.659  1.00 63.33           H  
ATOM    481  HB3 MET A  30      19.546  -9.564   7.811  1.00 63.33           H  
ATOM    482  O   MET A  30      19.496  -6.880   9.929  1.00 63.33           O  
ATOM    483  CG  MET A  30      17.847  -9.133   6.561  1.00 63.33           C  
ATOM    484  HG2 MET A  30      18.012  -8.428   5.747  1.00 63.33           H  
ATOM    485  HG3 MET A  30      18.108 -10.123   6.188  1.00 63.33           H  
ATOM    486  SD  MET A  30      16.075  -9.140   6.949  1.00 63.33           S  
ATOM    487  CE  MET A  30      15.972 -10.615   7.996  1.00 63.33           C  
ATOM    488  HE1 MET A  30      16.576 -10.474   8.892  1.00 63.33           H  
ATOM    489  HE2 MET A  30      16.330 -11.483   7.442  1.00 63.33           H  
ATOM    490  HE3 MET A  30      14.934 -10.774   8.288  1.00 63.33           H  
ATOM    491  N   ARG A  31      21.504  -7.020   8.938  1.00 59.18           N  
ATOM    492  H   ARG A  31      21.991  -7.184   8.068  1.00 59.18           H  
ATOM    493  CA  ARG A  31      22.308  -6.732  10.141  1.00 59.18           C  
ATOM    494  HA  ARG A  31      21.659  -6.693  11.016  1.00 59.18           H  
ATOM    495  C   ARG A  31      22.965  -5.358  10.128  1.00 59.18           C  
ATOM    496  CB  ARG A  31      23.370  -7.826  10.332  1.00 59.18           C  
ATOM    497  HB2 ARG A  31      23.926  -7.941   9.402  1.00 59.18           H  
ATOM    498  HB3 ARG A  31      24.079  -7.517  11.101  1.00 59.18           H  
ATOM    499  O   ARG A  31      23.470  -4.950  11.166  1.00 59.18           O  
ATOM    500  CG  ARG A  31      22.788  -9.186  10.736  1.00 59.18           C  
ATOM    501  HG2 ARG A  31      22.008  -9.483  10.035  1.00 59.18           H  
ATOM    502  HG3 ARG A  31      23.592  -9.921  10.700  1.00 59.18           H  
ATOM    503  CD  ARG A  31      22.183  -9.174  12.140  1.00 59.18           C  
ATOM    504  HD2 ARG A  31      21.292  -8.546  12.132  1.00 59.18           H  
ATOM    505  HD3 ARG A  31      22.908  -8.750  12.834  1.00 59.18           H  
ATOM    506  NE  ARG A  31      21.831 -10.542  12.564  1.00 59.18           N  
ATOM    507  HE  ARG A  31      22.126 -11.289  11.951  1.00 59.18           H  
ATOM    508  NH1 ARG A  31      20.732  -9.962  14.487  1.00 59.18           N  
ATOM    509 HH11 ARG A  31      20.889  -8.990  14.263  1.00 59.18           H  
ATOM    510 HH12 ARG A  31      20.221 -10.201  15.325  1.00 59.18           H  
ATOM    511  NH2 ARG A  31      20.946 -12.119  13.946  1.00 59.18           N  
ATOM    512 HH21 ARG A  31      20.442 -12.349  14.790  1.00 59.18           H  
ATOM    513 HH22 ARG A  31      21.277 -12.848  13.331  1.00 59.18           H  
ATOM    514  CZ  ARG A  31      21.173 -10.866  13.659  1.00 59.18           C  
ATOM    515  N   HIS A  32      22.968  -4.667   8.993  1.00 53.02           N  
ATOM    516  H   HIS A  32      22.482  -5.035   8.188  1.00 53.02           H  
ATOM    517  CA  HIS A  32      23.451  -3.298   8.922  1.00 53.02           C  
ATOM    518  HA  HIS A  32      24.124  -3.094   9.755  1.00 53.02           H  
ATOM    519  C   HIS A  32      22.259  -2.351   9.055  1.00 53.02           C  
ATOM    520  CB  HIS A  32      24.259  -3.088   7.633  1.00 53.02           C  
ATOM    521  HB2 HIS A  32      24.464  -2.023   7.522  1.00 53.02           H  
ATOM    522  HB3 HIS A  32      23.667  -3.404   6.774  1.00 53.02           H  
ATOM    523  O   HIS A  32      21.440  -2.240   8.144  1.00 53.02           O  
ATOM    524  CG  HIS A  32      25.578  -3.827   7.635  1.00 53.02           C  
ATOM    525  CD2 HIS A  32      26.784  -3.362   8.091  1.00 53.02           C  
ATOM    526  HD2 HIS A  32      26.966  -2.385   8.513  1.00 53.02           H  
ATOM    527  ND1 HIS A  32      25.788  -5.112   7.200  1.00 53.02           N  
ATOM    528  HD1 HIS A  32      25.075  -5.732   6.842  1.00 53.02           H  
ATOM    529  CE1 HIS A  32      27.081  -5.418   7.381  1.00 53.02           C  
ATOM    530  HE1 HIS A  32      27.534  -6.366   7.129  1.00 53.02           H  
ATOM    531  NE2 HIS A  32      27.734  -4.379   7.923  1.00 53.02           N  
ATOM    532  N   GLU A  33      22.172  -1.643  10.181  1.00 59.73           N  
ATOM    533  H   GLU A  33      22.781  -1.855  10.958  1.00 59.73           H  
ATOM    534  CA  GLU A  33      21.488  -0.352  10.209  1.00 59.73           C  
ATOM    535  HA  GLU A  33      20.451  -0.473   9.896  1.00 59.73           H  
ATOM    536  C   GLU A  33      22.196   0.548   9.195  1.00 59.73           C  
ATOM    537  CB  GLU A  33      21.509   0.243  11.628  1.00 59.73           C  
ATOM    538  HB2 GLU A  33      22.488   0.077  12.077  1.00 59.73           H  
ATOM    539  HB3 GLU A  33      21.346   1.319  11.566  1.00 59.73           H  
ATOM    540  O   GLU A  33      23.317   1.008   9.413  1.00 59.73           O  
ATOM    541  CG  GLU A  33      20.391  -0.359  12.499  1.00 59.73           C  
ATOM    542  HG2 GLU A  33      19.971  -1.237  12.009  1.00 59.73           H  
ATOM    543  HG3 GLU A  33      19.585   0.370  12.585  1.00 59.73           H  
ATOM    544  CD  GLU A  33      20.885  -0.780  13.887  1.00 59.73           C  
ATOM    545  OE1 GLU A  33      20.390  -0.212  14.887  1.00 59.73           O  
ATOM    546  OE2 GLU A  33      21.729  -1.704  13.934  1.00 59.73           O  
ATOM    547  N   TYR A  34      21.576   0.710   8.026  1.00 46.59           N  
ATOM    548  H   TYR A  34      20.721   0.199   7.861  1.00 46.59           H  
ATOM    549  CA  TYR A  34      22.086   1.578   6.977  1.00 46.59           C  
ATOM    550  HA  TYR A  34      23.009   1.142   6.595  1.00 46.59           H  
ATOM    551  C   TYR A  34      22.358   2.966   7.571  1.00 46.59           C  
ATOM    552  CB  TYR A  34      21.067   1.669   5.831  1.00 46.59           C  
ATOM    553  HB2 TYR A  34      20.057   1.717   6.237  1.00 46.59           H  
ATOM    554  HB3 TYR A  34      21.237   2.602   5.294  1.00 46.59           H  
ATOM    555  O   TYR A  34      21.446   3.539   8.177  1.00 46.59           O  
ATOM    556  CG  TYR A  34      21.161   0.532   4.832  1.00 46.59           C  
ATOM    557  CD1 TYR A  34      21.881   0.723   3.637  1.00 46.59           C  
ATOM    558  HD1 TYR A  34      22.347   1.676   3.436  1.00 46.59           H  
ATOM    559  CD2 TYR A  34      20.554  -0.712   5.098  1.00 46.59           C  
ATOM    560  HD2 TYR A  34      20.024  -0.875   6.024  1.00 46.59           H  
ATOM    561  CE1 TYR A  34      21.990  -0.322   2.701  1.00 46.59           C  
ATOM    562  HE1 TYR A  34      22.541  -0.172   1.784  1.00 46.59           H  
ATOM    563  CE2 TYR A  34      20.665  -1.762   4.167  1.00 46.59           C  
ATOM    564  HE2 TYR A  34      20.220  -2.724   4.374  1.00 46.59           H  
ATOM    565  OH  TYR A  34      21.490  -2.579   2.075  1.00 46.59           O  
ATOM    566  HH  TYR A  34      21.971  -2.319   1.286  1.00 46.59           H  
ATOM    567  CZ  TYR A  34      21.380  -1.566   2.969  1.00 46.59           C  
ATOM    568  N   PRO A  35      23.567   3.542   7.404  1.00 53.71           N  
ATOM    569  CA  PRO A  35      23.767   4.947   7.704  1.00 53.71           C  
ATOM    570  HA  PRO A  35      23.558   5.135   8.757  1.00 53.71           H  
ATOM    571  C   PRO A  35      22.783   5.720   6.832  1.00 53.71           C  
ATOM    572  CB  PRO A  35      25.239   5.255   7.416  1.00 53.71           C  
ATOM    573  HB2 PRO A  35      25.373   6.240   6.968  1.00 53.71           H  
ATOM    574  HB3 PRO A  35      25.807   5.183   8.344  1.00 53.71           H  
ATOM    575  O   PRO A  35      22.827   5.643   5.604  1.00 53.71           O  
ATOM    576  CG  PRO A  35      25.679   4.139   6.470  1.00 53.71           C  
ATOM    577  HG2 PRO A  35      26.727   3.879   6.614  1.00 53.71           H  
ATOM    578  HG3 PRO A  35      25.505   4.452   5.440  1.00 53.71           H  
ATOM    579  CD  PRO A  35      24.758   2.965   6.802  1.00 53.71           C  
ATOM    580  HD2 PRO A  35      24.524   2.422   5.886  1.00 53.71           H  
ATOM    581  HD3 PRO A  35      25.239   2.304   7.523  1.00 53.71           H  
ATOM    582  N   SER A  36      21.841   6.384   7.499  1.00 55.16           N  
ATOM    583  H   SER A  36      21.814   6.257   8.500  1.00 55.16           H  
ATOM    584  CA  SER A  36      20.789   7.192   6.897  1.00 55.16           C  
ATOM    585  HA  SER A  36      20.220   6.584   6.193  1.00 55.16           H  
ATOM    586  C   SER A  36      21.430   8.352   6.137  1.00 55.16           C  
ATOM    587  CB  SER A  36      19.839   7.669   8.006  1.00 55.16           C  
ATOM    588  HB2 SER A  36      20.405   8.192   8.776  1.00 55.16           H  
ATOM    589  HB3 SER A  36      19.355   6.802   8.456  1.00 55.16           H  
ATOM    590  O   SER A  36      21.554   9.459   6.659  1.00 55.16           O  
ATOM    591  OG  SER A  36      18.850   8.535   7.496  1.00 55.16           O  
ATOM    592  HG  SER A  36      19.274   9.366   7.270  1.00 55.16           H  
ATOM    593  N   TYR A  37      21.872   8.102   4.904  1.00 50.89           N  
ATOM    594  H   TYR A  37      21.888   7.141   4.593  1.00 50.89           H  
ATOM    595  CA  TYR A  37      22.139   9.158   3.942  1.00 50.89           C  
ATOM    596  HA  TYR A  37      22.893   9.833   4.348  1.00 50.89           H  
ATOM    597  C   TYR A  37      20.828   9.916   3.783  1.00 50.89           C  
ATOM    598  CB  TYR A  37      22.654   8.584   2.616  1.00 50.89           C  
ATOM    599  HB2 TYR A  37      22.110   7.673   2.369  1.00 50.89           H  
ATOM    600  HB3 TYR A  37      22.455   9.305   1.823  1.00 50.89           H  
ATOM    601  O   TYR A  37      19.837   9.335   3.349  1.00 50.89           O  
ATOM    602  CG  TYR A  37      24.144   8.313   2.637  1.00 50.89           C  
ATOM    603  CD1 TYR A  37      25.043   9.360   2.351  1.00 50.89           C  
ATOM    604  HD1 TYR A  37      24.666  10.339   2.097  1.00 50.89           H  
ATOM    605  CD2 TYR A  37      24.635   7.037   2.977  1.00 50.89           C  
ATOM    606  HD2 TYR A  37      23.948   6.241   3.220  1.00 50.89           H  
ATOM    607  CE1 TYR A  37      26.432   9.135   2.399  1.00 50.89           C  
ATOM    608  HE1 TYR A  37      27.118   9.940   2.180  1.00 50.89           H  
ATOM    609  CE2 TYR A  37      26.023   6.807   3.019  1.00 50.89           C  
ATOM    610  HE2 TYR A  37      26.411   5.834   3.282  1.00 50.89           H  
ATOM    611  OH  TYR A  37      28.262   7.628   2.780  1.00 50.89           O  
ATOM    612  HH  TYR A  37      28.765   8.417   2.569  1.00 50.89           H  
ATOM    613  CZ  TYR A  37      26.923   7.854   2.731  1.00 50.89           C  
ATOM    614  N   GLY A  38      20.837  11.169   4.248  1.00 52.82           N  
ATOM    615  H   GLY A  38      21.707  11.485   4.653  1.00 52.82           H  
ATOM    616  CA  GLY A  38      19.691  12.053   4.444  1.00 52.82           C  
ATOM    617  HA2 GLY A  38      20.030  12.989   4.887  1.00 52.82           H  
ATOM    618  HA3 GLY A  38      18.996  11.581   5.139  1.00 52.82           H  
ATOM    619  C   GLY A  38      18.933  12.381   3.166  1.00 52.82           C  
ATOM    620  O   GLY A  38      18.908  13.524   2.721  1.00 52.82           O  
ATOM    621  N   TYR A  39      18.285  11.376   2.595  1.00 44.69           N  
ATOM    622  H   TYR A  39      18.433  10.448   2.968  1.00 44.69           H  
ATOM    623  CA  TYR A  39      17.155  11.565   1.721  1.00 44.69           C  
ATOM    624  HA  TYR A  39      17.309  12.460   1.117  1.00 44.69           H  
ATOM    625  C   TYR A  39      15.953  11.793   2.632  1.00 44.69           C  
ATOM    626  CB  TYR A  39      17.026  10.366   0.772  1.00 44.69           C  
ATOM    627  HB2 TYR A  39      16.562   9.521   1.282  1.00 44.69           H  
ATOM    628  HB3 TYR A  39      18.023  10.047   0.469  1.00 44.69           H  
ATOM    629  O   TYR A  39      15.286  10.845   3.043  1.00 44.69           O  
ATOM    630  CG  TYR A  39      16.252  10.710  -0.480  1.00 44.69           C  
ATOM    631  CD1 TYR A  39      14.863  10.492  -0.549  1.00 44.69           C  
ATOM    632  HD1 TYR A  39      14.344  10.074   0.300  1.00 44.69           H  
ATOM    633  CD2 TYR A  39      16.931  11.297  -1.565  1.00 44.69           C  
ATOM    634  HD2 TYR A  39      17.993  11.481  -1.497  1.00 44.69           H  
ATOM    635  CE1 TYR A  39      14.156  10.845  -1.715  1.00 44.69           C  
ATOM    636  HE1 TYR A  39      13.089  10.690  -1.779  1.00 44.69           H  
ATOM    637  CE2 TYR A  39      16.227  11.659  -2.728  1.00 44.69           C  
ATOM    638  HE2 TYR A  39      16.751  12.115  -3.556  1.00 44.69           H  
ATOM    639  OH  TYR A  39      14.153  11.776  -3.926  1.00 44.69           O  
ATOM    640  HH  TYR A  39      14.728  12.187  -4.575  1.00 44.69           H  
ATOM    641  CZ  TYR A  39      14.837  11.430  -2.804  1.00 44.69           C  
ATOM    642  N   GLU A  40      15.730  13.054   3.012  1.00 63.43           N  
ATOM    643  H   GLU A  40      16.378  13.768   2.712  1.00 63.43           H  
ATOM    644  CA  GLU A  40      14.429  13.491   3.520  1.00 63.43           C  
ATOM    645  HA  GLU A  40      14.249  13.076   4.512  1.00 63.43           H  
ATOM    646  C   GLU A  40      13.379  12.986   2.521  1.00 63.43           C  
ATOM    647  CB  GLU A  40      14.379  15.029   3.603  1.00 63.43           C  
ATOM    648  HB2 GLU A  40      14.963  15.447   2.784  1.00 63.43           H  
ATOM    649  HB3 GLU A  40      13.351  15.363   3.465  1.00 63.43           H  
ATOM    650  O   GLU A  40      13.398  13.410   1.358  1.00 63.43           O  
ATOM    651  CG  GLU A  40      14.906  15.593   4.932  1.00 63.43           C  
ATOM    652  HG2 GLU A  40      15.493  16.486   4.716  1.00 63.43           H  
ATOM    653  HG3 GLU A  40      15.574  14.875   5.407  1.00 63.43           H  
ATOM    654  CD  GLU A  40      13.750  15.970   5.869  1.00 63.43           C  
ATOM    655  OE1 GLU A  40      13.371  15.111   6.696  1.00 63.43           O  
ATOM    656  OE2 GLU A  40      13.240  17.105   5.726  1.00 63.43           O  
ATOM    657  N   PRO A  41      12.495  12.042   2.896  1.00 60.95           N  
ATOM    658  CA  PRO A  41      11.400  11.689   2.024  1.00 60.95           C  
ATOM    659  HA  PRO A  41      11.769  11.378   1.047  1.00 60.95           H  
ATOM    660  C   PRO A  41      10.566  12.955   1.896  1.00 60.95           C  
ATOM    661  CB  PRO A  41      10.671  10.527   2.702  1.00 60.95           C  
ATOM    662  HB2 PRO A  41       9.599  10.542   2.506  1.00 60.95           H  
ATOM    663  HB3 PRO A  41      11.107   9.586   2.366  1.00 60.95           H  
ATOM    664  O   PRO A  41       9.977  13.429   2.868  1.00 60.95           O  
ATOM    665  CG  PRO A  41      10.981  10.725   4.187  1.00 60.95           C  
ATOM    666  HG2 PRO A  41      10.995   9.777   4.725  1.00 60.95           H  
ATOM    667  HG3 PRO A  41      10.247  11.398   4.629  1.00 60.95           H  
ATOM    668  CD  PRO A  41      12.355  11.395   4.194  1.00 60.95           C  
ATOM    669  HD2 PRO A  41      12.403  12.119   5.007  1.00 60.95           H  
ATOM    670  HD3 PRO A  41      13.131  10.639   4.316  1.00 60.95           H  
ATOM    671  N   MET A  42      10.533  13.524   0.695  1.00 60.36           N  
ATOM    672  H   MET A  42      11.188  13.194   0.002  1.00 60.36           H  
ATOM    673  CA  MET A  42       9.608  14.591   0.341  1.00 60.36           C  
ATOM    674  HA  MET A  42       9.694  15.366   1.102  1.00 60.36           H  
ATOM    675  C   MET A  42       8.197  13.988   0.396  1.00 60.36           C  
ATOM    676  CB  MET A  42      10.031  15.178  -1.013  1.00 60.36           C  
ATOM    677  HB2 MET A  42       9.598  14.616  -1.841  1.00 60.36           H  
ATOM    678  HB3 MET A  42      11.115  15.087  -1.091  1.00 60.36           H  
ATOM    679  O   MET A  42       7.659  13.470  -0.576  1.00 60.36           O  
ATOM    680  CG  MET A  42       9.693  16.666  -1.148  1.00 60.36           C  
ATOM    681  HG2 MET A  42       8.812  16.779  -1.781  1.00 60.36           H  
ATOM    682  HG3 MET A  42       9.455  17.076  -0.167  1.00 60.36           H  
ATOM    683  SD  MET A  42      11.057  17.657  -1.824  1.00 60.36           S  
ATOM    684  CE  MET A  42      11.198  16.957  -3.490  1.00 60.36           C  
ATOM    685  HE1 MET A  42      10.247  17.059  -4.012  1.00 60.36           H  
ATOM    686  HE2 MET A  42      11.972  17.492  -4.040  1.00 60.36           H  
ATOM    687  HE3 MET A  42      11.469  15.904  -3.426  1.00 60.36           H  
ATOM    688  N   GLY A  43       7.681  13.904   1.616  1.00 54.24           N  
ATOM    689  H   GLY A  43       8.305  14.222   2.344  1.00 54.24           H  
ATOM    690  CA  GLY A  43       6.707  12.907   2.029  1.00 54.24           C  
ATOM    691  HA2 GLY A  43       5.801  13.013   1.432  1.00 54.24           H  
ATOM    692  HA3 GLY A  43       7.121  11.910   1.880  1.00 54.24           H  
ATOM    693  C   GLY A  43       6.359  13.084   3.502  1.00 54.24           C  
ATOM    694  O   GLY A  43       6.270  12.109   4.246  1.00 54.24           O  
ATOM    695  N   GLY A  44       6.134  14.335   3.917  1.00 58.41           N  
ATOM    696  H   GLY A  44       6.298  15.072   3.245  1.00 58.41           H  
ATOM    697  CA  GLY A  44       5.621  14.745   5.231  1.00 58.41           C  
ATOM    698  HA2 GLY A  44       5.629  15.833   5.297  1.00 58.41           H  
ATOM    699  HA3 GLY A  44       6.289  14.356   6.000  1.00 58.41           H  
ATOM    700  C   GLY A  44       4.199  14.258   5.554  1.00 58.41           C  
ATOM    701  O   GLY A  44       3.435  14.970   6.190  1.00 58.41           O  
ATOM    702  N   TRP A  45       3.837  13.052   5.115  1.00 57.72           N  
ATOM    703  H   TRP A  45       4.537  12.532   4.605  1.00 57.72           H  
ATOM    704  CA  TRP A  45       2.541  12.412   5.347  1.00 57.72           C  
ATOM    705  HA  TRP A  45       1.998  12.970   6.110  1.00 57.72           H  
ATOM    706  C   TRP A  45       2.663  10.974   5.875  1.00 57.72           C  
ATOM    707  CB  TRP A  45       1.718  12.480   4.055  1.00 57.72           C  
ATOM    708  HB2 TRP A  45       2.241  11.936   3.269  1.00 57.72           H  
ATOM    709  HB3 TRP A  45       0.764  11.981   4.222  1.00 57.72           H  
ATOM    710  O   TRP A  45       1.660  10.387   6.265  1.00 57.72           O  
ATOM    711  CG  TRP A  45       1.432  13.873   3.581  1.00 57.72           C  
ATOM    712  CD1 TRP A  45       2.138  14.556   2.650  1.00 57.72           C  
ATOM    713  HD1 TRP A  45       2.994  14.167   2.120  1.00 57.72           H  
ATOM    714  CD2 TRP A  45       0.384  14.785   4.035  1.00 57.72           C  
ATOM    715  CE2 TRP A  45       0.517  16.014   3.323  1.00 57.72           C  
ATOM    716  CE3 TRP A  45      -0.667  14.696   4.974  1.00 57.72           C  
ATOM    717  HE3 TRP A  45      -0.790  13.784   5.539  1.00 57.72           H  
ATOM    718  NE1 TRP A  45       1.604  15.820   2.498  1.00 57.72           N  
ATOM    719  HE1 TRP A  45       1.977  16.513   1.865  1.00 57.72           H  
ATOM    720  CH2 TRP A  45      -1.389  16.975   4.461  1.00 57.72           C  
ATOM    721  HH2 TRP A  45      -2.063  17.801   4.634  1.00 57.72           H  
ATOM    722  CZ2 TRP A  45      -0.350  17.097   3.523  1.00 57.72           C  
ATOM    723  HZ2 TRP A  45      -0.217  18.014   2.967  1.00 57.72           H  
ATOM    724  CZ3 TRP A  45      -1.544  15.778   5.184  1.00 57.72           C  
ATOM    725  HZ3 TRP A  45      -2.338  15.691   5.911  1.00 57.72           H  
ATOM    726  N   LEU A  46       3.878  10.407   5.932  1.00 57.11           N  
ATOM    727  H   LEU A  46       4.664  10.923   5.564  1.00 57.11           H  
ATOM    728  CA  LEU A  46       4.147   9.087   6.526  1.00 57.11           C  
ATOM    729  HA  LEU A  46       3.211   8.665   6.892  1.00 57.11           H  
ATOM    730  C   LEU A  46       5.044   9.158   7.771  1.00 57.11           C  
ATOM    731  CB  LEU A  46       4.711   8.129   5.460  1.00 57.11           C  
ATOM    732  HB2 LEU A  46       5.071   7.219   5.940  1.00 57.11           H  
ATOM    733  HB3 LEU A  46       5.570   8.611   4.992  1.00 57.11           H  
ATOM    734  O   LEU A  46       5.533   8.119   8.222  1.00 57.11           O  
ATOM    735  CG  LEU A  46       3.709   7.712   4.372  1.00 57.11           C  
ATOM    736  HG  LEU A  46       3.265   8.598   3.917  1.00 57.11           H  
ATOM    737  CD1 LEU A  46       4.458   6.938   3.287  1.00 57.11           C  
ATOM    738 HD11 LEU A  46       3.766   6.649   2.496  1.00 57.11           H  
ATOM    739 HD12 LEU A  46       4.917   6.045   3.710  1.00 57.11           H  
ATOM    740 HD13 LEU A  46       5.234   7.570   2.854  1.00 57.11           H  
ATOM    741  CD2 LEU A  46       2.595   6.810   4.913  1.00 57.11           C  
ATOM    742 HD21 LEU A  46       1.982   7.362   5.625  1.00 57.11           H  
ATOM    743 HD22 LEU A  46       3.021   5.932   5.399  1.00 57.11           H  
ATOM    744 HD23 LEU A  46       1.952   6.491   4.093  1.00 57.11           H  
ATOM    745  N   HIS A  47       5.232  10.350   8.355  1.00 49.59           N  
ATOM    746  H   HIS A  47       4.796  11.160   7.937  1.00 49.59           H  
ATOM    747  CA  HIS A  47       5.811  10.507   9.690  1.00 49.59           C  
ATOM    748  HA  HIS A  47       6.706   9.888   9.753  1.00 49.59           H  
ATOM    749  C   HIS A  47       4.803   9.975  10.713  1.00 49.59           C  
ATOM    750  CB  HIS A  47       6.248  11.960   9.940  1.00 49.59           C  
ATOM    751  HB2 HIS A  47       5.372  12.597  10.060  1.00 49.59           H  
ATOM    752  HB3 HIS A  47       6.797  12.314   9.068  1.00 49.59           H  
ATOM    753  O   HIS A  47       4.063  10.711  11.366  1.00 49.59           O  
ATOM    754  CG  HIS A  47       7.152  12.112  11.143  1.00 49.59           C  
ATOM    755  CD2 HIS A  47       8.522  12.068  11.147  1.00 49.59           C  
ATOM    756  HD2 HIS A  47       9.157  11.913  10.287  1.00 49.59           H  
ATOM    757  ND1 HIS A  47       6.754  12.351  12.439  1.00 49.59           N  
ATOM    758  HD1 HIS A  47       5.797  12.397  12.759  1.00 49.59           H  
ATOM    759  CE1 HIS A  47       7.856  12.460  13.200  1.00 49.59           C  
ATOM    760  HE1 HIS A  47       7.861  12.645  14.264  1.00 49.59           H  
ATOM    761  NE2 HIS A  47       8.957  12.289  12.457  1.00 49.59           N  
ATOM    762  N   HIS A  48       4.742   8.646  10.789  1.00 43.87           N  
ATOM    763  H   HIS A  48       5.327   8.131  10.146  1.00 43.87           H  
ATOM    764  CA  HIS A  48       4.212   7.929  11.924  1.00 43.87           C  
ATOM    765  HA  HIS A  48       3.123   7.985  11.923  1.00 43.87           H  
ATOM    766  C   HIS A  48       4.770   8.616  13.162  1.00 43.87           C  
ATOM    767  CB  HIS A  48       4.664   6.461  11.862  1.00 43.87           C  
ATOM    768  HB2 HIS A  48       5.745   6.416  11.730  1.00 43.87           H  
ATOM    769  HB3 HIS A  48       4.429   5.985  12.815  1.00 43.87           H  
ATOM    770  O   HIS A  48       5.976   8.844  13.248  1.00 43.87           O  
ATOM    771  CG  HIS A  48       4.000   5.673  10.760  1.00 43.87           C  
ATOM    772  CD2 HIS A  48       3.031   4.720  10.921  1.00 43.87           C  
ATOM    773  HD2 HIS A  48       2.616   4.389  11.861  1.00 43.87           H  
ATOM    774  ND1 HIS A  48       4.229   5.794   9.406  1.00 43.87           N  
ATOM    775  HD1 HIS A  48       4.864   6.440   8.959  1.00 43.87           H  
ATOM    776  CE1 HIS A  48       3.412   4.938   8.772  1.00 43.87           C  
ATOM    777  HE1 HIS A  48       3.356   4.816   7.700  1.00 43.87           H  
ATOM    778  NE2 HIS A  48       2.660   4.261   9.654  1.00 43.87           N  
ATOM    779  N   GLN A  49       3.877   8.970  14.084  1.00 45.21           N  
ATOM    780  H   GLN A  49       2.899   8.849  13.860  1.00 45.21           H  
ATOM    781  CA  GLN A  49       4.218   9.240  15.469  1.00 45.21           C  
ATOM    782  HA  GLN A  49       4.620  10.248  15.576  1.00 45.21           H  
ATOM    783  C   GLN A  49       5.274   8.218  15.889  1.00 45.21           C  
ATOM    784  CB  GLN A  49       2.947   9.078  16.320  1.00 45.21           C  
ATOM    785  HB2 GLN A  49       2.436   8.161  16.027  1.00 45.21           H  
ATOM    786  HB3 GLN A  49       3.226   8.978  17.369  1.00 45.21           H  
ATOM    787  O   GLN A  49       4.966   7.041  16.085  1.00 45.21           O  
ATOM    788  CG  GLN A  49       1.973  10.256  16.175  1.00 45.21           C  
ATOM    789  HG2 GLN A  49       1.906  10.575  15.135  1.00 45.21           H  
ATOM    790  HG3 GLN A  49       0.983   9.932  16.494  1.00 45.21           H  
ATOM    791  CD  GLN A  49       2.399  11.431  17.042  1.00 45.21           C  
ATOM    792  NE2 GLN A  49       2.037  11.446  18.306  1.00 45.21           N  
ATOM    793 HE21 GLN A  49       2.374  12.232  18.842  1.00 45.21           H  
ATOM    794 HE22 GLN A  49       1.494  10.693  18.705  1.00 45.21           H  
ATOM    795  OE1 GLN A  49       3.088  12.337  16.616  1.00 45.21           O  
ATOM    796  N   ILE A  50       6.525   8.671  15.947  1.00 46.98           N  
ATOM    797  H   ILE A  50       6.707   9.602  15.601  1.00 46.98           H  
ATOM    798  CA  ILE A  50       7.626   7.948  16.551  1.00 46.98           C  
ATOM    799  HA  ILE A  50       7.789   7.003  16.034  1.00 46.98           H  
ATOM    800  C   ILE A  50       7.135   7.690  17.964  1.00 46.98           C  
ATOM    801  CB  ILE A  50       8.911   8.806  16.490  1.00 46.98           C  
ATOM    802  HB  ILE A  50       8.670   9.800  16.867  1.00 46.98           H  
ATOM    803  O   ILE A  50       7.010   8.610  18.769  1.00 46.98           O  
ATOM    804  CG1 ILE A  50       9.386   8.935  15.024  1.00 46.98           C  
ATOM    805 HG12 ILE A  50       8.530   9.025  14.356  1.00 46.98           H  
ATOM    806 HG13 ILE A  50       9.936   8.040  14.733  1.00 46.98           H  
ATOM    807  CG2 ILE A  50      10.037   8.230  17.368  1.00 46.98           C  
ATOM    808 HG21 ILE A  50       9.746   8.250  18.418  1.00 46.98           H  
ATOM    809 HG22 ILE A  50      10.257   7.203  17.076  1.00 46.98           H  
ATOM    810 HG23 ILE A  50      10.941   8.830  17.264  1.00 46.98           H  
ATOM    811  CD1 ILE A  50      10.257  10.171  14.786  1.00 46.98           C  
ATOM    812 HD11 ILE A  50      10.517  10.230  13.729  1.00 46.98           H  
ATOM    813 HD12 ILE A  50      11.178  10.107  15.366  1.00 46.98           H  
ATOM    814 HD13 ILE A  50       9.714  11.072  15.070  1.00 46.98           H  
ATOM    815  N   ILE A  51       6.775   6.441  18.242  1.00 50.24           N  
ATOM    816  H   ILE A  51       6.770   5.772  17.485  1.00 50.24           H  
ATOM    817  CA  ILE A  51       6.751   5.950  19.608  1.00 50.24           C  
ATOM    818  HA  ILE A  51       5.973   6.458  20.178  1.00 50.24           H  
ATOM    819  C   ILE A  51       8.146   6.312  20.120  1.00 50.24           C  
ATOM    820  CB  ILE A  51       6.522   4.418  19.619  1.00 50.24           C  
ATOM    821  HB  ILE A  51       7.329   3.947  19.056  1.00 50.24           H  
ATOM    822  O   ILE A  51       9.111   5.831  19.516  1.00 50.24           O  
ATOM    823  CG1 ILE A  51       5.186   4.037  18.937  1.00 50.24           C  
ATOM    824 HG12 ILE A  51       4.352   4.361  19.560  1.00 50.24           H  
ATOM    825 HG13 ILE A  51       5.100   4.547  17.977  1.00 50.24           H  
ATOM    826  CG2 ILE A  51       6.567   3.877  21.060  1.00 50.24           C  
ATOM    827 HG21 ILE A  51       5.780   4.334  21.660  1.00 50.24           H  
ATOM    828 HG22 ILE A  51       7.533   4.093  21.517  1.00 50.24           H  
ATOM    829 HG23 ILE A  51       6.443   2.794  21.067  1.00 50.24           H  
ATOM    830  CD1 ILE A  51       5.049   2.536  18.647  1.00 50.24           C  
ATOM    831 HD11 ILE A  51       4.981   1.968  19.576  1.00 50.24           H  
ATOM    832 HD12 ILE A  51       4.139   2.364  18.072  1.00 50.24           H  
ATOM    833 HD13 ILE A  51       5.904   2.189  18.068  1.00 50.24           H  
ATOM    834  N   PRO A  52       8.321   7.159  21.151  1.00 46.95           N  
ATOM    835  CA  PRO A  52       9.587   7.140  21.844  1.00 46.95           C  
ATOM    836  HA  PRO A  52      10.414   7.333  21.161  1.00 46.95           H  
ATOM    837  C   PRO A  52       9.684   5.720  22.393  1.00 46.95           C  
ATOM    838  CB  PRO A  52       9.522   8.245  22.900  1.00 46.95           C  
ATOM    839  HB2 PRO A  52      10.073   7.984  23.803  1.00 46.95           H  
ATOM    840  HB3 PRO A  52       9.910   9.170  22.473  1.00 46.95           H  
ATOM    841  O   PRO A  52       9.046   5.370  23.385  1.00 46.95           O  
ATOM    842  CG  PRO A  52       8.025   8.404  23.169  1.00 46.95           C  
ATOM    843  HG2 PRO A  52       7.726   7.723  23.965  1.00 46.95           H  
ATOM    844  HG3 PRO A  52       7.772   9.430  23.436  1.00 46.95           H  
ATOM    845  CD  PRO A  52       7.350   7.980  21.861  1.00 46.95           C  
ATOM    846  HD2 PRO A  52       7.119   8.865  21.269  1.00 46.95           H  
ATOM    847  HD3 PRO A  52       6.439   7.422  22.078  1.00 46.95           H  
ATOM    848  N   VAL A  53      10.416   4.860  21.683  1.00 52.94           N  
ATOM    849  H   VAL A  53      10.746   5.172  20.781  1.00 52.94           H  
ATOM    850  CA  VAL A  53      11.069   3.710  22.283  1.00 52.94           C  
ATOM    851  HA  VAL A  53      10.315   3.031  22.682  1.00 52.94           H  
ATOM    852  C   VAL A  53      11.814   4.348  23.437  1.00 52.94           C  
ATOM    853  CB  VAL A  53      11.958   2.918  21.287  1.00 52.94           C  
ATOM    854  HB  VAL A  53      11.387   2.033  21.009  1.00 52.94           H  
ATOM    855  O   VAL A  53      12.733   5.142  23.236  1.00 52.94           O  
ATOM    856  CG1 VAL A  53      12.271   3.653  19.974  1.00 52.94           C  
ATOM    857 HG11 VAL A  53      11.352   3.864  19.427  1.00 52.94           H  
ATOM    858 HG12 VAL A  53      12.901   3.028  19.342  1.00 52.94           H  
ATOM    859 HG13 VAL A  53      12.800   4.583  20.185  1.00 52.94           H  
ATOM    860  CG2 VAL A  53      13.283   2.419  21.884  1.00 52.94           C  
ATOM    861 HG21 VAL A  53      13.100   1.910  22.830  1.00 52.94           H  
ATOM    862 HG22 VAL A  53      13.971   3.249  22.044  1.00 52.94           H  
ATOM    863 HG23 VAL A  53      13.750   1.715  21.195  1.00 52.94           H  
ATOM    864  N   LEU A  54      11.285   4.139  24.640  1.00 52.13           N  
ATOM    865  H   LEU A  54      10.423   3.616  24.709  1.00 52.13           H  
ATOM    866  CA  LEU A  54      11.937   4.567  25.851  1.00 52.13           C  
ATOM    867  HA  LEU A  54      12.098   5.644  25.810  1.00 52.13           H  
ATOM    868  C   LEU A  54      13.270   3.836  25.796  1.00 52.13           C  
ATOM    869  CB  LEU A  54      11.063   4.196  27.068  1.00 52.13           C  
ATOM    870  HB2 LEU A  54      11.230   3.149  27.319  1.00 52.13           H  
ATOM    871  HB3 LEU A  54      10.010   4.300  26.806  1.00 52.13           H  
ATOM    872  O   LEU A  54      13.313   2.613  25.954  1.00 52.13           O  
ATOM    873  CG  LEU A  54      11.340   5.072  28.301  1.00 52.13           C  
ATOM    874  HG  LEU A  54      12.414   5.229  28.406  1.00 52.13           H  
ATOM    875  CD1 LEU A  54      10.633   6.426  28.177  1.00 52.13           C  
ATOM    876 HD11 LEU A  54      11.001   6.961  27.301  1.00 52.13           H  
ATOM    877 HD12 LEU A  54       9.556   6.284  28.082  1.00 52.13           H  
ATOM    878 HD13 LEU A  54      10.840   7.029  29.061  1.00 52.13           H  
ATOM    879  CD2 LEU A  54      10.824   4.390  29.568  1.00 52.13           C  
ATOM    880 HD21 LEU A  54       9.747   4.234  29.501  1.00 52.13           H  
ATOM    881 HD22 LEU A  54      11.323   3.429  29.692  1.00 52.13           H  
ATOM    882 HD23 LEU A  54      11.049   5.012  30.435  1.00 52.13           H  
ATOM    883  N   SER A  55      14.328   4.568  25.445  1.00 42.68           N  
ATOM    884  H   SER A  55      14.177   5.495  25.074  1.00 42.68           H  
ATOM    885  CA  SER A  55      15.692   4.102  25.595  1.00 42.68           C  
ATOM    886  HA  SER A  55      15.928   3.395  24.800  1.00 42.68           H  
ATOM    887  C   SER A  55      15.750   3.420  26.946  1.00 42.68           C  
ATOM    888  CB  SER A  55      16.677   5.267  25.547  1.00 42.68           C  
ATOM    889  HB2 SER A  55      17.667   4.916  25.839  1.00 42.68           H  
ATOM    890  HB3 SER A  55      16.358   6.052  26.232  1.00 42.68           H  
ATOM    891  O   SER A  55      15.366   4.004  27.959  1.00 42.68           O  
ATOM    892  OG  SER A  55      16.733   5.763  24.227  1.00 42.68           O  
ATOM    893  HG  SER A  55      17.328   6.516  24.192  1.00 42.68           H  
ATOM    894  N   GLN A  56      16.114   2.146  26.902  1.00 49.76           N  
ATOM    895  H   GLN A  56      16.302   1.767  25.985  1.00 49.76           H  
ATOM    896  CA  GLN A  56      16.225   1.228  28.018  1.00 49.76           C  
ATOM    897  HA  GLN A  56      15.241   1.105  28.470  1.00 49.76           H  
ATOM    898  C   GLN A  56      17.173   1.847  29.059  1.00 49.76           C  
ATOM    899  CB  GLN A  56      16.699  -0.118  27.412  1.00 49.76           C  
ATOM    900  HB2 GLN A  56      17.730  -0.335  27.690  1.00 49.76           H  
ATOM    901  HB3 GLN A  56      16.698  -0.051  26.324  1.00 49.76           H  
ATOM    902  O   GLN A  56      18.380   1.616  29.048  1.00 49.76           O  
ATOM    903  CG  GLN A  56      15.804  -1.316  27.758  1.00 49.76           C  
ATOM    904  HG2 GLN A  56      14.759  -1.011  27.808  1.00 49.76           H  
ATOM    905  HG3 GLN A  56      15.899  -2.060  26.968  1.00 49.76           H  
ATOM    906  CD  GLN A  56      16.218  -1.968  29.064  1.00 49.76           C  
ATOM    907  NE2 GLN A  56      17.330  -2.663  29.064  1.00 49.76           N  
ATOM    908 HE21 GLN A  56      17.723  -2.891  29.966  1.00 49.76           H  
ATOM    909 HE22 GLN A  56      17.926  -2.677  28.249  1.00 49.76           H  
ATOM    910  OE1 GLN A  56      15.576  -1.847  30.089  1.00 49.76           O  
ATOM    911  N   GLN A  57      16.641   2.709  29.926  1.00 43.77           N  
ATOM    912  H   GLN A  57      15.690   3.011  29.767  1.00 43.77           H  
ATOM    913  CA  GLN A  57      17.379   3.311  31.021  1.00 43.77           C  
ATOM    914  HA  GLN A  57      18.417   3.436  30.714  1.00 43.77           H  
ATOM    915  C   GLN A  57      17.334   2.312  32.167  1.00 43.77           C  
ATOM    916  CB  GLN A  57      16.846   4.711  31.373  1.00 43.77           C  
ATOM    917  HB2 GLN A  57      16.798   5.308  30.462  1.00 43.77           H  
ATOM    918  HB3 GLN A  57      15.844   4.640  31.795  1.00 43.77           H  
ATOM    919  O   GLN A  57      16.404   2.278  32.970  1.00 43.77           O  
ATOM    920  CG  GLN A  57      17.791   5.407  32.368  1.00 43.77           C  
ATOM    921  HG2 GLN A  57      17.807   4.855  33.308  1.00 43.77           H  
ATOM    922  HG3 GLN A  57      18.801   5.416  31.960  1.00 43.77           H  
ATOM    923  CD  GLN A  57      17.378   6.849  32.636  1.00 43.77           C  
ATOM    924  NE2 GLN A  57      16.569   7.100  33.643  1.00 43.77           N  
ATOM    925 HE21 GLN A  57      16.266   6.356  34.255  1.00 43.77           H  
ATOM    926 HE22 GLN A  57      16.324   8.070  33.782  1.00 43.77           H  
ATOM    927  OE1 GLN A  57      17.766   7.772  31.944  1.00 43.77           O  
ATOM    928  N   HIS A  58      18.359   1.466  32.212  1.00 46.60           N  
ATOM    929  H   HIS A  58      19.032   1.501  31.460  1.00 46.60           H  
ATOM    930  CA  HIS A  58      18.668   0.677  33.389  1.00 46.60           C  
ATOM    931  HA  HIS A  58      17.868  -0.043  33.562  1.00 46.60           H  
ATOM    932  C   HIS A  58      18.781   1.613  34.599  1.00 46.60           C  
ATOM    933  CB  HIS A  58      19.991  -0.070  33.173  1.00 46.60           C  
ATOM    934  HB2 HIS A  58      20.752   0.628  32.824  1.00 46.60           H  
ATOM    935  HB3 HIS A  58      20.326  -0.460  34.134  1.00 46.60           H  
ATOM    936  O   HIS A  58      19.556   2.568  34.602  1.00 46.60           O  
ATOM    937  CG  HIS A  58      19.907  -1.227  32.209  1.00 46.60           C  
ATOM    938  CD2 HIS A  58      19.827  -1.171  30.843  1.00 46.60           C  
ATOM    939  HD2 HIS A  58      19.781  -0.276  30.240  1.00 46.60           H  
ATOM    940  ND1 HIS A  58      19.986  -2.558  32.555  1.00 46.60           N  
ATOM    941  HD1 HIS A  58      20.081  -2.925  33.491  1.00 46.60           H  
ATOM    942  CE1 HIS A  58      19.964  -3.287  31.430  1.00 46.60           C  
ATOM    943  HE1 HIS A  58      20.031  -4.364  31.383  1.00 46.60           H  
ATOM    944  NE2 HIS A  58      19.871  -2.485  30.362  1.00 46.60           N  
ATOM    945  N   SER A  59      18.023   1.337  35.652  1.00 35.97           N  
ATOM    946  H   SER A  59      17.295   0.644  35.560  1.00 35.97           H  
ATOM    947  CA  SER A  59      18.271   1.888  36.982  1.00 35.97           C  
ATOM    948  HA  SER A  59      19.313   2.195  37.074  1.00 35.97           H  
ATOM    949  C   SER A  59      17.974   0.780  37.991  1.00 35.97           C  
ATOM    950  CB  SER A  59      17.406   3.128  37.230  1.00 35.97           C  
ATOM    951  HB2 SER A  59      16.355   2.881  37.083  1.00 35.97           H  
ATOM    952  HB3 SER A  59      17.549   3.475  38.254  1.00 35.97           H  
ATOM    953  O   SER A  59      16.811   0.404  38.138  1.00 35.97           O  
ATOM    954  OG  SER A  59      17.781   4.155  36.331  1.00 35.97           O  
ATOM    955  HG  SER A  59      18.349   3.771  35.659  1.00 35.97           H  
ATOM    956  N   PRO A  60      18.987   0.193  38.652  1.00 47.11           N  
ATOM    957  CA  PRO A  60      18.747  -0.752  39.723  1.00 47.11           C  
ATOM    958  HA  PRO A  60      17.891  -1.393  39.512  1.00 47.11           H  
ATOM    959  C   PRO A  60      18.493   0.062  40.991  1.00 47.11           C  
ATOM    960  CB  PRO A  60      20.021  -1.598  39.791  1.00 47.11           C  
ATOM    961  HB2 PRO A  60      19.954  -2.405  39.061  1.00 47.11           H  
ATOM    962  HB3 PRO A  60      20.191  -2.004  40.788  1.00 47.11           H  
ATOM    963  O   PRO A  60      19.399   0.718  41.497  1.00 47.11           O  
ATOM    964  CG  PRO A  60      21.129  -0.626  39.374  1.00 47.11           C  
ATOM    965  HG2 PRO A  60      21.911  -1.138  38.815  1.00 47.11           H  
ATOM    966  HG3 PRO A  60      21.556  -0.146  40.255  1.00 47.11           H  
ATOM    967  CD  PRO A  60      20.421   0.425  38.508  1.00 47.11           C  
ATOM    968  HD2 PRO A  60      20.683   1.426  38.851  1.00 47.11           H  
ATOM    969  HD3 PRO A  60      20.713   0.298  37.466  1.00 47.11           H  
ATOM    970  N   SER A  61      17.272   0.049  41.516  1.00 33.38           N  
ATOM    971  H   SER A  61      16.510  -0.394  41.021  1.00 33.38           H  
ATOM    972  CA  SER A  61      17.075   0.450  42.907  1.00 33.38           C  
ATOM    973  HA  SER A  61      17.961   0.141  43.460  1.00 33.38           H  
ATOM    974  C   SER A  61      15.879  -0.265  43.512  1.00 33.38           C  
ATOM    975  CB  SER A  61      16.974   1.966  43.072  1.00 33.38           C  
ATOM    976  HB2 SER A  61      17.634   2.466  42.363  1.00 33.38           H  
ATOM    977  HB3 SER A  61      15.949   2.299  42.909  1.00 33.38           H  
ATOM    978  O   SER A  61      14.740  -0.137  43.066  1.00 33.38           O  
ATOM    979  OG  SER A  61      17.399   2.274  44.385  1.00 33.38           O  
ATOM    980  HG  SER A  61      17.237   3.205  44.555  1.00 33.38           H  
ATOM    981  N   HIS A  62      16.189  -1.087  44.507  1.00 45.67           N  
ATOM    982  H   HIS A  62      17.147  -1.070  44.824  1.00 45.67           H  
ATOM    983  CA  HIS A  62      15.246  -1.824  45.323  1.00 45.67           C  
ATOM    984  HA  HIS A  62      14.556  -2.357  44.669  1.00 45.67           H  
ATOM    985  C   HIS A  62      14.431  -0.891  46.238  1.00 45.67           C  
ATOM    986  CB  HIS A  62      16.041  -2.842  46.165  1.00 45.67           C  
ATOM    987  HB2 HIS A  62      16.925  -2.362  46.585  1.00 45.67           H  
ATOM    988  HB3 HIS A  62      15.422  -3.155  47.006  1.00 45.67           H  
ATOM    989  O   HIS A  62      14.960   0.056  46.810  1.00 45.67           O  
ATOM    990  CG  HIS A  62      16.445  -4.094  45.425  1.00 45.67           C  
ATOM    991  CD2 HIS A  62      17.713  -4.498  45.094  1.00 45.67           C  
ATOM    992  HD2 HIS A  62      18.626  -3.954  45.287  1.00 45.67           H  
ATOM    993  ND1 HIS A  62      15.590  -5.104  45.043  1.00 45.67           N  
ATOM    994  HD1 HIS A  62      14.590  -5.127  45.179  1.00 45.67           H  
ATOM    995  CE1 HIS A  62      16.320  -6.087  44.494  1.00 45.67           C  
ATOM    996  HE1 HIS A  62      15.926  -7.015  44.105  1.00 45.67           H  
ATOM    997  NE2 HIS A  62      17.619  -5.762  44.500  1.00 45.67           N  
ATOM    998  N   SER A  63      13.181  -1.305  46.477  1.00 45.71           N  
ATOM    999  H   SER A  63      12.842  -2.024  45.854  1.00 45.71           H  
ATOM   1000  CA  SER A  63      12.313  -1.004  47.632  1.00 45.71           C  
ATOM   1001  HA  SER A  63      11.477  -1.697  47.537  1.00 45.71           H  
ATOM   1002  C   SER A  63      11.669   0.389  47.745  1.00 45.71           C  
ATOM   1003  CB  SER A  63      13.000  -1.412  48.947  1.00 45.71           C  
ATOM   1004  HB2 SER A  63      12.251  -1.452  49.738  1.00 45.71           H  
ATOM   1005  HB3 SER A  63      13.429  -2.408  48.834  1.00 45.71           H  
ATOM   1006  O   SER A  63      12.354   1.387  47.920  1.00 45.71           O  
ATOM   1007  OG  SER A  63      14.015  -0.516  49.344  1.00 45.71           O  
ATOM   1008  HG  SER A  63      14.290   0.001  48.584  1.00 45.71           H  
ATOM   1009  N   LEU A  64      10.326   0.423  47.722  1.00 42.39           N  
ATOM   1010  H   LEU A  64       9.884  -0.269  47.133  1.00 42.39           H  
ATOM   1011  CA  LEU A  64       9.415   0.947  48.768  1.00 42.39           C  
ATOM   1012  HA  LEU A  64       9.523   0.302  49.641  1.00 42.39           H  
ATOM   1013  C   LEU A  64       7.940   0.867  48.269  1.00 42.39           C  
ATOM   1014  CB  LEU A  64       9.778   2.386  49.190  1.00 42.39           C  
ATOM   1015  HB2 LEU A  64      10.138   2.924  48.313  1.00 42.39           H  
ATOM   1016  HB3 LEU A  64       8.883   2.903  49.536  1.00 42.39           H  
ATOM   1017  O   LEU A  64       7.711   1.061  47.076  1.00 42.39           O  
ATOM   1018  CG  LEU A  64      10.838   2.443  50.318  1.00 42.39           C  
ATOM   1019  HG  LEU A  64      11.581   1.655  50.193  1.00 42.39           H  
ATOM   1020  CD1 LEU A  64      11.556   3.791  50.302  1.00 42.39           C  
ATOM   1021 HD11 LEU A  64      10.840   4.602  50.436  1.00 42.39           H  
ATOM   1022 HD12 LEU A  64      12.301   3.823  51.097  1.00 42.39           H  
ATOM   1023 HD13 LEU A  64      12.067   3.911  49.347  1.00 42.39           H  
ATOM   1024  CD2 LEU A  64      10.217   2.233  51.700  1.00 42.39           C  
ATOM   1025 HD21 LEU A  64      10.999   2.279  52.459  1.00 42.39           H  
ATOM   1026 HD22 LEU A  64       9.740   1.254  51.752  1.00 42.39           H  
ATOM   1027 HD23 LEU A  64       9.479   3.010  51.899  1.00 42.39           H  
ATOM   1028  N   PRO A  65       6.940   0.533  49.121  1.00 43.09           N  
ATOM   1029  CA  PRO A  65       5.555   0.252  48.707  1.00 43.09           C  
ATOM   1030  HA  PRO A  65       5.518   0.001  47.648  1.00 43.09           H  
ATOM   1031  C   PRO A  65       4.603   1.472  48.932  1.00 43.09           C  
ATOM   1032  CB  PRO A  65       5.269  -1.021  49.512  1.00 43.09           C  
ATOM   1033  HB2 PRO A  65       5.866  -1.836  49.102  1.00 43.09           H  
ATOM   1034  HB3 PRO A  65       4.230  -1.350  49.523  1.00 43.09           H  
ATOM   1035  O   PRO A  65       5.072   2.558  49.264  1.00 43.09           O  
ATOM   1036  CG  PRO A  65       5.819  -0.649  50.886  1.00 43.09           C  
ATOM   1037  HG2 PRO A  65       5.115  -0.001  51.408  1.00 43.09           H  
ATOM   1038  HG3 PRO A  65       6.048  -1.532  51.481  1.00 43.09           H  
ATOM   1039  CD  PRO A  65       7.085   0.135  50.521  1.00 43.09           C  
ATOM   1040  HD2 PRO A  65       7.191   1.010  51.164  1.00 43.09           H  
ATOM   1041  HD3 PRO A  65       7.942  -0.527  50.643  1.00 43.09           H  
ATOM   1042  N   PRO A  66       3.282   1.350  48.671  1.00 49.90           N  
ATOM   1043  CA  PRO A  66       2.504   2.193  47.762  1.00 49.90           C  
ATOM   1044  HA  PRO A  66       3.094   2.442  46.880  1.00 49.90           H  
ATOM   1045  C   PRO A  66       1.962   3.491  48.401  1.00 49.90           C  
ATOM   1046  CB  PRO A  66       1.345   1.270  47.369  1.00 49.90           C  
ATOM   1047  HB2 PRO A  66       1.679   0.584  46.591  1.00 49.90           H  
ATOM   1048  HB3 PRO A  66       0.471   1.827  47.030  1.00 49.90           H  
ATOM   1049  O   PRO A  66       1.342   3.471  49.466  1.00 49.90           O  
ATOM   1050  CG  PRO A  66       1.056   0.483  48.654  1.00 49.90           C  
ATOM   1051  HG2 PRO A  66       0.195   0.902  49.175  1.00 49.90           H  
ATOM   1052  HG3 PRO A  66       0.883  -0.569  48.424  1.00 49.90           H  
ATOM   1053  CD  PRO A  66       2.313   0.655  49.512  1.00 49.90           C  
ATOM   1054  HD2 PRO A  66       2.636  -0.321  49.873  1.00 49.90           H  
ATOM   1055  HD3 PRO A  66       2.082   1.271  50.381  1.00 49.90           H  
ATOM   1056  N   GLN A  67       2.102   4.629  47.721  1.00 46.55           N  
ATOM   1057  H   GLN A  67       2.646   4.638  46.870  1.00 46.55           H  
ATOM   1058  CA  GLN A  67       1.432   5.876  48.105  1.00 46.55           C  
ATOM   1059  HA  GLN A  67       0.635   5.660  48.816  1.00 46.55           H  
ATOM   1060  C   GLN A  67       0.783   6.501  46.863  1.00 46.55           C  
ATOM   1061  CB  GLN A  67       2.409   6.830  48.814  1.00 46.55           C  
ATOM   1062  HB2 GLN A  67       1.939   7.808  48.919  1.00 46.55           H  
ATOM   1063  HB3 GLN A  67       3.281   6.958  48.173  1.00 46.55           H  
ATOM   1064  O   GLN A  67       1.461   6.927  45.938  1.00 46.55           O  
ATOM   1065  CG  GLN A  67       2.894   6.365  50.204  1.00 46.55           C  
ATOM   1066  HG2 GLN A  67       3.842   6.863  50.407  1.00 46.55           H  
ATOM   1067  HG3 GLN A  67       3.098   5.294  50.208  1.00 46.55           H  
ATOM   1068  CD  GLN A  67       1.953   6.732  51.347  1.00 46.55           C  
ATOM   1069  NE2 GLN A  67       1.214   5.793  51.897  1.00 46.55           N  
ATOM   1070 HE21 GLN A  67       0.610   6.081  52.652  1.00 46.55           H  
ATOM   1071 HE22 GLN A  67       1.241   4.854  51.527  1.00 46.55           H  
ATOM   1072  OE1 GLN A  67       1.861   7.873  51.760  1.00 46.55           O  
ATOM   1073  N   HIS A  68      -0.549   6.425  46.862  1.00 51.44           N  
ATOM   1074  H   HIS A  68      -0.921   5.865  47.616  1.00 51.44           H  
ATOM   1075  CA  HIS A  68      -1.570   7.245  46.205  1.00 51.44           C  
ATOM   1076  HA  HIS A  68      -2.254   6.558  45.708  1.00 51.44           H  
ATOM   1077  C   HIS A  68      -1.146   8.304  45.167  1.00 51.44           C  
ATOM   1078  CB  HIS A  68      -2.348   7.945  47.335  1.00 51.44           C  
ATOM   1079  HB2 HIS A  68      -3.118   8.580  46.898  1.00 51.44           H  
ATOM   1080  HB3 HIS A  68      -1.669   8.588  47.896  1.00 51.44           H  
ATOM   1081  O   HIS A  68      -0.276   9.120  45.436  1.00 51.44           O  
ATOM   1082  CG  HIS A  68      -3.011   6.979  48.288  1.00 51.44           C  
ATOM   1083  CD2 HIS A  68      -2.437   6.348  49.362  1.00 51.44           C  
ATOM   1084  HD2 HIS A  68      -1.425   6.480  49.715  1.00 51.44           H  
ATOM   1085  ND1 HIS A  68      -4.312   6.539  48.210  1.00 51.44           N  
ATOM   1086  HD1 HIS A  68      -5.014   6.855  47.557  1.00 51.44           H  
ATOM   1087  CE1 HIS A  68      -4.513   5.654  49.200  1.00 51.44           C  
ATOM   1088  HE1 HIS A  68      -5.442   5.141  49.401  1.00 51.44           H  
ATOM   1089  NE2 HIS A  68      -3.393   5.494  49.917  1.00 51.44           N  
ATOM   1090  N   HIS A  69      -1.960   8.373  44.097  1.00 48.30           N  
ATOM   1091  H   HIS A  69      -2.580   7.583  43.987  1.00 48.30           H  
ATOM   1092  CA  HIS A  69      -2.196   9.481  43.148  1.00 48.30           C  
ATOM   1093  HA  HIS A  69      -3.278   9.572  43.054  1.00 48.30           H  
ATOM   1094  C   HIS A  69      -1.669   9.249  41.725  1.00 48.30           C  
ATOM   1095  CB  HIS A  69      -1.725  10.853  43.681  1.00 48.30           C  
ATOM   1096  HB2 HIS A  69      -2.224  11.074  44.625  1.00 48.30           H  
ATOM   1097  HB3 HIS A  69      -0.649  10.831  43.853  1.00 48.30           H  
ATOM   1098  O   HIS A  69      -0.488   9.449  41.490  1.00 48.30           O  
ATOM   1099  CG  HIS A  69      -1.944  11.987  42.717  1.00 48.30           C  
ATOM   1100  CD2 HIS A  69      -2.903  12.958  42.776  1.00 48.30           C  
ATOM   1101  HD2 HIS A  69      -3.666  13.056  43.534  1.00 48.30           H  
ATOM   1102  ND1 HIS A  69      -1.163  12.250  41.616  1.00 48.30           N  
ATOM   1103  HD1 HIS A  69      -0.370  11.694  41.329  1.00 48.30           H  
ATOM   1104  CE1 HIS A  69      -1.645  13.345  41.012  1.00 48.30           C  
ATOM   1105  HE1 HIS A  69      -1.234  13.798  40.122  1.00 48.30           H  
ATOM   1106  NE2 HIS A  69      -2.718  13.803  41.676  1.00 48.30           N  
ATOM   1107  N   ILE A  70      -2.577   8.993  40.769  1.00 36.68           N  
ATOM   1108  H   ILE A  70      -3.450   8.587  41.075  1.00 36.68           H  
ATOM   1109  CA  ILE A  70      -2.692   9.733  39.494  1.00 36.68           C  
ATOM   1110  HA  ILE A  70      -2.450  10.780  39.681  1.00 36.68           H  
ATOM   1111  C   ILE A  70      -4.169   9.618  39.043  1.00 36.68           C  
ATOM   1112  CB  ILE A  70      -1.755   9.227  38.350  1.00 36.68           C  
ATOM   1113  HB  ILE A  70      -2.062   8.222  38.060  1.00 36.68           H  
ATOM   1114  O   ILE A  70      -4.645   8.492  38.876  1.00 36.68           O  
ATOM   1115  CG1 ILE A  70      -0.228   9.214  38.612  1.00 36.68           C  
ATOM   1116 HG12 ILE A  70       0.054  10.032  39.276  1.00 36.68           H  
ATOM   1117 HG13 ILE A  70       0.316   9.405  37.687  1.00 36.68           H  
ATOM   1118  CG2 ILE A  70      -1.932  10.143  37.124  1.00 36.68           C  
ATOM   1119 HG21 ILE A  70      -1.300   9.810  36.300  1.00 36.68           H  
ATOM   1120 HG22 ILE A  70      -1.685  11.175  37.373  1.00 36.68           H  
ATOM   1121 HG23 ILE A  70      -2.957  10.089  36.757  1.00 36.68           H  
ATOM   1122  CD1 ILE A  70       0.302   7.860  39.100  1.00 36.68           C  
ATOM   1123 HD11 ILE A  70       0.243   7.135  38.288  1.00 36.68           H  
ATOM   1124 HD12 ILE A  70      -0.285   7.483  39.938  1.00 36.68           H  
ATOM   1125 HD13 ILE A  70       1.343   7.965  39.405  1.00 36.68           H  
ATOM   1126  N   PRO A  71      -4.930  10.715  38.835  1.00 39.50           N  
ATOM   1127  CA  PRO A  71      -6.163  10.653  38.060  1.00 39.50           C  
ATOM   1128  HA  PRO A  71      -6.861   9.959  38.529  1.00 39.50           H  
ATOM   1129  C   PRO A  71      -5.790  10.177  36.661  1.00 39.50           C  
ATOM   1130  CB  PRO A  71      -6.766  12.067  38.046  1.00 39.50           C  
ATOM   1131  HB2 PRO A  71      -6.616  12.552  37.081  1.00 39.50           H  
ATOM   1132  HB3 PRO A  71      -7.829  12.047  38.287  1.00 39.50           H  
ATOM   1133  O   PRO A  71      -5.092  10.876  35.927  1.00 39.50           O  
ATOM   1134  CG  PRO A  71      -5.974  12.820  39.114  1.00 39.50           C  
ATOM   1135  HG2 PRO A  71      -5.846  13.872  38.857  1.00 39.50           H  
ATOM   1136  HG3 PRO A  71      -6.480  12.725  40.074  1.00 39.50           H  
ATOM   1137  CD  PRO A  71      -4.633  12.090  39.178  1.00 39.50           C  
ATOM   1138  HD2 PRO A  71      -4.214  12.165  40.181  1.00 39.50           H  
ATOM   1139  HD3 PRO A  71      -3.945  12.510  38.444  1.00 39.50           H  
ATOM   1140  N   ILE A  72      -6.211   8.966  36.311  1.00 48.55           N  
ATOM   1141  H   ILE A  72      -6.698   8.409  36.998  1.00 48.55           H  
ATOM   1142  CA  ILE A  72      -6.067   8.436  34.962  1.00 48.55           C  
ATOM   1143  HA  ILE A  72      -5.020   8.490  34.665  1.00 48.55           H  
ATOM   1144  C   ILE A  72      -6.887   9.362  34.066  1.00 48.55           C  
ATOM   1145  CB  ILE A  72      -6.525   6.957  34.896  1.00 48.55           C  
ATOM   1146  HB  ILE A  72      -7.585   6.908  35.145  1.00 48.55           H  
ATOM   1147  O   ILE A  72      -8.110   9.262  34.000  1.00 48.55           O  
ATOM   1148  CG1 ILE A  72      -5.747   6.098  35.924  1.00 48.55           C  
ATOM   1149 HG12 ILE A  72      -4.681   6.141  35.698  1.00 48.55           H  
ATOM   1150 HG13 ILE A  72      -5.892   6.506  36.924  1.00 48.55           H  
ATOM   1151  CG2 ILE A  72      -6.336   6.408  33.468  1.00 48.55           C  
ATOM   1152 HG21 ILE A  72      -6.868   7.030  32.749  1.00 48.55           H  
ATOM   1153 HG22 ILE A  72      -6.743   5.400  33.391  1.00 48.55           H  
ATOM   1154 HG23 ILE A  72      -5.278   6.393  33.207  1.00 48.55           H  
ATOM   1155  CD1 ILE A  72      -6.181   4.629  35.981  1.00 48.55           C  
ATOM   1156 HD11 ILE A  72      -7.260   4.564  36.124  1.00 48.55           H  
ATOM   1157 HD12 ILE A  72      -5.900   4.110  35.064  1.00 48.55           H  
ATOM   1158 HD13 ILE A  72      -5.682   4.140  36.818  1.00 48.55           H  
ATOM   1159  N   MET A  73      -6.218  10.310  33.411  1.00 47.92           N  
ATOM   1160  H   MET A  73      -5.240  10.440  33.627  1.00 47.92           H  
ATOM   1161  CA  MET A  73      -6.772  10.965  32.240  1.00 47.92           C  
ATOM   1162  HA  MET A  73      -7.714  11.451  32.497  1.00 47.92           H  
ATOM   1163  C   MET A  73      -7.026   9.829  31.258  1.00 47.92           C  
ATOM   1164  CB  MET A  73      -5.797  12.012  31.678  1.00 47.92           C  
ATOM   1165  HB2 MET A  73      -6.240  12.466  30.791  1.00 47.92           H  
ATOM   1166  HB3 MET A  73      -4.866  11.525  31.387  1.00 47.92           H  
ATOM   1167  O   MET A  73      -6.085   9.175  30.805  1.00 47.92           O  
ATOM   1168  CG  MET A  73      -5.479  13.113  32.695  1.00 47.92           C  
ATOM   1169  HG2 MET A  73      -6.405  13.606  32.990  1.00 47.92           H  
ATOM   1170  HG3 MET A  73      -5.035  12.659  33.582  1.00 47.92           H  
ATOM   1171  SD  MET A  73      -4.327  14.363  32.069  1.00 47.92           S  
ATOM   1172  CE  MET A  73      -3.999  15.272  33.601  1.00 47.92           C  
ATOM   1173  HE1 MET A  73      -4.931  15.685  33.988  1.00 47.92           H  
ATOM   1174  HE2 MET A  73      -3.301  16.084  33.398  1.00 47.92           H  
ATOM   1175  HE3 MET A  73      -3.564  14.599  34.340  1.00 47.92           H  
ATOM   1176  N   ALA A  74      -8.301   9.513  31.034  1.00 40.23           N  
ATOM   1177  H   ALA A  74      -9.021  10.016  31.533  1.00 40.23           H  
ATOM   1178  CA  ALA A  74      -8.702   8.536  30.042  1.00 40.23           C  
ATOM   1179  HA  ALA A  74      -8.404   7.543  30.377  1.00 40.23           H  
ATOM   1180  C   ALA A  74      -7.971   8.878  28.742  1.00 40.23           C  
ATOM   1181  CB  ALA A  74     -10.226   8.584  29.886  1.00 40.23           C  
ATOM   1182  HB1 ALA A  74     -10.539   7.859  29.135  1.00 40.23           H  
ATOM   1183  HB2 ALA A  74     -10.538   9.578  29.566  1.00 40.23           H  
ATOM   1184  HB3 ALA A  74     -10.705   8.342  30.835  1.00 40.23           H  
ATOM   1185  O   ALA A  74      -8.031  10.017  28.277  1.00 40.23           O  
ATOM   1186  N   ALA A  75      -7.230   7.911  28.204  1.00 44.38           N  
ATOM   1187  H   ALA A  75      -7.159   7.026  28.686  1.00 44.38           H  
ATOM   1188  CA  ALA A  75      -6.594   8.039  26.909  1.00 44.38           C  
ATOM   1189  HA  ALA A  75      -5.805   8.789  26.968  1.00 44.38           H  
ATOM   1190  C   ALA A  75      -7.662   8.498  25.908  1.00 44.38           C  
ATOM   1191  CB  ALA A  75      -5.976   6.684  26.537  1.00 44.38           C  
ATOM   1192  HB1 ALA A  75      -5.506   6.758  25.556  1.00 44.38           H  
ATOM   1193  HB2 ALA A  75      -5.219   6.409  27.272  1.00 44.38           H  
ATOM   1194  HB3 ALA A  75      -6.747   5.915  26.505  1.00 44.38           H  
ATOM   1195  O   ALA A  75      -8.598   7.756  25.608  1.00 44.38           O  
ATOM   1196  N   GLN A  76      -7.548   9.745  25.450  1.00 47.84           N  
ATOM   1197  H   GLN A  76      -6.833  10.336  25.850  1.00 47.84           H  
ATOM   1198  CA  GLN A  76      -8.363  10.291  24.376  1.00 47.84           C  
ATOM   1199  HA  GLN A  76      -9.420  10.224  24.635  1.00 47.84           H  
ATOM   1200  C   GLN A  76      -8.091   9.425  23.144  1.00 47.84           C  
ATOM   1201  CB  GLN A  76      -7.988  11.766  24.146  1.00 47.84           C  
ATOM   1202  HB2 GLN A  76      -8.365  12.084  23.174  1.00 47.84           H  
ATOM   1203  HB3 GLN A  76      -6.901  11.850  24.116  1.00 47.84           H  
ATOM   1204  O   GLN A  76      -7.051   9.548  22.499  1.00 47.84           O  
ATOM   1205  CG  GLN A  76      -8.527  12.717  25.231  1.00 47.84           C  
ATOM   1206  HG2 GLN A  76      -7.826  13.543  25.346  1.00 47.84           H  
ATOM   1207  HG3 GLN A  76      -8.596  12.204  26.191  1.00 47.84           H  
ATOM   1208  CD  GLN A  76      -9.888  13.301  24.867  1.00 47.84           C  
ATOM   1209  NE2 GLN A  76      -9.936  14.317  24.031  1.00 47.84           N  
ATOM   1210 HE21 GLN A  76      -9.092  14.707  23.637  1.00 47.84           H  
ATOM   1211 HE22 GLN A  76     -10.860  14.660  23.814  1.00 47.84           H  
ATOM   1212  OE1 GLN A  76     -10.932  12.856  25.306  1.00 47.84           O  
ATOM   1213  N   GLN A  77      -8.996   8.489  22.867  1.00 43.05           N  
ATOM   1214  H   GLN A  77      -9.770   8.375  23.505  1.00 43.05           H  
ATOM   1215  CA  GLN A  77      -8.994   7.720  21.629  1.00 43.05           C  
ATOM   1216  HA  GLN A  77      -8.064   7.158  21.554  1.00 43.05           H  
ATOM   1217  C   GLN A  77      -9.124   8.720  20.467  1.00 43.05           C  
ATOM   1218  CB  GLN A  77     -10.172   6.732  21.639  1.00 43.05           C  
ATOM   1219  HB2 GLN A  77     -10.329   6.349  20.630  1.00 43.05           H  
ATOM   1220  HB3 GLN A  77     -11.075   7.274  21.920  1.00 43.05           H  
ATOM   1221  O   GLN A  77     -10.042   9.546  20.495  1.00 43.05           O  
ATOM   1222  CG  GLN A  77      -9.985   5.554  22.614  1.00 43.05           C  
ATOM   1223  HG2 GLN A  77      -9.512   5.900  23.533  1.00 43.05           H  
ATOM   1224  HG3 GLN A  77     -10.969   5.167  22.879  1.00 43.05           H  
ATOM   1225  CD  GLN A  77      -9.193   4.391  22.021  1.00 43.05           C  
ATOM   1226  NE2 GLN A  77      -8.278   3.801  22.759  1.00 43.05           N  
ATOM   1227 HE21 GLN A  77      -8.085   4.127  23.695  1.00 43.05           H  
ATOM   1228 HE22 GLN A  77      -7.787   3.036  22.320  1.00 43.05           H  
ATOM   1229  OE1 GLN A  77      -9.393   3.965  20.898  1.00 43.05           O  
ATOM   1230  N   PRO A  78      -8.240   8.697  19.455  1.00 41.29           N  
ATOM   1231  CA  PRO A  78      -8.393   9.562  18.295  1.00 41.29           C  
ATOM   1232  HA  PRO A  78      -8.472  10.597  18.628  1.00 41.29           H  
ATOM   1233  C   PRO A  78      -9.657   9.156  17.531  1.00 41.29           C  
ATOM   1234  CB  PRO A  78      -7.118   9.395  17.456  1.00 41.29           C  
ATOM   1235  HB2 PRO A  78      -6.728  10.359  17.130  1.00 41.29           H  
ATOM   1236  HB3 PRO A  78      -7.311   8.761  16.591  1.00 41.29           H  
ATOM   1237  O   PRO A  78      -9.802   8.002  17.127  1.00 41.29           O  
ATOM   1238  CG  PRO A  78      -6.136   8.685  18.388  1.00 41.29           C  
ATOM   1239  HG2 PRO A  78      -5.461   8.027  17.840  1.00 41.29           H  
ATOM   1240  HG3 PRO A  78      -5.571   9.427  18.952  1.00 41.29           H  
ATOM   1241  CD  PRO A  78      -7.032   7.903  19.343  1.00 41.29           C  
ATOM   1242  HD2 PRO A  78      -7.275   6.929  18.917  1.00 41.29           H  
ATOM   1243  HD3 PRO A  78      -6.524   7.790  20.301  1.00 41.29           H  
ATOM   1244  N   ALA A  79     -10.584  10.095  17.341  1.00 56.92           N  
ATOM   1245  H   ALA A  79     -10.430  11.015  17.729  1.00 56.92           H  
ATOM   1246  CA  ALA A  79     -11.726   9.894  16.457  1.00 56.92           C  
ATOM   1247  HA  ALA A  79     -12.237   8.987  16.779  1.00 56.92           H  
ATOM   1248  C   ALA A  79     -11.243   9.708  15.000  1.00 56.92           C  
ATOM   1249  CB  ALA A  79     -12.689  11.078  16.612  1.00 56.92           C  
ATOM   1250  HB1 ALA A  79     -12.190  12.001  16.317  1.00 56.92           H  
ATOM   1251  HB2 ALA A  79     -13.562  10.932  15.976  1.00 56.92           H  
ATOM   1252  HB3 ALA A  79     -13.015  11.157  17.649  1.00 56.92           H  
ATOM   1253  O   ALA A  79     -10.239  10.314  14.611  1.00 56.92           O  
ATOM   1254  N   PRO A  80     -11.923   8.880  14.185  1.00 47.54           N  
ATOM   1255  CA  PRO A  80     -11.495   8.596  12.817  1.00 47.54           C  
ATOM   1256  HA  PRO A  80     -10.472   8.220  12.846  1.00 47.54           H  
ATOM   1257  C   PRO A  80     -11.552   9.851  11.924  1.00 47.54           C  
ATOM   1258  CB  PRO A  80     -12.426   7.486  12.319  1.00 47.54           C  
ATOM   1259  HB2 PRO A  80     -12.626   7.561  11.250  1.00 47.54           H  
ATOM   1260  HB3 PRO A  80     -11.990   6.515  12.556  1.00 47.54           H  
ATOM   1261  O   PRO A  80     -12.414  10.711  12.131  1.00 47.54           O  
ATOM   1262  CG  PRO A  80     -13.694   7.689  13.148  1.00 47.54           C  
ATOM   1263  HG2 PRO A  80     -14.266   6.767  13.249  1.00 47.54           H  
ATOM   1264  HG3 PRO A  80     -14.304   8.472  12.697  1.00 47.54           H  
ATOM   1265  CD  PRO A  80     -13.155   8.172  14.493  1.00 47.54           C  
ATOM   1266  HD2 PRO A  80     -13.884   8.823  14.975  1.00 47.54           H  
ATOM   1267  HD3 PRO A  80     -12.930   7.317  15.130  1.00 47.54           H  
ATOM   1268  N   PRO A  81     -10.671   9.965  10.910  1.00 42.22           N  
ATOM   1269  CA  PRO A  81     -10.639  11.127  10.030  1.00 42.22           C  
ATOM   1270  HA  PRO A  81     -10.581  12.036  10.630  1.00 42.22           H  
ATOM   1271  C   PRO A  81     -11.905  11.185   9.161  1.00 42.22           C  
ATOM   1272  CB  PRO A  81      -9.346  10.992   9.217  1.00 42.22           C  
ATOM   1273  HB2 PRO A  81      -9.445  11.404   8.213  1.00 42.22           H  
ATOM   1274  HB3 PRO A  81      -8.533  11.486   9.749  1.00 42.22           H  
ATOM   1275  O   PRO A  81     -12.178  10.280   8.372  1.00 42.22           O  
ATOM   1276  CG  PRO A  81      -9.089   9.485   9.190  1.00 42.22           C  
ATOM   1277  HG2 PRO A  81      -8.028   9.256   9.083  1.00 42.22           H  
ATOM   1278  HG3 PRO A  81      -9.661   9.030   8.381  1.00 42.22           H  
ATOM   1279  CD  PRO A  81      -9.638   9.008  10.534  1.00 42.22           C  
ATOM   1280  HD2 PRO A  81      -8.844   9.024  11.281  1.00 42.22           H  
ATOM   1281  HD3 PRO A  81     -10.045   8.001  10.437  1.00 42.22           H  
ATOM   1282  N   GLN A  82     -12.679  12.263   9.309  1.00 48.03           N  
ATOM   1283  H   GLN A  82     -12.407  12.943  10.004  1.00 48.03           H  
ATOM   1284  CA  GLN A  82     -13.802  12.601   8.432  1.00 48.03           C  
ATOM   1285  HA  GLN A  82     -14.474  11.747   8.342  1.00 48.03           H  
ATOM   1286  C   GLN A  82     -13.258  12.954   7.040  1.00 48.03           C  
ATOM   1287  CB  GLN A  82     -14.577  13.795   9.024  1.00 48.03           C  
ATOM   1288  HB2 GLN A  82     -15.232  14.216   8.262  1.00 48.03           H  
ATOM   1289  HB3 GLN A  82     -13.859  14.570   9.290  1.00 48.03           H  
ATOM   1290  O   GLN A  82     -12.413  13.841   6.912  1.00 48.03           O  
ATOM   1291  CG  GLN A  82     -15.414  13.460  10.276  1.00 48.03           C  
ATOM   1292  HG2 GLN A  82     -14.860  12.785  10.928  1.00 48.03           H  
ATOM   1293  HG3 GLN A  82     -15.578  14.387  10.827  1.00 48.03           H  
ATOM   1294  CD  GLN A  82     -16.788  12.861   9.978  1.00 48.03           C  
ATOM   1295  NE2 GLN A  82     -17.606  12.635  10.985  1.00 48.03           N  
ATOM   1296 HE21 GLN A  82     -18.478  12.171  10.773  1.00 48.03           H  
ATOM   1297 HE22 GLN A  82     -17.344  12.846  11.937  1.00 48.03           H  
ATOM   1298  OE1 GLN A  82     -17.169  12.592   8.853  1.00 48.03           O  
ATOM   1299  N   GLN A  83     -13.730  12.271   5.995  1.00 46.34           N  
ATOM   1300  H   GLN A  83     -14.451  11.581   6.149  1.00 46.34           H  
ATOM   1301  CA  GLN A  83     -13.406  12.648   4.619  1.00 46.34           C  
ATOM   1302  HA  GLN A  83     -12.360  12.954   4.599  1.00 46.34           H  
ATOM   1303  C   GLN A  83     -14.273  13.837   4.173  1.00 46.34           C  
ATOM   1304  CB  GLN A  83     -13.553  11.466   3.653  1.00 46.34           C  
ATOM   1305  HB2 GLN A  83     -14.573  11.083   3.671  1.00 46.34           H  
ATOM   1306  HB3 GLN A  83     -13.350  11.850   2.653  1.00 46.34           H  
ATOM   1307  O   GLN A  83     -15.469  13.855   4.472  1.00 46.34           O  
ATOM   1308  CG  GLN A  83     -12.563  10.333   3.983  1.00 46.34           C  
ATOM   1309  HG2 GLN A  83     -13.027   9.641   4.685  1.00 46.34           H  
ATOM   1310  HG3 GLN A  83     -11.682  10.754   4.467  1.00 46.34           H  
ATOM   1311  CD  GLN A  83     -12.073   9.561   2.761  1.00 46.34           C  
ATOM   1312  NE2 GLN A  83     -11.163   8.629   2.943  1.00 46.34           N  
ATOM   1313 HE21 GLN A  83     -10.846   8.163   2.105  1.00 46.34           H  
ATOM   1314 HE22 GLN A  83     -10.798   8.435   3.864  1.00 46.34           H  
ATOM   1315  OE1 GLN A  83     -12.457   9.776   1.626  1.00 46.34           O  
ATOM   1316  N   PRO A  84     -13.714  14.829   3.456  1.00 45.26           N  
ATOM   1317  CA  PRO A  84     -14.487  15.967   2.980  1.00 45.26           C  
ATOM   1318  HA  PRO A  84     -15.095  16.367   3.791  1.00 45.26           H  
ATOM   1319  C   PRO A  84     -15.408  15.541   1.829  1.00 45.26           C  
ATOM   1320  CB  PRO A  84     -13.450  17.020   2.577  1.00 45.26           C  
ATOM   1321  HB2 PRO A  84     -13.793  17.641   1.749  1.00 45.26           H  
ATOM   1322  HB3 PRO A  84     -13.214  17.641   3.441  1.00 45.26           H  
ATOM   1323  O   PRO A  84     -14.952  15.115   0.770  1.00 45.26           O  
ATOM   1324  CG  PRO A  84     -12.219  16.196   2.197  1.00 45.26           C  
ATOM   1325  HG2 PRO A  84     -12.291  15.894   1.153  1.00 45.26           H  
ATOM   1326  HG3 PRO A  84     -11.295  16.748   2.369  1.00 45.26           H  
ATOM   1327  CD  PRO A  84     -12.312  14.960   3.090  1.00 45.26           C  
ATOM   1328  HD2 PRO A  84     -11.718  15.114   3.990  1.00 45.26           H  
ATOM   1329  HD3 PRO A  84     -11.961  14.081   2.549  1.00 45.26           H  
ATOM   1330  N   VAL A  85     -16.719  15.677   2.027  1.00 60.22           N  
ATOM   1331  H   VAL A  85     -17.034  15.992   2.933  1.00 60.22           H  
ATOM   1332  CA  VAL A  85     -17.715  15.578   0.952  1.00 60.22           C  
ATOM   1333  HA  VAL A  85     -17.376  14.831   0.234  1.00 60.22           H  
ATOM   1334  C   VAL A  85     -17.788  16.919   0.217  1.00 60.22           C  
ATOM   1335  CB  VAL A  85     -19.091  15.114   1.476  1.00 60.22           C  
ATOM   1336  HB  VAL A  85     -19.805  15.178   0.655  1.00 60.22           H  
ATOM   1337  O   VAL A  85     -17.925  17.968   0.845  1.00 60.22           O  
ATOM   1338  CG1 VAL A  85     -19.023  13.647   1.921  1.00 60.22           C  
ATOM   1339 HG11 VAL A  85     -18.337  13.537   2.761  1.00 60.22           H  
ATOM   1340 HG12 VAL A  85     -20.013  13.305   2.220  1.00 60.22           H  
ATOM   1341 HG13 VAL A  85     -18.674  13.027   1.095  1.00 60.22           H  
ATOM   1342  CG2 VAL A  85     -19.635  15.943   2.650  1.00 60.22           C  
ATOM   1343 HG21 VAL A  85     -19.751  16.985   2.352  1.00 60.22           H  
ATOM   1344 HG22 VAL A  85     -20.613  15.562   2.943  1.00 60.22           H  
ATOM   1345 HG23 VAL A  85     -18.966  15.884   3.509  1.00 60.22           H  
ATOM   1346  N   MET A  86     -17.669  16.913  -1.113  1.00 58.97           N  
ATOM   1347  H   MET A  86     -17.547  16.033  -1.592  1.00 58.97           H  
ATOM   1348  CA  MET A  86     -17.831  18.138  -1.907  1.00 58.97           C  
ATOM   1349  HA  MET A  86     -17.192  18.909  -1.477  1.00 58.97           H  
ATOM   1350  C   MET A  86     -19.295  18.611  -1.869  1.00 58.97           C  
ATOM   1351  CB  MET A  86     -17.408  17.925  -3.368  1.00 58.97           C  
ATOM   1352  HB2 MET A  86     -17.906  17.043  -3.772  1.00 58.97           H  
ATOM   1353  HB3 MET A  86     -17.734  18.792  -3.943  1.00 58.97           H  
ATOM   1354  O   MET A  86     -20.187  17.791  -2.100  1.00 58.97           O  
ATOM   1355  CG  MET A  86     -15.893  17.794  -3.545  1.00 58.97           C  
ATOM   1356  HG2 MET A  86     -15.406  18.557  -2.938  1.00 58.97           H  
ATOM   1357  HG3 MET A  86     -15.569  16.818  -3.184  1.00 58.97           H  
ATOM   1358  SD  MET A  86     -15.330  18.021  -5.258  1.00 58.97           S  
ATOM   1359  CE  MET A  86     -16.117  16.607  -6.076  1.00 58.97           C  
ATOM   1360  HE1 MET A  86     -15.829  15.685  -5.572  1.00 58.97           H  
ATOM   1361  HE2 MET A  86     -15.792  16.565  -7.116  1.00 58.97           H  
ATOM   1362  HE3 MET A  86     -17.201  16.719  -6.046  1.00 58.97           H  
ATOM   1363  N   PRO A  87     -19.578  19.906  -1.631  1.00 59.40           N  
ATOM   1364  CA  PRO A  87     -20.937  20.420  -1.723  1.00 59.40           C  
ATOM   1365  HA  PRO A  87     -21.629  19.719  -1.257  1.00 59.40           H  
ATOM   1366  C   PRO A  87     -21.347  20.617  -3.192  1.00 59.40           C  
ATOM   1367  CB  PRO A  87     -20.937  21.715  -0.908  1.00 59.40           C  
ATOM   1368  HB2 PRO A  87     -21.144  21.483   0.136  1.00 59.40           H  
ATOM   1369  HB3 PRO A  87     -21.658  22.440  -1.286  1.00 59.40           H  
ATOM   1370  O   PRO A  87     -20.624  21.219  -3.984  1.00 59.40           O  
ATOM   1371  CG  PRO A  87     -19.499  22.221  -1.038  1.00 59.40           C  
ATOM   1372  HG2 PRO A  87     -19.405  22.818  -1.945  1.00 59.40           H  
ATOM   1373  HG3 PRO A  87     -19.197  22.804  -0.168  1.00 59.40           H  
ATOM   1374  CD  PRO A  87     -18.663  20.947  -1.182  1.00 59.40           C  
ATOM   1375  HD2 PRO A  87     -17.861  21.104  -1.904  1.00 59.40           H  
ATOM   1376  HD3 PRO A  87     -18.249  20.669  -0.213  1.00 59.40           H  
ATOM   1377  N   VAL A  88     -22.535  20.127  -3.552  1.00 51.54           N  
ATOM   1378  H   VAL A  88     -23.069  19.632  -2.852  1.00 51.54           H  
ATOM   1379  CA  VAL A  88     -23.212  20.445  -4.820  1.00 51.54           C  
ATOM   1380  HA  VAL A  88     -22.481  20.404  -5.628  1.00 51.54           H  
ATOM   1381  C   VAL A  88     -23.792  21.864  -4.726  1.00 51.54           C  
ATOM   1382  CB  VAL A  88     -24.315  19.403  -5.112  1.00 51.54           C  
ATOM   1383  HB  VAL A  88     -24.844  19.179  -4.185  1.00 51.54           H  
ATOM   1384  O   VAL A  88     -24.522  22.141  -3.772  1.00 51.54           O  
ATOM   1385  CG1 VAL A  88     -25.358  19.865  -6.139  1.00 51.54           C  
ATOM   1386 HG11 VAL A  88     -26.046  19.049  -6.359  1.00 51.54           H  
ATOM   1387 HG12 VAL A  88     -25.942  20.695  -5.742  1.00 51.54           H  
ATOM   1388 HG13 VAL A  88     -24.867  20.176  -7.062  1.00 51.54           H  
ATOM   1389  CG2 VAL A  88     -23.683  18.107  -5.636  1.00 51.54           C  
ATOM   1390 HG21 VAL A  88     -23.182  18.290  -6.586  1.00 51.54           H  
ATOM   1391 HG22 VAL A  88     -24.453  17.349  -5.775  1.00 51.54           H  
ATOM   1392 HG23 VAL A  88     -22.955  17.732  -4.916  1.00 51.54           H  
ATOM   1393  N   PRO A  89     -23.525  22.774  -5.682  1.00 47.72           N  
ATOM   1394  CA  PRO A  89     -24.127  24.099  -5.671  1.00 47.72           C  
ATOM   1395  HA  PRO A  89     -24.156  24.497  -4.657  1.00 47.72           H  
ATOM   1396  C   PRO A  89     -25.553  24.017  -6.223  1.00 47.72           C  
ATOM   1397  CB  PRO A  89     -23.193  24.971  -6.515  1.00 47.72           C  
ATOM   1398  HB2 PRO A  89     -22.404  25.371  -5.877  1.00 47.72           H  
ATOM   1399  HB3 PRO A  89     -23.723  25.782  -7.013  1.00 47.72           H  
ATOM   1400  O   PRO A  89     -25.761  23.779  -7.412  1.00 47.72           O  
ATOM   1401  CG  PRO A  89     -22.580  23.990  -7.516  1.00 47.72           C  
ATOM   1402  HG2 PRO A  89     -21.564  24.280  -7.786  1.00 47.72           H  
ATOM   1403  HG3 PRO A  89     -23.205  23.940  -8.408  1.00 47.72           H  
ATOM   1404  CD  PRO A  89     -22.605  22.637  -6.801  1.00 47.72           C  
ATOM   1405  HD2 PRO A  89     -21.609  22.406  -6.425  1.00 47.72           H  
ATOM   1406  HD3 PRO A  89     -22.940  21.857  -7.486  1.00 47.72           H  
ATOM   1407  N   GLY A  90     -26.551  24.222  -5.365  1.00 46.21           N  
ATOM   1408  H   GLY A  90     -26.348  24.283  -4.377  1.00 46.21           H  
ATOM   1409  CA  GLY A  90     -27.939  24.304  -5.801  1.00 46.21           C  
ATOM   1410  HA2 GLY A  90     -28.279  23.304  -6.071  1.00 46.21           H  
ATOM   1411  HA3 GLY A  90     -27.998  24.925  -6.695  1.00 46.21           H  
ATOM   1412  C   GLY A  90     -28.893  24.849  -4.739  1.00 46.21           C  
ATOM   1413  O   GLY A  90     -29.091  24.217  -3.711  1.00 46.21           O  
ATOM   1414  N   GLN A  91     -29.562  25.948  -5.108  1.00 43.74           N  
ATOM   1415  H   GLN A  91     -29.251  26.368  -5.972  1.00 43.74           H  
ATOM   1416  CA  GLN A  91     -30.827  26.495  -4.585  1.00 43.74           C  
ATOM   1417  HA  GLN A  91     -31.141  27.218  -5.338  1.00 43.74           H  
ATOM   1418  C   GLN A  91     -30.787  27.291  -3.251  1.00 43.74           C  
ATOM   1419  CB  GLN A  91     -31.944  25.428  -4.600  1.00 43.74           C  
ATOM   1420  HB2 GLN A  91     -32.905  25.942  -4.601  1.00 43.74           H  
ATOM   1421  HB3 GLN A  91     -31.884  24.874  -3.664  1.00 43.74           H  
ATOM   1422  O   GLN A  91     -30.717  26.739  -2.158  1.00 43.74           O  
ATOM   1423  CG  GLN A  91     -31.951  24.371  -5.731  1.00 43.74           C  
ATOM   1424  HG2 GLN A  91     -31.051  23.757  -5.688  1.00 43.74           H  
ATOM   1425  HG3 GLN A  91     -32.782  23.695  -5.532  1.00 43.74           H  
ATOM   1426  CD  GLN A  91     -32.129  24.889  -7.153  1.00 43.74           C  
ATOM   1427  NE2 GLN A  91     -32.100  24.011  -8.133  1.00 43.74           N  
ATOM   1428 HE21 GLN A  91     -32.235  24.384  -9.062  1.00 43.74           H  
ATOM   1429 HE22 GLN A  91     -31.976  23.026  -7.945  1.00 43.74           H  
ATOM   1430  OE1 GLN A  91     -32.295  26.064  -7.423  1.00 43.74           O  
ATOM   1431  N   HIS A  92     -30.922  28.622  -3.361  1.00 48.99           N  
ATOM   1432  H   HIS A  92     -30.983  28.989  -4.300  1.00 48.99           H  
ATOM   1433  CA  HIS A  92     -31.246  29.569  -2.274  1.00 48.99           C  
ATOM   1434  HA  HIS A  92     -30.537  29.435  -1.457  1.00 48.99           H  
ATOM   1435  C   HIS A  92     -32.677  29.344  -1.723  1.00 48.99           C  
ATOM   1436  CB  HIS A  92     -31.128  31.002  -2.832  1.00 48.99           C  
ATOM   1437  HB2 HIS A  92     -31.918  31.158  -3.568  1.00 48.99           H  
ATOM   1438  HB3 HIS A  92     -31.293  31.709  -2.019  1.00 48.99           H  
ATOM   1439  O   HIS A  92     -33.495  28.735  -2.417  1.00 48.99           O  
ATOM   1440  CG  HIS A  92     -29.805  31.331  -3.482  1.00 48.99           C  
ATOM   1441  CD2 HIS A  92     -29.489  31.225  -4.812  1.00 48.99           C  
ATOM   1442  HD2 HIS A  92     -30.147  30.884  -5.598  1.00 48.99           H  
ATOM   1443  ND1 HIS A  92     -28.690  31.825  -2.844  1.00 48.99           N  
ATOM   1444  HD1 HIS A  92     -28.598  32.004  -1.854  1.00 48.99           H  
ATOM   1445  CE1 HIS A  92     -27.725  32.001  -3.763  1.00 48.99           C  
ATOM   1446  HE1 HIS A  92     -26.730  32.368  -3.559  1.00 48.99           H  
ATOM   1447  NE2 HIS A  92     -28.167  31.645  -4.977  1.00 48.99           N  
ATOM   1448  N   PRO A  93     -33.046  29.909  -0.550  1.00 46.06           N  
ATOM   1449  CA  PRO A  93     -33.979  31.047  -0.622  1.00 46.06           C  
ATOM   1450  HA  PRO A  93     -33.899  31.508  -1.606  1.00 46.06           H  
ATOM   1451  C   PRO A  93     -33.787  32.172   0.421  1.00 46.06           C  
ATOM   1452  CB  PRO A  93     -35.380  30.437  -0.506  1.00 46.06           C  
ATOM   1453  HB2 PRO A  93     -35.721  30.120  -1.492  1.00 46.06           H  
ATOM   1454  HB3 PRO A  93     -36.104  31.123  -0.066  1.00 46.06           H  
ATOM   1455  O   PRO A  93     -33.103  32.043   1.432  1.00 46.06           O  
ATOM   1456  CG  PRO A  93     -35.168  29.208   0.374  1.00 46.06           C  
ATOM   1457  HG2 PRO A  93     -35.636  28.335  -0.082  1.00 46.06           H  
ATOM   1458  HG3 PRO A  93     -35.570  29.376   1.373  1.00 46.06           H  
ATOM   1459  CD  PRO A  93     -33.648  29.025   0.447  1.00 46.06           C  
ATOM   1460  HD2 PRO A  93     -33.387  27.984   0.260  1.00 46.06           H  
ATOM   1461  HD3 PRO A  93     -33.293  29.310   1.438  1.00 46.06           H  
ATOM   1462  N   MET A  94     -34.422  33.301   0.092  1.00 53.20           N  
ATOM   1463  H   MET A  94     -35.029  33.225  -0.712  1.00 53.20           H  
ATOM   1464  CA  MET A  94     -34.420  34.625   0.725  1.00 53.20           C  
ATOM   1465  HA  MET A  94     -33.393  34.974   0.831  1.00 53.20           H  
ATOM   1466  C   MET A  94     -35.133  34.726   2.092  1.00 53.20           C  
ATOM   1467  CB  MET A  94     -35.197  35.572  -0.217  1.00 53.20           C  
ATOM   1468  HB2 MET A  94     -36.173  35.141  -0.439  1.00 53.20           H  
ATOM   1469  HB3 MET A  94     -35.372  36.508   0.313  1.00 53.20           H  
ATOM   1470  O   MET A  94     -36.265  34.271   2.197  1.00 53.20           O  
ATOM   1471  CG  MET A  94     -34.509  35.937  -1.533  1.00 53.20           C  
ATOM   1472  HG2 MET A  94     -34.384  35.046  -2.149  1.00 53.20           H  
ATOM   1473  HG3 MET A  94     -33.522  36.337  -1.302  1.00 53.20           H  
ATOM   1474  SD  MET A  94     -35.427  37.201  -2.463  1.00 53.20           S  
ATOM   1475  CE  MET A  94     -36.404  36.179  -3.597  1.00 53.20           C  
ATOM   1476  HE1 MET A  94     -37.044  35.506  -3.026  1.00 53.20           H  
ATOM   1477  HE2 MET A  94     -37.025  36.823  -4.219  1.00 53.20           H  
ATOM   1478  HE3 MET A  94     -35.738  35.598  -4.235  1.00 53.20           H  
ATOM   1479  N   ALA A  95     -34.527  35.520   3.001  1.00 40.03           N  
ATOM   1480  H   ALA A  95     -33.544  35.678   2.831  1.00 40.03           H  
ATOM   1481  CA  ALA A  95     -35.129  36.438   4.007  1.00 40.03           C  
ATOM   1482  HA  ALA A  95     -34.296  36.862   4.567  1.00 40.03           H  
ATOM   1483  C   ALA A  95     -36.083  35.834   5.089  1.00 40.03           C  
ATOM   1484  CB  ALA A  95     -35.751  37.592   3.196  1.00 40.03           C  
ATOM   1485  HB1 ALA A  95     -35.079  37.895   2.393  1.00 40.03           H  
ATOM   1486  HB2 ALA A  95     -35.914  38.468   3.825  1.00 40.03           H  
ATOM   1487  HB3 ALA A  95     -36.699  37.270   2.763  1.00 40.03           H  
ATOM   1488  O   ALA A  95     -36.411  34.658   4.986  1.00 40.03           O  
ATOM   1489  N   PRO A  96     -36.585  36.572   6.122  1.00 47.18           N  
ATOM   1490  CA  PRO A  96     -36.345  37.966   6.541  1.00 47.18           C  
ATOM   1491  HA  PRO A  96     -35.510  38.404   5.994  1.00 47.18           H  
ATOM   1492  C   PRO A  96     -36.122  38.204   8.075  1.00 47.18           C  
ATOM   1493  CB  PRO A  96     -37.664  38.635   6.127  1.00 47.18           C  
ATOM   1494  HB2 PRO A  96     -37.693  38.807   5.051  1.00 47.18           H  
ATOM   1495  HB3 PRO A  96     -37.844  39.575   6.649  1.00 47.18           H  
ATOM   1496  O   PRO A  96     -36.499  37.400   8.911  1.00 47.18           O  
ATOM   1497  CG  PRO A  96     -38.718  37.582   6.489  1.00 47.18           C  
ATOM   1498  HG2 PRO A  96     -39.155  37.807   7.461  1.00 47.18           H  
ATOM   1499  HG3 PRO A  96     -39.494  37.538   5.725  1.00 47.18           H  
ATOM   1500  CD  PRO A  96     -37.944  36.262   6.566  1.00 47.18           C  
ATOM   1501  HD2 PRO A  96     -37.931  35.885   7.588  1.00 47.18           H  
ATOM   1502  HD3 PRO A  96     -38.433  35.528   5.925  1.00 47.18           H  
ATOM   1503  N   THR A  97     -35.535  39.368   8.399  1.00 38.76           N  
ATOM   1504  H   THR A  97     -35.020  39.767   7.628  1.00 38.76           H  
ATOM   1505  CA  THR A  97     -35.907  40.407   9.405  1.00 38.76           C  
ATOM   1506  HA  THR A  97     -34.997  41.003   9.469  1.00 38.76           H  
ATOM   1507  C   THR A  97     -36.217  40.096  10.899  1.00 38.76           C  
ATOM   1508  CB  THR A  97     -36.933  41.352   8.731  1.00 38.76           C  
ATOM   1509  HB  THR A  97     -36.767  41.250   7.659  1.00 38.76           H  
ATOM   1510  O   THR A  97     -36.833  39.092  11.226  1.00 38.76           O  
ATOM   1511  CG2 THR A  97     -38.432  41.126   8.927  1.00 38.76           C  
ATOM   1512 HG21 THR A  97     -38.920  41.198   7.954  1.00 38.76           H  
ATOM   1513 HG22 THR A  97     -38.881  41.924   9.518  1.00 38.76           H  
ATOM   1514 HG23 THR A  97     -38.634  40.135   9.332  1.00 38.76           H  
ATOM   1515  OG1 THR A  97     -36.613  42.694   8.977  1.00 38.76           O  
ATOM   1516  HG1 THR A  97     -36.980  42.969   9.820  1.00 38.76           H  
ATOM   1517  N   GLN A  98     -35.897  41.096  11.759  1.00 40.99           N  
ATOM   1518  H   GLN A  98     -35.421  41.878  11.333  1.00 40.99           H  
ATOM   1519  CA  GLN A  98     -36.379  41.388  13.139  1.00 40.99           C  
ATOM   1520  HA  GLN A  98     -36.313  42.468  13.271  1.00 40.99           H  
ATOM   1521  C   GLN A  98     -35.590  40.790  14.333  1.00 40.99           C  
ATOM   1522  CB  GLN A  98     -37.865  41.023  13.238  1.00 40.99           C  
ATOM   1523  HB2 GLN A  98     -37.972  39.941  13.154  1.00 40.99           H  
ATOM   1524  HB3 GLN A  98     -38.206  41.170  14.263  1.00 40.99           H  
ATOM   1525  O   GLN A  98     -35.301  39.609  14.330  1.00 40.99           O  
ATOM   1526  CG  GLN A  98     -38.852  41.682  12.259  1.00 40.99           C  
ATOM   1527  HG2 GLN A  98     -39.836  41.677  12.729  1.00 40.99           H  
ATOM   1528  HG3 GLN A  98     -38.951  40.988  11.425  1.00 40.99           H  
ATOM   1529  CD  GLN A  98     -38.567  43.102  11.731  1.00 40.99           C  
ATOM   1530  NE2 GLN A  98     -39.572  43.922  11.579  1.00 40.99           N  
ATOM   1531 HE21 GLN A  98     -40.410  43.755  12.117  1.00 40.99           H  
ATOM   1532 HE22 GLN A  98     -39.346  44.832  11.205  1.00 40.99           H  
ATOM   1533  OE1 GLN A  98     -37.484  43.493  11.325  1.00 40.99           O  
ATOM   1534  N   HIS A  99     -35.272  41.463  15.456  1.00 37.58           N  
ATOM   1535  H   HIS A  99     -34.773  40.877  16.110  1.00 37.58           H  
ATOM   1536  CA  HIS A  99     -35.678  42.759  16.026  1.00 37.58           C  
ATOM   1537  HA  HIS A  99     -35.426  43.576  15.350  1.00 37.58           H  
ATOM   1538  C   HIS A  99     -34.987  42.976  17.422  1.00 37.58           C  
ATOM   1539  CB  HIS A  99     -37.198  42.671  16.263  1.00 37.58           C  
ATOM   1540  HB2 HIS A  99     -37.524  41.632  16.205  1.00 37.58           H  
ATOM   1541  HB3 HIS A  99     -37.395  42.880  17.315  1.00 37.58           H  
ATOM   1542  O   HIS A  99     -34.844  42.006  18.157  1.00 37.58           O  
ATOM   1543  CG  HIS A  99     -38.113  43.517  15.407  1.00 37.58           C  
ATOM   1544  CD2 HIS A  99     -39.370  43.149  15.016  1.00 37.58           C  
ATOM   1545  HD2 HIS A  99     -39.854  42.210  15.242  1.00 37.58           H  
ATOM   1546  ND1 HIS A  99     -37.952  44.824  15.007  1.00 37.58           N  
ATOM   1547  HD1 HIS A  99     -37.214  45.452  15.293  1.00 37.58           H  
ATOM   1548  CE1 HIS A  99     -39.062  45.206  14.355  1.00 37.58           C  
ATOM   1549  HE1 HIS A  99     -39.242  46.194  13.957  1.00 37.58           H  
ATOM   1550  NE2 HIS A  99     -39.954  44.208  14.332  1.00 37.58           N  
ATOM   1551  N   HIS A 100     -34.700  44.240  17.807  1.00 39.96           N  
ATOM   1552  H   HIS A 100     -34.817  44.933  17.082  1.00 39.96           H  
ATOM   1553  CA  HIS A 100     -34.472  44.829  19.170  1.00 39.96           C  
ATOM   1554  HA  HIS A 100     -34.345  45.898  19.001  1.00 39.96           H  
ATOM   1555  C   HIS A 100     -33.205  44.416  19.974  1.00 39.96           C  
ATOM   1556  CB  HIS A 100     -35.760  44.697  20.006  1.00 39.96           C  
ATOM   1557  HB2 HIS A 100     -35.858  43.664  20.340  1.00 39.96           H  
ATOM   1558  HB3 HIS A 100     -35.675  45.328  20.891  1.00 39.96           H  
ATOM   1559  O   HIS A 100     -32.976  43.242  20.215  1.00 39.96           O  
ATOM   1560  CG  HIS A 100     -37.017  45.086  19.260  1.00 39.96           C  
ATOM   1561  CD2 HIS A 100     -37.262  46.270  18.624  1.00 39.96           C  
ATOM   1562  HD2 HIS A 100     -36.604  47.127  18.608  1.00 39.96           H  
ATOM   1563  ND1 HIS A 100     -38.099  44.278  19.013  1.00 39.96           N  
ATOM   1564  HD1 HIS A 100     -38.221  43.337  19.359  1.00 39.96           H  
ATOM   1565  CE1 HIS A 100     -38.930  44.921  18.176  1.00 39.96           C  
ATOM   1566  HE1 HIS A 100     -39.851  44.522  17.778  1.00 39.96           H  
ATOM   1567  NE2 HIS A 100     -38.460  46.147  17.915  1.00 39.96           N  
ATOM   1568  N   GLN A 101     -32.321  45.317  20.442  1.00 39.52           N  
ATOM   1569  H   GLN A 101     -31.403  44.909  20.549  1.00 39.52           H  
ATOM   1570  CA  GLN A 101     -32.513  46.466  21.359  1.00 39.52           C  
ATOM   1571  HA  GLN A 101     -33.521  46.869  21.264  1.00 39.52           H  
ATOM   1572  C   GLN A 101     -31.459  47.592  21.139  1.00 39.52           C  
ATOM   1573  CB  GLN A 101     -32.280  45.956  22.801  1.00 39.52           C  
ATOM   1574  HB2 GLN A 101     -31.387  45.331  22.802  1.00 39.52           H  
ATOM   1575  HB3 GLN A 101     -32.063  46.797  23.460  1.00 39.52           H  
ATOM   1576  O   GLN A 101     -30.360  47.303  20.663  1.00 39.52           O  
ATOM   1577  CG  GLN A 101     -33.430  45.153  23.426  1.00 39.52           C  
ATOM   1578  HG2 GLN A 101     -33.008  44.518  24.206  1.00 39.52           H  
ATOM   1579  HG3 GLN A 101     -33.895  44.500  22.687  1.00 39.52           H  
ATOM   1580  CD  GLN A 101     -34.498  46.032  24.070  1.00 39.52           C  
ATOM   1581  NE2 GLN A 101     -35.285  45.500  24.979  1.00 39.52           N  
ATOM   1582 HE21 GLN A 101     -35.179  44.535  25.257  1.00 39.52           H  
ATOM   1583 HE22 GLN A 101     -35.972  46.121  25.382  1.00 39.52           H  
ATOM   1584  OE1 GLN A 101     -34.662  47.199  23.767  1.00 39.52           O  
ATOM   1585  N   PRO A 102     -31.735  48.854  21.538  1.00 55.43           N  
ATOM   1586  CA  PRO A 102     -30.770  49.956  21.570  1.00 55.43           C  
ATOM   1587  HA  PRO A 102     -30.002  49.835  20.807  1.00 55.43           H  
ATOM   1588  C   PRO A 102     -30.119  50.079  22.963  1.00 55.43           C  
ATOM   1589  CB  PRO A 102     -31.635  51.186  21.258  1.00 55.43           C  
ATOM   1590  HB2 PRO A 102     -31.198  52.105  21.649  1.00 55.43           H  
ATOM   1591  HB3 PRO A 102     -31.774  51.262  20.180  1.00 55.43           H  
ATOM   1592  O   PRO A 102     -30.848  50.024  23.945  1.00 55.43           O  
ATOM   1593  CG  PRO A 102     -32.982  50.871  21.922  1.00 55.43           C  
ATOM   1594  HG2 PRO A 102     -33.010  51.290  22.928  1.00 55.43           H  
ATOM   1595  HG3 PRO A 102     -33.810  51.262  21.330  1.00 55.43           H  
ATOM   1596  CD  PRO A 102     -33.029  49.343  22.002  1.00 55.43           C  
ATOM   1597  HD2 PRO A 102     -33.835  48.976  21.365  1.00 55.43           H  
ATOM   1598  HD3 PRO A 102     -33.196  49.040  23.035  1.00 55.43           H  
ATOM   1599  N   ASN A 103     -28.790  50.256  23.064  1.00 36.82           N  
ATOM   1600  H   ASN A 103     -28.250  49.950  22.268  1.00 36.82           H  
ATOM   1601  CA  ASN A 103     -28.110  51.272  23.904  1.00 36.82           C  
ATOM   1602  HA  ASN A 103     -28.249  52.219  23.381  1.00 36.82           H  
ATOM   1603  C   ASN A 103     -26.579  51.021  24.024  1.00 36.82           C  
ATOM   1604  CB  ASN A 103     -28.703  51.438  25.332  1.00 36.82           C  
ATOM   1605  HB2 ASN A 103     -28.311  50.662  25.989  1.00 36.82           H  
ATOM   1606  HB3 ASN A 103     -29.791  51.376  25.358  1.00 36.82           H  
ATOM   1607  O   ASN A 103     -26.147  49.936  24.400  1.00 36.82           O  
ATOM   1608  CG  ASN A 103     -28.474  52.810  25.924  1.00 36.82           C  
ATOM   1609  ND2 ASN A 103     -28.594  52.939  27.222  1.00 36.82           N  
ATOM   1610 HD21 ASN A 103     -28.478  53.870  27.594  1.00 36.82           H  
ATOM   1611 HD22 ASN A 103     -28.822  52.138  27.794  1.00 36.82           H  
ATOM   1612  OD1 ASN A 103     -28.235  53.789  25.241  1.00 36.82           O  
ATOM   1613  N   LEU A 104     -25.816  52.105  23.824  1.00 46.50           N  
ATOM   1614  H   LEU A 104     -26.350  52.928  23.585  1.00 46.50           H  
ATOM   1615  CA  LEU A 104     -24.377  52.377  24.043  1.00 46.50           C  
ATOM   1616  HA  LEU A 104     -24.366  53.464  23.954  1.00 46.50           H  
ATOM   1617  C   LEU A 104     -23.298  51.884  23.038  1.00 46.50           C  
ATOM   1618  CB  LEU A 104     -23.941  52.131  25.495  1.00 46.50           C  
ATOM   1619  HB2 LEU A 104     -24.121  51.089  25.757  1.00 46.50           H  
ATOM   1620  HB3 LEU A 104     -22.863  52.282  25.550  1.00 46.50           H  
ATOM   1621  O   LEU A 104     -23.264  50.711  22.670  1.00 46.50           O  
ATOM   1622  CG  LEU A 104     -24.624  53.082  26.497  1.00 46.50           C  
ATOM   1623  HG  LEU A 104     -25.198  53.847  25.975  1.00 46.50           H  
ATOM   1624  CD1 LEU A 104     -25.555  52.301  27.411  1.00 46.50           C  
ATOM   1625 HD11 LEU A 104     -26.233  51.690  26.815  1.00 46.50           H  
ATOM   1626 HD12 LEU A 104     -26.108  52.990  28.049  1.00 46.50           H  
ATOM   1627 HD13 LEU A 104     -24.975  51.627  28.041  1.00 46.50           H  
ATOM   1628  CD2 LEU A 104     -23.601  53.774  27.396  1.00 46.50           C  
ATOM   1629 HD21 LEU A 104     -23.019  53.034  27.946  1.00 46.50           H  
ATOM   1630 HD22 LEU A 104     -24.112  54.428  28.103  1.00 46.50           H  
ATOM   1631 HD23 LEU A 104     -22.928  54.377  26.787  1.00 46.50           H  
ATOM   1632  N   PRO A 105     -22.356  52.777  22.638  1.00 41.10           N  
ATOM   1633  CA  PRO A 105     -21.293  52.482  21.678  1.00 41.10           C  
ATOM   1634  HA  PRO A 105     -21.660  51.813  20.899  1.00 41.10           H  
ATOM   1635  C   PRO A 105     -20.074  51.841  22.363  1.00 41.10           C  
ATOM   1636  CB  PRO A 105     -20.949  53.843  21.057  1.00 41.10           C  
ATOM   1637  HB2 PRO A 105     -19.928  53.876  20.675  1.00 41.10           H  
ATOM   1638  HB3 PRO A 105     -21.657  54.064  20.258  1.00 41.10           H  
ATOM   1639  O   PRO A 105     -19.467  52.444  23.246  1.00 41.10           O  
ATOM   1640  CG  PRO A 105     -21.157  54.830  22.206  1.00 41.10           C  
ATOM   1641  HG2 PRO A 105     -20.250  54.903  22.806  1.00 41.10           H  
ATOM   1642  HG3 PRO A 105     -21.447  55.815  21.840  1.00 41.10           H  
ATOM   1643  CD  PRO A 105     -22.271  54.186  23.029  1.00 41.10           C  
ATOM   1644  HD2 PRO A 105     -22.055  54.283  24.093  1.00 41.10           H  
ATOM   1645  HD3 PRO A 105     -23.205  54.694  22.786  1.00 41.10           H  
ATOM   1646  N   GLN A 106     -19.663  50.647  21.928  1.00 40.31           N  
ATOM   1647  H   GLN A 106     -20.201  50.179  21.213  1.00 40.31           H  
ATOM   1648  CA  GLN A 106     -18.305  50.154  22.190  1.00 40.31           C  
ATOM   1649  HA  GLN A 106     -17.937  50.612  23.107  1.00 40.31           H  
ATOM   1650  C   GLN A 106     -17.383  50.558  21.027  1.00 40.31           C  
ATOM   1651  CB  GLN A 106     -18.268  48.635  22.412  1.00 40.31           C  
ATOM   1652  HB2 GLN A 106     -18.855  48.128  21.646  1.00 40.31           H  
ATOM   1653  HB3 GLN A 106     -17.231  48.311  22.317  1.00 40.31           H  
ATOM   1654  O   GLN A 106     -17.720  50.284  19.872  1.00 40.31           O  
ATOM   1655  CG  GLN A 106     -18.768  48.240  23.809  1.00 40.31           C  
ATOM   1656  HG2 GLN A 106     -19.839  48.432  23.872  1.00 40.31           H  
ATOM   1657  HG3 GLN A 106     -18.267  48.846  24.565  1.00 40.31           H  
ATOM   1658  CD  GLN A 106     -18.483  46.774  24.125  1.00 40.31           C  
ATOM   1659  NE2 GLN A 106     -19.452  46.033  24.617  1.00 40.31           N  
ATOM   1660 HE21 GLN A 106     -20.369  46.421  24.781  1.00 40.31           H  
ATOM   1661 HE22 GLN A 106     -19.216  45.071  24.815  1.00 40.31           H  
ATOM   1662  OE1 GLN A 106     -17.394  46.258  23.935  1.00 40.31           O  
ATOM   1663  N   PRO A 107     -16.228  51.196  21.289  1.00 45.62           N  
ATOM   1664  CA  PRO A 107     -15.239  51.471  20.261  1.00 45.62           C  
ATOM   1665  HA  PRO A 107     -15.727  51.825  19.353  1.00 45.62           H  
ATOM   1666  C   PRO A 107     -14.450  50.191  19.952  1.00 45.62           C  
ATOM   1667  CB  PRO A 107     -14.372  52.596  20.833  1.00 45.62           C  
ATOM   1668  HB2 PRO A 107     -14.839  53.557  20.616  1.00 45.62           H  
ATOM   1669  HB3 PRO A 107     -13.355  52.572  20.441  1.00 45.62           H  
ATOM   1670  O   PRO A 107     -13.876  49.577  20.843  1.00 45.62           O  
ATOM   1671  CG  PRO A 107     -14.407  52.347  22.342  1.00 45.62           C  
ATOM   1672  HG2 PRO A 107     -13.611  51.655  22.616  1.00 45.62           H  
ATOM   1673  HG3 PRO A 107     -14.310  53.275  22.904  1.00 45.62           H  
ATOM   1674  CD  PRO A 107     -15.764  51.682  22.583  1.00 45.62           C  
ATOM   1675  HD2 PRO A 107     -15.654  50.860  23.291  1.00 45.62           H  
ATOM   1676  HD3 PRO A 107     -16.469  52.419  22.967  1.00 45.62           H  
ATOM   1677  N   GLY A 108     -14.410  49.816  18.673  1.00 48.07           N  
ATOM   1678  H   GLY A 108     -14.985  50.328  18.019  1.00 48.07           H  
ATOM   1679  CA  GLY A 108     -13.454  48.848  18.134  1.00 48.07           C  
ATOM   1680  HA2 GLY A 108     -13.388  48.977  17.053  1.00 48.07           H  
ATOM   1681  HA3 GLY A 108     -12.470  49.056  18.554  1.00 48.07           H  
ATOM   1682  C   GLY A 108     -13.772  47.382  18.424  1.00 48.07           C  
ATOM   1683  O   GLY A 108     -13.132  46.763  19.264  1.00 48.07           O  
ATOM   1684  N   GLN A 109     -14.693  46.794  17.658  1.00 44.42           N  
ATOM   1685  H   GLN A 109     -15.205  47.351  16.988  1.00 44.42           H  
ATOM   1686  CA  GLN A 109     -14.735  45.343  17.481  1.00 44.42           C  
ATOM   1687  HA  GLN A 109     -13.938  44.889  18.069  1.00 44.42           H  
ATOM   1688  C   GLN A 109     -14.421  45.026  16.021  1.00 44.42           C  
ATOM   1689  CB  GLN A 109     -16.058  44.741  17.979  1.00 44.42           C  
ATOM   1690  HB2 GLN A 109     -16.097  43.688  17.701  1.00 44.42           H  
ATOM   1691  HB3 GLN A 109     -16.886  45.250  17.486  1.00 44.42           H  
ATOM   1692  O   GLN A 109     -15.064  45.524  15.097  1.00 44.42           O  
ATOM   1693  CG  GLN A 109     -16.231  44.860  19.507  1.00 44.42           C  
ATOM   1694  HG2 GLN A 109     -16.141  45.904  19.807  1.00 44.42           H  
ATOM   1695  HG3 GLN A 109     -17.239  44.534  19.762  1.00 44.42           H  
ATOM   1696  CD  GLN A 109     -15.249  44.025  20.333  1.00 44.42           C  
ATOM   1697  NE2 GLN A 109     -15.350  44.063  21.644  1.00 44.42           N  
ATOM   1698 HE21 GLN A 109     -15.981  44.704  22.102  1.00 44.42           H  
ATOM   1699 HE22 GLN A 109     -14.645  43.550  22.154  1.00 44.42           H  
ATOM   1700  OE1 GLN A 109     -14.406  43.296  19.834  1.00 44.42           O  
ATOM   1701  N   GLN A 110     -13.362  44.242  15.841  1.00 47.40           N  
ATOM   1702  H   GLN A 110     -12.924  43.881  16.676  1.00 47.40           H  
ATOM   1703  CA  GLN A 110     -12.941  43.650  14.576  1.00 47.40           C  
ATOM   1704  HA  GLN A 110     -12.635  44.443  13.894  1.00 47.40           H  
ATOM   1705  C   GLN A 110     -14.113  42.869  13.949  1.00 47.40           C  
ATOM   1706  CB  GLN A 110     -11.746  42.726  14.874  1.00 47.40           C  
ATOM   1707  HB2 GLN A 110     -12.070  41.910  15.521  1.00 47.40           H  
ATOM   1708  HB3 GLN A 110     -11.389  42.294  13.939  1.00 47.40           H  
ATOM   1709  O   GLN A 110     -14.998  42.429  14.688  1.00 47.40           O  
ATOM   1710  CG  GLN A 110     -10.580  43.470  15.552  1.00 47.40           C  
ATOM   1711  HG2 GLN A 110     -10.861  43.778  16.559  1.00 47.40           H  
ATOM   1712  HG3 GLN A 110     -10.342  44.363  14.974  1.00 47.40           H  
ATOM   1713  CD  GLN A 110      -9.340  42.594  15.663  1.00 47.40           C  
ATOM   1714  NE2 GLN A 110      -8.253  42.947  15.013  1.00 47.40           N  
ATOM   1715 HE21 GLN A 110      -7.465  42.325  15.127  1.00 47.40           H  
ATOM   1716 HE22 GLN A 110      -8.217  43.793  14.462  1.00 47.40           H  
ATOM   1717  OE1 GLN A 110      -9.322  41.573  16.321  1.00 47.40           O  
ATOM   1718  N   PRO A 111     -14.169  42.675  12.617  1.00 43.00           N  
ATOM   1719  CA  PRO A 111     -15.254  41.916  12.011  1.00 43.00           C  
ATOM   1720  HA  PRO A 111     -16.212  42.364  12.274  1.00 43.00           H  
ATOM   1721  C   PRO A 111     -15.221  40.473  12.532  1.00 43.00           C  
ATOM   1722  CB  PRO A 111     -15.053  42.033  10.495  1.00 43.00           C  
ATOM   1723  HB2 PRO A 111     -15.357  41.130   9.965  1.00 43.00           H  
ATOM   1724  HB3 PRO A 111     -15.611  42.893  10.125  1.00 43.00           H  
ATOM   1725  O   PRO A 111     -14.377  39.672  12.136  1.00 43.00           O  
ATOM   1726  CG  PRO A 111     -13.555  42.303  10.348  1.00 43.00           C  
ATOM   1727  HG2 PRO A 111     -13.333  42.870   9.444  1.00 43.00           H  
ATOM   1728  HG3 PRO A 111     -13.013  41.357  10.347  1.00 43.00           H  
ATOM   1729  CD  PRO A 111     -13.203  43.089  11.611  1.00 43.00           C  
ATOM   1730  HD2 PRO A 111     -12.180  42.866  11.914  1.00 43.00           H  
ATOM   1731  HD3 PRO A 111     -13.317  44.157  11.423  1.00 43.00           H  
ATOM   1732  N   TYR A 112     -16.147  40.151  13.438  1.00 39.43           N  
ATOM   1733  H   TYR A 112     -16.711  40.895  13.824  1.00 39.43           H  
ATOM   1734  CA  TYR A 112     -16.449  38.783  13.830  1.00 39.43           C  
ATOM   1735  HA  TYR A 112     -15.544  38.297  14.196  1.00 39.43           H  
ATOM   1736  C   TYR A 112     -16.934  38.049  12.580  1.00 39.43           C  
ATOM   1737  CB  TYR A 112     -17.510  38.760  14.946  1.00 39.43           C  
ATOM   1738  HB2 TYR A 112     -18.076  37.832  14.861  1.00 39.43           H  
ATOM   1739  HB3 TYR A 112     -18.220  39.574  14.799  1.00 39.43           H  
ATOM   1740  O   TYR A 112     -18.015  38.325  12.059  1.00 39.43           O  
ATOM   1741  CG  TYR A 112     -16.946  38.826  16.356  1.00 39.43           C  
ATOM   1742  CD1 TYR A 112     -16.800  37.639  17.102  1.00 39.43           C  
ATOM   1743  HD1 TYR A 112     -17.084  36.690  16.672  1.00 39.43           H  
ATOM   1744  CD2 TYR A 112     -16.563  40.059  16.920  1.00 39.43           C  
ATOM   1745  HD2 TYR A 112     -16.649  40.969  16.344  1.00 39.43           H  
ATOM   1746  CE1 TYR A 112     -16.280  37.684  18.410  1.00 39.43           C  
ATOM   1747  HE1 TYR A 112     -16.161  36.780  18.990  1.00 39.43           H  
ATOM   1748  CE2 TYR A 112     -16.038  40.108  18.228  1.00 39.43           C  
ATOM   1749  HE2 TYR A 112     -15.727  41.052  18.650  1.00 39.43           H  
ATOM   1750  OH  TYR A 112     -15.382  38.958  20.231  1.00 39.43           O  
ATOM   1751  HH  TYR A 112     -15.109  39.847  20.467  1.00 39.43           H  
ATOM   1752  CZ  TYR A 112     -15.897  38.918  18.974  1.00 39.43           C  
ATOM   1753  N   GLN A 113     -16.119  37.123  12.075  1.00 47.37           N  
ATOM   1754  H   GLN A 113     -15.210  36.993  12.496  1.00 47.37           H  
ATOM   1755  CA  GLN A 113     -16.584  36.160  11.087  1.00 47.37           C  
ATOM   1756  HA  GLN A 113     -16.952  36.711  10.222  1.00 47.37           H  
ATOM   1757  C   GLN A 113     -17.723  35.336  11.711  1.00 47.37           C  
ATOM   1758  CB  GLN A 113     -15.445  35.233  10.642  1.00 47.37           C  
ATOM   1759  HB2 GLN A 113     -14.973  34.783  11.516  1.00 47.37           H  
ATOM   1760  HB3 GLN A 113     -15.877  34.432  10.042  1.00 47.37           H  
ATOM   1761  O   GLN A 113     -17.567  34.856  12.839  1.00 47.37           O  
ATOM   1762  CG  GLN A 113     -14.382  35.942   9.794  1.00 47.37           C  
ATOM   1763  HG2 GLN A 113     -14.867  36.492   8.988  1.00 47.37           H  
ATOM   1764  HG3 GLN A 113     -13.826  36.649  10.410  1.00 47.37           H  
ATOM   1765  CD  GLN A 113     -13.409  34.929   9.203  1.00 47.37           C  
ATOM   1766  NE2 GLN A 113     -13.483  34.639   7.921  1.00 47.37           N  
ATOM   1767 HE21 GLN A 113     -12.819  33.951   7.595  1.00 47.37           H  
ATOM   1768 HE22 GLN A 113     -14.157  35.090   7.319  1.00 47.37           H  
ATOM   1769  OE1 GLN A 113     -12.585  34.348   9.884  1.00 47.37           O  
ATOM   1770  N   PRO A 114     -18.860  35.142  11.021  1.00 48.11           N  
ATOM   1771  CA  PRO A 114     -19.906  34.261  11.514  1.00 48.11           C  
ATOM   1772  HA  PRO A 114     -20.222  34.581  12.507  1.00 48.11           H  
ATOM   1773  C   PRO A 114     -19.354  32.834  11.594  1.00 48.11           C  
ATOM   1774  CB  PRO A 114     -21.080  34.420  10.541  1.00 48.11           C  
ATOM   1775  HB2 PRO A 114     -21.623  33.486  10.397  1.00 48.11           H  
ATOM   1776  HB3 PRO A 114     -21.751  35.194  10.914  1.00 48.11           H  
ATOM   1777  O   PRO A 114     -18.947  32.250  10.591  1.00 48.11           O  
ATOM   1778  CG  PRO A 114     -20.425  34.903   9.246  1.00 48.11           C  
ATOM   1779  HG2 PRO A 114     -20.097  34.042   8.664  1.00 48.11           H  
ATOM   1780  HG3 PRO A 114     -21.101  35.524   8.658  1.00 48.11           H  
ATOM   1781  CD  PRO A 114     -19.205  35.688   9.719  1.00 48.11           C  
ATOM   1782  HD2 PRO A 114     -18.390  35.567   9.005  1.00 48.11           H  
ATOM   1783  HD3 PRO A 114     -19.461  36.742   9.828  1.00 48.11           H  
ATOM   1784  N   GLN A 115     -19.312  32.279  12.805  1.00 45.99           N  
ATOM   1785  H   GLN A 115     -19.608  32.833  13.596  1.00 45.99           H  
ATOM   1786  CA  GLN A 115     -19.068  30.855  13.014  1.00 45.99           C  
ATOM   1787  HA  GLN A 115     -18.107  30.589  12.573  1.00 45.99           H  
ATOM   1788  C   GLN A 115     -20.206  30.078  12.328  1.00 45.99           C  
ATOM   1789  CB  GLN A 115     -19.040  30.550  14.523  1.00 45.99           C  
ATOM   1790  HB2 GLN A 115     -19.944  30.958  14.974  1.00 45.99           H  
ATOM   1791  HB3 GLN A 115     -19.061  29.470  14.670  1.00 45.99           H  
ATOM   1792  O   GLN A 115     -21.373  30.375  12.599  1.00 45.99           O  
ATOM   1793  CG  GLN A 115     -17.823  31.127  15.267  1.00 45.99           C  
ATOM   1794  HG2 GLN A 115     -17.577  32.120  14.892  1.00 45.99           H  
ATOM   1795  HG3 GLN A 115     -18.081  31.224  16.322  1.00 45.99           H  
ATOM   1796  CD  GLN A 115     -16.604  30.217  15.178  1.00 45.99           C  
ATOM   1797  NE2 GLN A 115     -15.758  30.371  14.182  1.00 45.99           N  
ATOM   1798 HE21 GLN A 115     -15.869  31.124  13.518  1.00 45.99           H  
ATOM   1799 HE22 GLN A 115     -14.960  29.752  14.186  1.00 45.99           H  
ATOM   1800  OE1 GLN A 115     -16.398  29.338  15.994  1.00 45.99           O  
ATOM   1801  N   PRO A 116     -19.924  29.110  11.437  1.00 48.05           N  
ATOM   1802  CA  PRO A 116     -20.974  28.272  10.881  1.00 48.05           C  
ATOM   1803  HA  PRO A 116     -21.730  28.899  10.407  1.00 48.05           H  
ATOM   1804  C   PRO A 116     -21.625  27.468  12.010  1.00 48.05           C  
ATOM   1805  CB  PRO A 116     -20.304  27.405   9.812  1.00 48.05           C  
ATOM   1806  HB2 PRO A 116     -20.739  26.407   9.758  1.00 48.05           H  
ATOM   1807  HB3 PRO A 116     -20.379  27.904   8.845  1.00 48.05           H  
ATOM   1808  O   PRO A 116     -20.943  26.898  12.863  1.00 48.05           O  
ATOM   1809  CG  PRO A 116     -18.838  27.363  10.244  1.00 48.05           C  
ATOM   1810  HG2 PRO A 116     -18.168  27.244   9.392  1.00 48.05           H  
ATOM   1811  HG3 PRO A 116     -18.696  26.549  10.955  1.00 48.05           H  
ATOM   1812  CD  PRO A 116     -18.617  28.697  10.955  1.00 48.05           C  
ATOM   1813  HD2 PRO A 116     -18.243  29.438  10.248  1.00 48.05           H  
ATOM   1814  HD3 PRO A 116     -17.912  28.563  11.776  1.00 48.05           H  
ATOM   1815  N   ALA A 117     -22.958  27.450  12.026  1.00 47.99           N  
ATOM   1816  H   ALA A 117     -23.457  27.971  11.319  1.00 47.99           H  
ATOM   1817  CA  ALA A 117     -23.734  26.637  12.948  1.00 47.99           C  
ATOM   1818  HA  ALA A 117     -23.521  26.961  13.967  1.00 47.99           H  
ATOM   1819  C   ALA A 117     -23.318  25.167  12.793  1.00 47.99           C  
ATOM   1820  CB  ALA A 117     -25.226  26.857  12.662  1.00 47.99           C  
ATOM   1821  HB1 ALA A 117     -25.460  26.557  11.641  1.00 47.99           H  
ATOM   1822  HB2 ALA A 117     -25.479  27.908  12.800  1.00 47.99           H  
ATOM   1823  HB3 ALA A 117     -25.820  26.257  13.351  1.00 47.99           H  
ATOM   1824  O   ALA A 117     -23.522  24.559  11.742  1.00 47.99           O  
ATOM   1825  N   GLN A 118     -22.711  24.610  13.839  1.00 43.76           N  
ATOM   1826  H   GLN A 118     -22.492  25.195  14.633  1.00 43.76           H  
ATOM   1827  CA  GLN A 118     -22.367  23.196  13.912  1.00 43.76           C  
ATOM   1828  HA  GLN A 118     -21.756  22.922  13.052  1.00 43.76           H  
ATOM   1829  C   GLN A 118     -23.674  22.395  13.875  1.00 43.76           C  
ATOM   1830  CB  GLN A 118     -21.569  22.935  15.204  1.00 43.76           C  
ATOM   1831  HB2 GLN A 118     -21.456  21.860  15.346  1.00 43.76           H  
ATOM   1832  HB3 GLN A 118     -22.140  23.321  16.049  1.00 43.76           H  
ATOM   1833  O   GLN A 118     -24.440  22.402  14.840  1.00 43.76           O  
ATOM   1834  CG  GLN A 118     -20.176  23.591  15.218  1.00 43.76           C  
ATOM   1835  HG2 GLN A 118     -19.865  23.710  16.256  1.00 43.76           H  
ATOM   1836  HG3 GLN A 118     -20.209  24.585  14.771  1.00 43.76           H  
ATOM   1837  CD  GLN A 118     -19.131  22.753  14.492  1.00 43.76           C  
ATOM   1838  NE2 GLN A 118     -18.284  22.041  15.206  1.00 43.76           N  
ATOM   1839 HE21 GLN A 118     -17.607  21.512  14.675  1.00 43.76           H  
ATOM   1840 HE22 GLN A 118     -18.299  22.074  16.215  1.00 43.76           H  
ATOM   1841  OE1 GLN A 118     -19.067  22.691  13.279  1.00 43.76           O  
ATOM   1842  N   GLN A 119     -23.958  21.729  12.754  1.00 51.94           N  
ATOM   1843  H   GLN A 119     -23.336  21.821  11.964  1.00 51.94           H  
ATOM   1844  CA  GLN A 119     -25.021  20.728  12.709  1.00 51.94           C  
ATOM   1845  HA  GLN A 119     -25.957  21.216  12.983  1.00 51.94           H  
ATOM   1846  C   GLN A 119     -24.704  19.616  13.725  1.00 51.94           C  
ATOM   1847  CB  GLN A 119     -25.162  20.115  11.307  1.00 51.94           C  
ATOM   1848  HB2 GLN A 119     -24.176  19.892  10.899  1.00 51.94           H  
ATOM   1849  HB3 GLN A 119     -25.702  19.174  11.410  1.00 51.94           H  
ATOM   1850  O   GLN A 119     -23.553  19.175  13.797  1.00 51.94           O  
ATOM   1851  CG  GLN A 119     -25.951  20.993  10.325  1.00 51.94           C  
ATOM   1852  HG2 GLN A 119     -26.874  21.319  10.804  1.00 51.94           H  
ATOM   1853  HG3 GLN A 119     -25.365  21.875  10.066  1.00 51.94           H  
ATOM   1854  CD  GLN A 119     -26.312  20.236   9.047  1.00 51.94           C  
ATOM   1855  NE2 GLN A 119     -27.286  20.699   8.294  1.00 51.94           N  
ATOM   1856 HE21 GLN A 119     -27.773  21.550   8.534  1.00 51.94           H  
ATOM   1857 HE22 GLN A 119     -27.479  20.165   7.458  1.00 51.94           H  
ATOM   1858  OE1 GLN A 119     -25.747  19.216   8.696  1.00 51.94           O  
ATOM   1859  N   PRO A 120     -25.687  19.126  14.500  1.00 52.89           N  
ATOM   1860  CA  PRO A 120     -25.470  17.969  15.354  1.00 52.89           C  
ATOM   1861  HA  PRO A 120     -24.630  18.157  16.023  1.00 52.89           H  
ATOM   1862  C   PRO A 120     -25.155  16.744  14.481  1.00 52.89           C  
ATOM   1863  CB  PRO A 120     -26.748  17.828  16.189  1.00 52.89           C  
ATOM   1864  HB2 PRO A 120     -26.624  18.371  17.126  1.00 52.89           H  
ATOM   1865  HB3 PRO A 120     -26.995  16.785  16.388  1.00 52.89           H  
ATOM   1866  O   PRO A 120     -25.958  16.344  13.639  1.00 52.89           O  
ATOM   1867  CG  PRO A 120     -27.824  18.516  15.347  1.00 52.89           C  
ATOM   1868  HG2 PRO A 120     -28.244  17.799  14.642  1.00 52.89           H  
ATOM   1869  HG3 PRO A 120     -28.610  18.945  15.968  1.00 52.89           H  
ATOM   1870  CD  PRO A 120     -27.061  19.592  14.577  1.00 52.89           C  
ATOM   1871  HD2 PRO A 120     -27.498  19.715  13.586  1.00 52.89           H  
ATOM   1872  HD3 PRO A 120     -27.092  20.533  15.127  1.00 52.89           H  
ATOM   1873  N   GLN A 121     -23.970  16.158  14.674  1.00 49.25           N  
ATOM   1874  H   GLN A 121     -23.338  16.578  15.340  1.00 49.25           H  
ATOM   1875  CA  GLN A 121     -23.604  14.863  14.095  1.00 49.25           C  
ATOM   1876  HA  GLN A 121     -23.593  14.961  13.009  1.00 49.25           H  
ATOM   1877  C   GLN A 121     -24.642  13.798  14.503  1.00 49.25           C  
ATOM   1878  CB  GLN A 121     -22.206  14.445  14.592  1.00 49.25           C  
ATOM   1879  HB2 GLN A 121     -22.113  13.361  14.527  1.00 49.25           H  
ATOM   1880  HB3 GLN A 121     -22.120  14.703  15.647  1.00 49.25           H  
ATOM   1881  O   GLN A 121     -25.082  13.791  15.659  1.00 49.25           O  
ATOM   1882  CG  GLN A 121     -21.042  15.099  13.823  1.00 49.25           C  
ATOM   1883  HG2 GLN A 121     -20.242  15.320  14.529  1.00 49.25           H  
ATOM   1884  HG3 GLN A 121     -21.368  16.047  13.393  1.00 49.25           H  
ATOM   1885  CD  GLN A 121     -20.447  14.200  12.737  1.00 49.25           C  
ATOM   1886  NE2 GLN A 121     -20.227  14.708  11.544  1.00 49.25           N  
ATOM   1887 HE21 GLN A 121     -19.786  14.107  10.863  1.00 49.25           H  
ATOM   1888 HE22 GLN A 121     -20.468  15.667  11.338  1.00 49.25           H  
ATOM   1889  OE1 GLN A 121     -20.130  13.040  12.943  1.00 49.25           O  
ATOM   1890  N   PRO A 122     -25.033  12.874  13.605  1.00 50.03           N  
ATOM   1891  CA  PRO A 122     -25.864  11.742  13.986  1.00 50.03           C  
ATOM   1892  HA  PRO A 122     -26.785  12.098  14.448  1.00 50.03           H  
ATOM   1893  C   PRO A 122     -25.091  10.877  14.988  1.00 50.03           C  
ATOM   1894  CB  PRO A 122     -26.207  11.016  12.683  1.00 50.03           C  
ATOM   1895  HB2 PRO A 122     -27.131  11.424  12.275  1.00 50.03           H  
ATOM   1896  HB3 PRO A 122     -26.297   9.938  12.823  1.00 50.03           H  
ATOM   1897  O   PRO A 122     -23.979  10.421  14.722  1.00 50.03           O  
ATOM   1898  CG  PRO A 122     -25.044  11.373  11.756  1.00 50.03           C  
ATOM   1899  HG2 PRO A 122     -24.221  10.678  11.920  1.00 50.03           H  
ATOM   1900  HG3 PRO A 122     -25.345  11.366  10.708  1.00 50.03           H  
ATOM   1901  CD  PRO A 122     -24.626  12.771  12.213  1.00 50.03           C  
ATOM   1902  HD2 PRO A 122     -23.548  12.888  12.101  1.00 50.03           H  
ATOM   1903  HD3 PRO A 122     -25.152  13.525  11.627  1.00 50.03           H  
ATOM   1904  N   HIS A 123     -25.675  10.687  16.168  1.00 54.28           N  
ATOM   1905  H   HIS A 123     -26.586  11.094  16.325  1.00 54.28           H  
ATOM   1906  CA  HIS A 123     -25.107   9.859  17.222  1.00 54.28           C  
ATOM   1907  HA  HIS A 123     -24.107  10.224  17.456  1.00 54.28           H  
ATOM   1908  C   HIS A 123     -25.003   8.415  16.712  1.00 54.28           C  
ATOM   1909  CB  HIS A 123     -25.977   9.969  18.485  1.00 54.28           C  
ATOM   1910  HB2 HIS A 123     -27.000   9.676  18.247  1.00 54.28           H  
ATOM   1911  HB3 HIS A 123     -25.599   9.264  19.226  1.00 54.28           H  
ATOM   1912  O   HIS A 123     -25.998   7.829  16.286  1.00 54.28           O  
ATOM   1913  CG  HIS A 123     -25.993  11.350  19.105  1.00 54.28           C  
ATOM   1914  CD2 HIS A 123     -25.326  11.740  20.236  1.00 54.28           C  
ATOM   1915  HD2 HIS A 123     -24.696  11.112  20.849  1.00 54.28           H  
ATOM   1916  ND1 HIS A 123     -26.671  12.459  18.643  1.00 54.28           N  
ATOM   1917  HD1 HIS A 123     -27.212  12.529  17.793  1.00 54.28           H  
ATOM   1918  CE1 HIS A 123     -26.410  13.485  19.468  1.00 54.28           C  
ATOM   1919  HE1 HIS A 123     -26.781  14.492  19.345  1.00 54.28           H  
ATOM   1920  NE2 HIS A 123     -25.598  13.093  20.458  1.00 54.28           N  
ATOM   1921  N   GLN A 124     -23.795   7.848  16.742  1.00 50.48           N  
ATOM   1922  H   GLN A 124     -23.014   8.400  17.067  1.00 50.48           H  
ATOM   1923  CA  GLN A 124     -23.581   6.423  16.487  1.00 50.48           C  
ATOM   1924  HA  GLN A 124     -23.944   6.193  15.486  1.00 50.48           H  
ATOM   1925  C   GLN A 124     -24.367   5.592  17.519  1.00 50.48           C  
ATOM   1926  CB  GLN A 124     -22.079   6.097  16.577  1.00 50.48           C  
ATOM   1927  HB2 GLN A 124     -21.704   6.456  17.536  1.00 50.48           H  
ATOM   1928  HB3 GLN A 124     -21.942   5.016  16.558  1.00 50.48           H  
ATOM   1929  O   GLN A 124     -24.448   6.000  18.683  1.00 50.48           O  
ATOM   1930  CG  GLN A 124     -21.234   6.728  15.455  1.00 50.48           C  
ATOM   1931  HG2 GLN A 124     -20.184   6.644  15.733  1.00 50.48           H  
ATOM   1932  HG3 GLN A 124     -21.467   7.788  15.362  1.00 50.48           H  
ATOM   1933  CD  GLN A 124     -21.404   6.058  14.093  1.00 50.48           C  
ATOM   1934  NE2 GLN A 124     -20.728   6.542  13.075  1.00 50.48           N  
ATOM   1935 HE21 GLN A 124     -20.891   6.090  12.186  1.00 50.48           H  
ATOM   1936 HE22 GLN A 124     -20.168   7.376  13.175  1.00 50.48           H  
ATOM   1937  OE1 GLN A 124     -22.119   5.087  13.911  1.00 50.48           O  
ATOM   1938  N   PRO A 125     -24.933   4.431  17.142  1.00 56.25           N  
ATOM   1939  CA  PRO A 125     -25.633   3.574  18.086  1.00 56.25           C  
ATOM   1940  HA  PRO A 125     -26.422   4.144  18.577  1.00 56.25           H  
ATOM   1941  C   PRO A 125     -24.654   3.056  19.146  1.00 56.25           C  
ATOM   1942  CB  PRO A 125     -26.275   2.461  17.253  1.00 56.25           C  
ATOM   1943  HB2 PRO A 125     -27.281   2.765  16.961  1.00 56.25           H  
ATOM   1944  HB3 PRO A 125     -26.305   1.511  17.786  1.00 56.25           H  
ATOM   1945  O   PRO A 125     -23.647   2.414  18.846  1.00 56.25           O  
ATOM   1946  CG  PRO A 125     -25.388   2.389  16.010  1.00 56.25           C  
ATOM   1947  HG2 PRO A 125     -24.533   1.744  16.211  1.00 56.25           H  
ATOM   1948  HG3 PRO A 125     -25.939   2.030  15.140  1.00 56.25           H  
ATOM   1949  CD  PRO A 125     -24.907   3.827  15.820  1.00 56.25           C  
ATOM   1950  HD2 PRO A 125     -23.902   3.829  15.399  1.00 56.25           H  
ATOM   1951  HD3 PRO A 125     -25.593   4.363  15.164  1.00 56.25           H  
ATOM   1952  N   ILE A 126     -24.965   3.362  20.402  1.00 57.86           N  
ATOM   1953  H   ILE A 126     -25.779   3.940  20.552  1.00 57.86           H  
ATOM   1954  CA  ILE A 126     -24.278   2.847  21.585  1.00 57.86           C  
ATOM   1955  HA  ILE A 126     -23.217   3.088  21.519  1.00 57.86           H  
ATOM   1956  C   ILE A 126     -24.442   1.323  21.589  1.00 57.86           C  
ATOM   1957  CB  ILE A 126     -24.874   3.534  22.836  1.00 57.86           C  
ATOM   1958  HB  ILE A 126     -25.959   3.451  22.777  1.00 57.86           H  
ATOM   1959  O   ILE A 126     -25.561   0.813  21.600  1.00 57.86           O  
ATOM   1960  CG1 ILE A 126     -24.487   5.035  22.847  1.00 57.86           C  
ATOM   1961 HG12 ILE A 126     -24.422   5.420  21.830  1.00 57.86           H  
ATOM   1962 HG13 ILE A 126     -23.505   5.160  23.303  1.00 57.86           H  
ATOM   1963  CG2 ILE A 126     -24.428   2.866  24.148  1.00 57.86           C  
ATOM   1964 HG21 ILE A 126     -24.816   1.849  24.203  1.00 57.86           H  
ATOM   1965 HG22 ILE A 126     -24.819   3.417  25.004  1.00 57.86           H  
ATOM   1966 HG23 ILE A 126     -23.340   2.836  24.209  1.00 57.86           H  
ATOM   1967  CD1 ILE A 126     -25.506   5.912  23.583  1.00 57.86           C  
ATOM   1968 HD11 ILE A 126     -25.185   6.953  23.539  1.00 57.86           H  
ATOM   1969 HD12 ILE A 126     -26.484   5.824  23.109  1.00 57.86           H  
ATOM   1970 HD13 ILE A 126     -25.582   5.610  24.628  1.00 57.86           H  
ATOM   1971  N   GLN A 127     -23.323   0.597  21.548  1.00 51.65           N  
ATOM   1972  H   GLN A 127     -22.439   1.083  21.506  1.00 51.65           H  
ATOM   1973  CA  GLN A 127     -23.315  -0.859  21.692  1.00 51.65           C  
ATOM   1974  HA  GLN A 127     -23.911  -1.288  20.886  1.00 51.65           H  
ATOM   1975  C   GLN A 127     -23.936  -1.242  23.048  1.00 51.65           C  
ATOM   1976  CB  GLN A 127     -21.874  -1.389  21.601  1.00 51.65           C  
ATOM   1977  HB2 GLN A 127     -21.861  -2.447  21.863  1.00 51.65           H  
ATOM   1978  HB3 GLN A 127     -21.265  -0.864  22.336  1.00 51.65           H  
ATOM   1979  O   GLN A 127     -23.640  -0.576  24.047  1.00 51.65           O  
ATOM   1980  CG  GLN A 127     -21.228  -1.210  20.215  1.00 51.65           C  
ATOM   1981  HG2 GLN A 127     -21.353  -0.183  19.874  1.00 51.65           H  
ATOM   1982  HG3 GLN A 127     -20.158  -1.397  20.312  1.00 51.65           H  
ATOM   1983  CD  GLN A 127     -21.766  -2.159  19.146  1.00 51.65           C  
ATOM   1984  NE2 GLN A 127     -21.301  -2.042  17.922  1.00 51.65           N  
ATOM   1985 HE21 GLN A 127     -21.716  -2.663  17.241  1.00 51.65           H  
ATOM   1986 HE22 GLN A 127     -20.667  -1.294  17.680  1.00 51.65           H  
ATOM   1987  OE1 GLN A 127     -22.590  -3.027  19.374  1.00 51.65           O  
ATOM   1988  N   PRO A 128     -24.775  -2.291  23.127  1.00 61.54           N  
ATOM   1989  CA  PRO A 128     -25.371  -2.703  24.389  1.00 61.54           C  
ATOM   1990  HA  PRO A 128     -25.920  -1.867  24.821  1.00 61.54           H  
ATOM   1991  C   PRO A 128     -24.275  -3.143  25.368  1.00 61.54           C  
ATOM   1992  CB  PRO A 128     -26.361  -3.820  24.041  1.00 61.54           C  
ATOM   1993  HB2 PRO A 128     -26.422  -4.575  24.824  1.00 61.54           H  
ATOM   1994  HB3 PRO A 128     -27.343  -3.385  23.856  1.00 61.54           H  
ATOM   1995  O   PRO A 128     -23.476  -4.034  25.081  1.00 61.54           O  
ATOM   1996  CG  PRO A 128     -25.809  -4.396  22.736  1.00 61.54           C  
ATOM   1997  HG2 PRO A 128     -26.595  -4.839  22.124  1.00 61.54           H  
ATOM   1998  HG3 PRO A 128     -25.039  -5.134  22.961  1.00 61.54           H  
ATOM   1999  CD  PRO A 128     -25.171  -3.188  22.052  1.00 61.54           C  
ATOM   2000  HD2 PRO A 128     -24.313  -3.506  21.459  1.00 61.54           H  
ATOM   2001  HD3 PRO A 128     -25.905  -2.689  21.419  1.00 61.54           H  
ATOM   2002  N   ILE A 129     -24.245  -2.502  26.538  1.00 60.81           N  
ATOM   2003  H   ILE A 129     -24.900  -1.745  26.675  1.00 60.81           H  
ATOM   2004  CA  ILE A 129     -23.456  -2.942  27.689  1.00 60.81           C  
ATOM   2005  HA  ILE A 129     -22.406  -2.985  27.400  1.00 60.81           H  
ATOM   2006  C   ILE A 129     -23.906  -4.362  28.049  1.00 60.81           C  
ATOM   2007  CB  ILE A 129     -23.612  -1.922  28.847  1.00 60.81           C  
ATOM   2008  HB  ILE A 129     -24.641  -1.564  28.850  1.00 60.81           H  
ATOM   2009  O   ILE A 129     -25.087  -4.607  28.293  1.00 60.81           O  
ATOM   2010  CG1 ILE A 129     -22.670  -0.725  28.573  1.00 60.81           C  
ATOM   2011 HG12 ILE A 129     -22.764  -0.433  27.527  1.00 60.81           H  
ATOM   2012 HG13 ILE A 129     -21.637  -1.028  28.741  1.00 60.81           H  
ATOM   2013  CG2 ILE A 129     -23.337  -2.525  30.237  1.00 60.81           C  
ATOM   2014 HG21 ILE A 129     -24.075  -3.293  30.467  1.00 60.81           H  
ATOM   2015 HG22 ILE A 129     -23.418  -1.760  31.009  1.00 60.81           H  
ATOM   2016 HG23 ILE A 129     -22.341  -2.966  30.271  1.00 60.81           H  
ATOM   2017  CD1 ILE A 129     -22.971   0.522  29.414  1.00 60.81           C  
ATOM   2018 HD11 ILE A 129     -22.331   1.341  29.083  1.00 60.81           H  
ATOM   2019 HD12 ILE A 129     -24.013   0.814  29.286  1.00 60.81           H  
ATOM   2020 HD13 ILE A 129     -22.771   0.332  30.469  1.00 60.81           H  
ATOM   2021  N   GLN A 130     -22.955  -5.296  28.059  1.00 55.09           N  
ATOM   2022  H   GLN A 130     -22.018  -5.024  27.795  1.00 55.09           H  
ATOM   2023  CA  GLN A 130     -23.174  -6.665  28.523  1.00 55.09           C  
ATOM   2024  HA  GLN A 130     -23.909  -7.139  27.872  1.00 55.09           H  
ATOM   2025  C   GLN A 130     -23.699  -6.631  29.971  1.00 55.09           C  
ATOM   2026  CB  GLN A 130     -21.850  -7.445  28.460  1.00 55.09           C  
ATOM   2027  HB2 GLN A 130     -21.096  -6.884  29.011  1.00 55.09           H  
ATOM   2028  HB3 GLN A 130     -21.972  -8.406  28.960  1.00 55.09           H  
ATOM   2029  O   GLN A 130     -23.189  -5.839  30.772  1.00 55.09           O  
ATOM   2030  CG  GLN A 130     -21.332  -7.686  27.031  1.00 55.09           C  
ATOM   2031  HG2 GLN A 130     -21.584  -6.851  26.377  1.00 55.09           H  
ATOM   2032  HG3 GLN A 130     -20.245  -7.754  27.073  1.00 55.09           H  
ATOM   2033  CD  GLN A 130     -21.876  -8.975  26.426  1.00 55.09           C  
ATOM   2034  NE2 GLN A 130     -21.035  -9.953  26.162  1.00 55.09           N  
ATOM   2035 HE21 GLN A 130     -20.047  -9.855  26.343  1.00 55.09           H  
ATOM   2036 HE22 GLN A 130     -21.452 -10.787  25.773  1.00 55.09           H  
ATOM   2037  OE1 GLN A 130     -23.059  -9.147  26.203  1.00 55.09           O  
ATOM   2038  N   PRO A 131     -24.687  -7.466  30.341  1.00 63.36           N  
ATOM   2039  CA  PRO A 131     -25.199  -7.489  31.703  1.00 63.36           C  
ATOM   2040  HA  PRO A 131     -25.583  -6.502  31.963  1.00 63.36           H  
ATOM   2041  C   PRO A 131     -24.077  -7.864  32.678  1.00 63.36           C  
ATOM   2042  CB  PRO A 131     -26.360  -8.489  31.700  1.00 63.36           C  
ATOM   2043  HB2 PRO A 131     -27.292  -7.960  31.502  1.00 63.36           H  
ATOM   2044  HB3 PRO A 131     -26.430  -9.042  32.637  1.00 63.36           H  
ATOM   2045  O   PRO A 131     -23.412  -8.890  32.531  1.00 63.36           O  
ATOM   2046  CG  PRO A 131     -26.040  -9.410  30.521  1.00 63.36           C  
ATOM   2047  HG2 PRO A 131     -25.352 -10.191  30.845  1.00 63.36           H  
ATOM   2048  HG3 PRO A 131     -26.941  -9.847  30.092  1.00 63.36           H  
ATOM   2049  CD  PRO A 131     -25.332  -8.486  29.529  1.00 63.36           C  
ATOM   2050  HD2 PRO A 131     -24.608  -9.053  28.944  1.00 63.36           H  
ATOM   2051  HD3 PRO A 131     -26.064  -8.015  28.873  1.00 63.36           H  
ATOM   2052  N   ILE A 132     -23.864  -7.013  33.683  1.00 63.45           N  
ATOM   2053  H   ILE A 132     -24.418  -6.169  33.715  1.00 63.45           H  
ATOM   2054  CA  ILE A 132     -23.000  -7.315  34.823  1.00 63.45           C  
ATOM   2055  HA  ILE A 132     -22.017  -7.610  34.454  1.00 63.45           H  
ATOM   2056  C   ILE A 132     -23.620  -8.506  35.555  1.00 63.45           C  
ATOM   2057  CB  ILE A 132     -22.834  -6.065  35.719  1.00 63.45           C  
ATOM   2058  HB  ILE A 132     -23.821  -5.631  35.885  1.00 63.45           H  
ATOM   2059  O   ILE A 132     -24.761  -8.439  36.013  1.00 63.45           O  
ATOM   2060  CG1 ILE A 132     -21.948  -5.028  34.986  1.00 63.45           C  
ATOM   2061 HG12 ILE A 132     -22.271  -4.944  33.949  1.00 63.45           H  
ATOM   2062 HG13 ILE A 132     -20.913  -5.370  34.983  1.00 63.45           H  
ATOM   2063  CG2 ILE A 132     -22.234  -6.412  37.095  1.00 63.45           C  
ATOM   2064 HG21 ILE A 132     -22.903  -7.071  37.647  1.00 63.45           H  
ATOM   2065 HG22 ILE A 132     -21.268  -6.903  36.975  1.00 63.45           H  
ATOM   2066 HG23 ILE A 132     -22.104  -5.510  37.693  1.00 63.45           H  
ATOM   2067  CD1 ILE A 132     -22.011  -3.618  35.585  1.00 63.45           C  
ATOM   2068 HD11 ILE A 132     -21.435  -2.936  34.960  1.00 63.45           H  
ATOM   2069 HD12 ILE A 132     -21.588  -3.608  36.590  1.00 63.45           H  
ATOM   2070 HD13 ILE A 132     -23.045  -3.276  35.621  1.00 63.45           H  
ATOM   2071  N   GLN A 133     -22.868  -9.601  35.643  1.00 61.10           N  
ATOM   2072  H   GLN A 133     -21.964  -9.597  35.191  1.00 61.10           H  
ATOM   2073  CA  GLN A 133     -23.265 -10.786  36.396  1.00 61.10           C  
ATOM   2074  HA  GLN A 133     -24.195 -11.165  35.972  1.00 61.10           H  
ATOM   2075  C   GLN A 133     -23.473 -10.399  37.873  1.00 61.10           C  
ATOM   2076  CB  GLN A 133     -22.173 -11.863  36.274  1.00 61.10           C  
ATOM   2077  HB2 GLN A 133     -21.227 -11.431  36.601  1.00 61.10           H  
ATOM   2078  HB3 GLN A 133     -22.407 -12.690  36.944  1.00 61.10           H  
ATOM   2079  O   GLN A 133     -22.605  -9.727  38.440  1.00 61.10           O  
ATOM   2080  CG  GLN A 133     -21.989 -12.413  34.848  1.00 61.10           C  
ATOM   2081  HG2 GLN A 133     -22.058 -11.615  34.109  1.00 61.10           H  
ATOM   2082  HG3 GLN A 133     -20.987 -12.838  34.777  1.00 61.10           H  
ATOM   2083  CD  GLN A 133     -23.003 -13.498  34.506  1.00 61.10           C  
ATOM   2084  NE2 GLN A 133     -22.575 -14.730  34.328  1.00 61.10           N  
ATOM   2085 HE21 GLN A 133     -23.290 -15.407  34.102  1.00 61.10           H  
ATOM   2086 HE22 GLN A 133     -21.594 -14.958  34.397  1.00 61.10           H  
ATOM   2087  OE1 GLN A 133     -24.196 -13.278  34.419  1.00 61.10           O  
ATOM   2088  N   PRO A 134     -24.580 -10.804  38.523  1.00 64.67           N  
ATOM   2089  CA  PRO A 134     -24.780 -10.522  39.937  1.00 64.67           C  
ATOM   2090  HA  PRO A 134     -24.707  -9.448  40.110  1.00 64.67           H  
ATOM   2091  C   PRO A 134     -23.705 -11.236  40.764  1.00 64.67           C  
ATOM   2092  CB  PRO A 134     -26.205 -10.984  40.261  1.00 64.67           C  
ATOM   2093  HB2 PRO A 134     -26.894 -10.151  40.123  1.00 64.67           H  
ATOM   2094  HB3 PRO A 134     -26.288 -11.384  41.271  1.00 64.67           H  
ATOM   2095  O   PRO A 134     -23.488 -12.442  40.630  1.00 64.67           O  
ATOM   2096  CG  PRO A 134     -26.487 -12.054  39.204  1.00 64.67           C  
ATOM   2097  HG2 PRO A 134     -27.550 -12.130  38.976  1.00 64.67           H  
ATOM   2098  HG3 PRO A 134     -26.099 -13.015  39.541  1.00 64.67           H  
ATOM   2099  CD  PRO A 134     -25.687 -11.584  37.990  1.00 64.67           C  
ATOM   2100  HD2 PRO A 134     -26.312 -10.944  37.367  1.00 64.67           H  
ATOM   2101  HD3 PRO A 134     -25.336 -12.443  37.418  1.00 64.67           H  
ATOM   2102  N   ILE A 135     -23.027 -10.482  41.631  1.00 64.23           N  
ATOM   2103  H   ILE A 135     -23.230  -9.493  41.666  1.00 64.23           H  
ATOM   2104  CA  ILE A 135     -22.108 -11.035  42.628  1.00 64.23           C  
ATOM   2105  HA  ILE A 135     -21.408 -11.707  42.132  1.00 64.23           H  
ATOM   2106  C   ILE A 135     -22.956 -11.846  43.610  1.00 64.23           C  
ATOM   2107  CB  ILE A 135     -21.298  -9.913  43.322  1.00 64.23           C  
ATOM   2108  HB  ILE A 135     -21.999  -9.197  43.752  1.00 64.23           H  
ATOM   2109  O   ILE A 135     -23.793 -11.292  44.323  1.00 64.23           O  
ATOM   2110  CG1 ILE A 135     -20.411  -9.177  42.287  1.00 64.23           C  
ATOM   2111 HG12 ILE A 135     -21.019  -8.876  41.434  1.00 64.23           H  
ATOM   2112 HG13 ILE A 135     -19.640  -9.855  41.922  1.00 64.23           H  
ATOM   2113  CG2 ILE A 135     -20.434 -10.488  44.462  1.00 64.23           C  
ATOM   2114 HG21 ILE A 135     -19.721 -11.212  44.069  1.00 64.23           H  
ATOM   2115 HG22 ILE A 135     -19.893  -9.690  44.970  1.00 64.23           H  
ATOM   2116 HG23 ILE A 135     -21.060 -10.976  45.210  1.00 64.23           H  
ATOM   2117  CD1 ILE A 135     -19.744  -7.905  42.825  1.00 64.23           C  
ATOM   2118 HD11 ILE A 135     -19.004  -8.151  43.587  1.00 64.23           H  
ATOM   2119 HD12 ILE A 135     -20.498  -7.239  43.247  1.00 64.23           H  
ATOM   2120 HD13 ILE A 135     -19.239  -7.392  42.006  1.00 64.23           H  
ATOM   2121  N   GLN A 136     -22.771 -13.166  43.620  1.00 66.42           N  
ATOM   2122  H   GLN A 136     -22.105 -13.568  42.975  1.00 66.42           H  
ATOM   2123  CA  GLN A 136     -23.471 -14.039  44.557  1.00 66.42           C  
ATOM   2124  HA  GLN A 136     -24.529 -13.785  44.509  1.00 66.42           H  
ATOM   2125  C   GLN A 136     -22.964 -13.790  45.988  1.00 66.42           C  
ATOM   2126  CB  GLN A 136     -23.320 -15.516  44.162  1.00 66.42           C  
ATOM   2127  HB2 GLN A 136     -23.818 -16.113  44.926  1.00 66.42           H  
ATOM   2128  HB3 GLN A 136     -22.267 -15.798  44.142  1.00 66.42           H  
ATOM   2129  O   GLN A 136     -21.749 -13.683  46.183  1.00 66.42           O  
ATOM   2130  CG  GLN A 136     -23.965 -15.816  42.799  1.00 66.42           C  
ATOM   2131  HG2 GLN A 136     -24.840 -15.182  42.659  1.00 66.42           H  
ATOM   2132  HG3 GLN A 136     -23.257 -15.599  41.999  1.00 66.42           H  
ATOM   2133  CD  GLN A 136     -24.436 -17.262  42.713  1.00 66.42           C  
ATOM   2134  NE2 GLN A 136     -23.711 -18.143  42.057  1.00 66.42           N  
ATOM   2135 HE21 GLN A 136     -22.859 -17.869  41.589  1.00 66.42           H  
ATOM   2136 HE22 GLN A 136     -24.082 -19.082  42.033  1.00 66.42           H  
ATOM   2137  OE1 GLN A 136     -25.460 -17.633  43.255  1.00 66.42           O  
ATOM   2138  N   PRO A 137     -23.850 -13.711  47.001  1.00 66.05           N  
ATOM   2139  CA  PRO A 137     -23.416 -13.625  48.389  1.00 66.05           C  
ATOM   2140  HA  PRO A 137     -22.758 -12.765  48.517  1.00 66.05           H  
ATOM   2141  C   PRO A 137     -22.658 -14.902  48.775  1.00 66.05           C  
ATOM   2142  CB  PRO A 137     -24.694 -13.407  49.209  1.00 66.05           C  
ATOM   2143  HB2 PRO A 137     -24.636 -13.872  50.193  1.00 66.05           H  
ATOM   2144  HB3 PRO A 137     -24.883 -12.338  49.305  1.00 66.05           H  
ATOM   2145  O   PRO A 137     -23.084 -16.012  48.447  1.00 66.05           O  
ATOM   2146  CG  PRO A 137     -25.788 -14.038  48.346  1.00 66.05           C  
ATOM   2147  HG2 PRO A 137     -26.760 -13.579  48.525  1.00 66.05           H  
ATOM   2148  HG3 PRO A 137     -25.831 -15.110  48.540  1.00 66.05           H  
ATOM   2149  CD  PRO A 137     -25.302 -13.797  46.918  1.00 66.05           C  
ATOM   2150  HD2 PRO A 137     -25.619 -14.620  46.277  1.00 66.05           H  
ATOM   2151  HD3 PRO A 137     -25.697 -12.852  46.546  1.00 66.05           H  
ATOM   2152  N   MET A 138     -21.523 -14.750  49.466  1.00 60.59           N  
ATOM   2153  H   MET A 138     -21.217 -13.814  49.693  1.00 60.59           H  
ATOM   2154  CA  MET A 138     -20.766 -15.879  50.011  1.00 60.59           C  
ATOM   2155  HA  MET A 138     -20.460 -16.526  49.189  1.00 60.59           H  
ATOM   2156  C   MET A 138     -21.660 -16.697  50.951  1.00 60.59           C  
ATOM   2157  CB  MET A 138     -19.507 -15.403  50.761  1.00 60.59           C  
ATOM   2158  HB2 MET A 138     -19.270 -16.136  51.532  1.00 60.59           H  
ATOM   2159  HB3 MET A 138     -19.698 -14.450  51.256  1.00 60.59           H  
ATOM   2160  O   MET A 138     -22.122 -16.205  51.978  1.00 60.59           O  
ATOM   2161  CG  MET A 138     -18.273 -15.289  49.861  1.00 60.59           C  
ATOM   2162  HG2 MET A 138     -18.156 -16.225  49.316  1.00 60.59           H  
ATOM   2163  HG3 MET A 138     -18.418 -14.482  49.143  1.00 60.59           H  
ATOM   2164  SD  MET A 138     -16.752 -14.990  50.807  1.00 60.59           S  
ATOM   2165  CE  MET A 138     -15.498 -15.348  49.550  1.00 60.59           C  
ATOM   2166  HE1 MET A 138     -15.598 -16.381  49.216  1.00 60.59           H  
ATOM   2167  HE2 MET A 138     -15.628 -14.676  48.701  1.00 60.59           H  
ATOM   2168  HE3 MET A 138     -14.506 -15.202  49.976  1.00 60.59           H  
ATOM   2169  N   GLN A 139     -21.897 -17.952  50.582  1.00 65.32           N  
ATOM   2170  H   GLN A 139     -21.512 -18.266  49.702  1.00 65.32           H  
ATOM   2171  CA  GLN A 139     -22.573 -18.943  51.414  1.00 65.32           C  
ATOM   2172  HA  GLN A 139     -23.479 -18.501  51.829  1.00 65.32           H  
ATOM   2173  C   GLN A 139     -21.638 -19.383  52.558  1.00 65.32           C  
ATOM   2174  CB  GLN A 139     -22.948 -20.151  50.536  1.00 65.32           C  
ATOM   2175  HB2 GLN A 139     -23.308 -20.961  51.170  1.00 65.32           H  
ATOM   2176  HB3 GLN A 139     -22.045 -20.508  50.040  1.00 65.32           H  
ATOM   2177  O   GLN A 139     -20.436 -19.540  52.317  1.00 65.32           O  
ATOM   2178  CG  GLN A 139     -24.004 -19.840  49.457  1.00 65.32           C  
ATOM   2179  HG2 GLN A 139     -23.756 -18.914  48.938  1.00 65.32           H  
ATOM   2180  HG3 GLN A 139     -23.983 -20.644  48.721  1.00 65.32           H  
ATOM   2181  CD  GLN A 139     -25.430 -19.749  49.992  1.00 65.32           C  
ATOM   2182  NE2 GLN A 139     -26.392 -19.445  49.149  1.00 65.32           N  
ATOM   2183 HE21 GLN A 139     -26.186 -19.226  48.185  1.00 65.32           H  
ATOM   2184 HE22 GLN A 139     -27.321 -19.391  49.542  1.00 65.32           H  
ATOM   2185  OE1 GLN A 139     -25.718 -19.972  51.155  1.00 65.32           O  
ATOM   2186  N   PRO A 140     -22.139 -19.629  53.785  1.00 64.39           N  
ATOM   2187  CA  PRO A 140     -21.342 -20.269  54.824  1.00 64.39           C  
ATOM   2188  HA  PRO A 140     -20.424 -19.700  54.974  1.00 64.39           H  
ATOM   2189  C   PRO A 140     -20.972 -21.701  54.403  1.00 64.39           C  
ATOM   2190  CB  PRO A 140     -22.178 -20.201  56.104  1.00 64.39           C  
ATOM   2191  HB2 PRO A 140     -21.954 -19.274  56.633  1.00 64.39           H  
ATOM   2192  HB3 PRO A 140     -22.012 -21.060  56.754  1.00 64.39           H  
ATOM   2193  O   PRO A 140     -21.750 -22.412  53.767  1.00 64.39           O  
ATOM   2194  CG  PRO A 140     -23.614 -20.152  55.582  1.00 64.39           C  
ATOM   2195  HG2 PRO A 140     -23.968 -21.167  55.404  1.00 64.39           H  
ATOM   2196  HG3 PRO A 140     -24.278 -19.633  56.273  1.00 64.39           H  
ATOM   2197  CD  PRO A 140     -23.502 -19.415  54.245  1.00 64.39           C  
ATOM   2198  HD2 PRO A 140     -23.668 -18.348  54.394  1.00 64.39           H  
ATOM   2199  HD3 PRO A 140     -24.229 -19.815  53.539  1.00 64.39           H  
ATOM   2200  N   MET A 141     -19.743 -22.087  54.737  1.00 59.13           N  
ATOM   2201  H   MET A 141     -19.194 -21.436  55.280  1.00 59.13           H  
ATOM   2202  CA  MET A 141     -19.056 -23.292  54.273  1.00 59.13           C  
ATOM   2203  HA  MET A 141     -18.925 -23.192  53.196  1.00 59.13           H  
ATOM   2204  C   MET A 141     -19.870 -24.568  54.552  1.00 59.13           C  
ATOM   2205  CB  MET A 141     -17.665 -23.304  54.943  1.00 59.13           C  
ATOM   2206  HB2 MET A 141     -17.385 -22.275  55.168  1.00 59.13           H  
ATOM   2207  HB3 MET A 141     -17.697 -23.842  55.891  1.00 59.13           H  
ATOM   2208  O   MET A 141     -20.110 -24.932  55.700  1.00 59.13           O  
ATOM   2209  CG  MET A 141     -16.550 -23.871  54.062  1.00 59.13           C  
ATOM   2210  HG2 MET A 141     -16.493 -24.952  54.190  1.00 59.13           H  
ATOM   2211  HG3 MET A 141     -16.783 -23.657  53.019  1.00 59.13           H  
ATOM   2212  SD  MET A 141     -14.940 -23.113  54.428  1.00 59.13           S  
ATOM   2213  CE  MET A 141     -13.974 -23.707  53.017  1.00 59.13           C  
ATOM   2214  HE1 MET A 141     -12.951 -23.340  53.098  1.00 59.13           H  
ATOM   2215  HE2 MET A 141     -14.416 -23.343  52.090  1.00 59.13           H  
ATOM   2216  HE3 MET A 141     -13.966 -24.797  53.014  1.00 59.13           H  
ATOM   2217  N   GLN A 142     -20.302 -25.241  53.485  1.00 61.30           N  
ATOM   2218  H   GLN A 142     -20.093 -24.860  52.574  1.00 61.30           H  
ATOM   2219  CA  GLN A 142     -20.954 -26.554  53.531  1.00 61.30           C  
ATOM   2220  HA  GLN A 142     -21.682 -26.563  54.342  1.00 61.30           H  
ATOM   2221  C   GLN A 142     -19.898 -27.652  53.781  1.00 61.30           C  
ATOM   2222  CB  GLN A 142     -21.679 -26.794  52.193  1.00 61.30           C  
ATOM   2223  HB2 GLN A 142     -22.023 -27.827  52.145  1.00 61.30           H  
ATOM   2224  HB3 GLN A 142     -20.956 -26.662  51.388  1.00 61.30           H  
ATOM   2225  O   GLN A 142     -18.770 -27.513  53.294  1.00 61.30           O  
ATOM   2226  CG  GLN A 142     -22.864 -25.840  51.937  1.00 61.30           C  
ATOM   2227  HG2 GLN A 142     -23.071 -25.829  50.867  1.00 61.30           H  
ATOM   2228  HG3 GLN A 142     -22.598 -24.823  52.226  1.00 61.30           H  
ATOM   2229  CD  GLN A 142     -24.156 -26.250  52.638  1.00 61.30           C  
ATOM   2230  NE2 GLN A 142     -25.031 -25.315  52.940  1.00 61.30           N  
ATOM   2231 HE21 GLN A 142     -24.820 -24.341  52.777  1.00 61.30           H  
ATOM   2232 HE22 GLN A 142     -25.872 -25.627  53.404  1.00 61.30           H  
ATOM   2233  OE1 GLN A 142     -24.424 -27.410  52.899  1.00 61.30           O  
ATOM   2234  N   PRO A 143     -20.217 -28.751  54.495  1.00 59.27           N  
ATOM   2235  CA  PRO A 143     -19.295 -29.873  54.636  1.00 59.27           C  
ATOM   2236  HA  PRO A 143     -18.344 -29.504  55.021  1.00 59.27           H  
ATOM   2237  C   PRO A 143     -19.046 -30.545  53.276  1.00 59.27           C  
ATOM   2238  CB  PRO A 143     -19.914 -30.805  55.680  1.00 59.27           C  
ATOM   2239  HB2 PRO A 143     -19.682 -31.853  55.490  1.00 59.27           H  
ATOM   2240  HB3 PRO A 143     -19.575 -30.513  56.674  1.00 59.27           H  
ATOM   2241  O   PRO A 143     -19.934 -30.648  52.430  1.00 59.27           O  
ATOM   2242  CG  PRO A 143     -21.411 -30.522  55.553  1.00 59.27           C  
ATOM   2243  HG2 PRO A 143     -21.827 -31.131  54.751  1.00 59.27           H  
ATOM   2244  HG3 PRO A 143     -21.940 -30.712  56.487  1.00 59.27           H  
ATOM   2245  CD  PRO A 143     -21.480 -29.046  55.154  1.00 59.27           C  
ATOM   2246  HD2 PRO A 143     -21.573 -28.426  56.046  1.00 59.27           H  
ATOM   2247  HD3 PRO A 143     -22.326 -28.877  54.488  1.00 59.27           H  
ATOM   2248  N   MET A 144     -17.797 -30.958  53.077  1.00 58.97           N  
ATOM   2249  H   MET A 144     -17.159 -30.845  53.851  1.00 58.97           H  
ATOM   2250  CA  MET A 144     -17.211 -31.444  51.826  1.00 58.97           C  
ATOM   2251  HA  MET A 144     -17.139 -30.594  51.147  1.00 58.97           H  
ATOM   2252  C   MET A 144     -18.067 -32.538  51.161  1.00 58.97           C  
ATOM   2253  CB  MET A 144     -15.786 -31.931  52.172  1.00 58.97           C  
ATOM   2254  HB2 MET A 144     -15.461 -31.424  53.080  1.00 58.97           H  
ATOM   2255  HB3 MET A 144     -15.786 -32.999  52.392  1.00 58.97           H  
ATOM   2256  O   MET A 144     -18.236 -33.627  51.704  1.00 58.97           O  
ATOM   2257  CG  MET A 144     -14.723 -31.626  51.115  1.00 58.97           C  
ATOM   2258  HG2 MET A 144     -14.723 -32.413  50.360  1.00 58.97           H  
ATOM   2259  HG3 MET A 144     -14.959 -30.677  50.633  1.00 58.97           H  
ATOM   2260  SD  MET A 144     -13.072 -31.475  51.862  1.00 58.97           S  
ATOM   2261  CE  MET A 144     -12.078 -31.054  50.411  1.00 58.97           C  
ATOM   2262  HE1 MET A 144     -11.036 -30.932  50.709  1.00 58.97           H  
ATOM   2263  HE2 MET A 144     -12.150 -31.853  49.674  1.00 58.97           H  
ATOM   2264  HE3 MET A 144     -12.440 -30.123  49.975  1.00 58.97           H  
ATOM   2265  N   GLN A 145     -18.604 -32.242  49.976  1.00 60.96           N  
ATOM   2266  H   GLN A 145     -18.450 -31.317  49.602  1.00 60.96           H  
ATOM   2267  CA  GLN A 145     -19.256 -33.227  49.107  1.00 60.96           C  
ATOM   2268  HA  GLN A 145     -19.913 -33.851  49.712  1.00 60.96           H  
ATOM   2269  C   GLN A 145     -18.185 -34.114  48.439  1.00 60.96           C  
ATOM   2270  CB  GLN A 145     -20.098 -32.494  48.046  1.00 60.96           C  
ATOM   2271  HB2 GLN A 145     -19.458 -31.769  47.542  1.00 60.96           H  
ATOM   2272  HB3 GLN A 145     -20.434 -33.205  47.291  1.00 60.96           H  
ATOM   2273  O   GLN A 145     -17.104 -33.606  48.121  1.00 60.96           O  
ATOM   2274  CG  GLN A 145     -21.315 -31.748  48.626  1.00 60.96           C  
ATOM   2275  HG2 GLN A 145     -21.665 -31.030  47.885  1.00 60.96           H  
ATOM   2276  HG3 GLN A 145     -21.020 -31.185  49.512  1.00 60.96           H  
ATOM   2277  CD  GLN A 145     -22.497 -32.653  48.969  1.00 60.96           C  
ATOM   2278  NE2 GLN A 145     -23.384 -32.222  49.839  1.00 60.96           N  
ATOM   2279 HE21 GLN A 145     -23.249 -31.347  50.325  1.00 60.96           H  
ATOM   2280 HE22 GLN A 145     -24.147 -32.851  50.042  1.00 60.96           H  
ATOM   2281  OE1 GLN A 145     -22.667 -33.741  48.448  1.00 60.96           O  
ATOM   2282  N   PRO A 146     -18.446 -35.414  48.195  1.00 58.68           N  
ATOM   2283  CA  PRO A 146     -17.511 -36.271  47.475  1.00 58.68           C  
ATOM   2284  HA  PRO A 146     -16.542 -36.241  47.974  1.00 58.68           H  
ATOM   2285  C   PRO A 146     -17.338 -35.780  46.030  1.00 58.68           C  
ATOM   2286  CB  PRO A 146     -18.074 -37.691  47.577  1.00 58.68           C  
ATOM   2287  HB2 PRO A 146     -17.857 -38.286  46.690  1.00 58.68           H  
ATOM   2288  HB3 PRO A 146     -17.675 -38.175  48.468  1.00 58.68           H  
ATOM   2289  O   PRO A 146     -18.290 -35.364  45.370  1.00 58.68           O  
ATOM   2290  CG  PRO A 146     -19.575 -37.463  47.754  1.00 58.68           C  
ATOM   2291  HG2 PRO A 146     -20.042 -37.343  46.776  1.00 58.68           H  
ATOM   2292  HG3 PRO A 146     -20.047 -38.278  48.303  1.00 58.68           H  
ATOM   2293  CD  PRO A 146     -19.661 -36.142  48.520  1.00 58.68           C  
ATOM   2294  HD2 PRO A 146     -19.688 -36.338  49.592  1.00 58.68           H  
ATOM   2295  HD3 PRO A 146     -20.551 -35.592  48.216  1.00 58.68           H  
ATOM   2296  N   MET A 147     -16.089 -35.802  45.566  1.00 58.29           N  
ATOM   2297  H   MET A 147     -15.378 -36.169  46.182  1.00 58.29           H  
ATOM   2298  CA  MET A 147     -15.642 -35.287  44.273  1.00 58.29           C  
ATOM   2299  HA  MET A 147     -15.771 -34.204  44.288  1.00 58.29           H  
ATOM   2300  C   MET A 147     -16.484 -35.872  43.126  1.00 58.29           C  
ATOM   2301  CB  MET A 147     -14.137 -35.616  44.143  1.00 58.29           C  
ATOM   2302  HB2 MET A 147     -13.993 -36.543  43.590  1.00 58.29           H  
ATOM   2303  HB3 MET A 147     -13.732 -35.776  45.142  1.00 58.29           H  
ATOM   2304  O   MET A 147     -16.522 -37.085  42.926  1.00 58.29           O  
ATOM   2305  CG  MET A 147     -13.292 -34.506  43.512  1.00 58.29           C  
ATOM   2306  HG2 MET A 147     -13.340 -34.586  42.426  1.00 58.29           H  
ATOM   2307  HG3 MET A 147     -13.695 -33.538  43.810  1.00 58.29           H  
ATOM   2308  SD  MET A 147     -11.561 -34.578  44.066  1.00 58.29           S  
ATOM   2309  CE  MET A 147     -10.879 -33.119  43.241  1.00 58.29           C  
ATOM   2310  HE1 MET A 147     -11.406 -32.226  43.580  1.00 58.29           H  
ATOM   2311  HE2 MET A 147      -9.820 -33.027  43.484  1.00 58.29           H  
ATOM   2312  HE3 MET A 147     -10.994 -33.222  42.162  1.00 58.29           H  
ATOM   2313  N   GLN A 148     -17.178 -35.005  42.386  1.00 63.09           N  
ATOM   2314  H   GLN A 148     -17.130 -34.026  42.631  1.00 63.09           H  
ATOM   2315  CA  GLN A 148     -17.891 -35.370  41.158  1.00 63.09           C  
ATOM   2316  HA  GLN A 148     -18.599 -36.167  41.383  1.00 63.09           H  
ATOM   2317  C   GLN A 148     -16.877 -35.865  40.105  1.00 63.09           C  
ATOM   2318  CB  GLN A 148     -18.650 -34.138  40.631  1.00 63.09           C  
ATOM   2319  HB2 GLN A 148     -17.941 -33.314  40.555  1.00 63.09           H  
ATOM   2320  HB3 GLN A 148     -19.011 -34.337  39.622  1.00 63.09           H  
ATOM   2321  O   GLN A 148     -15.769 -35.320  40.045  1.00 63.09           O  
ATOM   2322  CG  GLN A 148     -19.821 -33.684  41.529  1.00 63.09           C  
ATOM   2323  HG2 GLN A 148     -19.957 -32.611  41.396  1.00 63.09           H  
ATOM   2324  HG3 GLN A 148     -19.578 -33.852  42.578  1.00 63.09           H  
ATOM   2325  CD  GLN A 148     -21.159 -34.343  41.200  1.00 63.09           C  
ATOM   2326  NE2 GLN A 148     -22.033 -34.511  42.168  1.00 63.09           N  
ATOM   2327 HE21 GLN A 148     -22.903 -34.951  41.906  1.00 63.09           H  
ATOM   2328 HE22 GLN A 148     -21.805 -34.269  43.122  1.00 63.09           H  
ATOM   2329  OE1 GLN A 148     -21.464 -34.691  40.073  1.00 63.09           O  
ATOM   2330  N   PRO A 149     -17.214 -36.857  39.257  1.00 59.66           N  
ATOM   2331  CA  PRO A 149     -16.325 -37.270  38.178  1.00 59.66           C  
ATOM   2332  HA  PRO A 149     -15.358 -37.554  38.593  1.00 59.66           H  
ATOM   2333  C   PRO A 149     -16.129 -36.108  37.196  1.00 59.66           C  
ATOM   2334  CB  PRO A 149     -16.975 -38.503  37.542  1.00 59.66           C  
ATOM   2335  HB2 PRO A 149     -16.787 -38.561  36.470  1.00 59.66           H  
ATOM   2336  HB3 PRO A 149     -16.611 -39.401  38.041  1.00 59.66           H  
ATOM   2337  O   PRO A 149     -17.087 -35.456  36.780  1.00 59.66           O  
ATOM   2338  CG  PRO A 149     -18.461 -38.321  37.850  1.00 59.66           C  
ATOM   2339  HG2 PRO A 149     -18.982 -39.276  37.912  1.00 59.66           H  
ATOM   2340  HG3 PRO A 149     -18.915 -37.688  37.087  1.00 59.66           H  
ATOM   2341  CD  PRO A 149     -18.473 -37.583  39.191  1.00 59.66           C  
ATOM   2342  HD2 PRO A 149     -18.516 -38.303  40.009  1.00 59.66           H  
ATOM   2343  HD3 PRO A 149     -19.326 -36.906  39.238  1.00 59.66           H  
ATOM   2344  N   MET A 150     -14.867 -35.842  36.853  1.00 61.34           N  
ATOM   2345  H   MET A 150     -14.140 -36.401  37.278  1.00 61.34           H  
ATOM   2346  CA  MET A 150     -14.456 -34.820  35.891  1.00 61.34           C  
ATOM   2347  HA  MET A 150     -14.667 -33.840  36.321  1.00 61.34           H  
ATOM   2348  C   MET A 150     -15.253 -35.002  34.589  1.00 61.34           C  
ATOM   2349  CB  MET A 150     -12.936 -34.957  35.645  1.00 61.34           C  
ATOM   2350  HB2 MET A 150     -12.467 -35.440  36.502  1.00 61.34           H  
ATOM   2351  HB3 MET A 150     -12.768 -35.613  34.791  1.00 61.34           H  
ATOM   2352  O   MET A 150     -15.173 -36.049  33.946  1.00 61.34           O  
ATOM   2353  CG  MET A 150     -12.197 -33.635  35.396  1.00 61.34           C  
ATOM   2354  HG2 MET A 150     -11.473 -33.805  34.599  1.00 61.34           H  
ATOM   2355  HG3 MET A 150     -12.897 -32.873  35.053  1.00 61.34           H  
ATOM   2356  SD  MET A 150     -11.286 -33.029  36.849  1.00 61.34           S  
ATOM   2357  CE  MET A 150     -10.263 -31.744  36.082  1.00 61.34           C  
ATOM   2358  HE1 MET A 150      -9.569 -32.201  35.377  1.00 61.34           H  
ATOM   2359  HE2 MET A 150     -10.900 -31.034  35.554  1.00 61.34           H  
ATOM   2360  HE3 MET A 150      -9.700 -31.219  36.853  1.00 61.34           H  
ATOM   2361  N   GLN A 151     -16.043 -33.998  34.211  1.00 62.44           N  
ATOM   2362  H   GLN A 151     -16.110 -33.187  34.809  1.00 62.44           H  
ATOM   2363  CA  GLN A 151     -16.702 -33.955  32.904  1.00 62.44           C  
ATOM   2364  HA  GLN A 151     -17.363 -34.817  32.810  1.00 62.44           H  
ATOM   2365  C   GLN A 151     -15.625 -34.006  31.801  1.00 62.44           C  
ATOM   2366  CB  GLN A 151     -17.524 -32.659  32.798  1.00 62.44           C  
ATOM   2367  HB2 GLN A 151     -17.821 -32.499  31.762  1.00 62.44           H  
ATOM   2368  HB3 GLN A 151     -16.877 -31.826  33.072  1.00 62.44           H  
ATOM   2369  O   GLN A 151     -14.568 -33.388  31.973  1.00 62.44           O  
ATOM   2370  CG  GLN A 151     -18.765 -32.631  33.717  1.00 62.44           C  
ATOM   2371  HG2 GLN A 151     -18.947 -31.597  34.011  1.00 62.44           H  
ATOM   2372  HG3 GLN A 151     -18.571 -33.197  34.628  1.00 62.44           H  
ATOM   2373  CD  GLN A 151     -20.049 -33.139  33.065  1.00 62.44           C  
ATOM   2374  NE2 GLN A 151     -21.011 -33.590  33.841  1.00 62.44           N  
ATOM   2375 HE21 GLN A 151     -20.889 -33.645  34.842  1.00 62.44           H  
ATOM   2376 HE22 GLN A 151     -21.847 -33.904  33.369  1.00 62.44           H  
ATOM   2377  OE1 GLN A 151     -20.237 -33.117  31.862  1.00 62.44           O  
ATOM   2378  N   PRO A 152     -15.847 -34.707  30.673  1.00 58.54           N  
ATOM   2379  CA  PRO A 152     -14.897 -34.685  29.571  1.00 58.54           C  
ATOM   2380  HA  PRO A 152     -13.921 -35.020  29.922  1.00 58.54           H  
ATOM   2381  C   PRO A 152     -14.780 -33.253  29.041  1.00 58.54           C  
ATOM   2382  CB  PRO A 152     -15.424 -35.682  28.534  1.00 58.54           C  
ATOM   2383  HB2 PRO A 152     -14.989 -36.663  28.726  1.00 58.54           H  
ATOM   2384  HB3 PRO A 152     -15.212 -35.365  27.513  1.00 58.54           H  
ATOM   2385  O   PRO A 152     -15.773 -32.628  28.668  1.00 58.54           O  
ATOM   2386  CG  PRO A 152     -16.926 -35.731  28.814  1.00 58.54           C  
ATOM   2387  HG2 PRO A 152     -17.423 -34.924  28.276  1.00 58.54           H  
ATOM   2388  HG3 PRO A 152     -17.358 -36.694  28.540  1.00 58.54           H  
ATOM   2389  CD  PRO A 152     -17.030 -35.474  30.319  1.00 58.54           C  
ATOM   2390  HD2 PRO A 152     -17.944 -34.923  30.541  1.00 58.54           H  
ATOM   2391  HD3 PRO A 152     -17.020 -36.421  30.858  1.00 58.54           H  
ATOM   2392  N   MET A 153     -13.551 -32.735  29.034  1.00 52.77           N  
ATOM   2393  H   MET A 153     -12.810 -33.294  29.434  1.00 52.77           H  
ATOM   2394  CA  MET A 153     -13.187 -31.446  28.455  1.00 52.77           C  
ATOM   2395  HA  MET A 153     -13.670 -30.649  29.021  1.00 52.77           H  
ATOM   2396  C   MET A 153     -13.670 -31.429  27.000  1.00 52.77           C  
ATOM   2397  CB  MET A 153     -11.653 -31.298  28.555  1.00 52.77           C  
ATOM   2398  HB2 MET A 153     -11.314 -31.722  29.500  1.00 52.77           H  
ATOM   2399  HB3 MET A 153     -11.179 -31.884  27.767  1.00 52.77           H  
ATOM   2400  O   MET A 153     -13.101 -32.115  26.150  1.00 52.77           O  
ATOM   2401  CG  MET A 153     -11.129 -29.860  28.479  1.00 52.77           C  
ATOM   2402  HG2 MET A 153     -11.838 -29.227  27.946  1.00 52.77           H  
ATOM   2403  HG3 MET A 153     -10.199 -29.876  27.912  1.00 52.77           H  
ATOM   2404  SD  MET A 153     -10.764 -29.149  30.112  1.00 52.77           S  
ATOM   2405  CE  MET A 153      -9.762 -27.717  29.632  1.00 52.77           C  
ATOM   2406  HE1 MET A 153     -10.345 -27.065  28.981  1.00 52.77           H  
ATOM   2407  HE2 MET A 153      -9.467 -27.166  30.524  1.00 52.77           H  
ATOM   2408  HE3 MET A 153      -8.869 -28.055  29.105  1.00 52.77           H  
ATOM   2409  N   GLN A 154     -14.746 -30.700  26.701  1.00 61.33           N  
ATOM   2410  H   GLN A 154     -15.258 -30.232  27.435  1.00 61.33           H  
ATOM   2411  CA  GLN A 154     -15.119 -30.494  25.307  1.00 61.33           C  
ATOM   2412  HA  GLN A 154     -15.187 -31.474  24.835  1.00 61.33           H  
ATOM   2413  C   GLN A 154     -13.997 -29.690  24.639  1.00 61.33           C  
ATOM   2414  CB  GLN A 154     -16.480 -29.802  25.161  1.00 61.33           C  
ATOM   2415  HB2 GLN A 154     -16.609 -29.567  24.105  1.00 61.33           H  
ATOM   2416  HB3 GLN A 154     -16.498 -28.869  25.724  1.00 61.33           H  
ATOM   2417  O   GLN A 154     -13.566 -28.681  25.209  1.00 61.33           O  
ATOM   2418  CG  GLN A 154     -17.634 -30.713  25.615  1.00 61.33           C  
ATOM   2419  HG2 GLN A 154     -17.326 -31.755  25.534  1.00 61.33           H  
ATOM   2420  HG3 GLN A 154     -17.869 -30.517  26.661  1.00 61.33           H  
ATOM   2421  CD  GLN A 154     -18.893 -30.528  24.771  1.00 61.33           C  
ATOM   2422  NE2 GLN A 154     -19.639 -31.583  24.526  1.00 61.33           N  
ATOM   2423 HE21 GLN A 154     -20.463 -31.413  23.966  1.00 61.33           H  
ATOM   2424 HE22 GLN A 154     -19.409 -32.484  24.918  1.00 61.33           H  
ATOM   2425  OE1 GLN A 154     -19.227 -29.456  24.302  1.00 61.33           O  
ATOM   2426  N   PRO A 155     -13.490 -30.110  23.468  1.00 53.08           N  
ATOM   2427  CA  PRO A 155     -12.533 -29.306  22.735  1.00 53.08           C  
ATOM   2428  HA  PRO A 155     -11.672 -29.070  23.362  1.00 53.08           H  
ATOM   2429  C   PRO A 155     -13.247 -28.017  22.333  1.00 53.08           C  
ATOM   2430  CB  PRO A 155     -12.083 -30.167  21.549  1.00 53.08           C  
ATOM   2431  HB2 PRO A 155     -11.873 -29.570  20.662  1.00 53.08           H  
ATOM   2432  HB3 PRO A 155     -11.200 -30.737  21.837  1.00 53.08           H  
ATOM   2433  O   PRO A 155     -14.122 -28.027  21.469  1.00 53.08           O  
ATOM   2434  CG  PRO A 155     -13.251 -31.129  21.326  1.00 53.08           C  
ATOM   2435  HG2 PRO A 155     -12.918 -32.080  20.910  1.00 53.08           H  
ATOM   2436  HG3 PRO A 155     -13.985 -30.664  20.669  1.00 53.08           H  
ATOM   2437  CD  PRO A 155     -13.854 -31.303  22.718  1.00 53.08           C  
ATOM   2438  HD2 PRO A 155     -13.419 -32.177  23.203  1.00 53.08           H  
ATOM   2439  HD3 PRO A 155     -14.936 -31.411  22.640  1.00 53.08           H  
ATOM   2440  N   GLN A 156     -12.905 -26.903  22.981  1.00 51.13           N  
ATOM   2441  H   GLN A 156     -12.259 -26.963  23.755  1.00 51.13           H  
ATOM   2442  CA  GLN A 156     -13.275 -25.597  22.461  1.00 51.13           C  
ATOM   2443  HA  GLN A 156     -14.347 -25.573  22.265  1.00 51.13           H  
ATOM   2444  C   GLN A 156     -12.544 -25.437  21.133  1.00 51.13           C  
ATOM   2445  CB  GLN A 156     -12.931 -24.462  23.439  1.00 51.13           C  
ATOM   2446  HB2 GLN A 156     -13.099 -23.530  22.899  1.00 51.13           H  
ATOM   2447  HB3 GLN A 156     -11.880 -24.503  23.725  1.00 51.13           H  
ATOM   2448  O   GLN A 156     -11.354 -25.144  21.105  1.00 51.13           O  
ATOM   2449  CG  GLN A 156     -13.812 -24.493  24.702  1.00 51.13           C  
ATOM   2450  HG2 GLN A 156     -14.780 -24.930  24.456  1.00 51.13           H  
ATOM   2451  HG3 GLN A 156     -13.340 -25.127  25.452  1.00 51.13           H  
ATOM   2452  CD  GLN A 156     -14.085 -23.112  25.298  1.00 51.13           C  
ATOM   2453  NE2 GLN A 156     -14.697 -23.047  26.459  1.00 51.13           N  
ATOM   2454 HE21 GLN A 156     -14.978 -23.887  26.944  1.00 51.13           H  
ATOM   2455 HE22 GLN A 156     -14.878 -22.115  26.805  1.00 51.13           H  
ATOM   2456  OE1 GLN A 156     -13.797 -22.067  24.742  1.00 51.13           O  
ATOM   2457  N   THR A 157     -13.233 -25.691  20.024  1.00 49.78           N  
ATOM   2458  H   THR A 157     -14.151 -26.106  20.097  1.00 49.78           H  
ATOM   2459  CA  THR A 157     -12.781 -25.251  18.708  1.00 49.78           C  
ATOM   2460  HA  THR A 157     -11.759 -25.592  18.542  1.00 49.78           H  
ATOM   2461  C   THR A 157     -12.843 -23.728  18.705  1.00 49.78           C  
ATOM   2462  CB  THR A 157     -13.669 -25.807  17.584  1.00 49.78           C  
ATOM   2463  HB  THR A 157     -13.567 -25.175  16.701  1.00 49.78           H  
ATOM   2464  O   THR A 157     -13.953 -23.187  18.767  1.00 49.78           O  
ATOM   2465  CG2 THR A 157     -13.259 -27.225  17.202  1.00 49.78           C  
ATOM   2466 HG21 THR A 157     -12.229 -27.228  16.847  1.00 49.78           H  
ATOM   2467 HG22 THR A 157     -13.913 -27.590  16.409  1.00 49.78           H  
ATOM   2468 HG23 THR A 157     -13.350 -27.882  18.067  1.00 49.78           H  
ATOM   2469  OG1 THR A 157     -15.023 -25.838  17.980  1.00 49.78           O  
ATOM   2470  HG1 THR A 157     -15.259 -24.942  18.231  1.00 49.78           H  
ATOM   2471  N   PRO A 158     -11.711 -23.006  18.639  1.00 54.51           N  
ATOM   2472  CA  PRO A 158     -11.767 -21.581  18.403  1.00 54.51           C  
ATOM   2473  HA  PRO A 158     -12.459 -21.097  19.093  1.00 54.51           H  
ATOM   2474  C   PRO A 158     -12.254 -21.401  16.966  1.00 54.51           C  
ATOM   2475  CB  PRO A 158     -10.351 -21.070  18.662  1.00 54.51           C  
ATOM   2476  HB2 PRO A 158     -10.236 -20.851  19.724  1.00 54.51           H  
ATOM   2477  HB3 PRO A 158     -10.126 -20.184  18.070  1.00 54.51           H  
ATOM   2478  O   PRO A 158     -11.513 -21.603  16.004  1.00 54.51           O  
ATOM   2479  CG  PRO A 158      -9.460 -22.256  18.298  1.00 54.51           C  
ATOM   2480  HG2 PRO A 158      -8.532 -22.247  18.870  1.00 54.51           H  
ATOM   2481  HG3 PRO A 158      -9.250 -22.244  17.228  1.00 54.51           H  
ATOM   2482  CD  PRO A 158     -10.327 -23.470  18.633  1.00 54.51           C  
ATOM   2483  HD2 PRO A 158     -10.050 -23.826  19.625  1.00 54.51           H  
ATOM   2484  HD3 PRO A 158     -10.171 -24.255  17.893  1.00 54.51           H  
ATOM   2485  N   VAL A 159     -13.528 -21.048  16.807  1.00 56.32           N  
ATOM   2486  H   VAL A 159     -14.125 -21.034  17.622  1.00 56.32           H  
ATOM   2487  CA  VAL A 159     -14.059 -20.549  15.539  1.00 56.32           C  
ATOM   2488  HA  VAL A 159     -13.675 -21.171  14.731  1.00 56.32           H  
ATOM   2489  C   VAL A 159     -13.486 -19.151  15.320  1.00 56.32           C  
ATOM   2490  CB  VAL A 159     -15.600 -20.615  15.463  1.00 56.32           C  
ATOM   2491  HB  VAL A 159     -15.916 -20.108  14.551  1.00 56.32           H  
ATOM   2492  O   VAL A 159     -14.162 -18.137  15.470  1.00 56.32           O  
ATOM   2493  CG1 VAL A 159     -16.058 -22.075  15.365  1.00 56.32           C  
ATOM   2494 HG11 VAL A 159     -17.141 -22.116  15.249  1.00 56.32           H  
ATOM   2495 HG12 VAL A 159     -15.598 -22.550  14.499  1.00 56.32           H  
ATOM   2496 HG13 VAL A 159     -15.777 -22.623  16.264  1.00 56.32           H  
ATOM   2497  CG2 VAL A 159     -16.334 -19.978  16.652  1.00 56.32           C  
ATOM   2498 HG21 VAL A 159     -16.101 -20.507  17.576  1.00 56.32           H  
ATOM   2499 HG22 VAL A 159     -16.067 -18.927  16.765  1.00 56.32           H  
ATOM   2500 HG23 VAL A 159     -17.410 -20.033  16.483  1.00 56.32           H  
ATOM   2501  N   HIS A 160     -12.195 -19.071  14.996  1.00 55.48           N  
ATOM   2502  H   HIS A 160     -11.652 -19.922  14.974  1.00 55.48           H  
ATOM   2503  CA  HIS A 160     -11.663 -17.875  14.370  1.00 55.48           C  
ATOM   2504  HA  HIS A 160     -11.920 -17.003  14.971  1.00 55.48           H  
ATOM   2505  C   HIS A 160     -12.371 -17.767  13.022  1.00 55.48           C  
ATOM   2506  CB  HIS A 160     -10.135 -17.938  14.241  1.00 55.48           C  
ATOM   2507  HB2 HIS A 160      -9.846 -18.875  13.766  1.00 55.48           H  
ATOM   2508  HB3 HIS A 160      -9.805 -17.122  13.598  1.00 55.48           H  
ATOM   2509  O   HIS A 160     -12.018 -18.453  12.065  1.00 55.48           O  
ATOM   2510  CG  HIS A 160      -9.428 -17.808  15.566  1.00 55.48           C  
ATOM   2511  CD2 HIS A 160      -8.765 -18.800  16.235  1.00 55.48           C  
ATOM   2512  HD2 HIS A 160      -8.653 -19.823  15.908  1.00 55.48           H  
ATOM   2513  ND1 HIS A 160      -9.338 -16.669  16.337  1.00 55.48           N  
ATOM   2514  HD1 HIS A 160      -9.719 -15.761  16.111  1.00 55.48           H  
ATOM   2515  CE1 HIS A 160      -8.643 -16.971  17.446  1.00 55.48           C  
ATOM   2516  HE1 HIS A 160      -8.408 -16.281  18.243  1.00 55.48           H  
ATOM   2517  NE2 HIS A 160      -8.273 -18.259  17.428  1.00 55.48           N  
ATOM   2518  N   ALA A 161     -13.421 -16.946  12.970  1.00 60.78           N  
ATOM   2519  H   ALA A 161     -13.768 -16.555  13.834  1.00 60.78           H  
ATOM   2520  CA  ALA A 161     -14.003 -16.506  11.719  1.00 60.78           C  
ATOM   2521  HA  ALA A 161     -14.387 -17.366  11.171  1.00 60.78           H  
ATOM   2522  C   ALA A 161     -12.862 -15.864  10.924  1.00 60.78           C  
ATOM   2523  CB  ALA A 161     -15.159 -15.538  12.011  1.00 60.78           C  
ATOM   2524  HB1 ALA A 161     -15.585 -15.186  11.071  1.00 60.78           H  
ATOM   2525  HB2 ALA A 161     -15.932 -16.050  12.582  1.00 60.78           H  
ATOM   2526  HB3 ALA A 161     -14.799 -14.681  12.580  1.00 60.78           H  
ATOM   2527  O   ALA A 161     -12.399 -14.773  11.262  1.00 60.78           O  
ATOM   2528  N   VAL A 162     -12.344 -16.592   9.933  1.00 59.48           N  
ATOM   2529  H   VAL A 162     -12.669 -17.541   9.816  1.00 59.48           H  
ATOM   2530  CA  VAL A 162     -11.313 -16.096   9.026  1.00 59.48           C  
ATOM   2531  HA  VAL A 162     -10.465 -15.732   9.605  1.00 59.48           H  
ATOM   2532  C   VAL A 162     -11.954 -14.937   8.289  1.00 59.48           C  
ATOM   2533  CB  VAL A 162     -10.816 -17.191   8.061  1.00 59.48           C  
ATOM   2534  HB  VAL A 162     -11.645 -17.548   7.450  1.00 59.48           H  
ATOM   2535  O   VAL A 162     -12.762 -15.129   7.382  1.00 59.48           O  
ATOM   2536  CG1 VAL A 162      -9.716 -16.649   7.138  1.00 59.48           C  
ATOM   2537 HG11 VAL A 162      -8.878 -16.274   7.727  1.00 59.48           H  
ATOM   2538 HG12 VAL A 162     -10.107 -15.845   6.515  1.00 59.48           H  
ATOM   2539 HG13 VAL A 162      -9.363 -17.445   6.481  1.00 59.48           H  
ATOM   2540  CG2 VAL A 162     -10.239 -18.385   8.833  1.00 59.48           C  
ATOM   2541 HG21 VAL A 162     -11.011 -18.855   9.442  1.00 59.48           H  
ATOM   2542 HG22 VAL A 162      -9.426 -18.058   9.480  1.00 59.48           H  
ATOM   2543 HG23 VAL A 162      -9.861 -19.130   8.132  1.00 59.48           H  
ATOM   2544  N   ARG A 163     -11.676 -13.716   8.747  1.00 66.06           N  
ATOM   2545  H   ARG A 163     -11.108 -13.631   9.578  1.00 66.06           H  
ATOM   2546  CA  ARG A 163     -12.168 -12.525   8.073  1.00 66.06           C  
ATOM   2547  HA  ARG A 163     -13.236 -12.680   7.914  1.00 66.06           H  
ATOM   2548  C   ARG A 163     -11.448 -12.487   6.724  1.00 66.06           C  
ATOM   2549  CB  ARG A 163     -11.966 -11.282   8.956  1.00 66.06           C  
ATOM   2550  HB2 ARG A 163     -12.221 -11.558   9.979  1.00 66.06           H  
ATOM   2551  HB3 ARG A 163     -10.924 -10.961   8.938  1.00 66.06           H  
ATOM   2552  O   ARG A 163     -10.215 -12.484   6.734  1.00 66.06           O  
ATOM   2553  CG  ARG A 163     -12.887 -10.134   8.508  1.00 66.06           C  
ATOM   2554  HG2 ARG A 163     -13.791 -10.561   8.072  1.00 66.06           H  
ATOM   2555  HG3 ARG A 163     -12.400  -9.538   7.736  1.00 66.06           H  
ATOM   2556  CD  ARG A 163     -13.353  -9.246   9.673  1.00 66.06           C  
ATOM   2557  HD2 ARG A 163     -13.538  -9.865  10.552  1.00 66.06           H  
ATOM   2558  HD3 ARG A 163     -14.302  -8.797   9.377  1.00 66.06           H  
ATOM   2559  NE  ARG A 163     -12.416  -8.156   9.999  1.00 66.06           N  
ATOM   2560  HE  ARG A 163     -11.580  -8.088   9.435  1.00 66.06           H  
ATOM   2561  NH1 ARG A 163     -13.668  -7.227  11.689  1.00 66.06           N  
ATOM   2562 HH11 ARG A 163     -14.312  -8.002  11.627  1.00 66.06           H  
ATOM   2563 HH12 ARG A 163     -13.821  -6.490  12.362  1.00 66.06           H  
ATOM   2564  NH2 ARG A 163     -11.816  -6.196  11.003  1.00 66.06           N  
ATOM   2565 HH21 ARG A 163     -11.006  -6.133  10.403  1.00 66.06           H  
ATOM   2566 HH22 ARG A 163     -11.989  -5.469  11.682  1.00 66.06           H  
ATOM   2567  CZ  ARG A 163     -12.634  -7.205  10.892  1.00 66.06           C  
ATOM   2568  N   PRO A 164     -12.162 -12.525   5.585  1.00 70.86           N  
ATOM   2569  CA  PRO A 164     -11.503 -12.441   4.294  1.00 70.86           C  
ATOM   2570  HA  PRO A 164     -10.822 -13.283   4.171  1.00 70.86           H  
ATOM   2571  C   PRO A 164     -10.707 -11.138   4.256  1.00 70.86           C  
ATOM   2572  CB  PRO A 164     -12.609 -12.527   3.237  1.00 70.86           C  
ATOM   2573  HB2 PRO A 164     -12.707 -13.560   2.904  1.00 70.86           H  
ATOM   2574  HB3 PRO A 164     -12.417 -11.873   2.386  1.00 70.86           H  
ATOM   2575  O   PRO A 164     -11.208 -10.085   4.666  1.00 70.86           O  
ATOM   2576  CG  PRO A 164     -13.875 -12.119   3.990  1.00 70.86           C  
ATOM   2577  HG2 PRO A 164     -13.978 -11.034   3.961  1.00 70.86           H  
ATOM   2578  HG3 PRO A 164     -14.764 -12.597   3.579  1.00 70.86           H  
ATOM   2579  CD  PRO A 164     -13.607 -12.563   5.426  1.00 70.86           C  
ATOM   2580  HD2 PRO A 164     -14.111 -11.886   6.116  1.00 70.86           H  
ATOM   2581  HD3 PRO A 164     -13.960 -13.584   5.568  1.00 70.86           H  
ATOM   2582  N   LEU A 165      -9.443 -11.226   3.836  1.00 74.35           N  
ATOM   2583  H   LEU A 165      -9.084 -12.117   3.523  1.00 74.35           H  
ATOM   2584  CA  LEU A 165      -8.638 -10.032   3.631  1.00 74.35           C  
ATOM   2585  HA  LEU A 165      -8.598  -9.494   4.578  1.00 74.35           H  
ATOM   2586  C   LEU A 165      -9.348  -9.149   2.594  1.00 74.35           C  
ATOM   2587  CB  LEU A 165      -7.203 -10.364   3.181  1.00 74.35           C  
ATOM   2588  HB2 LEU A 165      -7.217 -11.127   2.403  1.00 74.35           H  
ATOM   2589  HB3 LEU A 165      -6.797  -9.459   2.729  1.00 74.35           H  
ATOM   2590  O   LEU A 165      -9.921  -9.681   1.637  1.00 74.35           O  
ATOM   2591  CG  LEU A 165      -6.261 -10.778   4.328  1.00 74.35           C  
ATOM   2592  HG  LEU A 165      -6.501 -10.200   5.221  1.00 74.35           H  
ATOM   2593  CD1 LEU A 165      -6.361 -12.269   4.656  1.00 74.35           C  
ATOM   2594 HD11 LEU A 165      -5.645 -12.522   5.438  1.00 74.35           H  
ATOM   2595 HD12 LEU A 165      -7.360 -12.502   5.024  1.00 74.35           H  
ATOM   2596 HD13 LEU A 165      -6.148 -12.865   3.769  1.00 74.35           H  
ATOM   2597  CD2 LEU A 165      -4.813 -10.467   3.949  1.00 74.35           C  
ATOM   2598 HD21 LEU A 165      -4.536 -11.019   3.051  1.00 74.35           H  
ATOM   2599 HD22 LEU A 165      -4.148 -10.752   4.765  1.00 74.35           H  
ATOM   2600 HD23 LEU A 165      -4.698  -9.399   3.766  1.00 74.35           H  
ATOM   2601  N   PRO A 166      -9.328  -7.817   2.769  1.00 77.86           N  
ATOM   2602  CA  PRO A 166      -9.851  -6.925   1.750  1.00 77.86           C  
ATOM   2603  HA  PRO A 166     -10.918  -7.113   1.635  1.00 77.86           H  
ATOM   2604  C   PRO A 166      -9.120  -7.185   0.420  1.00 77.86           C  
ATOM   2605  CB  PRO A 166      -9.633  -5.507   2.285  1.00 77.86           C  
ATOM   2606  HB2 PRO A 166     -10.516  -5.192   2.841  1.00 77.86           H  
ATOM   2607  HB3 PRO A 166      -9.412  -4.796   1.488  1.00 77.86           H  
ATOM   2608  O   PRO A 166      -7.918  -7.477   0.434  1.00 77.86           O  
ATOM   2609  CG  PRO A 166      -8.455  -5.665   3.247  1.00 77.86           C  
ATOM   2610  HG2 PRO A 166      -8.466  -4.907   4.030  1.00 77.86           H  
ATOM   2611  HG3 PRO A 166      -7.521  -5.624   2.687  1.00 77.86           H  
ATOM   2612  CD  PRO A 166      -8.647  -7.069   3.814  1.00 77.86           C  
ATOM   2613  HD2 PRO A 166      -7.677  -7.502   4.057  1.00 77.86           H  
ATOM   2614  HD3 PRO A 166      -9.281  -7.030   4.700  1.00 77.86           H  
ATOM   2615  N   PRO A 167      -9.825  -7.109  -0.723  1.00 78.22           N  
ATOM   2616  CA  PRO A 167      -9.202  -7.280  -2.028  1.00 78.22           C  
ATOM   2617  HA  PRO A 167      -8.793  -8.287  -2.110  1.00 78.22           H  
ATOM   2618  C   PRO A 167      -8.072  -6.261  -2.189  1.00 78.22           C  
ATOM   2619  CB  PRO A 167     -10.323  -7.099  -3.058  1.00 78.22           C  
ATOM   2620  HB2 PRO A 167     -10.747  -8.073  -3.303  1.00 78.22           H  
ATOM   2621  HB3 PRO A 167      -9.975  -6.601  -3.962  1.00 78.22           H  
ATOM   2622  O   PRO A 167      -8.229  -5.087  -1.848  1.00 78.22           O  
ATOM   2623  CG  PRO A 167     -11.367  -6.264  -2.316  1.00 78.22           C  
ATOM   2624  HG2 PRO A 167     -11.112  -5.208  -2.396  1.00 78.22           H  
ATOM   2625  HG3 PRO A 167     -12.374  -6.444  -2.694  1.00 78.22           H  
ATOM   2626  CD  PRO A 167     -11.217  -6.716  -0.866  1.00 78.22           C  
ATOM   2627  HD2 PRO A 167     -11.857  -7.578  -0.677  1.00 78.22           H  
ATOM   2628  HD3 PRO A 167     -11.476  -5.895  -0.198  1.00 78.22           H  
ATOM   2629  N   GLN A 168      -6.919  -6.720  -2.677  1.00 80.05           N  
ATOM   2630  H   GLN A 168      -6.846  -7.686  -2.964  1.00 80.05           H  
ATOM   2631  CA  GLN A 168      -5.795  -5.824  -2.915  1.00 80.05           C  
ATOM   2632  HA  GLN A 168      -5.644  -5.253  -1.999  1.00 80.05           H  
ATOM   2633  C   GLN A 168      -6.128  -4.838  -4.044  1.00 80.05           C  
ATOM   2634  CB  GLN A 168      -4.501  -6.591  -3.215  1.00 80.05           C  
ATOM   2635  HB2 GLN A 168      -4.647  -7.272  -4.054  1.00 80.05           H  
ATOM   2636  HB3 GLN A 168      -3.753  -5.852  -3.506  1.00 80.05           H  
ATOM   2637  O   GLN A 168      -6.800  -5.221  -5.008  1.00 80.05           O  
ATOM   2638  CG  GLN A 168      -4.001  -7.370  -1.985  1.00 80.05           C  
ATOM   2639  HG2 GLN A 168      -4.254  -6.821  -1.078  1.00 80.05           H  
ATOM   2640  HG3 GLN A 168      -4.505  -8.335  -1.945  1.00 80.05           H  
ATOM   2641  CD  GLN A 168      -2.488  -7.585  -1.968  1.00 80.05           C  
ATOM   2642  NE2 GLN A 168      -1.985  -8.410  -1.077  1.00 80.05           N  
ATOM   2643 HE21 GLN A 168      -2.580  -8.902  -0.426  1.00 80.05           H  
ATOM   2644 HE22 GLN A 168      -0.980  -8.503  -1.098  1.00 80.05           H  
ATOM   2645  OE1 GLN A 168      -1.718  -7.008  -2.711  1.00 80.05           O  
ATOM   2646  N   PRO A 169      -5.672  -3.577  -3.942  1.00 82.22           N  
ATOM   2647  CA  PRO A 169      -5.853  -2.607  -5.009  1.00 82.22           C  
ATOM   2648  HA  PRO A 169      -6.919  -2.508  -5.214  1.00 82.22           H  
ATOM   2649  C   PRO A 169      -5.118  -3.063  -6.281  1.00 82.22           C  
ATOM   2650  CB  PRO A 169      -5.316  -1.282  -4.460  1.00 82.22           C  
ATOM   2651  HB2 PRO A 169      -6.125  -0.741  -3.967  1.00 82.22           H  
ATOM   2652  HB3 PRO A 169      -4.866  -0.665  -5.237  1.00 82.22           H  
ATOM   2653  O   PRO A 169      -4.063  -3.699  -6.188  1.00 82.22           O  
ATOM   2654  CG  PRO A 169      -4.288  -1.718  -3.417  1.00 82.22           C  
ATOM   2655  HG2 PRO A 169      -4.156  -0.968  -2.637  1.00 82.22           H  
ATOM   2656  HG3 PRO A 169      -3.339  -1.932  -3.908  1.00 82.22           H  
ATOM   2657  CD  PRO A 169      -4.876  -3.013  -2.862  1.00 82.22           C  
ATOM   2658  HD2 PRO A 169      -5.524  -2.792  -2.014  1.00 82.22           H  
ATOM   2659  HD3 PRO A 169      -4.070  -3.682  -2.561  1.00 82.22           H  
ATOM   2660  N   PRO A 170      -5.654  -2.748  -7.474  1.00 80.39           N  
ATOM   2661  CA  PRO A 170      -4.991  -3.074  -8.728  1.00 80.39           C  
ATOM   2662  HA  PRO A 170      -4.842  -4.151  -8.793  1.00 80.39           H  
ATOM   2663  C   PRO A 170      -3.631  -2.375  -8.803  1.00 80.39           C  
ATOM   2664  CB  PRO A 170      -5.948  -2.625  -9.837  1.00 80.39           C  
ATOM   2665  HB2 PRO A 170      -6.608  -3.451 -10.100  1.00 80.39           H  
ATOM   2666  HB3 PRO A 170      -5.418  -2.266 -10.719  1.00 80.39           H  
ATOM   2667  O   PRO A 170      -3.485  -1.220  -8.397  1.00 80.39           O  
ATOM   2668  CG  PRO A 170      -6.764  -1.514  -9.175  1.00 80.39           C  
ATOM   2669  HG2 PRO A 170      -6.216  -0.574  -9.235  1.00 80.39           H  
ATOM   2670  HG3 PRO A 170      -7.751  -1.412  -9.627  1.00 80.39           H  
ATOM   2671  CD  PRO A 170      -6.852  -1.960  -7.717  1.00 80.39           C  
ATOM   2672  HD2 PRO A 170      -7.731  -2.589  -7.574  1.00 80.39           H  
ATOM   2673  HD3 PRO A 170      -6.898  -1.088  -7.066  1.00 80.39           H  
ATOM   2674  N   LEU A 171      -2.636  -3.087  -9.334  1.00 81.41           N  
ATOM   2675  H   LEU A 171      -2.823  -4.027  -9.651  1.00 81.41           H  
ATOM   2676  CA  LEU A 171      -1.319  -2.511  -9.583  1.00 81.41           C  
ATOM   2677  HA  LEU A 171      -0.956  -2.105  -8.639  1.00 81.41           H  
ATOM   2678  C   LEU A 171      -1.441  -1.357 -10.590  1.00 81.41           C  
ATOM   2679  CB  LEU A 171      -0.345  -3.591 -10.088  1.00 81.41           C  
ATOM   2680  HB2 LEU A 171       0.579  -3.110 -10.408  1.00 81.41           H  
ATOM   2681  HB3 LEU A 171      -0.786  -4.066 -10.964  1.00 81.41           H  
ATOM   2682  O   LEU A 171      -2.241  -1.450 -11.529  1.00 81.41           O  
ATOM   2683  CG  LEU A 171      -0.000  -4.671  -9.046  1.00 81.41           C  
ATOM   2684  HG  LEU A 171      -0.918  -5.120  -8.666  1.00 81.41           H  
ATOM   2685  CD1 LEU A 171       0.828  -5.772  -9.709  1.00 81.41           C  
ATOM   2686 HD11 LEU A 171       0.263  -6.214 -10.530  1.00 81.41           H  
ATOM   2687 HD12 LEU A 171       1.053  -6.552  -8.981  1.00 81.41           H  
ATOM   2688 HD13 LEU A 171       1.760  -5.359 -10.095  1.00 81.41           H  
ATOM   2689  CD2 LEU A 171       0.805  -4.109  -7.872  1.00 81.41           C  
ATOM   2690 HD21 LEU A 171       0.198  -3.403  -7.305  1.00 81.41           H  
ATOM   2691 HD22 LEU A 171       1.088  -4.919  -7.201  1.00 81.41           H  
ATOM   2692 HD23 LEU A 171       1.704  -3.611  -8.235  1.00 81.41           H  
ATOM   2693  N   PRO A 172      -0.660  -0.275 -10.421  1.00 79.32           N  
ATOM   2694  CA  PRO A 172      -0.654   0.810 -11.387  1.00 79.32           C  
ATOM   2695  HA  PRO A 172      -1.661   1.222 -11.453  1.00 79.32           H  
ATOM   2696  C   PRO A 172      -0.208   0.289 -12.763  1.00 79.32           C  
ATOM   2697  CB  PRO A 172       0.294   1.871 -10.820  1.00 79.32           C  
ATOM   2698  HB2 PRO A 172       0.832   2.405 -11.602  1.00 79.32           H  
ATOM   2699  HB3 PRO A 172      -0.273   2.569 -10.204  1.00 79.32           H  
ATOM   2700  O   PRO A 172       0.651  -0.598 -12.835  1.00 79.32           O  
ATOM   2701  CG  PRO A 172       1.239   1.063  -9.930  1.00 79.32           C  
ATOM   2702  HG2 PRO A 172       1.655   1.668  -9.124  1.00 79.32           H  
ATOM   2703  HG3 PRO A 172       2.036   0.636 -10.539  1.00 79.32           H  
ATOM   2704  CD  PRO A 172       0.349  -0.057  -9.396  1.00 79.32           C  
ATOM   2705  HD2 PRO A 172       0.947  -0.952  -9.220  1.00 79.32           H  
ATOM   2706  HD3 PRO A 172      -0.137   0.262  -8.474  1.00 79.32           H  
ATOM   2707  N   PRO A 173      -0.770   0.824 -13.862  1.00 78.42           N  
ATOM   2708  CA  PRO A 173      -0.349   0.447 -15.202  1.00 78.42           C  
ATOM   2709  HA  PRO A 173      -0.513  -0.620 -15.356  1.00 78.42           H  
ATOM   2710  C   PRO A 173       1.137   0.764 -15.363  1.00 78.42           C  
ATOM   2711  CB  PRO A 173      -1.239   1.246 -16.160  1.00 78.42           C  
ATOM   2712  HB2 PRO A 173      -0.711   1.536 -17.069  1.00 78.42           H  
ATOM   2713  HB3 PRO A 173      -2.122   0.657 -16.408  1.00 78.42           H  
ATOM   2714  O   PRO A 173       1.573   1.892 -15.127  1.00 78.42           O  
ATOM   2715  CG  PRO A 173      -1.659   2.463 -15.336  1.00 78.42           C  
ATOM   2716  HG2 PRO A 173      -2.620   2.863 -15.662  1.00 78.42           H  
ATOM   2717  HG3 PRO A 173      -0.887   3.230 -15.395  1.00 78.42           H  
ATOM   2718  CD  PRO A 173      -1.728   1.917 -13.911  1.00 78.42           C  
ATOM   2719  HD2 PRO A 173      -2.727   1.529 -13.711  1.00 78.42           H  
ATOM   2720  HD3 PRO A 173      -1.477   2.706 -13.202  1.00 78.42           H  
ATOM   2721  N   MET A 174       1.927  -0.238 -15.750  1.00 75.56           N  
ATOM   2722  H   MET A 174       1.532  -1.156 -15.894  1.00 75.56           H  
ATOM   2723  CA  MET A 174       3.324   0.002 -16.084  1.00 75.56           C  
ATOM   2724  HA  MET A 174       3.783   0.582 -15.283  1.00 75.56           H  
ATOM   2725  C   MET A 174       3.366   0.823 -17.370  1.00 75.56           C  
ATOM   2726  CB  MET A 174       4.117  -1.299 -16.239  1.00 75.56           C  
ATOM   2727  HB2 MET A 174       5.147  -1.025 -16.470  1.00 75.56           H  
ATOM   2728  HB3 MET A 174       3.716  -1.875 -17.073  1.00 75.56           H  
ATOM   2729  O   MET A 174       2.913   0.366 -18.420  1.00 75.56           O  
ATOM   2730  CG  MET A 174       4.117  -2.172 -14.978  1.00 75.56           C  
ATOM   2731  HG2 MET A 174       3.162  -2.694 -14.920  1.00 75.56           H  
ATOM   2732  HG3 MET A 174       4.198  -1.529 -14.102  1.00 75.56           H  
ATOM   2733  SD  MET A 174       5.457  -3.399 -14.888  1.00 75.56           S  
ATOM   2734  CE  MET A 174       5.656  -3.891 -16.625  1.00 75.56           C  
ATOM   2735  HE1 MET A 174       4.698  -4.224 -17.026  1.00 75.56           H  
ATOM   2736  HE2 MET A 174       6.031  -3.053 -17.213  1.00 75.56           H  
ATOM   2737  HE3 MET A 174       6.372  -4.710 -16.685  1.00 75.56           H  
ATOM   2738  N   PHE A 175       3.892   2.042 -17.289  1.00 74.65           N  
ATOM   2739  H   PHE A 175       4.170   2.401 -16.386  1.00 74.65           H  
ATOM   2740  CA  PHE A 175       4.173   2.833 -18.479  1.00 74.65           C  
ATOM   2741  HA  PHE A 175       3.243   2.930 -19.038  1.00 74.65           H  
ATOM   2742  C   PHE A 175       5.209   2.101 -19.343  1.00 74.65           C  
ATOM   2743  CB  PHE A 175       4.657   4.235 -18.091  1.00 74.65           C  
ATOM   2744  HB2 PHE A 175       5.524   4.149 -17.436  1.00 74.65           H  
ATOM   2745  HB3 PHE A 175       4.980   4.756 -18.992  1.00 74.65           H  
ATOM   2746  O   PHE A 175       6.144   1.506 -18.795  1.00 74.65           O  
ATOM   2747  CG  PHE A 175       3.587   5.066 -17.414  1.00 74.65           C  
ATOM   2748  CD1 PHE A 175       2.658   5.783 -18.192  1.00 74.65           C  
ATOM   2749  HD1 PHE A 175       2.720   5.757 -19.270  1.00 74.65           H  
ATOM   2750  CD2 PHE A 175       3.497   5.102 -16.009  1.00 74.65           C  
ATOM   2751  HD2 PHE A 175       4.201   4.550 -15.404  1.00 74.65           H  
ATOM   2752  CE1 PHE A 175       1.647   6.536 -17.568  1.00 74.65           C  
ATOM   2753  HE1 PHE A 175       0.936   7.087 -18.166  1.00 74.65           H  
ATOM   2754  CE2 PHE A 175       2.484   5.852 -15.387  1.00 74.65           C  
ATOM   2755  HE2 PHE A 175       2.414   5.872 -14.309  1.00 74.65           H  
ATOM   2756  CZ  PHE A 175       1.560   6.569 -16.166  1.00 74.65           C  
ATOM   2757  HZ  PHE A 175       0.783   7.145 -15.686  1.00 74.65           H  
ATOM   2758  N   PRO A 176       5.074   2.129 -20.680  1.00 73.54           N  
ATOM   2759  CA  PRO A 176       6.084   1.549 -21.549  1.00 73.54           C  
ATOM   2760  HA  PRO A 176       6.212   0.492 -21.315  1.00 73.54           H  
ATOM   2761  C   PRO A 176       7.411   2.282 -21.332  1.00 73.54           C  
ATOM   2762  CB  PRO A 176       5.536   1.690 -22.973  1.00 73.54           C  
ATOM   2763  HB2 PRO A 176       4.968   0.796 -23.230  1.00 73.54           H  
ATOM   2764  HB3 PRO A 176       6.328   1.857 -23.704  1.00 73.54           H  
ATOM   2765  O   PRO A 176       7.485   3.506 -21.460  1.00 73.54           O  
ATOM   2766  CG  PRO A 176       4.585   2.884 -22.881  1.00 73.54           C  
ATOM   2767  HG2 PRO A 176       5.149   3.810 -22.998  1.00 73.54           H  
ATOM   2768  HG3 PRO A 176       3.789   2.826 -23.623  1.00 73.54           H  
ATOM   2769  CD  PRO A 176       4.039   2.795 -21.457  1.00 73.54           C  
ATOM   2770  HD2 PRO A 176       3.133   2.189 -21.444  1.00 73.54           H  
ATOM   2771  HD3 PRO A 176       3.832   3.796 -21.077  1.00 73.54           H  
ATOM   2772  N   MET A 177       8.459   1.527 -20.998  1.00 68.39           N  
ATOM   2773  H   MET A 177       8.316   0.537 -20.861  1.00 68.39           H  
ATOM   2774  CA  MET A 177       9.829   2.037 -20.983  1.00 68.39           C  
ATOM   2775  HA  MET A 177       9.896   2.889 -20.308  1.00 68.39           H  
ATOM   2776  C   MET A 177      10.172   2.499 -22.402  1.00 68.39           C  
ATOM   2777  CB  MET A 177      10.800   0.944 -20.506  1.00 68.39           C  
ATOM   2778  HB2 MET A 177      11.819   1.222 -20.776  1.00 68.39           H  
ATOM   2779  HB3 MET A 177      10.564   0.011 -21.018  1.00 68.39           H  
ATOM   2780  O   MET A 177      10.191   1.698 -23.337  1.00 68.39           O  
ATOM   2781  CG  MET A 177      10.748   0.710 -18.990  1.00 68.39           C  
ATOM   2782  HG2 MET A 177       9.714   0.745 -18.649  1.00 68.39           H  
ATOM   2783  HG3 MET A 177      11.134  -0.290 -18.793  1.00 68.39           H  
ATOM   2784  SD  MET A 177      11.744   1.879 -18.022  1.00 68.39           S  
ATOM   2785  CE  MET A 177      11.457   1.236 -16.351  1.00 68.39           C  
ATOM   2786  HE1 MET A 177      11.810   0.207 -16.288  1.00 68.39           H  
ATOM   2787  HE2 MET A 177      10.392   1.271 -16.123  1.00 68.39           H  
ATOM   2788  HE3 MET A 177      12.000   1.848 -15.630  1.00 68.39           H  
ATOM   2789  N   GLN A 178      10.398   3.801 -22.567  1.00 73.84           N  
ATOM   2790  H   GLN A 178      10.332   4.408 -21.763  1.00 73.84           H  
ATOM   2791  CA  GLN A 178      10.898   4.363 -23.819  1.00 73.84           C  
ATOM   2792  HA  GLN A 178      10.227   4.074 -24.628  1.00 73.84           H  
ATOM   2793  C   GLN A 178      12.307   3.797 -24.072  1.00 73.84           C  
ATOM   2794  CB  GLN A 178      10.936   5.897 -23.718  1.00 73.84           C  
ATOM   2795  HB2 GLN A 178      11.474   6.295 -24.579  1.00 73.84           H  
ATOM   2796  HB3 GLN A 178      11.512   6.166 -22.833  1.00 73.84           H  
ATOM   2797  O   GLN A 178      13.117   3.783 -23.139  1.00 73.84           O  
ATOM   2798  CG  GLN A 178       9.539   6.547 -23.605  1.00 73.84           C  
ATOM   2799  HG2 GLN A 178       8.804   5.809 -23.284  1.00 73.84           H  
ATOM   2800  HG3 GLN A 178       9.580   7.316 -22.834  1.00 73.84           H  
ATOM   2801  CD  GLN A 178       9.045   7.224 -24.883  1.00 73.84           C  
ATOM   2802  NE2 GLN A 178       7.749   7.310 -25.088  1.00 73.84           N  
ATOM   2803 HE21 GLN A 178       7.476   7.787 -25.935  1.00 73.84           H  
ATOM   2804 HE22 GLN A 178       7.093   6.928 -24.421  1.00 73.84           H  
ATOM   2805  OE1 GLN A 178       9.788   7.719 -25.708  1.00 73.84           O  
ATOM   2806  N   PRO A 179      12.629   3.319 -25.288  1.00 73.57           N  
ATOM   2807  CA  PRO A 179      13.990   2.905 -25.596  1.00 73.57           C  
ATOM   2808  HA  PRO A 179      14.316   2.139 -24.892  1.00 73.57           H  
ATOM   2809  C   PRO A 179      14.920   4.119 -25.489  1.00 73.57           C  
ATOM   2810  CB  PRO A 179      13.934   2.309 -27.006  1.00 73.57           C  
ATOM   2811  HB2 PRO A 179      14.854   2.484 -27.564  1.00 73.57           H  
ATOM   2812  HB3 PRO A 179      13.728   1.241 -26.938  1.00 73.57           H  
ATOM   2813  O   PRO A 179      14.631   5.181 -26.038  1.00 73.57           O  
ATOM   2814  CG  PRO A 179      12.737   3.015 -27.647  1.00 73.57           C  
ATOM   2815  HG2 PRO A 179      13.056   3.974 -28.055  1.00 73.57           H  
ATOM   2816  HG3 PRO A 179      12.275   2.405 -28.423  1.00 73.57           H  
ATOM   2817  CD  PRO A 179      11.786   3.253 -26.473  1.00 73.57           C  
ATOM   2818  HD2 PRO A 179      11.096   2.415 -26.378  1.00 73.57           H  
ATOM   2819  HD3 PRO A 179      11.238   4.183 -26.625  1.00 73.57           H  
ATOM   2820  N   MET A 180      16.033   3.974 -24.769  1.00 65.77           N  
ATOM   2821  H   MET A 180      16.219   3.085 -24.328  1.00 65.77           H  
ATOM   2822  CA  MET A 180      17.068   5.006 -24.733  1.00 65.77           C  
ATOM   2823  HA  MET A 180      16.610   5.956 -24.459  1.00 65.77           H  
ATOM   2824  C   MET A 180      17.676   5.150 -26.130  1.00 65.77           C  
ATOM   2825  CB  MET A 180      18.148   4.666 -23.694  1.00 65.77           C  
ATOM   2826  HB2 MET A 180      18.512   3.652 -23.861  1.00 65.77           H  
ATOM   2827  HB3 MET A 180      18.984   5.354 -23.816  1.00 65.77           H  
ATOM   2828  O   MET A 180      18.085   4.159 -26.737  1.00 65.77           O  
ATOM   2829  CG  MET A 180      17.628   4.793 -22.257  1.00 65.77           C  
ATOM   2830  HG2 MET A 180      17.301   5.820 -22.093  1.00 65.77           H  
ATOM   2831  HG3 MET A 180      16.767   4.136 -22.131  1.00 65.77           H  
ATOM   2832  SD  MET A 180      18.862   4.369 -20.997  1.00 65.77           S  
ATOM   2833  CE  MET A 180      17.888   4.660 -19.498  1.00 65.77           C  
ATOM   2834  HE1 MET A 180      17.012   4.012 -19.498  1.00 65.77           H  
ATOM   2835  HE2 MET A 180      18.499   4.442 -18.621  1.00 65.77           H  
ATOM   2836  HE3 MET A 180      17.569   5.702 -19.465  1.00 65.77           H  
ATOM   2837  N   SER A 181      17.732   6.383 -26.639  1.00 63.35           N  
ATOM   2838  H   SER A 181      17.278   7.142 -26.151  1.00 63.35           H  
ATOM   2839  CA  SER A 181      18.410   6.693 -27.897  1.00 63.35           C  
ATOM   2840  HA  SER A 181      17.893   6.168 -28.700  1.00 63.35           H  
ATOM   2841  C   SER A 181      19.876   6.250 -27.821  1.00 63.35           C  
ATOM   2842  CB  SER A 181      18.365   8.196 -28.185  1.00 63.35           C  
ATOM   2843  HB2 SER A 181      18.863   8.394 -29.134  1.00 63.35           H  
ATOM   2844  HB3 SER A 181      18.886   8.735 -27.393  1.00 63.35           H  
ATOM   2845  O   SER A 181      20.536   6.545 -26.820  1.00 63.35           O  
ATOM   2846  OG  SER A 181      17.025   8.641 -28.255  1.00 63.35           O  
ATOM   2847  HG  SER A 181      17.016   9.573 -28.484  1.00 63.35           H  
ATOM   2848  N   PRO A 182      20.423   5.579 -28.849  1.00 61.92           N  
ATOM   2849  CA  PRO A 182      21.839   5.257 -28.868  1.00 61.92           C  
ATOM   2850  HA  PRO A 182      22.128   4.753 -27.945  1.00 61.92           H  
ATOM   2851  C   PRO A 182      22.635   6.560 -29.005  1.00 61.92           C  
ATOM   2852  CB  PRO A 182      22.019   4.293 -30.047  1.00 61.92           C  
ATOM   2853  HB2 PRO A 182      22.997   4.393 -30.518  1.00 61.92           H  
ATOM   2854  HB3 PRO A 182      21.871   3.270 -29.700  1.00 61.92           H  
ATOM   2855  O   PRO A 182      22.687   7.155 -30.079  1.00 61.92           O  
ATOM   2856  CG  PRO A 182      20.886   4.668 -31.004  1.00 61.92           C  
ATOM   2857  HG2 PRO A 182      21.201   5.495 -31.640  1.00 61.92           H  
ATOM   2858  HG3 PRO A 182      20.573   3.820 -31.612  1.00 61.92           H  
ATOM   2859  CD  PRO A 182      19.768   5.137 -30.072  1.00 61.92           C  
ATOM   2860  HD2 PRO A 182      19.210   5.948 -30.540  1.00 61.92           H  
ATOM   2861  HD3 PRO A 182      19.105   4.304 -29.842  1.00 61.92           H  
ATOM   2862  N   MET A 183      23.265   7.020 -27.923  1.00 59.14           N  
ATOM   2863  H   MET A 183      23.099   6.565 -27.036  1.00 59.14           H  
ATOM   2864  CA  MET A 183      24.408   7.923 -28.046  1.00 59.14           C  
ATOM   2865  HA  MET A 183      24.211   8.672 -28.814  1.00 59.14           H  
ATOM   2866  C   MET A 183      25.586   7.073 -28.511  1.00 59.14           C  
ATOM   2867  CB  MET A 183      24.730   8.659 -26.734  1.00 59.14           C  
ATOM   2868  HB2 MET A 183      25.725   9.095 -26.826  1.00 59.14           H  
ATOM   2869  HB3 MET A 183      24.744   7.955 -25.901  1.00 59.14           H  
ATOM   2870  O   MET A 183      26.300   6.494 -27.697  1.00 59.14           O  
ATOM   2871  CG  MET A 183      23.753   9.797 -26.429  1.00 59.14           C  
ATOM   2872  HG2 MET A 183      22.791   9.357 -26.166  1.00 59.14           H  
ATOM   2873  HG3 MET A 183      23.613  10.405 -27.323  1.00 59.14           H  
ATOM   2874  SD  MET A 183      24.284  10.879 -25.067  1.00 59.14           S  
ATOM   2875  CE  MET A 183      25.238  12.129 -25.971  1.00 59.14           C  
ATOM   2876  HE1 MET A 183      24.587  12.654 -26.671  1.00 59.14           H  
ATOM   2877  HE2 MET A 183      26.047  11.648 -26.520  1.00 59.14           H  
ATOM   2878  HE3 MET A 183      25.660  12.844 -25.265  1.00 59.14           H  
ATOM   2879  N   LEU A 184      25.761   6.954 -29.824  1.00 61.28           N  
ATOM   2880  H   LEU A 184      25.094   7.398 -30.439  1.00 61.28           H  
ATOM   2881  CA  LEU A 184      27.067   6.621 -30.372  1.00 61.28           C  
ATOM   2882  HA  LEU A 184      27.587   5.924 -29.715  1.00 61.28           H  
ATOM   2883  C   LEU A 184      27.854   7.933 -30.427  1.00 61.28           C  
ATOM   2884  CB  LEU A 184      26.931   5.963 -31.758  1.00 61.28           C  
ATOM   2885  HB2 LEU A 184      26.365   6.630 -32.409  1.00 61.28           H  
ATOM   2886  HB3 LEU A 184      27.928   5.856 -32.184  1.00 61.28           H  
ATOM   2887  O   LEU A 184      27.432   8.847 -31.138  1.00 61.28           O  
ATOM   2888  CG  LEU A 184      26.250   4.582 -31.744  1.00 61.28           C  
ATOM   2889  HG  LEU A 184      25.242   4.680 -31.340  1.00 61.28           H  
ATOM   2890  CD1 LEU A 184      26.139   4.047 -33.172  1.00 61.28           C  
ATOM   2891 HD11 LEU A 184      25.576   4.753 -33.783  1.00 61.28           H  
ATOM   2892 HD12 LEU A 184      27.133   3.923 -33.601  1.00 61.28           H  
ATOM   2893 HD13 LEU A 184      25.620   3.089 -33.172  1.00 61.28           H  
ATOM   2894  CD2 LEU A 184      27.015   3.551 -30.910  1.00 61.28           C  
ATOM   2895 HD21 LEU A 184      28.051   3.496 -31.246  1.00 61.28           H  
ATOM   2896 HD22 LEU A 184      26.989   3.828 -29.856  1.00 61.28           H  
ATOM   2897 HD23 LEU A 184      26.550   2.571 -31.015  1.00 61.28           H  
ATOM   2898  N   PRO A 185      28.964   8.078 -29.684  1.00 58.04           N  
ATOM   2899  CA  PRO A 185      29.971   9.045 -30.073  1.00 58.04           C  
ATOM   2900  HA  PRO A 185      29.545  10.047 -30.102  1.00 58.04           H  
ATOM   2901  C   PRO A 185      30.446   8.616 -31.460  1.00 58.04           C  
ATOM   2902  CB  PRO A 185      31.086   8.968 -29.018  1.00 58.04           C  
ATOM   2903  HB2 PRO A 185      31.980   8.509 -29.440  1.00 58.04           H  
ATOM   2904  HB3 PRO A 185      31.327   9.957 -28.629  1.00 58.04           H  
ATOM   2905  O   PRO A 185      30.834   7.460 -31.641  1.00 58.04           O  
ATOM   2906  CG  PRO A 185      30.519   8.068 -27.917  1.00 58.04           C  
ATOM   2907  HG2 PRO A 185      30.025   8.683 -27.165  1.00 58.04           H  
ATOM   2908  HG3 PRO A 185      31.294   7.453 -27.460  1.00 58.04           H  
ATOM   2909  CD  PRO A 185      29.477   7.219 -28.637  1.00 58.04           C  
ATOM   2910  HD2 PRO A 185      29.953   6.346 -29.083  1.00 58.04           H  
ATOM   2911  HD3 PRO A 185      28.699   6.914 -27.937  1.00 58.04           H  
ATOM   2912  N   ASP A 186      30.373   9.519 -32.431  1.00 55.60           N  
ATOM   2913  H   ASP A 186      29.969  10.424 -32.233  1.00 55.60           H  
ATOM   2914  CA  ASP A 186      31.076   9.385 -33.702  1.00 55.60           C  
ATOM   2915  HA  ASP A 186      30.784   8.456 -34.191  1.00 55.60           H  
ATOM   2916  C   ASP A 186      32.576   9.331 -33.368  1.00 55.60           C  
ATOM   2917  CB  ASP A 186      30.679  10.560 -34.614  1.00 55.60           C  
ATOM   2918  HB2 ASP A 186      29.595  10.668 -34.591  1.00 55.60           H  
ATOM   2919  HB3 ASP A 186      31.107  11.489 -34.239  1.00 55.60           H  
ATOM   2920  O   ASP A 186      33.251  10.346 -33.226  1.00 55.60           O  
ATOM   2921  CG  ASP A 186      31.103  10.332 -36.067  1.00 55.60           C  
ATOM   2922  OD1 ASP A 186      32.182  10.821 -36.456  1.00 55.60           O  
ATOM   2923  OD2 ASP A 186      30.324   9.658 -36.779  1.00 55.60           O  
ATOM   2924  N   MET A 187      33.076   8.135 -33.048  1.00 55.15           N  
ATOM   2925  H   MET A 187      32.441   7.350 -33.014  1.00 55.15           H  
ATOM   2926  CA  MET A 187      34.503   7.904 -32.900  1.00 55.15           C  
ATOM   2927  HA  MET A 187      34.963   8.760 -32.406  1.00 55.15           H  
ATOM   2928  C   MET A 187      35.053   7.844 -34.313  1.00 55.15           C  
ATOM   2929  CB  MET A 187      34.828   6.649 -32.075  1.00 55.15           C  
ATOM   2930  HB2 MET A 187      34.158   5.834 -32.349  1.00 55.15           H  
ATOM   2931  HB3 MET A 187      35.850   6.347 -32.302  1.00 55.15           H  
ATOM   2932  O   MET A 187      35.058   6.786 -34.941  1.00 55.15           O  
ATOM   2933  CG  MET A 187      34.732   6.925 -30.569  1.00 55.15           C  
ATOM   2934  HG2 MET A 187      33.693   7.157 -30.337  1.00 55.15           H  
ATOM   2935  HG3 MET A 187      35.333   7.803 -30.330  1.00 55.15           H  
ATOM   2936  SD  MET A 187      35.262   5.557 -29.491  1.00 55.15           S  
ATOM   2937  CE  MET A 187      37.057   5.585 -29.749  1.00 55.15           C  
ATOM   2938  HE1 MET A 187      37.527   4.838 -29.110  1.00 55.15           H  
ATOM   2939  HE2 MET A 187      37.283   5.361 -30.791  1.00 55.15           H  
ATOM   2940  HE3 MET A 187      37.446   6.573 -29.499  1.00 55.15           H  
ATOM   2941  N   GLU A 188      35.453   9.024 -34.781  1.00 56.68           N  
ATOM   2942  H   GLU A 188      35.138   9.836 -34.270  1.00 56.68           H  
ATOM   2943  CA  GLU A 188      36.378   9.284 -35.876  1.00 56.68           C  
ATOM   2944  HA  GLU A 188      35.787   9.546 -36.754  1.00 56.68           H  
ATOM   2945  C   GLU A 188      37.211   8.032 -36.188  1.00 56.68           C  
ATOM   2946  CB  GLU A 188      37.252  10.495 -35.468  1.00 56.68           C  
ATOM   2947  HB2 GLU A 188      36.890  10.897 -34.522  1.00 56.68           H  
ATOM   2948  HB3 GLU A 188      38.286  10.189 -35.307  1.00 56.68           H  
ATOM   2949  O   GLU A 188      38.050   7.586 -35.397  1.00 56.68           O  
ATOM   2950  CG  GLU A 188      37.225  11.631 -36.501  1.00 56.68           C  
ATOM   2951  HG2 GLU A 188      37.962  11.427 -37.277  1.00 56.68           H  
ATOM   2952  HG3 GLU A 188      36.245  11.666 -36.978  1.00 56.68           H  
ATOM   2953  CD  GLU A 188      37.493  12.989 -35.833  1.00 56.68           C  
ATOM   2954  OE1 GLU A 188      38.683  13.366 -35.721  1.00 56.68           O  
ATOM   2955  OE2 GLU A 188      36.508  13.646 -35.433  1.00 56.68           O  
ATOM   2956  N   ALA A 189      36.899   7.404 -37.322  1.00 55.01           N  
ATOM   2957  H   ALA A 189      36.148   7.780 -37.883  1.00 55.01           H  
ATOM   2958  CA  ALA A 189      37.592   6.225 -37.799  1.00 55.01           C  
ATOM   2959  HA  ALA A 189      37.477   5.429 -37.064  1.00 55.01           H  
ATOM   2960  C   ALA A 189      39.080   6.564 -37.950  1.00 55.01           C  
ATOM   2961  CB  ALA A 189      36.950   5.782 -39.122  1.00 55.01           C  
ATOM   2962  HB1 ALA A 189      37.027   6.581 -39.860  1.00 55.01           H  
ATOM   2963  HB2 ALA A 189      37.466   4.900 -39.499  1.00 55.01           H  
ATOM   2964  HB3 ALA A 189      35.900   5.542 -38.959  1.00 55.01           H  
ATOM   2965  O   ALA A 189      39.458   7.374 -38.797  1.00 55.01           O  
ATOM   2966  N   TRP A 190      39.926   5.948 -37.120  1.00 58.00           N  
ATOM   2967  H   TRP A 190      39.536   5.451 -36.332  1.00 58.00           H  
ATOM   2968  CA  TRP A 190      41.377   5.992 -37.277  1.00 58.00           C  
ATOM   2969  HA  TRP A 190      41.732   6.974 -36.965  1.00 58.00           H  
ATOM   2970  C   TRP A 190      41.728   5.733 -38.747  1.00 58.00           C  
ATOM   2971  CB  TRP A 190      42.016   4.905 -36.402  1.00 58.00           C  
ATOM   2972  HB2 TRP A 190      43.082   4.868 -36.624  1.00 58.00           H  
ATOM   2973  HB3 TRP A 190      41.594   3.936 -36.668  1.00 58.00           H  
ATOM   2974  O   TRP A 190      41.240   4.739 -39.298  1.00 58.00           O  
ATOM   2975  CG  TRP A 190      41.863   5.111 -34.930  1.00 58.00           C  
ATOM   2976  CD1 TRP A 190      40.902   4.577 -34.142  1.00 58.00           C  
ATOM   2977  HD1 TRP A 190      40.111   3.926 -34.487  1.00 58.00           H  
ATOM   2978  CD2 TRP A 190      42.672   5.955 -34.060  1.00 58.00           C  
ATOM   2979  CE2 TRP A 190      42.139   5.884 -32.739  1.00 58.00           C  
ATOM   2980  CE3 TRP A 190      43.794   6.787 -34.262  1.00 58.00           C  
ATOM   2981  HE3 TRP A 190      44.211   6.876 -35.255  1.00 58.00           H  
ATOM   2982  NE1 TRP A 190      41.061   5.032 -32.848  1.00 58.00           N  
ATOM   2983  HE1 TRP A 190      40.406   4.831 -32.105  1.00 58.00           H  
ATOM   2984  CH2 TRP A 190      43.807   7.424 -31.904  1.00 58.00           C  
ATOM   2985  HH2 TRP A 190      44.234   7.999 -31.095  1.00 58.00           H  
ATOM   2986  CZ2 TRP A 190      42.691   6.602 -31.669  1.00 58.00           C  
ATOM   2987  HZ2 TRP A 190      42.250   6.540 -30.685  1.00 58.00           H  
ATOM   2988  CZ3 TRP A 190      44.356   7.515 -33.196  1.00 58.00           C  
ATOM   2989  HZ3 TRP A 190      45.203   8.161 -33.373  1.00 58.00           H  
ATOM   2990  N   PRO A 191      42.555   6.564 -39.409  1.00 53.63           N  
ATOM   2991  CA  PRO A 191      42.966   6.253 -40.764  1.00 53.63           C  
ATOM   2992  HA  PRO A 191      42.091   6.109 -41.399  1.00 53.63           H  
ATOM   2993  C   PRO A 191      43.775   4.959 -40.705  1.00 53.63           C  
ATOM   2994  CB  PRO A 191      43.752   7.469 -41.260  1.00 53.63           C  
ATOM   2995  HB2 PRO A 191      44.561   7.189 -41.935  1.00 53.63           H  
ATOM   2996  HB3 PRO A 191      43.068   8.160 -41.754  1.00 53.63           H  
ATOM   2997  O   PRO A 191      44.882   4.920 -40.159  1.00 53.63           O  
ATOM   2998  CG  PRO A 191      44.275   8.109 -39.974  1.00 53.63           C  
ATOM   2999  HG2 PRO A 191      45.215   7.637 -39.687  1.00 53.63           H  
ATOM   3000  HG3 PRO A 191      44.409   9.185 -40.084  1.00 53.63           H  
ATOM   3001  CD  PRO A 191      43.201   7.777 -38.934  1.00 53.63           C  
ATOM   3002  HD2 PRO A 191      42.465   8.581 -38.891  1.00 53.63           H  
ATOM   3003  HD3 PRO A 191      43.659   7.630 -37.956  1.00 53.63           H  
ATOM   3004  N   ALA A 192      43.197   3.880 -41.236  1.00 50.87           N  
ATOM   3005  H   ALA A 192      42.239   3.957 -41.548  1.00 50.87           H  
ATOM   3006  CA  ALA A 192      43.920   2.654 -41.508  1.00 50.87           C  
ATOM   3007  HA  ALA A 192      44.260   2.221 -40.567  1.00 50.87           H  
ATOM   3008  C   ALA A 192      45.127   3.051 -42.358  1.00 50.87           C  
ATOM   3009  CB  ALA A 192      42.993   1.660 -42.217  1.00 50.87           C  
ATOM   3010  HB1 ALA A 192      42.630   2.088 -43.151  1.00 50.87           H  
ATOM   3011  HB2 ALA A 192      42.144   1.424 -41.576  1.00 50.87           H  
ATOM   3012  HB3 ALA A 192      43.540   0.743 -42.438  1.00 50.87           H  
ATOM   3013  O   ALA A 192      44.980   3.560 -43.467  1.00 50.87           O  
ATOM   3014  N   THR A 193      46.320   2.917 -41.785  1.00 46.83           N  
ATOM   3015  H   THR A 193      46.369   2.591 -40.830  1.00 46.83           H  
ATOM   3016  CA  THR A 193      47.563   3.231 -42.472  1.00 46.83           C  
ATOM   3017  HA  THR A 193      47.527   4.262 -42.825  1.00 46.83           H  
ATOM   3018  C   THR A 193      47.650   2.293 -43.666  1.00 46.83           C  
ATOM   3019  CB  THR A 193      48.768   3.057 -41.534  1.00 46.83           C  
ATOM   3020  HB  THR A 193      49.034   2.003 -41.459  1.00 46.83           H  
ATOM   3021  O   THR A 193      47.898   1.099 -43.500  1.00 46.83           O  
ATOM   3022  CG2 THR A 193      49.986   3.843 -42.013  1.00 46.83           C  
ATOM   3023 HG21 THR A 193      50.809   3.696 -41.314  1.00 46.83           H  
ATOM   3024 HG22 THR A 193      50.285   3.488 -43.000  1.00 46.83           H  
ATOM   3025 HG23 THR A 193      49.747   4.905 -42.071  1.00 46.83           H  
ATOM   3026  OG1 THR A 193      48.461   3.517 -40.236  1.00 46.83           O  
ATOM   3027  HG1 THR A 193      47.845   4.249 -40.314  1.00 46.83           H  
ATOM   3028  N   ASP A 194      47.386   2.829 -44.854  1.00 48.26           N  
ATOM   3029  H   ASP A 194      47.000   3.762 -44.891  1.00 48.26           H  
ATOM   3030  CA  ASP A 194      47.555   2.130 -46.115  1.00 48.26           C  
ATOM   3031  HA  ASP A 194      46.915   1.247 -46.118  1.00 48.26           H  
ATOM   3032  C   ASP A 194      49.022   1.690 -46.222  1.00 48.26           C  
ATOM   3033  CB  ASP A 194      47.102   3.028 -47.273  1.00 48.26           C  
ATOM   3034  HB2 ASP A 194      46.091   3.385 -47.078  1.00 48.26           H  
ATOM   3035  HB3 ASP A 194      47.761   3.892 -47.358  1.00 48.26           H  
ATOM   3036  O   ASP A 194      49.944   2.475 -46.452  1.00 48.26           O  
ATOM   3037  CG  ASP A 194      47.116   2.229 -48.573  1.00 48.26           C  
ATOM   3038  OD1 ASP A 194      48.224   2.063 -49.128  1.00 48.26           O  
ATOM   3039  OD2 ASP A 194      46.048   1.684 -48.919  1.00 48.26           O  
ATOM   3040  N   LYS A 195      49.254   0.411 -45.926  1.00 53.72           N  
ATOM   3041  H   LYS A 195      48.464  -0.114 -45.580  1.00 53.72           H  
ATOM   3042  CA  LYS A 195      50.488  -0.303 -46.236  1.00 53.72           C  
ATOM   3043  HA  LYS A 195      51.238   0.413 -46.574  1.00 53.72           H  
ATOM   3044  C   LYS A 195      50.212  -1.219 -47.421  1.00 53.72           C  
ATOM   3045  CB  LYS A 195      51.038  -1.073 -45.018  1.00 53.72           C  
ATOM   3046  HB2 LYS A 195      50.239  -1.686 -44.600  1.00 53.72           H  
ATOM   3047  HB3 LYS A 195      51.824  -1.740 -45.370  1.00 53.72           H  
ATOM   3048  O   LYS A 195      50.345  -2.434 -47.289  1.00 53.72           O  
ATOM   3049  CG  LYS A 195      51.636  -0.194 -43.910  1.00 53.72           C  
ATOM   3050  HG2 LYS A 195      50.836   0.393 -43.459  1.00 53.72           H  
ATOM   3051  HG3 LYS A 195      52.372   0.491 -44.332  1.00 53.72           H  
ATOM   3052  CD  LYS A 195      52.290  -1.066 -42.821  1.00 53.72           C  
ATOM   3053  HD2 LYS A 195      52.395  -0.477 -41.910  1.00 53.72           H  
ATOM   3054  HD3 LYS A 195      51.616  -1.890 -42.590  1.00 53.72           H  
ATOM   3055  CE  LYS A 195      53.657  -1.644 -43.224  1.00 53.72           C  
ATOM   3056  HE2 LYS A 195      53.614  -1.960 -44.266  1.00 53.72           H  
ATOM   3057  HE3 LYS A 195      53.836  -2.531 -42.615  1.00 53.72           H  
ATOM   3058  NZ  LYS A 195      54.749  -0.662 -43.009  1.00 53.72           N  
ATOM   3059  HZ1 LYS A 195      54.794  -0.396 -42.036  1.00 53.72           H  
ATOM   3060  HZ2 LYS A 195      54.568   0.169 -43.554  1.00 53.72           H  
ATOM   3061  HZ3 LYS A 195      55.638  -1.050 -43.289  1.00 53.72           H  
ATOM   3062  N   THR A 196      49.871  -0.667 -48.583  1.00 47.89           N  
ATOM   3063  H   THR A 196      49.611   0.308 -48.634  1.00 47.89           H  
ATOM   3064  CA  THR A 196      49.959  -1.423 -49.837  1.00 47.89           C  
ATOM   3065  HA  THR A 196      50.425  -2.385 -49.624  1.00 47.89           H  
ATOM   3066  C   THR A 196      50.906  -0.750 -50.835  1.00 47.89           C  
ATOM   3067  CB  THR A 196      48.596  -1.855 -50.395  1.00 47.89           C  
ATOM   3068  HB  THR A 196      48.253  -2.706 -49.807  1.00 47.89           H  
ATOM   3069  O   THR A 196      50.569   0.161 -51.575  1.00 47.89           O  
ATOM   3070  CG2 THR A 196      47.496  -0.812 -50.361  1.00 47.89           C  
ATOM   3071 HG21 THR A 196      47.231  -0.590 -49.327  1.00 47.89           H  
ATOM   3072 HG22 THR A 196      47.824   0.106 -50.850  1.00 47.89           H  
ATOM   3073 HG23 THR A 196      46.606  -1.188 -50.867  1.00 47.89           H  
ATOM   3074  OG1 THR A 196      48.757  -2.286 -51.722  1.00 47.89           O  
ATOM   3075  HG1 THR A 196      48.723  -1.493 -52.263  1.00 47.89           H  
ATOM   3076  N   LYS A 197      52.138  -1.274 -50.823  1.00 51.69           N  
ATOM   3077  H   LYS A 197      52.307  -1.849 -50.010  1.00 51.69           H  
ATOM   3078  CA  LYS A 197      52.921  -1.676 -52.002  1.00 51.69           C  
ATOM   3079  HA  LYS A 197      53.930  -1.887 -51.650  1.00 51.69           H  
ATOM   3080  C   LYS A 197      53.076  -0.650 -53.143  1.00 51.69           C  
ATOM   3081  CB  LYS A 197      52.347  -3.023 -52.487  1.00 51.69           C  
ATOM   3082  HB2 LYS A 197      52.105  -3.642 -51.623  1.00 51.69           H  
ATOM   3083  HB3 LYS A 197      51.424  -2.850 -53.040  1.00 51.69           H  
ATOM   3084  O   LYS A 197      52.358  -0.647 -54.130  1.00 51.69           O  
ATOM   3085  CG  LYS A 197      53.335  -3.806 -53.365  1.00 51.69           C  
ATOM   3086  HG2 LYS A 197      53.600  -3.215 -54.242  1.00 51.69           H  
ATOM   3087  HG3 LYS A 197      54.239  -4.003 -52.788  1.00 51.69           H  
ATOM   3088  CD  LYS A 197      52.729  -5.143 -53.826  1.00 51.69           C  
ATOM   3089  HD2 LYS A 197      52.347  -5.667 -52.950  1.00 51.69           H  
ATOM   3090  HD3 LYS A 197      51.897  -4.963 -54.507  1.00 51.69           H  
ATOM   3091  CE  LYS A 197      53.784  -6.049 -54.491  1.00 51.69           C  
ATOM   3092  HE2 LYS A 197      53.484  -7.089 -54.370  1.00 51.69           H  
ATOM   3093  HE3 LYS A 197      54.729  -5.923 -53.962  1.00 51.69           H  
ATOM   3094  NZ  LYS A 197      54.016  -5.784 -55.936  1.00 51.69           N  
ATOM   3095  HZ1 LYS A 197      53.327  -6.197 -56.548  1.00 51.69           H  
ATOM   3096  HZ2 LYS A 197      54.932  -6.122 -56.196  1.00 51.69           H  
ATOM   3097  HZ3 LYS A 197      54.062  -4.800 -56.160  1.00 51.69           H  
ATOM   3098  N   ARG A 198      54.175   0.100 -53.053  1.00 62.13           N  
ATOM   3099  H   ARG A 198      54.664   0.032 -52.173  1.00 62.13           H  
ATOM   3100  CA  ARG A 198      54.853   0.841 -54.134  1.00 62.13           C  
ATOM   3101  HA  ARG A 198      54.102   1.213 -54.831  1.00 62.13           H  
ATOM   3102  C   ARG A 198      55.788  -0.056 -54.961  1.00 62.13           C  
ATOM   3103  CB  ARG A 198      55.596   2.052 -53.533  1.00 62.13           C  
ATOM   3104  HB2 ARG A 198      54.857   2.795 -53.236  1.00 62.13           H  
ATOM   3105  HB3 ARG A 198      56.229   2.505 -54.297  1.00 62.13           H  
ATOM   3106  O   ARG A 198      57.003   0.126 -54.929  1.00 62.13           O  
ATOM   3107  CG  ARG A 198      56.442   1.684 -52.296  1.00 62.13           C  
ATOM   3108  HG2 ARG A 198      55.766   1.419 -51.482  1.00 62.13           H  
ATOM   3109  HG3 ARG A 198      57.077   0.820 -52.494  1.00 62.13           H  
ATOM   3110  CD  ARG A 198      57.296   2.852 -51.801  1.00 62.13           C  
ATOM   3111  HD2 ARG A 198      56.850   3.792 -52.127  1.00 62.13           H  
ATOM   3112  HD3 ARG A 198      57.290   2.828 -50.711  1.00 62.13           H  
ATOM   3113  NE  ARG A 198      58.690   2.757 -52.269  1.00 62.13           N  
ATOM   3114  HE  ARG A 198      58.881   2.065 -52.980  1.00 62.13           H  
ATOM   3115  NH1 ARG A 198      59.507   4.478 -50.994  1.00 62.13           N  
ATOM   3116 HH11 ARG A 198      58.560   4.698 -50.719  1.00 62.13           H  
ATOM   3117 HH12 ARG A 198      60.276   5.068 -50.710  1.00 62.13           H  
ATOM   3118  NH2 ARG A 198      60.906   3.284 -52.258  1.00 62.13           N  
ATOM   3119 HH21 ARG A 198      61.072   2.557 -52.940  1.00 62.13           H  
ATOM   3120 HH22 ARG A 198      61.671   3.872 -51.960  1.00 62.13           H  
ATOM   3121  CZ  ARG A 198      59.692   3.502 -51.841  1.00 62.13           C  
ATOM   3122  N   GLU A 199      55.246  -1.033 -55.676  1.00 64.38           N  
ATOM   3123  H   GLU A 199      54.240  -1.121 -55.711  1.00 64.38           H  
ATOM   3124  CA  GLU A 199      56.047  -1.840 -56.605  1.00 64.38           C  
ATOM   3125  HA  GLU A 199      56.910  -1.267 -56.946  1.00 64.38           H  
ATOM   3126  C   GLU A 199      55.240  -2.220 -57.845  1.00 64.38           C  
ATOM   3127  CB  GLU A 199      56.588  -3.084 -55.886  1.00 64.38           C  
ATOM   3128  HB2 GLU A 199      55.749  -3.689 -55.541  1.00 64.38           H  
ATOM   3129  HB3 GLU A 199      57.149  -2.768 -55.006  1.00 64.38           H  
ATOM   3130  O   GLU A 199      54.456  -3.168 -57.768  1.00 64.38           O  
ATOM   3131  CG  GLU A 199      57.513  -3.926 -56.777  1.00 64.38           C  
ATOM   3132  HG2 GLU A 199      58.407  -3.349 -57.013  1.00 64.38           H  
ATOM   3133  HG3 GLU A 199      57.013  -4.185 -57.710  1.00 64.38           H  
ATOM   3134  CD  GLU A 199      57.873  -5.208 -56.032  1.00 64.38           C  
ATOM   3135  OE1 GLU A 199      56.958  -6.068 -55.930  1.00 64.38           O  
ATOM   3136  OE2 GLU A 199      58.990  -5.260 -55.471  1.00 64.38           O  
ATOM   3137  N   GLU A 200      55.460  -1.448 -58.917  1.00 60.99           N  
ATOM   3138  H   GLU A 200      55.884  -0.549 -58.737  1.00 60.99           H  
ATOM   3139  CA  GLU A 200      55.469  -1.784 -60.359  1.00 60.99           C  
ATOM   3140  HA  GLU A 200      56.235  -2.531 -60.567  1.00 60.99           H  
ATOM   3141  C   GLU A 200      55.831  -0.456 -61.080  1.00 60.99           C  
ATOM   3142  CB  GLU A 200      54.095  -2.335 -60.796  1.00 60.99           C  
ATOM   3143  HB2 GLU A 200      53.759  -3.077 -60.072  1.00 60.99           H  
ATOM   3144  HB3 GLU A 200      53.353  -1.537 -60.820  1.00 60.99           H  
ATOM   3145  O   GLU A 200      55.098   0.517 -60.945  1.00 60.99           O  
ATOM   3146  CG  GLU A 200      54.144  -3.049 -62.149  1.00 60.99           C  
ATOM   3147  HG2 GLU A 200      54.177  -2.303 -62.944  1.00 60.99           H  
ATOM   3148  HG3 GLU A 200      55.047  -3.656 -62.204  1.00 60.99           H  
ATOM   3149  CD  GLU A 200      52.913  -3.952 -62.316  1.00 60.99           C  
ATOM   3150  OE1 GLU A 200      51.879  -3.459 -62.821  1.00 60.99           O  
ATOM   3151  OE2 GLU A 200      52.989  -5.127 -61.879  1.00 60.99           O  
ATOM   3152  N   VAL A 201      57.087  -0.166 -61.456  1.00 51.33           N  
ATOM   3153  H   VAL A 201      57.229   0.821 -61.298  1.00 51.33           H  
ATOM   3154  CA  VAL A 201      57.786  -0.548 -62.704  1.00 51.33           C  
ATOM   3155  HA  VAL A 201      58.534   0.226 -62.874  1.00 51.33           H  
ATOM   3156  C   VAL A 201      56.896  -0.447 -63.946  1.00 51.33           C  
ATOM   3157  CB  VAL A 201      58.601  -1.861 -62.612  1.00 51.33           C  
ATOM   3158  HB  VAL A 201      58.007  -2.628 -62.117  1.00 51.33           H  
ATOM   3159  O   VAL A 201      56.240  -1.414 -64.309  1.00 51.33           O  
ATOM   3160  CG1 VAL A 201      59.091  -2.413 -63.961  1.00 51.33           C  
ATOM   3161 HG11 VAL A 201      59.790  -3.235 -63.806  1.00 51.33           H  
ATOM   3162 HG12 VAL A 201      58.253  -2.804 -64.539  1.00 51.33           H  
ATOM   3163 HG13 VAL A 201      59.575  -1.625 -64.538  1.00 51.33           H  
ATOM   3164  CG2 VAL A 201      59.876  -1.601 -61.788  1.00 51.33           C  
ATOM   3165 HG21 VAL A 201      59.604  -1.219 -60.804  1.00 51.33           H  
ATOM   3166 HG22 VAL A 201      60.510  -0.875 -62.297  1.00 51.33           H  
ATOM   3167 HG23 VAL A 201      60.426  -2.533 -61.658  1.00 51.33           H  
ATOM   3168  N   ASP A 202      56.931   0.724 -64.585  1.00 40.77           N  
ATOM   3169  H   ASP A 202      57.175   1.555 -64.066  1.00 40.77           H  
ATOM   3170  CA  ASP A 202      57.280   0.890 -66.007  1.00 40.77           C  
ATOM   3171  HA  ASP A 202      58.004   0.124 -66.284  1.00 40.77           H  
ATOM   3172  C   ASP A 202      57.981   2.251 -66.187  1.00 40.77           C  
ATOM   3173  CB  ASP A 202      56.059   0.715 -66.934  1.00 40.77           C  
ATOM   3174  HB2 ASP A 202      55.426   1.600 -66.869  1.00 40.77           H  
ATOM   3175  HB3 ASP A 202      55.468  -0.133 -66.587  1.00 40.77           H  
ATOM   3176  O   ASP A 202      57.480   3.248 -65.610  1.00 40.77           O  
ATOM   3177  CG  ASP A 202      56.448   0.444 -68.405  1.00 40.77           C  
ATOM   3178  OD1 ASP A 202      56.154   1.304 -69.271  1.00 40.77           O  
ATOM   3179  OD2 ASP A 202      56.968  -0.665 -68.688  1.00 40.77           O  
ATOM   3180  OXT ASP A 202      59.114   2.241 -66.716  1.00 40.77           O  
TER    3181      ASP A 202                                                       
END   
