# Supplementary material for: A glutamine-based single α-helix scaffold to target globular proteins
Source: Nat Commun. 2022 Nov 18;13:7073. doi: 10.1038/s41467-022-34793-6 (PMC9674830; doi:10.1038/s41467-022-34793-6)
Supplement: Supplementary file 7 — Supplementary Data 4 [file 41467_2022_34793_MOESM7_ESM.zip › ColabFold_p37n/p37n_no_MSAs/Q7MAC6.pdb]

ATOM      1  N   MET A   1      10.259 -10.065   8.001  1.00 90.79           N  
ATOM      2  H   MET A   1      10.161 -10.897   7.437  1.00 90.79           H  
ATOM      3  H2  MET A   1      10.852  -9.407   7.515  1.00 90.79           H  
ATOM      4  H3  MET A   1      10.660 -10.302   8.897  1.00 90.79           H  
ATOM      5  CA  MET A   1       8.936  -9.449   8.195  1.00 90.79           C  
ATOM      6  HA  MET A   1       8.246 -10.162   8.647  1.00 90.79           H  
ATOM      7  C   MET A   1       8.395  -9.061   6.834  1.00 90.79           C  
ATOM      8  CB  MET A   1       9.064  -8.247   9.126  1.00 90.79           C  
ATOM      9  HB2 MET A   1       9.647  -8.536  10.000  1.00 90.79           H  
ATOM     10  HB3 MET A   1       9.583  -7.442   8.606  1.00 90.79           H  
ATOM     11  O   MET A   1       9.183  -8.593   6.005  1.00 90.79           O  
ATOM     12  CG  MET A   1       7.691  -7.788   9.607  1.00 90.79           C  
ATOM     13  HG2 MET A   1       7.132  -7.370   8.770  1.00 90.79           H  
ATOM     14  HG3 MET A   1       7.153  -8.654   9.994  1.00 90.79           H  
ATOM     15  SD  MET A   1       7.744  -6.580  10.940  1.00 90.79           S  
ATOM     16  CE  MET A   1       8.836  -5.399  10.161  1.00 90.79           C  
ATOM     17  HE1 MET A   1       8.596  -4.416  10.564  1.00 90.79           H  
ATOM     18  HE2 MET A   1       9.869  -5.656  10.395  1.00 90.79           H  
ATOM     19  HE3 MET A   1       8.693  -5.418   9.080  1.00 90.79           H  
ATOM     20  N   LYS A   2       7.117  -9.332   6.569  1.00 96.30           N  
ATOM     21  H   LYS A   2       6.526  -9.688   7.307  1.00 96.30           H  
ATOM     22  CA  LYS A   2       6.484  -8.979   5.288  1.00 96.30           C  
ATOM     23  HA  LYS A   2       7.074  -9.386   4.467  1.00 96.30           H  
ATOM     24  C   LYS A   2       6.422  -7.451   5.127  1.00 96.30           C  
ATOM     25  CB  LYS A   2       5.077  -9.586   5.208  1.00 96.30           C  
ATOM     26  HB2 LYS A   2       4.590  -9.226   4.302  1.00 96.30           H  
ATOM     27  HB3 LYS A   2       4.491  -9.250   6.064  1.00 96.30           H  
ATOM     28  O   LYS A   2       6.253  -6.753   6.129  1.00 96.30           O  
ATOM     29  CG  LYS A   2       5.098 -11.119   5.176  1.00 96.30           C  
ATOM     30  HG2 LYS A   2       5.633 -11.451   4.286  1.00 96.30           H  
ATOM     31  HG3 LYS A   2       5.598 -11.509   6.062  1.00 96.30           H  
ATOM     32  CD  LYS A   2       3.663 -11.648   5.140  1.00 96.30           C  
ATOM     33  HD2 LYS A   2       3.157 -11.383   6.069  1.00 96.30           H  
ATOM     34  HD3 LYS A   2       3.135 -11.184   4.307  1.00 96.30           H  
ATOM     35  CE  LYS A   2       3.659 -13.165   4.957  1.00 96.30           C  
ATOM     36  HE2 LYS A   2       4.219 -13.403   4.052  1.00 96.30           H  
ATOM     37  HE3 LYS A   2       4.161 -13.627   5.806  1.00 96.30           H  
ATOM     38  NZ  LYS A   2       2.268 -13.655   4.836  1.00 96.30           N  
ATOM     39  HZ1 LYS A   2       1.740 -13.419   5.664  1.00 96.30           H  
ATOM     40  HZ2 LYS A   2       2.251 -14.653   4.681  1.00 96.30           H  
ATOM     41  HZ3 LYS A   2       1.826 -13.203   4.048  1.00 96.30           H  
ATOM     42  N   PRO A   3       6.589  -6.897   3.913  1.00 98.62           N  
ATOM     43  CA  PRO A   3       6.350  -5.481   3.697  1.00 98.62           C  
ATOM     44  HA  PRO A   3       6.826  -4.887   4.477  1.00 98.62           H  
ATOM     45  C   PRO A   3       4.841  -5.206   3.711  1.00 98.62           C  
ATOM     46  CB  PRO A   3       7.010  -5.167   2.354  1.00 98.62           C  
ATOM     47  HB2 PRO A   3       6.543  -4.320   1.852  1.00 98.62           H  
ATOM     48  HB3 PRO A   3       8.075  -4.991   2.502  1.00 98.62           H  
ATOM     49  O   PRO A   3       4.028  -6.073   3.384  1.00 98.62           O  
ATOM     50  CG  PRO A   3       6.841  -6.465   1.569  1.00 98.62           C  
ATOM     51  HG2 PRO A   3       5.875  -6.456   1.066  1.00 98.62           H  
ATOM     52  HG3 PRO A   3       7.645  -6.605   0.846  1.00 98.62           H  
ATOM     53  CD  PRO A   3       6.851  -7.560   2.639  1.00 98.62           C  
ATOM     54  HD2 PRO A   3       7.833  -8.033   2.656  1.00 98.62           H  
ATOM     55  HD3 PRO A   3       6.094  -8.312   2.419  1.00 98.62           H  
ATOM     56  N   LEU A   4       4.470  -3.980   4.064  1.00 98.90           N  
ATOM     57  H   LEU A   4       5.197  -3.308   4.266  1.00 98.90           H  
ATOM     58  CA  LEU A   4       3.116  -3.468   3.890  1.00 98.90           C  
ATOM     59  HA  LEU A   4       2.399  -4.286   3.945  1.00 98.90           H  
ATOM     60  C   LEU A   4       3.017  -2.845   2.500  1.00 98.90           C  
ATOM     61  CB  LEU A   4       2.802  -2.444   4.995  1.00 98.90           C  
ATOM     62  HB2 LEU A   4       3.557  -1.658   4.962  1.00 98.90           H  
ATOM     63  HB3 LEU A   4       1.836  -1.987   4.780  1.00 98.90           H  
ATOM     64  O   LEU A   4       3.782  -1.934   2.185  1.00 98.90           O  
ATOM     65  CG  LEU A   4       2.767  -3.034   6.417  1.00 98.90           C  
ATOM     66  HG  LEU A   4       3.718  -3.516   6.645  1.00 98.90           H  
ATOM     67  CD1 LEU A   4       2.547  -1.908   7.427  1.00 98.90           C  
ATOM     68 HD11 LEU A   4       3.373  -1.198   7.366  1.00 98.90           H  
ATOM     69 HD12 LEU A   4       1.611  -1.392   7.216  1.00 98.90           H  
ATOM     70 HD13 LEU A   4       2.518  -2.321   8.436  1.00 98.90           H  
ATOM     71  CD2 LEU A   4       1.639  -4.051   6.572  1.00 98.90           C  
ATOM     72 HD21 LEU A   4       1.566  -4.379   7.609  1.00 98.90           H  
ATOM     73 HD22 LEU A   4       0.695  -3.610   6.252  1.00 98.90           H  
ATOM     74 HD23 LEU A   4       1.853  -4.924   5.956  1.00 98.90           H  
ATOM     75  N   PHE A   5       2.080  -3.304   1.675  1.00 98.89           N  
ATOM     76  H   PHE A   5       1.478  -4.050   1.995  1.00 98.89           H  
ATOM     77  CA  PHE A   5       1.823  -2.707   0.365  1.00 98.89           C  
ATOM     78  HA  PHE A   5       2.663  -2.068   0.092  1.00 98.89           H  
ATOM     79  C   PHE A   5       0.571  -1.837   0.430  1.00 98.89           C  
ATOM     80  CB  PHE A   5       1.739  -3.792  -0.712  1.00 98.89           C  
ATOM     81  HB2 PHE A   5       0.767  -4.285  -0.680  1.00 98.89           H  
ATOM     82  HB3 PHE A   5       2.498  -4.544  -0.498  1.00 98.89           H  
ATOM     83  O   PHE A   5      -0.537  -2.347   0.574  1.00 98.89           O  
ATOM     84  CG  PHE A   5       2.007  -3.265  -2.104  1.00 98.89           C  
ATOM     85  CD1 PHE A   5       1.017  -2.542  -2.795  1.00 98.89           C  
ATOM     86  HD1 PHE A   5       0.057  -2.366  -2.333  1.00 98.89           H  
ATOM     87  CD2 PHE A   5       3.260  -3.492  -2.704  1.00 98.89           C  
ATOM     88  HD2 PHE A   5       4.023  -4.046  -2.178  1.00 98.89           H  
ATOM     89  CE1 PHE A   5       1.281  -2.054  -4.087  1.00 98.89           C  
ATOM     90  HE1 PHE A   5       0.520  -1.499  -4.617  1.00 98.89           H  
ATOM     91  CE2 PHE A   5       3.519  -3.014  -3.998  1.00 98.89           C  
ATOM     92  HE2 PHE A   5       4.475  -3.204  -4.463  1.00 98.89           H  
ATOM     93  CZ  PHE A   5       2.529  -2.296  -4.688  1.00 98.89           C  
ATOM     94  HZ  PHE A   5       2.734  -1.939  -5.687  1.00 98.89           H  
ATOM     95  N   ILE A   6       0.734  -0.521   0.341  1.00 98.88           N  
ATOM     96  H   ILE A   6       1.663  -0.175   0.151  1.00 98.88           H  
ATOM     97  CA  ILE A   6      -0.354   0.448   0.432  1.00 98.88           C  
ATOM     98  HA  ILE A   6      -1.144   0.028   1.054  1.00 98.88           H  
ATOM     99  C   ILE A   6      -0.920   0.649  -0.971  1.00 98.88           C  
ATOM    100  CB  ILE A   6       0.085   1.775   1.098  1.00 98.88           C  
ATOM    101  HB  ILE A   6       0.868   2.241   0.501  1.00 98.88           H  
ATOM    102  O   ILE A   6      -0.295   1.265  -1.838  1.00 98.88           O  
ATOM    103  CG1 ILE A   6       0.602   1.619   2.549  1.00 98.88           C  
ATOM    104 HG12 ILE A   6      -0.114   1.042   3.134  1.00 98.88           H  
ATOM    105 HG13 ILE A   6       0.666   2.611   2.995  1.00 98.88           H  
ATOM    106  CG2 ILE A   6      -1.118   2.739   1.144  1.00 98.88           C  
ATOM    107 HG21 ILE A   6      -1.938   2.293   1.707  1.00 98.88           H  
ATOM    108 HG22 ILE A   6      -0.826   3.674   1.622  1.00 98.88           H  
ATOM    109 HG23 ILE A   6      -1.458   2.977   0.136  1.00 98.88           H  
ATOM    110  CD1 ILE A   6       1.991   0.986   2.697  1.00 98.88           C  
ATOM    111 HD11 ILE A   6       2.693   1.447   2.002  1.00 98.88           H  
ATOM    112 HD12 ILE A   6       2.339   1.140   3.718  1.00 98.88           H  
ATOM    113 HD13 ILE A   6       1.943  -0.089   2.527  1.00 98.88           H  
ATOM    114  N   SER A   7      -2.129   0.144  -1.191  1.00 98.55           N  
ATOM    115  H   SER A   7      -2.596  -0.305  -0.416  1.00 98.55           H  
ATOM    116  CA  SER A   7      -2.896   0.360  -2.415  1.00 98.55           C  
ATOM    117  HA  SER A   7      -2.362   1.062  -3.056  1.00 98.55           H  
ATOM    118  C   SER A   7      -4.250   0.979  -2.086  1.00 98.55           C  
ATOM    119  CB  SER A   7      -3.034  -0.944  -3.199  1.00 98.55           C  
ATOM    120  HB2 SER A   7      -2.074  -1.461  -3.206  1.00 98.55           H  
ATOM    121  HB3 SER A   7      -3.781  -1.580  -2.726  1.00 98.55           H  
ATOM    122  O   SER A   7      -4.583   1.223  -0.931  1.00 98.55           O  
ATOM    123  OG  SER A   7      -3.407  -0.661  -4.539  1.00 98.55           O  
ATOM    124  HG  SER A   7      -3.348  -1.487  -5.025  1.00 98.55           H  
ATOM    125  N   ALA A   8      -5.039   1.285  -3.106  1.00 98.18           N  
ATOM    126  H   ALA A   8      -4.770   0.972  -4.028  1.00 98.18           H  
ATOM    127  CA  ALA A   8      -6.377   1.814  -2.925  1.00 98.18           C  
ATOM    128  HA  ALA A   8      -6.779   1.436  -1.985  1.00 98.18           H  
ATOM    129  C   ALA A   8      -7.308   1.347  -4.033  1.00 98.18           C  
ATOM    130  CB  ALA A   8      -6.315   3.342  -2.864  1.00 98.18           C  
ATOM    131  HB1 ALA A   8      -7.328   3.742  -2.807  1.00 98.18           H  
ATOM    132  HB2 ALA A   8      -5.784   3.638  -1.960  1.00 98.18           H  
ATOM    133  HB3 ALA A   8      -5.814   3.732  -3.751  1.00 98.18           H  
ATOM    134  O   ALA A   8      -6.866   0.859  -5.074  1.00 98.18           O  
ATOM    135  N   THR A   9      -8.599   1.594  -3.842  1.00 96.91           N  
ATOM    136  H   THR A   9      -8.906   1.953  -2.949  1.00 96.91           H  
ATOM    137  CA  THR A   9      -9.609   1.404  -4.889  1.00 96.91           C  
ATOM    138  HA  THR A   9      -9.557   0.375  -5.245  1.00 96.91           H  
ATOM    139  C   THR A   9      -9.400   2.308  -6.110  1.00 96.91           C  
ATOM    140  CB  THR A   9     -11.011   1.636  -4.323  1.00 96.91           C  
ATOM    141  HB  THR A   9     -11.714   1.619  -5.156  1.00 96.91           H  
ATOM    142  O   THR A   9      -9.961   2.049  -7.171  1.00 96.91           O  
ATOM    143  CG2 THR A   9     -11.379   0.541  -3.326  1.00 96.91           C  
ATOM    144 HG21 THR A   9     -10.588   0.419  -2.586  1.00 96.91           H  
ATOM    145 HG22 THR A   9     -11.493  -0.403  -3.860  1.00 96.91           H  
ATOM    146 HG23 THR A   9     -12.316   0.789  -2.828  1.00 96.91           H  
ATOM    147  OG1 THR A   9     -11.125   2.891  -3.689  1.00 96.91           O  
ATOM    148  HG1 THR A   9     -11.994   3.228  -3.919  1.00 96.91           H  
ATOM    149  N   GLY A  10      -8.560   3.346  -6.003  1.00 92.06           N  
ATOM    150  H   GLY A  10      -8.132   3.508  -5.103  1.00 92.06           H  
ATOM    151  CA  GLY A  10      -8.216   4.231  -7.113  1.00 92.06           C  
ATOM    152  HA2 GLY A  10      -9.133   4.700  -7.472  1.00 92.06           H  
ATOM    153  HA3 GLY A  10      -7.807   3.634  -7.928  1.00 92.06           H  
ATOM    154  C   GLY A  10      -7.211   5.334  -6.763  1.00 92.06           C  
ATOM    155  O   GLY A  10      -6.502   5.297  -5.751  1.00 92.06           O  
ATOM    156  N   THR A  11      -7.125   6.343  -7.629  1.00 90.93           N  
ATOM    157  H   THR A  11      -7.743   6.344  -8.427  1.00 90.93           H  
ATOM    158  CA  THR A  11      -6.373   7.589  -7.390  1.00 90.93           C  
ATOM    159  HA  THR A  11      -5.431   7.353  -6.895  1.00 90.93           H  
ATOM    160  C   THR A  11      -7.159   8.535  -6.480  1.00 90.93           C  
ATOM    161  CB  THR A  11      -6.049   8.295  -8.715  1.00 90.93           C  
ATOM    162  HB  THR A  11      -5.586   9.261  -8.512  1.00 90.93           H  
ATOM    163  O   THR A  11      -8.382   8.478  -6.448  1.00 90.93           O  
ATOM    164  CG2 THR A  11      -5.100   7.461  -9.576  1.00 90.93           C  
ATOM    165 HG21 THR A  11      -4.165   7.291  -9.043  1.00 90.93           H  
ATOM    166 HG22 THR A  11      -5.558   6.507  -9.840  1.00 90.93           H  
ATOM    167 HG23 THR A  11      -4.882   8.008 -10.493  1.00 90.93           H  
ATOM    168  OG1 THR A  11      -7.225   8.484  -9.464  1.00 90.93           O  
ATOM    169  HG1 THR A  11      -7.797   9.109  -9.013  1.00 90.93           H  
ATOM    170  N   GLY A  12      -6.476   9.405  -5.729  1.00 91.48           N  
ATOM    171  H   GLY A  12      -5.473   9.474  -5.829  1.00 91.48           H  
ATOM    172  CA  GLY A  12      -7.134  10.402  -4.866  1.00 91.48           C  
ATOM    173  HA2 GLY A  12      -7.902  10.919  -5.441  1.00 91.48           H  
ATOM    174  HA3 GLY A  12      -6.399  11.145  -4.555  1.00 91.48           H  
ATOM    175  C   GLY A  12      -7.805   9.855  -3.597  1.00 91.48           C  
ATOM    176  O   GLY A  12      -8.261  10.629  -2.772  1.00 91.48           O  
ATOM    177  N   VAL A  13      -7.809   8.536  -3.383  1.00 95.02           N  
ATOM    178  H   VAL A  13      -7.558   7.942  -4.160  1.00 95.02           H  
ATOM    179  CA  VAL A  13      -8.413   7.896  -2.196  1.00 95.02           C  
ATOM    180  HA  VAL A  13      -9.426   8.280  -2.070  1.00 95.02           H  
ATOM    181  C   VAL A  13      -7.657   8.221  -0.892  1.00 95.02           C  
ATOM    182  CB  VAL A  13      -8.505   6.376  -2.445  1.00 95.02           C  
ATOM    183  HB  VAL A  13      -7.497   6.003  -2.627  1.00 95.02           H  
ATOM    184  O   VAL A  13      -8.219   8.140   0.196  1.00 95.02           O  
ATOM    185  CG1 VAL A  13      -9.100   5.606  -1.269  1.00 95.02           C  
ATOM    186 HG11 VAL A  13     -10.027   6.077  -0.941  1.00 95.02           H  
ATOM    187 HG12 VAL A  13      -8.396   5.599  -0.437  1.00 95.02           H  
ATOM    188 HG13 VAL A  13      -9.305   4.573  -1.552  1.00 95.02           H  
ATOM    189  CG2 VAL A  13      -9.363   6.066  -3.681  1.00 95.02           C  
ATOM    190 HG21 VAL A  13     -10.366   6.470  -3.544  1.00 95.02           H  
ATOM    191 HG22 VAL A  13      -8.926   6.492  -4.584  1.00 95.02           H  
ATOM    192 HG23 VAL A  13      -9.440   4.987  -3.816  1.00 95.02           H  
ATOM    193  N   GLY A  14      -6.389   8.640  -0.995  1.00 95.89           N  
ATOM    194  H   GLY A  14      -6.059   8.850  -1.926  1.00 95.89           H  
ATOM    195  CA  GLY A  14      -5.541   9.019   0.144  1.00 95.89           C  
ATOM    196  HA2 GLY A  14      -4.982   9.913  -0.132  1.00 95.89           H  
ATOM    197  HA3 GLY A  14      -6.151   9.281   1.009  1.00 95.89           H  
ATOM    198  C   GLY A  14      -4.529   7.958   0.576  1.00 95.89           C  
ATOM    199  O   GLY A  14      -4.242   7.819   1.765  1.00 95.89           O  
ATOM    200  N   LYS A  15      -3.955   7.226  -0.392  1.00 97.21           N  
ATOM    201  H   LYS A  15      -4.257   7.389  -1.342  1.00 97.21           H  
ATOM    202  CA  LYS A  15      -2.816   6.322  -0.157  1.00 97.21           C  
ATOM    203  HA  LYS A  15      -3.113   5.526   0.526  1.00 97.21           H  
ATOM    204  C   LYS A  15      -1.658   7.049   0.517  1.00 97.21           C  
ATOM    205  CB  LYS A  15      -2.296   5.700  -1.455  1.00 97.21           C  
ATOM    206  HB2 LYS A  15      -1.355   5.196  -1.236  1.00 97.21           H  
ATOM    207  HB3 LYS A  15      -2.095   6.492  -2.175  1.00 97.21           H  
ATOM    208  O   LYS A  15      -1.267   6.625   1.590  1.00 97.21           O  
ATOM    209  CG  LYS A  15      -3.261   4.669  -2.040  1.00 97.21           C  
ATOM    210  HG2 LYS A  15      -3.481   3.918  -1.281  1.00 97.21           H  
ATOM    211  HG3 LYS A  15      -4.185   5.170  -2.329  1.00 97.21           H  
ATOM    212  CD  LYS A  15      -2.632   3.971  -3.254  1.00 97.21           C  
ATOM    213  HD2 LYS A  15      -1.679   3.533  -2.958  1.00 97.21           H  
ATOM    214  HD3 LYS A  15      -3.279   3.162  -3.593  1.00 97.21           H  
ATOM    215  CE  LYS A  15      -2.397   4.926  -4.423  1.00 97.21           C  
ATOM    216  HE2 LYS A  15      -1.781   4.410  -5.159  1.00 97.21           H  
ATOM    217  HE3 LYS A  15      -1.833   5.791  -4.071  1.00 97.21           H  
ATOM    218  NZ  LYS A  15      -3.687   5.327  -5.030  1.00 97.21           N  
ATOM    219  HZ1 LYS A  15      -4.090   4.524  -5.492  1.00 97.21           H  
ATOM    220  HZ2 LYS A  15      -3.561   6.062  -5.710  1.00 97.21           H  
ATOM    221  HZ3 LYS A  15      -4.357   5.608  -4.328  1.00 97.21           H  
ATOM    222  N   SER A  16      -1.197   8.169  -0.042  1.00 98.29           N  
ATOM    223  H   SER A  16      -1.461   8.411  -0.986  1.00 98.29           H  
ATOM    224  CA  SER A  16      -0.054   8.929   0.481  1.00 98.29           C  
ATOM    225  HA  SER A  16       0.815   8.271   0.504  1.00 98.29           H  
ATOM    226  C   SER A  16      -0.272   9.378   1.923  1.00 98.29           C  
ATOM    227  CB  SER A  16       0.294  10.113  -0.444  1.00 98.29           C  
ATOM    228  HB2 SER A  16      -0.165  11.027  -0.067  1.00 98.29           H  
ATOM    229  HB3 SER A  16       1.375  10.249  -0.452  1.00 98.29           H  
ATOM    230  O   SER A  16       0.588   9.169   2.776  1.00 98.29           O  
ATOM    231  OG  SER A  16      -0.168   9.895  -1.765  1.00 98.29           O  
ATOM    232  HG  SER A  16       0.332  10.466  -2.353  1.00 98.29           H  
ATOM    233  N   TYR A  17      -1.466   9.889   2.234  1.00 98.31           N  
ATOM    234  H   TYR A  17      -2.137  10.027   1.492  1.00 98.31           H  
ATOM    235  CA  TYR A  17      -1.848  10.234   3.605  1.00 98.31           C  
ATOM    236  HA  TYR A  17      -1.127  10.951   3.997  1.00 98.31           H  
ATOM    237  C   TYR A  17      -1.833   9.011   4.536  1.00 98.31           C  
ATOM    238  CB  TYR A  17      -3.230  10.893   3.576  1.00 98.31           C  
ATOM    239  HB2 TYR A  17      -3.948  10.200   3.137  1.00 98.31           H  
ATOM    240  HB3 TYR A  17      -3.186  11.770   2.931  1.00 98.31           H  
ATOM    241  O   TYR A  17      -1.253   9.063   5.620  1.00 98.31           O  
ATOM    242  CG  TYR A  17      -3.733  11.332   4.937  1.00 98.31           C  
ATOM    243  CD1 TYR A  17      -4.804  10.652   5.549  1.00 98.31           C  
ATOM    244  HD1 TYR A  17      -5.268   9.807   5.062  1.00 98.31           H  
ATOM    245  CD2 TYR A  17      -3.145  12.440   5.579  1.00 98.31           C  
ATOM    246  HD2 TYR A  17      -2.323  12.962   5.113  1.00 98.31           H  
ATOM    247  CE1 TYR A  17      -5.314  11.098   6.783  1.00 98.31           C  
ATOM    248  HE1 TYR A  17      -6.159  10.599   7.234  1.00 98.31           H  
ATOM    249  CE2 TYR A  17      -3.655  12.888   6.815  1.00 98.31           C  
ATOM    250  HE2 TYR A  17      -3.236  13.757   7.299  1.00 98.31           H  
ATOM    251  OH  TYR A  17      -5.257  12.665   8.595  1.00 98.31           O  
ATOM    252  HH  TYR A  17      -6.023  12.145   8.850  1.00 98.31           H  
ATOM    253  CZ  TYR A  17      -4.758  12.230   7.405  1.00 98.31           C  
ATOM    254  N   THR A  18      -2.395   7.884   4.088  1.00 98.72           N  
ATOM    255  H   THR A  18      -2.824   7.894   3.173  1.00 98.72           H  
ATOM    256  CA  THR A  18      -2.380   6.618   4.838  1.00 98.72           C  
ATOM    257  HA  THR A  18      -2.834   6.785   5.815  1.00 98.72           H  
ATOM    258  C   THR A  18      -0.955   6.122   5.083  1.00 98.72           C  
ATOM    259  CB  THR A  18      -3.192   5.529   4.120  1.00 98.72           C  
ATOM    260  HB  THR A  18      -2.730   5.293   3.161  1.00 98.72           H  
ATOM    261  O   THR A  18      -0.612   5.789   6.216  1.00 98.72           O  
ATOM    262  CG2 THR A  18      -3.266   4.247   4.950  1.00 98.72           C  
ATOM    263 HG21 THR A  18      -4.055   3.597   4.572  1.00 98.72           H  
ATOM    264 HG22 THR A  18      -3.477   4.486   5.992  1.00 98.72           H  
ATOM    265 HG23 THR A  18      -2.317   3.713   4.892  1.00 98.72           H  
ATOM    266  OG1 THR A  18      -4.508   5.973   3.878  1.00 98.72           O  
ATOM    267  HG1 THR A  18      -4.469   6.670   3.219  1.00 98.72           H  
ATOM    268  N   THR A  19      -0.098   6.132   4.058  1.00 98.85           N  
ATOM    269  H   THR A  19      -0.442   6.388   3.143  1.00 98.85           H  
ATOM    270  CA  THR A  19       1.317   5.756   4.149  1.00 98.85           C  
ATOM    271  HA  THR A  19       1.389   4.707   4.438  1.00 98.85           H  
ATOM    272  C   THR A  19       2.031   6.593   5.209  1.00 98.85           C  
ATOM    273  CB  THR A  19       2.031   5.940   2.795  1.00 98.85           C  
ATOM    274  HB  THR A  19       2.052   7.002   2.547  1.00 98.85           H  
ATOM    275  O   THR A  19       2.709   6.038   6.071  1.00 98.85           O  
ATOM    276  CG2 THR A  19       3.462   5.406   2.823  1.00 98.85           C  
ATOM    277 HG21 THR A  19       3.907   5.509   1.833  1.00 98.85           H  
ATOM    278 HG22 THR A  19       4.064   5.978   3.529  1.00 98.85           H  
ATOM    279 HG23 THR A  19       3.462   4.355   3.108  1.00 98.85           H  
ATOM    280  OG1 THR A  19       1.378   5.262   1.749  1.00 98.85           O  
ATOM    281  HG1 THR A  19       1.624   5.720   0.943  1.00 98.85           H  
ATOM    282  N   GLN A  20       1.842   7.918   5.207  1.00 98.78           N  
ATOM    283  H   GLN A  20       1.276   8.326   4.478  1.00 98.78           H  
ATOM    284  CA  GLN A  20       2.471   8.810   6.186  1.00 98.78           C  
ATOM    285  HA  GLN A  20       3.543   8.613   6.197  1.00 98.78           H  
ATOM    286  C   GLN A  20       1.963   8.586   7.617  1.00 98.78           C  
ATOM    287  CB  GLN A  20       2.250  10.271   5.776  1.00 98.78           C  
ATOM    288  HB2 GLN A  20       1.193  10.446   5.576  1.00 98.78           H  
ATOM    289  HB3 GLN A  20       2.540  10.907   6.612  1.00 98.78           H  
ATOM    290  O   GLN A  20       2.764   8.579   8.556  1.00 98.78           O  
ATOM    291  CG  GLN A  20       3.080  10.677   4.549  1.00 98.78           C  
ATOM    292  HG2 GLN A  20       4.096  10.295   4.645  1.00 98.78           H  
ATOM    293  HG3 GLN A  20       2.652  10.250   3.642  1.00 98.78           H  
ATOM    294  CD  GLN A  20       3.129  12.190   4.394  1.00 98.78           C  
ATOM    295  NE2 GLN A  20       4.277  12.760   4.110  1.00 98.78           N  
ATOM    296 HE21 GLN A  20       4.254  13.757   3.953  1.00 98.78           H  
ATOM    297 HE22 GLN A  20       5.092  12.214   3.871  1.00 98.78           H  
ATOM    298  OE1 GLN A  20       2.153  12.899   4.581  1.00 98.78           O  
ATOM    299  N   LYS A  21       0.654   8.364   7.799  1.00 98.74           N  
ATOM    300  H   LYS A  21       0.048   8.410   6.993  1.00 98.74           H  
ATOM    301  CA  LYS A  21       0.062   8.056   9.112  1.00 98.74           C  
ATOM    302  HA  LYS A  21       0.352   8.827   9.826  1.00 98.74           H  
ATOM    303  C   LYS A  21       0.593   6.749   9.684  1.00 98.74           C  
ATOM    304  CB  LYS A  21      -1.468   7.989   8.991  1.00 98.74           C  
ATOM    305  HB2 LYS A  21      -1.886   7.506   9.875  1.00 98.74           H  
ATOM    306  HB3 LYS A  21      -1.734   7.382   8.126  1.00 98.74           H  
ATOM    307  O   LYS A  21       0.976   6.708  10.853  1.00 98.74           O  
ATOM    308  CG  LYS A  21      -2.109   9.371   8.840  1.00 98.74           C  
ATOM    309  HG2 LYS A  21      -3.146   9.234   8.533  1.00 98.74           H  
ATOM    310  HG3 LYS A  21      -1.594   9.941   8.066  1.00 98.74           H  
ATOM    311  CD  LYS A  21      -2.087  10.155  10.158  1.00 98.74           C  
ATOM    312  HD2 LYS A  21      -1.069  10.299  10.519  1.00 98.74           H  
ATOM    313  HD3 LYS A  21      -2.665   9.600  10.898  1.00 98.74           H  
ATOM    314  CE  LYS A  21      -2.724  11.512   9.893  1.00 98.74           C  
ATOM    315  HE2 LYS A  21      -1.946  12.253   9.706  1.00 98.74           H  
ATOM    316  HE3 LYS A  21      -3.311  11.411   8.979  1.00 98.74           H  
ATOM    317  NZ  LYS A  21      -3.637  11.929  10.976  1.00 98.74           N  
ATOM    318  HZ1 LYS A  21      -4.439  11.314  10.968  1.00 98.74           H  
ATOM    319  HZ2 LYS A  21      -4.044  12.828  10.761  1.00 98.74           H  
ATOM    320  HZ3 LYS A  21      -3.205  11.907  11.888  1.00 98.74           H  
ATOM    321  N   LEU A  22       0.673   5.709   8.857  1.00 98.86           N  
ATOM    322  H   LEU A  22       0.323   5.816   7.915  1.00 98.86           H  
ATOM    323  CA  LEU A  22       1.246   4.427   9.253  1.00 98.86           C  
ATOM    324  HA  LEU A  22       0.782   4.102  10.185  1.00 98.86           H  
ATOM    325  C   LEU A  22       2.741   4.552   9.547  1.00 98.86           C  
ATOM    326  CB  LEU A  22       0.973   3.377   8.166  1.00 98.86           C  
ATOM    327  HB2 LEU A  22       1.556   2.484   8.395  1.00 98.86           H  
ATOM    328  HB3 LEU A  22       1.317   3.765   7.207  1.00 98.86           H  
ATOM    329  O   LEU A  22       3.186   4.043  10.570  1.00 98.86           O  
ATOM    330  CG  LEU A  22      -0.504   2.966   8.041  1.00 98.86           C  
ATOM    331  HG  LEU A  22      -1.121   3.837   7.821  1.00 98.86           H  
ATOM    332  CD1 LEU A  22      -0.644   1.969   6.890  1.00 98.86           C  
ATOM    333 HD11 LEU A  22      -0.293   2.425   5.965  1.00 98.86           H  
ATOM    334 HD12 LEU A  22      -0.063   1.071   7.098  1.00 98.86           H  
ATOM    335 HD13 LEU A  22      -1.695   1.702   6.776  1.00 98.86           H  
ATOM    336  CD2 LEU A  22      -1.032   2.311   9.318  1.00 98.86           C  
ATOM    337 HD21 LEU A  22      -2.020   1.887   9.137  1.00 98.86           H  
ATOM    338 HD22 LEU A  22      -0.355   1.523   9.646  1.00 98.86           H  
ATOM    339 HD23 LEU A  22      -1.128   3.049  10.114  1.00 98.86           H  
ATOM    340  N   LEU A  23       3.506   5.282   8.726  1.00 98.81           N  
ATOM    341  H   LEU A  23       3.093   5.640   7.877  1.00 98.81           H  
ATOM    342  CA  LEU A  23       4.928   5.543   8.971  1.00 98.81           C  
ATOM    343  HA  LEU A  23       5.448   4.585   8.971  1.00 98.81           H  
ATOM    344  C   LEU A  23       5.148   6.188  10.351  1.00 98.81           C  
ATOM    345  CB  LEU A  23       5.481   6.424   7.828  1.00 98.81           C  
ATOM    346  HB2 LEU A  23       5.343   5.904   6.880  1.00 98.81           H  
ATOM    347  HB3 LEU A  23       4.898   7.343   7.788  1.00 98.81           H  
ATOM    348  O   LEU A  23       5.982   5.723  11.128  1.00 98.81           O  
ATOM    349  CG  LEU A  23       6.967   6.807   7.971  1.00 98.81           C  
ATOM    350  HG  LEU A  23       7.132   7.270   8.943  1.00 98.81           H  
ATOM    351  CD1 LEU A  23       7.879   5.597   7.828  1.00 98.81           C  
ATOM    352 HD11 LEU A  23       7.567   4.843   8.551  1.00 98.81           H  
ATOM    353 HD12 LEU A  23       8.913   5.878   8.027  1.00 98.81           H  
ATOM    354 HD13 LEU A  23       7.805   5.171   6.827  1.00 98.81           H  
ATOM    355  CD2 LEU A  23       7.380   7.806   6.898  1.00 98.81           C  
ATOM    356 HD21 LEU A  23       7.368   7.339   5.913  1.00 98.81           H  
ATOM    357 HD22 LEU A  23       8.380   8.184   7.114  1.00 98.81           H  
ATOM    358 HD23 LEU A  23       6.680   8.642   6.891  1.00 98.81           H  
ATOM    359  N   GLN A  24       4.371   7.225  10.679  1.00 98.75           N  
ATOM    360  H   GLN A  24       3.700   7.550   9.998  1.00 98.75           H  
ATOM    361  CA  GLN A  24       4.430   7.897  11.981  1.00 98.75           C  
ATOM    362  HA  GLN A  24       5.456   8.210  12.174  1.00 98.75           H  
ATOM    363  C   GLN A  24       4.021   6.975  13.132  1.00 98.75           C  
ATOM    364  CB  GLN A  24       3.519   9.132  11.974  1.00 98.75           C  
ATOM    365  HB2 GLN A  24       2.555   8.865  11.539  1.00 98.75           H  
ATOM    366  HB3 GLN A  24       3.352   9.464  12.998  1.00 98.75           H  
ATOM    367  O   GLN A  24       4.735   6.902  14.130  1.00 98.75           O  
ATOM    368  CG  GLN A  24       4.143  10.291  11.193  1.00 98.75           C  
ATOM    369  HG2 GLN A  24       4.449   9.935  10.209  1.00 98.75           H  
ATOM    370  HG3 GLN A  24       5.030  10.631  11.727  1.00 98.75           H  
ATOM    371  CD  GLN A  24       3.197  11.474  11.006  1.00 98.75           C  
ATOM    372  NE2 GLN A  24       3.715  12.647  10.715  1.00 98.75           N  
ATOM    373 HE21 GLN A  24       4.692  12.711  10.470  1.00 98.75           H  
ATOM    374 HE22 GLN A  24       3.029  13.354  10.492  1.00 98.75           H  
ATOM    375  OE1 GLN A  24       1.985  11.400  11.106  1.00 98.75           O  
ATOM    376  N   SER A  25       2.895   6.271  13.002  1.00 98.77           N  
ATOM    377  H   SER A  25       2.350   6.375  12.158  1.00 98.77           H  
ATOM    378  CA  SER A  25       2.369   5.412  14.068  1.00 98.77           C  
ATOM    379  HA  SER A  25       2.305   5.999  14.984  1.00 98.77           H  
ATOM    380  C   SER A  25       3.283   4.215  14.346  1.00 98.77           C  
ATOM    381  CB  SER A  25       0.960   4.955  13.696  1.00 98.77           C  
ATOM    382  HB2 SER A  25       0.345   5.831  13.490  1.00 98.77           H  
ATOM    383  HB3 SER A  25       0.999   4.335  12.800  1.00 98.77           H  
ATOM    384  O   SER A  25       3.592   3.926  15.502  1.00 98.77           O  
ATOM    385  OG  SER A  25       0.384   4.223  14.759  1.00 98.77           O  
ATOM    386  HG  SER A  25       0.353   4.777  15.543  1.00 98.77           H  
ATOM    387  N   LEU A  26       3.814   3.573  13.300  1.00 98.73           N  
ATOM    388  H   LEU A  26       3.529   3.844  12.370  1.00 98.73           H  
ATOM    389  CA  LEU A  26       4.808   2.508  13.434  1.00 98.73           C  
ATOM    390  HA  LEU A  26       4.393   1.718  14.060  1.00 98.73           H  
ATOM    391  C   LEU A  26       6.068   3.025  14.132  1.00 98.73           C  
ATOM    392  CB  LEU A  26       5.139   1.934  12.045  1.00 98.73           C  
ATOM    393  HB2 LEU A  26       6.069   1.368  12.098  1.00 98.73           H  
ATOM    394  HB3 LEU A  26       5.297   2.765  11.357  1.00 98.73           H  
ATOM    395  O   LEU A  26       6.538   2.402  15.083  1.00 98.73           O  
ATOM    396  CG  LEU A  26       4.037   1.017  11.487  1.00 98.73           C  
ATOM    397  HG  LEU A  26       3.056   1.455  11.668  1.00 98.73           H  
ATOM    398  CD1 LEU A  26       4.219   0.841   9.982  1.00 98.73           C  
ATOM    399 HD11 LEU A  26       5.200   0.414   9.772  1.00 98.73           H  
ATOM    400 HD12 LEU A  26       3.440   0.184   9.594  1.00 98.73           H  
ATOM    401 HD13 LEU A  26       4.132   1.812   9.494  1.00 98.73           H  
ATOM    402  CD2 LEU A  26       4.101  -0.370  12.127  1.00 98.73           C  
ATOM    403 HD21 LEU A  26       5.056  -0.846  11.903  1.00 98.73           H  
ATOM    404 HD22 LEU A  26       3.293  -0.990  11.737  1.00 98.73           H  
ATOM    405 HD23 LEU A  26       3.986  -0.296  13.208  1.00 98.73           H  
ATOM    406  N   HIS A  27       6.581   4.192  13.740  1.00 98.61           N  
ATOM    407  H   HIS A  27       6.163   4.681  12.962  1.00 98.61           H  
ATOM    408  CA  HIS A  27       7.733   4.787  14.414  1.00 98.61           C  
ATOM    409  HA  HIS A  27       8.561   4.080  14.371  1.00 98.61           H  
ATOM    410  C   HIS A  27       7.462   5.074  15.901  1.00 98.61           C  
ATOM    411  CB  HIS A  27       8.143   6.055  13.669  1.00 98.61           C  
ATOM    412  HB2 HIS A  27       7.319   6.768  13.673  1.00 98.61           H  
ATOM    413  HB3 HIS A  27       8.365   5.802  12.632  1.00 98.61           H  
ATOM    414  O   HIS A  27       8.277   4.727  16.755  1.00 98.61           O  
ATOM    415  CG  HIS A  27       9.353   6.698  14.285  1.00 98.61           C  
ATOM    416  CD2 HIS A  27       9.420   7.952  14.823  1.00 98.61           C  
ATOM    417  HD2 HIS A  27       8.605   8.660  14.879  1.00 98.61           H  
ATOM    418  ND1 HIS A  27      10.579   6.104  14.479  1.00 98.61           N  
ATOM    419  HD1 HIS A  27      10.808   5.137  14.300  1.00 98.61           H  
ATOM    420  CE1 HIS A  27      11.378   7.003  15.077  1.00 98.61           C  
ATOM    421  HE1 HIS A  27      12.407   6.832  15.359  1.00 98.61           H  
ATOM    422  NE2 HIS A  27      10.709   8.142  15.319  1.00 98.61           N  
ATOM    423  N   GLN A  28       6.290   5.628  16.230  1.00 98.32           N  
ATOM    424  H   GLN A  28       5.655   5.880  15.487  1.00 98.32           H  
ATOM    425  CA  GLN A  28       5.861   5.868  17.615  1.00 98.32           C  
ATOM    426  HA  GLN A  28       6.604   6.489  18.115  1.00 98.32           H  
ATOM    427  C   GLN A  28       5.741   4.575  18.434  1.00 98.32           C  
ATOM    428  CB  GLN A  28       4.517   6.607  17.611  1.00 98.32           C  
ATOM    429  HB2 GLN A  28       4.083   6.573  18.611  1.00 98.32           H  
ATOM    430  HB3 GLN A  28       3.835   6.101  16.928  1.00 98.32           H  
ATOM    431  O   GLN A  28       5.996   4.594  19.635  1.00 98.32           O  
ATOM    432  CG  GLN A  28       4.669   8.079  17.206  1.00 98.32           C  
ATOM    433  HG2 GLN A  28       5.260   8.162  16.294  1.00 98.32           H  
ATOM    434  HG3 GLN A  28       5.201   8.607  17.998  1.00 98.32           H  
ATOM    435  CD  GLN A  28       3.329   8.769  16.969  1.00 98.32           C  
ATOM    436  NE2 GLN A  28       3.320  10.076  16.825  1.00 98.32           N  
ATOM    437 HE21 GLN A  28       2.403  10.481  16.703  1.00 98.32           H  
ATOM    438 HE22 GLN A  28       4.176  10.606  16.898  1.00 98.32           H  
ATOM    439  OE1 GLN A  28       2.267   8.176  16.896  1.00 98.32           O  
ATOM    440  N   SER A  29       5.439   3.443  17.792  1.00 97.69           N  
ATOM    441  H   SER A  29       5.148   3.513  16.827  1.00 97.69           H  
ATOM    442  CA  SER A  29       5.445   2.116  18.427  1.00 97.69           C  
ATOM    443  HA  SER A  29       5.005   2.236  19.418  1.00 97.69           H  
ATOM    444  C   SER A  29       6.852   1.531  18.664  1.00 97.69           C  
ATOM    445  CB  SER A  29       4.527   1.154  17.662  1.00 97.69           C  
ATOM    446  HB2 SER A  29       3.591   1.660  17.426  1.00 97.69           H  
ATOM    447  HB3 SER A  29       4.301   0.300  18.301  1.00 97.69           H  
ATOM    448  O   SER A  29       6.986   0.368  19.040  1.00 97.69           O  
ATOM    449  OG  SER A  29       5.112   0.673  16.469  1.00 97.69           O  
ATOM    450  HG  SER A  29       5.557   1.396  16.020  1.00 97.69           H  
ATOM    451  N   GLY A  30       7.914   2.317  18.446  1.00 97.45           N  
ATOM    452  H   GLY A  30       7.748   3.262  18.130  1.00 97.45           H  
ATOM    453  CA  GLY A  30       9.310   1.916  18.658  1.00 97.45           C  
ATOM    454  HA2 GLY A  30       9.899   2.813  18.851  1.00 97.45           H  
ATOM    455  HA3 GLY A  30       9.373   1.267  19.531  1.00 97.45           H  
ATOM    456  C   GLY A  30       9.946   1.187  17.472  1.00 97.45           C  
ATOM    457  O   GLY A  30      11.034   0.624  17.607  1.00 97.45           O  
ATOM    458  N   ARG A  31       9.282   1.184  16.313  1.00 97.96           N  
ATOM    459  H   ARG A  31       8.415   1.700  16.271  1.00 97.96           H  
ATOM    460  CA  ARG A  31       9.746   0.513  15.095  1.00 97.96           C  
ATOM    461  HA  ARG A  31      10.380  -0.327  15.377  1.00 97.96           H  
ATOM    462  C   ARG A  31      10.629   1.425  14.239  1.00 97.96           C  
ATOM    463  CB  ARG A  31       8.529  -0.036  14.332  1.00 97.96           C  
ATOM    464  HB2 ARG A  31       7.926   0.785  13.946  1.00 97.96           H  
ATOM    465  HB3 ARG A  31       8.889  -0.604  13.474  1.00 97.96           H  
ATOM    466  O   ARG A  31      10.741   2.629  14.483  1.00 97.96           O  
ATOM    467  CG  ARG A  31       7.650  -1.003  15.131  1.00 97.96           C  
ATOM    468  HG2 ARG A  31       7.379  -0.577  16.097  1.00 97.96           H  
ATOM    469  HG3 ARG A  31       6.739  -1.199  14.565  1.00 97.96           H  
ATOM    470  CD  ARG A  31       8.409  -2.310  15.337  1.00 97.96           C  
ATOM    471  HD2 ARG A  31       8.645  -2.725  14.357  1.00 97.96           H  
ATOM    472  HD3 ARG A  31       9.339  -2.117  15.872  1.00 97.96           H  
ATOM    473  NE  ARG A  31       7.623  -3.289  16.091  1.00 97.96           N  
ATOM    474  HE  ARG A  31       6.719  -2.999  16.435  1.00 97.96           H  
ATOM    475  NH1 ARG A  31       9.184  -4.951  15.885  1.00 97.96           N  
ATOM    476 HH11 ARG A  31       9.717  -4.354  15.269  1.00 97.96           H  
ATOM    477 HH12 ARG A  31       9.417  -5.934  15.896  1.00 97.96           H  
ATOM    478  NH2 ARG A  31       7.236  -5.361  16.929  1.00 97.96           N  
ATOM    479 HH21 ARG A  31       6.309  -5.063  17.198  1.00 97.96           H  
ATOM    480 HH22 ARG A  31       7.504  -6.330  17.016  1.00 97.96           H  
ATOM    481  CZ  ARG A  31       8.020  -4.527  16.303  1.00 97.96           C  
ATOM    482  N   LYS A  32      11.255   0.850  13.208  1.00 97.78           N  
ATOM    483  H   LYS A  32      11.016  -0.110  13.005  1.00 97.78           H  
ATOM    484  CA  LYS A  32      12.111   1.569  12.244  1.00 97.78           C  
ATOM    485  HA  LYS A  32      12.101   2.636  12.471  1.00 97.78           H  
ATOM    486  C   LYS A  32      11.557   1.450  10.823  1.00 97.78           C  
ATOM    487  CB  LYS A  32      13.563   1.090  12.352  1.00 97.78           C  
ATOM    488  HB2 LYS A  32      13.603   0.015  12.177  1.00 97.78           H  
ATOM    489  HB3 LYS A  32      14.154   1.589  11.585  1.00 97.78           H  
ATOM    490  O   LYS A  32      12.202   0.833   9.966  1.00 97.78           O  
ATOM    491  CG  LYS A  32      14.164   1.414  13.722  1.00 97.78           C  
ATOM    492  HG2 LYS A  32      13.609   0.895  14.503  1.00 97.78           H  
ATOM    493  HG3 LYS A  32      14.113   2.488  13.898  1.00 97.78           H  
ATOM    494  CD  LYS A  32      15.622   0.958  13.760  1.00 97.78           C  
ATOM    495  HD2 LYS A  32      15.667  -0.110  13.546  1.00 97.78           H  
ATOM    496  HD3 LYS A  32      16.190   1.502  13.005  1.00 97.78           H  
ATOM    497  CE  LYS A  32      16.195   1.234  15.149  1.00 97.78           C  
ATOM    498  HE2 LYS A  32      15.583   0.712  15.885  1.00 97.78           H  
ATOM    499  HE3 LYS A  32      16.117   2.302  15.349  1.00 97.78           H  
ATOM    500  NZ  LYS A  32      17.605   0.790  15.237  1.00 97.78           N  
ATOM    501  HZ1 LYS A  32      18.163   1.280  14.553  1.00 97.78           H  
ATOM    502  HZ2 LYS A  32      17.974   0.979  16.157  1.00 97.78           H  
ATOM    503  HZ3 LYS A  32      17.665  -0.202  15.055  1.00 97.78           H  
ATOM    504  N   PRO A  33      10.351   1.983  10.574  1.00 98.56           N  
ATOM    505  CA  PRO A  33       9.723   1.846   9.278  1.00 98.56           C  
ATOM    506  HA  PRO A  33       9.764   0.794   8.997  1.00 98.56           H  
ATOM    507  C   PRO A  33      10.436   2.687   8.213  1.00 98.56           C  
ATOM    508  CB  PRO A  33       8.270   2.265   9.488  1.00 98.56           C  
ATOM    509  HB2 PRO A  33       7.827   2.677   8.582  1.00 98.56           H  
ATOM    510  HB3 PRO A  33       7.689   1.411   9.836  1.00 98.56           H  
ATOM    511  O   PRO A  33      10.945   3.767   8.505  1.00 98.56           O  
ATOM    512  CG  PRO A  33       8.382   3.296  10.612  1.00 98.56           C  
ATOM    513  HG2 PRO A  33       8.732   4.256  10.231  1.00 98.56           H  
ATOM    514  HG3 PRO A  33       7.446   3.418  11.158  1.00 98.56           H  
ATOM    515  CD  PRO A  33       9.475   2.709  11.486  1.00 98.56           C  
ATOM    516  HD2 PRO A  33       9.020   2.011  12.190  1.00 98.56           H  
ATOM    517  HD3 PRO A  33      10.004   3.504  12.012  1.00 98.56           H  
ATOM    518  N   LEU A  34      10.424   2.213   6.969  1.00 98.51           N  
ATOM    519  H   LEU A  34       9.948   1.336   6.811  1.00 98.51           H  
ATOM    520  CA  LEU A  34      10.777   3.012   5.790  1.00 98.51           C  
ATOM    521  HA  LEU A  34      11.002   4.036   6.087  1.00 98.51           H  
ATOM    522  C   LEU A  34       9.575   3.066   4.855  1.00 98.51           C  
ATOM    523  CB  LEU A  34      11.994   2.421   5.058  1.00 98.51           C  
ATOM    524  HB2 LEU A  34      12.121   2.967   4.123  1.00 98.51           H  
ATOM    525  HB3 LEU A  34      11.777   1.383   4.805  1.00 98.51           H  
ATOM    526  O   LEU A  34       8.903   2.054   4.690  1.00 98.51           O  
ATOM    527  CG  LEU A  34      13.323   2.476   5.828  1.00 98.51           C  
ATOM    528  HG  LEU A  34      13.256   1.870   6.731  1.00 98.51           H  
ATOM    529  CD1 LEU A  34      14.434   1.912   4.937  1.00 98.51           C  
ATOM    530 HD11 LEU A  34      14.547   2.541   4.053  1.00 98.51           H  
ATOM    531 HD12 LEU A  34      14.180   0.899   4.626  1.00 98.51           H  
ATOM    532 HD13 LEU A  34      15.377   1.893   5.484  1.00 98.51           H  
ATOM    533  CD2 LEU A  34      13.710   3.903   6.202  1.00 98.51           C  
ATOM    534 HD21 LEU A  34      14.726   3.923   6.595  1.00 98.51           H  
ATOM    535 HD22 LEU A  34      13.669   4.552   5.328  1.00 98.51           H  
ATOM    536 HD23 LEU A  34      13.041   4.292   6.971  1.00 98.51           H  
ATOM    537  N   ALA A  35       9.318   4.212   4.228  1.00 98.57           N  
ATOM    538  H   ALA A  35       9.937   4.997   4.370  1.00 98.57           H  
ATOM    539  CA  ALA A  35       8.242   4.371   3.253  1.00 98.57           C  
ATOM    540  HA  ALA A  35       7.688   3.437   3.169  1.00 98.57           H  
ATOM    541  C   ALA A  35       8.802   4.692   1.868  1.00 98.57           C  
ATOM    542  CB  ALA A  35       7.255   5.436   3.735  1.00 98.57           C  
ATOM    543  HB1 ALA A  35       7.773   6.387   3.859  1.00 98.57           H  
ATOM    544  HB2 ALA A  35       6.467   5.560   2.992  1.00 98.57           H  
ATOM    545  HB3 ALA A  35       6.806   5.128   4.679  1.00 98.57           H  
ATOM    546  O   ALA A  35       9.501   5.689   1.687  1.00 98.57           O  
ATOM    547  N   LEU A  36       8.475   3.846   0.894  1.00 98.46           N  
ATOM    548  H   LEU A  36       7.881   3.063   1.127  1.00 98.46           H  
ATOM    549  CA  LEU A  36       8.888   3.975  -0.496  1.00 98.46           C  
ATOM    550  HA  LEU A  36       9.511   4.863  -0.604  1.00 98.46           H  
ATOM    551  C   LEU A  36       7.683   4.178  -1.409  1.00 98.46           C  
ATOM    552  CB  LEU A  36       9.726   2.759  -0.922  1.00 98.46           C  
ATOM    553  HB2 LEU A  36       9.350   1.856  -0.441  1.00 98.46           H  
ATOM    554  HB3 LEU A  36       9.613   2.633  -1.999  1.00 98.46           H  
ATOM    555  O   LEU A  36       6.656   3.518  -1.263  1.00 98.46           O  
ATOM    556  CG  LEU A  36      11.228   2.926  -0.640  1.00 98.46           C  
ATOM    557  HG  LEU A  36      11.565   3.836  -1.136  1.00 98.46           H  
ATOM    558  CD1 LEU A  36      11.602   3.032   0.842  1.00 98.46           C  
ATOM    559 HD11 LEU A  36      11.392   4.042   1.194  1.00 98.46           H  
ATOM    560 HD12 LEU A  36      11.030   2.318   1.436  1.00 98.46           H  
ATOM    561 HD13 LEU A  36      12.669   2.854   0.973  1.00 98.46           H  
ATOM    562  CD2 LEU A  36      11.985   1.757  -1.258  1.00 98.46           C  
ATOM    563 HD21 LEU A  36      11.728   1.662  -2.313  1.00 98.46           H  
ATOM    564 HD22 LEU A  36      13.051   1.977  -1.192  1.00 98.46           H  
ATOM    565 HD23 LEU A  36      11.758   0.832  -0.729  1.00 98.46           H  
ATOM    566  N   LYS A  37       7.858   5.041  -2.411  1.00 98.47           N  
ATOM    567  H   LYS A  37       8.755   5.500  -2.475  1.00 98.47           H  
ATOM    568  CA  LYS A  37       6.957   5.190  -3.556  1.00 98.47           C  
ATOM    569  HA  LYS A  37       6.109   4.513  -3.452  1.00 98.47           H  
ATOM    570  C   LYS A  37       7.755   4.800  -4.802  1.00 98.47           C  
ATOM    571  CB  LYS A  37       6.416   6.626  -3.589  1.00 98.47           C  
ATOM    572  HB2 LYS A  37       7.258   7.316  -3.631  1.00 98.47           H  
ATOM    573  HB3 LYS A  37       5.878   6.820  -2.661  1.00 98.47           H  
ATOM    574  O   LYS A  37       8.240   5.676  -5.515  1.00 98.47           O  
ATOM    575  CG  LYS A  37       5.474   6.926  -4.763  1.00 98.47           C  
ATOM    576  HG2 LYS A  37       5.967   6.750  -5.718  1.00 98.47           H  
ATOM    577  HG3 LYS A  37       5.214   7.983  -4.708  1.00 98.47           H  
ATOM    578  CD  LYS A  37       4.190   6.101  -4.690  1.00 98.47           C  
ATOM    579  HD2 LYS A  37       3.773   6.216  -3.690  1.00 98.47           H  
ATOM    580  HD3 LYS A  37       4.402   5.052  -4.898  1.00 98.47           H  
ATOM    581  CE  LYS A  37       3.201   6.635  -5.718  1.00 98.47           C  
ATOM    582  HE2 LYS A  37       3.364   6.141  -6.676  1.00 98.47           H  
ATOM    583  HE3 LYS A  37       3.395   7.700  -5.844  1.00 98.47           H  
ATOM    584  NZ  LYS A  37       1.816   6.472  -5.239  1.00 98.47           N  
ATOM    585  HZ1 LYS A  37       1.190   7.062  -5.768  1.00 98.47           H  
ATOM    586  HZ2 LYS A  37       1.741   6.851  -4.305  1.00 98.47           H  
ATOM    587  HZ3 LYS A  37       1.527   5.506  -5.184  1.00 98.47           H  
ATOM    588  N   PRO A  38       7.952   3.491  -5.051  1.00 98.41           N  
ATOM    589  CA  PRO A  38       8.921   3.015  -6.037  1.00 98.41           C  
ATOM    590  HA  PRO A  38       9.917   3.377  -5.781  1.00 98.41           H  
ATOM    591  C   PRO A  38       8.595   3.466  -7.460  1.00 98.41           C  
ATOM    592  CB  PRO A  38       8.884   1.489  -5.926  1.00 98.41           C  
ATOM    593  HB2 PRO A  38       9.646   1.160  -5.219  1.00 98.41           H  
ATOM    594  HB3 PRO A  38       9.023   1.001  -6.891  1.00 98.41           H  
ATOM    595  O   PRO A  38       9.495   3.522  -8.294  1.00 98.41           O  
ATOM    596  CG  PRO A  38       7.494   1.191  -5.373  1.00 98.41           C  
ATOM    597  HG2 PRO A  38       7.458   0.232  -4.855  1.00 98.41           H  
ATOM    598  HG3 PRO A  38       6.759   1.219  -6.178  1.00 98.41           H  
ATOM    599  CD  PRO A  38       7.270   2.364  -4.427  1.00 98.41           C  
ATOM    600  HD2 PRO A  38       7.723   2.150  -3.459  1.00 98.41           H  
ATOM    601  HD3 PRO A  38       6.202   2.547  -4.311  1.00 98.41           H  
ATOM    602  N   ILE A  39       7.327   3.784  -7.733  1.00 98.50           N  
ATOM    603  H   ILE A  39       6.649   3.760  -6.985  1.00 98.50           H  
ATOM    604  CA  ILE A  39       6.878   4.269  -9.028  1.00 98.50           C  
ATOM    605  HA  ILE A  39       7.759   4.670  -9.528  1.00 98.50           H  
ATOM    606  C   ILE A  39       5.873   5.410  -8.890  1.00 98.50           C  
ATOM    607  CB  ILE A  39       6.380   3.091  -9.879  1.00 98.50           C  
ATOM    608  HB  ILE A  39       7.181   2.352  -9.847  1.00 98.50           H  
ATOM    609  O   ILE A  39       4.865   5.284  -8.190  1.00 98.50           O  
ATOM    610  CG1 ILE A  39       6.195   3.524 -11.345  1.00 98.50           C  
ATOM    611 HG12 ILE A  39       6.951   4.263 -11.611  1.00 98.50           H  
ATOM    612 HG13 ILE A  39       5.213   3.971 -11.498  1.00 98.50           H  
ATOM    613  CG2 ILE A  39       5.116   2.402  -9.329  1.00 98.50           C  
ATOM    614 HG21 ILE A  39       4.255   3.065  -9.418  1.00 98.50           H  
ATOM    615 HG22 ILE A  39       4.924   1.486  -9.887  1.00 98.50           H  
ATOM    616 HG23 ILE A  39       5.257   2.139  -8.281  1.00 98.50           H  
ATOM    617  CD1 ILE A  39       6.382   2.313 -12.261  1.00 98.50           C  
ATOM    618 HD11 ILE A  39       5.521   1.651 -12.181  1.00 98.50           H  
ATOM    619 HD12 ILE A  39       6.516   2.637 -13.293  1.00 98.50           H  
ATOM    620 HD13 ILE A  39       7.282   1.765 -11.983  1.00 98.50           H  
ATOM    621  N   GLU A  40       6.130   6.517  -9.584  1.00 98.51           N  
ATOM    622  H   GLU A  40       7.003   6.571 -10.090  1.00 98.51           H  
ATOM    623  CA  GLU A  40       5.269   7.696  -9.573  1.00 98.51           C  
ATOM    624  HA  GLU A  40       4.284   7.382  -9.229  1.00 98.51           H  
ATOM    625  C   GLU A  40       5.088   8.294 -10.974  1.00 98.51           C  
ATOM    626  CB  GLU A  40       5.784   8.724  -8.558  1.00 98.51           C  
ATOM    627  HB2 GLU A  40       6.077   8.193  -7.652  1.00 98.51           H  
ATOM    628  HB3 GLU A  40       6.653   9.245  -8.960  1.00 98.51           H  
ATOM    629  O   GLU A  40       6.025   8.526 -11.737  1.00 98.51           O  
ATOM    630  CG  GLU A  40       4.675   9.728  -8.214  1.00 98.51           C  
ATOM    631  HG2 GLU A  40       4.447  10.313  -9.105  1.00 98.51           H  
ATOM    632  HG3 GLU A  40       3.777   9.176  -7.933  1.00 98.51           H  
ATOM    633  CD  GLU A  40       5.052  10.663  -7.062  1.00 98.51           C  
ATOM    634  OE1 GLU A  40       4.601  11.825  -7.102  1.00 98.51           O  
ATOM    635  OE2 GLU A  40       5.802  10.236  -6.155  1.00 98.51           O  
ATOM    636  N   THR A  41       3.837   8.546 -11.332  1.00 98.37           N  
ATOM    637  H   THR A  41       3.110   8.422 -10.642  1.00 98.37           H  
ATOM    638  CA  THR A  41       3.432   9.118 -12.621  1.00 98.37           C  
ATOM    639  HA  THR A  41       4.293   9.223 -13.280  1.00 98.37           H  
ATOM    640  C   THR A  41       2.821  10.489 -12.395  1.00 98.37           C  
ATOM    641  CB  THR A  41       2.398   8.223 -13.305  1.00 98.37           C  
ATOM    642  HB  THR A  41       2.062   8.700 -14.225  1.00 98.37           H  
ATOM    643  O   THR A  41       2.180  10.696 -11.371  1.00 98.37           O  
ATOM    644  CG2 THR A  41       2.976   6.850 -13.651  1.00 98.37           C  
ATOM    645 HG21 THR A  41       2.232   6.270 -14.196  1.00 98.37           H  
ATOM    646 HG22 THR A  41       3.248   6.314 -12.742  1.00 98.37           H  
ATOM    647 HG23 THR A  41       3.858   6.969 -14.280  1.00 98.37           H  
ATOM    648  OG1 THR A  41       1.288   8.063 -12.449  1.00 98.37           O  
ATOM    649  HG1 THR A  41       1.166   8.884 -11.967  1.00 98.37           H  
ATOM    650  N   GLY A  42       2.945  11.401 -13.356  1.00 97.57           N  
ATOM    651  H   GLY A  42       3.534  11.185 -14.148  1.00 97.57           H  
ATOM    652  CA  GLY A  42       2.599  12.808 -13.120  1.00 97.57           C  
ATOM    653  HA2 GLY A  42       2.386  13.300 -14.069  1.00 97.57           H  
ATOM    654  HA3 GLY A  42       1.709  12.874 -12.495  1.00 97.57           H  
ATOM    655  C   GLY A  42       3.718  13.580 -12.416  1.00 97.57           C  
ATOM    656  O   GLY A  42       3.525  14.735 -12.058  1.00 97.57           O  
ATOM    657  N   ALA A  43       4.894  12.965 -12.263  1.00 96.22           N  
ATOM    658  H   ALA A  43       4.994  12.032 -12.636  1.00 96.22           H  
ATOM    659  CA  ALA A  43       6.063  13.540 -11.617  1.00 96.22           C  
ATOM    660  HA  ALA A  43       5.741  14.036 -10.702  1.00 96.22           H  
ATOM    661  C   ALA A  43       6.728  14.586 -12.530  1.00 96.22           C  
ATOM    662  CB  ALA A  43       6.997  12.385 -11.240  1.00 96.22           C  
ATOM    663  HB1 ALA A  43       6.501  11.729 -10.525  1.00 96.22           H  
ATOM    664  HB2 ALA A  43       7.255  11.815 -12.133  1.00 96.22           H  
ATOM    665  HB3 ALA A  43       7.909  12.780 -10.792  1.00 96.22           H  
ATOM    666  O   ALA A  43       7.725  14.314 -13.205  1.00 96.22           O  
ATOM    667  N   ASN A  44       6.132  15.775 -12.614  1.00 93.40           N  
ATOM    668  H   ASN A  44       5.276  15.901 -12.093  1.00 93.40           H  
ATOM    669  CA  ASN A  44       6.616  16.879 -13.436  1.00 93.40           C  
ATOM    670  HA  ASN A  44       7.685  16.743 -13.600  1.00 93.40           H  
ATOM    671  C   ASN A  44       6.362  18.232 -12.737  1.00 93.40           C  
ATOM    672  CB  ASN A  44       5.931  16.811 -14.810  1.00 93.40           C  
ATOM    673  HB2 ASN A  44       4.857  16.943 -14.680  1.00 93.40           H  
ATOM    674  HB3 ASN A  44       6.104  15.831 -15.256  1.00 93.40           H  
ATOM    675  O   ASN A  44       5.234  18.720 -12.787  1.00 93.40           O  
ATOM    676  CG  ASN A  44       6.465  17.868 -15.760  1.00 93.40           C  
ATOM    677  ND2 ASN A  44       5.645  18.353 -16.661  1.00 93.40           N  
ATOM    678 HD21 ASN A  44       4.662  18.139 -16.566  1.00 93.40           H  
ATOM    679 HD22 ASN A  44       5.976  19.164 -17.162  1.00 93.40           H  
ATOM    680  OD1 ASN A  44       7.626  18.248 -15.749  1.00 93.40           O  
ATOM    681  N   PRO A  45       7.386  18.865 -12.132  1.00 92.27           N  
ATOM    682  CA  PRO A  45       8.812  18.537 -12.254  1.00 92.27           C  
ATOM    683  HA  PRO A  45       9.058  18.256 -13.278  1.00 92.27           H  
ATOM    684  C   PRO A  45       9.299  17.419 -11.319  1.00 92.27           C  
ATOM    685  CB  PRO A  45       9.528  19.854 -11.947  1.00 92.27           C  
ATOM    686  HB2 PRO A  45       9.575  20.460 -12.852  1.00 92.27           H  
ATOM    687  HB3 PRO A  45      10.529  19.700 -11.544  1.00 92.27           H  
ATOM    688  O   PRO A  45      10.369  16.863 -11.557  1.00 92.27           O  
ATOM    689  CG  PRO A  45       8.606  20.528 -10.933  1.00 92.27           C  
ATOM    690  HG2 PRO A  45       8.726  21.612 -10.932  1.00 92.27           H  
ATOM    691  HG3 PRO A  45       8.786  20.123  -9.937  1.00 92.27           H  
ATOM    692  CD  PRO A  45       7.213  20.117 -11.407  1.00 92.27           C  
ATOM    693  HD2 PRO A  45       6.814  20.874 -12.082  1.00 92.27           H  
ATOM    694  HD3 PRO A  45       6.543  19.987 -10.557  1.00 92.27           H  
ATOM    695  N   THR A  46       8.552  17.098 -10.263  1.00 95.37           N  
ATOM    696  H   THR A  46       7.675  17.577 -10.116  1.00 95.37           H  
ATOM    697  CA  THR A  46       9.009  16.230  -9.167  1.00 95.37           C  
ATOM    698  HA  THR A  46       9.932  15.734  -9.468  1.00 95.37           H  
ATOM    699  C   THR A  46       7.979  15.159  -8.816  1.00 95.37           C  
ATOM    700  CB  THR A  46       9.303  17.053  -7.902  1.00 95.37           C  
ATOM    701  HB  THR A  46       9.468  16.381  -7.060  1.00 95.37           H  
ATOM    702  O   THR A  46       6.791  15.412  -8.994  1.00 95.37           O  
ATOM    703  CG2 THR A  46      10.546  17.926  -8.079  1.00 95.37           C  
ATOM    704 HG21 THR A  46      10.746  18.454  -7.147  1.00 95.37           H  
ATOM    705 HG22 THR A  46      10.391  18.656  -8.874  1.00 95.37           H  
ATOM    706 HG23 THR A  46      11.405  17.300  -8.322  1.00 95.37           H  
ATOM    707  OG1 THR A  46       8.236  17.923  -7.601  1.00 95.37           O  
ATOM    708  HG1 THR A  46       7.439  17.414  -7.435  1.00 95.37           H  
ATOM    709  N   PRO A  47       8.406  13.990  -8.305  1.00 97.58           N  
ATOM    710  CA  PRO A  47       7.508  13.016  -7.688  1.00 97.58           C  
ATOM    711  HA  PRO A  47       6.610  12.878  -8.291  1.00 97.58           H  
ATOM    712  C   PRO A  47       7.100  13.516  -6.291  1.00 97.58           C  
ATOM    713  CB  PRO A  47       8.314  11.714  -7.671  1.00 97.58           C  
ATOM    714  HB2 PRO A  47       8.029  11.055  -6.850  1.00 97.58           H  
ATOM    715  HB3 PRO A  47       8.194  11.199  -8.624  1.00 97.58           H  
ATOM    716  O   PRO A  47       7.897  13.481  -5.353  1.00 97.58           O  
ATOM    717  CG  PRO A  47       9.760  12.177  -7.522  1.00 97.58           C  
ATOM    718  HG2 PRO A  47       9.987  12.323  -6.466  1.00 97.58           H  
ATOM    719  HG3 PRO A  47      10.457  11.464  -7.962  1.00 97.58           H  
ATOM    720  CD  PRO A  47       9.786  13.522  -8.248  1.00 97.58           C  
ATOM    721  HD2 PRO A  47      10.159  13.383  -9.262  1.00 97.58           H  
ATOM    722  HD3 PRO A  47      10.419  14.224  -7.706  1.00 97.58           H  
ATOM    723  N   GLU A  48       5.899  14.081  -6.185  1.00 97.87           N  
ATOM    724  H   GLU A  48       5.230  13.862  -6.908  1.00 97.87           H  
ATOM    725  CA  GLU A  48       5.394  14.744  -4.981  1.00 97.87           C  
ATOM    726  HA  GLU A  48       6.147  15.441  -4.613  1.00 97.87           H  
ATOM    727  C   GLU A  48       5.123  13.749  -3.849  1.00 97.87           C  
ATOM    728  CB  GLU A  48       4.118  15.545  -5.303  1.00 97.87           C  
ATOM    729  HB2 GLU A  48       3.389  14.885  -5.772  1.00 97.87           H  
ATOM    730  HB3 GLU A  48       3.702  15.914  -4.365  1.00 97.87           H  
ATOM    731  O   GLU A  48       5.532  14.008  -2.715  1.00 97.87           O  
ATOM    732  CG  GLU A  48       4.389  16.750  -6.221  1.00 97.87           C  
ATOM    733  HG2 GLU A  48       4.805  16.391  -7.163  1.00 97.87           H  
ATOM    734  HG3 GLU A  48       5.143  17.380  -5.749  1.00 97.87           H  
ATOM    735  CD  GLU A  48       3.142  17.602  -6.526  1.00 97.87           C  
ATOM    736  OE1 GLU A  48       3.315  18.610  -7.251  1.00 97.87           O  
ATOM    737  OE2 GLU A  48       2.038  17.276  -6.035  1.00 97.87           O  
ATOM    738  N   ASP A  49       4.514  12.592  -4.141  1.00 98.10           N  
ATOM    739  H   ASP A  49       4.319  12.380  -5.109  1.00 98.10           H  
ATOM    740  CA  ASP A  49       4.211  11.583  -3.114  1.00 98.10           C  
ATOM    741  HA  ASP A  49       3.630  12.047  -2.317  1.00 98.10           H  
ATOM    742  C   ASP A  49       5.514  11.049  -2.495  1.00 98.10           C  
ATOM    743  CB  ASP A  49       3.400  10.401  -3.687  1.00 98.10           C  
ATOM    744  HB2 ASP A  49       3.902  10.006  -4.571  1.00 98.10           H  
ATOM    745  HB3 ASP A  49       3.404   9.604  -2.943  1.00 98.10           H  
ATOM    746  O   ASP A  49       5.675  11.014  -1.271  1.00 98.10           O  
ATOM    747  CG  ASP A  49       1.933  10.671  -4.037  1.00 98.10           C  
ATOM    748  OD1 ASP A  49       1.281  11.459  -3.311  1.00 98.10           O  
ATOM    749  OD2 ASP A  49       1.408   9.946  -4.922  1.00 98.10           O  
ATOM    750  N   ALA A  50       6.488  10.682  -3.334  1.00 98.44           N  
ATOM    751  H   ALA A  50       6.294  10.699  -4.325  1.00 98.44           H  
ATOM    752  CA  ALA A  50       7.790  10.216  -2.866  1.00 98.44           C  
ATOM    753  HA  ALA A  50       7.640   9.350  -2.221  1.00 98.44           H  
ATOM    754  C   ALA A  50       8.550  11.278  -2.059  1.00 98.44           C  
ATOM    755  CB  ALA A  50       8.621   9.799  -4.075  1.00 98.44           C  
ATOM    756  HB1 ALA A  50       8.857  10.674  -4.680  1.00 98.44           H  
ATOM    757  HB2 ALA A  50       8.071   9.090  -4.693  1.00 98.44           H  
ATOM    758  HB3 ALA A  50       9.545   9.347  -3.715  1.00 98.44           H  
ATOM    759  O   ALA A  50       9.188  10.958  -1.050  1.00 98.44           O  
ATOM    760  N   LEU A  51       8.480  12.543  -2.487  1.00 98.28           N  
ATOM    761  H   LEU A  51       7.936  12.742  -3.314  1.00 98.28           H  
ATOM    762  CA  LEU A  51       9.123  13.651  -1.787  1.00 98.28           C  
ATOM    763  HA  LEU A  51      10.176  13.403  -1.656  1.00 98.28           H  
ATOM    764  C   LEU A  51       8.524  13.849  -0.391  1.00 98.28           C  
ATOM    765  CB  LEU A  51       9.008  14.917  -2.652  1.00 98.28           C  
ATOM    766  HB2 LEU A  51       9.485  14.726  -3.614  1.00 98.28           H  
ATOM    767  HB3 LEU A  51       7.953  15.121  -2.834  1.00 98.28           H  
ATOM    768  O   LEU A  51       9.273  14.034   0.570  1.00 98.28           O  
ATOM    769  CG  LEU A  51       9.644  16.168  -2.023  1.00 98.28           C  
ATOM    770  HG  LEU A  51       9.157  16.390  -1.074  1.00 98.28           H  
ATOM    771  CD1 LEU A  51      11.147  15.993  -1.783  1.00 98.28           C  
ATOM    772 HD11 LEU A  51      11.578  16.933  -1.436  1.00 98.28           H  
ATOM    773 HD12 LEU A  51      11.638  15.689  -2.707  1.00 98.28           H  
ATOM    774 HD13 LEU A  51      11.315  15.237  -1.016  1.00 98.28           H  
ATOM    775  CD2 LEU A  51       9.441  17.366  -2.950  1.00 98.28           C  
ATOM    776 HD21 LEU A  51       9.928  17.187  -3.909  1.00 98.28           H  
ATOM    777 HD22 LEU A  51       9.850  18.266  -2.492  1.00 98.28           H  
ATOM    778 HD23 LEU A  51       8.374  17.514  -3.119  1.00 98.28           H  
ATOM    779  N   LEU A  52       7.199  13.756  -0.262  1.00 98.21           N  
ATOM    780  H   LEU A  52       6.645  13.607  -1.093  1.00 98.21           H  
ATOM    781  CA  LEU A  52       6.508  13.840   1.024  1.00 98.21           C  
ATOM    782  HA  LEU A  52       6.774  14.781   1.505  1.00 98.21           H  
ATOM    783  C   LEU A  52       6.945  12.721   1.983  1.00 98.21           C  
ATOM    784  CB  LEU A  52       4.990  13.795   0.770  1.00 98.21           C  
ATOM    785  HB2 LEU A  52       4.475  13.590   1.708  1.00 98.21           H  
ATOM    786  HB3 LEU A  52       4.771  12.966   0.098  1.00 98.21           H  
ATOM    787  O   LEU A  52       7.136  12.973   3.177  1.00 98.21           O  
ATOM    788  CG  LEU A  52       4.386  15.082   0.182  1.00 98.21           C  
ATOM    789  HG  LEU A  52       4.917  15.373  -0.725  1.00 98.21           H  
ATOM    790  CD1 LEU A  52       2.916  14.831  -0.156  1.00 98.21           C  
ATOM    791 HD11 LEU A  52       2.848  14.034  -0.896  1.00 98.21           H  
ATOM    792 HD12 LEU A  52       2.360  14.545   0.737  1.00 98.21           H  
ATOM    793 HD13 LEU A  52       2.480  15.730  -0.592  1.00 98.21           H  
ATOM    794  CD2 LEU A  52       4.456  16.253   1.167  1.00 98.21           C  
ATOM    795 HD21 LEU A  52       3.964  15.987   2.103  1.00 98.21           H  
ATOM    796 HD22 LEU A  52       3.957  17.118   0.729  1.00 98.21           H  
ATOM    797 HD23 LEU A  52       5.494  16.525   1.356  1.00 98.21           H  
ATOM    798  N   HIS A  53       7.151  11.499   1.487  1.00 98.60           N  
ATOM    799  H   HIS A  53       6.900  11.325   0.524  1.00 98.60           H  
ATOM    800  CA  HIS A  53       7.641  10.384   2.309  1.00 98.60           C  
ATOM    801  HA  HIS A  53       7.042  10.326   3.218  1.00 98.60           H  
ATOM    802  C   HIS A  53       9.084  10.582   2.752  1.00 98.60           C  
ATOM    803  CB  HIS A  53       7.480   9.058   1.563  1.00 98.60           C  
ATOM    804  HB2 HIS A  53       7.898   8.253   2.167  1.00 98.60           H  
ATOM    805  HB3 HIS A  53       8.026   9.099   0.620  1.00 98.60           H  
ATOM    806  O   HIS A  53       9.387  10.391   3.931  1.00 98.60           O  
ATOM    807  CG  HIS A  53       6.038   8.740   1.286  1.00 98.60           C  
ATOM    808  CD2 HIS A  53       5.575   8.053   0.207  1.00 98.60           C  
ATOM    809  HD2 HIS A  53       6.172   7.630  -0.588  1.00 98.60           H  
ATOM    810  ND1 HIS A  53       4.958   9.168   2.065  1.00 98.60           N  
ATOM    811  CE1 HIS A  53       3.867   8.764   1.403  1.00 98.60           C  
ATOM    812  HE1 HIS A  53       2.850   8.953   1.714  1.00 98.60           H  
ATOM    813  NE2 HIS A  53       4.205   8.082   0.302  1.00 98.60           N  
ATOM    814  HE2 HIS A  53       3.533   7.666  -0.327  1.00 98.60           H  
ATOM    815  N   LEU A  54       9.961  11.025   1.847  1.00 98.64           N  
ATOM    816  H   LEU A  54       9.648  11.152   0.895  1.00 98.64           H  
ATOM    817  CA  LEU A  54      11.352  11.332   2.180  1.00 98.64           C  
ATOM    818  HA  LEU A  54      11.807  10.432   2.593  1.00 98.64           H  
ATOM    819  C   LEU A  54      11.441  12.425   3.252  1.00 98.64           C  
ATOM    820  CB  LEU A  54      12.110  11.725   0.900  1.00 98.64           C  
ATOM    821  HB2 LEU A  54      12.106  10.879   0.213  1.00 98.64           H  
ATOM    822  HB3 LEU A  54      11.575  12.541   0.414  1.00 98.64           H  
ATOM    823  O   LEU A  54      12.121  12.241   4.260  1.00 98.64           O  
ATOM    824  CG  LEU A  54      13.562  12.186   1.147  1.00 98.64           C  
ATOM    825  HG  LEU A  54      13.534  13.108   1.728  1.00 98.64           H  
ATOM    826  CD1 LEU A  54      14.447  11.182   1.893  1.00 98.64           C  
ATOM    827 HD11 LEU A  54      15.388  11.663   2.161  1.00 98.64           H  
ATOM    828 HD12 LEU A  54      13.977  10.834   2.812  1.00 98.64           H  
ATOM    829 HD13 LEU A  54      14.708  10.335   1.258  1.00 98.64           H  
ATOM    830  CD2 LEU A  54      14.226  12.503  -0.190  1.00 98.64           C  
ATOM    831 HD21 LEU A  54      13.656  13.269  -0.716  1.00 98.64           H  
ATOM    832 HD22 LEU A  54      14.269  11.599  -0.797  1.00 98.64           H  
ATOM    833 HD23 LEU A  54      15.241  12.863  -0.018  1.00 98.64           H  
ATOM    834  N   GLN A  55      10.717  13.532   3.079  1.00 98.54           N  
ATOM    835  H   GLN A  55      10.166  13.618   2.236  1.00 98.54           H  
ATOM    836  CA  GLN A  55      10.695  14.634   4.047  1.00 98.54           C  
ATOM    837  HA  GLN A  55      11.703  15.030   4.170  1.00 98.54           H  
ATOM    838  C   GLN A  55      10.201  14.180   5.423  1.00 98.54           C  
ATOM    839  CB  GLN A  55       9.772  15.740   3.528  1.00 98.54           C  
ATOM    840  HB2 GLN A  55       9.560  16.437   4.339  1.00 98.54           H  
ATOM    841  HB3 GLN A  55       8.830  15.296   3.205  1.00 98.54           H  
ATOM    842  O   GLN A  55      10.738  14.591   6.455  1.00 98.54           O  
ATOM    843  CG  GLN A  55      10.397  16.532   2.374  1.00 98.54           C  
ATOM    844  HG2 GLN A  55      11.274  17.062   2.744  1.00 98.54           H  
ATOM    845  HG3 GLN A  55      10.725  15.857   1.583  1.00 98.54           H  
ATOM    846  CD  GLN A  55       9.424  17.543   1.776  1.00 98.54           C  
ATOM    847  NE2 GLN A  55       9.893  18.431   0.929  1.00 98.54           N  
ATOM    848 HE21 GLN A  55       9.201  19.041   0.518  1.00 98.54           H  
ATOM    849 HE22 GLN A  55      10.859  18.399   0.637  1.00 98.54           H  
ATOM    850  OE1 GLN A  55       8.238  17.583   2.061  1.00 98.54           O  
ATOM    851  N   LEU A  56       9.189  13.310   5.458  1.00 98.69           N  
ATOM    852  H   LEU A  56       8.760  13.020   4.591  1.00 98.69           H  
ATOM    853  CA  LEU A  56       8.698  12.759   6.712  1.00 98.69           C  
ATOM    854  HA  LEU A  56       8.552  13.594   7.398  1.00 98.69           H  
ATOM    855  C   LEU A  56       9.725  11.821   7.359  1.00 98.69           C  
ATOM    856  CB  LEU A  56       7.340  12.093   6.469  1.00 98.69           C  
ATOM    857  HB2 LEU A  56       6.652  12.842   6.077  1.00 98.69           H  
ATOM    858  HB3 LEU A  56       7.460  11.317   5.714  1.00 98.69           H  
ATOM    859  O   LEU A  56       9.973  11.948   8.556  1.00 98.69           O  
ATOM    860  CG  LEU A  56       6.729  11.460   7.729  1.00 98.69           C  
ATOM    861  HG  LEU A  56       7.347  10.621   8.049  1.00 98.69           H  
ATOM    862  CD1 LEU A  56       6.574  12.433   8.904  1.00 98.69           C  
ATOM    863 HD11 LEU A  56       5.928  13.262   8.616  1.00 98.69           H  
ATOM    864 HD12 LEU A  56       6.158  11.883   9.748  1.00 98.69           H  
ATOM    865 HD13 LEU A  56       7.550  12.811   9.208  1.00 98.69           H  
ATOM    866  CD2 LEU A  56       5.339  10.942   7.374  1.00 98.69           C  
ATOM    867 HD21 LEU A  56       4.957  10.297   8.165  1.00 98.69           H  
ATOM    868 HD22 LEU A  56       5.393  10.355   6.457  1.00 98.69           H  
ATOM    869 HD23 LEU A  56       4.656  11.775   7.209  1.00 98.69           H  
ATOM    870  N   MET A  57      10.367  10.933   6.595  1.00 98.59           N  
ATOM    871  H   MET A  57      10.134  10.873   5.614  1.00 98.59           H  
ATOM    872  CA  MET A  57      11.437  10.077   7.120  1.00 98.59           C  
ATOM    873  HA  MET A  57      11.045   9.506   7.961  1.00 98.59           H  
ATOM    874  C   MET A  57      12.614  10.896   7.659  1.00 98.59           C  
ATOM    875  CB  MET A  57      11.923   9.085   6.057  1.00 98.59           C  
ATOM    876  HB2 MET A  57      12.141   9.611   5.127  1.00 98.59           H  
ATOM    877  HB3 MET A  57      12.839   8.615   6.414  1.00 98.59           H  
ATOM    878  O   MET A  57      13.110  10.580   8.735  1.00 98.59           O  
ATOM    879  CG  MET A  57      10.898   7.975   5.812  1.00 98.59           C  
ATOM    880  HG2 MET A  57      10.620   7.551   6.777  1.00 98.59           H  
ATOM    881  HG3 MET A  57      10.004   8.395   5.352  1.00 98.59           H  
ATOM    882  SD  MET A  57      11.499   6.615   4.782  1.00 98.59           S  
ATOM    883  CE  MET A  57      11.717   7.476   3.208  1.00 98.59           C  
ATOM    884  HE1 MET A  57      12.512   8.216   3.296  1.00 98.59           H  
ATOM    885  HE2 MET A  57      11.985   6.748   2.442  1.00 98.59           H  
ATOM    886  HE3 MET A  57      10.786   7.964   2.921  1.00 98.59           H  
ATOM    887  N   GLN A  58      13.001  11.988   6.995  1.00 98.41           N  
ATOM    888  H   GLN A  58      12.589  12.169   6.090  1.00 98.41           H  
ATOM    889  CA  GLN A  58      14.033  12.912   7.485  1.00 98.41           C  
ATOM    890  HA  GLN A  58      14.960  12.367   7.662  1.00 98.41           H  
ATOM    891  C   GLN A  58      13.622  13.567   8.809  1.00 98.41           C  
ATOM    892  CB  GLN A  58      14.283  14.000   6.433  1.00 98.41           C  
ATOM    893  HB2 GLN A  58      13.325  14.415   6.120  1.00 98.41           H  
ATOM    894  HB3 GLN A  58      14.873  14.801   6.878  1.00 98.41           H  
ATOM    895  O   GLN A  58      14.391  13.585   9.769  1.00 98.41           O  
ATOM    896  CG  GLN A  58      15.042  13.475   5.208  1.00 98.41           C  
ATOM    897  HG2 GLN A  58      16.065  13.239   5.503  1.00 98.41           H  
ATOM    898  HG3 GLN A  58      14.584  12.557   4.840  1.00 98.41           H  
ATOM    899  CD  GLN A  58      15.076  14.476   4.058  1.00 98.41           C  
ATOM    900  NE2 GLN A  58      15.912  14.244   3.071  1.00 98.41           N  
ATOM    901 HE21 GLN A  58      16.495  13.420   3.087  1.00 98.41           H  
ATOM    902 HE22 GLN A  58      15.913  14.905   2.307  1.00 98.41           H  
ATOM    903  OE1 GLN A  58      14.366  15.472   4.008  1.00 98.41           O  
ATOM    904  N   LYS A  59      12.377  14.055   8.905  1.00 98.35           N  
ATOM    905  H   LYS A  59      11.798  14.031   8.078  1.00 98.35           H  
ATOM    906  CA  LYS A  59      11.840  14.640  10.144  1.00 98.35           C  
ATOM    907  HA  LYS A  59      12.495  15.457  10.448  1.00 98.35           H  
ATOM    908  C   LYS A  59      11.833  13.639  11.305  1.00 98.35           C  
ATOM    909  CB  LYS A  59      10.436  15.192   9.860  1.00 98.35           C  
ATOM    910  HB2 LYS A  59       9.780  14.375   9.559  1.00 98.35           H  
ATOM    911  HB3 LYS A  59      10.498  15.904   9.037  1.00 98.35           H  
ATOM    912  O   LYS A  59      12.050  14.036  12.448  1.00 98.35           O  
ATOM    913  CG  LYS A  59       9.834  15.895  11.086  1.00 98.35           C  
ATOM    914  HG2 LYS A  59      10.490  16.710  11.393  1.00 98.35           H  
ATOM    915  HG3 LYS A  59       9.738  15.186  11.908  1.00 98.35           H  
ATOM    916  CD  LYS A  59       8.444  16.448  10.769  1.00 98.35           C  
ATOM    917  HD2 LYS A  59       8.524  17.182   9.967  1.00 98.35           H  
ATOM    918  HD3 LYS A  59       7.802  15.630  10.444  1.00 98.35           H  
ATOM    919  CE  LYS A  59       7.864  17.100  12.027  1.00 98.35           C  
ATOM    920  HE2 LYS A  59       8.532  17.903  12.339  1.00 98.35           H  
ATOM    921  HE3 LYS A  59       7.845  16.356  12.824  1.00 98.35           H  
ATOM    922  NZ  LYS A  59       6.500  17.627  11.780  1.00 98.35           N  
ATOM    923  HZ1 LYS A  59       6.128  18.056  12.616  1.00 98.35           H  
ATOM    924  HZ2 LYS A  59       5.882  16.880  11.498  1.00 98.35           H  
ATOM    925  HZ3 LYS A  59       6.521  18.317  11.043  1.00 98.35           H  
ATOM    926  N   LEU A  60      11.575  12.365  11.014  1.00 98.16           N  
ATOM    927  H   LEU A  60      11.377  12.138  10.050  1.00 98.16           H  
ATOM    928  CA  LEU A  60      11.578  11.268  11.985  1.00 98.16           C  
ATOM    929  HA  LEU A  60      11.291  11.656  12.962  1.00 98.16           H  
ATOM    930  C   LEU A  60      12.969  10.636  12.194  1.00 98.16           C  
ATOM    931  CB  LEU A  60      10.538  10.213  11.560  1.00 98.16           C  
ATOM    932  HB2 LEU A  60      10.584   9.382  12.263  1.00 98.16           H  
ATOM    933  HB3 LEU A  60      10.825   9.831  10.580  1.00 98.16           H  
ATOM    934  O   LEU A  60      13.086   9.710  12.988  1.00 98.16           O  
ATOM    935  CG  LEU A  60       9.077  10.699  11.491  1.00 98.16           C  
ATOM    936  HG  LEU A  60       8.985  11.509  10.767  1.00 98.16           H  
ATOM    937  CD1 LEU A  60       8.182   9.547  11.031  1.00 98.16           C  
ATOM    938 HD11 LEU A  60       7.152   9.887  10.924  1.00 98.16           H  
ATOM    939 HD12 LEU A  60       8.528   9.185  10.063  1.00 98.16           H  
ATOM    940 HD13 LEU A  60       8.224   8.729  11.750  1.00 98.16           H  
ATOM    941  CD2 LEU A  60       8.555  11.231  12.828  1.00 98.16           C  
ATOM    942 HD21 LEU A  60       9.091  12.141  13.095  1.00 98.16           H  
ATOM    943 HD22 LEU A  60       8.717  10.485  13.606  1.00 98.16           H  
ATOM    944 HD23 LEU A  60       7.491  11.454  12.750  1.00 98.16           H  
ATOM    945  N   GLN A  61      14.015  11.121  11.511  1.00 97.48           N  
ATOM    946  H   GLN A  61      13.858  11.883  10.867  1.00 97.48           H  
ATOM    947  CA  GLN A  61      15.380  10.566  11.550  1.00 97.48           C  
ATOM    948  HA  GLN A  61      15.950  11.088  10.782  1.00 97.48           H  
ATOM    949  C   GLN A  61      15.442   9.075  11.158  1.00 97.48           C  
ATOM    950  CB  GLN A  61      16.057  10.867  12.899  1.00 97.48           C  
ATOM    951  HB2 GLN A  61      15.545  10.320  13.691  1.00 97.48           H  
ATOM    952  HB3 GLN A  61      17.089  10.517  12.861  1.00 97.48           H  
ATOM    953  O   GLN A  61      16.206   8.285  11.714  1.00 97.48           O  
ATOM    954  CG  GLN A  61      16.066  12.362  13.249  1.00 97.48           C  
ATOM    955  HG2 GLN A  61      15.053  12.760  13.195  1.00 97.48           H  
ATOM    956  HG3 GLN A  61      16.683  12.903  12.531  1.00 97.48           H  
ATOM    957  CD  GLN A  61      16.600  12.617  14.653  1.00 97.48           C  
ATOM    958  NE2 GLN A  61      16.038  13.568  15.366  1.00 97.48           N  
ATOM    959 HE21 GLN A  61      15.247  14.074  14.993  1.00 97.48           H  
ATOM    960 HE22 GLN A  61      16.403  13.688  16.300  1.00 97.48           H  
ATOM    961  OE1 GLN A  61      17.523  11.990  15.147  1.00 97.48           O  
ATOM    962  N   LEU A  62      14.608   8.688  10.192  1.00 96.86           N  
ATOM    963  H   LEU A  62      14.019   9.405   9.793  1.00 96.86           H  
ATOM    964  CA  LEU A  62      14.505   7.341   9.627  1.00 96.86           C  
ATOM    965  HA  LEU A  62      15.050   6.635  10.254  1.00 96.86           H  
ATOM    966  C   LEU A  62      15.114   7.235   8.228  1.00 96.86           C  
ATOM    967  CB  LEU A  62      13.021   6.938   9.566  1.00 96.86           C  
ATOM    968  HB2 LEU A  62      12.473   7.733   9.060  1.00 96.86           H  
ATOM    969  HB3 LEU A  62      12.917   6.038   8.960  1.00 96.86           H  
ATOM    970  O   LEU A  62      15.248   6.127   7.725  1.00 96.86           O  
ATOM    971  CG  LEU A  62      12.372   6.668  10.931  1.00 96.86           C  
ATOM    972  HG  LEU A  62      12.538   7.514  11.598  1.00 96.86           H  
ATOM    973  CD1 LEU A  62      10.867   6.503  10.735  1.00 96.86           C  
ATOM    974 HD11 LEU A  62      10.451   7.400  10.278  1.00 96.86           H  
ATOM    975 HD12 LEU A  62      10.664   5.648  10.090  1.00 96.86           H  
ATOM    976 HD13 LEU A  62      10.391   6.351  11.704  1.00 96.86           H  
ATOM    977  CD2 LEU A  62      12.923   5.395  11.583  1.00 96.86           C  
ATOM    978 HD21 LEU A  62      12.379   5.194  12.506  1.00 96.86           H  
ATOM    979 HD22 LEU A  62      12.809   4.555  10.897  1.00 96.86           H  
ATOM    980 HD23 LEU A  62      13.977   5.534  11.826  1.00 96.86           H  
ATOM    981  N   ASP A  63      15.465   8.351   7.588  1.00 93.33           N  
ATOM    982  H   ASP A  63      15.457   9.230   8.085  1.00 93.33           H  
ATOM    983  CA  ASP A  63      15.838   8.393   6.172  1.00 93.33           C  
ATOM    984  HA  ASP A  63      15.038   7.934   5.590  1.00 93.33           H  
ATOM    985  C   ASP A  63      17.119   7.621   5.848  1.00 93.33           C  
ATOM    986  CB  ASP A  63      15.979   9.851   5.719  1.00 93.33           C  
ATOM    987  HB2 ASP A  63      15.061  10.391   5.955  1.00 93.33           H  
ATOM    988  HB3 ASP A  63      16.114   9.878   4.638  1.00 93.33           H  
ATOM    989  O   ASP A  63      17.294   7.235   4.704  1.00 93.33           O  
ATOM    990  CG  ASP A  63      17.168  10.524   6.404  1.00 93.33           C  
ATOM    991  OD1 ASP A  63      17.037  10.803   7.616  1.00 93.33           O  
ATOM    992  OD2 ASP A  63      18.215  10.681   5.742  1.00 93.33           O  
ATOM    993  N   GLN A  64      18.005   7.368   6.817  1.00 90.13           N  
ATOM    994  H   GLN A  64      17.808   7.754   7.729  1.00 90.13           H  
ATOM    995  CA  GLN A  64      19.258   6.624   6.605  1.00 90.13           C  
ATOM    996  HA  GLN A  64      19.843   6.722   7.519  1.00 90.13           H  
ATOM    997  C   GLN A  64      20.148   7.212   5.486  1.00 90.13           C  
ATOM    998  CB  GLN A  64      18.974   5.117   6.394  1.00 90.13           C  
ATOM    999  HB2 GLN A  64      18.364   4.984   5.500  1.00 90.13           H  
ATOM   1000  HB3 GLN A  64      19.919   4.597   6.234  1.00 90.13           H  
ATOM   1001  O   GLN A  64      20.940   6.485   4.887  1.00 90.13           O  
ATOM   1002  CG  GLN A  64      18.273   4.445   7.581  1.00 90.13           C  
ATOM   1003  HG2 GLN A  64      18.930   4.473   8.451  1.00 90.13           H  
ATOM   1004  HG3 GLN A  64      17.368   4.998   7.833  1.00 90.13           H  
ATOM   1005  CD  GLN A  64      17.896   2.991   7.304  1.00 90.13           C  
ATOM   1006  NE2 GLN A  64      16.732   2.555   7.735  1.00 90.13           N  
ATOM   1007 HE21 GLN A  64      16.063   3.215   8.105  1.00 90.13           H  
ATOM   1008 HE22 GLN A  64      16.518   1.578   7.596  1.00 90.13           H  
ATOM   1009  OE1 GLN A  64      18.644   2.207   6.735  1.00 90.13           O  
ATOM   1010  N   GLY A  65      20.034   8.513   5.195  1.00 93.00           N  
ATOM   1011  H   GLY A  65      19.342   9.075   5.669  1.00 93.00           H  
ATOM   1012  CA  GLY A  65      20.750   9.169   4.101  1.00 93.00           C  
ATOM   1013  HA2 GLY A  65      20.692  10.246   4.255  1.00 93.00           H  
ATOM   1014  HA3 GLY A  65      21.798   8.870   4.118  1.00 93.00           H  
ATOM   1015  C   GLY A  65      20.189   8.873   2.707  1.00 93.00           C  
ATOM   1016  O   GLY A  65      20.875   9.144   1.723  1.00 93.00           O  
ATOM   1017  N   LEU A  66      18.979   8.312   2.608  1.00 94.58           N  
ATOM   1018  H   LEU A  66      18.467   8.116   3.456  1.00 94.58           H  
ATOM   1019  CA  LEU A  66      18.341   7.992   1.333  1.00 94.58           C  
ATOM   1020  HA  LEU A  66      19.043   7.399   0.748  1.00 94.58           H  
ATOM   1021  C   LEU A  66      18.037   9.250   0.517  1.00 94.58           C  
ATOM   1022  CB  LEU A  66      17.054   7.179   1.560  1.00 94.58           C  
ATOM   1023  HB2 LEU A  66      16.514   7.101   0.616  1.00 94.58           H  
ATOM   1024  HB3 LEU A  66      16.420   7.733   2.252  1.00 94.58           H  
ATOM   1025  O   LEU A  66      17.512  10.249   1.014  1.00 94.58           O  
ATOM   1026  CG  LEU A  66      17.294   5.759   2.102  1.00 94.58           C  
ATOM   1027  HG  LEU A  66      17.996   5.776   2.936  1.00 94.58           H  
ATOM   1028  CD1 LEU A  66      15.965   5.163   2.585  1.00 94.58           C  
ATOM   1029 HD11 LEU A  66      16.152   4.221   3.100  1.00 94.58           H  
ATOM   1030 HD12 LEU A  66      15.287   5.020   1.744  1.00 94.58           H  
ATOM   1031 HD13 LEU A  66      15.504   5.844   3.300  1.00 94.58           H  
ATOM   1032  CD2 LEU A  66      17.910   4.855   1.038  1.00 94.58           C  
ATOM   1033 HD21 LEU A  66      18.865   5.262   0.706  1.00 94.58           H  
ATOM   1034 HD22 LEU A  66      17.241   4.803   0.179  1.00 94.58           H  
ATOM   1035 HD23 LEU A  66      18.103   3.865   1.452  1.00 94.58           H  
ATOM   1036  N   SER A  67      18.325   9.161  -0.775  1.00 96.52           N  
ATOM   1037  H   SER A  67      18.799   8.323  -1.082  1.00 96.52           H  
ATOM   1038  CA  SER A  67      17.953  10.156  -1.778  1.00 96.52           C  
ATOM   1039  HA  SER A  67      17.985  11.142  -1.315  1.00 96.52           H  
ATOM   1040  C   SER A  67      16.533   9.942  -2.310  1.00 96.52           C  
ATOM   1041  CB  SER A  67      18.978  10.146  -2.914  1.00 96.52           C  
ATOM   1042  HB2 SER A  67      19.964  10.382  -2.515  1.00 96.52           H  
ATOM   1043  HB3 SER A  67      18.712  10.900  -3.656  1.00 96.52           H  
ATOM   1044  O   SER A  67      15.929   8.875  -2.162  1.00 96.52           O  
ATOM   1045  OG  SER A  67      19.013   8.877  -3.529  1.00 96.52           O  
ATOM   1046  HG  SER A  67      19.385   8.252  -2.902  1.00 96.52           H  
ATOM   1047  N   LEU A  68      15.994  10.962  -2.985  1.00 96.87           N  
ATOM   1048  H   LEU A  68      16.555  11.785  -3.152  1.00 96.87           H  
ATOM   1049  CA  LEU A  68      14.688  10.867  -3.641  1.00 96.87           C  
ATOM   1050  HA  LEU A  68      13.955  10.561  -2.894  1.00 96.87           H  
ATOM   1051  C   LEU A  68      14.692   9.796  -4.741  1.00 96.87           C  
ATOM   1052  CB  LEU A  68      14.313  12.254  -4.190  1.00 96.87           C  
ATOM   1053  HB2 LEU A  68      14.363  12.973  -3.373  1.00 96.87           H  
ATOM   1054  HB3 LEU A  68      15.052  12.542  -4.938  1.00 96.87           H  
ATOM   1055  O   LEU A  68      13.715   9.069  -4.891  1.00 96.87           O  
ATOM   1056  CG  LEU A  68      12.913  12.327  -4.827  1.00 96.87           C  
ATOM   1057  HG  LEU A  68      12.860  11.660  -5.687  1.00 96.87           H  
ATOM   1058  CD1 LEU A  68      11.806  11.954  -3.839  1.00 96.87           C  
ATOM   1059 HD11 LEU A  68      10.828  12.176  -4.267  1.00 96.87           H  
ATOM   1060 HD12 LEU A  68      11.922  12.518  -2.913  1.00 96.87           H  
ATOM   1061 HD13 LEU A  68      11.843  10.888  -3.617  1.00 96.87           H  
ATOM   1062  CD2 LEU A  68      12.665  13.754  -5.317  1.00 96.87           C  
ATOM   1063 HD21 LEU A  68      12.751  14.451  -4.483  1.00 96.87           H  
ATOM   1064 HD22 LEU A  68      13.402  14.013  -6.077  1.00 96.87           H  
ATOM   1065 HD23 LEU A  68      11.664  13.835  -5.739  1.00 96.87           H  
ATOM   1066  N   GLU A  69      15.800   9.661  -5.469  1.00 96.24           N  
ATOM   1067  H   GLU A  69      16.536  10.341  -5.344  1.00 96.24           H  
ATOM   1068  CA  GLU A  69      16.021   8.638  -6.495  1.00 96.24           C  
ATOM   1069  HA  GLU A  69      15.222   8.674  -7.234  1.00 96.24           H  
ATOM   1070  C   GLU A  69      16.036   7.210  -5.927  1.00 96.24           C  
ATOM   1071  CB  GLU A  69      17.373   8.911  -7.182  1.00 96.24           C  
ATOM   1072  HB2 GLU A  69      17.625   8.040  -7.786  1.00 96.24           H  
ATOM   1073  HB3 GLU A  69      18.151   9.017  -6.427  1.00 96.24           H  
ATOM   1074  O   GLU A  69      15.705   6.259  -6.632  1.00 96.24           O  
ATOM   1075  CG  GLU A  69      17.405  10.128  -8.124  1.00 96.24           C  
ATOM   1076  HG2 GLU A  69      16.651   9.975  -8.897  1.00 96.24           H  
ATOM   1077  HG3 GLU A  69      18.374  10.146  -8.621  1.00 96.24           H  
ATOM   1078  CD  GLU A  69      17.180  11.495  -7.458  1.00 96.24           C  
ATOM   1079  OE1 GLU A  69      16.562  12.351  -8.152  1.00 96.24           O  
ATOM   1080  OE2 GLU A  69      17.568  11.671  -6.279  1.00 96.24           O  
ATOM   1081  N   GLU A  70      16.407   7.029  -4.659  1.00 95.17           N  
ATOM   1082  H   GLU A  70      16.705   7.829  -4.119  1.00 95.17           H  
ATOM   1083  CA  GLU A  70      16.379   5.715  -4.008  1.00 95.17           C  
ATOM   1084  HA  GLU A  70      16.661   4.950  -4.730  1.00 95.17           H  
ATOM   1085  C   GLU A  70      14.989   5.326  -3.502  1.00 95.17           C  
ATOM   1086  CB  GLU A  70      17.382   5.693  -2.855  1.00 95.17           C  
ATOM   1087  HB2 GLU A  70      17.192   4.818  -2.234  1.00 95.17           H  
ATOM   1088  HB3 GLU A  70      17.254   6.584  -2.241  1.00 95.17           H  
ATOM   1089  O   GLU A  70      14.698   4.136  -3.381  1.00 95.17           O  
ATOM   1090  CG  GLU A  70      18.819   5.596  -3.367  1.00 95.17           C  
ATOM   1091  HG2 GLU A  70      19.004   6.343  -4.139  1.00 95.17           H  
ATOM   1092  HG3 GLU A  70      18.966   4.616  -3.822  1.00 95.17           H  
ATOM   1093  CD  GLU A  70      19.785   5.799  -2.206  1.00 95.17           C  
ATOM   1094  OE1 GLU A  70      20.402   4.789  -1.796  1.00 95.17           O  
ATOM   1095  OE2 GLU A  70      19.856   6.961  -1.739  1.00 95.17           O  
ATOM   1096  N   ILE A  71      14.137   6.315  -3.226  1.00 95.38           N  
ATOM   1097  H   ILE A  71      14.480   7.259  -3.325  1.00 95.38           H  
ATOM   1098  CA  ILE A  71      12.762   6.117  -2.750  1.00 95.38           C  
ATOM   1099  HA  ILE A  71      12.716   5.164  -2.223  1.00 95.38           H  
ATOM   1100  C   ILE A  71      11.774   6.030  -3.920  1.00 95.38           C  
ATOM   1101  CB  ILE A  71      12.422   7.242  -1.749  1.00 95.38           C  
ATOM   1102  HB  ILE A  71      12.675   8.191  -2.221  1.00 95.38           H  
ATOM   1103  O   ILE A  71      10.794   5.284  -3.838  1.00 95.38           O  
ATOM   1104  CG1 ILE A  71      13.285   7.058  -0.480  1.00 95.38           C  
ATOM   1105 HG12 ILE A  71      14.327   6.885  -0.749  1.00 95.38           H  
ATOM   1106 HG13 ILE A  71      12.939   6.193   0.086  1.00 95.38           H  
ATOM   1107  CG2 ILE A  71      10.936   7.303  -1.345  1.00 95.38           C  
ATOM   1108 HG21 ILE A  71      10.278   7.268  -2.213  1.00 95.38           H  
ATOM   1109 HG22 ILE A  71      10.730   8.246  -0.837  1.00 95.38           H  
ATOM   1110 HG23 ILE A  71      10.709   6.489  -0.656  1.00 95.38           H  
ATOM   1111  CD1 ILE A  71      13.258   8.293   0.411  1.00 95.38           C  
ATOM   1112 HD11 ILE A  71      13.921   8.135   1.261  1.00 95.38           H  
ATOM   1113 HD12 ILE A  71      12.249   8.497   0.770  1.00 95.38           H  
ATOM   1114 HD13 ILE A  71      13.611   9.139  -0.178  1.00 95.38           H  
ATOM   1115  N   CYS A  72      12.046   6.765  -5.003  1.00 98.10           N  
ATOM   1116  H   CYS A  72      12.860   7.362  -4.962  1.00 98.10           H  
ATOM   1117  CA  CYS A  72      11.283   6.806  -6.247  1.00 98.10           C  
ATOM   1118  HA  CYS A  72      10.431   6.129  -6.174  1.00 98.10           H  
ATOM   1119  C   CYS A  72      12.151   6.337  -7.419  1.00 98.10           C  
ATOM   1120  CB  CYS A  72      10.756   8.227  -6.458  1.00 98.10           C  
ATOM   1121  HB2 CYS A  72      11.582   8.884  -6.732  1.00 98.10           H  
ATOM   1122  HB3 CYS A  72      10.324   8.586  -5.524  1.00 98.10           H  
ATOM   1123  O   CYS A  72      12.840   7.128  -8.065  1.00 98.10           O  
ATOM   1124  SG  CYS A  72       9.480   8.236  -7.750  1.00 98.10           S  
ATOM   1125  HG  CYS A  72       8.538   7.615  -7.035  1.00 98.10           H  
ATOM   1126  N   LEU A  73      12.109   5.030  -7.675  1.00 97.81           N  
ATOM   1127  H   LEU A  73      11.470   4.462  -7.137  1.00 97.81           H  
ATOM   1128  CA  LEU A  73      12.955   4.357  -8.663  1.00 97.81           C  
ATOM   1129  HA  LEU A  73      13.981   4.710  -8.556  1.00 97.81           H  
ATOM   1130  C   LEU A  73      12.513   4.667 -10.099  1.00 97.81           C  
ATOM   1131  CB  LEU A  73      12.897   2.840  -8.400  1.00 97.81           C  
ATOM   1132  HB2 LEU A  73      11.874   2.509  -8.577  1.00 97.81           H  
ATOM   1133  HB3 LEU A  73      13.536   2.337  -9.126  1.00 97.81           H  
ATOM   1134  O   LEU A  73      13.336   4.820 -10.997  1.00 97.81           O  
ATOM   1135  CG  LEU A  73      13.307   2.405  -6.981  1.00 97.81           C  
ATOM   1136  HG  LEU A  73      12.713   2.939  -6.239  1.00 97.81           H  
ATOM   1137  CD1 LEU A  73      13.049   0.912  -6.789  1.00 97.81           C  
ATOM   1138 HD11 LEU A  73      13.341   0.624  -5.779  1.00 97.81           H  
ATOM   1139 HD12 LEU A  73      11.983   0.711  -6.901  1.00 97.81           H  
ATOM   1140 HD13 LEU A  73      13.612   0.335  -7.522  1.00 97.81           H  
ATOM   1141  CD2 LEU A  73      14.787   2.670  -6.714  1.00 97.81           C  
ATOM   1142 HD21 LEU A  73      15.391   2.171  -7.473  1.00 97.81           H  
ATOM   1143 HD22 LEU A  73      15.048   2.315  -5.718  1.00 97.81           H  
ATOM   1144 HD23 LEU A  73      14.973   3.743  -6.750  1.00 97.81           H  
ATOM   1145  N   GLU A  74      11.203   4.775 -10.312  1.00 97.85           N  
ATOM   1146  H   GLU A  74      10.588   4.599  -9.530  1.00 97.85           H  
ATOM   1147  CA  GLU A  74      10.591   4.998 -11.615  1.00 97.85           C  
ATOM   1148  HA  GLU A  74      11.363   5.173 -12.365  1.00 97.85           H  
ATOM   1149  C   GLU A  74       9.685   6.230 -11.573  1.00 97.85           C  
ATOM   1150  CB  GLU A  74       9.807   3.742 -12.021  1.00 97.85           C  
ATOM   1151  HB2 GLU A  74       9.138   3.980 -12.848  1.00 97.85           H  
ATOM   1152  HB3 GLU A  74       9.191   3.425 -11.180  1.00 97.85           H  
ATOM   1153  O   GLU A  74       8.661   6.242 -10.894  1.00 97.85           O  
ATOM   1154  CG  GLU A  74      10.705   2.565 -12.430  1.00 97.85           C  
ATOM   1155  HG2 GLU A  74      11.444   2.378 -11.650  1.00 97.85           H  
ATOM   1156  HG3 GLU A  74      10.074   1.679 -12.502  1.00 97.85           H  
ATOM   1157  CD  GLU A  74      11.413   2.762 -13.779  1.00 97.85           C  
ATOM   1158  OE1 GLU A  74      12.154   1.846 -14.181  1.00 97.85           O  
ATOM   1159  OE2 GLU A  74      11.141   3.774 -14.479  1.00 97.85           O  
ATOM   1160  N   ARG A  75      10.031   7.272 -12.335  1.00 97.62           N  
ATOM   1161  H   ARG A  75      10.892   7.210 -12.860  1.00 97.62           H  
ATOM   1162  CA  ARG A  75       9.204   8.479 -12.462  1.00 97.62           C  
ATOM   1163  HA  ARG A  75       8.238   8.239 -12.019  1.00 97.62           H  
ATOM   1164  C   ARG A  75       8.911   8.837 -13.913  1.00 97.62           C  
ATOM   1165  CB  ARG A  75       9.758   9.631 -11.608  1.00 97.62           C  
ATOM   1166  HB2 ARG A  75       9.053  10.461 -11.640  1.00 97.62           H  
ATOM   1167  HB3 ARG A  75       9.812   9.286 -10.576  1.00 97.62           H  
ATOM   1168  O   ARG A  75       9.799   8.747 -14.768  1.00 97.62           O  
ATOM   1169  CG  ARG A  75      11.143  10.142 -12.031  1.00 97.62           C  
ATOM   1170  HG2 ARG A  75      11.080  10.589 -13.022  1.00 97.62           H  
ATOM   1171  HG3 ARG A  75      11.847   9.310 -12.056  1.00 97.62           H  
ATOM   1172  CD  ARG A  75      11.648  11.188 -11.024  1.00 97.62           C  
ATOM   1173  HD2 ARG A  75      11.695  10.715 -10.043  1.00 97.62           H  
ATOM   1174  HD3 ARG A  75      10.933  12.009 -10.981  1.00 97.62           H  
ATOM   1175  NE  ARG A  75      12.982  11.718 -11.390  1.00 97.62           N  
ATOM   1176  HE  ARG A  75      13.242  11.652 -12.364  1.00 97.62           H  
ATOM   1177  NH1 ARG A  75      13.739  12.321  -9.278  1.00 97.62           N  
ATOM   1178 HH11 ARG A  75      12.905  11.957  -8.840  1.00 97.62           H  
ATOM   1179 HH12 ARG A  75      14.556  12.501  -8.712  1.00 97.62           H  
ATOM   1180  NH2 ARG A  75      15.087  12.545 -10.978  1.00 97.62           N  
ATOM   1181 HH21 ARG A  75      15.376  12.409 -11.936  1.00 97.62           H  
ATOM   1182 HH22 ARG A  75      15.768  12.738 -10.258  1.00 97.62           H  
ATOM   1183  CZ  ARG A  75      13.905  12.195 -10.562  1.00 97.62           C  
ATOM   1184  N   TYR A  76       7.669   9.251 -14.165  1.00 98.37           N  
ATOM   1185  H   TYR A  76       7.023   9.261 -13.389  1.00 98.37           H  
ATOM   1186  CA  TYR A  76       7.162   9.602 -15.495  1.00 98.37           C  
ATOM   1187  HA  TYR A  76       8.003   9.789 -16.163  1.00 98.37           H  
ATOM   1188  C   TYR A  76       6.295  10.860 -15.460  1.00 98.37           C  
ATOM   1189  CB  TYR A  76       6.342   8.448 -16.077  1.00 98.37           C  
ATOM   1190  HB2 TYR A  76       5.426   8.333 -15.497  1.00 98.37           H  
ATOM   1191  HB3 TYR A  76       6.069   8.725 -17.095  1.00 98.37           H  
ATOM   1192  O   TYR A  76       5.560  11.098 -14.500  1.00 98.37           O  
ATOM   1193  CG  TYR A  76       7.061   7.120 -16.133  1.00 98.37           C  
ATOM   1194  CD1 TYR A  76       7.942   6.859 -17.196  1.00 98.37           C  
ATOM   1195  HD1 TYR A  76       8.087   7.599 -17.970  1.00 98.37           H  
ATOM   1196  CD2 TYR A  76       6.884   6.167 -15.111  1.00 98.37           C  
ATOM   1197  HD2 TYR A  76       6.236   6.375 -14.273  1.00 98.37           H  
ATOM   1198  CE1 TYR A  76       8.650   5.647 -17.241  1.00 98.37           C  
ATOM   1199  HE1 TYR A  76       9.334   5.436 -18.050  1.00 98.37           H  
ATOM   1200  CE2 TYR A  76       7.608   4.959 -15.150  1.00 98.37           C  
ATOM   1201  HE2 TYR A  76       7.506   4.232 -14.358  1.00 98.37           H  
ATOM   1202  OH  TYR A  76       9.222   3.556 -16.271  1.00 98.37           O  
ATOM   1203  HH  TYR A  76       9.834   3.498 -15.534  1.00 98.37           H  
ATOM   1204  CZ  TYR A  76       8.494   4.698 -16.215  1.00 98.37           C  
ATOM   1205  N   LYS A  77       6.311  11.640 -16.543  1.00 98.23           N  
ATOM   1206  H   LYS A  77       6.895  11.343 -17.313  1.00 98.23           H  
ATOM   1207  CA  LYS A  77       5.637  12.946 -16.616  1.00 98.23           C  
ATOM   1208  HA  LYS A  77       5.803  13.478 -15.679  1.00 98.23           H  
ATOM   1209  C   LYS A  77       4.125  12.853 -16.790  1.00 98.23           C  
ATOM   1210  CB  LYS A  77       6.222  13.767 -17.771  1.00 98.23           C  
ATOM   1211  HB2 LYS A  77       5.659  14.696 -17.857  1.00 98.23           H  
ATOM   1212  HB3 LYS A  77       6.115  13.209 -18.701  1.00 98.23           H  
ATOM   1213  O   LYS A  77       3.400  13.696 -16.277  1.00 98.23           O  
ATOM   1214  CG  LYS A  77       7.697  14.110 -17.550  1.00 98.23           C  
ATOM   1215  HG2 LYS A  77       8.287  13.195 -17.501  1.00 98.23           H  
ATOM   1216  HG3 LYS A  77       7.807  14.653 -16.611  1.00 98.23           H  
ATOM   1217  CD  LYS A  77       8.211  14.975 -18.703  1.00 98.23           C  
ATOM   1218  HD2 LYS A  77       8.096  14.430 -19.639  1.00 98.23           H  
ATOM   1219  HD3 LYS A  77       7.637  15.901 -18.741  1.00 98.23           H  
ATOM   1220  CE  LYS A  77       9.687  15.285 -18.456  1.00 98.23           C  
ATOM   1221  HE2 LYS A  77       9.776  15.797 -17.498  1.00 98.23           H  
ATOM   1222  HE3 LYS A  77      10.228  14.342 -18.378  1.00 98.23           H  
ATOM   1223  NZ  LYS A  77      10.256  16.119 -19.540  1.00 98.23           N  
ATOM   1224  HZ1 LYS A  77      10.184  15.638 -20.425  1.00 98.23           H  
ATOM   1225  HZ2 LYS A  77       9.763  17.000 -19.590  1.00 98.23           H  
ATOM   1226  HZ3 LYS A  77      11.230  16.309 -19.350  1.00 98.23           H  
ATOM   1227  N   LEU A  78       3.641  11.874 -17.553  1.00 98.21           N  
ATOM   1228  H   LEU A  78       4.293  11.193 -17.916  1.00 98.21           H  
ATOM   1229  CA  LEU A  78       2.211  11.735 -17.839  1.00 98.21           C  
ATOM   1230  HA  LEU A  78       1.815  12.731 -18.039  1.00 98.21           H  
ATOM   1231  C   LEU A  78       1.489  11.131 -16.617  1.00 98.21           C  
ATOM   1232  CB  LEU A  78       2.040  10.883 -19.112  1.00 98.21           C  
ATOM   1233  HB2 LEU A  78       2.612  11.333 -19.924  1.00 98.21           H  
ATOM   1234  HB3 LEU A  78       2.463   9.898 -18.917  1.00 98.21           H  
ATOM   1235  O   LEU A  78       1.905  10.057 -16.177  1.00 98.21           O  
ATOM   1236  CG  LEU A  78       0.578  10.709 -19.569  1.00 98.21           C  
ATOM   1237  HG  LEU A  78      -0.037  10.394 -18.727  1.00 98.21           H  
ATOM   1238  CD1 LEU A  78      -0.003  11.993 -20.167  1.00 98.21           C  
ATOM   1239 HD11 LEU A  78      -1.052  11.834 -20.417  1.00 98.21           H  
ATOM   1240 HD12 LEU A  78       0.548  12.274 -21.064  1.00 98.21           H  
ATOM   1241 HD13 LEU A  78       0.057  12.814 -19.452  1.00 98.21           H  
ATOM   1242  CD2 LEU A  78       0.507   9.633 -20.652  1.00 98.21           C  
ATOM   1243 HD21 LEU A  78      -0.532   9.472 -20.942  1.00 98.21           H  
ATOM   1244 HD22 LEU A  78       0.905   8.702 -20.249  1.00 98.21           H  
ATOM   1245 HD23 LEU A  78       1.095   9.928 -21.521  1.00 98.21           H  
ATOM   1246  N   PRO A  79       0.416  11.746 -16.082  1.00 97.51           N  
ATOM   1247  CA  PRO A  79      -0.392  11.168 -15.005  1.00 97.51           C  
ATOM   1248  HA  PRO A  79       0.248  10.697 -14.259  1.00 97.51           H  
ATOM   1249  C   PRO A  79      -1.351  10.101 -15.564  1.00 97.51           C  
ATOM   1250  CB  PRO A  79      -1.101  12.362 -14.356  1.00 97.51           C  
ATOM   1251  HB2 PRO A  79      -2.043  12.088 -13.881  1.00 97.51           H  
ATOM   1252  HB3 PRO A  79      -0.438  12.825 -13.624  1.00 97.51           H  
ATOM   1253  O   PRO A  79      -2.546  10.327 -15.734  1.00 97.51           O  
ATOM   1254  CG  PRO A  79      -1.305  13.317 -15.529  1.00 97.51           C  
ATOM   1255  HG2 PRO A  79      -2.185  13.021 -16.100  1.00 97.51           H  
ATOM   1256  HG3 PRO A  79      -1.395  14.352 -15.197  1.00 97.51           H  
ATOM   1257  CD  PRO A  79      -0.047  13.101 -16.368  1.00 97.51           C  
ATOM   1258  HD2 PRO A  79      -0.289  13.235 -17.423  1.00 97.51           H  
ATOM   1259  HD3 PRO A  79       0.719  13.814 -16.063  1.00 97.51           H  
ATOM   1260  N   ALA A  80      -0.802   8.938 -15.906  1.00 97.93           N  
ATOM   1261  H   ALA A  80       0.177   8.806 -15.698  1.00 97.93           H  
ATOM   1262  CA  ALA A  80      -1.524   7.759 -16.385  1.00 97.93           C  
ATOM   1263  HA  ALA A  80      -2.582   7.855 -16.140  1.00 97.93           H  
ATOM   1264  C   ALA A  80      -0.995   6.507 -15.666  1.00 97.93           C  
ATOM   1265  CB  ALA A  80      -1.381   7.681 -17.913  1.00 97.93           C  
ATOM   1266  HB1 ALA A  80      -0.337   7.524 -18.184  1.00 97.93           H  
ATOM   1267  HB2 ALA A  80      -1.737   8.609 -18.359  1.00 97.93           H  
ATOM   1268  HB3 ALA A  80      -1.979   6.857 -18.301  1.00 97.93           H  
ATOM   1269  O   ALA A  80      -0.177   6.620 -14.758  1.00 97.93           O  
ATOM   1270  N   SER A  81      -1.442   5.305 -16.045  1.00 98.44           N  
ATOM   1271  H   SER A  81      -2.056   5.223 -16.843  1.00 98.44           H  
ATOM   1272  CA  SER A  81      -0.811   4.094 -15.511  1.00 98.44           C  
ATOM   1273  HA  SER A  81      -0.943   4.114 -14.429  1.00 98.44           H  
ATOM   1274  C   SER A  81       0.688   4.082 -15.838  1.00 98.44           C  
ATOM   1275  CB  SER A  81      -1.459   2.815 -16.037  1.00 98.44           C  
ATOM   1276  HB2 SER A  81      -2.523   2.826 -15.801  1.00 98.44           H  
ATOM   1277  HB3 SER A  81      -0.999   1.959 -15.543  1.00 98.44           H  
ATOM   1278  O   SER A  81       1.078   4.574 -16.904  1.00 98.44           O  
ATOM   1279  OG  SER A  81      -1.286   2.679 -17.432  1.00 98.44           O  
ATOM   1280  HG  SER A  81      -1.665   1.836 -17.691  1.00 98.44           H  
ATOM   1281  N   PRO A  82       1.533   3.484 -14.982  1.00 98.65           N  
ATOM   1282  CA  PRO A  82       2.962   3.414 -15.244  1.00 98.65           C  
ATOM   1283  HA  PRO A  82       3.381   4.418 -15.171  1.00 98.65           H  
ATOM   1284  C   PRO A  82       3.310   2.845 -16.618  1.00 98.65           C  
ATOM   1285  CB  PRO A  82       3.521   2.560 -14.120  1.00 98.65           C  
ATOM   1286  HB2 PRO A  82       4.541   2.885 -13.920  1.00 98.65           H  
ATOM   1287  HB3 PRO A  82       3.479   1.501 -14.374  1.00 98.65           H  
ATOM   1288  O   PRO A  82       4.156   3.406 -17.310  1.00 98.65           O  
ATOM   1289  CG  PRO A  82       2.586   2.859 -12.951  1.00 98.65           C  
ATOM   1290  HG2 PRO A  82       2.842   3.822 -12.511  1.00 98.65           H  
ATOM   1291  HG3 PRO A  82       2.599   2.077 -12.192  1.00 98.65           H  
ATOM   1292  CD  PRO A  82       1.238   2.956 -13.655  1.00 98.65           C  
ATOM   1293  HD2 PRO A  82       0.579   3.613 -13.086  1.00 98.65           H  
ATOM   1294  HD3 PRO A  82       0.808   1.960 -13.756  1.00 98.65           H  
ATOM   1295  N   TRP A  83       2.590   1.813 -17.071  1.00 98.67           N  
ATOM   1296  H   TRP A  83       1.955   1.343 -16.441  1.00 98.67           H  
ATOM   1297  CA  TRP A  83       2.772   1.272 -18.416  1.00 98.67           C  
ATOM   1298  HA  TRP A  83       3.804   0.936 -18.515  1.00 98.67           H  
ATOM   1299  C   TRP A  83       2.514   2.306 -19.524  1.00 98.67           C  
ATOM   1300  CB  TRP A  83       1.851   0.067 -18.609  1.00 98.67           C  
ATOM   1301  HB2 TRP A  83       2.077  -0.682 -17.850  1.00 98.67           H  
ATOM   1302  HB3 TRP A  83       0.815   0.377 -18.471  1.00 98.67           H  
ATOM   1303  O   TRP A  83       3.314   2.435 -20.454  1.00 98.67           O  
ATOM   1304  CG  TRP A  83       1.992  -0.567 -19.953  1.00 98.67           C  
ATOM   1305  CD1 TRP A  83       3.060  -1.285 -20.357  1.00 98.67           C  
ATOM   1306  HD1 TRP A  83       3.929  -1.469 -19.742  1.00 98.67           H  
ATOM   1307  CD2 TRP A  83       1.125  -0.454 -21.120  1.00 98.67           C  
ATOM   1308  CE2 TRP A  83       1.712  -1.192 -22.191  1.00 98.67           C  
ATOM   1309  CE3 TRP A  83      -0.087   0.213 -21.390  1.00 98.67           C  
ATOM   1310  HE3 TRP A  83      -0.563   0.756 -20.587  1.00 98.67           H  
ATOM   1311  NE1 TRP A  83       2.883  -1.695 -21.663  1.00 98.67           N  
ATOM   1312  HE1 TRP A  83       3.574  -2.239 -22.159  1.00 98.67           H  
ATOM   1313  CH2 TRP A  83      -0.109  -0.620 -23.685  1.00 98.67           C  
ATOM   1314  HH2 TRP A  83      -0.625  -0.723 -24.628  1.00 98.67           H  
ATOM   1315  CZ2 TRP A  83       1.108  -1.289 -23.456  1.00 98.67           C  
ATOM   1316  HZ2 TRP A  83       1.564  -1.905 -24.217  1.00 98.67           H  
ATOM   1317  CZ3 TRP A  83      -0.694   0.142 -22.657  1.00 98.67           C  
ATOM   1318  HZ3 TRP A  83      -1.642   0.633 -22.819  1.00 98.67           H  
ATOM   1319  N   VAL A  84       1.411   3.063 -19.443  1.00 98.67           N  
ATOM   1320  H   VAL A  84       0.855   3.010 -18.602  1.00 98.67           H  
ATOM   1321  CA  VAL A  84       1.074   4.085 -20.450  1.00 98.67           C  
ATOM   1322  HA  VAL A  84       1.122   3.628 -21.439  1.00 98.67           H  
ATOM   1323  C   VAL A  84       2.102   5.213 -20.433  1.00 98.67           C  
ATOM   1324  CB  VAL A  84      -0.350   4.640 -20.238  1.00 98.67           C  
ATOM   1325  HB  VAL A  84      -0.473   4.942 -19.198  1.00 98.67           H  
ATOM   1326  O   VAL A  84       2.558   5.641 -21.497  1.00 98.67           O  
ATOM   1327  CG1 VAL A  84      -0.658   5.848 -21.135  1.00 98.67           C  
ATOM   1328 HG11 VAL A  84      -0.024   6.690 -20.859  1.00 98.67           H  
ATOM   1329 HG12 VAL A  84      -1.695   6.155 -20.998  1.00 98.67           H  
ATOM   1330 HG13 VAL A  84      -0.488   5.594 -22.181  1.00 98.67           H  
ATOM   1331  CG2 VAL A  84      -1.404   3.580 -20.578  1.00 98.67           C  
ATOM   1332 HG21 VAL A  84      -1.319   3.282 -21.623  1.00 98.67           H  
ATOM   1333 HG22 VAL A  84      -1.264   2.704 -19.945  1.00 98.67           H  
ATOM   1334 HG23 VAL A  84      -2.402   3.976 -20.391  1.00 98.67           H  
ATOM   1335  N   SER A  85       2.484   5.681 -19.246  1.00 98.56           N  
ATOM   1336  H   SER A  85       2.059   5.308 -18.409  1.00 98.56           H  
ATOM   1337  CA  SER A  85       3.430   6.784 -19.093  1.00 98.56           C  
ATOM   1338  HA  SER A  85       3.097   7.613 -19.717  1.00 98.56           H  
ATOM   1339  C   SER A  85       4.833   6.407 -19.566  1.00 98.56           C  
ATOM   1340  CB  SER A  85       3.436   7.274 -17.647  1.00 98.56           C  
ATOM   1341  HB2 SER A  85       4.094   8.139 -17.575  1.00 98.56           H  
ATOM   1342  HB3 SER A  85       3.774   6.486 -16.974  1.00 98.56           H  
ATOM   1343  O   SER A  85       5.423   7.157 -20.345  1.00 98.56           O  
ATOM   1344  OG  SER A  85       2.128   7.680 -17.310  1.00 98.56           O  
ATOM   1345  HG  SER A  85       2.172   8.415 -16.695  1.00 98.56           H  
ATOM   1346  N   ALA A  86       5.321   5.213 -19.216  1.00 98.55           N  
ATOM   1347  H   ALA A  86       4.808   4.640 -18.562  1.00 98.55           H  
ATOM   1348  CA  ALA A  86       6.589   4.688 -19.719  1.00 98.55           C  
ATOM   1349  HA  ALA A  86       7.387   5.382 -19.453  1.00 98.55           H  
ATOM   1350  C   ALA A  86       6.583   4.577 -21.246  1.00 98.55           C  
ATOM   1351  CB  ALA A  86       6.862   3.331 -19.058  1.00 98.55           C  
ATOM   1352  HB1 ALA A  86       7.856   2.980 -19.335  1.00 98.55           H  
ATOM   1353  HB2 ALA A  86       6.819   3.428 -17.973  1.00 98.55           H  
ATOM   1354  HB3 ALA A  86       6.119   2.598 -19.371  1.00 98.55           H  
ATOM   1355  O   ALA A  86       7.473   5.101 -21.918  1.00 98.55           O  
ATOM   1356  N   LYS A  87       5.520   3.991 -21.812  1.00 98.40           N  
ATOM   1357  H   LYS A  87       4.830   3.576 -21.202  1.00 98.40           H  
ATOM   1358  CA  LYS A  87       5.369   3.841 -23.262  1.00 98.40           C  
ATOM   1359  HA  LYS A  87       6.229   3.281 -23.630  1.00 98.40           H  
ATOM   1360  C   LYS A  87       5.368   5.187 -23.987  1.00 98.40           C  
ATOM   1361  CB  LYS A  87       4.089   3.045 -23.536  1.00 98.40           C  
ATOM   1362  HB2 LYS A  87       3.224   3.608 -23.185  1.00 98.40           H  
ATOM   1363  HB3 LYS A  87       4.141   2.109 -22.980  1.00 98.40           H  
ATOM   1364  O   LYS A  87       5.956   5.297 -25.062  1.00 98.40           O  
ATOM   1365  CG  LYS A  87       3.925   2.722 -25.025  1.00 98.40           C  
ATOM   1366  HG2 LYS A  87       4.809   2.188 -25.374  1.00 98.40           H  
ATOM   1367  HG3 LYS A  87       3.812   3.643 -25.598  1.00 98.40           H  
ATOM   1368  CD  LYS A  87       2.688   1.850 -25.235  1.00 98.40           C  
ATOM   1369  HD2 LYS A  87       1.800   2.402 -24.926  1.00 98.40           H  
ATOM   1370  HD3 LYS A  87       2.778   0.952 -24.623  1.00 98.40           H  
ATOM   1371  CE  LYS A  87       2.585   1.463 -26.711  1.00 98.40           C  
ATOM   1372  HE2 LYS A  87       3.503   0.947 -26.994  1.00 98.40           H  
ATOM   1373  HE3 LYS A  87       2.514   2.371 -27.309  1.00 98.40           H  
ATOM   1374  NZ  LYS A  87       1.412   0.589 -26.944  1.00 98.40           N  
ATOM   1375  HZ1 LYS A  87       1.478  -0.230 -26.358  1.00 98.40           H  
ATOM   1376  HZ2 LYS A  87       0.561   1.078 -26.703  1.00 98.40           H  
ATOM   1377  HZ3 LYS A  87       1.367   0.302 -27.911  1.00 98.40           H  
ATOM   1378  N   LYS A  88       4.729   6.215 -23.419  1.00 98.52           N  
ATOM   1379  H   LYS A  88       4.267   6.051 -22.536  1.00 98.52           H  
ATOM   1380  CA  LYS A  88       4.700   7.567 -24.002  1.00 98.52           C  
ATOM   1381  HA  LYS A  88       4.382   7.468 -25.040  1.00 98.52           H  
ATOM   1382  C   LYS A  88       6.088   8.213 -24.045  1.00 98.52           C  
ATOM   1383  CB  LYS A  88       3.701   8.434 -23.217  1.00 98.52           C  
ATOM   1384  HB2 LYS A  88       2.767   7.885 -23.093  1.00 98.52           H  
ATOM   1385  HB3 LYS A  88       4.105   8.623 -22.223  1.00 98.52           H  
ATOM   1386  O   LYS A  88       6.348   9.006 -24.945  1.00 98.52           O  
ATOM   1387  CG  LYS A  88       3.385   9.788 -23.878  1.00 98.52           C  
ATOM   1388  HG2 LYS A  88       2.761  10.362 -23.193  1.00 98.52           H  
ATOM   1389  HG3 LYS A  88       4.304  10.351 -24.036  1.00 98.52           H  
ATOM   1390  CD  LYS A  88       2.634   9.634 -25.209  1.00 98.52           C  
ATOM   1391  HD2 LYS A  88       3.257   9.093 -25.921  1.00 98.52           H  
ATOM   1392  HD3 LYS A  88       1.714   9.075 -25.034  1.00 98.52           H  
ATOM   1393  CE  LYS A  88       2.304  11.013 -25.784  1.00 98.52           C  
ATOM   1394  HE2 LYS A  88       1.759  11.582 -25.030  1.00 98.52           H  
ATOM   1395  HE3 LYS A  88       3.242  11.533 -25.980  1.00 98.52           H  
ATOM   1396  NZ  LYS A  88       1.498  10.909 -27.026  1.00 98.52           N  
ATOM   1397  HZ1 LYS A  88       1.330  11.827 -27.412  1.00 98.52           H  
ATOM   1398  HZ2 LYS A  88       1.988  10.358 -27.715  1.00 98.52           H  
ATOM   1399  HZ3 LYS A  88       0.607  10.476 -26.830  1.00 98.52           H  
ATOM   1400  N   GLU A  89       6.963   7.849 -23.112  1.00 98.39           N  
ATOM   1401  H   GLU A  89       6.650   7.227 -22.381  1.00 98.39           H  
ATOM   1402  CA  GLU A  89       8.357   8.298 -23.043  1.00 98.39           C  
ATOM   1403  HA  GLU A  89       8.440   9.275 -23.520  1.00 98.39           H  
ATOM   1404  C   GLU A  89       9.336   7.382 -23.802  1.00 98.39           C  
ATOM   1405  CB  GLU A  89       8.767   8.468 -21.570  1.00 98.39           C  
ATOM   1406  HB2 GLU A  89       8.600   7.535 -21.032  1.00 98.39           H  
ATOM   1407  HB3 GLU A  89       9.831   8.704 -21.531  1.00 98.39           H  
ATOM   1408  O   GLU A  89      10.541   7.611 -23.753  1.00 98.39           O  
ATOM   1409  CG  GLU A  89       8.000   9.608 -20.879  1.00 98.39           C  
ATOM   1410  HG2 GLU A  89       6.933   9.384 -20.886  1.00 98.39           H  
ATOM   1411  HG3 GLU A  89       8.148  10.523 -21.453  1.00 98.39           H  
ATOM   1412  CD  GLU A  89       8.453   9.858 -19.432  1.00 98.39           C  
ATOM   1413  OE1 GLU A  89       7.685  10.541 -18.711  1.00 98.39           O  
ATOM   1414  OE2 GLU A  89       9.558   9.402 -19.043  1.00 98.39           O  
ATOM   1415  N   GLY A  90       8.855   6.349 -24.507  1.00 98.42           N  
ATOM   1416  H   GLY A  90       7.858   6.189 -24.516  1.00 98.42           H  
ATOM   1417  CA  GLY A  90       9.722   5.384 -25.197  1.00 98.42           C  
ATOM   1418  HA2 GLY A  90       9.106   4.750 -25.835  1.00 98.42           H  
ATOM   1419  HA3 GLY A  90      10.437   5.921 -25.821  1.00 98.42           H  
ATOM   1420  C   GLY A  90      10.509   4.474 -24.246  1.00 98.42           C  
ATOM   1421  O   GLY A  90      11.548   3.939 -24.622  1.00 98.42           O  
ATOM   1422  N   ARG A  91      10.022   4.313 -23.012  1.00 98.12           N  
ATOM   1423  H   ARG A  91       9.139   4.758 -22.804  1.00 98.12           H  
ATOM   1424  CA  ARG A  91      10.614   3.506 -21.939  1.00 98.12           C  
ATOM   1425  HA  ARG A  91      11.577   3.113 -22.265  1.00 98.12           H  
ATOM   1426  C   ARG A  91       9.721   2.305 -21.611  1.00 98.12           C  
ATOM   1427  CB  ARG A  91      10.835   4.407 -20.707  1.00 98.12           C  
ATOM   1428  HB2 ARG A  91      11.144   3.794 -19.861  1.00 98.12           H  
ATOM   1429  HB3 ARG A  91       9.888   4.882 -20.448  1.00 98.12           H  
ATOM   1430  O   ARG A  91       8.569   2.227 -22.038  1.00 98.12           O  
ATOM   1431  CG  ARG A  91      11.901   5.496 -20.938  1.00 98.12           C  
ATOM   1432  HG2 ARG A  91      12.884   5.030 -21.005  1.00 98.12           H  
ATOM   1433  HG3 ARG A  91      11.704   6.013 -21.877  1.00 98.12           H  
ATOM   1434  CD  ARG A  91      11.904   6.549 -19.820  1.00 98.12           C  
ATOM   1435  HD2 ARG A  91      10.927   7.033 -19.802  1.00 98.12           H  
ATOM   1436  HD3 ARG A  91      12.650   7.308 -20.059  1.00 98.12           H  
ATOM   1437  NE  ARG A  91      12.205   5.976 -18.492  1.00 98.12           N  
ATOM   1438  HE  ARG A  91      12.653   5.072 -18.453  1.00 98.12           H  
ATOM   1439  NH1 ARG A  91      11.336   7.691 -17.207  1.00 98.12           N  
ATOM   1440 HH11 ARG A  91      10.969   8.172 -18.016  1.00 98.12           H  
ATOM   1441 HH12 ARG A  91      10.973   7.990 -16.313  1.00 98.12           H  
ATOM   1442  NH2 ARG A  91      12.165   5.861 -16.223  1.00 98.12           N  
ATOM   1443 HH21 ARG A  91      11.813   6.203 -15.340  1.00 98.12           H  
ATOM   1444 HH22 ARG A  91      12.354   4.869 -16.211  1.00 98.12           H  
ATOM   1445  CZ  ARG A  91      11.913   6.519 -17.320  1.00 98.12           C  
ATOM   1446  N   CYS A  92      10.253   1.379 -20.823  1.00 97.99           N  
ATOM   1447  H   CYS A  92      11.183   1.537 -20.463  1.00 97.99           H  
ATOM   1448  CA  CYS A  92       9.503   0.311 -20.162  1.00 97.99           C  
ATOM   1449  HA  CYS A  92       8.432   0.454 -20.309  1.00 97.99           H  
ATOM   1450  C   CYS A  92       9.785   0.381 -18.659  1.00 97.99           C  
ATOM   1451  CB  CYS A  92       9.907  -1.052 -20.743  1.00 97.99           C  
ATOM   1452  HB2 CYS A  92      10.989  -1.169 -20.684  1.00 97.99           H  
ATOM   1453  HB3 CYS A  92       9.450  -1.849 -20.156  1.00 97.99           H  
ATOM   1454  O   CYS A  92      10.889   0.763 -18.278  1.00 97.99           O  
ATOM   1455  SG  CYS A  92       9.356  -1.187 -22.470  1.00 97.99           S  
ATOM   1456  HG  CYS A  92       9.973  -0.085 -22.906  1.00 97.99           H  
ATOM   1457  N   VAL A  93       8.806   0.012 -17.832  1.00 98.49           N  
ATOM   1458  H   VAL A  93       7.934  -0.329 -18.210  1.00 98.49           H  
ATOM   1459  CA  VAL A  93       9.008  -0.113 -16.381  1.00 98.49           C  
ATOM   1460  HA  VAL A  93       9.486   0.790 -16.003  1.00 98.49           H  
ATOM   1461  C   VAL A  93       9.937  -1.300 -16.117  1.00 98.49           C  
ATOM   1462  CB  VAL A  93       7.659  -0.304 -15.654  1.00 98.49           C  
ATOM   1463  HB  VAL A  93       7.174  -1.206 -16.029  1.00 98.49           H  
ATOM   1464  O   VAL A  93       9.626  -2.413 -16.545  1.00 98.49           O  
ATOM   1465  CG1 VAL A  93       7.849  -0.455 -14.141  1.00 98.49           C  
ATOM   1466 HG11 VAL A  93       6.881  -0.531 -13.645  1.00 98.49           H  
ATOM   1467 HG12 VAL A  93       8.414  -1.361 -13.919  1.00 98.49           H  
ATOM   1468 HG13 VAL A  93       8.393   0.404 -13.748  1.00 98.49           H  
ATOM   1469  CG2 VAL A  93       6.710   0.881 -15.895  1.00 98.49           C  
ATOM   1470 HG21 VAL A  93       7.179   1.807 -15.561  1.00 98.49           H  
ATOM   1471 HG22 VAL A  93       6.465   0.963 -16.954  1.00 98.49           H  
ATOM   1472 HG23 VAL A  93       5.782   0.725 -15.345  1.00 98.49           H  
ATOM   1473  N   ASP A  94      11.051  -1.090 -15.412  1.00 97.71           N  
ATOM   1474  H   ASP A  94      11.300  -0.156 -15.120  1.00 97.71           H  
ATOM   1475  CA  ASP A  94      11.971  -2.172 -15.033  1.00 97.71           C  
ATOM   1476  HA  ASP A  94      11.966  -2.926 -15.820  1.00 97.71           H  
ATOM   1477  C   ASP A  94      11.492  -2.864 -13.745  1.00 97.71           C  
ATOM   1478  CB  ASP A  94      13.414  -1.645 -14.957  1.00 97.71           C  
ATOM   1479  HB2 ASP A  94      13.505  -0.945 -14.127  1.00 97.71           H  
ATOM   1480  HB3 ASP A  94      13.631  -1.103 -15.878  1.00 97.71           H  
ATOM   1481  O   ASP A  94      11.946  -2.578 -12.635  1.00 97.71           O  
ATOM   1482  CG  ASP A  94      14.461  -2.764 -14.801  1.00 97.71           C  
ATOM   1483  OD1 ASP A  94      14.101  -3.895 -14.395  1.00 97.71           O  
ATOM   1484  OD2 ASP A  94      15.655  -2.489 -15.056  1.00 97.71           O  
ATOM   1485  N   VAL A  95      10.521  -3.773 -13.891  1.00 98.30           N  
ATOM   1486  H   VAL A  95      10.165  -3.922 -14.824  1.00 98.30           H  
ATOM   1487  CA  VAL A  95       9.914  -4.511 -12.766  1.00 98.30           C  
ATOM   1488  HA  VAL A  95       9.499  -3.790 -12.062  1.00 98.30           H  
ATOM   1489  C   VAL A  95      10.953  -5.330 -11.994  1.00 98.30           C  
ATOM   1490  CB  VAL A  95       8.768  -5.420 -13.258  1.00 98.30           C  
ATOM   1491  HB  VAL A  95       9.148  -6.089 -14.030  1.00 98.30           H  
ATOM   1492  O   VAL A  95      10.904  -5.372 -10.764  1.00 98.30           O  
ATOM   1493  CG1 VAL A  95       8.160  -6.269 -12.135  1.00 98.30           C  
ATOM   1494 HG11 VAL A  95       8.895  -6.979 -11.754  1.00 98.30           H  
ATOM   1495 HG12 VAL A  95       7.815  -5.634 -11.318  1.00 98.30           H  
ATOM   1496 HG13 VAL A  95       7.323  -6.848 -12.524  1.00 98.30           H  
ATOM   1497  CG2 VAL A  95       7.630  -4.580 -13.860  1.00 98.30           C  
ATOM   1498 HG21 VAL A  95       7.987  -4.020 -14.724  1.00 98.30           H  
ATOM   1499 HG22 VAL A  95       7.245  -3.886 -13.112  1.00 98.30           H  
ATOM   1500 HG23 VAL A  95       6.824  -5.239 -14.183  1.00 98.30           H  
ATOM   1501  N   ASP A  96      11.928  -5.924 -12.682  1.00 97.88           N  
ATOM   1502  H   ASP A  96      11.968  -5.810 -13.684  1.00 97.88           H  
ATOM   1503  CA  ASP A  96      12.976  -6.709 -12.029  1.00 97.88           C  
ATOM   1504  HA  ASP A  96      12.512  -7.454 -11.383  1.00 97.88           H  
ATOM   1505  C   ASP A  96      13.875  -5.820 -11.162  1.00 97.88           C  
ATOM   1506  CB  ASP A  96      13.838  -7.432 -13.070  1.00 97.88           C  
ATOM   1507  HB2 ASP A  96      14.648  -7.926 -12.533  1.00 97.88           H  
ATOM   1508  HB3 ASP A  96      14.272  -6.705 -13.756  1.00 97.88           H  
ATOM   1509  O   ASP A  96      14.282  -6.215 -10.065  1.00 97.88           O  
ATOM   1510  CG  ASP A  96      13.130  -8.532 -13.855  1.00 97.88           C  
ATOM   1511  OD1 ASP A  96      12.145  -9.089 -13.330  1.00 97.88           O  
ATOM   1512  OD2 ASP A  96      13.658  -8.856 -14.941  1.00 97.88           O  
ATOM   1513  N   HIS A  97      14.189  -4.604 -11.622  1.00 97.49           N  
ATOM   1514  H   HIS A  97      13.872  -4.332 -12.542  1.00 97.49           H  
ATOM   1515  CA  HIS A  97      14.895  -3.623 -10.806  1.00 97.49           C  
ATOM   1516  HA  HIS A  97      15.797  -4.093 -10.413  1.00 97.49           H  
ATOM   1517  C   HIS A  97      14.067  -3.201  -9.593  1.00 97.49           C  
ATOM   1518  CB  HIS A  97      15.318  -2.414 -11.647  1.00 97.49           C  
ATOM   1519  HB2 HIS A  97      15.937  -2.758 -12.476  1.00 97.49           H  
ATOM   1520  HB3 HIS A  97      14.433  -1.924 -12.054  1.00 97.49           H  
ATOM   1521  O   HIS A  97      14.606  -3.202  -8.485  1.00 97.49           O  
ATOM   1522  CG  HIS A  97      16.110  -1.406 -10.856  1.00 97.49           C  
ATOM   1523  CD2 HIS A  97      15.697  -0.165 -10.447  1.00 97.49           C  
ATOM   1524  HD2 HIS A  97      14.735   0.281 -10.653  1.00 97.49           H  
ATOM   1525  ND1 HIS A  97      17.392  -1.579 -10.387  1.00 97.49           N  
ATOM   1526  HD1 HIS A  97      18.014  -2.340 -10.620  1.00 97.49           H  
ATOM   1527  CE1 HIS A  97      17.745  -0.472  -9.719  1.00 97.49           C  
ATOM   1528  HE1 HIS A  97      18.718  -0.296  -9.285  1.00 97.49           H  
ATOM   1529  NE2 HIS A  97      16.738   0.410  -9.700  1.00 97.49           N  
ATOM   1530  N   LEU A  98      12.770  -2.914  -9.767  1.00 98.07           N  
ATOM   1531  H   LEU A  98      12.398  -2.938 -10.706  1.00 98.07           H  
ATOM   1532  CA  LEU A  98      11.877  -2.586  -8.652  1.00 98.07           C  
ATOM   1533  HA  LEU A  98      12.238  -1.679  -8.168  1.00 98.07           H  
ATOM   1534  C   LEU A  98      11.895  -3.687  -7.585  1.00 98.07           C  
ATOM   1535  CB  LEU A  98      10.434  -2.355  -9.144  1.00 98.07           C  
ATOM   1536  HB2 LEU A  98       9.799  -2.232  -8.266  1.00 98.07           H  
ATOM   1537  HB3 LEU A  98      10.087  -3.246  -9.667  1.00 98.07           H  
ATOM   1538  O   LEU A  98      12.154  -3.400  -6.418  1.00 98.07           O  
ATOM   1539  CG  LEU A  98      10.213  -1.139 -10.061  1.00 98.07           C  
ATOM   1540  HG  LEU A  98      10.769  -1.259 -10.991  1.00 98.07           H  
ATOM   1541  CD1 LEU A  98       8.728  -1.024 -10.405  1.00 98.07           C  
ATOM   1542 HD11 LEU A  98       8.582  -0.192 -11.094  1.00 98.07           H  
ATOM   1543 HD12 LEU A  98       8.394  -1.941 -10.890  1.00 98.07           H  
ATOM   1544 HD13 LEU A  98       8.144  -0.855  -9.500  1.00 98.07           H  
ATOM   1545  CD2 LEU A  98      10.668   0.156  -9.402  1.00 98.07           C  
ATOM   1546 HD21 LEU A  98      11.757   0.191  -9.400  1.00 98.07           H  
ATOM   1547 HD22 LEU A  98      10.302   1.015  -9.965  1.00 98.07           H  
ATOM   1548 HD23 LEU A  98      10.291   0.203  -8.380  1.00 98.07           H  
ATOM   1549  N   LEU A  99      11.691  -4.945  -7.984  1.00 98.45           N  
ATOM   1550  H   LEU A  99      11.492  -5.109  -8.960  1.00 98.45           H  
ATOM   1551  CA  LEU A  99      11.683  -6.089  -7.070  1.00 98.45           C  
ATOM   1552  HA  LEU A  99      10.921  -5.925  -6.309  1.00 98.45           H  
ATOM   1553  C   LEU A  99      13.006  -6.237  -6.320  1.00 98.45           C  
ATOM   1554  CB  LEU A  99      11.368  -7.373  -7.857  1.00 98.45           C  
ATOM   1555  HB2 LEU A  99      11.940  -7.369  -8.785  1.00 98.45           H  
ATOM   1556  HB3 LEU A  99      11.693  -8.236  -7.275  1.00 98.45           H  
ATOM   1557  O   LEU A  99      13.006  -6.329  -5.092  1.00 98.45           O  
ATOM   1558  CG  LEU A  99       9.878  -7.554  -8.182  1.00 98.45           C  
ATOM   1559  HG  LEU A  99       9.491  -6.658  -8.667  1.00 98.45           H  
ATOM   1560  CD1 LEU A  99       9.697  -8.741  -9.125  1.00 98.45           C  
ATOM   1561 HD11 LEU A  99      10.058  -9.657  -8.657  1.00 98.45           H  
ATOM   1562 HD12 LEU A  99      10.246  -8.566 -10.050  1.00 98.45           H  
ATOM   1563 HD13 LEU A  99       8.642  -8.859  -9.370  1.00 98.45           H  
ATOM   1564  CD2 LEU A  99       9.072  -7.829  -6.911  1.00 98.45           C  
ATOM   1565 HD21 LEU A  99       9.060  -6.953  -6.262  1.00 98.45           H  
ATOM   1566 HD22 LEU A  99       8.042  -8.060  -7.181  1.00 98.45           H  
ATOM   1567 HD23 LEU A  99       9.485  -8.681  -6.370  1.00 98.45           H  
ATOM   1568  N   ARG A 100      14.143  -6.205  -7.031  1.00 98.11           N  
ATOM   1569  H   ARG A 100      14.070  -6.110  -8.034  1.00 98.11           H  
ATOM   1570  CA  ARG A 100      15.468  -6.310  -6.399  1.00 98.11           C  
ATOM   1571  HA  ARG A 100      15.538  -7.260  -5.870  1.00 98.11           H  
ATOM   1572  C   ARG A 100      15.668  -5.234  -5.335  1.00 98.11           C  
ATOM   1573  CB  ARG A 100      16.584  -6.222  -7.449  1.00 98.11           C  
ATOM   1574  HB2 ARG A 100      17.524  -6.025  -6.934  1.00 98.11           H  
ATOM   1575  HB3 ARG A 100      16.383  -5.389  -8.122  1.00 98.11           H  
ATOM   1576  O   ARG A 100      16.053  -5.552  -4.212  1.00 98.11           O  
ATOM   1577  CG  ARG A 100      16.747  -7.522  -8.250  1.00 98.11           C  
ATOM   1578  HG2 ARG A 100      16.869  -8.351  -7.554  1.00 98.11           H  
ATOM   1579  HG3 ARG A 100      15.858  -7.716  -8.851  1.00 98.11           H  
ATOM   1580  CD  ARG A 100      17.989  -7.468  -9.154  1.00 98.11           C  
ATOM   1581  HD2 ARG A 100      18.110  -8.434  -9.644  1.00 98.11           H  
ATOM   1582  HD3 ARG A 100      18.865  -7.313  -8.525  1.00 98.11           H  
ATOM   1583  NE  ARG A 100      17.924  -6.383 -10.159  1.00 98.11           N  
ATOM   1584  HE  ARG A 100      18.211  -5.466  -9.848  1.00 98.11           H  
ATOM   1585  NH1 ARG A 100      17.035  -7.594 -11.895  1.00 98.11           N  
ATOM   1586 HH11 ARG A 100      16.890  -8.376 -11.273  1.00 98.11           H  
ATOM   1587 HH12 ARG A 100      16.598  -7.608 -12.805  1.00 98.11           H  
ATOM   1588  NH2 ARG A 100      17.439  -5.436 -12.193  1.00 98.11           N  
ATOM   1589 HH21 ARG A 100      16.949  -5.497 -13.074  1.00 98.11           H  
ATOM   1590 HH22 ARG A 100      17.693  -4.512 -11.875  1.00 98.11           H  
ATOM   1591  CZ  ARG A 100      17.470  -6.473 -11.402  1.00 98.11           C  
ATOM   1592  N   ARG A 101      15.366  -3.976  -5.664  1.00 97.77           N  
ATOM   1593  H   ARG A 101      14.992  -3.803  -6.586  1.00 97.77           H  
ATOM   1594  CA  ARG A 101      15.535  -2.850  -4.736  1.00 97.77           C  
ATOM   1595  HA  ARG A 101      16.536  -2.887  -4.305  1.00 97.77           H  
ATOM   1596  C   ARG A 101      14.583  -2.951  -3.548  1.00 97.77           C  
ATOM   1597  CB  ARG A 101      15.349  -1.527  -5.489  1.00 97.77           C  
ATOM   1598  HB2 ARG A 101      14.372  -1.537  -5.971  1.00 97.77           H  
ATOM   1599  HB3 ARG A 101      15.360  -0.706  -4.772  1.00 97.77           H  
ATOM   1600  O   ARG A 101      15.017  -2.780  -2.414  1.00 97.77           O  
ATOM   1601  CG  ARG A 101      16.417  -1.260  -6.564  1.00 97.77           C  
ATOM   1602  HG2 ARG A 101      16.377  -2.040  -7.325  1.00 97.77           H  
ATOM   1603  HG3 ARG A 101      16.174  -0.316  -7.053  1.00 97.77           H  
ATOM   1604  CD  ARG A 101      17.862  -1.213  -6.047  1.00 97.77           C  
ATOM   1605  HD2 ARG A 101      18.124  -2.182  -5.622  1.00 97.77           H  
ATOM   1606  HD3 ARG A 101      18.534  -1.042  -6.888  1.00 97.77           H  
ATOM   1607  NE  ARG A 101      18.078  -0.172  -5.029  1.00 97.77           N  
ATOM   1608  HE  ARG A 101      18.299  -0.521  -4.108  1.00 97.77           H  
ATOM   1609  NH1 ARG A 101      17.967   1.673  -6.409  1.00 97.77           N  
ATOM   1610 HH11 ARG A 101      17.919   2.677  -6.504  1.00 97.77           H  
ATOM   1611 HH12 ARG A 101      17.662   1.094  -7.179  1.00 97.77           H  
ATOM   1612  NH2 ARG A 101      18.364   1.942  -4.234  1.00 97.77           N  
ATOM   1613 HH21 ARG A 101      18.451   2.938  -4.379  1.00 97.77           H  
ATOM   1614 HH22 ARG A 101      18.505   1.574  -3.304  1.00 97.77           H  
ATOM   1615  CZ  ARG A 101      18.134   1.135  -5.230  1.00 97.77           C  
ATOM   1616  N   LEU A 102      13.311  -3.277  -3.768  1.00 98.49           N  
ATOM   1617  H   LEU A 102      13.005  -3.424  -4.720  1.00 98.49           H  
ATOM   1618  CA  LEU A 102      12.331  -3.411  -2.685  1.00 98.49           C  
ATOM   1619  HA  LEU A 102      12.338  -2.495  -2.094  1.00 98.49           H  
ATOM   1620  C   LEU A 102      12.706  -4.538  -1.709  1.00 98.49           C  
ATOM   1621  CB  LEU A 102      10.928  -3.597  -3.290  1.00 98.49           C  
ATOM   1622  HB2 LEU A 102      10.234  -3.888  -2.502  1.00 98.49           H  
ATOM   1623  HB3 LEU A 102      10.970  -4.410  -4.014  1.00 98.49           H  
ATOM   1624  O   LEU A 102      12.618  -4.341  -0.498  1.00 98.49           O  
ATOM   1625  CG  LEU A 102      10.387  -2.327  -3.981  1.00 98.49           C  
ATOM   1626  HG  LEU A 102      11.127  -1.936  -4.679  1.00 98.49           H  
ATOM   1627  CD1 LEU A 102       9.117  -2.644  -4.771  1.00 98.49           C  
ATOM   1628 HD11 LEU A 102       9.309  -3.475  -5.450  1.00 98.49           H  
ATOM   1629 HD12 LEU A 102       8.829  -1.775  -5.362  1.00 98.49           H  
ATOM   1630 HD13 LEU A 102       8.305  -2.902  -4.091  1.00 98.49           H  
ATOM   1631  CD2 LEU A 102      10.072  -1.214  -2.979  1.00 98.49           C  
ATOM   1632 HD21 LEU A 102       9.421  -1.591  -2.190  1.00 98.49           H  
ATOM   1633 HD22 LEU A 102       9.576  -0.385  -3.484  1.00 98.49           H  
ATOM   1634 HD23 LEU A 102      10.994  -0.840  -2.535  1.00 98.49           H  
ATOM   1635  N   LEU A 103      13.230  -5.664  -2.204  1.00 98.03           N  
ATOM   1636  H   LEU A 103      13.247  -5.785  -3.206  1.00 98.03           H  
ATOM   1637  CA  LEU A 103      13.751  -6.749  -1.361  1.00 98.03           C  
ATOM   1638  HA  LEU A 103      12.983  -7.032  -0.642  1.00 98.03           H  
ATOM   1639  C   LEU A 103      14.991  -6.334  -0.547  1.00 98.03           C  
ATOM   1640  CB  LEU A 103      14.084  -7.958  -2.253  1.00 98.03           C  
ATOM   1641  HB2 LEU A 103      14.668  -8.673  -1.673  1.00 98.03           H  
ATOM   1642  HB3 LEU A 103      14.709  -7.614  -3.077  1.00 98.03           H  
ATOM   1643  O   LEU A 103      15.174  -6.791   0.583  1.00 98.03           O  
ATOM   1644  CG  LEU A 103      12.858  -8.694  -2.826  1.00 98.03           C  
ATOM   1645  HG  LEU A 103      12.177  -7.984  -3.295  1.00 98.03           H  
ATOM   1646  CD1 LEU A 103      13.327  -9.695  -3.884  1.00 98.03           C  
ATOM   1647 HD11 LEU A 103      14.004 -10.427  -3.444  1.00 98.03           H  
ATOM   1648 HD12 LEU A 103      13.825  -9.162  -4.694  1.00 98.03           H  
ATOM   1649 HD13 LEU A 103      12.460 -10.211  -4.297  1.00 98.03           H  
ATOM   1650  CD2 LEU A 103      12.097  -9.461  -1.745  1.00 98.03           C  
ATOM   1651 HD21 LEU A 103      11.271 -10.009  -2.200  1.00 98.03           H  
ATOM   1652 HD22 LEU A 103      12.752 -10.167  -1.234  1.00 98.03           H  
ATOM   1653 HD23 LEU A 103      11.667  -8.769  -1.021  1.00 98.03           H  
ATOM   1654  N   GLU A 104      15.856  -5.469  -1.083  1.00 96.90           N  
ATOM   1655  H   GLU A 104      15.702  -5.159  -2.032  1.00 96.90           H  
ATOM   1656  CA  GLU A 104      16.976  -4.885  -0.327  1.00 96.90           C  
ATOM   1657  HA  GLU A 104      17.546  -5.680   0.153  1.00 96.90           H  
ATOM   1658  C   GLU A 104      16.486  -3.945   0.780  1.00 96.90           C  
ATOM   1659  CB  GLU A 104      17.915  -4.104  -1.257  1.00 96.90           C  
ATOM   1660  HB2 GLU A 104      17.324  -3.398  -1.840  1.00 96.90           H  
ATOM   1661  HB3 GLU A 104      18.614  -3.530  -0.647  1.00 96.90           H  
ATOM   1662  O   GLU A 104      16.993  -3.997   1.905  1.00 96.90           O  
ATOM   1663  CG  GLU A 104      18.733  -4.992  -2.201  1.00 96.90           C  
ATOM   1664  HG2 GLU A 104      18.084  -5.740  -2.656  1.00 96.90           H  
ATOM   1665  HG3 GLU A 104      19.476  -5.527  -1.608  1.00 96.90           H  
ATOM   1666  CD  GLU A 104      19.438  -4.189  -3.310  1.00 96.90           C  
ATOM   1667  OE1 GLU A 104      20.114  -4.845  -4.132  1.00 96.90           O  
ATOM   1668  OE2 GLU A 104      19.316  -2.938  -3.338  1.00 96.90           O  
ATOM   1669  N   PHE A 105      15.483  -3.113   0.485  1.00 96.83           N  
ATOM   1670  H   PHE A 105      15.140  -3.097  -0.465  1.00 96.83           H  
ATOM   1671  CA  PHE A 105      14.875  -2.211   1.461  1.00 96.83           C  
ATOM   1672  HA  PHE A 105      15.671  -1.632   1.930  1.00 96.83           H  
ATOM   1673  C   PHE A 105      14.154  -2.962   2.575  1.00 96.83           C  
ATOM   1674  CB  PHE A 105      13.942  -1.221   0.764  1.00 96.83           C  
ATOM   1675  HB2 PHE A 105      13.209  -0.857   1.484  1.00 96.83           H  
ATOM   1676  HB3 PHE A 105      13.399  -1.710  -0.044  1.00 96.83           H  
ATOM   1677  O   PHE A 105      14.316  -2.622   3.746  1.00 96.83           O  
ATOM   1678  CG  PHE A 105      14.696  -0.022   0.250  1.00 96.83           C  
ATOM   1679  CD1 PHE A 105      15.167   0.929   1.168  1.00 96.83           C  
ATOM   1680  HD1 PHE A 105      14.954   0.819   2.221  1.00 96.83           H  
ATOM   1681  CD2 PHE A 105      14.936   0.150  -1.124  1.00 96.83           C  
ATOM   1682  HD2 PHE A 105      14.516  -0.542  -1.840  1.00 96.83           H  
ATOM   1683  CE1 PHE A 105      15.891   2.036   0.710  1.00 96.83           C  
ATOM   1684  HE1 PHE A 105      16.228   2.777   1.420  1.00 96.83           H  
ATOM   1685  CE2 PHE A 105      15.656   1.263  -1.583  1.00 96.83           C  
ATOM   1686  HE2 PHE A 105      15.791   1.427  -2.642  1.00 96.83           H  
ATOM   1687  CZ  PHE A 105      16.140   2.203  -0.662  1.00 96.83           C  
ATOM   1688  HZ  PHE A 105      16.672   3.072  -1.020  1.00 96.83           H  
ATOM   1689  N   GLN A 106      13.448  -4.038   2.234  1.00 96.97           N  
ATOM   1690  H   GLN A 106      13.315  -4.233   1.252  1.00 96.97           H  
ATOM   1691  CA  GLN A 106      12.746  -4.874   3.201  1.00 96.97           C  
ATOM   1692  HA  GLN A 106      12.000  -4.268   3.715  1.00 96.97           H  
ATOM   1693  C   GLN A 106      13.697  -5.441   4.265  1.00 96.97           C  
ATOM   1694  CB  GLN A 106      12.032  -5.986   2.429  1.00 96.97           C  
ATOM   1695  HB2 GLN A 106      11.416  -5.535   1.651  1.00 96.97           H  
ATOM   1696  HB3 GLN A 106      12.776  -6.625   1.954  1.00 96.97           H  
ATOM   1697  O   GLN A 106      13.328  -5.544   5.432  1.00 96.97           O  
ATOM   1698  CG  GLN A 106      11.126  -6.844   3.323  1.00 96.97           C  
ATOM   1699  HG2 GLN A 106      10.326  -6.229   3.735  1.00 96.97           H  
ATOM   1700  HG3 GLN A 106      11.703  -7.261   4.148  1.00 96.97           H  
ATOM   1701  CD  GLN A 106      10.510  -8.001   2.551  1.00 96.97           C  
ATOM   1702  NE2 GLN A 106       9.964  -8.985   3.229  1.00 96.97           N  
ATOM   1703 HE21 GLN A 106       9.782  -8.877   4.216  1.00 96.97           H  
ATOM   1704 HE22 GLN A 106       9.518  -9.688   2.656  1.00 96.97           H  
ATOM   1705  OE1 GLN A 106      10.520  -8.053   1.336  1.00 96.97           O  
ATOM   1706  N   LYS A 107      14.947  -5.759   3.897  1.00 95.47           N  
ATOM   1707  H   LYS A 107      15.188  -5.639   2.923  1.00 95.47           H  
ATOM   1708  CA  LYS A 107      15.965  -6.275   4.830  1.00 95.47           C  
ATOM   1709  HA  LYS A 107      15.518  -7.061   5.439  1.00 95.47           H  
ATOM   1710  C   LYS A 107      16.486  -5.234   5.827  1.00 95.47           C  
ATOM   1711  CB  LYS A 107      17.141  -6.866   4.038  1.00 95.47           C  
ATOM   1712  HB2 LYS A 107      17.955  -7.098   4.724  1.00 95.47           H  
ATOM   1713  HB3 LYS A 107      17.499  -6.122   3.327  1.00 95.47           H  
ATOM   1714  O   LYS A 107      17.072  -5.627   6.832  1.00 95.47           O  
ATOM   1715  CG  LYS A 107      16.759  -8.153   3.297  1.00 95.47           C  
ATOM   1716  HG2 LYS A 107      16.559  -8.941   4.023  1.00 95.47           H  
ATOM   1717  HG3 LYS A 107      15.856  -7.990   2.709  1.00 95.47           H  
ATOM   1718  CD  LYS A 107      17.898  -8.586   2.367  1.00 95.47           C  
ATOM   1719  HD2 LYS A 107      18.135  -7.760   1.697  1.00 95.47           H  
ATOM   1720  HD3 LYS A 107      18.777  -8.837   2.961  1.00 95.47           H  
ATOM   1721  CE  LYS A 107      17.450  -9.793   1.540  1.00 95.47           C  
ATOM   1722  HE2 LYS A 107      16.529  -9.523   1.025  1.00 95.47           H  
ATOM   1723  HE3 LYS A 107      17.223 -10.619   2.214  1.00 95.47           H  
ATOM   1724  NZ  LYS A 107      18.483 -10.190   0.553  1.00 95.47           N  
ATOM   1725  HZ1 LYS A 107      18.659  -9.424  -0.081  1.00 95.47           H  
ATOM   1726  HZ2 LYS A 107      19.346 -10.442   1.013  1.00 95.47           H  
ATOM   1727  HZ3 LYS A 107      18.156 -10.973   0.006  1.00 95.47           H  
ATOM   1728  N   ARG A 108      16.316  -3.933   5.563  1.00 93.30           N  
ATOM   1729  H   ARG A 108      15.783  -3.693   4.739  1.00 93.30           H  
ATOM   1730  CA  ARG A 108      16.841  -2.833   6.405  1.00 93.30           C  
ATOM   1731  HA  ARG A 108      17.459  -3.263   7.192  1.00 93.30           H  
ATOM   1732  C   ARG A 108      15.768  -2.040   7.156  1.00 93.30           C  
ATOM   1733  CB  ARG A 108      17.749  -1.905   5.580  1.00 93.30           C  
ATOM   1734  HB2 ARG A 108      18.551  -2.494   5.134  1.00 93.30           H  
ATOM   1735  HB3 ARG A 108      18.201  -1.172   6.247  1.00 93.30           H  
ATOM   1736  O   ARG A 108      16.093  -1.059   7.820  1.00 93.30           O  
ATOM   1737  CG  ARG A 108      16.976  -1.169   4.477  1.00 93.30           C  
ATOM   1738  HG2 ARG A 108      16.072  -0.718   4.886  1.00 93.30           H  
ATOM   1739  HG3 ARG A 108      16.706  -1.900   3.715  1.00 93.30           H  
ATOM   1740  CD  ARG A 108      17.800  -0.065   3.822  1.00 93.30           C  
ATOM   1741  HD2 ARG A 108      17.155   0.493   3.144  1.00 93.30           H  
ATOM   1742  HD3 ARG A 108      18.158   0.615   4.596  1.00 93.30           H  
ATOM   1743  NE  ARG A 108      18.934  -0.623   3.067  1.00 93.30           N  
ATOM   1744  HE  ARG A 108      18.973  -1.629   2.984  1.00 93.30           H  
ATOM   1745  NH1 ARG A 108      19.836   1.384   2.415  1.00 93.30           N  
ATOM   1746 HH11 ARG A 108      19.133   1.871   2.953  1.00 93.30           H  
ATOM   1747 HH12 ARG A 108      20.506   1.924   1.887  1.00 93.30           H  
ATOM   1748  NH2 ARG A 108      20.807  -0.524   1.784  1.00 93.30           N  
ATOM   1749 HH21 ARG A 108      21.467   0.032   1.259  1.00 93.30           H  
ATOM   1750 HH22 ARG A 108      20.807  -1.531   1.704  1.00 93.30           H  
ATOM   1751  CZ  ARG A 108      19.851   0.080   2.431  1.00 93.30           C  
ATOM   1752  N   SER A 109      14.506  -2.431   7.027  1.00 95.60           N  
ATOM   1753  H   SER A 109      14.314  -3.238   6.451  1.00 95.60           H  
ATOM   1754  CA  SER A 109      13.352  -1.724   7.587  1.00 95.60           C  
ATOM   1755  HA  SER A 109      13.675  -0.842   8.141  1.00 95.60           H  
ATOM   1756  C   SER A 109      12.545  -2.614   8.523  1.00 95.60           C  
ATOM   1757  CB  SER A 109      12.445  -1.267   6.451  1.00 95.60           C  
ATOM   1758  HB2 SER A 109      12.993  -0.614   5.772  1.00 95.60           H  
ATOM   1759  HB3 SER A 109      11.588  -0.727   6.855  1.00 95.60           H  
ATOM   1760  O   SER A 109      12.458  -3.822   8.311  1.00 95.60           O  
ATOM   1761  OG  SER A 109      12.015  -2.418   5.757  1.00 95.60           O  
ATOM   1762  HG  SER A 109      12.064  -3.173   6.347  1.00 95.60           H  
ATOM   1763  N   ASP A 110      11.872  -2.000   9.487  1.00 97.01           N  
ATOM   1764  H   ASP A 110      11.979  -1.001   9.588  1.00 97.01           H  
ATOM   1765  CA  ASP A 110      10.958  -2.666  10.410  1.00 97.01           C  
ATOM   1766  HA  ASP A 110      10.701  -3.653  10.027  1.00 97.01           H  
ATOM   1767  C   ASP A 110       9.670  -1.832  10.525  1.00 97.01           C  
ATOM   1768  CB  ASP A 110      11.688  -2.869  11.764  1.00 97.01           C  
ATOM   1769  HB2 ASP A 110      12.573  -3.480  11.588  1.00 97.01           H  
ATOM   1770  HB3 ASP A 110      12.029  -1.900  12.130  1.00 97.01           H  
ATOM   1771  O   ASP A 110       9.635  -0.949  11.379  1.00 97.01           O  
ATOM   1772  CG  ASP A 110      10.859  -3.546  12.873  1.00 97.01           C  
ATOM   1773  OD1 ASP A 110       9.912  -4.285  12.561  1.00 97.01           O  
ATOM   1774  OD2 ASP A 110      11.165  -3.350  14.072  1.00 97.01           O  
ATOM   1775  N   PRO A 111       8.630  -2.031   9.683  1.00 98.29           N  
ATOM   1776  CA  PRO A 111       8.599  -2.694   8.365  1.00 98.29           C  
ATOM   1777  HA  PRO A 111       9.300  -3.528   8.322  1.00 98.29           H  
ATOM   1778  C   PRO A 111       8.910  -1.763   7.177  1.00 98.29           C  
ATOM   1779  CB  PRO A 111       7.154  -3.207   8.239  1.00 98.29           C  
ATOM   1780  HB2 PRO A 111       7.031  -4.148   8.775  1.00 98.29           H  
ATOM   1781  HB3 PRO A 111       6.826  -3.331   7.207  1.00 98.29           H  
ATOM   1782  O   PRO A 111       9.036  -0.551   7.326  1.00 98.29           O  
ATOM   1783  CG  PRO A 111       6.345  -2.136   8.959  1.00 98.29           C  
ATOM   1784  HG2 PRO A 111       6.183  -1.290   8.291  1.00 98.29           H  
ATOM   1785  HG3 PRO A 111       5.394  -2.520   9.326  1.00 98.29           H  
ATOM   1786  CD  PRO A 111       7.269  -1.721  10.105  1.00 98.29           C  
ATOM   1787  HD2 PRO A 111       7.157  -0.660  10.328  1.00 98.29           H  
ATOM   1788  HD3 PRO A 111       7.031  -2.309  10.991  1.00 98.29           H  
ATOM   1789  N   LEU A 112       8.968  -2.325   5.964  1.00 98.76           N  
ATOM   1790  H   LEU A 112       8.839  -3.324   5.889  1.00 98.76           H  
ATOM   1791  CA  LEU A 112       8.910  -1.544   4.722  1.00 98.76           C  
ATOM   1792  HA  LEU A 112       9.434  -0.601   4.873  1.00 98.76           H  
ATOM   1793  C   LEU A 112       7.448  -1.252   4.369  1.00 98.76           C  
ATOM   1794  CB  LEU A 112       9.594  -2.311   3.574  1.00 98.76           C  
ATOM   1795  HB2 LEU A 112      10.613  -2.577   3.853  1.00 98.76           H  
ATOM   1796  HB3 LEU A 112       9.048  -3.240   3.410  1.00 98.76           H  
ATOM   1797  O   LEU A 112       6.644  -2.177   4.284  1.00 98.76           O  
ATOM   1798  CG  LEU A 112       9.672  -1.543   2.246  1.00 98.76           C  
ATOM   1799  HG  LEU A 112       8.665  -1.288   1.913  1.00 98.76           H  
ATOM   1800  CD1 LEU A 112      10.487  -0.259   2.366  1.00 98.76           C  
ATOM   1801 HD11 LEU A 112      10.700   0.124   1.368  1.00 98.76           H  
ATOM   1802 HD12 LEU A 112       9.911   0.493   2.905  1.00 98.76           H  
ATOM   1803 HD13 LEU A 112      11.420  -0.452   2.896  1.00 98.76           H  
ATOM   1804  CD2 LEU A 112      10.332  -2.421   1.184  1.00 98.76           C  
ATOM   1805 HD21 LEU A 112      10.281  -1.931   0.212  1.00 98.76           H  
ATOM   1806 HD22 LEU A 112       9.822  -3.383   1.122  1.00 98.76           H  
ATOM   1807 HD23 LEU A 112      11.377  -2.595   1.440  1.00 98.76           H  
ATOM   1808  N   LEU A 113       7.124   0.013   4.121  1.00 98.89           N  
ATOM   1809  H   LEU A 113       7.841   0.714   4.246  1.00 98.89           H  
ATOM   1810  CA  LEU A 113       5.862   0.475   3.557  1.00 98.89           C  
ATOM   1811  HA  LEU A 113       5.113  -0.314   3.625  1.00 98.89           H  
ATOM   1812  C   LEU A 113       6.103   0.799   2.083  1.00 98.89           C  
ATOM   1813  CB  LEU A 113       5.337   1.714   4.307  1.00 98.89           C  
ATOM   1814  HB2 LEU A 113       6.091   2.500   4.281  1.00 98.89           H  
ATOM   1815  HB3 LEU A 113       4.477   2.086   3.750  1.00 98.89           H  
ATOM   1816  O   LEU A 113       6.957   1.620   1.756  1.00 98.89           O  
ATOM   1817  CG  LEU A 113       4.906   1.496   5.768  1.00 98.89           C  
ATOM   1818  HG  LEU A 113       4.272   0.612   5.839  1.00 98.89           H  
ATOM   1819  CD1 LEU A 113       6.096   1.351   6.718  1.00 98.89           C  
ATOM   1820 HD11 LEU A 113       5.766   1.437   7.753  1.00 98.89           H  
ATOM   1821 HD12 LEU A 113       6.561   0.373   6.596  1.00 98.89           H  
ATOM   1822 HD13 LEU A 113       6.833   2.129   6.512  1.00 98.89           H  
ATOM   1823  CD2 LEU A 113       4.099   2.709   6.235  1.00 98.89           C  
ATOM   1824 HD21 LEU A 113       3.772   2.563   7.265  1.00 98.89           H  
ATOM   1825 HD22 LEU A 113       4.707   3.611   6.174  1.00 98.89           H  
ATOM   1826 HD23 LEU A 113       3.216   2.831   5.607  1.00 98.89           H  
ATOM   1827  N   ILE A 114       5.359   0.157   1.192  1.00 98.88           N  
ATOM   1828  H   ILE A 114       4.697  -0.527   1.530  1.00 98.88           H  
ATOM   1829  CA  ILE A 114       5.480   0.321  -0.256  1.00 98.88           C  
ATOM   1830  HA  ILE A 114       6.283   1.021  -0.487  1.00 98.88           H  
ATOM   1831  C   ILE A 114       4.173   0.898  -0.763  1.00 98.88           C  
ATOM   1832  CB  ILE A 114       5.794  -1.017  -0.954  1.00 98.88           C  
ATOM   1833  HB  ILE A 114       4.931  -1.676  -0.860  1.00 98.88           H  
ATOM   1834  O   ILE A 114       3.151   0.220  -0.768  1.00 98.88           O  
ATOM   1835  CG1 ILE A 114       6.996  -1.720  -0.292  1.00 98.88           C  
ATOM   1836 HG12 ILE A 114       6.788  -1.869   0.768  1.00 98.88           H  
ATOM   1837 HG13 ILE A 114       7.886  -1.099  -0.390  1.00 98.88           H  
ATOM   1838  CG2 ILE A 114       6.052  -0.754  -2.451  1.00 98.88           C  
ATOM   1839 HG21 ILE A 114       6.944  -0.137  -2.565  1.00 98.88           H  
ATOM   1840 HG22 ILE A 114       5.200  -0.248  -2.905  1.00 98.88           H  
ATOM   1841 HG23 ILE A 114       6.190  -1.695  -2.984  1.00 98.88           H  
ATOM   1842  CD1 ILE A 114       7.270  -3.109  -0.862  1.00 98.88           C  
ATOM   1843 HD11 ILE A 114       7.633  -3.023  -1.886  1.00 98.88           H  
ATOM   1844 HD12 ILE A 114       6.358  -3.705  -0.841  1.00 98.88           H  
ATOM   1845 HD13 ILE A 114       8.031  -3.612  -0.265  1.00 98.88           H  
ATOM   1846  N   GLU A 115       4.186   2.146  -1.201  1.00 98.84           N  
ATOM   1847  H   GLU A 115       5.048   2.672  -1.177  1.00 98.84           H  
ATOM   1848  CA  GLU A 115       3.008   2.756  -1.790  1.00 98.84           C  
ATOM   1849  HA  GLU A 115       2.122   2.332  -1.318  1.00 98.84           H  
ATOM   1850  C   GLU A 115       2.918   2.461  -3.291  1.00 98.84           C  
ATOM   1851  CB  GLU A 115       3.004   4.247  -1.484  1.00 98.84           C  
ATOM   1852  HB2 GLU A 115       3.125   4.391  -0.410  1.00 98.84           H  
ATOM   1853  HB3 GLU A 115       3.828   4.735  -2.004  1.00 98.84           H  
ATOM   1854  O   GLU A 115       3.802   2.816  -4.070  1.00 98.84           O  
ATOM   1855  CG  GLU A 115       1.660   4.825  -1.929  1.00 98.84           C  
ATOM   1856  HG2 GLU A 115       1.491   4.600  -2.982  1.00 98.84           H  
ATOM   1857  HG3 GLU A 115       0.860   4.362  -1.351  1.00 98.84           H  
ATOM   1858  CD  GLU A 115       1.618   6.325  -1.745  1.00 98.84           C  
ATOM   1859  OE1 GLU A 115       1.131   6.979  -2.692  1.00 98.84           O  
ATOM   1860  OE2 GLU A 115       2.053   6.780  -0.670  1.00 98.84           O  
ATOM   1861  N   GLY A 116       1.810   1.855  -3.717  1.00 98.28           N  
ATOM   1862  H   GLY A 116       1.128   1.572  -3.029  1.00 98.28           H  
ATOM   1863  CA  GLY A 116       1.522   1.610  -5.127  1.00 98.28           C  
ATOM   1864  HA2 GLY A 116       0.744   0.851  -5.205  1.00 98.28           H  
ATOM   1865  HA3 GLY A 116       2.419   1.219  -5.607  1.00 98.28           H  
ATOM   1866  C   GLY A 116       1.059   2.858  -5.892  1.00 98.28           C  
ATOM   1867  O   GLY A 116       0.657   3.879  -5.323  1.00 98.28           O  
ATOM   1868  N   ALA A 117       1.046   2.772  -7.222  1.00 96.89           N  
ATOM   1869  H   ALA A 117       1.382   1.917  -7.642  1.00 96.89           H  
ATOM   1870  CA  ALA A 117       0.457   3.789  -8.098  1.00 96.89           C  
ATOM   1871  HA  ALA A 117       0.379   4.727  -7.547  1.00 96.89           H  
ATOM   1872  C   ALA A 117      -0.964   3.391  -8.540  1.00 96.89           C  
ATOM   1873  CB  ALA A 117       1.393   4.067  -9.278  1.00 96.89           C  
ATOM   1874  HB1 ALA A 117       1.508   3.176  -9.894  1.00 96.89           H  
ATOM   1875  HB2 ALA A 117       2.369   4.381  -8.905  1.00 96.89           H  
ATOM   1876  HB3 ALA A 117       0.983   4.868  -9.893  1.00 96.89           H  
ATOM   1877  O   ALA A 117      -1.186   2.315  -9.085  1.00 96.89           O  
ATOM   1878  N   GLY A 118      -1.943   4.276  -8.331  1.00 95.26           N  
ATOM   1879  H   GLY A 118      -1.700   5.174  -7.938  1.00 95.26           H  
ATOM   1880  CA  GLY A 118      -3.342   3.993  -8.674  1.00 95.26           C  
ATOM   1881  HA2 GLY A 118      -3.395   3.710  -9.725  1.00 95.26           H  
ATOM   1882  HA3 GLY A 118      -3.937   4.898  -8.549  1.00 95.26           H  
ATOM   1883  C   GLY A 118      -3.966   2.894  -7.801  1.00 95.26           C  
ATOM   1884  O   GLY A 118      -4.004   3.066  -6.583  1.00 95.26           O  
ATOM   1885  N   GLY A 119      -4.493   1.829  -8.411  1.00 97.01           N  
ATOM   1886  H   GLY A 119      -4.301   1.707  -9.395  1.00 97.01           H  
ATOM   1887  CA  GLY A 119      -5.134   0.696  -7.730  1.00 97.01           C  
ATOM   1888  HA2 GLY A 119      -6.205   0.703  -7.934  1.00 97.01           H  
ATOM   1889  HA3 GLY A 119      -4.997   0.790  -6.653  1.00 97.01           H  
ATOM   1890  C   GLY A 119      -4.557  -0.664  -8.137  1.00 97.01           C  
ATOM   1891  O   GLY A 119      -3.572  -0.737  -8.867  1.00 97.01           O  
ATOM   1892  N   LEU A 120      -5.171  -1.753  -7.665  1.00 98.52           N  
ATOM   1893  H   LEU A 120      -5.981  -1.614  -7.078  1.00 98.52           H  
ATOM   1894  CA  LEU A 120      -4.613  -3.114  -7.750  1.00 98.52           C  
ATOM   1895  HA  LEU A 120      -3.661  -3.139  -7.219  1.00 98.52           H  
ATOM   1896  C   LEU A 120      -4.300  -3.586  -9.180  1.00 98.52           C  
ATOM   1897  CB  LEU A 120      -5.594  -4.089  -7.072  1.00 98.52           C  
ATOM   1898  HB2 LEU A 120      -5.233  -5.107  -7.223  1.00 98.52           H  
ATOM   1899  HB3 LEU A 120      -6.561  -4.015  -7.569  1.00 98.52           H  
ATOM   1900  O   LEU A 120      -3.211  -4.089  -9.440  1.00 98.52           O  
ATOM   1901  CG  LEU A 120      -5.800  -3.863  -5.563  1.00 98.52           C  
ATOM   1902  HG  LEU A 120      -6.178  -2.855  -5.394  1.00 98.52           H  
ATOM   1903  CD1 LEU A 120      -6.827  -4.861  -5.048  1.00 98.52           C  
ATOM   1904 HD11 LEU A 120      -6.469  -5.882  -5.179  1.00 98.52           H  
ATOM   1905 HD12 LEU A 120      -7.024  -4.687  -3.990  1.00 98.52           H  
ATOM   1906 HD13 LEU A 120      -7.759  -4.749  -5.603  1.00 98.52           H  
ATOM   1907  CD2 LEU A 120      -4.515  -4.052  -4.757  1.00 98.52           C  
ATOM   1908 HD21 LEU A 120      -4.729  -3.905  -3.698  1.00 98.52           H  
ATOM   1909 HD22 LEU A 120      -3.747  -3.342  -5.061  1.00 98.52           H  
ATOM   1910 HD23 LEU A 120      -4.137  -5.065  -4.899  1.00 98.52           H  
ATOM   1911  N   LEU A 121      -5.225  -3.386 -10.119  1.00 98.21           N  
ATOM   1912  H   LEU A 121      -6.101  -2.968  -9.839  1.00 98.21           H  
ATOM   1913  CA  LEU A 121      -5.076  -3.819 -11.516  1.00 98.21           C  
ATOM   1914  HA  LEU A 121      -4.324  -4.608 -11.554  1.00 98.21           H  
ATOM   1915  C   LEU A 121      -4.513  -2.718 -12.429  1.00 98.21           C  
ATOM   1916  CB  LEU A 121      -6.394  -4.432 -12.023  1.00 98.21           C  
ATOM   1917  HB2 LEU A 121      -6.272  -4.703 -13.071  1.00 98.21           H  
ATOM   1918  HB3 LEU A 121      -7.176  -3.675 -11.964  1.00 98.21           H  
ATOM   1919  O   LEU A 121      -4.746  -2.716 -13.636  1.00 98.21           O  
ATOM   1920  CG  LEU A 121      -6.851  -5.691 -11.261  1.00 98.21           C  
ATOM   1921  HG  LEU A 121      -6.997  -5.448 -10.209  1.00 98.21           H  
ATOM   1922  CD1 LEU A 121      -8.185  -6.168 -11.832  1.00 98.21           C  
ATOM   1923 HD11 LEU A 121      -8.539  -7.031 -11.268  1.00 98.21           H  
ATOM   1924 HD12 LEU A 121      -8.929  -5.376 -11.750  1.00 98.21           H  
ATOM   1925 HD13 LEU A 121      -8.069  -6.448 -12.879  1.00 98.21           H  
ATOM   1926  CD2 LEU A 121      -5.848  -6.843 -11.368  1.00 98.21           C  
ATOM   1927 HD21 LEU A 121      -6.248  -7.726 -10.871  1.00 98.21           H  
ATOM   1928 HD22 LEU A 121      -5.650  -7.073 -12.415  1.00 98.21           H  
ATOM   1929 HD23 LEU A 121      -4.911  -6.574 -10.880  1.00 98.21           H  
ATOM   1930  N   VAL A 122      -3.778  -1.751 -11.872  1.00 98.51           N  
ATOM   1931  H   VAL A 122      -3.589  -1.795 -10.881  1.00 98.51           H  
ATOM   1932  CA  VAL A 122      -3.066  -0.753 -12.680  1.00 98.51           C  
ATOM   1933  HA  VAL A 122      -3.746  -0.432 -13.469  1.00 98.51           H  
ATOM   1934  C   VAL A 122      -1.830  -1.397 -13.321  1.00 98.51           C  
ATOM   1935  CB  VAL A 122      -2.715   0.491 -11.850  1.00 98.51           C  
ATOM   1936  HB  VAL A 122      -2.259   0.194 -10.906  1.00 98.51           H  
ATOM   1937  O   VAL A 122      -1.014  -1.968 -12.597  1.00 98.51           O  
ATOM   1938  CG1 VAL A 122      -1.753   1.441 -12.567  1.00 98.51           C  
ATOM   1939 HG11 VAL A 122      -2.177   1.754 -13.521  1.00 98.51           H  
ATOM   1940 HG12 VAL A 122      -0.798   0.938 -12.722  1.00 98.51           H  
ATOM   1941 HG13 VAL A 122      -1.571   2.315 -11.942  1.00 98.51           H  
ATOM   1942  CG2 VAL A 122      -4.012   1.267 -11.590  1.00 98.51           C  
ATOM   1943 HG21 VAL A 122      -4.503   1.508 -12.532  1.00 98.51           H  
ATOM   1944 HG22 VAL A 122      -4.690   0.664 -10.986  1.00 98.51           H  
ATOM   1945 HG23 VAL A 122      -3.781   2.199 -11.074  1.00 98.51           H  
ATOM   1946  N   PRO A 123      -1.655  -1.308 -14.655  1.00 98.69           N  
ATOM   1947  CA  PRO A 123      -0.574  -1.999 -15.350  1.00 98.69           C  
ATOM   1948  HA  PRO A 123      -0.502  -3.024 -14.988  1.00 98.69           H  
ATOM   1949  C   PRO A 123       0.785  -1.315 -15.155  1.00 98.69           C  
ATOM   1950  CB  PRO A 123      -0.993  -2.051 -16.821  1.00 98.69           C  
ATOM   1951  HB2 PRO A 123      -1.571  -2.957 -17.002  1.00 98.69           H  
ATOM   1952  HB3 PRO A 123      -0.140  -2.003 -17.497  1.00 98.69           H  
ATOM   1953  O   PRO A 123       0.940  -0.111 -15.399  1.00 98.69           O  
ATOM   1954  CG  PRO A 123      -1.890  -0.829 -16.978  1.00 98.69           C  
ATOM   1955  HG2 PRO A 123      -2.608  -0.955 -17.789  1.00 98.69           H  
ATOM   1956  HG3 PRO A 123      -1.267   0.050 -17.144  1.00 98.69           H  
ATOM   1957  CD  PRO A 123      -2.580  -0.728 -15.620  1.00 98.69           C  
ATOM   1958  HD2 PRO A 123      -2.805   0.313 -15.384  1.00 98.69           H  
ATOM   1959  HD3 PRO A 123      -3.497  -1.317 -15.635  1.00 98.69           H  
ATOM   1960  N   LEU A 124       1.775  -2.124 -14.779  1.00 98.72           N  
ATOM   1961  H   LEU A 124       1.534  -3.091 -14.618  1.00 98.72           H  
ATOM   1962  CA  LEU A 124       3.206  -1.817 -14.858  1.00 98.72           C  
ATOM   1963  HA  LEU A 124       3.368  -0.743 -14.764  1.00 98.72           H  
ATOM   1964  C   LEU A 124       3.763  -2.244 -16.220  1.00 98.72           C  
ATOM   1965  CB  LEU A 124       3.951  -2.551 -13.728  1.00 98.72           C  
ATOM   1966  HB2 LEU A 124       3.812  -3.624 -13.853  1.00 98.72           H  
ATOM   1967  HB3 LEU A 124       5.016  -2.346 -13.836  1.00 98.72           H  
ATOM   1968  O   LEU A 124       4.472  -1.483 -16.877  1.00 98.72           O  
ATOM   1969  CG  LEU A 124       3.521  -2.171 -12.301  1.00 98.72           C  
ATOM   1970  HG  LEU A 124       2.482  -2.454 -12.135  1.00 98.72           H  
ATOM   1971  CD1 LEU A 124       4.392  -2.899 -11.282  1.00 98.72           C  
ATOM   1972 HD11 LEU A 124       4.304  -3.975 -11.430  1.00 98.72           H  
ATOM   1973 HD12 LEU A 124       5.436  -2.606 -11.390  1.00 98.72           H  
ATOM   1974 HD13 LEU A 124       4.050  -2.665 -10.274  1.00 98.72           H  
ATOM   1975  CD2 LEU A 124       3.675  -0.670 -12.076  1.00 98.72           C  
ATOM   1976 HD21 LEU A 124       4.638  -0.348 -12.472  1.00 98.72           H  
ATOM   1977 HD22 LEU A 124       2.862  -0.148 -12.581  1.00 98.72           H  
ATOM   1978 HD23 LEU A 124       3.648  -0.451 -11.009  1.00 98.72           H  
ATOM   1979  N   LEU A 125       3.361  -3.435 -16.671  1.00 98.49           N  
ATOM   1980  H   LEU A 125       2.736  -3.960 -16.076  1.00 98.49           H  
ATOM   1981  CA  LEU A 125       3.553  -3.959 -18.021  1.00 98.49           C  
ATOM   1982  HA  LEU A 125       4.011  -3.188 -18.641  1.00 98.49           H  
ATOM   1983  C   LEU A 125       2.190  -4.305 -18.632  1.00 98.49           C  
ATOM   1984  CB  LEU A 125       4.503  -5.172 -18.016  1.00 98.49           C  
ATOM   1985  HB2 LEU A 125       4.725  -5.447 -19.047  1.00 98.49           H  
ATOM   1986  HB3 LEU A 125       3.983  -6.021 -17.574  1.00 98.49           H  
ATOM   1987  O   LEU A 125       1.155  -4.157 -17.989  1.00 98.49           O  
ATOM   1988  CG  LEU A 125       5.842  -4.951 -17.287  1.00 98.49           C  
ATOM   1989  HG  LEU A 125       5.665  -4.627 -16.262  1.00 98.49           H  
ATOM   1990  CD1 LEU A 125       6.619  -6.264 -17.247  1.00 98.49           C  
ATOM   1991 HD11 LEU A 125       6.824  -6.625 -18.255  1.00 98.49           H  
ATOM   1992 HD12 LEU A 125       7.564  -6.113 -16.725  1.00 98.49           H  
ATOM   1993 HD13 LEU A 125       6.051  -7.015 -16.699  1.00 98.49           H  
ATOM   1994  CD2 LEU A 125       6.700  -3.909 -18.008  1.00 98.49           C  
ATOM   1995 HD21 LEU A 125       6.215  -2.933 -17.991  1.00 98.49           H  
ATOM   1996 HD22 LEU A 125       6.892  -4.216 -19.036  1.00 98.49           H  
ATOM   1997 HD23 LEU A 125       7.653  -3.815 -17.487  1.00 98.49           H  
ATOM   1998  N   LYS A 126       2.183  -4.782 -19.882  1.00 96.70           N  
ATOM   1999  H   LYS A 126       3.072  -4.922 -20.340  1.00 96.70           H  
ATOM   2000  CA  LYS A 126       0.940  -5.123 -20.589  1.00 96.70           C  
ATOM   2001  HA  LYS A 126       0.327  -4.224 -20.656  1.00 96.70           H  
ATOM   2002  C   LYS A 126       0.084  -6.146 -19.822  1.00 96.70           C  
ATOM   2003  CB  LYS A 126       1.276  -5.615 -22.004  1.00 96.70           C  
ATOM   2004  HB2 LYS A 126       1.801  -6.567 -21.937  1.00 96.70           H  
ATOM   2005  HB3 LYS A 126       1.921  -4.888 -22.498  1.00 96.70           H  
ATOM   2006  O   LYS A 126      -1.120  -5.966 -19.750  1.00 96.70           O  
ATOM   2007  CG  LYS A 126      -0.002  -5.789 -22.834  1.00 96.70           C  
ATOM   2008  HG2 LYS A 126      -0.693  -6.443 -22.302  1.00 96.70           H  
ATOM   2009  HG3 LYS A 126      -0.480  -4.819 -22.973  1.00 96.70           H  
ATOM   2010  CD  LYS A 126       0.284  -6.421 -24.196  1.00 96.70           C  
ATOM   2011  HD2 LYS A 126       0.857  -5.734 -24.819  1.00 96.70           H  
ATOM   2012  HD3 LYS A 126       0.844  -7.344 -24.043  1.00 96.70           H  
ATOM   2013  CE  LYS A 126      -1.069  -6.744 -24.832  1.00 96.70           C  
ATOM   2014  HE2 LYS A 126      -1.600  -5.817 -25.047  1.00 96.70           H  
ATOM   2015  HE3 LYS A 126      -1.655  -7.289 -24.093  1.00 96.70           H  
ATOM   2016  NZ  LYS A 126      -0.918  -7.576 -26.045  1.00 96.70           N  
ATOM   2017  HZ1 LYS A 126      -0.365  -7.116 -26.754  1.00 96.70           H  
ATOM   2018  HZ2 LYS A 126      -0.483  -8.447 -25.779  1.00 96.70           H  
ATOM   2019  HZ3 LYS A 126      -1.833  -7.810 -26.404  1.00 96.70           H  
ATOM   2020  N   GLU A 127       0.724  -7.169 -19.259  1.00 97.10           N  
ATOM   2021  H   GLU A 127       1.728  -7.213 -19.355  1.00 97.10           H  
ATOM   2022  CA  GLU A 127       0.084  -8.267 -18.513  1.00 97.10           C  
ATOM   2023  HA  GLU A 127      -0.966  -8.033 -18.338  1.00 97.10           H  
ATOM   2024  C   GLU A 127       0.736  -8.439 -17.124  1.00 97.10           C  
ATOM   2025  CB  GLU A 127       0.144  -9.575 -19.328  1.00 97.10           C  
ATOM   2026  HB2 GLU A 127      -0.405 -10.352 -18.797  1.00 97.10           H  
ATOM   2027  HB3 GLU A 127       1.186  -9.891 -19.386  1.00 97.10           H  
ATOM   2028  O   GLU A 127       0.858  -9.550 -16.622  1.00 97.10           O  
ATOM   2029  CG  GLU A 127      -0.391  -9.500 -20.769  1.00 97.10           C  
ATOM   2030  HG2 GLU A 127       0.213  -8.790 -21.334  1.00 97.10           H  
ATOM   2031  HG3 GLU A 127      -0.235 -10.474 -21.233  1.00 97.10           H  
ATOM   2032  CD  GLU A 127      -1.877  -9.134 -20.905  1.00 97.10           C  
ATOM   2033  OE1 GLU A 127      -2.218  -8.658 -22.021  1.00 97.10           O  
ATOM   2034  OE2 GLU A 127      -2.644  -9.353 -19.943  1.00 97.10           O  
ATOM   2035  N   TYR A 128       1.242  -7.343 -16.545  1.00 98.65           N  
ATOM   2036  H   TYR A 128       1.046  -6.452 -16.978  1.00 98.65           H  
ATOM   2037  CA  TYR A 128       1.795  -7.312 -15.186  1.00 98.65           C  
ATOM   2038  HA  TYR A 128       1.437  -8.181 -14.633  1.00 98.65           H  
ATOM   2039  C   TYR A 128       1.299  -6.051 -14.483  1.00 98.65           C  
ATOM   2040  CB  TYR A 128       3.330  -7.352 -15.204  1.00 98.65           C  
ATOM   2041  HB2 TYR A 128       3.707  -6.373 -15.502  1.00 98.65           H  
ATOM   2042  HB3 TYR A 128       3.657  -8.085 -15.941  1.00 98.65           H  
ATOM   2043  O   TYR A 128       1.514  -4.932 -14.962  1.00 98.65           O  
ATOM   2044  CG  TYR A 128       3.970  -7.683 -13.871  1.00 98.65           C  
ATOM   2045  CD1 TYR A 128       4.021  -6.721 -12.842  1.00 98.65           C  
ATOM   2046  HD1 TYR A 128       3.582  -5.745 -12.985  1.00 98.65           H  
ATOM   2047  CD2 TYR A 128       4.518  -8.962 -13.660  1.00 98.65           C  
ATOM   2048  HD2 TYR A 128       4.464  -9.713 -14.434  1.00 98.65           H  
ATOM   2049  CE1 TYR A 128       4.594  -7.046 -11.598  1.00 98.65           C  
ATOM   2050  HE1 TYR A 128       4.604  -6.322 -10.797  1.00 98.65           H  
ATOM   2051  CE2 TYR A 128       5.117  -9.278 -12.427  1.00 98.65           C  
ATOM   2052  HE2 TYR A 128       5.526 -10.261 -12.247  1.00 98.65           H  
ATOM   2053  OH  TYR A 128       5.687  -8.674 -10.196  1.00 98.65           O  
ATOM   2054  HH  TYR A 128       5.308  -8.192  -9.457  1.00 98.65           H  
ATOM   2055  CZ  TYR A 128       5.143  -8.328 -11.389  1.00 98.65           C  
ATOM   2056  N   PHE A 129       0.650  -6.221 -13.344  1.00 98.81           N  
ATOM   2057  H   PHE A 129       0.546  -7.170 -13.014  1.00 98.81           H  
ATOM   2058  CA  PHE A 129      -0.107  -5.205 -12.631  1.00 98.81           C  
ATOM   2059  HA  PHE A 129      -0.112  -4.284 -13.215  1.00 98.81           H  
ATOM   2060  C   PHE A 129       0.517  -4.879 -11.270  1.00 98.81           C  
ATOM   2061  CB  PHE A 129      -1.561  -5.686 -12.501  1.00 98.81           C  
ATOM   2062  HB2 PHE A 129      -2.149  -4.902 -12.025  1.00 98.81           H  
ATOM   2063  HB3 PHE A 129      -1.576  -6.559 -11.848  1.00 98.81           H  
ATOM   2064  O   PHE A 129       1.395  -5.577 -10.765  1.00 98.81           O  
ATOM   2065  CG  PHE A 129      -2.223  -6.062 -13.818  1.00 98.81           C  
ATOM   2066  CD1 PHE A 129      -2.736  -5.063 -14.665  1.00 98.81           C  
ATOM   2067  HD1 PHE A 129      -2.681  -4.026 -14.370  1.00 98.81           H  
ATOM   2068  CD2 PHE A 129      -2.297  -7.410 -14.220  1.00 98.81           C  
ATOM   2069  HD2 PHE A 129      -1.905  -8.191 -13.585  1.00 98.81           H  
ATOM   2070  CE1 PHE A 129      -3.311  -5.408 -15.902  1.00 98.81           C  
ATOM   2071  HE1 PHE A 129      -3.701  -4.638 -16.552  1.00 98.81           H  
ATOM   2072  CE2 PHE A 129      -2.851  -7.754 -15.464  1.00 98.81           C  
ATOM   2073  HE2 PHE A 129      -2.869  -8.787 -15.778  1.00 98.81           H  
ATOM   2074  CZ  PHE A 129      -3.358  -6.753 -16.308  1.00 98.81           C  
ATOM   2075  HZ  PHE A 129      -3.768  -7.021 -17.270  1.00 98.81           H  
ATOM   2076  N   MET A 130       0.045  -3.798 -10.649  1.00 98.64           N  
ATOM   2077  H   MET A 130      -0.622  -3.222 -11.142  1.00 98.64           H  
ATOM   2078  CA  MET A 130       0.476  -3.378  -9.313  1.00 98.64           C  
ATOM   2079  HA  MET A 130       1.537  -3.132  -9.354  1.00 98.64           H  
ATOM   2080  C   MET A 130       0.290  -4.485  -8.262  1.00 98.64           C  
ATOM   2081  CB  MET A 130      -0.329  -2.131  -8.917  1.00 98.64           C  
ATOM   2082  HB2 MET A 130      -0.395  -1.449  -9.765  1.00 98.64           H  
ATOM   2083  HB3 MET A 130      -1.345  -2.426  -8.655  1.00 98.64           H  
ATOM   2084  O   MET A 130       1.137  -4.659  -7.390  1.00 98.64           O  
ATOM   2085  CG  MET A 130       0.282  -1.387  -7.726  1.00 98.64           C  
ATOM   2086  HG2 MET A 130      -0.396  -0.578  -7.454  1.00 98.64           H  
ATOM   2087  HG3 MET A 130       0.337  -2.071  -6.880  1.00 98.64           H  
ATOM   2088  SD  MET A 130       1.933  -0.672  -7.992  1.00 98.64           S  
ATOM   2089  CE  MET A 130       1.617   0.372  -9.429  1.00 98.64           C  
ATOM   2090  HE1 MET A 130       2.471   1.026  -9.603  1.00 98.64           H  
ATOM   2091  HE2 MET A 130       1.455  -0.256 -10.305  1.00 98.64           H  
ATOM   2092  HE3 MET A 130       0.720   0.969  -9.260  1.00 98.64           H  
ATOM   2093  N   ILE A 131      -0.801  -5.250  -8.357  1.00 98.71           N  
ATOM   2094  H   ILE A 131      -1.489  -5.025  -9.061  1.00 98.71           H  
ATOM   2095  CA  ILE A 131      -1.064  -6.386  -7.469  1.00 98.71           C  
ATOM   2096  HA  ILE A 131      -0.949  -6.031  -6.445  1.00 98.71           H  
ATOM   2097  C   ILE A 131      -0.046  -7.517  -7.647  1.00 98.71           C  
ATOM   2098  CB  ILE A 131      -2.520  -6.868  -7.635  1.00 98.71           C  
ATOM   2099  HB  ILE A 131      -3.157  -5.989  -7.539  1.00 98.71           H  
ATOM   2100  O   ILE A 131       0.328  -8.130  -6.656  1.00 98.71           O  
ATOM   2101  CG1 ILE A 131      -2.906  -7.833  -6.497  1.00 98.71           C  
ATOM   2102 HG12 ILE A 131      -2.382  -8.780  -6.629  1.00 98.71           H  
ATOM   2103 HG13 ILE A 131      -2.589  -7.403  -5.547  1.00 98.71           H  
ATOM   2104  CG2 ILE A 131      -2.776  -7.490  -9.020  1.00 98.71           C  
ATOM   2105 HG21 ILE A 131      -2.503  -6.785  -9.805  1.00 98.71           H  
ATOM   2106 HG22 ILE A 131      -3.831  -7.735  -9.138  1.00 98.71           H  
ATOM   2107 HG23 ILE A 131      -2.191  -8.402  -9.143  1.00 98.71           H  
ATOM   2108  CD1 ILE A 131      -4.413  -8.105  -6.404  1.00 98.71           C  
ATOM   2109 HD11 ILE A 131      -4.606  -8.782  -5.572  1.00 98.71           H  
ATOM   2110 HD12 ILE A 131      -4.949  -7.172  -6.230  1.00 98.71           H  
ATOM   2111 HD13 ILE A 131      -4.785  -8.569  -7.318  1.00 98.71           H  
ATOM   2112  N   ASP A 132       0.468  -7.739  -8.859  1.00 98.77           N  
ATOM   2113  H   ASP A 132       0.163  -7.185  -9.646  1.00 98.77           H  
ATOM   2114  CA  ASP A 132       1.471  -8.781  -9.108  1.00 98.77           C  
ATOM   2115  HA  ASP A 132       1.155  -9.699  -8.612  1.00 98.77           H  
ATOM   2116  C   ASP A 132       2.834  -8.368  -8.517  1.00 98.77           C  
ATOM   2117  CB  ASP A 132       1.577  -9.084 -10.611  1.00 98.77           C  
ATOM   2118  HB2 ASP A 132       2.088  -8.249 -11.091  1.00 98.77           H  
ATOM   2119  HB3 ASP A 132       2.198  -9.970 -10.746  1.00 98.77           H  
ATOM   2120  O   ASP A 132       3.588  -9.201  -8.023  1.00 98.77           O  
ATOM   2121  CG  ASP A 132       0.233  -9.306 -11.328  1.00 98.77           C  
ATOM   2122  OD1 ASP A 132      -0.700  -9.972 -10.810  1.00 98.77           O  
ATOM   2123  OD2 ASP A 132       0.091  -8.709 -12.414  1.00 98.77           O  
ATOM   2124  N   LEU A 133       3.144  -7.061  -8.475  1.00 98.72           N  
ATOM   2125  H   LEU A 133       2.493  -6.414  -8.896  1.00 98.72           H  
ATOM   2126  CA  LEU A 133       4.300  -6.546  -7.723  1.00 98.72           C  
ATOM   2127  HA  LEU A 133       5.188  -7.086  -8.050  1.00 98.72           H  
ATOM   2128  C   LEU A 133       4.157  -6.813  -6.218  1.00 98.72           C  
ATOM   2129  CB  LEU A 133       4.497  -5.042  -8.010  1.00 98.72           C  
ATOM   2130  HB2 LEU A 133       3.600  -4.505  -7.699  1.00 98.72           H  
ATOM   2131  HB3 LEU A 133       4.617  -4.896  -9.083  1.00 98.72           H  
ATOM   2132  O   LEU A 133       5.121  -7.227  -5.579  1.00 98.72           O  
ATOM   2133  CG  LEU A 133       5.702  -4.406  -7.287  1.00 98.72           C  
ATOM   2134  HG  LEU A 133       5.596  -4.535  -6.209  1.00 98.72           H  
ATOM   2135  CD1 LEU A 133       7.028  -5.015  -7.734  1.00 98.72           C  
ATOM   2136 HD11 LEU A 133       7.143  -4.935  -8.815  1.00 98.72           H  
ATOM   2137 HD12 LEU A 133       7.050  -6.066  -7.445  1.00 98.72           H  
ATOM   2138 HD13 LEU A 133       7.858  -4.511  -7.239  1.00 98.72           H  
ATOM   2139  CD2 LEU A 133       5.760  -2.905  -7.574  1.00 98.72           C  
ATOM   2140 HD21 LEU A 133       4.820  -2.439  -7.278  1.00 98.72           H  
ATOM   2141 HD22 LEU A 133       6.572  -2.457  -7.001  1.00 98.72           H  
ATOM   2142 HD23 LEU A 133       5.933  -2.735  -8.637  1.00 98.72           H  
ATOM   2143  N   ALA A 134       2.971  -6.581  -5.653  1.00 98.67           N  
ATOM   2144  H   ALA A 134       2.216  -6.249  -6.237  1.00 98.67           H  
ATOM   2145  CA  ALA A 134       2.703  -6.842  -4.241  1.00 98.67           C  
ATOM   2146  HA  ALA A 134       3.470  -6.349  -3.644  1.00 98.67           H  
ATOM   2147  C   ALA A 134       2.759  -8.345  -3.906  1.00 98.67           C  
ATOM   2148  CB  ALA A 134       1.345  -6.221  -3.893  1.00 98.67           C  
ATOM   2149  HB1 ALA A 134       1.349  -5.161  -4.145  1.00 98.67           H  
ATOM   2150  HB2 ALA A 134       0.554  -6.711  -4.460  1.00 98.67           H  
ATOM   2151  HB3 ALA A 134       1.155  -6.339  -2.826  1.00 98.67           H  
ATOM   2152  O   ALA A 134       3.312  -8.721  -2.872  1.00 98.67           O  
ATOM   2153  N   GLU A 135       2.235  -9.196  -4.791  1.00 98.60           N  
ATOM   2154  H   GLU A 135       1.755  -8.818  -5.595  1.00 98.60           H  
ATOM   2155  CA  GLU A 135       2.274 -10.658  -4.674  1.00 98.60           C  
ATOM   2156  HA  GLU A 135       1.851 -10.955  -3.714  1.00 98.60           H  
ATOM   2157  C   GLU A 135       3.711 -11.194  -4.723  1.00 98.60           C  
ATOM   2158  CB  GLU A 135       1.405 -11.261  -5.790  1.00 98.60           C  
ATOM   2159  HB2 GLU A 135       1.824 -10.979  -6.756  1.00 98.60           H  
ATOM   2160  HB3 GLU A 135       0.403 -10.838  -5.715  1.00 98.60           H  
ATOM   2161  O   GLU A 135       4.109 -11.955  -3.844  1.00 98.60           O  
ATOM   2162  CG  GLU A 135       1.291 -12.789  -5.717  1.00 98.60           C  
ATOM   2163  HG2 GLU A 135       2.276 -13.236  -5.849  1.00 98.60           H  
ATOM   2164  HG3 GLU A 135       0.920 -13.066  -4.730  1.00 98.60           H  
ATOM   2165  CD  GLU A 135       0.345 -13.318  -6.805  1.00 98.60           C  
ATOM   2166  OE1 GLU A 135      -0.684 -13.936  -6.451  1.00 98.60           O  
ATOM   2167  OE2 GLU A 135       0.623 -13.065  -7.998  1.00 98.60           O  
ATOM   2168  N   ALA A 136       4.528 -10.725  -5.671  1.00 98.48           N  
ATOM   2169  H   ALA A 136       4.139 -10.133  -6.391  1.00 98.48           H  
ATOM   2170  CA  ALA A 136       5.935 -11.116  -5.795  1.00 98.48           C  
ATOM   2171  HA  ALA A 136       5.986 -12.202  -5.874  1.00 98.48           H  
ATOM   2172  C   ALA A 136       6.807 -10.713  -4.586  1.00 98.48           C  
ATOM   2173  CB  ALA A 136       6.467 -10.505  -7.095  1.00 98.48           C  
ATOM   2174  HB1 ALA A 136       6.312  -9.426  -7.080  1.00 98.48           H  
ATOM   2175  HB2 ALA A 136       7.528 -10.727  -7.204  1.00 98.48           H  
ATOM   2176  HB3 ALA A 136       5.926 -10.924  -7.944  1.00 98.48           H  
ATOM   2177  O   ALA A 136       7.894 -11.258  -4.398  1.00 98.48           O  
ATOM   2178  N   LEU A 137       6.343  -9.766  -3.765  1.00 98.39           N  
ATOM   2179  H   LEU A 137       5.446  -9.361  -3.992  1.00 98.39           H  
ATOM   2180  CA  LEU A 137       6.987  -9.344  -2.515  1.00 98.39           C  
ATOM   2181  HA  LEU A 137       8.044  -9.609  -2.548  1.00 98.39           H  
ATOM   2182  C   LEU A 137       6.421 -10.053  -1.276  1.00 98.39           C  
ATOM   2183  CB  LEU A 137       6.852  -7.817  -2.395  1.00 98.39           C  
ATOM   2184  HB2 LEU A 137       7.171  -7.497  -1.403  1.00 98.39           H  
ATOM   2185  HB3 LEU A 137       5.798  -7.561  -2.505  1.00 98.39           H  
ATOM   2186  O   LEU A 137       6.829  -9.731  -0.158  1.00 98.39           O  
ATOM   2187  CG  LEU A 137       7.676  -7.056  -3.442  1.00 98.39           C  
ATOM   2188  HG  LEU A 137       7.521  -7.485  -4.432  1.00 98.39           H  
ATOM   2189  CD1 LEU A 137       7.223  -5.603  -3.478  1.00 98.39           C  
ATOM   2190 HD11 LEU A 137       7.449  -5.143  -2.516  1.00 98.39           H  
ATOM   2191 HD12 LEU A 137       6.151  -5.559  -3.671  1.00 98.39           H  
ATOM   2192 HD13 LEU A 137       7.744  -5.092  -4.287  1.00 98.39           H  
ATOM   2193  CD2 LEU A 137       9.175  -7.077  -3.119  1.00 98.39           C  
ATOM   2194 HD21 LEU A 137       9.721  -6.493  -3.861  1.00 98.39           H  
ATOM   2195 HD22 LEU A 137       9.541  -8.102  -3.158  1.00 98.39           H  
ATOM   2196 HD23 LEU A 137       9.355  -6.671  -2.124  1.00 98.39           H  
ATOM   2197  N   GLU A 138       5.457 -10.963  -1.459  1.00 97.98           N  
ATOM   2198  H   GLU A 138       5.207 -11.211  -2.406  1.00 97.98           H  
ATOM   2199  CA  GLU A 138       4.694 -11.608  -0.383  1.00 97.98           C  
ATOM   2200  HA  GLU A 138       3.833 -12.089  -0.846  1.00 97.98           H  
ATOM   2201  C   GLU A 138       4.124 -10.584   0.617  1.00 97.98           C  
ATOM   2202  CB  GLU A 138       5.523 -12.716   0.288  1.00 97.98           C  
ATOM   2203  HB2 GLU A 138       4.919 -13.159   1.080  1.00 97.98           H  
ATOM   2204  HB3 GLU A 138       6.412 -12.280   0.743  1.00 97.98           H  
ATOM   2205  O   GLU A 138       4.086 -10.803   1.833  1.00 97.98           O  
ATOM   2206  CG  GLU A 138       5.944 -13.833  -0.679  1.00 97.98           C  
ATOM   2207  HG2 GLU A 138       6.522 -13.409  -1.500  1.00 97.98           H  
ATOM   2208  HG3 GLU A 138       5.051 -14.301  -1.093  1.00 97.98           H  
ATOM   2209  CD  GLU A 138       6.786 -14.891   0.050  1.00 97.98           C  
ATOM   2210  OE1 GLU A 138       7.897 -15.204  -0.435  1.00 97.98           O  
ATOM   2211  OE2 GLU A 138       6.327 -15.370   1.117  1.00 97.98           O  
ATOM   2212  N   ALA A 139       3.729  -9.417   0.101  1.00 98.65           N  
ATOM   2213  H   ALA A 139       3.749  -9.307  -0.903  1.00 98.65           H  
ATOM   2214  CA  ALA A 139       3.352  -8.274   0.911  1.00 98.65           C  
ATOM   2215  HA  ALA A 139       4.080  -8.175   1.716  1.00 98.65           H  
ATOM   2216  C   ALA A 139       1.971  -8.450   1.550  1.00 98.65           C  
ATOM   2217  CB  ALA A 139       3.418  -7.013   0.050  1.00 98.65           C  
ATOM   2218  HB1 ALA A 139       3.364  -6.143   0.705  1.00 98.65           H  
ATOM   2219  HB2 ALA A 139       2.585  -7.004  -0.652  1.00 98.65           H  
ATOM   2220  HB3 ALA A 139       4.352  -6.988  -0.512  1.00 98.65           H  
ATOM   2221  O   ALA A 139       1.050  -8.995   0.938  1.00 98.65           O  
ATOM   2222  N   HIS A 140       1.796  -7.900   2.754  1.00 98.81           N  
ATOM   2223  H   HIS A 140       2.566  -7.390   3.162  1.00 98.81           H  
ATOM   2224  CA  HIS A 140       0.462  -7.726   3.327  1.00 98.81           C  
ATOM   2225  HA  HIS A 140      -0.161  -8.572   3.036  1.00 98.81           H  
ATOM   2226  C   HIS A 140      -0.169  -6.458   2.752  1.00 98.81           C  
ATOM   2227  CB  HIS A 140       0.530  -7.708   4.854  1.00 98.81           C  
ATOM   2228  HB2 HIS A 140       1.044  -8.608   5.191  1.00 98.81           H  
ATOM   2229  HB3 HIS A 140       1.102  -6.842   5.186  1.00 98.81           H  
ATOM   2230  O   HIS A 140       0.383  -5.361   2.878  1.00 98.81           O  
ATOM   2231  CG  HIS A 140      -0.834  -7.684   5.492  1.00 98.81           C  
ATOM   2232  CD2 HIS A 140      -1.560  -6.574   5.813  1.00 98.81           C  
ATOM   2233  HD2 HIS A 140      -1.258  -5.548   5.665  1.00 98.81           H  
ATOM   2234  ND1 HIS A 140      -1.579  -8.820   5.810  1.00 98.81           N  
ATOM   2235  CE1 HIS A 140      -2.722  -8.371   6.347  1.00 98.81           C  
ATOM   2236  HE1 HIS A 140      -3.522  -8.997   6.715  1.00 98.81           H  
ATOM   2237  NE2 HIS A 140      -2.742  -7.030   6.353  1.00 98.81           N  
ATOM   2238  HE2 HIS A 140      -3.501  -6.468   6.712  1.00 98.81           H  
ATOM   2239  N   MET A 141      -1.321  -6.597   2.103  1.00 98.87           N  
ATOM   2240  H   MET A 141      -1.745  -7.513   2.057  1.00 98.87           H  
ATOM   2241  CA  MET A 141      -1.999  -5.488   1.440  1.00 98.87           C  
ATOM   2242  HA  MET A 141      -1.253  -4.894   0.912  1.00 98.87           H  
ATOM   2243  C   MET A 141      -2.704  -4.586   2.459  1.00 98.87           C  
ATOM   2244  CB  MET A 141      -2.980  -6.048   0.403  1.00 98.87           C  
ATOM   2245  HB2 MET A 141      -3.725  -6.654   0.919  1.00 98.87           H  
ATOM   2246  HB3 MET A 141      -2.446  -6.704  -0.285  1.00 98.87           H  
ATOM   2247  O   MET A 141      -3.561  -5.025   3.220  1.00 98.87           O  
ATOM   2248  CG  MET A 141      -3.713  -4.960  -0.392  1.00 98.87           C  
ATOM   2249  HG2 MET A 141      -4.249  -4.315   0.304  1.00 98.87           H  
ATOM   2250  HG3 MET A 141      -4.463  -5.446  -1.016  1.00 98.87           H  
ATOM   2251  SD  MET A 141      -2.686  -3.914  -1.464  1.00 98.87           S  
ATOM   2252  CE  MET A 141      -1.946  -5.152  -2.566  1.00 98.87           C  
ATOM   2253  HE1 MET A 141      -2.723  -5.770  -3.016  1.00 98.87           H  
ATOM   2254  HE2 MET A 141      -1.264  -5.788  -2.002  1.00 98.87           H  
ATOM   2255  HE3 MET A 141      -1.382  -4.650  -3.352  1.00 98.87           H  
ATOM   2256  N   VAL A 142      -2.422  -3.290   2.422  1.00 98.89           N  
ATOM   2257  H   VAL A 142      -1.714  -2.981   1.771  1.00 98.89           H  
ATOM   2258  CA  VAL A 142      -3.246  -2.264   3.066  1.00 98.89           C  
ATOM   2259  HA  VAL A 142      -3.908  -2.721   3.801  1.00 98.89           H  
ATOM   2260  C   VAL A 142      -4.103  -1.637   1.975  1.00 98.89           C  
ATOM   2261  CB  VAL A 142      -2.381  -1.232   3.809  1.00 98.89           C  
ATOM   2262  HB  VAL A 142      -1.748  -0.699   3.100  1.00 98.89           H  
ATOM   2263  O   VAL A 142      -3.617  -0.825   1.186  1.00 98.89           O  
ATOM   2264  CG1 VAL A 142      -3.273  -0.222   4.538  1.00 98.89           C  
ATOM   2265 HG11 VAL A 142      -2.651   0.516   5.045  1.00 98.89           H  
ATOM   2266 HG12 VAL A 142      -3.913   0.304   3.829  1.00 98.89           H  
ATOM   2267 HG13 VAL A 142      -3.890  -0.742   5.271  1.00 98.89           H  
ATOM   2268  CG2 VAL A 142      -1.478  -1.909   4.848  1.00 98.89           C  
ATOM   2269 HG21 VAL A 142      -2.082  -2.529   5.511  1.00 98.89           H  
ATOM   2270 HG22 VAL A 142      -0.947  -1.157   5.432  1.00 98.89           H  
ATOM   2271 HG23 VAL A 142      -0.742  -2.539   4.348  1.00 98.89           H  
ATOM   2272  N   LEU A 143      -5.370  -2.050   1.891  1.00 98.85           N  
ATOM   2273  H   LEU A 143      -5.726  -2.660   2.613  1.00 98.85           H  
ATOM   2274  CA  LEU A 143      -6.301  -1.556   0.880  1.00 98.85           C  
ATOM   2275  HA  LEU A 143      -5.724  -1.214   0.021  1.00 98.85           H  
ATOM   2276  C   LEU A 143      -7.069  -0.354   1.435  1.00 98.85           C  
ATOM   2277  CB  LEU A 143      -7.216  -2.696   0.396  1.00 98.85           C  
ATOM   2278  HB2 LEU A 143      -6.601  -3.487  -0.033  1.00 98.85           H  
ATOM   2279  HB3 LEU A 143      -7.732  -3.108   1.263  1.00 98.85           H  
ATOM   2280  O   LEU A 143      -7.974  -0.502   2.259  1.00 98.85           O  
ATOM   2281  CG  LEU A 143      -8.261  -2.249  -0.649  1.00 98.85           C  
ATOM   2282  HG  LEU A 143      -8.867  -1.442  -0.237  1.00 98.85           H  
ATOM   2283  CD1 LEU A 143      -7.606  -1.767  -1.948  1.00 98.85           C  
ATOM   2284 HD11 LEU A 143      -8.377  -1.525  -2.679  1.00 98.85           H  
ATOM   2285 HD12 LEU A 143      -7.018  -0.869  -1.756  1.00 98.85           H  
ATOM   2286 HD13 LEU A 143      -6.958  -2.545  -2.351  1.00 98.85           H  
ATOM   2287  CD2 LEU A 143      -9.200  -3.399  -1.012  1.00 98.85           C  
ATOM   2288 HD21 LEU A 143      -8.688  -4.127  -1.642  1.00 98.85           H  
ATOM   2289 HD22 LEU A 143      -9.544  -3.906  -0.110  1.00 98.85           H  
ATOM   2290 HD23 LEU A 143     -10.071  -3.004  -1.535  1.00 98.85           H  
ATOM   2291  N   VAL A 144      -6.706   0.835   0.957  1.00 98.72           N  
ATOM   2292  H   VAL A 144      -5.908   0.881   0.340  1.00 98.72           H  
ATOM   2293  CA  VAL A 144      -7.359   2.090   1.331  1.00 98.72           C  
ATOM   2294  HA  VAL A 144      -7.649   1.998   2.378  1.00 98.72           H  
ATOM   2295  C   VAL A 144      -8.619   2.303   0.492  1.00 98.72           C  
ATOM   2296  CB  VAL A 144      -6.406   3.296   1.247  1.00 98.72           C  
ATOM   2297  HB  VAL A 144      -6.222   3.544   0.201  1.00 98.72           H  
ATOM   2298  O   VAL A 144      -8.586   2.225  -0.739  1.00 98.72           O  
ATOM   2299  CG1 VAL A 144      -7.007   4.525   1.942  1.00 98.72           C  
ATOM   2300 HG11 VAL A 144      -6.371   5.395   1.776  1.00 98.72           H  
ATOM   2301 HG12 VAL A 144      -8.006   4.744   1.565  1.00 98.72           H  
ATOM   2302 HG13 VAL A 144      -7.081   4.345   3.014  1.00 98.72           H  
ATOM   2303  CG2 VAL A 144      -5.060   3.008   1.925  1.00 98.72           C  
ATOM   2304 HG21 VAL A 144      -4.452   3.912   1.952  1.00 98.72           H  
ATOM   2305 HG22 VAL A 144      -4.508   2.241   1.381  1.00 98.72           H  
ATOM   2306 HG23 VAL A 144      -5.237   2.653   2.940  1.00 98.72           H  
ATOM   2307  N   ILE A 145      -9.730   2.605   1.154  1.00 97.21           N  
ATOM   2308  H   ILE A 145      -9.676   2.648   2.162  1.00 97.21           H  
ATOM   2309  CA  ILE A 145     -11.021   2.927   0.538  1.00 97.21           C  
ATOM   2310  HA  ILE A 145     -10.890   2.976  -0.543  1.00 97.21           H  
ATOM   2311  C   ILE A 145     -11.479   4.320   0.994  1.00 97.21           C  
ATOM   2312  CB  ILE A 145     -12.066   1.817   0.813  1.00 97.21           C  
ATOM   2313  HB  ILE A 145     -12.901   2.000   0.136  1.00 97.21           H  
ATOM   2314  O   ILE A 145     -11.077   4.774   2.067  1.00 97.21           O  
ATOM   2315  CG1 ILE A 145     -12.620   1.838   2.255  1.00 97.21           C  
ATOM   2316 HG12 ILE A 145     -11.826   1.601   2.963  1.00 97.21           H  
ATOM   2317 HG13 ILE A 145     -12.996   2.837   2.480  1.00 97.21           H  
ATOM   2318  CG2 ILE A 145     -11.492   0.424   0.485  1.00 97.21           C  
ATOM   2319 HG21 ILE A 145     -12.291  -0.316   0.433  1.00 97.21           H  
ATOM   2320 HG22 ILE A 145     -10.778   0.117   1.249  1.00 97.21           H  
ATOM   2321 HG23 ILE A 145     -10.978   0.452  -0.476  1.00 97.21           H  
ATOM   2322  CD1 ILE A 145     -13.792   0.871   2.460  1.00 97.21           C  
ATOM   2323 HD11 ILE A 145     -14.531   1.009   1.671  1.00 97.21           H  
ATOM   2324 HD12 ILE A 145     -14.271   1.077   3.418  1.00 97.21           H  
ATOM   2325 HD13 ILE A 145     -13.442  -0.161   2.455  1.00 97.21           H  
ATOM   2326  N   SER A 146     -12.320   4.991   0.199  1.00 91.77           N  
ATOM   2327  H   SER A 146     -12.661   4.545  -0.641  1.00 91.77           H  
ATOM   2328  CA  SER A 146     -12.963   6.257   0.595  1.00 91.77           C  
ATOM   2329  HA  SER A 146     -12.475   6.623   1.499  1.00 91.77           H  
ATOM   2330  C   SER A 146     -14.431   6.053   0.972  1.00 91.77           C  
ATOM   2331  CB  SER A 146     -12.767   7.371  -0.447  1.00 91.77           C  
ATOM   2332  HB2 SER A 146     -11.854   7.199  -1.016  1.00 91.77           H  
ATOM   2333  HB3 SER A 146     -12.643   8.311   0.091  1.00 91.77           H  
ATOM   2334  O   SER A 146     -14.995   4.973   0.770  1.00 91.77           O  
ATOM   2335  OG  SER A 146     -13.853   7.533  -1.338  1.00 91.77           O  
ATOM   2336  HG  SER A 146     -14.188   8.414  -1.154  1.00 91.77           H  
ATOM   2337  N   GLY A 147     -15.054   7.093   1.532  1.00 90.29           N  
ATOM   2338  H   GLY A 147     -14.558   7.968   1.630  1.00 90.29           H  
ATOM   2339  CA  GLY A 147     -16.448   7.053   1.962  1.00 90.29           C  
ATOM   2340  HA2 GLY A 147     -16.580   7.745   2.794  1.00 90.29           H  
ATOM   2341  HA3 GLY A 147     -16.655   6.039   2.306  1.00 90.29           H  
ATOM   2342  C   GLY A 147     -17.487   7.400   0.891  1.00 90.29           C  
ATOM   2343  O   GLY A 147     -18.675   7.447   1.212  1.00 90.29           O  
ATOM   2344  N   LYS A 148     -17.068   7.657  -0.354  1.00 91.87           N  
ATOM   2345  H   LYS A 148     -16.071   7.640  -0.511  1.00 91.87           H  
ATOM   2346  CA  LYS A 148     -17.928   8.161  -1.438  1.00 91.87           C  
ATOM   2347  HA  LYS A 148     -18.422   9.053  -1.054  1.00 91.87           H  
ATOM   2348  C   LYS A 148     -19.031   7.190  -1.878  1.00 91.87           C  
ATOM   2349  CB  LYS A 148     -17.059   8.589  -2.638  1.00 91.87           C  
ATOM   2350  HB2 LYS A 148     -16.258   9.243  -2.294  1.00 91.87           H  
ATOM   2351  HB3 LYS A 148     -17.673   9.159  -3.335  1.00 91.87           H  
ATOM   2352  O   LYS A 148     -18.930   5.968  -1.732  1.00 91.87           O  
ATOM   2353  CG  LYS A 148     -16.459   7.388  -3.381  1.00 91.87           C  
ATOM   2354  HG2 LYS A 148     -17.265   6.793  -3.811  1.00 91.87           H  
ATOM   2355  HG3 LYS A 148     -15.915   6.754  -2.681  1.00 91.87           H  
ATOM   2356  CD  LYS A 148     -15.521   7.812  -4.514  1.00 91.87           C  
ATOM   2357  HD2 LYS A 148     -14.664   8.350  -4.108  1.00 91.87           H  
ATOM   2358  HD3 LYS A 148     -16.060   8.436  -5.226  1.00 91.87           H  
ATOM   2359  CE  LYS A 148     -15.079   6.508  -5.169  1.00 91.87           C  
ATOM   2360  HE2 LYS A 148     -15.967   5.937  -5.441  1.00 91.87           H  
ATOM   2361  HE3 LYS A 148     -14.536   5.907  -4.440  1.00 91.87           H  
ATOM   2362  NZ  LYS A 148     -14.248   6.682  -6.375  1.00 91.87           N  
ATOM   2363  HZ1 LYS A 148     -13.331   7.038  -6.147  1.00 91.87           H  
ATOM   2364  HZ2 LYS A 148     -14.726   7.230  -7.076  1.00 91.87           H  
ATOM   2365  HZ3 LYS A 148     -14.154   5.753  -6.759  1.00 91.87           H  
ATOM   2366  N   LEU A 149     -20.048   7.735  -2.550  1.00 92.22           N  
ATOM   2367  H   LEU A 149     -20.058   8.740  -2.655  1.00 92.22           H  
ATOM   2368  CA  LEU A 149     -21.045   6.944  -3.277  1.00 92.22           C  
ATOM   2369  HA  LEU A 149     -21.548   6.305  -2.550  1.00 92.22           H  
ATOM   2370  C   LEU A 149     -20.362   6.049  -4.326  1.00 92.22           C  
ATOM   2371  CB  LEU A 149     -22.081   7.886  -3.918  1.00 92.22           C  
ATOM   2372  HB2 LEU A 149     -21.561   8.536  -4.623  1.00 92.22           H  
ATOM   2373  HB3 LEU A 149     -22.517   8.514  -3.141  1.00 92.22           H  
ATOM   2374  O   LEU A 149     -19.543   6.515  -5.116  1.00 92.22           O  
ATOM   2375  CG  LEU A 149     -23.216   7.160  -4.667  1.00 92.22           C  
ATOM   2376  HG  LEU A 149     -22.793   6.499  -5.424  1.00 92.22           H  
ATOM   2377  CD1 LEU A 149     -24.092   6.333  -3.723  1.00 92.22           C  
ATOM   2378 HD11 LEU A 149     -23.517   5.526  -3.268  1.00 92.22           H  
ATOM   2379 HD12 LEU A 149     -24.500   6.968  -2.937  1.00 92.22           H  
ATOM   2380 HD13 LEU A 149     -24.917   5.889  -4.281  1.00 92.22           H  
ATOM   2381  CD2 LEU A 149     -24.105   8.179  -5.378  1.00 92.22           C  
ATOM   2382 HD21 LEU A 149     -23.507   8.767  -6.075  1.00 92.22           H  
ATOM   2383 HD22 LEU A 149     -24.567   8.845  -4.650  1.00 92.22           H  
ATOM   2384 HD23 LEU A 149     -24.884   7.662  -5.937  1.00 92.22           H  
ATOM   2385  N   GLY A 150     -20.702   4.757  -4.325  1.00 93.26           N  
ATOM   2386  H   GLY A 150     -21.386   4.452  -3.647  1.00 93.26           H  
ATOM   2387  CA  GLY A 150     -20.045   3.736  -5.150  1.00 93.26           C  
ATOM   2388  HA2 GLY A 150     -20.763   2.947  -5.377  1.00 93.26           H  
ATOM   2389  HA3 GLY A 150     -19.726   4.182  -6.092  1.00 93.26           H  
ATOM   2390  C   GLY A 150     -18.814   3.087  -4.502  1.00 93.26           C  
ATOM   2391  O   GLY A 150     -18.338   2.073  -5.011  1.00 93.26           O  
ATOM   2392  N   GLY A 151     -18.348   3.590  -3.350  1.00 94.30           N  
ATOM   2393  H   GLY A 151     -18.762   4.432  -2.978  1.00 94.30           H  
ATOM   2394  CA  GLY A 151     -17.172   3.070  -2.644  1.00 94.30           C  
ATOM   2395  HA2 GLY A 151     -16.295   3.173  -3.283  1.00 94.30           H  
ATOM   2396  HA3 GLY A 151     -17.011   3.668  -1.747  1.00 94.30           H  
ATOM   2397  C   GLY A 151     -17.290   1.601  -2.220  1.00 94.30           C  
ATOM   2398  O   GLY A 151     -16.301   0.876  -2.288  1.00 94.30           O  
ATOM   2399  N   ILE A 152     -18.499   1.122  -1.879  1.00 96.68           N  
ATOM   2400  H   ILE A 152     -19.264   1.776  -1.797  1.00 96.68           H  
ATOM   2401  CA  ILE A 152     -18.747  -0.310  -1.613  1.00 96.68           C  
ATOM   2402  HA  ILE A 152     -18.106  -0.631  -0.793  1.00 96.68           H  
ATOM   2403  C   ILE A 152     -18.365  -1.156  -2.833  1.00 96.68           C  
ATOM   2404  CB  ILE A 152     -20.220  -0.582  -1.213  1.00 96.68           C  
ATOM   2405  HB  ILE A 152     -20.871  -0.132  -1.963  1.00 96.68           H  
ATOM   2406  O   ILE A 152     -17.602  -2.107  -2.704  1.00 96.68           O  
ATOM   2407  CG1 ILE A 152     -20.555   0.036   0.163  1.00 96.68           C  
ATOM   2408 HG12 ILE A 152     -20.063  -0.538   0.948  1.00 96.68           H  
ATOM   2409 HG13 ILE A 152     -20.183   1.059   0.211  1.00 96.68           H  
ATOM   2410  CG2 ILE A 152     -20.492  -2.102  -1.185  1.00 96.68           C  
ATOM   2411 HG21 ILE A 152     -20.431  -2.530  -2.185  1.00 96.68           H  
ATOM   2412 HG22 ILE A 152     -21.492  -2.330  -0.815  1.00 96.68           H  
ATOM   2413 HG23 ILE A 152     -19.763  -2.596  -0.542  1.00 96.68           H  
ATOM   2414  CD1 ILE A 152     -22.066   0.080   0.439  1.00 96.68           C  
ATOM   2415 HD11 ILE A 152     -22.242   0.433   1.455  1.00 96.68           H  
ATOM   2416 HD12 ILE A 152     -22.521  -0.908   0.364  1.00 96.68           H  
ATOM   2417 HD13 ILE A 152     -22.553   0.756  -0.264  1.00 96.68           H  
ATOM   2418  N   ASN A 153     -18.873  -0.810  -4.019  1.00 97.99           N  
ATOM   2419  H   ASN A 153     -19.411   0.042  -4.089  1.00 97.99           H  
ATOM   2420  CA  ASN A 153     -18.614  -1.579  -5.235  1.00 97.99           C  
ATOM   2421  HA  ASN A 153     -18.914  -2.615  -5.077  1.00 97.99           H  
ATOM   2422  C   ASN A 153     -17.117  -1.596  -5.575  1.00 97.99           C  
ATOM   2423  CB  ASN A 153     -19.458  -0.995  -6.378  1.00 97.99           C  
ATOM   2424  HB2 ASN A 153     -20.516  -1.152  -6.167  1.00 97.99           H  
ATOM   2425  HB3 ASN A 153     -19.275   0.075  -6.473  1.00 97.99           H  
ATOM   2426  O   ASN A 153     -16.557  -2.650  -5.857  1.00 97.99           O  
ATOM   2427  CG  ASN A 153     -19.138  -1.670  -7.698  1.00 97.99           C  
ATOM   2428  ND2 ASN A 153     -18.373  -1.032  -8.553  1.00 97.99           N  
ATOM   2429 HD21 ASN A 153     -17.976  -0.133  -8.322  1.00 97.99           H  
ATOM   2430 HD22 ASN A 153     -18.128  -1.549  -9.385  1.00 97.99           H  
ATOM   2431  OD1 ASN A 153     -19.558  -2.777  -7.970  1.00 97.99           O  
ATOM   2432  N   GLU A 154     -16.455  -0.441  -5.507  1.00 97.34           N  
ATOM   2433  H   GLU A 154     -16.952   0.395  -5.234  1.00 97.34           H  
ATOM   2434  CA  GLU A 154     -15.018  -0.352  -5.781  1.00 97.34           C  
ATOM   2435  HA  GLU A 154     -14.812  -0.732  -6.782  1.00 97.34           H  
ATOM   2436  C   GLU A 154     -14.177  -1.185  -4.798  1.00 97.34           C  
ATOM   2437  CB  GLU A 154     -14.570   1.107  -5.702  1.00 97.34           C  
ATOM   2438  HB2 GLU A 154     -14.784   1.489  -4.704  1.00 97.34           H  
ATOM   2439  HB3 GLU A 154     -13.492   1.111  -5.868  1.00 97.34           H  
ATOM   2440  O   GLU A 154     -13.213  -1.845  -5.203  1.00 97.34           O  
ATOM   2441  CG  GLU A 154     -15.180   2.039  -6.756  1.00 97.34           C  
ATOM   2442  HG2 GLU A 154     -16.267   2.019  -6.680  1.00 97.34           H  
ATOM   2443  HG3 GLU A 154     -14.905   1.671  -7.744  1.00 97.34           H  
ATOM   2444  CD  GLU A 154     -14.686   3.486  -6.593  1.00 97.34           C  
ATOM   2445  OE1 GLU A 154     -14.954   4.323  -7.485  1.00 97.34           O  
ATOM   2446  OE2 GLU A 154     -14.034   3.828  -5.578  1.00 97.34           O  
ATOM   2447  N   ALA A 155     -14.552  -1.182  -3.515  1.00 97.88           N  
ATOM   2448  H   ALA A 155     -15.326  -0.597  -3.232  1.00 97.88           H  
ATOM   2449  CA  ALA A 155     -13.910  -1.998  -2.494  1.00 97.88           C  
ATOM   2450  HA  ALA A 155     -12.836  -1.812  -2.515  1.00 97.88           H  
ATOM   2451  C   ALA A 155     -14.120  -3.493  -2.760  1.00 97.88           C  
ATOM   2452  CB  ALA A 155     -14.437  -1.582  -1.120  1.00 97.88           C  
ATOM   2453  HB1 ALA A 155     -14.283  -0.513  -0.971  1.00 97.88           H  
ATOM   2454  HB2 ALA A 155     -13.899  -2.129  -0.346  1.00 97.88           H  
ATOM   2455  HB3 ALA A 155     -15.502  -1.803  -1.050  1.00 97.88           H  
ATOM   2456  O   ALA A 155     -13.147  -4.241  -2.767  1.00 97.88           O  
ATOM   2457  N   LEU A 156     -15.352  -3.929  -3.045  1.00 98.14           N  
ATOM   2458  H   LEU A 156     -16.111  -3.263  -3.045  1.00 98.14           H  
ATOM   2459  CA  LEU A 156     -15.652  -5.338  -3.324  1.00 98.14           C  
ATOM   2460  HA  LEU A 156     -15.281  -5.945  -2.498  1.00 98.14           H  
ATOM   2461  C   LEU A 156     -14.931  -5.846  -4.579  1.00 98.14           C  
ATOM   2462  CB  LEU A 156     -17.170  -5.547  -3.446  1.00 98.14           C  
ATOM   2463  HB2 LEU A 156     -17.349  -6.565  -3.792  1.00 98.14           H  
ATOM   2464  HB3 LEU A 156     -17.548  -4.868  -4.210  1.00 98.14           H  
ATOM   2465  O   LEU A 156     -14.357  -6.926  -4.540  1.00 98.14           O  
ATOM   2466  CG  LEU A 156     -17.964  -5.336  -2.144  1.00 98.14           C  
ATOM   2467  HG  LEU A 156     -17.771  -4.341  -1.745  1.00 98.14           H  
ATOM   2468  CD1 LEU A 156     -19.456  -5.449  -2.451  1.00 98.14           C  
ATOM   2469 HD11 LEU A 156     -19.704  -4.817  -3.304  1.00 98.14           H  
ATOM   2470 HD12 LEU A 156     -19.720  -6.481  -2.686  1.00 98.14           H  
ATOM   2471 HD13 LEU A 156     -20.036  -5.094  -1.599  1.00 98.14           H  
ATOM   2472  CD2 LEU A 156     -17.616  -6.345  -1.048  1.00 98.14           C  
ATOM   2473 HD21 LEU A 156     -16.583  -6.200  -0.734  1.00 98.14           H  
ATOM   2474 HD22 LEU A 156     -18.252  -6.191  -0.176  1.00 98.14           H  
ATOM   2475 HD23 LEU A 156     -17.737  -7.362  -1.422  1.00 98.14           H  
ATOM   2476  N   LEU A 157     -14.859  -5.051  -5.652  1.00 98.45           N  
ATOM   2477  H   LEU A 157     -15.367  -4.178  -5.639  1.00 98.45           H  
ATOM   2478  CA  LEU A 157     -14.078  -5.402  -6.848  1.00 98.45           C  
ATOM   2479  HA  LEU A 157     -14.434  -6.353  -7.244  1.00 98.45           H  
ATOM   2480  C   LEU A 157     -12.587  -5.590  -6.534  1.00 98.45           C  
ATOM   2481  CB  LEU A 157     -14.238  -4.292  -7.903  1.00 98.45           C  
ATOM   2482  HB2 LEU A 157     -13.472  -4.425  -8.667  1.00 98.45           H  
ATOM   2483  HB3 LEU A 157     -14.058  -3.331  -7.422  1.00 98.45           H  
ATOM   2484  O   LEU A 157     -11.930  -6.466  -7.094  1.00 98.45           O  
ATOM   2485  CG  LEU A 157     -15.607  -4.256  -8.602  1.00 98.45           C  
ATOM   2486  HG  LEU A 157     -16.409  -4.241  -7.864  1.00 98.45           H  
ATOM   2487  CD1 LEU A 157     -15.701  -2.989  -9.457  1.00 98.45           C  
ATOM   2488 HD11 LEU A 157     -16.661  -2.975  -9.973  1.00 98.45           H  
ATOM   2489 HD12 LEU A 157     -14.895  -2.970 -10.190  1.00 98.45           H  
ATOM   2490 HD13 LEU A 157     -15.630  -2.114  -8.811  1.00 98.45           H  
ATOM   2491  CD2 LEU A 157     -15.812  -5.461  -9.521  1.00 98.45           C  
ATOM   2492 HD21 LEU A 157     -15.832  -6.378  -8.932  1.00 98.45           H  
ATOM   2493 HD22 LEU A 157     -16.770  -5.372 -10.034  1.00 98.45           H  
ATOM   2494 HD23 LEU A 157     -15.009  -5.522 -10.255  1.00 98.45           H  
ATOM   2495  N   SER A 158     -12.049  -4.772  -5.629  1.00 98.55           N  
ATOM   2496  H   SER A 158     -12.648  -4.090  -5.185  1.00 98.55           H  
ATOM   2497  CA  SER A 158     -10.663  -4.902  -5.179  1.00 98.55           C  
ATOM   2498  HA  SER A 158     -10.020  -5.022  -6.051  1.00 98.55           H  
ATOM   2499  C   SER A 158     -10.469  -6.142  -4.297  1.00 98.55           C  
ATOM   2500  CB  SER A 158     -10.237  -3.637  -4.432  1.00 98.55           C  
ATOM   2501  HB2 SER A 158      -9.229  -3.768  -4.040  1.00 98.55           H  
ATOM   2502  HB3 SER A 158     -10.915  -3.461  -3.597  1.00 98.55           H  
ATOM   2503  O   SER A 158      -9.465  -6.839  -4.435  1.00 98.55           O  
ATOM   2504  OG  SER A 158     -10.267  -2.511  -5.293  1.00 98.55           O  
ATOM   2505  HG  SER A 158     -11.189  -2.299  -5.451  1.00 98.55           H  
ATOM   2506  N   LEU A 159     -11.435  -6.447  -3.425  1.00 98.34           N  
ATOM   2507  H   LEU A 159     -12.239  -5.838  -3.364  1.00 98.34           H  
ATOM   2508  CA  LEU A 159     -11.419  -7.644  -2.584  1.00 98.34           C  
ATOM   2509  HA  LEU A 159     -10.472  -7.683  -2.046  1.00 98.34           H  
ATOM   2510  C   LEU A 159     -11.483  -8.930  -3.408  1.00 98.34           C  
ATOM   2511  CB  LEU A 159     -12.573  -7.595  -1.571  1.00 98.34           C  
ATOM   2512  HB2 LEU A 159     -13.502  -7.387  -2.102  1.00 98.34           H  
ATOM   2513  HB3 LEU A 159     -12.674  -8.581  -1.119  1.00 98.34           H  
ATOM   2514  O   LEU A 159     -10.705  -9.834  -3.130  1.00 98.34           O  
ATOM   2515  CG  LEU A 159     -12.387  -6.567  -0.443  1.00 98.34           C  
ATOM   2516  HG  LEU A 159     -12.286  -5.562  -0.852  1.00 98.34           H  
ATOM   2517  CD1 LEU A 159     -13.612  -6.594   0.468  1.00 98.34           C  
ATOM   2518 HD11 LEU A 159     -13.551  -5.780   1.190  1.00 98.34           H  
ATOM   2519 HD12 LEU A 159     -14.509  -6.451  -0.135  1.00 98.34           H  
ATOM   2520 HD13 LEU A 159     -13.678  -7.550   0.987  1.00 98.34           H  
ATOM   2521  CD2 LEU A 159     -11.143  -6.874   0.387  1.00 98.34           C  
ATOM   2522 HD21 LEU A 159     -10.251  -6.527  -0.135  1.00 98.34           H  
ATOM   2523 HD22 LEU A 159     -11.197  -6.385   1.360  1.00 98.34           H  
ATOM   2524 HD23 LEU A 159     -11.069  -7.950   0.542  1.00 98.34           H  
ATOM   2525  N   GLU A 160     -12.310  -8.992  -4.452  1.00 98.39           N  
ATOM   2526  H   GLU A 160     -12.979  -8.247  -4.584  1.00 98.39           H  
ATOM   2527  CA  GLU A 160     -12.359 -10.133  -5.381  1.00 98.39           C  
ATOM   2528  HA  GLU A 160     -12.686 -11.030  -4.855  1.00 98.39           H  
ATOM   2529  C   GLU A 160     -10.973 -10.426  -5.983  1.00 98.39           C  
ATOM   2530  CB  GLU A 160     -13.364  -9.822  -6.504  1.00 98.39           C  
ATOM   2531  HB2 GLU A 160     -13.174  -8.814  -6.874  1.00 98.39           H  
ATOM   2532  HB3 GLU A 160     -13.197 -10.499  -7.342  1.00 98.39           H  
ATOM   2533  O   GLU A 160     -10.519 -11.571  -6.006  1.00 98.39           O  
ATOM   2534  CG  GLU A 160     -14.836  -9.906  -6.064  1.00 98.39           C  
ATOM   2535  HG2 GLU A 160     -15.445  -9.445  -6.841  1.00 98.39           H  
ATOM   2536  HG3 GLU A 160     -14.974  -9.324  -5.153  1.00 98.39           H  
ATOM   2537  CD  GLU A 160     -15.345 -11.338  -5.832  1.00 98.39           C  
ATOM   2538  OE1 GLU A 160     -16.331 -11.475  -5.072  1.00 98.39           O  
ATOM   2539  OE2 GLU A 160     -14.788 -12.270  -6.454  1.00 98.39           O  
ATOM   2540  N   ALA A 161     -10.234  -9.387  -6.396  1.00 98.46           N  
ATOM   2541  H   ALA A 161     -10.638  -8.463  -6.337  1.00 98.46           H  
ATOM   2542  CA  ALA A 161      -8.886  -9.548  -6.944  1.00 98.46           C  
ATOM   2543  HA  ALA A 161      -8.935 -10.291  -7.740  1.00 98.46           H  
ATOM   2544  C   ALA A 161      -7.864 -10.060  -5.909  1.00 98.46           C  
ATOM   2545  CB  ALA A 161      -8.438  -8.214  -7.555  1.00 98.46           C  
ATOM   2546  HB1 ALA A 161      -9.161  -7.890  -8.303  1.00 98.46           H  
ATOM   2547  HB2 ALA A 161      -8.361  -7.454  -6.778  1.00 98.46           H  
ATOM   2548  HB3 ALA A 161      -7.464  -8.339  -8.029  1.00 98.46           H  
ATOM   2549  O   ALA A 161      -6.984 -10.851  -6.265  1.00 98.46           O  
ATOM   2550  N   LEU A 162      -7.975  -9.618  -4.650  1.00 98.54           N  
ATOM   2551  H   LEU A 162      -8.733  -8.982  -4.444  1.00 98.54           H  
ATOM   2552  CA  LEU A 162      -7.119 -10.058  -3.541  1.00 98.54           C  
ATOM   2553  HA  LEU A 162      -6.079 -10.057  -3.866  1.00 98.54           H  
ATOM   2554  C   LEU A 162      -7.440 -11.494  -3.117  1.00 98.54           C  
ATOM   2555  CB  LEU A 162      -7.286  -9.104  -2.340  1.00 98.54           C  
ATOM   2556  HB2 LEU A 162      -6.793  -9.539  -1.471  1.00 98.54           H  
ATOM   2557  HB3 LEU A 162      -8.348  -9.023  -2.108  1.00 98.54           H  
ATOM   2558  O   LEU A 162      -6.530 -12.301  -2.939  1.00 98.54           O  
ATOM   2559  CG  LEU A 162      -6.715  -7.697  -2.570  1.00 98.54           C  
ATOM   2560  HG  LEU A 162      -7.062  -7.321  -3.532  1.00 98.54           H  
ATOM   2561  CD1 LEU A 162      -7.198  -6.742  -1.478  1.00 98.54           C  
ATOM   2562 HD11 LEU A 162      -8.284  -6.665  -1.529  1.00 98.54           H  
ATOM   2563 HD12 LEU A 162      -6.767  -5.753  -1.631  1.00 98.54           H  
ATOM   2564 HD13 LEU A 162      -6.913  -7.122  -0.497  1.00 98.54           H  
ATOM   2565  CD2 LEU A 162      -5.186  -7.685  -2.569  1.00 98.54           C  
ATOM   2566 HD21 LEU A 162      -4.797  -8.388  -3.305  1.00 98.54           H  
ATOM   2567 HD22 LEU A 162      -4.808  -7.968  -1.586  1.00 98.54           H  
ATOM   2568 HD23 LEU A 162      -4.833  -6.688  -2.832  1.00 98.54           H  
ATOM   2569  N   GLN A 163      -8.727 -11.827  -3.002  1.00 97.63           N  
ATOM   2570  H   GLN A 163      -9.419 -11.112  -3.177  1.00 97.63           H  
ATOM   2571  CA  GLN A 163      -9.212 -13.152  -2.620  1.00 97.63           C  
ATOM   2572  HA  GLN A 163      -8.730 -13.458  -1.692  1.00 97.63           H  
ATOM   2573  C   GLN A 163      -8.864 -14.201  -3.676  1.00 97.63           C  
ATOM   2574  CB  GLN A 163     -10.730 -13.094  -2.395  1.00 97.63           C  
ATOM   2575  HB2 GLN A 163     -11.202 -12.600  -3.244  1.00 97.63           H  
ATOM   2576  HB3 GLN A 163     -11.123 -14.108  -2.327  1.00 97.63           H  
ATOM   2577  O   GLN A 163      -8.384 -15.277  -3.326  1.00 97.63           O  
ATOM   2578  CG  GLN A 163     -11.077 -12.355  -1.093  1.00 97.63           C  
ATOM   2579  HG2 GLN A 163     -10.691 -12.930  -0.251  1.00 97.63           H  
ATOM   2580  HG3 GLN A 163     -10.598 -11.376  -1.071  1.00 97.63           H  
ATOM   2581  CD  GLN A 163     -12.574 -12.149  -0.898  1.00 97.63           C  
ATOM   2582  NE2 GLN A 163     -13.000 -11.832   0.305  1.00 97.63           N  
ATOM   2583 HE21 GLN A 163     -13.984 -11.624   0.388  1.00 97.63           H  
ATOM   2584 HE22 GLN A 163     -12.347 -11.631   1.049  1.00 97.63           H  
ATOM   2585  OE1 GLN A 163     -13.387 -12.249  -1.798  1.00 97.63           O  
ATOM   2586  N   HIS A 164      -9.000 -13.867  -4.965  1.00 97.58           N  
ATOM   2587  H   HIS A 164      -9.461 -12.999  -5.195  1.00 97.58           H  
ATOM   2588  CA  HIS A 164      -8.578 -14.739  -6.064  1.00 97.58           C  
ATOM   2589  HA  HIS A 164      -9.144 -15.669  -6.012  1.00 97.58           H  
ATOM   2590  C   HIS A 164      -7.084 -15.102  -5.992  1.00 97.58           C  
ATOM   2591  CB  HIS A 164      -8.907 -14.038  -7.390  1.00 97.58           C  
ATOM   2592  HB2 HIS A 164      -9.974 -13.817  -7.416  1.00 97.58           H  
ATOM   2593  HB3 HIS A 164      -8.366 -13.094  -7.444  1.00 97.58           H  
ATOM   2594  O   HIS A 164      -6.690 -16.200  -6.379  1.00 97.58           O  
ATOM   2595  CG  HIS A 164      -8.564 -14.866  -8.602  1.00 97.58           C  
ATOM   2596  CD2 HIS A 164      -9.419 -15.664  -9.311  1.00 97.58           C  
ATOM   2597  HD2 HIS A 164     -10.473 -15.793  -9.114  1.00 97.58           H  
ATOM   2598  ND1 HIS A 164      -7.314 -15.012  -9.163  1.00 97.58           N  
ATOM   2599  HD1 HIS A 164      -6.443 -14.702  -8.756  1.00 97.58           H  
ATOM   2600  CE1 HIS A 164      -7.417 -15.880 -10.181  1.00 97.58           C  
ATOM   2601  HE1 HIS A 164      -6.588 -16.242 -10.772  1.00 97.58           H  
ATOM   2602  NE2 HIS A 164      -8.685 -16.296 -10.321  1.00 97.58           N  
ATOM   2603  N   ARG A 165      -6.246 -14.193  -5.478  1.00 98.01           N  
ATOM   2604  H   ARG A 165      -6.642 -13.319  -5.163  1.00 98.01           H  
ATOM   2605  CA  ARG A 165      -4.803 -14.404  -5.265  1.00 98.01           C  
ATOM   2606  HA  ARG A 165      -4.433 -15.183  -5.932  1.00 98.01           H  
ATOM   2607  C   ARG A 165      -4.451 -14.899  -3.859  1.00 98.01           C  
ATOM   2608  CB  ARG A 165      -4.052 -13.108  -5.594  1.00 98.01           C  
ATOM   2609  HB2 ARG A 165      -4.516 -12.280  -5.060  1.00 98.01           H  
ATOM   2610  HB3 ARG A 165      -3.017 -13.197  -5.265  1.00 98.01           H  
ATOM   2611  O   ARG A 165      -3.280 -15.057  -3.546  1.00 98.01           O  
ATOM   2612  CG  ARG A 165      -4.026 -12.813  -7.095  1.00 98.01           C  
ATOM   2613  HG2 ARG A 165      -5.038 -12.826  -7.499  1.00 98.01           H  
ATOM   2614  HG3 ARG A 165      -3.419 -13.566  -7.599  1.00 98.01           H  
ATOM   2615  CD  ARG A 165      -3.401 -11.431  -7.290  1.00 98.01           C  
ATOM   2616  HD2 ARG A 165      -4.055 -10.685  -6.838  1.00 98.01           H  
ATOM   2617  HD3 ARG A 165      -2.447 -11.411  -6.765  1.00 98.01           H  
ATOM   2618  NE  ARG A 165      -3.148 -11.109  -8.703  1.00 98.01           N  
ATOM   2619  HE  ARG A 165      -2.179 -11.115  -8.985  1.00 98.01           H  
ATOM   2620  NH1 ARG A 165      -5.316 -10.886  -9.437  1.00 98.01           N  
ATOM   2621 HH11 ARG A 165      -5.628 -11.091  -8.498  1.00 98.01           H  
ATOM   2622 HH12 ARG A 165      -5.968 -10.740 -10.195  1.00 98.01           H  
ATOM   2623  NH2 ARG A 165      -3.567 -10.547 -10.832  1.00 98.01           N  
ATOM   2624 HH21 ARG A 165      -4.166 -10.355 -11.622  1.00 98.01           H  
ATOM   2625 HH22 ARG A 165      -2.566 -10.449 -10.931  1.00 98.01           H  
ATOM   2626  CZ  ARG A 165      -4.022 -10.855  -9.651  1.00 98.01           C  
ATOM   2627  N   GLN A 166      -5.445 -15.131  -2.996  1.00 97.81           N  
ATOM   2628  H   GLN A 166      -6.393 -15.009  -3.323  1.00 97.81           H  
ATOM   2629  CA  GLN A 166      -5.250 -15.510  -1.589  1.00 97.81           C  
ATOM   2630  HA  GLN A 166      -6.219 -15.415  -1.099  1.00 97.81           H  
ATOM   2631  C   GLN A 166      -4.304 -14.559  -0.829  1.00 97.81           C  
ATOM   2632  CB  GLN A 166      -4.822 -16.984  -1.478  1.00 97.81           C  
ATOM   2633  HB2 GLN A 166      -4.740 -17.250  -0.424  1.00 97.81           H  
ATOM   2634  HB3 GLN A 166      -3.841 -17.112  -1.936  1.00 97.81           H  
ATOM   2635  O   GLN A 166      -3.597 -14.965   0.094  1.00 97.81           O  
ATOM   2636  CG  GLN A 166      -5.815 -17.946  -2.141  1.00 97.81           C  
ATOM   2637  HG2 GLN A 166      -6.775 -17.897  -1.626  1.00 97.81           H  
ATOM   2638  HG3 GLN A 166      -5.970 -17.659  -3.181  1.00 97.81           H  
ATOM   2639  CD  GLN A 166      -5.311 -19.383  -2.109  1.00 97.81           C  
ATOM   2640  NE2 GLN A 166      -5.413 -20.102  -3.205  1.00 97.81           N  
ATOM   2641 HE21 GLN A 166      -5.018 -21.030  -3.158  1.00 97.81           H  
ATOM   2642 HE22 GLN A 166      -5.756 -19.677  -4.054  1.00 97.81           H  
ATOM   2643  OE1 GLN A 166      -4.830 -19.899  -1.114  1.00 97.81           O  
ATOM   2644  N   MET A 167      -4.279 -13.281  -1.214  1.00 98.04           N  
ATOM   2645  H   MET A 167      -4.916 -12.982  -1.938  1.00 98.04           H  
ATOM   2646  CA  MET A 167      -3.419 -12.290  -0.575  1.00 98.04           C  
ATOM   2647  HA  MET A 167      -2.435 -12.731  -0.420  1.00 98.04           H  
ATOM   2648  C   MET A 167      -3.983 -11.897   0.787  1.00 98.04           C  
ATOM   2649  CB  MET A 167      -3.254 -11.055  -1.463  1.00 98.04           C  
ATOM   2650  HB2 MET A 167      -4.232 -10.674  -1.756  1.00 98.04           H  
ATOM   2651  HB3 MET A 167      -2.741 -10.283  -0.889  1.00 98.04           H  
ATOM   2652  O   MET A 167      -5.188 -11.690   0.931  1.00 98.04           O  
ATOM   2653  CG  MET A 167      -2.431 -11.368  -2.714  1.00 98.04           C  
ATOM   2654  HG2 MET A 167      -1.491 -11.839  -2.425  1.00 98.04           H  
ATOM   2655  HG3 MET A 167      -2.987 -12.083  -3.321  1.00 98.04           H  
ATOM   2656  SD  MET A 167      -2.064  -9.909  -3.722  1.00 98.04           S  
ATOM   2657  CE  MET A 167      -0.780  -9.152  -2.688  1.00 98.04           C  
ATOM   2658  HE1 MET A 167       0.035  -9.859  -2.538  1.00 98.04           H  
ATOM   2659  HE2 MET A 167      -1.190  -8.863  -1.720  1.00 98.04           H  
ATOM   2660  HE3 MET A 167      -0.392  -8.267  -3.193  1.00 98.04           H  
ATOM   2661  N   SER A 168      -3.112 -11.735   1.784  1.00 98.20           N  
ATOM   2662  H   SER A 168      -2.125 -11.861   1.611  1.00 98.20           H  
ATOM   2663  CA  SER A 168      -3.513 -11.169   3.070  1.00 98.20           C  
ATOM   2664  HA  SER A 168      -4.465 -11.620   3.352  1.00 98.20           H  
ATOM   2665  C   SER A 168      -3.733  -9.663   2.933  1.00 98.20           C  
ATOM   2666  CB  SER A 168      -2.508 -11.524   4.169  1.00 98.20           C  
ATOM   2667  HB2 SER A 168      -2.406 -12.608   4.209  1.00 98.20           H  
ATOM   2668  HB3 SER A 168      -2.894 -11.185   5.131  1.00 98.20           H  
ATOM   2669  O   SER A 168      -2.970  -8.969   2.254  1.00 98.20           O  
ATOM   2670  OG  SER A 168      -1.234 -10.952   3.952  1.00 98.20           O  
ATOM   2671  HG  SER A 168      -1.195 -10.160   4.493  1.00 98.20           H  
ATOM   2672  N   TYR A 169      -4.792  -9.149   3.561  1.00 98.57           N  
ATOM   2673  H   TYR A 169      -5.416  -9.751   4.079  1.00 98.57           H  
ATOM   2674  CA  TYR A 169      -5.141  -7.738   3.469  1.00 98.57           C  
ATOM   2675  HA  TYR A 169      -4.209  -7.196   3.306  1.00 98.57           H  
ATOM   2676  C   TYR A 169      -5.761  -7.181   4.750  1.00 98.57           C  
ATOM   2677  CB  TYR A 169      -6.057  -7.492   2.258  1.00 98.57           C  
ATOM   2678  HB2 TYR A 169      -6.206  -6.418   2.139  1.00 98.57           H  
ATOM   2679  HB3 TYR A 169      -5.547  -7.846   1.362  1.00 98.57           H  
ATOM   2680  O   TYR A 169      -6.350  -7.908   5.548  1.00 98.57           O  
ATOM   2681  CG  TYR A 169      -7.412  -8.171   2.325  1.00 98.57           C  
ATOM   2682  CD1 TYR A 169      -7.582  -9.435   1.733  1.00 98.57           C  
ATOM   2683  HD1 TYR A 169      -6.755  -9.905   1.220  1.00 98.57           H  
ATOM   2684  CD2 TYR A 169      -8.499  -7.554   2.975  1.00 98.57           C  
ATOM   2685  HD2 TYR A 169      -8.374  -6.583   3.432  1.00 98.57           H  
ATOM   2686  CE1 TYR A 169      -8.822 -10.093   1.799  1.00 98.57           C  
ATOM   2687  HE1 TYR A 169      -8.949 -11.063   1.342  1.00 98.57           H  
ATOM   2688  CE2 TYR A 169      -9.744  -8.212   3.050  1.00 98.57           C  
ATOM   2689  HE2 TYR A 169     -10.574  -7.741   3.556  1.00 98.57           H  
ATOM   2690  OH  TYR A 169     -11.114 -10.120   2.478  1.00 98.57           O  
ATOM   2691  HH  TYR A 169     -11.805  -9.605   2.902  1.00 98.57           H  
ATOM   2692  CZ  TYR A 169      -9.909  -9.485   2.457  1.00 98.57           C  
ATOM   2693  N   THR A 170      -5.670  -5.862   4.899  1.00 98.72           N  
ATOM   2694  H   THR A 170      -5.089  -5.368   4.237  1.00 98.72           H  
ATOM   2695  CA  THR A 170      -6.408  -5.058   5.876  1.00 98.72           C  
ATOM   2696  HA  THR A 170      -7.143  -5.685   6.381  1.00 98.72           H  
ATOM   2697  C   THR A 170      -7.138  -3.938   5.140  1.00 98.72           C  
ATOM   2698  CB  THR A 170      -5.469  -4.474   6.940  1.00 98.72           C  
ATOM   2699  HB  THR A 170      -4.712  -3.852   6.462  1.00 98.72           H  
ATOM   2700  O   THR A 170      -6.525  -3.216   4.349  1.00 98.72           O  
ATOM   2701  CG2 THR A 170      -6.208  -3.648   7.988  1.00 98.72           C  
ATOM   2702 HG21 THR A 170      -6.600  -2.734   7.540  1.00 98.72           H  
ATOM   2703 HG22 THR A 170      -7.034  -4.228   8.400  1.00 98.72           H  
ATOM   2704 HG23 THR A 170      -5.527  -3.368   8.792  1.00 98.72           H  
ATOM   2705  OG1 THR A 170      -4.833  -5.512   7.650  1.00 98.72           O  
ATOM   2706  HG1 THR A 170      -4.688  -5.197   8.545  1.00 98.72           H  
ATOM   2707  N   LEU A 171      -8.439  -3.783   5.398  1.00 98.61           N  
ATOM   2708  H   LEU A 171      -8.878  -4.377   6.087  1.00 98.61           H  
ATOM   2709  CA  LEU A 171      -9.234  -2.677   4.865  1.00 98.61           C  
ATOM   2710  HA  LEU A 171      -8.878  -2.424   3.866  1.00 98.61           H  
ATOM   2711  C   LEU A 171      -9.077  -1.434   5.737  1.00 98.61           C  
ATOM   2712  CB  LEU A 171     -10.718  -3.063   4.785  1.00 98.61           C  
ATOM   2713  HB2 LEU A 171     -11.038  -3.423   5.762  1.00 98.61           H  
ATOM   2714  HB3 LEU A 171     -11.287  -2.160   4.563  1.00 98.61           H  
ATOM   2715  O   LEU A 171      -9.289  -1.488   6.951  1.00 98.61           O  
ATOM   2716  CG  LEU A 171     -11.080  -4.108   3.724  1.00 98.61           C  
ATOM   2717  HG  LEU A 171     -10.533  -5.033   3.908  1.00 98.61           H  
ATOM   2718  CD1 LEU A 171     -12.576  -4.395   3.806  1.00 98.61           C  
ATOM   2719 HD11 LEU A 171     -13.148  -3.528   3.473  1.00 98.61           H  
ATOM   2720 HD12 LEU A 171     -12.818  -5.259   3.187  1.00 98.61           H  
ATOM   2721 HD13 LEU A 171     -12.855  -4.624   4.834  1.00 98.61           H  
ATOM   2722  CD2 LEU A 171     -10.758  -3.588   2.324  1.00 98.61           C  
ATOM   2723 HD21 LEU A 171     -11.110  -2.562   2.209  1.00 98.61           H  
ATOM   2724 HD22 LEU A 171      -9.679  -3.624   2.174  1.00 98.61           H  
ATOM   2725 HD23 LEU A 171     -11.245  -4.204   1.569  1.00 98.61           H  
ATOM   2726  N   VAL A 172      -8.763  -0.306   5.105  1.00 98.76           N  
ATOM   2727  H   VAL A 172      -8.596  -0.341   4.109  1.00 98.76           H  
ATOM   2728  CA  VAL A 172      -8.600   0.982   5.781  1.00 98.76           C  
ATOM   2729  HA  VAL A 172      -8.917   0.889   6.820  1.00 98.76           H  
ATOM   2730  C   VAL A 172      -9.490   2.022   5.118  1.00 98.76           C  
ATOM   2731  CB  VAL A 172      -7.124   1.415   5.797  1.00 98.76           C  
ATOM   2732  HB  VAL A 172      -6.763   1.525   4.774  1.00 98.76           H  
ATOM   2733  O   VAL A 172      -9.337   2.331   3.941  1.00 98.76           O  
ATOM   2734  CG1 VAL A 172      -6.943   2.750   6.527  1.00 98.76           C  
ATOM   2735 HG11 VAL A 172      -7.459   3.546   5.990  1.00 98.76           H  
ATOM   2736 HG12 VAL A 172      -5.883   3.000   6.564  1.00 98.76           H  
ATOM   2737 HG13 VAL A 172      -7.335   2.682   7.542  1.00 98.76           H  
ATOM   2738  CG2 VAL A 172      -6.255   0.372   6.511  1.00 98.76           C  
ATOM   2739 HG21 VAL A 172      -6.649   0.185   7.510  1.00 98.76           H  
ATOM   2740 HG22 VAL A 172      -6.250  -0.562   5.948  1.00 98.76           H  
ATOM   2741 HG23 VAL A 172      -5.230   0.733   6.590  1.00 98.76           H  
ATOM   2742  N   LEU A 173     -10.419   2.589   5.877  1.00 97.82           N  
ATOM   2743  H   LEU A 173     -10.468   2.310   6.847  1.00 97.82           H  
ATOM   2744  CA  LEU A 173     -11.210   3.736   5.467  1.00 97.82           C  
ATOM   2745  HA  LEU A 173     -11.421   3.660   4.401  1.00 97.82           H  
ATOM   2746  C   LEU A 173     -10.413   5.014   5.726  1.00 97.82           C  
ATOM   2747  CB  LEU A 173     -12.541   3.735   6.234  1.00 97.82           C  
ATOM   2748  HB2 LEU A 173     -12.329   3.780   7.302  1.00 97.82           H  
ATOM   2749  HB3 LEU A 173     -13.069   2.801   6.040  1.00 97.82           H  
ATOM   2750  O   LEU A 173     -10.196   5.394   6.880  1.00 97.82           O  
ATOM   2751  CG  LEU A 173     -13.465   4.905   5.860  1.00 97.82           C  
ATOM   2752  HG  LEU A 173     -12.920   5.844   5.957  1.00 97.82           H  
ATOM   2753  CD1 LEU A 173     -13.997   4.804   4.431  1.00 97.82           C  
ATOM   2754 HD11 LEU A 173     -14.700   5.615   4.241  1.00 97.82           H  
ATOM   2755 HD12 LEU A 173     -13.177   4.902   3.720  1.00 97.82           H  
ATOM   2756 HD13 LEU A 173     -14.503   3.850   4.281  1.00 97.82           H  
ATOM   2757  CD2 LEU A 173     -14.643   4.929   6.829  1.00 97.82           C  
ATOM   2758 HD21 LEU A 173     -15.093   3.939   6.889  1.00 97.82           H  
ATOM   2759 HD22 LEU A 173     -14.290   5.231   7.815  1.00 97.82           H  
ATOM   2760 HD23 LEU A 173     -15.391   5.646   6.491  1.00 97.82           H  
ATOM   2761  N   ASN A 174     -10.044   5.705   4.652  1.00 95.95           N  
ATOM   2762  H   ASN A 174     -10.277   5.338   3.740  1.00 95.95           H  
ATOM   2763  CA  ASN A 174      -9.617   7.093   4.726  1.00 95.95           C  
ATOM   2764  HA  ASN A 174      -9.275   7.321   5.735  1.00 95.95           H  
ATOM   2765  C   ASN A 174     -10.816   7.997   4.415  1.00 95.95           C  
ATOM   2766  CB  ASN A 174      -8.437   7.326   3.781  1.00 95.95           C  
ATOM   2767  HB2 ASN A 174      -8.731   7.085   2.760  1.00 95.95           H  
ATOM   2768  HB3 ASN A 174      -7.593   6.701   4.072  1.00 95.95           H  
ATOM   2769  O   ASN A 174     -11.235   8.108   3.263  1.00 95.95           O  
ATOM   2770  CG  ASN A 174      -8.015   8.777   3.870  1.00 95.95           C  
ATOM   2771  ND2 ASN A 174      -7.813   9.431   2.759  1.00 95.95           N  
ATOM   2772 HD21 ASN A 174      -8.050   8.979   1.887  1.00 95.95           H  
ATOM   2773 HD22 ASN A 174      -7.723  10.433   2.853  1.00 95.95           H  
ATOM   2774  OD1 ASN A 174      -7.911   9.351   4.937  1.00 95.95           O  
ATOM   2775  N   LEU A 175     -11.388   8.602   5.457  1.00 89.76           N  
ATOM   2776  H   LEU A 175     -10.938   8.535   6.359  1.00 89.76           H  
ATOM   2777  CA  LEU A 175     -12.643   9.342   5.372  1.00 89.76           C  
ATOM   2778  HA  LEU A 175     -13.135   9.071   4.437  1.00 89.76           H  
ATOM   2779  C   LEU A 175     -12.384  10.847   5.349  1.00 89.76           C  
ATOM   2780  CB  LEU A 175     -13.537   8.910   6.546  1.00 89.76           C  
ATOM   2781  HB2 LEU A 175     -13.528   7.822   6.604  1.00 89.76           H  
ATOM   2782  HB3 LEU A 175     -13.104   9.290   7.472  1.00 89.76           H  
ATOM   2783  O   LEU A 175     -11.997  11.432   6.363  1.00 89.76           O  
ATOM   2784  CG  LEU A 175     -15.003   9.362   6.463  1.00 89.76           C  
ATOM   2785  HG  LEU A 175     -15.056  10.450   6.468  1.00 89.76           H  
ATOM   2786  CD1 LEU A 175     -15.725   8.832   5.226  1.00 89.76           C  
ATOM   2787 HD11 LEU A 175     -16.747   9.210   5.225  1.00 89.76           H  
ATOM   2788 HD12 LEU A 175     -15.732   7.742   5.224  1.00 89.76           H  
ATOM   2789 HD13 LEU A 175     -15.242   9.191   4.318  1.00 89.76           H  
ATOM   2790  CD2 LEU A 175     -15.720   8.798   7.697  1.00 89.76           C  
ATOM   2791 HD21 LEU A 175     -15.291   9.222   8.604  1.00 89.76           H  
ATOM   2792 HD22 LEU A 175     -16.791   9.003   7.666  1.00 89.76           H  
ATOM   2793 HD23 LEU A 175     -15.600   7.715   7.731  1.00 89.76           H  
ATOM   2794  N   TRP A 176     -12.635  11.476   4.204  1.00 83.86           N  
ATOM   2795  H   TRP A 176     -12.992  10.950   3.419  1.00 83.86           H  
ATOM   2796  CA  TRP A 176     -12.511  12.926   4.066  1.00 83.86           C  
ATOM   2797  HA  TRP A 176     -11.556  13.233   4.492  1.00 83.86           H  
ATOM   2798  C   TRP A 176     -13.625  13.626   4.851  1.00 83.86           C  
ATOM   2799  CB  TRP A 176     -12.512  13.305   2.582  1.00 83.86           C  
ATOM   2800  HB2 TRP A 176     -13.429  12.938   2.120  1.00 83.86           H  
ATOM   2801  HB3 TRP A 176     -12.519  14.392   2.499  1.00 83.86           H  
ATOM   2802  O   TRP A 176     -14.716  13.077   5.011  1.00 83.86           O  
ATOM   2803  CG  TRP A 176     -11.342  12.785   1.800  1.00 83.86           C  
ATOM   2804  CD1 TRP A 176     -11.113  11.488   1.483  1.00 83.86           C  
ATOM   2805  HD1 TRP A 176     -11.762  10.663   1.742  1.00 83.86           H  
ATOM   2806  CD2 TRP A 176     -10.245  13.537   1.196  1.00 83.86           C  
ATOM   2807  CE2 TRP A 176      -9.371  12.615   0.543  1.00 83.86           C  
ATOM   2808  CE3 TRP A 176      -9.912  14.908   1.112  1.00 83.86           C  
ATOM   2809  HE3 TRP A 176     -10.568  15.637   1.564  1.00 83.86           H  
ATOM   2810  NE1 TRP A 176      -9.945  11.381   0.757  1.00 83.86           N  
ATOM   2811  HE1 TRP A 176      -9.618  10.507   0.372  1.00 83.86           H  
ATOM   2812  CH2 TRP A 176      -7.918  14.398  -0.209  1.00 83.86           C  
ATOM   2813  HH2 TRP A 176      -7.048  14.738  -0.750  1.00 83.86           H  
ATOM   2814  CZ2 TRP A 176      -8.224  13.028  -0.149  1.00 83.86           C  
ATOM   2815  HZ2 TRP A 176      -7.604  12.301  -0.653  1.00 83.86           H  
ATOM   2816  CZ3 TRP A 176      -8.761  15.333   0.419  1.00 83.86           C  
ATOM   2817  HZ3 TRP A 176      -8.535  16.388   0.355  1.00 83.86           H  
ATOM   2818  N   GLU A 177     -13.376  14.843   5.344  1.00 82.67           N  
ATOM   2819  H   GLU A 177     -12.462  15.248   5.198  1.00 82.67           H  
ATOM   2820  CA  GLU A 177     -14.340  15.572   6.189  1.00 82.67           C  
ATOM   2821  HA  GLU A 177     -14.473  15.015   7.116  1.00 82.67           H  
ATOM   2822  C   GLU A 177     -15.721  15.694   5.523  1.00 82.67           C  
ATOM   2823  CB  GLU A 177     -13.777  16.967   6.519  1.00 82.67           C  
ATOM   2824  HB2 GLU A 177     -13.796  17.581   5.619  1.00 82.67           H  
ATOM   2825  HB3 GLU A 177     -12.735  16.870   6.823  1.00 82.67           H  
ATOM   2826  O   GLU A 177     -16.749  15.455   6.153  1.00 82.67           O  
ATOM   2827  CG  GLU A 177     -14.557  17.692   7.632  1.00 82.67           C  
ATOM   2828  HG2 GLU A 177     -15.596  17.815   7.325  1.00 82.67           H  
ATOM   2829  HG3 GLU A 177     -14.131  18.688   7.757  1.00 82.67           H  
ATOM   2830  CD  GLU A 177     -14.482  16.949   8.974  1.00 82.67           C  
ATOM   2831  OE1 GLU A 177     -15.495  16.849   9.697  1.00 82.67           O  
ATOM   2832  OE2 GLU A 177     -13.407  16.392   9.290  1.00 82.67           O  
ATOM   2833  N   GLU A 178     -15.734  15.979   4.221  1.00 82.07           N  
ATOM   2834  H   GLU A 178     -14.848  16.131   3.760  1.00 82.07           H  
ATOM   2835  CA  GLU A 178     -16.939  16.073   3.392  1.00 82.07           C  
ATOM   2836  HA  GLU A 178     -17.640  16.753   3.877  1.00 82.07           H  
ATOM   2837  C   GLU A 178     -17.679  14.738   3.216  1.00 82.07           C  
ATOM   2838  CB  GLU A 178     -16.552  16.687   2.037  1.00 82.07           C  
ATOM   2839  HB2 GLU A 178     -16.166  17.687   2.236  1.00 82.07           H  
ATOM   2840  HB3 GLU A 178     -17.448  16.789   1.425  1.00 82.07           H  
ATOM   2841  O   GLU A 178     -18.903  14.718   3.083  1.00 82.07           O  
ATOM   2842  CG  GLU A 178     -15.496  15.879   1.253  1.00 82.07           C  
ATOM   2843  HG2 GLU A 178     -14.632  15.689   1.890  1.00 82.07           H  
ATOM   2844  HG3 GLU A 178     -15.928  14.917   0.977  1.00 82.07           H  
ATOM   2845  CD  GLU A 178     -15.011  16.609  -0.008  1.00 82.07           C  
ATOM   2846  OE1 GLU A 178     -14.725  15.913  -1.006  1.00 82.07           O  
ATOM   2847  OE2 GLU A 178     -14.910  17.856   0.041  1.00 82.07           O  
ATOM   2848  N   GLU A 179     -16.966  13.611   3.276  1.00 83.65           N  
ATOM   2849  H   GLU A 179     -15.976  13.678   3.464  1.00 83.65           H  
ATOM   2850  CA  GLU A 179     -17.549  12.279   3.130  1.00 83.65           C  
ATOM   2851  HA  GLU A 179     -18.347  12.321   2.388  1.00 83.65           H  
ATOM   2852  C   GLU A 179     -18.156  11.775   4.445  1.00 83.65           C  
ATOM   2853  CB  GLU A 179     -16.496  11.277   2.633  1.00 83.65           C  
ATOM   2854  HB2 GLU A 179     -16.937  10.281   2.656  1.00 83.65           H  
ATOM   2855  HB3 GLU A 179     -15.660  11.292   3.333  1.00 83.65           H  
ATOM   2856  O   GLU A 179     -19.058  10.937   4.399  1.00 83.65           O  
ATOM   2857  CG  GLU A 179     -15.966  11.518   1.207  1.00 83.65           C  
ATOM   2858  HG2 GLU A 179     -16.807  11.482   0.514  1.00 83.65           H  
ATOM   2859  HG3 GLU A 179     -15.513  12.508   1.149  1.00 83.65           H  
ATOM   2860  CD  GLU A 179     -14.921  10.452   0.813  1.00 83.65           C  
ATOM   2861  OE1 GLU A 179     -14.872  10.024  -0.367  1.00 83.65           O  
ATOM   2862  OE2 GLU A 179     -14.206   9.948   1.714  1.00 83.65           O  
ATOM   2863  N   LYS A 180     -17.719  12.280   5.612  1.00 81.26           N  
ATOM   2864  H   LYS A 180     -16.988  12.975   5.558  1.00 81.26           H  
ATOM   2865  CA  LYS A 180     -18.075  11.729   6.936  1.00 81.26           C  
ATOM   2866  HA  LYS A 180     -17.630  10.737   7.019  1.00 81.26           H  
ATOM   2867  C   LYS A 180     -19.568  11.520   7.128  1.00 81.26           C  
ATOM   2868  CB  LYS A 180     -17.544  12.618   8.072  1.00 81.26           C  
ATOM   2869  HB2 LYS A 180     -17.780  13.661   7.864  1.00 81.26           H  
ATOM   2870  HB3 LYS A 180     -18.041  12.335   9.000  1.00 81.26           H  
ATOM   2871  O   LYS A 180     -20.000  10.431   7.497  1.00 81.26           O  
ATOM   2872  CG  LYS A 180     -16.038  12.459   8.283  1.00 81.26           C  
ATOM   2873  HG2 LYS A 180     -15.821  11.420   8.533  1.00 81.26           H  
ATOM   2874  HG3 LYS A 180     -15.507  12.731   7.371  1.00 81.26           H  
ATOM   2875  CD  LYS A 180     -15.555  13.343   9.429  1.00 81.26           C  
ATOM   2876  HD2 LYS A 180     -15.765  14.382   9.175  1.00 81.26           H  
ATOM   2877  HD3 LYS A 180     -16.086  13.086  10.346  1.00 81.26           H  
ATOM   2878  CE  LYS A 180     -14.050  13.150   9.626  1.00 81.26           C  
ATOM   2879  HE2 LYS A 180     -13.854  12.123   9.935  1.00 81.26           H  
ATOM   2880  HE3 LYS A 180     -13.552  13.315   8.671  1.00 81.26           H  
ATOM   2881  NZ  LYS A 180     -13.529  14.110  10.622  1.00 81.26           N  
ATOM   2882  HZ1 LYS A 180     -12.529  14.022  10.731  1.00 81.26           H  
ATOM   2883  HZ2 LYS A 180     -14.015  14.061  11.506  1.00 81.26           H  
ATOM   2884  HZ3 LYS A 180     -13.666  15.042  10.259  1.00 81.26           H  
ATOM   2885  N   ARG A 181     -20.362  12.558   6.850  1.00 80.31           N  
ATOM   2886  H   ARG A 181     -19.916  13.402   6.520  1.00 80.31           H  
ATOM   2887  CA  ARG A 181     -21.819  12.494   7.009  1.00 80.31           C  
ATOM   2888  HA  ARG A 181     -22.041  12.098   8.000  1.00 80.31           H  
ATOM   2889  C   ARG A 181     -22.447  11.515   6.022  1.00 80.31           C  
ATOM   2890  CB  ARG A 181     -22.414  13.901   6.885  1.00 80.31           C  
ATOM   2891  HB2 ARG A 181     -22.246  14.284   5.879  1.00 80.31           H  
ATOM   2892  HB3 ARG A 181     -21.915  14.558   7.597  1.00 80.31           H  
ATOM   2893  O   ARG A 181     -23.333  10.761   6.404  1.00 80.31           O  
ATOM   2894  CG  ARG A 181     -23.918  13.887   7.187  1.00 80.31           C  
ATOM   2895  HG2 ARG A 181     -24.440  13.290   6.438  1.00 80.31           H  
ATOM   2896  HG3 ARG A 181     -24.089  13.450   8.171  1.00 80.31           H  
ATOM   2897  CD  ARG A 181     -24.479  15.307   7.159  1.00 80.31           C  
ATOM   2898  HD2 ARG A 181     -24.272  15.747   6.184  1.00 80.31           H  
ATOM   2899  HD3 ARG A 181     -23.980  15.894   7.930  1.00 80.31           H  
ATOM   2900  NE  ARG A 181     -25.931  15.296   7.396  1.00 80.31           N  
ATOM   2901  HE  ARG A 181     -26.379  14.390   7.381  1.00 80.31           H  
ATOM   2902  NH1 ARG A 181     -26.223  17.566   7.531  1.00 80.31           N  
ATOM   2903 HH11 ARG A 181     -25.236  17.683   7.354  1.00 80.31           H  
ATOM   2904 HH12 ARG A 181     -26.828  18.367   7.645  1.00 80.31           H  
ATOM   2905  NH2 ARG A 181     -27.981  16.203   7.762  1.00 80.31           N  
ATOM   2906 HH21 ARG A 181     -28.585  17.006   7.866  1.00 80.31           H  
ATOM   2907 HH22 ARG A 181     -28.378  15.274   7.739  1.00 80.31           H  
ATOM   2908  CZ  ARG A 181     -26.703  16.352   7.563  1.00 80.31           C  
ATOM   2909  N   SER A 182     -21.979  11.523   4.775  1.00 87.97           N  
ATOM   2910  H   SER A 182     -21.202  12.128   4.553  1.00 87.97           H  
ATOM   2911  CA  SER A 182     -22.514  10.645   3.736  1.00 87.97           C  
ATOM   2912  HA  SER A 182     -23.601  10.717   3.755  1.00 87.97           H  
ATOM   2913  C   SER A 182     -22.170   9.176   3.990  1.00 87.97           C  
ATOM   2914  CB  SER A 182     -22.053  11.118   2.354  1.00 87.97           C  
ATOM   2915  HB2 SER A 182     -22.303  12.172   2.240  1.00 87.97           H  
ATOM   2916  HB3 SER A 182     -22.594  10.559   1.591  1.00 87.97           H  
ATOM   2917  O   SER A 182     -23.029   8.321   3.816  1.00 87.97           O  
ATOM   2918  OG  SER A 182     -20.664  10.951   2.143  1.00 87.97           O  
ATOM   2919  HG  SER A 182     -20.174  10.976   2.968  1.00 87.97           H  
ATOM   2920  N   PHE A 183     -20.966   8.873   4.485  1.00 92.88           N  
ATOM   2921  H   PHE A 183     -20.300   9.618   4.627  1.00 92.88           H  
ATOM   2922  CA  PHE A 183     -20.504   7.506   4.716  1.00 92.88           C  
ATOM   2923  HA  PHE A 183     -20.549   6.957   3.775  1.00 92.88           H  
ATOM   2924  C   PHE A 183     -21.365   6.754   5.731  1.00 92.88           C  
ATOM   2925  CB  PHE A 183     -19.047   7.537   5.187  1.00 92.88           C  
ATOM   2926  HB2 PHE A 183     -18.954   8.215   6.035  1.00 92.88           H  
ATOM   2927  HB3 PHE A 183     -18.436   7.928   4.372  1.00 92.88           H  
ATOM   2928  O   PHE A 183     -21.707   5.594   5.493  1.00 92.88           O  
ATOM   2929  CG  PHE A 183     -18.520   6.172   5.587  1.00 92.88           C  
ATOM   2930  CD1 PHE A 183     -18.508   5.773   6.937  1.00 92.88           C  
ATOM   2931  HD1 PHE A 183     -18.834   6.456   7.708  1.00 92.88           H  
ATOM   2932  CD2 PHE A 183     -18.113   5.266   4.594  1.00 92.88           C  
ATOM   2933  HD2 PHE A 183     -18.177   5.556   3.556  1.00 92.88           H  
ATOM   2934  CE1 PHE A 183     -18.100   4.471   7.280  1.00 92.88           C  
ATOM   2935  HE1 PHE A 183     -18.104   4.165   8.316  1.00 92.88           H  
ATOM   2936  CE2 PHE A 183     -17.683   3.973   4.937  1.00 92.88           C  
ATOM   2937  HE2 PHE A 183     -17.358   3.288   4.168  1.00 92.88           H  
ATOM   2938  CZ  PHE A 183     -17.694   3.569   6.281  1.00 92.88           C  
ATOM   2939  HZ  PHE A 183     -17.377   2.572   6.547  1.00 92.88           H  
ATOM   2940  N   GLU A 184     -21.728   7.402   6.843  1.00 93.08           N  
ATOM   2941  H   GLU A 184     -21.413   8.352   6.979  1.00 93.08           H  
ATOM   2942  CA  GLU A 184     -22.555   6.777   7.885  1.00 93.08           C  
ATOM   2943  HA  GLU A 184     -22.063   5.868   8.233  1.00 93.08           H  
ATOM   2944  C   GLU A 184     -23.935   6.362   7.365  1.00 93.08           C  
ATOM   2945  CB  GLU A 184     -22.734   7.722   9.082  1.00 93.08           C  
ATOM   2946  HB2 GLU A 184     -23.424   7.268   9.793  1.00 93.08           H  
ATOM   2947  HB3 GLU A 184     -23.185   8.650   8.731  1.00 93.08           H  
ATOM   2948  O   GLU A 184     -24.489   5.366   7.824  1.00 93.08           O  
ATOM   2949  CG  GLU A 184     -21.435   8.065   9.825  1.00 93.08           C  
ATOM   2950  HG2 GLU A 184     -20.757   8.563   9.132  1.00 93.08           H  
ATOM   2951  HG3 GLU A 184     -21.678   8.781  10.611  1.00 93.08           H  
ATOM   2952  CD  GLU A 184     -20.702   6.875  10.462  1.00 93.08           C  
ATOM   2953  OE1 GLU A 184     -19.537   7.074  10.877  1.00 93.08           O  
ATOM   2954  OE2 GLU A 184     -21.239   5.748  10.571  1.00 93.08           O  
ATOM   2955  N   GLU A 185     -24.475   7.099   6.393  1.00 93.55           N  
ATOM   2956  H   GLU A 185     -23.958   7.897   6.052  1.00 93.55           H  
ATOM   2957  CA  GLU A 185     -25.770   6.815   5.778  1.00 93.55           C  
ATOM   2958  HA  GLU A 185     -26.436   6.388   6.528  1.00 93.55           H  
ATOM   2959  C   GLU A 185     -25.655   5.787   4.644  1.00 93.55           C  
ATOM   2960  CB  GLU A 185     -26.375   8.149   5.311  1.00 93.55           C  
ATOM   2961  HB2 GLU A 185     -25.748   8.578   4.529  1.00 93.55           H  
ATOM   2962  HB3 GLU A 185     -26.377   8.830   6.163  1.00 93.55           H  
ATOM   2963  O   GLU A 185     -26.432   4.835   4.593  1.00 93.55           O  
ATOM   2964  CG  GLU A 185     -27.813   8.013   4.790  1.00 93.55           C  
ATOM   2965  HG2 GLU A 185     -28.412   7.517   5.554  1.00 93.55           H  
ATOM   2966  HG3 GLU A 185     -27.806   7.382   3.901  1.00 93.55           H  
ATOM   2967  CD  GLU A 185     -28.468   9.364   4.443  1.00 93.55           C  
ATOM   2968  OE1 GLU A 185     -29.579   9.328   3.868  1.00 93.55           O  
ATOM   2969  OE2 GLU A 185     -27.887  10.430   4.764  1.00 93.55           O  
ATOM   2970  N   ILE A 186     -24.675   5.946   3.747  1.00 93.69           N  
ATOM   2971  H   ILE A 186     -24.077   6.754   3.846  1.00 93.69           H  
ATOM   2972  CA  ILE A 186     -24.646   5.210   2.471  1.00 93.69           C  
ATOM   2973  HA  ILE A 186     -25.657   4.857   2.269  1.00 93.69           H  
ATOM   2974  C   ILE A 186     -23.768   3.953   2.484  1.00 93.69           C  
ATOM   2975  CB  ILE A 186     -24.270   6.142   1.295  1.00 93.69           C  
ATOM   2976  HB  ILE A 186     -24.518   5.602   0.381  1.00 93.69           H  
ATOM   2977  O   ILE A 186     -23.951   3.086   1.632  1.00 93.69           O  
ATOM   2978  CG1 ILE A 186     -22.747   6.416   1.236  1.00 93.69           C  
ATOM   2979 HG12 ILE A 186     -22.260   5.500   0.903  1.00 93.69           H  
ATOM   2980 HG13 ILE A 186     -22.355   6.644   2.227  1.00 93.69           H  
ATOM   2981  CG2 ILE A 186     -25.152   7.407   1.290  1.00 93.69           C  
ATOM   2982 HG21 ILE A 186     -24.867   8.084   2.095  1.00 93.69           H  
ATOM   2983 HG22 ILE A 186     -26.197   7.128   1.424  1.00 93.69           H  
ATOM   2984 HG23 ILE A 186     -25.057   7.929   0.338  1.00 93.69           H  
ATOM   2985  CD1 ILE A 186     -22.315   7.518   0.267  1.00 93.69           C  
ATOM   2986 HD11 ILE A 186     -22.721   7.317  -0.724  1.00 93.69           H  
ATOM   2987 HD12 ILE A 186     -21.226   7.545   0.214  1.00 93.69           H  
ATOM   2988 HD13 ILE A 186     -22.670   8.486   0.618  1.00 93.69           H  
ATOM   2989  N   SER A 187     -22.804   3.854   3.406  1.00 95.69           N  
ATOM   2990  H   SER A 187     -22.724   4.602   4.080  1.00 95.69           H  
ATOM   2991  CA  SER A 187     -21.759   2.818   3.368  1.00 95.69           C  
ATOM   2992  HA  SER A 187     -22.004   2.084   2.601  1.00 95.69           H  
ATOM   2993  C   SER A 187     -21.610   2.049   4.678  1.00 95.69           C  
ATOM   2994  CB  SER A 187     -20.417   3.442   2.980  1.00 95.69           C  
ATOM   2995  HB2 SER A 187     -19.617   2.727   3.172  1.00 95.69           H  
ATOM   2996  HB3 SER A 187     -20.261   4.331   3.592  1.00 95.69           H  
ATOM   2997  O   SER A 187     -21.481   0.825   4.662  1.00 95.69           O  
ATOM   2998  OG  SER A 187     -20.382   3.799   1.612  1.00 95.69           O  
ATOM   2999  HG  SER A 187     -20.064   4.701   1.527  1.00 95.69           H  
ATOM   3000  N   ALA A 188     -21.645   2.733   5.824  1.00 95.39           N  
ATOM   3001  H   ALA A 188     -21.761   3.736   5.790  1.00 95.39           H  
ATOM   3002  CA  ALA A 188     -21.442   2.106   7.129  1.00 95.39           C  
ATOM   3003  HA  ALA A 188     -20.444   1.670   7.128  1.00 95.39           H  
ATOM   3004  C   ALA A 188     -22.424   0.957   7.444  1.00 95.39           C  
ATOM   3005  CB  ALA A 188     -21.471   3.181   8.220  1.00 95.39           C  
ATOM   3006  HB1 ALA A 188     -22.469   3.610   8.312  1.00 95.39           H  
ATOM   3007  HB2 ALA A 188     -20.766   3.976   7.976  1.00 95.39           H  
ATOM   3008  HB3 ALA A 188     -21.187   2.743   9.177  1.00 95.39           H  
ATOM   3009  O   ALA A 188     -21.961  -0.035   8.010  1.00 95.39           O  
ATOM   3010  N   PRO A 189     -23.729   1.012   7.086  1.00 96.41           N  
ATOM   3011  CA  PRO A 189     -24.643  -0.106   7.323  1.00 96.41           C  
ATOM   3012  HA  PRO A 189     -24.705  -0.293   8.395  1.00 96.41           H  
ATOM   3013  C   PRO A 189     -24.192  -1.395   6.631  1.00 96.41           C  
ATOM   3014  CB  PRO A 189     -26.014   0.356   6.815  1.00 96.41           C  
ATOM   3015  HB2 PRO A 189     -26.147   0.078   5.769  1.00 96.41           H  
ATOM   3016  HB3 PRO A 189     -26.825  -0.051   7.419  1.00 96.41           H  
ATOM   3017  O   PRO A 189     -24.263  -2.458   7.230  1.00 96.41           O  
ATOM   3018  CG  PRO A 189     -25.937   1.877   6.922  1.00 96.41           C  
ATOM   3019  HG2 PRO A 189     -26.125   2.190   7.949  1.00 96.41           H  
ATOM   3020  HG3 PRO A 189     -26.623   2.372   6.234  1.00 96.41           H  
ATOM   3021  CD  PRO A 189     -24.480   2.148   6.559  1.00 96.41           C  
ATOM   3022  HD2 PRO A 189     -24.156   3.093   6.994  1.00 96.41           H  
ATOM   3023  HD3 PRO A 189     -24.380   2.184   5.474  1.00 96.41           H  
ATOM   3024  N   TYR A 190     -23.659  -1.299   5.408  1.00 97.14           N  
ATOM   3025  H   TYR A 190     -23.549  -0.387   4.988  1.00 97.14           H  
ATOM   3026  CA  TYR A 190     -23.146  -2.464   4.689  1.00 97.14           C  
ATOM   3027  HA  TYR A 190     -23.910  -3.242   4.690  1.00 97.14           H  
ATOM   3028  C   TYR A 190     -21.906  -3.047   5.373  1.00 97.14           C  
ATOM   3029  CB  TYR A 190     -22.845  -2.078   3.236  1.00 97.14           C  
ATOM   3030  HB2 TYR A 190     -23.749  -1.672   2.782  1.00 97.14           H  
ATOM   3031  HB3 TYR A 190     -22.086  -1.297   3.220  1.00 97.14           H  
ATOM   3032  O   TYR A 190     -21.846  -4.247   5.619  1.00 97.14           O  
ATOM   3033  CG  TYR A 190     -22.367  -3.247   2.400  1.00 97.14           C  
ATOM   3034  CD1 TYR A 190     -20.995  -3.415   2.127  1.00 97.14           C  
ATOM   3035  HD1 TYR A 190     -20.276  -2.703   2.504  1.00 97.14           H  
ATOM   3036  CD2 TYR A 190     -23.299  -4.193   1.935  1.00 97.14           C  
ATOM   3037  HD2 TYR A 190     -24.348  -4.075   2.164  1.00 97.14           H  
ATOM   3038  CE1 TYR A 190     -20.556  -4.525   1.379  1.00 97.14           C  
ATOM   3039  HE1 TYR A 190     -19.502  -4.654   1.183  1.00 97.14           H  
ATOM   3040  CE2 TYR A 190     -22.864  -5.305   1.192  1.00 97.14           C  
ATOM   3041  HE2 TYR A 190     -23.571  -6.042   0.841  1.00 97.14           H  
ATOM   3042  OH  TYR A 190     -21.088  -6.562   0.208  1.00 97.14           O  
ATOM   3043  HH  TYR A 190     -20.151  -6.534   0.001  1.00 97.14           H  
ATOM   3044  CZ  TYR A 190     -21.494  -5.472   0.912  1.00 97.14           C  
ATOM   3045  N   TRP A 191     -20.935  -2.203   5.737  1.00 96.79           N  
ATOM   3046  H   TRP A 191     -21.034  -1.224   5.508  1.00 96.79           H  
ATOM   3047  CA  TRP A 191     -19.697  -2.660   6.380  1.00 96.79           C  
ATOM   3048  HA  TRP A 191     -19.271  -3.460   5.774  1.00 96.79           H  
ATOM   3049  C   TRP A 191     -19.910  -3.265   7.772  1.00 96.79           C  
ATOM   3050  CB  TRP A 191     -18.685  -1.512   6.428  1.00 96.79           C  
ATOM   3051  HB2 TRP A 191     -17.833  -1.826   7.031  1.00 96.79           H  
ATOM   3052  HB3 TRP A 191     -19.138  -0.650   6.917  1.00 96.79           H  
ATOM   3053  O   TRP A 191     -19.126  -4.113   8.176  1.00 96.79           O  
ATOM   3054  CG  TRP A 191     -18.158  -1.111   5.086  1.00 96.79           C  
ATOM   3055  CD1 TRP A 191     -18.350   0.079   4.475  1.00 96.79           C  
ATOM   3056  HD1 TRP A 191     -18.917   0.898   4.893  1.00 96.79           H  
ATOM   3057  CD2 TRP A 191     -17.355  -1.911   4.166  1.00 96.79           C  
ATOM   3058  CE2 TRP A 191     -17.104  -1.131   2.998  1.00 96.79           C  
ATOM   3059  CE3 TRP A 191     -16.813  -3.215   4.201  1.00 96.79           C  
ATOM   3060  HE3 TRP A 191     -16.962  -3.828   5.077  1.00 96.79           H  
ATOM   3061  NE1 TRP A 191     -17.727   0.074   3.242  1.00 96.79           N  
ATOM   3062  HE1 TRP A 191     -17.741   0.856   2.603  1.00 96.79           H  
ATOM   3063  CH2 TRP A 191     -15.853  -2.930   1.972  1.00 96.79           C  
ATOM   3064  HH2 TRP A 191     -15.284  -3.334   1.148  1.00 96.79           H  
ATOM   3065  CZ2 TRP A 191     -16.366  -1.622   1.913  1.00 96.79           C  
ATOM   3066  HZ2 TRP A 191     -16.196  -0.998   1.047  1.00 96.79           H  
ATOM   3067  CZ3 TRP A 191     -16.076  -3.721   3.114  1.00 96.79           C  
ATOM   3068  HZ3 TRP A 191     -15.671  -4.721   3.163  1.00 96.79           H  
ATOM   3069  N   LYS A 192     -20.974  -2.880   8.489  1.00 96.24           N  
ATOM   3070  H   LYS A 192     -21.576  -2.168   8.100  1.00 96.24           H  
ATOM   3071  CA  LYS A 192     -21.348  -3.496   9.775  1.00 96.24           C  
ATOM   3072  HA  LYS A 192     -20.472  -3.547  10.422  1.00 96.24           H  
ATOM   3073  C   LYS A 192     -21.826  -4.945   9.635  1.00 96.24           C  
ATOM   3074  CB  LYS A 192     -22.439  -2.657  10.452  1.00 96.24           C  
ATOM   3075  HB2 LYS A 192     -23.216  -2.427   9.724  1.00 96.24           H  
ATOM   3076  HB3 LYS A 192     -22.892  -3.240  11.254  1.00 96.24           H  
ATOM   3077  O   LYS A 192     -21.635  -5.724  10.560  1.00 96.24           O  
ATOM   3078  CG  LYS A 192     -21.877  -1.364  11.057  1.00 96.24           C  
ATOM   3079  HG2 LYS A 192     -21.278  -0.833  10.317  1.00 96.24           H  
ATOM   3080  HG3 LYS A 192     -21.237  -1.612  11.903  1.00 96.24           H  
ATOM   3081  CD  LYS A 192     -23.022  -0.460  11.527  1.00 96.24           C  
ATOM   3082  HD2 LYS A 192     -23.677  -0.259  10.679  1.00 96.24           H  
ATOM   3083  HD3 LYS A 192     -23.589  -0.970  12.305  1.00 96.24           H  
ATOM   3084  CE  LYS A 192     -22.450   0.857  12.058  1.00 96.24           C  
ATOM   3085  HE2 LYS A 192     -21.805   1.280  11.289  1.00 96.24           H  
ATOM   3086  HE3 LYS A 192     -21.833   0.643  12.931  1.00 96.24           H  
ATOM   3087  NZ  LYS A 192     -23.524   1.820  12.400  1.00 96.24           N  
ATOM   3088  HZ1 LYS A 192     -24.088   2.008  11.583  1.00 96.24           H  
ATOM   3089  HZ2 LYS A 192     -24.118   1.450  13.128  1.00 96.24           H  
ATOM   3090  HZ3 LYS A 192     -23.124   2.698  12.701  1.00 96.24           H  
ATOM   3091  N   GLU A 193     -22.418  -5.296   8.496  1.00 97.28           N  
ATOM   3092  H   GLU A 193     -22.560  -4.586   7.792  1.00 97.28           H  
ATOM   3093  CA  GLU A 193     -22.920  -6.647   8.198  1.00 97.28           C  
ATOM   3094  HA  GLU A 193     -23.182  -7.155   9.127  1.00 97.28           H  
ATOM   3095  C   GLU A 193     -21.868  -7.527   7.495  1.00 97.28           C  
ATOM   3096  CB  GLU A 193     -24.193  -6.533   7.341  1.00 97.28           C  
ATOM   3097  HB2 GLU A 193     -23.944  -6.016   6.414  1.00 97.28           H  
ATOM   3098  HB3 GLU A 193     -24.537  -7.532   7.072  1.00 97.28           H  
ATOM   3099  O   GLU A 193     -22.114  -8.699   7.197  1.00 97.28           O  
ATOM   3100  CG  GLU A 193     -25.350  -5.780   8.019  1.00 97.28           C  
ATOM   3101  HG2 GLU A 193     -25.034  -4.760   8.240  1.00 97.28           H  
ATOM   3102  HG3 GLU A 193     -26.174  -5.714   7.309  1.00 97.28           H  
ATOM   3103  CD  GLU A 193     -25.860  -6.449   9.305  1.00 97.28           C  
ATOM   3104  OE1 GLU A 193     -26.208  -5.699  10.246  1.00 97.28           O  
ATOM   3105  OE2 GLU A 193     -25.933  -7.698   9.329  1.00 97.28           O  
ATOM   3106  N   ARG A 194     -20.686  -6.973   7.190  1.00 95.20           N  
ATOM   3107  H   ARG A 194     -20.506  -6.040   7.534  1.00 95.20           H  
ATOM   3108  CA  ARG A 194     -19.591  -7.692   6.534  1.00 95.20           C  
ATOM   3109  HA  ARG A 194     -20.039  -8.495   5.949  1.00 95.20           H  
ATOM   3110  C   ARG A 194     -18.663  -8.362   7.552  1.00 95.20           C  
ATOM   3111  CB  ARG A 194     -18.808  -6.748   5.606  1.00 95.20           C  
ATOM   3112  HB2 ARG A 194     -17.840  -7.190   5.372  1.00 95.20           H  
ATOM   3113  HB3 ARG A 194     -18.607  -5.817   6.137  1.00 95.20           H  
ATOM   3114  O   ARG A 194     -18.442  -7.820   8.630  1.00 95.20           O  
ATOM   3115  CG  ARG A 194     -19.540  -6.427   4.294  1.00 95.20           C  
ATOM   3116  HG2 ARG A 194     -20.522  -6.013   4.523  1.00 95.20           H  
ATOM   3117  HG3 ARG A 194     -18.972  -5.670   3.753  1.00 95.20           H  
ATOM   3118  CD  ARG A 194     -19.741  -7.643   3.383  1.00 95.20           C  
ATOM   3119  HD2 ARG A 194     -20.324  -8.398   3.910  1.00 95.20           H  
ATOM   3120  HD3 ARG A 194     -20.328  -7.323   2.522  1.00 95.20           H  
ATOM   3121  NE  ARG A 194     -18.466  -8.220   2.914  1.00 95.20           N  
ATOM   3122  HE  ARG A 194     -17.604  -7.907   3.337  1.00 95.20           H  
ATOM   3123  NH1 ARG A 194     -19.349 -10.008   1.801  1.00 95.20           N  
ATOM   3124 HH11 ARG A 194     -20.265  -9.733   2.124  1.00 95.20           H  
ATOM   3125 HH12 ARG A 194     -19.214 -10.808   1.198  1.00 95.20           H  
ATOM   3126  NH2 ARG A 194     -17.170  -9.662   1.715  1.00 95.20           N  
ATOM   3127 HH21 ARG A 194     -16.345  -9.341   2.200  1.00 95.20           H  
ATOM   3128 HH22 ARG A 194     -17.052 -10.476   1.129  1.00 95.20           H  
ATOM   3129  CZ  ARG A 194     -18.328  -9.283   2.150  1.00 95.20           C  
ATOM   3130  N   PRO A 195     -18.075  -9.523   7.204  1.00 93.86           N  
ATOM   3131  CA  PRO A 195     -17.094 -10.182   8.059  1.00 93.86           C  
ATOM   3132  HA  PRO A 195     -17.468 -10.249   9.081  1.00 93.86           H  
ATOM   3133  C   PRO A 195     -15.746  -9.449   8.090  1.00 93.86           C  
ATOM   3134  CB  PRO A 195     -16.949 -11.589   7.473  1.00 93.86           C  
ATOM   3135  HB2 PRO A 195     -15.958 -12.009   7.644  1.00 93.86           H  
ATOM   3136  HB3 PRO A 195     -17.712 -12.239   7.901  1.00 93.86           H  
ATOM   3137  O   PRO A 195     -14.994  -9.598   9.051  1.00 93.86           O  
ATOM   3138  CG  PRO A 195     -17.231 -11.386   5.984  1.00 93.86           C  
ATOM   3139  HG2 PRO A 195     -17.589 -12.300   5.510  1.00 93.86           H  
ATOM   3140  HG3 PRO A 195     -16.333 -11.022   5.485  1.00 93.86           H  
ATOM   3141  CD  PRO A 195     -18.299 -10.296   5.989  1.00 93.86           C  
ATOM   3142  HD2 PRO A 195     -18.199  -9.676   5.099  1.00 93.86           H  
ATOM   3143  HD3 PRO A 195     -19.290 -10.749   6.028  1.00 93.86           H  
ATOM   3144  N   GLU A 196     -15.403  -8.685   7.048  1.00 94.50           N  
ATOM   3145  H   GLU A 196     -16.024  -8.592   6.257  1.00 94.50           H  
ATOM   3146  CA  GLU A 196     -14.160  -7.921   7.032  1.00 94.50           C  
ATOM   3147  HA  GLU A 196     -13.353  -8.584   7.346  1.00 94.50           H  
ATOM   3148  C   GLU A 196     -14.213  -6.747   8.007  1.00 94.50           C  
ATOM   3149  CB  GLU A 196     -13.808  -7.388   5.638  1.00 94.50           C  
ATOM   3150  HB2 GLU A 196     -12.863  -6.854   5.733  1.00 94.50           H  
ATOM   3151  HB3 GLU A 196     -14.555  -6.669   5.300  1.00 94.50           H  
ATOM   3152  O   GLU A 196     -15.109  -5.905   7.952  1.00 94.50           O  
ATOM   3153  CG  GLU A 196     -13.604  -8.480   4.585  1.00 94.50           C  
ATOM   3154  HG2 GLU A 196     -13.121  -9.343   5.043  1.00 94.50           H  
ATOM   3155  HG3 GLU A 196     -12.918  -8.087   3.834  1.00 94.50           H  
ATOM   3156  CD  GLU A 196     -14.883  -8.913   3.864  1.00 94.50           C  
ATOM   3157  OE1 GLU A 196     -14.748  -9.645   2.863  1.00 94.50           O  
ATOM   3158  OE2 GLU A 196     -16.011  -8.499   4.218  1.00 94.50           O  
ATOM   3159  N   ARG A 197     -13.179  -6.627   8.842  1.00 96.55           N  
ATOM   3160  H   ARG A 197     -12.478  -7.354   8.858  1.00 96.55           H  
ATOM   3161  CA  ARG A 197     -12.986  -5.433   9.657  1.00 96.55           C  
ATOM   3162  HA  ARG A 197     -13.953  -5.168  10.083  1.00 96.55           H  
ATOM   3163  C   ARG A 197     -12.522  -4.264   8.787  1.00 96.55           C  
ATOM   3164  CB  ARG A 197     -12.020  -5.733  10.807  1.00 96.55           C  
ATOM   3165  HB2 ARG A 197     -11.046  -6.027  10.418  1.00 96.55           H  
ATOM   3166  HB3 ARG A 197     -12.428  -6.548  11.406  1.00 96.55           H  
ATOM   3167  O   ARG A 197     -11.482  -4.349   8.136  1.00 96.55           O  
ATOM   3168  CG  ARG A 197     -11.871  -4.485  11.679  1.00 96.55           C  
ATOM   3169  HG2 ARG A 197     -11.302  -3.727  11.141  1.00 96.55           H  
ATOM   3170  HG3 ARG A 197     -12.860  -4.084  11.904  1.00 96.55           H  
ATOM   3171  CD  ARG A 197     -11.170  -4.787  12.995  1.00 96.55           C  
ATOM   3172  HD2 ARG A 197     -11.748  -5.532  13.542  1.00 96.55           H  
ATOM   3173  HD3 ARG A 197     -10.171  -5.179  12.800  1.00 96.55           H  
ATOM   3174  NE  ARG A 197     -11.093  -3.547  13.777  1.00 96.55           N  
ATOM   3175  HE  ARG A 197     -11.228  -2.672  13.291  1.00 96.55           H  
ATOM   3176  NH1 ARG A 197     -10.595  -4.440  15.818  1.00 96.55           N  
ATOM   3177 HH11 ARG A 197     -10.204  -4.186  16.714  1.00 96.55           H  
ATOM   3178 HH12 ARG A 197     -10.404  -5.343  15.407  1.00 96.55           H  
ATOM   3179  NH2 ARG A 197     -10.931  -2.237  15.599  1.00 96.55           N  
ATOM   3180 HH21 ARG A 197     -11.194  -1.396  15.104  1.00 96.55           H  
ATOM   3181 HH22 ARG A 197     -10.594  -2.084  16.539  1.00 96.55           H  
ATOM   3182  CZ  ARG A 197     -10.875  -3.419  15.064  1.00 96.55           C  
ATOM   3183  N   LEU A 198     -13.262  -3.159   8.845  1.00 97.97           N  
ATOM   3184  H   LEU A 198     -14.123  -3.196   9.373  1.00 97.97           H  
ATOM   3185  CA  LEU A 198     -12.896  -1.885   8.232  1.00 97.97           C  
ATOM   3186  HA  LEU A 198     -12.112  -2.059   7.495  1.00 97.97           H  
ATOM   3187  C   LEU A 198     -12.352  -0.926   9.297  1.00 97.97           C  
ATOM   3188  CB  LEU A 198     -14.133  -1.317   7.512  1.00 97.97           C  
ATOM   3189  HB2 LEU A 198     -14.933  -1.188   8.242  1.00 97.97           H  
ATOM   3190  HB3 LEU A 198     -14.473  -2.038   6.769  1.00 97.97           H  
ATOM   3191  O   LEU A 198     -13.120  -0.432  10.119  1.00 97.97           O  
ATOM   3192  CG  LEU A 198     -13.876   0.034   6.821  1.00 97.97           C  
ATOM   3193  HG  LEU A 198     -13.523   0.766   7.548  1.00 97.97           H  
ATOM   3194  CD1 LEU A 198     -12.837  -0.108   5.709  1.00 97.97           C  
ATOM   3195 HD11 LEU A 198     -12.728   0.832   5.167  1.00 97.97           H  
ATOM   3196 HD12 LEU A 198     -11.864  -0.356   6.133  1.00 97.97           H  
ATOM   3197 HD13 LEU A 198     -13.151  -0.884   5.011  1.00 97.97           H  
ATOM   3198  CD2 LEU A 198     -15.178   0.556   6.215  1.00 97.97           C  
ATOM   3199 HD21 LEU A 198     -15.019   1.542   5.778  1.00 97.97           H  
ATOM   3200 HD22 LEU A 198     -15.517  -0.129   5.439  1.00 97.97           H  
ATOM   3201 HD23 LEU A 198     -15.940   0.625   6.992  1.00 97.97           H  
ATOM   3202  N   PHE A 199     -11.049  -0.642   9.265  1.00 98.39           N  
ATOM   3203  H   PHE A 199     -10.472  -1.060   8.550  1.00 98.39           H  
ATOM   3204  CA  PHE A 199     -10.417   0.303  10.192  1.00 98.39           C  
ATOM   3205  HA  PHE A 199     -10.875   0.212  11.177  1.00 98.39           H  
ATOM   3206  C   PHE A 199     -10.596   1.743   9.716  1.00 98.39           C  
ATOM   3207  CB  PHE A 199      -8.923  -0.010  10.319  1.00 98.39           C  
ATOM   3208  HB2 PHE A 199      -8.445   0.805  10.862  1.00 98.39           H  
ATOM   3209  HB3 PHE A 199      -8.476  -0.042   9.326  1.00 98.39           H  
ATOM   3210  O   PHE A 199     -10.261   2.065   8.578  1.00 98.39           O  
ATOM   3211  CG  PHE A 199      -8.622  -1.303  11.044  1.00 98.39           C  
ATOM   3212  CD1 PHE A 199      -8.387  -1.284  12.431  1.00 98.39           C  
ATOM   3213  HD1 PHE A 199      -8.431  -0.355  12.982  1.00 98.39           H  
ATOM   3214  CD2 PHE A 199      -8.570  -2.520  10.339  1.00 98.39           C  
ATOM   3215  HD2 PHE A 199      -8.762  -2.538   9.276  1.00 98.39           H  
ATOM   3216  CE1 PHE A 199      -8.083  -2.475  13.107  1.00 98.39           C  
ATOM   3217  HE1 PHE A 199      -7.893  -2.458  14.170  1.00 98.39           H  
ATOM   3218  CE2 PHE A 199      -8.276  -3.715  11.019  1.00 98.39           C  
ATOM   3219  HE2 PHE A 199      -8.243  -4.651  10.481  1.00 98.39           H  
ATOM   3220  CZ  PHE A 199      -8.027  -3.687  12.402  1.00 98.39           C  
ATOM   3221  HZ  PHE A 199      -7.803  -4.598  12.938  1.00 98.39           H  
ATOM   3222  N   ARG A 200     -11.053   2.641  10.583  1.00 96.84           N  
ATOM   3223  H   ARG A 200     -11.358   2.312  11.488  1.00 96.84           H  
ATOM   3224  CA  ARG A 200     -11.068   4.087  10.333  1.00 96.84           C  
ATOM   3225  HA  ARG A 200     -11.311   4.280   9.288  1.00 96.84           H  
ATOM   3226  C   ARG A 200      -9.689   4.671  10.609  1.00 96.84           C  
ATOM   3227  CB  ARG A 200     -12.122   4.745  11.226  1.00 96.84           C  
ATOM   3228  HB2 ARG A 200     -12.070   5.826  11.094  1.00 96.84           H  
ATOM   3229  HB3 ARG A 200     -11.898   4.503  12.265  1.00 96.84           H  
ATOM   3230  O   ARG A 200      -9.271   4.731  11.763  1.00 96.84           O  
ATOM   3231  CG  ARG A 200     -13.540   4.266  10.914  1.00 96.84           C  
ATOM   3232  HG2 ARG A 200     -13.749   4.423   9.856  1.00 96.84           H  
ATOM   3233  HG3 ARG A 200     -13.630   3.204  11.140  1.00 96.84           H  
ATOM   3234  CD  ARG A 200     -14.551   5.046  11.757  1.00 96.84           C  
ATOM   3235  HD2 ARG A 200     -14.440   6.109  11.545  1.00 96.84           H  
ATOM   3236  HD3 ARG A 200     -14.341   4.869  12.812  1.00 96.84           H  
ATOM   3237  NE  ARG A 200     -15.917   4.598  11.443  1.00 96.84           N  
ATOM   3238  HE  ARG A 200     -15.996   3.646  11.115  1.00 96.84           H  
ATOM   3239  NH1 ARG A 200     -17.098   6.489  12.032  1.00 96.84           N  
ATOM   3240 HH11 ARG A 200     -17.967   6.973  11.856  1.00 96.84           H  
ATOM   3241 HH12 ARG A 200     -16.268   6.949  12.378  1.00 96.84           H  
ATOM   3242  NH2 ARG A 200     -18.153   4.790  11.114  1.00 96.84           N  
ATOM   3243 HH21 ARG A 200     -18.945   5.415  11.070  1.00 96.84           H  
ATOM   3244 HH22 ARG A 200     -18.209   3.867  10.707  1.00 96.84           H  
ATOM   3245  CZ  ARG A 200     -17.034   5.290  11.540  1.00 96.84           C  
ATOM   3246  N   LEU A 201      -9.008   5.143   9.563  1.00 97.86           N  
ATOM   3247  H   LEU A 201      -9.436   5.078   8.651  1.00 97.86           H  
ATOM   3248  CA  LEU A 201      -7.594   5.528   9.623  1.00 97.86           C  
ATOM   3249  HA  LEU A 201      -7.007   4.619   9.753  1.00 97.86           H  
ATOM   3250  C   LEU A 201      -7.259   6.451  10.799  1.00 97.86           C  
ATOM   3251  CB  LEU A 201      -7.198   6.190   8.291  1.00 97.86           C  
ATOM   3252  HB2 LEU A 201      -7.357   5.479   7.480  1.00 97.86           H  
ATOM   3253  HB3 LEU A 201      -7.853   7.043   8.116  1.00 97.86           H  
ATOM   3254  O   LEU A 201      -6.360   6.142  11.567  1.00 97.86           O  
ATOM   3255  CG  LEU A 201      -5.737   6.683   8.249  1.00 97.86           C  
ATOM   3256  HG  LEU A 201      -5.567   7.421   9.033  1.00 97.86           H  
ATOM   3257  CD1 LEU A 201      -4.737   5.538   8.421  1.00 97.86           C  
ATOM   3258 HD11 LEU A 201      -4.819   5.121   9.424  1.00 97.86           H  
ATOM   3259 HD12 LEU A 201      -3.721   5.907   8.281  1.00 97.86           H  
ATOM   3260 HD13 LEU A 201      -4.945   4.754   7.693  1.00 97.86           H  
ATOM   3261  CD2 LEU A 201      -5.483   7.366   6.911  1.00 97.86           C  
ATOM   3262 HD21 LEU A 201      -6.212   8.163   6.766  1.00 97.86           H  
ATOM   3263 HD22 LEU A 201      -4.486   7.804   6.903  1.00 97.86           H  
ATOM   3264 HD23 LEU A 201      -5.585   6.643   6.101  1.00 97.86           H  
ATOM   3265  N   ASP A 202      -7.961   7.577  10.940  1.00 95.16           N  
ATOM   3266  H   ASP A 202      -8.660   7.801  10.247  1.00 95.16           H  
ATOM   3267  CA  ASP A 202      -7.601   8.585  11.943  1.00 95.16           C  
ATOM   3268  HA  ASP A 202      -6.514   8.658  11.989  1.00 95.16           H  
ATOM   3269  C   ASP A 202      -8.056   8.225  13.367  1.00 95.16           C  
ATOM   3270  CB  ASP A 202      -8.149   9.957  11.520  1.00 95.16           C  
ATOM   3271  HB2 ASP A 202      -9.184   9.849  11.196  1.00 95.16           H  
ATOM   3272  HB3 ASP A 202      -8.141  10.619  12.386  1.00 95.16           H  
ATOM   3273  O   ASP A 202      -7.353   8.548  14.322  1.00 95.16           O  
ATOM   3274  CG  ASP A 202      -7.313  10.628  10.423  1.00 95.16           C  
ATOM   3275  OD1 ASP A 202      -6.063  10.669  10.544  1.00 95.16           O  
ATOM   3276  OD2 ASP A 202      -7.908  11.195   9.486  1.00 95.16           O  
ATOM   3277  N   SER A 203      -9.211   7.569  13.535  1.00 95.92           N  
ATOM   3278  H   SER A 203      -9.717   7.251  12.721  1.00 95.92           H  
ATOM   3279  CA  SER A 203      -9.763   7.263  14.867  1.00 95.92           C  
ATOM   3280  HA  SER A 203      -9.420   8.026  15.566  1.00 95.92           H  
ATOM   3281  C   SER A 203      -9.299   5.927  15.444  1.00 95.92           C  
ATOM   3282  CB  SER A 203     -11.293   7.331  14.855  1.00 95.92           C  
ATOM   3283  HB2 SER A 203     -11.598   8.348  14.607  1.00 95.92           H  
ATOM   3284  HB3 SER A 203     -11.673   7.089  15.847  1.00 95.92           H  
ATOM   3285  O   SER A 203      -9.367   5.744  16.653  1.00 95.92           O  
ATOM   3286  OG  SER A 203     -11.854   6.443  13.907  1.00 95.92           O  
ATOM   3287  HG  SER A 203     -11.605   5.548  14.148  1.00 95.92           H  
ATOM   3288  N   GLU A 204      -8.842   4.998  14.603  1.00 98.08           N  
ATOM   3289  H   GLU A 204      -8.854   5.191  13.612  1.00 98.08           H  
ATOM   3290  CA  GLU A 204      -8.388   3.658  15.000  1.00 98.08           C  
ATOM   3291  HA  GLU A 204      -8.450   3.560  16.084  1.00 98.08           H  
ATOM   3292  C   GLU A 204      -6.909   3.424  14.640  1.00 98.08           C  
ATOM   3293  CB  GLU A 204      -9.303   2.570  14.395  1.00 98.08           C  
ATOM   3294  HB2 GLU A 204      -9.270   2.640  13.308  1.00 98.08           H  
ATOM   3295  HB3 GLU A 204      -8.918   1.589  14.674  1.00 98.08           H  
ATOM   3296  O   GLU A 204      -6.476   2.278  14.551  1.00 98.08           O  
ATOM   3297  CG  GLU A 204     -10.763   2.635  14.866  1.00 98.08           C  
ATOM   3298  HG2 GLU A 204     -11.172   3.624  14.658  1.00 98.08           H  
ATOM   3299  HG3 GLU A 204     -10.804   2.471  15.942  1.00 98.08           H  
ATOM   3300  CD  GLU A 204     -11.600   1.576  14.133  1.00 98.08           C  
ATOM   3301  OE1 GLU A 204     -11.727   0.428  14.621  1.00 98.08           O  
ATOM   3302  OE2 GLU A 204     -12.087   1.918  13.031  1.00 98.08           O  
ATOM   3303  N   LEU A 205      -6.116   4.485  14.420  1.00 98.60           N  
ATOM   3304  H   LEU A 205      -6.537   5.402  14.453  1.00 98.60           H  
ATOM   3305  CA  LEU A 205      -4.736   4.376  13.920  1.00 98.60           C  
ATOM   3306  HA  LEU A 205      -4.789   3.956  12.915  1.00 98.60           H  
ATOM   3307  C   LEU A 205      -3.854   3.451  14.770  1.00 98.60           C  
ATOM   3308  CB  LEU A 205      -4.090   5.775  13.852  1.00 98.60           C  
ATOM   3309  HB2 LEU A 205      -4.740   6.454  13.302  1.00 98.60           H  
ATOM   3310  HB3 LEU A 205      -4.006   6.169  14.865  1.00 98.60           H  
ATOM   3311  O   LEU A 205      -3.100   2.651  14.227  1.00 98.60           O  
ATOM   3312  CG  LEU A 205      -2.688   5.795  13.205  1.00 98.60           C  
ATOM   3313  HG  LEU A 205      -1.994   5.241  13.837  1.00 98.60           H  
ATOM   3314  CD1 LEU A 205      -2.649   5.201  11.795  1.00 98.60           C  
ATOM   3315 HD11 LEU A 205      -3.393   5.695  11.170  1.00 98.60           H  
ATOM   3316 HD12 LEU A 205      -2.858   4.132  11.838  1.00 98.60           H  
ATOM   3317 HD13 LEU A 205      -1.656   5.329  11.365  1.00 98.60           H  
ATOM   3318  CD2 LEU A 205      -2.199   7.242  13.114  1.00 98.60           C  
ATOM   3319 HD21 LEU A 205      -2.901   7.825  12.518  1.00 98.60           H  
ATOM   3320 HD22 LEU A 205      -1.212   7.277  12.654  1.00 98.60           H  
ATOM   3321 HD23 LEU A 205      -2.138   7.665  14.117  1.00 98.60           H  
ATOM   3322  N   GLU A 206      -3.942   3.556  16.095  1.00 98.28           N  
ATOM   3323  H   GLU A 206      -4.600   4.215  16.487  1.00 98.28           H  
ATOM   3324  CA  GLU A 206      -3.143   2.732  17.007  1.00 98.28           C  
ATOM   3325  HA  GLU A 206      -2.091   2.828  16.740  1.00 98.28           H  
ATOM   3326  C   GLU A 206      -3.506   1.245  16.887  1.00 98.28           C  
ATOM   3327  CB  GLU A 206      -3.329   3.259  18.437  1.00 98.28           C  
ATOM   3328  HB2 GLU A 206      -4.374   3.153  18.728  1.00 98.28           H  
ATOM   3329  HB3 GLU A 206      -3.069   4.318  18.444  1.00 98.28           H  
ATOM   3330  O   GLU A 206      -2.625   0.400  16.723  1.00 98.28           O  
ATOM   3331  CG  GLU A 206      -2.436   2.525  19.448  1.00 98.28           C  
ATOM   3332  HG2 GLU A 206      -2.733   1.477  19.490  1.00 98.28           H  
ATOM   3333  HG3 GLU A 206      -1.406   2.568  19.092  1.00 98.28           H  
ATOM   3334  CD  GLU A 206      -2.503   3.119  20.864  1.00 98.28           C  
ATOM   3335  OE1 GLU A 206      -1.709   2.645  21.708  1.00 98.28           O  
ATOM   3336  OE2 GLU A 206      -3.319   4.040  21.094  1.00 98.28           O  
ATOM   3337  N   GLU A 207      -4.800   0.922  16.888  1.00 98.59           N  
ATOM   3338  H   GLU A 207      -5.486   1.662  16.947  1.00 98.59           H  
ATOM   3339  CA  GLU A 207      -5.280  -0.455  16.753  1.00 98.59           C  
ATOM   3340  HA  GLU A 207      -4.753  -1.077  17.476  1.00 98.59           H  
ATOM   3341  C   GLU A 207      -5.000  -1.030  15.356  1.00 98.59           C  
ATOM   3342  CB  GLU A 207      -6.778  -0.495  17.075  1.00 98.59           C  
ATOM   3343  HB2 GLU A 207      -6.957   0.049  18.003  1.00 98.59           H  
ATOM   3344  HB3 GLU A 207      -7.339  -0.019  16.271  1.00 98.59           H  
ATOM   3345  O   GLU A 207      -4.606  -2.193  15.225  1.00 98.59           O  
ATOM   3346  CG  GLU A 207      -7.245  -1.945  17.256  1.00 98.59           C  
ATOM   3347  HG2 GLU A 207      -7.058  -2.503  16.339  1.00 98.59           H  
ATOM   3348  HG3 GLU A 207      -6.657  -2.403  18.052  1.00 98.59           H  
ATOM   3349  CD  GLU A 207      -8.728  -2.068  17.602  1.00 98.59           C  
ATOM   3350  OE1 GLU A 207      -9.203  -3.219  17.730  1.00 98.59           O  
ATOM   3351  OE2 GLU A 207      -9.461  -1.059  17.623  1.00 98.59           O  
ATOM   3352  N   LEU A 208      -5.136  -0.205  14.313  1.00 98.78           N  
ATOM   3353  H   LEU A 208      -5.488   0.725  14.490  1.00 98.78           H  
ATOM   3354  CA  LEU A 208      -4.733  -0.540  12.951  1.00 98.78           C  
ATOM   3355  HA  LEU A 208      -5.295  -1.417  12.631  1.00 98.78           H  
ATOM   3356  C   LEU A 208      -3.243  -0.897  12.909  1.00 98.78           C  
ATOM   3357  CB  LEU A 208      -5.073   0.640  12.020  1.00 98.78           C  
ATOM   3358  HB2 LEU A 208      -4.660   1.553  12.448  1.00 98.78           H  
ATOM   3359  HB3 LEU A 208      -6.157   0.754  11.984  1.00 98.78           H  
ATOM   3360  O   LEU A 208      -2.886  -1.953  12.392  1.00 98.78           O  
ATOM   3361  CG  LEU A 208      -4.529   0.504  10.586  1.00 98.78           C  
ATOM   3362  HG  LEU A 208      -3.440   0.459  10.615  1.00 98.78           H  
ATOM   3363  CD1 LEU A 208      -5.049  -0.745   9.873  1.00 98.78           C  
ATOM   3364 HD11 LEU A 208      -4.648  -0.784   8.861  1.00 98.78           H  
ATOM   3365 HD12 LEU A 208      -6.138  -0.723   9.832  1.00 98.78           H  
ATOM   3366 HD13 LEU A 208      -4.732  -1.641  10.407  1.00 98.78           H  
ATOM   3367  CD2 LEU A 208      -4.927   1.730   9.764  1.00 98.78           C  
ATOM   3368 HD21 LEU A 208      -4.556   2.630  10.253  1.00 98.78           H  
ATOM   3369 HD22 LEU A 208      -6.013   1.789   9.684  1.00 98.78           H  
ATOM   3370 HD23 LEU A 208      -4.491   1.666   8.767  1.00 98.78           H  
ATOM   3371  N   THR A 209      -2.376  -0.070  13.496  1.00 98.72           N  
ATOM   3372  H   THR A 209      -2.719   0.799  13.879  1.00 98.72           H  
ATOM   3373  CA  THR A 209      -0.930  -0.321  13.548  1.00 98.72           C  
ATOM   3374  HA  THR A 209      -0.558  -0.414  12.528  1.00 98.72           H  
ATOM   3375  C   THR A 209      -0.601  -1.630  14.265  1.00 98.72           C  
ATOM   3376  CB  THR A 209      -0.210   0.868  14.198  1.00 98.72           C  
ATOM   3377  HB  THR A 209      -0.677   1.114  15.152  1.00 98.72           H  
ATOM   3378  O   THR A 209       0.191  -2.416  13.747  1.00 98.72           O  
ATOM   3379  CG2 THR A 209       1.286   0.641  14.411  1.00 98.72           C  
ATOM   3380 HG21 THR A 209       1.753   1.566  14.751  1.00 98.72           H  
ATOM   3381 HG22 THR A 209       1.736   0.328  13.469  1.00 98.72           H  
ATOM   3382 HG23 THR A 209       1.449  -0.126  15.167  1.00 98.72           H  
ATOM   3383  OG1 THR A 209      -0.307   1.967  13.327  1.00 98.72           O  
ATOM   3384  HG1 THR A 209      -0.226   2.755  13.870  1.00 98.72           H  
ATOM   3385  N   GLN A 210      -1.233  -1.924  15.406  1.00 98.36           N  
ATOM   3386  H   GLN A 210      -1.878  -1.249  15.792  1.00 98.36           H  
ATOM   3387  CA  GLN A 210      -1.021  -3.196  16.114  1.00 98.36           C  
ATOM   3388  HA  GLN A 210       0.049  -3.344  16.258  1.00 98.36           H  
ATOM   3389  C   GLN A 210      -1.516  -4.406  15.314  1.00 98.36           C  
ATOM   3390  CB  GLN A 210      -1.713  -3.167  17.487  1.00 98.36           C  
ATOM   3391  HB2 GLN A 210      -1.635  -4.156  17.938  1.00 98.36           H  
ATOM   3392  HB3 GLN A 210      -2.771  -2.941  17.353  1.00 98.36           H  
ATOM   3393  O   GLN A 210      -0.855  -5.448  15.277  1.00 98.36           O  
ATOM   3394  CG  GLN A 210      -1.106  -2.146  18.459  1.00 98.36           C  
ATOM   3395  HG2 GLN A 210      -1.286  -1.138  18.084  1.00 98.36           H  
ATOM   3396  HG3 GLN A 210      -1.606  -2.230  19.423  1.00 98.36           H  
ATOM   3397  CD  GLN A 210       0.394  -2.317  18.677  1.00 98.36           C  
ATOM   3398  NE2 GLN A 210       1.108  -1.242  18.922  1.00 98.36           N  
ATOM   3399 HE21 GLN A 210       2.093  -1.387  19.092  1.00 98.36           H  
ATOM   3400 HE22 GLN A 210       0.652  -0.346  19.015  1.00 98.36           H  
ATOM   3401  OE1 GLN A 210       0.958  -3.399  18.628  1.00 98.36           O  
ATOM   3402  N   THR A 211      -2.652  -4.263  14.628  1.00 98.57           N  
ATOM   3403  H   THR A 211      -3.160  -3.394  14.716  1.00 98.57           H  
ATOM   3404  CA  THR A 211      -3.187  -5.307  13.746  1.00 98.57           C  
ATOM   3405  HA  THR A 211      -3.295  -6.230  14.316  1.00 98.57           H  
ATOM   3406  C   THR A 211      -2.228  -5.582  12.591  1.00 98.57           C  
ATOM   3407  CB  THR A 211      -4.566  -4.919  13.196  1.00 98.57           C  
ATOM   3408  HB  THR A 211      -4.491  -4.000  12.615  1.00 98.57           H  
ATOM   3409  O   THR A 211      -1.936  -6.740  12.299  1.00 98.57           O  
ATOM   3410  CG2 THR A 211      -5.148  -6.022  12.307  1.00 98.57           C  
ATOM   3411 HG21 THR A 211      -6.145  -5.741  11.970  1.00 98.57           H  
ATOM   3412 HG22 THR A 211      -4.526  -6.172  11.425  1.00 98.57           H  
ATOM   3413 HG23 THR A 211      -5.209  -6.955  12.868  1.00 98.57           H  
ATOM   3414  OG1 THR A 211      -5.467  -4.715  14.260  1.00 98.57           O  
ATOM   3415  HG1 THR A 211      -5.244  -3.879  14.675  1.00 98.57           H  
ATOM   3416  N   LEU A 212      -1.695  -4.530  11.959  1.00 98.66           N  
ATOM   3417  H   LEU A 212      -1.972  -3.604  12.252  1.00 98.66           H  
ATOM   3418  CA  LEU A 212      -0.732  -4.658  10.867  1.00 98.66           C  
ATOM   3419  HA  LEU A 212      -1.143  -5.332  10.115  1.00 98.66           H  
ATOM   3420  C   LEU A 212       0.571  -5.307  11.335  1.00 98.66           C  
ATOM   3421  CB  LEU A 212      -0.465  -3.283  10.231  1.00 98.66           C  
ATOM   3422  HB2 LEU A 212       0.386  -3.373   9.556  1.00 98.66           H  
ATOM   3423  HB3 LEU A 212      -0.191  -2.583  11.019  1.00 98.66           H  
ATOM   3424  O   LEU A 212       1.048  -6.211  10.662  1.00 98.66           O  
ATOM   3425  CG  LEU A 212      -1.651  -2.708   9.437  1.00 98.66           C  
ATOM   3426  HG  LEU A 212      -2.542  -2.672  10.064  1.00 98.66           H  
ATOM   3427  CD1 LEU A 212      -1.315  -1.288   8.985  1.00 98.66           C  
ATOM   3428 HD11 LEU A 212      -1.111  -0.678   9.864  1.00 98.66           H  
ATOM   3429 HD12 LEU A 212      -0.441  -1.297   8.334  1.00 98.66           H  
ATOM   3430 HD13 LEU A 212      -2.161  -0.857   8.451  1.00 98.66           H  
ATOM   3431  CD2 LEU A 212      -1.996  -3.539   8.202  1.00 98.66           C  
ATOM   3432 HD21 LEU A 212      -2.811  -3.060   7.661  1.00 98.66           H  
ATOM   3433 HD22 LEU A 212      -1.123  -3.622   7.555  1.00 98.66           H  
ATOM   3434 HD23 LEU A 212      -2.315  -4.539   8.494  1.00 98.66           H  
ATOM   3435  N   LEU A 213       1.105  -4.914  12.497  1.00 98.31           N  
ATOM   3436  H   LEU A 213       0.664  -4.153  12.993  1.00 98.31           H  
ATOM   3437  CA  LEU A 213       2.293  -5.541  13.091  1.00 98.31           C  
ATOM   3438  HA  LEU A 213       3.116  -5.497  12.378  1.00 98.31           H  
ATOM   3439  C   LEU A 213       2.089  -7.027  13.411  1.00 98.31           C  
ATOM   3440  CB  LEU A 213       2.673  -4.797  14.384  1.00 98.31           C  
ATOM   3441  HB2 LEU A 213       3.337  -5.432  14.970  1.00 98.31           H  
ATOM   3442  HB3 LEU A 213       1.770  -4.641  14.974  1.00 98.31           H  
ATOM   3443  O   LEU A 213       3.040  -7.796  13.340  1.00 98.31           O  
ATOM   3444  CG  LEU A 213       3.376  -3.448  14.169  1.00 98.31           C  
ATOM   3445  HG  LEU A 213       2.782  -2.815  13.509  1.00 98.31           H  
ATOM   3446  CD1 LEU A 213       3.532  -2.745  15.519  1.00 98.31           C  
ATOM   3447 HD11 LEU A 213       4.021  -1.780  15.384  1.00 98.31           H  
ATOM   3448 HD12 LEU A 213       4.110  -3.364  16.205  1.00 98.31           H  
ATOM   3449 HD13 LEU A 213       2.545  -2.571  15.948  1.00 98.31           H  
ATOM   3450  CD2 LEU A 213       4.771  -3.625  13.560  1.00 98.31           C  
ATOM   3451 HD21 LEU A 213       5.283  -2.664  13.518  1.00 98.31           H  
ATOM   3452 HD22 LEU A 213       5.359  -4.327  14.151  1.00 98.31           H  
ATOM   3453 HD23 LEU A 213       4.688  -4.006  12.542  1.00 98.31           H  
ATOM   3454  N   SER A 214       0.868  -7.434  13.758  1.00 97.17           N  
ATOM   3455  H   SER A 214       0.133  -6.744  13.824  1.00 97.17           H  
ATOM   3456  CA  SER A 214       0.542  -8.841  14.026  1.00 97.17           C  
ATOM   3457  HA  SER A 214       1.340  -9.283  14.623  1.00 97.17           H  
ATOM   3458  C   SER A 214       0.415  -9.680  12.747  1.00 97.17           C  
ATOM   3459  CB  SER A 214      -0.758  -8.933  14.829  1.00 97.17           C  
ATOM   3460  HB2 SER A 214      -0.961  -9.979  15.061  1.00 97.17           H  
ATOM   3461  HB3 SER A 214      -1.585  -8.542  14.236  1.00 97.17           H  
ATOM   3462  O   SER A 214       0.461 -10.907  12.816  1.00 97.17           O  
ATOM   3463  OG  SER A 214      -0.656  -8.202  16.038  1.00 97.17           O  
ATOM   3464  HG  SER A 214      -0.622  -7.267  15.824  1.00 97.17           H  
ATOM   3465  N   ALA A 215       0.227  -9.040  11.589  1.00 96.68           N  
ATOM   3466  H   ALA A 215       0.224  -8.030  11.593  1.00 96.68           H  
ATOM   3467  CA  ALA A 215      -0.015  -9.706  10.311  1.00 96.68           C  
ATOM   3468  HA  ALA A 215      -0.456 -10.683  10.504  1.00 96.68           H  
ATOM   3469  C   ALA A 215       1.257  -9.958   9.471  1.00 96.68           C  
ATOM   3470  CB  ALA A 215      -1.046  -8.871   9.540  1.00 96.68           C  
ATOM   3471  HB1 ALA A 215      -0.622  -7.901   9.279  1.00 96.68           H  
ATOM   3472  HB2 ALA A 215      -1.938  -8.724  10.149  1.00 96.68           H  
ATOM   3473  HB3 ALA A 215      -1.320  -9.396   8.625  1.00 96.68           H  
ATOM   3474  O   ALA A 215       1.189 -10.700   8.484  1.00 96.68           O  
ATOM   3475  N   ILE A 216       2.397  -9.351   9.827  1.00 96.02           N  
ATOM   3476  H   ILE A 216       2.421  -8.859  10.709  1.00 96.02           H  
ATOM   3477  CA  ILE A 216       3.638  -9.321   9.022  1.00 96.02           C  
ATOM   3478  HA  ILE A 216       3.488  -9.929   8.130  1.00 96.02           H  
ATOM   3479  C   ILE A 216       4.848  -9.951   9.710  1.00 96.02           C  
ATOM   3480  CB  ILE A 216       3.959  -7.884   8.569  1.00 96.02           C  
ATOM   3481  HB  ILE A 216       4.879  -7.931   7.986  1.00 96.02           H  
ATOM   3482  O   ILE A 216       5.764 -10.383   8.958  1.00 96.02           O  
ATOM   3483  CG1 ILE A 216       4.223  -6.936   9.758  1.00 96.02           C  
ATOM   3484 HG12 ILE A 216       3.356  -6.904  10.418  1.00 96.02           H  
ATOM   3485 HG13 ILE A 216       5.049  -7.329  10.350  1.00 96.02           H  
ATOM   3486  CG2 ILE A 216       2.852  -7.367   7.639  1.00 96.02           C  
ATOM   3487 HG21 ILE A 216       3.207  -6.489   7.100  1.00 96.02           H  
ATOM   3488 HG22 ILE A 216       1.966  -7.110   8.219  1.00 96.02           H  
ATOM   3489 HG23 ILE A 216       2.588  -8.139   6.916  1.00 96.02           H  
ATOM   3490  CD1 ILE A 216       4.580  -5.512   9.325  1.00 96.02           C  
ATOM   3491 HD11 ILE A 216       5.334  -5.552   8.539  1.00 96.02           H  
ATOM   3492 HD12 ILE A 216       3.692  -5.002   8.951  1.00 96.02           H  
ATOM   3493 HD13 ILE A 216       4.968  -4.960  10.181  1.00 96.02           H  
ATOM   3494  OXT ILE A 216       4.900  -9.912  10.951  1.00 96.02           O  
TER    3495      ILE A 216                                                       
END   
