# Supplementary material for: A glutamine-based single α-helix scaffold to target globular proteins
Source: Nat Commun. 2022 Nov 18;13:7073. doi: 10.1038/s41467-022-34793-6 (PMC9674830; doi:10.1038/s41467-022-34793-6)
Supplement: Supplementary file 7 — Supplementary Data 4 [file 41467_2022_34793_MOESM7_ESM.zip › ColabFold_p37n/p37n_no_MSAs/P93194.pdb]

ATOM      1  N   MET A   1    -120.938  -0.425 -13.063  1.00 31.72           N  
ATOM      2  H   MET A   1    -120.479  -0.051 -12.245  1.00 31.72           H  
ATOM      3  H2  MET A   1    -121.776   0.105 -13.258  1.00 31.72           H  
ATOM      4  H3  MET A   1    -120.302  -0.328 -13.841  1.00 31.72           H  
ATOM      5  CA  MET A   1    -121.244  -1.863 -12.889  1.00 31.72           C  
ATOM      6  HA  MET A   1    -121.864  -2.009 -12.005  1.00 31.72           H  
ATOM      7  C   MET A   1    -119.924  -2.591 -12.689  1.00 31.72           C  
ATOM      8  CB  MET A   1    -121.982  -2.433 -14.118  1.00 31.72           C  
ATOM      9  HB2 MET A   1    -121.962  -3.522 -14.080  1.00 31.72           H  
ATOM     10  HB3 MET A   1    -121.468  -2.115 -15.025  1.00 31.72           H  
ATOM     11  O   MET A   1    -119.054  -2.377 -13.513  1.00 31.72           O  
ATOM     12  CG  MET A   1    -123.448  -1.984 -14.180  1.00 31.72           C  
ATOM     13  HG2 MET A   1    -124.020  -2.491 -13.403  1.00 31.72           H  
ATOM     14  HG3 MET A   1    -123.488  -0.914 -13.979  1.00 31.72           H  
ATOM     15  SD  MET A   1    -124.257  -2.239 -15.783  1.00 31.72           S  
ATOM     16  CE  MET A   1    -124.801  -3.967 -15.687  1.00 31.72           C  
ATOM     17  HE1 MET A   1    -123.938  -4.621 -15.563  1.00 31.72           H  
ATOM     18  HE2 MET A   1    -125.318  -4.231 -16.609  1.00 31.72           H  
ATOM     19  HE3 MET A   1    -125.485  -4.092 -14.848  1.00 31.72           H  
ATOM     20  N   LYS A   2    -119.793  -3.342 -11.579  1.00 32.23           N  
ATOM     21  H   LYS A   2    -120.529  -3.247 -10.894  1.00 32.23           H  
ATOM     22  CA  LYS A   2    -118.931  -4.529 -11.345  1.00 32.23           C  
ATOM     23  HA  LYS A   2    -118.624  -4.545 -10.299  1.00 32.23           H  
ATOM     24  C   LYS A   2    -117.624  -4.597 -12.175  1.00 32.23           C  
ATOM     25  CB  LYS A   2    -119.823  -5.761 -11.621  1.00 32.23           C  
ATOM     26  HB2 LYS A   2    -120.312  -5.643 -12.588  1.00 32.23           H  
ATOM     27  HB3 LYS A   2    -119.201  -6.653 -11.687  1.00 32.23           H  
ATOM     28  O   LYS A   2    -117.704  -4.782 -13.379  1.00 32.23           O  
ATOM     29  CG  LYS A   2    -120.882  -6.009 -10.531  1.00 32.23           C  
ATOM     30  HG2 LYS A   2    -121.518  -5.130 -10.425  1.00 32.23           H  
ATOM     31  HG3 LYS A   2    -120.375  -6.192  -9.584  1.00 32.23           H  
ATOM     32  CD  LYS A   2    -121.762  -7.222 -10.879  1.00 32.23           C  
ATOM     33  HD2 LYS A   2    -122.327  -7.005 -11.785  1.00 32.23           H  
ATOM     34  HD3 LYS A   2    -121.121  -8.084 -11.064  1.00 32.23           H  
ATOM     35  CE  LYS A   2    -122.726  -7.549  -9.727  1.00 32.23           C  
ATOM     36  HE2 LYS A   2    -122.137  -7.759  -8.834  1.00 32.23           H  
ATOM     37  HE3 LYS A   2    -123.339  -6.672  -9.521  1.00 32.23           H  
ATOM     38  NZ  LYS A   2    -123.597  -8.713 -10.042  1.00 32.23           N  
ATOM     39  HZ1 LYS A   2    -124.210  -8.921  -9.267  1.00 32.23           H  
ATOM     40  HZ2 LYS A   2    -123.041  -9.537 -10.221  1.00 32.23           H  
ATOM     41  HZ3 LYS A   2    -124.169  -8.535 -10.855  1.00 32.23           H  
ATOM     42  N   VAL A   3    -116.412  -4.554 -11.607  1.00 33.52           N  
ATOM     43  H   VAL A   3    -115.685  -4.343 -12.275  1.00 33.52           H  
ATOM     44  CA  VAL A   3    -115.894  -5.282 -10.423  1.00 33.52           C  
ATOM     45  HA  VAL A   3    -116.634  -5.338  -9.624  1.00 33.52           H  
ATOM     46  C   VAL A   3    -114.604  -4.607  -9.901  1.00 33.52           C  
ATOM     47  CB  VAL A   3    -115.485  -6.715 -10.882  1.00 33.52           C  
ATOM     48  HB  VAL A   3    -114.785  -6.631 -11.713  1.00 33.52           H  
ATOM     49  O   VAL A   3    -113.768  -4.269 -10.726  1.00 33.52           O  
ATOM     50  CG1 VAL A   3    -114.800  -7.539  -9.783  1.00 33.52           C  
ATOM     51 HG11 VAL A   3    -114.584  -8.543 -10.149  1.00 33.52           H  
ATOM     52 HG12 VAL A   3    -115.439  -7.612  -8.903  1.00 33.52           H  
ATOM     53 HG13 VAL A   3    -113.843  -7.095  -9.511  1.00 33.52           H  
ATOM     54  CG2 VAL A   3    -116.675  -7.556 -11.365  1.00 33.52           C  
ATOM     55 HG21 VAL A   3    -116.343  -8.572 -11.579  1.00 33.52           H  
ATOM     56 HG22 VAL A   3    -117.063  -7.160 -12.303  1.00 33.52           H  
ATOM     57 HG23 VAL A   3    -117.446  -7.593 -10.595  1.00 33.52           H  
ATOM     58  N   ALA A   4    -114.415  -4.481  -8.572  1.00 38.25           N  
ATOM     59  H   ALA A   4    -115.213  -4.645  -7.975  1.00 38.25           H  
ATOM     60  CA  ALA A   4    -113.102  -4.476  -7.880  1.00 38.25           C  
ATOM     61  HA  ALA A   4    -112.582  -5.400  -8.133  1.00 38.25           H  
ATOM     62  C   ALA A   4    -113.277  -4.463  -6.340  1.00 38.25           C  
ATOM     63  CB  ALA A   4    -112.197  -3.318  -8.334  1.00 38.25           C  
ATOM     64  HB1 ALA A   4    -112.716  -2.367  -8.218  1.00 38.25           H  
ATOM     65  HB2 ALA A   4    -111.893  -3.442  -9.374  1.00 38.25           H  
ATOM     66  HB3 ALA A   4    -111.291  -3.300  -7.728  1.00 38.25           H  
ATOM     67  O   ALA A   4    -113.033  -3.471  -5.661  1.00 38.25           O  
ATOM     68  N   VAL A   5    -113.732  -5.592  -5.794  1.00 34.72           N  
ATOM     69  H   VAL A   5    -113.917  -6.361  -6.423  1.00 34.72           H  
ATOM     70  CA  VAL A   5    -113.587  -5.980  -4.384  1.00 34.72           C  
ATOM     71  HA  VAL A   5    -113.233  -5.145  -3.780  1.00 34.72           H  
ATOM     72  C   VAL A   5    -112.532  -7.085  -4.396  1.00 34.72           C  
ATOM     73  CB  VAL A   5    -114.936  -6.485  -3.811  1.00 34.72           C  
ATOM     74  HB  VAL A   5    -115.355  -7.226  -4.492  1.00 34.72           H  
ATOM     75  O   VAL A   5    -112.845  -8.171  -4.871  1.00 34.72           O  
ATOM     76  CG1 VAL A   5    -114.804  -7.134  -2.427  1.00 34.72           C  
ATOM     77 HG11 VAL A   5    -114.362  -6.431  -1.721  1.00 34.72           H  
ATOM     78 HG12 VAL A   5    -115.785  -7.437  -2.062  1.00 34.72           H  
ATOM     79 HG13 VAL A   5    -114.179  -8.025  -2.482  1.00 34.72           H  
ATOM     80  CG2 VAL A   5    -115.943  -5.332  -3.694  1.00 34.72           C  
ATOM     81 HG21 VAL A   5    -116.115  -4.883  -4.672  1.00 34.72           H  
ATOM     82 HG22 VAL A   5    -116.891  -5.706  -3.308  1.00 34.72           H  
ATOM     83 HG23 VAL A   5    -115.557  -4.570  -3.018  1.00 34.72           H  
ATOM     84  N   ASN A   6    -111.284  -6.763  -4.023  1.00 36.18           N  
ATOM     85  H   ASN A   6    -111.141  -5.783  -3.826  1.00 36.18           H  
ATOM     86  CA  ASN A   6    -110.280  -7.680  -3.433  1.00 36.18           C  
ATOM     87  HA  ASN A   6    -110.589  -7.833  -2.399  1.00 36.18           H  
ATOM     88  C   ASN A   6    -108.862  -7.087  -3.264  1.00 36.18           C  
ATOM     89  CB  ASN A   6    -110.213  -9.068  -4.126  1.00 36.18           C  
ATOM     90  HB2 ASN A   6    -109.187  -9.436  -4.141  1.00 36.18           H  
ATOM     91  HB3 ASN A   6    -110.534  -9.007  -5.166  1.00 36.18           H  
ATOM     92  O   ASN A   6    -107.978  -7.774  -2.765  1.00 36.18           O  
ATOM     93  CG  ASN A   6    -111.027 -10.124  -3.383  1.00 36.18           C  
ATOM     94  ND2 ASN A   6    -111.103 -11.325  -3.905  1.00 36.18           N  
ATOM     95 HD21 ASN A   6    -110.630 -11.543  -4.770  1.00 36.18           H  
ATOM     96 HD22 ASN A   6    -111.613 -12.008  -3.363  1.00 36.18           H  
ATOM     97  OD1 ASN A   6    -111.575  -9.910  -2.314  1.00 36.18           O  
ATOM     98  N   THR A   7    -108.612  -5.813  -3.578  1.00 41.77           N  
ATOM     99  H   THR A   7    -109.283  -5.267  -4.098  1.00 41.77           H  
ATOM    100  CA  THR A   7    -107.271  -5.209  -3.418  1.00 41.77           C  
ATOM    101  HA  THR A   7    -106.539  -5.985  -3.640  1.00 41.77           H  
ATOM    102  C   THR A   7    -106.909  -4.752  -2.002  1.00 41.77           C  
ATOM    103  CB  THR A   7    -107.024  -4.065  -4.423  1.00 41.77           C  
ATOM    104  HB  THR A   7    -106.629  -3.188  -3.909  1.00 41.77           H  
ATOM    105  O   THR A   7    -105.781  -4.322  -1.793  1.00 41.77           O  
ATOM    106  CG2 THR A   7    -106.021  -4.493  -5.492  1.00 41.77           C  
ATOM    107 HG21 THR A   7    -106.398  -5.360  -6.035  1.00 41.77           H  
ATOM    108 HG22 THR A   7    -105.851  -3.673  -6.190  1.00 41.77           H  
ATOM    109 HG23 THR A   7    -105.072  -4.747  -5.021  1.00 41.77           H  
ATOM    110  OG1 THR A   7    -108.215  -3.692  -5.090  1.00 41.77           O  
ATOM    111  HG1 THR A   7    -107.989  -2.967  -5.676  1.00 41.77           H  
ATOM    112  N   PHE A   8    -107.797  -4.860  -1.007  1.00 41.35           N  
ATOM    113  H   PHE A   8    -108.719  -5.220  -1.205  1.00 41.35           H  
ATOM    114  CA  PHE A   8    -107.487  -4.373   0.348  1.00 41.35           C  
ATOM    115  HA  PHE A   8    -106.617  -3.719   0.280  1.00 41.35           H  
ATOM    116  C   PHE A   8    -107.047  -5.460   1.346  1.00 41.35           C  
ATOM    117  CB  PHE A   8    -108.617  -3.474   0.865  1.00 41.35           C  
ATOM    118  HB2 PHE A   8    -109.320  -4.066   1.452  1.00 41.35           H  
ATOM    119  HB3 PHE A   8    -109.163  -3.050   0.022  1.00 41.35           H  
ATOM    120  O   PHE A   8    -106.594  -5.135   2.436  1.00 41.35           O  
ATOM    121  CG  PHE A   8    -108.087  -2.318   1.693  1.00 41.35           C  
ATOM    122  CD1 PHE A   8    -108.075  -2.391   3.098  1.00 41.35           C  
ATOM    123  HD1 PHE A   8    -108.457  -3.267   3.600  1.00 41.35           H  
ATOM    124  CD2 PHE A   8    -107.542  -1.189   1.049  1.00 41.35           C  
ATOM    125  HD2 PHE A   8    -107.526  -1.135  -0.029  1.00 41.35           H  
ATOM    126  CE1 PHE A   8    -107.531  -1.337   3.855  1.00 41.35           C  
ATOM    127  HE1 PHE A   8    -107.510  -1.402   4.933  1.00 41.35           H  
ATOM    128  CE2 PHE A   8    -106.996  -0.137   1.806  1.00 41.35           C  
ATOM    129  HE2 PHE A   8    -106.569   0.723   1.311  1.00 41.35           H  
ATOM    130  CZ  PHE A   8    -106.993  -0.211   3.209  1.00 41.35           C  
ATOM    131  HZ  PHE A   8    -106.563   0.591   3.792  1.00 41.35           H  
ATOM    132  N   LEU A   9    -107.106  -6.746   0.979  1.00 38.30           N  
ATOM    133  H   LEU A   9    -107.449  -6.973   0.056  1.00 38.30           H  
ATOM    134  CA  LEU A   9    -106.716  -7.857   1.867  1.00 38.30           C  
ATOM    135  HA  LEU A   9    -106.476  -7.439   2.845  1.00 38.30           H  
ATOM    136  C   LEU A   9    -105.398  -8.555   1.489  1.00 38.30           C  
ATOM    137  CB  LEU A   9    -107.916  -8.802   2.085  1.00 38.30           C  
ATOM    138  HB2 LEU A   9    -108.476  -8.882   1.153  1.00 38.30           H  
ATOM    139  HB3 LEU A   9    -107.568  -9.802   2.340  1.00 38.30           H  
ATOM    140  O   LEU A   9    -105.067  -9.585   2.063  1.00 38.30           O  
ATOM    141  CG  LEU A   9    -108.840  -8.312   3.218  1.00 38.30           C  
ATOM    142  HG  LEU A   9    -109.010  -7.240   3.113  1.00 38.30           H  
ATOM    143  CD1 LEU A   9    -110.194  -9.014   3.131  1.00 38.30           C  
ATOM    144 HD11 LEU A   9    -110.659  -8.803   2.167  1.00 38.30           H  
ATOM    145 HD12 LEU A   9    -110.849  -8.652   3.923  1.00 38.30           H  
ATOM    146 HD13 LEU A   9    -110.062 -10.091   3.238  1.00 38.30           H  
ATOM    147  CD2 LEU A   9    -108.252  -8.595   4.605  1.00 38.30           C  
ATOM    148 HD21 LEU A   9    -108.067  -9.663   4.725  1.00 38.30           H  
ATOM    149 HD22 LEU A   9    -107.315  -8.056   4.741  1.00 38.30           H  
ATOM    150 HD23 LEU A   9    -108.948  -8.265   5.376  1.00 38.30           H  
ATOM    151  N   LEU A  10    -104.593  -7.956   0.604  1.00 39.42           N  
ATOM    152  H   LEU A  10    -104.935  -7.129   0.134  1.00 39.42           H  
ATOM    153  CA  LEU A  10    -103.185  -8.340   0.399  1.00 39.42           C  
ATOM    154  HA  LEU A  10    -102.984  -9.227   1.000  1.00 39.42           H  
ATOM    155  C   LEU A  10    -102.176  -7.318   0.946  1.00 39.42           C  
ATOM    156  CB  LEU A  10    -102.949  -8.733  -1.072  1.00 39.42           C  
ATOM    157  HB2 LEU A  10    -103.652  -8.190  -1.703  1.00 39.42           H  
ATOM    158  HB3 LEU A  10    -101.945  -8.446  -1.384  1.00 39.42           H  
ATOM    159  O   LEU A  10    -100.975  -7.536   0.844  1.00 39.42           O  
ATOM    160  CG  LEU A  10    -103.112 -10.250  -1.290  1.00 39.42           C  
ATOM    161  HG  LEU A  10    -103.983 -10.606  -0.740  1.00 39.42           H  
ATOM    162  CD1 LEU A  10    -103.337 -10.545  -2.772  1.00 39.42           C  
ATOM    163 HD11 LEU A  10    -102.486 -10.195  -3.355  1.00 39.42           H  
ATOM    164 HD12 LEU A  10    -104.243 -10.044  -3.113  1.00 39.42           H  
ATOM    165 HD13 LEU A  10    -103.455 -11.619  -2.917  1.00 39.42           H  
ATOM    166  CD2 LEU A  10    -101.872 -11.026  -0.832  1.00 39.42           C  
ATOM    167 HD21 LEU A  10    -100.994 -10.697  -1.388  1.00 39.42           H  
ATOM    168 HD22 LEU A  10    -102.022 -12.093  -0.999  1.00 39.42           H  
ATOM    169 HD23 LEU A  10    -101.698 -10.867   0.232  1.00 39.42           H  
ATOM    170  N   PHE A  11    -102.639  -6.261   1.622  1.00 39.39           N  
ATOM    171  H   PHE A  11    -103.637  -6.125   1.696  1.00 39.39           H  
ATOM    172  CA  PHE A  11    -101.765  -5.359   2.386  1.00 39.39           C  
ATOM    173  HA  PHE A  11    -100.834  -5.255   1.828  1.00 39.39           H  
ATOM    174  C   PHE A  11    -101.336  -5.919   3.756  1.00 39.39           C  
ATOM    175  CB  PHE A  11    -102.393  -3.957   2.481  1.00 39.39           C  
ATOM    176  HB2 PHE A  11    -103.412  -3.971   2.094  1.00 39.39           H  
ATOM    177  HB3 PHE A  11    -102.459  -3.647   3.523  1.00 39.39           H  
ATOM    178  O   PHE A  11    -100.636  -5.242   4.500  1.00 39.39           O  
ATOM    179  CG  PHE A  11    -101.586  -2.923   1.722  1.00 39.39           C  
ATOM    180  CD1 PHE A  11    -100.435  -2.363   2.307  1.00 39.39           C  
ATOM    181  HD1 PHE A  11    -100.142  -2.652   3.306  1.00 39.39           H  
ATOM    182  CD2 PHE A  11    -101.949  -2.564   0.410  1.00 39.39           C  
ATOM    183  HD2 PHE A  11    -102.823  -3.002  -0.050  1.00 39.39           H  
ATOM    184  CE1 PHE A  11     -99.656  -1.438   1.588  1.00 39.39           C  
ATOM    185  HE1 PHE A  11     -98.771  -1.013   2.038  1.00 39.39           H  
ATOM    186  CE2 PHE A  11    -101.170  -1.640  -0.309  1.00 39.39           C  
ATOM    187  HE2 PHE A  11    -101.447  -1.366  -1.316  1.00 39.39           H  
ATOM    188  CZ  PHE A  11    -100.024  -1.077   0.280  1.00 39.39           C  
ATOM    189  HZ  PHE A  11     -99.422  -0.370  -0.273  1.00 39.39           H  
ATOM    190  N   LEU A  12    -101.723  -7.154   4.096  1.00 37.31           N  
ATOM    191  H   LEU A  12    -102.304  -7.668   3.449  1.00 37.31           H  
ATOM    192  CA  LEU A  12    -101.408  -7.775   5.390  1.00 37.31           C  
ATOM    193  HA  LEU A  12    -100.673  -7.151   5.897  1.00 37.31           H  
ATOM    194  C   LEU A  12    -100.681  -9.126   5.296  1.00 37.31           C  
ATOM    195  CB  LEU A  12    -102.678  -7.788   6.267  1.00 37.31           C  
ATOM    196  HB2 LEU A  12    -103.547  -7.949   5.629  1.00 37.31           H  
ATOM    197  HB3 LEU A  12    -102.646  -8.612   6.980  1.00 37.31           H  
ATOM    198  O   LEU A  12    -100.592  -9.832   6.293  1.00 37.31           O  
ATOM    199  CG  LEU A  12    -102.842  -6.476   7.059  1.00 37.31           C  
ATOM    200  HG  LEU A  12    -102.605  -5.625   6.421  1.00 37.31           H  
ATOM    201  CD1 LEU A  12    -104.288  -6.318   7.525  1.00 37.31           C  
ATOM    202 HD11 LEU A  12    -104.394  -5.387   8.082  1.00 37.31           H  
ATOM    203 HD12 LEU A  12    -104.567  -7.155   8.165  1.00 37.31           H  
ATOM    204 HD13 LEU A  12    -104.950  -6.285   6.660  1.00 37.31           H  
ATOM    205  CD2 LEU A  12    -101.937  -6.447   8.296  1.00 37.31           C  
ATOM    206 HD21 LEU A  12    -100.891  -6.515   7.998  1.00 37.31           H  
ATOM    207 HD22 LEU A  12    -102.080  -5.510   8.834  1.00 37.31           H  
ATOM    208 HD23 LEU A  12    -102.173  -7.281   8.956  1.00 37.31           H  
ATOM    209  N   CYS A  13    -100.100  -9.482   4.144  1.00 35.34           N  
ATOM    210  H   CYS A  13    -100.202  -8.883   3.338  1.00 35.34           H  
ATOM    211  CA  CYS A  13     -99.220 -10.663   4.056  1.00 35.34           C  
ATOM    212  HA  CYS A  13     -98.948 -10.978   5.063  1.00 35.34           H  
ATOM    213  C   CYS A  13     -97.846 -10.412   3.414  1.00 35.34           C  
ATOM    214  CB  CYS A  13     -99.979 -11.844   3.435  1.00 35.34           C  
ATOM    215  HB2 CYS A  13    -100.539 -11.516   2.559  1.00 35.34           H  
ATOM    216  HB3 CYS A  13     -99.273 -12.616   3.132  1.00 35.34           H  
ATOM    217  O   CYS A  13     -97.080 -11.353   3.246  1.00 35.34           O  
ATOM    218  SG  CYS A  13    -101.101 -12.557   4.675  1.00 35.34           S  
ATOM    219  HG  CYS A  13    -101.011 -11.567   5.568  1.00 35.34           H  
ATOM    220  N   SER A  14     -97.474  -9.163   3.122  1.00 38.44           N  
ATOM    221  H   SER A  14     -98.140  -8.407   3.190  1.00 38.44           H  
ATOM    222  CA  SER A  14     -96.119  -8.809   2.661  1.00 38.44           C  
ATOM    223  HA  SER A  14     -95.619  -9.722   2.336  1.00 38.44           H  
ATOM    224  C   SER A  14     -95.200  -8.256   3.761  1.00 38.44           C  
ATOM    225  CB  SER A  14     -96.175  -7.925   1.407  1.00 38.44           C  
ATOM    226  HB2 SER A  14     -95.263  -7.335   1.312  1.00 38.44           H  
ATOM    227  HB3 SER A  14     -96.253  -8.574   0.535  1.00 38.44           H  
ATOM    228  O   SER A  14     -94.089  -7.831   3.464  1.00 38.44           O  
ATOM    229  OG  SER A  14     -97.307  -7.075   1.424  1.00 38.44           O  
ATOM    230  HG  SER A  14     -97.308  -6.547   0.623  1.00 38.44           H  
ATOM    231  N   THR A  15     -95.592  -8.312   5.039  1.00 37.01           N  
ATOM    232  H   THR A  15     -96.527  -8.624   5.256  1.00 37.01           H  
ATOM    233  CA  THR A  15     -94.742  -7.867   6.165  1.00 37.01           C  
ATOM    234  HA  THR A  15     -93.871  -7.352   5.760  1.00 37.01           H  
ATOM    235  C   THR A  15     -94.138  -8.998   7.002  1.00 37.01           C  
ATOM    236  CB  THR A  15     -95.453  -6.828   7.044  1.00 37.01           C  
ATOM    237  HB  THR A  15     -94.858  -6.620   7.932  1.00 37.01           H  
ATOM    238  O   THR A  15     -93.551  -8.727   8.044  1.00 37.01           O  
ATOM    239  CG2 THR A  15     -95.660  -5.514   6.291  1.00 37.01           C  
ATOM    240 HG21 THR A  15     -96.301  -5.670   5.423  1.00 37.01           H  
ATOM    241 HG22 THR A  15     -96.124  -4.782   6.951  1.00 37.01           H  
ATOM    242 HG23 THR A  15     -94.697  -5.126   5.959  1.00 37.01           H  
ATOM    243  OG1 THR A  15     -96.722  -7.304   7.430  1.00 37.01           O  
ATOM    244  HG1 THR A  15     -97.079  -6.682   8.068  1.00 37.01           H  
ATOM    245  N   SER A  16     -94.198 -10.259   6.561  1.00 36.16           N  
ATOM    246  H   SER A  16     -94.740 -10.462   5.733  1.00 36.16           H  
ATOM    247  CA  SER A  16     -93.657 -11.391   7.343  1.00 36.16           C  
ATOM    248  HA  SER A  16     -93.430 -11.043   8.350  1.00 36.16           H  
ATOM    249  C   SER A  16     -92.340 -11.977   6.828  1.00 36.16           C  
ATOM    250  CB  SER A  16     -94.692 -12.502   7.524  1.00 36.16           C  
ATOM    251  HB2 SER A  16     -94.706 -13.129   6.633  1.00 36.16           H  
ATOM    252  HB3 SER A  16     -94.418 -13.120   8.379  1.00 36.16           H  
ATOM    253  O   SER A  16     -91.892 -13.001   7.336  1.00 36.16           O  
ATOM    254  OG  SER A  16     -95.987 -11.971   7.714  1.00 36.16           O  
ATOM    255  HG  SER A  16     -95.968 -11.381   8.471  1.00 36.16           H  
ATOM    256  N   SER A  17     -91.681 -11.367   5.843  1.00 37.56           N  
ATOM    257  H   SER A  17     -92.084 -10.547   5.413  1.00 37.56           H  
ATOM    258  CA  SER A  17     -90.348 -11.821   5.412  1.00 37.56           C  
ATOM    259  HA  SER A  17     -89.831 -12.248   6.271  1.00 37.56           H  
ATOM    260  C   SER A  17     -89.471 -10.656   4.967  1.00 37.56           C  
ATOM    261  CB  SER A  17     -90.434 -12.934   4.357  1.00 37.56           C  
ATOM    262  HB2 SER A  17     -90.882 -12.542   3.444  1.00 37.56           H  
ATOM    263  HB3 SER A  17     -89.430 -13.292   4.129  1.00 37.56           H  
ATOM    264  O   SER A  17     -88.876 -10.678   3.894  1.00 37.56           O  
ATOM    265  OG  SER A  17     -91.211 -14.015   4.836  1.00 37.56           O  
ATOM    266  HG  SER A  17     -91.302 -13.925   5.787  1.00 37.56           H  
ATOM    267  N   ILE A  18     -89.358  -9.635   5.822  1.00 39.45           N  
ATOM    268  H   ILE A  18     -89.903  -9.669   6.672  1.00 39.45           H  
ATOM    269  CA  ILE A  18     -88.140  -8.821   5.857  1.00 39.45           C  
ATOM    270  HA  ILE A  18     -87.846  -8.558   4.840  1.00 39.45           H  
ATOM    271  C   ILE A  18     -87.070  -9.743   6.445  1.00 39.45           C  
ATOM    272  CB  ILE A  18     -88.327  -7.506   6.656  1.00 39.45           C  
ATOM    273  HB  ILE A  18     -88.568  -7.757   7.689  1.00 39.45           H  
ATOM    274  O   ILE A  18     -86.819  -9.751   7.648  1.00 39.45           O  
ATOM    275  CG1 ILE A  18     -89.493  -6.672   6.074  1.00 39.45           C  
ATOM    276 HG12 ILE A  18     -90.391  -7.287   6.027  1.00 39.45           H  
ATOM    277 HG13 ILE A  18     -89.247  -6.360   5.059  1.00 39.45           H  
ATOM    278  CG2 ILE A  18     -87.021  -6.684   6.639  1.00 39.45           C  
ATOM    279 HG21 ILE A  18     -87.118  -5.798   7.267  1.00 39.45           H  
ATOM    280 HG22 ILE A  18     -86.192  -7.270   7.036  1.00 39.45           H  
ATOM    281 HG23 ILE A  18     -86.779  -6.380   5.621  1.00 39.45           H  
ATOM    282  CD1 ILE A  18     -89.853  -5.433   6.905  1.00 39.45           C  
ATOM    283 HD11 ILE A  18     -90.757  -4.980   6.499  1.00 39.45           H  
ATOM    284 HD12 ILE A  18     -89.051  -4.696   6.864  1.00 39.45           H  
ATOM    285 HD13 ILE A  18     -90.036  -5.719   7.941  1.00 39.45           H  
ATOM    286  N   TYR A  19     -86.497 -10.602   5.600  1.00 38.55           N  
ATOM    287  H   TYR A  19     -86.809 -10.602   4.640  1.00 38.55           H  
ATOM    288  CA  TYR A  19     -85.179 -11.138   5.886  1.00 38.55           C  
ATOM    289  HA  TYR A  19     -85.192 -11.670   6.837  1.00 38.55           H  
ATOM    290  C   TYR A  19     -84.269  -9.922   6.006  1.00 38.55           C  
ATOM    291  CB  TYR A  19     -84.716 -12.099   4.784  1.00 38.55           C  
ATOM    292  HB2 TYR A  19     -85.037 -11.732   3.809  1.00 38.55           H  
ATOM    293  HB3 TYR A  19     -83.626 -12.117   4.775  1.00 38.55           H  
ATOM    294  O   TYR A  19     -84.160  -9.131   5.071  1.00 38.55           O  
ATOM    295  CG  TYR A  19     -85.203 -13.520   4.990  1.00 38.55           C  
ATOM    296  CD1 TYR A  19     -84.436 -14.408   5.770  1.00 38.55           C  
ATOM    297  HD1 TYR A  19     -83.501 -14.078   6.199  1.00 38.55           H  
ATOM    298  CD2 TYR A  19     -86.418 -13.950   4.423  1.00 38.55           C  
ATOM    299  HD2 TYR A  19     -87.003 -13.269   3.822  1.00 38.55           H  
ATOM    300  CE1 TYR A  19     -84.875 -15.728   5.979  1.00 38.55           C  
ATOM    301  HE1 TYR A  19     -84.278 -16.408   6.569  1.00 38.55           H  
ATOM    302  CE2 TYR A  19     -86.863 -15.270   4.633  1.00 38.55           C  
ATOM    303  HE2 TYR A  19     -87.791 -15.615   4.201  1.00 38.55           H  
ATOM    304  OH  TYR A  19     -86.517 -17.437   5.601  1.00 38.55           O  
ATOM    305  HH  TYR A  19     -85.891 -17.943   6.123  1.00 38.55           H  
ATOM    306  CZ  TYR A  19     -86.091 -16.162   5.407  1.00 38.55           C  
ATOM    307  N   ALA A  20     -83.703  -9.738   7.195  1.00 40.72           N  
ATOM    308  H   ALA A  20     -83.921 -10.390   7.935  1.00 40.72           H  
ATOM    309  CA  ALA A  20     -82.654  -8.775   7.446  1.00 40.72           C  
ATOM    310  HA  ALA A  20     -83.066  -7.766   7.428  1.00 40.72           H  
ATOM    311  C   ALA A  20     -81.594  -8.914   6.343  1.00 40.72           C  
ATOM    312  CB  ALA A  20     -82.088  -9.072   8.841  1.00 40.72           C  
ATOM    313  HB1 ALA A  20     -81.688 -10.085   8.881  1.00 40.72           H  
ATOM    314  HB2 ALA A  20     -81.280  -8.373   9.059  1.00 40.72           H  
ATOM    315  HB3 ALA A  20     -82.868  -8.957   9.595  1.00 40.72           H  
ATOM    316  O   ALA A  20     -80.873  -9.908   6.287  1.00 40.72           O  
ATOM    317  N   ALA A  21     -81.539  -7.944   5.433  1.00 44.64           N  
ATOM    318  H   ALA A  21     -82.229  -7.206   5.458  1.00 44.64           H  
ATOM    319  CA  ALA A  21     -80.380  -7.761   4.583  1.00 44.64           C  
ATOM    320  HA  ALA A  21     -80.106  -8.707   4.117  1.00 44.64           H  
ATOM    321  C   ALA A  21     -79.260  -7.313   5.525  1.00 44.64           C  
ATOM    322  CB  ALA A  21     -80.714  -6.743   3.483  1.00 44.64           C  
ATOM    323  HB1 ALA A  21     -79.842  -6.604   2.845  1.00 44.64           H  
ATOM    324  HB2 ALA A  21     -80.984  -5.785   3.926  1.00 44.64           H  
ATOM    325  HB3 ALA A  21     -81.543  -7.112   2.879  1.00 44.64           H  
ATOM    326  O   ALA A  21     -79.263  -6.177   6.000  1.00 44.64           O  
ATOM    327  N   PHE A  22     -78.378  -8.240   5.891  1.00 47.25           N  
ATOM    328  H   PHE A  22     -78.492  -9.183   5.549  1.00 47.25           H  
ATOM    329  CA  PHE A  22     -77.180  -7.940   6.662  1.00 47.25           C  
ATOM    330  HA  PHE A  22     -77.445  -7.404   7.573  1.00 47.25           H  
ATOM    331  C   PHE A  22     -76.295  -7.037   5.798  1.00 47.25           C  
ATOM    332  CB  PHE A  22     -76.470  -9.249   7.044  1.00 47.25           C  
ATOM    333  HB2 PHE A  22     -75.509  -8.978   7.481  1.00 47.25           H  
ATOM    334  HB3 PHE A  22     -76.262  -9.827   6.144  1.00 47.25           H  
ATOM    335  O   PHE A  22     -75.609  -7.514   4.902  1.00 47.25           O  
ATOM    336  CG  PHE A  22     -77.210 -10.127   8.040  1.00 47.25           C  
ATOM    337  CD1 PHE A  22     -77.004  -9.944   9.421  1.00 47.25           C  
ATOM    338  HD1 PHE A  22     -76.327  -9.177   9.767  1.00 47.25           H  
ATOM    339  CD2 PHE A  22     -78.077 -11.144   7.597  1.00 47.25           C  
ATOM    340  HD2 PHE A  22     -78.236 -11.296   6.540  1.00 47.25           H  
ATOM    341  CE1 PHE A  22     -77.662 -10.768  10.351  1.00 47.25           C  
ATOM    342  HE1 PHE A  22     -77.488 -10.630  11.408  1.00 47.25           H  
ATOM    343  CE2 PHE A  22     -78.739 -11.967   8.528  1.00 47.25           C  
ATOM    344  HE2 PHE A  22     -79.401 -12.745   8.178  1.00 47.25           H  
ATOM    345  CZ  PHE A  22     -78.530 -11.780   9.905  1.00 47.25           C  
ATOM    346  HZ  PHE A  22     -79.028 -12.419  10.620  1.00 47.25           H  
ATOM    347  N   ALA A  23     -76.374  -5.722   5.998  1.00 76.12           N  
ATOM    348  H   ALA A  23     -77.022  -5.370   6.688  1.00 76.12           H  
ATOM    349  CA  ALA A  23     -75.425  -4.798   5.396  1.00 76.12           C  
ATOM    350  HA  ALA A  23     -75.337  -5.022   4.333  1.00 76.12           H  
ATOM    351  C   ALA A  23     -74.051  -5.007   6.050  1.00 76.12           C  
ATOM    352  CB  ALA A  23     -75.940  -3.362   5.557  1.00 76.12           C  
ATOM    353  HB1 ALA A  23     -76.926  -3.268   5.103  1.00 76.12           H  
ATOM    354  HB2 ALA A  23     -75.998  -3.107   6.616  1.00 76.12           H  
ATOM    355  HB3 ALA A  23     -75.251  -2.674   5.067  1.00 76.12           H  
ATOM    356  O   ALA A  23     -73.980  -5.207   7.266  1.00 76.12           O  
ATOM    357  N   LEU A  24     -72.986  -4.939   5.249  1.00 92.23           N  
ATOM    358  H   LEU A  24     -73.126  -4.882   4.250  1.00 92.23           H  
ATOM    359  CA  LEU A  24     -71.606  -4.918   5.726  1.00 92.23           C  
ATOM    360  HA  LEU A  24     -71.359  -5.904   6.120  1.00 92.23           H  
ATOM    361  C   LEU A  24     -71.440  -3.867   6.834  1.00 92.23           C  
ATOM    362  CB  LEU A  24     -70.708  -4.608   4.518  1.00 92.23           C  
ATOM    363  HB2 LEU A  24     -70.925  -5.327   3.729  1.00 92.23           H  
ATOM    364  HB3 LEU A  24     -70.972  -3.617   4.149  1.00 92.23           H  
ATOM    365  O   LEU A  24     -71.906  -2.731   6.693  1.00 92.23           O  
ATOM    366  CG  LEU A  24     -69.198  -4.642   4.799  1.00 92.23           C  
ATOM    367  HG  LEU A  24     -68.957  -4.009   5.653  1.00 92.23           H  
ATOM    368  CD1 LEU A  24     -68.684  -6.058   5.064  1.00 92.23           C  
ATOM    369 HD11 LEU A  24     -69.145  -6.462   5.966  1.00 92.23           H  
ATOM    370 HD12 LEU A  24     -67.601  -6.065   5.189  1.00 92.23           H  
ATOM    371 HD13 LEU A  24     -68.935  -6.706   4.224  1.00 92.23           H  
ATOM    372  CD2 LEU A  24     -68.498  -4.078   3.569  1.00 92.23           C  
ATOM    373 HD21 LEU A  24     -68.769  -3.031   3.435  1.00 92.23           H  
ATOM    374 HD22 LEU A  24     -68.790  -4.649   2.687  1.00 92.23           H  
ATOM    375 HD23 LEU A  24     -67.418  -4.156   3.697  1.00 92.23           H  
ATOM    376  N   ASN A  25     -70.790  -4.240   7.937  1.00 93.35           N  
ATOM    377  H   ASN A  25     -70.508  -5.205   8.026  1.00 93.35           H  
ATOM    378  CA  ASN A  25     -70.538  -3.311   9.037  1.00 93.35           C  
ATOM    379  HA  ASN A  25     -71.498  -2.854   9.278  1.00 93.35           H  
ATOM    380  C   ASN A  25     -69.605  -2.145   8.623  1.00 93.35           C  
ATOM    381  CB  ASN A  25     -70.084  -4.089  10.293  1.00 93.35           C  
ATOM    382  HB2 ASN A  25     -70.729  -4.957  10.429  1.00 93.35           H  
ATOM    383  HB3 ASN A  25     -70.203  -3.447  11.166  1.00 93.35           H  
ATOM    384  O   ASN A  25     -69.005  -2.132   7.544  1.00 93.35           O  
ATOM    385  CG  ASN A  25     -68.638  -4.567  10.276  1.00 93.35           C  
ATOM    386  ND2 ASN A  25     -68.187  -5.187  11.341  1.00 93.35           N  
ATOM    387 HD21 ASN A  25     -68.762  -5.352  12.155  1.00 93.35           H  
ATOM    388 HD22 ASN A  25     -67.209  -5.440  11.373  1.00 93.35           H  
ATOM    389  OD1 ASN A  25     -67.895  -4.369   9.333  1.00 93.35           O  
ATOM    390  N   SER A  26     -69.484  -1.138   9.493  1.00 93.83           N  
ATOM    391  H   SER A  26     -69.925  -1.208  10.399  1.00 93.83           H  
ATOM    392  CA  SER A  26     -68.679   0.065   9.229  1.00 93.83           C  
ATOM    393  HA  SER A  26     -69.097   0.588   8.369  1.00 93.83           H  
ATOM    394  C   SER A  26     -67.216  -0.237   8.910  1.00 93.83           C  
ATOM    395  CB  SER A  26     -68.721   1.000  10.441  1.00 93.83           C  
ATOM    396  HB2 SER A  26     -68.020   1.823  10.298  1.00 93.83           H  
ATOM    397  HB3 SER A  26     -69.726   1.413  10.527  1.00 93.83           H  
ATOM    398  O   SER A  26     -66.624   0.456   8.085  1.00 93.83           O  
ATOM    399  OG  SER A  26     -68.412   0.309  11.642  1.00 93.83           O  
ATOM    400  HG  SER A  26     -67.469   0.144  11.702  1.00 93.83           H  
ATOM    401  N   ASP A  27     -66.650  -1.268   9.534  1.00 96.54           N  
ATOM    402  H   ASP A  27     -67.186  -1.784  10.217  1.00 96.54           H  
ATOM    403  CA  ASP A  27     -65.244  -1.626   9.371  1.00 96.54           C  
ATOM    404  HA  ASP A  27     -64.633  -0.730   9.475  1.00 96.54           H  
ATOM    405  C   ASP A  27     -64.991  -2.206   7.981  1.00 96.54           C  
ATOM    406  CB  ASP A  27     -64.820  -2.629  10.451  1.00 96.54           C  
ATOM    407  HB2 ASP A  27     -65.468  -3.504  10.410  1.00 96.54           H  
ATOM    408  HB3 ASP A  27     -63.805  -2.950  10.220  1.00 96.54           H  
ATOM    409  O   ASP A  27     -64.058  -1.792   7.296  1.00 96.54           O  
ATOM    410  CG  ASP A  27     -64.825  -2.068  11.876  1.00 96.54           C  
ATOM    411  OD1 ASP A  27     -65.289  -0.920  12.082  1.00 96.54           O  
ATOM    412  OD2 ASP A  27     -64.411  -2.833  12.771  1.00 96.54           O  
ATOM    413  N   GLY A  28     -65.874  -3.091   7.508  1.00 95.88           N  
ATOM    414  H   GLY A  28     -66.635  -3.387   8.102  1.00 95.88           H  
ATOM    415  CA  GLY A  28     -65.791  -3.608   6.146  1.00 95.88           C  
ATOM    416  HA2 GLY A  28     -66.569  -4.358   6.006  1.00 95.88           H  
ATOM    417  HA3 GLY A  28     -64.817  -4.071   5.989  1.00 95.88           H  
ATOM    418  C   GLY A  28     -65.972  -2.506   5.101  1.00 95.88           C  
ATOM    419  O   GLY A  28     -65.252  -2.471   4.104  1.00 95.88           O  
ATOM    420  N   ALA A  29     -66.884  -1.558   5.340  1.00 94.74           N  
ATOM    421  H   ALA A  29     -67.459  -1.639   6.166  1.00 94.74           H  
ATOM    422  CA  ALA A  29     -67.055  -0.403   4.460  1.00 94.74           C  
ATOM    423  HA  ALA A  29     -67.209  -0.767   3.444  1.00 94.74           H  
ATOM    424  C   ALA A  29     -65.807   0.503   4.436  1.00 94.74           C  
ATOM    425  CB  ALA A  29     -68.310   0.363   4.893  1.00 94.74           C  
ATOM    426  HB1 ALA A  29     -68.484   1.194   4.209  1.00 94.74           H  
ATOM    427  HB2 ALA A  29     -69.172  -0.303   4.876  1.00 94.74           H  
ATOM    428  HB3 ALA A  29     -68.180   0.751   5.903  1.00 94.74           H  
ATOM    429  O   ALA A  29     -65.444   1.016   3.375  1.00 94.74           O  
ATOM    430  N   ALA A  30     -65.131   0.675   5.577  1.00 96.02           N  
ATOM    431  H   ALA A  30     -65.487   0.249   6.421  1.00 96.02           H  
ATOM    432  CA  ALA A  30     -63.876   1.417   5.669  1.00 96.02           C  
ATOM    433  HA  ALA A  30     -64.016   2.397   5.212  1.00 96.02           H  
ATOM    434  C   ALA A  30     -62.742   0.718   4.906  1.00 96.02           C  
ATOM    435  CB  ALA A  30     -63.523   1.624   7.145  1.00 96.02           C  
ATOM    436  HB1 ALA A  30     -63.383   0.663   7.641  1.00 96.02           H  
ATOM    437  HB2 ALA A  30     -64.325   2.166   7.646  1.00 96.02           H  
ATOM    438  HB3 ALA A  30     -62.595   2.190   7.217  1.00 96.02           H  
ATOM    439  O   ALA A  30     -62.070   1.368   4.107  1.00 96.02           O  
ATOM    440  N   LEU A  31     -62.585  -0.599   5.075  1.00 96.35           N  
ATOM    441  H   LEU A  31     -63.159  -1.063   5.764  1.00 96.35           H  
ATOM    442  CA  LEU A  31     -61.597  -1.402   4.348  1.00 96.35           C  
ATOM    443  HA  LEU A  31     -60.603  -0.994   4.531  1.00 96.35           H  
ATOM    444  C   LEU A  31     -61.814  -1.344   2.829  1.00 96.35           C  
ATOM    445  CB  LEU A  31     -61.648  -2.853   4.855  1.00 96.35           C  
ATOM    446  HB2 LEU A  31     -61.114  -3.486   4.146  1.00 96.35           H  
ATOM    447  HB3 LEU A  31     -62.691  -3.169   4.868  1.00 96.35           H  
ATOM    448  O   LEU A  31     -60.877  -1.065   2.088  1.00 96.35           O  
ATOM    449  CG  LEU A  31     -61.056  -3.102   6.253  1.00 96.35           C  
ATOM    450  HG  LEU A  31     -61.577  -2.496   6.994  1.00 96.35           H  
ATOM    451  CD1 LEU A  31     -61.249  -4.575   6.600  1.00 96.35           C  
ATOM    452 HD11 LEU A  31     -60.817  -4.793   7.576  1.00 96.35           H  
ATOM    453 HD12 LEU A  31     -60.761  -5.196   5.848  1.00 96.35           H  
ATOM    454 HD13 LEU A  31     -62.315  -4.803   6.623  1.00 96.35           H  
ATOM    455  CD2 LEU A  31     -59.563  -2.791   6.336  1.00 96.35           C  
ATOM    456 HD21 LEU A  31     -59.404  -1.715   6.259  1.00 96.35           H  
ATOM    457 HD22 LEU A  31     -59.172  -3.123   7.298  1.00 96.35           H  
ATOM    458 HD23 LEU A  31     -59.026  -3.307   5.540  1.00 96.35           H  
ATOM    459  N   LEU A  32     -63.051  -1.499   2.344  1.00 94.77           N  
ATOM    460  H   LEU A  32     -63.792  -1.758   2.980  1.00 94.77           H  
ATOM    461  CA  LEU A  32     -63.345  -1.323   0.915  1.00 94.77           C  
ATOM    462  HA  LEU A  32     -62.686  -1.972   0.339  1.00 94.77           H  
ATOM    463  C   LEU A  32     -63.067   0.107   0.437  1.00 94.77           C  
ATOM    464  CB  LEU A  32     -64.805  -1.693   0.618  1.00 94.77           C  
ATOM    465  HB2 LEU A  32     -65.448  -1.149   1.310  1.00 94.77           H  
ATOM    466  HB3 LEU A  32     -65.052  -1.374  -0.395  1.00 94.77           H  
ATOM    467  O   LEU A  32     -62.656   0.297  -0.706  1.00 94.77           O  
ATOM    468  CG  LEU A  32     -65.095  -3.195   0.732  1.00 94.77           C  
ATOM    469  HG  LEU A  32     -64.763  -3.534   1.713  1.00 94.77           H  
ATOM    470  CD1 LEU A  32     -66.601  -3.421   0.597  1.00 94.77           C  
ATOM    471 HD11 LEU A  32     -67.124  -2.861   1.372  1.00 94.77           H  
ATOM    472 HD12 LEU A  32     -66.941  -3.098  -0.387  1.00 94.77           H  
ATOM    473 HD13 LEU A  32     -66.814  -4.482   0.727  1.00 94.77           H  
ATOM    474  CD2 LEU A  32     -64.389  -4.032  -0.336  1.00 94.77           C  
ATOM    475 HD21 LEU A  32     -64.682  -5.077  -0.236  1.00 94.77           H  
ATOM    476 HD22 LEU A  32     -63.309  -3.984  -0.202  1.00 94.77           H  
ATOM    477 HD23 LEU A  32     -64.647  -3.680  -1.335  1.00 94.77           H  
ATOM    478  N   SER A  33     -63.258   1.119   1.287  1.00 95.28           N  
ATOM    479  H   SER A  33     -63.598   0.919   2.217  1.00 95.28           H  
ATOM    480  CA  SER A  33     -62.898   2.496   0.937  1.00 95.28           C  
ATOM    481  HA  SER A  33     -63.337   2.716  -0.036  1.00 95.28           H  
ATOM    482  C   SER A  33     -61.386   2.680   0.799  1.00 95.28           C  
ATOM    483  CB  SER A  33     -63.469   3.500   1.936  1.00 95.28           C  
ATOM    484  HB2 SER A  33     -62.858   3.530   2.838  1.00 95.28           H  
ATOM    485  HB3 SER A  33     -64.482   3.199   2.205  1.00 95.28           H  
ATOM    486  O   SER A  33     -60.973   3.373  -0.126  1.00 95.28           O  
ATOM    487  OG  SER A  33     -63.529   4.783   1.330  1.00 95.28           O  
ATOM    488  HG  SER A  33     -62.663   5.195   1.365  1.00 95.28           H  
ATOM    489  N   LEU A  34     -60.570   2.021   1.636  1.00 94.20           N  
ATOM    490  H   LEU A  34     -60.977   1.475   2.382  1.00 94.20           H  
ATOM    491  CA  LEU A  34     -59.104   2.047   1.514  1.00 94.20           C  
ATOM    492  HA  LEU A  34     -58.757   3.075   1.612  1.00 94.20           H  
ATOM    493  C   LEU A  34     -58.643   1.558   0.141  1.00 94.20           C  
ATOM    494  CB  LEU A  34     -58.437   1.179   2.598  1.00 94.20           C  
ATOM    495  HB2 LEU A  34     -57.378   1.087   2.356  1.00 94.20           H  
ATOM    496  HB3 LEU A  34     -58.853   0.172   2.564  1.00 94.20           H  
ATOM    497  O   LEU A  34     -57.787   2.186  -0.473  1.00 94.20           O  
ATOM    498  CG  LEU A  34     -58.546   1.724   4.027  1.00 94.20           C  
ATOM    499  HG  LEU A  34     -59.584   1.948   4.271  1.00 94.20           H  
ATOM    500  CD1 LEU A  34     -58.015   0.690   5.020  1.00 94.20           C  
ATOM    501 HD11 LEU A  34     -56.941   0.559   4.886  1.00 94.20           H  
ATOM    502 HD12 LEU A  34     -58.504  -0.268   4.846  1.00 94.20           H  
ATOM    503 HD13 LEU A  34     -58.216   1.021   6.039  1.00 94.20           H  
ATOM    504  CD2 LEU A  34     -57.704   2.980   4.190  1.00 94.20           C  
ATOM    505 HD21 LEU A  34     -56.667   2.744   3.949  1.00 94.20           H  
ATOM    506 HD22 LEU A  34     -58.057   3.788   3.550  1.00 94.20           H  
ATOM    507 HD23 LEU A  34     -57.724   3.303   5.231  1.00 94.20           H  
ATOM    508  N   THR A  35     -59.273   0.502  -0.388  1.00 93.96           N  
ATOM    509  H   THR A  35     -59.927   0.003   0.197  1.00 93.96           H  
ATOM    510  CA  THR A  35     -58.905  -0.064  -1.699  1.00 93.96           C  
ATOM    511  HA  THR A  35     -57.856  -0.356  -1.652  1.00 93.96           H  
ATOM    512  C   THR A  35     -59.022   0.926  -2.860  1.00 93.96           C  
ATOM    513  CB  THR A  35     -59.715  -1.319  -2.053  1.00 93.96           C  
ATOM    514  HB  THR A  35     -59.261  -1.761  -2.940  1.00 93.96           H  
ATOM    515  O   THR A  35     -58.402   0.725  -3.899  1.00 93.96           O  
ATOM    516  CG2 THR A  35     -59.718  -2.377  -0.956  1.00 93.96           C  
ATOM    517 HG21 THR A  35     -58.702  -2.544  -0.599  1.00 93.96           H  
ATOM    518 HG22 THR A  35     -60.346  -2.061  -0.123  1.00 93.96           H  
ATOM    519 HG23 THR A  35     -60.108  -3.312  -1.359  1.00 93.96           H  
ATOM    520  OG1 THR A  35     -61.056  -1.020  -2.377  1.00 93.96           O  
ATOM    521  HG1 THR A  35     -61.477  -0.568  -1.643  1.00 93.96           H  
ATOM    522  N   ARG A  36     -59.772   2.026  -2.700  1.00 93.46           N  
ATOM    523  H   ARG A  36     -60.183   2.185  -1.791  1.00 93.46           H  
ATOM    524  CA  ARG A  36     -59.892   3.079  -3.724  1.00 93.46           C  
ATOM    525  HA  ARG A  36     -60.091   2.614  -4.689  1.00 93.46           H  
ATOM    526  C   ARG A  36     -58.606   3.879  -3.913  1.00 93.46           C  
ATOM    527  CB  ARG A  36     -61.028   4.037  -3.364  1.00 93.46           C  
ATOM    528  HB2 ARG A  36     -61.076   4.820  -4.120  1.00 93.46           H  
ATOM    529  HB3 ARG A  36     -60.809   4.510  -2.406  1.00 93.46           H  
ATOM    530  O   ARG A  36     -58.444   4.495  -4.962  1.00 93.46           O  
ATOM    531  CG  ARG A  36     -62.383   3.329  -3.306  1.00 93.46           C  
ATOM    532  HG2 ARG A  36     -62.626   2.932  -4.292  1.00 93.46           H  
ATOM    533  HG3 ARG A  36     -62.356   2.512  -2.584  1.00 93.46           H  
ATOM    534  CD  ARG A  36     -63.442   4.337  -2.871  1.00 93.46           C  
ATOM    535  HD2 ARG A  36     -63.422   5.190  -3.549  1.00 93.46           H  
ATOM    536  HD3 ARG A  36     -63.187   4.676  -1.867  1.00 93.46           H  
ATOM    537  NE  ARG A  36     -64.781   3.729  -2.880  1.00 93.46           N  
ATOM    538  HE  ARG A  36     -64.854   2.822  -3.320  1.00 93.46           H  
ATOM    539  NH1 ARG A  36     -65.806   5.343  -1.622  1.00 93.46           N  
ATOM    540 HH11 ARG A  36     -64.891   5.732  -1.443  1.00 93.46           H  
ATOM    541 HH12 ARG A  36     -66.591   5.661  -1.072  1.00 93.46           H  
ATOM    542  NH2 ARG A  36     -66.992   3.600  -2.372  1.00 93.46           N  
ATOM    543 HH21 ARG A  36     -67.026   2.700  -2.830  1.00 93.46           H  
ATOM    544 HH22 ARG A  36     -67.795   3.956  -1.873  1.00 93.46           H  
ATOM    545  CZ  ARG A  36     -65.852   4.228  -2.297  1.00 93.46           C  
ATOM    546  N   HIS A  37     -57.722   3.869  -2.917  1.00 95.54           N  
ATOM    547  H   HIS A  37     -57.947   3.349  -2.081  1.00 95.54           H  
ATOM    548  CA  HIS A  37     -56.392   4.478  -2.980  1.00 95.54           C  
ATOM    549  HA  HIS A  37     -56.413   5.344  -3.642  1.00 95.54           H  
ATOM    550  C   HIS A  37     -55.337   3.516  -3.543  1.00 95.54           C  
ATOM    551  CB  HIS A  37     -56.015   4.969  -1.579  1.00 95.54           C  
ATOM    552  HB2 HIS A  37     -55.010   5.389  -1.614  1.00 95.54           H  
ATOM    553  HB3 HIS A  37     -55.996   4.128  -0.886  1.00 95.54           H  
ATOM    554  O   HIS A  37     -54.205   3.921  -3.810  1.00 95.54           O  
ATOM    555  CG  HIS A  37     -56.940   6.034  -1.049  1.00 95.54           C  
ATOM    556  CD2 HIS A  37     -57.885   5.851  -0.086  1.00 95.54           C  
ATOM    557  HD2 HIS A  37     -58.093   4.929   0.435  1.00 95.54           H  
ATOM    558  ND1 HIS A  37     -56.975   7.366  -1.463  1.00 95.54           N  
ATOM    559  CE1 HIS A  37     -57.921   7.957  -0.720  1.00 95.54           C  
ATOM    560  HE1 HIS A  37     -58.178   9.005  -0.779  1.00 95.54           H  
ATOM    561  NE2 HIS A  37     -58.494   7.067   0.108  1.00 95.54           N  
ATOM    562  HE2 HIS A  37     -59.204   7.243   0.804  1.00 95.54           H  
ATOM    563  N   TRP A  38     -55.686   2.239  -3.737  1.00 95.10           N  
ATOM    564  H   TRP A  38     -56.640   1.957  -3.565  1.00 95.10           H  
ATOM    565  CA  TRP A  38     -54.761   1.212  -4.205  1.00 95.10           C  
ATOM    566  HA  TRP A  38     -53.757   1.484  -3.880  1.00 95.10           H  
ATOM    567  C   TRP A  38     -54.761   1.148  -5.735  1.00 95.10           C  
ATOM    568  CB  TRP A  38     -55.044  -0.133  -3.529  1.00 95.10           C  
ATOM    569  HB2 TRP A  38     -56.022  -0.482  -3.861  1.00 95.10           H  
ATOM    570  HB3 TRP A  38     -54.300  -0.850  -3.876  1.00 95.10           H  
ATOM    571  O   TRP A  38     -55.805   1.049  -6.376  1.00 95.10           O  
ATOM    572  CG  TRP A  38     -55.033  -0.150  -2.024  1.00 95.10           C  
ATOM    573  CD1 TRP A  38     -54.680   0.869  -1.205  1.00 95.10           C  
ATOM    574  HD1 TRP A  38     -54.344   1.844  -1.525  1.00 95.10           H  
ATOM    575  CD2 TRP A  38     -55.409  -1.242  -1.133  1.00 95.10           C  
ATOM    576  CE2 TRP A  38     -55.288  -0.794   0.218  1.00 95.10           C  
ATOM    577  CE3 TRP A  38     -55.853  -2.567  -1.331  1.00 95.10           C  
ATOM    578  HE3 TRP A  38     -55.956  -2.944  -2.338  1.00 95.10           H  
ATOM    579  NE1 TRP A  38     -54.873   0.513   0.111  1.00 95.10           N  
ATOM    580  HE1 TRP A  38     -54.742   1.165   0.871  1.00 95.10           H  
ATOM    581  CH2 TRP A  38     -56.001  -2.936   1.074  1.00 95.10           C  
ATOM    582  HH2 TRP A  38     -56.211  -3.595   1.903  1.00 95.10           H  
ATOM    583  CZ2 TRP A  38     -55.577  -1.619   1.312  1.00 95.10           C  
ATOM    584  HZ2 TRP A  38     -55.465  -1.247   2.320  1.00 95.10           H  
ATOM    585  CZ3 TRP A  38     -56.143  -3.406  -0.241  1.00 95.10           C  
ATOM    586  HZ3 TRP A  38     -56.474  -4.421  -0.409  1.00 95.10           H  
ATOM    587  N   THR A  39     -53.577   1.211  -6.338  1.00 95.53           N  
ATOM    588  H   THR A  39     -52.750   1.207  -5.758  1.00 95.53           H  
ATOM    589  CA  THR A  39     -53.373   1.162  -7.792  1.00 95.53           C  
ATOM    590  HA  THR A  39     -54.243   1.591  -8.289  1.00 95.53           H  
ATOM    591  C   THR A  39     -53.218  -0.262  -8.318  1.00 95.53           C  
ATOM    592  CB  THR A  39     -52.139   1.979  -8.199  1.00 95.53           C  
ATOM    593  HB  THR A  39     -51.982   1.869  -9.273  1.00 95.53           H  
ATOM    594  O   THR A  39     -53.562  -0.528  -9.469  1.00 95.53           O  
ATOM    595  CG2 THR A  39     -52.300   3.465  -7.886  1.00 95.53           C  
ATOM    596 HG21 THR A  39     -52.392   3.620  -6.811  1.00 95.53           H  
ATOM    597 HG22 THR A  39     -51.437   4.018  -8.255  1.00 95.53           H  
ATOM    598 HG23 THR A  39     -53.198   3.846  -8.372  1.00 95.53           H  
ATOM    599  OG1 THR A  39     -50.985   1.532  -7.521  1.00 95.53           O  
ATOM    600  HG1 THR A  39     -50.253   2.091  -7.795  1.00 95.53           H  
ATOM    601  N   SER A  40     -52.725  -1.182  -7.488  1.00 94.30           N  
ATOM    602  H   SER A  40     -52.458  -0.880  -6.562  1.00 94.30           H  
ATOM    603  CA  SER A  40     -52.601  -2.604  -7.804  1.00 94.30           C  
ATOM    604  HA  SER A  40     -53.230  -2.846  -8.661  1.00 94.30           H  
ATOM    605  C   SER A  40     -53.059  -3.429  -6.611  1.00 94.30           C  
ATOM    606  CB  SER A  40     -51.158  -2.954  -8.166  1.00 94.30           C  
ATOM    607  HB2 SER A  40     -50.834  -2.339  -9.006  1.00 94.30           H  
ATOM    608  HB3 SER A  40     -50.508  -2.764  -7.312  1.00 94.30           H  
ATOM    609  O   SER A  40     -52.527  -3.279  -5.510  1.00 94.30           O  
ATOM    610  OG  SER A  40     -51.071  -4.320  -8.525  1.00 94.30           O  
ATOM    611  HG  SER A  40     -50.443  -4.738  -7.931  1.00 94.30           H  
ATOM    612  N   ILE A  41     -54.046  -4.297  -6.836  1.00 93.34           N  
ATOM    613  H   ILE A  41     -54.393  -4.395  -7.779  1.00 93.34           H  
ATOM    614  CA  ILE A  41     -54.616  -5.177  -5.816  1.00 93.34           C  
ATOM    615  HA  ILE A  41     -54.023  -5.076  -4.907  1.00 93.34           H  
ATOM    616  C   ILE A  41     -54.557  -6.616  -6.342  1.00 93.34           C  
ATOM    617  CB  ILE A  41     -56.060  -4.787  -5.433  1.00 93.34           C  
ATOM    618  HB  ILE A  41     -56.728  -5.065  -6.249  1.00 93.34           H  
ATOM    619  O   ILE A  41     -55.143  -6.898  -7.391  1.00 93.34           O  
ATOM    620  CG1 ILE A  41     -56.198  -3.266  -5.210  1.00 93.34           C  
ATOM    621 HG12 ILE A  41     -55.966  -2.743  -6.138  1.00 93.34           H  
ATOM    622 HG13 ILE A  41     -55.480  -2.940  -4.457  1.00 93.34           H  
ATOM    623  CG2 ILE A  41     -56.464  -5.587  -4.177  1.00 93.34           C  
ATOM    624 HG21 ILE A  41     -55.846  -5.295  -3.328  1.00 93.34           H  
ATOM    625 HG22 ILE A  41     -56.341  -6.656  -4.355  1.00 93.34           H  
ATOM    626 HG23 ILE A  41     -57.512  -5.417  -3.932  1.00 93.34           H  
ATOM    627  CD1 ILE A  41     -57.610  -2.833  -4.808  1.00 93.34           C  
ATOM    628 HD11 ILE A  41     -57.678  -1.746  -4.829  1.00 93.34           H  
ATOM    629 HD12 ILE A  41     -57.839  -3.184  -3.802  1.00 93.34           H  
ATOM    630 HD13 ILE A  41     -58.337  -3.240  -5.511  1.00 93.34           H  
ATOM    631  N   PRO A  42     -53.877  -7.535  -5.641  1.00 91.84           N  
ATOM    632  CA  PRO A  42     -53.854  -8.952  -5.988  1.00 91.84           C  
ATOM    633  HA  PRO A  42     -53.353  -9.064  -6.949  1.00 91.84           H  
ATOM    634  C   PRO A  42     -55.255  -9.564  -6.060  1.00 91.84           C  
ATOM    635  CB  PRO A  42     -53.023  -9.636  -4.902  1.00 91.84           C  
ATOM    636  HB2 PRO A  42     -53.667  -9.995  -4.100  1.00 91.84           H  
ATOM    637  HB3 PRO A  42     -52.423 -10.454  -5.303  1.00 91.84           H  
ATOM    638  O   PRO A  42     -56.141  -9.225  -5.267  1.00 91.84           O  
ATOM    639  CG  PRO A  42     -52.152  -8.508  -4.369  1.00 91.84           C  
ATOM    640  HG2 PRO A  42     -51.258  -8.414  -4.985  1.00 91.84           H  
ATOM    641  HG3 PRO A  42     -51.919  -8.669  -3.316  1.00 91.84           H  
ATOM    642  CD  PRO A  42     -52.996  -7.261  -4.524  1.00 91.84           C  
ATOM    643  HD2 PRO A  42     -53.592  -7.096  -3.627  1.00 91.84           H  
ATOM    644  HD3 PRO A  42     -52.347  -6.406  -4.716  1.00 91.84           H  
ATOM    645  N   SER A  43     -55.436 -10.529  -6.970  1.00 90.80           N  
ATOM    646  H   SER A  43     -54.655 -10.821  -7.539  1.00 90.80           H  
ATOM    647  CA  SER A  43     -56.718 -11.218  -7.161  1.00 90.80           C  
ATOM    648  HA  SER A  43     -57.449 -10.488  -7.509  1.00 90.80           H  
ATOM    649  C   SER A  43     -57.246 -11.835  -5.871  1.00 90.80           C  
ATOM    650  CB  SER A  43     -56.607 -12.313  -8.226  1.00 90.80           C  
ATOM    651  HB2 SER A  43     -56.472 -11.835  -9.196  1.00 90.80           H  
ATOM    652  HB3 SER A  43     -57.532 -12.889  -8.255  1.00 90.80           H  
ATOM    653  O   SER A  43     -58.446 -11.778  -5.623  1.00 90.80           O  
ATOM    654  OG  SER A  43     -55.513 -13.186  -8.001  1.00 90.80           O  
ATOM    655  HG  SER A  43     -55.639 -13.734  -7.223  1.00 90.80           H  
ATOM    656  N   ASP A  44     -56.358 -12.358  -5.032  1.00 91.78           N  
ATOM    657  H   ASP A  44     -55.396 -12.420  -5.333  1.00 91.78           H  
ATOM    658  CA  ASP A  44     -56.708 -13.077  -3.808  1.00 91.78           C  
ATOM    659  HA  ASP A  44     -57.393 -13.887  -4.058  1.00 91.78           H  
ATOM    660  C   ASP A  44     -57.410 -12.163  -2.794  1.00 91.78           C  
ATOM    661  CB  ASP A  44     -55.430 -13.697  -3.218  1.00 91.78           C  
ATOM    662  HB2 ASP A  44     -55.699 -14.296  -2.348  1.00 91.78           H  
ATOM    663  HB3 ASP A  44     -54.773 -12.893  -2.885  1.00 91.78           H  
ATOM    664  O   ASP A  44     -58.391 -12.563  -2.166  1.00 91.78           O  
ATOM    665  CG  ASP A  44     -54.666 -14.586  -4.213  1.00 91.78           C  
ATOM    666  OD1 ASP A  44     -55.267 -14.988  -5.240  1.00 91.78           O  
ATOM    667  OD2 ASP A  44     -53.460 -14.793  -3.978  1.00 91.78           O  
ATOM    668  N   ILE A  45     -56.987 -10.895  -2.711  1.00 92.60           N  
ATOM    669  H   ILE A  45     -56.220 -10.612  -3.304  1.00 92.60           H  
ATOM    670  CA  ILE A  45     -57.654  -9.875  -1.892  1.00 92.60           C  
ATOM    671  HA  ILE A  45     -57.846 -10.289  -0.902  1.00 92.60           H  
ATOM    672  C   ILE A  45     -59.011  -9.532  -2.504  1.00 92.60           C  
ATOM    673  CB  ILE A  45     -56.759  -8.627  -1.724  1.00 92.60           C  
ATOM    674  HB  ILE A  45     -56.458  -8.277  -2.711  1.00 92.60           H  
ATOM    675  O   ILE A  45     -60.022  -9.574  -1.810  1.00 92.60           O  
ATOM    676  CG1 ILE A  45     -55.491  -9.013  -0.933  1.00 92.60           C  
ATOM    677 HG12 ILE A  45     -55.782  -9.422   0.035  1.00 92.60           H  
ATOM    678 HG13 ILE A  45     -54.946  -9.784  -1.478  1.00 92.60           H  
ATOM    679  CG2 ILE A  45     -57.518  -7.486  -1.020  1.00 92.60           C  
ATOM    680 HG21 ILE A  45     -56.894  -6.594  -0.964  1.00 92.60           H  
ATOM    681 HG22 ILE A  45     -58.421  -7.208  -1.564  1.00 92.60           H  
ATOM    682 HG23 ILE A  45     -57.791  -7.791  -0.010  1.00 92.60           H  
ATOM    683  CD1 ILE A  45     -54.523  -7.856  -0.686  1.00 92.60           C  
ATOM    684 HD11 ILE A  45     -54.321  -7.330  -1.619  1.00 92.60           H  
ATOM    685 HD12 ILE A  45     -54.942  -7.160   0.041  1.00 92.60           H  
ATOM    686 HD13 ILE A  45     -53.591  -8.257  -0.288  1.00 92.60           H  
ATOM    687  N   THR A  46     -59.065  -9.253  -3.811  1.00 89.89           N  
ATOM    688  H   THR A  46     -58.200  -9.234  -4.332  1.00 89.89           H  
ATOM    689  CA  THR A  46     -60.328  -8.866  -4.473  1.00 89.89           C  
ATOM    690  HA  THR A  46     -60.756  -8.029  -3.921  1.00 89.89           H  
ATOM    691  C   THR A  46     -61.390  -9.970  -4.468  1.00 89.89           C  
ATOM    692  CB  THR A  46     -60.107  -8.405  -5.919  1.00 89.89           C  
ATOM    693  HB  THR A  46     -61.071  -8.113  -6.337  1.00 89.89           H  
ATOM    694  O   THR A  46     -62.579  -9.667  -4.445  1.00 89.89           O  
ATOM    695  CG2 THR A  46     -59.171  -7.203  -6.018  1.00 89.89           C  
ATOM    696 HG21 THR A  46     -59.531  -6.397  -5.378  1.00 89.89           H  
ATOM    697 HG22 THR A  46     -58.162  -7.484  -5.717  1.00 89.89           H  
ATOM    698 HG23 THR A  46     -59.141  -6.851  -7.050  1.00 89.89           H  
ATOM    699  OG1 THR A  46     -59.573  -9.439  -6.713  1.00 89.89           O  
ATOM    700  HG1 THR A  46     -59.131 -10.070  -6.140  1.00 89.89           H  
ATOM    701  N   GLN A  47     -60.982 -11.243  -4.476  1.00 91.59           N  
ATOM    702  H   GLN A  47     -59.992 -11.433  -4.529  1.00 91.59           H  
ATOM    703  CA  GLN A  47     -61.891 -12.389  -4.374  1.00 91.59           C  
ATOM    704  HA  GLN A  47     -62.780 -12.201  -4.976  1.00 91.59           H  
ATOM    705  C   GLN A  47     -62.368 -12.620  -2.939  1.00 91.59           C  
ATOM    706  CB  GLN A  47     -61.194 -13.654  -4.897  1.00 91.59           C  
ATOM    707  HB2 GLN A  47     -61.787 -14.523  -4.610  1.00 91.59           H  
ATOM    708  HB3 GLN A  47     -60.211 -13.746  -4.436  1.00 91.59           H  
ATOM    709  O   GLN A  47     -63.466 -13.136  -2.741  1.00 91.59           O  
ATOM    710  CG  GLN A  47     -61.055 -13.653  -6.425  1.00 91.59           C  
ATOM    711  HG2 GLN A  47     -62.046 -13.632  -6.878  1.00 91.59           H  
ATOM    712  HG3 GLN A  47     -60.521 -12.759  -6.745  1.00 91.59           H  
ATOM    713  CD  GLN A  47     -60.316 -14.883  -6.943  1.00 91.59           C  
ATOM    714  NE2 GLN A  47     -59.662 -14.787  -8.079  1.00 91.59           N  
ATOM    715 HE21 GLN A  47     -59.576 -13.890  -8.537  1.00 91.59           H  
ATOM    716 HE22 GLN A  47     -59.100 -15.593  -8.313  1.00 91.59           H  
ATOM    717  OE1 GLN A  47     -60.336 -15.962  -6.378  1.00 91.59           O  
ATOM    718  N   SER A  48     -61.556 -12.248  -1.948  1.00 95.32           N  
ATOM    719  H   SER A  48     -60.656 -11.854  -2.183  1.00 95.32           H  
ATOM    720  CA  SER A  48     -61.877 -12.429  -0.536  1.00 95.32           C  
ATOM    721  HA  SER A  48     -62.473 -13.335  -0.426  1.00 95.32           H  
ATOM    722  C   SER A  48     -62.699 -11.276   0.050  1.00 95.32           C  
ATOM    723  CB  SER A  48     -60.575 -12.631   0.231  1.00 95.32           C  
ATOM    724  HB2 SER A  48     -60.057 -13.509  -0.156  1.00 95.32           H  
ATOM    725  HB3 SER A  48     -59.931 -11.760   0.112  1.00 95.32           H  
ATOM    726  O   SER A  48     -63.606 -11.525   0.838  1.00 95.32           O  
ATOM    727  OG  SER A  48     -60.864 -12.822   1.595  1.00 95.32           O  
ATOM    728  HG  SER A  48     -61.617 -13.412   1.680  1.00 95.32           H  
ATOM    729  N   TRP A  49     -62.412 -10.027  -0.326  1.00 94.83           N  
ATOM    730  H   TRP A  49     -61.653  -9.885  -0.977  1.00 94.83           H  
ATOM    731  CA  TRP A  49     -63.040  -8.830   0.239  1.00 94.83           C  
ATOM    732  HA  TRP A  49     -63.226  -9.004   1.299  1.00 94.83           H  
ATOM    733  C   TRP A  49     -64.401  -8.561  -0.415  1.00 94.83           C  
ATOM    734  CB  TRP A  49     -62.078  -7.636   0.135  1.00 94.83           C  
ATOM    735  HB2 TRP A  49     -62.643  -6.737   0.381  1.00 94.83           H  
ATOM    736  HB3 TRP A  49     -61.743  -7.535  -0.897  1.00 94.83           H  
ATOM    737  O   TRP A  49     -64.532  -7.743  -1.328  1.00 94.83           O  
ATOM    738  CG  TRP A  49     -60.871  -7.646   1.033  1.00 94.83           C  
ATOM    739  CD1 TRP A  49     -60.213  -8.730   1.511  1.00 94.83           C  
ATOM    740  HD1 TRP A  49     -60.473  -9.758   1.306  1.00 94.83           H  
ATOM    741  CD2 TRP A  49     -60.154  -6.494   1.573  1.00 94.83           C  
ATOM    742  CE2 TRP A  49     -59.120  -6.966   2.436  1.00 94.83           C  
ATOM    743  CE3 TRP A  49     -60.271  -5.095   1.419  1.00 94.83           C  
ATOM    744  HE3 TRP A  49     -61.030  -4.701   0.761  1.00 94.83           H  
ATOM    745  NE1 TRP A  49     -59.192  -8.335   2.353  1.00 94.83           N  
ATOM    746  HE1 TRP A  49     -58.583  -8.968   2.852  1.00 94.83           H  
ATOM    747  CH2 TRP A  49     -58.423  -4.720   2.975  1.00 94.83           C  
ATOM    748  HH2 TRP A  49     -57.781  -4.039   3.514  1.00 94.83           H  
ATOM    749  CZ2 TRP A  49     -58.277  -6.105   3.145  1.00 94.83           C  
ATOM    750  HZ2 TRP A  49     -57.528  -6.512   3.808  1.00 94.83           H  
ATOM    751  CZ3 TRP A  49     -59.401  -4.220   2.098  1.00 94.83           C  
ATOM    752  HZ3 TRP A  49     -59.485  -3.153   1.955  1.00 94.83           H  
ATOM    753  N   ASN A  50     -65.432  -9.282   0.031  1.00 91.55           N  
ATOM    754  H   ASN A  50     -65.251  -9.962   0.755  1.00 91.55           H  
ATOM    755  CA  ASN A  50     -66.760  -9.253  -0.574  1.00 91.55           C  
ATOM    756  HA  ASN A  50     -66.666  -8.884  -1.595  1.00 91.55           H  
ATOM    757  C   ASN A  50     -67.729  -8.321   0.172  1.00 91.55           C  
ATOM    758  CB  ASN A  50     -67.273 -10.694  -0.672  1.00 91.55           C  
ATOM    759  HB2 ASN A  50     -67.369 -11.112   0.330  1.00 91.55           H  
ATOM    760  HB3 ASN A  50     -66.540 -11.295  -1.211  1.00 91.55           H  
ATOM    761  O   ASN A  50     -68.110  -8.561   1.314  1.00 91.55           O  
ATOM    762  CG  ASN A  50     -68.612 -10.836  -1.373  1.00 91.55           C  
ATOM    763  ND2 ASN A  50     -69.069 -12.055  -1.515  1.00 91.55           N  
ATOM    764 HD21 ASN A  50     -68.580 -12.794  -1.029  1.00 91.55           H  
ATOM    765 HD22 ASN A  50     -69.988 -12.174  -1.917  1.00 91.55           H  
ATOM    766  OD1 ASN A  50     -69.274  -9.891  -1.794  1.00 91.55           O  
ATOM    767  N   ALA A  51     -68.234  -7.298  -0.524  1.00 90.99           N  
ATOM    768  H   ALA A  51     -67.884  -7.152  -1.460  1.00 90.99           H  
ATOM    769  CA  ALA A  51     -69.204  -6.341   0.017  1.00 90.99           C  
ATOM    770  HA  ALA A  51     -68.764  -5.896   0.910  1.00 90.99           H  
ATOM    771  C   ALA A  51     -70.557  -6.955   0.447  1.00 90.99           C  
ATOM    772  CB  ALA A  51     -69.415  -5.241  -1.031  1.00 90.99           C  
ATOM    773  HB1 ALA A  51     -69.901  -5.657  -1.913  1.00 90.99           H  
ATOM    774  HB2 ALA A  51     -70.045  -4.457  -0.611  1.00 90.99           H  
ATOM    775  HB3 ALA A  51     -68.455  -4.810  -1.316  1.00 90.99           H  
ATOM    776  O   ALA A  51     -71.358  -6.270   1.082  1.00 90.99           O  
ATOM    777  N   SER A  52     -70.828  -8.211   0.076  1.00 90.96           N  
ATOM    778  H   SER A  52     -70.109  -8.716  -0.423  1.00 90.96           H  
ATOM    779  CA  SER A  52     -72.044  -8.946   0.457  1.00 90.96           C  
ATOM    780  HA  SER A  52     -72.879  -8.247   0.494  1.00 90.96           H  
ATOM    781  C   SER A  52     -71.951  -9.609   1.836  1.00 90.96           C  
ATOM    782  CB  SER A  52     -72.376 -10.027  -0.577  1.00 90.96           C  
ATOM    783  HB2 SER A  52     -71.660 -10.843  -0.484  1.00 90.96           H  
ATOM    784  HB3 SER A  52     -73.374 -10.417  -0.376  1.00 90.96           H  
ATOM    785  O   SER A  52     -72.969 -10.087   2.337  1.00 90.96           O  
ATOM    786  OG  SER A  52     -72.327  -9.522  -1.900  1.00 90.96           O  
ATOM    787  HG  SER A  52     -71.398  -9.384  -2.099  1.00 90.96           H  
ATOM    788  N   ASP A  53     -70.760  -9.671   2.438  1.00 92.45           N  
ATOM    789  H   ASP A  53     -69.950  -9.259   1.997  1.00 92.45           H  
ATOM    790  CA  ASP A  53     -70.578 -10.233   3.775  1.00 92.45           C  
ATOM    791  HA  ASP A  53     -71.131 -11.170   3.833  1.00 92.45           H  
ATOM    792  C   ASP A  53     -71.133  -9.286   4.848  1.00 92.45           C  
ATOM    793  CB  ASP A  53     -69.098 -10.545   4.043  1.00 92.45           C  
ATOM    794  HB2 ASP A  53     -69.003 -10.923   5.061  1.00 92.45           H  
ATOM    795  HB3 ASP A  53     -68.521  -9.624   3.971  1.00 92.45           H  
ATOM    796  O   ASP A  53     -71.117  -8.064   4.703  1.00 92.45           O  
ATOM    797  CG  ASP A  53     -68.518 -11.595   3.091  1.00 92.45           C  
ATOM    798  OD1 ASP A  53     -69.274 -12.506   2.678  1.00 92.45           O  
ATOM    799  OD2 ASP A  53     -67.313 -11.468   2.788  1.00 92.45           O  
ATOM    800  N   SER A  54     -71.599  -9.834   5.973  1.00 91.72           N  
ATOM    801  H   SER A  54     -71.607 -10.840   6.064  1.00 91.72           H  
ATOM    802  CA  SER A  54     -72.070  -9.015   7.099  1.00 91.72           C  
ATOM    803  HA  SER A  54     -72.741  -8.246   6.716  1.00 91.72           H  
ATOM    804  C   SER A  54     -70.926  -8.298   7.827  1.00 91.72           C  
ATOM    805  CB  SER A  54     -72.853  -9.888   8.083  1.00 91.72           C  
ATOM    806  HB2 SER A  54     -73.181  -9.280   8.926  1.00 91.72           H  
ATOM    807  HB3 SER A  54     -73.732 -10.285   7.574  1.00 91.72           H  
ATOM    808  O   SER A  54     -71.128  -7.236   8.416  1.00 91.72           O  
ATOM    809  OG  SER A  54     -72.085 -10.983   8.553  1.00 91.72           O  
ATOM    810  HG  SER A  54     -71.277 -10.657   8.957  1.00 91.72           H  
ATOM    811  N   THR A  55     -69.727  -8.887   7.817  1.00 94.56           N  
ATOM    812  H   THR A  55     -69.599  -9.707   7.241  1.00 94.56           H  
ATOM    813  CA  THR A  55     -68.517  -8.366   8.469  1.00 94.56           C  
ATOM    814  HA  THR A  55     -68.587  -7.279   8.505  1.00 94.56           H  
ATOM    815  C   THR A  55     -67.274  -8.745   7.653  1.00 94.56           C  
ATOM    816  CB  THR A  55     -68.355  -8.885   9.914  1.00 94.56           C  
ATOM    817  HB  THR A  55     -67.546  -8.329  10.388  1.00 94.56           H  
ATOM    818  O   THR A  55     -67.282  -9.787   6.994  1.00 94.56           O  
ATOM    819  CG2 THR A  55     -69.605  -8.727  10.779  1.00 94.56           C  
ATOM    820 HG21 THR A  55     -69.372  -8.978  11.813  1.00 94.56           H  
ATOM    821 HG22 THR A  55     -69.939  -7.690  10.749  1.00 94.56           H  
ATOM    822 HG23 THR A  55     -70.405  -9.380  10.429  1.00 94.56           H  
ATOM    823  OG1 THR A  55     -68.023 -10.253   9.955  1.00 94.56           O  
ATOM    824  HG1 THR A  55     -67.809 -10.459  10.868  1.00 94.56           H  
ATOM    825  N   PRO A  56     -66.180  -7.964   7.724  1.00 95.98           N  
ATOM    826  CA  PRO A  56     -64.934  -8.270   7.020  1.00 95.98           C  
ATOM    827  HA  PRO A  56     -65.154  -8.613   6.009  1.00 95.98           H  
ATOM    828  C   PRO A  56     -64.092  -9.351   7.713  1.00 95.98           C  
ATOM    829  CB  PRO A  56     -64.191  -6.936   6.961  1.00 95.98           C  
ATOM    830  HB2 PRO A  56     -63.113  -7.058   6.848  1.00 95.98           H  
ATOM    831  HB3 PRO A  56     -64.593  -6.334   6.146  1.00 95.98           H  
ATOM    832  O   PRO A  56     -62.983  -9.636   7.292  1.00 95.98           O  
ATOM    833  CG  PRO A  56     -64.568  -6.311   8.300  1.00 95.98           C  
ATOM    834  HG2 PRO A  56     -64.007  -6.793   9.100  1.00 95.98           H  
ATOM    835  HG3 PRO A  56     -64.408  -5.233   8.313  1.00 95.98           H  
ATOM    836  CD  PRO A  56     -66.044  -6.687   8.414  1.00 95.98           C  
ATOM    837  HD2 PRO A  56     -66.646  -5.943   7.892  1.00 95.98           H  
ATOM    838  HD3 PRO A  56     -66.333  -6.751   9.463  1.00 95.98           H  
ATOM    839  N   CYS A  57     -64.577  -9.970   8.790  1.00 95.92           N  
ATOM    840  H   CYS A  57     -65.508  -9.730   9.100  1.00 95.92           H  
ATOM    841  CA  CYS A  57     -63.772 -10.853   9.642  1.00 95.92           C  
ATOM    842  HA  CYS A  57     -62.839 -10.345   9.885  1.00 95.92           H  
ATOM    843  C   CYS A  57     -63.389 -12.194   8.995  1.00 95.92           C  
ATOM    844  CB  CYS A  57     -64.552 -11.099  10.935  1.00 95.92           C  
ATOM    845  HB2 CYS A  57     -63.916 -11.666  11.615  1.00 95.92           H  
ATOM    846  HB3 CYS A  57     -65.431 -11.702  10.705  1.00 95.92           H  
ATOM    847  O   CYS A  57     -62.660 -12.975   9.596  1.00 95.92           O  
ATOM    848  SG  CYS A  57     -65.083  -9.584  11.766  1.00 95.92           S  
ATOM    849  N   SER A  58     -63.933 -12.494   7.814  1.00 94.62           N  
ATOM    850  H   SER A  58     -64.491 -11.778   7.371  1.00 94.62           H  
ATOM    851  CA  SER A  58     -63.537 -13.647   6.993  1.00 94.62           C  
ATOM    852  HA  SER A  58     -62.973 -14.348   7.609  1.00 94.62           H  
ATOM    853  C   SER A  58     -62.611 -13.259   5.839  1.00 94.62           C  
ATOM    854  CB  SER A  58     -64.777 -14.382   6.482  1.00 94.62           C  
ATOM    855  HB2 SER A  58     -64.461 -15.299   5.986  1.00 94.62           H  
ATOM    856  HB3 SER A  58     -65.412 -14.650   7.327  1.00 94.62           H  
ATOM    857  O   SER A  58     -62.204 -14.116   5.054  1.00 94.62           O  
ATOM    858  OG  SER A  58     -65.521 -13.606   5.561  1.00 94.62           O  
ATOM    859  HG  SER A  58     -65.902 -12.825   5.970  1.00 94.62           H  
ATOM    860  N   TRP A  59     -62.299 -11.968   5.718  1.00 97.49           N  
ATOM    861  H   TRP A  59     -62.575 -11.311   6.433  1.00 97.49           H  
ATOM    862  CA  TRP A  59     -61.484 -11.447   4.643  1.00 97.49           C  
ATOM    863  HA  TRP A  59     -61.779 -11.946   3.720  1.00 97.49           H  
ATOM    864  C   TRP A  59     -60.012 -11.737   4.885  1.00 97.49           C  
ATOM    865  CB  TRP A  59     -61.726  -9.954   4.453  1.00 97.49           C  
ATOM    866  HB2 TRP A  59     -61.472  -9.425   5.372  1.00 97.49           H  
ATOM    867  HB3 TRP A  59     -61.020  -9.601   3.701  1.00 97.49           H  
ATOM    868  O   TRP A  59     -59.502 -11.709   6.004  1.00 97.49           O  
ATOM    869  CG  TRP A  59     -63.094  -9.542   4.011  1.00 97.49           C  
ATOM    870  CD1 TRP A  59     -64.138 -10.356   3.725  1.00 97.49           C  
ATOM    871  HD1 TRP A  59     -64.128 -11.436   3.760  1.00 97.49           H  
ATOM    872  CD2 TRP A  59     -63.572  -8.190   3.763  1.00 97.49           C  
ATOM    873  CE2 TRP A  59     -64.946  -8.262   3.381  1.00 97.49           C  
ATOM    874  CE3 TRP A  59     -62.967  -6.915   3.803  1.00 97.49           C  
ATOM    875  HE3 TRP A  59     -61.918  -6.839   4.048  1.00 97.49           H  
ATOM    876  NE1 TRP A  59     -65.236  -9.610   3.364  1.00 97.49           N  
ATOM    877  HE1 TRP A  59     -66.109 -10.047   3.108  1.00 97.49           H  
ATOM    878  CH2 TRP A  59     -65.074  -5.863   3.179  1.00 97.49           C  
ATOM    879  HH2 TRP A  59     -65.642  -4.971   2.962  1.00 97.49           H  
ATOM    880  CZ2 TRP A  59     -65.700  -7.116   3.114  1.00 97.49           C  
ATOM    881  HZ2 TRP A  59     -66.746  -7.203   2.860  1.00 97.49           H  
ATOM    882  CZ3 TRP A  59     -63.711  -5.762   3.499  1.00 97.49           C  
ATOM    883  HZ3 TRP A  59     -63.229  -4.796   3.497  1.00 97.49           H  
ATOM    884  N   LEU A  60     -59.315 -11.993   3.792  1.00 96.67           N  
ATOM    885  H   LEU A  60     -59.812 -12.049   2.914  1.00 96.67           H  
ATOM    886  CA  LEU A  60     -57.901 -12.274   3.787  1.00 96.67           C  
ATOM    887  HA  LEU A  60     -57.730 -13.135   4.434  1.00 96.67           H  
ATOM    888  C   LEU A  60     -57.132 -11.077   4.365  1.00 96.67           C  
ATOM    889  CB  LEU A  60     -57.545 -12.672   2.351  1.00 96.67           C  
ATOM    890  HB2 LEU A  60     -58.188 -13.509   2.077  1.00 96.67           H  
ATOM    891  HB3 LEU A  60     -57.763 -11.852   1.666  1.00 96.67           H  
ATOM    892  O   LEU A  60     -57.332  -9.935   3.944  1.00 96.67           O  
ATOM    893  CG  LEU A  60     -56.091 -13.116   2.204  1.00 96.67           C  
ATOM    894  HG  LEU A  60     -55.715 -13.488   3.157  1.00 96.67           H  
ATOM    895  CD1 LEU A  60     -55.962 -14.230   1.165  1.00 96.67           C  
ATOM    896 HD11 LEU A  60     -56.350 -13.891   0.204  1.00 96.67           H  
ATOM    897 HD12 LEU A  60     -56.521 -15.107   1.491  1.00 96.67           H  
ATOM    898 HD13 LEU A  60     -54.913 -14.503   1.051  1.00 96.67           H  
ATOM    899  CD2 LEU A  60     -55.259 -11.930   1.751  1.00 96.67           C  
ATOM    900 HD21 LEU A  60     -54.215 -12.237   1.818  1.00 96.67           H  
ATOM    901 HD22 LEU A  60     -55.498 -11.660   0.723  1.00 96.67           H  
ATOM    902 HD23 LEU A  60     -55.391 -11.065   2.401  1.00 96.67           H  
ATOM    903  N   GLY A  61     -56.282 -11.362   5.353  1.00 96.53           N  
ATOM    904  H   GLY A  61     -56.216 -12.322   5.660  1.00 96.53           H  
ATOM    905  CA  GLY A  61     -55.503 -10.366   6.087  1.00 96.53           C  
ATOM    906  HA2 GLY A  61     -54.664 -10.865   6.571  1.00 96.53           H  
ATOM    907  HA3 GLY A  61     -55.101  -9.637   5.384  1.00 96.53           H  
ATOM    908  C   GLY A  61     -56.266  -9.593   7.167  1.00 96.53           C  
ATOM    909  O   GLY A  61     -55.695  -8.674   7.749  1.00 96.53           O  
ATOM    910  N   VAL A  62     -57.528  -9.930   7.452  1.00 98.00           N  
ATOM    911  H   VAL A  62     -57.962 -10.694   6.954  1.00 98.00           H  
ATOM    912  CA  VAL A  62     -58.351  -9.250   8.462  1.00 98.00           C  
ATOM    913  HA  VAL A  62     -57.814  -8.384   8.851  1.00 98.00           H  
ATOM    914  C   VAL A  62     -58.631 -10.187   9.634  1.00 98.00           C  
ATOM    915  CB  VAL A  62     -59.664  -8.735   7.844  1.00 98.00           C  
ATOM    916  HB  VAL A  62     -60.246  -9.581   7.477  1.00 98.00           H  
ATOM    917  O   VAL A  62     -59.164 -11.278   9.449  1.00 98.00           O  
ATOM    918  CG1 VAL A  62     -60.509  -7.976   8.873  1.00 98.00           C  
ATOM    919 HG11 VAL A  62     -59.930  -7.144   9.275  1.00 98.00           H  
ATOM    920 HG12 VAL A  62     -60.805  -8.639   9.685  1.00 98.00           H  
ATOM    921 HG13 VAL A  62     -61.412  -7.594   8.396  1.00 98.00           H  
ATOM    922  CG2 VAL A  62     -59.401  -7.778   6.672  1.00 98.00           C  
ATOM    923 HG21 VAL A  62     -60.351  -7.438   6.261  1.00 98.00           H  
ATOM    924 HG22 VAL A  62     -58.815  -6.923   7.011  1.00 98.00           H  
ATOM    925 HG23 VAL A  62     -58.860  -8.294   5.879  1.00 98.00           H  
ATOM    926  N   GLU A  63     -58.338  -9.735  10.852  1.00 97.95           N  
ATOM    927  H   GLU A  63     -57.903  -8.827  10.939  1.00 97.95           H  
ATOM    928  CA  GLU A  63     -58.773 -10.390  12.089  1.00 97.95           C  
ATOM    929  HA  GLU A  63     -59.385 -11.252  11.823  1.00 97.95           H  
ATOM    930  C   GLU A  63     -59.662  -9.440  12.895  1.00 97.95           C  
ATOM    931  CB  GLU A  63     -57.614 -10.935  12.943  1.00 97.95           C  
ATOM    932  HB2 GLU A  63     -57.176 -10.116  13.514  1.00 97.95           H  
ATOM    933  HB3 GLU A  63     -58.038 -11.630  13.668  1.00 97.95           H  
ATOM    934  O   GLU A  63     -59.537  -8.211  12.822  1.00 97.95           O  
ATOM    935  CG  GLU A  63     -56.527 -11.676  12.140  1.00 97.95           C  
ATOM    936  HG2 GLU A  63     -56.988 -12.525  11.635  1.00 97.95           H  
ATOM    937  HG3 GLU A  63     -56.129 -11.006  11.377  1.00 97.95           H  
ATOM    938  CD  GLU A  63     -55.341 -12.175  12.986  1.00 97.95           C  
ATOM    939  OE1 GLU A  63     -54.358 -12.649  12.369  1.00 97.95           O  
ATOM    940  OE2 GLU A  63     -55.401 -12.098  14.234  1.00 97.95           O  
ATOM    941  N   CYS A  64     -60.602 -10.023  13.635  1.00 97.61           N  
ATOM    942  H   CYS A  64     -60.563 -11.024  13.764  1.00 97.61           H  
ATOM    943  CA  CYS A  64     -61.579  -9.279  14.409  1.00 97.61           C  
ATOM    944  HA  CYS A  64     -61.320  -8.220  14.387  1.00 97.61           H  
ATOM    945  C   CYS A  64     -61.608  -9.708  15.871  1.00 97.61           C  
ATOM    946  CB  CYS A  64     -62.977  -9.462  13.819  1.00 97.61           C  
ATOM    947  HB2 CYS A  64     -63.171 -10.533  13.747  1.00 97.61           H  
ATOM    948  HB3 CYS A  64     -63.689  -9.041  14.528  1.00 97.61           H  
ATOM    949  O   CYS A  64     -61.428 -10.882  16.208  1.00 97.61           O  
ATOM    950  SG  CYS A  64     -63.312  -8.703  12.216  1.00 97.61           S  
ATOM    951  N   ASP A  65     -62.010  -8.765  16.717  1.00 94.98           N  
ATOM    952  H   ASP A  65     -62.159  -7.838  16.346  1.00 94.98           H  
ATOM    953  CA  ASP A  65     -62.300  -9.012  18.116  1.00 94.98           C  
ATOM    954  HA  ASP A  65     -61.460  -9.592  18.500  1.00 94.98           H  
ATOM    955  C   ASP A  65     -63.575  -9.866  18.306  1.00 94.98           C  
ATOM    956  CB  ASP A  65     -62.307  -7.677  18.897  1.00 94.98           C  
ATOM    957  HB2 ASP A  65     -61.447  -7.081  18.591  1.00 94.98           H  
ATOM    958  HB3 ASP A  65     -62.167  -7.917  19.951  1.00 94.98           H  
ATOM    959  O   ASP A  65     -64.328 -10.192  17.380  1.00 94.98           O  
ATOM    960  CG  ASP A  65     -63.572  -6.805  18.792  1.00 94.98           C  
ATOM    961  OD1 ASP A  65     -64.572  -7.245  18.178  1.00 94.98           O  
ATOM    962  OD2 ASP A  65     -63.628  -5.773  19.505  1.00 94.98           O  
ATOM    963  N   ARG A  66     -63.881 -10.208  19.565  1.00 94.12           N  
ATOM    964  H   ARG A  66     -63.243  -9.895  20.282  1.00 94.12           H  
ATOM    965  CA  ARG A  66     -65.074 -11.006  19.920  1.00 94.12           C  
ATOM    966  HA  ARG A  66     -65.047 -11.928  19.340  1.00 94.12           H  
ATOM    967  C   ARG A  66     -66.411 -10.343  19.552  1.00 94.12           C  
ATOM    968  CB  ARG A  66     -65.071 -11.337  21.418  1.00 94.12           C  
ATOM    969  HB2 ARG A  66     -65.034 -10.408  21.988  1.00 94.12           H  
ATOM    970  HB3 ARG A  66     -66.002 -11.850  21.663  1.00 94.12           H  
ATOM    971  O   ARG A  66     -67.439 -11.014  19.608  1.00 94.12           O  
ATOM    972  CG  ARG A  66     -63.906 -12.241  21.834  1.00 94.12           C  
ATOM    973  HG2 ARG A  66     -63.926 -13.157  21.243  1.00 94.12           H  
ATOM    974  HG3 ARG A  66     -62.961 -11.726  21.665  1.00 94.12           H  
ATOM    975  CD  ARG A  66     -64.045 -12.584  23.320  1.00 94.12           C  
ATOM    976  HD2 ARG A  66     -64.970 -13.143  23.467  1.00 94.12           H  
ATOM    977  HD3 ARG A  66     -64.097 -11.653  23.884  1.00 94.12           H  
ATOM    978  NE  ARG A  66     -62.904 -13.383  23.796  1.00 94.12           N  
ATOM    979  HE  ARG A  66     -62.250 -13.694  23.092  1.00 94.12           H  
ATOM    980  NH1 ARG A  66     -63.412 -13.333  26.035  1.00 94.12           N  
ATOM    981 HH11 ARG A  66     -64.246 -12.806  25.817  1.00 94.12           H  
ATOM    982 HH12 ARG A  66     -63.174 -13.567  26.988  1.00 94.12           H  
ATOM    983  NH2 ARG A  66     -61.561 -14.374  25.342  1.00 94.12           N  
ATOM    984 HH21 ARG A  66     -61.328 -14.595  26.300  1.00 94.12           H  
ATOM    985 HH22 ARG A  66     -60.921 -14.637  24.607  1.00 94.12           H  
ATOM    986  CZ  ARG A  66     -62.633 -13.693  25.051  1.00 94.12           C  
ATOM    987  N   ARG A  67     -66.424  -9.041  19.250  1.00 94.26           N  
ATOM    988  H   ARG A  67     -65.534  -8.590  19.093  1.00 94.26           H  
ATOM    989  CA  ARG A  67     -67.603  -8.264  18.838  1.00 94.26           C  
ATOM    990  HA  ARG A  67     -68.512  -8.801  19.111  1.00 94.26           H  
ATOM    991  C   ARG A  67     -67.678  -8.097  17.315  1.00 94.26           C  
ATOM    992  CB  ARG A  67     -67.601  -6.896  19.535  1.00 94.26           C  
ATOM    993  HB2 ARG A  67     -68.462  -6.321  19.196  1.00 94.26           H  
ATOM    994  HB3 ARG A  67     -66.699  -6.358  19.244  1.00 94.26           H  
ATOM    995  O   ARG A  67     -68.595  -7.430  16.849  1.00 94.26           O  
ATOM    996  CG  ARG A  67     -67.649  -6.992  21.063  1.00 94.26           C  
ATOM    997  HG2 ARG A  67     -66.793  -7.562  21.425  1.00 94.26           H  
ATOM    998  HG3 ARG A  67     -68.572  -7.485  21.370  1.00 94.26           H  
ATOM    999  CD  ARG A  67     -67.589  -5.582  21.651  1.00 94.26           C  
ATOM   1000  HD2 ARG A  67     -66.679  -5.101  21.291  1.00 94.26           H  
ATOM   1001  HD3 ARG A  67     -68.449  -5.016  21.293  1.00 94.26           H  
ATOM   1002  NE  ARG A  67     -67.580  -5.612  23.126  1.00 94.26           N  
ATOM   1003  HE  ARG A  67     -67.576  -6.526  23.555  1.00 94.26           H  
ATOM   1004  NH1 ARG A  67     -67.471  -3.344  23.434  1.00 94.26           N  
ATOM   1005 HH11 ARG A  67     -67.358  -2.536  24.030  1.00 94.26           H  
ATOM   1006 HH12 ARG A  67     -67.463  -3.231  22.430  1.00 94.26           H  
ATOM   1007  NH2 ARG A  67     -67.441  -4.700  25.209  1.00 94.26           N  
ATOM   1008 HH21 ARG A  67     -67.340  -3.883  25.795  1.00 94.26           H  
ATOM   1009 HH22 ARG A  67     -67.431  -5.626  25.612  1.00 94.26           H  
ATOM   1010  CZ  ARG A  67     -67.499  -4.556  23.914  1.00 94.26           C  
ATOM   1011  N   GLN A  68     -66.782  -8.749  16.567  1.00 93.87           N  
ATOM   1012  H   GLN A  68     -66.009  -9.186  17.048  1.00 93.87           H  
ATOM   1013  CA  GLN A  68     -66.666  -8.683  15.108  1.00 93.87           C  
ATOM   1014  HA  GLN A  68     -65.853  -9.361  14.847  1.00 93.87           H  
ATOM   1015  C   GLN A  68     -66.226  -7.310  14.570  1.00 93.87           C  
ATOM   1016  CB  GLN A  68     -67.927  -9.219  14.403  1.00 93.87           C  
ATOM   1017  HB2 GLN A  68     -67.699  -9.312  13.341  1.00 93.87           H  
ATOM   1018  HB3 GLN A  68     -68.737  -8.497  14.507  1.00 93.87           H  
ATOM   1019  O   GLN A  68     -66.541  -6.970  13.427  1.00 93.87           O  
ATOM   1020  CG  GLN A  68     -68.405 -10.590  14.896  1.00 93.87           C  
ATOM   1021  HG2 GLN A  68     -68.707 -10.531  15.942  1.00 93.87           H  
ATOM   1022  HG3 GLN A  68     -67.584 -11.301  14.810  1.00 93.87           H  
ATOM   1023  CD  GLN A  68     -69.599 -11.087  14.087  1.00 93.87           C  
ATOM   1024  NE2 GLN A  68     -69.604 -12.334  13.670  1.00 93.87           N  
ATOM   1025 HE21 GLN A  68     -70.385 -12.594  13.085  1.00 93.87           H  
ATOM   1026 HE22 GLN A  68     -68.810 -12.934  13.839  1.00 93.87           H  
ATOM   1027  OE1 GLN A  68     -70.552 -10.380  13.806  1.00 93.87           O  
ATOM   1028  N   PHE A  69     -65.504  -6.526  15.377  1.00 97.01           N  
ATOM   1029  H   PHE A  69     -65.245  -6.864  16.293  1.00 97.01           H  
ATOM   1030  CA  PHE A  69     -64.796  -5.337  14.900  1.00 97.01           C  
ATOM   1031  HA  PHE A  69     -65.279  -4.951  14.002  1.00 97.01           H  
ATOM   1032  C   PHE A  69     -63.362  -5.691  14.532  1.00 97.01           C  
ATOM   1033  CB  PHE A  69     -64.815  -4.232  15.953  1.00 97.01           C  
ATOM   1034  HB2 PHE A  69     -64.236  -3.394  15.564  1.00 97.01           H  
ATOM   1035  HB3 PHE A  69     -64.331  -4.587  16.862  1.00 97.01           H  
ATOM   1036  O   PHE A  69     -62.750  -6.520  15.200  1.00 97.01           O  
ATOM   1037  CG  PHE A  69     -66.195  -3.710  16.265  1.00 97.01           C  
ATOM   1038  CD1 PHE A  69     -66.915  -3.019  15.275  1.00 97.01           C  
ATOM   1039  HD1 PHE A  69     -66.470  -2.853  14.305  1.00 97.01           H  
ATOM   1040  CD2 PHE A  69     -66.752  -3.896  17.541  1.00 97.01           C  
ATOM   1041  HD2 PHE A  69     -66.173  -4.407  18.295  1.00 97.01           H  
ATOM   1042  CE1 PHE A  69     -68.201  -2.530  15.552  1.00 97.01           C  
ATOM   1043  HE1 PHE A  69     -68.742  -1.992  14.788  1.00 97.01           H  
ATOM   1044  CE2 PHE A  69     -68.042  -3.409  17.821  1.00 97.01           C  
ATOM   1045  HE2 PHE A  69     -68.474  -3.556  18.799  1.00 97.01           H  
ATOM   1046  CZ  PHE A  69     -68.767  -2.729  16.824  1.00 97.01           C  
ATOM   1047  HZ  PHE A  69     -69.757  -2.353  17.034  1.00 97.01           H  
ATOM   1048  N   VAL A  70     -62.825  -5.061  13.491  1.00 98.00           N  
ATOM   1049  H   VAL A  70     -63.343  -4.296  13.083  1.00 98.00           H  
ATOM   1050  CA  VAL A  70     -61.468  -5.332  13.004  1.00 98.00           C  
ATOM   1051  HA  VAL A  70     -61.347  -6.408  12.878  1.00 98.00           H  
ATOM   1052  C   VAL A  70     -60.451  -4.858  14.037  1.00 98.00           C  
ATOM   1053  CB  VAL A  70     -61.225  -4.669  11.637  1.00 98.00           C  
ATOM   1054  HB  VAL A  70     -61.404  -3.596  11.715  1.00 98.00           H  
ATOM   1055  O   VAL A  70     -60.403  -3.669  14.361  1.00 98.00           O  
ATOM   1056  CG1 VAL A  70     -59.790  -4.890  11.141  1.00 98.00           C  
ATOM   1057 HG11 VAL A  70     -59.539  -5.950  11.180  1.00 98.00           H  
ATOM   1058 HG12 VAL A  70     -59.682  -4.530  10.117  1.00 98.00           H  
ATOM   1059 HG13 VAL A  70     -59.089  -4.347  11.773  1.00 98.00           H  
ATOM   1060  CG2 VAL A  70     -62.187  -5.248  10.593  1.00 98.00           C  
ATOM   1061 HG21 VAL A  70     -62.024  -4.763   9.630  1.00 98.00           H  
ATOM   1062 HG22 VAL A  70     -63.220  -5.085  10.900  1.00 98.00           H  
ATOM   1063 HG23 VAL A  70     -62.016  -6.320  10.499  1.00 98.00           H  
ATOM   1064  N   ASP A  71     -59.631  -5.783  14.537  1.00 97.92           N  
ATOM   1065  H   ASP A  71     -59.708  -6.733  14.203  1.00 97.92           H  
ATOM   1066  CA  ASP A  71     -58.546  -5.491  15.476  1.00 97.92           C  
ATOM   1067  HA  ASP A  71     -58.591  -4.429  15.718  1.00 97.92           H  
ATOM   1068  C   ASP A  71     -57.150  -5.708  14.869  1.00 97.92           C  
ATOM   1069  CB  ASP A  71     -58.764  -6.203  16.821  1.00 97.92           C  
ATOM   1070  HB2 ASP A  71     -58.051  -5.793  17.536  1.00 97.92           H  
ATOM   1071  HB3 ASP A  71     -59.762  -5.954  17.182  1.00 97.92           H  
ATOM   1072  O   ASP A  71     -56.196  -5.067  15.315  1.00 97.92           O  
ATOM   1073  CG  ASP A  71     -58.608  -7.727  16.820  1.00 97.92           C  
ATOM   1074  OD1 ASP A  71     -58.244  -8.297  15.770  1.00 97.92           O  
ATOM   1075  OD2 ASP A  71     -58.847  -8.301  17.912  1.00 97.92           O  
ATOM   1076  N   THR A  72     -57.029  -6.489  13.792  1.00 98.54           N  
ATOM   1077  H   THR A  72     -57.824  -7.050  13.520  1.00 98.54           H  
ATOM   1078  CA  THR A  72     -55.775  -6.662  13.047  1.00 98.54           C  
ATOM   1079  HA  THR A  72     -55.081  -5.874  13.339  1.00 98.54           H  
ATOM   1080  C   THR A  72     -56.003  -6.556  11.544  1.00 98.54           C  
ATOM   1081  CB  THR A  72     -55.095  -7.996  13.387  1.00 98.54           C  
ATOM   1082  HB  THR A  72     -55.748  -8.814  13.083  1.00 98.54           H  
ATOM   1083  O   THR A  72     -56.870  -7.226  10.985  1.00 98.54           O  
ATOM   1084  CG2 THR A  72     -53.757  -8.199  12.675  1.00 98.54           C  
ATOM   1085 HG21 THR A  72     -53.133  -7.311  12.780  1.00 98.54           H  
ATOM   1086 HG22 THR A  72     -53.253  -9.065  13.103  1.00 98.54           H  
ATOM   1087 HG23 THR A  72     -53.934  -8.395  11.618  1.00 98.54           H  
ATOM   1088  OG1 THR A  72     -54.863  -8.071  14.775  1.00 98.54           O  
ATOM   1089  HG1 THR A  72     -55.701  -8.333  15.163  1.00 98.54           H  
ATOM   1090  N   LEU A  73     -55.176  -5.746  10.882  1.00 98.03           N  
ATOM   1091  H   LEU A  73     -54.520  -5.203  11.426  1.00 98.03           H  
ATOM   1092  CA  LEU A  73     -55.031  -5.713   9.430  1.00 98.03           C  
ATOM   1093  HA  LEU A  73     -55.703  -6.449   8.987  1.00 98.03           H  
ATOM   1094  C   LEU A  73     -53.594  -6.096   9.068  1.00 98.03           C  
ATOM   1095  CB  LEU A  73     -55.423  -4.319   8.907  1.00 98.03           C  
ATOM   1096  HB2 LEU A  73     -56.445  -4.102   9.218  1.00 98.03           H  
ATOM   1097  HB3 LEU A  73     -54.768  -3.579   9.366  1.00 98.03           H  
ATOM   1098  O   LEU A  73     -52.674  -5.300   9.250  1.00 98.03           O  
ATOM   1099  CG  LEU A  73     -55.325  -4.188   7.374  1.00 98.03           C  
ATOM   1100  HG  LEU A  73     -54.317  -4.438   7.042  1.00 98.03           H  
ATOM   1101  CD1 LEU A  73     -56.324  -5.099   6.659  1.00 98.03           C  
ATOM   1102 HD11 LEU A  73     -56.317  -4.889   5.589  1.00 98.03           H  
ATOM   1103 HD12 LEU A  73     -56.049  -6.144   6.800  1.00 98.03           H  
ATOM   1104 HD13 LEU A  73     -57.328  -4.936   7.049  1.00 98.03           H  
ATOM   1105  CD2 LEU A  73     -55.611  -2.742   6.964  1.00 98.03           C  
ATOM   1106 HD21 LEU A  73     -54.883  -2.079   7.431  1.00 98.03           H  
ATOM   1107 HD22 LEU A  73     -56.615  -2.456   7.277  1.00 98.03           H  
ATOM   1108 HD23 LEU A  73     -55.526  -2.644   5.882  1.00 98.03           H  
ATOM   1109  N   ASN A  74     -53.400  -7.310   8.566  1.00 98.12           N  
ATOM   1110  H   ASN A  74     -54.209  -7.894   8.409  1.00 98.12           H  
ATOM   1111  CA  ASN A  74     -52.105  -7.833   8.152  1.00 98.12           C  
ATOM   1112  HA  ASN A  74     -51.347  -7.060   8.278  1.00 98.12           H  
ATOM   1113  C   ASN A  74     -52.122  -8.209   6.668  1.00 98.12           C  
ATOM   1114  CB  ASN A  74     -51.716  -9.004   9.063  1.00 98.12           C  
ATOM   1115  HB2 ASN A  74     -51.751  -8.679  10.102  1.00 98.12           H  
ATOM   1116  HB3 ASN A  74     -52.422  -9.823   8.929  1.00 98.12           H  
ATOM   1117  O   ASN A  74     -52.632  -9.257   6.275  1.00 98.12           O  
ATOM   1118  CG  ASN A  74     -50.315  -9.508   8.767  1.00 98.12           C  
ATOM   1119  ND2 ASN A  74     -49.849 -10.475   9.519  1.00 98.12           N  
ATOM   1120 HD21 ASN A  74     -50.470 -10.951  10.157  1.00 98.12           H  
ATOM   1121 HD22 ASN A  74     -48.950 -10.837   9.233  1.00 98.12           H  
ATOM   1122  OD1 ASN A  74     -49.610  -9.043   7.889  1.00 98.12           O  
ATOM   1123  N   LEU A  75     -51.533  -7.337   5.857  1.00 96.17           N  
ATOM   1124  H   LEU A  75     -51.072  -6.547   6.286  1.00 96.17           H  
ATOM   1125  CA  LEU A  75     -51.373  -7.494   4.419  1.00 96.17           C  
ATOM   1126  HA  LEU A  75     -51.715  -8.487   4.129  1.00 96.17           H  
ATOM   1127  C   LEU A  75     -49.890  -7.429   4.032  1.00 96.17           C  
ATOM   1128  CB  LEU A  75     -52.226  -6.450   3.673  1.00 96.17           C  
ATOM   1129  HB2 LEU A  75     -52.068  -6.587   2.604  1.00 96.17           H  
ATOM   1130  HB3 LEU A  75     -51.855  -5.459   3.933  1.00 96.17           H  
ATOM   1131  O   LEU A  75     -49.550  -6.835   3.008  1.00 96.17           O  
ATOM   1132  CG  LEU A  75     -53.738  -6.507   3.941  1.00 96.17           C  
ATOM   1133  HG  LEU A  75     -53.934  -6.485   5.013  1.00 96.17           H  
ATOM   1134  CD1 LEU A  75     -54.406  -5.285   3.310  1.00 96.17           C  
ATOM   1135 HD11 LEU A  75     -55.481  -5.330   3.480  1.00 96.17           H  
ATOM   1136 HD12 LEU A  75     -54.221  -5.271   2.235  1.00 96.17           H  
ATOM   1137 HD13 LEU A  75     -54.009  -4.375   3.759  1.00 96.17           H  
ATOM   1138  CD2 LEU A  75     -54.364  -7.765   3.337  1.00 96.17           C  
ATOM   1139 HD21 LEU A  75     -55.434  -7.785   3.541  1.00 96.17           H  
ATOM   1140 HD22 LEU A  75     -54.198  -7.790   2.260  1.00 96.17           H  
ATOM   1141 HD23 LEU A  75     -53.913  -8.652   3.780  1.00 96.17           H  
ATOM   1142  N   SER A  76     -48.994  -8.034   4.816  1.00 96.34           N  
ATOM   1143  H   SER A  76     -49.289  -8.522   5.649  1.00 96.34           H  
ATOM   1144  CA  SER A  76     -47.575  -8.094   4.452  1.00 96.34           C  
ATOM   1145  HA  SER A  76     -47.249  -7.069   4.276  1.00 96.34           H  
ATOM   1146  C   SER A  76     -47.324  -8.897   3.171  1.00 96.34           C  
ATOM   1147  CB  SER A  76     -46.709  -8.646   5.585  1.00 96.34           C  
ATOM   1148  HB2 SER A  76     -45.669  -8.664   5.256  1.00 96.34           H  
ATOM   1149  HB3 SER A  76     -46.779  -7.982   6.447  1.00 96.34           H  
ATOM   1150  O   SER A  76     -47.893  -9.966   2.961  1.00 96.34           O  
ATOM   1151  OG  SER A  76     -47.102  -9.950   5.969  1.00 96.34           O  
ATOM   1152  HG  SER A  76     -46.414 -10.297   6.541  1.00 96.34           H  
ATOM   1153  N   SER A  77     -46.445  -8.383   2.309  1.00 96.02           N  
ATOM   1154  H   SER A  77     -45.998  -7.517   2.574  1.00 96.02           H  
ATOM   1155  CA  SER A  77     -45.930  -9.081   1.121  1.00 96.02           C  
ATOM   1156  HA  SER A  77     -45.370  -8.346   0.543  1.00 96.02           H  
ATOM   1157  C   SER A  77     -46.983  -9.604   0.139  1.00 96.02           C  
ATOM   1158  CB  SER A  77     -44.928 -10.170   1.521  1.00 96.02           C  
ATOM   1159  HB2 SER A  77     -45.440 -10.957   2.074  1.00 96.02           H  
ATOM   1160  HB3 SER A  77     -44.484 -10.600   0.623  1.00 96.02           H  
ATOM   1161  O   SER A  77     -46.741 -10.577  -0.575  1.00 96.02           O  
ATOM   1162  OG  SER A  77     -43.898  -9.620   2.320  1.00 96.02           O  
ATOM   1163  HG  SER A  77     -43.701  -8.740   1.991  1.00 96.02           H  
ATOM   1164  N   TYR A  78     -48.134  -8.938   0.047  1.00 95.21           N  
ATOM   1165  H   TYR A  78     -48.293  -8.157   0.667  1.00 95.21           H  
ATOM   1166  CA  TYR A  78     -49.162  -9.292  -0.933  1.00 95.21           C  
ATOM   1167  HA  TYR A  78     -49.132 -10.371  -1.086  1.00 95.21           H  
ATOM   1168  C   TYR A  78     -48.907  -8.688  -2.317  1.00 95.21           C  
ATOM   1169  CB  TYR A  78     -50.552  -8.968  -0.375  1.00 95.21           C  
ATOM   1170  HB2 TYR A  78     -51.265  -8.882  -1.195  1.00 95.21           H  
ATOM   1171  HB3 TYR A  78     -50.531  -8.011   0.147  1.00 95.21           H  
ATOM   1172  O   TYR A  78     -49.542  -9.099  -3.279  1.00 95.21           O  
ATOM   1173  CG  TYR A  78     -51.041 -10.058   0.552  1.00 95.21           C  
ATOM   1174  CD1 TYR A  78     -51.678 -11.199   0.035  1.00 95.21           C  
ATOM   1175  HD1 TYR A  78     -51.864 -11.284  -1.026  1.00 95.21           H  
ATOM   1176  CD2 TYR A  78     -50.749  -9.985   1.919  1.00 95.21           C  
ATOM   1177  HD2 TYR A  78     -50.180  -9.141   2.280  1.00 95.21           H  
ATOM   1178  CE1 TYR A  78     -52.002 -12.263   0.896  1.00 95.21           C  
ATOM   1179  HE1 TYR A  78     -52.464 -13.158   0.505  1.00 95.21           H  
ATOM   1180  CE2 TYR A  78     -51.117 -11.016   2.799  1.00 95.21           C  
ATOM   1181  HE2 TYR A  78     -50.875 -10.940   3.848  1.00 95.21           H  
ATOM   1182  OH  TYR A  78     -52.136 -13.154   3.129  1.00 95.21           O  
ATOM   1183  HH  TYR A  78     -51.881 -12.937   4.029  1.00 95.21           H  
ATOM   1184  CZ  TYR A  78     -51.750 -12.162   2.284  1.00 95.21           C  
ATOM   1185  N   GLY A  79     -47.977  -7.742  -2.461  1.00 94.34           N  
ATOM   1186  H   GLY A  79     -47.516  -7.401  -1.629  1.00 94.34           H  
ATOM   1187  CA  GLY A  79     -47.745  -7.045  -3.731  1.00 94.34           C  
ATOM   1188  HA2 GLY A  79     -46.769  -6.561  -3.690  1.00 94.34           H  
ATOM   1189  HA3 GLY A  79     -47.747  -7.760  -4.553  1.00 94.34           H  
ATOM   1190  C   GLY A  79     -48.796  -5.969  -4.013  1.00 94.34           C  
ATOM   1191  O   GLY A  79     -49.096  -5.669  -5.170  1.00 94.34           O  
ATOM   1192  N   ILE A  80     -49.375  -5.395  -2.956  1.00 96.92           N  
ATOM   1193  H   ILE A  80     -49.044  -5.659  -2.038  1.00 96.92           H  
ATOM   1194  CA  ILE A  80     -50.287  -4.253  -3.057  1.00 96.92           C  
ATOM   1195  HA  ILE A  80     -51.010  -4.456  -3.847  1.00 96.92           H  
ATOM   1196  C   ILE A  80     -49.474  -3.020  -3.450  1.00 96.92           C  
ATOM   1197  CB  ILE A  80     -51.058  -4.032  -1.737  1.00 96.92           C  
ATOM   1198  HB  ILE A  80     -50.337  -3.786  -0.957  1.00 96.92           H  
ATOM   1199  O   ILE A  80     -48.345  -2.845  -2.999  1.00 96.92           O  
ATOM   1200  CG1 ILE A  80     -51.814  -5.314  -1.320  1.00 96.92           C  
ATOM   1201 HG12 ILE A  80     -52.618  -5.516  -2.028  1.00 96.92           H  
ATOM   1202 HG13 ILE A  80     -51.133  -6.164  -1.327  1.00 96.92           H  
ATOM   1203  CG2 ILE A  80     -52.045  -2.854  -1.883  1.00 96.92           C  
ATOM   1204 HG21 ILE A  80     -52.646  -2.734  -0.982  1.00 96.92           H  
ATOM   1205 HG22 ILE A  80     -52.714  -3.021  -2.727  1.00 96.92           H  
ATOM   1206 HG23 ILE A  80     -51.506  -1.918  -2.027  1.00 96.92           H  
ATOM   1207  CD1 ILE A  80     -52.389  -5.226   0.094  1.00 96.92           C  
ATOM   1208 HD11 ILE A  80     -52.681  -6.223   0.426  1.00 96.92           H  
ATOM   1209 HD12 ILE A  80     -51.636  -4.843   0.782  1.00 96.92           H  
ATOM   1210 HD13 ILE A  80     -53.266  -4.579   0.111  1.00 96.92           H  
ATOM   1211  N   SER A  81     -50.018  -2.150  -4.294  1.00 96.86           N  
ATOM   1212  H   SER A  81     -50.950  -2.335  -4.637  1.00 96.86           H  
ATOM   1213  CA  SER A  81     -49.419  -0.839  -4.574  1.00 96.86           C  
ATOM   1214  HA  SER A  81     -48.696  -0.602  -3.794  1.00 96.86           H  
ATOM   1215  C   SER A  81     -50.477   0.251  -4.535  1.00 96.86           C  
ATOM   1216  CB  SER A  81     -48.688  -0.821  -5.918  1.00 96.86           C  
ATOM   1217  HB2 SER A  81     -49.409  -0.917  -6.730  1.00 96.86           H  
ATOM   1218  HB3 SER A  81     -48.162   0.127  -6.028  1.00 96.86           H  
ATOM   1219  O   SER A  81     -51.637  -0.013  -4.847  1.00 96.86           O  
ATOM   1220  OG  SER A  81     -47.754  -1.879  -5.989  1.00 96.86           O  
ATOM   1221  HG  SER A  81     -47.760  -2.331  -5.143  1.00 96.86           H  
ATOM   1222  N   GLY A  82     -50.083   1.470  -4.167  1.00 96.96           N  
ATOM   1223  H   GLY A  82     -49.129   1.598  -3.863  1.00 96.96           H  
ATOM   1224  CA  GLY A  82     -50.983   2.618  -4.034  1.00 96.96           C  
ATOM   1225  HA2 GLY A  82     -50.893   3.278  -4.897  1.00 96.96           H  
ATOM   1226  HA3 GLY A  82     -52.019   2.282  -3.995  1.00 96.96           H  
ATOM   1227  C   GLY A  82     -50.730   3.427  -2.771  1.00 96.96           C  
ATOM   1228  O   GLY A  82     -49.715   3.248  -2.107  1.00 96.96           O  
ATOM   1229  N   GLU A  83     -51.661   4.303  -2.421  1.00 96.63           N  
ATOM   1230  H   GLU A  83     -52.510   4.367  -2.964  1.00 96.63           H  
ATOM   1231  CA  GLU A  83     -51.594   5.066  -1.174  1.00 96.63           C  
ATOM   1232  HA  GLU A  83     -50.551   5.172  -0.875  1.00 96.63           H  
ATOM   1233  C   GLU A  83     -52.320   4.320  -0.049  1.00 96.63           C  
ATOM   1234  CB  GLU A  83     -52.146   6.484  -1.368  1.00 96.63           C  
ATOM   1235  HB2 GLU A  83     -52.139   6.987  -0.401  1.00 96.63           H  
ATOM   1236  HB3 GLU A  83     -53.172   6.435  -1.732  1.00 96.63           H  
ATOM   1237  O   GLU A  83     -53.309   3.625  -0.282  1.00 96.63           O  
ATOM   1238  CG  GLU A  83     -51.312   7.303  -2.365  1.00 96.63           C  
ATOM   1239  HG2 GLU A  83     -51.314   6.795  -3.330  1.00 96.63           H  
ATOM   1240  HG3 GLU A  83     -50.283   7.350  -2.010  1.00 96.63           H  
ATOM   1241  CD  GLU A  83     -51.836   8.734  -2.562  1.00 96.63           C  
ATOM   1242  OE1 GLU A  83     -51.396   9.368  -3.549  1.00 96.63           O  
ATOM   1243  OE2 GLU A  83     -52.639   9.208  -1.724  1.00 96.63           O  
ATOM   1244  N   PHE A  84     -51.843   4.455   1.192  1.00 94.78           N  
ATOM   1245  H   PHE A  84     -51.006   5.002   1.336  1.00 94.78           H  
ATOM   1246  CA  PHE A  84     -52.462   3.764   2.326  1.00 94.78           C  
ATOM   1247  HA  PHE A  84     -52.536   2.709   2.061  1.00 94.78           H  
ATOM   1248  C   PHE A  84     -53.897   4.263   2.582  1.00 94.78           C  
ATOM   1249  CB  PHE A  84     -51.547   3.879   3.556  1.00 94.78           C  
ATOM   1250  HB2 PHE A  84     -51.419   4.936   3.791  1.00 94.78           H  
ATOM   1251  HB3 PHE A  84     -50.571   3.479   3.284  1.00 94.78           H  
ATOM   1252  O   PHE A  84     -54.792   3.446   2.761  1.00 94.78           O  
ATOM   1253  CG  PHE A  84     -51.991   3.157   4.821  1.00 94.78           C  
ATOM   1254  CD1 PHE A  84     -51.411   3.517   6.052  1.00 94.78           C  
ATOM   1255  HD1 PHE A  84     -50.628   4.260   6.079  1.00 94.78           H  
ATOM   1256  CD2 PHE A  84     -52.938   2.112   4.792  1.00 94.78           C  
ATOM   1257  HD2 PHE A  84     -53.360   1.763   3.861  1.00 94.78           H  
ATOM   1258  CE1 PHE A  84     -51.811   2.886   7.241  1.00 94.78           C  
ATOM   1259  HE1 PHE A  84     -51.348   3.150   8.180  1.00 94.78           H  
ATOM   1260  CE2 PHE A  84     -53.367   1.508   5.982  1.00 94.78           C  
ATOM   1261  HE2 PHE A  84     -54.110   0.725   5.949  1.00 94.78           H  
ATOM   1262  CZ  PHE A  84     -52.801   1.894   7.205  1.00 94.78           C  
ATOM   1263  HZ  PHE A  84     -53.124   1.422   8.122  1.00 94.78           H  
ATOM   1264  N   GLY A  85     -54.132   5.579   2.507  1.00 94.09           N  
ATOM   1265  H   GLY A  85     -53.351   6.174   2.270  1.00 94.09           H  
ATOM   1266  CA  GLY A  85     -55.460   6.199   2.613  1.00 94.09           C  
ATOM   1267  HA2 GLY A  85     -55.457   7.082   1.974  1.00 94.09           H  
ATOM   1268  HA3 GLY A  85     -56.212   5.520   2.211  1.00 94.09           H  
ATOM   1269  C   GLY A  85     -55.892   6.577   4.050  1.00 94.09           C  
ATOM   1270  O   GLY A  85     -55.587   5.866   5.010  1.00 94.09           O  
ATOM   1271  N   PRO A  86     -56.606   7.705   4.247  1.00 95.58           N  
ATOM   1272  CA  PRO A  86     -57.008   8.206   5.572  1.00 95.58           C  
ATOM   1273  HA  PRO A  86     -56.153   8.178   6.248  1.00 95.58           H  
ATOM   1274  C   PRO A  86     -58.164   7.436   6.240  1.00 95.58           C  
ATOM   1275  CB  PRO A  86     -57.403   9.665   5.319  1.00 95.58           C  
ATOM   1276  HB2 PRO A  86     -58.155  10.022   6.023  1.00 95.58           H  
ATOM   1277  HB3 PRO A  86     -56.513  10.292   5.362  1.00 95.58           H  
ATOM   1278  O   PRO A  86     -58.386   7.576   7.450  1.00 95.58           O  
ATOM   1279  CG  PRO A  86     -57.930   9.644   3.885  1.00 95.58           C  
ATOM   1280  HG2 PRO A  86     -57.884  10.629   3.419  1.00 95.58           H  
ATOM   1281  HG3 PRO A  86     -58.947   9.252   3.865  1.00 95.58           H  
ATOM   1282  CD  PRO A  86     -56.983   8.657   3.211  1.00 95.58           C  
ATOM   1283  HD2 PRO A  86     -56.094   9.182   2.861  1.00 95.58           H  
ATOM   1284  HD3 PRO A  86     -57.479   8.168   2.373  1.00 95.58           H  
ATOM   1285  N   GLU A  87     -58.917   6.629   5.488  1.00 96.24           N  
ATOM   1286  H   GLU A  87     -58.724   6.581   4.498  1.00 96.24           H  
ATOM   1287  CA  GLU A  87     -60.090   5.885   5.970  1.00 96.24           C  
ATOM   1288  HA  GLU A  87     -60.759   6.587   6.466  1.00 96.24           H  
ATOM   1289  C   GLU A  87     -59.746   4.823   7.018  1.00 96.24           C  
ATOM   1290  CB  GLU A  87     -60.866   5.239   4.806  1.00 96.24           C  
ATOM   1291  HB2 GLU A  87     -60.230   4.549   4.252  1.00 96.24           H  
ATOM   1292  HB3 GLU A  87     -61.681   4.656   5.235  1.00 96.24           H  
ATOM   1293  O   GLU A  87     -60.641   4.349   7.718  1.00 96.24           O  
ATOM   1294  CG  GLU A  87     -61.501   6.269   3.860  1.00 96.24           C  
ATOM   1295  HG2 GLU A  87     -62.402   5.819   3.442  1.00 96.24           H  
ATOM   1296  HG3 GLU A  87     -61.823   7.136   4.435  1.00 96.24           H  
ATOM   1297  CD  GLU A  87     -60.596   6.720   2.704  1.00 96.24           C  
ATOM   1298  OE1 GLU A  87     -61.146   7.229   1.705  1.00 96.24           O  
ATOM   1299  OE2 GLU A  87     -59.361   6.575   2.799  1.00 96.24           O  
ATOM   1300  N   ILE A  88     -58.457   4.521   7.211  1.00 94.76           N  
ATOM   1301  H   ILE A  88     -57.778   4.924   6.581  1.00 94.76           H  
ATOM   1302  CA  ILE A  88     -57.970   3.634   8.271  1.00 94.76           C  
ATOM   1303  HA  ILE A  88     -58.420   2.656   8.105  1.00 94.76           H  
ATOM   1304  C   ILE A  88     -58.436   4.121   9.647  1.00 94.76           C  
ATOM   1305  CB  ILE A  88     -56.429   3.506   8.188  1.00 94.76           C  
ATOM   1306  HB  ILE A  88     -56.166   3.265   7.158  1.00 94.76           H  
ATOM   1307  O   ILE A  88     -58.759   3.323  10.522  1.00 94.76           O  
ATOM   1308  CG1 ILE A  88     -55.907   2.360   9.080  1.00 94.76           C  
ATOM   1309 HG12 ILE A  88     -54.820   2.422   9.138  1.00 94.76           H  
ATOM   1310 HG13 ILE A  88     -56.290   2.461  10.096  1.00 94.76           H  
ATOM   1311  CG2 ILE A  88     -55.694   4.814   8.544  1.00 94.76           C  
ATOM   1312 HG21 ILE A  88     -56.064   5.637   7.931  1.00 94.76           H  
ATOM   1313 HG22 ILE A  88     -54.633   4.696   8.326  1.00 94.76           H  
ATOM   1314 HG23 ILE A  88     -55.810   5.053   9.601  1.00 94.76           H  
ATOM   1315  CD1 ILE A  88     -56.274   0.975   8.532  1.00 94.76           C  
ATOM   1316 HD11 ILE A  88     -57.356   0.849   8.499  1.00 94.76           H  
ATOM   1317 HD12 ILE A  88     -55.844   0.204   9.171  1.00 94.76           H  
ATOM   1318 HD13 ILE A  88     -55.875   0.857   7.524  1.00 94.76           H  
ATOM   1319  N   SER A  89     -58.591   5.440   9.798  1.00 94.19           N  
ATOM   1320  H   SER A  89     -58.346   6.018   9.007  1.00 94.19           H  
ATOM   1321  CA  SER A  89     -59.085   6.089  11.013  1.00 94.19           C  
ATOM   1322  HA  SER A  89     -58.442   5.790  11.841  1.00 94.19           H  
ATOM   1323  C   SER A  89     -60.518   5.730  11.404  1.00 94.19           C  
ATOM   1324  CB  SER A  89     -58.956   7.596  10.857  1.00 94.19           C  
ATOM   1325  HB2 SER A  89     -57.911   7.799  10.625  1.00 94.19           H  
ATOM   1326  HB3 SER A  89     -59.215   8.076  11.801  1.00 94.19           H  
ATOM   1327  O   SER A  89     -60.941   6.053  12.520  1.00 94.19           O  
ATOM   1328  OG  SER A  89     -59.786   8.112   9.833  1.00 94.19           O  
ATOM   1329  HG  SER A  89     -59.379   7.923   8.984  1.00 94.19           H  
ATOM   1330  N   HIS A  90     -61.283   5.081  10.524  1.00 96.13           N  
ATOM   1331  H   HIS A  90     -60.897   4.858   9.618  1.00 96.13           H  
ATOM   1332  CA  HIS A  90     -62.613   4.566  10.840  1.00 96.13           C  
ATOM   1333  HA  HIS A  90     -63.122   5.273  11.494  1.00 96.13           H  
ATOM   1334  C   HIS A  90     -62.571   3.233  11.605  1.00 96.13           C  
ATOM   1335  CB  HIS A  90     -63.436   4.450   9.553  1.00 96.13           C  
ATOM   1336  HB2 HIS A  90     -62.921   3.764   8.880  1.00 96.13           H  
ATOM   1337  HB3 HIS A  90     -64.404   4.012   9.796  1.00 96.13           H  
ATOM   1338  O   HIS A  90     -63.543   2.923  12.290  1.00 96.13           O  
ATOM   1339  CG  HIS A  90     -63.685   5.751   8.822  1.00 96.13           C  
ATOM   1340  CD2 HIS A  90     -63.660   7.022   9.334  1.00 96.13           C  
ATOM   1341  HD2 HIS A  90     -63.430   7.294  10.353  1.00 96.13           H  
ATOM   1342  ND1 HIS A  90     -64.009   5.864   7.491  1.00 96.13           N  
ATOM   1343  HD1 HIS A  90     -64.019   5.105   6.825  1.00 96.13           H  
ATOM   1344  CE1 HIS A  90     -64.179   7.166   7.209  1.00 96.13           C  
ATOM   1345  HE1 HIS A  90     -64.404   7.563   6.230  1.00 96.13           H  
ATOM   1346  NE2 HIS A  90     -63.991   7.914   8.308  1.00 96.13           N  
ATOM   1347  N   LEU A  91     -61.456   2.490  11.572  1.00 96.21           N  
ATOM   1348  H   LEU A  91     -60.660   2.824  11.046  1.00 96.21           H  
ATOM   1349  CA  LEU A  91     -61.284   1.231  12.305  1.00 96.21           C  
ATOM   1350  HA  LEU A  91     -62.222   0.676  12.280  1.00 96.21           H  
ATOM   1351  C   LEU A  91     -60.961   1.501  13.783  1.00 96.21           C  
ATOM   1352  CB  LEU A  91     -60.205   0.362  11.630  1.00 96.21           C  
ATOM   1353  HB2 LEU A  91     -59.243   0.866  11.718  1.00 96.21           H  
ATOM   1354  HB3 LEU A  91     -60.145  -0.578  12.179  1.00 96.21           H  
ATOM   1355  O   LEU A  91     -59.815   1.451  14.224  1.00 96.21           O  
ATOM   1356  CG  LEU A  91     -60.434   0.031  10.147  1.00 96.21           C  
ATOM   1357  HG  LEU A  91     -60.384   0.946   9.557  1.00 96.21           H  
ATOM   1358  CD1 LEU A  91     -59.340  -0.918   9.666  1.00 96.21           C  
ATOM   1359 HD11 LEU A  91     -59.389  -1.010   8.581  1.00 96.21           H  
ATOM   1360 HD12 LEU A  91     -59.469  -1.901  10.120  1.00 96.21           H  
ATOM   1361 HD13 LEU A  91     -58.359  -0.533   9.947  1.00 96.21           H  
ATOM   1362  CD2 LEU A  91     -61.781  -0.647   9.903  1.00 96.21           C  
ATOM   1363 HD21 LEU A  91     -61.871  -1.528  10.538  1.00 96.21           H  
ATOM   1364 HD22 LEU A  91     -61.860  -0.948   8.859  1.00 96.21           H  
ATOM   1365 HD23 LEU A  91     -62.591   0.046  10.130  1.00 96.21           H  
ATOM   1366  N   LYS A  92     -61.989   1.821  14.577  1.00 94.39           N  
ATOM   1367  H   LYS A  92     -62.897   1.871  14.137  1.00 94.39           H  
ATOM   1368  CA  LYS A  92     -61.830   2.254  15.982  1.00 94.39           C  
ATOM   1369  HA  LYS A  92     -61.049   3.014  16.019  1.00 94.39           H  
ATOM   1370  C   LYS A  92     -61.317   1.170  16.933  1.00 94.39           C  
ATOM   1371  CB  LYS A  92     -63.155   2.840  16.505  1.00 94.39           C  
ATOM   1372  HB2 LYS A  92     -63.922   2.066  16.485  1.00 94.39           H  
ATOM   1373  HB3 LYS A  92     -63.016   3.139  17.544  1.00 94.39           H  
ATOM   1374  O   LYS A  92     -60.872   1.502  18.029  1.00 94.39           O  
ATOM   1375  CG  LYS A  92     -63.670   4.061  15.726  1.00 94.39           C  
ATOM   1376  HG2 LYS A  92     -64.520   4.478  16.266  1.00 94.39           H  
ATOM   1377  HG3 LYS A  92     -64.014   3.748  14.739  1.00 94.39           H  
ATOM   1378  CD  LYS A  92     -62.590   5.137  15.573  1.00 94.39           C  
ATOM   1379  HD2 LYS A  92     -61.807   4.757  14.917  1.00 94.39           H  
ATOM   1380  HD3 LYS A  92     -62.158   5.355  16.550  1.00 94.39           H  
ATOM   1381  CE  LYS A  92     -63.147   6.417  14.957  1.00 94.39           C  
ATOM   1382  HE2 LYS A  92     -63.865   6.863  15.647  1.00 94.39           H  
ATOM   1383  HE3 LYS A  92     -63.664   6.158  14.033  1.00 94.39           H  
ATOM   1384  NZ  LYS A  92     -62.032   7.350  14.674  1.00 94.39           N  
ATOM   1385  HZ1 LYS A  92     -62.355   8.237  14.314  1.00 94.39           H  
ATOM   1386  HZ2 LYS A  92     -61.449   7.484  15.488  1.00 94.39           H  
ATOM   1387  HZ3 LYS A  92     -61.446   6.931  13.967  1.00 94.39           H  
ATOM   1388  N   HIS A  93     -61.390  -0.093  16.520  1.00 97.22           N  
ATOM   1389  H   HIS A  93     -61.754  -0.271  15.594  1.00 97.22           H  
ATOM   1390  CA  HIS A  93     -60.956  -1.250  17.299  1.00 97.22           C  
ATOM   1391  HA  HIS A  93     -60.876  -0.949  18.344  1.00 97.22           H  
ATOM   1392  C   HIS A  93     -59.568  -1.776  16.897  1.00 97.22           C  
ATOM   1393  CB  HIS A  93     -62.050  -2.321  17.248  1.00 97.22           C  
ATOM   1394  HB2 HIS A  93     -61.658  -3.259  17.641  1.00 97.22           H  
ATOM   1395  HB3 HIS A  93     -62.333  -2.492  16.210  1.00 97.22           H  
ATOM   1396  O   HIS A  93     -59.084  -2.723  17.515  1.00 97.22           O  
ATOM   1397  CG  HIS A  93     -63.255  -1.931  18.071  1.00 97.22           C  
ATOM   1398  CD2 HIS A  93     -64.235  -1.029  17.750  1.00 97.22           C  
ATOM   1399  HD2 HIS A  93     -64.312  -0.487  16.819  1.00 97.22           H  
ATOM   1400  ND1 HIS A  93     -63.537  -2.405  19.327  1.00 97.22           N  
ATOM   1401  HD1 HIS A  93     -63.130  -3.244  19.715  1.00 97.22           H  
ATOM   1402  CE1 HIS A  93     -64.633  -1.771  19.769  1.00 97.22           C  
ATOM   1403  HE1 HIS A  93     -65.115  -1.970  20.715  1.00 97.22           H  
ATOM   1404  NE2 HIS A  93     -65.100  -0.915  18.849  1.00 97.22           N  
ATOM   1405  N   LEU A  94     -58.920  -1.145  15.908  1.00 98.16           N  
ATOM   1406  H   LEU A  94     -59.354  -0.344  15.472  1.00 98.16           H  
ATOM   1407  CA  LEU A  94     -57.655  -1.599  15.341  1.00 98.16           C  
ATOM   1408  HA  LEU A  94     -57.785  -2.639  15.044  1.00 98.16           H  
ATOM   1409  C   LEU A  94     -56.516  -1.517  16.365  1.00 98.16           C  
ATOM   1410  CB  LEU A  94     -57.351  -0.770  14.083  1.00 98.16           C  
ATOM   1411  HB2 LEU A  94     -58.259  -0.696  13.485  1.00 98.16           H  
ATOM   1412  HB3 LEU A  94     -57.072   0.237  14.392  1.00 98.16           H  
ATOM   1413  O   LEU A  94     -56.232  -0.447  16.903  1.00 98.16           O  
ATOM   1414  CG  LEU A  94     -56.241  -1.353  13.189  1.00 98.16           C  
ATOM   1415  HG  LEU A  94     -55.358  -1.575  13.787  1.00 98.16           H  
ATOM   1416  CD1 LEU A  94     -56.693  -2.626  12.472  1.00 98.16           C  
ATOM   1417 HD11 LEU A  94     -56.909  -3.414  13.194  1.00 98.16           H  
ATOM   1418 HD12 LEU A  94     -57.584  -2.429  11.876  1.00 98.16           H  
ATOM   1419 HD13 LEU A  94     -55.895  -2.981  11.820  1.00 98.16           H  
ATOM   1420  CD2 LEU A  94     -55.871  -0.318  12.126  1.00 98.16           C  
ATOM   1421 HD21 LEU A  94     -55.123  -0.735  11.452  1.00 98.16           H  
ATOM   1422 HD22 LEU A  94     -56.756  -0.039  11.553  1.00 98.16           H  
ATOM   1423 HD23 LEU A  94     -55.461   0.571  12.605  1.00 98.16           H  
ATOM   1424  N   LYS A  95     -55.848  -2.649  16.582  1.00 98.20           N  
ATOM   1425  H   LYS A  95     -56.195  -3.479  16.123  1.00 98.20           H  
ATOM   1426  CA  LYS A  95     -54.678  -2.818  17.451  1.00 98.20           C  
ATOM   1427  HA  LYS A  95     -54.528  -1.925  18.057  1.00 98.20           H  
ATOM   1428  C   LYS A  95     -53.397  -3.070  16.673  1.00 98.20           C  
ATOM   1429  CB  LYS A  95     -54.895  -4.000  18.389  1.00 98.20           C  
ATOM   1430  HB2 LYS A  95     -55.067  -4.904  17.804  1.00 98.20           H  
ATOM   1431  HB3 LYS A  95     -53.989  -4.137  18.978  1.00 98.20           H  
ATOM   1432  O   LYS A  95     -52.329  -2.648  17.104  1.00 98.20           O  
ATOM   1433  CG  LYS A  95     -56.068  -3.771  19.337  1.00 98.20           C  
ATOM   1434  HG2 LYS A  95     -55.906  -2.863  19.917  1.00 98.20           H  
ATOM   1435  HG3 LYS A  95     -57.002  -3.697  18.781  1.00 98.20           H  
ATOM   1436  CD  LYS A  95     -56.120  -4.973  20.265  1.00 98.20           C  
ATOM   1437  HD2 LYS A  95     -56.301  -5.876  19.682  1.00 98.20           H  
ATOM   1438  HD3 LYS A  95     -55.162  -5.058  20.778  1.00 98.20           H  
ATOM   1439  CE  LYS A  95     -57.224  -4.782  21.287  1.00 98.20           C  
ATOM   1440  HE2 LYS A  95     -58.186  -4.782  20.774  1.00 98.20           H  
ATOM   1441  HE3 LYS A  95     -57.073  -3.818  21.773  1.00 98.20           H  
ATOM   1442  NZ  LYS A  95     -57.118  -5.879  22.262  1.00 98.20           N  
ATOM   1443  HZ1 LYS A  95     -56.190  -5.834  22.660  1.00 98.20           H  
ATOM   1444  HZ2 LYS A  95     -57.204  -6.758  21.772  1.00 98.20           H  
ATOM   1445  HZ3 LYS A  95     -57.812  -5.790  22.990  1.00 98.20           H  
ATOM   1446  N   LYS A  96     -53.486  -3.740  15.525  1.00 98.53           N  
ATOM   1447  H   LYS A  96     -54.386  -4.116  15.262  1.00 98.53           H  
ATOM   1448  CA  LYS A  96     -52.316  -4.096  14.725  1.00 98.53           C  
ATOM   1449  HA  LYS A  96     -51.465  -3.500  15.056  1.00 98.53           H  
ATOM   1450  C   LYS A  96     -52.531  -3.773  13.254  1.00 98.53           C  
ATOM   1451  CB  LYS A  96     -51.981  -5.566  15.005  1.00 98.53           C  
ATOM   1452  HB2 LYS A  96     -51.776  -5.668  16.071  1.00 98.53           H  
ATOM   1453  HB3 LYS A  96     -52.839  -6.193  14.765  1.00 98.53           H  
ATOM   1454  O   LYS A  96     -53.525  -4.186  12.663  1.00 98.53           O  
ATOM   1455  CG  LYS A  96     -50.757  -6.040  14.217  1.00 98.53           C  
ATOM   1456  HG2 LYS A  96     -51.032  -6.149  13.168  1.00 98.53           H  
ATOM   1457  HG3 LYS A  96     -49.968  -5.294  14.298  1.00 98.53           H  
ATOM   1458  CD  LYS A  96     -50.242  -7.381  14.749  1.00 98.53           C  
ATOM   1459  HD2 LYS A  96     -51.026  -8.133  14.651  1.00 98.53           H  
ATOM   1460  HD3 LYS A  96     -49.977  -7.270  15.800  1.00 98.53           H  
ATOM   1461  CE  LYS A  96     -49.007  -7.797  13.947  1.00 98.53           C  
ATOM   1462  HE2 LYS A  96     -48.271  -6.994  13.989  1.00 98.53           H  
ATOM   1463  HE3 LYS A  96     -49.304  -7.921  12.905  1.00 98.53           H  
ATOM   1464  NZ  LYS A  96     -48.408  -9.051  14.455  1.00 98.53           N  
ATOM   1465  HZ1 LYS A  96     -48.119  -8.925  15.414  1.00 98.53           H  
ATOM   1466  HZ2 LYS A  96     -49.074  -9.809  14.401  1.00 98.53           H  
ATOM   1467  HZ3 LYS A  96     -47.589  -9.279  13.909  1.00 98.53           H  
ATOM   1468  N   VAL A  97     -51.572  -3.069  12.660  1.00 98.32           N  
ATOM   1469  H   VAL A  97     -50.799  -2.739  13.219  1.00 98.32           H  
ATOM   1470  CA  VAL A  97     -51.507  -2.845  11.214  1.00 98.32           C  
ATOM   1471  HA  VAL A  97     -52.236  -3.500  10.737  1.00 98.32           H  
ATOM   1472  C   VAL A  97     -50.133  -3.239  10.687  1.00 98.32           C  
ATOM   1473  CB  VAL A  97     -51.918  -1.413  10.841  1.00 98.32           C  
ATOM   1474  HB  VAL A  97     -52.918  -1.250  11.242  1.00 98.32           H  
ATOM   1475  O   VAL A  97     -49.117  -2.748  11.169  1.00 98.32           O  
ATOM   1476  CG1 VAL A  97     -51.011  -0.317  11.408  1.00 98.32           C  
ATOM   1477 HG11 VAL A  97     -51.444   0.662  11.199  1.00 98.32           H  
ATOM   1478 HG12 VAL A  97     -50.021  -0.367  10.955  1.00 98.32           H  
ATOM   1479 HG13 VAL A  97     -50.921  -0.440  12.488  1.00 98.32           H  
ATOM   1480  CG2 VAL A  97     -52.002  -1.266   9.322  1.00 98.32           C  
ATOM   1481 HG21 VAL A  97     -52.613  -2.064   8.898  1.00 98.32           H  
ATOM   1482 HG22 VAL A  97     -51.005  -1.299   8.883  1.00 98.32           H  
ATOM   1483 HG23 VAL A  97     -52.463  -0.307   9.086  1.00 98.32           H  
ATOM   1484  N   VAL A  98     -50.106  -4.152   9.720  1.00 98.43           N  
ATOM   1485  H   VAL A  98     -50.986  -4.526   9.393  1.00 98.43           H  
ATOM   1486  CA  VAL A  98     -48.883  -4.676   9.104  1.00 98.43           C  
ATOM   1487  HA  VAL A  98     -48.039  -4.034   9.357  1.00 98.43           H  
ATOM   1488  C   VAL A  98     -49.064  -4.664   7.594  1.00 98.43           C  
ATOM   1489  CB  VAL A  98     -48.556  -6.094   9.605  1.00 98.43           C  
ATOM   1490  HB  VAL A  98     -49.364  -6.770   9.325  1.00 98.43           H  
ATOM   1491  O   VAL A  98     -49.837  -5.448   7.050  1.00 98.43           O  
ATOM   1492  CG1 VAL A  98     -47.249  -6.616   9.004  1.00 98.43           C  
ATOM   1493 HG11 VAL A  98     -47.085  -7.652   9.301  1.00 98.43           H  
ATOM   1494 HG12 VAL A  98     -46.402  -6.014   9.333  1.00 98.43           H  
ATOM   1495 HG13 VAL A  98     -47.298  -6.579   7.915  1.00 98.43           H  
ATOM   1496  CG2 VAL A  98     -48.416  -6.148  11.128  1.00 98.43           C  
ATOM   1497 HG21 VAL A  98     -47.676  -5.417  11.454  1.00 98.43           H  
ATOM   1498 HG22 VAL A  98     -49.376  -5.926  11.594  1.00 98.43           H  
ATOM   1499 HG23 VAL A  98     -48.079  -7.144  11.417  1.00 98.43           H  
ATOM   1500  N   LEU A  99     -48.362  -3.762   6.918  1.00 97.76           N  
ATOM   1501  H   LEU A  99     -47.745  -3.165   7.450  1.00 97.76           H  
ATOM   1502  CA  LEU A  99     -48.388  -3.574   5.464  1.00 97.76           C  
ATOM   1503  HA  LEU A  99     -48.999  -4.353   5.008  1.00 97.76           H  
ATOM   1504  C   LEU A  99     -46.992  -3.727   4.846  1.00 97.76           C  
ATOM   1505  CB  LEU A  99     -49.004  -2.205   5.129  1.00 97.76           C  
ATOM   1506  HB2 LEU A  99     -49.015  -2.090   4.045  1.00 97.76           H  
ATOM   1507  HB3 LEU A  99     -48.357  -1.427   5.533  1.00 97.76           H  
ATOM   1508  O   LEU A  99     -46.744  -3.250   3.735  1.00 97.76           O  
ATOM   1509  CG  LEU A  99     -50.432  -1.980   5.646  1.00 97.76           C  
ATOM   1510  HG  LEU A  99     -50.438  -2.000   6.736  1.00 97.76           H  
ATOM   1511  CD1 LEU A  99     -50.914  -0.614   5.182  1.00 97.76           C  
ATOM   1512 HD11 LEU A  99     -50.854  -0.534   4.096  1.00 97.76           H  
ATOM   1513 HD12 LEU A  99     -51.953  -0.496   5.492  1.00 97.76           H  
ATOM   1514 HD13 LEU A  99     -50.313   0.173   5.638  1.00 97.76           H  
ATOM   1515  CD2 LEU A  99     -51.439  -3.007   5.128  1.00 97.76           C  
ATOM   1516 HD21 LEU A  99     -52.441  -2.757   5.477  1.00 97.76           H  
ATOM   1517 HD22 LEU A  99     -51.424  -3.025   4.038  1.00 97.76           H  
ATOM   1518 HD23 LEU A  99     -51.187  -3.994   5.516  1.00 97.76           H  
ATOM   1519  N   SER A 100     -46.070  -4.365   5.563  1.00 98.11           N  
ATOM   1520  H   SER A 100     -46.317  -4.768   6.456  1.00 98.11           H  
ATOM   1521  CA  SER A 100     -44.669  -4.448   5.174  1.00 98.11           C  
ATOM   1522  HA  SER A 100     -44.358  -3.421   4.984  1.00 98.11           H  
ATOM   1523  C   SER A 100     -44.425  -5.236   3.886  1.00 98.11           C  
ATOM   1524  CB  SER A 100     -43.814  -4.969   6.332  1.00 98.11           C  
ATOM   1525  HB2 SER A 100     -43.721  -4.152   7.047  1.00 98.11           H  
ATOM   1526  HB3 SER A 100     -42.815  -5.226   5.979  1.00 98.11           H  
ATOM   1527  O   SER A 100     -45.158  -6.168   3.555  1.00 98.11           O  
ATOM   1528  OG  SER A 100     -44.399  -6.075   6.996  1.00 98.11           O  
ATOM   1529  HG  SER A 100     -44.133  -5.976   7.913  1.00 98.11           H  
ATOM   1530  N   GLY A 101     -43.393  -4.853   3.132  1.00 97.98           N  
ATOM   1531  H   GLY A 101     -42.866  -4.040   3.419  1.00 97.98           H  
ATOM   1532  CA  GLY A 101     -42.977  -5.562   1.916  1.00 97.98           C  
ATOM   1533  HA2 GLY A 101     -42.018  -5.161   1.589  1.00 97.98           H  
ATOM   1534  HA3 GLY A 101     -42.847  -6.620   2.143  1.00 97.98           H  
ATOM   1535  C   GLY A 101     -43.957  -5.431   0.745  1.00 97.98           C  
ATOM   1536  O   GLY A 101     -44.191  -6.404   0.030  1.00 97.98           O  
ATOM   1537  N   ASN A 102     -44.558  -4.257   0.568  1.00 98.05           N  
ATOM   1538  H   ASN A 102     -44.217  -3.478   1.114  1.00 98.05           H  
ATOM   1539  CA  ASN A 102     -45.470  -3.943  -0.534  1.00 98.05           C  
ATOM   1540  HA  ASN A 102     -45.532  -4.786  -1.222  1.00 98.05           H  
ATOM   1541  C   ASN A 102     -44.929  -2.753  -1.357  1.00 98.05           C  
ATOM   1542  CB  ASN A 102     -46.874  -3.699   0.052  1.00 98.05           C  
ATOM   1543  HB2 ASN A 102     -47.524  -3.202  -0.668  1.00 98.05           H  
ATOM   1544  HB3 ASN A 102     -46.782  -3.037   0.914  1.00 98.05           H  
ATOM   1545  O   ASN A 102     -43.792  -2.320  -1.194  1.00 98.05           O  
ATOM   1546  CG  ASN A 102     -47.585  -4.965   0.475  1.00 98.05           C  
ATOM   1547  ND2 ASN A 102     -47.770  -5.131   1.758  1.00 98.05           N  
ATOM   1548 HD21 ASN A 102     -48.349  -5.894   2.079  1.00 98.05           H  
ATOM   1549 HD22 ASN A 102     -47.350  -4.481   2.408  1.00 98.05           H  
ATOM   1550  OD1 ASN A 102     -48.014  -5.776  -0.336  1.00 98.05           O  
ATOM   1551  N   GLY A 103     -45.738  -2.238  -2.283  1.00 97.65           N  
ATOM   1552  H   GLY A 103     -46.658  -2.644  -2.374  1.00 97.65           H  
ATOM   1553  CA  GLY A 103     -45.469  -1.038  -3.078  1.00 97.65           C  
ATOM   1554  HA2 GLY A 103     -44.419  -0.761  -2.991  1.00 97.65           H  
ATOM   1555  HA3 GLY A 103     -45.681  -1.247  -4.126  1.00 97.65           H  
ATOM   1556  C   GLY A 103     -46.305   0.168  -2.645  1.00 97.65           C  
ATOM   1557  O   GLY A 103     -46.770   0.919  -3.508  1.00 97.65           O  
ATOM   1558  N   PHE A 104     -46.578   0.334  -1.345  1.00 98.19           N  
ATOM   1559  H   PHE A 104     -46.155  -0.279  -0.663  1.00 98.19           H  
ATOM   1560  CA  PHE A 104     -47.282   1.525  -0.867  1.00 98.19           C  
ATOM   1561  HA  PHE A 104     -48.164   1.650  -1.496  1.00 98.19           H  
ATOM   1562  C   PHE A 104     -46.406   2.769  -1.027  1.00 98.19           C  
ATOM   1563  CB  PHE A 104     -47.768   1.387   0.579  1.00 98.19           C  
ATOM   1564  HB2 PHE A 104     -48.089   2.373   0.912  1.00 98.19           H  
ATOM   1565  HB3 PHE A 104     -46.941   1.082   1.221  1.00 98.19           H  
ATOM   1566  O   PHE A 104     -45.225   2.746  -0.690  1.00 98.19           O  
ATOM   1567  CG  PHE A 104     -48.946   0.452   0.756  1.00 98.19           C  
ATOM   1568  CD1 PHE A 104     -50.236   0.890   0.409  1.00 98.19           C  
ATOM   1569  HD1 PHE A 104     -50.382   1.884   0.014  1.00 98.19           H  
ATOM   1570  CD2 PHE A 104     -48.766  -0.844   1.271  1.00 98.19           C  
ATOM   1571  HD2 PHE A 104     -47.780  -1.171   1.568  1.00 98.19           H  
ATOM   1572  CE1 PHE A 104     -51.336   0.033   0.567  1.00 98.19           C  
ATOM   1573  HE1 PHE A 104     -52.320   0.374   0.285  1.00 98.19           H  
ATOM   1574  CE2 PHE A 104     -49.865  -1.710   1.413  1.00 98.19           C  
ATOM   1575  HE2 PHE A 104     -49.719  -2.708   1.797  1.00 98.19           H  
ATOM   1576  CZ  PHE A 104     -51.154  -1.267   1.070  1.00 98.19           C  
ATOM   1577  HZ  PHE A 104     -52.002  -1.924   1.190  1.00 98.19           H  
ATOM   1578  N   PHE A 105     -46.982   3.859  -1.527  1.00 97.89           N  
ATOM   1579  H   PHE A 105     -47.969   3.819  -1.738  1.00 97.89           H  
ATOM   1580  CA  PHE A 105     -46.302   5.136  -1.731  1.00 97.89           C  
ATOM   1581  HA  PHE A 105     -45.368   5.128  -1.169  1.00 97.89           H  
ATOM   1582  C   PHE A 105     -47.121   6.307  -1.173  1.00 97.89           C  
ATOM   1583  CB  PHE A 105     -45.949   5.307  -3.221  1.00 97.89           C  
ATOM   1584  HB2 PHE A 105     -45.325   6.192  -3.340  1.00 97.89           H  
ATOM   1585  HB3 PHE A 105     -45.342   4.456  -3.529  1.00 97.89           H  
ATOM   1586  O   PHE A 105     -48.207   6.130  -0.620  1.00 97.89           O  
ATOM   1587  CG  PHE A 105     -47.142   5.423  -4.155  1.00 97.89           C  
ATOM   1588  CD1 PHE A 105     -47.594   4.288  -4.853  1.00 97.89           C  
ATOM   1589  HD1 PHE A 105     -47.092   3.341  -4.722  1.00 97.89           H  
ATOM   1590  CD2 PHE A 105     -47.807   6.653  -4.324  1.00 97.89           C  
ATOM   1591  HD2 PHE A 105     -47.477   7.536  -3.796  1.00 97.89           H  
ATOM   1592  CE1 PHE A 105     -48.701   4.386  -5.714  1.00 97.89           C  
ATOM   1593  HE1 PHE A 105     -49.040   3.510  -6.247  1.00 97.89           H  
ATOM   1594  CE2 PHE A 105     -48.937   6.742  -5.155  1.00 97.89           C  
ATOM   1595  HE2 PHE A 105     -49.474   7.675  -5.232  1.00 97.89           H  
ATOM   1596  CZ  PHE A 105     -49.385   5.607  -5.851  1.00 97.89           C  
ATOM   1597  HZ  PHE A 105     -50.262   5.676  -6.477  1.00 97.89           H  
ATOM   1598  N   GLY A 106     -46.583   7.521  -1.311  1.00 97.17           N  
ATOM   1599  H   GLY A 106     -45.668   7.584  -1.732  1.00 97.17           H  
ATOM   1600  CA  GLY A 106     -47.185   8.732  -0.753  1.00 97.17           C  
ATOM   1601  HA2 GLY A 106     -46.820   9.607  -1.291  1.00 97.17           H  
ATOM   1602  HA3 GLY A 106     -48.268   8.689  -0.865  1.00 97.17           H  
ATOM   1603  C   GLY A 106     -46.846   8.892   0.726  1.00 97.17           C  
ATOM   1604  O   GLY A 106     -45.919   8.256   1.225  1.00 97.17           O  
ATOM   1605  N   SER A 107     -47.554   9.770   1.430  1.00 97.32           N  
ATOM   1606  H   SER A 107     -48.331  10.243   0.991  1.00 97.32           H  
ATOM   1607  CA  SER A 107     -47.297  10.010   2.853  1.00 97.32           C  
ATOM   1608  HA  SER A 107     -46.247   9.801   3.056  1.00 97.32           H  
ATOM   1609  C   SER A 107     -48.075   9.060   3.748  1.00 97.32           C  
ATOM   1610  CB  SER A 107     -47.546  11.469   3.231  1.00 97.32           C  
ATOM   1611  HB2 SER A 107     -47.379  11.599   4.300  1.00 97.32           H  
ATOM   1612  HB3 SER A 107     -48.572  11.749   2.991  1.00 97.32           H  
ATOM   1613  O   SER A 107     -49.213   8.697   3.450  1.00 97.32           O  
ATOM   1614  OG  SER A 107     -46.639  12.288   2.517  1.00 97.32           O  
ATOM   1615  HG  SER A 107     -45.790  11.839   2.524  1.00 97.32           H  
ATOM   1616  N   ILE A 108     -47.476   8.697   4.885  1.00 98.05           N  
ATOM   1617  H   ILE A 108     -46.537   9.020   5.071  1.00 98.05           H  
ATOM   1618  CA  ILE A 108     -48.197   7.991   5.945  1.00 98.05           C  
ATOM   1619  HA  ILE A 108     -48.588   7.069   5.515  1.00 98.05           H  
ATOM   1620  C   ILE A 108     -49.351   8.908   6.397  1.00 98.05           C  
ATOM   1621  CB  ILE A 108     -47.264   7.608   7.113  1.00 98.05           C  
ATOM   1622  HB  ILE A 108     -46.831   8.524   7.516  1.00 98.05           H  
ATOM   1623  O   ILE A 108     -49.102  10.054   6.785  1.00 98.05           O  
ATOM   1624  CG1 ILE A 108     -46.114   6.698   6.619  1.00 98.05           C  
ATOM   1625 HG12 ILE A 108     -45.615   7.164   5.770  1.00 98.05           H  
ATOM   1626 HG13 ILE A 108     -46.521   5.744   6.282  1.00 98.05           H  
ATOM   1627  CG2 ILE A 108     -48.066   6.907   8.230  1.00 98.05           C  
ATOM   1628 HG21 ILE A 108     -48.460   5.957   7.868  1.00 98.05           H  
ATOM   1629 HG22 ILE A 108     -47.426   6.717   9.092  1.00 98.05           H  
ATOM   1630 HG23 ILE A 108     -48.891   7.530   8.574  1.00 98.05           H  
ATOM   1631  CD1 ILE A 108     -45.034   6.435   7.675  1.00 98.05           C  
ATOM   1632 HD11 ILE A 108     -45.441   5.873   8.515  1.00 98.05           H  
ATOM   1633 HD12 ILE A 108     -44.233   5.849   7.223  1.00 98.05           H  
ATOM   1634 HD13 ILE A 108     -44.624   7.380   8.031  1.00 98.05           H  
ATOM   1635  N   PRO A 109     -50.616   8.459   6.333  1.00 96.45           N  
ATOM   1636  CA  PRO A 109     -51.759   9.303   6.648  1.00 96.45           C  
ATOM   1637  HA  PRO A 109     -51.729  10.205   6.037  1.00 96.45           H  
ATOM   1638  C   PRO A 109     -51.738   9.692   8.128  1.00 96.45           C  
ATOM   1639  CB  PRO A 109     -52.995   8.478   6.268  1.00 96.45           C  
ATOM   1640  HB2 PRO A 109     -53.277   8.702   5.239  1.00 96.45           H  
ATOM   1641  HB3 PRO A 109     -53.835   8.661   6.937  1.00 96.45           H  
ATOM   1642  O   PRO A 109     -51.744   8.832   9.009  1.00 96.45           O  
ATOM   1643  CG  PRO A 109     -52.511   7.029   6.354  1.00 96.45           C  
ATOM   1644  HG2 PRO A 109     -53.068   6.371   5.687  1.00 96.45           H  
ATOM   1645  HG3 PRO A 109     -52.581   6.677   7.383  1.00 96.45           H  
ATOM   1646  CD  PRO A 109     -51.046   7.128   5.945  1.00 96.45           C  
ATOM   1647  HD2 PRO A 109     -50.950   7.016   4.864  1.00 96.45           H  
ATOM   1648  HD3 PRO A 109     -50.464   6.366   6.464  1.00 96.45           H  
ATOM   1649  N   SER A 110     -51.783  10.993   8.427  1.00 96.22           N  
ATOM   1650  H   SER A 110     -51.789  11.665   7.673  1.00 96.22           H  
ATOM   1651  CA  SER A 110     -51.804  11.489   9.812  1.00 96.22           C  
ATOM   1652  HA  SER A 110     -50.924  11.100  10.324  1.00 96.22           H  
ATOM   1653  C   SER A 110     -53.030  11.004  10.595  1.00 96.22           C  
ATOM   1654  CB  SER A 110     -51.729  13.018   9.828  1.00 96.22           C  
ATOM   1655  HB2 SER A 110     -51.692  13.368  10.860  1.00 96.22           H  
ATOM   1656  HB3 SER A 110     -50.815  13.330   9.323  1.00 96.22           H  
ATOM   1657  O   SER A 110     -52.983  10.871  11.818  1.00 96.22           O  
ATOM   1658  OG  SER A 110     -52.847  13.592   9.172  1.00 96.22           O  
ATOM   1659  HG  SER A 110     -52.674  14.530   9.066  1.00 96.22           H  
ATOM   1660  N   GLN A 111     -54.113  10.655   9.899  1.00 96.41           N  
ATOM   1661  H   GLN A 111     -54.085  10.799   8.900  1.00 96.41           H  
ATOM   1662  CA  GLN A 111     -55.321  10.077  10.477  1.00 96.41           C  
ATOM   1663  HA  GLN A 111     -55.659  10.736  11.277  1.00 96.41           H  
ATOM   1664  C   GLN A 111     -55.082   8.701  11.118  1.00 96.41           C  
ATOM   1665  CB  GLN A 111     -56.434   9.990   9.418  1.00 96.41           C  
ATOM   1666  HB2 GLN A 111     -57.316   9.574   9.904  1.00 96.41           H  
ATOM   1667  HB3 GLN A 111     -56.141   9.318   8.612  1.00 96.41           H  
ATOM   1668  O   GLN A 111     -55.903   8.289  11.936  1.00 96.41           O  
ATOM   1669  CG  GLN A 111     -56.896  11.339   8.850  1.00 96.41           C  
ATOM   1670  HG2 GLN A 111     -56.991  12.058   9.664  1.00 96.41           H  
ATOM   1671  HG3 GLN A 111     -57.883  11.204   8.408  1.00 96.41           H  
ATOM   1672  CD  GLN A 111     -55.987  11.921   7.774  1.00 96.41           C  
ATOM   1673  NE2 GLN A 111     -56.292  13.096   7.277  1.00 96.41           N  
ATOM   1674 HE21 GLN A 111     -55.659  13.435   6.567  1.00 96.41           H  
ATOM   1675 HE22 GLN A 111     -57.097  13.612   7.601  1.00 96.41           H  
ATOM   1676  OE1 GLN A 111     -55.002  11.343   7.347  1.00 96.41           O  
ATOM   1677  N   LEU A 112     -53.966   8.018  10.826  1.00 96.21           N  
ATOM   1678  H   LEU A 112     -53.317   8.395  10.150  1.00 96.21           H  
ATOM   1679  CA  LEU A 112     -53.569   6.793  11.530  1.00 96.21           C  
ATOM   1680  HA  LEU A 112     -54.348   6.047  11.371  1.00 96.21           H  
ATOM   1681  C   LEU A 112     -53.449   7.020  13.049  1.00 96.21           C  
ATOM   1682  CB  LEU A 112     -52.246   6.286  10.922  1.00 96.21           C  
ATOM   1683  HB2 LEU A 112     -51.462   7.013  11.135  1.00 96.21           H  
ATOM   1684  HB3 LEU A 112     -52.360   6.227   9.840  1.00 96.21           H  
ATOM   1685  O   LEU A 112     -53.835   6.155  13.832  1.00 96.21           O  
ATOM   1686  CG  LEU A 112     -51.788   4.906  11.433  1.00 96.21           C  
ATOM   1687  HG  LEU A 112     -51.651   4.936  12.514  1.00 96.21           H  
ATOM   1688  CD1 LEU A 112     -52.800   3.812  11.083  1.00 96.21           C  
ATOM   1689 HD11 LEU A 112     -52.404   2.843  11.385  1.00 96.21           H  
ATOM   1690 HD12 LEU A 112     -52.988   3.806  10.010  1.00 96.21           H  
ATOM   1691 HD13 LEU A 112     -53.733   3.974  11.623  1.00 96.21           H  
ATOM   1692  CD2 LEU A 112     -50.453   4.541  10.784  1.00 96.21           C  
ATOM   1693 HD21 LEU A 112     -49.682   5.248  11.091  1.00 96.21           H  
ATOM   1694 HD22 LEU A 112     -50.536   4.574   9.697  1.00 96.21           H  
ATOM   1695 HD23 LEU A 112     -50.144   3.544  11.096  1.00 96.21           H  
ATOM   1696  N   GLY A 113     -53.043   8.224  13.469  1.00 94.72           N  
ATOM   1697  H   GLY A 113     -52.772   8.904  12.774  1.00 94.72           H  
ATOM   1698  CA  GLY A 113     -53.006   8.630  14.879  1.00 94.72           C  
ATOM   1699  HA2 GLY A 113     -52.371   7.939  15.434  1.00 94.72           H  
ATOM   1700  HA3 GLY A 113     -52.559   9.622  14.947  1.00 94.72           H  
ATOM   1701  C   GLY A 113     -54.376   8.685  15.576  1.00 94.72           C  
ATOM   1702  O   GLY A 113     -54.438   8.783  16.796  1.00 94.72           O  
ATOM   1703  N   ASN A 114     -55.490   8.584  14.836  1.00 95.58           N  
ATOM   1704  H   ASN A 114     -55.389   8.465  13.838  1.00 95.58           H  
ATOM   1705  CA  ASN A 114     -56.842   8.526  15.410  1.00 95.58           C  
ATOM   1706  HA  ASN A 114     -56.854   9.120  16.324  1.00 95.58           H  
ATOM   1707  C   ASN A 114     -57.276   7.103  15.812  1.00 95.58           C  
ATOM   1708  CB  ASN A 114     -57.854   9.136  14.426  1.00 95.58           C  
ATOM   1709  HB2 ASN A 114     -58.858   9.015  14.832  1.00 95.58           H  
ATOM   1710  HB3 ASN A 114     -57.806   8.589  13.484  1.00 95.58           H  
ATOM   1711  O   ASN A 114     -58.363   6.937  16.378  1.00 95.58           O  
ATOM   1712  CG  ASN A 114     -57.663  10.617  14.166  1.00 95.58           C  
ATOM   1713  ND2 ASN A 114     -58.212  11.121  13.085  1.00 95.58           N  
ATOM   1714 HD21 ASN A 114     -58.622  10.515  12.388  1.00 95.58           H  
ATOM   1715 HD22 ASN A 114     -58.038  12.105  12.940  1.00 95.58           H  
ATOM   1716  OD1 ASN A 114     -57.088  11.363  14.934  1.00 95.58           O  
ATOM   1717  N   CYS A 115     -56.480   6.076  15.502  1.00 96.24           N  
ATOM   1718  H   CYS A 115     -55.614   6.260  15.015  1.00 96.24           H  
ATOM   1719  CA  CYS A 115     -56.739   4.688  15.883  1.00 96.24           C  
ATOM   1720  HA  CYS A 115     -57.814   4.511  15.924  1.00 96.24           H  
ATOM   1721  C   CYS A 115     -56.171   4.413  17.282  1.00 96.24           C  
ATOM   1722  CB  CYS A 115     -56.161   3.751  14.817  1.00 96.24           C  
ATOM   1723  HB2 CYS A 115     -55.095   3.947  14.708  1.00 96.24           H  
ATOM   1724  HB3 CYS A 115     -56.303   2.717  15.132  1.00 96.24           H  
ATOM   1725  O   CYS A 115     -55.170   3.723  17.434  1.00 96.24           O  
ATOM   1726  SG  CYS A 115     -56.989   4.009  13.228  1.00 96.24           S  
ATOM   1727  HG  CYS A 115     -56.511   2.924  12.612  1.00 96.24           H  
ATOM   1728  N   SER A 116     -56.810   4.964  18.318  1.00 94.95           N  
ATOM   1729  H   SER A 116     -57.633   5.515  18.118  1.00 94.95           H  
ATOM   1730  CA  SER A 116     -56.274   5.033  19.691  1.00 94.95           C  
ATOM   1731  HA  SER A 116     -55.342   5.598  19.660  1.00 94.95           H  
ATOM   1732  C   SER A 116     -55.950   3.692  20.366  1.00 94.95           C  
ATOM   1733  CB  SER A 116     -57.263   5.799  20.577  1.00 94.95           C  
ATOM   1734  HB2 SER A 116     -56.857   5.892  21.584  1.00 94.95           H  
ATOM   1735  HB3 SER A 116     -57.403   6.800  20.169  1.00 94.95           H  
ATOM   1736  O   SER A 116     -55.340   3.695  21.431  1.00 94.95           O  
ATOM   1737  OG  SER A 116     -58.519   5.137  20.627  1.00 94.95           O  
ATOM   1738  HG  SER A 116     -58.396   4.301  21.082  1.00 94.95           H  
ATOM   1739  N   LEU A 117     -56.393   2.562  19.805  1.00 97.03           N  
ATOM   1740  H   LEU A 117     -56.823   2.623  18.894  1.00 97.03           H  
ATOM   1741  CA  LEU A 117     -56.093   1.223  20.320  1.00 97.03           C  
ATOM   1742  HA  LEU A 117     -55.823   1.309  21.373  1.00 97.03           H  
ATOM   1743  C   LEU A 117     -54.871   0.569  19.661  1.00 97.03           C  
ATOM   1744  CB  LEU A 117     -57.334   0.315  20.228  1.00 97.03           C  
ATOM   1745  HB2 LEU A 117     -57.611   0.210  19.179  1.00 97.03           H  
ATOM   1746  HB3 LEU A 117     -57.057  -0.675  20.592  1.00 97.03           H  
ATOM   1747  O   LEU A 117     -54.532  -0.538  20.064  1.00 97.03           O  
ATOM   1748  CG  LEU A 117     -58.564   0.785  21.021  1.00 97.03           C  
ATOM   1749  HG  LEU A 117     -58.964   1.690  20.564  1.00 97.03           H  
ATOM   1750  CD1 LEU A 117     -59.634  -0.303  20.980  1.00 97.03           C  
ATOM   1751 HD11 LEU A 117     -59.725  -0.660  19.954  1.00 97.03           H  
ATOM   1752 HD12 LEU A 117     -60.591   0.102  21.309  1.00 97.03           H  
ATOM   1753 HD13 LEU A 117     -59.342  -1.145  21.607  1.00 97.03           H  
ATOM   1754  CD2 LEU A 117     -58.269   1.062  22.499  1.00 97.03           C  
ATOM   1755 HD21 LEU A 117     -57.789   0.194  22.951  1.00 97.03           H  
ATOM   1756 HD22 LEU A 117     -59.197   1.286  23.026  1.00 97.03           H  
ATOM   1757 HD23 LEU A 117     -57.606   1.922  22.588  1.00 97.03           H  
ATOM   1758  N   LEU A 118     -54.216   1.222  18.692  1.00 98.09           N  
ATOM   1759  H   LEU A 118     -54.542   2.133  18.402  1.00 98.09           H  
ATOM   1760  CA  LEU A 118     -53.038   0.677  18.017  1.00 98.09           C  
ATOM   1761  HA  LEU A 118     -53.316  -0.282  17.580  1.00 98.09           H  
ATOM   1762  C   LEU A 118     -51.897   0.409  19.003  1.00 98.09           C  
ATOM   1763  CB  LEU A 118     -52.568   1.603  16.881  1.00 98.09           C  
ATOM   1764  HB2 LEU A 118     -52.632   2.635  17.226  1.00 98.09           H  
ATOM   1765  HB3 LEU A 118     -51.517   1.398  16.676  1.00 98.09           H  
ATOM   1766  O   LEU A 118     -51.459   1.298  19.728  1.00 98.09           O  
ATOM   1767  CG  LEU A 118     -53.342   1.450  15.560  1.00 98.09           C  
ATOM   1768  HG  LEU A 118     -54.408   1.587  15.741  1.00 98.09           H  
ATOM   1769  CD1 LEU A 118     -52.871   2.508  14.563  1.00 98.09           C  
ATOM   1770 HD11 LEU A 118     -52.933   3.499  15.014  1.00 98.09           H  
ATOM   1771 HD12 LEU A 118     -53.499   2.478  13.672  1.00 98.09           H  
ATOM   1772 HD13 LEU A 118     -51.837   2.316  14.279  1.00 98.09           H  
ATOM   1773  CD2 LEU A 118     -53.116   0.084  14.904  1.00 98.09           C  
ATOM   1774 HD21 LEU A 118     -53.668  -0.676  15.457  1.00 98.09           H  
ATOM   1775 HD22 LEU A 118     -53.480   0.092  13.877  1.00 98.09           H  
ATOM   1776 HD23 LEU A 118     -52.055  -0.164  14.902  1.00 98.09           H  
ATOM   1777  N   GLU A 119     -51.409  -0.824  18.963  1.00 97.88           N  
ATOM   1778  H   GLU A 119     -51.894  -1.484  18.372  1.00 97.88           H  
ATOM   1779  CA  GLU A 119     -50.281  -1.359  19.722  1.00 97.88           C  
ATOM   1780  HA  GLU A 119     -49.958  -0.638  20.473  1.00 97.88           H  
ATOM   1781  C   GLU A 119     -49.083  -1.644  18.799  1.00 97.88           C  
ATOM   1782  CB  GLU A 119     -50.727  -2.646  20.447  1.00 97.88           C  
ATOM   1783  HB2 GLU A 119     -49.851  -3.115  20.895  1.00 97.88           H  
ATOM   1784  HB3 GLU A 119     -51.138  -3.333  19.706  1.00 97.88           H  
ATOM   1785  O   GLU A 119     -47.934  -1.522  19.217  1.00 97.88           O  
ATOM   1786  CG  GLU A 119     -51.777  -2.416  21.557  1.00 97.88           C  
ATOM   1787  HG2 GLU A 119     -51.296  -1.899  22.388  1.00 97.88           H  
ATOM   1788  HG3 GLU A 119     -52.569  -1.771  21.177  1.00 97.88           H  
ATOM   1789  CD  GLU A 119     -52.420  -3.714  22.092  1.00 97.88           C  
ATOM   1790  OE1 GLU A 119     -53.561  -3.655  22.623  1.00 97.88           O  
ATOM   1791  OE2 GLU A 119     -51.795  -4.792  21.980  1.00 97.88           O  
ATOM   1792  N   HIS A 120     -49.329  -1.982  17.529  1.00 98.57           N  
ATOM   1793  H   HIS A 120     -50.293  -2.057  17.235  1.00 98.57           H  
ATOM   1794  CA  HIS A 120     -48.289  -2.401  16.588  1.00 98.57           C  
ATOM   1795  HA  HIS A 120     -47.318  -2.049  16.935  1.00 98.57           H  
ATOM   1796  C   HIS A 120     -48.523  -1.825  15.186  1.00 98.57           C  
ATOM   1797  CB  HIS A 120     -48.265  -3.934  16.583  1.00 98.57           C  
ATOM   1798  HB2 HIS A 120     -48.127  -4.279  17.607  1.00 98.57           H  
ATOM   1799  HB3 HIS A 120     -49.231  -4.305  16.240  1.00 98.57           H  
ATOM   1800  O   HIS A 120     -49.571  -2.068  14.577  1.00 98.57           O  
ATOM   1801  CG  HIS A 120     -47.173  -4.539  15.741  1.00 98.57           C  
ATOM   1802  CD2 HIS A 120     -47.194  -4.763  14.391  1.00 98.57           C  
ATOM   1803  HD2 HIS A 120     -47.984  -4.485  13.709  1.00 98.57           H  
ATOM   1804  ND1 HIS A 120     -45.963  -4.994  16.209  1.00 98.57           N  
ATOM   1805  HD1 HIS A 120     -45.628  -4.919  17.159  1.00 98.57           H  
ATOM   1806  CE1 HIS A 120     -45.264  -5.468  15.164  1.00 98.57           C  
ATOM   1807  HE1 HIS A 120     -44.260  -5.864  15.215  1.00 98.57           H  
ATOM   1808  NE2 HIS A 120     -46.005  -5.408  14.047  1.00 98.57           N  
ATOM   1809  N   ILE A 121     -47.533  -1.098  14.666  1.00 98.59           N  
ATOM   1810  H   ILE A 121     -46.710  -0.937  15.229  1.00 98.59           H  
ATOM   1811  CA  ILE A 121     -47.523  -0.531  13.313  1.00 98.59           C  
ATOM   1812  HA  ILE A 121     -48.395  -0.879  12.760  1.00 98.59           H  
ATOM   1813  C   ILE A 121     -46.272  -1.017  12.584  1.00 98.59           C  
ATOM   1814  CB  ILE A 121     -47.565   1.017  13.361  1.00 98.59           C  
ATOM   1815  HB  ILE A 121     -46.718   1.358  13.955  1.00 98.59           H  
ATOM   1816  O   ILE A 121     -45.159  -0.699  12.997  1.00 98.59           O  
ATOM   1817  CG1 ILE A 121     -48.859   1.524  14.037  1.00 98.59           C  
ATOM   1818 HG12 ILE A 121     -48.980   1.039  15.005  1.00 98.59           H  
ATOM   1819 HG13 ILE A 121     -49.720   1.261  13.421  1.00 98.59           H  
ATOM   1820  CG2 ILE A 121     -47.434   1.616  11.944  1.00 98.59           C  
ATOM   1821 HG21 ILE A 121     -46.490   1.315  11.491  1.00 98.59           H  
ATOM   1822 HG22 ILE A 121     -48.258   1.284  11.313  1.00 98.59           H  
ATOM   1823 HG23 ILE A 121     -47.422   2.705  11.985  1.00 98.59           H  
ATOM   1824  CD1 ILE A 121     -48.879   3.037  14.284  1.00 98.59           C  
ATOM   1825 HD11 ILE A 121     -48.937   3.585  13.344  1.00 98.59           H  
ATOM   1826 HD12 ILE A 121     -47.987   3.339  14.832  1.00 98.59           H  
ATOM   1827 HD13 ILE A 121     -49.759   3.283  14.878  1.00 98.59           H  
ATOM   1828  N   ASP A 122     -46.455  -1.715  11.466  1.00 98.70           N  
ATOM   1829  H   ASP A 122     -47.392  -2.000  11.220  1.00 98.70           H  
ATOM   1830  CA  ASP A 122     -45.373  -2.081  10.554  1.00 98.70           C  
ATOM   1831  HA  ASP A 122     -44.476  -1.529  10.833  1.00 98.70           H  
ATOM   1832  C   ASP A 122     -45.706  -1.672   9.115  1.00 98.70           C  
ATOM   1833  CB  ASP A 122     -45.047  -3.573  10.693  1.00 98.70           C  
ATOM   1834  HB2 ASP A 122     -44.749  -3.776  11.722  1.00 98.70           H  
ATOM   1835  HB3 ASP A 122     -45.948  -4.149  10.479  1.00 98.70           H  
ATOM   1836  O   ASP A 122     -46.556  -2.268   8.452  1.00 98.70           O  
ATOM   1837  CG  ASP A 122     -43.920  -4.024   9.758  1.00 98.70           C  
ATOM   1838  OD1 ASP A 122     -43.186  -3.152   9.234  1.00 98.70           O  
ATOM   1839  OD2 ASP A 122     -43.810  -5.246   9.521  1.00 98.70           O  
ATOM   1840  N   LEU A 123     -45.029  -0.626   8.645  1.00 98.58           N  
ATOM   1841  H   LEU A 123     -44.315  -0.242   9.248  1.00 98.58           H  
ATOM   1842  CA  LEU A 123     -45.120  -0.074   7.291  1.00 98.58           C  
ATOM   1843  HA  LEU A 123     -45.829  -0.663   6.710  1.00 98.58           H  
ATOM   1844  C   LEU A 123     -43.772  -0.181   6.554  1.00 98.58           C  
ATOM   1845  CB  LEU A 123     -45.625   1.380   7.359  1.00 98.58           C  
ATOM   1846  HB2 LEU A 123     -44.857   1.982   7.844  1.00 98.58           H  
ATOM   1847  HB3 LEU A 123     -45.731   1.757   6.342  1.00 98.58           H  
ATOM   1848  O   LEU A 123     -43.519   0.544   5.590  1.00 98.58           O  
ATOM   1849  CG  LEU A 123     -46.959   1.600   8.096  1.00 98.58           C  
ATOM   1850  HG  LEU A 123     -46.855   1.299   9.138  1.00 98.58           H  
ATOM   1851  CD1 LEU A 123     -47.324   3.085   8.061  1.00 98.58           C  
ATOM   1852 HD11 LEU A 123     -47.448   3.413   7.029  1.00 98.58           H  
ATOM   1853 HD12 LEU A 123     -46.526   3.662   8.528  1.00 98.58           H  
ATOM   1854 HD13 LEU A 123     -48.248   3.250   8.615  1.00 98.58           H  
ATOM   1855  CD2 LEU A 123     -48.117   0.821   7.473  1.00 98.58           C  
ATOM   1856 HD21 LEU A 123     -47.945  -0.249   7.589  1.00 98.58           H  
ATOM   1857 HD22 LEU A 123     -48.198   1.065   6.413  1.00 98.58           H  
ATOM   1858 HD23 LEU A 123     -49.050   1.072   7.978  1.00 98.58           H  
ATOM   1859  N   SER A 124     -42.883  -1.053   7.029  1.00 98.61           N  
ATOM   1860  H   SER A 124     -43.146  -1.646   7.803  1.00 98.61           H  
ATOM   1861  CA  SER A 124     -41.521  -1.189   6.515  1.00 98.61           C  
ATOM   1862  HA  SER A 124     -41.064  -0.200   6.517  1.00 98.61           H  
ATOM   1863  C   SER A 124     -41.454  -1.732   5.083  1.00 98.61           C  
ATOM   1864  CB  SER A 124     -40.709  -2.079   7.452  1.00 98.61           C  
ATOM   1865  HB2 SER A 124     -40.707  -1.645   8.452  1.00 98.61           H  
ATOM   1866  HB3 SER A 124     -39.683  -2.129   7.088  1.00 98.61           H  
ATOM   1867  O   SER A 124     -42.406  -2.338   4.589  1.00 98.61           O  
ATOM   1868  OG  SER A 124     -41.252  -3.383   7.502  1.00 98.61           O  
ATOM   1869  HG  SER A 124     -41.936  -3.390   8.176  1.00 98.61           H  
ATOM   1870  N   SER A 125     -40.321  -1.546   4.402  1.00 98.43           N  
ATOM   1871  H   SER A 125     -39.600  -0.981   4.828  1.00 98.43           H  
ATOM   1872  CA  SER A 125     -40.066  -2.080   3.052  1.00 98.43           C  
ATOM   1873  HA  SER A 125     -39.145  -1.627   2.685  1.00 98.43           H  
ATOM   1874  C   SER A 125     -41.162  -1.700   2.047  1.00 98.43           C  
ATOM   1875  CB  SER A 125     -39.822  -3.592   3.106  1.00 98.43           C  
ATOM   1876  HB2 SER A 125     -40.732  -4.101   3.424  1.00 98.43           H  
ATOM   1877  HB3 SER A 125     -39.546  -3.949   2.113  1.00 98.43           H  
ATOM   1878  O   SER A 125     -41.825  -2.562   1.466  1.00 98.43           O  
ATOM   1879  OG  SER A 125     -38.783  -3.897   4.016  1.00 98.43           O  
ATOM   1880  HG  SER A 125     -39.055  -3.593   4.885  1.00 98.43           H  
ATOM   1881  N   ASN A 126     -41.389  -0.397   1.902  1.00 98.55           N  
ATOM   1882  H   ASN A 126     -40.737   0.230   2.351  1.00 98.55           H  
ATOM   1883  CA  ASN A 126     -42.362   0.210   0.992  1.00 98.55           C  
ATOM   1884  HA  ASN A 126     -42.618  -0.492   0.199  1.00 98.55           H  
ATOM   1885  C   ASN A 126     -41.715   1.435   0.304  1.00 98.55           C  
ATOM   1886  CB  ASN A 126     -43.646   0.535   1.795  1.00 98.55           C  
ATOM   1887  HB2 ASN A 126     -44.212   1.340   1.326  1.00 98.55           H  
ATOM   1888  HB3 ASN A 126     -43.379   0.872   2.796  1.00 98.55           H  
ATOM   1889  O   ASN A 126     -40.495   1.572   0.247  1.00 98.55           O  
ATOM   1890  CG  ASN A 126     -44.602  -0.635   1.905  1.00 98.55           C  
ATOM   1891  ND2 ASN A 126     -44.665  -1.293   3.037  1.00 98.55           N  
ATOM   1892 HD21 ASN A 126     -45.357  -2.025   3.125  1.00 98.55           H  
ATOM   1893 HD22 ASN A 126     -43.960  -1.140   3.743  1.00 98.55           H  
ATOM   1894  OD1 ASN A 126     -45.350  -0.934   0.988  1.00 98.55           O  
ATOM   1895  N   SER A 127     -42.516   2.324  -0.278  1.00 98.08           N  
ATOM   1896  H   SER A 127     -43.512   2.161  -0.243  1.00 98.08           H  
ATOM   1897  CA  SER A 127     -42.086   3.581  -0.906  1.00 98.08           C  
ATOM   1898  HA  SER A 127     -41.014   3.714  -0.755  1.00 98.08           H  
ATOM   1899  C   SER A 127     -42.755   4.801  -0.261  1.00 98.08           C  
ATOM   1900  CB  SER A 127     -42.341   3.527  -2.416  1.00 98.08           C  
ATOM   1901  HB2 SER A 127     -41.990   4.448  -2.880  1.00 98.08           H  
ATOM   1902  HB3 SER A 127     -43.409   3.419  -2.601  1.00 98.08           H  
ATOM   1903  O   SER A 127     -43.042   5.789  -0.944  1.00 98.08           O  
ATOM   1904  OG  SER A 127     -41.653   2.432  -2.987  1.00 98.08           O  
ATOM   1905  HG  SER A 127     -41.196   1.978  -2.275  1.00 98.08           H  
ATOM   1906  N   PHE A 128     -43.049   4.748   1.044  1.00 98.58           N  
ATOM   1907  H   PHE A 128     -42.768   3.938   1.579  1.00 98.58           H  
ATOM   1908  CA  PHE A 128     -43.607   5.897   1.759  1.00 98.58           C  
ATOM   1909  HA  PHE A 128     -44.504   6.210   1.225  1.00 98.58           H  
ATOM   1910  C   PHE A 128     -42.627   7.076   1.750  1.00 98.58           C  
ATOM   1911  CB  PHE A 128     -44.019   5.536   3.192  1.00 98.58           C  
ATOM   1912  HB2 PHE A 128     -44.249   6.461   3.720  1.00 98.58           H  
ATOM   1913  HB3 PHE A 128     -43.178   5.075   3.710  1.00 98.58           H  
ATOM   1914  O   PHE A 128     -41.416   6.902   1.856  1.00 98.58           O  
ATOM   1915  CG  PHE A 128     -45.247   4.653   3.291  1.00 98.58           C  
ATOM   1916  CD1 PHE A 128     -46.512   5.184   2.976  1.00 98.58           C  
ATOM   1917  HD1 PHE A 128     -46.604   6.208   2.646  1.00 98.58           H  
ATOM   1918  CD2 PHE A 128     -45.139   3.314   3.708  1.00 98.58           C  
ATOM   1919  HD2 PHE A 128     -44.175   2.895   3.956  1.00 98.58           H  
ATOM   1920  CE1 PHE A 128     -47.663   4.384   3.082  1.00 98.58           C  
ATOM   1921  HE1 PHE A 128     -48.626   4.798   2.823  1.00 98.58           H  
ATOM   1922  CE2 PHE A 128     -46.287   2.508   3.797  1.00 98.58           C  
ATOM   1923  HE2 PHE A 128     -46.192   1.472   4.086  1.00 98.58           H  
ATOM   1924  CZ  PHE A 128     -47.551   3.046   3.501  1.00 98.58           C  
ATOM   1925  HZ  PHE A 128     -48.427   2.418   3.567  1.00 98.58           H  
ATOM   1926  N   THR A 129     -43.163   8.287   1.630  1.00 98.19           N  
ATOM   1927  H   THR A 129     -44.171   8.343   1.660  1.00 98.19           H  
ATOM   1928  CA  THR A 129     -42.427   9.552   1.489  1.00 98.19           C  
ATOM   1929  HA  THR A 129     -41.377   9.391   1.733  1.00 98.19           H  
ATOM   1930  C   THR A 129     -42.966  10.614   2.446  1.00 98.19           C  
ATOM   1931  CB  THR A 129     -42.514  10.102   0.052  1.00 98.19           C  
ATOM   1932  HB  THR A 129     -42.060  11.092   0.021  1.00 98.19           H  
ATOM   1933  O   THR A 129     -44.065  10.493   2.990  1.00 98.19           O  
ATOM   1934  CG2 THR A 129     -41.810   9.241  -0.990  1.00 98.19           C  
ATOM   1935 HG21 THR A 129     -42.169   8.212  -0.949  1.00 98.19           H  
ATOM   1936 HG22 THR A 129     -40.737   9.257  -0.800  1.00 98.19           H  
ATOM   1937 HG23 THR A 129     -41.993   9.647  -1.985  1.00 98.19           H  
ATOM   1938  OG1 THR A 129     -43.862  10.218  -0.338  1.00 98.19           O  
ATOM   1939  HG1 THR A 129     -44.254   9.359  -0.165  1.00 98.19           H  
ATOM   1940  N   GLY A 130     -42.225  11.708   2.619  1.00 97.53           N  
ATOM   1941  H   GLY A 130     -41.293  11.719   2.231  1.00 97.53           H  
ATOM   1942  CA  GLY A 130     -42.616  12.800   3.514  1.00 97.53           C  
ATOM   1943  HA2 GLY A 130     -42.103  13.714   3.217  1.00 97.53           H  
ATOM   1944  HA3 GLY A 130     -43.690  12.972   3.438  1.00 97.53           H  
ATOM   1945  C   GLY A 130     -42.268  12.511   4.973  1.00 97.53           C  
ATOM   1946  O   GLY A 130     -41.464  11.627   5.260  1.00 97.53           O  
ATOM   1947  N   ASN A 131     -42.845  13.289   5.888  1.00 97.99           N  
ATOM   1948  H   ASN A 131     -43.528  13.973   5.594  1.00 97.99           H  
ATOM   1949  CA  ASN A 131     -42.508  13.210   7.309  1.00 97.99           C  
ATOM   1950  HA  ASN A 131     -41.446  12.986   7.400  1.00 97.99           H  
ATOM   1951  C   ASN A 131     -43.257  12.077   8.013  1.00 97.99           C  
ATOM   1952  CB  ASN A 131     -42.764  14.559   7.999  1.00 97.99           C  
ATOM   1953  HB2 ASN A 131     -42.549  14.455   9.062  1.00 97.99           H  
ATOM   1954  HB3 ASN A 131     -43.818  14.818   7.897  1.00 97.99           H  
ATOM   1955  O   ASN A 131     -44.411  11.786   7.686  1.00 97.99           O  
ATOM   1956  CG  ASN A 131     -41.917  15.707   7.475  1.00 97.99           C  
ATOM   1957  ND2 ASN A 131     -42.247  16.916   7.858  1.00 97.99           N  
ATOM   1958 HD21 ASN A 131     -41.628  17.652   7.549  1.00 97.99           H  
ATOM   1959 HD22 ASN A 131     -42.950  17.039   8.573  1.00 97.99           H  
ATOM   1960  OD1 ASN A 131     -40.977  15.574   6.713  1.00 97.99           O  
ATOM   1961  N   ILE A 132     -42.633  11.509   9.046  1.00 98.22           N  
ATOM   1962  H   ILE A 132     -41.688  11.794   9.262  1.00 98.22           H  
ATOM   1963  CA  ILE A 132     -43.340  10.662  10.009  1.00 98.22           C  
ATOM   1964  HA  ILE A 132     -43.813   9.855   9.450  1.00 98.22           H  
ATOM   1965  C   ILE A 132     -44.399  11.533  10.714  1.00 98.22           C  
ATOM   1966  CB  ILE A 132     -42.377  10.004  11.019  1.00 98.22           C  
ATOM   1967  HB  ILE A 132     -41.889  10.782  11.608  1.00 98.22           H  
ATOM   1968  O   ILE A 132     -44.044  12.582  11.255  1.00 98.22           O  
ATOM   1969  CG1 ILE A 132     -41.297   9.184  10.277  1.00 98.22           C  
ATOM   1970 HG12 ILE A 132     -40.813   9.799   9.518  1.00 98.22           H  
ATOM   1971 HG13 ILE A 132     -41.777   8.344   9.774  1.00 98.22           H  
ATOM   1972  CG2 ILE A 132     -43.200   9.093  11.954  1.00 98.22           C  
ATOM   1973 HG21 ILE A 132     -43.910   9.682  12.534  1.00 98.22           H  
ATOM   1974 HG22 ILE A 132     -43.739   8.346  11.372  1.00 98.22           H  
ATOM   1975 HG23 ILE A 132     -42.551   8.578  12.663  1.00 98.22           H  
ATOM   1976  CD1 ILE A 132     -40.184   8.651  11.182  1.00 98.22           C  
ATOM   1977 HD11 ILE A 132     -39.672   9.479  11.673  1.00 98.22           H  
ATOM   1978 HD12 ILE A 132     -39.467   8.095  10.577  1.00 98.22           H  
ATOM   1979 HD13 ILE A 132     -40.591   7.974  11.932  1.00 98.22           H  
ATOM   1980  N   PRO A 133     -45.694  11.163  10.705  1.00 96.80           N  
ATOM   1981  CA  PRO A 133     -46.734  12.022  11.261  1.00 96.80           C  
ATOM   1982  HA  PRO A 133     -46.657  12.998  10.782  1.00 96.80           H  
ATOM   1983  C   PRO A 133     -46.623  12.191  12.781  1.00 96.80           C  
ATOM   1984  CB  PRO A 133     -48.069  11.378  10.865  1.00 96.80           C  
ATOM   1985  HB2 PRO A 133     -48.431  10.722  11.656  1.00 96.80           H  
ATOM   1986  HB3 PRO A 133     -48.817  12.134  10.628  1.00 96.80           H  
ATOM   1987  O   PRO A 133     -46.673  11.211  13.522  1.00 96.80           O  
ATOM   1988  CG  PRO A 133     -47.714  10.535   9.646  1.00 96.80           C  
ATOM   1989  HG2 PRO A 133     -47.706  11.166   8.757  1.00 96.80           H  
ATOM   1990  HG3 PRO A 133     -48.399   9.696   9.523  1.00 96.80           H  
ATOM   1991  CD  PRO A 133     -46.293  10.073   9.947  1.00 96.80           C  
ATOM   1992  HD2 PRO A 133     -46.311   9.170  10.558  1.00 96.80           H  
ATOM   1993  HD3 PRO A 133     -45.777   9.889   9.005  1.00 96.80           H  
ATOM   1994  N   ASP A 134     -46.614  13.439  13.260  1.00 95.77           N  
ATOM   1995  H   ASP A 134     -46.407  14.194  12.623  1.00 95.77           H  
ATOM   1996  CA  ASP A 134     -46.618  13.749  14.701  1.00 95.77           C  
ATOM   1997  HA  ASP A 134     -45.747  13.278  15.156  1.00 95.77           H  
ATOM   1998  C   ASP A 134     -47.858  13.225  15.442  1.00 95.77           C  
ATOM   1999  CB  ASP A 134     -46.550  15.270  14.906  1.00 95.77           C  
ATOM   2000  HB2 ASP A 134     -47.284  15.754  14.261  1.00 95.77           H  
ATOM   2001  HB3 ASP A 134     -46.813  15.502  15.938  1.00 95.77           H  
ATOM   2002  O   ASP A 134     -47.861  13.043  16.658  1.00 95.77           O  
ATOM   2003  CG  ASP A 134     -45.162  15.848  14.654  1.00 95.77           C  
ATOM   2004  OD1 ASP A 134     -44.191  15.185  15.081  1.00 95.77           O  
ATOM   2005  OD2 ASP A 134     -45.112  16.959  14.082  1.00 95.77           O  
ATOM   2006  N   THR A 135     -48.942  12.953  14.716  1.00 95.98           N  
ATOM   2007  H   THR A 135     -48.880  13.042  13.712  1.00 95.98           H  
ATOM   2008  CA  THR A 135     -50.159  12.369  15.285  1.00 95.98           C  
ATOM   2009  HA  THR A 135     -50.472  12.973  16.137  1.00 95.98           H  
ATOM   2010  C   THR A 135     -49.949  10.951  15.813  1.00 95.98           C  
ATOM   2011  CB  THR A 135     -51.289  12.357  14.255  1.00 95.98           C  
ATOM   2012  HB  THR A 135     -52.133  11.791  14.649  1.00 95.98           H  
ATOM   2013  O   THR A 135     -50.747  10.507  16.637  1.00 95.98           O  
ATOM   2014  CG2 THR A 135     -51.769  13.764  13.904  1.00 95.98           C  
ATOM   2015 HG21 THR A 135     -52.603  13.696  13.206  1.00 95.98           H  
ATOM   2016 HG22 THR A 135     -50.959  14.337  13.451  1.00 95.98           H  
ATOM   2017 HG23 THR A 135     -52.104  14.270  14.810  1.00 95.98           H  
ATOM   2018  OG1 THR A 135     -50.842  11.765  13.059  1.00 95.98           O  
ATOM   2019  HG1 THR A 135     -51.617  11.375  12.648  1.00 95.98           H  
ATOM   2020  N   LEU A 136     -48.884  10.246  15.405  1.00 96.80           N  
ATOM   2021  H   LEU A 136     -48.236  10.669  14.756  1.00 96.80           H  
ATOM   2022  CA  LEU A 136     -48.544   8.936  15.966  1.00 96.80           C  
ATOM   2023  HA  LEU A 136     -49.414   8.284  15.893  1.00 96.80           H  
ATOM   2024  C   LEU A 136     -48.214   9.016  17.462  1.00 96.80           C  
ATOM   2025  CB  LEU A 136     -47.380   8.303  15.185  1.00 96.80           C  
ATOM   2026  HB2 LEU A 136     -46.520   8.971  15.235  1.00 96.80           H  
ATOM   2027  HB3 LEU A 136     -47.106   7.373  15.683  1.00 96.80           H  
ATOM   2028  O   LEU A 136     -48.513   8.071  18.185  1.00 96.80           O  
ATOM   2029  CG  LEU A 136     -47.678   7.988  13.708  1.00 96.80           C  
ATOM   2030  HG  LEU A 136     -47.867   8.914  13.165  1.00 96.80           H  
ATOM   2031  CD1 LEU A 136     -46.466   7.297  13.081  1.00 96.80           C  
ATOM   2032 HD11 LEU A 136     -46.644   7.117  12.021  1.00 96.80           H  
ATOM   2033 HD12 LEU A 136     -46.272   6.349  13.582  1.00 96.80           H  
ATOM   2034 HD13 LEU A 136     -45.592   7.940  13.187  1.00 96.80           H  
ATOM   2035  CD2 LEU A 136     -48.894   7.077  13.523  1.00 96.80           C  
ATOM   2036 HD21 LEU A 136     -49.799   7.579  13.863  1.00 96.80           H  
ATOM   2037 HD22 LEU A 136     -48.754   6.150  14.080  1.00 96.80           H  
ATOM   2038 HD23 LEU A 136     -49.008   6.853  12.462  1.00 96.80           H  
ATOM   2039  N   GLY A 137     -47.715  10.158  17.952  1.00 94.62           N  
ATOM   2040  H   GLY A 137     -47.500  10.911  17.314  1.00 94.62           H  
ATOM   2041  CA  GLY A 137     -47.496  10.394  19.384  1.00 94.62           C  
ATOM   2042  HA2 GLY A 137     -46.768   9.680  19.770  1.00 94.62           H  
ATOM   2043  HA3 GLY A 137     -47.078  11.393  19.509  1.00 94.62           H  
ATOM   2044  C   GLY A 137     -48.767  10.322  20.243  1.00 94.62           C  
ATOM   2045  O   GLY A 137     -48.696  10.113  21.450  1.00 94.62           O  
ATOM   2046  N   ALA A 138     -49.957  10.446  19.641  1.00 94.30           N  
ATOM   2047  H   ALA A 138     -49.983  10.565  18.639  1.00 94.30           H  
ATOM   2048  CA  ALA A 138     -51.228  10.315  20.357  1.00 94.30           C  
ATOM   2049  HA  ALA A 138     -51.133  10.826  21.315  1.00 94.30           H  
ATOM   2050  C   ALA A 138     -51.611   8.851  20.668  1.00 94.30           C  
ATOM   2051  CB  ALA A 138     -52.317  11.031  19.549  1.00 94.30           C  
ATOM   2052  HB1 ALA A 138     -52.010  12.055  19.335  1.00 94.30           H  
ATOM   2053  HB2 ALA A 138     -53.244  11.047  20.123  1.00 94.30           H  
ATOM   2054  HB3 ALA A 138     -52.494  10.501  18.613  1.00 94.30           H  
ATOM   2055  O   ALA A 138     -52.545   8.614  21.439  1.00 94.30           O  
ATOM   2056  N   LEU A 139     -50.911   7.865  20.095  1.00 96.03           N  
ATOM   2057  H   LEU A 139     -50.116   8.110  19.521  1.00 96.03           H  
ATOM   2058  CA  LEU A 139     -51.200   6.438  20.249  1.00 96.03           C  
ATOM   2059  HA  LEU A 139     -52.280   6.300  20.309  1.00 96.03           H  
ATOM   2060  C   LEU A 139     -50.608   5.886  21.554  1.00 96.03           C  
ATOM   2061  CB  LEU A 139     -50.694   5.677  19.010  1.00 96.03           C  
ATOM   2062  HB2 LEU A 139     -50.903   4.617  19.153  1.00 96.03           H  
ATOM   2063  HB3 LEU A 139     -49.612   5.792  18.949  1.00 96.03           H  
ATOM   2064  O   LEU A 139     -49.564   5.246  21.568  1.00 96.03           O  
ATOM   2065  CG  LEU A 139     -51.311   6.117  17.671  1.00 96.03           C  
ATOM   2066  HG  LEU A 139     -51.106   7.172  17.487  1.00 96.03           H  
ATOM   2067  CD1 LEU A 139     -50.689   5.305  16.539  1.00 96.03           C  
ATOM   2068 HD11 LEU A 139     -49.615   5.491  16.512  1.00 96.03           H  
ATOM   2069 HD12 LEU A 139     -51.123   5.598  15.584  1.00 96.03           H  
ATOM   2070 HD13 LEU A 139     -50.863   4.243  16.710  1.00 96.03           H  
ATOM   2071  CD2 LEU A 139     -52.824   5.897  17.655  1.00 96.03           C  
ATOM   2072 HD21 LEU A 139     -53.210   6.006  16.642  1.00 96.03           H  
ATOM   2073 HD22 LEU A 139     -53.042   4.893  18.018  1.00 96.03           H  
ATOM   2074 HD23 LEU A 139     -53.309   6.635  18.294  1.00 96.03           H  
ATOM   2075  N   GLN A 140     -51.299   6.113  22.671  1.00 94.70           N  
ATOM   2076  H   GLN A 140     -52.116   6.700  22.591  1.00 94.70           H  
ATOM   2077  CA  GLN A 140     -50.810   5.772  24.019  1.00 94.70           C  
ATOM   2078  HA  GLN A 140     -49.821   6.214  24.146  1.00 94.70           H  
ATOM   2079  C   GLN A 140     -50.633   4.263  24.289  1.00 94.70           C  
ATOM   2080  CB  GLN A 140     -51.760   6.392  25.057  1.00 94.70           C  
ATOM   2081  HB2 GLN A 140     -51.437   6.102  26.057  1.00 94.70           H  
ATOM   2082  HB3 GLN A 140     -52.763   5.996  24.901  1.00 94.70           H  
ATOM   2083  O   GLN A 140     -49.994   3.896  25.272  1.00 94.70           O  
ATOM   2084  CG  GLN A 140     -51.811   7.929  24.985  1.00 94.70           C  
ATOM   2085  HG2 GLN A 140     -52.134   8.254  23.996  1.00 94.70           H  
ATOM   2086  HG3 GLN A 140     -52.547   8.287  25.706  1.00 94.70           H  
ATOM   2087  CD  GLN A 140     -50.470   8.571  25.328  1.00 94.70           C  
ATOM   2088  NE2 GLN A 140     -49.830   9.292  24.433  1.00 94.70           N  
ATOM   2089 HE21 GLN A 140     -50.105   9.344  23.463  1.00 94.70           H  
ATOM   2090 HE22 GLN A 140     -48.912   9.613  24.709  1.00 94.70           H  
ATOM   2091  OE1 GLN A 140     -49.983   8.435  26.435  1.00 94.70           O  
ATOM   2092  N   ASN A 141     -51.182   3.395  23.431  1.00 96.24           N  
ATOM   2093  H   ASN A 141     -51.661   3.768  22.624  1.00 96.24           H  
ATOM   2094  CA  ASN A 141     -51.015   1.940  23.511  1.00 96.24           C  
ATOM   2095  HA  ASN A 141     -50.743   1.662  24.530  1.00 96.24           H  
ATOM   2096  C   ASN A 141     -49.885   1.407  22.611  1.00 96.24           C  
ATOM   2097  CB  ASN A 141     -52.352   1.263  23.165  1.00 96.24           C  
ATOM   2098  HB2 ASN A 141     -52.691   1.616  22.191  1.00 96.24           H  
ATOM   2099  HB3 ASN A 141     -52.197   0.187  23.084  1.00 96.24           H  
ATOM   2100  O   ASN A 141     -49.621   0.206  22.642  1.00 96.24           O  
ATOM   2101  CG  ASN A 141     -53.451   1.475  24.188  1.00 96.24           C  
ATOM   2102  ND2 ASN A 141     -54.673   1.200  23.802  1.00 96.24           N  
ATOM   2103 HD21 ASN A 141     -55.403   1.348  24.483  1.00 96.24           H  
ATOM   2104 HD22 ASN A 141     -54.804   0.825  22.873  1.00 96.24           H  
ATOM   2105  OD1 ASN A 141     -53.267   1.857  25.331  1.00 96.24           O  
ATOM   2106  N   LEU A 142     -49.245   2.261  21.801  1.00 98.02           N  
ATOM   2107  H   LEU A 142     -49.439   3.249  21.872  1.00 98.02           H  
ATOM   2108  CA  LEU A 142     -48.260   1.843  20.806  1.00 98.02           C  
ATOM   2109  HA  LEU A 142     -48.712   1.056  20.201  1.00 98.02           H  
ATOM   2110  C   LEU A 142     -47.003   1.281  21.483  1.00 98.02           C  
ATOM   2111  CB  LEU A 142     -47.938   3.033  19.886  1.00 98.02           C  
ATOM   2112  HB2 LEU A 142     -47.410   3.780  20.479  1.00 98.02           H  
ATOM   2113  HB3 LEU A 142     -48.876   3.473  19.546  1.00 98.02           H  
ATOM   2114  O   LEU A 142     -46.361   1.965  22.275  1.00 98.02           O  
ATOM   2115  CG  LEU A 142     -47.087   2.693  18.650  1.00 98.02           C  
ATOM   2116  HG  LEU A 142     -46.188   2.156  18.950  1.00 98.02           H  
ATOM   2117  CD1 LEU A 142     -47.860   1.839  17.643  1.00 98.02           C  
ATOM   2118 HD11 LEU A 142     -48.101   0.872  18.085  1.00 98.02           H  
ATOM   2119 HD12 LEU A 142     -48.779   2.344  17.347  1.00 98.02           H  
ATOM   2120 HD13 LEU A 142     -47.236   1.659  16.768  1.00 98.02           H  
ATOM   2121  CD2 LEU A 142     -46.674   3.987  17.944  1.00 98.02           C  
ATOM   2122 HD21 LEU A 142     -46.060   4.585  18.618  1.00 98.02           H  
ATOM   2123 HD22 LEU A 142     -46.090   3.754  17.054  1.00 98.02           H  
ATOM   2124 HD23 LEU A 142     -47.557   4.560  17.662  1.00 98.02           H  
ATOM   2125  N   ARG A 143     -46.644   0.046  21.125  1.00 98.14           N  
ATOM   2126  H   ARG A 143     -47.263  -0.450  20.500  1.00 98.14           H  
ATOM   2127  CA  ARG A 143     -45.456  -0.678  21.599  1.00 98.14           C  
ATOM   2128  HA  ARG A 143     -44.983  -0.133  22.416  1.00 98.14           H  
ATOM   2129  C   ARG A 143     -44.410  -0.856  20.508  1.00 98.14           C  
ATOM   2130  CB  ARG A 143     -45.861  -2.058  22.121  1.00 98.14           C  
ATOM   2131  HB2 ARG A 143     -44.958  -2.626  22.344  1.00 98.14           H  
ATOM   2132  HB3 ARG A 143     -46.417  -2.591  21.349  1.00 98.14           H  
ATOM   2133  O   ARG A 143     -43.221  -0.782  20.793  1.00 98.14           O  
ATOM   2134  CG  ARG A 143     -46.701  -1.970  23.395  1.00 98.14           C  
ATOM   2135  HG2 ARG A 143     -46.119  -1.489  24.181  1.00 98.14           H  
ATOM   2136  HG3 ARG A 143     -47.609  -1.396  23.211  1.00 98.14           H  
ATOM   2137  CD  ARG A 143     -47.072  -3.385  23.825  1.00 98.14           C  
ATOM   2138  HD2 ARG A 143     -46.156  -3.963  23.946  1.00 98.14           H  
ATOM   2139  HD3 ARG A 143     -47.659  -3.852  23.034  1.00 98.14           H  
ATOM   2140  NE  ARG A 143     -47.866  -3.360  25.061  1.00 98.14           N  
ATOM   2141  HE  ARG A 143     -48.688  -2.773  25.039  1.00 98.14           H  
ATOM   2142  NH1 ARG A 143     -46.501  -4.711  26.335  1.00 98.14           N  
ATOM   2143 HH11 ARG A 143     -46.177  -4.991  27.250  1.00 98.14           H  
ATOM   2144 HH12 ARG A 143     -45.733  -4.538  25.702  1.00 98.14           H  
ATOM   2145  NH2 ARG A 143     -48.343  -3.830  27.223  1.00 98.14           N  
ATOM   2146 HH21 ARG A 143     -48.002  -4.160  28.114  1.00 98.14           H  
ATOM   2147 HH22 ARG A 143     -49.089  -3.152  27.162  1.00 98.14           H  
ATOM   2148  CZ  ARG A 143     -47.563  -3.974  26.188  1.00 98.14           C  
ATOM   2149  N   ASN A 144     -44.824  -1.045  19.257  1.00 98.52           N  
ATOM   2150  H   ASN A 144     -45.817  -1.122  19.089  1.00 98.52           H  
ATOM   2151  CA  ASN A 144     -43.897  -1.285  18.152  1.00 98.52           C  
ATOM   2152  HA  ASN A 144     -42.878  -1.076  18.480  1.00 98.52           H  
ATOM   2153  C   ASN A 144     -44.200  -0.367  16.969  1.00 98.52           C  
ATOM   2154  CB  ASN A 144     -43.965  -2.753  17.718  1.00 98.52           C  
ATOM   2155  HB2 ASN A 144     -43.198  -2.944  16.967  1.00 98.52           H  
ATOM   2156  HB3 ASN A 144     -44.942  -2.912  17.260  1.00 98.52           H  
ATOM   2157  O   ASN A 144     -45.335  -0.328  16.483  1.00 98.52           O  
ATOM   2158  CG  ASN A 144     -43.810  -3.749  18.852  1.00 98.52           C  
ATOM   2159  ND2 ASN A 144     -42.631  -4.247  19.114  1.00 98.52           N  
ATOM   2160 HD21 ASN A 144     -42.559  -4.781  19.968  1.00 98.52           H  
ATOM   2161 HD22 ASN A 144     -41.809  -3.800  18.733  1.00 98.52           H  
ATOM   2162  OD1 ASN A 144     -44.783  -4.130  19.475  1.00 98.52           O  
ATOM   2163  N   LEU A 145     -43.167   0.318  16.479  1.00 98.59           N  
ATOM   2164  H   LEU A 145     -42.281   0.276  16.962  1.00 98.59           H  
ATOM   2165  CA  LEU A 145     -43.233   1.162  15.294  1.00 98.59           C  
ATOM   2166  HA  LEU A 145     -44.182   0.985  14.786  1.00 98.59           H  
ATOM   2167  C   LEU A 145     -42.104   0.812  14.316  1.00 98.59           C  
ATOM   2168  CB  LEU A 145     -43.188   2.629  15.752  1.00 98.59           C  
ATOM   2169  HB2 LEU A 145     -42.256   2.797  16.292  1.00 98.59           H  
ATOM   2170  HB3 LEU A 145     -44.012   2.805  16.444  1.00 98.59           H  
ATOM   2171  O   LEU A 145     -40.941   1.132  14.562  1.00 98.59           O  
ATOM   2172  CG  LEU A 145     -43.277   3.640  14.597  1.00 98.59           C  
ATOM   2173  HG  LEU A 145     -42.447   3.478  13.910  1.00 98.59           H  
ATOM   2174  CD1 LEU A 145     -44.585   3.524  13.811  1.00 98.59           C  
ATOM   2175 HD11 LEU A 145     -45.435   3.595  14.490  1.00 98.59           H  
ATOM   2176 HD12 LEU A 145     -44.618   2.572  13.280  1.00 98.59           H  
ATOM   2177 HD13 LEU A 145     -44.643   4.324  13.072  1.00 98.59           H  
ATOM   2178  CD2 LEU A 145     -43.172   5.059  15.152  1.00 98.59           C  
ATOM   2179 HD21 LEU A 145     -43.995   5.257  15.840  1.00 98.59           H  
ATOM   2180 HD22 LEU A 145     -42.227   5.165  15.685  1.00 98.59           H  
ATOM   2181 HD23 LEU A 145     -43.197   5.780  14.335  1.00 98.59           H  
ATOM   2182  N   SER A 146     -42.466   0.205  13.187  1.00 98.69           N  
ATOM   2183  H   SER A 146     -43.428  -0.088  13.092  1.00 98.69           H  
ATOM   2184  CA  SER A 146     -41.536  -0.203  12.130  1.00 98.69           C  
ATOM   2185  HA  SER A 146     -40.519   0.022  12.450  1.00 98.69           H  
ATOM   2186  C   SER A 146     -41.793   0.560  10.836  1.00 98.69           C  
ATOM   2187  CB  SER A 146     -41.623  -1.712  11.876  1.00 98.69           C  
ATOM   2188  HB2 SER A 146     -42.625  -1.971  11.534  1.00 98.69           H  
ATOM   2189  HB3 SER A 146     -40.909  -1.988  11.101  1.00 98.69           H  
ATOM   2190  O   SER A 146     -42.806   0.346  10.173  1.00 98.69           O  
ATOM   2191  OG  SER A 146     -41.349  -2.443  13.052  1.00 98.69           O  
ATOM   2192  HG  SER A 146     -41.341  -3.376  12.828  1.00 98.69           H  
ATOM   2193  N   LEU A 147     -40.865   1.445  10.464  1.00 98.68           N  
ATOM   2194  H   LEU A 147     -40.062   1.562  11.065  1.00 98.68           H  
ATOM   2195  CA  LEU A 147     -40.921   2.289   9.260  1.00 98.68           C  
ATOM   2196  HA  LEU A 147     -41.750   1.959   8.634  1.00 98.68           H  
ATOM   2197  C   LEU A 147     -39.658   2.169   8.381  1.00 98.68           C  
ATOM   2198  CB  LEU A 147     -41.175   3.756   9.659  1.00 98.68           C  
ATOM   2199  HB2 LEU A 147     -41.274   4.335   8.741  1.00 98.68           H  
ATOM   2200  HB3 LEU A 147     -40.292   4.127  10.179  1.00 98.68           H  
ATOM   2201  O   LEU A 147     -39.459   2.966   7.462  1.00 98.68           O  
ATOM   2202  CG  LEU A 147     -42.413   4.043  10.529  1.00 98.68           C  
ATOM   2203  HG  LEU A 147     -42.318   3.533  11.488  1.00 98.68           H  
ATOM   2204  CD1 LEU A 147     -42.517   5.547  10.784  1.00 98.68           C  
ATOM   2205 HD11 LEU A 147     -43.321   5.750  11.491  1.00 98.68           H  
ATOM   2206 HD12 LEU A 147     -41.579   5.914  11.201  1.00 98.68           H  
ATOM   2207 HD13 LEU A 147     -42.710   6.071   9.848  1.00 98.68           H  
ATOM   2208  CD2 LEU A 147     -43.723   3.624   9.861  1.00 98.68           C  
ATOM   2209 HD21 LEU A 147     -43.775   2.537   9.801  1.00 98.68           H  
ATOM   2210 HD22 LEU A 147     -43.777   4.040   8.855  1.00 98.68           H  
ATOM   2211 HD23 LEU A 147     -44.571   3.969  10.453  1.00 98.68           H  
ATOM   2212  N   PHE A 148     -38.796   1.192   8.658  1.00 98.60           N  
ATOM   2213  H   PHE A 148     -38.989   0.592   9.447  1.00 98.60           H  
ATOM   2214  CA  PHE A 148     -37.522   1.000   7.967  1.00 98.60           C  
ATOM   2215  HA  PHE A 148     -36.977   1.942   8.032  1.00 98.60           H  
ATOM   2216  C   PHE A 148     -37.680   0.670   6.468  1.00 98.60           C  
ATOM   2217  CB  PHE A 148     -36.704  -0.059   8.717  1.00 98.60           C  
ATOM   2218  HB2 PHE A 148     -35.714  -0.101   8.264  1.00 98.60           H  
ATOM   2219  HB3 PHE A 148     -36.571   0.257   9.752  1.00 98.60           H  
ATOM   2220  O   PHE A 148     -38.720   0.161   6.048  1.00 98.60           O  
ATOM   2221  CG  PHE A 148     -37.284  -1.460   8.693  1.00 98.60           C  
ATOM   2222  CD1 PHE A 148     -38.151  -1.910   9.703  1.00 98.60           C  
ATOM   2223  HD1 PHE A 148     -38.428  -1.250  10.512  1.00 98.60           H  
ATOM   2224  CD2 PHE A 148     -36.927  -2.329   7.652  1.00 98.60           C  
ATOM   2225  HD2 PHE A 148     -36.240  -1.974   6.898  1.00 98.60           H  
ATOM   2226  CE1 PHE A 148     -38.646  -3.227   9.672  1.00 98.60           C  
ATOM   2227  HE1 PHE A 148     -39.298  -3.582  10.456  1.00 98.60           H  
ATOM   2228  CE2 PHE A 148     -37.434  -3.638   7.602  1.00 98.60           C  
ATOM   2229  HE2 PHE A 148     -37.148  -4.301   6.798  1.00 98.60           H  
ATOM   2230  CZ  PHE A 148     -38.294  -4.088   8.618  1.00 98.60           C  
ATOM   2231  HZ  PHE A 148     -38.686  -5.094   8.590  1.00 98.60           H  
ATOM   2232  N   PHE A 149     -36.653   0.958   5.664  1.00 98.51           N  
ATOM   2233  H   PHE A 149     -35.837   1.368   6.096  1.00 98.51           H  
ATOM   2234  CA  PHE A 149     -36.616   0.810   4.202  1.00 98.51           C  
ATOM   2235  HA  PHE A 149     -35.748   1.370   3.853  1.00 98.51           H  
ATOM   2236  C   PHE A 149     -37.807   1.477   3.499  1.00 98.51           C  
ATOM   2237  CB  PHE A 149     -36.393  -0.658   3.795  1.00 98.51           C  
ATOM   2238  HB2 PHE A 149     -37.248  -1.243   4.134  1.00 98.51           H  
ATOM   2239  HB3 PHE A 149     -36.366  -0.714   2.707  1.00 98.51           H  
ATOM   2240  O   PHE A 149     -38.665   0.823   2.903  1.00 98.51           O  
ATOM   2241  CG  PHE A 149     -35.118  -1.297   4.320  1.00 98.51           C  
ATOM   2242  CD1 PHE A 149     -33.899  -0.589   4.325  1.00 98.51           C  
ATOM   2243  HD1 PHE A 149     -33.837   0.413   3.926  1.00 98.51           H  
ATOM   2244  CD2 PHE A 149     -35.148  -2.619   4.803  1.00 98.51           C  
ATOM   2245  HD2 PHE A 149     -36.069  -3.183   4.771  1.00 98.51           H  
ATOM   2246  CE1 PHE A 149     -32.743  -1.171   4.869  1.00 98.51           C  
ATOM   2247  HE1 PHE A 149     -31.820  -0.611   4.896  1.00 98.51           H  
ATOM   2248  CE2 PHE A 149     -33.997  -3.194   5.371  1.00 98.51           C  
ATOM   2249  HE2 PHE A 149     -34.034  -4.192   5.782  1.00 98.51           H  
ATOM   2250  CZ  PHE A 149     -32.795  -2.467   5.409  1.00 98.51           C  
ATOM   2251  HZ  PHE A 149     -31.910  -2.898   5.854  1.00 98.51           H  
ATOM   2252  N   ASN A 150     -37.851   2.804   3.594  1.00 98.69           N  
ATOM   2253  H   ASN A 150     -37.062   3.258   4.032  1.00 98.69           H  
ATOM   2254  CA  ASN A 150     -38.793   3.674   2.892  1.00 98.69           C  
ATOM   2255  HA  ASN A 150     -39.206   3.150   2.030  1.00 98.69           H  
ATOM   2256  C   ASN A 150     -38.037   4.903   2.336  1.00 98.69           C  
ATOM   2257  CB  ASN A 150     -39.950   4.032   3.853  1.00 98.69           C  
ATOM   2258  HB2 ASN A 150     -40.439   4.955   3.542  1.00 98.69           H  
ATOM   2259  HB3 ASN A 150     -39.569   4.182   4.863  1.00 98.69           H  
ATOM   2260  O   ASN A 150     -36.816   4.917   2.229  1.00 98.69           O  
ATOM   2261  CG  ASN A 150     -41.039   2.986   3.886  1.00 98.69           C  
ATOM   2262  ND2 ASN A 150     -41.135   2.218   4.946  1.00 98.69           N  
ATOM   2263 HD21 ASN A 150     -41.910   1.572   4.998  1.00 98.69           H  
ATOM   2264 HD22 ASN A 150     -40.428   2.279   5.664  1.00 98.69           H  
ATOM   2265  OD1 ASN A 150     -41.853   2.906   2.979  1.00 98.69           O  
ATOM   2266  N   SER A 151     -38.757   5.944   1.921  1.00 98.31           N  
ATOM   2267  H   SER A 151     -39.763   5.891   2.000  1.00 98.31           H  
ATOM   2268  CA  SER A 151     -38.208   7.238   1.490  1.00 98.31           C  
ATOM   2269  HA  SER A 151     -37.121   7.222   1.576  1.00 98.31           H  
ATOM   2270  C   SER A 151     -38.688   8.378   2.399  1.00 98.31           C  
ATOM   2271  CB  SER A 151     -38.560   7.479   0.021  1.00 98.31           C  
ATOM   2272  HB2 SER A 151     -38.186   8.452  -0.296  1.00 98.31           H  
ATOM   2273  HB3 SER A 151     -39.643   7.450  -0.096  1.00 98.31           H  
ATOM   2274  O   SER A 151     -38.956   9.491   1.934  1.00 98.31           O  
ATOM   2275  OG  SER A 151     -37.981   6.476  -0.788  1.00 98.31           O  
ATOM   2276  HG  SER A 151     -37.572   5.834  -0.202  1.00 98.31           H  
ATOM   2277  N   LEU A 152     -38.855   8.092   3.695  1.00 98.68           N  
ATOM   2278  H   LEU A 152     -38.560   7.186   4.031  1.00 98.68           H  
ATOM   2279  CA  LEU A 152     -39.294   9.072   4.688  1.00 98.68           C  
ATOM   2280  HA  LEU A 152     -40.160   9.603   4.292  1.00 98.68           H  
ATOM   2281  C   LEU A 152     -38.195  10.105   4.937  1.00 98.68           C  
ATOM   2282  CB  LEU A 152     -39.702   8.376   5.998  1.00 98.68           C  
ATOM   2283  HB2 LEU A 152     -39.987   9.133   6.728  1.00 98.68           H  
ATOM   2284  HB3 LEU A 152     -38.831   7.857   6.398  1.00 98.68           H  
ATOM   2285  O   LEU A 152     -37.011   9.794   4.863  1.00 98.68           O  
ATOM   2286  CG  LEU A 152     -40.863   7.380   5.838  1.00 98.68           C  
ATOM   2287  HG  LEU A 152     -40.673   6.711   4.999  1.00 98.68           H  
ATOM   2288  CD1 LEU A 152     -40.995   6.525   7.094  1.00 98.68           C  
ATOM   2289 HD11 LEU A 152     -41.192   7.154   7.961  1.00 98.68           H  
ATOM   2290 HD12 LEU A 152     -40.066   5.977   7.251  1.00 98.68           H  
ATOM   2291 HD13 LEU A 152     -41.800   5.803   6.961  1.00 98.68           H  
ATOM   2292  CD2 LEU A 152     -42.194   8.099   5.597  1.00 98.68           C  
ATOM   2293 HD21 LEU A 152     -42.156   8.636   4.649  1.00 98.68           H  
ATOM   2294 HD22 LEU A 152     -42.390   8.805   6.403  1.00 98.68           H  
ATOM   2295 HD23 LEU A 152     -42.999   7.366   5.549  1.00 98.68           H  
ATOM   2296  N   ILE A 153     -38.594  11.336   5.233  1.00 98.41           N  
ATOM   2297  H   ILE A 153     -39.583  11.487   5.373  1.00 98.41           H  
ATOM   2298  CA  ILE A 153     -37.697  12.469   5.482  1.00 98.41           C  
ATOM   2299  HA  ILE A 153     -36.695  12.089   5.683  1.00 98.41           H  
ATOM   2300  C   ILE A 153     -38.124  13.232   6.739  1.00 98.41           C  
ATOM   2301  CB  ILE A 153     -37.615  13.399   4.246  1.00 98.41           C  
ATOM   2302  HB  ILE A 153     -36.945  14.222   4.497  1.00 98.41           H  
ATOM   2303  O   ILE A 153     -39.161  12.945   7.334  1.00 98.41           O  
ATOM   2304  CG1 ILE A 153     -38.992  13.998   3.879  1.00 98.41           C  
ATOM   2305 HG12 ILE A 153     -39.476  14.375   4.780  1.00 98.41           H  
ATOM   2306 HG13 ILE A 153     -39.626  13.217   3.459  1.00 98.41           H  
ATOM   2307  CG2 ILE A 153     -36.982  12.667   3.049  1.00 98.41           C  
ATOM   2308 HG21 ILE A 153     -36.050  12.198   3.364  1.00 98.41           H  
ATOM   2309 HG22 ILE A 153     -36.759  13.367   2.244  1.00 98.41           H  
ATOM   2310 HG23 ILE A 153     -37.650  11.890   2.678  1.00 98.41           H  
ATOM   2311  CD1 ILE A 153     -38.912  15.162   2.883  1.00 98.41           C  
ATOM   2312 HD11 ILE A 153     -39.909  15.576   2.737  1.00 98.41           H  
ATOM   2313 HD12 ILE A 153     -38.258  15.941   3.275  1.00 98.41           H  
ATOM   2314 HD13 ILE A 153     -38.534  14.814   1.922  1.00 98.41           H  
ATOM   2315  N   GLY A 154     -37.342  14.240   7.120  1.00 97.73           N  
ATOM   2316  H   GLY A 154     -36.440  14.335   6.677  1.00 97.73           H  
ATOM   2317  CA  GLY A 154     -37.658  15.111   8.251  1.00 97.73           C  
ATOM   2318  HA2 GLY A 154     -37.222  16.095   8.076  1.00 97.73           H  
ATOM   2319  HA3 GLY A 154     -38.739  15.224   8.331  1.00 97.73           H  
ATOM   2320  C   GLY A 154     -37.121  14.586   9.585  1.00 97.73           C  
ATOM   2321  O   GLY A 154     -36.411  13.579   9.612  1.00 97.73           O  
ATOM   2322  N   PRO A 155     -37.406  15.297  10.689  1.00 97.66           N  
ATOM   2323  CA  PRO A 155     -36.840  14.983  11.991  1.00 97.66           C  
ATOM   2324  HA  PRO A 155     -35.773  14.788  11.891  1.00 97.66           H  
ATOM   2325  C   PRO A 155     -37.471  13.750  12.632  1.00 97.66           C  
ATOM   2326  CB  PRO A 155     -37.030  16.247  12.831  1.00 97.66           C  
ATOM   2327  HB2 PRO A 155     -37.109  16.034  13.897  1.00 97.66           H  
ATOM   2328  HB3 PRO A 155     -36.207  16.936  12.640  1.00 97.66           H  
ATOM   2329  O   PRO A 155     -38.582  13.344  12.288  1.00 97.66           O  
ATOM   2330  CG  PRO A 155     -38.326  16.824  12.267  1.00 97.66           C  
ATOM   2331  HG2 PRO A 155     -39.178  16.307  12.709  1.00 97.66           H  
ATOM   2332  HG3 PRO A 155     -38.399  17.898  12.437  1.00 97.66           H  
ATOM   2333  CD  PRO A 155     -38.238  16.489  10.777  1.00 97.66           C  
ATOM   2334  HD2 PRO A 155     -37.754  17.307  10.243  1.00 97.66           H  
ATOM   2335  HD3 PRO A 155     -39.234  16.305  10.374  1.00 97.66           H  
ATOM   2336  N   PHE A 156     -36.784  13.208  13.640  1.00 97.40           N  
ATOM   2337  H   PHE A 156     -35.880  13.593  13.874  1.00 97.40           H  
ATOM   2338  CA  PHE A 156     -37.413  12.290  14.583  1.00 97.40           C  
ATOM   2339  HA  PHE A 156     -37.724  11.404  14.030  1.00 97.40           H  
ATOM   2340  C   PHE A 156     -38.628  12.996  15.226  1.00 97.40           C  
ATOM   2341  CB  PHE A 156     -36.404  11.863  15.655  1.00 97.40           C  
ATOM   2342  HB2 PHE A 156     -36.137  12.742  16.241  1.00 97.40           H  
ATOM   2343  HB3 PHE A 156     -35.497  11.504  15.168  1.00 97.40           H  
ATOM   2344  O   PHE A 156     -38.465  14.083  15.787  1.00 97.40           O  
ATOM   2345  CG  PHE A 156     -36.910  10.778  16.590  1.00 97.40           C  
ATOM   2346  CD1 PHE A 156     -37.835  11.085  17.608  1.00 97.40           C  
ATOM   2347  HD1 PHE A 156     -38.194  12.096  17.732  1.00 97.40           H  
ATOM   2348  CD2 PHE A 156     -36.461   9.452  16.440  1.00 97.40           C  
ATOM   2349  HD2 PHE A 156     -35.752   9.200  15.666  1.00 97.40           H  
ATOM   2350  CE1 PHE A 156     -38.309  10.079  18.467  1.00 97.40           C  
ATOM   2351  HE1 PHE A 156     -39.025  10.321  19.238  1.00 97.40           H  
ATOM   2352  CE2 PHE A 156     -36.935   8.445  17.301  1.00 97.40           C  
ATOM   2353  HE2 PHE A 156     -36.593   7.427  17.186  1.00 97.40           H  
ATOM   2354  CZ  PHE A 156     -37.857   8.758  18.315  1.00 97.40           C  
ATOM   2355  HZ  PHE A 156     -38.217   7.984  18.977  1.00 97.40           H  
ATOM   2356  N   PRO A 157     -39.836  12.414  15.175  1.00 95.43           N  
ATOM   2357  CA  PRO A 157     -41.036  13.042  15.727  1.00 95.43           C  
ATOM   2358  HA  PRO A 157     -41.114  14.069  15.372  1.00 95.43           H  
ATOM   2359  C   PRO A 157     -41.006  13.048  17.264  1.00 95.43           C  
ATOM   2360  CB  PRO A 157     -42.205  12.240  15.144  1.00 95.43           C  
ATOM   2361  HB2 PRO A 157     -43.058  12.193  15.822  1.00 95.43           H  
ATOM   2362  HB3 PRO A 157     -42.504  12.673  14.190  1.00 95.43           H  
ATOM   2363  O   PRO A 157     -41.217  12.021  17.913  1.00 95.43           O  
ATOM   2364  CG  PRO A 157     -41.589  10.865  14.909  1.00 95.43           C  
ATOM   2365  HG2 PRO A 157     -41.561  10.328  15.857  1.00 95.43           H  
ATOM   2366  HG3 PRO A 157     -42.128  10.296  14.151  1.00 95.43           H  
ATOM   2367  CD  PRO A 157     -40.159  11.170  14.499  1.00 95.43           C  
ATOM   2368  HD2 PRO A 157     -39.502  10.359  14.814  1.00 95.43           H  
ATOM   2369  HD3 PRO A 157     -40.104  11.315  13.420  1.00 95.43           H  
ATOM   2370  N   GLU A 158     -40.786  14.221  17.871  1.00 94.27           N  
ATOM   2371  H   GLU A 158     -40.534  15.008  17.291  1.00 94.27           H  
ATOM   2372  CA  GLU A 158     -40.734  14.387  19.339  1.00 94.27           C  
ATOM   2373  HA  GLU A 158     -39.934  13.765  19.739  1.00 94.27           H  
ATOM   2374  C   GLU A 158     -42.030  13.961  20.046  1.00 94.27           C  
ATOM   2375  CB  GLU A 158     -40.460  15.850  19.725  1.00 94.27           C  
ATOM   2376  HB2 GLU A 158     -40.686  15.954  20.786  1.00 94.27           H  
ATOM   2377  HB3 GLU A 158     -41.129  16.507  19.169  1.00 94.27           H  
ATOM   2378  O   GLU A 158     -42.021  13.612  21.224  1.00 94.27           O  
ATOM   2379  CG  GLU A 158     -39.005  16.291  19.519  1.00 94.27           C  
ATOM   2380  HG2 GLU A 158     -38.353  15.523  19.934  1.00 94.27           H  
ATOM   2381  HG3 GLU A 158     -38.805  16.364  18.450  1.00 94.27           H  
ATOM   2382  CD  GLU A 158     -38.684  17.636  20.204  1.00 94.27           C  
ATOM   2383  OE1 GLU A 158     -37.486  18.003  20.216  1.00 94.27           O  
ATOM   2384  OE2 GLU A 158     -39.614  18.288  20.735  1.00 94.27           O  
ATOM   2385  N   SER A 159     -43.154  13.952  19.333  1.00 94.84           N  
ATOM   2386  H   SER A 159     -43.088  14.197  18.355  1.00 94.84           H  
ATOM   2387  CA  SER A 159     -44.440  13.475  19.842  1.00 94.84           C  
ATOM   2388  HA  SER A 159     -44.723  14.084  20.700  1.00 94.84           H  
ATOM   2389  C   SER A 159     -44.396  12.010  20.311  1.00 94.84           C  
ATOM   2390  CB  SER A 159     -45.487  13.672  18.745  1.00 94.84           C  
ATOM   2391  HB2 SER A 159     -45.568  14.733  18.507  1.00 94.84           H  
ATOM   2392  HB3 SER A 159     -46.460  13.321  19.088  1.00 94.84           H  
ATOM   2393  O   SER A 159     -45.080  11.670  21.280  1.00 94.84           O  
ATOM   2394  OG  SER A 159     -45.089  12.966  17.587  1.00 94.84           O  
ATOM   2395  HG  SER A 159     -44.838  13.594  16.906  1.00 94.84           H  
ATOM   2396  N   LEU A 160     -43.549  11.157  19.714  1.00 96.25           N  
ATOM   2397  H   LEU A 160     -42.982  11.501  18.952  1.00 96.25           H  
ATOM   2398  CA  LEU A 160     -43.362   9.763  20.147  1.00 96.25           C  
ATOM   2399  HA  LEU A 160     -44.331   9.266  20.181  1.00 96.25           H  
ATOM   2400  C   LEU A 160     -42.778   9.653  21.561  1.00 96.25           C  
ATOM   2401  CB  LEU A 160     -42.442   9.015  19.166  1.00 96.25           C  
ATOM   2402  HB2 LEU A 160     -41.499   9.556  19.088  1.00 96.25           H  
ATOM   2403  HB3 LEU A 160     -42.222   8.036  19.592  1.00 96.25           H  
ATOM   2404  O   LEU A 160     -43.039   8.677  22.258  1.00 96.25           O  
ATOM   2405  CG  LEU A 160     -43.009   8.798  17.755  1.00 96.25           C  
ATOM   2406  HG  LEU A 160     -43.174   9.764  17.278  1.00 96.25           H  
ATOM   2407  CD1 LEU A 160     -41.999   7.986  16.941  1.00 96.25           C  
ATOM   2408 HD11 LEU A 160     -42.334   7.917  15.906  1.00 96.25           H  
ATOM   2409 HD12 LEU A 160     -41.020   8.466  16.972  1.00 96.25           H  
ATOM   2410 HD13 LEU A 160     -41.902   6.985  17.360  1.00 96.25           H  
ATOM   2411  CD2 LEU A 160     -44.330   8.025  17.747  1.00 96.25           C  
ATOM   2412 HD21 LEU A 160     -45.115   8.620  18.213  1.00 96.25           H  
ATOM   2413 HD22 LEU A 160     -44.625   7.813  16.719  1.00 96.25           H  
ATOM   2414 HD23 LEU A 160     -44.217   7.086  18.289  1.00 96.25           H  
ATOM   2415  N   LEU A 161     -42.060  10.679  22.026  1.00 94.43           N  
ATOM   2416  H   LEU A 161     -41.937  11.485  21.429  1.00 94.43           H  
ATOM   2417  CA  LEU A 161     -41.466  10.722  23.367  1.00 94.43           C  
ATOM   2418  HA  LEU A 161     -40.884   9.814  23.520  1.00 94.43           H  
ATOM   2419  C   LEU A 161     -42.518  10.782  24.485  1.00 94.43           C  
ATOM   2420  CB  LEU A 161     -40.540  11.944  23.475  1.00 94.43           C  
ATOM   2421  HB2 LEU A 161     -41.154  12.845  23.473  1.00 94.43           H  
ATOM   2422  HB3 LEU A 161     -40.029  11.904  24.436  1.00 94.43           H  
ATOM   2423  O   LEU A 161     -42.180  10.634  25.658  1.00 94.43           O  
ATOM   2424  CG  LEU A 161     -39.487  12.057  22.361  1.00 94.43           C  
ATOM   2425  HG  LEU A 161     -39.959  12.103  21.379  1.00 94.43           H  
ATOM   2426  CD1 LEU A 161     -38.693  13.336  22.562  1.00 94.43           C  
ATOM   2427 HD11 LEU A 161     -38.018  13.476  21.718  1.00 94.43           H  
ATOM   2428 HD12 LEU A 161     -38.117  13.257  23.484  1.00 94.43           H  
ATOM   2429 HD13 LEU A 161     -39.367  14.191  22.605  1.00 94.43           H  
ATOM   2430  CD2 LEU A 161     -38.541  10.865  22.379  1.00 94.43           C  
ATOM   2431 HD21 LEU A 161     -37.660  11.069  21.772  1.00 94.43           H  
ATOM   2432 HD22 LEU A 161     -39.054  10.003  21.951  1.00 94.43           H  
ATOM   2433 HD23 LEU A 161     -38.265  10.628  23.407  1.00 94.43           H  
ATOM   2434  N   SER A 162     -43.783  11.034  24.135  1.00 92.19           N  
ATOM   2435  H   SER A 162     -43.976  11.141  23.149  1.00 92.19           H  
ATOM   2436  CA  SER A 162     -44.916  11.034  25.063  1.00 92.19           C  
ATOM   2437  HA  SER A 162     -44.554  11.363  26.037  1.00 92.19           H  
ATOM   2438  C   SER A 162     -45.535   9.649  25.290  1.00 92.19           C  
ATOM   2439  CB  SER A 162     -45.970  12.050  24.610  1.00 92.19           C  
ATOM   2440  HB2 SER A 162     -46.695  12.179  25.413  1.00 92.19           H  
ATOM   2441  HB3 SER A 162     -45.489  13.010  24.425  1.00 92.19           H  
ATOM   2442  O   SER A 162     -46.476   9.541  26.074  1.00 92.19           O  
ATOM   2443  OG  SER A 162     -46.661  11.639  23.448  1.00 92.19           O  
ATOM   2444  HG  SER A 162     -46.069  11.596  22.693  1.00 92.19           H  
ATOM   2445  N   ILE A 163     -45.016   8.602  24.634  1.00 94.45           N  
ATOM   2446  H   ILE A 163     -44.243   8.761  24.004  1.00 94.45           H  
ATOM   2447  CA  ILE A 163     -45.492   7.218  24.745  1.00 94.45           C  
ATOM   2448  HA  ILE A 163     -46.472   7.217  25.222  1.00 94.45           H  
ATOM   2449  C   ILE A 163     -44.497   6.424  25.615  1.00 94.45           C  
ATOM   2450  CB  ILE A 163     -45.683   6.581  23.347  1.00 94.45           C  
ATOM   2451  HB  ILE A 163     -44.704   6.445  22.886  1.00 94.45           H  
ATOM   2452  O   ILE A 163     -43.503   5.912  25.100  1.00 94.45           O  
ATOM   2453  CG1 ILE A 163     -46.533   7.466  22.402  1.00 94.45           C  
ATOM   2454 HG12 ILE A 163     -46.136   8.481  22.376  1.00 94.45           H  
ATOM   2455 HG13 ILE A 163     -47.558   7.513  22.770  1.00 94.45           H  
ATOM   2456  CG2 ILE A 163     -46.349   5.200  23.523  1.00 94.45           C  
ATOM   2457 HG21 ILE A 163     -47.355   5.305  23.930  1.00 94.45           H  
ATOM   2458 HG22 ILE A 163     -45.759   4.563  24.182  1.00 94.45           H  
ATOM   2459 HG23 ILE A 163     -46.409   4.679  22.567  1.00 94.45           H  
ATOM   2460  CD1 ILE A 163     -46.539   6.965  20.954  1.00 94.45           C  
ATOM   2461 HD11 ILE A 163     -45.522   6.939  20.563  1.00 94.45           H  
ATOM   2462 HD12 ILE A 163     -47.144   7.638  20.346  1.00 94.45           H  
ATOM   2463 HD13 ILE A 163     -46.984   5.972  20.886  1.00 94.45           H  
ATOM   2464  N   PRO A 164     -44.718   6.307  26.940  1.00 83.57           N  
ATOM   2465  CA  PRO A 164     -43.738   5.695  27.845  1.00 83.57           C  
ATOM   2466  HA  PRO A 164     -42.760   6.152  27.694  1.00 83.57           H  
ATOM   2467  C   PRO A 164     -43.580   4.178  27.653  1.00 83.57           C  
ATOM   2468  CB  PRO A 164     -44.237   6.035  29.253  1.00 83.57           C  
ATOM   2469  HB2 PRO A 164     -43.819   6.994  29.561  1.00 83.57           H  
ATOM   2470  HB3 PRO A 164     -43.984   5.263  29.980  1.00 83.57           H  
ATOM   2471  O   PRO A 164     -42.545   3.630  28.025  1.00 83.57           O  
ATOM   2472  CG  PRO A 164     -45.749   6.172  29.073  1.00 83.57           C  
ATOM   2473  HG2 PRO A 164     -46.194   6.804  29.842  1.00 83.57           H  
ATOM   2474  HG3 PRO A 164     -46.210   5.184  29.073  1.00 83.57           H  
ATOM   2475  CD  PRO A 164     -45.867   6.797  27.687  1.00 83.57           C  
ATOM   2476  HD2 PRO A 164     -46.810   6.504  27.224  1.00 83.57           H  
ATOM   2477  HD3 PRO A 164     -45.805   7.881  27.778  1.00 83.57           H  
ATOM   2478  N   HIS A 165     -44.587   3.523  27.065  1.00 92.84           N  
ATOM   2479  H   HIS A 165     -45.392   4.063  26.782  1.00 92.84           H  
ATOM   2480  CA  HIS A 165     -44.651   2.073  26.836  1.00 92.84           C  
ATOM   2481  HA  HIS A 165     -43.998   1.577  27.554  1.00 92.84           H  
ATOM   2482  C   HIS A 165     -44.160   1.643  25.442  1.00 92.84           C  
ATOM   2483  CB  HIS A 165     -46.089   1.588  27.091  1.00 92.84           C  
ATOM   2484  HB2 HIS A 165     -46.751   2.023  26.343  1.00 92.84           H  
ATOM   2485  HB3 HIS A 165     -46.117   0.505  26.976  1.00 92.84           H  
ATOM   2486  O   HIS A 165     -44.402   0.512  25.025  1.00 92.84           O  
ATOM   2487  CG  HIS A 165     -46.608   1.912  28.468  1.00 92.84           C  
ATOM   2488  CD2 HIS A 165     -47.699   2.676  28.785  1.00 92.84           C  
ATOM   2489  HD2 HIS A 165     -48.359   3.155  28.077  1.00 92.84           H  
ATOM   2490  ND1 HIS A 165     -46.049   1.498  29.651  1.00 92.84           N  
ATOM   2491  HD1 HIS A 165     -45.200   0.964  29.764  1.00 92.84           H  
ATOM   2492  CE1 HIS A 165     -46.765   2.016  30.656  1.00 92.84           C  
ATOM   2493  HE1 HIS A 165     -46.520   1.884  31.699  1.00 92.84           H  
ATOM   2494  NE2 HIS A 165     -47.798   2.738  30.184  1.00 92.84           N  
ATOM   2495  N   LEU A 166     -43.531   2.546  24.680  1.00 97.25           N  
ATOM   2496  H   LEU A 166     -43.327   3.457  25.068  1.00 97.25           H  
ATOM   2497  CA  LEU A 166     -43.011   2.231  23.351  1.00 97.25           C  
ATOM   2498  HA  LEU A 166     -43.774   1.647  22.836  1.00 97.25           H  
ATOM   2499  C   LEU A 166     -41.746   1.363  23.488  1.00 97.25           C  
ATOM   2500  CB  LEU A 166     -42.808   3.551  22.578  1.00 97.25           C  
ATOM   2501  HB2 LEU A 166     -43.721   4.139  22.669  1.00 97.25           H  
ATOM   2502  HB3 LEU A 166     -42.008   4.111  23.062  1.00 97.25           H  
ATOM   2503  O   LEU A 166     -40.745   1.810  24.043  1.00 97.25           O  
ATOM   2504  CG  LEU A 166     -42.490   3.411  21.076  1.00 97.25           C  
ATOM   2505  HG  LEU A 166     -41.544   2.886  20.947  1.00 97.25           H  
ATOM   2506  CD1 LEU A 166     -43.594   2.683  20.310  1.00 97.25           C  
ATOM   2507 HD11 LEU A 166     -43.356   2.652  19.247  1.00 97.25           H  
ATOM   2508 HD12 LEU A 166     -44.551   3.180  20.469  1.00 97.25           H  
ATOM   2509 HD13 LEU A 166     -43.665   1.658  20.675  1.00 97.25           H  
ATOM   2510  CD2 LEU A 166     -42.404   4.788  20.410  1.00 97.25           C  
ATOM   2511 HD21 LEU A 166     -43.393   5.247  20.375  1.00 97.25           H  
ATOM   2512 HD22 LEU A 166     -42.017   4.686  19.396  1.00 97.25           H  
ATOM   2513 HD23 LEU A 166     -41.760   5.458  20.979  1.00 97.25           H  
ATOM   2514  N   GLU A 167     -41.802   0.128  22.989  1.00 98.02           N  
ATOM   2515  H   GLU A 167     -42.655  -0.160  22.532  1.00 98.02           H  
ATOM   2516  CA  GLU A 167     -40.790  -0.921  23.184  1.00 98.02           C  
ATOM   2517  HA  GLU A 167     -40.238  -0.725  24.104  1.00 98.02           H  
ATOM   2518  C   GLU A 167     -39.776  -1.003  22.035  1.00 98.02           C  
ATOM   2519  CB  GLU A 167     -41.465  -2.302  23.322  1.00 98.02           C  
ATOM   2520  HB2 GLU A 167     -40.679  -3.056  23.375  1.00 98.02           H  
ATOM   2521  HB3 GLU A 167     -42.051  -2.496  22.424  1.00 98.02           H  
ATOM   2522  O   GLU A 167     -38.605  -1.294  22.280  1.00 98.02           O  
ATOM   2523  CG  GLU A 167     -42.371  -2.473  24.555  1.00 98.02           C  
ATOM   2524  HG2 GLU A 167     -43.127  -1.688  24.542  1.00 98.02           H  
ATOM   2525  HG3 GLU A 167     -41.769  -2.356  25.456  1.00 98.02           H  
ATOM   2526  CD  GLU A 167     -43.097  -3.837  24.595  1.00 98.02           C  
ATOM   2527  OE1 GLU A 167     -44.060  -3.995  25.392  1.00 98.02           O  
ATOM   2528  OE2 GLU A 167     -42.759  -4.740  23.797  1.00 98.02           O  
ATOM   2529  N   THR A 168     -40.189  -0.760  20.783  1.00 98.54           N  
ATOM   2530  H   THR A 168     -41.171  -0.574  20.639  1.00 98.54           H  
ATOM   2531  CA  THR A 168     -39.294  -0.856  19.612  1.00 98.54           C  
ATOM   2532  HA  THR A 168     -38.264  -0.744  19.949  1.00 98.54           H  
ATOM   2533  C   THR A 168     -39.556   0.235  18.575  1.00 98.54           C  
ATOM   2534  CB  THR A 168     -39.385  -2.221  18.906  1.00 98.54           C  
ATOM   2535  HB  THR A 168     -38.616  -2.236  18.134  1.00 98.54           H  
ATOM   2536  O   THR A 168     -40.703   0.429  18.155  1.00 98.54           O  
ATOM   2537  CG2 THR A 168     -39.163  -3.428  19.814  1.00 98.54           C  
ATOM   2538 HG21 THR A 168     -38.215  -3.324  20.343  1.00 98.54           H  
ATOM   2539 HG22 THR A 168     -39.969  -3.516  20.543  1.00 98.54           H  
ATOM   2540 HG23 THR A 168     -39.121  -4.334  19.209  1.00 98.54           H  
ATOM   2541  OG1 THR A 168     -40.650  -2.368  18.290  1.00 98.54           O  
ATOM   2542  HG1 THR A 168     -40.827  -1.511  17.896  1.00 98.54           H  
ATOM   2543  N   VAL A 169     -38.489   0.869  18.083  1.00 98.55           N  
ATOM   2544  H   VAL A 169     -37.584   0.654  18.477  1.00 98.55           H  
ATOM   2545  CA  VAL A 169     -38.521   1.848  16.986  1.00 98.55           C  
ATOM   2546  HA  VAL A 169     -39.513   1.859  16.535  1.00 98.55           H  
ATOM   2547  C   VAL A 169     -37.519   1.453  15.904  1.00 98.55           C  
ATOM   2548  CB  VAL A 169     -38.229   3.268  17.511  1.00 98.55           C  
ATOM   2549  HB  VAL A 169     -37.285   3.268  18.055  1.00 98.55           H  
ATOM   2550  O   VAL A 169     -36.317   1.422  16.161  1.00 98.55           O  
ATOM   2551  CG1 VAL A 169     -38.142   4.299  16.377  1.00 98.55           C  
ATOM   2552 HG11 VAL A 169     -38.002   5.298  16.789  1.00 98.55           H  
ATOM   2553 HG12 VAL A 169     -39.056   4.278  15.784  1.00 98.55           H  
ATOM   2554 HG13 VAL A 169     -37.289   4.086  15.732  1.00 98.55           H  
ATOM   2555  CG2 VAL A 169     -39.340   3.731  18.462  1.00 98.55           C  
ATOM   2556 HG21 VAL A 169     -39.170   4.770  18.745  1.00 98.55           H  
ATOM   2557 HG22 VAL A 169     -39.342   3.118  19.363  1.00 98.55           H  
ATOM   2558 HG23 VAL A 169     -40.308   3.644  17.969  1.00 98.55           H  
ATOM   2559  N   TYR A 170     -38.014   1.202  14.689  1.00 98.66           N  
ATOM   2560  H   TYR A 170     -39.017   1.221  14.572  1.00 98.66           H  
ATOM   2561  CA  TYR A 170     -37.198   0.800  13.541  1.00 98.66           C  
ATOM   2562  HA  TYR A 170     -36.149   0.767  13.835  1.00 98.66           H  
ATOM   2563  C   TYR A 170     -37.334   1.782  12.377  1.00 98.66           C  
ATOM   2564  CB  TYR A 170     -37.592  -0.605  13.076  1.00 98.66           C  
ATOM   2565  HB2 TYR A 170     -38.611  -0.595  12.691  1.00 98.66           H  
ATOM   2566  HB3 TYR A 170     -36.935  -0.879  12.250  1.00 98.66           H  
ATOM   2567  O   TYR A 170     -38.319   1.726  11.636  1.00 98.66           O  
ATOM   2568  CG  TYR A 170     -37.507  -1.691  14.114  1.00 98.66           C  
ATOM   2569  CD1 TYR A 170     -36.271  -2.303  14.342  1.00 98.66           C  
ATOM   2570  HD1 TYR A 170     -35.403  -1.947  13.806  1.00 98.66           H  
ATOM   2571  CD2 TYR A 170     -38.650  -2.130  14.806  1.00 98.66           C  
ATOM   2572  HD2 TYR A 170     -39.601  -1.645  14.643  1.00 98.66           H  
ATOM   2573  CE1 TYR A 170     -36.156  -3.371  15.244  1.00 98.66           C  
ATOM   2574  HE1 TYR A 170     -35.197  -3.844  15.397  1.00 98.66           H  
ATOM   2575  CE2 TYR A 170     -38.546  -3.209  15.704  1.00 98.66           C  
ATOM   2576  HE2 TYR A 170     -39.414  -3.573  16.234  1.00 98.66           H  
ATOM   2577  OH  TYR A 170     -37.196  -4.836  16.831  1.00 98.66           O  
ATOM   2578  HH  TYR A 170     -36.285  -5.115  16.948  1.00 98.66           H  
ATOM   2579  CZ  TYR A 170     -37.296  -3.822  15.935  1.00 98.66           C  
ATOM   2580  N   PHE A 171     -36.350   2.662  12.194  1.00 98.68           N  
ATOM   2581  H   PHE A 171     -35.580   2.665  12.847  1.00 98.68           H  
ATOM   2582  CA  PHE A 171     -36.333   3.706  11.159  1.00 98.68           C  
ATOM   2583  HA  PHE A 171     -37.247   3.648  10.568  1.00 98.68           H  
ATOM   2584  C   PHE A 171     -35.209   3.550  10.120  1.00 98.68           C  
ATOM   2585  CB  PHE A 171     -36.292   5.091  11.826  1.00 98.68           C  
ATOM   2586  HB2 PHE A 171     -36.121   5.827  11.042  1.00 98.68           H  
ATOM   2587  HB3 PHE A 171     -35.427   5.130  12.489  1.00 98.68           H  
ATOM   2588  O   PHE A 171     -35.055   4.429   9.268  1.00 98.68           O  
ATOM   2589  CG  PHE A 171     -37.522   5.562  12.591  1.00 98.68           C  
ATOM   2590  CD1 PHE A 171     -38.753   4.879  12.536  1.00 98.68           C  
ATOM   2591  HD1 PHE A 171     -38.871   3.991  11.934  1.00 98.68           H  
ATOM   2592  CD2 PHE A 171     -37.441   6.752  13.339  1.00 98.68           C  
ATOM   2593  HD2 PHE A 171     -36.509   7.296  13.373  1.00 98.68           H  
ATOM   2594  CE1 PHE A 171     -39.863   5.340  13.255  1.00 98.68           C  
ATOM   2595  HE1 PHE A 171     -40.791   4.789  13.220  1.00 98.68           H  
ATOM   2596  CE2 PHE A 171     -38.560   7.230  14.044  1.00 98.68           C  
ATOM   2597  HE2 PHE A 171     -38.480   8.134  14.630  1.00 98.68           H  
ATOM   2598  CZ  PHE A 171     -39.769   6.517  14.013  1.00 98.68           C  
ATOM   2599  HZ  PHE A 171     -40.623   6.875  14.569  1.00 98.68           H  
ATOM   2600  N   THR A 172     -34.470   2.440  10.149  1.00 98.69           N  
ATOM   2601  H   THR A 172     -34.593   1.787  10.909  1.00 98.69           H  
ATOM   2602  CA  THR A 172     -33.338   2.146   9.255  1.00 98.69           C  
ATOM   2603  HA  THR A 172     -32.495   2.752   9.587  1.00 98.69           H  
ATOM   2604  C   THR A 172     -33.625   2.430   7.781  1.00 98.69           C  
ATOM   2605  CB  THR A 172     -32.923   0.677   9.389  1.00 98.69           C  
ATOM   2606  HB  THR A 172     -33.730   0.049   9.012  1.00 98.69           H  
ATOM   2607  O   THR A 172     -34.717   2.124   7.302  1.00 98.69           O  
ATOM   2608  CG2 THR A 172     -31.661   0.315   8.617  1.00 98.69           C  
ATOM   2609 HG21 THR A 172     -30.902   1.085   8.756  1.00 98.69           H  
ATOM   2610 HG22 THR A 172     -31.882   0.225   7.554  1.00 98.69           H  
ATOM   2611 HG23 THR A 172     -31.268  -0.637   8.976  1.00 98.69           H  
ATOM   2612  OG1 THR A 172     -32.767   0.369  10.747  1.00 98.69           O  
ATOM   2613  HG1 THR A 172     -31.873   0.597  11.014  1.00 98.69           H  
ATOM   2614  N   GLY A 173     -32.659   2.969   7.038  1.00 98.42           N  
ATOM   2615  H   GLY A 173     -31.797   3.253   7.480  1.00 98.42           H  
ATOM   2616  CA  GLY A 173     -32.740   3.078   5.578  1.00 98.42           C  
ATOM   2617  HA2 GLY A 173     -32.910   2.093   5.143  1.00 98.42           H  
ATOM   2618  HA3 GLY A 173     -31.790   3.456   5.201  1.00 98.42           H  
ATOM   2619  C   GLY A 173     -33.835   4.032   5.107  1.00 98.42           C  
ATOM   2620  O   GLY A 173     -34.754   3.640   4.382  1.00 98.42           O  
ATOM   2621  N   ASN A 174     -33.763   5.277   5.569  1.00 98.71           N  
ATOM   2622  H   ASN A 174     -32.921   5.515   6.074  1.00 98.71           H  
ATOM   2623  CA  ASN A 174     -34.637   6.380   5.174  1.00 98.71           C  
ATOM   2624  HA  ASN A 174     -35.125   6.137   4.230  1.00 98.71           H  
ATOM   2625  C   ASN A 174     -33.793   7.651   4.922  1.00 98.71           C  
ATOM   2626  CB  ASN A 174     -35.727   6.578   6.252  1.00 98.71           C  
ATOM   2627  HB2 ASN A 174     -36.147   7.581   6.180  1.00 98.71           H  
ATOM   2628  HB3 ASN A 174     -35.288   6.473   7.244  1.00 98.71           H  
ATOM   2629  O   ASN A 174     -32.568   7.640   4.950  1.00 98.71           O  
ATOM   2630  CG  ASN A 174     -36.896   5.626   6.128  1.00 98.71           C  
ATOM   2631  ND2 ASN A 174     -36.985   4.635   6.985  1.00 98.71           N  
ATOM   2632 HD21 ASN A 174     -37.792   4.030   6.939  1.00 98.71           H  
ATOM   2633 HD22 ASN A 174     -36.215   4.470   7.618  1.00 98.71           H  
ATOM   2634  OD1 ASN A 174     -37.776   5.815   5.300  1.00 98.71           O  
ATOM   2635  N   GLY A 175     -34.445   8.779   4.637  1.00 98.36           N  
ATOM   2636  H   GLY A 175     -35.455   8.755   4.640  1.00 98.36           H  
ATOM   2637  CA  GLY A 175     -33.826  10.105   4.553  1.00 98.36           C  
ATOM   2638  HA2 GLY A 175     -32.745  10.009   4.451  1.00 98.36           H  
ATOM   2639  HA3 GLY A 175     -34.212  10.616   3.671  1.00 98.36           H  
ATOM   2640  C   GLY A 175     -34.104  10.982   5.779  1.00 98.36           C  
ATOM   2641  O   GLY A 175     -34.188  12.207   5.634  1.00 98.36           O  
ATOM   2642  N   LEU A 176     -34.321  10.389   6.960  1.00 98.65           N  
ATOM   2643  H   LEU A 176     -34.143   9.399   7.051  1.00 98.65           H  
ATOM   2644  CA  LEU A 176     -34.606  11.147   8.183  1.00 98.65           C  
ATOM   2645  HA  LEU A 176     -35.427  11.834   7.977  1.00 98.65           H  
ATOM   2646  C   LEU A 176     -33.389  11.978   8.580  1.00 98.65           C  
ATOM   2647  CB  LEU A 176     -35.020  10.233   9.344  1.00 98.65           C  
ATOM   2648  HB2 LEU A 176     -35.232  10.857  10.213  1.00 98.65           H  
ATOM   2649  HB3 LEU A 176     -34.172   9.599   9.602  1.00 98.65           H  
ATOM   2650  O   LEU A 176     -32.252  11.542   8.436  1.00 98.65           O  
ATOM   2651  CG  LEU A 176     -36.247   9.353   9.067  1.00 98.65           C  
ATOM   2652  HG  LEU A 176     -36.087   8.768   8.162  1.00 98.65           H  
ATOM   2653  CD1 LEU A 176     -36.442   8.388  10.228  1.00 98.65           C  
ATOM   2654 HD11 LEU A 176     -37.225   7.671   9.978  1.00 98.65           H  
ATOM   2655 HD12 LEU A 176     -35.510   7.846  10.388  1.00 98.65           H  
ATOM   2656 HD13 LEU A 176     -36.711   8.931  11.134  1.00 98.65           H  
ATOM   2657  CD2 LEU A 176     -37.526  10.176   8.904  1.00 98.65           C  
ATOM   2658 HD21 LEU A 176     -38.378   9.507   8.784  1.00 98.65           H  
ATOM   2659 HD22 LEU A 176     -37.678  10.818   9.772  1.00 98.65           H  
ATOM   2660 HD23 LEU A 176     -37.447  10.793   8.009  1.00 98.65           H  
ATOM   2661  N   ASN A 177     -33.622  13.195   9.053  1.00 98.23           N  
ATOM   2662  H   ASN A 177     -34.575  13.438   9.283  1.00 98.23           H  
ATOM   2663  CA  ASN A 177     -32.577  14.184   9.290  1.00 98.23           C  
ATOM   2664  HA  ASN A 177     -31.625  13.668   9.414  1.00 98.23           H  
ATOM   2665  C   ASN A 177     -32.801  14.950  10.601  1.00 98.23           C  
ATOM   2666  CB  ASN A 177     -32.468  15.068   8.031  1.00 98.23           C  
ATOM   2667  HB2 ASN A 177     -32.267  14.413   7.183  1.00 98.23           H  
ATOM   2668  HB3 ASN A 177     -31.616  15.742   8.119  1.00 98.23           H  
ATOM   2669  O   ASN A 177     -33.600  14.556  11.444  1.00 98.23           O  
ATOM   2670  CG  ASN A 177     -33.705  15.889   7.704  1.00 98.23           C  
ATOM   2671  ND2 ASN A 177     -33.911  16.173   6.440  1.00 98.23           N  
ATOM   2672 HD21 ASN A 177     -33.320  15.738   5.746  1.00 98.23           H  
ATOM   2673 HD22 ASN A 177     -34.746  16.697   6.219  1.00 98.23           H  
ATOM   2674  OD1 ASN A 177     -34.481  16.321   8.542  1.00 98.23           O  
ATOM   2675  N   GLY A 178     -32.062  16.041  10.811  1.00 97.75           N  
ATOM   2676  H   GLY A 178     -31.363  16.283  10.123  1.00 97.75           H  
ATOM   2677  CA  GLY A 178     -32.122  16.797  12.063  1.00 97.75           C  
ATOM   2678  HA2 GLY A 178     -31.643  17.767  11.928  1.00 97.75           H  
ATOM   2679  HA3 GLY A 178     -33.165  16.960  12.335  1.00 97.75           H  
ATOM   2680  C   GLY A 178     -31.425  16.068  13.211  1.00 97.75           C  
ATOM   2681  O   GLY A 178     -30.653  15.140  12.981  1.00 97.75           O  
ATOM   2682  N   SER A 179     -31.643  16.526  14.442  1.00 97.96           N  
ATOM   2683  H   SER A 179     -32.309  17.271  14.585  1.00 97.96           H  
ATOM   2684  CA  SER A 179     -30.989  15.953  15.622  1.00 97.96           C  
ATOM   2685  HA  SER A 179     -30.063  15.471  15.307  1.00 97.96           H  
ATOM   2686  C   SER A 179     -31.836  14.877  16.282  1.00 97.96           C  
ATOM   2687  CB  SER A 179     -30.618  17.025  16.649  1.00 97.96           C  
ATOM   2688  HB2 SER A 179     -31.529  17.472  17.047  1.00 97.96           H  
ATOM   2689  HB3 SER A 179     -30.074  16.553  17.467  1.00 97.96           H  
ATOM   2690  O   SER A 179     -33.058  15.001  16.346  1.00 97.96           O  
ATOM   2691  OG  SER A 179     -29.809  18.036  16.073  1.00 97.96           O  
ATOM   2692  HG  SER A 179     -29.451  18.573  16.783  1.00 97.96           H  
ATOM   2693  N   ILE A 180     -31.179  13.865  16.854  1.00 98.18           N  
ATOM   2694  H   ILE A 180     -30.176  13.811  16.751  1.00 98.18           H  
ATOM   2695  CA  ILE A 180     -31.841  12.950  17.788  1.00 98.18           C  
ATOM   2696  HA  ILE A 180     -32.693  12.511  17.269  1.00 98.18           H  
ATOM   2697  C   ILE A 180     -32.310  13.781  19.002  1.00 98.18           C  
ATOM   2698  CB  ILE A 180     -30.918  11.788  18.213  1.00 98.18           C  
ATOM   2699  HB  ILE A 180     -30.084  12.207  18.775  1.00 98.18           H  
ATOM   2700  O   ILE A 180     -31.501  14.530  19.565  1.00 98.18           O  
ATOM   2701  CG1 ILE A 180     -30.351  11.040  16.982  1.00 98.18           C  
ATOM   2702 HG12 ILE A 180     -29.840  11.746  16.328  1.00 98.18           H  
ATOM   2703 HG13 ILE A 180     -31.168  10.591  16.417  1.00 98.18           H  
ATOM   2704  CG2 ILE A 180     -31.694  10.807  19.117  1.00 98.18           C  
ATOM   2705 HG21 ILE A 180     -32.178  11.321  19.947  1.00 98.18           H  
ATOM   2706 HG22 ILE A 180     -31.016  10.065  19.540  1.00 98.18           H  
ATOM   2707 HG23 ILE A 180     -32.457  10.292  18.533  1.00 98.18           H  
ATOM   2708  CD1 ILE A 180     -29.330   9.950  17.333  1.00 98.18           C  
ATOM   2709 HD11 ILE A 180     -28.906   9.551  16.411  1.00 98.18           H  
ATOM   2710 HD12 ILE A 180     -29.806   9.133  17.873  1.00 98.18           H  
ATOM   2711 HD13 ILE A 180     -28.527  10.372  17.937  1.00 98.18           H  
ATOM   2712  N   PRO A 181     -33.588  13.698  19.418  1.00 96.96           N  
ATOM   2713  CA  PRO A 181     -34.119  14.534  20.488  1.00 96.96           C  
ATOM   2714  HA  PRO A 181     -34.085  15.570  20.153  1.00 96.96           H  
ATOM   2715  C   PRO A 181     -33.347  14.389  21.799  1.00 96.96           C  
ATOM   2716  CB  PRO A 181     -35.579  14.125  20.658  1.00 96.96           C  
ATOM   2717  HB2 PRO A 181     -36.196  14.967  20.970  1.00 96.96           H  
ATOM   2718  HB3 PRO A 181     -35.659  13.304  21.370  1.00 96.96           H  
ATOM   2719  O   PRO A 181     -33.060  13.288  22.270  1.00 96.96           O  
ATOM   2720  CG  PRO A 181     -35.960  13.624  19.271  1.00 96.96           C  
ATOM   2721  HG2 PRO A 181     -36.218  14.467  18.630  1.00 96.96           H  
ATOM   2722  HG3 PRO A 181     -36.783  12.912  19.328  1.00 96.96           H  
ATOM   2723  CD  PRO A 181     -34.672  12.971  18.774  1.00 96.96           C  
ATOM   2724  HD2 PRO A 181     -34.617  13.062  17.689  1.00 96.96           H  
ATOM   2725  HD3 PRO A 181     -34.643  11.924  19.075  1.00 96.96           H  
ATOM   2726  N   SER A 182     -33.046  15.519  22.440  1.00 96.20           N  
ATOM   2727  H   SER A 182     -33.308  16.387  21.995  1.00 96.20           H  
ATOM   2728  CA  SER A 182     -32.234  15.535  23.668  1.00 96.20           C  
ATOM   2729  HA  SER A 182     -31.308  15.002  23.450  1.00 96.20           H  
ATOM   2730  C   SER A 182     -32.893  14.829  24.862  1.00 96.20           C  
ATOM   2731  CB  SER A 182     -31.856  16.967  24.039  1.00 96.20           C  
ATOM   2732  HB2 SER A 182     -31.227  16.953  24.929  1.00 96.20           H  
ATOM   2733  HB3 SER A 182     -31.287  17.410  23.221  1.00 96.20           H  
ATOM   2734  O   SER A 182     -32.202  14.388  25.779  1.00 96.20           O  
ATOM   2735  OG  SER A 182     -33.005  17.751  24.304  1.00 96.20           O  
ATOM   2736  HG  SER A 182     -33.584  17.754  23.538  1.00 96.20           H  
ATOM   2737  N   ASN A 183     -34.215  14.677  24.835  1.00 94.99           N  
ATOM   2738  H   ASN A 183     -34.703  15.057  24.036  1.00 94.99           H  
ATOM   2739  CA  ASN A 183     -35.076  14.016  25.816  1.00 94.99           C  
ATOM   2740  HA  ASN A 183     -34.503  13.855  26.730  1.00 94.99           H  
ATOM   2741  C   ASN A 183     -35.551  12.620  25.363  1.00 94.99           C  
ATOM   2742  CB  ASN A 183     -36.253  14.956  26.158  1.00 94.99           C  
ATOM   2743  HB2 ASN A 183     -36.890  14.473  26.900  1.00 94.99           H  
ATOM   2744  HB3 ASN A 183     -35.866  15.877  26.594  1.00 94.99           H  
ATOM   2745  O   ASN A 183     -36.527  12.111  25.914  1.00 94.99           O  
ATOM   2746  CG  ASN A 183     -37.098  15.331  24.948  1.00 94.99           C  
ATOM   2747  ND2 ASN A 183     -38.343  15.696  25.136  1.00 94.99           N  
ATOM   2748 HD21 ASN A 183     -38.843  15.949  24.296  1.00 94.99           H  
ATOM   2749 HD22 ASN A 183     -38.770  15.660  26.051  1.00 94.99           H  
ATOM   2750  OD1 ASN A 183     -36.639  15.347  23.819  1.00 94.99           O  
ATOM   2751  N   ILE A 184     -34.869  11.983  24.401  1.00 95.55           N  
ATOM   2752  H   ILE A 184     -34.121  12.463  23.922  1.00 95.55           H  
ATOM   2753  CA  ILE A 184     -35.202  10.622  23.943  1.00 95.55           C  
ATOM   2754  HA  ILE A 184     -36.215  10.667  23.544  1.00 95.55           H  
ATOM   2755  C   ILE A 184     -35.238   9.591  25.083  1.00 95.55           C  
ATOM   2756  CB  ILE A 184     -34.284  10.203  22.776  1.00 95.55           C  
ATOM   2757  HB  ILE A 184     -34.289  11.022  22.056  1.00 95.55           H  
ATOM   2758  O   ILE A 184     -36.040   8.662  25.059  1.00 95.55           O  
ATOM   2759  CG1 ILE A 184     -34.855   8.968  22.050  1.00 95.55           C  
ATOM   2760 HG12 ILE A 184     -35.934   9.081  21.942  1.00 95.55           H  
ATOM   2761 HG13 ILE A 184     -34.669   8.070  22.640  1.00 95.55           H  
ATOM   2762  CG2 ILE A 184     -32.833   9.980  23.236  1.00 95.55           C  
ATOM   2763 HG21 ILE A 184     -32.202   9.775  22.372  1.00 95.55           H  
ATOM   2764 HG22 ILE A 184     -32.450  10.880  23.718  1.00 95.55           H  
ATOM   2765 HG23 ILE A 184     -32.772   9.138  23.926  1.00 95.55           H  
ATOM   2766  CD1 ILE A 184     -34.274   8.775  20.644  1.00 95.55           C  
ATOM   2767 HD11 ILE A 184     -34.759   7.921  20.171  1.00 95.55           H  
ATOM   2768 HD12 ILE A 184     -34.463   9.662  20.039  1.00 95.55           H  
ATOM   2769 HD13 ILE A 184     -33.202   8.585  20.693  1.00 95.55           H  
ATOM   2770  N   GLY A 185     -34.467   9.828  26.149  1.00 93.49           N  
ATOM   2771  H   GLY A 185     -33.789  10.573  26.071  1.00 93.49           H  
ATOM   2772  CA  GLY A 185     -34.490   9.036  27.382  1.00 93.49           C  
ATOM   2773  HA2 GLY A 185     -34.182   8.018  27.145  1.00 93.49           H  
ATOM   2774  HA3 GLY A 185     -33.768   9.457  28.082  1.00 93.49           H  
ATOM   2775  C   GLY A 185     -35.826   8.958  28.130  1.00 93.49           C  
ATOM   2776  O   GLY A 185     -35.921   8.200  29.089  1.00 93.49           O  
ATOM   2777  N   ASN A 186     -36.849   9.722  27.731  1.00 92.90           N  
ATOM   2778  H   ASN A 186     -36.709  10.346  26.950  1.00 92.90           H  
ATOM   2779  CA  ASN A 186     -38.200   9.613  28.293  1.00 92.90           C  
ATOM   2780  HA  ASN A 186     -38.136   9.615  29.381  1.00 92.90           H  
ATOM   2781  C   ASN A 186     -38.913   8.304  27.903  1.00 92.90           C  
ATOM   2782  CB  ASN A 186     -39.028  10.826  27.839  1.00 92.90           C  
ATOM   2783  HB2 ASN A 186     -40.079  10.630  28.048  1.00 92.90           H  
ATOM   2784  HB3 ASN A 186     -38.929  10.954  26.761  1.00 92.90           H  
ATOM   2785  O   ASN A 186     -39.882   7.921  28.556  1.00 92.90           O  
ATOM   2786  CG  ASN A 186     -38.664  12.125  28.533  1.00 92.90           C  
ATOM   2787  ND2 ASN A 186     -39.327  13.195  28.165  1.00 92.90           N  
ATOM   2788 HD21 ASN A 186     -40.035  13.101  27.450  1.00 92.90           H  
ATOM   2789 HD22 ASN A 186     -39.137  14.039  28.687  1.00 92.90           H  
ATOM   2790  OD1 ASN A 186     -37.834  12.220  29.425  1.00 92.90           O  
ATOM   2791  N   MET A 187     -38.441   7.620  26.858  1.00 94.03           N  
ATOM   2792  H   MET A 187     -37.636   7.982  26.368  1.00 94.03           H  
ATOM   2793  CA  MET A 187     -38.979   6.340  26.393  1.00 94.03           C  
ATOM   2794  HA  MET A 187     -40.064   6.346  26.496  1.00 94.03           H  
ATOM   2795  C   MET A 187     -38.438   5.187  27.253  1.00 94.03           C  
ATOM   2796  CB  MET A 187     -38.642   6.167  24.905  1.00 94.03           C  
ATOM   2797  HB2 MET A 187     -37.561   6.198  24.767  1.00 94.03           H  
ATOM   2798  HB3 MET A 187     -39.007   5.193  24.582  1.00 94.03           H  
ATOM   2799  O   MET A 187     -37.583   4.423  26.819  1.00 94.03           O  
ATOM   2800  CG  MET A 187     -39.290   7.254  24.036  1.00 94.03           C  
ATOM   2801  HG2 MET A 187     -40.373   7.159  24.117  1.00 94.03           H  
ATOM   2802  HG3 MET A 187     -39.006   8.235  24.418  1.00 94.03           H  
ATOM   2803  SD  MET A 187     -38.843   7.209  22.280  1.00 94.03           S  
ATOM   2804  CE  MET A 187     -39.308   5.507  21.906  1.00 94.03           C  
ATOM   2805  HE1 MET A 187     -40.231   5.252  22.427  1.00 94.03           H  
ATOM   2806  HE2 MET A 187     -38.517   4.845  22.260  1.00 94.03           H  
ATOM   2807  HE3 MET A 187     -39.430   5.387  20.830  1.00 94.03           H  
ATOM   2808  N   SER A 188     -38.889   5.088  28.507  1.00 91.55           N  
ATOM   2809  H   SER A 188     -39.590   5.748  28.813  1.00 91.55           H  
ATOM   2810  CA  SER A 188     -38.277   4.216  29.526  1.00 91.55           C  
ATOM   2811  HA  SER A 188     -37.208   4.426  29.544  1.00 91.55           H  
ATOM   2812  C   SER A 188     -38.415   2.707  29.285  1.00 91.55           C  
ATOM   2813  CB  SER A 188     -38.841   4.557  30.909  1.00 91.55           C  
ATOM   2814  HB2 SER A 188     -38.531   5.567  31.177  1.00 91.55           H  
ATOM   2815  HB3 SER A 188     -38.433   3.868  31.648  1.00 91.55           H  
ATOM   2816  O   SER A 188     -37.672   1.935  29.888  1.00 91.55           O  
ATOM   2817  OG  SER A 188     -40.259   4.500  30.938  1.00 91.55           O  
ATOM   2818  HG  SER A 188     -40.562   3.662  30.579  1.00 91.55           H  
ATOM   2819  N   GLU A 189     -39.357   2.264  28.450  1.00 96.11           N  
ATOM   2820  H   GLU A 189     -39.974   2.931  28.009  1.00 96.11           H  
ATOM   2821  CA  GLU A 189     -39.569   0.841  28.126  1.00 96.11           C  
ATOM   2822  HA  GLU A 189     -39.078   0.225  28.880  1.00 96.11           H  
ATOM   2823  C   GLU A 189     -38.920   0.412  26.796  1.00 96.11           C  
ATOM   2824  CB  GLU A 189     -41.069   0.491  28.199  1.00 96.11           C  
ATOM   2825  HB2 GLU A 189     -41.629   1.127  27.513  1.00 96.11           H  
ATOM   2826  HB3 GLU A 189     -41.204  -0.548  27.896  1.00 96.11           H  
ATOM   2827  O   GLU A 189     -39.053  -0.744  26.396  1.00 96.11           O  
ATOM   2828  CG  GLU A 189     -41.607   0.649  29.635  1.00 96.11           C  
ATOM   2829  HG2 GLU A 189     -41.492   1.688  29.946  1.00 96.11           H  
ATOM   2830  HG3 GLU A 189     -40.994   0.041  30.301  1.00 96.11           H  
ATOM   2831  CD  GLU A 189     -43.078   0.240  29.821  1.00 96.11           C  
ATOM   2832  OE1 GLU A 189     -43.680   0.660  30.838  1.00 96.11           O  
ATOM   2833  OE2 GLU A 189     -43.659  -0.478  28.984  1.00 96.11           O  
ATOM   2834  N   LEU A 190     -38.190   1.312  26.126  1.00 97.79           N  
ATOM   2835  H   LEU A 190     -38.066   2.233  26.521  1.00 97.79           H  
ATOM   2836  CA  LEU A 190     -37.581   1.048  24.824  1.00 97.79           C  
ATOM   2837  HA  LEU A 190     -38.361   0.654  24.173  1.00 97.79           H  
ATOM   2838  C   LEU A 190     -36.460   0.002  24.926  1.00 97.79           C  
ATOM   2839  CB  LEU A 190     -37.093   2.379  24.234  1.00 97.79           C  
ATOM   2840  HB2 LEU A 190     -36.278   2.751  24.854  1.00 97.79           H  
ATOM   2841  HB3 LEU A 190     -37.904   3.104  24.303  1.00 97.79           H  
ATOM   2842  O   LEU A 190     -35.454   0.198  25.602  1.00 97.79           O  
ATOM   2843  CG  LEU A 190     -36.621   2.319  22.772  1.00 97.79           C  
ATOM   2844  HG  LEU A 190     -35.913   1.501  22.634  1.00 97.79           H  
ATOM   2845  CD1 LEU A 190     -37.800   2.118  21.818  1.00 97.79           C  
ATOM   2846 HD11 LEU A 190     -38.649   2.742  22.096  1.00 97.79           H  
ATOM   2847 HD12 LEU A 190     -38.113   1.075  21.872  1.00 97.79           H  
ATOM   2848 HD13 LEU A 190     -37.495   2.318  20.791  1.00 97.79           H  
ATOM   2849  CD2 LEU A 190     -35.907   3.627  22.427  1.00 97.79           C  
ATOM   2850 HD21 LEU A 190     -35.793   3.719  21.347  1.00 97.79           H  
ATOM   2851 HD22 LEU A 190     -34.920   3.628  22.891  1.00 97.79           H  
ATOM   2852 HD23 LEU A 190     -36.469   4.483  22.801  1.00 97.79           H  
ATOM   2853  N   THR A 191     -36.617  -1.089  24.187  1.00 98.13           N  
ATOM   2854  H   THR A 191     -37.481  -1.165  23.669  1.00 98.13           H  
ATOM   2855  CA  THR A 191     -35.649  -2.190  24.074  1.00 98.13           C  
ATOM   2856  HA  THR A 191     -34.952  -2.141  24.910  1.00 98.13           H  
ATOM   2857  C   THR A 191     -34.821  -2.104  22.795  1.00 98.13           C  
ATOM   2858  CB  THR A 191     -36.344  -3.555  24.155  1.00 98.13           C  
ATOM   2859  HB  THR A 191     -35.590  -4.335  24.057  1.00 98.13           H  
ATOM   2860  O   THR A 191     -33.639  -2.440  22.816  1.00 98.13           O  
ATOM   2861  CG2 THR A 191     -37.065  -3.753  25.489  1.00 98.13           C  
ATOM   2862 HG21 THR A 191     -36.360  -3.614  26.308  1.00 98.13           H  
ATOM   2863 HG22 THR A 191     -37.469  -4.764  25.529  1.00 98.13           H  
ATOM   2864 HG23 THR A 191     -37.883  -3.039  25.591  1.00 98.13           H  
ATOM   2865  OG1 THR A 191     -37.299  -3.719  23.130  1.00 98.13           O  
ATOM   2866  HG1 THR A 191     -37.865  -2.944  23.087  1.00 98.13           H  
ATOM   2867  N   THR A 192     -35.387  -1.570  21.709  1.00 98.58           N  
ATOM   2868  H   THR A 192     -36.367  -1.332  21.754  1.00 98.58           H  
ATOM   2869  CA  THR A 192     -34.713  -1.489  20.406  1.00 98.58           C  
ATOM   2870  HA  THR A 192     -33.644  -1.650  20.541  1.00 98.58           H  
ATOM   2871  C   THR A 192     -34.898  -0.122  19.762  1.00 98.58           C  
ATOM   2872  CB  THR A 192     -35.231  -2.584  19.461  1.00 98.58           C  
ATOM   2873  HB  THR A 192     -36.301  -2.450  19.306  1.00 98.58           H  
ATOM   2874  O   THR A 192     -36.028   0.346  19.599  1.00 98.58           O  
ATOM   2875  CG2 THR A 192     -34.536  -2.555  18.109  1.00 98.58           C  
ATOM   2876 HG21 THR A 192     -33.468  -2.384  18.242  1.00 98.58           H  
ATOM   2877 HG22 THR A 192     -34.676  -3.508  17.599  1.00 98.58           H  
ATOM   2878 HG23 THR A 192     -34.951  -1.758  17.491  1.00 98.58           H  
ATOM   2879  OG1 THR A 192     -35.018  -3.862  20.007  1.00 98.58           O  
ATOM   2880  HG1 THR A 192     -34.296  -4.278  19.531  1.00 98.58           H  
ATOM   2881  N   LEU A 193     -33.788   0.496  19.350  1.00 98.58           N  
ATOM   2882  H   LEU A 193     -32.898   0.072  19.567  1.00 98.58           H  
ATOM   2883  CA  LEU A 193     -33.761   1.762  18.623  1.00 98.58           C  
ATOM   2884  HA  LEU A 193     -34.765   1.984  18.263  1.00 98.58           H  
ATOM   2885  C   LEU A 193     -32.829   1.669  17.410  1.00 98.58           C  
ATOM   2886  CB  LEU A 193     -33.322   2.871  19.595  1.00 98.58           C  
ATOM   2887  HB2 LEU A 193     -33.983   2.856  20.461  1.00 98.58           H  
ATOM   2888  HB3 LEU A 193     -32.317   2.644  19.950  1.00 98.58           H  
ATOM   2889  O   LEU A 193     -31.606   1.700  17.557  1.00 98.58           O  
ATOM   2890  CG  LEU A 193     -33.319   4.281  18.978  1.00 98.58           C  
ATOM   2891  HG  LEU A 193     -32.600   4.309  18.159  1.00 98.58           H  
ATOM   2892  CD1 LEU A 193     -34.694   4.706  18.452  1.00 98.58           C  
ATOM   2893 HD11 LEU A 193     -34.956   4.109  17.578  1.00 98.58           H  
ATOM   2894 HD12 LEU A 193     -34.665   5.753  18.150  1.00 98.58           H  
ATOM   2895 HD13 LEU A 193     -35.452   4.576  19.225  1.00 98.58           H  
ATOM   2896  CD2 LEU A 193     -32.876   5.306  20.021  1.00 98.58           C  
ATOM   2897 HD21 LEU A 193     -31.897   5.026  20.410  1.00 98.58           H  
ATOM   2898 HD22 LEU A 193     -33.593   5.339  20.842  1.00 98.58           H  
ATOM   2899 HD23 LEU A 193     -32.798   6.289  19.557  1.00 98.58           H  
ATOM   2900  N   TRP A 194     -33.411   1.577  16.216  1.00 98.69           N  
ATOM   2901  H   TRP A 194     -34.418   1.506  16.166  1.00 98.69           H  
ATOM   2902  CA  TRP A 194     -32.668   1.590  14.956  1.00 98.69           C  
ATOM   2903  HA  TRP A 194     -31.598   1.526  15.153  1.00 98.69           H  
ATOM   2904  C   TRP A 194     -32.918   2.901  14.213  1.00 98.69           C  
ATOM   2905  CB  TRP A 194     -33.031   0.388  14.081  1.00 98.69           C  
ATOM   2906  HB2 TRP A 194     -34.082   0.450  13.798  1.00 98.69           H  
ATOM   2907  HB3 TRP A 194     -32.442   0.494  13.170  1.00 98.69           H  
ATOM   2908  O   TRP A 194     -34.019   3.148  13.716  1.00 98.69           O  
ATOM   2909  CG  TRP A 194     -32.767  -1.004  14.570  1.00 98.69           C  
ATOM   2910  CD1 TRP A 194     -32.358  -1.391  15.801  1.00 98.69           C  
ATOM   2911  HD1 TRP A 194     -32.143  -0.732  16.629  1.00 98.69           H  
ATOM   2912  CD2 TRP A 194     -32.915  -2.240  13.805  1.00 98.69           C  
ATOM   2913  CE2 TRP A 194     -32.599  -3.338  14.652  1.00 98.69           C  
ATOM   2914  CE3 TRP A 194     -33.351  -2.554  12.497  1.00 98.69           C  
ATOM   2915  HE3 TRP A 194     -33.580  -1.749  11.815  1.00 98.69           H  
ATOM   2916  NE1 TRP A 194     -32.259  -2.769  15.848  1.00 98.69           N  
ATOM   2917  HE1 TRP A 194     -32.068  -3.326  16.669  1.00 98.69           H  
ATOM   2918  CH2 TRP A 194     -33.169  -4.949  12.948  1.00 98.69           C  
ATOM   2919  HH2 TRP A 194     -33.262  -5.974  12.618  1.00 98.69           H  
ATOM   2920  CZ2 TRP A 194     -32.713  -4.671  14.246  1.00 98.69           C  
ATOM   2921  HZ2 TRP A 194     -32.463  -5.460  14.940  1.00 98.69           H  
ATOM   2922  CZ3 TRP A 194     -33.491  -3.892  12.078  1.00 98.69           C  
ATOM   2923  HZ3 TRP A 194     -33.824  -4.104  11.073  1.00 98.69           H  
ATOM   2924  N   LEU A 195     -31.898   3.754  14.167  1.00 98.72           N  
ATOM   2925  H   LEU A 195     -31.024   3.458  14.578  1.00 98.72           H  
ATOM   2926  CA  LEU A 195     -31.882   5.037  13.458  1.00 98.72           C  
ATOM   2927  HA  LEU A 195     -32.827   5.176  12.933  1.00 98.72           H  
ATOM   2928  C   LEU A 195     -30.790   5.070  12.377  1.00 98.72           C  
ATOM   2929  CB  LEU A 195     -31.688   6.187  14.465  1.00 98.72           C  
ATOM   2930  HB2 LEU A 195     -30.702   6.075  14.917  1.00 98.72           H  
ATOM   2931  HB3 LEU A 195     -31.684   7.129  13.916  1.00 98.72           H  
ATOM   2932  O   LEU A 195     -30.444   6.139  11.878  1.00 98.72           O  
ATOM   2933  CG  LEU A 195     -32.734   6.292  15.584  1.00 98.72           C  
ATOM   2934  HG  LEU A 195     -32.694   5.397  16.205  1.00 98.72           H  
ATOM   2935  CD1 LEU A 195     -32.426   7.510  16.460  1.00 98.72           C  
ATOM   2936 HD11 LEU A 195     -31.427   7.402  16.884  1.00 98.72           H  
ATOM   2937 HD12 LEU A 195     -33.150   7.575  17.273  1.00 98.72           H  
ATOM   2938 HD13 LEU A 195     -32.466   8.418  15.858  1.00 98.72           H  
ATOM   2939  CD2 LEU A 195     -34.156   6.457  15.047  1.00 98.72           C  
ATOM   2940 HD21 LEU A 195     -34.849   6.617  15.872  1.00 98.72           H  
ATOM   2941 HD22 LEU A 195     -34.456   5.545  14.531  1.00 98.72           H  
ATOM   2942 HD23 LEU A 195     -34.196   7.298  14.356  1.00 98.72           H  
ATOM   2943  N   ASP A 196     -30.216   3.918  12.052  1.00 98.72           N  
ATOM   2944  H   ASP A 196     -30.596   3.054  12.410  1.00 98.72           H  
ATOM   2945  CA  ASP A 196     -29.106   3.761  11.125  1.00 98.72           C  
ATOM   2946  HA  ASP A 196     -28.370   4.523  11.381  1.00 98.72           H  
ATOM   2947  C   ASP A 196     -29.495   3.986   9.657  1.00 98.72           C  
ATOM   2948  CB  ASP A 196     -28.448   2.399  11.362  1.00 98.72           C  
ATOM   2949  HB2 ASP A 196     -27.584   2.326  10.701  1.00 98.72           H  
ATOM   2950  HB3 ASP A 196     -28.094   2.372  12.392  1.00 98.72           H  
ATOM   2951  O   ASP A 196     -30.678   4.009   9.317  1.00 98.72           O  
ATOM   2952  CG  ASP A 196     -29.371   1.202  11.118  1.00 98.72           C  
ATOM   2953  OD1 ASP A 196     -30.468   1.170  11.730  1.00 98.72           O  
ATOM   2954  OD2 ASP A 196     -28.984   0.327  10.317  1.00 98.72           O  
ATOM   2955  N   ASP A 197     -28.506   4.203   8.788  1.00 98.59           N  
ATOM   2956  H   ASP A 197     -27.560   4.214   9.142  1.00 98.59           H  
ATOM   2957  CA  ASP A 197     -28.695   4.464   7.348  1.00 98.59           C  
ATOM   2958  HA  ASP A 197     -27.740   4.824   6.964  1.00 98.59           H  
ATOM   2959  C   ASP A 197     -29.704   5.605   7.093  1.00 98.59           C  
ATOM   2960  CB  ASP A 197     -28.991   3.143   6.614  1.00 98.59           C  
ATOM   2961  HB2 ASP A 197     -28.249   2.406   6.919  1.00 98.59           H  
ATOM   2962  HB3 ASP A 197     -29.969   2.768   6.916  1.00 98.59           H  
ATOM   2963  O   ASP A 197     -30.771   5.440   6.496  1.00 98.59           O  
ATOM   2964  CG  ASP A 197     -28.929   3.261   5.085  1.00 98.59           C  
ATOM   2965  OD1 ASP A 197     -28.111   4.064   4.579  1.00 98.59           O  
ATOM   2966  OD2 ASP A 197     -29.673   2.505   4.414  1.00 98.59           O  
ATOM   2967  N   ASN A 198     -29.391   6.769   7.667  1.00 98.78           N  
ATOM   2968  H   ASN A 198     -28.467   6.836   8.068  1.00 98.78           H  
ATOM   2969  CA  ASN A 198     -30.200   7.987   7.628  1.00 98.78           C  
ATOM   2970  HA  ASN A 198     -30.818   7.977   6.729  1.00 98.78           H  
ATOM   2971  C   ASN A 198     -29.285   9.228   7.519  1.00 98.78           C  
ATOM   2972  CB  ASN A 198     -31.132   8.003   8.865  1.00 98.78           C  
ATOM   2973  HB2 ASN A 198     -31.399   9.020   9.150  1.00 98.78           H  
ATOM   2974  HB3 ASN A 198     -30.615   7.558   9.716  1.00 98.78           H  
ATOM   2975  O   ASN A 198     -28.103   9.151   7.191  1.00 98.78           O  
ATOM   2976  CG  ASN A 198     -32.444   7.276   8.637  1.00 98.78           C  
ATOM   2977  ND2 ASN A 198     -32.609   6.087   9.165  1.00 98.78           N  
ATOM   2978 HD21 ASN A 198     -33.474   5.599   8.980  1.00 98.78           H  
ATOM   2979 HD22 ASN A 198     -31.793   5.565   9.450  1.00 98.78           H  
ATOM   2980  OD1 ASN A 198     -33.363   7.809   8.030  1.00 98.78           O  
ATOM   2981  N   GLN A 199     -29.832  10.422   7.745  1.00 98.52           N  
ATOM   2982  H   GLN A 199     -30.810  10.450   7.998  1.00 98.52           H  
ATOM   2983  CA  GLN A 199     -29.115  11.701   7.723  1.00 98.52           C  
ATOM   2984  HA  GLN A 199     -28.059  11.507   7.538  1.00 98.52           H  
ATOM   2985  C   GLN A 199     -29.183  12.430   9.075  1.00 98.52           C  
ATOM   2986  CB  GLN A 199     -29.643  12.585   6.579  1.00 98.52           C  
ATOM   2987  HB2 GLN A 199     -30.691  12.819   6.769  1.00 98.52           H  
ATOM   2988  HB3 GLN A 199     -29.080  13.518   6.560  1.00 98.52           H  
ATOM   2989  O   GLN A 199     -29.048  13.660   9.114  1.00 98.52           O  
ATOM   2990  CG  GLN A 199     -29.534  11.933   5.197  1.00 98.52           C  
ATOM   2991  HG2 GLN A 199     -28.488  11.726   4.972  1.00 98.52           H  
ATOM   2992  HG3 GLN A 199     -30.075  10.987   5.197  1.00 98.52           H  
ATOM   2993  CD  GLN A 199     -30.118  12.804   4.091  1.00 98.52           C  
ATOM   2994  NE2 GLN A 199     -30.348  12.231   2.931  1.00 98.52           N  
ATOM   2995 HE21 GLN A 199     -30.774  12.802   2.215  1.00 98.52           H  
ATOM   2996 HE22 GLN A 199     -30.174  11.241   2.828  1.00 98.52           H  
ATOM   2997  OE1 GLN A 199     -30.374  13.995   4.222  1.00 98.52           O  
ATOM   2998  N   PHE A 200     -29.402  11.714  10.185  1.00 98.70           N  
ATOM   2999  H   PHE A 200     -29.417  10.706  10.116  1.00 98.70           H  
ATOM   3000  CA  PHE A 200     -29.395  12.307  11.522  1.00 98.70           C  
ATOM   3001  HA  PHE A 200     -30.171  13.072  11.546  1.00 98.70           H  
ATOM   3002  C   PHE A 200     -28.059  12.990  11.801  1.00 98.70           C  
ATOM   3003  CB  PHE A 200     -29.710  11.287  12.624  1.00 98.70           C  
ATOM   3004  HB2 PHE A 200     -29.033  10.436  12.551  1.00 98.70           H  
ATOM   3005  HB3 PHE A 200     -29.520  11.757  13.589  1.00 98.70           H  
ATOM   3006  O   PHE A 200     -26.996  12.528  11.402  1.00 98.70           O  
ATOM   3007  CG  PHE A 200     -31.147  10.818  12.636  1.00 98.70           C  
ATOM   3008  CD1 PHE A 200     -32.165  11.714  13.012  1.00 98.70           C  
ATOM   3009  HD1 PHE A 200     -31.923  12.733  13.274  1.00 98.70           H  
ATOM   3010  CD2 PHE A 200     -31.475   9.500  12.270  1.00 98.70           C  
ATOM   3011  HD2 PHE A 200     -30.702   8.808  11.971  1.00 98.70           H  
ATOM   3012  CE1 PHE A 200     -33.505  11.294  13.019  1.00 98.70           C  
ATOM   3013  HE1 PHE A 200     -34.285  11.999  13.266  1.00 98.70           H  
ATOM   3014  CE2 PHE A 200     -32.816   9.079  12.283  1.00 98.70           C  
ATOM   3015  HE2 PHE A 200     -33.058   8.070  11.983  1.00 98.70           H  
ATOM   3016  CZ  PHE A 200     -33.831   9.973  12.666  1.00 98.70           C  
ATOM   3017  HZ  PHE A 200     -34.862   9.651  12.657  1.00 98.70           H  
ATOM   3018  N   SER A 201     -28.125  14.122  12.483  1.00 98.08           N  
ATOM   3019  H   SER A 201     -29.021  14.370  12.877  1.00 98.08           H  
ATOM   3020  CA  SER A 201     -27.007  15.029  12.724  1.00 98.08           C  
ATOM   3021  HA  SER A 201     -26.072  14.506  12.524  1.00 98.08           H  
ATOM   3022  C   SER A 201     -26.971  15.473  14.184  1.00 98.08           C  
ATOM   3023  CB  SER A 201     -27.105  16.217  11.757  1.00 98.08           C  
ATOM   3024  HB2 SER A 201     -27.107  15.840  10.734  1.00 98.08           H  
ATOM   3025  HB3 SER A 201     -26.243  16.871  11.883  1.00 98.08           H  
ATOM   3026  O   SER A 201     -27.857  15.150  14.973  1.00 98.08           O  
ATOM   3027  OG  SER A 201     -28.296  16.947  11.987  1.00 98.08           O  
ATOM   3028  HG  SER A 201     -28.989  16.298  12.135  1.00 98.08           H  
ATOM   3029  N   GLY A 202     -25.939  16.220  14.567  1.00 97.84           N  
ATOM   3030  H   GLY A 202     -25.187  16.370  13.910  1.00 97.84           H  
ATOM   3031  CA  GLY A 202     -25.786  16.674  15.949  1.00 97.84           C  
ATOM   3032  HA2 GLY A 202     -26.752  17.025  16.312  1.00 97.84           H  
ATOM   3033  HA3 GLY A 202     -25.085  17.508  15.980  1.00 97.84           H  
ATOM   3034  C   GLY A 202     -25.279  15.574  16.893  1.00 97.84           C  
ATOM   3035  O   GLY A 202     -24.827  14.524  16.435  1.00 97.84           O  
ATOM   3036  N   PRO A 203     -25.267  15.841  18.210  1.00 97.79           N  
ATOM   3037  CA  PRO A 203     -24.692  14.934  19.193  1.00 97.79           C  
ATOM   3038  HA  PRO A 203     -23.768  14.503  18.808  1.00 97.79           H  
ATOM   3039  C   PRO A 203     -25.610  13.768  19.542  1.00 97.79           C  
ATOM   3040  CB  PRO A 203     -24.367  15.804  20.406  1.00 97.79           C  
ATOM   3041  HB2 PRO A 203     -23.394  16.275  20.263  1.00 97.79           H  
ATOM   3042  HB3 PRO A 203     -24.386  15.240  21.338  1.00 97.79           H  
ATOM   3043  O   PRO A 203     -26.828  13.923  19.607  1.00 97.79           O  
ATOM   3044  CG  PRO A 203     -25.466  16.865  20.354  1.00 97.79           C  
ATOM   3045  HG2 PRO A 203     -26.376  16.470  20.806  1.00 97.79           H  
ATOM   3046  HG3 PRO A 203     -25.162  17.787  20.851  1.00 97.79           H  
ATOM   3047  CD  PRO A 203     -25.690  17.077  18.855  1.00 97.79           C  
ATOM   3048  HD2 PRO A 203     -25.067  17.900  18.503  1.00 97.79           H  
ATOM   3049  HD3 PRO A 203     -26.742  17.282  18.656  1.00 97.79           H  
ATOM   3050  N   VAL A 204     -25.000  12.628  19.873  1.00 98.20           N  
ATOM   3051  H   VAL A 204     -23.996  12.574  19.774  1.00 98.20           H  
ATOM   3052  CA  VAL A 204     -25.694  11.501  20.510  1.00 98.20           C  
ATOM   3053  HA  VAL A 204     -26.533  11.214  19.876  1.00 98.20           H  
ATOM   3054  C   VAL A 204     -26.191  11.954  21.895  1.00 98.20           C  
ATOM   3055  CB  VAL A 204     -24.778  10.268  20.618  1.00 98.20           C  
ATOM   3056  HB  VAL A 204     -23.888  10.524  21.193  1.00 98.20           H  
ATOM   3057  O   VAL A 204     -25.368  12.306  22.747  1.00 98.20           O  
ATOM   3058  CG1 VAL A 204     -25.494   9.092  21.291  1.00 98.20           C  
ATOM   3059 HG11 VAL A 204     -24.834   8.225  21.321  1.00 98.20           H  
ATOM   3060 HG12 VAL A 204     -25.770   9.345  22.314  1.00 98.20           H  
ATOM   3061 HG13 VAL A 204     -26.388   8.828  20.725  1.00 98.20           H  
ATOM   3062  CG2 VAL A 204     -24.334   9.795  19.232  1.00 98.20           C  
ATOM   3063 HG21 VAL A 204     -25.209   9.522  18.642  1.00 98.20           H  
ATOM   3064 HG22 VAL A 204     -23.786  10.583  18.714  1.00 98.20           H  
ATOM   3065 HG23 VAL A 204     -23.683   8.925  19.321  1.00 98.20           H  
ATOM   3066  N   PRO A 205     -27.512  11.984  22.156  1.00 97.46           N  
ATOM   3067  CA  PRO A 205     -28.048  12.507  23.409  1.00 97.46           C  
ATOM   3068  HA  PRO A 205     -27.703  13.534  23.525  1.00 97.46           H  
ATOM   3069  C   PRO A 205     -27.631  11.677  24.623  1.00 97.46           C  
ATOM   3070  CB  PRO A 205     -29.571  12.504  23.249  1.00 97.46           C  
ATOM   3071  HB2 PRO A 205     -29.990  11.561  23.599  1.00 97.46           H  
ATOM   3072  HB3 PRO A 205     -30.031  13.338  23.779  1.00 97.46           H  
ATOM   3073  O   PRO A 205     -27.785  10.457  24.642  1.00 97.46           O  
ATOM   3074  CG  PRO A 205     -29.760  12.595  21.741  1.00 97.46           C  
ATOM   3075  HG2 PRO A 205     -29.642  13.627  21.410  1.00 97.46           H  
ATOM   3076  HG3 PRO A 205     -30.728  12.197  21.436  1.00 97.46           H  
ATOM   3077  CD  PRO A 205     -28.604  11.748  21.221  1.00 97.46           C  
ATOM   3078  HD2 PRO A 205     -28.879  10.693  21.240  1.00 97.46           H  
ATOM   3079  HD3 PRO A 205     -28.363  12.056  20.204  1.00 97.46           H  
ATOM   3080  N   SER A 206     -27.202  12.339  25.700  1.00 96.52           N  
ATOM   3081  H   SER A 206     -27.098  13.343  25.655  1.00 96.52           H  
ATOM   3082  CA  SER A 206     -26.870  11.657  26.959  1.00 96.52           C  
ATOM   3083  HA  SER A 206     -26.163  10.858  26.736  1.00 96.52           H  
ATOM   3084  C   SER A 206     -28.079  10.999  27.632  1.00 96.52           C  
ATOM   3085  CB  SER A 206     -26.198  12.632  27.928  1.00 96.52           C  
ATOM   3086  HB2 SER A 206     -25.263  12.983  27.493  1.00 96.52           H  
ATOM   3087  HB3 SER A 206     -25.979  12.117  28.864  1.00 96.52           H  
ATOM   3088  O   SER A 206     -27.910  10.048  28.394  1.00 96.52           O  
ATOM   3089  OG  SER A 206     -27.044  13.742  28.173  1.00 96.52           O  
ATOM   3090  HG  SER A 206     -26.622  14.315  28.818  1.00 96.52           H  
ATOM   3091  N   SER A 207     -29.299  11.450  27.330  1.00 96.49           N  
ATOM   3092  H   SER A 207     -29.383  12.213  26.674  1.00 96.49           H  
ATOM   3093  CA  SER A 207     -30.526  10.842  27.849  1.00 96.49           C  
ATOM   3094  HA  SER A 207     -30.435  10.777  28.934  1.00 96.49           H  
ATOM   3095  C   SER A 207     -30.760   9.414  27.350  1.00 96.49           C  
ATOM   3096  CB  SER A 207     -31.734  11.726  27.542  1.00 96.49           C  
ATOM   3097  HB2 SER A 207     -32.619  11.318  28.031  1.00 96.49           H  
ATOM   3098  HB3 SER A 207     -31.553  12.726  27.936  1.00 96.49           H  
ATOM   3099  O   SER A 207     -31.479   8.684  28.022  1.00 96.49           O  
ATOM   3100  OG  SER A 207     -31.954  11.804  26.152  1.00 96.49           O  
ATOM   3101  HG  SER A 207     -32.038  12.735  25.933  1.00 96.49           H  
ATOM   3102  N   LEU A 208     -30.106   8.962  26.267  1.00 96.02           N  
ATOM   3103  H   LEU A 208     -29.527   9.597  25.735  1.00 96.02           H  
ATOM   3104  CA  LEU A 208     -30.128   7.546  25.864  1.00 96.02           C  
ATOM   3105  HA  LEU A 208     -31.150   7.260  25.614  1.00 96.02           H  
ATOM   3106  C   LEU A 208     -29.685   6.623  27.005  1.00 96.02           C  
ATOM   3107  CB  LEU A 208     -29.213   7.322  24.647  1.00 96.02           C  
ATOM   3108  HB2 LEU A 208     -28.263   7.828  24.819  1.00 96.02           H  
ATOM   3109  HB3 LEU A 208     -28.999   6.257  24.559  1.00 96.02           H  
ATOM   3110  O   LEU A 208     -30.276   5.571  27.209  1.00 96.02           O  
ATOM   3111  CG  LEU A 208     -29.817   7.790  23.314  1.00 96.02           C  
ATOM   3112  HG  LEU A 208     -30.170   8.817  23.418  1.00 96.02           H  
ATOM   3113  CD1 LEU A 208     -28.747   7.760  22.229  1.00 96.02           C  
ATOM   3114 HD11 LEU A 208     -28.364   6.747  22.107  1.00 96.02           H  
ATOM   3115 HD12 LEU A 208     -27.934   8.425  22.520  1.00 96.02           H  
ATOM   3116 HD13 LEU A 208     -29.166   8.101  21.283  1.00 96.02           H  
ATOM   3117  CD2 LEU A 208     -30.973   6.895  22.861  1.00 96.02           C  
ATOM   3118 HD21 LEU A 208     -30.639   5.862  22.770  1.00 96.02           H  
ATOM   3119 HD22 LEU A 208     -31.801   6.938  23.569  1.00 96.02           H  
ATOM   3120 HD23 LEU A 208     -31.340   7.230  21.891  1.00 96.02           H  
ATOM   3121  N   GLY A 209     -28.717   7.059  27.816  1.00 93.38           N  
ATOM   3122  H   GLY A 209     -28.312   7.965  27.629  1.00 93.38           H  
ATOM   3123  CA  GLY A 209     -28.261   6.315  28.992  1.00 93.38           C  
ATOM   3124  HA2 GLY A 209     -27.349   6.782  29.364  1.00 93.38           H  
ATOM   3125  HA3 GLY A 209     -28.013   5.296  28.695  1.00 93.38           H  
ATOM   3126  C   GLY A 209     -29.264   6.240  30.152  1.00 93.38           C  
ATOM   3127  O   GLY A 209     -28.966   5.609  31.163  1.00 93.38           O  
ATOM   3128  N   ASN A 210     -30.435   6.877  30.043  1.00 94.61           N  
ATOM   3129  H   ASN A 210     -30.628   7.384  29.190  1.00 94.61           H  
ATOM   3130  CA  ASN A 210     -31.536   6.723  31.000  1.00 94.61           C  
ATOM   3131  HA  ASN A 210     -31.125   6.497  31.985  1.00 94.61           H  
ATOM   3132  C   ASN A 210     -32.468   5.554  30.634  1.00 94.61           C  
ATOM   3133  CB  ASN A 210     -32.335   8.033  31.104  1.00 94.61           C  
ATOM   3134  HB2 ASN A 210     -33.170   7.873  31.787  1.00 94.61           H  
ATOM   3135  HB3 ASN A 210     -32.763   8.273  30.130  1.00 94.61           H  
ATOM   3136  O   ASN A 210     -33.277   5.144  31.466  1.00 94.61           O  
ATOM   3137  CG  ASN A 210     -31.551   9.226  31.620  1.00 94.61           C  
ATOM   3138  ND2 ASN A 210     -32.133  10.400  31.535  1.00 94.61           N  
ATOM   3139 HD21 ASN A 210     -33.068  10.459  31.158  1.00 94.61           H  
ATOM   3140 HD22 ASN A 210     -31.622  11.180  31.923  1.00 94.61           H  
ATOM   3141  OD1 ASN A 210     -30.445   9.152  32.131  1.00 94.61           O  
ATOM   3142  N   ILE A 211     -32.361   5.015  29.414  1.00 94.79           N  
ATOM   3143  H   ILE A 211     -31.648   5.361  28.789  1.00 94.79           H  
ATOM   3144  CA  ILE A 211     -33.191   3.917  28.910  1.00 94.79           C  
ATOM   3145  HA  ILE A 211     -34.180   3.982  29.365  1.00 94.79           H  
ATOM   3146  C   ILE A 211     -32.565   2.584  29.334  1.00 94.79           C  
ATOM   3147  CB  ILE A 211     -33.374   4.014  27.377  1.00 94.79           C  
ATOM   3148  HB  ILE A 211     -32.425   3.779  26.895  1.00 94.79           H  
ATOM   3149  O   ILE A 211     -31.985   1.862  28.532  1.00 94.79           O  
ATOM   3150  CG1 ILE A 211     -33.792   5.428  26.918  1.00 94.79           C  
ATOM   3151 HG12 ILE A 211     -33.026   6.139  27.226  1.00 94.79           H  
ATOM   3152 HG13 ILE A 211     -34.733   5.703  27.396  1.00 94.79           H  
ATOM   3153  CG2 ILE A 211     -34.419   2.980  26.932  1.00 94.79           C  
ATOM   3154 HG21 ILE A 211     -35.415   3.260  27.276  1.00 94.79           H  
ATOM   3155 HG22 ILE A 211     -34.403   2.900  25.845  1.00 94.79           H  
ATOM   3156 HG23 ILE A 211     -34.198   1.983  27.313  1.00 94.79           H  
ATOM   3157  CD1 ILE A 211     -33.943   5.577  25.399  1.00 94.79           C  
ATOM   3158 HD11 ILE A 211     -34.061   6.631  25.146  1.00 94.79           H  
ATOM   3159 HD12 ILE A 211     -34.827   5.040  25.053  1.00 94.79           H  
ATOM   3160 HD13 ILE A 211     -33.058   5.188  24.896  1.00 94.79           H  
ATOM   3161  N   THR A 212     -32.633   2.243  30.620  1.00 92.18           N  
ATOM   3162  H   THR A 212     -33.118   2.859  31.257  1.00 92.18           H  
ATOM   3163  CA  THR A 212     -31.955   1.046  31.163  1.00 92.18           C  
ATOM   3164  HA  THR A 212     -30.902   1.097  30.887  1.00 92.18           H  
ATOM   3165  C   THR A 212     -32.477  -0.284  30.600  1.00 92.18           C  
ATOM   3166  CB  THR A 212     -32.041   1.013  32.692  1.00 92.18           C  
ATOM   3167  HB  THR A 212     -31.574   0.098  33.058  1.00 92.18           H  
ATOM   3168  O   THR A 212     -31.850  -1.324  30.797  1.00 92.18           O  
ATOM   3169  CG2 THR A 212     -31.338   2.207  33.338  1.00 92.18           C  
ATOM   3170 HG21 THR A 212     -31.835   3.138  33.064  1.00 92.18           H  
ATOM   3171 HG22 THR A 212     -30.303   2.244  32.998  1.00 92.18           H  
ATOM   3172 HG23 THR A 212     -31.345   2.097  34.422  1.00 92.18           H  
ATOM   3173  OG1 THR A 212     -33.387   1.048  33.111  1.00 92.18           O  
ATOM   3174  HG1 THR A 212     -33.389   1.033  34.071  1.00 92.18           H  
ATOM   3175  N   THR A 213     -33.610  -0.264  29.898  1.00 94.78           N  
ATOM   3176  H   THR A 213     -34.067   0.626  29.763  1.00 94.78           H  
ATOM   3177  CA  THR A 213     -34.227  -1.387  29.177  1.00 94.78           C  
ATOM   3178  HA  THR A 213     -34.085  -2.308  29.742  1.00 94.78           H  
ATOM   3179  C   THR A 213     -33.629  -1.631  27.787  1.00 94.78           C  
ATOM   3180  CB  THR A 213     -35.738  -1.125  29.039  1.00 94.78           C  
ATOM   3181  HB  THR A 213     -36.182  -1.813  28.319  1.00 94.78           H  
ATOM   3182  O   THR A 213     -33.873  -2.699  27.227  1.00 94.78           O  
ATOM   3183  CG2 THR A 213     -36.455  -1.271  30.382  1.00 94.78           C  
ATOM   3184 HG21 THR A 213     -36.298  -2.277  30.770  1.00 94.78           H  
ATOM   3185 HG22 THR A 213     -37.523  -1.113  30.237  1.00 94.78           H  
ATOM   3186 HG23 THR A 213     -36.076  -0.540  31.096  1.00 94.78           H  
ATOM   3187  OG1 THR A 213     -35.931   0.205  28.625  1.00 94.78           O  
ATOM   3188  HG1 THR A 213     -36.714   0.570  29.043  1.00 94.78           H  
ATOM   3189  N   LEU A 214     -32.830  -0.697  27.255  1.00 96.22           N  
ATOM   3190  H   LEU A 214     -32.664   0.151  27.779  1.00 96.22           H  
ATOM   3191  CA  LEU A 214     -32.303  -0.742  25.891  1.00 96.22           C  
ATOM   3192  HA  LEU A 214     -33.155  -0.889  25.228  1.00 96.22           H  
ATOM   3193  C   LEU A 214     -31.331  -1.914  25.690  1.00 96.22           C  
ATOM   3194  CB  LEU A 214     -31.654   0.617  25.555  1.00 96.22           C  
ATOM   3195  HB2 LEU A 214     -32.297   1.413  25.931  1.00 96.22           H  
ATOM   3196  HB3 LEU A 214     -30.702   0.683  26.083  1.00 96.22           H  
ATOM   3197  O   LEU A 214     -30.373  -2.080  26.445  1.00 96.22           O  
ATOM   3198  CG  LEU A 214     -31.422   0.882  24.057  1.00 96.22           C  
ATOM   3199  HG  LEU A 214     -30.859   0.060  23.615  1.00 96.22           H  
ATOM   3200  CD1 LEU A 214     -32.736   1.068  23.293  1.00 96.22           C  
ATOM   3201 HD11 LEU A 214     -33.333   0.157  23.343  1.00 96.22           H  
ATOM   3202 HD12 LEU A 214     -32.525   1.269  22.242  1.00 96.22           H  
ATOM   3203 HD13 LEU A 214     -33.309   1.890  23.720  1.00 96.22           H  
ATOM   3204  CD2 LEU A 214     -30.624   2.178  23.892  1.00 96.22           C  
ATOM   3205 HD21 LEU A 214     -29.625   2.043  24.308  1.00 96.22           H  
ATOM   3206 HD22 LEU A 214     -31.129   2.997  24.403  1.00 96.22           H  
ATOM   3207 HD23 LEU A 214     -30.533   2.413  22.832  1.00 96.22           H  
ATOM   3208  N   GLN A 215     -31.584  -2.697  24.644  1.00 96.95           N  
ATOM   3209  H   GLN A 215     -32.405  -2.484  24.097  1.00 96.95           H  
ATOM   3210  CA  GLN A 215     -30.820  -3.872  24.218  1.00 96.95           C  
ATOM   3211  HA  GLN A 215     -30.055  -4.106  24.958  1.00 96.95           H  
ATOM   3212  C   GLN A 215     -30.120  -3.630  22.878  1.00 96.95           C  
ATOM   3213  CB  GLN A 215     -31.758  -5.084  24.097  1.00 96.95           C  
ATOM   3214  HB2 GLN A 215     -32.555  -4.857  23.389  1.00 96.95           H  
ATOM   3215  HB3 GLN A 215     -31.192  -5.932  23.711  1.00 96.95           H  
ATOM   3216  O   GLN A 215     -28.990  -4.066  22.684  1.00 96.95           O  
ATOM   3217  CG  GLN A 215     -32.374  -5.478  25.445  1.00 96.95           C  
ATOM   3218  HG2 GLN A 215     -31.581  -5.773  26.131  1.00 96.95           H  
ATOM   3219  HG3 GLN A 215     -32.893  -4.620  25.871  1.00 96.95           H  
ATOM   3220  CD  GLN A 215     -33.378  -6.620  25.353  1.00 96.95           C  
ATOM   3221  NE2 GLN A 215     -34.049  -6.929  26.440  1.00 96.95           N  
ATOM   3222 HE21 GLN A 215     -33.933  -6.359  27.265  1.00 96.95           H  
ATOM   3223 HE22 GLN A 215     -34.762  -7.633  26.311  1.00 96.95           H  
ATOM   3224  OE1 GLN A 215     -33.606  -7.259  24.342  1.00 96.95           O  
ATOM   3225  N   GLU A 216     -30.753  -2.897  21.968  1.00 98.33           N  
ATOM   3226  H   GLU A 216     -31.696  -2.595  22.167  1.00 98.33           H  
ATOM   3227  CA  GLU A 216     -30.237  -2.645  20.623  1.00 98.33           C  
ATOM   3228  HA  GLU A 216     -29.220  -3.022  20.518  1.00 98.33           H  
ATOM   3229  C   GLU A 216     -30.215  -1.149  20.318  1.00 98.33           C  
ATOM   3230  CB  GLU A 216     -31.125  -3.371  19.611  1.00 98.33           C  
ATOM   3231  HB2 GLU A 216     -32.168  -3.215  19.887  1.00 98.33           H  
ATOM   3232  HB3 GLU A 216     -30.955  -2.936  18.626  1.00 98.33           H  
ATOM   3233  O   GLU A 216     -31.255  -0.485  20.359  1.00 98.33           O  
ATOM   3234  CG  GLU A 216     -30.852  -4.875  19.541  1.00 98.33           C  
ATOM   3235  HG2 GLU A 216     -30.866  -5.305  20.542  1.00 98.33           H  
ATOM   3236  HG3 GLU A 216     -29.859  -4.997  19.108  1.00 98.33           H  
ATOM   3237  CD  GLU A 216     -31.862  -5.594  18.642  1.00 98.33           C  
ATOM   3238  OE1 GLU A 216     -32.185  -6.767  18.929  1.00 98.33           O  
ATOM   3239  OE2 GLU A 216     -32.340  -4.940  17.685  1.00 98.33           O  
ATOM   3240  N   LEU A 217     -29.034  -0.628  19.978  1.00 98.44           N  
ATOM   3241  H   LEU A 217     -28.216  -1.219  20.008  1.00 98.44           H  
ATOM   3242  CA  LEU A 217     -28.837   0.759  19.572  1.00 98.44           C  
ATOM   3243  HA  LEU A 217     -29.811   1.204  19.368  1.00 98.44           H  
ATOM   3244  C   LEU A 217     -28.011   0.830  18.284  1.00 98.44           C  
ATOM   3245  CB  LEU A 217     -28.185   1.525  20.736  1.00 98.44           C  
ATOM   3246  HB2 LEU A 217     -27.221   1.067  20.958  1.00 98.44           H  
ATOM   3247  HB3 LEU A 217     -28.816   1.417  21.618  1.00 98.44           H  
ATOM   3248  O   LEU A 217     -26.790   0.665  18.313  1.00 98.44           O  
ATOM   3249  CG  LEU A 217     -27.965   3.023  20.452  1.00 98.44           C  
ATOM   3250  HG  LEU A 217     -27.262   3.137  19.627  1.00 98.44           H  
ATOM   3251  CD1 LEU A 217     -29.265   3.755  20.106  1.00 98.44           C  
ATOM   3252 HD11 LEU A 217     -30.022   3.547  20.862  1.00 98.44           H  
ATOM   3253 HD12 LEU A 217     -29.630   3.426  19.133  1.00 98.44           H  
ATOM   3254 HD13 LEU A 217     -29.087   4.829  20.055  1.00 98.44           H  
ATOM   3255  CD2 LEU A 217     -27.363   3.705  21.683  1.00 98.44           C  
ATOM   3256 HD21 LEU A 217     -26.451   3.186  21.977  1.00 98.44           H  
ATOM   3257 HD22 LEU A 217     -28.073   3.674  22.510  1.00 98.44           H  
ATOM   3258 HD23 LEU A 217     -27.116   4.739  21.443  1.00 98.44           H  
ATOM   3259  N   TYR A 218     -28.685   1.133  17.176  1.00 98.76           N  
ATOM   3260  H   TYR A 218     -29.683   1.267  17.241  1.00 98.76           H  
ATOM   3261  CA  TYR A 218     -28.072   1.305  15.859  1.00 98.76           C  
ATOM   3262  HA  TYR A 218     -27.012   1.055  15.905  1.00 98.76           H  
ATOM   3263  C   TYR A 218     -28.194   2.764  15.425  1.00 98.76           C  
ATOM   3264  CB  TYR A 218     -28.707   0.352  14.843  1.00 98.76           C  
ATOM   3265  HB2 TYR A 218     -28.340   0.609  13.850  1.00 98.76           H  
ATOM   3266  HB3 TYR A 218     -29.789   0.487  14.829  1.00 98.76           H  
ATOM   3267  O   TYR A 218     -29.291   3.276  15.204  1.00 98.76           O  
ATOM   3268  CG  TYR A 218     -28.403  -1.109  15.091  1.00 98.76           C  
ATOM   3269  CD1 TYR A 218     -27.386  -1.746  14.358  1.00 98.76           C  
ATOM   3270  HD1 TYR A 218     -26.816  -1.186  13.631  1.00 98.76           H  
ATOM   3271  CD2 TYR A 218     -29.144  -1.837  16.041  1.00 98.76           C  
ATOM   3272  HD2 TYR A 218     -29.908  -1.340  16.621  1.00 98.76           H  
ATOM   3273  CE1 TYR A 218     -27.126  -3.114  14.556  1.00 98.76           C  
ATOM   3274  HE1 TYR A 218     -26.345  -3.597  13.987  1.00 98.76           H  
ATOM   3275  CE2 TYR A 218     -28.910  -3.211  16.222  1.00 98.76           C  
ATOM   3276  HE2 TYR A 218     -29.499  -3.793  16.916  1.00 98.76           H  
ATOM   3277  OH  TYR A 218     -27.672  -5.175  15.662  1.00 98.76           O  
ATOM   3278  HH  TYR A 218     -26.954  -5.494  15.110  1.00 98.76           H  
ATOM   3279  CZ  TYR A 218     -27.902  -3.851  15.477  1.00 98.76           C  
ATOM   3280  N   LEU A 219     -27.054   3.443  15.352  1.00 98.76           N  
ATOM   3281  H   LEU A 219     -26.210   2.934  15.578  1.00 98.76           H  
ATOM   3282  CA  LEU A 219     -26.892   4.843  14.952  1.00 98.76           C  
ATOM   3283  HA  LEU A 219     -27.841   5.228  14.580  1.00 98.76           H  
ATOM   3284  C   LEU A 219     -25.874   4.990  13.808  1.00 98.76           C  
ATOM   3285  CB  LEU A 219     -26.439   5.674  16.166  1.00 98.76           C  
ATOM   3286  HB2 LEU A 219     -26.352   6.712  15.846  1.00 98.76           H  
ATOM   3287  HB3 LEU A 219     -25.440   5.335  16.441  1.00 98.76           H  
ATOM   3288  O   LEU A 219     -25.439   6.102  13.496  1.00 98.76           O  
ATOM   3289  CG  LEU A 219     -27.330   5.639  17.417  1.00 98.76           C  
ATOM   3290  HG  LEU A 219     -27.386   4.621  17.804  1.00 98.76           H  
ATOM   3291  CD1 LEU A 219     -26.717   6.537  18.497  1.00 98.76           C  
ATOM   3292 HD11 LEU A 219     -26.670   7.565  18.138  1.00 98.76           H  
ATOM   3293 HD12 LEU A 219     -25.713   6.184  18.731  1.00 98.76           H  
ATOM   3294 HD13 LEU A 219     -27.325   6.490  19.401  1.00 98.76           H  
ATOM   3295  CD2 LEU A 219     -28.741   6.150  17.136  1.00 98.76           C  
ATOM   3296 HD21 LEU A 219     -29.262   5.422  16.513  1.00 98.76           H  
ATOM   3297 HD22 LEU A 219     -29.300   6.254  18.066  1.00 98.76           H  
ATOM   3298 HD23 LEU A 219     -28.699   7.105  16.613  1.00 98.76           H  
ATOM   3299  N   ASN A 220     -25.434   3.876  13.225  1.00 98.71           N  
ATOM   3300  H   ASN A 220     -25.846   2.991  13.484  1.00 98.71           H  
ATOM   3301  CA  ASN A 220     -24.455   3.857  12.152  1.00 98.71           C  
ATOM   3302  HA  ASN A 220     -23.594   4.428  12.500  1.00 98.71           H  
ATOM   3303  C   ASN A 220     -24.953   4.540  10.878  1.00 98.71           C  
ATOM   3304  CB  ASN A 220     -23.996   2.418  11.892  1.00 98.71           C  
ATOM   3305  HB2 ASN A 220     -23.456   2.085  12.778  1.00 98.71           H  
ATOM   3306  HB3 ASN A 220     -23.333   2.412  11.027  1.00 98.71           H  
ATOM   3307  O   ASN A 220     -26.152   4.725  10.692  1.00 98.71           O  
ATOM   3308  CG  ASN A 220     -25.114   1.424  11.651  1.00 98.71           C  
ATOM   3309  ND2 ASN A 220     -25.305   0.946  10.442  1.00 98.71           N  
ATOM   3310 HD21 ASN A 220     -26.202   0.498  10.315  1.00 98.71           H  
ATOM   3311 HD22 ASN A 220     -24.844   1.371   9.651  1.00 98.71           H  
ATOM   3312  OD1 ASN A 220     -25.839   1.086  12.571  1.00 98.71           O  
ATOM   3313  N   ASP A 221     -24.020   4.919  10.006  1.00 98.69           N  
ATOM   3314  H   ASP A 221     -23.051   4.776  10.254  1.00 98.69           H  
ATOM   3315  CA  ASP A 221     -24.324   5.474   8.680  1.00 98.69           C  
ATOM   3316  HA  ASP A 221     -23.383   5.810   8.244  1.00 98.69           H  
ATOM   3317  C   ASP A 221     -25.220   6.724   8.767  1.00 98.69           C  
ATOM   3318  CB  ASP A 221     -24.865   4.362   7.760  1.00 98.69           C  
ATOM   3319  HB2 ASP A 221     -25.810   3.982   8.148  1.00 98.69           H  
ATOM   3320  HB3 ASP A 221     -25.045   4.776   6.768  1.00 98.69           H  
ATOM   3321  O   ASP A 221     -26.326   6.779   8.233  1.00 98.69           O  
ATOM   3322  CG  ASP A 221     -23.871   3.207   7.640  1.00 98.69           C  
ATOM   3323  OD1 ASP A 221     -22.797   3.431   7.039  1.00 98.69           O  
ATOM   3324  OD2 ASP A 221     -24.113   2.120   8.215  1.00 98.69           O  
ATOM   3325  N   ASN A 222     -24.743   7.726   9.510  1.00 98.79           N  
ATOM   3326  H   ASN A 222     -23.800   7.635   9.860  1.00 98.79           H  
ATOM   3327  CA  ASN A 222     -25.419   9.004   9.736  1.00 98.79           C  
ATOM   3328  HA  ASN A 222     -26.121   9.188   8.923  1.00 98.79           H  
ATOM   3329  C   ASN A 222     -24.403  10.171   9.715  1.00 98.79           C  
ATOM   3330  CB  ASN A 222     -26.211   8.911  11.060  1.00 98.79           C  
ATOM   3331  HB2 ASN A 222     -26.344   9.901  11.497  1.00 98.79           H  
ATOM   3332  HB3 ASN A 222     -25.663   8.307  11.783  1.00 98.79           H  
ATOM   3333  O   ASN A 222     -23.220  10.004   9.419  1.00 98.79           O  
ATOM   3334  CG  ASN A 222     -27.607   8.348  10.888  1.00 98.79           C  
ATOM   3335  ND2 ASN A 222     -27.833   7.110  11.244  1.00 98.79           N  
ATOM   3336 HD21 ASN A 222     -28.783   6.770  11.193  1.00 98.79           H  
ATOM   3337 HD22 ASN A 222     -27.064   6.463  11.342  1.00 98.79           H  
ATOM   3338  OD1 ASN A 222     -28.523   9.057  10.500  1.00 98.79           O  
ATOM   3339  N   ASN A 223     -24.860  11.386  10.033  1.00 98.42           N  
ATOM   3340  H   ASN A 223     -25.824  11.458  10.326  1.00 98.42           H  
ATOM   3341  CA  ASN A 223     -24.046  12.605  10.137  1.00 98.42           C  
ATOM   3342  HA  ASN A 223     -23.058  12.401   9.724  1.00 98.42           H  
ATOM   3343  C   ASN A 223     -23.827  13.042  11.603  1.00 98.42           C  
ATOM   3344  CB  ASN A 223     -24.688  13.723   9.296  1.00 98.42           C  
ATOM   3345  HB2 ASN A 223     -25.658  13.980   9.721  1.00 98.42           H  
ATOM   3346  HB3 ASN A 223     -24.054  14.610   9.335  1.00 98.42           H  
ATOM   3347  O   ASN A 223     -23.741  14.244  11.890  1.00 98.42           O  
ATOM   3348  CG  ASN A 223     -24.856  13.359   7.837  1.00 98.42           C  
ATOM   3349  ND2 ASN A 223     -26.057  13.453   7.316  1.00 98.42           N  
ATOM   3350 HD21 ASN A 223     -26.852  13.643   7.911  1.00 98.42           H  
ATOM   3351 HD22 ASN A 223     -26.146  13.091   6.378  1.00 98.42           H  
ATOM   3352  OD1 ASN A 223     -23.916  13.041   7.134  1.00 98.42           O  
ATOM   3353  N   LEU A 224     -23.801  12.102  12.554  1.00 98.69           N  
ATOM   3354  H   LEU A 224     -23.826  11.131  12.277  1.00 98.69           H  
ATOM   3355  CA  LEU A 224     -23.671  12.411  13.980  1.00 98.69           C  
ATOM   3356  HA  LEU A 224     -24.389  13.197  14.216  1.00 98.69           H  
ATOM   3357  C   LEU A 224     -22.276  12.960  14.295  1.00 98.69           C  
ATOM   3358  CB  LEU A 224     -24.001  11.190  14.856  1.00 98.69           C  
ATOM   3359  HB2 LEU A 224     -23.262  10.412  14.663  1.00 98.69           H  
ATOM   3360  HB3 LEU A 224     -23.901  11.475  15.904  1.00 98.69           H  
ATOM   3361  O   LEU A 224     -21.268  12.513  13.747  1.00 98.69           O  
ATOM   3362  CG  LEU A 224     -25.413  10.618  14.637  1.00 98.69           C  
ATOM   3363  HG  LEU A 224     -25.589  10.449  13.575  1.00 98.69           H  
ATOM   3364  CD1 LEU A 224     -25.552   9.281  15.355  1.00 98.69           C  
ATOM   3365 HD11 LEU A 224     -25.377   9.398  16.424  1.00 98.69           H  
ATOM   3366 HD12 LEU A 224     -24.834   8.573  14.940  1.00 98.69           H  
ATOM   3367 HD13 LEU A 224     -26.553   8.886  15.181  1.00 98.69           H  
ATOM   3368  CD2 LEU A 224     -26.496  11.561  15.168  1.00 98.69           C  
ATOM   3369 HD21 LEU A 224     -27.475  11.102  15.027  1.00 98.69           H  
ATOM   3370 HD22 LEU A 224     -26.478  12.497  14.610  1.00 98.69           H  
ATOM   3371 HD23 LEU A 224     -26.337  11.766  16.227  1.00 98.69           H  
ATOM   3372  N   VAL A 225     -22.222  13.935  15.200  1.00 98.36           N  
ATOM   3373  H   VAL A 225     -23.082  14.167  15.676  1.00 98.36           H  
ATOM   3374  CA  VAL A 225     -20.998  14.652  15.591  1.00 98.36           C  
ATOM   3375  HA  VAL A 225     -20.132  14.116  15.203  1.00 98.36           H  
ATOM   3376  C   VAL A 225     -20.841  14.701  17.109  1.00 98.36           C  
ATOM   3377  CB  VAL A 225     -20.963  16.082  15.009  1.00 98.36           C  
ATOM   3378  HB  VAL A 225     -20.064  16.572  15.383  1.00 98.36           H  
ATOM   3379  O   VAL A 225     -21.760  14.385  17.855  1.00 98.36           O  
ATOM   3380  CG1 VAL A 225     -20.862  16.094  13.483  1.00 98.36           C  
ATOM   3381 HG11 VAL A 225     -21.709  15.574  13.037  1.00 98.36           H  
ATOM   3382 HG12 VAL A 225     -20.839  17.120  13.116  1.00 98.36           H  
ATOM   3383 HG13 VAL A 225     -19.940  15.596  13.181  1.00 98.36           H  
ATOM   3384  CG2 VAL A 225     -22.160  16.947  15.431  1.00 98.36           C  
ATOM   3385 HG21 VAL A 225     -23.004  16.753  14.770  1.00 98.36           H  
ATOM   3386 HG22 VAL A 225     -21.885  17.999  15.363  1.00 98.36           H  
ATOM   3387 HG23 VAL A 225     -22.455  16.725  16.456  1.00 98.36           H  
ATOM   3388  N   GLY A 226     -19.694  15.170  17.597  1.00 97.42           N  
ATOM   3389  H   GLY A 226     -18.928  15.311  16.955  1.00 97.42           H  
ATOM   3390  CA  GLY A 226     -19.457  15.332  19.034  1.00 97.42           C  
ATOM   3391  HA2 GLY A 226     -20.363  15.704  19.513  1.00 97.42           H  
ATOM   3392  HA3 GLY A 226     -18.664  16.063  19.190  1.00 97.42           H  
ATOM   3393  C   GLY A 226     -19.048  14.027  19.714  1.00 97.42           C  
ATOM   3394  O   GLY A 226     -18.618  13.084  19.058  1.00 97.42           O  
ATOM   3395  N   THR A 227     -19.109  13.992  21.042  1.00 97.30           N  
ATOM   3396  H   THR A 227     -19.502  14.771  21.549  1.00 97.30           H  
ATOM   3397  CA  THR A 227     -18.620  12.852  21.829  1.00 97.30           C  
ATOM   3398  HA  THR A 227     -17.839  12.337  21.269  1.00 97.30           H  
ATOM   3399  C   THR A 227     -19.720  11.842  22.104  1.00 97.30           C  
ATOM   3400  CB  THR A 227     -18.014  13.303  23.163  1.00 97.30           C  
ATOM   3401  HB  THR A 227     -17.693  12.426  23.725  1.00 97.30           H  
ATOM   3402  O   THR A 227     -20.856  12.226  22.389  1.00 97.30           O  
ATOM   3403  CG2 THR A 227     -16.818  14.236  22.977  1.00 97.30           C  
ATOM   3404 HG21 THR A 227     -16.047  13.731  22.395  1.00 97.30           H  
ATOM   3405 HG22 THR A 227     -17.120  15.149  22.463  1.00 97.30           H  
ATOM   3406 HG23 THR A 227     -16.410  14.493  23.955  1.00 97.30           H  
ATOM   3407  OG1 THR A 227     -18.983  14.006  23.911  1.00 97.30           O  
ATOM   3408  HG1 THR A 227     -19.780  13.470  23.902  1.00 97.30           H  
ATOM   3409  N   LEU A 228     -19.360  10.560  22.141  1.00 96.76           N  
ATOM   3410  H   LEU A 228     -18.408  10.307  21.920  1.00 96.76           H  
ATOM   3411  CA  LEU A 228     -20.250   9.531  22.664  1.00 96.76           C  
ATOM   3412  HA  LEU A 228     -21.188   9.623  22.117  1.00 96.76           H  
ATOM   3413  C   LEU A 228     -20.500   9.788  24.171  1.00 96.76           C  
ATOM   3414  CB  LEU A 228     -19.631   8.153  22.368  1.00 96.76           C  
ATOM   3415  HB2 LEU A 228     -19.196   8.157  21.368  1.00 96.76           H  
ATOM   3416  HB3 LEU A 228     -18.826   7.973  23.080  1.00 96.76           H  
ATOM   3417  O   LEU A 228     -19.546  10.081  24.900  1.00 96.76           O  
ATOM   3418  CG  LEU A 228     -20.646   7.004  22.434  1.00 96.76           C  
ATOM   3419  HG  LEU A 228     -21.221   7.108  23.354  1.00 96.76           H  
ATOM   3420  CD1 LEU A 228     -21.594   7.021  21.231  1.00 96.76           C  
ATOM   3421 HD11 LEU A 228     -21.028   6.928  20.305  1.00 96.76           H  
ATOM   3422 HD12 LEU A 228     -22.285   6.180  21.297  1.00 96.76           H  
ATOM   3423 HD13 LEU A 228     -22.180   7.940  21.204  1.00 96.76           H  
ATOM   3424  CD2 LEU A 228     -19.927   5.655  22.448  1.00 96.76           C  
ATOM   3425 HD21 LEU A 228     -19.288   5.560  21.569  1.00 96.76           H  
ATOM   3426 HD22 LEU A 228     -19.324   5.564  23.351  1.00 96.76           H  
ATOM   3427 HD23 LEU A 228     -20.656   4.845  22.440  1.00 96.76           H  
ATOM   3428  N   PRO A 229     -21.750   9.749  24.667  1.00 95.72           N  
ATOM   3429  CA  PRO A 229     -22.040  10.113  26.050  1.00 95.72           C  
ATOM   3430  HA  PRO A 229     -21.485  11.015  26.306  1.00 95.72           H  
ATOM   3431  C   PRO A 229     -21.655   9.003  27.040  1.00 95.72           C  
ATOM   3432  CB  PRO A 229     -23.533  10.442  26.077  1.00 95.72           C  
ATOM   3433  HB2 PRO A 229     -23.988  10.182  27.033  1.00 95.72           H  
ATOM   3434  HB3 PRO A 229     -23.674  11.502  25.866  1.00 95.72           H  
ATOM   3435  O   PRO A 229     -21.972   7.834  26.845  1.00 95.72           O  
ATOM   3436  CG  PRO A 229     -24.117   9.623  24.928  1.00 95.72           C  
ATOM   3437  HG2 PRO A 229     -24.345   8.614  25.274  1.00 95.72           H  
ATOM   3438  HG3 PRO A 229     -25.011  10.090  24.515  1.00 95.72           H  
ATOM   3439  CD  PRO A 229     -22.982   9.584  23.909  1.00 95.72           C  
ATOM   3440  HD2 PRO A 229     -23.089  10.424  23.224  1.00 95.72           H  
ATOM   3441  HD3 PRO A 229     -23.000   8.640  23.365  1.00 95.72           H  
ATOM   3442  N   VAL A 230     -21.045   9.384  28.170  1.00 94.25           N  
ATOM   3443  H   VAL A 230     -20.750  10.347  28.241  1.00 94.25           H  
ATOM   3444  CA  VAL A 230     -20.642   8.453  29.249  1.00 94.25           C  
ATOM   3445  HA  VAL A 230     -20.036   7.665  28.803  1.00 94.25           H  
ATOM   3446  C   VAL A 230     -21.813   7.728  29.915  1.00 94.25           C  
ATOM   3447  CB  VAL A 230     -19.784   9.199  30.292  1.00 94.25           C  
ATOM   3448  HB  VAL A 230     -19.025   9.763  29.750  1.00 94.25           H  
ATOM   3449  O   VAL A 230     -21.644   6.662  30.496  1.00 94.25           O  
ATOM   3450  CG1 VAL A 230     -20.598  10.200  31.129  1.00 94.25           C  
ATOM   3451 HG11 VAL A 230     -21.313   9.674  31.763  1.00 94.25           H  
ATOM   3452 HG12 VAL A 230     -19.920  10.767  31.767  1.00 94.25           H  
ATOM   3453 HG13 VAL A 230     -21.130  10.895  30.480  1.00 94.25           H  
ATOM   3454  CG2 VAL A 230     -19.044   8.247  31.236  1.00 94.25           C  
ATOM   3455 HG21 VAL A 230     -19.746   7.721  31.883  1.00 94.25           H  
ATOM   3456 HG22 VAL A 230     -18.485   7.514  30.654  1.00 94.25           H  
ATOM   3457 HG23 VAL A 230     -18.345   8.809  31.855  1.00 94.25           H  
ATOM   3458  N   THR A 231     -23.022   8.280  29.808  1.00 93.57           N  
ATOM   3459  H   THR A 231     -23.130   9.098  29.226  1.00 93.57           H  
ATOM   3460  CA  THR A 231     -24.246   7.678  30.343  1.00 93.57           C  
ATOM   3461  HA  THR A 231     -24.097   7.451  31.399  1.00 93.57           H  
ATOM   3462  C   THR A 231     -24.601   6.352  29.665  1.00 93.57           C  
ATOM   3463  CB  THR A 231     -25.425   8.652  30.226  1.00 93.57           C  
ATOM   3464  HB  THR A 231     -26.350   8.146  30.502  1.00 93.57           H  
ATOM   3465  O   THR A 231     -25.350   5.584  30.259  1.00 93.57           O  
ATOM   3466  CG2 THR A 231     -25.274   9.880  31.123  1.00 93.57           C  
ATOM   3467 HG21 THR A 231     -24.382  10.444  30.850  1.00 93.57           H  
ATOM   3468 HG22 THR A 231     -25.194   9.565  32.163  1.00 93.57           H  
ATOM   3469 HG23 THR A 231     -26.155  10.514  31.014  1.00 93.57           H  
ATOM   3470  OG1 THR A 231     -25.511   9.129  28.906  1.00 93.57           O  
ATOM   3471  HG1 THR A 231     -26.428   9.377  28.767  1.00 93.57           H  
ATOM   3472  N   LEU A 232     -24.036   6.023  28.491  1.00 93.06           N  
ATOM   3473  H   LEU A 232     -23.423   6.684  28.034  1.00 93.06           H  
ATOM   3474  CA  LEU A 232     -24.174   4.685  27.893  1.00 93.06           C  
ATOM   3475  HA  LEU A 232     -25.231   4.472  27.738  1.00 93.06           H  
ATOM   3476  C   LEU A 232     -23.644   3.570  28.806  1.00 93.06           C  
ATOM   3477  CB  LEU A 232     -23.448   4.611  26.540  1.00 93.06           C  
ATOM   3478  HB2 LEU A 232     -22.400   4.872  26.691  1.00 93.06           H  
ATOM   3479  HB3 LEU A 232     -23.482   3.579  26.193  1.00 93.06           H  
ATOM   3480  O   LEU A 232     -24.124   2.444  28.727  1.00 93.06           O  
ATOM   3481  CG  LEU A 232     -24.034   5.499  25.433  1.00 93.06           C  
ATOM   3482  HG  LEU A 232     -23.954   6.542  25.742  1.00 93.06           H  
ATOM   3483  CD1 LEU A 232     -23.222   5.300  24.159  1.00 93.06           C  
ATOM   3484 HD11 LEU A 232     -23.375   4.293  23.770  1.00 93.06           H  
ATOM   3485 HD12 LEU A 232     -22.165   5.430  24.390  1.00 93.06           H  
ATOM   3486 HD13 LEU A 232     -23.534   6.027  23.409  1.00 93.06           H  
ATOM   3487  CD2 LEU A 232     -25.499   5.199  25.110  1.00 93.06           C  
ATOM   3488 HD21 LEU A 232     -26.135   5.452  25.959  1.00 93.06           H  
ATOM   3489 HD22 LEU A 232     -25.618   4.143  24.867  1.00 93.06           H  
ATOM   3490 HD23 LEU A 232     -25.820   5.792  24.254  1.00 93.06           H  
ATOM   3491  N   ASN A 233     -22.732   3.883  29.732  1.00 90.99           N  
ATOM   3492  H   ASN A 233     -22.350   4.818  29.745  1.00 90.99           H  
ATOM   3493  CA  ASN A 233     -22.242   2.922  30.723  1.00 90.99           C  
ATOM   3494  HA  ASN A 233     -21.875   2.042  30.194  1.00 90.99           H  
ATOM   3495  C   ASN A 233     -23.335   2.432  31.689  1.00 90.99           C  
ATOM   3496  CB  ASN A 233     -21.067   3.539  31.499  1.00 90.99           C  
ATOM   3497  HB2 ASN A 233     -20.752   2.846  32.279  1.00 90.99           H  
ATOM   3498  HB3 ASN A 233     -21.390   4.466  31.974  1.00 90.99           H  
ATOM   3499  O   ASN A 233     -23.137   1.421  32.357  1.00 90.99           O  
ATOM   3500  CG  ASN A 233     -19.858   3.816  30.626  1.00 90.99           C  
ATOM   3501  ND2 ASN A 233     -18.913   4.580  31.112  1.00 90.99           N  
ATOM   3502 HD21 ASN A 233     -18.949   4.914  32.065  1.00 90.99           H  
ATOM   3503 HD22 ASN A 233     -18.158   4.791  30.475  1.00 90.99           H  
ATOM   3504  OD1 ASN A 233     -19.744   3.362  29.503  1.00 90.99           O  
ATOM   3505  N   ASN A 234     -24.477   3.124  31.765  1.00 91.42           N  
ATOM   3506  H   ASN A 234     -24.584   3.941  31.180  1.00 91.42           H  
ATOM   3507  CA  ASN A 234     -25.621   2.726  32.589  1.00 91.42           C  
ATOM   3508  HA  ASN A 234     -25.258   2.324  33.535  1.00 91.42           H  
ATOM   3509  C   ASN A 234     -26.486   1.632  31.928  1.00 91.42           C  
ATOM   3510  CB  ASN A 234     -26.485   3.965  32.870  1.00 91.42           C  
ATOM   3511  HB2 ASN A 234     -27.347   3.665  33.466  1.00 91.42           H  
ATOM   3512  HB3 ASN A 234     -26.865   4.341  31.920  1.00 91.42           H  
ATOM   3513  O   ASN A 234     -27.392   1.100  32.571  1.00 91.42           O  
ATOM   3514  CG  ASN A 234     -25.797   5.099  33.606  1.00 91.42           C  
ATOM   3515  ND2 ASN A 234     -26.397   6.266  33.568  1.00 91.42           N  
ATOM   3516 HD21 ASN A 234     -27.250   6.346  33.033  1.00 91.42           H  
ATOM   3517 HD22 ASN A 234     -25.974   7.016  34.095  1.00 91.42           H  
ATOM   3518  OD1 ASN A 234     -24.761   4.979  34.240  1.00 91.42           O  
ATOM   3519  N   LEU A 235     -26.258   1.321  30.647  1.00 91.30           N  
ATOM   3520  H   LEU A 235     -25.479   1.756  30.173  1.00 91.30           H  
ATOM   3521  CA  LEU A 235     -27.087   0.406  29.860  1.00 91.30           C  
ATOM   3522  HA  LEU A 235     -28.117   0.474  30.211  1.00 91.30           H  
ATOM   3523  C   LEU A 235     -26.661  -1.057  30.062  1.00 91.30           C  
ATOM   3524  CB  LEU A 235     -27.070   0.833  28.380  1.00 91.30           C  
ATOM   3525  HB2 LEU A 235     -26.060   0.710  27.988  1.00 91.30           H  
ATOM   3526  HB3 LEU A 235     -27.727   0.155  27.835  1.00 91.30           H  
ATOM   3527  O   LEU A 235     -26.076  -1.684  29.185  1.00 91.30           O  
ATOM   3528  CG  LEU A 235     -27.534   2.271  28.098  1.00 91.30           C  
ATOM   3529  HG  LEU A 235     -26.861   2.987  28.570  1.00 91.30           H  
ATOM   3530  CD1 LEU A 235     -27.527   2.515  26.591  1.00 91.30           C  
ATOM   3531 HD11 LEU A 235     -26.516   2.378  26.206  1.00 91.30           H  
ATOM   3532 HD12 LEU A 235     -27.867   3.527  26.373  1.00 91.30           H  
ATOM   3533 HD13 LEU A 235     -28.192   1.802  26.104  1.00 91.30           H  
ATOM   3534  CD2 LEU A 235     -28.946   2.505  28.622  1.00 91.30           C  
ATOM   3535 HD21 LEU A 235     -29.347   3.445  28.243  1.00 91.30           H  
ATOM   3536 HD22 LEU A 235     -29.581   1.690  28.273  1.00 91.30           H  
ATOM   3537 HD23 LEU A 235     -28.949   2.535  29.712  1.00 91.30           H  
ATOM   3538  N   GLU A 236     -26.961  -1.624  31.232  1.00 88.67           N  
ATOM   3539  H   GLU A 236     -27.361  -1.033  31.947  1.00 88.67           H  
ATOM   3540  CA  GLU A 236     -26.549  -2.996  31.588  1.00 88.67           C  
ATOM   3541  HA  GLU A 236     -25.470  -3.077  31.455  1.00 88.67           H  
ATOM   3542  C   GLU A 236     -27.185  -4.102  30.718  1.00 88.67           C  
ATOM   3543  CB  GLU A 236     -26.879  -3.283  33.062  1.00 88.67           C  
ATOM   3544  HB2 GLU A 236     -26.611  -4.320  33.263  1.00 88.67           H  
ATOM   3545  HB3 GLU A 236     -27.952  -3.169  33.217  1.00 88.67           H  
ATOM   3546  O   GLU A 236     -26.656  -5.218  30.661  1.00 88.67           O  
ATOM   3547  CG  GLU A 236     -26.124  -2.390  34.061  1.00 88.67           C  
ATOM   3548  HG2 GLU A 236     -26.462  -1.360  33.943  1.00 88.67           H  
ATOM   3549  HG3 GLU A 236     -25.061  -2.428  33.821  1.00 88.67           H  
ATOM   3550  CD  GLU A 236     -26.318  -2.825  35.528  1.00 88.67           C  
ATOM   3551  OE1 GLU A 236     -25.747  -2.151  36.416  1.00 88.67           O  
ATOM   3552  OE2 GLU A 236     -26.979  -3.861  35.781  1.00 88.67           O  
ATOM   3553  N   ASN A 237     -28.309  -3.798  30.057  1.00 91.96           N  
ATOM   3554  H   ASN A 237     -28.656  -2.853  30.136  1.00 91.96           H  
ATOM   3555  CA  ASN A 237     -29.028  -4.708  29.158  1.00 91.96           C  
ATOM   3556  HA  ASN A 237     -28.800  -5.736  29.439  1.00 91.96           H  
ATOM   3557  C   ASN A 237     -28.602  -4.580  27.687  1.00 91.96           C  
ATOM   3558  CB  ASN A 237     -30.542  -4.496  29.319  1.00 91.96           C  
ATOM   3559  HB2 ASN A 237     -30.787  -3.452  29.123  1.00 91.96           H  
ATOM   3560  HB3 ASN A 237     -31.068  -5.098  28.578  1.00 91.96           H  
ATOM   3561  O   ASN A 237     -29.123  -5.312  26.852  1.00 91.96           O  
ATOM   3562  CG  ASN A 237     -31.059  -4.917  30.680  1.00 91.96           C  
ATOM   3563  ND2 ASN A 237     -31.816  -4.072  31.336  1.00 91.96           N  
ATOM   3564 HD21 ASN A 237     -31.922  -3.131  30.984  1.00 91.96           H  
ATOM   3565 HD22 ASN A 237     -32.113  -4.341  32.263  1.00 91.96           H  
ATOM   3566  OD1 ASN A 237     -30.805  -6.004  31.183  1.00 91.96           O  
ATOM   3567  N   LEU A 238     -27.671  -3.678  27.358  1.00 94.53           N  
ATOM   3568  H   LEU A 238     -27.240  -3.117  28.079  1.00 94.53           H  
ATOM   3569  CA  LEU A 238     -27.259  -3.451  25.977  1.00 94.53           C  
ATOM   3570  HA  LEU A 238     -28.164  -3.266  25.397  1.00 94.53           H  
ATOM   3571  C   LEU A 238     -26.567  -4.699  25.413  1.00 94.53           C  
ATOM   3572  CB  LEU A 238     -26.372  -2.198  25.912  1.00 94.53           C  
ATOM   3573  HB2 LEU A 238     -26.817  -1.430  26.544  1.00 94.53           H  
ATOM   3574  HB3 LEU A 238     -25.394  -2.443  26.324  1.00 94.53           H  
ATOM   3575  O   LEU A 238     -25.615  -5.205  26.009  1.00 94.53           O  
ATOM   3576  CG  LEU A 238     -26.196  -1.598  24.505  1.00 94.53           C  
ATOM   3577  HG  LEU A 238     -25.823  -2.358  23.818  1.00 94.53           H  
ATOM   3578  CD1 LEU A 238     -27.498  -1.005  23.957  1.00 94.53           C  
ATOM   3579 HD11 LEU A 238     -27.883  -0.240  24.630  1.00 94.53           H  
ATOM   3580 HD12 LEU A 238     -27.318  -0.575  22.972  1.00 94.53           H  
ATOM   3581 HD13 LEU A 238     -28.250  -1.785  23.838  1.00 94.53           H  
ATOM   3582  CD2 LEU A 238     -25.179  -0.456  24.588  1.00 94.53           C  
ATOM   3583 HD21 LEU A 238     -25.478   0.253  25.360  1.00 94.53           H  
ATOM   3584 HD22 LEU A 238     -25.132   0.063  23.631  1.00 94.53           H  
ATOM   3585 HD23 LEU A 238     -24.196  -0.860  24.828  1.00 94.53           H  
ATOM   3586  N   VAL A 239     -27.050  -5.171  24.266  1.00 96.60           N  
ATOM   3587  H   VAL A 239     -27.856  -4.698  23.882  1.00 96.60           H  
ATOM   3588  CA  VAL A 239     -26.546  -6.316  23.495  1.00 96.60           C  
ATOM   3589  HA  VAL A 239     -25.868  -6.901  24.117  1.00 96.60           H  
ATOM   3590  C   VAL A 239     -25.782  -5.828  22.261  1.00 96.60           C  
ATOM   3591  CB  VAL A 239     -27.685  -7.269  23.080  1.00 96.60           C  
ATOM   3592  HB  VAL A 239     -28.331  -6.772  22.356  1.00 96.60           H  
ATOM   3593  O   VAL A 239     -24.667  -6.286  22.017  1.00 96.60           O  
ATOM   3594  CG1 VAL A 239     -27.114  -8.545  22.450  1.00 96.60           C  
ATOM   3595 HG11 VAL A 239     -27.927  -9.194  22.125  1.00 96.60           H  
ATOM   3596 HG12 VAL A 239     -26.493  -9.076  23.171  1.00 96.60           H  
ATOM   3597 HG13 VAL A 239     -26.504  -8.303  21.580  1.00 96.60           H  
ATOM   3598  CG2 VAL A 239     -28.544  -7.712  24.271  1.00 96.60           C  
ATOM   3599 HG21 VAL A 239     -29.030  -6.851  24.729  1.00 96.60           H  
ATOM   3600 HG22 VAL A 239     -29.323  -8.394  23.930  1.00 96.60           H  
ATOM   3601 HG23 VAL A 239     -27.920  -8.212  25.012  1.00 96.60           H  
ATOM   3602  N   TYR A 240     -26.341  -4.860  21.529  1.00 97.96           N  
ATOM   3603  H   TYR A 240     -27.248  -4.514  21.807  1.00 97.96           H  
ATOM   3604  CA  TYR A 240     -25.773  -4.336  20.285  1.00 97.96           C  
ATOM   3605  HA  TYR A 240     -24.786  -4.768  20.125  1.00 97.96           H  
ATOM   3606  C   TYR A 240     -25.614  -2.816  20.344  1.00 97.96           C  
ATOM   3607  CB  TYR A 240     -26.651  -4.749  19.095  1.00 97.96           C  
ATOM   3608  HB2 TYR A 240     -26.240  -4.306  18.188  1.00 97.96           H  
ATOM   3609  HB3 TYR A 240     -27.652  -4.339  19.228  1.00 97.96           H  
ATOM   3610  O   TYR A 240     -26.572  -2.093  20.629  1.00 97.96           O  
ATOM   3611  CG  TYR A 240     -26.743  -6.251  18.894  1.00 97.96           C  
ATOM   3612  CD1 TYR A 240     -25.700  -6.925  18.237  1.00 97.96           C  
ATOM   3613  HD1 TYR A 240     -24.873  -6.366  17.824  1.00 97.96           H  
ATOM   3614  CD2 TYR A 240     -27.839  -6.985  19.386  1.00 97.96           C  
ATOM   3615  HD2 TYR A 240     -28.638  -6.489  19.917  1.00 97.96           H  
ATOM   3616  CE1 TYR A 240     -25.714  -8.326  18.123  1.00 97.96           C  
ATOM   3617  HE1 TYR A 240     -24.874  -8.835  17.674  1.00 97.96           H  
ATOM   3618  CE2 TYR A 240     -27.898  -8.380  19.210  1.00 97.96           C  
ATOM   3619  HE2 TYR A 240     -28.745  -8.941  19.576  1.00 97.96           H  
ATOM   3620  OH  TYR A 240     -26.812 -10.412  18.521  1.00 97.96           O  
ATOM   3621  HH  TYR A 240     -25.939 -10.699  18.245  1.00 97.96           H  
ATOM   3622  CZ  TYR A 240     -26.819  -9.056  18.606  1.00 97.96           C  
ATOM   3623  N   LEU A 241     -24.404  -2.340  20.047  1.00 97.84           N  
ATOM   3624  H   LEU A 241     -23.659  -3.002  19.881  1.00 97.84           H  
ATOM   3625  CA  LEU A 241     -24.091  -0.924  19.875  1.00 97.84           C  
ATOM   3626  HA  LEU A 241     -25.017  -0.350  19.845  1.00 97.84           H  
ATOM   3627  C   LEU A 241     -23.354  -0.717  18.553  1.00 97.84           C  
ATOM   3628  CB  LEU A 241     -23.243  -0.450  21.069  1.00 97.84           C  
ATOM   3629  HB2 LEU A 241     -23.824  -0.590  21.981  1.00 97.84           H  
ATOM   3630  HB3 LEU A 241     -22.361  -1.087  21.141  1.00 97.84           H  
ATOM   3631  O   LEU A 241     -22.194  -1.112  18.433  1.00 97.84           O  
ATOM   3632  CG  LEU A 241     -22.776   1.017  20.974  1.00 97.84           C  
ATOM   3633  HG  LEU A 241     -22.156   1.155  20.089  1.00 97.84           H  
ATOM   3634  CD1 LEU A 241     -23.946   2.001  20.915  1.00 97.84           C  
ATOM   3635 HD11 LEU A 241     -23.575   3.026  20.935  1.00 97.84           H  
ATOM   3636 HD12 LEU A 241     -24.608   1.830  21.764  1.00 97.84           H  
ATOM   3637 HD13 LEU A 241     -24.506   1.859  19.991  1.00 97.84           H  
ATOM   3638  CD2 LEU A 241     -21.928   1.366  22.200  1.00 97.84           C  
ATOM   3639 HD21 LEU A 241     -21.558   2.388  22.111  1.00 97.84           H  
ATOM   3640 HD22 LEU A 241     -21.079   0.685  22.256  1.00 97.84           H  
ATOM   3641 HD23 LEU A 241     -22.526   1.268  23.106  1.00 97.84           H  
ATOM   3642  N   ASP A 242     -23.990  -0.045  17.598  1.00 98.61           N  
ATOM   3643  H   ASP A 242     -24.954   0.221  17.738  1.00 98.61           H  
ATOM   3644  CA  ASP A 242     -23.349   0.341  16.343  1.00 98.61           C  
ATOM   3645  HA  ASP A 242     -22.286   0.112  16.411  1.00 98.61           H  
ATOM   3646  C   ASP A 242     -23.462   1.849  16.108  1.00 98.61           C  
ATOM   3647  CB  ASP A 242     -23.899  -0.484  15.167  1.00 98.61           C  
ATOM   3648  HB2 ASP A 242     -24.907  -0.147  14.924  1.00 98.61           H  
ATOM   3649  HB3 ASP A 242     -23.948  -1.532  15.462  1.00 98.61           H  
ATOM   3650  O   ASP A 242     -24.551   2.410  16.009  1.00 98.61           O  
ATOM   3651  CG  ASP A 242     -23.002  -0.375  13.927  1.00 98.61           C  
ATOM   3652  OD1 ASP A 242     -22.034   0.424  13.958  1.00 98.61           O  
ATOM   3653  OD2 ASP A 242     -23.226  -1.114  12.943  1.00 98.61           O  
ATOM   3654  N   VAL A 243     -22.315   2.521  16.042  1.00 98.59           N  
ATOM   3655  H   VAL A 243     -21.467   1.977  16.117  1.00 98.59           H  
ATOM   3656  CA  VAL A 243     -22.194   3.958  15.752  1.00 98.59           C  
ATOM   3657  HA  VAL A 243     -23.157   4.315  15.387  1.00 98.59           H  
ATOM   3658  C   VAL A 243     -21.203   4.220  14.615  1.00 98.59           C  
ATOM   3659  CB  VAL A 243     -21.852   4.772  17.018  1.00 98.59           C  
ATOM   3660  HB  VAL A 243     -21.883   5.831  16.763  1.00 98.59           H  
ATOM   3661  O   VAL A 243     -20.727   5.351  14.453  1.00 98.59           O  
ATOM   3662  CG1 VAL A 243     -22.860   4.548  18.153  1.00 98.59           C  
ATOM   3663 HG11 VAL A 243     -23.875   4.701  17.785  1.00 98.59           H  
ATOM   3664 HG12 VAL A 243     -22.665   5.246  18.967  1.00 98.59           H  
ATOM   3665 HG13 VAL A 243     -22.784   3.527  18.526  1.00 98.59           H  
ATOM   3666  CG2 VAL A 243     -20.462   4.446  17.576  1.00 98.59           C  
ATOM   3667 HG21 VAL A 243     -20.416   3.383  17.813  1.00 98.59           H  
ATOM   3668 HG22 VAL A 243     -19.694   4.685  16.840  1.00 98.59           H  
ATOM   3669 HG23 VAL A 243     -20.274   5.027  18.478  1.00 98.59           H  
ATOM   3670  N   ARG A 244     -20.844   3.186  13.839  1.00 98.55           N  
ATOM   3671  H   ARG A 244     -21.290   2.293  13.988  1.00 98.55           H  
ATOM   3672  CA  ARG A 244     -19.856   3.304  12.756  1.00 98.55           C  
ATOM   3673  HA  ARG A 244     -18.950   3.707  13.208  1.00 98.55           H  
ATOM   3674  C   ARG A 244     -20.291   4.304  11.682  1.00 98.55           C  
ATOM   3675  CB  ARG A 244     -19.519   1.914  12.178  1.00 98.55           C  
ATOM   3676  HB2 ARG A 244     -18.624   1.981  11.560  1.00 98.55           H  
ATOM   3677  HB3 ARG A 244     -19.307   1.241  13.008  1.00 98.55           H  
ATOM   3678  O   ARG A 244     -21.470   4.626  11.568  1.00 98.55           O  
ATOM   3679  CG  ARG A 244     -20.653   1.333  11.325  1.00 98.55           C  
ATOM   3680  HG2 ARG A 244     -21.587   1.485  11.865  1.00 98.55           H  
ATOM   3681  HG3 ARG A 244     -20.721   1.860  10.373  1.00 98.55           H  
ATOM   3682  CD  ARG A 244     -20.503  -0.167  11.072  1.00 98.55           C  
ATOM   3683  HD2 ARG A 244     -20.239  -0.658  12.009  1.00 98.55           H  
ATOM   3684  HD3 ARG A 244     -19.710  -0.325  10.342  1.00 98.55           H  
ATOM   3685  NE  ARG A 244     -21.781  -0.726  10.614  1.00 98.55           N  
ATOM   3686  HE  ARG A 244     -22.553  -0.579  11.249  1.00 98.55           H  
ATOM   3687  NH1 ARG A 244     -21.029  -2.263   9.098  1.00 98.55           N  
ATOM   3688 HH11 ARG A 244     -21.246  -3.003   8.446  1.00 98.55           H  
ATOM   3689 HH12 ARG A 244     -20.114  -2.167   9.515  1.00 98.55           H  
ATOM   3690  NH2 ARG A 244     -23.224  -1.841   9.285  1.00 98.55           N  
ATOM   3691 HH21 ARG A 244     -23.451  -2.474   8.531  1.00 98.55           H  
ATOM   3692 HH22 ARG A 244     -23.950  -1.296   9.728  1.00 98.55           H  
ATOM   3693  CZ  ARG A 244     -22.003  -1.603   9.663  1.00 98.55           C  
ATOM   3694  N   ASN A 245     -19.344   4.777  10.876  1.00 98.57           N  
ATOM   3695  H   ASN A 245     -18.390   4.503  11.064  1.00 98.57           H  
ATOM   3696  CA  ASN A 245     -19.608   5.685   9.748  1.00 98.57           C  
ATOM   3697  HA  ASN A 245     -18.644   6.016   9.361  1.00 98.57           H  
ATOM   3698  C   ASN A 245     -20.347   6.969  10.175  1.00 98.57           C  
ATOM   3699  CB  ASN A 245     -20.329   4.927   8.614  1.00 98.57           C  
ATOM   3700  HB2 ASN A 245     -21.294   4.566   8.970  1.00 98.57           H  
ATOM   3701  HB3 ASN A 245     -20.530   5.608   7.787  1.00 98.57           H  
ATOM   3702  O   ASN A 245     -21.424   7.288   9.677  1.00 98.57           O  
ATOM   3703  CG  ASN A 245     -19.554   3.754   8.057  1.00 98.57           C  
ATOM   3704  ND2 ASN A 245     -20.216   2.776   7.502  1.00 98.57           N  
ATOM   3705 HD21 ASN A 245     -19.713   2.027   7.049  1.00 98.57           H  
ATOM   3706 HD22 ASN A 245     -21.212   2.891   7.375  1.00 98.57           H  
ATOM   3707  OD1 ASN A 245     -18.339   3.685   8.109  1.00 98.57           O  
ATOM   3708  N   ASN A 246     -19.757   7.695  11.122  1.00 98.73           N  
ATOM   3709  H   ASN A 246     -18.837   7.409  11.427  1.00 98.73           H  
ATOM   3710  CA  ASN A 246     -20.225   9.002  11.581  1.00 98.73           C  
ATOM   3711  HA  ASN A 246     -20.898   9.436  10.842  1.00 98.73           H  
ATOM   3712  C   ASN A 246     -19.021   9.962  11.706  1.00 98.73           C  
ATOM   3713  CB  ASN A 246     -21.010   8.812  12.898  1.00 98.73           C  
ATOM   3714  HB2 ASN A 246     -20.529   8.057  13.520  1.00 98.73           H  
ATOM   3715  HB3 ASN A 246     -21.033   9.742  13.466  1.00 98.73           H  
ATOM   3716  O   ASN A 246     -17.917   9.686  11.239  1.00 98.73           O  
ATOM   3717  CG  ASN A 246     -22.460   8.429  12.682  1.00 98.73           C  
ATOM   3718  ND2 ASN A 246     -22.813   7.184  12.888  1.00 98.73           N  
ATOM   3719 HD21 ASN A 246     -23.794   6.948  12.828  1.00 98.73           H  
ATOM   3720 HD22 ASN A 246     -22.112   6.471  13.030  1.00 98.73           H  
ATOM   3721  OD1 ASN A 246     -23.293   9.277  12.408  1.00 98.73           O  
ATOM   3722  N   SER A 247     -19.220  11.130  12.316  1.00 98.16           N  
ATOM   3723  H   SER A 247     -20.144  11.327  12.673  1.00 98.16           H  
ATOM   3724  CA  SER A 247     -18.171  12.114  12.620  1.00 98.16           C  
ATOM   3725  HA  SER A 247     -17.213  11.753  12.246  1.00 98.16           H  
ATOM   3726  C   SER A 247     -17.987  12.302  14.133  1.00 98.16           C  
ATOM   3727  CB  SER A 247     -18.480  13.426  11.897  1.00 98.16           C  
ATOM   3728  HB2 SER A 247     -17.774  14.199  12.202  1.00 98.16           H  
ATOM   3729  HB3 SER A 247     -19.494  13.739  12.146  1.00 98.16           H  
ATOM   3730  O   SER A 247     -17.758  13.417  14.612  1.00 98.16           O  
ATOM   3731  OG  SER A 247     -18.381  13.246  10.499  1.00 98.16           O  
ATOM   3732  HG  SER A 247     -18.793  12.406  10.285  1.00 98.16           H  
ATOM   3733  N   LEU A 248     -18.121  11.219  14.909  1.00 98.45           N  
ATOM   3734  H   LEU A 248     -18.272  10.324  14.468  1.00 98.45           H  
ATOM   3735  CA  LEU A 248     -17.958  11.245  16.365  1.00 98.45           C  
ATOM   3736  HA  LEU A 248     -18.505  12.106  16.750  1.00 98.45           H  
ATOM   3737  C   LEU A 248     -16.485  11.431  16.747  1.00 98.45           C  
ATOM   3738  CB  LEU A 248     -18.538   9.973  17.008  1.00 98.45           C  
ATOM   3739  HB2 LEU A 248     -17.978   9.114  16.637  1.00 98.45           H  
ATOM   3740  HB3 LEU A 248     -18.379  10.024  18.085  1.00 98.45           H  
ATOM   3741  O   LEU A 248     -15.594  10.891  16.099  1.00 98.45           O  
ATOM   3742  CG  LEU A 248     -20.038   9.747  16.744  1.00 98.45           C  
ATOM   3743  HG  LEU A 248     -20.238   9.783  15.674  1.00 98.45           H  
ATOM   3744  CD1 LEU A 248     -20.458   8.372  17.260  1.00 98.45           C  
ATOM   3745 HD11 LEU A 248     -21.513   8.209  17.039  1.00 98.45           H  
ATOM   3746 HD12 LEU A 248     -20.295   8.303  18.335  1.00 98.45           H  
ATOM   3747 HD13 LEU A 248     -19.883   7.602  16.746  1.00 98.45           H  
ATOM   3748  CD2 LEU A 248     -20.901  10.799  17.444  1.00 98.45           C  
ATOM   3749 HD21 LEU A 248     -21.952  10.577  17.260  1.00 98.45           H  
ATOM   3750 HD22 LEU A 248     -20.705  10.803  18.516  1.00 98.45           H  
ATOM   3751 HD23 LEU A 248     -20.689  11.785  17.029  1.00 98.45           H  
ATOM   3752  N   VAL A 249     -16.229  12.191  17.810  1.00 98.11           N  
ATOM   3753  H   VAL A 249     -17.024  12.518  18.338  1.00 98.11           H  
ATOM   3754  CA  VAL A 249     -14.890  12.608  18.259  1.00 98.11           C  
ATOM   3755  HA  VAL A 249     -14.139  12.042  17.709  1.00 98.11           H  
ATOM   3756  C   VAL A 249     -14.670  12.311  19.745  1.00 98.11           C  
ATOM   3757  CB  VAL A 249     -14.640  14.110  17.980  1.00 98.11           C  
ATOM   3758  HB  VAL A 249     -13.664  14.377  18.385  1.00 98.11           H  
ATOM   3759  O   VAL A 249     -15.609  12.037  20.492  1.00 98.11           O  
ATOM   3760  CG1 VAL A 249     -14.599  14.446  16.487  1.00 98.11           C  
ATOM   3761 HG11 VAL A 249     -13.710  13.994  16.048  1.00 98.11           H  
ATOM   3762 HG12 VAL A 249     -15.489  14.077  15.977  1.00 98.11           H  
ATOM   3763 HG13 VAL A 249     -14.527  15.524  16.341  1.00 98.11           H  
ATOM   3764  CG2 VAL A 249     -15.674  15.025  18.649  1.00 98.11           C  
ATOM   3765 HG21 VAL A 249     -15.746  14.803  19.714  1.00 98.11           H  
ATOM   3766 HG22 VAL A 249     -16.646  14.877  18.180  1.00 98.11           H  
ATOM   3767 HG23 VAL A 249     -15.375  16.066  18.525  1.00 98.11           H  
ATOM   3768  N   GLY A 250     -13.425  12.453  20.204  1.00 96.81           N  
ATOM   3769  H   GLY A 250     -12.686  12.567  19.526  1.00 96.81           H  
ATOM   3770  CA  GLY A 250     -13.059  12.371  21.622  1.00 96.81           C  
ATOM   3771  HA2 GLY A 250     -13.865  12.781  22.231  1.00 96.81           H  
ATOM   3772  HA3 GLY A 250     -12.165  12.970  21.795  1.00 96.81           H  
ATOM   3773  C   GLY A 250     -12.772  10.949  22.101  1.00 96.81           C  
ATOM   3774  O   GLY A 250     -12.662  10.026  21.300  1.00 96.81           O  
ATOM   3775  N   ALA A 251     -12.615  10.778  23.414  1.00 96.13           N  
ATOM   3776  H   ALA A 251     -12.759  11.560  24.037  1.00 96.13           H  
ATOM   3777  CA  ALA A 251     -12.320   9.476  24.007  1.00 96.13           C  
ATOM   3778  HA  ALA A 251     -11.538   8.997  23.418  1.00 96.13           H  
ATOM   3779  C   ALA A 251     -13.538   8.546  23.974  1.00 96.13           C  
ATOM   3780  CB  ALA A 251     -11.784   9.671  25.429  1.00 96.13           C  
ATOM   3781  HB1 ALA A 251     -12.545  10.138  26.053  1.00 96.13           H  
ATOM   3782  HB2 ALA A 251     -11.524   8.701  25.854  1.00 96.13           H  
ATOM   3783  HB3 ALA A 251     -10.891  10.296  25.404  1.00 96.13           H  
ATOM   3784  O   ALA A 251     -14.669   8.994  24.169  1.00 96.13           O  
ATOM   3785  N   ILE A 252     -13.297   7.246  23.792  1.00 95.54           N  
ATOM   3786  H   ILE A 252     -12.344   6.946  23.641  1.00 95.54           H  
ATOM   3787  CA  ILE A 252     -14.337   6.220  23.918  1.00 95.54           C  
ATOM   3788  HA  ILE A 252     -15.202   6.542  23.338  1.00 95.54           H  
ATOM   3789  C   ILE A 252     -14.711   6.105  25.406  1.00 95.54           C  
ATOM   3790  CB  ILE A 252     -13.863   4.872  23.331  1.00 95.54           C  
ATOM   3791  HB  ILE A 252     -12.945   4.575  23.838  1.00 95.54           H  
ATOM   3792  O   ILE A 252     -13.875   5.686  26.207  1.00 95.54           O  
ATOM   3793  CG1 ILE A 252     -13.573   5.010  21.820  1.00 95.54           C  
ATOM   3794 HG12 ILE A 252     -14.511   5.147  21.281  1.00 95.54           H  
ATOM   3795 HG13 ILE A 252     -12.957   5.890  21.636  1.00 95.54           H  
ATOM   3796  CG2 ILE A 252     -14.936   3.788  23.565  1.00 95.54           C  
ATOM   3797 HG21 ILE A 252     -15.864   4.060  23.062  1.00 95.54           H  
ATOM   3798 HG22 ILE A 252     -14.600   2.824  23.184  1.00 95.54           H  
ATOM   3799 HG23 ILE A 252     -15.123   3.653  24.630  1.00 95.54           H  
ATOM   3800  CD1 ILE A 252     -12.823   3.811  21.231  1.00 95.54           C  
ATOM   3801 HD11 ILE A 252     -12.747   3.942  20.152  1.00 95.54           H  
ATOM   3802 HD12 ILE A 252     -13.345   2.873  21.422  1.00 95.54           H  
ATOM   3803 HD13 ILE A 252     -11.824   3.762  21.664  1.00 95.54           H  
ATOM   3804  N   PRO A 253     -15.947   6.449  25.811  1.00 91.88           N  
ATOM   3805  CA  PRO A 253     -16.324   6.541  27.221  1.00 91.88           C  
ATOM   3806  HA  PRO A 253     -15.504   6.957  27.806  1.00 91.88           H  
ATOM   3807  C   PRO A 253     -16.728   5.194  27.846  1.00 91.88           C  
ATOM   3808  CB  PRO A 253     -17.497   7.519  27.218  1.00 91.88           C  
ATOM   3809  HB2 PRO A 253     -18.114   7.413  28.110  1.00 91.88           H  
ATOM   3810  HB3 PRO A 253     -17.135   8.542  27.121  1.00 91.88           H  
ATOM   3811  O   PRO A 253     -17.137   5.178  29.004  1.00 91.88           O  
ATOM   3812  CG  PRO A 253     -18.227   7.101  25.943  1.00 91.88           C  
ATOM   3813  HG2 PRO A 253     -18.752   6.159  26.102  1.00 91.88           H  
ATOM   3814  HG3 PRO A 253     -18.927   7.861  25.597  1.00 91.88           H  
ATOM   3815  CD  PRO A 253     -17.060   6.895  24.980  1.00 91.88           C  
ATOM   3816  HD2 PRO A 253     -16.816   7.845  24.503  1.00 91.88           H  
ATOM   3817  HD3 PRO A 253     -17.312   6.148  24.227  1.00 91.88           H  
ATOM   3818  N   LEU A 254     -16.660   4.096  27.084  1.00 87.29           N  
ATOM   3819  H   LEU A 254     -16.246   4.210  26.169  1.00 87.29           H  
ATOM   3820  CA  LEU A 254     -17.215   2.768  27.387  1.00 87.29           C  
ATOM   3821  HA  LEU A 254     -18.212   2.905  27.806  1.00 87.29           H  
ATOM   3822  C   LEU A 254     -16.422   1.991  28.463  1.00 87.29           C  
ATOM   3823  CB  LEU A 254     -17.381   1.973  26.075  1.00 87.29           C  
ATOM   3824  HB2 LEU A 254     -17.786   0.992  26.323  1.00 87.29           H  
ATOM   3825  HB3 LEU A 254     -16.394   1.812  25.641  1.00 87.29           H  
ATOM   3826  O   LEU A 254     -15.974   0.866  28.248  1.00 87.29           O  
ATOM   3827  CG  LEU A 254     -18.296   2.611  25.011  1.00 87.29           C  
ATOM   3828  HG  LEU A 254     -17.870   3.564  24.698  1.00 87.29           H  
ATOM   3829  CD1 LEU A 254     -18.359   1.696  23.788  1.00 87.29           C  
ATOM   3830 HD11 LEU A 254     -18.825   0.747  24.053  1.00 87.29           H  
ATOM   3831 HD12 LEU A 254     -17.354   1.508  23.409  1.00 87.29           H  
ATOM   3832 HD13 LEU A 254     -18.947   2.171  23.003  1.00 87.29           H  
ATOM   3833  CD2 LEU A 254     -19.724   2.856  25.503  1.00 87.29           C  
ATOM   3834 HD21 LEU A 254     -19.726   3.587  26.312  1.00 87.29           H  
ATOM   3835 HD22 LEU A 254     -20.155   1.924  25.869  1.00 87.29           H  
ATOM   3836 HD23 LEU A 254     -20.339   3.235  24.687  1.00 87.29           H  
ATOM   3837  N   ASP A 255     -16.217   2.608  29.624  1.00 83.19           N  
ATOM   3838  H   ASP A 255     -16.609   3.534  29.721  1.00 83.19           H  
ATOM   3839  CA  ASP A 255     -15.510   2.043  30.777  1.00 83.19           C  
ATOM   3840  HA  ASP A 255     -14.836   1.269  30.409  1.00 83.19           H  
ATOM   3841  C   ASP A 255     -16.496   1.356  31.741  1.00 83.19           C  
ATOM   3842  CB  ASP A 255     -14.638   3.133  31.428  1.00 83.19           C  
ATOM   3843  HB2 ASP A 255     -14.131   3.690  30.641  1.00 83.19           H  
ATOM   3844  HB3 ASP A 255     -15.270   3.834  31.974  1.00 83.19           H  
ATOM   3845  O   ASP A 255     -16.815   1.851  32.824  1.00 83.19           O  
ATOM   3846  CG  ASP A 255     -13.556   2.561  32.354  1.00 83.19           C  
ATOM   3847  OD1 ASP A 255     -13.054   1.453  32.053  1.00 83.19           O  
ATOM   3848  OD2 ASP A 255     -13.158   3.269  33.305  1.00 83.19           O  
ATOM   3849  N   PHE A 256     -17.058   0.226  31.302  1.00 76.98           N  
ATOM   3850  H   PHE A 256     -16.819  -0.089  30.373  1.00 76.98           H  
ATOM   3851  CA  PHE A 256     -18.104  -0.484  32.039  1.00 76.98           C  
ATOM   3852  HA  PHE A 256     -18.878   0.241  32.294  1.00 76.98           H  
ATOM   3853  C   PHE A 256     -17.598  -1.125  33.345  1.00 76.98           C  
ATOM   3854  CB  PHE A 256     -18.744  -1.562  31.159  1.00 76.98           C  
ATOM   3855  HB2 PHE A 256     -19.477  -2.093  31.767  1.00 76.98           H  
ATOM   3856  HB3 PHE A 256     -17.978  -2.281  30.870  1.00 76.98           H  
ATOM   3857  O   PHE A 256     -16.615  -1.870  33.368  1.00 76.98           O  
ATOM   3858  CG  PHE A 256     -19.452  -1.063  29.914  1.00 76.98           C  
ATOM   3859  CD1 PHE A 256     -20.768  -0.567  29.998  1.00 76.98           C  
ATOM   3860  HD1 PHE A 256     -21.270  -0.504  30.953  1.00 76.98           H  
ATOM   3861  CD2 PHE A 256     -18.822  -1.157  28.657  1.00 76.98           C  
ATOM   3862  HD2 PHE A 256     -17.818  -1.545  28.578  1.00 76.98           H  
ATOM   3863  CE1 PHE A 256     -21.451  -0.175  28.833  1.00 76.98           C  
ATOM   3864  HE1 PHE A 256     -22.468   0.182  28.892  1.00 76.98           H  
ATOM   3865  CE2 PHE A 256     -19.512  -0.777  27.493  1.00 76.98           C  
ATOM   3866  HE2 PHE A 256     -19.043  -0.890  26.526  1.00 76.98           H  
ATOM   3867  CZ  PHE A 256     -20.823  -0.281  27.581  1.00 76.98           C  
ATOM   3868  HZ  PHE A 256     -21.362  -0.006  26.686  1.00 76.98           H  
ATOM   3869  N   VAL A 257     -18.357  -0.942  34.433  1.00 72.59           N  
ATOM   3870  H   VAL A 257     -19.114  -0.275  34.370  1.00 72.59           H  
ATOM   3871  CA  VAL A 257     -18.128  -1.649  35.711  1.00 72.59           C  
ATOM   3872  HA  VAL A 257     -17.061  -1.634  35.932  1.00 72.59           H  
ATOM   3873  C   VAL A 257     -18.551  -3.121  35.612  1.00 72.59           C  
ATOM   3874  CB  VAL A 257     -18.873  -0.952  36.868  1.00 72.59           C  
ATOM   3875  HB  VAL A 257     -19.940  -0.940  36.645  1.00 72.59           H  
ATOM   3876  O   VAL A 257     -17.866  -4.007  36.116  1.00 72.59           O  
ATOM   3877  CG1 VAL A 257     -18.669  -1.671  38.209  1.00 72.59           C  
ATOM   3878 HG11 VAL A 257     -19.164  -1.115  39.005  1.00 72.59           H  
ATOM   3879 HG12 VAL A 257     -17.604  -1.748  38.430  1.00 72.59           H  
ATOM   3880 HG13 VAL A 257     -19.101  -2.671  38.175  1.00 72.59           H  
ATOM   3881  CG2 VAL A 257     -18.401   0.498  37.045  1.00 72.59           C  
ATOM   3882 HG21 VAL A 257     -18.940   0.969  37.867  1.00 72.59           H  
ATOM   3883 HG22 VAL A 257     -17.331   0.520  37.251  1.00 72.59           H  
ATOM   3884 HG23 VAL A 257     -18.594   1.074  36.140  1.00 72.59           H  
ATOM   3885  N   SER A 258     -19.685  -3.390  34.962  1.00 68.53           N  
ATOM   3886  H   SER A 258     -20.197  -2.617  34.562  1.00 68.53           H  
ATOM   3887  CA  SER A 258     -20.211  -4.731  34.697  1.00 68.53           C  
ATOM   3888  HA  SER A 258     -19.385  -5.439  34.616  1.00 68.53           H  
ATOM   3889  C   SER A 258     -20.971  -4.701  33.378  1.00 68.53           C  
ATOM   3890  CB  SER A 258     -21.130  -5.181  35.841  1.00 68.53           C  
ATOM   3891  HB2 SER A 258     -20.518  -5.426  36.709  1.00 68.53           H  
ATOM   3892  HB3 SER A 258     -21.799  -4.363  36.108  1.00 68.53           H  
ATOM   3893  O   SER A 258     -21.899  -3.919  33.217  1.00 68.53           O  
ATOM   3894  OG  SER A 258     -21.916  -6.306  35.475  1.00 68.53           O  
ATOM   3895  HG  SER A 258     -22.641  -5.939  34.962  1.00 68.53           H  
ATOM   3896  N   CYS A 259     -20.597  -5.577  32.454  1.00 77.73           N  
ATOM   3897  H   CYS A 259     -19.818  -6.188  32.653  1.00 77.73           H  
ATOM   3898  CA  CYS A 259     -21.103  -5.590  31.090  1.00 77.73           C  
ATOM   3899  HA  CYS A 259     -22.000  -4.979  30.992  1.00 77.73           H  
ATOM   3900  C   CYS A 259     -21.444  -7.042  30.727  1.00 77.73           C  
ATOM   3901  CB  CYS A 259     -19.990  -4.954  30.270  1.00 77.73           C  
ATOM   3902  HB2 CYS A 259     -19.063  -5.493  30.468  1.00 77.73           H  
ATOM   3903  HB3 CYS A 259     -19.848  -3.935  30.630  1.00 77.73           H  
ATOM   3904  O   CYS A 259     -20.592  -7.833  30.327  1.00 77.73           O  
ATOM   3905  SG  CYS A 259     -20.206  -4.838  28.507  1.00 77.73           S  
ATOM   3906  N   LYS A 260     -22.679  -7.462  31.024  1.00 78.14           N  
ATOM   3907  H   LYS A 260     -23.351  -6.781  31.345  1.00 78.14           H  
ATOM   3908  CA  LYS A 260     -23.043  -8.892  30.986  1.00 78.14           C  
ATOM   3909  HA  LYS A 260     -22.139  -9.497  31.061  1.00 78.14           H  
ATOM   3910  C   LYS A 260     -23.684  -9.331  29.680  1.00 78.14           C  
ATOM   3911  CB  LYS A 260     -23.944  -9.252  32.171  1.00 78.14           C  
ATOM   3912  HB2 LYS A 260     -24.779  -8.553  32.220  1.00 78.14           H  
ATOM   3913  HB3 LYS A 260     -24.343 -10.255  32.017  1.00 78.14           H  
ATOM   3914  O   LYS A 260     -23.568 -10.509  29.347  1.00 78.14           O  
ATOM   3915  CG  LYS A 260     -23.162  -9.238  33.488  1.00 78.14           C  
ATOM   3916  HG2 LYS A 260     -22.786  -8.232  33.676  1.00 78.14           H  
ATOM   3917  HG3 LYS A 260     -22.320  -9.927  33.421  1.00 78.14           H  
ATOM   3918  CD  LYS A 260     -24.078  -9.663  34.636  1.00 78.14           C  
ATOM   3919  HD2 LYS A 260     -24.431 -10.680  34.464  1.00 78.14           H  
ATOM   3920  HD3 LYS A 260     -24.931  -8.986  34.668  1.00 78.14           H  
ATOM   3921  CE  LYS A 260     -23.312  -9.587  35.956  1.00 78.14           C  
ATOM   3922  HE2 LYS A 260     -22.860  -8.598  36.030  1.00 78.14           H  
ATOM   3923  HE3 LYS A 260     -22.505 -10.320  35.942  1.00 78.14           H  
ATOM   3924  NZ  LYS A 260     -24.222  -9.814  37.101  1.00 78.14           N  
ATOM   3925  HZ1 LYS A 260     -24.656 -10.724  37.039  1.00 78.14           H  
ATOM   3926  HZ2 LYS A 260     -24.944  -9.107  37.090  1.00 78.14           H  
ATOM   3927  HZ3 LYS A 260     -23.716  -9.725  37.971  1.00 78.14           H  
ATOM   3928  N   GLN A 261     -24.375  -8.427  28.990  1.00 89.83           N  
ATOM   3929  H   GLN A 261     -24.435  -7.479  29.333  1.00 89.83           H  
ATOM   3930  CA  GLN A 261     -25.195  -8.772  27.828  1.00 89.83           C  
ATOM   3931  HA  GLN A 261     -25.299  -9.855  27.764  1.00 89.83           H  
ATOM   3932  C   GLN A 261     -24.584  -8.355  26.490  1.00 89.83           C  
ATOM   3933  CB  GLN A 261     -26.609  -8.203  27.998  1.00 89.83           C  
ATOM   3934  HB2 GLN A 261     -27.180  -8.454  27.104  1.00 89.83           H  
ATOM   3935  HB3 GLN A 261     -26.571  -7.118  28.089  1.00 89.83           H  
ATOM   3936  O   GLN A 261     -24.930  -8.979  25.494  1.00 89.83           O  
ATOM   3937  CG  GLN A 261     -27.325  -8.805  29.219  1.00 89.83           C  
ATOM   3938  HG2 GLN A 261     -27.223  -9.890  29.202  1.00 89.83           H  
ATOM   3939  HG3 GLN A 261     -26.857  -8.426  30.128  1.00 89.83           H  
ATOM   3940  CD  GLN A 261     -28.814  -8.477  29.265  1.00 89.83           C  
ATOM   3941  NE2 GLN A 261     -29.440  -8.564  30.414  1.00 89.83           N  
ATOM   3942 HE21 GLN A 261     -30.320  -8.068  30.400  1.00 89.83           H  
ATOM   3943 HE22 GLN A 261     -28.904  -8.605  31.269  1.00 89.83           H  
ATOM   3944  OE1 GLN A 261     -29.456  -8.141  28.294  1.00 89.83           O  
ATOM   3945  N   ILE A 262     -23.658  -7.387  26.471  1.00 94.42           N  
ATOM   3946  H   ILE A 262     -23.482  -6.852  27.308  1.00 94.42           H  
ATOM   3947  CA  ILE A 262     -23.121  -6.867  25.211  1.00 94.42           C  
ATOM   3948  HA  ILE A 262     -23.984  -6.553  24.624  1.00 94.42           H  
ATOM   3949  C   ILE A 262     -22.434  -7.974  24.412  1.00 94.42           C  
ATOM   3950  CB  ILE A 262     -22.263  -5.601  25.426  1.00 94.42           C  
ATOM   3951  HB  ILE A 262     -22.627  -5.102  26.323  1.00 94.42           H  
ATOM   3952  O   ILE A 262     -21.621  -8.730  24.950  1.00 94.42           O  
ATOM   3953  CG1 ILE A 262     -22.411  -4.612  24.250  1.00 94.42           C  
ATOM   3954 HG12 ILE A 262     -21.781  -4.919  23.415  1.00 94.42           H  
ATOM   3955 HG13 ILE A 262     -23.445  -4.608  23.903  1.00 94.42           H  
ATOM   3956  CG2 ILE A 262     -20.784  -5.956  25.627  1.00 94.42           C  
ATOM   3957 HG21 ILE A 262     -20.681  -6.651  26.460  1.00 94.42           H  
ATOM   3958 HG22 ILE A 262     -20.197  -5.052  25.793  1.00 94.42           H  
ATOM   3959 HG23 ILE A 262     -20.393  -6.436  24.730  1.00 94.42           H  
ATOM   3960  CD1 ILE A 262     -22.082  -3.170  24.656  1.00 94.42           C  
ATOM   3961 HD11 ILE A 262     -22.200  -2.515  23.793  1.00 94.42           H  
ATOM   3962 HD12 ILE A 262     -22.776  -2.846  25.432  1.00 94.42           H  
ATOM   3963 HD13 ILE A 262     -21.067  -3.089  25.044  1.00 94.42           H  
ATOM   3964  N   ASP A 263     -22.790  -8.050  23.139  1.00 96.05           N  
ATOM   3965  H   ASP A 263     -23.492  -7.403  22.810  1.00 96.05           H  
ATOM   3966  CA  ASP A 263     -22.327  -9.034  22.168  1.00 96.05           C  
ATOM   3967  HA  ASP A 263     -21.703  -9.781  22.659  1.00 96.05           H  
ATOM   3968  C   ASP A 263     -21.487  -8.344  21.085  1.00 96.05           C  
ATOM   3969  CB  ASP A 263     -23.558  -9.751  21.595  1.00 96.05           C  
ATOM   3970  HB2 ASP A 263     -24.181 -10.096  22.420  1.00 96.05           H  
ATOM   3971  HB3 ASP A 263     -24.147  -9.047  21.006  1.00 96.05           H  
ATOM   3972  O   ASP A 263     -20.375  -8.792  20.803  1.00 96.05           O  
ATOM   3973  CG  ASP A 263     -23.190 -10.958  20.731  1.00 96.05           C  
ATOM   3974  OD1 ASP A 263     -23.046 -10.782  19.505  1.00 96.05           O  
ATOM   3975  OD2 ASP A 263     -23.091 -12.081  21.294  1.00 96.05           O  
ATOM   3976  N   THR A 264     -21.939  -7.186  20.584  1.00 97.98           N  
ATOM   3977  H   THR A 264     -22.859  -6.874  20.860  1.00 97.98           H  
ATOM   3978  CA  THR A 264     -21.248  -6.426  19.528  1.00 97.98           C  
ATOM   3979  HA  THR A 264     -20.253  -6.844  19.377  1.00 97.98           H  
ATOM   3980  C   THR A 264     -21.101  -4.949  19.878  1.00 97.98           C  
ATOM   3981  CB  THR A 264     -21.992  -6.527  18.191  1.00 97.98           C  
ATOM   3982  HB  THR A 264     -22.936  -5.995  18.303  1.00 97.98           H  
ATOM   3983  O   THR A 264     -22.064  -4.288  20.276  1.00 97.98           O  
ATOM   3984  CG2 THR A 264     -21.243  -5.894  17.017  1.00 97.98           C  
ATOM   3985 HG21 THR A 264     -21.734  -6.162  16.082  1.00 97.98           H  
ATOM   3986 HG22 THR A 264     -21.253  -4.808  17.110  1.00 97.98           H  
ATOM   3987 HG23 THR A 264     -20.210  -6.240  16.986  1.00 97.98           H  
ATOM   3988  OG1 THR A 264     -22.277  -7.861  17.851  1.00 97.98           O  
ATOM   3989  HG1 THR A 264     -21.458  -8.334  17.686  1.00 97.98           H  
ATOM   3990  N   ILE A 265     -19.898  -4.412  19.657  1.00 97.79           N  
ATOM   3991  H   ILE A 265     -19.160  -5.030  19.352  1.00 97.79           H  
ATOM   3992  CA  ILE A 265     -19.612  -2.974  19.695  1.00 97.79           C  
ATOM   3993  HA  ILE A 265     -20.549  -2.420  19.753  1.00 97.79           H  
ATOM   3994  C   ILE A 265     -18.900  -2.566  18.400  1.00 97.79           C  
ATOM   3995  CB  ILE A 265     -18.765  -2.607  20.934  1.00 97.79           C  
ATOM   3996  HB  ILE A 265     -17.841  -3.183  20.882  1.00 97.79           H  
ATOM   3997  O   ILE A 265     -17.774  -2.996  18.156  1.00 97.79           O  
ATOM   3998  CG1 ILE A 265     -19.475  -2.961  22.258  1.00 97.79           C  
ATOM   3999 HG12 ILE A 265     -19.793  -4.003  22.230  1.00 97.79           H  
ATOM   4000 HG13 ILE A 265     -20.364  -2.339  22.368  1.00 97.79           H  
ATOM   4001  CG2 ILE A 265     -18.405  -1.110  20.912  1.00 97.79           C  
ATOM   4002 HG21 ILE A 265     -17.831  -0.830  21.796  1.00 97.79           H  
ATOM   4003 HG22 ILE A 265     -17.778  -0.907  20.044  1.00 97.79           H  
ATOM   4004 HG23 ILE A 265     -19.311  -0.506  20.856  1.00 97.79           H  
ATOM   4005  CD1 ILE A 265     -18.576  -2.795  23.493  1.00 97.79           C  
ATOM   4006 HD11 ILE A 265     -18.467  -1.742  23.752  1.00 97.79           H  
ATOM   4007 HD12 ILE A 265     -17.595  -3.231  23.302  1.00 97.79           H  
ATOM   4008 HD13 ILE A 265     -19.012  -3.320  24.343  1.00 97.79           H  
ATOM   4009  N   SER A 266     -19.521  -1.675  17.626  1.00 98.21           N  
ATOM   4010  H   SER A 266     -20.464  -1.416  17.877  1.00 98.21           H  
ATOM   4011  CA  SER A 266     -18.987  -1.125  16.376  1.00 98.21           C  
ATOM   4012  HA  SER A 266     -17.999  -1.543  16.183  1.00 98.21           H  
ATOM   4013  C   SER A 266     -18.845   0.396  16.449  1.00 98.21           C  
ATOM   4014  CB  SER A 266     -19.891  -1.530  15.210  1.00 98.21           C  
ATOM   4015  HB2 SER A 266     -20.937  -1.450  15.507  1.00 98.21           H  
ATOM   4016  HB3 SER A 266     -19.714  -0.875  14.357  1.00 98.21           H  
ATOM   4017  O   SER A 266     -19.824   1.134  16.509  1.00 98.21           O  
ATOM   4018  OG  SER A 266     -19.587  -2.860  14.852  1.00 98.21           O  
ATOM   4019  HG  SER A 266     -20.400  -3.352  14.712  1.00 98.21           H  
ATOM   4020  N   LEU A 267     -17.599   0.875  16.443  1.00 98.40           N  
ATOM   4021  H   LEU A 267     -16.856   0.192  16.456  1.00 98.40           H  
ATOM   4022  CA  LEU A 267     -17.214   2.290  16.570  1.00 98.40           C  
ATOM   4023  HA  LEU A 267     -18.110   2.899  16.686  1.00 98.40           H  
ATOM   4024  C   LEU A 267     -16.468   2.820  15.336  1.00 98.40           C  
ATOM   4025  CB  LEU A 267     -16.328   2.466  17.819  1.00 98.40           C  
ATOM   4026  HB2 LEU A 267     -15.368   1.988  17.623  1.00 98.40           H  
ATOM   4027  HB3 LEU A 267     -16.141   3.530  17.962  1.00 98.40           H  
ATOM   4028  O   LEU A 267     -16.115   3.999  15.288  1.00 98.40           O  
ATOM   4029  CG  LEU A 267     -16.882   1.889  19.131  1.00 98.40           C  
ATOM   4030  HG  LEU A 267     -16.979   0.809  19.027  1.00 98.40           H  
ATOM   4031  CD1 LEU A 267     -15.896   2.163  20.263  1.00 98.40           C  
ATOM   4032 HD11 LEU A 267     -16.252   1.691  21.179  1.00 98.40           H  
ATOM   4033 HD12 LEU A 267     -14.928   1.733  20.003  1.00 98.40           H  
ATOM   4034 HD13 LEU A 267     -15.795   3.238  20.414  1.00 98.40           H  
ATOM   4035  CD2 LEU A 267     -18.233   2.480  19.531  1.00 98.40           C  
ATOM   4036 HD21 LEU A 267     -18.504   2.148  20.533  1.00 98.40           H  
ATOM   4037 HD22 LEU A 267     -18.200   3.569  19.495  1.00 98.40           H  
ATOM   4038 HD23 LEU A 267     -18.995   2.105  18.847  1.00 98.40           H  
ATOM   4039  N   SER A 268     -16.182   1.943  14.377  1.00 98.47           N  
ATOM   4040  H   SER A 268     -16.493   0.992  14.513  1.00 98.47           H  
ATOM   4041  CA  SER A 268     -15.276   2.162  13.247  1.00 98.47           C  
ATOM   4042  HA  SER A 268     -14.274   2.328  13.643  1.00 98.47           H  
ATOM   4043  C   SER A 268     -15.645   3.361  12.367  1.00 98.47           C  
ATOM   4044  CB  SER A 268     -15.249   0.900  12.384  1.00 98.47           C  
ATOM   4045  HB2 SER A 268     -16.173   0.838  11.809  1.00 98.47           H  
ATOM   4046  HB3 SER A 268     -14.406   0.952  11.695  1.00 98.47           H  
ATOM   4047  O   SER A 268     -16.805   3.765  12.305  1.00 98.47           O  
ATOM   4048  OG  SER A 268     -15.123  -0.258  13.196  1.00 98.47           O  
ATOM   4049  HG  SER A 268     -15.204  -1.017  12.612  1.00 98.47           H  
ATOM   4050  N   ASN A 269     -14.670   3.902  11.633  1.00 98.34           N  
ATOM   4051  H   ASN A 269     -13.741   3.513  11.715  1.00 98.34           H  
ATOM   4052  CA  ASN A 269     -14.858   5.037  10.718  1.00 98.34           C  
ATOM   4053  HA  ASN A 269     -13.867   5.338  10.377  1.00 98.34           H  
ATOM   4054  C   ASN A 269     -15.468   6.268  11.415  1.00 98.34           C  
ATOM   4055  CB  ASN A 269     -15.656   4.599   9.478  1.00 98.34           C  
ATOM   4056  HB2 ASN A 269     -16.694   4.458   9.778  1.00 98.34           H  
ATOM   4057  HB3 ASN A 269     -15.630   5.387   8.726  1.00 98.34           H  
ATOM   4058  O   ASN A 269     -16.465   6.838  10.971  1.00 98.34           O  
ATOM   4059  CG  ASN A 269     -15.145   3.322   8.849  1.00 98.34           C  
ATOM   4060  ND2 ASN A 269     -15.993   2.340   8.672  1.00 98.34           N  
ATOM   4061 HD21 ASN A 269     -16.973   2.584   8.701  1.00 98.34           H  
ATOM   4062 HD22 ASN A 269     -15.640   1.520   8.200  1.00 98.34           H  
ATOM   4063  OD1 ASN A 269     -13.986   3.183   8.508  1.00 98.34           O  
ATOM   4064  N   ASN A 270     -14.869   6.649  12.539  1.00 98.57           N  
ATOM   4065  H   ASN A 270     -14.035   6.144  12.801  1.00 98.57           H  
ATOM   4066  CA  ASN A 270     -15.153   7.874  13.284  1.00 98.57           C  
ATOM   4067  HA  ASN A 270     -15.773   8.541  12.686  1.00 98.57           H  
ATOM   4068  C   ASN A 270     -13.827   8.608  13.554  1.00 98.57           C  
ATOM   4069  CB  ASN A 270     -15.920   7.502  14.569  1.00 98.57           C  
ATOM   4070  HB2 ASN A 270     -15.811   8.280  15.325  1.00 98.57           H  
ATOM   4071  HB3 ASN A 270     -15.519   6.579  14.987  1.00 98.57           H  
ATOM   4072  O   ASN A 270     -12.774   8.235  13.053  1.00 98.57           O  
ATOM   4073  CG  ASN A 270     -17.409   7.359  14.329  1.00 98.57           C  
ATOM   4074  ND2 ASN A 270     -17.926   6.154  14.339  1.00 98.57           N  
ATOM   4075 HD21 ASN A 270     -17.318   5.352  14.423  1.00 98.57           H  
ATOM   4076 HD22 ASN A 270     -18.926   6.055  14.238  1.00 98.57           H  
ATOM   4077  OD1 ASN A 270     -18.112   8.347  14.183  1.00 98.57           O  
ATOM   4078  N   GLN A 271     -13.843   9.664  14.360  1.00 97.45           N  
ATOM   4079  H   GLN A 271     -14.724   9.946  14.765  1.00 97.45           H  
ATOM   4080  CA  GLN A 271     -12.664  10.444  14.749  1.00 97.45           C  
ATOM   4081  HA  GLN A 271     -11.783  10.059  14.235  1.00 97.45           H  
ATOM   4082  C   GLN A 271     -12.367  10.312  16.253  1.00 97.45           C  
ATOM   4083  CB  GLN A 271     -12.855  11.900  14.307  1.00 97.45           C  
ATOM   4084  HB2 GLN A 271     -13.774  12.274  14.757  1.00 97.45           H  
ATOM   4085  HB3 GLN A 271     -12.013  12.496  14.659  1.00 97.45           H  
ATOM   4086  O   GLN A 271     -11.912  11.260  16.899  1.00 97.45           O  
ATOM   4087  CG  GLN A 271     -12.966  12.071  12.788  1.00 97.45           C  
ATOM   4088  HG2 GLN A 271     -12.052  11.718  12.310  1.00 97.45           H  
ATOM   4089  HG3 GLN A 271     -13.800  11.477  12.413  1.00 97.45           H  
ATOM   4090  CD  GLN A 271     -13.199  13.525  12.392  1.00 97.45           C  
ATOM   4091  NE2 GLN A 271     -13.770  13.765  11.233  1.00 97.45           N  
ATOM   4092 HE21 GLN A 271     -13.964  14.733  11.021  1.00 97.45           H  
ATOM   4093 HE22 GLN A 271     -14.092  12.999  10.659  1.00 97.45           H  
ATOM   4094  OE1 GLN A 271     -12.882  14.473  13.096  1.00 97.45           O  
ATOM   4095  N   PHE A 272     -12.649   9.143  16.841  1.00 98.40           N  
ATOM   4096  H   PHE A 272     -13.056   8.406  16.284  1.00 98.40           H  
ATOM   4097  CA  PHE A 272     -12.323   8.873  18.243  1.00 98.40           C  
ATOM   4098  HA  PHE A 272     -12.805   9.638  18.852  1.00 98.40           H  
ATOM   4099  C   PHE A 272     -10.812   8.962  18.486  1.00 98.40           C  
ATOM   4100  CB  PHE A 272     -12.853   7.503  18.684  1.00 98.40           C  
ATOM   4101  HB2 PHE A 272     -12.486   7.311  19.692  1.00 98.40           H  
ATOM   4102  HB3 PHE A 272     -12.445   6.733  18.030  1.00 98.40           H  
ATOM   4103  O   PHE A 272     -10.023   8.498  17.666  1.00 98.40           O  
ATOM   4104  CG  PHE A 272     -14.364   7.392  18.731  1.00 98.40           C  
ATOM   4105  CD1 PHE A 272     -15.098   8.192  19.627  1.00 98.40           C  
ATOM   4106  HD1 PHE A 272     -14.590   8.892  20.275  1.00 98.40           H  
ATOM   4107  CD2 PHE A 272     -15.041   6.479  17.900  1.00 98.40           C  
ATOM   4108  HD2 PHE A 272     -14.495   5.856  17.208  1.00 98.40           H  
ATOM   4109  CE1 PHE A 272     -16.497   8.090  19.688  1.00 98.40           C  
ATOM   4110  HE1 PHE A 272     -17.052   8.719  20.369  1.00 98.40           H  
ATOM   4111  CE2 PHE A 272     -16.442   6.380  17.960  1.00 98.40           C  
ATOM   4112  HE2 PHE A 272     -16.961   5.694  17.307  1.00 98.40           H  
ATOM   4113  CZ  PHE A 272     -17.170   7.179  18.856  1.00 98.40           C  
ATOM   4114  HZ  PHE A 272     -18.246   7.098  18.893  1.00 98.40           H  
ATOM   4115  N   THR A 273     -10.420   9.539  19.619  1.00 97.19           N  
ATOM   4116  H   THR A 273     -11.138   9.800  20.280  1.00 97.19           H  
ATOM   4117  CA  THR A 273      -9.028   9.763  20.036  1.00 97.19           C  
ATOM   4118  HA  THR A 273      -8.358   9.295  19.315  1.00 97.19           H  
ATOM   4119  C   THR A 273      -8.745   9.120  21.395  1.00 97.19           C  
ATOM   4120  CB  THR A 273      -8.689  11.265  20.085  1.00 97.19           C  
ATOM   4121  HB  THR A 273      -7.664  11.380  20.435  1.00 97.19           H  
ATOM   4122  O   THR A 273      -9.655   8.686  22.097  1.00 97.19           O  
ATOM   4123  CG2 THR A 273      -8.788  11.952  18.726  1.00 97.19           C  
ATOM   4124 HG21 THR A 273      -8.098  11.468  18.034  1.00 97.19           H  
ATOM   4125 HG22 THR A 273      -9.801  11.876  18.331  1.00 97.19           H  
ATOM   4126 HG23 THR A 273      -8.510  13.002  18.813  1.00 97.19           H  
ATOM   4127  OG1 THR A 273      -9.537  11.977  20.961  1.00 97.19           O  
ATOM   4128  HG1 THR A 273      -9.414  12.906  20.752  1.00 97.19           H  
ATOM   4129  N   GLY A 274      -7.473   9.059  21.799  1.00 96.06           N  
ATOM   4130  H   GLY A 274      -6.749   9.342  21.154  1.00 96.06           H  
ATOM   4131  CA  GLY A 274      -7.076   8.417  23.058  1.00 96.06           C  
ATOM   4132  HA2 GLY A 274      -7.775   8.697  23.845  1.00 96.06           H  
ATOM   4133  HA3 GLY A 274      -6.081   8.761  23.343  1.00 96.06           H  
ATOM   4134  C   GLY A 274      -7.044   6.889  22.955  1.00 96.06           C  
ATOM   4135  O   GLY A 274      -7.004   6.348  21.855  1.00 96.06           O  
ATOM   4136  N   GLY A 275      -6.988   6.202  24.096  1.00 94.95           N  
ATOM   4137  H   GLY A 275      -7.086   6.700  24.969  1.00 94.95           H  
ATOM   4138  CA  GLY A 275      -6.880   4.740  24.156  1.00 94.95           C  
ATOM   4139  HA2 GLY A 275      -6.249   4.455  24.998  1.00 94.95           H  
ATOM   4140  HA3 GLY A 275      -6.411   4.364  23.247  1.00 94.95           H  
ATOM   4141  C   GLY A 275      -8.215   4.016  24.286  1.00 94.95           C  
ATOM   4142  O   GLY A 275      -9.252   4.625  24.552  1.00 94.95           O  
ATOM   4143  N   LEU A 276      -8.170   2.692  24.136  1.00 95.73           N  
ATOM   4144  H   LEU A 276      -7.278   2.255  23.953  1.00 95.73           H  
ATOM   4145  CA  LEU A 276      -9.310   1.830  24.445  1.00 95.73           C  
ATOM   4146  HA  LEU A 276     -10.194   2.271  23.985  1.00 95.73           H  
ATOM   4147  C   LEU A 276      -9.516   1.750  25.970  1.00 95.73           C  
ATOM   4148  CB  LEU A 276      -9.092   0.428  23.857  1.00 95.73           C  
ATOM   4149  HB2 LEU A 276      -9.868  -0.238  24.233  1.00 95.73           H  
ATOM   4150  HB3 LEU A 276      -8.128   0.067  24.216  1.00 95.73           H  
ATOM   4151  O   LEU A 276      -8.544   1.528  26.699  1.00 95.73           O  
ATOM   4152  CG  LEU A 276      -9.087   0.359  22.325  1.00 95.73           C  
ATOM   4153  HG  LEU A 276      -8.327   1.043  21.946  1.00 95.73           H  
ATOM   4154  CD1 LEU A 276      -8.736  -1.058  21.877  1.00 95.73           C  
ATOM   4155 HD11 LEU A 276      -9.497  -1.763  22.210  1.00 95.73           H  
ATOM   4156 HD12 LEU A 276      -7.765  -1.348  22.279  1.00 95.73           H  
ATOM   4157 HD13 LEU A 276      -8.670  -1.086  20.789  1.00 95.73           H  
ATOM   4158  CD2 LEU A 276     -10.435   0.747  21.724  1.00 95.73           C  
ATOM   4159 HD21 LEU A 276     -10.621   1.809  21.885  1.00 95.73           H  
ATOM   4160 HD22 LEU A 276     -11.225   0.159  22.190  1.00 95.73           H  
ATOM   4161 HD23 LEU A 276     -10.429   0.562  20.650  1.00 95.73           H  
ATOM   4162  N   PRO A 277     -10.755   1.905  26.470  1.00 91.65           N  
ATOM   4163  CA  PRO A 277     -11.028   1.882  27.902  1.00 91.65           C  
ATOM   4164  HA  PRO A 277     -10.370   2.606  28.381  1.00 91.65           H  
ATOM   4165  C   PRO A 277     -10.821   0.474  28.501  1.00 91.65           C  
ATOM   4166  CB  PRO A 277     -12.462   2.392  28.071  1.00 91.65           C  
ATOM   4167  HB2 PRO A 277     -12.991   1.879  28.874  1.00 91.65           H  
ATOM   4168  HB3 PRO A 277     -12.443   3.465  28.261  1.00 91.65           H  
ATOM   4169  O   PRO A 277     -11.320  -0.509  27.944  1.00 91.65           O  
ATOM   4170  CG  PRO A 277     -13.114   2.136  26.715  1.00 91.65           C  
ATOM   4171  HG2 PRO A 277     -13.533   1.130  26.698  1.00 91.65           H  
ATOM   4172  HG3 PRO A 277     -13.892   2.869  26.503  1.00 91.65           H  
ATOM   4173  CD  PRO A 277     -11.961   2.228  25.722  1.00 91.65           C  
ATOM   4174  HD2 PRO A 277     -12.120   1.534  24.896  1.00 91.65           H  
ATOM   4175  HD3 PRO A 277     -11.883   3.250  25.350  1.00 91.65           H  
ATOM   4176  N   PRO A 278     -10.129   0.341  29.653  1.00 87.72           N  
ATOM   4177  CA  PRO A 278      -9.887  -0.953  30.297  1.00 87.72           C  
ATOM   4178  HA  PRO A 278      -9.327  -1.579  29.601  1.00 87.72           H  
ATOM   4179  C   PRO A 278     -11.155  -1.706  30.721  1.00 87.72           C  
ATOM   4180  CB  PRO A 278      -9.013  -0.650  31.518  1.00 87.72           C  
ATOM   4181  HB2 PRO A 278      -8.305  -1.454  31.716  1.00 87.72           H  
ATOM   4182  HB3 PRO A 278      -9.640  -0.471  32.393  1.00 87.72           H  
ATOM   4183  O   PRO A 278     -11.143  -2.939  30.742  1.00 87.72           O  
ATOM   4184  CG  PRO A 278      -8.306   0.647  31.141  1.00 87.72           C  
ATOM   4185  HG2 PRO A 278      -8.006   1.218  32.019  1.00 87.72           H  
ATOM   4186  HG3 PRO A 278      -7.445   0.425  30.510  1.00 87.72           H  
ATOM   4187  CD  PRO A 278      -9.362   1.381  30.323  1.00 87.72           C  
ATOM   4188  HD2 PRO A 278     -10.020   1.949  30.981  1.00 87.72           H  
ATOM   4189  HD3 PRO A 278      -8.860   2.043  29.617  1.00 87.72           H  
ATOM   4190  N   GLY A 279     -12.248  -1.002  31.034  1.00 88.59           N  
ATOM   4191  H   GLY A 279     -12.192   0.003  31.121  1.00 88.59           H  
ATOM   4192  CA  GLY A 279     -13.531  -1.592  31.423  1.00 88.59           C  
ATOM   4193  HA2 GLY A 279     -13.396  -2.172  32.336  1.00 88.59           H  
ATOM   4194  HA3 GLY A 279     -14.237  -0.789  31.635  1.00 88.59           H  
ATOM   4195  C   GLY A 279     -14.155  -2.499  30.364  1.00 88.59           C  
ATOM   4196  O   GLY A 279     -14.953  -3.367  30.714  1.00 88.59           O  
ATOM   4197  N   LEU A 280     -13.731  -2.407  29.096  1.00 91.41           N  
ATOM   4198  H   LEU A 280     -13.075  -1.677  28.857  1.00 91.41           H  
ATOM   4199  CA  LEU A 280     -14.132  -3.355  28.049  1.00 91.41           C  
ATOM   4200  HA  LEU A 280     -15.218  -3.334  27.954  1.00 91.41           H  
ATOM   4201  C   LEU A 280     -13.762  -4.803  28.393  1.00 91.41           C  
ATOM   4202  CB  LEU A 280     -13.495  -2.958  26.707  1.00 91.41           C  
ATOM   4203  HB2 LEU A 280     -12.426  -2.811  26.862  1.00 91.41           H  
ATOM   4204  HB3 LEU A 280     -13.618  -3.776  25.997  1.00 91.41           H  
ATOM   4205  O   LEU A 280     -14.491  -5.711  28.013  1.00 91.41           O  
ATOM   4206  CG  LEU A 280     -14.100  -1.689  26.090  1.00 91.41           C  
ATOM   4207  HG  LEU A 280     -14.101  -0.901  26.843  1.00 91.41           H  
ATOM   4208  CD1 LEU A 280     -13.250  -1.245  24.899  1.00 91.41           C  
ATOM   4209 HD11 LEU A 280     -13.238  -2.031  24.145  1.00 91.41           H  
ATOM   4210 HD12 LEU A 280     -13.670  -0.338  24.465  1.00 91.41           H  
ATOM   4211 HD13 LEU A 280     -12.233  -1.041  25.233  1.00 91.41           H  
ATOM   4212  CD2 LEU A 280     -15.536  -1.896  25.601  1.00 91.41           C  
ATOM   4213 HD21 LEU A 280     -16.195  -2.114  26.441  1.00 91.41           H  
ATOM   4214 HD22 LEU A 280     -15.575  -2.717  24.886  1.00 91.41           H  
ATOM   4215 HD23 LEU A 280     -15.896  -0.984  25.124  1.00 91.41           H  
ATOM   4216  N   GLY A 281     -12.704  -5.035  29.180  1.00 90.07           N  
ATOM   4217  H   GLY A 281     -12.172  -4.242  29.508  1.00 90.07           H  
ATOM   4218  CA  GLY A 281     -12.349  -6.374  29.668  1.00 90.07           C  
ATOM   4219  HA2 GLY A 281     -12.161  -7.031  28.818  1.00 90.07           H  
ATOM   4220  HA3 GLY A 281     -11.437  -6.300  30.259  1.00 90.07           H  
ATOM   4221  C   GLY A 281     -13.424  -7.025  30.553  1.00 90.07           C  
ATOM   4222  O   GLY A 281     -13.469  -8.249  30.663  1.00 90.07           O  
ATOM   4223  N   ASN A 282     -14.336  -6.232  31.130  1.00 90.34           N  
ATOM   4224  H   ASN A 282     -14.283  -5.238  30.962  1.00 90.34           H  
ATOM   4225  CA  ASN A 282     -15.457  -6.724  31.936  1.00 90.34           C  
ATOM   4226  HA  ASN A 282     -15.120  -7.597  32.495  1.00 90.34           H  
ATOM   4227  C   ASN A 282     -16.658  -7.178  31.083  1.00 90.34           C  
ATOM   4228  CB  ASN A 282     -15.876  -5.640  32.947  1.00 90.34           C  
ATOM   4229  HB2 ASN A 282     -16.215  -4.754  32.410  1.00 90.34           H  
ATOM   4230  HB3 ASN A 282     -16.713  -6.004  33.542  1.00 90.34           H  
ATOM   4231  O   ASN A 282     -17.610  -7.748  31.627  1.00 90.34           O  
ATOM   4232  CG  ASN A 282     -14.775  -5.248  33.916  1.00 90.34           C  
ATOM   4233  ND2 ASN A 282     -14.751  -4.005  34.332  1.00 90.34           N  
ATOM   4234 HD21 ASN A 282     -13.998  -3.739  34.951  1.00 90.34           H  
ATOM   4235 HD22 ASN A 282     -15.400  -3.329  33.956  1.00 90.34           H  
ATOM   4236  OD1 ASN A 282     -13.950  -6.047  34.332  1.00 90.34           O  
ATOM   4237  N   CYS A 283     -16.637  -6.949  29.764  1.00 92.44           N  
ATOM   4238  H   CYS A 283     -15.833  -6.482  29.370  1.00 92.44           H  
ATOM   4239  CA  CYS A 283     -17.699  -7.327  28.829  1.00 92.44           C  
ATOM   4240  HA  CYS A 283     -18.656  -7.190  29.332  1.00 92.44           H  
ATOM   4241  C   CYS A 283     -17.644  -8.811  28.440  1.00 92.44           C  
ATOM   4242  CB  CYS A 283     -17.717  -6.380  27.621  1.00 92.44           C  
ATOM   4243  HB2 CYS A 283     -16.730  -6.369  27.159  1.00 92.44           H  
ATOM   4244  HB3 CYS A 283     -18.408  -6.784  26.882  1.00 92.44           H  
ATOM   4245  O   CYS A 283     -17.509  -9.159  27.277  1.00 92.44           O  
ATOM   4246  SG  CYS A 283     -18.241  -4.671  27.946  1.00 92.44           S  
ATOM   4247  N   THR A 284     -17.753  -9.723  29.409  1.00 90.93           N  
ATOM   4248  H   THR A 284     -17.824  -9.355  30.347  1.00 90.93           H  
ATOM   4249  CA  THR A 284     -17.512 -11.175  29.212  1.00 90.93           C  
ATOM   4250  HA  THR A 284     -16.491 -11.290  28.848  1.00 90.93           H  
ATOM   4251  C   THR A 284     -18.408 -11.884  28.178  1.00 90.93           C  
ATOM   4252  CB  THR A 284     -17.627 -11.935  30.540  1.00 90.93           C  
ATOM   4253  HB  THR A 284     -17.478 -12.999  30.358  1.00 90.93           H  
ATOM   4254  O   THR A 284     -18.122 -13.031  27.818  1.00 90.93           O  
ATOM   4255  CG2 THR A 284     -16.586 -11.482  31.562  1.00 90.93           C  
ATOM   4256 HG21 THR A 284     -15.587 -11.592  31.142  1.00 90.93           H  
ATOM   4257 HG22 THR A 284     -16.663 -12.100  32.457  1.00 90.93           H  
ATOM   4258 HG23 THR A 284     -16.740 -10.438  31.837  1.00 90.93           H  
ATOM   4259  OG1 THR A 284     -18.903 -11.744  31.113  1.00 90.93           O  
ATOM   4260  HG1 THR A 284     -19.080 -10.800  31.100  1.00 90.93           H  
ATOM   4261  N   SER A 285     -19.483 -11.242  27.708  1.00 93.98           N  
ATOM   4262  H   SER A 285     -19.635 -10.289  28.005  1.00 93.98           H  
ATOM   4263  CA  SER A 285     -20.324 -11.751  26.615  1.00 93.98           C  
ATOM   4264  HA  SER A 285     -20.213 -12.835  26.588  1.00 93.98           H  
ATOM   4265  C   SER A 285     -19.924 -11.265  25.219  1.00 93.98           C  
ATOM   4266  CB  SER A 285     -21.805 -11.487  26.881  1.00 93.98           C  
ATOM   4267  HB2 SER A 285     -21.950 -10.438  27.140  1.00 93.98           H  
ATOM   4268  HB3 SER A 285     -22.390 -11.709  25.988  1.00 93.98           H  
ATOM   4269  O   SER A 285     -20.417 -11.847  24.259  1.00 93.98           O  
ATOM   4270  OG  SER A 285     -22.231 -12.332  27.945  1.00 93.98           O  
ATOM   4271  HG  SER A 285     -22.814 -11.773  28.464  1.00 93.98           H  
ATOM   4272  N   LEU A 286     -19.008 -10.295  25.115  1.00 96.04           N  
ATOM   4273  H   LEU A 286     -18.602  -9.914  25.958  1.00 96.04           H  
ATOM   4274  CA  LEU A 286     -18.607  -9.654  23.864  1.00 96.04           C  
ATOM   4275  HA  LEU A 286     -19.503  -9.232  23.408  1.00 96.04           H  
ATOM   4276  C   LEU A 286     -18.002 -10.673  22.892  1.00 96.04           C  
ATOM   4277  CB  LEU A 286     -17.624  -8.511  24.191  1.00 96.04           C  
ATOM   4278  HB2 LEU A 286     -18.041  -7.924  25.009  1.00 96.04           H  
ATOM   4279  HB3 LEU A 286     -16.689  -8.953  24.535  1.00 96.04           H  
ATOM   4280  O   LEU A 286     -17.082 -11.415  23.252  1.00 96.04           O  
ATOM   4281  CG  LEU A 286     -17.316  -7.535  23.039  1.00 96.04           C  
ATOM   4282  HG  LEU A 286     -17.029  -8.087  22.144  1.00 96.04           H  
ATOM   4283  CD1 LEU A 286     -18.496  -6.621  22.722  1.00 96.04           C  
ATOM   4284 HD11 LEU A 286     -19.406  -7.200  22.567  1.00 96.04           H  
ATOM   4285 HD12 LEU A 286     -18.289  -6.071  21.803  1.00 96.04           H  
ATOM   4286 HD13 LEU A 286     -18.647  -5.904  23.529  1.00 96.04           H  
ATOM   4287  CD2 LEU A 286     -16.169  -6.610  23.456  1.00 96.04           C  
ATOM   4288 HD21 LEU A 286     -16.328  -6.232  24.466  1.00 96.04           H  
ATOM   4289 HD22 LEU A 286     -15.226  -7.154  23.403  1.00 96.04           H  
ATOM   4290 HD23 LEU A 286     -16.113  -5.763  22.772  1.00 96.04           H  
ATOM   4291  N   ARG A 287     -18.528 -10.682  21.669  1.00 97.56           N  
ATOM   4292  H   ARG A 287     -19.291 -10.043  21.493  1.00 97.56           H  
ATOM   4293  CA  ARG A 287     -18.091 -11.492  20.529  1.00 97.56           C  
ATOM   4294  HA  ARG A 287     -17.437 -12.303  20.850  1.00 97.56           H  
ATOM   4295  C   ARG A 287     -17.327 -10.671  19.510  1.00 97.56           C  
ATOM   4296  CB  ARG A 287     -19.308 -12.091  19.831  1.00 97.56           C  
ATOM   4297  HB2 ARG A 287     -18.981 -12.550  18.898  1.00 97.56           H  
ATOM   4298  HB3 ARG A 287     -20.026 -11.308  19.588  1.00 97.56           H  
ATOM   4299  O   ARG A 287     -16.269 -11.105  19.065  1.00 97.56           O  
ATOM   4300  CG  ARG A 287     -19.976 -13.146  20.698  1.00 97.56           C  
ATOM   4301  HG2 ARG A 287     -20.422 -12.679  21.576  1.00 97.56           H  
ATOM   4302  HG3 ARG A 287     -19.243 -13.892  21.006  1.00 97.56           H  
ATOM   4303  CD  ARG A 287     -21.057 -13.800  19.850  1.00 97.56           C  
ATOM   4304  HD2 ARG A 287     -21.736 -13.030  19.483  1.00 97.56           H  
ATOM   4305  HD3 ARG A 287     -20.605 -14.264  18.973  1.00 97.56           H  
ATOM   4306  NE  ARG A 287     -21.807 -14.765  20.656  1.00 97.56           N  
ATOM   4307  HE  ARG A 287     -22.583 -14.335  21.139  1.00 97.56           H  
ATOM   4308  NH1 ARG A 287     -20.486 -16.557  20.138  1.00 97.56           N  
ATOM   4309 HH11 ARG A 287     -19.924 -15.920  19.592  1.00 97.56           H  
ATOM   4310 HH12 ARG A 287     -20.221 -17.531  20.185  1.00 97.56           H  
ATOM   4311  NH2 ARG A 287     -22.264 -16.832  21.482  1.00 97.56           N  
ATOM   4312 HH21 ARG A 287     -22.113 -17.829  21.428  1.00 97.56           H  
ATOM   4313 HH22 ARG A 287     -23.116 -16.420  21.834  1.00 97.56           H  
ATOM   4314  CZ  ARG A 287     -21.515 -16.043  20.760  1.00 97.56           C  
ATOM   4315  N   GLU A 288     -17.815  -9.470  19.221  1.00 98.20           N  
ATOM   4316  H   GLU A 288     -18.695  -9.197  19.636  1.00 98.20           H  
ATOM   4317  CA  GLU A 288     -17.247  -8.596  18.201  1.00 98.20           C  
ATOM   4318  HA  GLU A 288     -16.300  -9.012  17.858  1.00 98.20           H  
ATOM   4319  C   GLU A 288     -16.964  -7.200  18.761  1.00 98.20           C  
ATOM   4320  CB  GLU A 288     -18.178  -8.573  16.981  1.00 98.20           C  
ATOM   4321  HB2 GLU A 288     -19.165  -8.227  17.286  1.00 98.20           H  
ATOM   4322  HB3 GLU A 288     -18.268  -9.595  16.611  1.00 98.20           H  
ATOM   4323  O   GLU A 288     -17.840  -6.536  19.321  1.00 98.20           O  
ATOM   4324  CG  GLU A 288     -17.636  -7.676  15.855  1.00 98.20           C  
ATOM   4325  HG2 GLU A 288     -17.594  -6.649  16.217  1.00 98.20           H  
ATOM   4326  HG3 GLU A 288     -16.617  -7.981  15.616  1.00 98.20           H  
ATOM   4327  CD  GLU A 288     -18.486  -7.710  14.574  1.00 98.20           C  
ATOM   4328  OE1 GLU A 288     -18.285  -6.796  13.742  1.00 98.20           O  
ATOM   4329  OE2 GLU A 288     -19.331  -8.622  14.434  1.00 98.20           O  
ATOM   4330  N   PHE A 289     -15.724  -6.744  18.584  1.00 98.02           N  
ATOM   4331  H   PHE A 289     -15.055  -7.351  18.132  1.00 98.02           H  
ATOM   4332  CA  PHE A 289     -15.319  -5.371  18.870  1.00 98.02           C  
ATOM   4333  HA  PHE A 289     -16.204  -4.772  19.086  1.00 98.02           H  
ATOM   4334  C   PHE A 289     -14.625  -4.758  17.653  1.00 98.02           C  
ATOM   4335  CB  PHE A 289     -14.417  -5.334  20.108  1.00 98.02           C  
ATOM   4336  HB2 PHE A 289     -14.922  -5.850  20.925  1.00 98.02           H  
ATOM   4337  HB3 PHE A 289     -13.498  -5.881  19.902  1.00 98.02           H  
ATOM   4338  O   PHE A 289     -13.533  -5.186  17.268  1.00 98.02           O  
ATOM   4339  CG  PHE A 289     -14.077  -3.920  20.545  1.00 98.02           C  
ATOM   4340  CD1 PHE A 289     -12.922  -3.281  20.057  1.00 98.02           C  
ATOM   4341  HD1 PHE A 289     -12.263  -3.803  19.379  1.00 98.02           H  
ATOM   4342  CD2 PHE A 289     -14.956  -3.214  21.385  1.00 98.02           C  
ATOM   4343  HD2 PHE A 289     -15.850  -3.698  21.749  1.00 98.02           H  
ATOM   4344  CE1 PHE A 289     -12.654  -1.945  20.404  1.00 98.02           C  
ATOM   4345  HE1 PHE A 289     -11.788  -1.442  20.001  1.00 98.02           H  
ATOM   4346  CE2 PHE A 289     -14.694  -1.876  21.725  1.00 98.02           C  
ATOM   4347  HE2 PHE A 289     -15.389  -1.335  22.351  1.00 98.02           H  
ATOM   4348  CZ  PHE A 289     -13.545  -1.240  21.231  1.00 98.02           C  
ATOM   4349  HZ  PHE A 289     -13.364  -0.201  21.465  1.00 98.02           H  
ATOM   4350  N   GLY A 290     -15.234  -3.721  17.080  1.00 97.99           N  
ATOM   4351  H   GLY A 290     -16.143  -3.451  17.429  1.00 97.99           H  
ATOM   4352  CA  GLY A 290     -14.698  -2.970  15.951  1.00 97.99           C  
ATOM   4353  HA2 GLY A 290     -13.747  -3.402  15.638  1.00 97.99           H  
ATOM   4354  HA3 GLY A 290     -15.395  -3.032  15.116  1.00 97.99           H  
ATOM   4355  C   GLY A 290     -14.476  -1.499  16.284  1.00 97.99           C  
ATOM   4356  O   GLY A 290     -15.395  -0.794  16.687  1.00 97.99           O  
ATOM   4357  N   ALA A 291     -13.254  -1.015  16.081  1.00 97.71           N  
ATOM   4358  H   ALA A 291     -12.536  -1.663  15.789  1.00 97.71           H  
ATOM   4359  CA  ALA A 291     -12.891   0.394  16.205  1.00 97.71           C  
ATOM   4360  HA  ALA A 291     -13.758   0.996  15.932  1.00 97.71           H  
ATOM   4361  C   ALA A 291     -11.770   0.767  15.216  1.00 97.71           C  
ATOM   4362  CB  ALA A 291     -12.540   0.694  17.670  1.00 97.71           C  
ATOM   4363  HB1 ALA A 291     -12.396   1.768  17.792  1.00 97.71           H  
ATOM   4364  HB2 ALA A 291     -11.627   0.170  17.952  1.00 97.71           H  
ATOM   4365  HB3 ALA A 291     -13.356   0.375  18.319  1.00 97.71           H  
ATOM   4366  O   ALA A 291     -10.792   1.421  15.580  1.00 97.71           O  
ATOM   4367  N   PHE A 292     -11.883   0.307  13.969  1.00 98.01           N  
ATOM   4368  H   PHE A 292     -12.736  -0.166  13.708  1.00 98.01           H  
ATOM   4369  CA  PHE A 292     -10.888   0.554  12.923  1.00 98.01           C  
ATOM   4370  HA  PHE A 292      -9.905   0.576  13.394  1.00 98.01           H  
ATOM   4371  C   PHE A 292     -11.088   1.919  12.240  1.00 98.01           C  
ATOM   4372  CB  PHE A 292     -10.873  -0.619  11.931  1.00 98.01           C  
ATOM   4373  HB2 PHE A 292     -10.709  -1.545  12.482  1.00 98.01           H  
ATOM   4374  HB3 PHE A 292     -10.030  -0.499  11.251  1.00 98.01           H  
ATOM   4375  O   PHE A 292     -12.193   2.464  12.241  1.00 98.01           O  
ATOM   4376  CG  PHE A 292     -12.116  -0.758  11.080  1.00 98.01           C  
ATOM   4377  CD1 PHE A 292     -13.136  -1.652  11.450  1.00 98.01           C  
ATOM   4378  HD1 PHE A 292     -13.039  -2.242  12.350  1.00 98.01           H  
ATOM   4379  CD2 PHE A 292     -12.240  -0.008   9.897  1.00 98.01           C  
ATOM   4380  HD2 PHE A 292     -11.456   0.671   9.596  1.00 98.01           H  
ATOM   4381  CE1 PHE A 292     -14.283  -1.786  10.646  1.00 98.01           C  
ATOM   4382  HE1 PHE A 292     -15.053  -2.496  10.912  1.00 98.01           H  
ATOM   4383  CE2 PHE A 292     -13.390  -0.129   9.101  1.00 98.01           C  
ATOM   4384  HE2 PHE A 292     -13.475   0.462   8.201  1.00 98.01           H  
ATOM   4385  CZ  PHE A 292     -14.414  -1.016   9.476  1.00 98.01           C  
ATOM   4386  HZ  PHE A 292     -15.291  -1.123   8.855  1.00 98.01           H  
ATOM   4387  N   SER A 293     -10.023   2.460  11.642  1.00 97.82           N  
ATOM   4388  H   SER A 293      -9.159   1.938  11.670  1.00 97.82           H  
ATOM   4389  CA  SER A 293     -10.025   3.738  10.911  1.00 97.82           C  
ATOM   4390  HA  SER A 293      -8.986   3.990  10.698  1.00 97.82           H  
ATOM   4391  C   SER A 293     -10.555   4.919  11.735  1.00 97.82           C  
ATOM   4392  CB  SER A 293     -10.720   3.591   9.551  1.00 97.82           C  
ATOM   4393  HB2 SER A 293     -11.744   3.248   9.696  1.00 97.82           H  
ATOM   4394  HB3 SER A 293     -10.738   4.554   9.042  1.00 97.82           H  
ATOM   4395  O   SER A 293     -11.398   5.689  11.276  1.00 97.82           O  
ATOM   4396  OG  SER A 293     -10.008   2.660   8.752  1.00 97.82           O  
ATOM   4397  HG  SER A 293      -9.091   2.938   8.710  1.00 97.82           H  
ATOM   4398  N   CYS A 294     -10.045   5.047  12.962  1.00 97.68           N  
ATOM   4399  H   CYS A 294      -9.321   4.397  13.233  1.00 97.68           H  
ATOM   4400  CA  CYS A 294     -10.266   6.186  13.851  1.00 97.68           C  
ATOM   4401  HA  CYS A 294     -10.945   6.891  13.370  1.00 97.68           H  
ATOM   4402  C   CYS A 294      -8.941   6.950  14.069  1.00 97.68           C  
ATOM   4403  CB  CYS A 294     -10.926   5.674  15.151  1.00 97.68           C  
ATOM   4404  HB2 CYS A 294     -10.984   6.471  15.891  1.00 97.68           H  
ATOM   4405  HB3 CYS A 294     -10.331   4.857  15.558  1.00 97.68           H  
ATOM   4406  O   CYS A 294      -8.006   6.850  13.278  1.00 97.68           O  
ATOM   4407  SG  CYS A 294     -12.609   5.066  14.836  1.00 97.68           S  
ATOM   4408  HG  CYS A 294     -12.664   4.190  15.843  1.00 97.68           H  
ATOM   4409  N   ALA A 295      -8.835   7.732  15.146  1.00 96.77           N  
ATOM   4410  H   ALA A 295      -9.624   7.816  15.771  1.00 96.77           H  
ATOM   4411  CA  ALA A 295      -7.592   8.363  15.592  1.00 96.77           C  
ATOM   4412  HA  ALA A 295      -6.794   8.109  14.894  1.00 96.77           H  
ATOM   4413  C   ALA A 295      -7.141   7.815  16.963  1.00 96.77           C  
ATOM   4414  CB  ALA A 295      -7.773   9.885  15.544  1.00 96.77           C  
ATOM   4415  HB1 ALA A 295      -6.858  10.380  15.869  1.00 96.77           H  
ATOM   4416  HB2 ALA A 295      -7.997  10.192  14.522  1.00 96.77           H  
ATOM   4417  HB3 ALA A 295      -8.600  10.181  16.190  1.00 96.77           H  
ATOM   4418  O   ALA A 295      -6.518   8.529  17.755  1.00 96.77           O  
ATOM   4419  N   LEU A 296      -7.471   6.552  17.262  1.00 98.32           N  
ATOM   4420  H   LEU A 296      -7.903   5.984  16.547  1.00 98.32           H  
ATOM   4421  CA  LEU A 296      -7.146   5.918  18.542  1.00 98.32           C  
ATOM   4422  HA  LEU A 296      -7.439   6.598  19.342  1.00 98.32           H  
ATOM   4423  C   LEU A 296      -5.639   5.699  18.671  1.00 98.32           C  
ATOM   4424  CB  LEU A 296      -7.920   4.602  18.706  1.00 98.32           C  
ATOM   4425  HB2 LEU A 296      -7.652   3.938  17.884  1.00 98.32           H  
ATOM   4426  HB3 LEU A 296      -7.608   4.120  19.633  1.00 98.32           H  
ATOM   4427  O   LEU A 296      -4.940   5.548  17.674  1.00 98.32           O  
ATOM   4428  CG  LEU A 296      -9.445   4.787  18.737  1.00 98.32           C  
ATOM   4429  HG  LEU A 296      -9.764   5.388  17.886  1.00 98.32           H  
ATOM   4430  CD1 LEU A 296     -10.137   3.432  18.636  1.00 98.32           C  
ATOM   4431 HD11 LEU A 296      -9.937   2.835  19.526  1.00 98.32           H  
ATOM   4432 HD12 LEU A 296     -11.211   3.590  18.529  1.00 98.32           H  
ATOM   4433 HD13 LEU A 296      -9.784   2.903  17.751  1.00 98.32           H  
ATOM   4434  CD2 LEU A 296      -9.900   5.475  20.026  1.00 98.32           C  
ATOM   4435 HD21 LEU A 296      -9.492   6.484  20.079  1.00 98.32           H  
ATOM   4436 HD22 LEU A 296     -10.987   5.553  20.031  1.00 98.32           H  
ATOM   4437 HD23 LEU A 296      -9.569   4.909  20.897  1.00 98.32           H  
ATOM   4438  N   SER A 297      -5.130   5.710  19.899  1.00 97.51           N  
ATOM   4439  H   SER A 297      -5.780   5.731  20.672  1.00 97.51           H  
ATOM   4440  CA  SER A 297      -3.698   5.700  20.208  1.00 97.51           C  
ATOM   4441  HA  SER A 297      -3.174   5.153  19.425  1.00 97.51           H  
ATOM   4442  C   SER A 297      -3.400   5.008  21.540  1.00 97.51           C  
ATOM   4443  CB  SER A 297      -3.175   7.142  20.236  1.00 97.51           C  
ATOM   4444  HB2 SER A 297      -3.433   7.638  19.301  1.00 97.51           H  
ATOM   4445  HB3 SER A 297      -2.091   7.146  20.348  1.00 97.51           H  
ATOM   4446  O   SER A 297      -4.298   4.801  22.353  1.00 97.51           O  
ATOM   4447  OG  SER A 297      -3.774   7.838  21.315  1.00 97.51           O  
ATOM   4448  HG  SER A 297      -4.617   7.404  21.467  1.00 97.51           H  
ATOM   4449  N   GLY A 298      -2.129   4.706  21.802  1.00 96.72           N  
ATOM   4450  H   GLY A 298      -1.451   4.817  21.061  1.00 96.72           H  
ATOM   4451  CA  GLY A 298      -1.697   4.045  23.037  1.00 96.72           C  
ATOM   4452  HA2 GLY A 298      -2.335   4.358  23.863  1.00 96.72           H  
ATOM   4453  HA3 GLY A 298      -0.673   4.344  23.262  1.00 96.72           H  
ATOM   4454  C   GLY A 298      -1.732   2.517  22.932  1.00 96.72           C  
ATOM   4455  O   GLY A 298      -1.877   1.987  21.833  1.00 96.72           O  
ATOM   4456  N   PRO A 299      -1.559   1.787  24.046  1.00 97.15           N  
ATOM   4457  CA  PRO A 299      -1.479   0.333  24.015  1.00 97.15           C  
ATOM   4458  HA  PRO A 299      -0.853   0.008  23.183  1.00 97.15           H  
ATOM   4459  C   PRO A 299      -2.846  -0.326  23.846  1.00 97.15           C  
ATOM   4460  CB  PRO A 299      -0.797  -0.062  25.325  1.00 97.15           C  
ATOM   4461  HB2 PRO A 299      -1.099  -1.051  25.668  1.00 97.15           H  
ATOM   4462  HB3 PRO A 299       0.285  -0.016  25.197  1.00 97.15           H  
ATOM   4463  O   PRO A 299      -3.853   0.141  24.383  1.00 97.15           O  
ATOM   4464  CG  PRO A 299      -1.248   1.040  26.283  1.00 97.15           C  
ATOM   4465  HG2 PRO A 299      -0.545   1.173  27.106  1.00 97.15           H  
ATOM   4466  HG3 PRO A 299      -2.242   0.807  26.665  1.00 97.15           H  
ATOM   4467  CD  PRO A 299      -1.320   2.283  25.393  1.00 97.15           C  
ATOM   4468  HD2 PRO A 299      -2.128   2.936  25.721  1.00 97.15           H  
ATOM   4469  HD3 PRO A 299      -0.367   2.811  25.419  1.00 97.15           H  
ATOM   4470  N   ILE A 300      -2.858  -1.475  23.170  1.00 97.08           N  
ATOM   4471  H   ILE A 300      -1.997  -1.796  22.751  1.00 97.08           H  
ATOM   4472  CA  ILE A 300      -4.008  -2.384  23.194  1.00 97.08           C  
ATOM   4473  HA  ILE A 300      -4.890  -1.811  22.909  1.00 97.08           H  
ATOM   4474  C   ILE A 300      -4.149  -2.923  24.634  1.00 97.08           C  
ATOM   4475  CB  ILE A 300      -3.856  -3.519  22.160  1.00 97.08           C  
ATOM   4476  HB  ILE A 300      -2.942  -4.068  22.385  1.00 97.08           H  
ATOM   4477  O   ILE A 300      -3.176  -3.451  25.179  1.00 97.08           O  
ATOM   4478  CG1 ILE A 300      -3.739  -2.934  20.732  1.00 97.08           C  
ATOM   4479 HG12 ILE A 300      -2.945  -2.188  20.703  1.00 97.08           H  
ATOM   4480 HG13 ILE A 300      -4.671  -2.438  20.464  1.00 97.08           H  
ATOM   4481  CG2 ILE A 300      -5.053  -4.489  22.252  1.00 97.08           C  
ATOM   4482 HG21 ILE A 300      -5.145  -4.909  23.253  1.00 97.08           H  
ATOM   4483 HG22 ILE A 300      -4.919  -5.326  21.567  1.00 97.08           H  
ATOM   4484 HG23 ILE A 300      -5.978  -3.971  21.998  1.00 97.08           H  
ATOM   4485  CD1 ILE A 300      -3.404  -3.978  19.662  1.00 97.08           C  
ATOM   4486 HD11 ILE A 300      -4.211  -4.705  19.566  1.00 97.08           H  
ATOM   4487 HD12 ILE A 300      -3.283  -3.475  18.702  1.00 97.08           H  
ATOM   4488 HD13 ILE A 300      -2.477  -4.490  19.917  1.00 97.08           H  
ATOM   4489  N   PRO A 301      -5.321  -2.811  25.286  1.00 94.94           N  
ATOM   4490  CA  PRO A 301      -5.485  -3.259  26.665  1.00 94.94           C  
ATOM   4491  HA  PRO A 301      -4.734  -2.760  27.277  1.00 94.94           H  
ATOM   4492  C   PRO A 301      -5.340  -4.780  26.811  1.00 94.94           C  
ATOM   4493  CB  PRO A 301      -6.873  -2.777  27.099  1.00 94.94           C  
ATOM   4494  HB2 PRO A 301      -7.615  -3.557  26.928  1.00 94.94           H  
ATOM   4495  HB3 PRO A 301      -6.884  -2.459  28.141  1.00 94.94           H  
ATOM   4496  O   PRO A 301      -6.056  -5.554  26.177  1.00 94.94           O  
ATOM   4497  CG  PRO A 301      -7.169  -1.616  26.159  1.00 94.94           C  
ATOM   4498  HG2 PRO A 301      -8.241  -1.472  26.027  1.00 94.94           H  
ATOM   4499  HG3 PRO A 301      -6.700  -0.707  26.537  1.00 94.94           H  
ATOM   4500  CD  PRO A 301      -6.485  -2.048  24.866  1.00 94.94           C  
ATOM   4501  HD2 PRO A 301      -7.151  -2.688  24.288  1.00 94.94           H  
ATOM   4502  HD3 PRO A 301      -6.212  -1.160  24.297  1.00 94.94           H  
ATOM   4503  N   SER A 302      -4.479  -5.231  27.727  1.00 95.60           N  
ATOM   4504  H   SER A 302      -3.887  -4.571  28.211  1.00 95.60           H  
ATOM   4505  CA  SER A 302      -4.295  -6.664  28.018  1.00 95.60           C  
ATOM   4506  HA  SER A 302      -4.080  -7.182  27.084  1.00 95.60           H  
ATOM   4507  C   SER A 302      -5.536  -7.335  28.623  1.00 95.60           C  
ATOM   4508  CB  SER A 302      -3.100  -6.862  28.953  1.00 95.60           C  
ATOM   4509  HB2 SER A 302      -2.986  -7.924  29.167  1.00 95.60           H  
ATOM   4510  HB3 SER A 302      -2.195  -6.507  28.461  1.00 95.60           H  
ATOM   4511  O   SER A 302      -5.698  -8.554  28.533  1.00 95.60           O  
ATOM   4512  OG  SER A 302      -3.288  -6.155  30.168  1.00 95.60           O  
ATOM   4513  HG  SER A 302      -2.507  -6.314  30.703  1.00 95.60           H  
ATOM   4514  N   CYS A 303      -6.457  -6.555  29.201  1.00 93.09           N  
ATOM   4515  H   CYS A 303      -6.296  -5.558  29.213  1.00 93.09           H  
ATOM   4516  CA  CYS A 303      -7.722  -7.055  29.737  1.00 93.09           C  
ATOM   4517  HA  CYS A 303      -7.498  -7.850  30.449  1.00 93.09           H  
ATOM   4518  C   CYS A 303      -8.630  -7.684  28.668  1.00 93.09           C  
ATOM   4519  CB  CYS A 303      -8.443  -5.933  30.494  1.00 93.09           C  
ATOM   4520  HB2 CYS A 303      -7.813  -5.561  31.302  1.00 93.09           H  
ATOM   4521  HB3 CYS A 303      -9.362  -6.329  30.925  1.00 93.09           H  
ATOM   4522  O   CYS A 303      -9.481  -8.494  29.026  1.00 93.09           O  
ATOM   4523  SG  CYS A 303      -8.843  -4.575  29.362  1.00 93.09           S  
ATOM   4524  HG  CYS A 303      -9.743  -3.959  30.134  1.00 93.09           H  
ATOM   4525  N   PHE A 304      -8.406  -7.414  27.374  1.00 93.96           N  
ATOM   4526  H   PHE A 304      -7.696  -6.741  27.124  1.00 93.96           H  
ATOM   4527  CA  PHE A 304      -9.117  -8.093  26.283  1.00 93.96           C  
ATOM   4528  HA  PHE A 304     -10.185  -7.904  26.384  1.00 93.96           H  
ATOM   4529  C   PHE A 304      -8.931  -9.613  26.344  1.00 93.96           C  
ATOM   4530  CB  PHE A 304      -8.662  -7.542  24.923  1.00 93.96           C  
ATOM   4531  HB2 PHE A 304      -8.834  -8.317  24.176  1.00 93.96           H  
ATOM   4532  HB3 PHE A 304      -7.590  -7.345  24.938  1.00 93.96           H  
ATOM   4533  O   PHE A 304      -9.842 -10.352  25.994  1.00 93.96           O  
ATOM   4534  CG  PHE A 304      -9.401  -6.296  24.467  1.00 93.96           C  
ATOM   4535  CD1 PHE A 304      -9.971  -6.256  23.179  1.00 93.96           C  
ATOM   4536  HD1 PHE A 304      -9.882  -7.103  22.515  1.00 93.96           H  
ATOM   4537  CD2 PHE A 304      -9.554  -5.185  25.322  1.00 93.96           C  
ATOM   4538  HD2 PHE A 304      -9.125  -5.191  26.313  1.00 93.96           H  
ATOM   4539  CE1 PHE A 304     -10.690  -5.123  22.760  1.00 93.96           C  
ATOM   4540  HE1 PHE A 304     -11.159  -5.101  21.788  1.00 93.96           H  
ATOM   4541  CE2 PHE A 304     -10.268  -4.051  24.899  1.00 93.96           C  
ATOM   4542  HE2 PHE A 304     -10.384  -3.205  25.559  1.00 93.96           H  
ATOM   4543  CZ  PHE A 304     -10.837  -4.021  23.616  1.00 93.96           C  
ATOM   4544  HZ  PHE A 304     -11.397  -3.160  23.284  1.00 93.96           H  
ATOM   4545  N   GLY A 305      -7.822 -10.107  26.907  1.00 93.36           N  
ATOM   4546  H   GLY A 305      -7.106  -9.463  27.212  1.00 93.36           H  
ATOM   4547  CA  GLY A 305      -7.633 -11.539  27.153  1.00 93.36           C  
ATOM   4548  HA2 GLY A 305      -6.631 -11.691  27.554  1.00 93.36           H  
ATOM   4549  HA3 GLY A 305      -7.705 -12.075  26.207  1.00 93.36           H  
ATOM   4550  C   GLY A 305      -8.619 -12.179  28.141  1.00 93.36           C  
ATOM   4551  O   GLY A 305      -8.621 -13.400  28.292  1.00 93.36           O  
ATOM   4552  N   GLN A 306      -9.445 -11.395  28.840  1.00 92.08           N  
ATOM   4553  H   GLN A 306      -9.405 -10.398  28.686  1.00 92.08           H  
ATOM   4554  CA  GLN A 306     -10.541 -11.898  29.680  1.00 92.08           C  
ATOM   4555  HA  GLN A 306     -10.234 -12.837  30.141  1.00 92.08           H  
ATOM   4556  C   GLN A 306     -11.808 -12.205  28.860  1.00 92.08           C  
ATOM   4557  CB  GLN A 306     -10.835 -10.892  30.806  1.00 92.08           C  
ATOM   4558  HB2 GLN A 306     -11.161  -9.947  30.371  1.00 92.08           H  
ATOM   4559  HB3 GLN A 306     -11.651 -11.278  31.417  1.00 92.08           H  
ATOM   4560  O   GLN A 306     -12.689 -12.933  29.326  1.00 92.08           O  
ATOM   4561  CG  GLN A 306      -9.612 -10.655  31.711  1.00 92.08           C  
ATOM   4562  HG2 GLN A 306      -9.314 -11.604  32.159  1.00 92.08           H  
ATOM   4563  HG3 GLN A 306      -8.779 -10.279  31.118  1.00 92.08           H  
ATOM   4564  CD  GLN A 306      -9.867  -9.649  32.830  1.00 92.08           C  
ATOM   4565  NE2 GLN A 306      -8.919  -9.442  33.718  1.00 92.08           N  
ATOM   4566 HE21 GLN A 306      -8.012  -9.878  33.630  1.00 92.08           H  
ATOM   4567 HE22 GLN A 306      -9.149  -8.736  34.403  1.00 92.08           H  
ATOM   4568  OE1 GLN A 306     -10.898  -9.024  32.954  1.00 92.08           O  
ATOM   4569  N   LEU A 307     -11.884 -11.713  27.620  1.00 94.67           N  
ATOM   4570  H   LEU A 307     -11.104 -11.180  27.264  1.00 94.67           H  
ATOM   4571  CA  LEU A 307     -13.025 -11.850  26.719  1.00 94.67           C  
ATOM   4572  HA  LEU A 307     -13.942 -11.841  27.309  1.00 94.67           H  
ATOM   4573  C   LEU A 307     -12.986 -13.196  25.985  1.00 94.67           C  
ATOM   4574  CB  LEU A 307     -13.074 -10.642  25.765  1.00 94.67           C  
ATOM   4575  HB2 LEU A 307     -12.233 -10.697  25.075  1.00 94.67           H  
ATOM   4576  HB3 LEU A 307     -13.992 -10.715  25.182  1.00 94.67           H  
ATOM   4577  O   LEU A 307     -12.723 -13.298  24.794  1.00 94.67           O  
ATOM   4578  CG  LEU A 307     -13.055  -9.268  26.456  1.00 94.67           C  
ATOM   4579  HG  LEU A 307     -12.148  -9.147  27.048  1.00 94.67           H  
ATOM   4580  CD1 LEU A 307     -13.090  -8.168  25.401  1.00 94.67           C  
ATOM   4581 HD11 LEU A 307     -13.974  -8.296  24.776  1.00 94.67           H  
ATOM   4582 HD12 LEU A 307     -12.198  -8.222  24.777  1.00 94.67           H  
ATOM   4583 HD13 LEU A 307     -13.128  -7.189  25.880  1.00 94.67           H  
ATOM   4584  CD2 LEU A 307     -14.266  -9.122  27.371  1.00 94.67           C  
ATOM   4585 HD21 LEU A 307     -15.165  -9.309  26.784  1.00 94.67           H  
ATOM   4586 HD22 LEU A 307     -14.304  -8.110  27.774  1.00 94.67           H  
ATOM   4587 HD23 LEU A 307     -14.203  -9.814  28.211  1.00 94.67           H  
ATOM   4588  N   THR A 308     -13.245 -14.280  26.716  1.00 93.78           N  
ATOM   4589  H   THR A 308     -13.345 -14.132  27.710  1.00 93.78           H  
ATOM   4590  CA  THR A 308     -13.139 -15.652  26.175  1.00 93.78           C  
ATOM   4591  HA  THR A 308     -12.141 -15.764  25.750  1.00 93.78           H  
ATOM   4592  C   THR A 308     -14.119 -15.976  25.037  1.00 93.78           C  
ATOM   4593  CB  THR A 308     -13.290 -16.703  27.281  1.00 93.78           C  
ATOM   4594  HB  THR A 308     -13.251 -17.695  26.833  1.00 93.78           H  
ATOM   4595  O   THR A 308     -13.871 -16.919  24.279  1.00 93.78           O  
ATOM   4596  CG2 THR A 308     -12.175 -16.601  28.322  1.00 93.78           C  
ATOM   4597 HG21 THR A 308     -12.210 -15.641  28.836  1.00 93.78           H  
ATOM   4598 HG22 THR A 308     -12.288 -17.403  29.051  1.00 93.78           H  
ATOM   4599 HG23 THR A 308     -11.208 -16.705  27.830  1.00 93.78           H  
ATOM   4600  OG1 THR A 308     -14.519 -16.557  27.958  1.00 93.78           O  
ATOM   4601  HG1 THR A 308     -14.508 -15.712  28.413  1.00 93.78           H  
ATOM   4602  N   LYS A 309     -15.204 -15.200  24.899  1.00 96.20           N  
ATOM   4603  H   LYS A 309     -15.309 -14.426  25.540  1.00 96.20           H  
ATOM   4604  CA  LYS A 309     -16.178 -15.294  23.801  1.00 96.20           C  
ATOM   4605  HA  LYS A 309     -16.201 -16.312  23.412  1.00 96.20           H  
ATOM   4606  C   LYS A 309     -15.845 -14.413  22.592  1.00 96.20           C  
ATOM   4607  CB  LYS A 309     -17.585 -14.944  24.295  1.00 96.20           C  
ATOM   4608  HB2 LYS A 309     -17.579 -13.930  24.696  1.00 96.20           H  
ATOM   4609  HB3 LYS A 309     -18.259 -14.954  23.438  1.00 96.20           H  
ATOM   4610  O   LYS A 309     -16.514 -14.578  21.580  1.00 96.20           O  
ATOM   4611  CG  LYS A 309     -18.136 -15.912  25.350  1.00 96.20           C  
ATOM   4612  HG2 LYS A 309     -18.026 -16.943  25.016  1.00 96.20           H  
ATOM   4613  HG3 LYS A 309     -17.599 -15.769  26.289  1.00 96.20           H  
ATOM   4614  CD  LYS A 309     -19.619 -15.582  25.534  1.00 96.20           C  
ATOM   4615  HD2 LYS A 309     -20.179 -15.942  24.671  1.00 96.20           H  
ATOM   4616  HD3 LYS A 309     -19.714 -14.496  25.549  1.00 96.20           H  
ATOM   4617  CE  LYS A 309     -20.211 -16.156  26.820  1.00 96.20           C  
ATOM   4618  HE2 LYS A 309     -19.492 -16.002  27.625  1.00 96.20           H  
ATOM   4619  HE3 LYS A 309     -20.370 -17.227  26.690  1.00 96.20           H  
ATOM   4620  NZ  LYS A 309     -21.480 -15.453  27.144  1.00 96.20           N  
ATOM   4621  HZ1 LYS A 309     -21.941 -15.838  27.956  1.00 96.20           H  
ATOM   4622  HZ2 LYS A 309     -22.110 -15.454  26.354  1.00 96.20           H  
ATOM   4623  HZ3 LYS A 309     -21.302 -14.478  27.338  1.00 96.20           H  
ATOM   4624  N   LEU A 310     -14.835 -13.542  22.688  1.00 97.88           N  
ATOM   4625  H   LEU A 310     -14.297 -13.489  23.541  1.00 97.88           H  
ATOM   4626  CA  LEU A 310     -14.442 -12.645  21.604  1.00 97.88           C  
ATOM   4627  HA  LEU A 310     -15.319 -12.075  21.296  1.00 97.88           H  
ATOM   4628  C   LEU A 310     -13.952 -13.478  20.420  1.00 97.88           C  
ATOM   4629  CB  LEU A 310     -13.370 -11.665  22.114  1.00 97.88           C  
ATOM   4630  HB2 LEU A 310     -13.707 -11.249  23.063  1.00 97.88           H  
ATOM   4631  HB3 LEU A 310     -12.450 -12.221  22.295  1.00 97.88           H  
ATOM   4632  O   LEU A 310     -12.948 -14.188  20.536  1.00 97.88           O  
ATOM   4633  CG  LEU A 310     -13.068 -10.488  21.167  1.00 97.88           C  
ATOM   4634  HG  LEU A 310     -12.929 -10.853  20.150  1.00 97.88           H  
ATOM   4635  CD1 LEU A 310     -14.181  -9.439  21.197  1.00 97.88           C  
ATOM   4636 HD11 LEU A 310     -13.978  -8.671  20.451  1.00 97.88           H  
ATOM   4637 HD12 LEU A 310     -14.250  -8.983  22.185  1.00 97.88           H  
ATOM   4638 HD13 LEU A 310     -15.141  -9.895  20.958  1.00 97.88           H  
ATOM   4639  CD2 LEU A 310     -11.786  -9.786  21.626  1.00 97.88           C  
ATOM   4640 HD21 LEU A 310     -11.893  -9.448  22.657  1.00 97.88           H  
ATOM   4641 HD22 LEU A 310     -11.596  -8.927  20.983  1.00 97.88           H  
ATOM   4642 HD23 LEU A 310     -10.947 -10.478  21.557  1.00 97.88           H  
ATOM   4643  N   ASP A 311     -14.687 -13.412  19.317  1.00 98.05           N  
ATOM   4644  H   ASP A 311     -15.487 -12.794  19.304  1.00 98.05           H  
ATOM   4645  CA  ASP A 311     -14.355 -14.066  18.059  1.00 98.05           C  
ATOM   4646  HA  ASP A 311     -13.583 -14.806  18.271  1.00 98.05           H  
ATOM   4647  C   ASP A 311     -13.753 -13.091  17.036  1.00 98.05           C  
ATOM   4648  CB  ASP A 311     -15.525 -14.908  17.536  1.00 98.05           C  
ATOM   4649  HB2 ASP A 311     -15.730 -15.693  18.264  1.00 98.05           H  
ATOM   4650  HB3 ASP A 311     -15.215 -15.394  16.611  1.00 98.05           H  
ATOM   4651  O   ASP A 311     -12.883 -13.492  16.262  1.00 98.05           O  
ATOM   4652  CG  ASP A 311     -16.810 -14.131  17.273  1.00 98.05           C  
ATOM   4653  OD1 ASP A 311     -16.719 -13.104  16.566  1.00 98.05           O  
ATOM   4654  OD2 ASP A 311     -17.864 -14.601  17.773  1.00 98.05           O  
ATOM   4655  N   THR A 312     -14.104 -11.805  17.109  1.00 98.56           N  
ATOM   4656  H   THR A 312     -14.869 -11.564  17.724  1.00 98.56           H  
ATOM   4657  CA  THR A 312     -13.696 -10.796  16.125  1.00 98.56           C  
ATOM   4658  HA  THR A 312     -12.905 -11.202  15.494  1.00 98.56           H  
ATOM   4659  C   THR A 312     -13.161  -9.534  16.804  1.00 98.56           C  
ATOM   4660  CB  THR A 312     -14.880 -10.481  15.200  1.00 98.56           C  
ATOM   4661  HB  THR A 312     -15.688 -10.031  15.777  1.00 98.56           H  
ATOM   4662  O   THR A 312     -13.832  -8.932  17.648  1.00 98.56           O  
ATOM   4663  CG2 THR A 312     -14.472  -9.540  14.071  1.00 98.56           C  
ATOM   4664 HG21 THR A 312     -13.631  -9.967  13.524  1.00 98.56           H  
ATOM   4665 HG22 THR A 312     -14.201  -8.560  14.465  1.00 98.56           H  
ATOM   4666 HG23 THR A 312     -15.315  -9.416  13.392  1.00 98.56           H  
ATOM   4667  OG1 THR A 312     -15.353 -11.674  14.612  1.00 98.56           O  
ATOM   4668  HG1 THR A 312     -15.902 -12.116  15.262  1.00 98.56           H  
ATOM   4669  N   LEU A 313     -11.943  -9.114  16.437  1.00 98.51           N  
ATOM   4670  H   LEU A 313     -11.446  -9.662  15.749  1.00 98.51           H  
ATOM   4671  CA  LEU A 313     -11.305  -7.894  16.946  1.00 98.51           C  
ATOM   4672  HA  LEU A 313     -12.071  -7.286  17.426  1.00 98.51           H  
ATOM   4673  C   LEU A 313     -10.698  -7.059  15.809  1.00 98.51           C  
ATOM   4674  CB  LEU A 313     -10.255  -8.276  18.010  1.00 98.51           C  
ATOM   4675  HB2 LEU A 313     -10.756  -8.840  18.797  1.00 98.51           H  
ATOM   4676  HB3 LEU A 313      -9.517  -8.932  17.548  1.00 98.51           H  
ATOM   4677  O   LEU A 313      -9.651  -7.413  15.262  1.00 98.51           O  
ATOM   4678  CG  LEU A 313      -9.524  -7.072  18.638  1.00 98.51           C  
ATOM   4679  HG  LEU A 313      -8.960  -6.541  17.871  1.00 98.51           H  
ATOM   4680  CD1 LEU A 313     -10.494  -6.097  19.301  1.00 98.51           C  
ATOM   4681 HD11 LEU A 313     -11.114  -5.624  18.539  1.00 98.51           H  
ATOM   4682 HD12 LEU A 313     -11.135  -6.630  20.003  1.00 98.51           H  
ATOM   4683 HD13 LEU A 313      -9.938  -5.314  19.816  1.00 98.51           H  
ATOM   4684  CD2 LEU A 313      -8.536  -7.543  19.708  1.00 98.51           C  
ATOM   4685 HD21 LEU A 313      -8.023  -6.685  20.143  1.00 98.51           H  
ATOM   4686 HD22 LEU A 313      -7.794  -8.200  19.254  1.00 98.51           H  
ATOM   4687 HD23 LEU A 313      -9.066  -8.091  20.488  1.00 98.51           H  
ATOM   4688  N   TYR A 314     -11.322  -5.916  15.506  1.00 98.52           N  
ATOM   4689  H   TYR A 314     -12.174  -5.700  16.002  1.00 98.52           H  
ATOM   4690  CA  TYR A 314     -10.919  -5.015  14.420  1.00 98.52           C  
ATOM   4691  HA  TYR A 314     -10.090  -5.458  13.868  1.00 98.52           H  
ATOM   4692  C   TYR A 314     -10.413  -3.671  14.936  1.00 98.52           C  
ATOM   4693  CB  TYR A 314     -12.082  -4.815  13.435  1.00 98.52           C  
ATOM   4694  HB2 TYR A 314     -12.919  -4.351  13.957  1.00 98.52           H  
ATOM   4695  HB3 TYR A 314     -11.747  -4.125  12.661  1.00 98.52           H  
ATOM   4696  O   TYR A 314     -11.197  -2.796  15.301  1.00 98.52           O  
ATOM   4697  CG  TYR A 314     -12.601  -6.048  12.729  1.00 98.52           C  
ATOM   4698  CD1 TYR A 314     -11.759  -7.151  12.511  1.00 98.52           C  
ATOM   4699  HD1 TYR A 314     -10.756  -7.193  12.911  1.00 98.52           H  
ATOM   4700  CD2 TYR A 314     -13.924  -6.082  12.244  1.00 98.52           C  
ATOM   4701  HD2 TYR A 314     -14.602  -5.264  12.438  1.00 98.52           H  
ATOM   4702  CE1 TYR A 314     -12.209  -8.246  11.774  1.00 98.52           C  
ATOM   4703  HE1 TYR A 314     -11.538  -9.078  11.618  1.00 98.52           H  
ATOM   4704  CE2 TYR A 314     -14.380  -7.195  11.507  1.00 98.52           C  
ATOM   4705  HE2 TYR A 314     -15.398  -7.240  11.149  1.00 98.52           H  
ATOM   4706  OH  TYR A 314     -13.917  -9.333  10.496  1.00 98.52           O  
ATOM   4707  HH  TYR A 314     -13.218  -9.979  10.375  1.00 98.52           H  
ATOM   4708  CZ  TYR A 314     -13.511  -8.275  11.245  1.00 98.52           C  
ATOM   4709  N   LEU A 315      -9.094  -3.479  14.914  1.00 98.54           N  
ATOM   4710  H   LEU A 315      -8.511  -4.246  14.611  1.00 98.54           H  
ATOM   4711  CA  LEU A 315      -8.416  -2.262  15.386  1.00 98.54           C  
ATOM   4712  HA  LEU A 315      -9.161  -1.508  15.639  1.00 98.54           H  
ATOM   4713  C   LEU A 315      -7.533  -1.605  14.309  1.00 98.54           C  
ATOM   4714  CB  LEU A 315      -7.617  -2.600  16.658  1.00 98.54           C  
ATOM   4715  HB2 LEU A 315      -7.081  -1.707  16.980  1.00 98.54           H  
ATOM   4716  HB3 LEU A 315      -6.870  -3.351  16.403  1.00 98.54           H  
ATOM   4717  O   LEU A 315      -6.722  -0.726  14.614  1.00 98.54           O  
ATOM   4718  CG  LEU A 315      -8.451  -3.112  17.847  1.00 98.54           C  
ATOM   4719  HG  LEU A 315      -8.922  -4.060  17.587  1.00 98.54           H  
ATOM   4720  CD1 LEU A 315      -7.530  -3.341  19.047  1.00 98.54           C  
ATOM   4721 HD11 LEU A 315      -6.776  -4.085  18.791  1.00 98.54           H  
ATOM   4722 HD12 LEU A 315      -7.035  -2.409  19.321  1.00 98.54           H  
ATOM   4723 HD13 LEU A 315      -8.106  -3.708  19.896  1.00 98.54           H  
ATOM   4724  CD2 LEU A 315      -9.533  -2.124  18.283  1.00 98.54           C  
ATOM   4725 HD21 LEU A 315     -10.002  -2.495  19.194  1.00 98.54           H  
ATOM   4726 HD22 LEU A 315      -9.097  -1.141  18.461  1.00 98.54           H  
ATOM   4727 HD23 LEU A 315     -10.304  -2.041  17.517  1.00 98.54           H  
ATOM   4728  N   ALA A 316      -7.680  -2.029  13.055  1.00 98.37           N  
ATOM   4729  H   ALA A 316      -8.355  -2.759  12.880  1.00 98.37           H  
ATOM   4730  CA  ALA A 316      -6.862  -1.588  11.932  1.00 98.37           C  
ATOM   4731  HA  ALA A 316      -5.833  -1.866  12.158  1.00 98.37           H  
ATOM   4732  C   ALA A 316      -6.907  -0.068  11.683  1.00 98.37           C  
ATOM   4733  CB  ALA A 316      -7.318  -2.361  10.693  1.00 98.37           C  
ATOM   4734  HB1 ALA A 316      -8.366  -2.146  10.483  1.00 98.37           H  
ATOM   4735  HB2 ALA A 316      -6.724  -2.060   9.830  1.00 98.37           H  
ATOM   4736  HB3 ALA A 316      -7.203  -3.431  10.869  1.00 98.37           H  
ATOM   4737  O   ALA A 316      -7.918   0.580  11.944  1.00 98.37           O  
ATOM   4738  N   GLY A 317      -5.835   0.507  11.137  1.00 97.78           N  
ATOM   4739  H   GLY A 317      -5.000  -0.047  11.008  1.00 97.78           H  
ATOM   4740  CA  GLY A 317      -5.835   1.898  10.662  1.00 97.78           C  
ATOM   4741  HA2 GLY A 317      -4.896   2.094  10.144  1.00 97.78           H  
ATOM   4742  HA3 GLY A 317      -6.652   2.037   9.954  1.00 97.78           H  
ATOM   4743  C   GLY A 317      -5.977   2.938  11.778  1.00 97.78           C  
ATOM   4744  O   GLY A 317      -6.767   3.869  11.647  1.00 97.78           O  
ATOM   4745  N   ASN A 318      -5.252   2.756  12.880  1.00 98.54           N  
ATOM   4746  H   ASN A 318      -4.546   2.035  12.849  1.00 98.54           H  
ATOM   4747  CA  ASN A 318      -5.202   3.672  14.023  1.00 98.54           C  
ATOM   4748  HA  ASN A 318      -5.698   4.610  13.773  1.00 98.54           H  
ATOM   4749  C   ASN A 318      -3.731   4.020  14.354  1.00 98.54           C  
ATOM   4750  CB  ASN A 318      -5.955   3.019  15.206  1.00 98.54           C  
ATOM   4751  HB2 ASN A 318      -5.694   3.500  16.149  1.00 98.54           H  
ATOM   4752  HB3 ASN A 318      -5.667   1.971  15.288  1.00 98.54           H  
ATOM   4753  O   ASN A 318      -2.817   3.770  13.572  1.00 98.54           O  
ATOM   4754  CG  ASN A 318      -7.459   3.107  15.100  1.00 98.54           C  
ATOM   4755  ND2 ASN A 318      -8.114   1.993  14.884  1.00 98.54           N  
ATOM   4756 HD21 ASN A 318      -7.603   1.146  14.679  1.00 98.54           H  
ATOM   4757 HD22 ASN A 318      -9.119   1.999  14.988  1.00 98.54           H  
ATOM   4758  OD1 ASN A 318      -8.052   4.159  15.294  1.00 98.54           O  
ATOM   4759  N   HIS A 319      -3.488   4.609  15.525  1.00 97.75           N  
ATOM   4760  H   HIS A 319      -4.275   4.814  16.125  1.00 97.75           H  
ATOM   4761  CA  HIS A 319      -2.164   4.930  16.069  1.00 97.75           C  
ATOM   4762  HA  HIS A 319      -1.409   4.687  15.321  1.00 97.75           H  
ATOM   4763  C   HIS A 319      -1.839   4.085  17.315  1.00 97.75           C  
ATOM   4764  CB  HIS A 319      -2.059   6.437  16.366  1.00 97.75           C  
ATOM   4765  HB2 HIS A 319      -1.019   6.676  16.587  1.00 97.75           H  
ATOM   4766  HB3 HIS A 319      -2.643   6.668  17.257  1.00 97.75           H  
ATOM   4767  O   HIS A 319      -1.169   4.569  18.233  1.00 97.75           O  
ATOM   4768  CG  HIS A 319      -2.529   7.337  15.257  1.00 97.75           C  
ATOM   4769  CD2 HIS A 319      -1.777   7.838  14.230  1.00 97.75           C  
ATOM   4770  HD2 HIS A 319      -0.728   7.646  14.062  1.00 97.75           H  
ATOM   4771  ND1 HIS A 319      -3.807   7.817  15.099  1.00 97.75           N  
ATOM   4772  HD1 HIS A 319      -4.593   7.586  15.691  1.00 97.75           H  
ATOM   4773  CE1 HIS A 319      -3.830   8.579  13.993  1.00 97.75           C  
ATOM   4774  HE1 HIS A 319      -4.707   9.066  13.593  1.00 97.75           H  
ATOM   4775  NE2 HIS A 319      -2.607   8.641  13.441  1.00 97.75           N  
ATOM   4776  N   PHE A 320      -2.355   2.850  17.411  1.00 98.50           N  
ATOM   4777  H   PHE A 320      -2.862   2.461  16.629  1.00 98.50           H  
ATOM   4778  CA  PHE A 320      -2.021   1.973  18.537  1.00 98.50           C  
ATOM   4779  HA  PHE A 320      -2.256   2.509  19.456  1.00 98.50           H  
ATOM   4780  C   PHE A 320      -0.522   1.675  18.545  1.00 98.50           C  
ATOM   4781  CB  PHE A 320      -2.833   0.670  18.528  1.00 98.50           C  
ATOM   4782  HB2 PHE A 320      -2.710   0.169  17.568  1.00 98.50           H  
ATOM   4783  HB3 PHE A 320      -2.420   0.008  19.290  1.00 98.50           H  
ATOM   4784  O   PHE A 320       0.061   1.385  17.504  1.00 98.50           O  
ATOM   4785  CG  PHE A 320      -4.304   0.849  18.842  1.00 98.50           C  
ATOM   4786  CD1 PHE A 320      -4.697   1.298  20.116  1.00 98.50           C  
ATOM   4787  HD1 PHE A 320      -3.956   1.500  20.876  1.00 98.50           H  
ATOM   4788  CD2 PHE A 320      -5.287   0.570  17.875  1.00 98.50           C  
ATOM   4789  HD2 PHE A 320      -5.001   0.213  16.897  1.00 98.50           H  
ATOM   4790  CE1 PHE A 320      -6.051   1.498  20.417  1.00 98.50           C  
ATOM   4791  HE1 PHE A 320      -6.330   1.873  21.390  1.00 98.50           H  
ATOM   4792  CE2 PHE A 320      -6.646   0.766  18.175  1.00 98.50           C  
ATOM   4793  HE2 PHE A 320      -7.395   0.577  17.421  1.00 98.50           H  
ATOM   4794  CZ  PHE A 320      -7.028   1.228  19.444  1.00 98.50           C  
ATOM   4795  HZ  PHE A 320      -8.074   1.388  19.659  1.00 98.50           H  
ATOM   4796  N   SER A 321       0.092   1.749  19.721  1.00 97.32           N  
ATOM   4797  H   SER A 321      -0.472   1.903  20.544  1.00 97.32           H  
ATOM   4798  CA  SER A 321       1.536   1.620  19.922  1.00 97.32           C  
ATOM   4799  HA  SER A 321       1.987   1.208  19.019  1.00 97.32           H  
ATOM   4800  C   SER A 321       1.862   0.650  21.058  1.00 97.32           C  
ATOM   4801  CB  SER A 321       2.152   3.005  20.152  1.00 97.32           C  
ATOM   4802  HB2 SER A 321       3.236   2.912  20.221  1.00 97.32           H  
ATOM   4803  HB3 SER A 321       1.920   3.634  19.292  1.00 97.32           H  
ATOM   4804  O   SER A 321       0.981   0.199  21.790  1.00 97.32           O  
ATOM   4805  OG  SER A 321       1.657   3.629  21.329  1.00 97.32           O  
ATOM   4806  HG  SER A 321       1.965   4.538  21.301  1.00 97.32           H  
ATOM   4807  N   GLY A 322       3.140   0.305  21.213  1.00 97.52           N  
ATOM   4808  H   GLY A 322       3.816   0.644  20.543  1.00 97.52           H  
ATOM   4809  CA  GLY A 322       3.580  -0.707  22.173  1.00 97.52           C  
ATOM   4810  HA2 GLY A 322       4.641  -0.566  22.377  1.00 97.52           H  
ATOM   4811  HA3 GLY A 322       3.033  -0.586  23.107  1.00 97.52           H  
ATOM   4812  C   GLY A 322       3.374  -2.134  21.659  1.00 97.52           C  
ATOM   4813  O   GLY A 322       3.161  -2.365  20.470  1.00 97.52           O  
ATOM   4814  N   ARG A 323       3.476  -3.114  22.562  1.00 98.31           N  
ATOM   4815  H   ARG A 323       3.580  -2.856  23.533  1.00 98.31           H  
ATOM   4816  CA  ARG A 323       3.451  -4.540  22.203  1.00 98.31           C  
ATOM   4817  HA  ARG A 323       3.928  -4.652  21.229  1.00 98.31           H  
ATOM   4818  C   ARG A 323       2.035  -5.071  22.039  1.00 98.31           C  
ATOM   4819  CB  ARG A 323       4.235  -5.379  23.220  1.00 98.31           C  
ATOM   4820  HB2 ARG A 323       3.795  -5.251  24.209  1.00 98.31           H  
ATOM   4821  HB3 ARG A 323       4.158  -6.429  22.941  1.00 98.31           H  
ATOM   4822  O   ARG A 323       1.129  -4.673  22.772  1.00 98.31           O  
ATOM   4823  CG  ARG A 323       5.716  -4.985  23.254  1.00 98.31           C  
ATOM   4824  HG2 ARG A 323       6.145  -5.101  22.259  1.00 98.31           H  
ATOM   4825  HG3 ARG A 323       5.818  -3.945  23.565  1.00 98.31           H  
ATOM   4826  CD  ARG A 323       6.475  -5.879  24.233  1.00 98.31           C  
ATOM   4827  HD2 ARG A 323       6.389  -6.911  23.894  1.00 98.31           H  
ATOM   4828  HD3 ARG A 323       6.022  -5.787  25.220  1.00 98.31           H  
ATOM   4829  NE  ARG A 323       7.894  -5.491  24.299  1.00 98.31           N  
ATOM   4830  HE  ARG A 323       8.162  -4.690  23.746  1.00 98.31           H  
ATOM   4831  NH1 ARG A 323       8.596  -7.190  25.670  1.00 98.31           N  
ATOM   4832 HH11 ARG A 323       7.657  -7.560  25.647  1.00 98.31           H  
ATOM   4833 HH12 ARG A 323       9.350  -7.738  26.057  1.00 98.31           H  
ATOM   4834  NH2 ARG A 323      10.081  -5.720  24.874  1.00 98.31           N  
ATOM   4835 HH21 ARG A 323      10.303  -4.934  24.281  1.00 98.31           H  
ATOM   4836 HH22 ARG A 323      10.825  -6.259  25.293  1.00 98.31           H  
ATOM   4837  CZ  ARG A 323       8.847  -6.131  24.950  1.00 98.31           C  
ATOM   4838  N   ILE A 324       1.876  -6.052  21.153  1.00 98.60           N  
ATOM   4839  H   ILE A 324       2.672  -6.328  20.595  1.00 98.60           H  
ATOM   4840  CA  ILE A 324       0.666  -6.879  21.113  1.00 98.60           C  
ATOM   4841  HA  ILE A 324      -0.189  -6.219  20.969  1.00 98.60           H  
ATOM   4842  C   ILE A 324       0.556  -7.626  22.458  1.00 98.60           C  
ATOM   4843  CB  ILE A 324       0.692  -7.859  19.922  1.00 98.60           C  
ATOM   4844  HB  ILE A 324       1.571  -8.496  20.020  1.00 98.60           H  
ATOM   4845  O   ILE A 324       1.509  -8.311  22.839  1.00 98.60           O  
ATOM   4846  CG1 ILE A 324       0.785  -7.096  18.581  1.00 98.60           C  
ATOM   4847 HG12 ILE A 324       1.612  -6.387  18.615  1.00 98.60           H  
ATOM   4848 HG13 ILE A 324      -0.137  -6.534  18.432  1.00 98.60           H  
ATOM   4849  CG2 ILE A 324      -0.574  -8.739  19.942  1.00 98.60           C  
ATOM   4850 HG21 ILE A 324      -0.553  -9.451  19.117  1.00 98.60           H  
ATOM   4851 HG22 ILE A 324      -1.464  -8.116  19.846  1.00 98.60           H  
ATOM   4852 HG23 ILE A 324      -0.637  -9.317  20.864  1.00 98.60           H  
ATOM   4853  CD1 ILE A 324       1.019  -7.997  17.362  1.00 98.60           C  
ATOM   4854 HD11 ILE A 324       1.149  -7.371  16.479  1.00 98.60           H  
ATOM   4855 HD12 ILE A 324       1.917  -8.597  17.508  1.00 98.60           H  
ATOM   4856 HD13 ILE A 324       0.163  -8.650  17.191  1.00 98.60           H  
ATOM   4857  N   PRO A 325      -0.565  -7.524  23.197  1.00 97.94           N  
ATOM   4858  CA  PRO A 325      -0.710  -8.196  24.485  1.00 97.94           C  
ATOM   4859  HA  PRO A 325       0.116  -7.880  25.122  1.00 97.94           H  
ATOM   4860  C   PRO A 325      -0.744  -9.726  24.334  1.00 97.94           C  
ATOM   4861  CB  PRO A 325      -2.004  -7.662  25.105  1.00 97.94           C  
ATOM   4862  HB2 PRO A 325      -1.899  -7.531  26.182  1.00 97.94           H  
ATOM   4863  HB3 PRO A 325      -2.845  -8.321  24.886  1.00 97.94           H  
ATOM   4864  O   PRO A 325      -1.634 -10.244  23.648  1.00 97.94           O  
ATOM   4865  CG  PRO A 325      -2.214  -6.330  24.395  1.00 97.94           C  
ATOM   4866  HG2 PRO A 325      -1.617  -5.561  24.886  1.00 97.94           H  
ATOM   4867  HG3 PRO A 325      -3.267  -6.051  24.368  1.00 97.94           H  
ATOM   4868  CD  PRO A 325      -1.658  -6.587  23.000  1.00 97.94           C  
ATOM   4869  HD2 PRO A 325      -1.319  -5.642  22.575  1.00 97.94           H  
ATOM   4870  HD3 PRO A 325      -2.422  -7.041  22.368  1.00 97.94           H  
ATOM   4871  N   PRO A 326       0.145 -10.480  25.008  1.00 98.32           N  
ATOM   4872  CA  PRO A 326       0.108 -11.946  25.015  1.00 98.32           C  
ATOM   4873  HA  PRO A 326       0.292 -12.313  24.005  1.00 98.32           H  
ATOM   4874  C   PRO A 326      -1.220 -12.520  25.524  1.00 98.32           C  
ATOM   4875  CB  PRO A 326       1.260 -12.363  25.934  1.00 98.32           C  
ATOM   4876  HB2 PRO A 326       1.727 -13.289  25.596  1.00 98.32           H  
ATOM   4877  HB3 PRO A 326       0.908 -12.469  26.960  1.00 98.32           H  
ATOM   4878  O   PRO A 326      -1.645 -13.605  25.124  1.00 98.32           O  
ATOM   4879  CG  PRO A 326       2.238 -11.195  25.860  1.00 98.32           C  
ATOM   4880  HG2 PRO A 326       2.844 -11.274  24.958  1.00 98.32           H  
ATOM   4881  HG3 PRO A 326       2.869 -11.137  26.747  1.00 98.32           H  
ATOM   4882  CD  PRO A 326       1.303  -9.998  25.749  1.00 98.32           C  
ATOM   4883  HD2 PRO A 326       0.990  -9.676  26.742  1.00 98.32           H  
ATOM   4884  HD3 PRO A 326       1.813  -9.187  25.229  1.00 98.32           H  
ATOM   4885  N   GLU A 327      -1.922 -11.782  26.388  1.00 97.70           N  
ATOM   4886  H   GLU A 327      -1.523 -10.912  26.710  1.00 97.70           H  
ATOM   4887  CA  GLU A 327      -3.218 -12.174  26.932  1.00 97.70           C  
ATOM   4888  HA  GLU A 327      -3.096 -13.131  27.440  1.00 97.70           H  
ATOM   4889  C   GLU A 327      -4.286 -12.388  25.857  1.00 97.70           C  
ATOM   4890  CB  GLU A 327      -3.723 -11.138  27.948  1.00 97.70           C  
ATOM   4891  HB2 GLU A 327      -4.725 -11.439  28.255  1.00 97.70           H  
ATOM   4892  HB3 GLU A 327      -3.799 -10.157  27.477  1.00 97.70           H  
ATOM   4893  O   GLU A 327      -5.204 -13.172  26.102  1.00 97.70           O  
ATOM   4894  CG  GLU A 327      -2.909 -11.059  29.243  1.00 97.70           C  
ATOM   4895  HG2 GLU A 327      -2.731 -12.072  29.604  1.00 97.70           H  
ATOM   4896  HG3 GLU A 327      -3.525 -10.561  29.992  1.00 97.70           H  
ATOM   4897  CD  GLU A 327      -1.583 -10.297  29.129  1.00 97.70           C  
ATOM   4898  OE1 GLU A 327      -0.836 -10.374  30.127  1.00 97.70           O  
ATOM   4899  OE2 GLU A 327      -1.338  -9.650  28.086  1.00 97.70           O  
ATOM   4900  N   LEU A 328      -4.159 -11.788  24.665  1.00 98.00           N  
ATOM   4901  H   LEU A 328      -3.355 -11.199  24.498  1.00 98.00           H  
ATOM   4902  CA  LEU A 328      -5.067 -12.058  23.544  1.00 98.00           C  
ATOM   4903  HA  LEU A 328      -6.079 -11.786  23.845  1.00 98.00           H  
ATOM   4904  C   LEU A 328      -5.116 -13.551  23.187  1.00 98.00           C  
ATOM   4905  CB  LEU A 328      -4.667 -11.220  22.316  1.00 98.00           C  
ATOM   4906  HB2 LEU A 328      -3.607 -11.379  22.115  1.00 98.00           H  
ATOM   4907  HB3 LEU A 328      -5.223 -11.588  21.454  1.00 98.00           H  
ATOM   4908  O   LEU A 328      -6.181 -14.047  22.830  1.00 98.00           O  
ATOM   4909  CG  LEU A 328      -4.932  -9.708  22.441  1.00 98.00           C  
ATOM   4910  HG  LEU A 328      -4.378  -9.309  23.290  1.00 98.00           H  
ATOM   4911  CD1 LEU A 328      -4.451  -9.006  21.171  1.00 98.00           C  
ATOM   4912 HD11 LEU A 328      -4.603  -7.930  21.260  1.00 98.00           H  
ATOM   4913 HD12 LEU A 328      -5.001  -9.374  20.305  1.00 98.00           H  
ATOM   4914 HD13 LEU A 328      -3.387  -9.199  21.031  1.00 98.00           H  
ATOM   4915  CD2 LEU A 328      -6.418  -9.384  22.626  1.00 98.00           C  
ATOM   4916 HD21 LEU A 328      -6.560  -8.303  22.611  1.00 98.00           H  
ATOM   4917 HD22 LEU A 328      -7.002  -9.825  21.818  1.00 98.00           H  
ATOM   4918 HD23 LEU A 328      -6.775  -9.759  23.585  1.00 98.00           H  
ATOM   4919  N   GLY A 329      -4.035 -14.309  23.417  1.00 97.40           N  
ATOM   4920  H   GLY A 329      -3.204 -13.851  23.763  1.00 97.40           H  
ATOM   4921  CA  GLY A 329      -3.994 -15.769  23.249  1.00 97.40           C  
ATOM   4922  HA2 GLY A 329      -2.982 -16.104  23.476  1.00 97.40           H  
ATOM   4923  HA3 GLY A 329      -4.209 -16.014  22.209  1.00 97.40           H  
ATOM   4924  C   GLY A 329      -4.961 -16.563  24.148  1.00 97.40           C  
ATOM   4925  O   GLY A 329      -5.156 -17.775  23.966  1.00 97.40           O  
ATOM   4926  N   LYS A 330      -5.600 -15.909  25.129  1.00 96.80           N  
ATOM   4927  H   LYS A 330      -5.397 -14.924  25.233  1.00 96.80           H  
ATOM   4928  CA  LYS A 330      -6.652 -16.484  25.984  1.00 96.80           C  
ATOM   4929  HA  LYS A 330      -6.455 -17.546  26.128  1.00 96.80           H  
ATOM   4930  C   LYS A 330      -8.054 -16.395  25.366  1.00 96.80           C  
ATOM   4931  CB  LYS A 330      -6.634 -15.805  27.361  1.00 96.80           C  
ATOM   4932  HB2 LYS A 330      -6.791 -14.736  27.219  1.00 96.80           H  
ATOM   4933  HB3 LYS A 330      -7.463 -16.186  27.958  1.00 96.80           H  
ATOM   4934  O   LYS A 330      -8.936 -17.124  25.822  1.00 96.80           O  
ATOM   4935  CG  LYS A 330      -5.327 -16.032  28.135  1.00 96.80           C  
ATOM   4936  HG2 LYS A 330      -5.221 -17.092  28.367  1.00 96.80           H  
ATOM   4937  HG3 LYS A 330      -4.480 -15.717  27.525  1.00 96.80           H  
ATOM   4938  CD  LYS A 330      -5.326 -15.215  29.431  1.00 96.80           C
[truncated: 980,514 more chars]
