# Supplementary material for: A glutamine-based single α-helix scaffold to target globular proteins
Source: Nat Commun. 2022 Nov 18;13:7073. doi: 10.1038/s41467-022-34793-6 (PMC9674830; doi:10.1038/s41467-022-34793-6)
Supplement: Supplementary file 7 — Supplementary Data 4 [file 41467_2022_34793_MOESM7_ESM.zip › ColabFold_p37n/p37n_no_MSAs/A0A1D8PHT1.pdb]

ATOM      1  N   MET A   1     -42.228 -65.875   5.421  1.00 40.37           N  
ATOM      2  H   MET A   1     -42.055 -65.287   6.224  1.00 40.37           H  
ATOM      3  H2  MET A   1     -43.202 -65.831   5.159  1.00 40.37           H  
ATOM      4  H3  MET A   1     -41.652 -65.528   4.668  1.00 40.37           H  
ATOM      5  CA  MET A   1     -41.821 -67.263   5.753  1.00 40.37           C  
ATOM      6  HA  MET A   1     -42.464 -67.648   6.544  1.00 40.37           H  
ATOM      7  C   MET A   1     -40.407 -67.202   6.329  1.00 40.37           C  
ATOM      8  CB  MET A   1     -41.950 -68.186   4.525  1.00 40.37           C  
ATOM      9  HB2 MET A   1     -41.409 -67.755   3.683  1.00 40.37           H  
ATOM     10  HB3 MET A   1     -41.519 -69.161   4.752  1.00 40.37           H  
ATOM     11  O   MET A   1     -40.030 -66.126   6.780  1.00 40.37           O  
ATOM     12  CG  MET A   1     -43.420 -68.402   4.141  1.00 40.37           C  
ATOM     13  HG2 MET A   1     -43.893 -67.433   3.987  1.00 40.37           H  
ATOM     14  HG3 MET A   1     -43.935 -68.904   4.961  1.00 40.37           H  
ATOM     15  SD  MET A   1     -43.678 -69.359   2.628  1.00 40.37           S  
ATOM     16  CE  MET A   1     -43.172 -71.022   3.149  1.00 40.37           C  
ATOM     17  HE1 MET A   1     -43.332 -71.715   2.323  1.00 40.37           H  
ATOM     18  HE2 MET A   1     -43.768 -71.340   4.004  1.00 40.37           H  
ATOM     19  HE3 MET A   1     -42.113 -71.029   3.409  1.00 40.37           H  
ATOM     20  N   SER A   2     -39.657 -68.305   6.354  1.00 34.28           N  
ATOM     21  H   SER A   2     -40.041 -69.192   6.060  1.00 34.28           H  
ATOM     22  CA  SER A   2     -38.242 -68.346   6.757  1.00 34.28           C  
ATOM     23  HA  SER A   2     -38.162 -68.043   7.800  1.00 34.28           H  
ATOM     24  C   SER A   2     -37.345 -67.431   5.908  1.00 34.28           C  
ATOM     25  CB  SER A   2     -37.719 -69.784   6.621  1.00 34.28           C  
ATOM     26  HB2 SER A   2     -37.560 -70.014   5.568  1.00 34.28           H  
ATOM     27  HB3 SER A   2     -36.768 -69.877   7.147  1.00 34.28           H  
ATOM     28  O   SER A   2     -37.743 -66.998   4.827  1.00 34.28           O  
ATOM     29  OG  SER A   2     -38.655 -70.704   7.155  1.00 34.28           O  
ATOM     30  HG  SER A   2     -38.235 -71.566   7.208  1.00 34.28           H  
ATOM     31  N   THR A   3     -36.119 -67.193   6.380  1.00 38.41           N  
ATOM     32  H   THR A   3     -35.875 -67.544   7.295  1.00 38.41           H  
ATOM     33  CA  THR A   3     -35.026 -66.575   5.607  1.00 38.41           C  
ATOM     34  HA  THR A   3     -35.351 -66.449   4.575  1.00 38.41           H  
ATOM     35  C   THR A   3     -33.833 -67.545   5.538  1.00 38.41           C  
ATOM     36  CB  THR A   3     -34.680 -65.165   6.131  1.00 38.41           C  
ATOM     37  HB  THR A   3     -33.870 -64.754   5.528  1.00 38.41           H  
ATOM     38  O   THR A   3     -33.998 -68.650   5.027  1.00 38.41           O  
ATOM     39  CG2 THR A   3     -35.862 -64.200   6.069  1.00 38.41           C  
ATOM     40 HG21 THR A   3     -36.251 -64.168   5.052  1.00 38.41           H  
ATOM     41 HG22 THR A   3     -35.534 -63.199   6.350  1.00 38.41           H  
ATOM     42 HG23 THR A   3     -36.655 -64.524   6.743  1.00 38.41           H  
ATOM     43  OG1 THR A   3     -34.268 -65.219   7.478  1.00 38.41           O  
ATOM     44  HG1 THR A   3     -34.273 -64.321   7.819  1.00 38.41           H  
ATOM     45  N   SER A   4     -32.662 -67.174   6.072  1.00 36.39           N  
ATOM     46  H   SER A   4     -32.682 -66.282   6.547  1.00 36.39           H  
ATOM     47  CA  SER A   4     -31.424 -67.965   6.269  1.00 36.39           C  
ATOM     48  HA  SER A   4     -30.669 -67.234   6.558  1.00 36.39           H  
ATOM     49  C   SER A   4     -30.767 -68.686   5.072  1.00 36.39           C  
ATOM     50  CB  SER A   4     -31.555 -68.897   7.483  1.00 36.39           C  
ATOM     51  HB2 SER A   4     -31.681 -68.290   8.379  1.00 36.39           H  
ATOM     52  HB3 SER A   4     -30.640 -69.480   7.593  1.00 36.39           H  
ATOM     53  O   SER A   4     -29.581 -68.991   5.163  1.00 36.39           O  
ATOM     54  OG  SER A   4     -32.666 -69.767   7.375  1.00 36.39           O  
ATOM     55  HG  SER A   4     -32.784 -69.996   6.451  1.00 36.39           H  
ATOM     56  N   GLU A   5     -31.451 -68.917   3.951  1.00 40.92           N  
ATOM     57  H   GLU A   5     -32.436 -68.694   3.937  1.00 40.92           H  
ATOM     58  CA  GLU A   5     -30.834 -69.335   2.682  1.00 40.92           C  
ATOM     59  HA  GLU A   5     -29.985 -69.981   2.901  1.00 40.92           H  
ATOM     60  C   GLU A   5     -30.339 -68.100   1.899  1.00 40.92           C  
ATOM     61  CB  GLU A   5     -31.843 -70.139   1.828  1.00 40.92           C  
ATOM     62  HB2 GLU A   5     -32.856 -69.865   2.123  1.00 40.92           H  
ATOM     63  HB3 GLU A   5     -31.737 -69.860   0.780  1.00 40.92           H  
ATOM     64  O   GLU A   5     -31.145 -67.249   1.534  1.00 40.92           O  
ATOM     65  CG  GLU A   5     -31.697 -71.667   1.932  1.00 40.92           C  
ATOM     66  HG2 GLU A   5     -31.658 -71.947   2.985  1.00 40.92           H  
ATOM     67  HG3 GLU A   5     -32.588 -72.126   1.502  1.00 40.92           H  
ATOM     68  CD  GLU A   5     -30.465 -72.208   1.187  1.00 40.92           C  
ATOM     69  OE1 GLU A   5     -29.673 -72.968   1.785  1.00 40.92           O  
ATOM     70  OE2 GLU A   5     -30.226 -71.842   0.016  1.00 40.92           O  
ATOM     71  N   PHE A   6     -29.049 -67.933   1.591  1.00 43.13           N  
ATOM     72  H   PHE A   6     -28.867 -67.154   0.975  1.00 43.13           H  
ATOM     73  CA  PHE A   6     -27.859 -68.501   2.243  1.00 43.13           C  
ATOM     74  HA  PHE A   6     -28.024 -68.539   3.320  1.00 43.13           H  
ATOM     75  C   PHE A   6     -26.643 -67.602   1.962  1.00 43.13           C  
ATOM     76  CB  PHE A   6     -27.553 -69.915   1.727  1.00 43.13           C  
ATOM     77  HB2 PHE A   6     -27.000 -69.833   0.792  1.00 43.13           H  
ATOM     78  HB3 PHE A   6     -28.485 -70.420   1.473  1.00 43.13           H  
ATOM     79  O   PHE A   6     -26.616 -66.872   0.973  1.00 43.13           O  
ATOM     80  CG  PHE A   6     -26.790 -70.804   2.700  1.00 43.13           C  
ATOM     81  CD1 PHE A   6     -25.381 -70.860   2.688  1.00 43.13           C  
ATOM     82  HD1 PHE A   6     -24.812 -70.224   2.026  1.00 43.13           H  
ATOM     83  CD2 PHE A   6     -27.497 -71.627   3.598  1.00 43.13           C  
ATOM     84  HD2 PHE A   6     -28.576 -71.603   3.625  1.00 43.13           H  
ATOM     85  CE1 PHE A   6     -24.692 -71.735   3.546  1.00 43.13           C  
ATOM     86  HE1 PHE A   6     -23.612 -71.760   3.537  1.00 43.13           H  
ATOM     87  CE2 PHE A   6     -26.811 -72.509   4.451  1.00 43.13           C  
ATOM     88  HE2 PHE A   6     -27.369 -73.139   5.126  1.00 43.13           H  
ATOM     89  CZ  PHE A   6     -25.408 -72.566   4.424  1.00 43.13           C  
ATOM     90  HZ  PHE A   6     -24.882 -73.237   5.088  1.00 43.13           H  
ATOM     91  N   LEU A   7     -25.591 -67.694   2.778  1.00 42.44           N  
ATOM     92  H   LEU A   7     -25.644 -68.333   3.559  1.00 42.44           H  
ATOM     93  CA  LEU A   7     -24.329 -66.983   2.543  1.00 42.44           C  
ATOM     94  HA  LEU A   7     -24.553 -65.982   2.175  1.00 42.44           H  
ATOM     95  C   LEU A   7     -23.491 -67.674   1.446  1.00 42.44           C  
ATOM     96  CB  LEU A   7     -23.567 -66.840   3.877  1.00 42.44           C  
ATOM     97  HB2 LEU A   7     -22.615 -66.349   3.675  1.00 42.44           H  
ATOM     98  HB3 LEU A   7     -23.349 -67.837   4.261  1.00 42.44           H  
ATOM     99  O   LEU A   7     -22.641 -68.514   1.740  1.00 42.44           O  
ATOM    100  CG  LEU A   7     -24.307 -66.043   4.970  1.00 42.44           C  
ATOM    101  HG  LEU A   7     -25.245 -66.544   5.212  1.00 42.44           H  
ATOM    102  CD1 LEU A   7     -23.453 -65.998   6.237  1.00 42.44           C  
ATOM    103 HD11 LEU A   7     -23.243 -67.013   6.576  1.00 42.44           H  
ATOM    104 HD12 LEU A   7     -22.513 -65.483   6.039  1.00 42.44           H  
ATOM    105 HD13 LEU A   7     -23.991 -65.472   7.025  1.00 42.44           H  
ATOM    106  CD2 LEU A   7     -24.612 -64.603   4.550  1.00 42.44           C  
ATOM    107 HD21 LEU A   7     -25.060 -64.064   5.384  1.00 42.44           H  
ATOM    108 HD22 LEU A   7     -23.695 -64.097   4.248  1.00 42.44           H  
ATOM    109 HD23 LEU A   7     -25.323 -64.594   3.724  1.00 42.44           H  
ATOM    110  N   ARG A   8     -23.745 -67.340   0.172  1.00 35.27           N  
ATOM    111  H   ARG A   8     -24.515 -66.709   0.002  1.00 35.27           H  
ATOM    112  CA  ARG A   8     -22.991 -67.820  -1.008  1.00 35.27           C  
ATOM    113  HA  ARG A   8     -21.997 -68.127  -0.683  1.00 35.27           H  
ATOM    114  C   ARG A   8     -22.863 -66.696  -2.048  1.00 35.27           C  
ATOM    115  CB  ARG A   8     -23.705 -69.019  -1.684  1.00 35.27           C  
ATOM    116  HB2 ARG A   8     -23.028 -69.457  -2.417  1.00 35.27           H  
ATOM    117  HB3 ARG A   8     -24.576 -68.644  -2.222  1.00 35.27           H  
ATOM    118  O   ARG A   8     -23.845 -66.010  -2.290  1.00 35.27           O  
ATOM    119  CG  ARG A   8     -24.193 -70.126  -0.737  1.00 35.27           C  
ATOM    120  HG2 ARG A   8     -24.923 -69.683  -0.060  1.00 35.27           H  
ATOM    121  HG3 ARG A   8     -23.352 -70.514  -0.161  1.00 35.27           H  
ATOM    122  CD  ARG A   8     -24.886 -71.283  -1.476  1.00 35.27           C  
ATOM    123  HD2 ARG A   8     -24.145 -71.812  -2.074  1.00 35.27           H  
ATOM    124  HD3 ARG A   8     -25.630 -70.868  -2.156  1.00 35.27           H  
ATOM    125  NE  ARG A   8     -25.519 -72.227  -0.523  1.00 35.27           N  
ATOM    126  HE  ARG A   8     -24.901 -72.719   0.106  1.00 35.27           H  
ATOM    127  NH1 ARG A   8     -27.742 -71.906  -1.058  1.00 35.27           N  
ATOM    128 HH11 ARG A   8     -27.520 -71.295  -1.832  1.00 35.27           H  
ATOM    129 HH12 ARG A   8     -28.701 -71.992  -0.754  1.00 35.27           H  
ATOM    130  NH2 ARG A   8     -27.208 -73.190   0.659  1.00 35.27           N  
ATOM    131 HH21 ARG A   8     -28.192 -73.193   0.886  1.00 35.27           H  
ATOM    132 HH22 ARG A   8     -26.579 -73.493   1.388  1.00 35.27           H  
ATOM    133  CZ  ARG A   8     -26.813 -72.442  -0.326  1.00 35.27           C  
ATOM    134  N   SER A   9     -21.747 -66.480  -2.744  1.00 32.17           N  
ATOM    135  H   SER A   9     -21.892 -65.833  -3.506  1.00 32.17           H  
ATOM    136  CA  SER A   9     -20.340 -66.848  -2.490  1.00 32.17           C  
ATOM    137  HA  SER A   9     -20.056 -66.570  -1.475  1.00 32.17           H  
ATOM    138  C   SER A   9     -19.470 -66.065  -3.490  1.00 32.17           C  
ATOM    139  CB  SER A   9     -20.071 -68.351  -2.696  1.00 32.17           C  
ATOM    140  HB2 SER A   9     -18.995 -68.522  -2.727  1.00 32.17           H  
ATOM    141  HB3 SER A   9     -20.475 -68.923  -1.861  1.00 32.17           H  
ATOM    142  O   SER A   9     -19.533 -66.350  -4.684  1.00 32.17           O  
ATOM    143  OG  SER A   9     -20.653 -68.823  -3.893  1.00 32.17           O  
ATOM    144  HG  SER A   9     -20.374 -68.235  -4.599  1.00 32.17           H  
ATOM    145  N   SER A  10     -18.707 -65.066  -3.040  1.00 44.89           N  
ATOM    146  H   SER A  10     -18.722 -64.831  -2.058  1.00 44.89           H  
ATOM    147  CA  SER A  10     -18.073 -64.074  -3.929  1.00 44.89           C  
ATOM    148  HA  SER A  10     -18.838 -63.701  -4.609  1.00 44.89           H  
ATOM    149  C   SER A  10     -16.884 -64.625  -4.744  1.00 44.89           C  
ATOM    150  CB  SER A  10     -17.585 -62.871  -3.113  1.00 44.89           C  
ATOM    151  HB2 SER A  10     -16.719 -63.158  -2.516  1.00 44.89           H  
ATOM    152  HB3 SER A  10     -17.293 -62.073  -3.794  1.00 44.89           H  
ATOM    153  O   SER A  10     -15.908 -65.067  -4.135  1.00 44.89           O  
ATOM    154  OG  SER A  10     -18.610 -62.413  -2.247  1.00 44.89           O  
ATOM    155  HG  SER A  10     -18.370 -61.540  -1.927  1.00 44.89           H  
ATOM    156  N   PRO A  11     -16.905 -64.554  -6.091  1.00 37.52           N  
ATOM    157  CA  PRO A  11     -15.749 -64.837  -6.944  1.00 37.52           C  
ATOM    158  HA  PRO A  11     -15.107 -65.592  -6.491  1.00 37.52           H  
ATOM    159  C   PRO A  11     -14.920 -63.570  -7.227  1.00 37.52           C  
ATOM    160  CB  PRO A  11     -16.365 -65.392  -8.230  1.00 37.52           C  
ATOM    161  HB2 PRO A  11     -16.633 -66.438  -8.085  1.00 37.52           H  
ATOM    162  HB3 PRO A  11     -15.705 -65.283  -9.090  1.00 37.52           H  
ATOM    163  O   PRO A  11     -15.431 -62.453  -7.148  1.00 37.52           O  
ATOM    164  CG  PRO A  11     -17.635 -64.551  -8.376  1.00 37.52           C  
ATOM    165  HG2 PRO A  11     -17.397 -63.605  -8.861  1.00 37.52           H  
ATOM    166  HG3 PRO A  11     -18.404 -65.082  -8.938  1.00 37.52           H  
ATOM    167  CD  PRO A  11     -18.070 -64.293  -6.930  1.00 37.52           C  
ATOM    168  HD2 PRO A  11     -18.405 -63.261  -6.822  1.00 37.52           H  
ATOM    169  HD3 PRO A  11     -18.877 -64.979  -6.671  1.00 37.52           H  
ATOM    170  N   THR A  12     -13.654 -63.737  -7.624  1.00 38.72           N  
ATOM    171  H   THR A  12     -13.266 -64.669  -7.619  1.00 38.72           H  
ATOM    172  CA  THR A  12     -12.781 -62.638  -8.085  1.00 38.72           C  
ATOM    173  HA  THR A  12     -13.396 -61.841  -8.504  1.00 38.72           H  
ATOM    174  C   THR A  12     -11.827 -63.114  -9.189  1.00 38.72           C  
ATOM    175  CB  THR A  12     -11.953 -62.028  -6.930  1.00 38.72           C  
ATOM    176  HB  THR A  12     -11.265 -61.298  -7.356  1.00 38.72           H  
ATOM    177  O   THR A  12     -10.747 -63.624  -8.883  1.00 38.72           O  
ATOM    178  CG2 THR A  12     -12.787 -61.314  -5.869  1.00 38.72           C  
ATOM    179 HG21 THR A  12     -13.403 -62.033  -5.328  1.00 38.72           H  
ATOM    180 HG22 THR A  12     -12.123 -60.816  -5.162  1.00 38.72           H  
ATOM    181 HG23 THR A  12     -13.428 -60.571  -6.342  1.00 38.72           H  
ATOM    182  OG1 THR A  12     -11.199 -63.020  -6.269  1.00 38.72           O  
ATOM    183  HG1 THR A  12     -10.682 -63.442  -6.959  1.00 38.72           H  
ATOM    184  N   ARG A  13     -12.209 -62.963 -10.464  1.00 35.19           N  
ATOM    185  H   ARG A  13     -13.121 -62.577 -10.666  1.00 35.19           H  
ATOM    186  CA  ARG A  13     -11.312 -63.132 -11.623  1.00 35.19           C  
ATOM    187  HA  ARG A  13     -10.361 -62.661 -11.372  1.00 35.19           H  
ATOM    188  C   ARG A  13     -11.844 -62.387 -12.853  1.00 35.19           C  
ATOM    189  CB  ARG A  13     -11.058 -64.633 -11.907  1.00 35.19           C  
ATOM    190  HB2 ARG A  13     -11.205 -65.194 -10.984  1.00 35.19           H  
ATOM    191  HB3 ARG A  13     -11.783 -65.015 -12.626  1.00 35.19           H  
ATOM    192  O   ARG A  13     -13.016 -62.029 -12.909  1.00 35.19           O  
ATOM    193  CG  ARG A  13      -9.617 -64.932 -12.374  1.00 35.19           C  
ATOM    194  HG2 ARG A  13      -8.920 -64.240 -11.901  1.00 35.19           H  
ATOM    195  HG3 ARG A  13      -9.355 -65.930 -12.025  1.00 35.19           H  
ATOM    196  CD  ARG A  13      -9.428 -64.924 -13.897  1.00 35.19           C  
ATOM    197  HD2 ARG A  13     -10.359 -64.635 -14.385  1.00 35.19           H  
ATOM    198  HD3 ARG A  13      -9.210 -65.946 -14.210  1.00 35.19           H  
ATOM    199  NE  ARG A  13      -8.349 -64.024 -14.356  1.00 35.19           N  
ATOM    200  HE  ARG A  13      -8.178 -63.167 -13.850  1.00 35.19           H  
ATOM    201  NH1 ARG A  13      -7.974 -65.063 -16.360  1.00 35.19           N  
ATOM    202 HH11 ARG A  13      -8.779 -65.636 -16.151  1.00 35.19           H  
ATOM    203 HH12 ARG A  13      -7.987 -64.885 -17.354  1.00 35.19           H  
ATOM    204  NH2 ARG A  13      -7.038 -63.093 -15.976  1.00 35.19           N  
ATOM    205 HH21 ARG A  13      -6.816 -63.083 -16.961  1.00 35.19           H  
ATOM    206 HH22 ARG A  13      -7.124 -62.193 -15.526  1.00 35.19           H  
ATOM    207  CZ  ARG A  13      -7.789 -64.065 -15.553  1.00 35.19           C  
ATOM    208  N   ASP A  14     -10.940 -62.135 -13.782  1.00 39.69           N  
ATOM    209  H   ASP A  14      -9.993 -62.407 -13.558  1.00 39.69           H  
ATOM    210  CA  ASP A  14     -11.028 -61.285 -14.967  1.00 39.69           C  
ATOM    211  HA  ASP A  14     -11.999 -60.792 -14.989  1.00 39.69           H  
ATOM    212  C   ASP A  14     -10.910 -62.118 -16.263  1.00 39.69           C  
ATOM    213  CB  ASP A  14      -9.940 -60.187 -14.834  1.00 39.69           C  
ATOM    214  HB2 ASP A  14     -10.240 -59.508 -14.036  1.00 39.69           H  
ATOM    215  HB3 ASP A  14      -9.910 -59.607 -15.757  1.00 39.69           H  
ATOM    216  O   ASP A  14      -9.829 -62.250 -16.831  1.00 39.69           O  
ATOM    217  CG  ASP A  14      -8.525 -60.712 -14.502  1.00 39.69           C  
ATOM    218  OD1 ASP A  14      -8.358 -61.415 -13.473  1.00 39.69           O  
ATOM    219  OD2 ASP A  14      -7.573 -60.470 -15.273  1.00 39.69           O  
ATOM    220  N   ASP A  15     -12.029 -62.688 -16.720  1.00 36.29           N  
ATOM    221  H   ASP A  15     -12.895 -62.519 -16.229  1.00 36.29           H  
ATOM    222  CA  ASP A  15     -12.169 -63.411 -17.999  1.00 36.29           C  
ATOM    223  HA  ASP A  15     -11.306 -63.161 -18.615  1.00 36.29           H  
ATOM    224  C   ASP A  15     -13.411 -62.901 -18.765  1.00 36.29           C  
ATOM    225  CB  ASP A  15     -12.172 -64.930 -17.750  1.00 36.29           C  
ATOM    226  HB2 ASP A  15     -12.586 -65.444 -18.617  1.00 36.29           H  
ATOM    227  HB3 ASP A  15     -12.812 -65.158 -16.897  1.00 36.29           H  
ATOM    228  O   ASP A  15     -14.348 -62.433 -18.119  1.00 36.29           O  
ATOM    229  CG  ASP A  15     -10.753 -65.454 -17.504  1.00 36.29           C  
ATOM    230  OD1 ASP A  15      -9.855 -65.203 -18.348  1.00 36.29           O  
ATOM    231  OD2 ASP A  15     -10.506 -66.059 -16.433  1.00 36.29           O  
ATOM    232  N   ASN A  16     -13.456 -62.790 -20.102  1.00 42.65           N  
ATOM    233  H   ASN A  16     -14.249 -62.227 -20.374  1.00 42.65           H  
ATOM    234  CA  ASN A  16     -12.951 -63.599 -21.237  1.00 42.65           C  
ATOM    235  HA  ASN A  16     -12.979 -62.916 -22.086  1.00 42.65           H  
ATOM    236  C   ASN A  16     -13.905 -64.749 -21.622  1.00 42.65           C  
ATOM    237  CB  ASN A  16     -11.479 -64.057 -21.170  1.00 42.65           C  
ATOM    238  HB2 ASN A  16     -11.249 -64.587 -22.094  1.00 42.65           H  
ATOM    239  HB3 ASN A  16     -11.354 -64.786 -20.369  1.00 42.65           H  
ATOM    240  O   ASN A  16     -13.992 -65.773 -20.950  1.00 42.65           O  
ATOM    241  CG  ASN A  16     -10.448 -62.952 -21.043  1.00 42.65           C  
ATOM    242  ND2 ASN A  16      -9.457 -63.141 -20.206  1.00 42.65           N  
ATOM    243 HD21 ASN A  16      -8.875 -62.339 -20.012  1.00 42.65           H  
ATOM    244 HD22 ASN A  16      -9.504 -63.934 -19.582  1.00 42.65           H  
ATOM    245  OD1 ASN A  16     -10.497 -61.926 -21.699  1.00 42.65           O  
ATOM    246  N   ASP A  17     -14.603 -64.568 -22.743  1.00 43.44           N  
ATOM    247  H   ASP A  17     -14.561 -63.649 -23.160  1.00 43.44           H  
ATOM    248  CA  ASP A  17     -15.753 -65.362 -23.186  1.00 43.44           C  
ATOM    249  HA  ASP A  17     -16.349 -65.619 -22.310  1.00 43.44           H  
ATOM    250  C   ASP A  17     -15.359 -66.683 -23.887  1.00 43.44           C  
ATOM    251  CB  ASP A  17     -16.628 -64.470 -24.096  1.00 43.44           C  
ATOM    252  HB2 ASP A  17     -16.099 -64.284 -25.031  1.00 43.44           H  
ATOM    253  HB3 ASP A  17     -17.546 -65.006 -24.334  1.00 43.44           H  
ATOM    254  O   ASP A  17     -15.408 -66.791 -25.118  1.00 43.44           O  
ATOM    255  CG  ASP A  17     -16.975 -63.110 -23.476  1.00 43.44           C  
ATOM    256  OD1 ASP A  17     -18.154 -62.919 -23.107  1.00 43.44           O  
ATOM    257  OD2 ASP A  17     -16.047 -62.268 -23.391  1.00 43.44           O  
ATOM    258  N   ASN A  18     -14.951 -67.711 -23.129  1.00 43.23           N  
ATOM    259  H   ASN A  18     -14.869 -67.575 -22.131  1.00 43.23           H  
ATOM    260  CA  ASN A  18     -14.756 -69.071 -23.659  1.00 43.23           C  
ATOM    261  HA  ASN A  18     -15.570 -69.251 -24.361  1.00 43.23           H  
ATOM    262  C   ASN A  18     -14.900 -70.196 -22.609  1.00 43.23           C  
ATOM    263  CB  ASN A  18     -13.421 -69.138 -24.438  1.00 43.23           C  
ATOM    264  HB2 ASN A  18     -12.975 -68.146 -24.520  1.00 43.23           H  
ATOM    265  HB3 ASN A  18     -12.706 -69.781 -23.925  1.00 43.23           H  
ATOM    266  O   ASN A  18     -15.264 -69.947 -21.463  1.00 43.23           O  
ATOM    267  CG  ASN A  18     -13.657 -69.661 -25.841  1.00 43.23           C  
ATOM    268  ND2 ASN A  18     -14.288 -68.875 -26.680  1.00 43.23           N  
ATOM    269 HD21 ASN A  18     -14.513 -69.249 -27.591  1.00 43.23           H  
ATOM    270 HD22 ASN A  18     -14.662 -68.005 -26.330  1.00 43.23           H  
ATOM    271  OD1 ASN A  18     -13.325 -70.781 -26.186  1.00 43.23           O  
ATOM    272  N   ASP A  19     -14.666 -71.441 -23.035  1.00 39.68           N  
ATOM    273  H   ASP A  19     -14.289 -71.554 -23.965  1.00 39.68           H  
ATOM    274  CA  ASP A  19     -15.088 -72.677 -22.353  1.00 39.68           C  
ATOM    275  HA  ASP A  19     -15.727 -72.410 -21.511  1.00 39.68           H  
ATOM    276  C   ASP A  19     -13.919 -73.523 -21.771  1.00 39.68           C  
ATOM    277  CB  ASP A  19     -15.944 -73.474 -23.368  1.00 39.68           C  
ATOM    278  HB2 ASP A  19     -15.993 -72.952 -24.324  1.00 39.68           H  
ATOM    279  HB3 ASP A  19     -15.487 -74.444 -23.565  1.00 39.68           H  
ATOM    280  O   ASP A  19     -12.751 -73.152 -21.878  1.00 39.68           O  
ATOM    281  CG  ASP A  19     -17.361 -73.730 -22.867  1.00 39.68           C  
ATOM    282  OD1 ASP A  19     -17.458 -74.316 -21.764  1.00 39.68           O  
ATOM    283  OD2 ASP A  19     -18.311 -73.379 -23.601  1.00 39.68           O  
ATOM    284  N   TYR A  20     -14.237 -74.710 -21.224  1.00 41.79           N  
ATOM    285  H   TYR A  20     -15.226 -74.914 -21.210  1.00 41.79           H  
ATOM    286  CA  TYR A  20     -13.309 -75.838 -20.934  1.00 41.79           C  
ATOM    287  HA  TYR A  20     -13.997 -76.673 -20.805  1.00 41.79           H  
ATOM    288  C   TYR A  20     -12.509 -75.913 -19.596  1.00 41.79           C  
ATOM    289  CB  TYR A  20     -12.490 -76.245 -22.182  1.00 41.79           C  
ATOM    290  HB2 TYR A  20     -11.778 -75.456 -22.426  1.00 41.79           H  
ATOM    291  HB3 TYR A  20     -11.903 -77.133 -21.946  1.00 41.79           H  
ATOM    292  O   TYR A  20     -11.451 -76.542 -19.548  1.00 41.79           O  
ATOM    293  CG  TYR A  20     -13.322 -76.584 -23.407  1.00 41.79           C  
ATOM    294  CD1 TYR A  20     -14.032 -77.800 -23.452  1.00 41.79           C  
ATOM    295  HD1 TYR A  20     -13.967 -78.491 -22.624  1.00 41.79           H  
ATOM    296  CD2 TYR A  20     -13.404 -75.683 -24.486  1.00 41.79           C  
ATOM    297  HD2 TYR A  20     -12.871 -74.745 -24.441  1.00 41.79           H  
ATOM    298  CE1 TYR A  20     -14.849 -78.102 -24.559  1.00 41.79           C  
ATOM    299  HE1 TYR A  20     -15.418 -79.019 -24.593  1.00 41.79           H  
ATOM    300  CE2 TYR A  20     -14.234 -75.972 -25.588  1.00 41.79           C  
ATOM    301  HE2 TYR A  20     -14.326 -75.255 -26.391  1.00 41.79           H  
ATOM    302  OH  TYR A  20     -15.783 -77.459 -26.668  1.00 41.79           O  
ATOM    303  HH  TYR A  20     -15.854 -76.702 -27.254  1.00 41.79           H  
ATOM    304  CZ  TYR A  20     -14.965 -77.180 -25.620  1.00 41.79           C  
ATOM    305  N   ASP A  21     -13.114 -75.509 -18.466  1.00 37.64           N  
ATOM    306  H   ASP A  21     -13.921 -74.913 -18.585  1.00 37.64           H  
ATOM    307  CA  ASP A  21     -12.958 -76.211 -17.156  1.00 37.64           C  
ATOM    308  HA  ASP A  21     -13.582 -75.683 -16.435  1.00 37.64           H  
ATOM    309  C   ASP A  21     -11.521 -76.220 -16.506  1.00 37.64           C  
ATOM    310  CB  ASP A  21     -13.638 -77.602 -17.374  1.00 37.64           C  
ATOM    311  HB2 ASP A  21     -13.134 -78.108 -18.197  1.00 37.64           H  
ATOM    312  HB3 ASP A  21     -14.667 -77.430 -17.690  1.00 37.64           H  
ATOM    313  O   ASP A  21     -10.692 -75.346 -16.733  1.00 37.64           O  
ATOM    314  CG  ASP A  21     -13.683 -78.600 -16.210  1.00 37.64           C  
ATOM    315  OD1 ASP A  21     -13.737 -78.206 -15.022  1.00 37.64           O  
ATOM    316  OD2 ASP A  21     -13.505 -79.814 -16.455  1.00 37.64           O  
ATOM    317  N   LEU A  22     -11.251 -77.183 -15.607  1.00 39.03           N  
ATOM    318  H   LEU A  22     -12.068 -77.708 -15.330  1.00 39.03           H  
ATOM    319  CA  LEU A  22      -9.968 -77.689 -15.075  1.00 39.03           C  
ATOM    320  HA  LEU A  22     -10.285 -78.705 -14.839  1.00 39.03           H  
ATOM    321  C   LEU A  22      -9.445 -77.302 -13.664  1.00 39.03           C  
ATOM    322  CB  LEU A  22      -8.899 -77.936 -16.167  1.00 39.03           C  
ATOM    323  HB2 LEU A  22      -7.968 -77.467 -15.849  1.00 39.03           H  
ATOM    324  HB3 LEU A  22      -9.187 -77.467 -17.108  1.00 39.03           H  
ATOM    325  O   LEU A  22      -8.458 -77.884 -13.224  1.00 39.03           O  
ATOM    326  CG  LEU A  22      -8.647 -79.437 -16.417  1.00 39.03           C  
ATOM    327  HG  LEU A  22      -8.497 -79.941 -15.462  1.00 39.03           H  
ATOM    328  CD1 LEU A  22      -9.819 -80.107 -17.145  1.00 39.03           C  
ATOM    329 HD11 LEU A  22      -9.960 -79.632 -18.115  1.00 39.03           H  
ATOM    330 HD12 LEU A  22      -9.610 -81.167 -17.297  1.00 39.03           H  
ATOM    331 HD13 LEU A  22     -10.745 -79.994 -16.582  1.00 39.03           H  
ATOM    332  CD2 LEU A  22      -7.391 -79.649 -17.259  1.00 39.03           C  
ATOM    333 HD21 LEU A  22      -7.508 -79.155 -18.223  1.00 39.03           H  
ATOM    334 HD22 LEU A  22      -6.531 -79.221 -16.744  1.00 39.03           H  
ATOM    335 HD23 LEU A  22      -7.219 -80.714 -17.416  1.00 39.03           H  
ATOM    336  N   LYS A  23     -10.235 -76.562 -12.869  1.00 40.85           N  
ATOM    337  H   LYS A  23     -10.971 -76.081 -13.366  1.00 40.85           H  
ATOM    338  CA  LYS A  23     -10.351 -76.653 -11.377  1.00 40.85           C  
ATOM    339  HA  LYS A  23     -11.212 -76.035 -11.121  1.00 40.85           H  
ATOM    340  C   LYS A  23      -9.192 -76.177 -10.435  1.00 40.85           C  
ATOM    341  CB  LYS A  23     -10.737 -78.105 -10.984  1.00 40.85           C  
ATOM    342  HB2 LYS A  23     -10.927 -78.134  -9.911  1.00 40.85           H  
ATOM    343  HB3 LYS A  23      -9.873 -78.748 -11.154  1.00 40.85           H  
ATOM    344  O   LYS A  23      -8.195 -76.864 -10.262  1.00 40.85           O  
ATOM    345  CG  LYS A  23     -11.968 -78.712 -11.692  1.00 40.85           C  
ATOM    346  HG2 LYS A  23     -12.399 -77.990 -12.385  1.00 40.85           H  
ATOM    347  HG3 LYS A  23     -12.726 -78.940 -10.942  1.00 40.85           H  
ATOM    348  CD  LYS A  23     -11.626 -80.004 -12.456  1.00 40.85           C  
ATOM    349  HD2 LYS A  23     -10.837 -79.790 -13.176  1.00 40.85           H  
ATOM    350  HD3 LYS A  23     -11.252 -80.757 -11.762  1.00 40.85           H  
ATOM    351  CE  LYS A  23     -12.870 -80.543 -13.174  1.00 40.85           C  
ATOM    352  HE2 LYS A  23     -13.549 -79.713 -13.368  1.00 40.85           H  
ATOM    353  HE3 LYS A  23     -13.384 -81.245 -12.518  1.00 40.85           H  
ATOM    354  NZ  LYS A  23     -12.554 -81.181 -14.473  1.00 40.85           N  
ATOM    355  HZ1 LYS A  23     -12.479 -80.461 -15.178  1.00 40.85           H  
ATOM    356  HZ2 LYS A  23     -11.727 -81.761 -14.476  1.00 40.85           H  
ATOM    357  HZ3 LYS A  23     -13.356 -81.668 -14.847  1.00 40.85           H  
ATOM    358  N   LYS A  24      -9.534 -75.186  -9.577  1.00 38.83           N  
ATOM    359  H   LYS A  24     -10.314 -74.631  -9.898  1.00 38.83           H  
ATOM    360  CA  LYS A  24      -9.078 -74.905  -8.170  1.00 38.83           C  
ATOM    361  HA  LYS A  24      -9.809 -74.195  -7.781  1.00 38.83           H  
ATOM    362  C   LYS A  24      -7.674 -74.276  -7.876  1.00 38.83           C  
ATOM    363  CB  LYS A  24      -9.243 -76.157  -7.284  1.00 38.83           C  
ATOM    364  HB2 LYS A  24      -8.852 -75.931  -6.292  1.00 38.83           H  
ATOM    365  HB3 LYS A  24      -8.633 -76.962  -7.695  1.00 38.83           H  
ATOM    366  O   LYS A  24      -6.663 -74.847  -8.265  1.00 38.83           O  
ATOM    367  CG  LYS A  24     -10.692 -76.638  -7.121  1.00 38.83           C  
ATOM    368  HG2 LYS A  24     -11.263 -75.883  -6.580  1.00 38.83           H  
ATOM    369  HG3 LYS A  24     -11.151 -76.789  -8.098  1.00 38.83           H  
ATOM    370  CD  LYS A  24     -10.719 -77.961  -6.342  1.00 38.83           C  
ATOM    371  HD2 LYS A  24     -10.268 -77.804  -5.362  1.00 38.83           H  
ATOM    372  HD3 LYS A  24     -10.133 -78.702  -6.886  1.00 38.83           H  
ATOM    373  CE  LYS A  24     -12.157 -78.461  -6.178  1.00 38.83           C  
ATOM    374  HE2 LYS A  24     -12.596 -78.583  -7.168  1.00 38.83           H  
ATOM    375  HE3 LYS A  24     -12.732 -77.700  -5.650  1.00 38.83           H  
ATOM    376  NZ  LYS A  24     -12.202 -79.746  -5.435  1.00 38.83           N  
ATOM    377  HZ1 LYS A  24     -13.154 -80.069  -5.340  1.00 38.83           H  
ATOM    378  HZ2 LYS A  24     -11.670 -80.453  -5.923  1.00 38.83           H  
ATOM    379  HZ3 LYS A  24     -11.807 -79.633  -4.512  1.00 38.83           H  
ATOM    380  N   PRO A  25      -7.598 -73.191  -7.055  1.00 50.16           N  
ATOM    381  CA  PRO A  25      -6.358 -72.593  -6.503  1.00 50.16           C  
ATOM    382  HA  PRO A  25      -5.482 -72.956  -7.039  1.00 50.16           H  
ATOM    383  C   PRO A  25      -6.138 -72.825  -4.974  1.00 50.16           C  
ATOM    384  CB  PRO A  25      -6.548 -71.103  -6.801  1.00 50.16           C  
ATOM    385  HB2 PRO A  25      -6.384 -70.918  -7.862  1.00 50.16           H  
ATOM    386  HB3 PRO A  25      -5.903 -70.460  -6.202  1.00 50.16           H  
ATOM    387  O   PRO A  25      -6.960 -73.472  -4.323  1.00 50.16           O  
ATOM    388  CG  PRO A  25      -8.026 -70.899  -6.464  1.00 50.16           C  
ATOM    389  HG2 PRO A  25      -8.446 -70.054  -7.010  1.00 50.16           H  
ATOM    390  HG3 PRO A  25      -8.144 -70.754  -5.390  1.00 50.16           H  
ATOM    391  CD  PRO A  25      -8.678 -72.221  -6.881  1.00 50.16           C  
ATOM    392  HD2 PRO A  25      -9.198 -72.072  -7.827  1.00 50.16           H  
ATOM    393  HD3 PRO A  25      -9.376 -72.553  -6.113  1.00 50.16           H  
ATOM    394  N   ILE A  26      -5.055 -72.272  -4.383  1.00 39.38           N  
ATOM    395  H   ILE A  26      -4.438 -71.716  -4.959  1.00 39.38           H  
ATOM    396  CA  ILE A  26      -4.718 -72.304  -2.928  1.00 39.38           C  
ATOM    397  HA  ILE A  26      -5.661 -72.236  -2.385  1.00 39.38           H  
ATOM    398  C   ILE A  26      -3.854 -71.080  -2.473  1.00 39.38           C  
ATOM    399  CB  ILE A  26      -4.084 -73.680  -2.590  1.00 39.38           C  
ATOM    400  HB  ILE A  26      -4.654 -74.433  -3.134  1.00 39.38           H  
ATOM    401  O   ILE A  26      -3.514 -70.246  -3.308  1.00 39.38           O  
ATOM    402  CG1 ILE A  26      -4.223 -74.033  -1.091  1.00 39.38           C  
ATOM    403 HG12 ILE A  26      -5.219 -73.749  -0.749  1.00 39.38           H  
ATOM    404 HG13 ILE A  26      -3.487 -73.483  -0.505  1.00 39.38           H  
ATOM    405  CG2 ILE A  26      -2.626 -73.779  -3.071  1.00 39.38           C  
ATOM    406 HG21 ILE A  26      -2.273 -74.807  -2.987  1.00 39.38           H  
ATOM    407 HG22 ILE A  26      -2.558 -73.485  -4.119  1.00 39.38           H  
ATOM    408 HG23 ILE A  26      -1.978 -73.135  -2.478  1.00 39.38           H  
ATOM    409  CD1 ILE A  26      -4.043 -75.529  -0.801  1.00 39.38           C  
ATOM    410 HD11 ILE A  26      -4.765 -76.110  -1.375  1.00 39.38           H  
ATOM    411 HD12 ILE A  26      -4.207 -75.711   0.261  1.00 39.38           H  
ATOM    412 HD13 ILE A  26      -3.032 -75.847  -1.057  1.00 39.38           H  
ATOM    413  N   ILE A  27      -3.536 -70.925  -1.168  1.00 40.74           N  
ATOM    414  H   ILE A  27      -3.754 -71.689  -0.545  1.00 40.74           H  
ATOM    415  CA  ILE A  27      -2.971 -69.707  -0.503  1.00 40.74           C  
ATOM    416  HA  ILE A  27      -2.388 -69.140  -1.229  1.00 40.74           H  
ATOM    417  C   ILE A  27      -2.045 -70.019   0.715  1.00 40.74           C  
ATOM    418  CB  ILE A  27      -4.143 -68.822   0.007  1.00 40.74           C  
ATOM    419  HB  ILE A  27      -3.708 -67.983   0.551  1.00 40.74           H  
ATOM    420  O   ILE A  27      -2.084 -71.159   1.170  1.00 40.74           O  
ATOM    421  CG1 ILE A  27      -5.075 -69.589   0.982  1.00 40.74           C  
ATOM    422 HG12 ILE A  27      -4.478 -70.049   1.769  1.00 40.74           H  
ATOM    423 HG13 ILE A  27      -5.594 -70.385   0.448  1.00 40.74           H  
ATOM    424  CG2 ILE A  27      -4.937 -68.218  -1.164  1.00 40.74           C  
ATOM    425 HG21 ILE A  27      -5.593 -67.423  -0.808  1.00 40.74           H  
ATOM    426 HG22 ILE A  27      -4.254 -67.793  -1.899  1.00 40.74           H  
ATOM    427 HG23 ILE A  27      -5.543 -68.982  -1.652  1.00 40.74           H  
ATOM    428  CD1 ILE A  27      -6.126 -68.711   1.672  1.00 40.74           C  
ATOM    429 HD11 ILE A  27      -5.638 -67.880   2.182  1.00 40.74           H  
ATOM    430 HD12 ILE A  27      -6.668 -69.308   2.404  1.00 40.74           H  
ATOM    431 HD13 ILE A  27      -6.838 -68.326   0.942  1.00 40.74           H  
ATOM    432  N   SER A  28      -1.297 -69.029   1.284  1.00 36.08           N  
ATOM    433  H   SER A  28      -1.095 -68.247   0.677  1.00 36.08           H  
ATOM    434  CA  SER A  28      -1.217 -68.690   2.756  1.00 36.08           C  
ATOM    435  HA  SER A  28      -2.056 -68.021   2.949  1.00 36.08           H  
ATOM    436  C   SER A  28       0.070 -67.958   3.303  1.00 36.08           C  
ATOM    437  CB  SER A  28      -1.457 -69.925   3.650  1.00 36.08           C  
ATOM    438  HB2 SER A  28      -0.620 -70.619   3.574  1.00 36.08           H  
ATOM    439  HB3 SER A  28      -2.377 -70.427   3.350  1.00 36.08           H  
ATOM    440  O   SER A  28       1.189 -68.352   3.002  1.00 36.08           O  
ATOM    441  OG  SER A  28      -1.658 -69.542   4.991  1.00 36.08           O  
ATOM    442  HG  SER A  28      -0.803 -69.559   5.427  1.00 36.08           H  
ATOM    443  N   THR A  29      -0.122 -67.010   4.257  1.00 37.28           N  
ATOM    444  H   THR A  29      -1.094 -66.750   4.341  1.00 37.28           H  
ATOM    445  CA  THR A  29       0.689 -66.634   5.484  1.00 37.28           C  
ATOM    446  HA  THR A  29       0.043 -65.892   5.952  1.00 37.28           H  
ATOM    447  C   THR A  29       2.089 -65.927   5.550  1.00 37.28           C  
ATOM    448  CB  THR A  29       0.743 -67.797   6.503  1.00 37.28           C  
ATOM    449  HB  THR A  29       1.622 -67.684   7.137  1.00 37.28           H  
ATOM    450  O   THR A  29       3.056 -66.362   4.945  1.00 37.28           O  
ATOM    451  CG2 THR A  29      -0.484 -67.809   7.419  1.00 37.28           C  
ATOM    452 HG21 THR A  29      -1.403 -67.786   6.833  1.00 37.28           H  
ATOM    453 HG22 THR A  29      -0.473 -68.711   8.031  1.00 37.28           H  
ATOM    454 HG23 THR A  29      -0.469 -66.938   8.074  1.00 37.28           H  
ATOM    455  OG1 THR A  29       0.849 -69.061   5.896  1.00 37.28           O  
ATOM    456  HG1 THR A  29       1.550 -69.006   5.242  1.00 37.28           H  
ATOM    457  N   GLN A  30       2.188 -64.998   6.544  1.00 34.62           N  
ATOM    458  H   GLN A  30       1.298 -64.603   6.810  1.00 34.62           H  
ATOM    459  CA  GLN A  30       3.266 -64.718   7.563  1.00 34.62           C  
ATOM    460  HA  GLN A  30       2.709 -64.166   8.321  1.00 34.62           H  
ATOM    461  C   GLN A  30       4.494 -63.762   7.362  1.00 34.62           C  
ATOM    462  CB  GLN A  30       3.682 -66.012   8.293  1.00 34.62           C  
ATOM    463  HB2 GLN A  30       3.816 -66.816   7.569  1.00 34.62           H  
ATOM    464  HB3 GLN A  30       4.640 -65.858   8.789  1.00 34.62           H  
ATOM    465  O   GLN A  30       5.102 -63.694   6.304  1.00 34.62           O  
ATOM    466  CG  GLN A  30       2.660 -66.430   9.366  1.00 34.62           C  
ATOM    467  HG2 GLN A  30       1.654 -66.410   8.946  1.00 34.62           H  
ATOM    468  HG3 GLN A  30       2.690 -65.717  10.190  1.00 34.62           H  
ATOM    469  CD  GLN A  30       2.941 -67.821   9.929  1.00 34.62           C  
ATOM    470  NE2 GLN A  30       1.928 -68.599  10.243  1.00 34.62           N  
ATOM    471 HE21 GLN A  30       0.969 -68.311  10.113  1.00 34.62           H  
ATOM    472 HE22 GLN A  30       2.184 -69.510  10.595  1.00 34.62           H  
ATOM    473  OE1 GLN A  30       4.070 -68.234  10.109  1.00 34.62           O  
ATOM    474  N   THR A  31       4.843 -63.046   8.466  1.00 40.03           N  
ATOM    475  H   THR A  31       4.270 -63.236   9.276  1.00 40.03           H  
ATOM    476  CA  THR A  31       6.031 -62.193   8.858  1.00 40.03           C  
ATOM    477  HA  THR A  31       6.958 -62.707   8.606  1.00 40.03           H  
ATOM    478  C   THR A  31       5.975 -61.973  10.419  1.00 40.03           C  
ATOM    479  CB  THR A  31       6.006 -60.819   8.159  1.00 40.03           C  
ATOM    480  HB  THR A  31       6.885 -60.263   8.486  1.00 40.03           H  
ATOM    481  O   THR A  31       5.098 -62.631  10.992  1.00 40.03           O  
ATOM    482  CG2 THR A  31       6.058 -60.831   6.635  1.00 40.03           C  
ATOM    483 HG21 THR A  31       6.849 -61.501   6.298  1.00 40.03           H  
ATOM    484 HG22 THR A  31       5.106 -61.157   6.217  1.00 40.03           H  
ATOM    485 HG23 THR A  31       6.269 -59.824   6.274  1.00 40.03           H  
ATOM    486  OG1 THR A  31       4.852 -60.102   8.523  1.00 40.03           O  
ATOM    487  HG1 THR A  31       4.106 -60.562   8.132  1.00 40.03           H  
ATOM    488  N   PRO A  32       6.721 -61.097  11.182  1.00 52.07           N  
ATOM    489  CA  PRO A  32       7.904 -60.208  10.977  1.00 52.07           C  
ATOM    490  HA  PRO A  32       8.415 -60.418  10.038  1.00 52.07           H  
ATOM    491  C   PRO A  32       8.951 -60.274  12.172  1.00 52.07           C  
ATOM    492  CB  PRO A  32       7.210 -58.834  10.929  1.00 52.07           C  
ATOM    493  HB2 PRO A  32       6.677 -58.713   9.985  1.00 52.07           H  
ATOM    494  HB3 PRO A  32       7.885 -57.987  11.051  1.00 52.07           H  
ATOM    495  O   PRO A  32       9.241 -61.369  12.636  1.00 52.07           O  
ATOM    496  CG  PRO A  32       6.186 -58.938  12.068  1.00 52.07           C  
ATOM    497  HG2 PRO A  32       6.559 -58.457  12.973  1.00 52.07           H  
ATOM    498  HG3 PRO A  32       5.239 -58.492  11.765  1.00 52.07           H  
ATOM    499  CD  PRO A  32       6.031 -60.447  12.301  1.00 52.07           C  
ATOM    500  HD2 PRO A  32       6.498 -60.737  13.242  1.00 52.07           H  
ATOM    501  HD3 PRO A  32       4.969 -60.690  12.344  1.00 52.07           H  
ATOM    502  N   LEU A  33       9.434 -59.115  12.711  1.00 40.23           N  
ATOM    503  H   LEU A  33       9.248 -58.295  12.151  1.00 40.23           H  
ATOM    504  CA  LEU A  33       9.902 -58.802  14.112  1.00 40.23           C  
ATOM    505  HA  LEU A  33       9.631 -57.755  14.251  1.00 40.23           H  
ATOM    506  C   LEU A  33      11.412 -58.874  14.540  1.00 40.23           C  
ATOM    507  CB  LEU A  33       9.021 -59.591  15.115  1.00 40.23           C  
ATOM    508  HB2 LEU A  33       7.972 -59.461  14.849  1.00 40.23           H  
ATOM    509  HB3 LEU A  33       9.261 -60.649  15.008  1.00 40.23           H  
ATOM    510  O   LEU A  33      11.998 -59.945  14.487  1.00 40.23           O  
ATOM    511  CG  LEU A  33       9.193 -59.250  16.606  1.00 40.23           C  
ATOM    512  HG  LEU A  33      10.241 -59.342  16.893  1.00 40.23           H  
ATOM    513  CD1 LEU A  33       8.715 -57.833  16.927  1.00 40.23           C  
ATOM    514 HD11 LEU A  33       7.674 -57.716  16.628  1.00 40.23           H  
ATOM    515 HD12 LEU A  33       9.327 -57.098  16.405  1.00 40.23           H  
ATOM    516 HD13 LEU A  33       8.797 -57.653  17.999  1.00 40.23           H  
ATOM    517  CD2 LEU A  33       8.390 -60.233  17.457  1.00 40.23           C  
ATOM    518 HD21 LEU A  33       8.735 -61.249  17.268  1.00 40.23           H  
ATOM    519 HD22 LEU A  33       7.331 -60.168  17.207  1.00 40.23           H  
ATOM    520 HD23 LEU A  33       8.524 -60.008  18.516  1.00 40.23           H  
ATOM    521  N   HIS A  34      11.977 -57.777  15.130  1.00 33.52           N  
ATOM    522  H   HIS A  34      11.521 -56.897  14.940  1.00 33.52           H  
ATOM    523  CA  HIS A  34      12.893 -57.707  16.332  1.00 33.52           C  
ATOM    524  HA  HIS A  34      12.345 -58.148  17.165  1.00 33.52           H  
ATOM    525  C   HIS A  34      13.247 -56.237  16.772  1.00 33.52           C  
ATOM    526  CB  HIS A  34      14.190 -58.525  16.170  1.00 33.52           C  
ATOM    527  HB2 HIS A  34      14.912 -57.954  15.587  1.00 33.52           H  
ATOM    528  HB3 HIS A  34      14.010 -59.460  15.639  1.00 33.52           H  
ATOM    529  O   HIS A  34      12.715 -55.308  16.172  1.00 33.52           O  
ATOM    530  CG  HIS A  34      14.794 -58.901  17.504  1.00 33.52           C  
ATOM    531  CD2 HIS A  34      14.294 -59.814  18.388  1.00 33.52           C  
ATOM    532  HD2 HIS A  34      13.421 -60.428  18.224  1.00 33.52           H  
ATOM    533  ND1 HIS A  34      15.977 -58.387  18.026  1.00 33.52           N  
ATOM    534  HD1 HIS A  34      16.199 -59.033  19.174  1.00 33.52           H  
ATOM    535  CE1 HIS A  34      17.104 -58.924  19.754  1.00 33.52           C  
ATOM    536  HE1 HIS A  34      15.198 -59.898  19.426  1.00 33.52           H  
ATOM    537  NE2 HIS A  34      15.241 -60.667  20.080  1.00 33.52           N  
ATOM    538  N   ASN A  35      14.063 -55.998  17.835  1.00 40.82           N  
ATOM    539  H   ASN A  35      14.569 -56.789  18.206  1.00 40.82           H  
ATOM    540  CA  ASN A  35      14.361 -54.683  18.497  1.00 40.82           C  
ATOM    541  HA  ASN A  35      14.615 -53.938  17.743  1.00 40.82           H  
ATOM    542  C   ASN A  35      15.521 -54.758  19.562  1.00 40.82           C  
ATOM    543  CB  ASN A  35      13.044 -54.278  19.210  1.00 40.82           C  
ATOM    544  HB2 ASN A  35      12.789 -55.051  19.935  1.00 40.82           H  
ATOM    545  HB3 ASN A  35      12.240 -54.230  18.476  1.00 40.82           H  
ATOM    546  O   ASN A  35      15.659 -55.848  20.122  1.00 40.82           O  
ATOM    547  CG  ASN A  35      13.043 -52.941  19.933  1.00 40.82           C  
ATOM    548  ND2 ASN A  35      12.006 -52.662  20.687  1.00 40.82           N  
ATOM    549 HD21 ASN A  35      11.204 -53.275  20.707  1.00 40.82           H  
ATOM    550 HD22 ASN A  35      11.988 -51.737  21.091  1.00 40.82           H  
ATOM    551  OD1 ASN A  35      13.949 -52.133  19.853  1.00 40.82           O  
ATOM    552  N   LYS A  36      16.263 -53.654  19.909  1.00 35.10           N  
ATOM    553  H   LYS A  36      16.131 -52.869  19.288  1.00 35.10           H  
ATOM    554  CA  LYS A  36      16.756 -53.242  21.290  1.00 35.10           C  
ATOM    555  HA  LYS A  36      15.885 -52.890  21.842  1.00 35.10           H  
ATOM    556  C   LYS A  36      17.816 -52.077  21.402  1.00 35.10           C  
ATOM    557  CB  LYS A  36      17.352 -54.452  22.054  1.00 35.10           C  
ATOM    558  HB2 LYS A  36      18.119 -54.125  22.756  1.00 35.10           H  
ATOM    559  HB3 LYS A  36      17.850 -55.106  21.339  1.00 35.10           H  
ATOM    560  O   LYS A  36      18.911 -52.226  20.877  1.00 35.10           O  
ATOM    561  CG  LYS A  36      16.294 -55.214  22.879  1.00 35.10           C  
ATOM    562  HG2 LYS A  36      16.262 -54.811  23.891  1.00 35.10           H  
ATOM    563  HG3 LYS A  36      15.308 -55.056  22.443  1.00 35.10           H  
ATOM    564  CD  LYS A  36      16.588 -56.722  22.935  1.00 35.10           C  
ATOM    565  HD2 LYS A  36      17.352 -56.921  23.686  1.00 35.10           H  
ATOM    566  HD3 LYS A  36      16.955 -57.056  21.965  1.00 35.10           H  
ATOM    567  CE  LYS A  36      15.295 -57.478  23.258  1.00 35.10           C  
ATOM    568  HE2 LYS A  36      15.018 -57.282  24.293  1.00 35.10           H  
ATOM    569  HE3 LYS A  36      14.508 -57.083  22.616  1.00 35.10           H  
ATOM    570  NZ  LYS A  36      15.443 -58.931  23.012  1.00 35.10           N  
ATOM    571  HZ1 LYS A  36      16.183 -59.311  23.584  1.00 35.10           H  
ATOM    572  HZ2 LYS A  36      14.583 -59.414  23.230  1.00 35.10           H  
ATOM    573  HZ3 LYS A  36      15.667 -59.079  22.038  1.00 35.10           H  
ATOM    574  N   ILE A  37      17.542 -51.067  22.271  1.00 39.38           N  
ATOM    575  H   ILE A  37      16.564 -51.010  22.517  1.00 39.38           H  
ATOM    576  CA  ILE A  37      18.432 -50.182  23.132  1.00 39.38           C  
ATOM    577  HA  ILE A  37      17.746 -49.449  23.556  1.00 39.38           H  
ATOM    578  C   ILE A  37      19.526 -49.257  22.470  1.00 39.38           C  
ATOM    579  CB  ILE A  37      18.926 -50.992  24.358  1.00 39.38           C  
ATOM    580  HB  ILE A  37      19.298 -50.274  25.089  1.00 39.38           H  
ATOM    581  O   ILE A  37      19.688 -49.334  21.263  1.00 39.38           O  
ATOM    582  CG1 ILE A  37      20.075 -51.969  24.014  1.00 39.38           C  
ATOM    583 HG12 ILE A  37      20.860 -51.431  23.482  1.00 39.38           H  
ATOM    584 HG13 ILE A  37      19.715 -52.752  23.346  1.00 39.38           H  
ATOM    585  CG2 ILE A  37      17.755 -51.702  25.069  1.00 39.38           C  
ATOM    586 HG21 ILE A  37      17.411 -52.559  24.490  1.00 39.38           H  
ATOM    587 HG22 ILE A  37      18.074 -52.049  26.052  1.00 39.38           H  
ATOM    588 HG23 ILE A  37      16.930 -51.005  25.214  1.00 39.38           H  
ATOM    589  CD1 ILE A  37      20.705 -52.643  25.240  1.00 39.38           C  
ATOM    590 HD11 ILE A  37      19.993 -53.325  25.706  1.00 39.38           H  
ATOM    591 HD12 ILE A  37      21.017 -51.891  25.965  1.00 39.38           H  
ATOM    592 HD13 ILE A  37      21.577 -53.217  24.926  1.00 39.38           H  
ATOM    593  N   SER A  38      20.286 -48.314  23.108  1.00 36.30           N  
ATOM    594  H   SER A  38      20.871 -47.816  22.452  1.00 36.30           H  
ATOM    595  CA  SER A  38      20.471 -47.844  24.523  1.00 36.30           C  
ATOM    596  HA  SER A  38      19.507 -47.858  25.032  1.00 36.30           H  
ATOM    597  C   SER A  38      21.133 -46.427  24.719  1.00 36.30           C  
ATOM    598  CB  SER A  38      21.449 -48.782  25.249  1.00 36.30           C  
ATOM    599  HB2 SER A  38      21.399 -49.790  24.838  1.00 36.30           H  
ATOM    600  HB3 SER A  38      22.473 -48.432  25.117  1.00 36.30           H  
ATOM    601  O   SER A  38      21.820 -45.948  23.826  1.00 36.30           O  
ATOM    602  OG  SER A  38      21.121 -48.823  26.625  1.00 36.30           O  
ATOM    603  HG  SER A  38      21.862 -49.216  27.091  1.00 36.30           H  
ATOM    604  N   SER A  39      21.014 -45.849  25.941  1.00 38.29           N  
ATOM    605  H   SER A  39      20.365 -46.355  26.526  1.00 38.29           H  
ATOM    606  CA  SER A  39      21.940 -44.969  26.750  1.00 38.29           C  
ATOM    607  HA  SER A  39      21.320 -44.592  27.563  1.00 38.29           H  
ATOM    608  C   SER A  39      22.699 -43.709  26.218  1.00 38.29           C  
ATOM    609  CB  SER A  39      22.991 -45.868  27.417  1.00 38.29           C  
ATOM    610  HB2 SER A  39      22.495 -46.621  28.029  1.00 38.29           H  
ATOM    611  HB3 SER A  39      23.632 -45.267  28.062  1.00 38.29           H  
ATOM    612  O   SER A  39      23.473 -43.822  25.273  1.00 38.29           O  
ATOM    613  OG  SER A  39      23.781 -46.513  26.438  1.00 38.29           O  
ATOM    614  HG  SER A  39      23.906 -45.900  25.710  1.00 38.29           H  
ATOM    615  N   ILE A  40      22.659 -42.569  26.963  1.00 42.05           N  
ATOM    616  H   ILE A  40      22.033 -42.552  27.756  1.00 42.05           H  
ATOM    617  CA  ILE A  40      23.523 -41.342  26.825  1.00 42.05           C  
ATOM    618  HA  ILE A  40      24.482 -41.677  26.430  1.00 42.05           H  
ATOM    619  C   ILE A  40      23.781 -40.564  28.174  1.00 42.05           C  
ATOM    620  CB  ILE A  40      22.928 -40.340  25.800  1.00 42.05           C  
ATOM    621  HB  ILE A  40      23.564 -39.454  25.816  1.00 42.05           H  
ATOM    622  O   ILE A  40      22.936 -40.691  29.061  1.00 42.05           O  
ATOM    623  CG1 ILE A  40      21.492 -39.894  26.169  1.00 42.05           C  
ATOM    624 HG12 ILE A  40      20.817 -40.747  26.115  1.00 42.05           H  
ATOM    625 HG13 ILE A  40      21.483 -39.521  27.193  1.00 42.05           H  
ATOM    626  CG2 ILE A  40      22.991 -40.894  24.366  1.00 42.05           C  
ATOM    627 HG21 ILE A  40      22.223 -41.652  24.216  1.00 42.05           H  
ATOM    628 HG22 ILE A  40      23.966 -41.342  24.178  1.00 42.05           H  
ATOM    629 HG23 ILE A  40      22.842 -40.091  23.644  1.00 42.05           H  
ATOM    630  CD1 ILE A  40      20.938 -38.777  25.276  1.00 42.05           C  
ATOM    631 HD11 ILE A  40      19.964 -38.467  25.654  1.00 42.05           H  
ATOM    632 HD12 ILE A  40      20.815 -39.131  24.252  1.00 42.05           H  
ATOM    633 HD13 ILE A  40      21.612 -37.921  25.290  1.00 42.05           H  
ATOM    634  N   PRO A  41      24.875 -39.756  28.365  1.00 56.17           N  
ATOM    635  CA  PRO A  41      25.181 -39.046  29.648  1.00 56.17           C  
ATOM    636  HA  PRO A  41      24.322 -39.077  30.318  1.00 56.17           H  
ATOM    637  C   PRO A  41      25.734 -37.567  29.623  1.00 56.17           C  
ATOM    638  CB  PRO A  41      26.289 -39.943  30.203  1.00 56.17           C  
ATOM    639  HB2 PRO A  41      26.865 -39.468  30.997  1.00 56.17           H  
ATOM    640  HB3 PRO A  41      25.860 -40.880  30.558  1.00 56.17           H  
ATOM    641  O   PRO A  41      26.268 -37.115  28.614  1.00 56.17           O  
ATOM    642  CG  PRO A  41      27.147 -40.207  28.957  1.00 56.17           C  
ATOM    643  HG2 PRO A  41      27.584 -41.205  28.996  1.00 56.17           H  
ATOM    644  HG3 PRO A  41      27.932 -39.456  28.874  1.00 56.17           H  
ATOM    645  CD  PRO A  41      26.175 -40.070  27.776  1.00 56.17           C  
ATOM    646  HD2 PRO A  41      26.172 -41.010  27.223  1.00 56.17           H  
ATOM    647  HD3 PRO A  41      26.493 -39.262  27.118  1.00 56.17           H  
ATOM    648  N   LEU A  42      25.766 -36.898  30.807  1.00 38.68           N  
ATOM    649  H   LEU A  42      25.253 -37.345  31.553  1.00 38.68           H  
ATOM    650  CA  LEU A  42      26.553 -35.677  31.216  1.00 38.68           C  
ATOM    651  HA  LEU A  42      26.249 -35.472  32.242  1.00 38.68           H  
ATOM    652  C   LEU A  42      26.238 -34.310  30.509  1.00 38.68           C  
ATOM    653  CB  LEU A  42      28.048 -36.065  31.283  1.00 38.68           C  
ATOM    654  HB2 LEU A  42      28.635 -35.248  30.864  1.00 38.68           H  
ATOM    655  HB3 LEU A  42      28.245 -36.934  30.655  1.00 38.68           H  
ATOM    656  O   LEU A  42      25.348 -34.285  29.671  1.00 38.68           O  
ATOM    657  CG  LEU A  42      28.562 -36.339  32.709  1.00 38.68           C  
ATOM    658  HG  LEU A  42      28.338 -35.477  33.337  1.00 38.68           H  
ATOM    659  CD1 LEU A  42      27.931 -37.581  33.339  1.00 38.68           C  
ATOM    660 HD11 LEU A  42      26.850 -37.462  33.416  1.00 38.68           H  
ATOM    661 HD12 LEU A  42      28.158 -38.461  32.737  1.00 38.68           H  
ATOM    662 HD13 LEU A  42      28.333 -37.728  34.341  1.00 38.68           H  
ATOM    663  CD2 LEU A  42      30.078 -36.532  32.689  1.00 38.68           C  
ATOM    664 HD21 LEU A  42      30.563 -35.643  32.288  1.00 38.68           H  
ATOM    665 HD22 LEU A  42      30.442 -36.700  33.703  1.00 38.68           H  
ATOM    666 HD23 LEU A  42      30.338 -37.392  32.072  1.00 38.68           H  
ATOM    667  N   THR A  43      26.783 -33.101  30.822  1.00 34.64           N  
ATOM    668  H   THR A  43      26.318 -32.372  30.300  1.00 34.64           H  
ATOM    669  CA  THR A  43      27.942 -32.554  31.618  1.00 34.64           C  
ATOM    670  HA  THR A  43      28.341 -33.318  32.285  1.00 34.64           H  
ATOM    671  C   THR A  43      27.570 -31.287  32.478  1.00 34.64           C  
ATOM    672  CB  THR A  43      29.063 -32.091  30.650  1.00 34.64           C  
ATOM    673  HB  THR A  43      29.888 -31.685  31.236  1.00 34.64           H  
ATOM    674  O   THR A  43      26.393 -30.941  32.548  1.00 34.64           O  
ATOM    675  CG2 THR A  43      29.663 -33.140  29.717  1.00 34.64           C  
ATOM    676 HG21 THR A  43      28.882 -33.637  29.142  1.00 34.64           H  
ATOM    677 HG22 THR A  43      30.361 -32.666  29.027  1.00 34.64           H  
ATOM    678 HG23 THR A  43      30.224 -33.870  30.300  1.00 34.64           H  
ATOM    679  OG1 THR A  43      28.571 -31.067  29.823  1.00 34.64           O  
ATOM    680  HG1 THR A  43      29.145 -31.000  29.056  1.00 34.64           H  
ATOM    681  N   LYS A  44      28.533 -30.582  33.143  1.00 37.91           N  
ATOM    682  H   LYS A  44      29.486 -30.901  33.047  1.00 37.91           H  
ATOM    683  CA  LYS A  44      28.383 -29.270  33.872  1.00 37.91           C  
ATOM    684  HA  LYS A  44      27.649 -28.660  33.345  1.00 37.91           H  
ATOM    685  C   LYS A  44      29.700 -28.433  33.961  1.00 37.91           C  
ATOM    686  CB  LYS A  44      27.895 -29.504  35.322  1.00 37.91           C  
ATOM    687  HB2 LYS A  44      27.978 -28.562  35.865  1.00 37.91           H  
ATOM    688  HB3 LYS A  44      28.551 -30.224  35.811  1.00 37.91           H  
ATOM    689  O   LYS A  44      30.766 -29.023  33.823  1.00 37.91           O  
ATOM    690  CG  LYS A  44      26.439 -29.978  35.444  1.00 37.91           C  
ATOM    691  HG2 LYS A  44      26.362 -31.009  35.098  1.00 37.91           H  
ATOM    692  HG3 LYS A  44      25.805 -29.342  34.826  1.00 37.91           H  
ATOM    693  CD  LYS A  44      25.941 -29.914  36.895  1.00 37.91           C  
ATOM    694  HD2 LYS A  44      26.541 -30.586  37.508  1.00 37.91           H  
ATOM    695  HD3 LYS A  44      26.049 -28.895  37.267  1.00 37.91           H  
ATOM    696  CE  LYS A  44      24.465 -30.328  36.949  1.00 37.91           C  
ATOM    697  HE2 LYS A  44      23.898 -29.666  36.295  1.00 37.91           H  
ATOM    698  HE3 LYS A  44      24.373 -31.339  36.551  1.00 37.91           H  
ATOM    699  NZ  LYS A  44      23.923 -30.267  38.330  1.00 37.91           N  
ATOM    700  HZ1 LYS A  44      22.949 -30.534  38.340  1.00 37.91           H  
ATOM    701  HZ2 LYS A  44      23.998 -29.330  38.699  1.00 37.91           H  
ATOM    702  HZ3 LYS A  44      24.431 -30.893  38.940  1.00 37.91           H  
ATOM    703  N   SER A  45      29.642 -27.107  34.243  1.00 33.28           N  
ATOM    704  H   SER A  45      28.729 -26.682  34.315  1.00 33.28           H  
ATOM    705  CA  SER A  45      30.776 -26.206  34.644  1.00 33.28           C  
ATOM    706  HA  SER A  45      31.362 -26.710  35.412  1.00 33.28           H  
ATOM    707  C   SER A  45      30.305 -24.832  35.228  1.00 33.28           C  
ATOM    708  CB  SER A  45      31.698 -25.950  33.444  1.00 33.28           C  
ATOM    709  HB2 SER A  45      31.930 -26.894  32.950  1.00 33.28           H  
ATOM    710  HB3 SER A  45      31.208 -25.285  32.734  1.00 33.28           H  
ATOM    711  O   SER A  45      29.119 -24.532  35.084  1.00 33.28           O  
ATOM    712  OG  SER A  45      32.905 -25.374  33.899  1.00 33.28           O  
ATOM    713  HG  SER A  45      33.520 -25.296  33.166  1.00 33.28           H  
ATOM    714  N   SER A  46      31.180 -24.009  35.864  1.00 36.08           N  
ATOM    715  H   SER A  46      32.156 -24.268  35.842  1.00 36.08           H  
ATOM    716  CA  SER A  46      30.823 -22.795  36.672  1.00 36.08           C  
ATOM    717  HA  SER A  46      29.939 -22.329  36.237  1.00 36.08           H  
ATOM    718  C   SER A  46      31.920 -21.694  36.868  1.00 36.08           C  
ATOM    719  CB  SER A  46      30.482 -23.242  38.107  1.00 36.08           C  
ATOM    720  HB2 SER A  46      31.360 -23.713  38.549  1.00 36.08           H  
ATOM    721  HB3 SER A  46      30.231 -22.367  38.706  1.00 36.08           H  
ATOM    722  O   SER A  46      33.098 -22.027  36.917  1.00 36.08           O  
ATOM    723  OG  SER A  46      29.394 -24.143  38.172  1.00 36.08           O  
ATOM    724  HG  SER A  46      29.247 -24.360  39.095  1.00 36.08           H  
ATOM    725  N   THR A  47      31.498 -20.437  37.180  1.00 36.09           N  
ATOM    726  H   THR A  47      30.511 -20.291  37.024  1.00 36.09           H  
ATOM    727  CA  THR A  47      32.149 -19.355  38.026  1.00 36.09           C  
ATOM    728  HA  THR A  47      31.441 -18.526  38.005  1.00 36.09           H  
ATOM    729  C   THR A  47      33.510 -18.691  37.639  1.00 36.09           C  
ATOM    730  CB  THR A  47      32.238 -19.815  39.503  1.00 36.09           C  
ATOM    731  HB  THR A  47      32.939 -19.181  40.045  1.00 36.09           H  
ATOM    732  O   THR A  47      34.302 -19.323  36.959  1.00 36.09           O  
ATOM    733  CG2 THR A  47      30.885 -19.757  40.216  1.00 36.09           C  
ATOM    734 HG21 THR A  47      30.995 -20.157  41.224  1.00 36.09           H  
ATOM    735 HG22 THR A  47      30.140 -20.344  39.677  1.00 36.09           H  
ATOM    736 HG23 THR A  47      30.545 -18.725  40.295  1.00 36.09           H  
ATOM    737  OG1 THR A  47      32.678 -21.150  39.619  1.00 36.09           O  
ATOM    738  HG1 THR A  47      33.337 -21.302  38.938  1.00 36.09           H  
ATOM    739  N   SER A  48      33.930 -17.476  38.097  1.00 36.55           N  
ATOM    740  H   SER A  48      34.931 -17.382  37.999  1.00 36.55           H  
ATOM    741  CA  SER A  48      33.273 -16.167  38.449  1.00 36.55           C  
ATOM    742  HA  SER A  48      32.739 -15.806  37.570  1.00 36.55           H  
ATOM    743  C   SER A  48      34.284 -15.045  38.888  1.00 36.55           C  
ATOM    744  CB  SER A  48      32.270 -16.297  39.608  1.00 36.55           C  
ATOM    745  HB2 SER A  48      31.459 -16.964  39.317  1.00 36.55           H  
ATOM    746  HB3 SER A  48      31.814 -15.326  39.802  1.00 36.55           H  
ATOM    747  O   SER A  48      35.395 -15.375  39.285  1.00 36.55           O  
ATOM    748  OG  SER A  48      32.859 -16.773  40.800  1.00 36.55           O  
ATOM    749  HG  SER A  48      33.465 -16.121  41.159  1.00 36.55           H  
ATOM    750  N   THR A  49      33.838 -13.762  38.989  1.00 34.98           N  
ATOM    751  H   THR A  49      32.947 -13.587  38.547  1.00 34.98           H  
ATOM    752  CA  THR A  49      34.319 -12.640  39.894  1.00 34.98           C  
ATOM    753  HA  THR A  49      33.660 -11.798  39.682  1.00 34.98           H  
ATOM    754  C   THR A  49      35.754 -12.029  39.749  1.00 34.98           C  
ATOM    755  CB  THR A  49      34.080 -13.025  41.378  1.00 34.98           C  
ATOM    756  HB  THR A  49      34.644 -12.352  42.023  1.00 34.98           H  
ATOM    757  O   THR A  49      36.628 -12.714  39.246  1.00 34.98           O  
ATOM    758  CG2 THR A  49      32.602 -12.937  41.771  1.00 34.98           C  
ATOM    759 HG21 THR A  49      32.503 -13.152  42.835  1.00 34.98           H  
ATOM    760 HG22 THR A  49      32.014 -13.665  41.213  1.00 34.98           H  
ATOM    761 HG23 THR A  49      32.205 -11.940  41.578  1.00 34.98           H  
ATOM    762  OG1 THR A  49      34.466 -14.348  41.674  1.00 34.98           O  
ATOM    763  HG1 THR A  49      35.242 -14.554  41.148  1.00 34.98           H  
ATOM    764  N   SER A  50      36.137 -10.806  40.223  1.00 35.13           N  
ATOM    765  H   SER A  50      37.143 -10.718  40.205  1.00 35.13           H  
ATOM    766  CA  SER A  50      35.481  -9.480  40.508  1.00 35.13           C  
ATOM    767  HA  SER A  50      35.007  -9.120  39.594  1.00 35.13           H  
ATOM    768  C   SER A  50      36.513  -8.381  40.984  1.00 35.13           C  
ATOM    769  CB  SER A  50      34.409  -9.612  41.600  1.00 35.13           C  
ATOM    770  HB2 SER A  50      34.879  -9.808  42.563  1.00 35.13           H  
ATOM    771  HB3 SER A  50      33.746 -10.440  41.351  1.00 35.13           H  
ATOM    772  O   SER A  50      37.665  -8.724  41.221  1.00 35.13           O  
ATOM    773  OG  SER A  50      33.593  -8.456  41.668  1.00 35.13           O  
ATOM    774  HG  SER A  50      32.927  -8.589  42.346  1.00 35.13           H  
ATOM    775  N   LEU A  51      36.065  -7.122  41.239  1.00 38.56           N  
ATOM    776  H   LEU A  51      35.084  -7.006  41.030  1.00 38.56           H  
ATOM    777  CA  LEU A  51      36.693  -5.971  41.988  1.00 38.56           C  
ATOM    778  HA  LEU A  51      35.882  -5.256  42.122  1.00 38.56           H  
ATOM    779  C   LEU A  51      37.848  -5.133  41.337  1.00 38.56           C  
ATOM    780  CB  LEU A  51      37.125  -6.453  43.397  1.00 38.56           C  
ATOM    781  HB2 LEU A  51      37.521  -5.606  43.958  1.00 38.56           H  
ATOM    782  HB3 LEU A  51      37.958  -7.145  43.273  1.00 38.56           H  
ATOM    783  O   LEU A  51      38.539  -5.655  40.475  1.00 38.56           O  
ATOM    784  CG  LEU A  51      36.055  -7.149  44.260  1.00 38.56           C  
ATOM    785  HG  LEU A  51      35.743  -8.075  43.777  1.00 38.56           H  
ATOM    786  CD1 LEU A  51      36.649  -7.507  45.622  1.00 38.56           C  
ATOM    787 HD11 LEU A  51      36.956  -6.606  46.154  1.00 38.56           H  
ATOM    788 HD12 LEU A  51      37.518  -8.149  45.481  1.00 38.56           H  
ATOM    789 HD13 LEU A  51      35.915  -8.048  46.219  1.00 38.56           H  
ATOM    790  CD2 LEU A  51      34.816  -6.282  44.499  1.00 38.56           C  
ATOM    791 HD21 LEU A  51      35.098  -5.353  44.994  1.00 38.56           H  
ATOM    792 HD22 LEU A  51      34.114  -6.824  45.133  1.00 38.56           H  
ATOM    793 HD23 LEU A  51      34.322  -6.066  43.551  1.00 38.56           H  
ATOM    794  N   LYS A  52      38.198  -3.868  41.722  1.00 34.03           N  
ATOM    795  H   LYS A  52      39.141  -3.675  41.416  1.00 34.03           H  
ATOM    796  CA  LYS A  52      37.491  -2.620  42.204  1.00 34.03           C  
ATOM    797  HA  LYS A  52      36.754  -2.322  41.459  1.00 34.03           H  
ATOM    798  C   LYS A  52      38.512  -1.430  42.403  1.00 34.03           C  
ATOM    799  CB  LYS A  52      36.794  -2.862  43.571  1.00 34.03           C  
ATOM    800  HB2 LYS A  52      37.567  -2.932  44.337  1.00 34.03           H  
ATOM    801  HB3 LYS A  52      36.267  -3.816  43.560  1.00 34.03           H  
ATOM    802  O   LYS A  52      39.649  -1.714  42.749  1.00 34.03           O  
ATOM    803  CG  LYS A  52      35.732  -1.817  43.984  1.00 34.03           C  
ATOM    804  HG2 LYS A  52      34.785  -2.066  43.506  1.00 34.03           H  
ATOM    805  HG3 LYS A  52      36.015  -0.821  43.641  1.00 34.03           H  
ATOM    806  CD  LYS A  52      35.538  -1.750  45.510  1.00 34.03           C  
ATOM    807  HD2 LYS A  52      35.090  -2.678  45.866  1.00 34.03           H  
ATOM    808  HD3 LYS A  52      36.511  -1.637  45.986  1.00 34.03           H  
ATOM    809  CE  LYS A  52      34.639  -0.559  45.888  1.00 34.03           C  
ATOM    810  HE2 LYS A  52      34.677   0.177  45.085  1.00 34.03           H  
ATOM    811  HE3 LYS A  52      33.610  -0.909  45.966  1.00 34.03           H  
ATOM    812  NZ  LYS A  52      35.071   0.092  47.153  1.00 34.03           N  
ATOM    813  HZ1 LYS A  52      35.961   0.550  47.015  1.00 34.03           H  
ATOM    814  HZ2 LYS A  52      35.168  -0.576  47.904  1.00 34.03           H  
ATOM    815  HZ3 LYS A  52      34.419   0.810  47.434  1.00 34.03           H  
ATOM    816  N   ASN A  53      38.059  -0.148  42.401  1.00 33.15           N  
ATOM    817  H   ASN A  53      37.217   0.002  41.864  1.00 33.15           H  
ATOM    818  CA  ASN A  53      38.376   0.944  43.397  1.00 33.15           C  
ATOM    819  HA  ASN A  53      37.416   1.431  43.567  1.00 33.15           H  
ATOM    820  C   ASN A  53      39.368   2.135  43.098  1.00 33.15           C  
ATOM    821  CB  ASN A  53      38.751   0.282  44.746  1.00 33.15           C  
ATOM    822  HB2 ASN A  53      38.193  -0.642  44.899  1.00 33.15           H  
ATOM    823  HB3 ASN A  53      39.806   0.011  44.714  1.00 33.15           H  
ATOM    824  O   ASN A  53      40.545   1.893  42.884  1.00 33.15           O  
ATOM    825  CG  ASN A  53      38.493   1.141  45.959  1.00 33.15           C  
ATOM    826  ND2 ASN A  53      39.526   1.492  46.677  1.00 33.15           N  
ATOM    827 HD21 ASN A  53      40.456   1.231  46.382  1.00 33.15           H  
ATOM    828 HD22 ASN A  53      39.415   2.117  47.463  1.00 33.15           H  
ATOM    829  OD1 ASN A  53      37.348   1.440  46.280  1.00 33.15           O  
ATOM    830  N   GLN A  54      38.916   3.399  43.345  1.00 32.73           N  
ATOM    831  H   GLN A  54      37.915   3.479  43.452  1.00 32.73           H  
ATOM    832  CA  GLN A  54      39.676   4.671  43.645  1.00 32.73           C  
ATOM    833  HA  GLN A  54      38.916   5.433  43.819  1.00 32.73           H  
ATOM    834  C   GLN A  54      40.590   5.328  42.549  1.00 32.73           C  
ATOM    835  CB  GLN A  54      40.421   4.472  44.993  1.00 32.73           C  
ATOM    836  HB2 GLN A  54      41.324   5.082  45.021  1.00 32.73           H  
ATOM    837  HB3 GLN A  54      40.764   3.442  45.083  1.00 32.73           H  
ATOM    838  O   GLN A  54      41.072   4.617  41.683  1.00 32.73           O  
ATOM    839  CG  GLN A  54      39.522   4.815  46.198  1.00 32.73           C  
ATOM    840  HG2 GLN A  54      38.642   4.171  46.179  1.00 32.73           H  
ATOM    841  HG3 GLN A  54      39.174   5.845  46.122  1.00 32.73           H  
ATOM    842  CD  GLN A  54      40.214   4.650  47.548  1.00 32.73           C  
ATOM    843  NE2 GLN A  54      41.102   5.536  47.941  1.00 32.73           N  
ATOM    844 HE21 GLN A  54      41.527   5.374  48.843  1.00 32.73           H  
ATOM    845 HE22 GLN A  54      41.305   6.370  47.409  1.00 32.73           H  
ATOM    846  OE1 GLN A  54      39.935   3.720  48.288  1.00 32.73           O  
ATOM    847  N   GLN A  55      40.918   6.651  42.511  1.00 32.95           N  
ATOM    848  H   GLN A  55      41.659   6.825  41.847  1.00 32.95           H  
ATOM    849  CA  GLN A  55      40.304   7.917  43.026  1.00 32.95           C  
ATOM    850  HA  GLN A  55      39.247   7.918  42.759  1.00 32.95           H  
ATOM    851  C   GLN A  55      40.966   9.222  42.442  1.00 32.95           C  
ATOM    852  CB  GLN A  55      40.460   8.035  44.558  1.00 32.95           C  
ATOM    853  HB2 GLN A  55      40.773   7.083  44.988  1.00 32.95           H  
ATOM    854  HB3 GLN A  55      41.266   8.731  44.788  1.00 32.95           H  
ATOM    855  O   GLN A  55      42.105   9.171  42.006  1.00 32.95           O  
ATOM    856  CG  GLN A  55      39.176   8.490  45.278  1.00 32.95           C  
ATOM    857  HG2 GLN A  55      38.395   7.744  45.132  1.00 32.95           H  
ATOM    858  HG3 GLN A  55      38.820   9.426  44.848  1.00 32.95           H  
ATOM    859  CD  GLN A  55      39.400   8.694  46.779  1.00 32.95           C  
ATOM    860  NE2 GLN A  55      38.363   8.898  47.556  1.00 32.95           N  
ATOM    861 HE21 GLN A  55      38.565   9.046  48.535  1.00 32.95           H  
ATOM    862 HE22 GLN A  55      37.422   8.944  47.191  1.00 32.95           H  
ATOM    863  OE1 GLN A  55      40.513   8.689  47.279  1.00 32.95           O  
ATOM    864  N   GLN A  56      40.299  10.387  42.615  1.00 32.64           N  
ATOM    865  H   GLN A  56      39.323  10.280  42.849  1.00 32.64           H  
ATOM    866  CA  GLN A  56      40.821  11.780  42.814  1.00 32.64           C  
ATOM    867  HA  GLN A  56      39.920  12.335  43.075  1.00 32.64           H  
ATOM    868  C   GLN A  56      41.463  12.682  41.700  1.00 32.64           C  
ATOM    869  CB  GLN A  56      41.695  11.846  44.087  1.00 32.64           C  
ATOM    870  HB2 GLN A  56      42.385  11.003  44.115  1.00 32.64           H  
ATOM    871  HB3 GLN A  56      42.303  12.750  44.050  1.00 32.64           H  
ATOM    872  O   GLN A  56      42.504  12.379  41.143  1.00 32.64           O  
ATOM    873  CG  GLN A  56      40.876  11.892  45.386  1.00 32.64           C  
ATOM    874  HG2 GLN A  56      40.124  12.678  45.321  1.00 32.64           H  
ATOM    875  HG3 GLN A  56      40.365  10.940  45.530  1.00 32.64           H  
ATOM    876  CD  GLN A  56      41.753  12.185  46.596  1.00 32.64           C  
ATOM    877  NE2 GLN A  56      41.989  11.237  47.476  1.00 32.64           N  
ATOM    878 HE21 GLN A  56      41.607  10.307  47.376  1.00 32.64           H  
ATOM    879 HE22 GLN A  56      42.602  11.483  48.240  1.00 32.64           H  
ATOM    880  OE1 GLN A  56      42.230  13.294  46.768  1.00 32.64           O  
ATOM    881  N   GLN A  57      40.896  13.908  41.611  1.00 31.74           N  
ATOM    882  H   GLN A  57      39.945  13.930  41.952  1.00 31.74           H  
ATOM    883  CA  GLN A  57      41.496  15.277  41.541  1.00 31.74           C  
ATOM    884  HA  GLN A  57      40.612  15.906  41.640  1.00 31.74           H  
ATOM    885  C   GLN A  57      42.204  15.919  40.297  1.00 31.74           C  
ATOM    886  CB  GLN A  57      42.304  15.572  42.825  1.00 31.74           C  
ATOM    887  HB2 GLN A  57      43.036  14.783  42.998  1.00 31.74           H  
ATOM    888  HB3 GLN A  57      42.867  16.493  42.670  1.00 31.74           H  
ATOM    889  O   GLN A  57      43.205  15.441  39.791  1.00 31.74           O  
ATOM    890  CG  GLN A  57      41.423  15.758  44.076  1.00 31.74           C  
ATOM    891  HG2 GLN A  57      40.507  16.284  43.808  1.00 31.74           H  
ATOM    892  HG3 GLN A  57      41.148  14.786  44.485  1.00 31.74           H  
ATOM    893  CD  GLN A  57      42.122  16.593  45.146  1.00 31.74           C  
ATOM    894  NE2 GLN A  57      42.682  16.009  46.178  1.00 31.74           N  
ATOM    895 HE21 GLN A  57      42.629  15.010  46.317  1.00 31.74           H  
ATOM    896 HE22 GLN A  57      43.145  16.609  46.847  1.00 31.74           H  
ATOM    897  OE1 GLN A  57      42.173  17.808  45.060  1.00 31.74           O  
ATOM    898  N   GLN A  58      41.731  17.154  40.007  1.00 31.95           N  
ATOM    899  H   GLN A  58      40.812  17.320  40.389  1.00 31.95           H  
ATOM    900  CA  GLN A  58      42.414  18.428  39.628  1.00 31.95           C  
ATOM    901  HA  GLN A  58      41.583  19.133  39.633  1.00 31.95           H  
ATOM    902  C   GLN A  58      43.084  18.737  38.247  1.00 31.95           C  
ATOM    903  CB  GLN A  58      43.308  18.925  40.782  1.00 31.95           C  
ATOM    904  HB2 GLN A  58      43.931  19.736  40.405  1.00 31.95           H  
ATOM    905  HB3 GLN A  58      43.979  18.130  41.107  1.00 31.95           H  
ATOM    906  O   GLN A  58      44.191  18.317  37.953  1.00 31.95           O  
ATOM    907  CG  GLN A  58      42.506  19.462  41.984  1.00 31.95           C  
ATOM    908  HG2 GLN A  58      41.653  20.044  41.637  1.00 31.95           H  
ATOM    909  HG3 GLN A  58      42.119  18.629  42.571  1.00 31.95           H  
ATOM    910  CD  GLN A  58      43.348  20.382  42.863  1.00 31.95           C  
ATOM    911  NE2 GLN A  58      43.515  20.096  44.132  1.00 31.95           N  
ATOM    912 HE21 GLN A  58      44.085  20.731  44.672  1.00 31.95           H  
ATOM    913 HE22 GLN A  58      43.082  19.277  44.536  1.00 31.95           H  
ATOM    914  OE1 GLN A  58      43.841  21.405  42.419  1.00 31.95           O  
ATOM    915  N   GLN A  59      42.458  19.718  37.562  1.00 29.17           N  
ATOM    916  H   GLN A  59      41.467  19.760  37.751  1.00 29.17           H  
ATOM    917  CA  GLN A  59      42.985  21.020  37.054  1.00 29.17           C  
ATOM    918  HA  GLN A  59      42.081  21.525  36.716  1.00 29.17           H  
ATOM    919  C   GLN A  59      43.957  21.198  35.845  1.00 29.17           C  
ATOM    920  CB  GLN A  59      43.486  21.894  38.224  1.00 29.17           C  
ATOM    921  HB2 GLN A  59      44.268  21.371  38.775  1.00 29.17           H  
ATOM    922  HB3 GLN A  59      43.947  22.787  37.803  1.00 29.17           H  
ATOM    923  O   GLN A  59      45.148  20.938  35.933  1.00 29.17           O  
ATOM    924  CG  GLN A  59      42.381  22.354  39.189  1.00 29.17           C  
ATOM    925  HG2 GLN A  59      41.442  22.478  38.649  1.00 29.17           H  
ATOM    926  HG3 GLN A  59      42.233  21.606  39.968  1.00 29.17           H  
ATOM    927  CD  GLN A  59      42.728  23.698  39.821  1.00 29.17           C  
ATOM    928  NE2 GLN A  59      43.407  23.743  40.941  1.00 29.17           N  
ATOM    929 HE21 GLN A  59      43.687  22.898  41.418  1.00 29.17           H  
ATOM    930 HE22 GLN A  59      43.637  24.655  41.308  1.00 29.17           H  
ATOM    931  OE1 GLN A  59      42.408  24.744  39.282  1.00 29.17           O  
ATOM    932  N   GLN A  60      43.451  21.989  34.874  1.00 27.52           N  
ATOM    933  H   GLN A  60      42.443  22.013  34.828  1.00 27.52           H  
ATOM    934  CA  GLN A  60      44.113  23.096  34.128  1.00 27.52           C  
ATOM    935  HA  GLN A  60      43.316  23.529  33.523  1.00 27.52           H  
ATOM    936  C   GLN A  60      45.206  22.814  33.052  1.00 27.52           C  
ATOM    937  CB  GLN A  60      44.514  24.218  35.123  1.00 27.52           C  
ATOM    938  HB2 GLN A  60      45.121  24.963  34.609  1.00 27.52           H  
ATOM    939  HB3 GLN A  60      45.131  23.809  35.923  1.00 27.52           H  
ATOM    940  O   GLN A  60      45.553  21.681  32.750  1.00 27.52           O  
ATOM    941  CG  GLN A  60      43.309  24.969  35.721  1.00 27.52           C  
ATOM    942  HG2 GLN A  60      42.853  24.375  36.514  1.00 27.52           H  
ATOM    943  HG3 GLN A  60      42.560  25.134  34.948  1.00 27.52           H  
ATOM    944  CD  GLN A  60      43.713  26.342  36.257  1.00 27.52           C  
ATOM    945  NE2 GLN A  60      43.564  26.618  37.532  1.00 27.52           N  
ATOM    946 HE21 GLN A  60      43.154  25.952  38.171  1.00 27.52           H  
ATOM    947 HE22 GLN A  60      43.841  27.546  37.820  1.00 27.52           H  
ATOM    948  OE1 GLN A  60      44.159  27.203  35.522  1.00 27.52           O  
ATOM    949  N   PHE A  61      45.664  23.918  32.430  1.00 29.37           N  
ATOM    950  H   PHE A  61      45.283  24.783  32.787  1.00 29.37           H  
ATOM    951  CA  PHE A  61      46.817  24.115  31.526  1.00 29.37           C  
ATOM    952  HA  PHE A  61      46.762  25.178  31.289  1.00 29.37           H  
ATOM    953  C   PHE A  61      46.820  23.499  30.107  1.00 29.37           C  
ATOM    954  CB  PHE A  61      48.139  24.023  32.301  1.00 29.37           C  
ATOM    955  HB2 PHE A  61      48.196  23.068  32.825  1.00 29.37           H  
ATOM    956  HB3 PHE A  61      48.970  24.068  31.597  1.00 29.37           H  
ATOM    957  O   PHE A  61      47.611  22.631  29.769  1.00 29.37           O  
ATOM    958  CG  PHE A  61      48.285  25.179  33.278  1.00 29.37           C  
ATOM    959  CD1 PHE A  61      48.606  26.463  32.794  1.00 29.37           C  
ATOM    960  HD1 PHE A  61      48.811  26.608  31.743  1.00 29.37           H  
ATOM    961  CD2 PHE A  61      48.010  25.000  34.646  1.00 29.37           C  
ATOM    962  HD2 PHE A  61      47.759  24.019  35.022  1.00 29.37           H  
ATOM    963  CE1 PHE A  61      48.639  27.564  33.668  1.00 29.37           C  
ATOM    964  HE1 PHE A  61      48.878  28.547  33.291  1.00 29.37           H  
ATOM    965  CE2 PHE A  61      48.040  26.102  35.522  1.00 29.37           C  
ATOM    966  HE2 PHE A  61      47.818  25.965  36.569  1.00 29.37           H  
ATOM    967  CZ  PHE A  61      48.350  27.384  35.032  1.00 29.37           C  
ATOM    968  HZ  PHE A  61      48.367  28.229  35.704  1.00 29.37           H  
ATOM    969  N   THR A  62      45.981  24.096  29.247  1.00 27.13           N  
ATOM    970  H   THR A  62      45.211  24.548  29.719  1.00 27.13           H  
ATOM    971  CA  THR A  62      46.363  24.807  27.993  1.00 27.13           C  
ATOM    972  HA  THR A  62      45.449  24.881  27.405  1.00 27.13           H  
ATOM    973  C   THR A  62      47.447  24.259  27.036  1.00 27.13           C  
ATOM    974  CB  THR A  62      46.796  26.253  28.313  1.00 27.13           C  
ATOM    975  HB  THR A  62      47.082  26.749  27.385  1.00 27.13           H  
ATOM    976  O   THR A  62      48.601  24.110  27.419  1.00 27.13           O  
ATOM    977  CG2 THR A  62      45.695  27.087  28.968  1.00 27.13           C  
ATOM    978 HG21 THR A  62      45.437  26.685  29.947  1.00 27.13           H  
ATOM    979 HG22 THR A  62      44.810  27.101  28.331  1.00 27.13           H  
ATOM    980 HG23 THR A  62      46.052  28.109  29.093  1.00 27.13           H  
ATOM    981  OG1 THR A  62      47.902  26.249  29.183  1.00 27.13           O  
ATOM    982  HG1 THR A  62      48.523  25.601  28.842  1.00 27.13           H  
ATOM    983  N   MET A  63      47.112  24.300  25.732  1.00 26.27           N  
ATOM    984  H   MET A  63      46.134  24.456  25.535  1.00 26.27           H  
ATOM    985  CA  MET A  63      47.981  24.188  24.535  1.00 26.27           C  
ATOM    986  HA  MET A  63      47.333  24.432  23.694  1.00 26.27           H  
ATOM    987  C   MET A  63      48.548  22.795  24.197  1.00 26.27           C  
ATOM    988  CB  MET A  63      49.096  25.257  24.518  1.00 26.27           C  
ATOM    989  HB2 MET A  63      49.737  25.133  25.391  1.00 26.27           H  
ATOM    990  HB3 MET A  63      49.720  25.104  23.638  1.00 26.27           H  
ATOM    991  O   MET A  63      48.991  22.049  25.060  1.00 26.27           O  
ATOM    992  CG  MET A  63      48.570  26.698  24.488  1.00 26.27           C  
ATOM    993  HG2 MET A  63      47.911  26.849  25.344  1.00 26.27           H  
ATOM    994  HG3 MET A  63      49.415  27.377  24.605  1.00 26.27           H  
ATOM    995  SD  MET A  63      47.667  27.164  22.983  1.00 26.27           S  
ATOM    996  CE  MET A  63      49.047  27.380  21.823  1.00 26.27           C  
ATOM    997  HE1 MET A  63      48.659  27.693  20.853  1.00 26.27           H  
ATOM    998  HE2 MET A  63      49.726  28.145  22.199  1.00 26.27           H  
ATOM    999  HE3 MET A  63      49.586  26.441  21.704  1.00 26.27           H  
ATOM   1000  N   GLY A  64      48.569  22.465  22.897  1.00 31.27           N  
ATOM   1001  H   GLY A  64      48.179  23.116  22.230  1.00 31.27           H  
ATOM   1002  CA  GLY A  64      49.159  21.226  22.371  1.00 31.27           C  
ATOM   1003  HA2 GLY A  64      50.246  21.305  22.407  1.00 31.27           H  
ATOM   1004  HA3 GLY A  64      48.865  20.392  23.008  1.00 31.27           H  
ATOM   1005  C   GLY A  64      48.727  20.897  20.936  1.00 31.27           C  
ATOM   1006  O   GLY A  64      47.707  20.246  20.733  1.00 31.27           O  
ATOM   1007  N   THR A  65      49.506  21.330  19.940  1.00 29.50           N  
ATOM   1008  H   THR A  65      50.326  21.874  20.166  1.00 29.50           H  
ATOM   1009  CA  THR A  65      49.313  21.058  18.498  1.00 29.50           C  
ATOM   1010  HA  THR A  65      48.885  20.063  18.377  1.00 29.50           H  
ATOM   1011  C   THR A  65      50.662  21.115  17.757  1.00 29.50           C  
ATOM   1012  CB  THR A  65      48.381  22.099  17.835  1.00 29.50           C  
ATOM   1013  HB  THR A  65      48.413  21.953  16.755  1.00 29.50           H  
ATOM   1014  O   THR A  65      51.590  21.736  18.279  1.00 29.50           O  
ATOM   1015  CG2 THR A  65      46.920  22.007  18.266  1.00 29.50           C  
ATOM   1016 HG21 THR A  65      46.310  22.657  17.639  1.00 29.50           H  
ATOM   1017 HG22 THR A  65      46.569  20.980  18.158  1.00 29.50           H  
ATOM   1018 HG23 THR A  65      46.813  22.313  19.306  1.00 29.50           H  
ATOM   1019  OG1 THR A  65      48.800  23.413  18.119  1.00 29.50           O  
ATOM   1020  HG1 THR A  65      48.269  24.018  17.596  1.00 29.50           H  
ATOM   1021  N   PRO A  66      50.799  20.553  16.534  1.00 42.77           N  
ATOM   1022  CA  PRO A  66      49.905  19.640  15.811  1.00 42.77           C  
ATOM   1023  HA  PRO A  66      48.910  19.591  16.252  1.00 42.77           H  
ATOM   1024  C   PRO A  66      50.487  18.207  15.701  1.00 42.77           C  
ATOM   1025  CB  PRO A  66      49.823  20.291  14.427  1.00 42.77           C  
ATOM   1026  HB2 PRO A  66      49.478  19.606  13.653  1.00 42.77           H  
ATOM   1027  HB3 PRO A  66      49.174  21.166  14.472  1.00 42.77           H  
ATOM   1028  O   PRO A  66      51.606  17.943  16.132  1.00 42.77           O  
ATOM   1029  CG  PRO A  66      51.271  20.737  14.190  1.00 42.77           C  
ATOM   1030  HG2 PRO A  66      51.844  19.919  13.753  1.00 42.77           H  
ATOM   1031  HG3 PRO A  66      51.314  21.615  13.547  1.00 42.77           H  
ATOM   1032  CD  PRO A  66      51.804  21.042  15.595  1.00 42.77           C  
ATOM   1033  HD2 PRO A  66      52.756  20.537  15.759  1.00 42.77           H  
ATOM   1034  HD3 PRO A  66      51.932  22.118  15.710  1.00 42.77           H  
ATOM   1035  N   SER A  67      49.754  17.281  15.073  1.00 27.06           N  
ATOM   1036  H   SER A  67      48.828  17.529  14.754  1.00 27.06           H  
ATOM   1037  CA  SER A  67      50.298  16.028  14.512  1.00 27.06           C  
ATOM   1038  HA  SER A  67      51.235  16.253  14.002  1.00 27.06           H  
ATOM   1039  C   SER A  67      49.323  15.431  13.483  1.00 27.06           C  
ATOM   1040  CB  SER A  67      50.593  15.011  15.621  1.00 27.06           C  
ATOM   1041  HB2 SER A  67      49.660  14.602  16.010  1.00 27.06           H  
ATOM   1042  HB3 SER A  67      51.132  15.497  16.434  1.00 27.06           H  
ATOM   1043  O   SER A  67      48.190  15.901  13.378  1.00 27.06           O  
ATOM   1044  OG  SER A  67      51.404  13.974  15.103  1.00 27.06           O  
ATOM   1045  HG  SER A  67      51.791  13.490  15.836  1.00 27.06           H  
ATOM   1046  N   ILE A  68      49.738  14.400  12.735  1.00 29.29           N  
ATOM   1047  H   ILE A  68      50.645  14.009  12.945  1.00 29.29           H  
ATOM   1048  CA  ILE A  68      48.901  13.688  11.753  1.00 29.29           C  
ATOM   1049  HA  ILE A  68      47.858  13.921  11.970  1.00 29.29           H  
ATOM   1050  C   ILE A  68      49.033  12.163  11.870  1.00 29.29           C  
ATOM   1051  CB  ILE A  68      49.174  14.152  10.298  1.00 29.29           C  
ATOM   1052  HB  ILE A  68      48.574  13.519   9.645  1.00 29.29           H  
ATOM   1053  O   ILE A  68      50.135  11.629  11.942  1.00 29.29           O  
ATOM   1054  CG1 ILE A  68      50.654  14.006   9.863  1.00 29.29           C  
ATOM   1055 HG12 ILE A  68      51.276  14.691  10.440  1.00 29.29           H  
ATOM   1056 HG13 ILE A  68      50.996  12.991  10.064  1.00 29.29           H  
ATOM   1057  CG2 ILE A  68      48.677  15.595  10.103  1.00 29.29           C  
ATOM   1058 HG21 ILE A  68      48.668  15.856   9.045  1.00 29.29           H  
ATOM   1059 HG22 ILE A  68      49.322  16.294  10.636  1.00 29.29           H  
ATOM   1060 HG23 ILE A  68      47.661  15.696  10.485  1.00 29.29           H  
ATOM   1061  CD1 ILE A  68      50.892  14.263   8.370  1.00 29.29           C  
ATOM   1062 HD11 ILE A  68      50.242  13.623   7.773  1.00 29.29           H  
ATOM   1063 HD12 ILE A  68      50.701  15.308   8.127  1.00 29.29           H  
ATOM   1064 HD13 ILE A  68      51.931  14.036   8.128  1.00 29.29           H  
ATOM   1065  N   THR A  69      47.897  11.464  11.804  1.00 31.56           N  
ATOM   1066  H   THR A  69      47.026  11.975  11.777  1.00 31.56           H  
ATOM   1067  CA  THR A  69      47.807  10.003  11.636  1.00 31.56           C  
ATOM   1068  HA  THR A  69      48.664   9.657  11.057  1.00 31.56           H  
ATOM   1069  C   THR A  69      46.515   9.677  10.888  1.00 31.56           C  
ATOM   1070  CB  THR A  69      47.792   9.254  12.984  1.00 31.56           C  
ATOM   1071  HB  THR A  69      46.878   9.502  13.525  1.00 31.56           H  
ATOM   1072  O   THR A  69      45.470  10.243  11.199  1.00 31.56           O  
ATOM   1073  CG2 THR A  69      47.885   7.735  12.813  1.00 31.56           C  
ATOM   1074 HG21 THR A  69      46.992   7.352  12.321  1.00 31.56           H  
ATOM   1075 HG22 THR A  69      48.766   7.483  12.223  1.00 31.56           H  
ATOM   1076 HG23 THR A  69      47.965   7.261  13.791  1.00 31.56           H  
ATOM   1077  OG1 THR A  69      48.892   9.601  13.785  1.00 31.56           O  
ATOM   1078  HG1 THR A  69      48.691   9.390  14.699  1.00 31.56           H  
ATOM   1079  N   ALA A  70      46.554   8.740   9.937  1.00 31.00           N  
ATOM   1080  H   ALA A  70      47.435   8.287   9.738  1.00 31.00           H  
ATOM   1081  CA  ALA A  70      45.374   8.255   9.219  1.00 31.00           C  
ATOM   1082  HA  ALA A  70      44.480   8.730   9.625  1.00 31.00           H  
ATOM   1083  C   ALA A  70      45.206   6.737   9.392  1.00 31.00           C  
ATOM   1084  CB  ALA A  70      45.482   8.665   7.746  1.00 31.00           C  
ATOM   1085  HB1 ALA A  70      44.595   8.339   7.203  1.00 31.00           H  
ATOM   1086  HB2 ALA A  70      45.559   9.750   7.671  1.00 31.00           H  
ATOM   1087  HB3 ALA A  70      46.365   8.212   7.295  1.00 31.00           H  
ATOM   1088  O   ALA A  70      46.186   5.998   9.506  1.00 31.00           O  
ATOM   1089  N   SER A  71      43.963   6.247   9.412  1.00 31.42           N  
ATOM   1090  H   SER A  71      43.187   6.892   9.367  1.00 31.42           H  
ATOM   1091  CA  SER A  71      43.651   4.811   9.415  1.00 31.42           C  
ATOM   1092  HA  SER A  71      44.306   4.306   8.704  1.00 31.42           H  
ATOM   1093  C   SER A  71      42.208   4.544   8.998  1.00 31.42           C  
ATOM   1094  CB  SER A  71      43.881   4.207  10.805  1.00 31.42           C  
ATOM   1095  HB2 SER A  71      43.623   4.931  11.579  1.00 31.42           H  
ATOM   1096  HB3 SER A  71      43.262   3.319  10.933  1.00 31.42           H  
ATOM   1097  O   SER A  71      41.287   5.207   9.462  1.00 31.42           O  
ATOM   1098  OG  SER A  71      45.235   3.826  10.914  1.00 31.42           O  
ATOM   1099  HG  SER A  71      45.770   4.554  10.588  1.00 31.42           H  
ATOM   1100  N   ALA A  72      42.005   3.532   8.153  1.00 34.79           N  
ATOM   1101  H   ALA A  72      42.802   3.033   7.786  1.00 34.79           H  
ATOM   1102  CA  ALA A  72      40.673   3.102   7.739  1.00 34.79           C  
ATOM   1103  HA  ALA A  72      40.040   3.983   7.631  1.00 34.79           H  
ATOM   1104  C   ALA A  72      40.033   2.177   8.791  1.00 34.79           C  
ATOM   1105  CB  ALA A  72      40.771   2.441   6.359  1.00 34.79           C  
ATOM   1106  HB1 ALA A  72      41.183   3.147   5.639  1.00 34.79           H  
ATOM   1107  HB2 ALA A  72      39.777   2.144   6.027  1.00 34.79           H  
ATOM   1108  HB3 ALA A  72      41.409   1.558   6.407  1.00 34.79           H  
ATOM   1109  O   ALA A  72      40.498   1.051   9.013  1.00 34.79           O  
ATOM   1110  N   SER A  73      38.935   2.637   9.396  1.00 31.63           N  
ATOM   1111  H   SER A  73      38.674   3.602   9.252  1.00 31.63           H  
ATOM   1112  CA  SER A  73      38.020   1.805  10.187  1.00 31.63           C  
ATOM   1113  HA  SER A  73      38.576   1.321  10.990  1.00 31.63           H  
ATOM   1114  C   SER A  73      37.400   0.739   9.284  1.00 31.63           C  
ATOM   1115  CB  SER A  73      36.924   2.670  10.817  1.00 31.63           C  
ATOM   1116  HB2 SER A  73      36.414   3.244  10.044  1.00 31.63           H  
ATOM   1117  HB3 SER A  73      36.201   2.032  11.326  1.00 31.63           H  
ATOM   1118  O   SER A  73      36.641   1.049   8.369  1.00 31.63           O  
ATOM   1119  OG  SER A  73      37.519   3.544  11.754  1.00 31.63           O  
ATOM   1120  HG  SER A  73      36.868   4.185  12.049  1.00 31.63           H  
ATOM   1121  N   LYS A  74      37.771  -0.528   9.496  1.00 35.18           N  
ATOM   1122  H   LYS A  74      38.369  -0.720  10.287  1.00 35.18           H  
ATOM   1123  CA  LYS A  74      37.388  -1.631   8.604  1.00 35.18           C  
ATOM   1124  HA  LYS A  74      37.433  -1.264   7.578  1.00 35.18           H  
ATOM   1125  C   LYS A  74      35.946  -2.077   8.846  1.00 35.18           C  
ATOM   1126  CB  LYS A  74      38.370  -2.809   8.738  1.00 35.18           C  
ATOM   1127  HB2 LYS A  74      38.395  -3.146   9.774  1.00 35.18           H  
ATOM   1128  HB3 LYS A  74      37.996  -3.637   8.136  1.00 35.18           H  
ATOM   1129  O   LYS A  74      35.518  -2.202   9.990  1.00 35.18           O  
ATOM   1130  CG  LYS A  74      39.789  -2.463   8.241  1.00 35.18           C  
ATOM   1131  HG2 LYS A  74      39.795  -1.468   7.796  1.00 35.18           H  
ATOM   1132  HG3 LYS A  74      40.069  -3.173   7.463  1.00 35.18           H  
ATOM   1133  CD  LYS A  74      40.842  -2.522   9.356  1.00 35.18           C  
ATOM   1134  HD2 LYS A  74      40.532  -1.871  10.173  1.00 35.18           H  
ATOM   1135  HD3 LYS A  74      40.927  -3.547   9.720  1.00 35.18           H  
ATOM   1136  CE  LYS A  74      42.190  -2.040   8.807  1.00 35.18           C  
ATOM   1137  HE2 LYS A  74      42.054  -1.025   8.432  1.00 35.18           H  
ATOM   1138  HE3 LYS A  74      42.474  -2.672   7.965  1.00 35.18           H  
ATOM   1139  NZ  LYS A  74      43.251  -2.052   9.846  1.00 35.18           N  
ATOM   1140  HZ1 LYS A  74      43.392  -2.983  10.210  1.00 35.18           H  
ATOM   1141  HZ2 LYS A  74      44.122  -1.715   9.462  1.00 35.18           H  
ATOM   1142  HZ3 LYS A  74      42.994  -1.438  10.606  1.00 35.18           H  
ATOM   1143  N   TYR A  75      35.238  -2.403   7.767  1.00 31.64           N  
ATOM   1144  H   TYR A  75      35.647  -2.249   6.856  1.00 31.64           H  
ATOM   1145  CA  TYR A  75      33.946  -3.087   7.823  1.00 31.64           C  
ATOM   1146  HA  TYR A  75      33.258  -2.511   8.443  1.00 31.64           H  
ATOM   1147  C   TYR A  75      34.107  -4.485   8.442  1.00 31.64           C  
ATOM   1148  CB  TYR A  75      33.356  -3.182   6.407  1.00 31.64           C  
ATOM   1149  HB2 TYR A  75      34.136  -3.470   5.702  1.00 31.64           H  
ATOM   1150  HB3 TYR A  75      32.615  -3.981   6.392  1.00 31.64           H  
ATOM   1151  O   TYR A  75      34.756  -5.355   7.863  1.00 31.64           O  
ATOM   1152  CG  TYR A  75      32.677  -1.915   5.925  1.00 31.64           C  
ATOM   1153  CD1 TYR A  75      31.311  -1.713   6.205  1.00 31.64           C  
ATOM   1154  HD1 TYR A  75      30.755  -2.450   6.765  1.00 31.64           H  
ATOM   1155  CD2 TYR A  75      33.395  -0.947   5.194  1.00 31.64           C  
ATOM   1156  HD2 TYR A  75      34.441  -1.097   4.971  1.00 31.64           H  
ATOM   1157  CE1 TYR A  75      30.662  -0.550   5.749  1.00 31.64           C  
ATOM   1158  HE1 TYR A  75      29.614  -0.384   5.955  1.00 31.64           H  
ATOM   1159  CE2 TYR A  75      32.748   0.221   4.740  1.00 31.64           C  
ATOM   1160  HE2 TYR A  75      33.296   0.963   4.179  1.00 31.64           H  
ATOM   1161  OH  TYR A  75      30.736   1.534   4.580  1.00 31.64           O  
ATOM   1162  HH  TYR A  75      31.310   2.127   4.091  1.00 31.64           H  
ATOM   1163  CZ  TYR A  75      31.377   0.419   5.016  1.00 31.64           C  
ATOM   1164  N   ILE A  76      33.506  -4.708   9.614  1.00 33.20           N  
ATOM   1165  H   ILE A  76      33.028  -3.933  10.051  1.00 33.20           H  
ATOM   1166  CA  ILE A  76      33.449  -6.015  10.286  1.00 33.20           C  
ATOM   1167  HA  ILE A  76      34.055  -6.728   9.727  1.00 33.20           H  
ATOM   1168  C   ILE A  76      32.001  -6.508  10.211  1.00 33.20           C  
ATOM   1169  CB  ILE A  76      34.041  -5.963  11.718  1.00 33.20           C  
ATOM   1170  HB  ILE A  76      33.428  -5.299  12.328  1.00 33.20           H  
ATOM   1171  O   ILE A  76      31.229  -6.410  11.165  1.00 33.20           O  
ATOM   1172  CG1 ILE A  76      35.491  -5.418  11.694  1.00 33.20           C  
ATOM   1173 HG12 ILE A  76      36.114  -6.070  11.083  1.00 33.20           H  
ATOM   1174 HG13 ILE A  76      35.494  -4.429  11.236  1.00 33.20           H  
ATOM   1175  CG2 ILE A  76      34.032  -7.373  12.345  1.00 33.20           C  
ATOM   1176 HG21 ILE A  76      33.028  -7.799  12.334  1.00 33.20           H  
ATOM   1177 HG22 ILE A  76      34.346  -7.324  13.388  1.00 33.20           H  
ATOM   1178 HG23 ILE A  76      34.703  -8.034  11.797  1.00 33.20           H  
ATOM   1179  CD1 ILE A  76      36.143  -5.261  13.074  1.00 33.20           C  
ATOM   1180 HD11 ILE A  76      36.325  -6.235  13.528  1.00 33.20           H  
ATOM   1181 HD12 ILE A  76      37.099  -4.750  12.962  1.00 33.20           H  
ATOM   1182 HD13 ILE A  76      35.499  -4.667  13.723  1.00 33.20           H  
ATOM   1183  N   ASN A  77      31.622  -6.997   9.028  1.00 33.27           N  
ATOM   1184  H   ASN A  77      32.300  -6.982   8.280  1.00 33.27           H  
ATOM   1185  CA  ASN A  77      30.247  -7.375   8.698  1.00 33.27           C  
ATOM   1186  HA  ASN A  77      29.578  -6.616   9.101  1.00 33.27           H  
ATOM   1187  C   ASN A  77      29.862  -8.705   9.368  1.00 33.27           C  
ATOM   1188  CB  ASN A  77      30.065  -7.381   7.165  1.00 33.27           C  
ATOM   1189  HB2 ASN A  77      29.081  -7.790   6.932  1.00 33.27           H  
ATOM   1190  HB3 ASN A  77      30.815  -8.024   6.705  1.00 33.27           H  
ATOM   1191  O   ASN A  77      29.842  -9.761   8.737  1.00 33.27           O  
ATOM   1192  CG  ASN A  77      30.143  -5.998   6.537  1.00 33.27           C  
ATOM   1193  ND2 ASN A  77      29.957  -5.895   5.243  1.00 33.27           N  
ATOM   1194 HD21 ASN A  77      29.997  -4.962   4.860  1.00 33.27           H  
ATOM   1195 HD22 ASN A  77      29.748  -6.705   4.677  1.00 33.27           H  
ATOM   1196  OD1 ASN A  77      30.375  -4.995   7.188  1.00 33.27           O  
ATOM   1197  N   GLN A  78      29.560  -8.648  10.667  1.00 32.28           N  
ATOM   1198  H   GLN A  78      29.680  -7.759  11.131  1.00 32.28           H  
ATOM   1199  CA  GLN A  78      29.029  -9.771  11.440  1.00 32.28           C  
ATOM   1200  HA  GLN A  78      29.710 -10.617  11.353  1.00 32.28           H  
ATOM   1201  C   GLN A  78      27.666 -10.186  10.871  1.00 32.28           C  
ATOM   1202  CB  GLN A  78      28.913  -9.389  12.925  1.00 32.28           C  
ATOM   1203  HB2 GLN A  78      28.312  -8.485  13.026  1.00 32.28           H  
ATOM   1204  HB3 GLN A  78      28.403 -10.199  13.447  1.00 32.28           H  
ATOM   1205  O   GLN A  78      26.648  -9.548  11.128  1.00 32.28           O  
ATOM   1206  CG  GLN A  78      30.277  -9.166  13.590  1.00 32.28           C  
ATOM   1207  HG2 GLN A  78      30.777  -8.316  13.126  1.00 32.28           H  
ATOM   1208  HG3 GLN A  78      30.900 -10.050  13.457  1.00 32.28           H  
ATOM   1209  CD  GLN A  78      30.121  -8.908  15.084  1.00 32.28           C  
ATOM   1210  NE2 GLN A  78      30.338  -7.697  15.549  1.00 32.28           N  
ATOM   1211 HE21 GLN A  78      30.593  -6.942  14.929  1.00 32.28           H  
ATOM   1212 HE22 GLN A  78      30.214  -7.574  16.543  1.00 32.28           H  
ATOM   1213  OE1 GLN A  78      29.785  -9.789  15.857  1.00 32.28           O  
ATOM   1214  N   SER A  79      27.653 -11.247  10.063  1.00 36.63           N  
ATOM   1215  H   SER A  79      28.537 -11.664   9.810  1.00 36.63           H  
ATOM   1216  CA  SER A  79      26.449 -11.704   9.368  1.00 36.63           C  
ATOM   1217  HA  SER A  79      26.113 -10.909   8.702  1.00 36.63           H  
ATOM   1218  C   SER A  79      25.320 -12.041  10.343  1.00 36.63           C  
ATOM   1219  CB  SER A  79      26.769 -12.943   8.521  1.00 36.63           C  
ATOM   1220  HB2 SER A  79      25.869 -13.259   7.992  1.00 36.63           H  
ATOM   1221  HB3 SER A  79      27.540 -12.701   7.790  1.00 36.63           H  
ATOM   1222  O   SER A  79      25.540 -12.804  11.291  1.00 36.63           O  
ATOM   1223  OG  SER A  79      27.219 -13.998   9.353  1.00 36.63           O  
ATOM   1224  HG  SER A  79      26.908 -13.807  10.241  1.00 36.63           H  
ATOM   1225  N   LEU A  80      24.095 -11.600  10.035  1.00 37.19           N  
ATOM   1226  H   LEU A  80      24.000 -10.945   9.273  1.00 37.19           H  
ATOM   1227  CA  LEU A  80      22.860 -12.143  10.613  1.00 37.19           C  
ATOM   1228  HA  LEU A  80      23.001 -12.271  11.686  1.00 37.19           H  
ATOM   1229  C   LEU A  80      22.605 -13.551  10.046  1.00 37.19           C  
ATOM   1230  CB  LEU A  80      21.689 -11.165  10.395  1.00 37.19           C  
ATOM   1231  HB2 LEU A  80      21.585 -10.974   9.327  1.00 37.19           H  
ATOM   1232  HB3 LEU A  80      20.772 -11.647  10.733  1.00 37.19           H  
ATOM   1233  O   LEU A  80      21.707 -13.791   9.247  1.00 37.19           O  
ATOM   1234  CG  LEU A  80      21.829  -9.819  11.135  1.00 37.19           C  
ATOM   1235  HG  LEU A  80      22.730  -9.309  10.792  1.00 37.19           H  
ATOM   1236  CD1 LEU A  80      20.625  -8.934  10.815  1.00 37.19           C  
ATOM   1237 HD11 LEU A  80      20.741  -7.962  11.294  1.00 37.19           H  
ATOM   1238 HD12 LEU A  80      20.557  -8.781   9.738  1.00 37.19           H  
ATOM   1239 HD13 LEU A  80      19.706  -9.403  11.166  1.00 37.19           H  
ATOM   1240  CD2 LEU A  80      21.901  -9.983  12.657  1.00 37.19           C  
ATOM   1241 HD21 LEU A  80      21.047 -10.560  13.011  1.00 37.19           H  
ATOM   1242 HD22 LEU A  80      22.830 -10.481  12.935  1.00 37.19           H  
ATOM   1243 HD23 LEU A  80      21.894  -9.000  13.128  1.00 37.19           H  
ATOM   1244  N   ASN A  81      23.487 -14.471  10.430  1.00 32.80           N  
ATOM   1245  H   ASN A  81      24.205 -14.158  11.067  1.00 32.80           H  
ATOM   1246  CA  ASN A  81      23.504 -15.871  10.038  1.00 32.80           C  
ATOM   1247  HA  ASN A  81      23.542 -15.942   8.951  1.00 32.80           H  
ATOM   1248  C   ASN A  81      22.223 -16.545  10.545  1.00 32.80           C  
ATOM   1249  CB  ASN A  81      24.780 -16.467  10.667  1.00 32.80           C  
ATOM   1250  HB2 ASN A  81      25.631 -15.822  10.449  1.00 32.80           H  
ATOM   1251  HB3 ASN A  81      24.666 -16.522  11.750  1.00 32.80           H  
ATOM   1252  O   ASN A  81      22.002 -16.529  11.747  1.00 32.80           O  
ATOM   1253  CG  ASN A  81      25.112 -17.845  10.148  1.00 32.80           C  
ATOM   1254  ND2 ASN A  81      25.637 -17.928   8.949  1.00 32.80           N  
ATOM   1255 HD21 ASN A  81      25.790 -18.852   8.571  1.00 32.80           H  
ATOM   1256 HD22 ASN A  81      25.825 -17.092   8.415  1.00 32.80           H  
ATOM   1257  OD1 ASN A  81      24.918 -18.852  10.810  1.00 32.80           O  
ATOM   1258  N   LEU A  82      21.396 -17.108   9.663  1.00 42.05           N  
ATOM   1259  H   LEU A  82      21.655 -17.104   8.687  1.00 42.05           H  
ATOM   1260  CA  LEU A  82      20.064 -17.662   9.948  1.00 42.05           C  
ATOM   1261  HA  LEU A  82      19.997 -17.997  10.983  1.00 42.05           H  
ATOM   1262  C   LEU A  82      19.798 -18.865   9.031  1.00 42.05           C  
ATOM   1263  CB  LEU A  82      18.991 -16.582   9.666  1.00 42.05           C  
ATOM   1264  HB2 LEU A  82      19.196 -16.157   8.683  1.00 42.05           H  
ATOM   1265  HB3 LEU A  82      18.014 -17.061   9.606  1.00 42.05           H  
ATOM   1266  O   LEU A  82      20.393 -18.953   7.958  1.00 42.05           O  
ATOM   1267  CG  LEU A  82      18.885 -15.433  10.686  1.00 42.05           C  
ATOM   1268  HG  LEU A  82      19.873 -15.023  10.895  1.00 42.05           H  
ATOM   1269  CD1 LEU A  82      18.010 -14.314  10.119  1.00 42.05           C  
ATOM   1270 HD11 LEU A  82      18.466 -13.923   9.210  1.00 42.05           H  
ATOM   1271 HD12 LEU A  82      17.929 -13.502  10.842  1.00 42.05           H  
ATOM   1272 HD13 LEU A  82      17.015 -14.693   9.887  1.00 42.05           H  
ATOM   1273  CD2 LEU A  82      18.251 -15.897  11.999  1.00 42.05           C  
ATOM   1274 HD21 LEU A  82      17.237 -16.253  11.819  1.00 42.05           H  
ATOM   1275 HD22 LEU A  82      18.832 -16.714  12.429  1.00 42.05           H  
ATOM   1276 HD23 LEU A  82      18.220 -15.069  12.706  1.00 42.05           H  
ATOM   1277  N   SER A  83      18.863 -19.741   9.405  1.00 35.88           N  
ATOM   1278  H   SER A  83      18.410 -19.641  10.302  1.00 35.88           H  
ATOM   1279  CA  SER A  83      18.236 -20.687   8.473  1.00 35.88           C  
ATOM   1280  HA  SER A  83      18.189 -20.208   7.494  1.00 35.88           H  
ATOM   1281  C   SER A  83      16.793 -21.005   8.888  1.00 35.88           C  
ATOM   1282  CB  SER A  83      19.071 -21.966   8.308  1.00 35.88           C  
ATOM   1283  HB2 SER A  83      20.084 -21.705   8.001  1.00 35.88           H  
ATOM   1284  HB3 SER A  83      18.625 -22.579   7.525  1.00 35.88           H  
ATOM   1285  O   SER A  83      16.434 -20.892  10.059  1.00 35.88           O  
ATOM   1286  OG  SER A  83      19.124 -22.722   9.496  1.00 35.88           O  
ATOM   1287  HG  SER A  83      19.900 -22.436   9.983  1.00 35.88           H  
ATOM   1288  N   GLY A  84      15.952 -21.359   7.912  1.00 34.96           N  
ATOM   1289  H   GLY A  84      16.295 -21.342   6.962  1.00 34.96           H  
ATOM   1290  CA  GLY A  84      14.530 -21.657   8.104  1.00 34.96           C  
ATOM   1291  HA2 GLY A  84      14.420 -22.650   8.540  1.00 34.96           H  
ATOM   1292  HA3 GLY A  84      14.088 -20.930   8.786  1.00 34.96           H  
ATOM   1293  C   GLY A  84      13.781 -21.583   6.774  1.00 34.96           C  
ATOM   1294  O   GLY A  84      13.706 -20.520   6.167  1.00 34.96           O  
ATOM   1295  N   TRP A  85      13.268 -22.715   6.288  1.00 40.36           N  
ATOM   1296  H   TRP A  85      13.326 -23.553   6.848  1.00 40.36           H  
ATOM   1297  CA  TRP A  85      12.718 -22.841   4.930  1.00 40.36           C  
ATOM   1298  HA  TRP A  85      13.029 -21.977   4.343  1.00 40.36           H  
ATOM   1299  C   TRP A  85      11.185 -22.800   4.912  1.00 40.36           C  
ATOM   1300  CB  TRP A  85      13.331 -24.063   4.229  1.00 40.36           C  
ATOM   1301  HB2 TRP A  85      12.698 -24.337   3.385  1.00 40.36           H  
ATOM   1302  HB3 TRP A  85      13.349 -24.913   4.911  1.00 40.36           H  
ATOM   1303  O   TRP A  85      10.519 -23.791   4.627  1.00 40.36           O  
ATOM   1304  CG  TRP A  85      14.704 -23.818   3.678  1.00 40.36           C  
ATOM   1305  CD1 TRP A  85      15.868 -23.902   4.362  1.00 40.36           C  
ATOM   1306  HD1 TRP A  85      15.953 -24.181   5.402  1.00 40.36           H  
ATOM   1307  CD2 TRP A  85      15.066 -23.415   2.320  1.00 40.36           C  
ATOM   1308  CE2 TRP A  85      16.483 -23.263   2.256  1.00 40.36           C  
ATOM   1309  CE3 TRP A  85      14.339 -23.160   1.135  1.00 40.36           C  
ATOM   1310  HE3 TRP A  85      13.264 -23.265   1.144  1.00 40.36           H  
ATOM   1311  NE1 TRP A  85      16.920 -23.576   3.526  1.00 40.36           N  
ATOM   1312  HE1 TRP A  85      17.888 -23.582   3.815  1.00 40.36           H  
ATOM   1313  CH2 TRP A  85      16.393 -22.632  -0.080  1.00 40.36           C  
ATOM   1314  HH2 TRP A  85      16.885 -22.333  -0.994  1.00 40.36           H  
ATOM   1315  CZ2 TRP A  85      17.147 -22.876   1.081  1.00 40.36           C  
ATOM   1316  HZ2 TRP A  85      18.221 -22.767   1.070  1.00 40.36           H  
ATOM   1317  CZ3 TRP A  85      14.994 -22.775  -0.051  1.00 40.36           C  
ATOM   1318  HZ3 TRP A  85      14.419 -22.585  -0.945  1.00 40.36           H  
ATOM   1319  N   THR A  86      10.628 -21.626   5.213  1.00 37.21           N  
ATOM   1320  H   THR A  86      11.232 -20.874   5.512  1.00 37.21           H  
ATOM   1321  CA  THR A  86       9.191 -21.327   5.099  1.00 37.21           C  
ATOM   1322  HA  THR A  86       8.637 -22.242   4.890  1.00 37.21           H  
ATOM   1323  C   THR A  86       8.957 -20.331   3.953  1.00 37.21           C  
ATOM   1324  CB  THR A  86       8.634 -20.776   6.421  1.00 37.21           C  
ATOM   1325  HB  THR A  86       7.614 -20.426   6.260  1.00 37.21           H  
ATOM   1326  O   THR A  86       9.155 -19.131   4.156  1.00 37.21           O  
ATOM   1327  CG2 THR A  86       8.617 -21.842   7.515  1.00 37.21           C  
ATOM   1328 HG21 THR A  86       8.020 -22.695   7.191  1.00 37.21           H  
ATOM   1329 HG22 THR A  86       8.176 -21.423   8.420  1.00 37.21           H  
ATOM   1330 HG23 THR A  86       9.632 -22.173   7.735  1.00 37.21           H  
ATOM   1331  OG1 THR A  86       9.425 -19.705   6.883  1.00 37.21           O  
ATOM   1332  HG1 THR A  86       9.431 -19.052   6.180  1.00 37.21           H  
ATOM   1333  N   PRO A  87       8.591 -20.785   2.738  1.00 43.44           N  
ATOM   1334  CA  PRO A  87       8.408 -19.897   1.593  1.00 43.44           C  
ATOM   1335  HA  PRO A  87       9.269 -19.235   1.499  1.00 43.44           H  
ATOM   1336  C   PRO A  87       7.140 -19.042   1.734  1.00 43.44           C  
ATOM   1337  CB  PRO A  87       8.353 -20.817   0.368  1.00 43.44           C  
ATOM   1338  HB2 PRO A  87       9.364 -20.994   0.002  1.00 43.44           H  
ATOM   1339  HB3 PRO A  87       7.727 -20.411  -0.427  1.00 43.44           H  
ATOM   1340  O   PRO A  87       6.072 -19.549   2.075  1.00 43.44           O  
ATOM   1341  CG  PRO A  87       7.782 -22.118   0.933  1.00 43.44           C  
ATOM   1342  HG2 PRO A  87       6.695 -22.049   0.989  1.00 43.44           H  
ATOM   1343  HG3 PRO A  87       8.080 -22.983   0.340  1.00 43.44           H  
ATOM   1344  CD  PRO A  87       8.366 -22.171   2.345  1.00 43.44           C  
ATOM   1345  HD2 PRO A  87       7.664 -22.669   3.014  1.00 43.44           H  
ATOM   1346  HD3 PRO A  87       9.317 -22.703   2.332  1.00 43.44           H  
ATOM   1347  N   LEU A  88       7.250 -17.749   1.421  1.00 40.27           N  
ATOM   1348  H   LEU A  88       8.148 -17.404   1.114  1.00 40.27           H  
ATOM   1349  CA  LEU A  88       6.104 -16.846   1.301  1.00 40.27           C  
ATOM   1350  HA  LEU A  88       5.302 -17.199   1.949  1.00 40.27           H  
ATOM   1351  C   LEU A  88       5.576 -16.873  -0.139  1.00 40.27           C  
ATOM   1352  CB  LEU A  88       6.492 -15.422   1.745  1.00 40.27           C  
ATOM   1353  HB2 LEU A  88       7.280 -15.058   1.085  1.00 40.27           H  
ATOM   1354  HB3 LEU A  88       5.626 -14.774   1.611  1.00 40.27           H  
ATOM   1355  O   LEU A  88       6.353 -16.793  -1.090  1.00 40.27           O  
ATOM   1356  CG  LEU A  88       6.976 -15.301   3.204  1.00 40.27           C  
ATOM   1357  HG  LEU A  88       7.873 -15.905   3.341  1.00 40.27           H  
ATOM   1358  CD1 LEU A  88       7.333 -13.844   3.506  1.00 40.27           C  
ATOM   1359 HD11 LEU A  88       8.104 -13.504   2.816  1.00 40.27           H  
ATOM   1360 HD12 LEU A  88       6.452 -13.211   3.401  1.00 40.27           H  
ATOM   1361 HD13 LEU A  88       7.716 -13.763   4.523  1.00 40.27           H  
ATOM   1362  CD2 LEU A  88       5.918 -15.750   4.215  1.00 40.27           C  
ATOM   1363 HD21 LEU A  88       5.733 -16.819   4.109  1.00 40.27           H  
ATOM   1364 HD22 LEU A  88       6.280 -15.571   5.227  1.00 40.27           H  
ATOM   1365 HD23 LEU A  88       4.991 -15.198   4.061  1.00 40.27           H  
ATOM   1366  N   ILE A  89       4.256 -16.982  -0.304  1.00 40.52           N  
ATOM   1367  H   ILE A  89       3.670 -17.034   0.517  1.00 40.52           H  
ATOM   1368  CA  ILE A  89       3.615 -17.076  -1.622  1.00 40.52           C  
ATOM   1369  HA  ILE A  89       4.321 -17.524  -2.321  1.00 40.52           H  
ATOM   1370  C   ILE A  89       3.307 -15.663  -2.133  1.00 40.52           C  
ATOM   1371  CB  ILE A  89       2.379 -18.009  -1.586  1.00 40.52           C  
ATOM   1372  HB  ILE A  89       1.633 -17.578  -0.918  1.00 40.52           H  
ATOM   1373  O   ILE A  89       2.257 -15.090  -1.834  1.00 40.52           O  
ATOM   1374  CG1 ILE A  89       2.769 -19.411  -1.050  1.00 40.52           C  
ATOM   1375 HG12 ILE A  89       3.515 -19.856  -1.708  1.00 40.52           H  
ATOM   1376 HG13 ILE A  89       3.215 -19.310  -0.061  1.00 40.52           H  
ATOM   1377  CG2 ILE A  89       1.768 -18.126  -2.997  1.00 40.52           C  
ATOM   1378 HG21 ILE A  89       0.853 -18.717  -2.970  1.00 40.52           H  
ATOM   1379 HG22 ILE A  89       2.477 -18.598  -3.678  1.00 40.52           H  
ATOM   1380 HG23 ILE A  89       1.506 -17.143  -3.390  1.00 40.52           H  
ATOM   1381  CD1 ILE A  89       1.594 -20.387  -0.904  1.00 40.52           C  
ATOM   1382 HD11 ILE A  89       1.207 -20.671  -1.883  1.00 40.52           H  
ATOM   1383 HD12 ILE A  89       0.800 -19.929  -0.313  1.00 40.52           H  
ATOM   1384 HD13 ILE A  89       1.938 -21.288  -0.397  1.00 40.52           H  
ATOM   1385  N   SER A  90       4.242 -15.095  -2.894  1.00 35.03           N  
ATOM   1386  H   SER A  90       5.129 -15.567  -2.998  1.00 35.03           H  
ATOM   1387  CA  SER A  90       4.094 -13.786  -3.538  1.00 35.03           C  
ATOM   1388  HA  SER A  90       3.932 -13.031  -2.768  1.00 35.03           H  
ATOM   1389  C   SER A  90       2.912 -13.772  -4.512  1.00 35.03           C  
ATOM   1390  CB  SER A  90       5.372 -13.423  -4.302  1.00 35.03           C  
ATOM   1391  HB2 SER A  90       5.549 -14.157  -5.089  1.00 35.03           H  
ATOM   1392  HB3 SER A  90       5.254 -12.439  -4.756  1.00 35.03           H  
ATOM   1393  O   SER A  90       2.899 -14.524  -5.485  1.00 35.03           O  
ATOM   1394  OG  SER A  90       6.476 -13.405  -3.418  1.00 35.03           O  
ATOM   1395  HG  SER A  90       7.262 -13.163  -3.913  1.00 35.03           H  
ATOM   1396  N   LYS A  91       1.932 -12.890  -4.282  1.00 39.08           N  
ATOM   1397  H   LYS A  91       2.020 -12.285  -3.478  1.00 39.08           H  
ATOM   1398  CA  LYS A  91       0.850 -12.622  -5.244  1.00 39.08           C  
ATOM   1399  HA  LYS A  91       0.646 -13.540  -5.794  1.00 39.08           H  
ATOM   1400  C   LYS A  91       1.312 -11.588  -6.272  1.00 39.08           C  
ATOM   1401  CB  LYS A  91      -0.443 -12.200  -4.529  1.00 39.08           C  
ATOM   1402  HB2 LYS A  91      -0.251 -11.331  -3.900  1.00 39.08           H  
ATOM   1403  HB3 LYS A  91      -1.176 -11.923  -5.286  1.00 39.08           H  
ATOM   1404  O   LYS A  91       1.940 -10.597  -5.913  1.00 39.08           O  
ATOM   1405  CG  LYS A  91      -1.012 -13.348  -3.680  1.00 39.08           C  
ATOM   1406  HG2 LYS A  91      -1.079 -14.245  -4.295  1.00 39.08           H  
ATOM   1407  HG3 LYS A  91      -0.345 -13.549  -2.842  1.00 39.08           H  
ATOM   1408  CD  LYS A  91      -2.410 -13.011  -3.146  1.00 39.08           C  
ATOM   1409  HD2 LYS A  91      -2.350 -12.132  -2.504  1.00 39.08           H  
ATOM   1410  HD3 LYS A  91      -3.067 -12.796  -3.989  1.00 39.08           H  
ATOM   1411  CE  LYS A  91      -2.961 -14.204  -2.355  1.00 39.08           C  
ATOM   1412  HE2 LYS A  91      -2.322 -14.370  -1.488  1.00 39.08           H  
ATOM   1413  HE3 LYS A  91      -2.899 -15.092  -2.985  1.00 39.08           H  
ATOM   1414  NZ  LYS A  91      -4.367 -13.982  -1.931  1.00 39.08           N  
ATOM   1415  HZ1 LYS A  91      -4.710 -14.778  -1.413  1.00 39.08           H  
ATOM   1416  HZ2 LYS A  91      -4.437 -13.162  -1.345  1.00 39.08           H  
ATOM   1417  HZ3 LYS A  91      -4.961 -13.853  -2.737  1.00 39.08           H  
ATOM   1418  N   THR A  92       1.015 -11.834  -7.543  1.00 38.29           N  
ATOM   1419  H   THR A  92       0.489 -12.664  -7.775  1.00 38.29           H  
ATOM   1420  CA  THR A  92       1.624 -11.134  -8.681  1.00 38.29           C  
ATOM   1421  HA  THR A  92       2.626 -10.807  -8.406  1.00 38.29           H  
ATOM   1422  C   THR A  92       0.837  -9.900  -9.124  1.00 38.29           C  
ATOM   1423  CB  THR A  92       1.768 -12.105  -9.864  1.00 38.29           C  
ATOM   1424  HB  THR A  92       2.032 -11.550 -10.764  1.00 38.29           H  
ATOM   1425  O   THR A  92      -0.210 -10.025  -9.754  1.00 38.29           O  
ATOM   1426  CG2 THR A  92       2.844 -13.160  -9.605  1.00 38.29           C  
ATOM   1427 HG21 THR A  92       2.924 -13.809 -10.477  1.00 38.29           H  
ATOM   1428 HG22 THR A  92       3.805 -12.675  -9.438  1.00 38.29           H  
ATOM   1429 HG23 THR A  92       2.585 -13.765  -8.736  1.00 38.29           H  
ATOM   1430  OG1 THR A  92       0.548 -12.785 -10.064  1.00 38.29           O  
ATOM   1431  HG1 THR A  92      -0.084 -12.123 -10.355  1.00 38.29           H  
ATOM   1432  N   TYR A  93       1.405  -8.722  -8.869  1.00 35.39           N  
ATOM   1433  H   TYR A  93       2.243  -8.713  -8.306  1.00 35.39           H  
ATOM   1434  CA  TYR A  93       1.117  -7.458  -9.555  1.00 35.39           C  
ATOM   1435  HA  TYR A  93       0.601  -7.654 -10.495  1.00 35.39           H  
ATOM   1436  C   TYR A  93       2.465  -6.785  -9.857  1.00 35.39           C  
ATOM   1437  CB  TYR A  93       0.237  -6.549  -8.682  1.00 35.39           C  
ATOM   1438  HB2 TYR A  93       0.731  -6.393  -7.723  1.00 35.39           H  
ATOM   1439  HB3 TYR A  93       0.164  -5.575  -9.165  1.00 35.39           H  
ATOM   1440  O   TYR A  93       3.383  -6.910  -9.046  1.00 35.39           O  
ATOM   1441  CG  TYR A  93      -1.172  -7.060  -8.440  1.00 35.39           C  
ATOM   1442  CD1 TYR A  93      -2.181  -6.810  -9.390  1.00 35.39           C  
ATOM   1443  HD1 TYR A  93      -1.951  -6.269 -10.296  1.00 35.39           H  
ATOM   1444  CD2 TYR A  93      -1.478  -7.770  -7.261  1.00 35.39           C  
ATOM   1445  HD2 TYR A  93      -0.698  -7.961  -6.538  1.00 35.39           H  
ATOM   1446  CE1 TYR A  93      -3.494  -7.264  -9.164  1.00 35.39           C  
ATOM   1447  HE1 TYR A  93      -4.274  -7.077  -9.888  1.00 35.39           H  
ATOM   1448  CE2 TYR A  93      -2.792  -8.223  -7.028  1.00 35.39           C  
ATOM   1449  HE2 TYR A  93      -3.025  -8.761  -6.121  1.00 35.39           H  
ATOM   1450  OH  TYR A  93      -5.075  -8.391  -7.764  1.00 35.39           O  
ATOM   1451  HH  TYR A  93      -5.172  -8.834  -6.918  1.00 35.39           H  
ATOM   1452  CZ  TYR A  93      -3.802  -7.968  -7.983  1.00 35.39           C  
ATOM   1453  N   SER A  94       2.612  -6.114 -11.005  1.00 34.03           N  
ATOM   1454  H   SER A  94       1.817  -5.980 -11.613  1.00 34.03           H  
ATOM   1455  CA  SER A  94       3.912  -5.568 -11.435  1.00 34.03           C  
ATOM   1456  HA  SER A  94       4.695  -6.110 -10.905  1.00 34.03           H  
ATOM   1457  C   SER A  94       4.086  -4.084 -11.105  1.00 34.03           C  
ATOM   1458  CB  SER A  94       4.168  -5.803 -12.928  1.00 34.03           C  
ATOM   1459  HB2 SER A  94       3.738  -6.757 -13.237  1.00 34.03           H  
ATOM   1460  HB3 SER A  94       3.734  -4.998 -13.521  1.00 34.03           H  
ATOM   1461  O   SER A  94       3.141  -3.299 -11.210  1.00 34.03           O  
ATOM   1462  OG  SER A  94       5.563  -5.856 -13.110  1.00 34.03           O  
ATOM   1463  HG  SER A  94       5.795  -5.423 -13.935  1.00 34.03           H  
ATOM   1464  N   ASN A  95       5.308  -3.699 -10.734  1.00 32.46           N  
ATOM   1465  H   ASN A  95       6.017  -4.417 -10.681  1.00 32.46           H  
ATOM   1466  CA  ASN A  95       5.819  -2.326 -10.737  1.00 32.46           C  
ATOM   1467  HA  ASN A  95       5.477  -1.848 -11.655  1.00 32.46           H  
ATOM   1468  C   ASN A  95       7.358  -2.377 -10.804  1.00 32.46           C  
ATOM   1469  CB  ASN A  95       5.290  -1.536  -9.523  1.00 32.46           C  
ATOM   1470  HB2 ASN A  95       4.655  -2.166  -8.900  1.00 32.46           H  
ATOM   1471  HB3 ASN A  95       6.124  -1.187  -8.914  1.00 32.46           H  
ATOM   1472  O   ASN A  95       7.976  -3.274 -10.232  1.00 32.46           O  
ATOM   1473  CG  ASN A  95       4.483  -0.329  -9.962  1.00 32.46           C  
ATOM   1474  ND2 ASN A  95       3.356  -0.537 -10.599  1.00 32.46           N  
ATOM   1475 HD21 ASN A  95       2.854   0.277 -10.924  1.00 32.46           H  
ATOM   1476 HD22 ASN A  95       3.081  -1.482 -10.826  1.00 32.46           H  
ATOM   1477  OD1 ASN A  95       4.862   0.809  -9.761  1.00 32.46           O  
ATOM   1478  N   GLU A  96       7.965  -1.488 -11.591  1.00 37.60           N  
ATOM   1479  H   GLU A  96       7.431  -0.698 -11.923  1.00 37.60           H  
ATOM   1480  CA  GLU A  96       9.208  -1.797 -12.323  1.00 37.60           C  
ATOM   1481  HA  GLU A  96       9.725  -2.628 -11.844  1.00 37.60           H  
ATOM   1482  C   GLU A  96      10.201  -0.609 -12.339  1.00 37.60           C  
ATOM   1483  CB  GLU A  96       8.803  -2.249 -13.748  1.00 37.60           C  
ATOM   1484  HB2 GLU A  96       9.695  -2.373 -14.362  1.00 37.60           H  
ATOM   1485  HB3 GLU A  96       8.180  -1.478 -14.199  1.00 37.60           H  
ATOM   1486  O   GLU A  96      10.157   0.264 -11.479  1.00 37.60           O  
ATOM   1487  CG  GLU A  96       8.054  -3.594 -13.769  1.00 37.60           C  
ATOM   1488  HG2 GLU A  96       8.737  -4.383 -13.454  1.00 37.60           H  
ATOM   1489  HG3 GLU A  96       7.224  -3.565 -13.063  1.00 37.60           H  
ATOM   1490  CD  GLU A  96       7.476  -3.929 -15.146  1.00 37.60           C  
ATOM   1491  OE1 GLU A  96       6.363  -4.509 -15.160  1.00 37.60           O  
ATOM   1492  OE2 GLU A  96       8.139  -3.601 -16.153  1.00 37.60           O  
ATOM   1493  N   GLN A  97      11.125  -0.576 -13.309  1.00 40.95           N  
ATOM   1494  H   GLN A  97      11.100  -1.337 -13.972  1.00 40.95           H  
ATOM   1495  CA  GLN A  97      12.001   0.561 -13.660  1.00 40.95           C  
ATOM   1496  HA  GLN A  97      12.617   0.209 -14.488  1.00 40.95           H  
ATOM   1497  C   GLN A  97      13.035   1.036 -12.610  1.00 40.95           C  
ATOM   1498  CB  GLN A  97      11.168   1.728 -14.234  1.00 40.95           C  
ATOM   1499  HB2 GLN A  97      11.852   2.504 -14.579  1.00 40.95           H  
ATOM   1500  HB3 GLN A  97      10.546   2.153 -13.446  1.00 40.95           H  
ATOM   1501  O   GLN A  97      13.836   1.917 -12.915  1.00 40.95           O  
ATOM   1502  CG  GLN A  97      10.273   1.312 -15.418  1.00 40.95           C  
ATOM   1503  HG2 GLN A  97       9.530   0.591 -15.079  1.00 40.95           H  
ATOM   1504  HG3 GLN A  97      10.888   0.836 -16.182  1.00 40.95           H  
ATOM   1505  CD  GLN A  97       9.528   2.479 -16.064  1.00 40.95           C  
ATOM   1506  NE2 GLN A  97       8.656   2.209 -17.010  1.00 40.95           N  
ATOM   1507 HE21 GLN A  97       8.468   1.257 -17.291  1.00 40.95           H  
ATOM   1508 HE22 GLN A  97       8.184   3.006 -17.413  1.00 40.95           H  
ATOM   1509  OE1 GLN A  97       9.707   3.642 -15.751  1.00 40.95           O  
ATOM   1510  N   LEU A  98      13.118   0.421 -11.423  1.00 40.12           N  
ATOM   1511  H   LEU A  98      12.365  -0.214 -11.201  1.00 40.12           H  
ATOM   1512  CA  LEU A  98      14.086   0.745 -10.351  1.00 40.12           C  
ATOM   1513  HA  LEU A  98      14.129   1.831 -10.272  1.00 40.12           H  
ATOM   1514  C   LEU A  98      15.549   0.308 -10.647  1.00 40.12           C  
ATOM   1515  CB  LEU A  98      13.565   0.194  -9.004  1.00 40.12           C  
ATOM   1516  HB2 LEU A  98      14.309   0.401  -8.235  1.00 40.12           H  
ATOM   1517  HB3 LEU A  98      13.474  -0.889  -9.091  1.00 40.12           H  
ATOM   1518  O   LEU A  98      16.223  -0.293  -9.811  1.00 40.12           O  
ATOM   1519  CG  LEU A  98      12.219   0.765  -8.517  1.00 40.12           C  
ATOM   1520  HG  LEU A  98      11.443   0.557  -9.253  1.00 40.12           H  
ATOM   1521  CD1 LEU A  98      11.823   0.085  -7.205  1.00 40.12           C  
ATOM   1522 HD11 LEU A  98      12.570   0.284  -6.436  1.00 40.12           H  
ATOM   1523 HD12 LEU A  98      10.854   0.462  -6.878  1.00 40.12           H  
ATOM   1524 HD13 LEU A  98      11.739  -0.990  -7.363  1.00 40.12           H  
ATOM   1525  CD2 LEU A  98      12.280   2.274  -8.268  1.00 40.12           C  
ATOM   1526 HD21 LEU A  98      13.085   2.513  -7.573  1.00 40.12           H  
ATOM   1527 HD22 LEU A  98      11.330   2.613  -7.854  1.00 40.12           H  
ATOM   1528 HD23 LEU A  98      12.437   2.799  -9.210  1.00 40.12           H  
ATOM   1529  N   LEU A  99      16.061   0.604 -11.844  1.00 38.06           N  
ATOM   1530  H   LEU A  99      15.476   1.157 -12.454  1.00 38.06           H  
ATOM   1531  CA  LEU A  99      17.355   0.148 -12.376  1.00 38.06           C  
ATOM   1532  HA  LEU A  99      17.561  -0.839 -11.963  1.00 38.06           H  
ATOM   1533  C   LEU A  99      18.546   1.025 -11.930  1.00 38.06           C  
ATOM   1534  CB  LEU A  99      17.241   0.006 -13.909  1.00 38.06           C  
ATOM   1535  HB2 LEU A  99      18.217  -0.273 -14.305  1.00 38.06           H  
ATOM   1536  HB3 LEU A  99      16.982   0.980 -14.325  1.00 38.06           H  
ATOM   1537  O   LEU A  99      19.325   1.516 -12.748  1.00 38.06           O  
ATOM   1538  CG  LEU A  99      16.212  -1.032 -14.397  1.00 38.06           C  
ATOM   1539  HG  LEU A  99      15.223  -0.779 -14.016  1.00 38.06           H  
ATOM   1540  CD1 LEU A  99      16.153  -1.016 -15.924  1.00 38.06           C  
ATOM   1541 HD11 LEU A  99      15.401  -1.723 -16.274  1.00 38.06           H  
ATOM   1542 HD12 LEU A  99      17.123  -1.284 -16.343  1.00 38.06           H  
ATOM   1543 HD13 LEU A  99      15.877  -0.019 -16.269  1.00 38.06           H  
ATOM   1544  CD2 LEU A  99      16.564  -2.455 -13.953  1.00 38.06           C  
ATOM   1545 HD21 LEU A  99      17.576  -2.707 -14.270  1.00 38.06           H  
ATOM   1546 HD22 LEU A  99      15.862  -3.161 -14.397  1.00 38.06           H  
ATOM   1547 HD23 LEU A  99      16.488  -2.538 -12.869  1.00 38.06           H  
ATOM   1548  N   LEU A 100      18.698   1.239 -10.619  1.00 32.75           N  
ATOM   1549  H   LEU A 100      18.036   0.796  -9.999  1.00 32.75           H  
ATOM   1550  CA  LEU A 100      19.742   2.102 -10.048  1.00 32.75           C  
ATOM   1551  HA  LEU A 100      19.857   2.949 -10.725  1.00 32.75           H  
ATOM   1552  C   LEU A 100      21.117   1.403  -9.979  1.00 32.75           C  
ATOM   1553  CB  LEU A 100      19.251   2.660  -8.697  1.00 32.75           C  
ATOM   1554  HB2 LEU A 100      19.130   1.831  -8.001  1.00 32.75           H  
ATOM   1555  HB3 LEU A 100      18.272   3.115  -8.848  1.00 32.75           H  
ATOM   1556  O   LEU A 100      21.562   0.952  -8.923  1.00 32.75           O  
ATOM   1557  CG  LEU A 100      20.184   3.712  -8.058  1.00 32.75           C  
ATOM   1558  HG  LEU A 100      21.154   3.267  -7.838  1.00 32.75           H  
ATOM   1559  CD1 LEU A 100      20.405   4.935  -8.952  1.00 32.75           C  
ATOM   1560 HD11 LEU A 100      19.446   5.362  -9.248  1.00 32.75           H  
ATOM   1561 HD12 LEU A 100      20.980   5.689  -8.414  1.00 32.75           H  
ATOM   1562 HD13 LEU A 100      20.969   4.656  -9.842  1.00 32.75           H  
ATOM   1563  CD2 LEU A 100      19.578   4.194  -6.740  1.00 32.75           C  
ATOM   1564 HD21 LEU A 100      18.616   4.674  -6.923  1.00 32.75           H  
ATOM   1565 HD22 LEU A 100      19.434   3.345  -6.072  1.00 32.75           H  
ATOM   1566 HD23 LEU A 100      20.250   4.906  -6.262  1.00 32.75           H  
ATOM   1567  N   PHE A 101      21.811   1.319 -11.115  1.00 34.39           N  
ATOM   1568  H   PHE A 101      21.362   1.634 -11.963  1.00 34.39           H  
ATOM   1569  CA  PHE A 101      23.178   0.792 -11.189  1.00 34.39           C  
ATOM   1570  HA  PHE A 101      23.213  -0.154 -10.649  1.00 34.39           H  
ATOM   1571  C   PHE A 101      24.195   1.752 -10.546  1.00 34.39           C  
ATOM   1572  CB  PHE A 101      23.555   0.517 -12.653  1.00 34.39           C  
ATOM   1573  HB2 PHE A 101      23.445   1.436 -13.228  1.00 34.39           H  
ATOM   1574  HB3 PHE A 101      24.608   0.239 -12.692  1.00 34.39           H  
ATOM   1575  O   PHE A 101      24.440   2.840 -11.061  1.00 34.39           O  
ATOM   1576  CG  PHE A 101      22.756  -0.586 -13.320  1.00 34.39           C  
ATOM   1577  CD1 PHE A 101      23.103  -1.934 -13.108  1.00 34.39           C  
ATOM   1578  HD1 PHE A 101      23.931  -2.184 -12.460  1.00 34.39           H  
ATOM   1579  CD2 PHE A 101      21.681  -0.269 -14.172  1.00 34.39           C  
ATOM   1580  HD2 PHE A 101      21.405   0.761 -14.341  1.00 34.39           H  
ATOM   1581  CE1 PHE A 101      22.379  -2.959 -13.743  1.00 34.39           C  
ATOM   1582  HE1 PHE A 101      22.646  -3.993 -13.580  1.00 34.39           H  
ATOM   1583  CE2 PHE A 101      20.961  -1.294 -14.810  1.00 34.39           C  
ATOM   1584  HE2 PHE A 101      20.144  -1.045 -15.471  1.00 34.39           H  
ATOM   1585  CZ  PHE A 101      21.308  -2.638 -14.595  1.00 34.39           C  
ATOM   1586  HZ  PHE A 101      20.753  -3.423 -15.088  1.00 34.39           H  
ATOM   1587  N   ASN A 102      24.842   1.336  -9.451  1.00 32.83           N  
ATOM   1588  H   ASN A 102      24.537   0.479  -9.012  1.00 32.83           H  
ATOM   1589  CA  ASN A 102      25.920   2.100  -8.812  1.00 32.83           C  
ATOM   1590  HA  ASN A 102      26.376   2.755  -9.555  1.00 32.83           H  
ATOM   1591  C   ASN A 102      27.038   1.182  -8.276  1.00 32.83           C  
ATOM   1592  CB  ASN A 102      25.312   3.005  -7.724  1.00 32.83           C  
ATOM   1593  HB2 ASN A 102      24.897   2.393  -6.923  1.00 32.83           H  
ATOM   1594  HB3 ASN A 102      24.507   3.595  -8.160  1.00 32.83           H  
ATOM   1595  O   ASN A 102      26.976   0.693  -7.147  1.00 32.83           O  
ATOM   1596  CG  ASN A 102      26.327   3.969  -7.129  1.00 32.83           C  
ATOM   1597  ND2 ASN A 102      25.902   4.821  -6.226  1.00 32.83           N  
ATOM   1598 HD21 ASN A 102      26.589   5.471  -5.872  1.00 32.83           H  
ATOM   1599 HD22 ASN A 102      24.929   4.839  -5.957  1.00 32.83           H  
ATOM   1600  OD1 ASN A 102      27.500   3.989  -7.466  1.00 32.83           O  
ATOM   1601  N   SER A 103      28.051   0.920  -9.107  1.00 32.89           N  
ATOM   1602  H   SER A 103      27.984   1.294 -10.043  1.00 32.89           H  
ATOM   1603  CA  SER A 103      29.340   0.307  -8.736  1.00 32.89           C  
ATOM   1604  HA  SER A 103      29.740   0.799  -7.849  1.00 32.89           H  
ATOM   1605  C   SER A 103      30.334   0.472  -9.888  1.00 32.89           C  
ATOM   1606  CB  SER A 103      29.183  -1.193  -8.451  1.00 32.89           C  
ATOM   1607  HB2 SER A 103      30.157  -1.679  -8.504  1.00 32.89           H  
ATOM   1608  HB3 SER A 103      28.528  -1.645  -9.195  1.00 32.89           H  
ATOM   1609  O   SER A 103      30.095  -0.036 -10.981  1.00 32.89           O  
ATOM   1610  OG  SER A 103      28.656  -1.390  -7.156  1.00 32.89           O  
ATOM   1611  HG  SER A 103      27.975  -0.729  -7.015  1.00 32.89           H  
ATOM   1612  N   THR A 104      31.450   1.172  -9.671  1.00 37.78           N  
ATOM   1613  H   THR A 104      31.623   1.583  -8.765  1.00 37.78           H  
ATOM   1614  CA  THR A 104      32.444   1.454 -10.721  1.00 37.78           C  
ATOM   1615  HA  THR A 104      31.922   1.459 -11.678  1.00 37.78           H  
ATOM   1616  C   THR A 104      33.551   0.383 -10.769  1.00 37.78           C  
ATOM   1617  CB  THR A 104      33.037   2.865 -10.561  1.00 37.78           C  
ATOM   1618  HB  THR A 104      33.949   2.945 -11.153  1.00 37.78           H  
ATOM   1619  O   THR A 104      34.255   0.182  -9.776  1.00 37.78           O  
ATOM   1620  CG2 THR A 104      32.054   3.935 -11.035  1.00 37.78           C  
ATOM   1621 HG21 THR A 104      32.505   4.922 -10.938  1.00 37.78           H  
ATOM   1622 HG22 THR A 104      31.805   3.770 -12.083  1.00 37.78           H  
ATOM   1623 HG23 THR A 104      31.140   3.898 -10.442  1.00 37.78           H  
ATOM   1624  OG1 THR A 104      33.320   3.155  -9.212  1.00 37.78           O  
ATOM   1625  HG1 THR A 104      33.562   4.082  -9.157  1.00 37.78           H  
ATOM   1626  N   PRO A 105      33.754  -0.321 -11.903  1.00 37.86           N  
ATOM   1627  CA  PRO A 105      34.734  -1.406 -12.017  1.00 37.86           C  
ATOM   1628  HA  PRO A 105      34.739  -1.998 -11.102  1.00 37.86           H  
ATOM   1629  C   PRO A 105      36.159  -0.863 -12.236  1.00 37.86           C  
ATOM   1630  CB  PRO A 105      34.213  -2.286 -13.160  1.00 37.86           C  
ATOM   1631  HB2 PRO A 105      33.455  -2.968 -12.775  1.00 37.86           H  
ATOM   1632  HB3 PRO A 105      35.004  -2.849 -13.657  1.00 37.86           H  
ATOM   1633  O   PRO A 105      36.712  -0.937 -13.334  1.00 37.86           O  
ATOM   1634  CG  PRO A 105      33.554  -1.272 -14.092  1.00 37.86           C  
ATOM   1635  HG2 PRO A 105      34.311  -0.787 -14.709  1.00 37.86           H  
ATOM   1636  HG3 PRO A 105      32.789  -1.734 -14.717  1.00 37.86           H  
ATOM   1637  CD  PRO A 105      32.951  -0.258 -13.120  1.00 37.86           C  
ATOM   1638  HD2 PRO A 105      31.924  -0.543 -12.892  1.00 37.86           H  
ATOM   1639  HD3 PRO A 105      32.975   0.740 -13.559  1.00 37.86           H  
ATOM   1640  N   ASN A 106      36.742  -0.290 -11.180  1.00 32.51           N  
ATOM   1641  H   ASN A 106      36.196  -0.223 -10.333  1.00 32.51           H  
ATOM   1642  CA  ASN A 106      38.078   0.310 -11.200  1.00 32.51           C  
ATOM   1643  HA  ASN A 106      38.066   1.107 -11.943  1.00 32.51           H  
ATOM   1644  C   ASN A 106      39.171  -0.700 -11.626  1.00 32.51           C  
ATOM   1645  CB  ASN A 106      38.345   0.944  -9.819  1.00 32.51           C  
ATOM   1646  HB2 ASN A 106      37.478   1.531  -9.519  1.00 32.51           H  
ATOM   1647  HB3 ASN A 106      38.499   0.154  -9.084  1.00 32.51           H  
ATOM   1648  O   ASN A 106      39.113  -1.884 -11.285  1.00 32.51           O  
ATOM   1649  CG  ASN A 106      39.550   1.871  -9.803  1.00 32.51           C  
ATOM   1650  ND2 ASN A 106      39.905   2.407  -8.661  1.00 32.51           N  
ATOM   1651 HD21 ASN A 106      40.685   3.048  -8.703  1.00 32.51           H  
ATOM   1652 HD22 ASN A 106      39.374   2.238  -7.819  1.00 32.51           H  
ATOM   1653  OD1 ASN A 106      40.180   2.138 -10.808  1.00 32.51           O  
ATOM   1654  N   ARG A 107      40.174  -0.230 -12.376  1.00 35.09           N  
ATOM   1655  H   ARG A 107      40.241   0.773 -12.474  1.00 35.09           H  
ATOM   1656  CA  ARG A 107      41.222  -1.035 -13.020  1.00 35.09           C  
ATOM   1657  HA  ARG A 107      41.316  -1.990 -12.504  1.00 35.09           H  
ATOM   1658  C   ARG A 107      42.575  -0.331 -12.956  1.00 35.09           C  
ATOM   1659  CB  ARG A 107      40.854  -1.274 -14.495  1.00 35.09           C  
ATOM   1660  HB2 ARG A 107      41.758  -1.525 -15.049  1.00 35.09           H  
ATOM   1661  HB3 ARG A 107      40.451  -0.353 -14.916  1.00 35.09           H  
ATOM   1662  O   ARG A 107      42.660   0.875 -13.156  1.00 35.09           O  
ATOM   1663  CG  ARG A 107      39.852  -2.418 -14.691  1.00 35.09           C  
ATOM   1664  HG2 ARG A 107      38.971  -2.269 -14.067  1.00 35.09           H  
ATOM   1665  HG3 ARG A 107      40.333  -3.354 -14.405  1.00 35.09           H  
ATOM   1666  CD  ARG A 107      39.422  -2.475 -16.162  1.00 35.09           C  
ATOM   1667  HD2 ARG A 107      40.261  -2.202 -16.802  1.00 35.09           H  
ATOM   1668  HD3 ARG A 107      38.642  -1.729 -16.320  1.00 35.09           H  
ATOM   1669  NE  ARG A 107      38.913  -3.808 -16.542  1.00 35.09           N  
ATOM   1670  HE  ARG A 107      37.922  -3.954 -16.414  1.00 35.09           H  
ATOM   1671  NH1 ARG A 107      40.903  -4.709 -17.270  1.00 35.09           N  
ATOM   1672 HH11 ARG A 107      41.416  -5.454 -17.720  1.00 35.09           H  
ATOM   1673 HH12 ARG A 107      41.372  -3.848 -17.026  1.00 35.09           H  
ATOM   1674  NH2 ARG A 107      39.030  -5.906 -17.424  1.00 35.09           N  
ATOM   1675 HH21 ARG A 107      38.029  -5.997 -17.327  1.00 35.09           H  
ATOM   1676 HH22 ARG A 107      39.563  -6.639 -17.869  1.00 35.09           H  
ATOM   1677  CZ  ARG A 107      39.616  -4.796 -17.072  1.00 35.09           C  
ATOM   1678  N   LEU A 108      43.636  -1.110 -12.759  1.00 37.28           N  
ATOM   1679  H   LEU A 108      43.490  -2.103 -12.645  1.00 37.28           H  
ATOM   1680  CA  LEU A 108      45.011  -0.641 -12.925  1.00 37.28           C  
ATOM   1681  HA  LEU A 108      45.086   0.386 -12.565  1.00 37.28           H  
ATOM   1682  C   LEU A 108      45.391  -0.643 -14.414  1.00 37.28           C  
ATOM   1683  CB  LEU A 108      45.991  -1.513 -12.114  1.00 37.28           C  
ATOM   1684  HB2 LEU A 108      46.992  -1.316 -12.497  1.00 37.28           H  
ATOM   1685  HB3 LEU A 108      45.780  -2.567 -12.298  1.00 37.28           H  
ATOM   1686  O   LEU A 108      45.006  -1.549 -15.158  1.00 37.28           O  
ATOM   1687  CG  LEU A 108      46.027  -1.245 -10.596  1.00 37.28           C  
ATOM   1688  HG  LEU A 108      46.202  -0.183 -10.425  1.00 37.28           H  
ATOM   1689  CD1 LEU A 108      44.747  -1.659  -9.862  1.00 37.28           C  
ATOM   1690 HD11 LEU A 108      43.925  -1.004 -10.151  1.00 37.28           H  
ATOM   1691 HD12 LEU A 108      44.891  -1.554  -8.787  1.00 37.28           H  
ATOM   1692 HD13 LEU A 108      44.499  -2.695 -10.093  1.00 37.28           H  
ATOM   1693  CD2 LEU A 108      47.184  -2.029  -9.975  1.00 37.28           C  
ATOM   1694 HD21 LEU A 108      47.034  -3.099 -10.116  1.00 37.28           H  
ATOM   1695 HD22 LEU A 108      47.254  -1.808  -8.910  1.00 37.28           H  
ATOM   1696 HD23 LEU A 108      48.121  -1.735 -10.449  1.00 37.28           H  
ATOM   1697  N   VAL A 109      46.200   0.338 -14.816  1.00 36.89           N  
ATOM   1698  H   VAL A 109      46.467   1.037 -14.138  1.00 36.89           H  
ATOM   1699  CA  VAL A 109      46.999   0.282 -16.050  1.00 36.89           C  
ATOM   1700  HA  VAL A 109      46.433  -0.261 -16.807  1.00 36.89           H  
ATOM   1701  C   VAL A 109      48.292  -0.502 -15.802  1.00 36.89           C  
ATOM   1702  CB  VAL A 109      47.298   1.686 -16.616  1.00 36.89           C  
ATOM   1703  HB  VAL A 109      47.947   1.568 -17.484  1.00 36.89           H  
ATOM   1704  O   VAL A 109      48.776  -0.567 -14.672  1.00 36.89           O  
ATOM   1705  CG1 VAL A 109      46.007   2.361 -17.093  1.00 36.89           C  
ATOM   1706 HG11 VAL A 109      46.246   3.318 -17.558  1.00 36.89           H  
ATOM   1707 HG12 VAL A 109      45.332   2.534 -16.255  1.00 36.89           H  
ATOM   1708 HG13 VAL A 109      45.510   1.732 -17.832  1.00 36.89           H  
ATOM   1709  CG2 VAL A 109      48.003   2.612 -15.616  1.00 36.89           C  
ATOM   1710 HG21 VAL A 109      47.362   2.818 -14.759  1.00 36.89           H  
ATOM   1711 HG22 VAL A 109      48.245   3.556 -16.106  1.00 36.89           H  
ATOM   1712 HG23 VAL A 109      48.933   2.159 -15.274  1.00 36.89           H  
ATOM   1713  N   PHE A 110      48.857  -1.095 -16.853  1.00 36.14           N  
ATOM   1714  H   PHE A 110      48.445  -0.970 -17.767  1.00 36.14           H  
ATOM   1715  CA  PHE A 110      50.101  -1.864 -16.779  1.00 36.14           C  
ATOM   1716  HA  PHE A 110      50.340  -2.087 -15.739  1.00 36.14           H  
ATOM   1717  C   PHE A 110      51.264  -1.045 -17.343  1.00 36.14           C  
ATOM   1718  CB  PHE A 110      49.925  -3.213 -17.494  1.00 36.14           C  
ATOM   1719  HB2 PHE A 110      50.913  -3.624 -17.700  1.00 36.14           H  
ATOM   1720  HB3 PHE A 110      49.435  -3.059 -18.455  1.00 36.14           H  
ATOM   1721  O   PHE A 110      51.462  -0.986 -18.554  1.00 36.14           O  
ATOM   1722  CG  PHE A 110      49.147  -4.233 -16.682  1.00 36.14           C  
ATOM   1723  CD1 PHE A 110      49.834  -5.238 -15.976  1.00 36.14           C  
ATOM   1724  HD1 PHE A 110      50.912  -5.292 -16.024  1.00 36.14           H  
ATOM   1725  CD2 PHE A 110      47.742  -4.166 -16.608  1.00 36.14           C  
ATOM   1726  HD2 PHE A 110      47.208  -3.392 -17.139  1.00 36.14           H  
ATOM   1727  CE1 PHE A 110      49.123  -6.173 -15.203  1.00 36.14           C  
ATOM   1728  HE1 PHE A 110      49.656  -6.943 -14.665  1.00 36.14           H  
ATOM   1729  CE2 PHE A 110      47.031  -5.097 -15.829  1.00 36.14           C  
ATOM   1730  HE2 PHE A 110      45.955  -5.030 -15.765  1.00 36.14           H  
ATOM   1731  CZ  PHE A 110      47.721  -6.102 -15.129  1.00 36.14           C  
ATOM   1732  HZ  PHE A 110      47.175  -6.817 -14.530  1.00 36.14           H  
ATOM   1733  N   SER A 111      52.031  -0.410 -16.457  1.00 27.30           N  
ATOM   1734  H   SER A 111      51.768  -0.414 -15.482  1.00 27.30           H  
ATOM   1735  CA  SER A 111      53.264   0.290 -16.826  1.00 27.30           C  
ATOM   1736  HA  SER A 111      53.039   0.992 -17.629  1.00 27.30           H  
ATOM   1737  C   SER A 111      54.330  -0.696 -17.313  1.00 27.30           C  
ATOM   1738  CB  SER A 111      53.820   1.082 -15.639  1.00 27.30           C  
ATOM   1739  HB2 SER A 111      54.158   0.392 -14.866  1.00 27.30           H  
ATOM   1740  HB3 SER A 111      54.668   1.680 -15.974  1.00 27.30           H  
ATOM   1741  O   SER A 111      54.567  -1.721 -16.674  1.00 27.30           O  
ATOM   1742  OG  SER A 111      52.826   1.933 -15.099  1.00 27.30           O  
ATOM   1743  HG  SER A 111      53.245   2.572 -14.519  1.00 27.30           H  
ATOM   1744  N   ASN A 112      55.014  -0.355 -18.404  1.00 30.72           N  
ATOM   1745  H   ASN A 112      54.792   0.519 -18.859  1.00 30.72           H  
ATOM   1746  CA  ASN A 112      56.190  -1.063 -18.911  1.00 30.72           C  
ATOM   1747  HA  ASN A 112      56.549  -1.753 -18.148  1.00 30.72           H  
ATOM   1748  C   ASN A 112      57.320  -0.054 -19.189  1.00 30.72           C  
ATOM   1749  CB  ASN A 112      55.792  -1.877 -20.157  1.00 30.72           C  
ATOM   1750  HB2 ASN A 112      55.545  -1.193 -20.968  1.00 30.72           H  
ATOM   1751  HB3 ASN A 112      54.912  -2.479 -19.932  1.00 30.72           H  
ATOM   1752  O   ASN A 112      57.059   1.141 -19.321  1.00 30.72           O  
ATOM   1753  CG  ASN A 112      56.891  -2.823 -20.617  1.00 30.72           C  
ATOM   1754  ND2 ASN A 112      56.885  -3.221 -21.865  1.00 30.72           N  
ATOM   1755 HD21 ASN A 112      57.667  -3.790 -22.156  1.00 30.72           H  
ATOM   1756 HD22 ASN A 112      56.195  -2.876 -22.517  1.00 30.72           H  
ATOM   1757  OD1 ASN A 112      57.772  -3.207 -19.864  1.00 30.72           O  
ATOM   1758  N   ASN A 113      58.565  -0.522 -19.267  1.00 29.30           N  
ATOM   1759  H   ASN A 113      58.694  -1.524 -19.262  1.00 29.30           H  
ATOM   1760  CA  ASN A 113      59.735   0.321 -19.502  1.00 29.30           C  
ATOM   1761  HA  ASN A 113      59.497   1.346 -19.218  1.00 29.30           H  
ATOM   1762  C   ASN A 113      60.153   0.339 -20.982  1.00 29.30           C  
ATOM   1763  CB  ASN A 113      60.882  -0.156 -18.594  1.00 29.30           C  
ATOM   1764  HB2 ASN A 113      61.117  -1.192 -18.838  1.00 29.30           H  
ATOM   1765  HB3 ASN A 113      60.574  -0.101 -17.550  1.00 29.30           H  
ATOM   1766  O   ASN A 113      60.181  -0.692 -21.650  1.00 29.30           O  
ATOM   1767  CG  ASN A 113      62.133   0.692 -18.764  1.00 29.30           C  
ATOM   1768  ND2 ASN A 113      63.295   0.091 -18.717  1.00 29.30           N  
ATOM   1769 HD21 ASN A 113      64.106   0.660 -18.917  1.00 29.30           H  
ATOM   1770 HD22 ASN A 113      63.367  -0.908 -18.586  1.00 29.30           H  
ATOM   1771  OD1 ASN A 113      62.071   1.892 -18.969  1.00 29.30           O  
ATOM   1772  N   THR A 114      60.565   1.506 -21.469  1.00 30.58           N  
ATOM   1773  H   THR A 114      60.497   2.309 -20.860  1.00 30.58           H  
ATOM   1774  CA  THR A 114      61.427   1.689 -22.645  1.00 30.58           C  
ATOM   1775  HA  THR A 114      62.144   0.870 -22.704  1.00 30.58           H  
ATOM   1776  C   THR A 114      62.184   2.997 -22.430  1.00 30.58           C  
ATOM   1777  CB  THR A 114      60.610   1.714 -23.946  1.00 30.58           C  
ATOM   1778  HB  THR A 114      59.785   2.420 -23.851  1.00 30.58           H  
ATOM   1779  O   THR A 114      61.566   4.034 -22.207  1.00 30.58           O  
ATOM   1780  CG2 THR A 114      61.445   2.069 -25.178  1.00 30.58           C  
ATOM   1781 HG21 THR A 114      60.829   1.964 -26.070  1.00 30.58           H  
ATOM   1782 HG22 THR A 114      61.787   3.102 -25.117  1.00 30.58           H  
ATOM   1783 HG23 THR A 114      62.303   1.401 -25.256  1.00 30.58           H  
ATOM   1784  OG1 THR A 114      60.101   0.422 -24.183  1.00 30.58           O  
ATOM   1785  HG1 THR A 114      60.000  -0.017 -23.336  1.00 30.58           H  
ATOM   1786  N   ASN A 115      63.518   2.946 -22.440  1.00 32.95           N  
ATOM   1787  H   ASN A 115      63.970   2.076 -22.683  1.00 32.95           H  
ATOM   1788  CA  ASN A 115      64.377   4.044 -21.986  1.00 32.95           C  
ATOM   1789  HA  ASN A 115      63.757   4.914 -21.770  1.00 32.95           H  
ATOM   1790  C   ASN A 115      65.382   4.489 -23.060  1.00 32.95           C  
ATOM   1791  CB  ASN A 115      65.065   3.646 -20.661  1.00 32.95           C  
ATOM   1792  HB2 ASN A 115      64.310   3.644 -19.875  1.00 32.95           H  
ATOM   1793  HB3 ASN A 115      65.810   4.398 -20.403  1.00 32.95           H  
ATOM   1794  O   ASN A 115      66.007   3.653 -23.711  1.00 32.95           O  
ATOM   1795  CG  ASN A 115      65.742   2.278 -20.640  1.00 32.95           C  
ATOM   1796  ND2 ASN A 115      66.582   1.947 -21.590  1.00 32.95           N  
ATOM   1797 HD21 ASN A 115      67.022   1.040 -21.521  1.00 32.95           H  
ATOM   1798 HD22 ASN A 115      66.709   2.548 -22.392  1.00 32.95           H  
ATOM   1799  OD1 ASN A 115      65.523   1.469 -19.755  1.00 32.95           O  
ATOM   1800  N   ASN A 116      65.591   5.799 -23.195  1.00 32.64           N  
ATOM   1801  H   ASN A 116      65.068   6.447 -22.622  1.00 32.64           H  
ATOM   1802  CA  ASN A 116      66.662   6.389 -23.999  1.00 32.64           C  
ATOM   1803  HA  ASN A 116      67.542   5.750 -23.925  1.00 32.64           H  
ATOM   1804  C   ASN A 116      67.037   7.775 -23.437  1.00 32.64           C  
ATOM   1805  CB  ASN A 116      66.212   6.455 -25.473  1.00 32.64           C  
ATOM   1806  HB2 ASN A 116      65.499   7.269 -25.603  1.00 32.64           H  
ATOM   1807  HB3 ASN A 116      65.721   5.521 -25.746  1.00 32.64           H  
ATOM   1808  O   ASN A 116      66.213   8.406 -22.777  1.00 32.64           O  
ATOM   1809  CG  ASN A 116      67.371   6.645 -26.436  1.00 32.64           C  
ATOM   1810  ND2 ASN A 116      67.096   6.804 -27.707  1.00 32.64           N  
ATOM   1811 HD21 ASN A 116      66.140   6.806 -28.035  1.00 32.64           H  
ATOM   1812 HD22 ASN A 116      67.888   6.920 -28.323  1.00 32.64           H  
ATOM   1813  OD1 ASN A 116      68.534   6.641 -26.068  1.00 32.64           O  
ATOM   1814  N   ASN A 117      68.255   8.248 -23.711  1.00 34.34           N  
ATOM   1815  H   ASN A 117      68.819   7.740 -24.376  1.00 34.34           H  
ATOM   1816  CA  ASN A 117      68.815   9.480 -23.147  1.00 34.34           C  
ATOM   1817  HA  ASN A 117      68.076   9.975 -22.516  1.00 34.34           H  
ATOM   1818  C   ASN A 117      69.249  10.445 -24.258  1.00 34.34           C  
ATOM   1819  CB  ASN A 117      70.055   9.140 -22.294  1.00 34.34           C  
ATOM   1820  HB2 ASN A 117      70.494  10.069 -21.932  1.00 34.34           H  
ATOM   1821  HB3 ASN A 117      70.792   8.652 -22.932  1.00 34.34           H  
ATOM   1822  O   ASN A 117      69.957  10.027 -25.174  1.00 34.34           O  
ATOM   1823  CG  ASN A 117      69.818   8.254 -21.084  1.00 34.34           C  
ATOM   1824  ND2 ASN A 117      70.879   7.770 -20.481  1.00 34.34           N  
ATOM   1825 HD21 ASN A 117      71.805   7.981 -20.824  1.00 34.34           H  
ATOM   1826 HD22 ASN A 117      70.698   7.195 -19.670  1.00 34.34           H  
ATOM   1827  OD1 ASN A 117      68.717   7.984 -20.645  1.00 34.34           O  
ATOM   1828  N   ASN A 118      68.939  11.740 -24.134  1.00 35.17           N  
ATOM   1829  H   ASN A 118      68.290  12.029 -23.416  1.00 35.17           H  
ATOM   1830  CA  ASN A 118      69.742  12.801 -24.750  1.00 35.17           C  
ATOM   1831  HA  ASN A 118      70.782  12.597 -24.495  1.00 35.17           H  
ATOM   1832  C   ASN A 118      69.411  14.189 -24.180  1.00 35.17           C  
ATOM   1833  CB  ASN A 118      69.588  12.793 -26.287  1.00 35.17           C  
ATOM   1834  HB2 ASN A 118      69.199  13.749 -26.640  1.00 35.17           H  
ATOM   1835  HB3 ASN A 118      68.883  12.022 -26.598  1.00 35.17           H  
ATOM   1836  O   ASN A 118      68.247  14.494 -23.933  1.00 35.17           O  
ATOM   1837  CG  ASN A 118      70.926  12.555 -26.963  1.00 35.17           C  
ATOM   1838  ND2 ASN A 118      70.977  11.732 -27.983  1.00 35.17           N  
ATOM   1839 HD21 ASN A 118      70.158  11.199 -28.240  1.00 35.17           H  
ATOM   1840 HD22 ASN A 118      71.889  11.576 -28.386  1.00 35.17           H  
ATOM   1841  OD1 ASN A 118      71.943  13.111 -26.579  1.00 35.17           O  
ATOM   1842  N   ASN A 119      70.430  15.044 -24.052  1.00 36.66           N  
ATOM   1843  H   ASN A 119      71.346  14.734 -24.341  1.00 36.66           H  
ATOM   1844  CA  ASN A 119      70.294  16.444 -23.640  1.00 36.66           C  
ATOM   1845  HA  ASN A 119      69.242  16.730 -23.612  1.00 36.66           H  
ATOM   1846  C   ASN A 119      71.016  17.324 -24.672  1.00 36.66           C  
ATOM   1847  CB  ASN A 119      70.908  16.663 -22.238  1.00 36.66           C  
ATOM   1848  HB2 ASN A 119      70.941  17.737 -22.056  1.00 36.66           H  
ATOM   1849  HB3 ASN A 119      71.936  16.301 -22.232  1.00 36.66           H  
ATOM   1850  O   ASN A 119      72.249  17.302 -24.728  1.00 36.66           O  
ATOM   1851  CG  ASN A 119      70.181  16.014 -21.069  1.00 36.66           C  
ATOM   1852  ND2 ASN A 119      70.197  16.644 -19.917  1.00 36.66           N  
ATOM   1853 HD21 ASN A 119      70.639  17.547 -19.826  1.00 36.66           H  
ATOM   1854 HD22 ASN A 119      69.698  16.188 -19.167  1.00 36.66           H  
ATOM   1855  OD1 ASN A 119      69.638  14.927 -21.132  1.00 36.66           O  
ATOM   1856  N   ASN A 120      70.285  18.090 -25.489  1.00 33.98           N  
ATOM   1857  H   ASN A 120      69.277  18.088 -25.425  1.00 33.98           H  
ATOM   1858  CA  ASN A 120      70.889  19.076 -26.390  1.00 33.98           C  
ATOM   1859  HA  ASN A 120      71.629  19.628 -25.810  1.00 33.98           H  
ATOM   1860  C   ASN A 120      69.905  20.138 -26.913  1.00 33.98           C  
ATOM   1861  CB  ASN A 120      71.605  18.357 -27.555  1.00 33.98           C  
ATOM   1862  HB2 ASN A 120      71.685  17.285 -27.375  1.00 33.98           H  
ATOM   1863  HB3 ASN A 120      71.066  18.494 -28.492  1.00 33.98           H  
ATOM   1864  O   ASN A 120      68.718  20.109 -26.594  1.00 33.98           O  
ATOM   1865  CG  ASN A 120      72.998  18.929 -27.688  1.00 33.98           C  
ATOM   1866  ND2 ASN A 120      73.928  18.432 -26.909  1.00 33.98           N  
ATOM   1867 HD21 ASN A 120      73.663  17.752 -26.211  1.00 33.98           H  
ATOM   1868 HD22 ASN A 120      74.848  18.846 -26.965  1.00 33.98           H  
ATOM   1869  OD1 ASN A 120      73.233  19.894 -28.392  1.00 33.98           O  
ATOM   1870  N   ASN A 121      70.436  21.057 -27.724  1.00 35.92           N  
ATOM   1871  H   ASN A 121      71.396  20.915 -28.003  1.00 35.92           H  
ATOM   1872  CA  ASN A 121      69.740  22.190 -28.340  1.00 35.92           C  
ATOM   1873  HA  ASN A 121      68.753  22.295 -27.888  1.00 35.92           H  
ATOM   1874  C   ASN A 121      69.521  21.884 -29.864  1.00 35.92           C  
ATOM   1875  CB  ASN A 121      70.576  23.443 -27.972  1.00 35.92           C  
ATOM   1876  HB2 ASN A 121      70.085  24.338 -28.352  1.00 35.92           H  
ATOM   1877  HB3 ASN A 121      71.563  23.359 -28.425  1.00 35.92           H  
ATOM   1878  O   ASN A 121      69.769  20.758 -30.286  1.00 35.92           O  
ATOM   1879  CG  ASN A 121      70.771  23.725 -26.485  1.00 35.92           C  
ATOM   1880  ND2 ASN A 121      71.413  24.826 -26.170  1.00 35.92           N  
ATOM   1881 HD21 ASN A 121      71.498  25.014 -25.181  1.00 35.92           H  
ATOM   1882 HD22 ASN A 121      71.685  25.483 -26.887  1.00 35.92           H  
ATOM   1883  OD1 ASN A 121      70.368  23.010 -25.586  1.00 35.92           O  
ATOM   1884  N   ASN A 122      69.069  22.765 -30.774  1.00 35.40           N  
ATOM   1885  H   ASN A 122      68.900  22.357 -31.682  1.00 35.40           H  
ATOM   1886  CA  ASN A 122      68.923  24.222 -30.717  1.00 35.40           C  
ATOM   1887  HA  ASN A 122      68.554  24.517 -29.735  1.00 35.40           H  
ATOM   1888  C   ASN A 122      67.957  24.800 -31.780  1.00 35.40           C  
ATOM   1889  CB  ASN A 122      70.320  24.821 -31.006  1.00 35.40           C  
ATOM   1890  HB2 ASN A 122      71.106  24.268 -30.492  1.00 35.40           H  
ATOM   1891  HB3 ASN A 122      70.529  24.740 -32.073  1.00 35.40           H  
ATOM   1892  O   ASN A 122      68.048  24.416 -32.942  1.00 35.40           O  
ATOM   1893  CG  ASN A 122      70.421  26.269 -30.581  1.00 35.40           C  
ATOM   1894  ND2 ASN A 122      71.085  27.101 -31.345  1.00 35.40           N  
ATOM   1895 HD21 ASN A 122      71.511  26.784 -32.203  1.00 35.40           H  
ATOM   1896 HD22 ASN A 122      71.082  28.066 -31.047  1.00 35.40           H  
ATOM   1897  OD1 ASN A 122      69.918  26.662 -29.546  1.00 35.40           O  
ATOM   1898  N   ASN A 123      67.213  25.855 -31.410  1.00 36.05           N  
ATOM   1899  H   ASN A 123      67.242  26.108 -30.433  1.00 36.05           H  
ATOM   1900  CA  ASN A 123      66.602  26.866 -32.299  1.00 36.05           C  
ATOM   1901  HA  ASN A 123      65.985  27.499 -31.662  1.00 36.05           H  
ATOM   1902  C   ASN A 123      65.610  26.401 -33.406  1.00 36.05           C  
ATOM   1903  CB  ASN A 123      67.753  27.759 -32.844  1.00 36.05           C  
ATOM   1904  HB2 ASN A 123      68.592  27.138 -33.156  1.00 36.05           H  
ATOM   1905  HB3 ASN A 123      67.438  28.315 -33.726  1.00 36.05           H  
ATOM   1906  O   ASN A 123      65.243  25.239 -33.521  1.00 36.05           O  
ATOM   1907  CG  ASN A 123      68.244  28.805 -31.861  1.00 36.05           C  
ATOM   1908  ND2 ASN A 123      69.157  29.651 -32.279  1.00 36.05           N  
ATOM   1909 HD21 ASN A 123      69.459  29.633 -33.242  1.00 36.05           H  
ATOM   1910 HD22 ASN A 123      69.388  30.394 -31.636  1.00 36.05           H  
ATOM   1911  OD1 ASN A 123      67.799  28.919 -30.735  1.00 36.05           O  
ATOM   1912  N   ASN A 124      65.194  27.389 -34.214  1.00 34.92           N  
ATOM   1913  H   ASN A 124      65.538  28.307 -33.971  1.00 34.92           H  
ATOM   1914  CA  ASN A 124      64.576  27.323 -35.546  1.00 34.92           C  
ATOM   1915  HA  ASN A 124      64.543  28.361 -35.878  1.00 34.92           H  
ATOM   1916  C   ASN A 124      63.109  26.856 -35.679  1.00 34.92           C  
ATOM   1917  CB  ASN A 124      65.536  26.651 -36.544  1.00 34.92           C  
ATOM   1918  HB2 ASN A 124      65.804  25.659 -36.182  1.00 34.92           H  
ATOM   1919  HB3 ASN A 124      65.018  26.524 -37.495  1.00 34.92           H  
ATOM   1920  O   ASN A 124      62.814  25.699 -35.943  1.00 34.92           O  
ATOM   1921  CG  ASN A 124      66.802  27.451 -36.813  1.00 34.92           C  
ATOM   1922  ND2 ASN A 124      67.648  26.964 -37.688  1.00 34.92           N  
ATOM   1923 HD21 ASN A 124      68.479  27.509 -37.871  1.00 34.92           H  
ATOM   1924 HD22 ASN A 124      67.463  26.071 -38.122  1.00 34.92           H  
ATOM   1925  OD1 ASN A 124      67.053  28.517 -36.271  1.00 34.92           O  
ATOM   1926  N   ASN A 125      62.235  27.868 -35.688  1.00 36.75           N  
ATOM   1927  H   ASN A 125      62.603  28.725 -35.299  1.00 36.75           H  
ATOM   1928  CA  ASN A 125      61.198  28.140 -36.698  1.00 36.75           C  
ATOM   1929  HA  ASN A 125      60.626  28.976 -36.296  1.00 36.75           H  
ATOM   1930  C   ASN A 125      60.154  27.061 -37.060  1.00 36.75           C  
ATOM   1931  CB  ASN A 125      61.870  28.681 -37.978  1.00 36.75           C  
ATOM   1932  HB2 ASN A 125      62.503  27.902 -38.405  1.00 36.75           H  
ATOM   1933  HB3 ASN A 125      61.095  28.910 -38.709  1.00 36.75           H  
ATOM   1934  O   ASN A 125      60.434  26.065 -37.720  1.00 36.75           O  
ATOM   1935  CG  ASN A 125      62.706  29.935 -37.780  1.00 36.75           C  
ATOM   1936  ND2 ASN A 125      63.241  30.483 -38.844  1.00 36.75           N  
ATOM   1937 HD21 ASN A 125      63.078  30.089 -39.759  1.00 36.75           H  
ATOM   1938 HD22 ASN A 125      63.791  31.316 -38.691  1.00 36.75           H  
ATOM   1939  OD1 ASN A 125      62.905  30.433 -36.684  1.00 36.75           O  
ATOM   1940  N   ASN A 126      58.886  27.411 -36.817  1.00 35.26           N  
ATOM   1941  H   ASN A 126      58.731  28.249 -36.275  1.00 35.26           H  
ATOM   1942  CA  ASN A 126      57.708  26.819 -37.457  1.00 35.26           C  
ATOM   1943  HA  ASN A 126      57.590  25.792 -37.113  1.00 35.26           H  
ATOM   1944  C   ASN A 126      57.806  26.803 -39.000  1.00 35.26           C  
ATOM   1945  CB  ASN A 126      56.490  27.652 -37.005  1.00 35.26           C  
ATOM   1946  HB2 ASN A 126      56.329  27.503 -35.937  1.00 35.26           H  
ATOM   1947  HB3 ASN A 126      56.678  28.711 -37.182  1.00 35.26           H  
ATOM   1948  O   ASN A 126      58.212  27.793 -39.609  1.00 35.26           O  
ATOM   1949  CG  ASN A 126      55.209  27.272 -37.728  1.00 35.26           C  
ATOM   1950  ND2 ASN A 126      54.901  27.885 -38.848  1.00 35.26           N  
ATOM   1951 HD21 ASN A 126      54.085  27.533 -39.329  1.00 35.26           H  
ATOM   1952 HD22 ASN A 126      55.523  28.569 -39.256  1.00 35.26           H  
ATOM   1953  OD1 ASN A 126      54.494  26.387 -37.308  1.00 35.26           O  
ATOM   1954  N   SER A 127      57.334  25.725 -39.632  1.00 34.54           N  
ATOM   1955  H   SER A 127      57.053  24.930 -39.075  1.00 34.54           H  
ATOM   1956  CA  SER A 127      56.984  25.646 -41.061  1.00 34.54           C  
ATOM   1957  HA  SER A 127      56.586  26.604 -41.395  1.00 34.54           H  
ATOM   1958  C   SER A 127      55.912  24.573 -41.282  1.00 34.54           C  
ATOM   1959  CB  SER A 127      58.212  25.309 -41.912  1.00 34.54           C  
ATOM   1960  HB2 SER A 127      57.899  25.045 -42.922  1.00 34.54           H  
ATOM   1961  HB3 SER A 127      58.740  24.460 -41.479  1.00 34.54           H  
ATOM   1962  O   SER A 127      55.891  23.570 -40.570  1.00 34.54           O  
ATOM   1963  OG  SER A 127      59.057  26.439 -41.977  1.00 34.54           O  
ATOM   1964  HG  SER A 127      59.109  26.818 -41.096  1.00 34.54           H  
ATOM   1965  N   ASN A 128      55.035  24.763 -42.270  1.00 36.09           N  
ATOM   1966  H   ASN A 128      55.116  25.590 -42.843  1.00 36.09           H  
ATOM   1967  CA  ASN A 128      53.919  23.850 -42.541  1.00 36.09           C  
ATOM   1968  HA  ASN A 128      53.648  23.338 -41.618  1.00 36.09           H  
ATOM   1969  C   ASN A 128      54.310  22.788 -43.584  1.00 36.09           C  
ATOM   1970  CB  ASN A 128      52.686  24.638 -43.029  1.00 36.09           C  
ATOM   1971  HB2 ASN A 128      51.898  23.920 -43.255  1.00 36.09           H  
ATOM   1972  HB3 ASN A 128      52.934  25.155 -43.957  1.00 36.09           H  
ATOM   1973  O   ASN A 128      54.897  23.124 -44.611  1.00 36.09           O  
ATOM   1974  CG  ASN A 128      52.114  25.664 -42.059  1.00 36.09           C  
ATOM   1975  ND2 ASN A 128      50.878  26.056 -42.264  1.00 36.09           N  
ATOM   1976 HD21 ASN A 128      50.510  26.728 -41.607  1.00 36.09           H  
ATOM   1977 HD22 ASN A 128      50.329  25.659 -43.013  1.00 36.09           H  
ATOM   1978  OD1 ASN A 128      52.750  26.161 -41.144  1.00 36.09           O  
ATOM   1979  N   SER A 129      53.915  21.529 -43.376  1.00 32.79           N  
ATOM   1980  H   SER A 129      53.430  21.298 -42.520  1.00 32.79           H  
ATOM   1981  CA  SER A 129      53.917  20.491 -44.418  1.00 32.79           C  
ATOM   1982  HA  SER A 129      53.598  20.945 -45.357  1.00 32.79           H  
ATOM   1983  C   SER A 129      52.925  19.373 -44.079  1.00 32.79           C  
ATOM   1984  CB  SER A 129      55.325  19.915 -44.633  1.00 32.79           C  
ATOM   1985  HB2 SER A 129      56.009  20.724 -44.889  1.00 32.79           H  
ATOM   1986  HB3 SER A 129      55.304  19.209 -45.463  1.00 32.79           H  
ATOM   1987  O   SER A 129      52.688  19.101 -42.902  1.00 32.79           O  
ATOM   1988  OG  SER A 129      55.803  19.253 -43.480  1.00 32.79           O  
ATOM   1989  HG  SER A 129      55.578  19.781 -42.710  1.00 32.79           H  
ATOM   1990  N   ASN A 130      52.367  18.724 -45.104  1.00 36.84           N  
ATOM   1991  H   ASN A 130      52.634  18.976 -46.045  1.00 36.84           H  
ATOM   1992  CA  ASN A 130      51.446  17.595 -44.968  1.00 36.84           C  
ATOM   1993  HA  ASN A 130      51.403  17.276 -43.926  1.00 36.84           H  
ATOM   1994  C   ASN A 130      51.955  16.418 -45.812  1.00 36.84           C  
ATOM   1995  CB  ASN A 130      50.024  17.987 -45.424  1.00 36.84           C  
ATOM   1996  HB2 ASN A 130      50.065  18.397 -46.434  1.00 36.84           H  
ATOM   1997  HB3 ASN A 130      49.426  17.077 -45.468  1.00 36.84           H  
ATOM   1998  O   ASN A 130      52.269  16.593 -46.988  1.00 36.84           O  
ATOM   1999  CG  ASN A 130      49.292  18.988 -44.541  1.00 36.84           C  
ATOM   2000  ND2 ASN A 130      48.007  18.804 -44.347  1.00 36.84           N  
ATOM   2001 HD21 ASN A 130      47.531  18.008 -44.748  1.00 36.84           H  
ATOM   2002 HD22 ASN A 130      47.548  19.486 -43.759  1.00 36.84           H  
ATOM   2003  OD1 ASN A 130      49.824  19.968 -44.051  1.00 36.84           O  
ATOM   2004  N   THR A 131      51.974  15.219 -45.233  1.00 34.44           N  
ATOM   2005  H   THR A 131      51.726  15.143 -44.257  1.00 34.44           H  
ATOM   2006  CA  THR A 131      52.214  13.939 -45.919  1.00 34.44           C  
ATOM   2007  HA  THR A 131      51.942  14.038 -46.970  1.00 34.44           H  
ATOM   2008  C   THR A 131      51.318  12.856 -45.313  1.00 34.44           C  
ATOM   2009  CB  THR A 131      53.687  13.493 -45.843  1.00 34.44           C  
ATOM   2010  HB  THR A 131      53.769  12.488 -46.256  1.00 34.44           H  
ATOM   2011  O   THR A 131      50.782  13.021 -44.216  1.00 34.44           O  
ATOM   2012  CG2 THR A 131      54.641  14.395 -46.622  1.00 34.44           C  
ATOM   2013 HG21 THR A 131      55.641  13.961 -46.623  1.00 34.44           H  
ATOM   2014 HG22 THR A 131      54.297  14.490 -47.653  1.00 34.44           H  
ATOM   2015 HG23 THR A 131      54.680  15.385 -46.168  1.00 34.44           H  
ATOM   2016  OG1 THR A 131      54.136  13.471 -44.510  1.00 34.44           O  
ATOM   2017  HG1 THR A 131      55.069  13.245 -44.513  1.00 34.44           H  
ATOM   2018  N   SER A 132      51.126  11.752 -46.035  1.00 37.21           N  
ATOM   2019  H   SER A 132      51.549  11.679 -46.949  1.00 37.21           H  
ATOM   2020  CA  SER A 132      50.281  10.626 -45.620  1.00 37.21           C  
ATOM   2021  HA  SER A 132      50.365  10.486 -44.542  1.00 37.21           H  
ATOM   2022  C   SER A 132      50.714   9.339 -46.314  1.00 37.21           C  
ATOM   2023  CB  SER A 132      48.813  10.896 -45.969  1.00 37.21           C  
ATOM   2024  HB2 SER A 132      48.443  11.712 -45.347  1.00 37.21           H  
ATOM   2025  HB3 SER A 132      48.226  10.001 -45.765  1.00 37.21           H  
ATOM   2026  O   SER A 132      51.024   9.360 -47.505  1.00 37.21           O  
ATOM   2027  OG  SER A 132      48.662  11.253 -47.332  1.00 37.21           O  
ATOM   2028  HG  SER A 132      48.995  10.534 -47.874  1.00 37.21           H  
ATOM   2029  N   ILE A 133      50.698   8.228 -45.580  1.00 36.00           N  
ATOM   2030  H   ILE A 133      50.393   8.280 -44.618  1.00 36.00           H  
ATOM   2031  CA  ILE A 133      50.957   6.875 -46.077  1.00 36.00           C  
ATOM   2032  HA  ILE A 133      50.817   6.849 -47.157  1.00 36.00           H  
ATOM   2033  C   ILE A 133      49.921   5.953 -45.424  1.00 36.00           C  
ATOM   2034  CB  ILE A 133      52.402   6.411 -45.747  1.00 36.00           C  
ATOM   2035  HB  ILE A 133      52.524   6.400 -44.664  1.00 36.00           H  
ATOM   2036  O   ILE A 133      49.699   6.056 -44.218  1.00 36.00           O  
ATOM   2037  CG1 ILE A 133      53.512   7.304 -46.360  1.00 36.00           C  
ATOM   2038 HG12 ILE A 133      54.401   6.700 -46.541  1.00 36.00           H  
ATOM   2039 HG13 ILE A 133      53.185   7.691 -47.325  1.00 36.00           H  
ATOM   2040  CG2 ILE A 133      52.626   4.971 -46.245  1.00 36.00           C  
ATOM   2041 HG21 ILE A 133      51.960   4.275 -45.736  1.00 36.00           H  
ATOM   2042 HG22 ILE A 133      53.642   4.646 -46.020  1.00 36.00           H  
ATOM   2043 HG23 ILE A 133      52.460   4.904 -47.321  1.00 36.00           H  
ATOM   2044  CD1 ILE A 133      53.964   8.465 -45.461  1.00 36.00           C  
ATOM   2045 HD11 ILE A 133      54.811   8.969 -45.926  1.00 36.00           H  
ATOM   2046 HD12 ILE A 133      54.273   8.081 -44.489  1.00 36.00           H  
ATOM   2047 HD13 ILE A 133      53.166   9.194 -45.319  1.00 36.00           H  
ATOM   2048  N   ASN A 134      49.334   5.050 -46.209  1.00 42.53           N  
ATOM   2049  H   ASN A 134      49.637   4.988 -47.170  1.00 42.53           H  
ATOM   2050  CA  ASN A 134      48.557   3.915 -45.712  1.00 42.53           C  
ATOM   2051  HA  ASN A 134      48.399   4.013 -44.639  1.00 42.53           H  
ATOM   2052  C   ASN A 134      49.368   2.632 -45.959  1.00 42.53           C  
ATOM   2053  CB  ASN A 134      47.184   3.848 -46.409  1.00 42.53           C  
ATOM   2054  HB2 ASN A 134      47.332   3.790 -47.488  1.00 42.53           H  
ATOM   2055  HB3 ASN A 134      46.692   2.927 -46.096  1.00 42.53           H  
ATOM   2056  O   ASN A 134      50.103   2.562 -46.943  1.00 42.53           O  
ATOM   2057  CG  ASN A 134      46.233   5.000 -46.118  1.00 42.53           C  
ATOM   2058  ND2 ASN A 134      44.988   4.857 -46.505  1.00 42.53           N  
ATOM   2059 HD21 ASN A 134      44.685   3.999 -46.942  1.00 42.53           H  
ATOM   2060 HD22 ASN A 134      44.366   5.625 -46.294  1.00 42.53           H  
ATOM   2061  OD1 ASN A 134      46.562   6.038 -45.570  1.00 42.53           O  
ATOM   2062  N   ASP A 135      49.207   1.629 -45.099  1.00 33.63           N  
ATOM   2063  H   ASP A 135      48.511   1.705 -44.371  1.00 33.63           H  
ATOM   2064  CA  ASP A 135      49.859   0.315 -45.206  1.00 33.63           C  
ATOM   2065  HA  ASP A 135      50.181   0.165 -46.237  1.00 33.63           H  
ATOM   2066  C   ASP A 135      48.842  -0.804 -44.881  1.00 33.63           C  
ATOM   2067  CB  ASP A 135      51.117   0.289 -44.313  1.00 33.63           C  
ATOM   2068  HB2 ASP A 135      50.845  -0.040 -43.310  1.00 33.63           H  
ATOM   2069  HB3 ASP A 135      51.512   1.301 -44.231  1.00 33.63           H  
ATOM   2070  O   ASP A 135      47.704  -0.511 -44.507  1.00 33.63           O  
ATOM   2071  CG  ASP A 135      52.240  -0.604 -44.863  1.00 33.63           C  
ATOM   2072  OD1 ASP A 135      51.923  -1.601 -45.553  1.00 33.63           O  
ATOM   2073  OD2 ASP A 135      53.416  -0.280 -44.583  1.00 33.63           O  
ATOM   2074  N   LEU A 136      49.215  -2.065 -45.100  1.00 40.18           N  
ATOM   2075  H   LEU A 136      50.188  -2.211 -45.328  1.00 40.18           H  
ATOM   2076  CA  LEU A 136      48.288  -3.184 -45.312  1.00 40.18           C  
ATOM   2077  HA  LEU A 136      47.415  -2.794 -45.836  1.00 40.18           H  
ATOM   2078  C   LEU A 136      47.744  -3.857 -44.035  1.00 40.18           C  
ATOM   2079  CB  LEU A 136      48.963  -4.226 -46.229  1.00 40.18           C  
ATOM   2080  HB2 LEU A 136      48.497  -5.194 -46.046  1.00 40.18           H  
ATOM   2081  HB3 LEU A 136      50.014  -4.318 -45.955  1.00 40.18           H  
ATOM   2082  O   LEU A 136      48.403  -3.944 -42.999  1.00 40.18           O  
ATOM   2083  CG  LEU A 136      48.842  -3.943 -47.739  1.00 40.18           C  
ATOM   2084  HG  LEU A 136      47.786  -3.920 -48.008  1.00 40.18           H  
ATOM   2085  CD1 LEU A 136      49.483  -2.628 -48.189  1.00 40.18           C  
ATOM   2086 HD11 LEU A 136      49.460  -2.550 -49.276  1.00 40.18           H  
ATOM   2087 HD12 LEU A 136      50.515  -2.578 -47.840  1.00 40.18           H  
ATOM   2088 HD13 LEU A 136      48.928  -1.787 -47.774  1.00 40.18           H  
ATOM   2089  CD2 LEU A 136      49.509  -5.079 -48.519  1.00 40.18           C  
ATOM   2090 HD21 LEU A 136      49.378  -4.918 -49.589  1.00 40.18           H  
ATOM   2091 HD22 LEU A 136      50.573  -5.111 -48.283  1.00 40.18           H  
ATOM   2092 HD23 LEU A 136      49.049  -6.028 -48.245  1.00 40.18           H  
ATOM   2093  N   ASP A 137      46.542  -4.428 -44.168  1.00 34.50           N  
ATOM   2094  H   ASP A 137      46.005  -4.217 -44.997  1.00 34.50           H  
ATOM   2095  CA  ASP A 137      45.905  -5.330 -43.205  1.00 34.50           C  
ATOM   2096  HA  ASP A 137      45.741  -4.789 -42.273  1.00 34.50           H  
ATOM   2097  C   ASP A 137      46.712  -6.609 -42.909  1.00 34.50           C  
ATOM   2098  CB  ASP A 137      44.546  -5.791 -43.761  1.00 34.50           C  
ATOM   2099  HB2 ASP A 137      44.705  -6.318 -44.702  1.00 34.50           H  
ATOM   2100  HB3 ASP A 137      44.098  -6.499 -43.065  1.00 34.50           H  
ATOM   2101  O   ASP A 137      47.463  -7.118 -43.744  1.00 34.50           O  
ATOM   2102  CG  ASP A 137      43.563  -4.648 -43.991  1.00 34.50           C  
ATOM   2103  OD1 ASP A 137      42.685  -4.479 -43.117  1.00 34.50           O  
ATOM   2104  OD2 ASP A 137      43.683  -4.004 -45.055  1.00 34.50           O  
ATOM   2105  N   PHE A 138      46.420  -7.237 -41.763  1.00 38.19           N  
ATOM   2106  H   PHE A 138      45.776  -6.790 -41.126  1.00 38.19           H  
ATOM   2107  CA  PHE A 138      46.682  -8.664 -41.560  1.00 38.19           C  
ATOM   2108  HA  PHE A 138      46.730  -9.121 -42.548  1.00 38.19           H  
ATOM   2109  C   PHE A 138      45.524  -9.352 -40.821  1.00 38.19           C  
ATOM   2110  CB  PHE A 138      48.043  -8.892 -40.887  1.00 38.19           C  
ATOM   2111  HB2 PHE A 138      48.675  -8.017 -41.040  1.00 38.19           H  
ATOM   2112  HB3 PHE A 138      47.912  -9.019 -39.813  1.00 38.19           H  
ATOM   2113  O   PHE A 138      44.807  -8.724 -40.042  1.00 38.19           O  
ATOM   2114  CG  PHE A 138      48.757 -10.091 -41.477  1.00 38.19           C  
ATOM   2115  CD1 PHE A 138      48.602 -11.373 -40.916  1.00 38.19           C  
ATOM   2116  HD1 PHE A 138      48.001 -11.509 -40.030  1.00 38.19           H  
ATOM   2117  CD2 PHE A 138      49.517  -9.928 -42.651  1.00 38.19           C  
ATOM   2118  HD2 PHE A 138      49.606  -8.950 -43.102  1.00 38.19           H  
ATOM   2119  CE1 PHE A 138      49.213 -12.485 -41.525  1.00 38.19           C  
ATOM   2120  HE1 PHE A 138      49.082 -13.469 -41.100  1.00 38.19           H  
ATOM   2121  CE2 PHE A 138      50.133 -11.038 -43.255  1.00 38.19           C  
ATOM   2122  HE2 PHE A 138      50.707 -10.905 -44.160  1.00 38.19           H  
ATOM   2123  CZ  PHE A 138      49.981 -12.317 -42.692  1.00 38.19           C  
ATOM   2124  HZ  PHE A 138      50.444 -13.171 -43.163  1.00 38.19           H  
ATOM   2125  N   GLN A 139      45.305 -10.641 -41.095  1.00 37.14           N  
ATOM   2126  H   GLN A 139      45.983 -11.124 -41.667  1.00 37.14           H  
ATOM   2127  CA  GLN A 139      44.034 -11.333 -40.828  1.00 37.14           C  
ATOM   2128  HA  GLN A 139      43.438 -10.749 -40.126  1.00 37.14           H  
ATOM   2129  C   GLN A 139      44.229 -12.742 -40.225  1.00 37.14           C  
ATOM   2130  CB  GLN A 139      43.253 -11.443 -42.157  1.00 37.14           C  
ATOM   2131  HB2 GLN A 139      42.286 -11.902 -41.951  1.00 37.14           H  
ATOM   2132  HB3 GLN A 139      43.800 -12.104 -42.829  1.00 37.14           H  
ATOM   2133  O   GLN A 139      45.346 -13.250 -40.148  1.00 37.14           O  
ATOM   2134  CG  GLN A 139      42.997 -10.110 -42.891  1.00 37.14           C  
ATOM   2135  HG2 GLN A 139      43.945  -9.649 -43.167  1.00 37.14           H  
ATOM   2136  HG3 GLN A 139      42.464  -9.427 -42.229  1.00 37.14           H  
ATOM   2137  CD  GLN A 139      42.179 -10.288 -44.171  1.00 37.14           C  
ATOM   2138  NE2 GLN A 139      41.980  -9.240 -44.940  1.00 37.14           N  
ATOM   2139 HE21 GLN A 139      41.440  -9.389 -45.780  1.00 37.14           H  
ATOM   2140 HE22 GLN A 139      42.347  -8.331 -44.696  1.00 37.14           H  
ATOM   2141  OE1 GLN A 139      41.703 -11.363 -44.499  1.00 37.14           O  
ATOM   2142  N   GLY A 140      43.123 -13.419 -39.873  1.00 32.57           N  
ATOM   2143  H   GLY A 140      42.253 -12.907 -39.909  1.00 32.57           H  
ATOM   2144  CA  GLY A 140      43.025 -14.874 -40.090  1.00 32.57           C  
ATOM   2145  HA2 GLY A 140      43.961 -15.238 -40.515  1.00 32.57           H  
ATOM   2146  HA3 GLY A 140      42.260 -15.043 -40.848  1.00 32.57           H  
ATOM   2147  C   GLY A 140      42.696 -15.807 -38.915  1.00 32.57           C  
ATOM   2148  O   GLY A 140      42.409 -16.970 -39.181  1.00 32.57           O  
ATOM   2149  N   PHE A 141      42.695 -15.371 -37.647  1.00 39.30           N  
ATOM   2150  H   PHE A 141      42.915 -14.404 -37.458  1.00 39.30           H  
ATOM   2151  CA  PHE A 141      42.466 -16.285 -36.506  1.00 39.30           C  
ATOM   2152  HA  PHE A 141      41.956 -17.175 -36.876  1.00 39.30           H  
ATOM   2153  C   PHE A 141      41.561 -15.735 -35.392  1.00 39.30           C  
ATOM   2154  CB  PHE A 141      43.812 -16.751 -35.922  1.00 39.30           C  
ATOM   2155  HB2 PHE A 141      43.645 -17.141 -34.917  1.00 39.30           H  
ATOM   2156  HB3 PHE A 141      44.480 -15.896 -35.825  1.00 39.30           H  
ATOM   2157  O   PHE A 141      41.615 -14.559 -35.041  1.00 39.30           O  
ATOM   2158  CG  PHE A 141      44.485 -17.852 -36.722  1.00 39.30           C  
ATOM   2159  CD1 PHE A 141      43.970 -19.163 -36.675  1.00 39.30           C  
ATOM   2160  HD1 PHE A 141      43.098 -19.382 -36.077  1.00 39.30           H  
ATOM   2161  CD2 PHE A 141      45.610 -17.574 -37.520  1.00 39.30           C  
ATOM   2162  HD2 PHE A 141      46.000 -16.568 -37.578  1.00 39.30           H  
ATOM   2163  CE1 PHE A 141      44.574 -20.189 -37.424  1.00 39.30           C  
ATOM   2164  HE1 PHE A 141      44.166 -21.188 -37.403  1.00 39.30           H  
ATOM   2165  CE2 PHE A 141      46.217 -18.601 -38.266  1.00 39.30           C  
ATOM   2166  HE2 PHE A 141      47.069 -18.380 -38.891  1.00 39.30           H  
ATOM   2167  CZ  PHE A 141      45.699 -19.907 -38.220  1.00 39.30           C  
ATOM   2168  HZ  PHE A 141      46.155 -20.689 -38.808  1.00 39.30           H  
ATOM   2169  N   GLY A 142      40.772 -16.629 -34.782  1.00 34.68           N  
ATOM   2170  H   GLY A 142      40.752 -17.572 -35.141  1.00 34.68           H  
ATOM   2171  CA  GLY A 142      39.910 -16.357 -33.626  1.00 34.68           C  
ATOM   2172  HA2 GLY A 142      39.177 -15.597 -33.895  1.00 34.68           H  
ATOM   2173  HA3 GLY A 142      40.521 -15.968 -32.811  1.00 34.68           H  
ATOM   2174  C   GLY A 142      39.167 -17.611 -33.138  1.00 34.68           C  
ATOM   2175  O   GLY A 142      39.161 -18.634 -33.818  1.00 34.68           O  
ATOM   2176  N   LEU A 143      38.541 -17.537 -31.957  1.00 38.10           N  
ATOM   2177  H   LEU A 143      38.556 -16.654 -31.468  1.00 38.10           H  
ATOM   2178  CA  LEU A 143      37.678 -18.583 -31.380  1.00 38.10           C  
ATOM   2179  HA  LEU A 143      37.254 -19.176 -32.191  1.00 38.10           H  
ATOM   2180  C   LEU A 143      36.490 -17.952 -30.631  1.00 38.10           C  
ATOM   2181  CB  LEU A 143      38.481 -19.509 -30.439  1.00 38.10           C  
ATOM   2182  HB2 LEU A 143      39.052 -18.885 -29.752  1.00 38.10           H  
ATOM   2183  HB3 LEU A 143      37.777 -20.089 -29.844  1.00 38.10           H  
ATOM   2184  O   LEU A 143      36.566 -16.814 -30.170  1.00 38.10           O  
ATOM   2185  CG  LEU A 143      39.440 -20.503 -31.126  1.00 38.10           C  
ATOM   2186  HG  LEU A 143      40.171 -19.960 -31.725  1.00 38.10           H  
ATOM   2187  CD1 LEU A 143      40.196 -21.292 -30.054  1.00 38.10           C  
ATOM   2188 HD11 LEU A 143      40.900 -21.972 -30.533  1.00 38.10           H  
ATOM   2189 HD12 LEU A 143      40.757 -20.604 -29.422  1.00 38.10           H  
ATOM   2190 HD13 LEU A 143      39.498 -21.864 -29.444  1.00 38.10           H  
ATOM   2191  CD2 LEU A 143      38.705 -21.517 -32.008  1.00 38.10           C  
ATOM   2192 HD21 LEU A 143      39.417 -22.243 -32.402  1.00 38.10           H  
ATOM   2193 HD22 LEU A 143      37.936 -22.037 -31.436  1.00 38.10           H  
ATOM   2194 HD23 LEU A 143      38.252 -21.011 -32.860  1.00 38.10           H  
ATOM   2195  N   THR A 144      35.382 -18.689 -30.518  1.00 40.42           N  
ATOM   2196  H   THR A 144      35.400 -19.636 -30.867  1.00 40.42           H  
ATOM   2197  CA  THR A 144      34.056 -18.178 -30.111  1.00 40.42           C  
ATOM   2198  HA  THR A 144      34.183 -17.262 -29.534  1.00 40.42           H  
ATOM   2199  C   THR A 144      33.308 -19.209 -29.228  1.00 40.42           C  
ATOM   2200  CB  THR A 144      33.239 -17.851 -31.384  1.00 40.42           C  
ATOM   2201  HB  THR A 144      32.303 -17.363 -31.109  1.00 40.42           H  
ATOM   2202  O   THR A 144      33.816 -20.320 -29.053  1.00 40.42           O  
ATOM   2203  CG2 THR A 144      33.940 -16.918 -32.373  1.00 40.42           C  
ATOM   2204 HG21 THR A 144      34.787 -17.414 -32.846  1.00 40.42           H  
ATOM   2205 HG22 THR A 144      33.236 -16.607 -33.145  1.00 40.42           H  
ATOM   2206 HG23 THR A 144      34.295 -16.029 -31.851  1.00 40.42           H  
ATOM   2207  OG1 THR A 144      32.925 -19.032 -32.077  1.00 40.42           O  
ATOM   2208  HG1 THR A 144      32.782 -18.799 -32.997  1.00 40.42           H  
ATOM   2209  N   PRO A 145      32.109 -18.922 -28.663  1.00 43.29           N  
ATOM   2210  CA  PRO A 145      31.378 -17.651 -28.643  1.00 43.29           C  
ATOM   2211  HA  PRO A 145      31.928 -16.855 -29.146  1.00 43.29           H  
ATOM   2212  C   PRO A 145      30.991 -17.144 -27.236  1.00 43.29           C  
ATOM   2213  CB  PRO A 145      30.101 -17.983 -29.421  1.00 43.29           C  
ATOM   2214  HB2 PRO A 145      29.288 -17.292 -29.198  1.00 43.29           H  
ATOM   2215  HB3 PRO A 145      30.303 -17.988 -30.493  1.00 43.29           H  
ATOM   2216  O   PRO A 145      30.636 -17.914 -26.344  1.00 43.29           O  
ATOM   2217  CG  PRO A 145      29.781 -19.411 -28.961  1.00 43.29           C  
ATOM   2218  HG2 PRO A 145      29.084 -19.387 -28.123  1.00 43.29           H  
ATOM   2219  HG3 PRO A 145      29.363 -19.995 -29.781  1.00 43.29           H  
ATOM   2220  CD  PRO A 145      31.125 -19.989 -28.497  1.00 43.29           C  
ATOM   2221  HD2 PRO A 145      31.376 -20.852 -29.114  1.00 43.29           H  
ATOM   2222  HD3 PRO A 145      31.070 -20.290 -27.451  1.00 43.29           H  
ATOM   2223  N   PHE A 146      30.920 -15.820 -27.098  1.00 37.72           N  
ATOM   2224  H   PHE A 146      31.239 -15.253 -27.871  1.00 37.72           H  
ATOM   2225  CA  PHE A 146      30.030 -15.103 -26.173  1.00 37.72           C  
ATOM   2226  HA  PHE A 146      29.195 -15.754 -25.913  1.00 37.72           H  
ATOM   2227  C   PHE A 146      29.431 -13.898 -26.920  1.00 37.72           C  
ATOM   2228  CB  PHE A 146      30.751 -14.712 -24.870  1.00 37.72           C  
ATOM   2229  HB2 PHE A 146      30.406 -13.728 -24.551  1.00 37.72           H  
ATOM   2230  HB3 PHE A 146      31.823 -14.628 -25.049  1.00 37.72           H  
ATOM   2231  O   PHE A 146      29.939 -13.523 -27.976  1.00 37.72           O  
ATOM   2232  CG  PHE A 146      30.493 -15.688 -23.734  1.00 37.72           C  
ATOM   2233  CD1 PHE A 146      29.389 -15.498 -22.879  1.00 37.72           C  
ATOM   2234  HD1 PHE A 146      28.754 -14.634 -23.002  1.00 37.72           H  
ATOM   2235  CD2 PHE A 146      31.315 -16.817 -23.563  1.00 37.72           C  
ATOM   2236  HD2 PHE A 146      32.144 -16.980 -24.236  1.00 37.72           H  
ATOM   2237  CE1 PHE A 146      29.105 -16.436 -21.869  1.00 37.72           C  
ATOM   2238  HE1 PHE A 146      28.251 -16.285 -21.225  1.00 37.72           H  
ATOM   2239  CE2 PHE A 146      31.028 -17.760 -22.559  1.00 37.72           C  
ATOM   2240  HE2 PHE A 146      31.647 -18.640 -22.467  1.00 37.72           H  
ATOM   2241  CZ  PHE A 146      29.920 -17.571 -21.713  1.00 37.72           C  
ATOM   2242  HZ  PHE A 146      29.683 -18.299 -20.951  1.00 37.72           H  
ATOM   2243  N   ILE A 147      28.315 -13.348 -26.431  1.00 37.23           N  
ATOM   2244  H   ILE A 147      27.983 -13.629 -25.520  1.00 37.23           H  
ATOM   2245  CA  ILE A 147      27.501 -12.378 -27.176  1.00 37.23           C  
ATOM   2246  HA  ILE A 147      27.778 -12.414 -28.229  1.00 37.23           H  
ATOM   2247  C   ILE A 147      27.775 -10.952 -26.680  1.00 37.23           C  
ATOM   2248  CB  ILE A 147      25.991 -12.730 -27.098  1.00 37.23           C  
ATOM   2249  HB  ILE A 147      25.694 -12.798 -26.052  1.00 37.23           H  
ATOM   2250  O   ILE A 147      27.543 -10.660 -25.509  1.00 37.23           O  
ATOM   2251  CG1 ILE A 147      25.604 -14.053 -27.809  1.00 37.23           C  
ATOM   2252 HG12 ILE A 147      24.516 -14.109 -27.855  1.00 37.23           H  
ATOM   2253 HG13 ILE A 147      25.972 -14.034 -28.834  1.00 37.23           H  
ATOM   2254  CG2 ILE A 147      25.151 -11.618 -27.754  1.00 37.23           C  
ATOM   2255 HG21 ILE A 147      25.487 -11.446 -28.777  1.00 37.23           H  
ATOM   2256 HG22 ILE A 147      25.227 -10.687 -27.192  1.00 37.23           H  
ATOM   2257 HG23 ILE A 147      24.096 -11.889 -27.774  1.00 37.23           H  
ATOM   2258  CD1 ILE A 147      26.073 -15.350 -27.137  1.00 37.23           C  
ATOM   2259 HD11 ILE A 147      27.135 -15.514 -27.317  1.00 37.23           H  
ATOM   2260 HD12 ILE A 147      25.527 -16.190 -27.567  1.00 37.23           H  
ATOM   2261 HD13 ILE A 147      25.875 -15.311 -26.066  1.00 37.23           H  
ATOM   2262  N   ASN A 148      28.160 -10.070 -27.607  1.00 35.07           N  
ATOM   2263  H   ASN A 148      28.321 -10.413 -28.543  1.00 35.07           H  
ATOM   2264  CA  ASN A 148      28.089  -8.615 -27.466  1.00 35.07           C  
ATOM   2265  HA  ASN A 148      27.736  -8.351 -26.469  1.00 35.07           H  
ATOM   2266  C   ASN A 148      27.093  -8.072 -28.507  1.00 35.07           C  
ATOM   2267  CB  ASN A 148      29.474  -7.976 -27.694  1.00 35.07           C  
ATOM   2268  HB2 ASN A 148      29.864  -8.304 -28.658  1.00 35.07           H  
ATOM   2269  HB3 ASN A 148      29.347  -6.895 -27.743  1.00 35.07           H  
ATOM   2270  O   ASN A 148      27.127  -8.498 -29.663  1.00 35.07           O  
ATOM   2271  CG  ASN A 148      30.529  -8.253 -26.636  1.00 35.07           C  
ATOM   2272  ND2 ASN A 148      31.693  -7.668 -26.791  1.00 35.07           N  
ATOM   2273 HD21 ASN A 148      31.856  -7.055 -27.577  1.00 35.07           H  
ATOM   2274 HD22 ASN A 148      32.384  -7.850 -26.077  1.00 35.07           H  
ATOM   2275  OD1 ASN A 148      30.354  -8.972 -25.668  1.00 35.07           O  
ATOM   2276  N   HIS A 149      26.255  -7.107 -28.127  1.00 38.19           N  
ATOM   2277  H   HIS A 149      26.293  -6.775 -27.174  1.00 38.19           H  
ATOM   2278  CA  HIS A 149      25.379  -6.345 -29.027  1.00 38.19           C  
ATOM   2279  HA  HIS A 149      25.720  -6.441 -30.058  1.00 38.19           H  
ATOM   2280  C   HIS A 149      25.458  -4.866 -28.625  1.00 38.19           C  
ATOM   2281  CB  HIS A 149      23.926  -6.852 -28.929  1.00 38.19           C  
ATOM   2282  HB2 HIS A 149      23.606  -6.802 -27.888  1.00 38.19           H  
ATOM   2283  HB3 HIS A 149      23.291  -6.173 -29.498  1.00 38.19           H  
ATOM   2284  O   HIS A 149      25.269  -4.574 -27.445  1.00 38.19           O  
ATOM   2285  CG  HIS A 149      23.665  -8.250 -29.445  1.00 38.19           C  
ATOM   2286  CD2 HIS A 149      22.561  -9.014 -29.177  1.00 38.19           C  
ATOM   2287  HD2 HIS A 149      21.733  -8.730 -28.544  1.00 38.19           H  
ATOM   2288  ND1 HIS A 149      24.443  -8.973 -30.320  1.00 38.19           N  
ATOM   2289  HD1 HIS A 149      25.377  -8.726 -30.617  1.00 38.19           H  
ATOM   2290  CE1 HIS A 149      23.821 -10.134 -30.579  1.00 38.19           C  
ATOM   2291  HE1 HIS A 149      24.203 -10.912 -31.223  1.00 38.19           H  
ATOM   2292  NE2 HIS A 149      22.678 -10.216 -29.884  1.00 38.19           N  
ATOM   2293  N   ASN A 150      25.716  -3.968 -29.590  1.00 35.05           N  
ATOM   2294  H   ASN A 150      25.750  -4.305 -30.541  1.00 35.05           H  
ATOM   2295  CA  ASN A 150      26.086  -2.550 -29.394  1.00 35.05           C  
ATOM   2296  HA  ASN A 150      26.282  -2.133 -30.382  1.00 35.05           H  
ATOM   2297  C   ASN A 150      27.404  -2.358 -28.599  1.00 35.05           C  
ATOM   2298  CB  ASN A 150      24.868  -1.792 -28.815  1.00 35.05           C  
ATOM   2299  HB2 ASN A 150      25.164  -0.793 -28.493  1.00 35.05           H  
ATOM   2300  HB3 ASN A 150      24.490  -2.297 -27.926  1.00 35.05           H  
ATOM   2301  O   ASN A 150      27.731  -3.145 -27.717  1.00 35.05           O  
ATOM   2302  CG  ASN A 150      23.731  -1.647 -29.814  1.00 35.05           C  
ATOM   2303  ND2 ASN A 150      22.592  -1.156 -29.389  1.00 35.05           N  
ATOM   2304 HD21 ASN A 150      21.868  -1.063 -30.087  1.00 35.05           H  
ATOM   2305 HD22 ASN A 150      22.462  -0.904 -28.420  1.00 35.05           H  
ATOM   2306  OD1 ASN A 150      23.852  -1.947 -30.988  1.00 35.05           O  
ATOM   2307  N   ILE A 151      28.256  -1.354 -28.837  1.00 41.93           N  
ATOM   2308  H   ILE A 151      29.068  -1.413 -28.239  1.00 41.93           H  
ATOM   2309  CA  ILE A 151      28.414  -0.322 -29.893  1.00 41.93           C  
ATOM   2310  HA  ILE A 151      28.052  -0.705 -30.847  1.00 41.93           H  
ATOM   2311  C   ILE A 151      29.949  -0.091 -30.052  1.00 41.93           C  
ATOM   2312  CB  ILE A 151      27.667   0.998 -29.541  1.00 41.93           C  
ATOM   2313  HB  ILE A 151      28.304   1.828 -29.847  1.00 41.93           H  
ATOM   2314  O   ILE A 151      30.714  -0.621 -29.250  1.00 41.93           O  
ATOM   2315  CG1 ILE A 151      27.438   1.231 -28.029  1.00 41.93           C  
ATOM   2316 HG12 ILE A 151      26.725   0.507 -27.634  1.00 41.93           H  
ATOM   2317 HG13 ILE A 151      28.387   1.086 -27.512  1.00 41.93           H  
ATOM   2318  CG2 ILE A 151      26.413   1.160 -30.419  1.00 41.93           C  
ATOM   2319 HG21 ILE A 151      25.956   2.137 -30.258  1.00 41.93           H  
ATOM   2320 HG22 ILE A 151      25.675   0.384 -30.219  1.00 41.93           H  
ATOM   2321 HG23 ILE A 151      26.687   1.101 -31.472  1.00 41.93           H  
ATOM   2322  CD1 ILE A 151      26.937   2.639 -27.685  1.00 41.93           C  
ATOM   2323 HD11 ILE A 151      26.911   2.756 -26.602  1.00 41.93           H  
ATOM   2324 HD12 ILE A 151      25.929   2.789 -28.073  1.00 41.93           H  
ATOM   2325 HD13 ILE A 151      27.607   3.389 -28.106  1.00 41.93           H  
ATOM   2326  N   ASN A 152      30.507   0.644 -31.022  1.00 31.56           N  
ATOM   2327  H   ASN A 152      31.507   0.522 -31.098  1.00 31.56           H  
ATOM   2328  CA  ASN A 152      29.967   1.653 -31.945  1.00 31.56           C  
ATOM   2329  HA  ASN A 152      28.913   1.465 -32.151  1.00 31.56           H  
ATOM   2330  C   ASN A 152      30.752   1.663 -33.278  1.00 31.56           C  
ATOM   2331  CB  ASN A 152      30.177   3.041 -31.280  1.00 31.56           C  
ATOM   2332  HB2 ASN A 152      29.993   3.006 -30.206  1.00 31.56           H  
ATOM   2333  HB3 ASN A 152      31.220   3.334 -31.402  1.00 31.56           H  
ATOM   2334  O   ASN A 152      31.866   1.147 -33.304  1.00 31.56           O  
ATOM   2335  CG  ASN A 152      29.301   4.131 -31.870  1.00 31.56           C  
ATOM   2336  ND2 ASN A 152      29.564   5.377 -31.557  1.00 31.56           N  
ATOM   2337 HD21 ASN A 152      30.344   5.611 -30.960  1.00 31.56           H  
ATOM   2338 HD22 ASN A 152      28.966   6.075 -31.976  1.00 31.56           H  
ATOM   2339  OD1 ASN A 152      28.375   3.881 -32.620  1.00 31.56           O  
ATOM   2340  N   VAL A 153      30.264   2.427 -34.273  1.00 31.96           N  
ATOM   2341  H   VAL A 153      29.347   2.826 -34.130  1.00 31.96           H  
ATOM   2342  CA  VAL A 153      31.034   2.917 -35.445  1.00 31.96           C  
ATOM   2343  HA  VAL A 153      30.346   3.552 -36.004  1.00 31.96           H  
ATOM   2344  C   VAL A 153      31.425   1.815 -36.465  1.00 31.96           C  
ATOM   2345  CB  VAL A 153      32.172   3.847 -34.921  1.00 31.96           C  
ATOM   2346  HB  VAL A 153      32.396   3.586 -33.887  1.00 31.96           H  
ATOM   2347  O   VAL A 153      31.466   0.639 -36.132  1.00 31.96           O  
ATOM   2348  CG1 VAL A 153      33.530   3.820 -35.623  1.00 31.96           C  
ATOM   2349 HG11 VAL A 153      34.270   4.311 -34.991  1.00 31.96           H  
ATOM   2350 HG12 VAL A 153      33.853   2.792 -35.786  1.00 31.96           H  
ATOM   2351 HG13 VAL A 153      33.486   4.366 -36.566  1.00 31.96           H  
ATOM   2352  CG2 VAL A 153      31.673   5.298 -34.884  1.00 31.96           C  
ATOM   2353 HG21 VAL A 153      30.751   5.358 -34.307  1.00 31.96           H  
ATOM   2354 HG22 VAL A 153      31.488   5.664 -35.894  1.00 31.96           H  
ATOM   2355 HG23 VAL A 153      32.424   5.933 -34.412  1.00 31.96           H  
ATOM   2356  N   LEU A 154      31.636   2.101 -37.759  1.00 33.89           N  
ATOM   2357  H   LEU A 154      31.773   1.284 -38.337  1.00 33.89           H  
ATOM   2358  CA  LEU A 154      31.685   3.394 -38.463  1.00 33.89           C  
ATOM   2359  HA  LEU A 154      31.593   4.204 -37.740  1.00 33.89           H  
ATOM   2360  C   LEU A 154      30.556   3.560 -39.499  1.00 33.89           C  
ATOM   2361  CB  LEU A 154      33.058   3.509 -39.171  1.00 33.89           C  
ATOM   2362  HB2 LEU A 154      33.116   2.715 -39.916  1.00 33.89           H  
ATOM   2363  HB3 LEU A 154      33.858   3.321 -38.454  1.00 33.89           H  
ATOM   2364  O   LEU A 154      30.233   2.635 -40.235  1.00 33.89           O  
ATOM   2365  CG  LEU A 154      33.339   4.848 -39.890  1.00 33.89           C  
ATOM   2366  HG  LEU A 154      32.600   4.998 -40.677  1.00 33.89           H  
ATOM   2367  CD1 LEU A 154      33.311   6.061 -38.956  1.00 33.89           C  
ATOM   2368 HD11 LEU A 154      33.519   6.963 -39.531  1.00 33.89           H  
ATOM   2369 HD12 LEU A 154      34.071   5.958 -38.181  1.00 33.89           H  
ATOM   2370 HD13 LEU A 154      32.329   6.181 -38.499  1.00 33.89           H  
ATOM   2371  CD2 LEU A 154      34.718   4.802 -40.547  1.00 33.89           C  
ATOM   2372 HD21 LEU A 154      34.761   3.974 -41.254  1.00 33.89           H  
ATOM   2373 HD22 LEU A 154      35.494   4.668 -39.793  1.00 33.89           H  
ATOM   2374 HD23 LEU A 154      34.902   5.729 -41.090  1.00 33.89           H  
ATOM   2375  N   GLY A 155      30.057   4.790 -39.625  1.00 30.46           N  
ATOM   2376  H   GLY A 155      30.362   5.494 -38.968  1.00 30.46           H  
ATOM   2377  CA  GLY A 155      29.444   5.328 -40.843  1.00 30.46           C  
ATOM   2378  HA2 GLY A 155      28.361   5.380 -40.731  1.00 30.46           H  
ATOM   2379  HA3 GLY A 155      29.686   4.696 -41.697  1.00 30.46           H  
ATOM   2380  C   GLY A 155      30.000   6.738 -41.072  1.00 30.46           C  
ATOM   2381  O   GLY A 155      30.239   7.449 -40.098  1.00 30.46           O  
ATOM   2382  N   SER A 156      30.269   7.126 -42.324  1.00 29.74           N  
ATOM   2383  H   SER A 156      30.045   6.497 -43.081  1.00 29.74           H  
ATOM   2384  CA  SER A 156      31.084   8.318 -42.642  1.00 29.74           C  
ATOM   2385  HA  SER A 156      31.085   8.981 -41.776  1.00 29.74           H  
ATOM   2386  C   SER A 156      30.520   9.157 -43.802  1.00 29.74           C  
ATOM   2387  CB  SER A 156      32.541   7.893 -42.872  1.00 29.74           C  
ATOM   2388  HB2 SER A 156      32.875   7.280 -42.035  1.00 29.74           H  
ATOM   2389  HB3 SER A 156      32.618   7.310 -43.790  1.00 29.74           H  
ATOM   2390  O   SER A 156      31.238   9.505 -44.739  1.00 29.74           O  
ATOM   2391  OG  SER A 156      33.372   9.029 -42.958  1.00 29.74           O  
ATOM   2392  HG  SER A 156      33.091   9.521 -43.734  1.00 29.74           H  
ATOM   2393  N   ALA A 157      29.221   9.461 -43.753  1.00 34.11           N  
ATOM   2394  H   ALA A 157      28.700   9.185 -42.933  1.00 34.11           H  
ATOM   2395  CA  ALA A 157      28.562  10.367 -44.698  1.00 34.11           C  
ATOM   2396  HA  ALA A 157      28.911  10.134 -45.704  1.00 34.11           H  
ATOM   2397  C   ALA A 157      28.896  11.852 -44.426  1.00 34.11           C  
ATOM   2398  CB  ALA A 157      27.052  10.101 -44.646  1.00 34.11           C  
ATOM   2399  HB1 ALA A 157      26.663  10.344 -43.657  1.00 34.11           H  
ATOM   2400  HB2 ALA A 157      26.850   9.053 -44.869  1.00 34.11           H  
ATOM   2401  HB3 ALA A 157      26.541  10.719 -45.385  1.00 34.11           H  
ATOM   2402  O   ALA A 157      29.398  12.204 -43.358  1.00 34.11           O  
ATOM   2403  N   THR A 158      28.588  12.725 -45.390  1.00 34.21           N  
ATOM   2404  H   THR A 158      28.132  12.383 -46.223  1.00 34.21           H  
ATOM   2405  CA  THR A 158      28.735  14.190 -45.288  1.00 34.21           C  
ATOM   2406  HA  THR A 158      28.812  14.460 -44.234  1.00 34.21           H  
ATOM   2407  C   THR A 158      27.479  14.914 -45.814  1.00 34.21           C  
ATOM   2408  CB  THR A 158      30.026  14.674 -45.976  1.00 34.21           C  
ATOM   2409  HB  THR A 158      30.121  15.749 -45.828  1.00 34.21           H  
ATOM   2410  O   THR A 158      26.466  14.271 -46.090  1.00 34.21           O  
ATOM   2411  CG2 THR A 158      31.297  14.021 -45.433  1.00 34.21           C  
ATOM   2412 HG21 THR A 158      32.174  14.500 -45.869  1.00 34.21           H  
ATOM   2413 HG22 THR A 158      31.313  12.957 -45.670  1.00 34.21           H  
ATOM   2414 HG23 THR A 158      31.333  14.140 -44.350  1.00 34.21           H  
ATOM   2415  OG1 THR A 158      29.977  14.417 -47.355  1.00 34.21           O  
ATOM   2416  HG1 THR A 158      30.871  14.245 -47.658  1.00 34.21           H  
ATOM   2417  N   SER A 159      27.520  16.254 -45.899  1.00 33.53           N  
ATOM   2418  H   SER A 159      28.436  16.669 -45.802  1.00 33.53           H  
ATOM   2419  CA  SER A 159      26.386  17.184 -45.672  1.00 33.53           C  
ATOM   2420  HA  SER A 159      26.813  18.174 -45.833  1.00 33.53           H  
ATOM   2421  C   SER A 159      25.890  17.144 -44.210  1.00 33.53           C  
ATOM   2422  CB  SER A 159      25.268  17.044 -46.716  1.00 33.53           C  
ATOM   2423  HB2 SER A 159      25.707  16.880 -47.700  1.00 33.53           H  
ATOM   2424  HB3 SER A 159      24.688  17.966 -46.751  1.00 33.53           H  
ATOM   2425  O   SER A 159      26.079  16.141 -43.529  1.00 33.53           O  
ATOM   2426  OG  SER A 159      24.409  15.975 -46.396  1.00 33.53           O  
ATOM   2427  HG  SER A 159      24.959  15.194 -46.294  1.00 33.53           H  
ATOM   2428  N   THR A 160      25.400  18.192 -43.536  1.00 34.69           N  
ATOM   2429  H   THR A 160      25.193  17.897 -42.592  1.00 34.69           H  
ATOM   2430  CA  THR A 160      24.951  19.571 -43.846  1.00 34.69           C  
ATOM   2431  HA  THR A 160      24.900  19.993 -42.843  1.00 34.69           H  
ATOM   2432  C   THR A 160      23.515  19.764 -44.369  1.00 34.69           C  
ATOM   2433  CB  THR A 160      25.969  20.520 -44.520  1.00 34.69           C  
ATOM   2434  HB  THR A 160      25.634  21.538 -44.324  1.00 34.69           H  
ATOM   2435  O   THR A 160      23.077  19.143 -45.321  1.00 34.69           O  
ATOM   2436  CG2 THR A 160      27.392  20.397 -43.973  1.00 34.69           C  
ATOM   2437 HG21 THR A 160      27.808  19.415 -44.195  1.00 34.69           H  
ATOM   2438 HG22 THR A 160      27.382  20.542 -42.892  1.00 34.69           H  
ATOM   2439 HG23 THR A 160      28.026  21.162 -44.422  1.00 34.69           H  
ATOM   2440  OG1 THR A 160      26.026  20.373 -45.914  1.00 34.69           O  
ATOM   2441  HG1 THR A 160      26.629  21.029 -46.272  1.00 34.69           H  
ATOM   2442  N   ASN A 161      22.821  20.717 -43.726  1.00 33.84           N  
ATOM   2443  H   ASN A 161      23.299  21.153 -42.951  1.00 33.84           H  
ATOM   2444  CA  ASN A 161      21.499  21.289 -44.029  1.00 33.84           C  
ATOM   2445  HA  ASN A 161      21.321  21.983 -43.208  1.00 33.84           H  
ATOM   2446  C   ASN A 161      20.234  20.395 -44.017  1.00 33.84           C  
ATOM   2447  CB  ASN A 161      21.580  22.174 -45.285  1.00 33.84           C  
ATOM   2448  HB2 ASN A 161      20.575  22.380 -45.653  1.00 33.84           H  
ATOM   2449  HB3 ASN A 161      22.113  21.646 -46.076  1.00 33.84           H  
ATOM   2450  O   ASN A 161      19.930  19.668 -44.950  1.00 33.84           O  
ATOM   2451  CG  ASN A 161      22.228  23.511 -44.990  1.00 33.84           C  
ATOM   2452  ND2 ASN A 161      23.172  23.938 -45.792  1.00 33.84           N  
ATOM   2453 HD21 ASN A 161      23.407  23.401 -46.615  1.00 33.84           H  
ATOM   2454 HD22 ASN A 161      23.548  24.858 -45.610  1.00 33.84           H  
ATOM   2455  OD1 ASN A 161      21.892  24.185 -44.027  1.00 33.84           O  
ATOM   2456  N   GLN A 162      19.401  20.660 -43.001  1.00 34.67           N  
ATOM   2457  H   GLN A 162      19.840  21.073 -42.191  1.00 34.67           H  
ATOM   2458  CA  GLN A 162      17.980  21.029 -43.139  1.00 34.67           C  
ATOM   2459  HA  GLN A 162      17.528  20.925 -42.152  1.00 34.67           H  
ATOM   2460  C   GLN A 162      17.087  20.207 -44.097  1.00 34.67           C  
ATOM   2461  CB  GLN A 162      17.889  22.527 -43.508  1.00 34.67           C  
ATOM   2462  HB2 GLN A 162      18.374  22.687 -44.472  1.00 34.67           H  
ATOM   2463  HB3 GLN A 162      16.837  22.791 -43.619  1.00 34.67           H  
ATOM   2464  O   GLN A 162      16.866  20.603 -45.237  1.00 34.67           O  
ATOM   2465  CG  GLN A 162      18.505  23.492 -42.485  1.00 34.67           C  
ATOM   2466  HG2 GLN A 162      17.994  23.382 -41.528  1.00 34.67           H  
ATOM   2467  HG3 GLN A 162      19.563  23.271 -42.343  1.00 34.67           H  
ATOM   2468  CD  GLN A 162      18.361  24.937 -42.953  1.00 34.67           C  
ATOM   2469  NE2 GLN A 162      19.379  25.530 -43.535  1.00 34.67           N  
ATOM   2470 HE21 GLN A 162      19.213  26.476 -43.848  1.00 34.67           H  
ATOM   2471 HE22 GLN A 162      20.263  25.061 -43.670  1.00 34.67           H  
ATOM   2472  OE1 GLN A 162      17.323  25.556 -42.809  1.00 34.67           O  
ATOM   2473  N   PHE A 163      16.404  19.190 -43.562  1.00 33.00           N  
ATOM   2474  H   PHE A 163      16.675  18.848 -42.651  1.00 33.00           H  
ATOM   2475  CA  PHE A 163      15.056  18.801 -44.009  1.00 33.00           C  
ATOM   2476  HA  PHE A 163      14.539  19.709 -44.320  1.00 33.00           H  
ATOM   2477  C   PHE A 163      14.252  18.208 -42.837  1.00 33.00           C  
ATOM   2478  CB  PHE A 163      15.107  17.853 -45.224  1.00 33.00           C  
ATOM   2479  HB2 PHE A 163      16.144  17.628 -45.475  1.00 33.00           H  
ATOM   2480  HB3 PHE A 163      14.631  16.904 -44.977  1.00 33.00           H  
ATOM   2481  O   PHE A 163      14.838  17.782 -41.843  1.00 33.00           O  
ATOM   2482  CG  PHE A 163      14.422  18.445 -46.445  1.00 33.00           C  
ATOM   2483  CD1 PHE A 163      13.021  18.375 -46.582  1.00 33.00           C  
ATOM   2484  HD1 PHE A 163      12.428  17.844 -45.852  1.00 33.00           H  
ATOM   2485  CD2 PHE A 163      15.181  19.121 -47.419  1.00 33.00           C  
ATOM   2486  HD2 PHE A 163      16.254  19.189 -47.316  1.00 33.00           H  
ATOM   2487  CE1 PHE A 163      12.387  18.990 -47.677  1.00 33.00           C  
ATOM   2488  HE1 PHE A 163      11.313  18.934 -47.785  1.00 33.00           H  
ATOM   2489  CE2 PHE A 163      14.548  19.732 -48.515  1.00 33.00           C  
ATOM   2490  HE2 PHE A 163      15.138  20.253 -49.254  1.00 33.00           H  
ATOM   2491  CZ  PHE A 163      13.150  19.671 -48.643  1.00 33.00           C  
ATOM   2492  HZ  PHE A 163      12.664  20.140 -49.486  1.00 33.00           H  
ATOM   2493  N   ASN A 164      12.915  18.206 -42.927  1.00 38.70           N  
ATOM   2494  H   ASN A 164      12.492  18.594 -43.758  1.00 38.70           H  
ATOM   2495  CA  ASN A 164      12.024  17.702 -41.867  1.00 38.70           C  
ATOM   2496  HA  ASN A 164      12.550  16.936 -41.297  1.00 38.70           H  
ATOM   2497  C   ASN A 164      10.742  17.031 -42.430  1.00 38.70           C  
ATOM   2498  CB  ASN A 164      11.713  18.866 -40.904  1.00 38.70           C  
ATOM   2499  HB2 ASN A 164      12.645  19.314 -40.560  1.00 38.70           H  
ATOM   2500  HB3 ASN A 164      11.134  19.625 -41.430  1.00 38.70           H  
ATOM   2501  O   ASN A 164       9.645  17.581 -42.297  1.00 38.70           O  
ATOM   2502  CG  ASN A 164      10.941  18.418 -39.672  1.00 38.70           C  
ATOM   2503  ND2 ASN A 164      10.234  19.316 -39.026  1.00 38.70           N  
ATOM   2504 HD21 ASN A 164      10.166  20.262 -39.373  1.00 38.70           H  
ATOM   2505 HD22 ASN A 164       9.736  18.978 -38.215  1.00 38.70           H  
ATOM   2506  OD1 ASN A 164      10.977  17.277 -39.249  1.00 38.70           O  
ATOM   2507  N   PRO A 165      10.853  15.880 -43.122  1.00 43.00           N  
ATOM   2508  CA  PRO A 165       9.695  15.145 -43.628  1.00 43.00           C  
ATOM   2509  HA  PRO A 165       9.026  15.821 -44.161  1.00 43.00           H  
ATOM   2510  C   PRO A 165       8.915  14.459 -42.494  1.00 43.00           C  
ATOM   2511  CB  PRO A 165      10.271  14.124 -44.613  1.00 43.00           C  
ATOM   2512  HB2 PRO A 165      10.401  14.591 -45.589  1.00 43.00           H  
ATOM   2513  HB3 PRO A 165       9.650  13.232 -44.697  1.00 43.00           H  
ATOM   2514  O   PRO A 165       9.494  13.993 -41.517  1.00 43.00           O  
ATOM   2515  CG  PRO A 165      11.641  13.809 -44.011  1.00 43.00           C  
ATOM   2516  HG2 PRO A 165      12.343  13.454 -44.766  1.00 43.00           H  
ATOM   2517  HG3 PRO A 165      11.534  13.073 -43.214  1.00 43.00           H  
ATOM   2518  CD  PRO A 165      12.080  15.150 -43.418  1.00 43.00           C  
ATOM   2519  HD2 PRO A 165      12.661  15.700 -44.159  1.00 43.00           H  
ATOM   2520  HD3 PRO A 165      12.673  14.985 -42.519  1.00 43.00           H  
ATOM   2521  N   ASN A 166       7.596  14.337 -42.654  1.00 32.81           N  
ATOM   2522  H   ASN A 166       7.184  14.680 -43.509  1.00 32.81           H  
ATOM   2523  CA  ASN A 166       6.751  13.476 -41.820  1.00 32.81           C  
ATOM   2524  HA  ASN A 166       7.314  13.109 -40.962  1.00 32.81           H  
ATOM   2525  C   ASN A 166       6.325  12.257 -42.651  1.00 32.81           C  
ATOM   2526  CB  ASN A 166       5.544  14.276 -41.296  1.00 32.81           C  
ATOM   2527  HB2 ASN A 166       4.745  13.581 -41.038  1.00 32.81           H  
ATOM   2528  HB3 ASN A 166       5.168  14.946 -42.069  1.00 32.81           H  
ATOM   2529  O   ASN A 166       5.828  12.424 -43.761  1.00 32.81           O  
ATOM   2530  CG  ASN A 166       5.858  15.076 -40.044  1.00 32.81           C  
ATOM   2531  ND2 ASN A 166       6.756  16.031 -40.108  1.00 32.81           N  
ATOM   2532 HD21 ASN A 166       6.992  16.480 -39.234  1.00 32.81           H  
ATOM   2533 HD22 ASN A 166       7.304  16.169 -40.945  1.00 32.81           H  
ATOM   2534  OD1 ASN A 166       5.302  14.846 -38.985  1.00 32.81           O  
ATOM   2535  N   PHE A 167       6.530  11.048 -42.124  1.00 36.44           N  
ATOM   2536  H   PHE A 167       6.936  10.977 -41.202  1.00 36.44           H  
ATOM   2537  CA  PHE A 167       6.234   9.781 -42.802  1.00 36.44           C  
ATOM   2538  HA  PHE A 167       5.368   9.914 -43.450  1.00 36.44           H  
ATOM   2539  C   PHE A 167       5.902   8.691 -41.775  1.00 36.44           C  
ATOM   2540  CB  PHE A 167       7.443   9.351 -43.660  1.00 36.44           C  
ATOM   2541  HB2 PHE A 167       7.788   8.368 -43.342  1.00 36.44           H  
ATOM   2542  HB3 PHE A 167       8.278  10.032 -43.498  1.00 36.44           H  
ATOM   2543  O   PHE A 167       6.500   8.661 -40.699  1.00 36.44           O  
ATOM   2544  CG  PHE A 167       7.151   9.293 -45.146  1.00 36.44           C  
ATOM   2545  CD1 PHE A 167       6.715   8.091 -45.735  1.00 36.44           C  
ATOM   2546  HD1 PHE A 167       6.588   7.203 -45.134  1.00 36.44           H  
ATOM   2547  CD2 PHE A 167       7.312  10.443 -45.941  1.00 36.44           C  
ATOM   2548  HD2 PHE A 167       7.631  11.371 -45.492  1.00 36.44           H  
ATOM   2549  CE1 PHE A 167       6.448   8.039 -47.115  1.00 36.44           C  
ATOM   2550  HE1 PHE A 167       6.118   7.116 -47.568  1.00 36.44           H  
ATOM   2551  CE2 PHE A 167       7.045  10.391 -47.321  1.00 36.44           C  
ATOM   2552  HE2 PHE A 167       7.167  11.274 -47.930  1.00 36.44           H  
ATOM   2553  CZ  PHE A 167       6.614   9.188 -47.908  1.00 36.44           C  
ATOM   2554  HZ  PHE A 167       6.412   9.146 -48.968  1.00 36.44           H  
ATOM   2555  N   THR A 168       4.992   7.774 -42.111  1.00 37.12           N  
ATOM   2556  H   THR A 168       4.495   7.863 -42.986  1.00 37.12           H  
ATOM   2557  CA  THR A 168       4.651   6.607 -41.280  1.00 37.12           C  
ATOM   2558  HA  THR A 168       5.519   6.361 -40.669  1.00 37.12           H  
ATOM   2559  C   THR A 168       4.289   5.387 -42.140  1.00 37.12           C  
ATOM   2560  CB  THR A 168       3.467   6.883 -40.329  1.00 37.12           C  
ATOM   2561  HB  THR A 168       3.129   5.934 -39.913  1.00 37.12           H  
ATOM   2562  O   THR A 168       3.598   5.539 -43.148  1.00 37.12           O  
ATOM   2563  CG2 THR A 168       3.826   7.804 -39.165  1.00 37.12           C  
ATOM   2564 HG21 THR A 168       2.990   7.859 -38.468  1.00 37.12           H  
ATOM   2565 HG22 THR A 168       4.050   8.805 -39.533  1.00 37.12           H  
ATOM   2566 HG23 THR A 168       4.699   7.412 -38.642  1.00 37.12           H  
ATOM   2567  OG1 THR A 168       2.390   7.495 -41.002  1.00 37.12           O  
ATOM   2568  HG1 THR A 168       1.612   7.426 -40.444  1.00 37.12           H  
ATOM   2569  N   PRO A 169       4.694   4.161 -41.750  1.00 38.05           N  
ATOM   2570  CA  PRO A 169       4.059   2.936 -42.231  1.00 38.05           C  
ATOM   2571  HA  PRO A 169       3.935   2.967 -43.313  1.00 38.05           H  
ATOM   2572  C   PRO A 169       2.681   2.764 -41.566  1.00 38.05           C  
ATOM   2573  CB  PRO A 169       5.030   1.814 -41.859  1.00 38.05           C  
ATOM   2574  HB2 PRO A 169       5.803   1.736 -42.623  1.00 38.05           H  
ATOM   2575  HB3 PRO A 169       4.526   0.856 -41.727  1.00 38.05           H  
ATOM   2576  O   PRO A 169       2.467   3.218 -40.438  1.00 38.05           O  
ATOM   2577  CG  PRO A 169       5.649   2.321 -40.555  1.00 38.05           C  
ATOM   2578  HG2 PRO A 169       4.994   2.074 -39.720  1.00 38.05           H  
ATOM   2579  HG3 PRO A 169       6.643   1.905 -40.394  1.00 38.05           H  
ATOM   2580  CD  PRO A 169       5.694   3.840 -40.739  1.00 38.05           C  
ATOM   2581  HD2 PRO A 169       5.473   4.331 -39.791  1.00 38.05           H  
ATOM   2582  HD3 PRO A 169       6.680   4.137 -41.099  1.00 38.05           H  
ATOM   2583  N   TYR A 170       1.731   2.119 -42.249  1.00 31.35           N  
ATOM   2584  H   TYR A 170       1.947   1.720 -43.152  1.00 31.35           H  
ATOM   2585  CA  TYR A 170       0.348   1.996 -41.773  1.00 31.35           C  
ATOM   2586  HA  TYR A 170       0.369   1.846 -40.694  1.00 31.35           H  
ATOM   2587  C   TYR A 170      -0.385   0.796 -42.407  1.00 31.35           C  
ATOM   2588  CB  TYR A 170      -0.389   3.317 -42.081  1.00 31.35           C  
ATOM   2589  HB2 TYR A 170       0.329   4.136 -42.123  1.00 31.35           H  
ATOM   2590  HB3 TYR A 170      -0.846   3.257 -43.069  1.00 31.35           H  
ATOM   2591  O   TYR A 170       0.030   0.310 -43.451  1.00 31.35           O  
ATOM   2592  CG  TYR A 170      -1.429   3.705 -41.049  1.00 31.35           C  
ATOM   2593  CD1 TYR A 170      -2.801   3.564 -41.327  1.00 31.35           C  
ATOM   2594  HD1 TYR A 170      -3.117   3.191 -42.290  1.00 31.35           H  
ATOM   2595  CD2 TYR A 170      -1.014   4.236 -39.812  1.00 31.35           C  
ATOM   2596  HD2 TYR A 170       0.041   4.344 -39.607  1.00 31.35           H  
ATOM   2597  CE1 TYR A 170      -3.760   3.942 -40.368  1.00 31.35           C  
ATOM   2598  HE1 TYR A 170      -4.815   3.846 -40.577  1.00 31.35           H  
ATOM   2599  CE2 TYR A 170      -1.969   4.628 -38.854  1.00 31.35           C  
ATOM   2600  HE2 TYR A 170      -1.644   5.040 -37.909  1.00 31.35           H  
ATOM   2601  OH  TYR A 170      -4.274   4.853 -38.214  1.00 31.35           O  
ATOM   2602  HH  TYR A 170      -3.867   5.226 -37.428  1.00 31.35           H  
ATOM   2603  CZ  TYR A 170      -3.345   4.480 -39.132  1.00 31.35           C  
ATOM   2604  N   HIS A 171      -1.521   0.392 -41.819  1.00 33.69           N  
ATOM   2605  H   HIS A 171      -1.779   0.878 -40.972  1.00 33.69           H  
ATOM   2606  CA  HIS A 171      -2.489  -0.588 -42.357  1.00 33.69           C  
ATOM   2607  HA  HIS A 171      -3.285  -0.654 -41.615  1.00 33.69           H  
ATOM   2608  C   HIS A 171      -2.050  -2.067 -42.546  1.00 33.69           C  
ATOM   2609  CB  HIS A 171      -3.138  -0.037 -43.650  1.00 33.69           C  
ATOM   2610  HB2 HIS A 171      -3.655  -0.848 -44.163  1.00 33.69           H  
ATOM   2611  HB3 HIS A 171      -2.362   0.300 -44.336  1.00 33.69           H  
ATOM   2612  O   HIS A 171      -2.052  -2.565 -43.664  1.00 33.69           O  
ATOM   2613  CG  HIS A 171      -4.172   1.044 -43.504  1.00 33.69           C  
ATOM   2614  CD2 HIS A 171      -5.192   1.091 -42.593  1.00 33.69           C  
ATOM   2615  HD2 HIS A 171      -5.336   0.419 -41.759  1.00 33.69           H  
ATOM   2616  ND1 HIS A 171      -4.406   2.035 -44.428  1.00 33.69           N  
ATOM   2617  HD1 HIS A 171      -3.792   2.280 -45.192  1.00 33.69           H  
ATOM   2618  CE1 HIS A 171      -5.540   2.667 -44.089  1.00 33.69           C  
ATOM   2619  HE1 HIS A 171      -5.963   3.511 -44.615  1.00 33.69           H  
ATOM   2620  NE2 HIS A 171      -6.092   2.073 -43.017  1.00 33.69           N  
ATOM   2621  N   GLU A 172      -1.924  -2.833 -41.455  1.00 34.05           N  
ATOM   2622  H   GLU A 172      -1.786  -2.404 -40.551  1.00 34.05           H  
ATOM   2623  CA  GLU A 172      -2.152  -4.300 -41.472  1.00 34.05           C  
ATOM   2624  HA  GLU A 172      -2.835  -4.561 -42.280  1.00 34.05           H  
ATOM   2625  C   GLU A 172      -2.766  -4.763 -40.127  1.00 34.05           C  
ATOM   2626  CB  GLU A 172      -0.848  -5.042 -41.819  1.00 34.05           C  
ATOM   2627  HB2 GLU A 172      -0.389  -4.560 -42.682  1.00 34.05           H  
ATOM   2628  HB3 GLU A 172      -0.146  -4.997 -40.986  1.00 34.05           H  
ATOM   2629  O   GLU A 172      -2.053  -4.872 -39.136  1.00 34.05           O  
ATOM   2630  CG  GLU A 172      -1.153  -6.502 -42.185  1.00 34.05           C  
ATOM   2631  HG2 GLU A 172      -1.456  -7.041 -41.288  1.00 34.05           H  
ATOM   2632  HG3 GLU A 172      -1.989  -6.530 -42.884  1.00 34.05           H  
ATOM   2633  CD  GLU A 172       0.063  -7.174 -42.828  1.00 34.05           C  
ATOM   2634  OE1 GLU A 172       0.194  -7.053 -44.066  1.00 34.05           O  
ATOM   2635  OE2 GLU A 172       0.846  -7.789 -42.069  1.00 34.05           O  
ATOM   2636  N   LYS A 173      -4.086  -4.898 -39.888  1.00 37.06           N  
ATOM   2637  H   LYS A 173      -4.205  -5.223 -38.939  1.00 37.06           H  
ATOM   2638  CA  LYS A 173      -5.345  -4.764 -40.669  1.00 37.06           C  
ATOM   2639  HA  LYS A 173      -6.078  -4.409 -39.945  1.00 37.06           H  
ATOM   2640  C   LYS A 173      -5.939  -6.072 -41.232  1.00 37.06           C  
ATOM   2641  CB  LYS A 173      -5.272  -3.646 -41.727  1.00 37.06           C  
ATOM   2642  HB2 LYS A 173      -4.720  -4.009 -42.594  1.00 37.06           H  
ATOM   2643  HB3 LYS A 173      -4.745  -2.793 -41.300  1.00 37.06           H  
ATOM   2644  O   LYS A 173      -5.603  -6.460 -42.339  1.00 37.06           O  
ATOM   2645  CG  LYS A 173      -6.632  -3.160 -42.249  1.00 37.06           C  
ATOM   2646  HG2 LYS A 173      -7.217  -3.998 -42.628  1.00 37.06           H  
ATOM   2647  HG3 LYS A 173      -7.175  -2.667 -41.443  1.00 37.06           H  
ATOM   2648  CD  LYS A 173      -6.365  -2.171 -43.392  1.00 37.06           C  
ATOM   2649  HD2 LYS A 173      -5.948  -2.710 -44.242  1.00 37.06           H  
ATOM   2650  HD3 LYS A 173      -5.616  -1.458 -43.046  1.00 37.06           H  
ATOM   2651  CE  LYS A 173      -7.618  -1.408 -43.830  1.00 37.06           C  
ATOM   2652  HE2 LYS A 173      -8.270  -2.099 -44.365  1.00 37.06           H  
ATOM   2653  HE3 LYS A 173      -8.147  -1.058 -42.944  1.00 37.06           H  
ATOM   2654  NZ  LYS A 173      -7.261  -0.252 -44.692  1.00 37.06           N  
ATOM   2655  HZ1 LYS A 173      -8.088   0.187 -45.069  1.00 37.06           H  
ATOM   2656  HZ2 LYS A 173      -6.761   0.448 -44.162  1.00 37.06           H  
ATOM   2657  HZ3 LYS A 173      -6.672  -0.549 -45.457  1.00 37.06           H  
ATOM   2658  N   ILE A 174      -6.975  -6.579 -40.534  1.00 34.62           N  
ATOM   2659  H   ILE A 174      -7.122  -6.183 -39.617  1.00 34.62           H  
ATOM   2660  CA  ILE A 174      -7.883  -7.695 -40.920  1.00 34.62           C  
ATOM   2661  HA  ILE A 174      -8.647  -7.751 -40.144  1.00 34.62           H  
ATOM   2662  C   ILE A 174      -7.175  -9.074 -40.886  1.00 34.62           C  
ATOM   2663  CB  ILE A 174      -8.628  -7.330 -42.243  1.00 34.62           C  
ATOM   2664  HB  ILE A 174      -7.888  -7.044 -42.990  1.00 34.62           H  
ATOM   2665  O   ILE A 174      -5.986  -9.166 -41.141  1.00 34.62           O  
ATOM   2666  CG1 ILE A 174      -9.556  -6.113 -41.992  1.00 34.62           C  
ATOM   2667 HG12 ILE A 174      -8.989  -5.312 -41.517  1.00 34.62           H  
ATOM   2668 HG13 ILE A 174     -10.354  -6.403 -41.309  1.00 34.62           H  
ATOM   2669  CG2 ILE A 174      -9.436  -8.470 -42.880  1.00 34.62           C  
ATOM   2670 HG21 ILE A 174     -10.329  -8.700 -42.298  1.00 34.62           H  
ATOM   2671 HG22 ILE A 174      -8.810  -9.355 -42.993  1.00 34.62           H  
ATOM   2672 HG23 ILE A 174      -9.746  -8.188 -43.887  1.00 34.62           H  
ATOM   2673  CD1 ILE A 174     -10.185  -5.518 -43.259  1.00 34.62           C  
ATOM   2674 HD11 ILE A 174     -10.714  -4.601 -43.001  1.00 34.62           H  
ATOM   2675 HD12 ILE A 174     -10.899  -6.216 -43.696  1.00 34.62           H  
ATOM   2676 HD13 ILE A 174      -9.407  -5.287 -43.986  1.00 34.62           H  
ATOM   2677  N   PHE A 175      -7.806 -10.196 -40.517  1.00 40.34           N  
ATOM   2678  H   PHE A 175      -7.183 -10.991 -40.497  1.00 40.34           H  
ATOM   2679  CA  PHE A 175      -9.192 -10.452 -40.081  1.00 40.34           C  
ATOM   2680  HA  PHE A 175      -9.859  -9.694 -40.493  1.00 40.34           H  
ATOM   2681  C   PHE A 175      -9.390 -10.405 -38.551  1.00 40.34           C  
ATOM   2682  CB  PHE A 175      -9.628 -11.823 -40.641  1.00 40.34           C  
ATOM   2683  HB2 PHE A 175      -8.816 -12.540 -40.517  1.00 40.34           H  
ATOM   2684  HB3 PHE A 175     -10.470 -12.211 -40.067  1.00 40.34           H  
ATOM   2685  O   PHE A 175      -8.444 -10.243 -37.786  1.00 40.34           O  
ATOM   2686  CG  PHE A 175     -10.063 -11.797 -42.092  1.00 40.34           C  
ATOM   2687  CD1 PHE A 175     -11.402 -11.498 -42.414  1.00 40.34           C  
ATOM   2688  HD1 PHE A 175     -12.120 -11.300 -41.632  1.00 40.34           H  
ATOM   2689  CD2 PHE A 175      -9.140 -12.065 -43.120  1.00 40.34           C  
ATOM   2690  HD2 PHE A 175      -8.110 -12.292 -42.884  1.00 40.34           H  
ATOM   2691  CE1 PHE A 175     -11.812 -11.456 -43.758  1.00 40.34           C  
ATOM   2692  HE1 PHE A 175     -12.838 -11.227 -44.006  1.00 40.34           H  
ATOM   2693  CE2 PHE A 175      -9.551 -12.020 -44.464  1.00 40.34           C  
ATOM   2694  HE2 PHE A 175      -8.839 -12.217 -45.252  1.00 40.34           H  
ATOM   2695  CZ  PHE A 175     -10.886 -11.714 -44.783  1.00 40.34           C  
ATOM   2696  HZ  PHE A 175     -11.197 -11.682 -45.817  1.00 40.34           H  
ATOM   2697  N   GLN A 176     -10.643 -10.553 -38.104  1.00 36.31           N  
ATOM   2698  H   GLN A 176     -11.384 -10.680 -38.779  1.00 36.31           H  
ATOM   2699  CA  GLN A 176     -11.025 -10.738 -36.699  1.00 36.31           C  
ATOM   2700  HA  GLN A 176     -10.171 -11.119 -36.138  1.00 36.31           H  
ATOM   2701  C   GLN A 176     -12.173 -11.755 -36.573  1.00 36.31           C  
ATOM   2702  CB  GLN A 176     -11.470  -9.402 -36.077  1.00 36.31           C  
ATOM   2703  HB2 GLN A 176     -12.260  -8.967 -36.689  1.00 36.31           H  
ATOM   2704  HB3 GLN A 176     -11.879  -9.602 -35.087  1.00 36.31           H  
ATOM   2705  O   GLN A 176     -13.092 -11.750 -37.385  1.00 36.31           O  
ATOM   2706  CG  GLN A 176     -10.327  -8.387 -35.922  1.00 36.31           C  
ATOM   2707  HG2 GLN A 176      -9.524  -8.844 -35.343  1.00 36.31           H  
ATOM   2708  HG3 GLN A 176      -9.933  -8.121 -36.903  1.00 36.31           H  
ATOM   2709  CD  GLN A 176     -10.760  -7.098 -35.229  1.00 36.31           C  
ATOM   2710  NE2 GLN A 176      -9.827  -6.287 -34.783  1.00 36.31           N  
ATOM   2711 HE21 GLN A 176     -10.159  -5.456 -34.315  1.00 36.31           H  
ATOM   2712 HE22 GLN A 176      -8.850  -6.531 -34.862  1.00 36.31           H  
ATOM   2713  OE1 GLN A 176     -11.926  -6.778 -35.079  1.00 36.31           O  
ATOM   2714  N   ASN A 177     -12.128 -12.580 -35.525  1.00 37.29           N  
ATOM   2715  H   ASN A 177     -11.310 -12.536 -34.934  1.00 37.29           H  
ATOM   2716  CA  ASN A 177     -13.249 -13.314 -34.923  1.00 37.29           C  
ATOM   2717  HA  ASN A 177     -14.172 -12.768 -35.121  1.00 37.29           H  
ATOM   2718  C   ASN A 177     -12.989 -13.321 -33.395  1.00 37.29           C  
ATOM   2719  CB  ASN A 177     -13.352 -14.729 -35.524  1.00 37.29           C  
ATOM   2720  HB2 ASN A 177     -12.359 -15.165 -35.635  1.00 37.29           H  
ATOM   2721  HB3 ASN A 177     -13.919 -15.369 -34.848  1.00 37.29           H  
ATOM   2722  O   ASN A 177     -11.825 -13.311 -33.000  1.00 37.29           O  
ATOM   2723  CG  ASN A 177     -14.091 -14.746 -36.850  1.00 37.29           C  
ATOM   2724  ND2 ASN A 177     -13.401 -14.891 -37.957  1.00 37.29           N  
ATOM   2725 HD21 ASN A 177     -13.934 -14.831 -38.813  1.00 37.29           H  
ATOM   2726 HD22 ASN A 177     -12.392 -14.933 -37.931  1.00 37.29           H  
ATOM   2727  OD1 ASN A 177     -15.303 -14.638 -36.909  1.00 37.29           O  
ATOM   2728  N   ALA A 178     -13.945 -13.189 -32.470  1.00 37.27           N  
ATOM   2729  H   ALA A 178     -13.533 -13.017 -31.564  1.00 37.27           H  
ATOM   2730  CA  ALA A 178     -15.346 -13.635 -32.389  1.00 37.27           C  
ATOM   2731  HA  ALA A 178     -15.748 -13.050 -31.562  1.00 37.27           H  
ATOM   2732  C   ALA A 178     -15.484 -15.134 -32.007  1.00 37.27           C  
ATOM   2733  CB  ALA A 178     -16.205 -13.205 -33.585  1.00 37.27           C  
ATOM   2734  HB1 ALA A 178     -16.010 -12.162 -33.836  1.00 37.27           H  
ATOM   2735  HB2 ALA A 178     -16.007 -13.844 -34.445  1.00 37.27           H  
ATOM   2736  HB3 ALA A 178     -17.260 -13.304 -33.328  1.00 37.27           H  
ATOM   2737  O   ALA A 178     -14.863 -15.985 -32.633  1.00 37.27           O  
ATOM   2738  N   ASN A 179     -16.268 -15.523 -30.993  1.00 35.85           N  
ATOM   2739  H   ASN A 179     -16.217 -16.507 -30.770  1.00 35.85           H  
ATOM   2740  CA  ASN A 179     -17.062 -14.713 -30.055  1.00 35.85           C  
ATOM   2741  HA  ASN A 179     -16.622 -13.722 -29.947  1.00 35.85           H  
ATOM   2742  C   ASN A 179     -17.055 -15.309 -28.632  1.00 35.85           C  
ATOM   2743  CB  ASN A 179     -18.500 -14.562 -30.603  1.00 35.85           C  
ATOM   2744  HB2 ASN A 179     -19.118 -15.394 -30.265  1.00 35.85           H  
ATOM   2745  HB3 ASN A 179     -18.491 -14.570 -31.693  1.00 35.85           H  
ATOM   2746  O   ASN A 179     -16.535 -16.401 -28.418  1.00 35.85           O  
ATOM   2747  CG  ASN A 179     -19.127 -13.246 -30.173  1.00 35.85           C  
ATOM   2748  ND2 ASN A 179     -19.949 -13.217 -29.150  1.00 35.85           N  
ATOM   2749 HD21 ASN A 179     -20.197 -14.049 -28.634  1.00 35.85           H  
ATOM   2750 HD22 ASN A 179     -20.344 -12.326 -28.885  1.00 35.85           H  
ATOM   2751  OD1 ASN A 179     -18.821 -12.206 -30.725  1.00 35.85           O  
ATOM   2752  N   ASP A 180     -17.695 -14.582 -27.713  1.00 31.09           N  
ATOM   2753  H   ASP A 180     -18.166 -13.753 -28.046  1.00 31.09           H  
ATOM   2754  CA  ASP A 180     -17.895 -14.868 -26.287  1.00 31.09           C  
ATOM   2755  HA  ASP A 180     -18.563 -14.079 -25.941  1.00 31.09           H  
ATOM   2756  C   ASP A 180     -16.617 -14.740 -25.417  1.00 31.09           C  
ATOM   2757  CB  ASP A 180     -18.673 -16.186 -26.087  1.00 31.09           C  
ATOM   2758  HB2 ASP A 180     -18.091 -17.023 -26.471  1.00 31.09           H  
ATOM   2759  HB3 ASP A 180     -18.779 -16.340 -25.013  1.00 31.09           H  
ATOM   2760  O   ASP A 180     -15.497 -14.859 -25.901  1.00 31.09           O  
ATOM   2761  CG  ASP A 180     -20.083 -16.224 -26.704  1.00 31.09           C  
ATOM   2762  OD1 ASP A 180     -20.503 -15.225 -27.338  1.00 31.09           O  
ATOM   2763  OD2 ASP A 180     -20.761 -17.259 -26.512  1.00 31.09           O  
ATOM   2764  N   PHE A 181     -16.699 -14.427 -24.117  1.00 36.45           N  
ATOM   2765  H   PHE A 181     -15.805 -14.260 -23.676  1.00 36.45           H  
ATOM   2766  CA  PHE A 181     -17.882 -14.237 -23.260  1.00 36.45           C  
ATOM   2767  HA  PHE A 181     -18.782 -14.240 -23.875  1.00 36.45           H  
ATOM   2768  C   PHE A 181     -17.835 -12.876 -22.525  1.00 36.45           C  
ATOM   2769  CB  PHE A 181     -17.986 -15.424 -22.276  1.00 36.45           C  
ATOM   2770  HB2 PHE A 181     -17.444 -16.276 -22.687  1.00 36.45           H  
ATOM   2771  HB3 PHE A 181     -17.489 -15.161 -21.342  1.00 36.45           H  
ATOM   2772  O   PHE A 181     -16.764 -12.327 -22.274  1.00 36.45           O  
ATOM   2773  CG  PHE A 181     -19.404 -15.889 -21.976  1.00 36.45           C  
ATOM   2774  CD1 PHE A 181     -20.196 -15.215 -21.029  1.00 36.45           C  
ATOM   2775  HD1 PHE A 181     -19.784 -14.386 -20.473  1.00 36.45           H  
ATOM   2776  CD2 PHE A 181     -19.940 -17.007 -22.646  1.00 36.45           C  
ATOM   2777  HD2 PHE A 181     -19.341 -17.560 -23.355  1.00 36.45           H  
ATOM   2778  CE1 PHE A 181     -21.521 -15.622 -20.788  1.00 36.45           C  
ATOM   2779  HE1 PHE A 181     -22.121 -15.091 -20.063  1.00 36.45           H  
ATOM   2780  CE2 PHE A 181     -21.265 -17.411 -22.414  1.00 36.45           C  
ATOM   2781  HE2 PHE A 181     -21.672 -18.246 -22.965  1.00 36.45           H  
ATOM   2782  CZ  PHE A 181     -22.060 -16.714 -21.488  1.00 36.45           C  
ATOM   2783  HZ  PHE A 181     -23.081 -17.020 -21.315  1.00 36.45           H  
ATOM   2784  N   TYR A 182     -19.007 -12.341 -22.172  1.00 40.67           N  
ATOM   2785  H   TYR A 182     -19.839 -12.857 -22.418  1.00 40.67           H  
ATOM   2786  CA  TYR A 182     -19.203 -11.088 -21.412  1.00 40.67           C  
ATOM   2787  HA  TYR A 182     -18.487 -10.350 -21.773  1.00 40.67           H  
ATOM   2788  C   TYR A 182     -18.906 -11.307 -19.903  1.00 40.67           C  
ATOM   2789  CB  TYR A 182     -20.618 -10.581 -21.751  1.00 40.67           C  
ATOM   2790  HB2 TYR A 182     -21.354 -11.262 -21.322  1.00 40.67           H  
ATOM   2791  HB3 TYR A 182     -20.775  -9.596 -21.311  1.00 40.67           H  
ATOM   2792  O   TYR A 182     -18.734 -12.446 -19.478  1.00 40.67           O  
ATOM   2793  CG  TYR A 182     -20.853 -10.477 -23.254  1.00 40.67           C  
ATOM   2794  CD1 TYR A 182     -20.359  -9.364 -23.964  1.00 40.67           C  
ATOM   2795  HD1 TYR A 182     -19.886  -8.552 -23.432  1.00 40.67           H  
ATOM   2796  CD2 TYR A 182     -21.459 -11.541 -23.956  1.00 40.67           C  
ATOM   2797  HD2 TYR A 182     -21.835 -12.402 -23.424  1.00 40.67           H  
ATOM   2798  CE1 TYR A 182     -20.446  -9.323 -25.370  1.00 40.67           C  
ATOM   2799  HE1 TYR A 182     -20.050  -8.475 -25.909  1.00 40.67           H  
ATOM   2800  CE2 TYR A 182     -21.533 -11.509 -25.363  1.00 40.67           C  
ATOM   2801  HE2 TYR A 182     -21.958 -12.338 -25.911  1.00 40.67           H  
ATOM   2802  OH  TYR A 182     -21.064 -10.396 -27.434  1.00 40.67           O  
ATOM   2803  HH  TYR A 182     -20.667  -9.602 -27.799  1.00 40.67           H  
ATOM   2804  CZ  TYR A 182     -21.020 -10.405 -26.074  1.00 40.67           C  
ATOM   2805  N   ILE A 183     -18.778 -10.328 -18.999  1.00 38.28           N  
ATOM   2806  H   ILE A 183     -18.303 -10.656 -18.170  1.00 38.28           H  
ATOM   2807  CA  ILE A 183     -19.373  -8.985 -18.802  1.00 38.28           C  
ATOM   2808  HA  ILE A 183     -19.767  -8.571 -19.730  1.00 38.28           H  
ATOM   2809  C   ILE A 183     -18.227  -8.076 -18.287  1.00 38.28           C  
ATOM   2810  CB  ILE A 183     -20.507  -9.188 -17.747  1.00 38.28           C  
ATOM   2811  HB  ILE A 183     -20.114  -9.865 -16.989  1.00 38.28           H  
ATOM   2812  O   ILE A 183     -17.457  -8.519 -17.439  1.00 38.28           O  
ATOM   2813  CG1 ILE A 183     -21.730  -9.883 -18.393  1.00 38.28           C  
ATOM   2814 HG12 ILE A 183     -22.198  -9.203 -19.104  1.00 38.28           H  
ATOM   2815 HG13 ILE A 183     -21.396 -10.765 -18.940  1.00 38.28           H  
ATOM   2816  CG2 ILE A 183     -20.954  -7.938 -16.974  1.00 38.28           C  
ATOM   2817 HG21 ILE A 183     -21.632  -8.215 -16.167  1.00 38.28           H  
ATOM   2818 HG22 ILE A 183     -21.463  -7.224 -17.622  1.00 38.28           H  
ATOM   2819 HG23 ILE A 183     -20.092  -7.467 -16.501  1.00 38.28           H  
ATOM   2820  CD1 ILE A 183     -22.792 -10.372 -17.398  1.00 38.28           C  
ATOM   2821 HD11 ILE A 183     -23.535 -10.965 -17.930  1.00 38.28           H  
ATOM   2822 HD12 ILE A 183     -22.328 -10.992 -16.631  1.00 38.28           H  
ATOM   2823 HD13 ILE A 183     -23.298  -9.527 -16.932  1.00 38.28           H  
ATOM   2824  N   ASP A 184     -17.903  -6.914 -18.867  1.00 34.15           N  
ATOM   2825  H   ASP A 184     -16.929  -6.723 -18.681  1.00 34.15           H  
ATOM   2826  CA  ASP A 184     -18.665  -5.649 -19.021  1.00 34.15           C  
ATOM   2827  HA  ASP A 184     -18.015  -5.033 -19.642  1.00 34.15           H  
ATOM   2828  C   ASP A 184     -18.807  -4.811 -17.719  1.00 34.15           C  
ATOM   2829  CB  ASP A 184     -19.943  -5.770 -19.874  1.00 34.15           C  
ATOM   2830  HB2 ASP A 184     -19.673  -6.131 -20.866  1.00 34.15           H  
ATOM   2831  HB3 ASP A 184     -20.630  -6.493 -19.433  1.00 34.15           H  
ATOM   2832  O   ASP A 184     -18.902  -5.345 -16.616  1.00 34.15           O  
ATOM   2833  CG  ASP A 184     -20.648  -4.414 -20.007  1.00 34.15           C  
ATOM   2834  OD1 ASP A 184     -19.943  -3.438 -20.357  1.00 34.15           O  
ATOM   2835  OD2 ASP A 184     -21.848  -4.339 -19.670  1.00 34.15           O  
ATOM   2836  N   SER A 185     -18.718  -3.479 -17.840  1.00 35.97           N  
ATOM   2837  H   SER A 185     -18.777  -3.137 -18.789  1.00 35.97           H  
ATOM   2838  CA  SER A 185     -18.836  -2.463 -16.770  1.00 35.97           C  
ATOM   2839  HA  SER A 185     -19.768  -2.614 -16.225  1.00 35.97           H  
ATOM   2840  C   SER A 185     -18.835  -1.042 -17.385  1.00 35.97           C  
ATOM   2841  CB  SER A 185     -17.671  -2.573 -15.771  1.00 35.97           C  
ATOM   2842  HB2 SER A 185     -16.734  -2.722 -16.308  1.00 35.97           H  
ATOM   2843  HB3 SER A 185     -17.600  -1.653 -15.191  1.00 35.97           H  
ATOM   2844  O   SER A 185     -17.772  -0.422 -17.493  1.00 35.97           O  
ATOM   2845  OG  SER A 185     -17.891  -3.638 -14.870  1.00 35.97           O  
ATOM   2846  HG  SER A 185     -18.229  -4.373 -15.386  1.00 35.97           H  
ATOM   2847  N   PRO A 186     -19.986  -0.508 -17.837  1.00 44.07           N  
ATOM   2848  CA  PRO A 186     -20.003   0.634 -18.755  1.00 44.07           C  
ATOM   2849  HA  PRO A 186     -19.118   0.587 -19.391  1.00 44.07           H  
ATOM   2850  C   PRO A 186     -20.047   2.029 -18.094  1.00 44.07           C  
ATOM   2851  CB  PRO A 186     -21.222   0.391 -19.651  1.00 44.07           C  
ATOM   2852  HB2 PRO A 186     -21.646   1.316 -20.041  1.00 44.07           H  
ATOM   2853  HB3 PRO A 186     -20.945  -0.274 -20.469  1.00 44.07           H  
ATOM   2854  O   PRO A 186     -20.933   2.325 -17.299  1.00 44.07           O  
ATOM   2855  CG  PRO A 186     -22.200  -0.332 -18.725  1.00 44.07           C  
ATOM   2856  HG2 PRO A 186     -22.732   0.393 -18.109  1.00 44.07           H  
ATOM   2857  HG3 PRO A 186     -22.902  -0.951 -19.283  1.00 44.07           H  
ATOM   2858  CD  PRO A 186     -21.281  -1.180 -17.846  1.00 44.07           C  
ATOM   2859  HD2 PRO A 186     -21.180  -2.170 -18.290  1.00 44.07           H  
ATOM   2860  HD3 PRO A 186     -21.691  -1.262 -16.839  1.00 44.07           H  
ATOM   2861  N   ILE A 187     -19.179   2.922 -18.597  1.00 35.97           N  
ATOM   2862  H   ILE A 187     -18.458   2.521 -19.181  1.00 35.97           H  
ATOM   2863  CA  ILE A 187     -19.291   4.402 -18.627  1.00 35.97           C  
ATOM   2864  HA  ILE A 187     -18.420   4.737 -19.191  1.00 35.97           H  
ATOM   2865  C   ILE A 187     -19.209   5.166 -17.281  1.00 35.97           C  
ATOM   2866  CB  ILE A 187     -20.522   4.830 -19.479  1.00 35.97           C  
ATOM   2867  HB  ILE A 187     -21.414   4.395 -19.027  1.00 35.97           H  
ATOM   2868  O   ILE A 187     -19.874   4.868 -16.294  1.00 35.97           O  
ATOM   2869  CG1 ILE A 187     -20.400   4.294 -20.929  1.00 35.97           C  
ATOM   2870 HG12 ILE A 187     -20.183   3.226 -20.910  1.00 35.97           H  
ATOM   2871 HG13 ILE A 187     -19.570   4.790 -21.432  1.00 35.97           H  
ATOM   2872  CG2 ILE A 187     -20.721   6.362 -19.509  1.00 35.97           C  
ATOM   2873 HG21 ILE A 187     -21.590   6.621 -20.112  1.00 35.97           H  
ATOM   2874 HG22 ILE A 187     -20.922   6.741 -18.507  1.00 35.97           H  
ATOM   2875 HG23 ILE A 187     -19.843   6.855 -19.926  1.00 35.97           H  
ATOM   2876  CD1 ILE A 187     -21.667   4.459 -21.779  1.00 35.97           C  
ATOM   2877 HD11 ILE A 187     -21.541   3.919 -22.717  1.00 35.97           H  
ATOM   2878 HD12 ILE A 187     -21.845   5.509 -22.010  1.00 35.97           H  
ATOM   2879 HD13 ILE A 187     -22.527   4.047 -21.249  1.00 35.97           H  
ATOM   2880  N   ARG A 188     -18.477   6.294 -17.293  1.00 35.65           N  
ATOM   2881  H   ARG A 188     -17.925   6.485 -18.117  1.00 35.65           H  
ATOM   2882  CA  ARG A 188     -18.661   7.413 -16.349  1.00 35.65           C  
ATOM   2883  HA  ARG A 188     -19.682   7.359 -15.969  1.00 35.65           H  
ATOM   2884  C   ARG A 188     -18.475   8.758 -17.061  1.00 35.65           C  
ATOM   2885  CB  ARG A 188     -17.686   7.288 -15.164  1.00 35.65           C  
ATOM   2886  HB2 ARG A 188     -16.694   7.601 -15.487  1.00 35.65           H  
ATOM   2887  HB3 ARG A 188     -17.628   6.247 -14.846  1.00 35.65           H  
ATOM   2888  O   ARG A 188     -17.535   8.917 -17.830  1.00 35.65           O  
ATOM   2889  CG  ARG A 188     -18.144   8.135 -13.963  1.00 35.65           C  
ATOM   2890  HG2 ARG A 188     -18.507   9.106 -14.299  1.00 35.65           H  
ATOM   2891  HG3 ARG A 188     -18.960   7.616 -13.461  1.00 35.65           H  
ATOM   2892  CD  ARG A 188     -16.996   8.372 -12.976  1.00 35.65           C  
ATOM   2893  HD2 ARG A 188     -16.245   9.008 -13.444  1.00 35.65           H  
ATOM   2894  HD3 ARG A 188     -16.530   7.413 -12.751  1.00 35.65           H  
ATOM   2895  NE  ARG A 188     -17.462   8.980 -11.712  1.00 35.65           N  
ATOM   2896  HE  ARG A 188     -17.501   8.357 -10.918  1.00 35.65           H  
ATOM   2897  NH1 ARG A 188     -17.811  11.163 -12.409  1.00 35.65           N  
ATOM   2898 HH11 ARG A 188     -17.681  10.933 -13.383  1.00 35.65           H  
ATOM   2899 HH12 ARG A 188     -18.053  12.119 -12.190  1.00 35.65           H  
ATOM   2900  NH2 ARG A 188     -18.078  10.626 -10.273  1.00 35.65           N  
ATOM   2901 HH21 ARG A 188     -18.061   9.963  -9.512  1.00 35.65           H  
ATOM   2902 HH22 ARG A 188     -18.306  11.593 -10.092  1.00 35.65           H  
ATOM   2903  CZ  ARG A 188     -17.776  10.246 -11.484  1.00 35.65           C  
ATOM   2904  N   PHE A 189     -19.332   9.734 -16.759  1.00 36.74           N  
ATOM   2905  H   PHE A 189     -20.094   9.517 -16.133  1.00 36.74           H  
ATOM   2906  CA  PHE A 189     -19.235  11.112 -17.263  1.00 36.74           C  
ATOM   2907  HA  PHE A 189     -18.681  11.106 -18.202  1.00 36.74           H  
ATOM   2908  C   PHE A 189     -18.482  12.055 -16.302  1.00 36.74           C  
ATOM   2909  CB  PHE A 189     -20.651  11.632 -17.565  1.00 36.74           C  
ATOM   2910  HB2 PHE A 189     -20.591  12.675 -17.878  1.00 36.74           H  
ATOM   2911  HB3 PHE A 189     -21.244  11.605 -16.652  1.00 36.74           H  
ATOM   2912  O   PHE A 189     -18.235  11.718 -15.138  1.00 36.74           O  
ATOM   2913  CG  PHE A 189     -21.370  10.867 -18.659  1.00 36.74           C  
ATOM   2914  CD1 PHE A 189     -21.057  11.116 -20.009  1.00 36.74           C  
ATOM   2915  HD1 PHE A 189     -20.312  11.853 -20.269  1.00 36.74           H  
ATOM   2916  CD2 PHE A 189     -22.349   9.906 -18.336  1.00 36.74           C  
ATOM   2917  HD2 PHE A 189     -22.605   9.712 -17.305  1.00 36.74           H  
ATOM   2918  CE1 PHE A 189     -21.716  10.408 -21.030  1.00 36.74           C  
ATOM   2919  HE1 PHE A 189     -21.476  10.601 -22.065  1.00 36.74           H  
ATOM   2920  CE2 PHE A 189     -23.007   9.199 -19.358  1.00 36.74           C  
ATOM   2921  HE2 PHE A 189     -23.758   8.463 -19.111  1.00 36.74           H  
ATOM   2922  CZ  PHE A 189     -22.691   9.450 -20.704  1.00 36.74           C  
ATOM   2923  HZ  PHE A 189     -23.197   8.907 -21.489  1.00 36.74           H  
ATOM   2924  N   GLY A 190     -18.172  13.262 -16.786  1.00 34.56           N  
ATOM   2925  H   GLY A 190     -18.415  13.462 -17.746  1.00 34.56           H  
ATOM   2926  CA  GLY A 190     -17.692  14.421 -16.023  1.00 34.56           C  
ATOM   2927  HA2 GLY A 190     -18.005  14.338 -14.983  1.00 34.56           H  
ATOM   2928  HA3 GLY A 190     -16.603  14.466 -16.062  1.00 34.56           H  
ATOM   2929  C   GLY A 190     -18.259  15.723 -16.611  1.00 34.56           C  
ATOM   2930  O   GLY A 190     -18.640  15.743 -17.779  1.00 34.56           O  
ATOM   2931  N   ILE A 191     -18.373  16.779 -15.797  1.00 34.48           N  
ATOM   2932  H   ILE A 191     -17.978  16.723 -14.870  1.00 34.48           H  
ATOM   2933  CA  ILE A 191     -18.958  18.087 -16.160  1.00 34.48           C  
ATOM   2934  HA  ILE A 191     -18.864  18.228 -17.237  1.00 34.48           H  
ATOM   2935  C   ILE A 191     -18.144  19.190 -15.459  1.00 34.48           C  
ATOM   2936  CB  ILE A 191     -20.465  18.159 -15.782  1.00 34.48           C  
ATOM   2937  HB  ILE A 191     -20.548  18.068 -14.699  1.00 34.48           H  
ATOM   2938  O   ILE A 191     -17.701  18.993 -14.328  1.00 34.48           O  
ATOM   2939  CG1 ILE A 191     -21.279  17.004 -16.422  1.00 34.48           C  
ATOM   2940 HG12 ILE A 191     -20.880  16.053 -16.071  1.00 34.48           H  
ATOM   2941 HG13 ILE A 191     -21.164  17.040 -17.506  1.00 34.48           H  
ATOM   2942  CG2 ILE A 191     -21.065  19.521 -16.191  1.00 34.48           C  
ATOM   2943 HG21 ILE A 191     -20.556  20.340 -15.683  1.00 34.48           H  
ATOM   2944 HG22 ILE A 191     -20.993  19.658 -17.270  1.00 34.48           H  
ATOM   2945 HG23 ILE A 191     -22.112  19.584 -15.894  1.00 34.48           H  
ATOM   2946  CD1 ILE A 191     -22.777  16.985 -16.089  1.00 34.48           C  
ATOM   2947 HD11 ILE A 191     -23.210  16.049 -16.444  1.00 34.48           H  
ATOM   2948 HD12 ILE A 191     -22.920  17.055 -15.011  1.00 34.48           H  
ATOM   2949 HD13 ILE A 191     -23.291  17.808 -16.586  1.00 34.48           H  
ATOM   2950  N   ASN A 192     -17.944  20.339 -16.115  1.00 33.73           N  
ATOM   2951  H   ASN A 192     -18.390  20.463 -17.013  1.00 33.73           H  
ATOM   2952  CA  ASN A 192     -16.964  21.350 -15.702  1.00 33.73           C  
ATOM   2953  HA  ASN A 192     -16.272  20.901 -14.990  1.00 33.73           H  
ATOM   2954  C   ASN A 192     -17.598  22.583 -15.023  1.00 33.73           C  
ATOM   2955  CB  ASN A 192     -16.142  21.774 -16.937  1.00 33.73           C  
ATOM   2956  HB2 ASN A 192     -16.816  22.176 -17.694  1.00 33.73           H  
ATOM   2957  HB3 ASN A 192     -15.455  22.569 -16.648  1.00 33.73           H  
ATOM   2958  O   ASN A 192     -18.295  23.355 -15.674  1.00 33.73           O  
ATOM   2959  CG  ASN A 192     -15.315  20.663 -17.563  1.00 33.73           C  
ATOM   2960  ND2 ASN A 192     -14.755  20.901 -18.725  1.00 33.73           N  
ATOM   2961 HD21 ASN A 192     -14.877  21.789 -19.190  1.00 33.73           H  
ATOM   2962 HD22 ASN A 192     -14.210  20.147 -19.117  1.00 33.73           H  
ATOM   2963  OD1 ASN A 192     -15.150  19.579 -17.033  1.00 33.73           O  
ATOM   2964  N   ASN A 193     -17.261  22.816 -13.752  1.00 36.58           N  
ATOM   2965  H   ASN A 193     -16.758  22.092 -13.259  1.00 36.58           H  
ATOM   2966  CA  ASN A 193     -17.349  24.104 -13.042  1.00 36.58           C  
ATOM   2967  HA  ASN A 193     -17.186  24.915 -13.751  1.00 36.58           H  
ATOM   2968  C   ASN A 193     -16.224  24.121 -11.982  1.00 36.58           C  
ATOM   2969  CB  ASN A 193     -18.746  24.271 -12.407  1.00 36.58           C  
ATOM   2970  HB2 ASN A 193     -19.182  23.293 -12.204  1.00 36.58           H  
ATOM   2971  HB3 ASN A 193     -18.653  24.790 -11.453  1.00 36.58           H  
ATOM   2972  O   ASN A 193     -16.052  23.115 -11.300  1.00 36.58           O  
ATOM   2973  CG  ASN A 193     -19.697  25.101 -13.257  1.00 36.58           C  
ATOM   2974  ND2 ASN A 193     -20.975  24.805 -13.222  1.00 36.58           N  
ATOM   2975 HD21 ASN A 193     -21.311  24.052 -12.638  1.00 36.58           H  
ATOM   2976 HD22 ASN A 193     -21.582  25.387 -13.781  1.00 36.58           H  
ATOM   2977  OD1 ASN A 193     -19.327  26.048 -13.933  1.00 36.58           O  
ATOM   2978  N   ASN A 194     -15.357  25.129 -11.819  1.00 34.91           N  
ATOM   2979  H   ASN A 194     -14.687  24.921 -11.091  1.00 34.91           H  
ATOM   2980  CA  ASN A 194     -15.280  26.504 -12.349  1.00 34.91           C  
ATOM   2981  HA  ASN A 194     -14.363  26.902 -11.915  1.00 34.91           H  
ATOM   2982  C   ASN A 194     -16.377  27.480 -11.859  1.00 34.91           C  
ATOM   2983  CB  ASN A 194     -15.057  26.509 -13.884  1.00 34.91           C  
ATOM   2984  HB2 ASN A 194     -16.016  26.427 -14.397  1.00 34.91           H  
ATOM   2985  HB3 ASN A 194     -14.425  25.670 -14.172  1.00 34.91           H  
ATOM   2986  O   ASN A 194     -17.385  27.060 -11.304  1.00 34.91           O  
ATOM   2987  CG  ASN A 194     -14.395  27.779 -14.395  1.00 34.91           C  
ATOM   2988  ND2 ASN A 194     -14.531  28.087 -15.661  1.00 34.91           N  
ATOM   2989 HD21 ASN A 194     -15.101  27.524 -16.275  1.00 34.91           H  
ATOM   2990 HD22 ASN A 194     -14.166  28.987 -15.937  1.00 34.91           H  
ATOM   2991  OD1 ASN A 194     -13.776  28.525 -13.656  1.00 34.91           O  
ATOM   2992  N   ASN A 195     -16.163  28.778 -12.113  1.00 40.57           N  
ATOM   2993  H   ASN A 195     -15.292  29.003 -12.573  1.00 40.57           H  
ATOM   2994  CA  ASN A 195     -17.111  29.891 -11.960  1.00 40.57           C  
ATOM   2995  HA  ASN A 195     -16.605  30.752 -12.399  1.00 40.57           H  
ATOM   2996  C   ASN A 195     -17.410  30.373 -10.520  1.00 40.57           C  
ATOM   2997  CB  ASN A 195     -18.339  29.664 -12.864  1.00 40.57           C  
ATOM   2998  HB2 ASN A 195     -18.892  28.787 -12.528  1.00 40.57           H  
ATOM   2999  HB3 ASN A 195     -19.006  30.523 -12.791  1.00 40.57           H  
ATOM   3000  O   ASN A 195     -18.564  30.582 -10.158  1.00 40.57           O  
ATOM   3001  CG  ASN A 195     -17.952  29.511 -14.324  1.00 40.57           C  
ATOM   3002  ND2 ASN A 195     -18.381  28.468 -14.991  1.00 40.57           N  
ATOM   3003 HD21 ASN A 195     -18.170  28.436 -15.978  1.00 40.57           H  
ATOM   3004 HD22 ASN A 195     -18.900  27.735 -14.528  1.00 40.57           H  
ATOM   3005  OD1 ASN A 195     -17.224  30.311 -14.886  1.00 40.57           O  
ATOM   3006  N   ASN A 196     -16.339  30.706  -9.781  1.00 36.52           N  
ATOM   3007  H   ASN A 196     -15.437  30.492 -10.183  1.00 36.52           H  
ATOM   3008  CA  ASN A 196     -16.322  31.506  -8.536  1.00 36.52           C  
ATOM   3009  HA  ASN A 196     -15.267  31.587  -8.273  1.00 36.52           H  
ATOM   3010  C   ASN A 196     -16.967  30.860  -7.282  1.00 36.52           C  
ATOM   3011  CB  ASN A 196     -16.821  32.930  -8.862  1.00 36.52           C  
ATOM   3012  HB2 ASN A 196     -16.971  33.498  -7.944  1.00 36.52           H  
ATOM   3013  HB3 ASN A 196     -17.790  32.880  -9.358  1.00 36.52           H  
ATOM   3014  O   ASN A 196     -17.678  29.870  -7.380  1.00 36.52           O  
ATOM   3015  CG  ASN A 196     -15.848  33.712  -9.725  1.00 36.52           C  
ATOM   3016  ND2 ASN A 196     -16.322  34.695 -10.453  1.00 36.52           N  
ATOM   3017 HD21 ASN A 196     -17.307  34.914 -10.433  1.00 36.52           H  
ATOM   3018 HD22 ASN A 196     -15.653  35.201 -11.016  1.00 36.52           H  
ATOM   3019  OD1 ASN A 196     -14.653  33.463  -9.752  1.00 36.52           O  
ATOM   3020  N   ASN A 197     -16.678  31.249  -6.028  1.00 34.18           N  
ATOM   3021  H   ASN A 197     -17.129  30.630  -5.370  1.00 34.18           H  
ATOM   3022  CA  ASN A 197     -15.993  32.406  -5.405  1.00 34.18           C  
ATOM   3023  HA  ASN A 197     -15.815  32.065  -4.385  1.00 34.18           H  
ATOM   3024  C   ASN A 197     -16.813  33.702  -5.199  1.00 34.18           C  
ATOM   3025  CB  ASN A 197     -14.572  32.667  -5.946  1.00 34.18           C  
ATOM   3026  HB2 ASN A 197     -14.633  33.121  -6.935  1.00 34.18           H  
ATOM   3027  HB3 ASN A 197     -14.015  31.732  -6.009  1.00 34.18           H  
ATOM   3028  O   ASN A 197     -16.608  34.706  -5.879  1.00 34.18           O  
ATOM   3029  CG  ASN A 197     -13.794  33.634  -5.059  1.00 34.18           C  
ATOM   3030  ND2 ASN A 197     -12.738  34.216  -5.574  1.00 34.18           N  
ATOM   3031 HD21 ASN A 197     -12.249  34.870  -4.978  1.00 34.18           H  
ATOM   3032 HD22 ASN A 197     -12.495  34.068  -6.543  1.00 34.18           H  
ATOM   3033  OD1 ASN A 197     -14.112  33.874  -3.902  1.00 34.18           O  
ATOM   3034  N   THR A 198     -17.645  33.714  -4.156  1.00 36.78           N  
ATOM   3035  H   THR A 198     -17.831  32.844  -3.678  1.00 36.78           H  
ATOM   3036  CA  THR A 198     -18.124  34.936  -3.485  1.00 36.78           C  
ATOM   3037  HA  THR A 198     -17.521  35.788  -3.801  1.00 36.78           H  
ATOM   3038  C   THR A 198     -17.962  34.760  -1.975  1.00 36.78           C  
ATOM   3039  CB  THR A 198     -19.594  35.246  -3.811  1.00 36.78           C  
ATOM   3040  HB  THR A 198     -19.924  36.073  -3.182  1.00 36.78           H  
ATOM   3041  O   THR A 198     -18.482  33.790  -1.425  1.00 36.78           O  
ATOM   3042  CG2 THR A 198     -19.796  35.642  -5.272  1.00 36.78           C  
ATOM   3043 HG21 THR A 198     -20.839  35.914  -5.431  1.00 36.78           H  
ATOM   3044 HG22 THR A 198     -19.544  34.806  -5.925  1.00 36.78           H  
ATOM   3045 HG23 THR A 198     -19.162  36.494  -5.517  1.00 36.78           H  
ATOM   3046  OG1 THR A 198     -20.408  34.125  -3.553  1.00 36.78           O  
ATOM   3047  HG1 THR A 198     -20.203  33.810  -2.669  1.00 36.78           H  
ATOM   3048  N   THR A 199     -17.238  35.658  -1.299  1.00 34.60           N  
ATOM   3049  H   THR A 199     -16.872  36.462  -1.789  1.00 34.60           H  
ATOM   3050  CA  THR A 199     -16.831  35.474   0.110  1.00 34.60           C  
ATOM   3051  HA  THR A 199     -17.172  34.502   0.465  1.00 34.60           H  
ATOM   3052  C   THR A 199     -17.445  36.539   1.022  1.00 34.60           C  
ATOM   3053  CB  THR A 199     -15.297  35.464   0.225  1.00 34.60           C  
ATOM   3054  HB  THR A 199     -14.888  36.398  -0.159  1.00 34.60           H  
ATOM   3055  O   THR A 199     -17.060  37.704   0.959  1.00 34.60           O  
ATOM   3056  CG2 THR A 199     -14.809  35.253   1.660  1.00 34.60           C  
ATOM   3057 HG21 THR A 199     -15.253  34.349   2.075  1.00 34.60           H  
ATOM   3058 HG22 THR A 199     -15.071  36.111   2.279  1.00 34.60           H  
ATOM   3059 HG23 THR A 199     -13.724  35.148   1.659  1.00 34.60           H  
ATOM   3060  OG1 THR A 199     -14.774  34.384  -0.517  1.00 34.60           O  
ATOM   3061  HG1 THR A 199     -14.865  34.558  -1.457  1.00 34.60           H  
ATOM   3062  N   THR A 200     -18.385  36.140   1.885  1.00 33.46           N  
ATOM   3063  H   THR A 200     -18.728  35.193   1.806  1.00 33.46           H  
ATOM   3064  CA  THR A 200     -19.175  37.049   2.739  1.00 33.46           C  
ATOM   3065  HA  THR A 200     -18.631  37.986   2.862  1.00 33.46           H  
ATOM   3066  C   THR A 200     -19.400  36.489   4.152  1.00 33.46           C  
ATOM   3067  CB  THR A 200     -20.527  37.392   2.078  1.00 33.46           C  
ATOM   3068  HB  THR A 200     -21.200  37.811   2.825  1.00 33.46           H  
ATOM   3069  O   THR A 200     -20.458  35.952   4.469  1.00 33.46           O  
ATOM   3070  CG2 THR A 200     -20.375  38.414   0.953  1.00 33.46           C  
ATOM   3071 HG21 THR A 200     -19.902  39.318   1.335  1.00 33.46           H  
ATOM   3072 HG22 THR A 200     -19.768  38.002   0.147  1.00 33.46           H  
ATOM   3073 HG23 THR A 200     -21.360  38.668   0.560  1.00 33.46           H  
ATOM   3074  OG1 THR A 200     -21.118  36.249   1.500  1.00 33.46           O  
ATOM   3075  HG1 THR A 200     -22.000  36.158   1.869  1.00 33.46           H  
ATOM   3076  N   ASN A 201     -18.404  36.643   5.030  1.00 29.66           N  
ATOM   3077  H   ASN A 201     -17.531  37.031   4.703  1.00 29.66           H  
ATOM   3078  CA  ASN A 201     -18.553  36.442   6.477  1.00 29.66           C  
ATOM   3079  HA  ASN A 201     -19.572  36.690   6.773  1.00 29.66           H  
ATOM   3080  C   ASN A 201     -17.599  37.384   7.234  1.00 29.66           C  
ATOM   3081  CB  ASN A 201     -18.300  34.960   6.817  1.00 29.66           C  
ATOM   3082  HB2 ASN A 201     -18.988  34.335   6.248  1.00 29.66           H  
ATOM   3083  HB3 ASN A 201     -17.279  34.692   6.546  1.00 29.66           H  
ATOM   3084  O   ASN A 201     -16.420  37.073   7.393  1.00 29.66           O  
ATOM   3085  CG  ASN A 201     -18.509  34.659   8.293  1.00 29.66           C  
ATOM   3086  ND2 ASN A 201     -18.122  33.488   8.741  1.00 29.66           N  
ATOM   3087 HD21 ASN A 201     -17.682  32.822   8.122  1.00 29.66           H  
ATOM   3088 HD22 ASN A 201     -18.271  33.322   9.726  1.00 29.66           H  
ATOM   3089  OD1 ASN A 201     -19.031  35.450   9.062  1.00 29.66           O  
ATOM   3090  N   ASN A 202     -18.086  38.564   7.630  1.00 36.84           N  
ATOM   3091  H   ASN A 202     -19.067  38.750   7.478  1.00 36.84           H  
ATOM   3092  CA  ASN A 202     -17.295  39.595   8.322  1.00 36.84           C  
ATOM   3093  HA  ASN A 202     -16.610  39.095   9.008  1.00 36.84           H  
ATOM   3094  C   ASN A 202     -18.202  40.507   9.178  1.00 36.84           C  
ATOM   3095  CB  ASN A 202     -16.463  40.376   7.284  1.00 36.84           C  
ATOM   3096  HB2 ASN A 202     -17.125  41.010   6.694  1.00 36.84           H  
ATOM   3097  HB3 ASN A 202     -15.962  39.677   6.614  1.00 36.84           H  
ATOM   3098  O   ASN A 202     -18.095  41.735   9.172  1.00 36.84           O  
ATOM   3099  CG  ASN A 202     -15.381  41.237   7.917  1.00 36.84           C  
ATOM   3100  ND2 ASN A 202     -14.817  42.155   7.168  1.00 36.84           N  
ATOM   3101 HD21 ASN A 202     -14.095  42.703   7.614  1.00 36.84           H  
ATOM   3102 HD22 ASN A 202     -15.123  42.302   6.217  1.00 36.84           H  
ATOM   3103  OD1 ASN A 202     -14.995  41.085   9.064  1.00 36.84           O  
ATOM   3104  N   ASN A 203     -19.194  39.904   9.833  1.00 32.22           N  
ATOM   3105  H   ASN A 203     -19.235  38.895   9.803  1.00 32.22           H  
ATOM   3106  CA  ASN A 203     -20.371  40.612  10.335  1.00 32.22           C  
ATOM   3107  HA  ASN A 203     -20.545  41.488   9.710  1.00 32.22           H  
ATOM   3108  C   ASN A 203     -20.129  41.130  11.762  1.00 32.22           C  
ATOM   3109  CB  ASN A 203     -21.609  39.707  10.187  1.00 32.22           C  
ATOM   3110  HB2 ASN A 203     -21.454  38.774  10.728  1.00 32.22           H  
ATOM   3111  HB3 ASN A 203     -22.457  40.217  10.644  1.00 32.22           H  
ATOM   3112  O   ASN A 203     -20.521  40.501  12.741  1.00 32.22           O  
ATOM   3113  CG  ASN A 203     -21.961  39.377   8.739  1.00 32.22           C  
ATOM   3114  ND2 ASN A 203     -23.231  39.278   8.426  1.00 32.22           N  
ATOM   3115 HD21 ASN A 203     -23.948  39.416   9.124  1.00 32.22           H  
ATOM   3116 HD22 ASN A 203     -23.440  39.041   7.467  1.00 32.22           H  
ATOM   3117  OD1 ASN A 203     -21.118  39.190   7.873  1.00 32.22           O  
ATOM   3118  N   ASN A 204     -19.445  42.270  11.864  1.00 39.77           N  
ATOM   3119  H   ASN A 204     -19.107  42.685  11.007  1.00 39.77           H  
ATOM   3120  CA  ASN A 204     -19.153  42.954  13.125  1.00 39.77           C  
ATOM   3121  HA  ASN A 204     -19.018  42.196  13.897  1.00 39.77           H  
ATOM   3122  C   ASN A 204     -20.327  43.858  13.579  1.00 39.77           C  
ATOM   3123  CB  ASN A 204     -17.814  43.698  12.944  1.00 39.77           C  
ATOM   3124  HB2 ASN A 204     -17.118  43.045  12.416  1.00 39.77           H  
ATOM   3125  HB3 ASN A 204     -17.974  44.585  12.331  1.00 39.77           H  
ATOM   3126  O   ASN A 204     -21.141  44.297  12.768  1.00 39.77           O  
ATOM   3127  CG  ASN A 204     -17.136  44.112  14.240  1.00 39.77           C  
ATOM   3128  ND2 ASN A 204     -15.961  44.688  14.153  1.00 39.77           N  
ATOM   3129 HD21 ASN A 204     -15.515  44.928  15.027  1.00 39.77           H  
ATOM   3130 HD22 ASN A 204     -15.521  44.817  13.253  1.00 39.77           H  
ATOM   3131  OD1 ASN A 204     -17.631  43.931  15.339  1.00 39.77           O  
ATOM   3132  N   SER A 205     -20.385  44.186  14.872  1.00 43.11           N  
ATOM   3133  H   SER A 205     -19.631  43.851  15.455  1.00 43.11           H  
ATOM   3134  CA  SER A 205     -21.516  44.852  15.539  1.00 43.11           C  
ATOM   3135  HA  SER A 205     -21.264  44.882  16.599  1.00 43.11           H  
ATOM   3136  C   SER A 205     -22.830  44.044  15.465  1.00 43.11           C  
ATOM   3137  CB  SER A 205     -21.622  46.318  15.091  1.00 43.11           C  
ATOM   3138  HB2 SER A 205     -22.051  46.371  14.091  1.00 43.11           H  
ATOM   3139  HB3 SER A 205     -20.624  46.755  15.069  1.00 43.11           H  
ATOM   3140  O   SER A 205     -22.803  42.829  15.640  1.00 43.11           O  
ATOM   3141  OG  SER A 205     -22.422  47.058  16.003  1.00 43.11           O  
ATOM   3142  HG  SER A 205     -22.386  47.981  15.741  1.00 43.11           H  
ATOM   3143  N   ASN A 206     -23.991  44.703  15.352  1.00 40.78           N  
ATOM   3144  H   ASN A 206     -23.948  45.691  15.147  1.00 40.78           H  
ATOM   3145  CA  ASN A 206     -25.260  44.189  15.874  1.00 40.78           C  
ATOM   3146  HA  ASN A 206     -25.134  43.148  16.170  1.00 40.78           H  
ATOM   3147  C   ASN A 206     -26.432  44.248  14.871  1.00 40.78           C  
ATOM   3148  CB  ASN A 206     -25.624  44.994  17.139  1.00 40.78           C  
ATOM   3149  HB2 ASN A 206     -25.665  46.057  16.897  1.00 40.78           H  
ATOM   3150  HB3 ASN A 206     -26.618  44.694  17.472  1.00 40.78           H  
ATOM   3151  O   ASN A 206     -26.717  45.296  14.300  1.00 40.78           O  
ATOM   3152  CG  ASN A 206     -24.680  44.789  18.311  1.00 40.78           C  
ATOM   3153  ND2 ASN A 206     -23.551  45.461  18.348  1.00 40.78           N  
ATOM   3154 HD21 ASN A 206     -22.956  45.278  19.143  1.00 40.78           H  
ATOM   3155 HD22 ASN A 206     -23.284  46.070  17.588  1.00 40.78           H  
ATOM   3156  OD1 ASN A 206     -24.962  44.039  19.228  1.00 40.78           O  
ATOM   3157  N   ASN A 207     -27.173  43.137  14.795  1.00 38.00           N  
ATOM   3158  H   ASN A 207     -26.762  42.323  15.230  1.00 38.00           H  
ATOM   3159  CA  ASN A 207     -28.634  43.030  14.633  1.00 38.00           C  
ATOM   3160  HA  ASN A 207     -28.844  42.006  14.325  1.00 38.00           H  
ATOM   3161  C   ASN A 207     -29.354  43.951  13.615  1.00 38.00           C  
ATOM   3162  CB  ASN A 207     -29.260  43.218  16.038  1.00 38.00           C  
ATOM   3163  HB2 ASN A 207     -29.103  44.250  16.355  1.00 38.00           H  
ATOM   3164  HB3 ASN A 207     -30.335  43.049  15.980  1.00 38.00           H  
ATOM   3165  O   ASN A 207     -29.802  45.027  14.006  1.00 38.00           O  
ATOM   3166  CG  ASN A 207     -28.703  42.305  17.114  1.00 38.00           C  
ATOM   3167  ND2 ASN A 207     -28.825  42.681  18.364  1.00 38.00           N  
ATOM   3168 HD21 ASN A 207     -28.378  42.088  19.050  1.00 38.00           H  
ATOM   3169 HD22 ASN A 207     -29.261  43.561  18.601  1.00 38.00           H  
ATOM   3170  OD1 ASN A 207     -28.136  41.261  16.848  1.00 38.00           O  
ATOM   3171  N   ASN A 208     -29.648  43.471  12.389  1.00 34.02           N  
ATOM   3172  H   ASN A 208     -29.147  42.657  12.063  1.00 34.02           H  
ATOM   3173  CA  ASN A 208     -30.905  43.814  11.678  1.00 34.02           C  
ATOM   3174  HA  ASN A 208     -31.719  43.599  12.371  1.00 34.02           H  
ATOM   3175  C   ASN A 208     -31.210  42.985  10.395  1.00 34.02           C  
ATOM   3176  CB  ASN A 208     -30.958  45.331  11.346  1.00 34.02           C  
ATOM   3177  HB2 ASN A 208     -31.343  45.488  10.338  1.00 34.02           H  
ATOM   3178  HB3 ASN A 208     -29.953  45.751  11.370  1.00 34.02           H  
ATOM   3179  O   ASN A 208     -30.636  43.243   9.345  1.00 34.02           O  
ATOM   3180  CG  ASN A 208     -31.870  46.117  12.283  1.00 34.02           C  
ATOM   3181  ND2 ASN A 208     -31.518  47.335  12.612  1.00 34.02           N  
ATOM   3182 HD21 ASN A 208     -30.594  47.662  12.369  1.00 34.02           H  
ATOM   3183 HD22 ASN A 208     -32.105  47.809  13.283  1.00 34.02           H  
ATOM   3184  OD1 ASN A 208     -32.927  45.665  12.702  1.00 34.02           O  
ATOM   3185  N   GLN A 209     -32.241  42.128  10.482  1.00 35.74           N  
ATOM   3186  H   GLN A 209     -32.549  41.917  11.420  1.00 35.74           H  
ATOM   3187  CA  GLN A 209     -33.230  41.766   9.434  1.00 35.74           C  
ATOM   3188  HA  GLN A 209     -33.858  41.003   9.894  1.00 35.74           H  
ATOM   3189  C   GLN A 209     -32.793  41.126   8.081  1.00 35.74           C  
ATOM   3190  CB  GLN A 209     -34.167  42.976   9.171  1.00 35.74           C  
ATOM   3191  HB2 GLN A 209     -33.688  43.630   8.442  1.00 35.74           H  
ATOM   3192  HB3 GLN A 209     -35.093  42.607   8.729  1.00 35.74           H  
ATOM   3193  O   GLN A 209     -31.628  40.886   7.797  1.00 35.74           O  
ATOM   3194  CG  GLN A 209     -34.567  43.845  10.372  1.00 35.74           C  
ATOM   3195  HG2 GLN A 209     -33.708  44.452  10.656  1.00 35.74           H  
ATOM   3196  HG3 GLN A 209     -35.356  44.532  10.066  1.00 35.74           H  
ATOM   3197  CD  GLN A 209     -35.057  43.056  11.582  1.00 35.74           C  
ATOM   3198  NE2 GLN A 209     -34.808  43.537  12.779  1.00 35.74           N  
ATOM   3199 HE21 GLN A 209     -35.175  43.020  13.565  1.00 35.74           H  
ATOM   3200 HE22 GLN A 209     -34.296  44.402  12.879  1.00 35.74           H  
ATOM   3201  OE1 GLN A 209     -35.624  41.982  11.485  1.00 35.74           O  
ATOM   3202  N   ASN A 210     -33.819  40.892   7.244  1.00 31.15           N  
ATOM   3203  H   ASN A 210     -34.728  41.064   7.649  1.00 31.15           H  
ATOM   3204  CA  ASN A 210     -33.842  40.890   5.770  1.00 31.15           C  
ATOM   3205  HA  ASN A 210     -34.901  40.783   5.536  1.00 31.15           H  
ATOM   3206  C   ASN A 210     -33.218  39.737   4.945  1.00 31.15           C  
ATOM   3207  CB  ASN A 210     -33.484  42.297   5.249  1.00 31.15           C  
ATOM   3208  HB2 ASN A 210     -32.501  42.582   5.623  1.00 31.15           H  
ATOM   3209  HB3 ASN A 210     -33.429  42.273   4.161  1.00 31.15           H  
ATOM   3210  O   ASN A 210     -32.242  39.941   4.237  1.00 31.15           O  
ATOM   3211  CG  ASN A 210     -34.503  43.361   5.622  1.00 31.15           C  
ATOM   3212  ND2 ASN A 210     -34.184  44.614   5.406  1.00 31.15           N  
ATOM   3213 HD21 ASN A 210     -33.280  44.844   5.019  1.00 31.15           H  
ATOM   3214 HD22 ASN A 210     -34.879  45.306   5.645  1.00 31.15           H  
ATOM   3215  OD1 ASN A 210     -35.596  43.095   6.097  1.00 31.15           O  
ATOM   3216  N   PHE A 211     -33.967  38.622   4.889  1.00 35.58           N  
ATOM   3217  H   PHE A 211     -34.610  38.529   5.663  1.00 35.58           H  
ATOM   3218  CA  PHE A 211     -34.408  37.897   3.668  1.00 35.58           C  
ATOM   3219  HA  PHE A 211     -34.950  37.028   4.042  1.00 35.58           H  
ATOM   3220  C   PHE A 211     -33.411  37.303   2.635  1.00 35.58           C  
ATOM   3221  CB  PHE A 211     -35.444  38.769   2.923  1.00 35.58           C  
ATOM   3222  HB2 PHE A 211     -35.769  38.255   2.018  1.00 35.58           H  
ATOM   3223  HB3 PHE A 211     -34.953  39.686   2.598  1.00 35.58           H  
ATOM   3224  O   PHE A 211     -32.294  37.759   2.438  1.00 35.58           O  
ATOM   3225  CG  PHE A 211     -36.700  39.115   3.702  1.00 35.58           C  
ATOM   3226  CD1 PHE A 211     -37.606  38.099   4.065  1.00 35.58           C  
ATOM   3227  HD1 PHE A 211     -37.410  37.072   3.794  1.00 35.58           H  
ATOM   3228  CD2 PHE A 211     -36.987  40.453   4.033  1.00 35.58           C  
ATOM   3229  HD2 PHE A 211     -36.315  41.244   3.737  1.00 35.58           H  
ATOM   3230  CE1 PHE A 211     -38.779  38.418   4.772  1.00 35.58           C  
ATOM   3231  HE1 PHE A 211     -39.475  37.638   5.047  1.00 35.58           H  
ATOM   3232  CE2 PHE A 211     -38.152  40.770   4.753  1.00 35.58           C  
ATOM   3233  HE2 PHE A 211     -38.356  41.796   5.018  1.00 35.58           H  
ATOM   3234  CZ  PHE A 211     -39.049  39.752   5.121  1.00 35.58           C  
ATOM   3235  HZ  PHE A 211     -39.948  39.999   5.668  1.00 35.58           H  
ATOM   3236  N   THR A 212     -33.949  36.358   1.838  1.00 32.50           N  
ATOM   3237  H   THR A 212     -34.882  36.063   2.089  1.00 32.50           H  
ATOM   3238  CA  THR A 212     -33.437  35.813   0.550  1.00 32.50           C  
ATOM   3239  HA  THR A 212     -34.185  35.079   0.249  1.00 32.50           H  
ATOM   3240  C   THR A 212     -32.115  35.020   0.575  1.00 32.50           C  
ATOM   3241  CB  THR A 212     -33.420  36.874  -0.574  1.00 32.50           C  
ATOM   3242  HB  THR A 212     -32.743  36.549  -1.364  1.00 32.50           H  
ATOM   3243  O   THR A 212     -31.215  35.313   1.344  1.00 32.50           O  
ATOM   3244  CG2 THR A 212     -34.813  37.056  -1.178  1.00 32.50           C  
ATOM   3245 HG21 THR A 212     -34.764  37.798  -1.976  1.00 32.50           H  
ATOM   3246 HG22 THR A 212     -35.170  36.115  -1.597  1.00 32.50           H  
ATOM   3247 HG23 THR A 212     -35.509  37.404  -0.415  1.00 32.50           H  
ATOM   3248  OG1 THR A 212     -33.009  38.151  -0.157  1.00 32.50           O  
ATOM   3249  HG1 THR A 212     -32.476  38.059   0.636  1.00 32.50           H  
ATOM   3250  N   SER A 213     -31.909  33.988  -0.256  1.00 34.61           N  
ATOM   3251  H   SER A 213     -31.020  33.534  -0.102  1.00 34.61           H  
ATOM   3252  CA  SER A 213     -32.812  33.241  -1.166  1.00 34.61           C  
ATOM   3253  HA  SER A 213     -33.826  33.236  -0.766  1.00 34.61           H  
ATOM   3254  C   SER A 213     -32.360  31.766  -1.254  1.00 34.61           C  
ATOM   3255  CB  SER A 213     -32.841  33.863  -2.569  1.00 34.61           C  
ATOM   3256  HB2 SER A 213     -33.228  34.881  -2.522  1.00 34.61           H  
ATOM   3257  HB3 SER A 213     -33.510  33.286  -3.208  1.00 34.61           H  
ATOM   3258  O   SER A 213     -31.344  31.410  -0.659  1.00 34.61           O  
ATOM   3259  OG  SER A 213     -31.557  33.877  -3.149  1.00 34.61           O  
ATOM   3260  HG  SER A 213     -30.955  34.366  -2.583  1.00 34.61           H  
ATOM   3261  N   ASN A 214     -33.108  30.891  -1.943  1.00 33.44           N  
ATOM   3262  H   ASN A 214     -33.921  31.221  -2.444  1.00 33.44           H  
ATOM   3263  CA  ASN A 214     -32.929  29.436  -1.826  1.00 33.44           C  
ATOM   3264  HA  ASN A 214     -31.909  29.241  -1.495  1.00 33.44           H  
ATOM   3265  C   ASN A 214     -33.109  28.632  -3.134  1.00 33.44           C  
ATOM   3266  CB  ASN A 214     -33.860  28.925  -0.705  1.00 33.44           C  
ATOM   3267  HB2 ASN A 214     -33.868  27.835  -0.702  1.00 33.44           H  
ATOM   3268  HB3 ASN A 214     -33.461  29.256   0.254  1.00 33.44           H  
ATOM   3269  O   ASN A 214     -34.183  28.614  -3.734  1.00 33.44           O  
ATOM   3270  CG  ASN A 214     -35.293  29.431  -0.801  1.00 33.44           C  
ATOM   3271  ND2 ASN A 214     -36.113  28.861  -1.648  1.00 33.44           N  
ATOM   3272 HD21 ASN A 214     -35.755  28.200  -2.324  1.00 33.44           H  
ATOM   3273 HD22 ASN A 214     -37.055  29.221  -1.692  1.00 33.44           H  
ATOM   3274  OD1 ASN A 214     -35.681  30.378  -0.138  1.00 33.44           O  
ATOM   3275  N   GLN A 215     -32.077  27.865  -3.490  1.00 39.65           N  
ATOM   3276  H   GLN A 215     -31.219  27.972  -2.967  1.00 39.65           H  
ATOM   3277  CA  GLN A 215     -32.102  26.660  -4.336  1.00 39.65           C  
ATOM   3278  HA  GLN A 215     -33.120  26.287  -4.443  1.00 39.65           H  
ATOM   3279  C   GLN A 215     -31.238  25.626  -3.584  1.00 39.65           C  
ATOM   3280  CB  GLN A 215     -31.515  26.960  -5.731  1.00 39.65           C  
ATOM   3281  HB2 GLN A 215     -30.491  27.309  -5.601  1.00 39.65           H  
ATOM   3282  HB3 GLN A 215     -31.473  26.032  -6.302  1.00 39.65           H  
ATOM   3283  O   GLN A 215     -30.175  25.995  -3.092  1.00 39.65           O  
ATOM   3284  CG  GLN A 215     -32.269  28.012  -6.568  1.00 39.65           C  
ATOM   3285  HG2 GLN A 215     -31.641  28.279  -7.418  1.00 39.65           H  
ATOM   3286  HG3 GLN A 215     -32.428  28.917  -5.982  1.00 39.65           H  
ATOM   3287  CD  GLN A 215     -33.605  27.520  -7.117  1.00 39.65           C  
ATOM   3288  NE2 GLN A 215     -34.655  27.506  -6.328  1.00 39.65           N  
ATOM   3289 HE21 GLN A 215     -35.494  27.099  -6.719  1.00 39.65           H  
ATOM   3290 HE22 GLN A 215     -34.585  27.832  -5.375  1.00 39.65           H  
ATOM   3291  OE1 GLN A 215     -33.735  27.169  -8.276  1.00 39.65           O  
ATOM   3292  N   ASP A 216     -31.607  24.370  -3.331  1.00 35.64           N  
ATOM   3293  H   ASP A 216     -30.948  23.907  -2.723  1.00 35.64           H  
ATOM   3294  CA  ASP A 216     -32.644  23.490  -3.896  1.00 35.64           C  
ATOM   3295  HA  ASP A 216     -32.520  22.563  -3.336  1.00 35.64           H  
ATOM   3296  C   ASP A 216     -32.406  23.086  -5.362  1.00 35.64           C  
ATOM   3297  CB  ASP A 216     -34.086  23.924  -3.565  1.00 35.64           C  
ATOM   3298  HB2 ASP A 216     -34.430  24.673  -4.279  1.00 35.64           H  
ATOM   3299  HB3 ASP A 216     -34.102  24.366  -2.568  1.00 35.64           H  
ATOM   3300  O   ASP A 216     -32.908  23.702  -6.297  1.00 35.64           O  
ATOM   3301  CG  ASP A 216     -35.073  22.746  -3.585  1.00 35.64           C  
ATOM   3302  OD1 ASP A 216     -34.661  21.614  -3.931  1.00 35.64           O  
ATOM   3303  OD2 ASP A 216     -36.243  22.959  -3.209  1.00 35.64           O  
ATOM   3304  N   ILE A 217     -31.595  22.034  -5.533  1.00 38.51           N  
ATOM   3305  H   ILE A 217     -31.215  21.615  -4.697  1.00 38.51           H  
ATOM   3306  CA  ILE A 217     -31.411  21.250  -6.762  1.00 38.51           C  
ATOM   3307  HA  ILE A 217     -32.271  21.404  -7.414  1.00 38.51           H  
ATOM   3308  C   ILE A 217     -31.367  19.780  -6.318  1.00 38.51           C  
ATOM   3309  CB  ILE A 217     -30.123  21.657  -7.522  1.00 38.51           C  
ATOM   3310  HB  ILE A 217     -29.272  21.507  -6.858  1.00 38.51           H  
ATOM   3311  O   ILE A 217     -30.574  19.421  -5.446  1.00 38.51           O  
ATOM   3312  CG1 ILE A 217     -30.153  23.148  -7.937  1.00 38.51           C  
ATOM   3313 HG12 ILE A 217     -31.001  23.326  -8.597  1.00 38.51           H  
ATOM   3314 HG13 ILE A 217     -30.286  23.762  -7.046  1.00 38.51           H  
ATOM   3315  CG2 ILE A 217     -29.933  20.753  -8.758  1.00 38.51           C  
ATOM   3316 HG21 ILE A 217     -28.995  20.991  -9.260  1.00 38.51           H  
ATOM   3317 HG22 ILE A 217     -29.880  19.704  -8.467  1.00 38.51           H  
ATOM   3318 HG23 ILE A 217     -30.758  20.896  -9.456  1.00 38.51           H  
ATOM   3319  CD1 ILE A 217     -28.874  23.651  -8.621  1.00 38.51           C  
ATOM   3320 HD11 ILE A 217     -28.934  24.733  -8.736  1.00 38.51           H  
ATOM   3321 HD12 ILE A 217     -28.005  23.408  -8.009  1.00 38.51           H  
ATOM   3322 HD13 ILE A 217     -28.767  23.206  -9.610  1.00 38.51           H  
ATOM   3323  N   GLN A 218     -32.237  18.930  -6.868  1.00 35.77           N  
ATOM   3324  H   GLN A 218     -32.847  19.273  -7.596  1.00 35.77           H  
ATOM   3325  CA  GLN A 218     -32.609  17.668  -6.213  1.00 35.77           C  
ATOM   3326  HA  GLN A 218     -32.236  17.690  -5.189  1.00 35.77           H  
ATOM   3327  C   GLN A 218     -31.986  16.431  -6.879  1.00 35.77           C  
ATOM   3328  CB  GLN A 218     -34.141  17.580  -6.094  1.00 35.77           C  
ATOM   3329  HB2 GLN A 218     -34.593  17.585  -7.086  1.00 35.77           H  
ATOM   3330  HB3 GLN A 218     -34.402  16.648  -5.592  1.00 35.77           H  
ATOM   3331  O   GLN A 218     -32.309  16.074  -8.011  1.00 35.77           O  
ATOM   3332  CG  GLN A 218     -34.687  18.765  -5.272  1.00 35.77           C  
ATOM   3333  HG2 GLN A 218     -34.171  18.808  -4.314  1.00 35.77           H  
ATOM   3334  HG3 GLN A 218     -34.489  19.697  -5.802  1.00 35.77           H  
ATOM   3335  CD  GLN A 218     -36.184  18.719  -4.993  1.00 35.77           C  
ATOM   3336  NE2 GLN A 218     -36.711  19.759  -4.393  1.00 35.77           N  
ATOM   3337 HE21 GLN A 218     -37.705  19.774  -4.215  1.00 35.77           H  
ATOM   3338 HE22 GLN A 218     -36.120  20.542  -4.154  1.00 35.77           H  
ATOM   3339  OE1 GLN A 218     -36.887  17.766  -5.294  1.00 35.77           O  
ATOM   3340  N   ALA A 219     -31.110  15.736  -6.145  1.00 34.46           N  
ATOM   3341  H   ALA A 219     -30.868  16.091  -5.232  1.00 34.46           H  
ATOM   3342  CA  ALA A 219     -30.502  14.474  -6.568  1.00 34.46           C  
ATOM   3343  HA  ALA A 219     -30.255  14.543  -7.627  1.00 34.46           H  
ATOM   3344  C   ALA A 219     -31.490  13.302  -6.389  1.00 34.46           C  
ATOM   3345  CB  ALA A 219     -29.188  14.283  -5.798  1.00 34.46           C  
ATOM   3346  HB1 ALA A 219     -28.516  15.117  -5.999  1.00 34.46           H  
ATOM   3347  HB2 ALA A 219     -29.385  14.229  -4.727  1.00 34.46           H  
ATOM   3348  HB3 ALA A 219     -28.711  13.356  -6.116  1.00 34.46           H  
ATOM   3349  O   ALA A 219     -31.579  12.695  -5.321  1.00 34.46           O  
ATOM   3350  N   ILE A 220     -32.264  13.010  -7.438  1.00 39.68           N  
ATOM   3351  H   ILE A 220     -32.184  13.605  -8.250  1.00 39.68           H  
ATOM   3352  CA  ILE A 220     -33.346  12.014  -7.414  1.00 39.68           C  
ATOM   3353  HA  ILE A 220     -34.033  12.296  -6.617  1.00 39.68           H  
ATOM   3354  C   ILE A 220     -32.815  10.605  -7.098  1.00 39.68           C  
ATOM   3355  CB  ILE A 220     -34.139  12.030  -8.747  1.00 39.68           C  
ATOM   3356  HB  ILE A 220     -33.446  11.812  -9.559  1.00 39.68           H  
ATOM   3357  O   ILE A 220     -31.899  10.105  -7.749  1.00 39.68           O  
ATOM   3358  CG1 ILE A 220     -34.761  13.426  -8.999  1.00 39.68           C  
ATOM   3359 HG12 ILE A 220     -35.486  13.647  -8.215  1.00 39.68           H  
ATOM   3360 HG13 ILE A 220     -33.980  14.185  -8.953  1.00 39.68           H  
ATOM   3361  CG2 ILE A 220     -35.240  10.947  -8.752  1.00 39.68           C  
ATOM   3362 HG21 ILE A 220     -35.781  10.958  -9.699  1.00 39.68           H  
ATOM   3363 HG22 ILE A 220     -34.804   9.953  -8.653  1.00 39.68           H  
ATOM   3364 HG23 ILE A 220     -35.943  11.121  -7.937  1.00 39.68           H  
ATOM   3365  CD1 ILE A 220     -35.443  13.586 -10.364  1.00 39.68           C  
ATOM   3366 HD11 ILE A 220     -35.715  14.632 -10.505  1.00 39.68           H  
ATOM   3367 HD12 ILE A 220     -36.352  12.986 -10.417  1.00 39.68           H  
ATOM   3368 HD13 ILE A 220     -34.758  13.290 -11.159  1.00 39.68           H  
ATOM   3369  N   THR A 221     -33.476   9.921  -6.160  1.00 41.44           N  
ATOM   3370  H   THR A 221     -34.237  10.385  -5.685  1.00 41.44           H  
ATOM   3371  CA  THR A 221     -33.341   8.473  -5.927  1.00 41.44           C  
ATOM   3372  HA  THR A 221     -32.685   8.064  -6.696  1.00 41.44           H  
ATOM   3373  C   THR A 221     -34.713   7.792  -6.062  1.00 41.44           C  
ATOM   3374  CB  THR A 221     -32.695   8.157  -4.569  1.00 41.44           C  
ATOM   3375  HB  THR A 221     -32.683   7.076  -4.431  1.00 41.44           H  
ATOM   3376  O   THR A 221     -35.737   8.423  -5.789  1.00 41.44           O  
ATOM   3377  CG2 THR A 221     -31.261   8.671  -4.464  1.00 41.44           C  
ATOM   3378 HG21 THR A 221     -30.657   8.239  -5.262  1.00 41.44           H  
ATOM   3379 HG22 THR A 221     -31.234   9.757  -4.554  1.00 41.44           H  
ATOM   3380 HG23 THR A 221     -30.837   8.380  -3.503  1.00 41.44           H  
ATOM   3381  OG1 THR A 221     -33.427   8.731  -3.516  1.00 41.44           O  
ATOM   3382  HG1 THR A 221     -33.167   9.654  -3.464  1.00 41.44           H  
ATOM   3383  N   PRO A 222     -34.797   6.521  -6.506  1.00 38.96           N  
ATOM   3384  CA  PRO A 222     -36.058   5.892  -6.922  1.00 38.96           C  
ATOM   3385  HA  PRO A 222     -36.669   6.633  -7.438  1.00 38.96           H  
ATOM   3386  C   PRO A 222     -36.911   5.351  -5.751  1.00 38.96           C  
ATOM   3387  CB  PRO A 222     -35.632   4.828  -7.944  1.00 38.96           C  
ATOM   3388  HB2 PRO A 222     -35.477   5.301  -8.914  1.00 38.96           H  
ATOM   3389  HB3 PRO A 222     -36.343   4.007  -8.043  1.00 38.96           H  
ATOM   3390  O   PRO A 222     -37.439   4.240  -5.821  1.00 38.96           O  
ATOM   3391  CG  PRO A 222     -34.288   4.362  -7.389  1.00 38.96           C  
ATOM   3392  HG2 PRO A 222     -33.668   3.900  -8.158  1.00 38.96           H  
ATOM   3393  HG3 PRO A 222     -34.448   3.675  -6.558  1.00 38.96           H  
ATOM   3394  CD  PRO A 222     -33.675   5.664  -6.874  1.00 38.96           C  
ATOM   3395  HD2 PRO A 222     -33.104   6.132  -7.677  1.00 38.96           H  
ATOM   3396  HD3 PRO A 222     -33.028   5.464  -6.020  1.00 38.96           H  
ATOM   3397  N   SER A 223     -37.056   6.118  -4.666  1.00 35.14           N  
ATOM   3398  H   SER A 223     -36.660   7.046  -4.697  1.00 35.14           H  
ATOM   3399  CA  SER A 223     -37.761   5.706  -3.440  1.00 35.14           C  
ATOM   3400  HA  SER A 223     -37.465   4.683  -3.209  1.00 35.14           H  
ATOM   3401  C   SER A 223     -39.292   5.717  -3.611  1.00 35.14           C  
ATOM   3402  CB  SER A 223     -37.308   6.573  -2.261  1.00 35.14           C  
ATOM   3403  HB2 SER A 223     -37.766   7.560  -2.321  1.00 35.14           H  
ATOM   3404  HB3 SER A 223     -36.223   6.684  -2.284  1.00 35.14           H  
ATOM   3405  O   SER A 223     -39.986   6.655  -3.224  1.00 35.14           O  
ATOM   3406  OG  SER A 223     -37.673   5.930  -1.058  1.00 35.14           O  
ATOM   3407  HG  SER A 223     -37.638   6.573  -0.345  1.00 35.14           H  
ATOM   3408  N   LYS A 224     -39.836   4.680  -4.260  1.00 39.65           N  
ATOM   3409  H   LYS A 224     -39.191   3.983  -4.603  1.00 39.65           H  
ATOM   3410  CA  LYS A 224     -41.246   4.602  -4.688  1.00 39.65           C  
ATOM   3411  HA  LYS A 224     -41.565   5.611  -4.946  1.00 39.65           H  
ATOM   3412  C   LYS A 224     -42.234   4.170  -3.589  1.00 39.65           C  
ATOM   3413  CB  LYS A 224     -41.371   3.745  -5.964  1.00 39.65           C  
ATOM   3414  HB2 LYS A 224     -40.867   2.789  -5.816  1.00 39.65           H  
ATOM   3415  HB3 LYS A 224     -42.427   3.547  -6.150  1.00 39.65           H  
ATOM   3416  O   LYS A 224     -42.960   3.198  -3.765  1.00 39.65           O  
ATOM   3417  CG  LYS A 224     -40.818   4.447  -7.210  1.00 39.65           C  
ATOM   3418  HG2 LYS A 224     -39.739   4.574  -7.121  1.00 39.65           H  
ATOM   3419  HG3 LYS A 224     -41.284   5.429  -7.302  1.00 39.65           H  
ATOM   3420  CD  LYS A 224     -41.140   3.620  -8.462  1.00 39.65           C  
ATOM   3421  HD2 LYS A 224     -42.214   3.436  -8.499  1.00 39.65           H  
ATOM   3422  HD3 LYS A 224     -40.616   2.666  -8.403  1.00 39.65           H  
ATOM   3423  CE  LYS A 224     -40.712   4.378  -9.721  1.00 39.65           C  
ATOM   3424  HE2 LYS A 224     -39.634   4.535  -9.682  1.00 39.65           H  
ATOM   3425  HE3 LYS A 224     -41.191   5.358  -9.715  1.00 39.65           H  
ATOM   3426  NZ  LYS A 224     -41.082   3.638 -10.954  1.00 39.65           N  
ATOM   3427  HZ1 LYS A 224     -40.636   2.732 -10.969  1.00 39.65           H  
ATOM   3428  HZ2 LYS A 224     -40.793   4.150 -11.775  1.00 39.65           H  
ATOM   3429  HZ3 LYS A 224     -42.082   3.505 -10.999  1.00 39.65           H  
ATOM   3430  N   PHE A 225     -42.326   4.935  -2.502  1.00 43.60           N  
ATOM   3431  H   PHE A 225     -41.664   5.690  -2.404  1.00 43.60           H  
ATOM   3432  CA  PHE A 225     -43.530   4.977  -1.658  1.00 43.60           C  
ATOM   3433  HA  PHE A 225     -44.394   4.793  -2.296  1.00 43.60           H  
ATOM   3434  C   PHE A 225     -43.726   6.368  -1.046  1.00 43.60           C  
ATOM   3435  CB  PHE A 225     -43.515   3.889  -0.566  1.00 43.60           C  
ATOM   3436  HB2 PHE A 225     -42.486   3.617  -0.331  1.00 43.60           H  
ATOM   3437  HB3 PHE A 225     -43.950   4.294   0.348  1.00 43.60           H  
ATOM   3438  O   PHE A 225     -42.773   7.019  -0.625  1.00 43.60           O  
ATOM   3439  CG  PHE A 225     -44.316   2.649  -0.928  1.00 43.60           C  
ATOM   3440  CD1 PHE A 225     -45.721   2.722  -1.019  1.00 43.60           C  
ATOM   3441  HD1 PHE A 225     -46.231   3.652  -0.815  1.00 43.60           H  
ATOM   3442  CD2 PHE A 225     -43.667   1.426  -1.183  1.00 43.60           C  
ATOM   3443  HD2 PHE A 225     -42.590   1.363  -1.125  1.00 43.60           H  
ATOM   3444  CE1 PHE A 225     -46.469   1.585  -1.375  1.00 43.60           C  
ATOM   3445  HE1 PHE A 225     -47.545   1.645  -1.446  1.00 43.60           H  
ATOM   3446  CE2 PHE A 225     -44.416   0.287  -1.533  1.00 43.60           C  
ATOM   3447  HE2 PHE A 225     -43.913  -0.648  -1.731  1.00 43.60           H  
ATOM   3448  CZ  PHE A 225     -45.816   0.367  -1.633  1.00 43.60           C  
ATOM   3449  HZ  PHE A 225     -46.389  -0.508  -1.903  1.00 43.60           H  
ATOM   3450  N   THR A 226     -44.971   6.845  -0.996  1.00 33.82           N  
ATOM   3451  H   THR A 226     -45.726   6.299  -1.385  1.00 33.82           H  
ATOM   3452  CA  THR A 226     -45.325   8.145  -0.403  1.00 33.82           C  
ATOM   3453  HA  THR A 226     -44.688   8.332   0.461  1.00 33.82           H  
ATOM   3454  C   THR A 226     -46.782   8.128   0.055  1.00 33.82           C  
ATOM   3455  CB  THR A 226     -45.127   9.294  -1.411  1.00 33.82           C  
ATOM   3456  HB  THR A 226     -45.858   9.202  -2.215  1.00 33.82           H  
ATOM   3457  O   THR A 226     -47.662   7.754  -0.716  1.00 33.82           O  
ATOM   3458  CG2 THR A 226     -45.273  10.670  -0.761  1.00 33.82           C  
ATOM   3459 HG21 THR A 226     -45.052  11.440  -1.500  1.00 33.82           H  
ATOM   3460 HG22 THR A 226     -46.293  10.815  -0.406  1.00 33.82           H  
ATOM   3461 HG23 THR A 226     -44.577  10.768   0.072  1.00 33.82           H  
ATOM   3462  OG1 THR A 226     -43.838   9.259  -1.978  1.00 33.82           O  
ATOM   3463  HG1 THR A 226     -43.284   8.683  -1.445  1.00 33.82           H  
ATOM   3464  N   LEU A 227     -47.034   8.546   1.297  1.00 43.47           N  
ATOM   3465  H   LEU A 227     -46.257   8.861   1.860  1.00 43.47           H  
ATOM   3466  CA  LEU A 227     -48.360   8.783   1.881  1.00 43.47           C  
ATOM   3467  HA  LEU A 227     -49.072   9.008   1.087  1.00 43.47           H  
ATOM   3468  C   LEU A 227     -48.281  10.021   2.791  1.00 43.47           C  
ATOM   3469  CB  LEU A 227     -48.839   7.543   2.667  1.00 43.47           C  
ATOM   3470  HB2 LEU A 227     -48.056   7.262   3.372  1.00 43.47           H  
ATOM   3471  HB3 LEU A 227     -49.717   7.821   3.250  1.00 43.47           H  
ATOM   3472  O   LEU A 227     -47.197  10.394   3.239  1.00 43.47           O  
ATOM   3473  CG  LEU A 227     -49.208   6.308   1.819  1.00 43.47           C  
ATOM   3474  HG  LEU A 227     -48.351   6.003   1.218  1.00 43.47           H  
ATOM   3475  CD1 LEU A 227     -49.570   5.144   2.743  1.00 43.47           C  
ATOM   3476 HD11 LEU A 227     -48.726   4.914   3.394  1.00 43.47           H  
ATOM   3477 HD12 LEU A 227     -49.802   4.260   2.150  1.00 43.47           H  
ATOM   3478 HD13 LEU A 227     -50.435   5.403   3.354  1.00 43.47           H  
ATOM   3479  CD2 LEU A 227     -50.408   6.560   0.903  1.00 43.47           C  
ATOM   3480 HD21 LEU A 227     -50.670   5.640   0.380  1.00 43.47           H  
ATOM   3481 HD22 LEU A 227     -50.157   7.310   0.153  1.00 43.47           H  
ATOM   3482 HD23 LEU A 227     -51.265   6.898   1.486  1.00 43.47           H  
ATOM   3483  N   ASN A 228     -49.414  10.675   3.048  1.00 37.34           N  
ATOM   3484  H   ASN A 228     -50.287  10.296   2.711  1.00 37.34           H  
ATOM   3485  CA  ASN A 228     -49.498  11.918   3.820  1.00 37.34           C  
ATOM   3486  HA  ASN A 228     -48.718  11.923   4.582  1.00 37.34           H  
ATOM   3487  C   ASN A 228     -50.865  11.992   4.527  1.00 37.34           C  
ATOM   3488  CB  ASN A 228     -49.256  13.091   2.841  1.00 37.34           C  
ATOM   3489  HB2 ASN A 228     -48.318  12.910   2.314  1.00 37.34           H  
ATOM   3490  HB3 ASN A 228     -50.056  13.112   2.101  1.00 37.34           H  
ATOM   3491  O   ASN A 228     -51.862  11.559   3.951  1.00 37.34           O  
ATOM   3492  CG  ASN A 228     -49.163  14.477   3.464  1.00 37.34           C  
ATOM   3493  ND2 ASN A 228     -48.643  15.435   2.736  1.00 37.34           N  
ATOM   3494 HD21 ASN A 228     -48.299  15.247   1.805  1.00 37.34           H  
ATOM   3495 HD22 ASN A 228     -48.590  16.351   3.159  1.00 37.34           H  
ATOM   3496  OD1 ASN A 228     -49.566  14.736   4.587  1.00 37.34           O  
ATOM   3497  N   SER A 229     -50.908  12.597   5.722  1.00 36.57           N  
ATOM   3498  H   SER A 229     -50.045  13.004   6.055  1.00 36.57           H  
ATOM   3499  CA  SER A 229     -52.117  12.824   6.536  1.00 36.57           C  
ATOM   3500  HA  SER A 229     -51.801  13.363   7.429  1.00 36.57           H  
ATOM   3501  C   SER A 229     -52.775  11.527   7.065  1.00 36.57           C  
ATOM   3502  CB  SER A 229     -53.048  13.777   5.768  1.00 36.57           C  
ATOM   3503  HB2 SER A 229     -53.239  13.412   4.759  1.00 36.57           H  
ATOM   3504  HB3 SER A 229     -54.007  13.886   6.273  1.00 36.57           H  
ATOM   3505  O   SER A 229     -52.410  10.427   6.670  1.00 36.57           O  
ATOM   3506  OG  SER A 229     -52.418  15.042   5.709  1.00 36.57           O  
ATOM   3507  HG  SER A 229     -51.570  14.936   5.272  1.00 36.57           H  
ATOM   3508  N   VAL A 230     -53.683  11.553   8.049  1.00 37.66           N  
ATOM   3509  H   VAL A 230     -53.936  10.631   8.374  1.00 37.66           H  
ATOM   3510  CA  VAL A 230     -54.350  12.684   8.731  1.00 37.66           C  
ATOM   3511  HA  VAL A 230     -54.060  13.627   8.267  1.00 37.66           H  
ATOM   3512  C   VAL A 230     -53.922  12.770  10.206  1.00 37.66           C  
ATOM   3513  CB  VAL A 230     -55.888  12.548   8.608  1.00 37.66           C  
ATOM   3514  HB  VAL A 230     -56.203  11.660   9.157  1.00 37.66           H  
ATOM   3515  O   VAL A 230     -53.669  11.758  10.852  1.00 37.66           O  
ATOM   3516  CG1 VAL A 230     -56.634  13.762   9.182  1.00 37.66           C  
ATOM   3517 HG11 VAL A 230     -56.494  13.818  10.261  1.00 37.66           H  
ATOM   3518 HG12 VAL A 230     -56.286  14.682   8.712  1.00 37.66           H  
ATOM   3519 HG13 VAL A 230     -57.704  13.656   9.000  1.00 37.66           H  
ATOM   3520  CG2 VAL A 230     -56.354  12.393   7.151  1.00 37.66           C  
ATOM   3521 HG21 VAL A 230     -57.433  12.241   7.125  1.00 37.66           H  
ATOM   3522 HG22 VAL A 230     -55.889  11.524   6.686  1.00 37.66           H  
ATOM   3523 HG23 VAL A 230     -56.113  13.285   6.573  1.00 37.66           H  
ATOM   3524  N   ALA A 231     -53.839  13.992  10.740  1.00 38.44           N  
ATOM   3525  H   ALA A 231     -54.112  14.775  10.163  1.00 38.44           H  
ATOM   3526  CA  ALA A 231     -53.390  14.288  12.105  1.00 38.44           C  
ATOM   3527  HA  ALA A 231     -52.880  13.413  12.508  1.00 38.44           H  
ATOM   3528  C   ALA A 231     -54.548  14.628  13.080  1.00 38.44           C  
ATOM   3529  CB  ALA A 231     -52.357  15.422  11.995  1.00 38.44           C  
ATOM   3530  HB1 ALA A 231     -51.886  15.607  12.961  1.00 38.44           H  
ATOM   3531  HB2 ALA A 231     -52.838  16.337  11.649  1.00 38.44           H  
ATOM   3532  HB3 ALA A 231     -51.577  15.141  11.288  1.00 38.44           H  
ATOM   3533  O   ALA A 231     -55.714  14.645  12.695  1.00 38.44           O  
ATOM   3534  N   ASN A 232     -54.177  15.012  14.312  1.00 35.69           N  
ATOM   3535  H   ASN A 232     -53.180  14.975  14.474  1.00 35.69           H  
ATOM   3536  CA  ASN A 232     -54.989  15.461  15.464  1.00 35.69           C  
ATOM   3537  HA  ASN A 232     -54.331  16.142  16.004  1.00 35.69           H  
ATOM   3538  C   ASN A 232     -55.392  14.395  16.501  1.00 35.69           C  
ATOM   3539  CB  ASN A 232     -56.198  16.343  15.093  1.00 35.69           C  
ATOM   3540  HB2 ASN A 232     -56.927  15.773  14.516  1.00 35.69           H  
ATOM   3541  HB3 ASN A 232     -56.702  16.653  16.008  1.00 35.69           H  
ATOM   3542  O   ASN A 232     -56.404  13.712  16.383  1.00 35.69           O  
ATOM   3543  CG  ASN A 232     -55.815  17.602  14.352  1.00 35.69           C  
ATOM   3544  ND2 ASN A 232     -55.913  17.593  13.046  1.00 35.69           N  
ATOM   3545 HD21 ASN A 232     -55.691  18.442  12.545  1.00 35.69           H  
ATOM   3546 HD22 ASN A 232     -56.209  16.742  12.589  1.00 35.69           H  
ATOM   3547  OD1 ASN A 232     -55.401  18.581  14.953  1.00 35.69           O  
ATOM   3548  N   LYS A 233     -54.675  14.431  17.629  1.00 44.37           N  
ATOM   3549  H   LYS A 233     -53.757  14.847  17.561  1.00 44.37           H  
ATOM   3550  CA  LYS A 233     -55.219  14.466  19.001  1.00 44.37           C  
ATOM   3551  HA  LYS A 233     -56.161  15.014  18.990  1.00 44.37           H  
ATOM   3552  C   LYS A 233     -54.248  15.290  19.864  1.00 44.37           C  
ATOM   3553  CB  LYS A 233     -55.472  13.039  19.536  1.00 44.37           C  
ATOM   3554  HB2 LYS A 233     -54.910  12.322  18.939  1.00 44.37           H  
ATOM   3555  HB3 LYS A 233     -55.134  12.955  20.569  1.00 44.37           H  
ATOM   3556  O   LYS A 233     -53.118  15.526  19.437  1.00 44.37           O  
ATOM   3557  CG  LYS A 233     -56.976  12.706  19.484  1.00 44.37           C  
ATOM   3558  HG2 LYS A 233     -57.476  13.194  20.321  1.00 44.37           H  
ATOM   3559  HG3 LYS A 233     -57.408  13.104  18.565  1.00 44.37           H  
ATOM   3560  CD  LYS A 233     -57.266  11.200  19.522  1.00 44.37           C  
ATOM   3561  HD2 LYS A 233     -56.956  10.792  20.484  1.00 44.37           H  
ATOM   3562  HD3 LYS A 233     -56.704  10.714  18.725  1.00 44.37           H  
ATOM   3563  CE  LYS A 233     -58.768  10.973  19.301  1.00 44.37           C  
ATOM   3564  HE2 LYS A 233     -59.317  11.426  20.127  1.00 44.37           H  
ATOM   3565  HE3 LYS A 233     -59.060  11.490  18.387  1.00 44.37           H  
ATOM   3566  NZ  LYS A 233     -59.105   9.531  19.189  1.00 44.37           N  
ATOM   3567  HZ1 LYS A 233     -60.096   9.409  19.037  1.00 44.37           H  
ATOM   3568  HZ2 LYS A 233     -58.615   9.113  18.411  1.00 44.37           H  
ATOM   3569  HZ3 LYS A 233     -58.850   9.036  20.032  1.00 44.37           H  
ATOM   3570  N   LYS A 234     -54.687  15.798  21.021  1.00 40.20           N  
ATOM   3571  H   LYS A 234     -55.619  15.565  21.332  1.00 40.20           H  
ATOM   3572  CA  LYS A 234     -53.879  16.670  21.898  1.00 40.20           C  
ATOM   3573  HA  LYS A 234     -52.820  16.508  21.696  1.00 40.20           H  
ATOM   3574  C   LYS A 234     -54.123  16.344  23.372  1.00 40.20           C  
ATOM   3575  CB  LYS A 234     -54.201  18.160  21.647  1.00 40.20           C  
ATOM   3576  HB2 LYS A 234     -53.654  18.753  22.379  1.00 40.20           H  
ATOM   3577  HB3 LYS A 234     -55.266  18.326  21.812  1.00 40.20           H  
ATOM   3578  O   LYS A 234     -55.272  16.293  23.793  1.00 40.20           O  
ATOM   3579  CG  LYS A 234     -53.827  18.665  20.242  1.00 40.20           C  
ATOM   3580  HG2 LYS A 234     -54.413  18.130  19.496  1.00 40.20           H  
ATOM   3581  HG3 LYS A 234     -52.769  18.474  20.063  1.00 40.20           H  
ATOM   3582  CD  LYS A 234     -54.102  20.171  20.099  1.00 40.20           C  
ATOM   3583  HD2 LYS A 234     -53.493  20.716  20.821  1.00 40.20           H  
ATOM   3584  HD3 LYS A 234     -55.155  20.362  20.306  1.00 40.20           H  
ATOM   3585  CE  LYS A 234     -53.763  20.641  18.676  1.00 40.20           C  
ATOM   3586  HE2 LYS A 234     -54.352  20.058  17.968  1.00 40.20           H  
ATOM   3587  HE3 LYS A 234     -52.712  20.431  18.481  1.00 40.20           H  
ATOM   3588  NZ  LYS A 234     -54.037  22.089  18.486  1.00 40.20           N  
ATOM   3589  HZ1 LYS A 234     -55.013  22.293  18.652  1.00 40.20           H  
ATOM   3590  HZ2 LYS A 234     -53.478  22.647  19.115  1.00 40.20           H  
ATOM   3591  HZ3 LYS A 234     -53.820  22.366  17.539  1.00 40.20           H  
ATOM   3592  N   ILE A 235     -53.041  16.192  24.134  1.00 43.93           N  
ATOM   3593  H   ILE A 235     -52.139  16.231  23.681  1.00 43.93           H  
ATOM   3594  CA  ILE A 235     -52.984  16.217  25.604  1.00 43.93           C  
ATOM   3595  HA  ILE A 235     -53.844  16.761  25.994  1.00 43.93           H  
ATOM   3596  C   ILE A 235     -51.715  16.999  25.971  1.00 43.93           C  
ATOM   3597  CB  ILE A 235     -52.986  14.785  26.210  1.00 43.93           C  
ATOM   3598  HB  ILE A 235     -52.238  14.188  25.687  1.00 43.93           H  
ATOM   3599  O   ILE A 235     -50.702  16.871  25.285  1.00 43.93           O  
ATOM   3600  CG1 ILE A 235     -54.371  14.125  26.000  1.00 43.93           C  
ATOM   3601 HG12 ILE A 235     -55.144  14.764  26.427  1.00 43.93           H  
ATOM   3602 HG13 ILE A 235     -54.556  14.039  24.930  1.00 43.93           H  
ATOM   3603  CG2 ILE A 235     -52.609  14.794  27.706  1.00 43.93           C  
ATOM   3604 HG21 ILE A 235     -53.326  15.383  28.278  1.00 43.93           H  
ATOM   3605 HG22 ILE A 235     -52.590  13.778  28.102  1.00 43.93           H  
ATOM   3606 HG23 ILE A 235     -51.605  15.193  27.854  1.00 43.93           H  
ATOM   3607  CD1 ILE A 235     -54.532  12.716  26.587  1.00 43.93           C  
ATOM   3608 HD11 ILE A 235     -53.711  12.079  26.257  1.00 43.93           H  
ATOM   3609 HD12 ILE A 235     -54.555  12.754  27.676  1.00 43.93           H  
ATOM   3610 HD13 ILE A 235     -55.473  12.288  26.241  1.00 43.93           H  
ATOM   3611  N   LEU A 236     -51.774  17.820  27.021  1.00 42.07           N  
ATOM   3612  H   LEU A 236     -52.635  17.869  27.548  1.00 42.07           H  
ATOM   3613  CA  LEU A 236     -50.623  18.506  27.615  1.00 42.07           C  
ATOM   3614  HA  LEU A 236     -49.702  18.012  27.304  1.00 42.07           H  
ATOM   3615  C   LEU A 236     -50.730  18.395  29.140  1.00 42.07           C  
ATOM   3616  CB  LEU A 236     -50.557  19.989  27.191  1.00 42.07           C  
ATOM   3617  HB2 LEU A 236     -51.482  20.492  27.472  1.00 42.07           H  
ATOM   3618  HB3 LEU A 236     -49.760  20.440  27.782  1.00 42.07           H  
ATOM   3619  O   LEU A 236     -51.826  18.520  29.686  1.00 42.07           O  
ATOM   3620  CG  LEU A 236     -50.253  20.257  25.701  1.00 42.07           C  
ATOM   3621  HG  LEU A 236     -49.597  19.478  25.314  1.00 42.07           H  
ATOM   3622  CD1 LEU A 236     -51.516  20.342  24.834  1.00 42.07           C  
ATOM   3623 HD11 LEU A 236     -51.233  20.544  23.801  1.00 42.07           H  
ATOM   3624 HD12 LEU A 236     -52.064  19.400  24.863  1.00 42.07           H  
ATOM   3625 HD13 LEU A 236     -52.163  21.142  25.196  1.00 42.07           H  
ATOM   3626  CD2 LEU A 236     -49.537  21.601  25.552  1.00 42.07           C  
ATOM   3627 HD21 LEU A 236     -49.316  21.793  24.502  1.00 42.07           H  
ATOM   3628 HD22 LEU A 236     -50.157  22.406  25.947  1.00 42.07           H  
ATOM   3629 HD23 LEU A 236     -48.594  21.577  26.099  1.00 42.07           H  
ATOM   3630  N   GLN A 237     -49.616  18.160  29.834  1.00 42.17           N  
ATOM   3631  H   GLN A 237     -48.727  18.117  29.356  1.00 42.17           H  
ATOM   3632  CA  GLN A 237     -49.576  18.080  31.296  1.00 42.17           C  
ATOM   3633  HA  GLN A 237     -50.257  18.833  31.694  1.00 42.17           H  
ATOM   3634  C   GLN A 237     -48.169  18.412  31.833  1.00 42.17           C  
ATOM   3635  CB  GLN A 237     -50.054  16.681  31.755  1.00 42.17           C  
ATOM   3636  HB2 GLN A 237     -50.681  16.218  30.993  1.00 42.17           H  
ATOM   3637  HB3 GLN A 237     -49.185  16.036  31.884  1.00 42.17           H  
ATOM   3638  O   GLN A 237     -47.272  18.753  31.066  1.00 42.17           O  
ATOM   3639  CG  GLN A 237     -50.846  16.736  33.079  1.00 42.17           C  
ATOM   3640  HG2 GLN A 237     -50.605  17.640  33.637  1.00 42.17           H  
ATOM   3641  HG3 GLN A 237     -50.546  15.883  33.687  1.00 42.17           H  
ATOM   3642  CD  GLN A 237     -52.365  16.668  32.913  1.00 42.17           C  
ATOM   3643  NE2 GLN A 237     -52.981  17.433  32.039  1.00 42.17           N  
ATOM   3644 HE21 GLN A 237     -53.986  17.339  32.019  1.00 42.17           H  
ATOM   3645 HE22 GLN A 237     -52.480  17.984  31.358  1.00 42.17           H  
ATOM   3646  OE1 GLN A 237     -53.043  15.924  33.595  1.00 42.17           O  
ATOM   3647  N   ASP A 238     -48.015  18.323  33.152  1.00 40.76           N  
ATOM   3648  H   ASP A 238     -48.804  17.978  33.680  1.00 40.76           H  
ATOM   3649  CA  ASP A 238     -46.825  18.618  33.955  1.00 40.76           C  
ATOM   3650  HA  ASP A 238     -46.693  19.699  34.015  1.00 40.76           H  
ATOM   3651  C   ASP A 238     -45.509  17.965  33.455  1.00 40.76           C  
ATOM   3652  CB  ASP A 238     -47.168  18.125  35.370  1.00 40.76           C  
ATOM   3653  HB2 ASP A 238     -47.490  17.085  35.314  1.00 40.76           H  
ATOM   3654  HB3 ASP A 238     -48.004  18.710  35.753  1.00 40.76           H  
ATOM   3655  O   ASP A 238     -45.381  16.740  33.505  1.00 40.76           O  
ATOM   3656  CG  ASP A 238     -46.016  18.219  36.365  1.00 40.76           C  
ATOM   3657  OD1 ASP A 238     -45.123  19.073  36.187  1.00 40.76           O  
ATOM   3658  OD2 ASP A 238     -46.057  17.457  37.356  1.00 40.76           O  
ATOM   3659  N   PRO A 239     -44.503  18.763  33.037  1.00 47.59           N  
ATOM   3660  CA  PRO A 239     -43.159  18.287  32.706  1.00 47.59           C  
ATOM   3661  HA  PRO A 239     -43.188  17.240  32.403  1.00 47.59           H  
ATOM   3662  C   PRO A 239     -42.145  18.425  33.863  1.00 47.59           C  
ATOM   3663  CB  PRO A 239     -42.764  19.151  31.505  1.00 47.59           C  
ATOM   3664  HB2 PRO A 239     -43.248  18.768  30.607  1.00 47.59           H  
ATOM   3665  HB3 PRO A 239     -41.685  19.203  31.361  1.00 47.59           H  
ATOM   3666  O   PRO A 239     -40.969  18.114  33.686  1.00 47.59           O  
ATOM   3667  CG  PRO A 239     -43.359  20.513  31.866  1.00 47.59           C  
ATOM   3668  HG2 PRO A 239     -43.567  21.107  30.976  1.00 47.59           H  
ATOM   3669  HG3 PRO A 239     -42.678  21.047  32.529  1.00 47.59           H  
ATOM   3670  CD  PRO A 239     -44.642  20.155  32.619  1.00 47.59           C  
ATOM   3671  HD2 PRO A 239     -44.775  20.810  33.480  1.00 47.59           H  
ATOM   3672  HD3 PRO A 239     -45.492  20.256  31.944  1.00 47.59           H  
ATOM   3673  N   LEU A 240     -42.541  18.935  35.036  1.00 44.96           N  
ATOM   3674  H   LEU A 240     -43.529  19.062  35.198  1.00 44.96           H  
ATOM   3675  CA  LEU A 240     -41.635  19.446  36.076  1.00 44.96           C  
ATOM   3676  HA  LEU A 240     -40.678  19.676  35.607  1.00 44.96           H  
ATOM   3677  C   LEU A 240     -41.305  18.403  37.160  1.00 44.96           C  
ATOM   3678  CB  LEU A 240     -42.194  20.767  36.650  1.00 44.96           C  
ATOM   3679  HB2 LEU A 240     -41.489  21.146  37.390  1.00 44.96           H  
ATOM   3680  HB3 LEU A 240     -43.129  20.548  37.165  1.00 44.96           H  
ATOM   3681  O   LEU A 240     -41.303  18.712  38.355  1.00 44.96           O  
ATOM   3682  CG  LEU A 240     -42.453  21.881  35.619  1.00 44.96           C  
ATOM   3683  HG  LEU A 240     -43.195  21.544  34.895  1.00 44.96           H  
ATOM   3684  CD1 LEU A 240     -43.011  23.118  36.322  1.00 44.96           C  
ATOM   3685 HD11 LEU A 240     -42.290  23.498  37.045  1.00 44.96           H  
ATOM   3686 HD12 LEU A 240     -43.934  22.853  36.838  1.00 44.96           H  
ATOM   3687 HD13 LEU A 240     -43.233  23.892  35.588  1.00 44.96           H  
ATOM   3688  CD2 LEU A 240     -41.185  22.295  34.866  1.00 44.96           C  
ATOM   3689 HD21 LEU A 240     -40.414  22.601  35.573  1.00 44.96           H  
ATOM   3690 HD22 LEU A 240     -40.818  21.462  34.266  1.00 44.96           H  
ATOM   3691 HD23 LEU A 240     -41.410  23.125  34.196  1.00 44.96           H  
ATOM   3692  N   LYS A 241     -41.033  17.151  36.764  1.00 46.03           N  
ATOM   3693  H   LYS A 241     -41.027  16.973  35.769  1.00 46.03           H  
ATOM   3694  CA  LYS A 241     -40.688  16.049  37.686  1.00 46.03           C  
ATOM   3695  HA  LYS A 241     -40.416  16.496  38.642  1.00 46.03           H  
ATOM   3696  C   LYS A 241     -39.438  15.284  37.241  1.00 46.03           C  
ATOM   3697  CB  LYS A 241     -41.919  15.157  37.944  1.00 46.03           C  
ATOM   3698  HB2 LYS A 241     -41.608  14.245  38.455  1.00 46.03           H  
ATOM   3699  HB3 LYS A 241     -42.393  14.891  36.999  1.00 46.03           H  
ATOM   3700  O   LYS A 241     -39.246  14.962  36.072  1.00 46.03           O  
ATOM   3701  CG  LYS A 241     -42.908  15.919  38.843  1.00 46.03           C  
ATOM   3702  HG2 LYS A 241     -42.404  16.169  39.776  1.00 46.03           H  
ATOM   3703  HG3 LYS A 241     -43.191  16.844  38.342  1.00 46.03           H  
ATOM   3704  CD  LYS A 241     -44.200  15.163  39.173  1.00 46.03           C  
ATOM   3705  HD2 LYS A 241     -44.800  15.068  38.269  1.00 46.03           H  
ATOM   3706  HD3 LYS A 241     -43.957  14.165  39.538  1.00 46.03           H  
ATOM   3707  CE  LYS A 241     -45.003  15.908  40.254  1.00 46.03           C  
ATOM   3708  HE2 LYS A 241     -45.944  15.378  40.406  1.00 46.03           H  
ATOM   3709  HE3 LYS A 241     -44.442  15.883  41.188  1.00 46.03           H  
ATOM   3710  NZ  LYS A 241     -45.279  17.313  39.868  1.00 46.03           N  
ATOM   3711  HZ1 LYS A 241     -45.747  17.326  38.973  1.00 46.03           H  
ATOM   3712  HZ2 LYS A 241     -45.863  17.805  40.530  1.00 46.03           H  
ATOM   3713  HZ3 LYS A 241     -44.428  17.828  39.691  1.00 46.03           H  
ATOM   3714  N   SER A 242     -38.550  15.029  38.199  1.00 39.31           N  
ATOM   3715  H   SER A 242     -38.795  15.258  39.151  1.00 39.31           H  
ATOM   3716  CA  SER A 242     -37.129  14.730  37.985  1.00 39.31           C  
ATOM   3717  HA  SER A 242     -36.803  15.266  37.095  1.00 39.31           H  
ATOM   3718  C   SER A 242     -36.832  13.247  37.718  1.00 39.31           C  
ATOM   3719  CB  SER A 242     -36.316  15.303  39.159  1.00 39.31           C  
ATOM   3720  HB2 SER A 242     -35.333  14.832  39.198  1.00 39.31           H  
ATOM   3721  HB3 SER A 242     -36.177  16.371  38.995  1.00 39.31           H  
ATOM   3722  O   SER A 242     -36.271  12.535  38.551  1.00 39.31           O  
ATOM   3723  OG  SER A 242     -36.996  15.129  40.392  1.00 39.31           O  
ATOM   3724  HG  SER A 242     -36.398  15.338  41.113  1.00 39.31           H  
ATOM   3725  N   ALA A 243     -37.159  12.782  36.510  1.00 41.25           N  
ATOM   3726  H   ALA A 243     -37.681  13.396  35.901  1.00 41.25           H  
ATOM   3727  CA  ALA A 243     -36.821  11.444  36.009  1.00 41.25           C  
ATOM   3728  HA  ALA A 243     -37.036  10.727  36.801  1.00 41.25           H  
ATOM   3729  C   ALA A 243     -35.315  11.292  35.665  1.00 41.25           C  
ATOM   3730  CB  ALA A 243     -37.757  11.124  34.834  1.00 41.25           C  
ATOM   3731  HB1 ALA A 243     -38.796  11.201  35.155  1.00 41.25           H  
ATOM   3732  HB2 ALA A 243     -37.571  10.110  34.480  1.00 41.25           H  
ATOM   3733  HB3 ALA A 243     -37.582  11.824  34.016  1.00 41.25           H  
ATOM   3734  O   ALA A 243     -34.940  11.034  34.521  1.00 41.25           O  
ATOM   3735  N   THR A 244     -34.434  11.468  36.656  1.00 40.73           N  
ATOM   3736  H   THR A 244     -34.822  11.737  37.549  1.00 40.73           H  
ATOM   3737  CA  THR A 244     -32.963  11.572  36.525  1.00 40.73           C  
ATOM   3738  HA  THR A 244     -32.759  12.223  35.675  1.00 40.73           H  
ATOM   3739  C   THR A 244     -32.280  10.222  36.229  1.00 40.73           C  
ATOM   3740  CB  THR A 244     -32.367  12.258  37.772  1.00 40.73           C  
ATOM   3741  HB  THR A 244     -32.390  11.566  38.614  1.00 40.73           H  
ATOM   3742  O   THR A 244     -31.461   9.722  37.003  1.00 40.73           O  
ATOM   3743  CG2 THR A 244     -30.942  12.776  37.564  1.00 40.73           C  
ATOM   3744 HG21 THR A 244     -30.602  13.280  38.468  1.00 40.73           H  
ATOM   3745 HG22 THR A 244     -30.264  11.949  37.352  1.00 40.73           H  
ATOM   3746 HG23 THR A 244     -30.923  13.480  36.732  1.00 40.73           H  
ATOM   3747  OG1 THR A 244     -33.131  13.395  38.108  1.00 40.73           O  
ATOM   3748  HG1 THR A 244     -33.008  13.565  39.045  1.00 40.73           H  
ATOM   3749  N   LYS A 245     -32.629   9.597  35.098  1.00 44.84           N  
ATOM   3750  H   LYS A 245     -33.328  10.056  34.532  1.00 44.84           H  
ATOM   3751  CA  LYS A 245     -32.182   8.257  34.687  1.00 44.84           C  
ATOM   3752  HA  LYS A 245     -32.270   7.594  35.548  1.00 44.84           H  
ATOM   3753  C   LYS A 245     -30.705   8.237  34.260  1.00 44.84           C  
ATOM   3754  CB  LYS A 245     -33.137   7.732  33.597  1.00 44.84           C  
ATOM   3755  HB2 LYS A 245     -33.029   8.338  32.698  1.00 44.84           H  
ATOM   3756  HB3 LYS A 245     -34.162   7.830  33.953  1.00 44.84           H  
ATOM   3757  O   LYS A 245     -30.380   8.339  33.080  1.00 44.84           O  
ATOM   3758  CG  LYS A 245     -32.875   6.254  33.257  1.00 44.84           C  
ATOM   3759  HG2 LYS A 245     -32.988   5.655  34.161  1.00 44.84           H  
ATOM   3760  HG3 LYS A 245     -31.858   6.136  32.885  1.00 44.84           H  
ATOM   3761  CD  LYS A 245     -33.853   5.746  32.190  1.00 44.84           C  
ATOM   3762  HD2 LYS A 245     -34.872   5.829  32.570  1.00 44.84           H  
ATOM   3763  HD3 LYS A 245     -33.753   6.358  31.293  1.00 44.84           H  
ATOM   3764  CE  LYS A 245     -33.537   4.282  31.857  1.00 44.84           C  
ATOM   3765  HE2 LYS A 245     -33.592   3.699  32.776  1.00 44.84           H  
ATOM   3766  HE3 LYS A 245     -32.512   4.225  31.491  1.00 44.84           H  
ATOM   3767  NZ  LYS A 245     -34.473   3.727  30.845  1.00 44.84           N  
ATOM   3768  HZ1 LYS A 245     -35.423   3.759  31.185  1.00 44.84           H  
ATOM   3769  HZ2 LYS A 245     -34.420   4.254  29.985  1.00 44.84           H  
ATOM   3770  HZ3 LYS A 245     -34.244   2.765  30.642  1.00 44.84           H  
ATOM   3771  N   ARG A 246     -29.807   8.067  35.235  1.00 46.59           N  
ATOM   3772  H   ARG A 246     -30.166   8.077  36.179  1.00 46.59           H  
ATOM   3773  CA  ARG A 246     -28.402   7.678  35.007  1.00 46.59           C  
ATOM   3774  HA  ARG A 246     -27.983   8.320  34.232  1.00 46.59           H  
ATOM   3775  C   ARG A 246     -28.306   6.237  34.475  1.00 46.59           C  
ATOM   3776  CB  ARG A 246     -27.587   7.847  36.304  1.00 46.59           C  
ATOM   3777  HB2 ARG A 246     -28.070   7.292  37.109  1.00 46.59           H  
ATOM   3778  HB3 ARG A 246     -26.594   7.425  36.155  1.00 46.59           H  
ATOM   3779  O   ARG A 246     -29.264   5.469  34.547  1.00 46.59           O  
ATOM   3780  CG  ARG A 246     -27.424   9.319  36.719  1.00 46.59           C  
ATOM   3781  HG2 ARG A 246     -28.399   9.751  36.941  1.00 46.59           H  
ATOM   3782  HG3 ARG A 246     -26.968   9.872  35.897  1.00 46.59           H  
ATOM   3783  CD  ARG A 246     -26.525   9.429  37.959  1.00 46.59           C  
ATOM   3784  HD2 ARG A 246     -25.582   8.923  37.751  1.00 46.59           H  
ATOM   3785  HD3 ARG A 246     -27.015   8.925  38.792  1.00 46.59           H  
ATOM   3786  NE  ARG A 246     -26.253  10.835  38.319  1.00 46.59           N  
ATOM   3787  HE  ARG A 246     -26.712  11.544  37.764  1.00 46.59           H  
ATOM   3788  NH1 ARG A 246     -24.827  10.427  40.077  1.00 46.59           N  
ATOM   3789 HH11 ARG A 246     -24.950   9.434  39.943  1.00 46.59           H  
ATOM   3790 HH12 ARG A 246     -24.221  10.763  40.812  1.00 46.59           H  
ATOM   3791  NH2 ARG A 246     -25.276  12.530  39.492  1.00 46.59           N  
ATOM   3792 HH21 ARG A 246     -25.732  13.213  38.903  1.00 46.59           H  
ATOM   3793 HH22 ARG A 246     -24.666  12.841  40.234  1.00 46.59           H  
ATOM   3794  CZ  ARG A 246     -25.457  11.255  39.290  1.00 46.59           C  
ATOM   3795  N   SER A 247     -27.132   5.863  33.971  1.00 42.09           N  
ATOM   3796  H   SER A 247     -26.369   6.525  33.961  1.00 42.09           H  
ATOM   3797  CA  SER A 247     -26.783   4.474  33.649  1.00 42.09           C  
ATOM   3798  HA  SER A 247     -27.491   4.081  32.919  1.00 42.09           H  
ATOM   3799  C   SER A 247     -26.816   3.596  34.904  1.00 42.09           C  
ATOM   3800  CB  SER A 247     -25.375   4.434  33.039  1.00 42.09           C  
ATOM   3801  HB2 SER A 247     -25.398   4.889  32.049  1.00 42.09           H  
ATOM   3802  HB3 SER A 247     -25.041   3.401  32.944  1.00 42.09           H  
ATOM   3803  O   SER A 247     -26.096   3.877  35.862  1.00 42.09           O  
ATOM   3804  OG  SER A 247     -24.475   5.159  33.860  1.00 42.09           O  
ATOM   3805  HG  SER A 247     -24.448   4.726  34.716  1.00 42.09           H  
ATOM   3806  N   ILE A 248     -27.616   2.528  34.891  1.00 48.42           N  
ATOM   3807  H   ILE A 248     -28.179   2.347  34.073  1.00 48.42           H  
ATOM   3808  CA  ILE A 248     -27.688   1.556  35.990  1.00 48.42           C  
ATOM   3809  HA  ILE A 248     -27.455   2.065  36.926  1.00 48.42           H  
ATOM   3810  C   ILE A 248     -26.606   0.493  35.764  1.00 48.42           C  
ATOM   3811  CB  ILE A 248     -29.114   0.972  36.144  1.00 48.42           C  
ATOM   3812  HB  ILE A 248     -29.365   0.414  35.242  1.00 48.42           H  
ATOM   3813  O   ILE A 248     -26.821  -0.495  35.069  1.00 48.42           O  
ATOM   3814  CG1 ILE A 248     -30.153   2.108  36.325  1.00 48.42           C  
ATOM   3815 HG12 ILE A 248     -30.104   2.781  35.468  1.00 48.42           H  
ATOM   3816 HG13 ILE A 248     -29.907   2.684  37.217  1.00 48.42           H  
ATOM   3817  CG2 ILE A 248     -29.156   0.008  37.346  1.00 48.42           C  
ATOM   3818 HG21 ILE A 248     -28.423  -0.790  37.226  1.00 48.42           H  
ATOM   3819 HG22 ILE A 248     -28.949   0.543  38.273  1.00 48.42           H  
ATOM   3820 HG23 ILE A 248     -30.132  -0.472  37.419  1.00 48.42           H  
ATOM   3821  CD1 ILE A 248     -31.609   1.635  36.430  1.00 48.42           C  
ATOM   3822 HD11 ILE A 248     -31.851   0.986  35.588  1.00 48.42           H  
ATOM   3823 HD12 ILE A 248     -31.770   1.098  37.365  1.00 48.42           H  
ATOM   3824 HD13 ILE A 248     -32.270   2.501  36.413  1.00 48.42           H  
ATOM   3825  N   ALA A 249     -25.423   0.749  36.318  1.00 46.39           N  
ATOM   3826  H   ALA A 249     -25.319   1.611  36.833  1.00 46.39           H  
ATOM   3827  CA  ALA A 249     -24.278  -0.155  36.378  1.00 46.39           C  
ATOM   3828  HA  ALA A 249     -24.630  -1.182  36.476  1.00 46.39           H  
ATOM   3829  C   ALA A 249     -23.440   0.204  37.619  1.00 46.39           C  
ATOM   3830  CB  ALA A 249     -23.458  -0.025  35.087  1.00 46.39           C  
ATOM   3831  HB1 ALA A 249     -22.601  -0.698  35.124  1.00 46.39           H  
ATOM   3832  HB2 ALA A 249     -23.103   0.999  34.972  1.00 46.39           H  
ATOM   3833  HB3 ALA A 249     -24.076  -0.293  34.229  1.00 46.39           H  
ATOM   3834  O   ALA A 249     -23.508   1.343  38.080  1.00 46.39           O  
ATOM   3835  N   LEU A 250     -22.660  -0.749  38.147  1.00 54.11           N  
ATOM   3836  H   LEU A 250     -22.636  -1.650  37.691  1.00 54.11           H  
ATOM   3837  CA  LEU A 250     -21.927  -0.613  39.420  1.00 54.11           C  
ATOM   3838  HA  LEU A 250     -21.549  -1.603  39.676  1.00 54.11           H  
ATOM   3839  C   LEU A 250     -22.840  -0.244  40.611  1.00 54.11           C  
ATOM   3840  CB  LEU A 250     -20.695   0.307  39.265  1.00 54.11           C  
ATOM   3841  HB2 LEU A 250     -20.170   0.332  40.220  1.00 54.11           H  
ATOM   3842  HB3 LEU A 250     -21.041   1.320  39.059  1.00 54.11           H  
ATOM   3843  O   LEU A 250     -22.582   0.700  41.355  1.00 54.11           O  
ATOM   3844  CG  LEU A 250     -19.691  -0.104  38.173  1.00 54.11           C  
ATOM   3845  HG  LEU A 250     -20.186  -0.099  37.202  1.00 54.11           H  
ATOM   3846  CD1 LEU A 250     -18.543   0.905  38.127  1.00 54.11           C  
ATOM   3847 HD11 LEU A 250     -18.013   0.910  39.079  1.00 54.11           H  
ATOM   3848 HD12 LEU A 250     -18.940   1.901  37.932  1.00 54.11           H  
ATOM   3849 HD13 LEU A 250     -17.849   0.640  37.329  1.00 54.11           H  
ATOM   3850  CD2 LEU A 250     -19.092  -1.492  38.413  1.00 54.11           C  
ATOM   3851 HD21 LEU A 250     -18.334  -1.704  37.659  1.00 54.11           H  
ATOM   3852 HD22 LEU A 250     -19.866  -2.256  38.340  1.00 54.11           H  
ATOM   3853 HD23 LEU A 250     -18.636  -1.537  39.402  1.00 54.11           H  
ATOM   3854  N   LEU A 251     -23.916  -1.019  40.779  1.00 44.76           N  
ATOM   3855  H   LEU A 251     -24.018  -1.802  40.150  1.00 44.76           H  
ATOM   3856  CA  LEU A 251     -24.656  -1.121  42.039  1.00 44.76           C  
ATOM   3857  HA  LEU A 251     -24.638  -0.155  42.542  1.00 44.76           H  
ATOM   3858  C   LEU A 251     -23.963  -2.158  42.945  1.00 44.76           C  
ATOM   3859  CB  LEU A 251     -26.115  -1.503  41.712  1.00 44.76           C  
ATOM   3860  HB2 LEU A 251     -26.523  -0.760  41.026  1.00 44.76           H  
ATOM   3861  HB3 LEU A 251     -26.104  -2.464  41.199  1.00 44.76           H  
ATOM   3862  O   LEU A 251     -23.437  -3.144  42.434  1.00 44.76           O  
ATOM   3863  CG  LEU A 251     -27.057  -1.621  42.926  1.00 44.76           C  
ATOM   3864  HG  LEU A 251     -26.667  -2.362  43.624  1.00 44.76           H  
ATOM   3865  CD1 LEU A 251     -27.231  -0.287  43.656  1.00 44.76           C  
ATOM   3866 HD11 LEU A 251     -26.280   0.034  44.081  1.00 44.76           H  
ATOM   3867 HD12 LEU A 251     -27.604   0.474  42.971  1.00 44.76           H  
ATOM   3868 HD13 LEU A 251     -27.936  -0.417  44.477  1.00 44.76           H  
ATOM   3869  CD2 LEU A 251     -28.437  -2.086  42.458  1.00 44.76           C  
ATOM   3870 HD21 LEU A 251     -29.092  -2.203  43.321  1.00 44.76           H  
ATOM   3871 HD22 LEU A 251     -28.344  -3.055  41.967  1.00 44.76           H  
ATOM   3872 HD23 LEU A 251     -28.868  -1.364  41.764  1.00 44.76           H  
ATOM   3873  N   ASP A 252     -23.979  -1.945  44.262  1.00 42.55           N  
ATOM   3874  H   ASP A 252     -24.464  -1.135  44.622  1.00 42.55           H  
ATOM   3875  CA  ASP A 252     -23.499  -2.915  45.257  1.00 42.55           C  
ATOM   3876  HA  ASP A 252     -22.757  -3.565  44.793  1.00 42.55           H  
ATOM   3877  C   ASP A 252     -24.652  -3.803  45.760  1.00 42.55           C  
ATOM   3878  CB  ASP A 252     -22.798  -2.173  46.408  1.00 42.55           C  
ATOM   3879  HB2 ASP A 252     -23.508  -1.486  46.869  1.00 42.55           H  
ATOM   3880  HB3 ASP A 252     -21.974  -1.587  46.001  1.00 42.55           H  
ATOM   3881  O   ASP A 252     -25.742  -3.306  46.054  1.00 42.55           O  
ATOM   3882  CG  ASP A 252     -22.242  -3.119  47.481  1.00 42.55           C  
ATOM   3883  OD1 ASP A 252     -21.902  -4.271  47.125  1.00 42.55           O  
ATOM   3884  OD2 ASP A 252     -22.166  -2.683  48.651  1.00 42.55           O  
ATOM   3885  N   THR A 253     -24.416  -5.116  45.836  1.00 52.41           N  
ATOM   3886  H   THR A 253     -23.462  -5.413  45.686  1.00 52.41           H  
ATOM   3887  CA  THR A 253     -25.420  -6.146  46.163  1.00 52.41           C  
ATOM   3888  HA  THR A 253     -26.157  -5.715  46.840  1.00 52.41           H  
ATOM   3889  C   THR A 253     -24.778  -7.352  46.879  1.00 52.41           C  
ATOM   3890  CB  THR A 253     -26.186  -6.625  44.907  1.00 52.41           C  
ATOM   3891  HB  THR A 253     -26.853  -7.433  45.207  1.00 52.41           H  
ATOM   3892  O   THR A 253     -24.555  -8.390  46.251  1.00 52.41           O  
ATOM   3893  CG2 THR A 253     -27.041  -5.546  44.243  1.00 52.41           C  
ATOM   3894 HG21 THR A 253     -27.687  -5.076  44.984  1.00 52.41           H  
ATOM   3895 HG22 THR A 253     -27.655  -6.004  43.467  1.00 52.41           H  
ATOM   3896 HG23 THR A 253     -26.399  -4.793  43.786  1.00 52.41           H  
ATOM   3897  OG1 THR A 253     -25.309  -7.112  43.919  1.00 52.41           O  
ATOM   3898  HG1 THR A 253     -24.818  -7.823  44.338  1.00 52.41           H  
ATOM   3899  N   PRO A 254     -24.450  -7.256  48.182  1.00 54.70           N  
ATOM   3900  CA  PRO A 254     -23.881  -8.376  48.936  1.00 54.70           C  
ATOM   3901  HA  PRO A 254     -23.017  -8.751  48.388  1.00 54.70           H  
ATOM   3902  C   PRO A 254     -24.912  -9.510  49.169  1.00 54.70           C  
ATOM   3903  CB  PRO A 254     -23.382  -7.767  50.250  1.00 54.70           C  
ATOM   3904  HB2 PRO A 254     -23.462  -8.464  51.084  1.00 54.70           H  
ATOM   3905  HB3 PRO A 254     -22.349  -7.441  50.127  1.00 54.70           H  
ATOM   3906  O   PRO A 254     -26.033  -9.219  49.594  1.00 54.70           O  
ATOM   3907  CG  PRO A 254     -24.280  -6.544  50.442  1.00 54.70           C  
ATOM   3908  HG2 PRO A 254     -25.223  -6.848  50.896  1.00 54.70           H  
ATOM   3909  HG3 PRO A 254     -23.794  -5.775  51.043  1.00 54.70           H  
ATOM   3910  CD  PRO A 254     -24.530  -6.064  49.014  1.00 54.70           C  
ATOM   3911  HD2 PRO A 254     -23.749  -5.364  48.718  1.00 54.70           H  
ATOM   3912  HD3 PRO A 254     -25.508  -5.588  48.945  1.00 54.70           H  
ATOM   3913  N   PRO A 255     -24.552 -10.790  48.929  1.00 48.78           N  
ATOM   3914  CA  PRO A 255     -25.437 -11.952  49.110  1.00 48.78           C  
ATOM   3915  HA  PRO A 255     -26.463 -11.678  48.865  1.00 48.78           H  
ATOM   3916  C   PRO A 255     -25.441 -12.491  50.564  1.00 48.78           C  
ATOM   3917  CB  PRO A 255     -24.949 -12.944  48.051  1.00 48.78           C  
ATOM   3918  HB2 PRO A 255     -25.351 -12.659  47.079  1.00 48.78           H  
ATOM   3919  HB3 PRO A 255     -25.230 -13.976  48.265  1.00 48.78           H  
ATOM   3920  O   PRO A 255     -25.037 -11.782  51.487  1.00 48.78           O  
ATOM   3921  CG  PRO A 255     -23.440 -12.715  48.056  1.00 48.78           C  
ATOM   3922  HG2 PRO A 255     -22.975 -13.046  47.127  1.00 48.78           H  
ATOM   3923  HG3 PRO A 255     -22.987 -13.209  48.916  1.00 48.78           H  
ATOM   3924  CD  PRO A 255     -23.335 -11.204  48.241  1.00 48.78           C  
ATOM   3925  HD2 PRO A 255     -23.293 -10.726  47.262  1.00 48.78           H  
ATOM   3926  HD3 PRO A 255     -22.447 -10.955  48.822  1.00 48.78           H  
ATOM   3927  N   ARG A 256     -25.960 -13.708  50.805  1.00 48.05           N  
ATOM   3928  H   ARG A 256     -26.099 -14.345  50.033  1.00 48.05           H  
ATOM   3929  CA  ARG A 256     -26.554 -14.138  52.087  1.00 48.05           C  
ATOM   3930  HA  ARG A 256     -26.614 -13.246  52.710  1.00 48.05           H  
ATOM   3931  C   ARG A 256     -25.722 -15.101  52.945  1.00 48.05           C  
ATOM   3932  CB  ARG A 256     -28.014 -14.568  51.897  1.00 48.05           C  
ATOM   3933  HB2 ARG A 256     -28.417 -14.838  52.873  1.00 48.05           H  
ATOM   3934  HB3 ARG A 256     -28.069 -15.448  51.256  1.00 48.05           H  
ATOM   3935  O   ARG A 256     -25.038 -14.590  53.821  1.00 48.05           O  
ATOM   3936  CG  ARG A 256     -28.844 -13.426  51.273  1.00 48.05           C  
ATOM   3937  HG2 ARG A 256     -28.985 -13.636  50.212  1.00 48.05           H  
ATOM   3938  HG3 ARG A 256     -28.319 -12.474  51.357  1.00 48.05           H  
ATOM   3939  CD  ARG A 256     -30.208 -13.264  51.943  1.00 48.05           C  
ATOM   3940  HD2 ARG A 256     -30.797 -12.558  51.358  1.00 48.05           H  
ATOM   3941  HD3 ARG A 256     -30.711 -14.231  51.929  1.00 48.05           H  
ATOM   3942  NE  ARG A 256     -30.070 -12.751  53.322  1.00 48.05           N  
ATOM   3943  HE  ARG A 256     -29.292 -12.139  53.526  1.00 48.05           H  
ATOM   3944  NH1 ARG A 256     -31.847 -13.834  54.294  1.00 48.05           N  
ATOM   3945 HH11 ARG A 256     -32.390 -14.048  55.118  1.00 48.05           H  
ATOM   3946 HH12 ARG A 256     -32.043 -14.271  53.404  1.00 48.05           H  
ATOM   3947  NH2 ARG A 256     -30.538 -12.492  55.509  1.00 48.05           N  
ATOM   3948 HH21 ARG A 256     -31.052 -12.692  56.356  1.00 48.05           H  
ATOM   3949 HH22 ARG A 256     -29.715 -11.907  55.518  1.00 48.05           H  
ATOM   3950  CZ  ARG A 256     -30.822 -13.031  54.364  1.00 48.05           C  
ATOM   3951  N   GLN A 257     -25.834 -16.430  52.833  1.00 49.23           N  
ATOM   3952  H   GLN A 257     -26.289 -16.784  52.003  1.00 49.23           H  
ATOM   3953  CA  GLN A 257     -25.018 -17.410  53.590  1.00 49.23           C  
ATOM   3954  HA  GLN A 257     -23.977 -17.223  53.324  1.00 49.23           H  
ATOM   3955  C   GLN A 257     -25.375 -18.877  53.232  1.00 49.23           C  
ATOM   3956  CB  GLN A 257     -25.185 -17.239  55.122  1.00 49.23           C  
ATOM   3957  HB2 GLN A 257     -25.498 -18.182  55.570  1.00 49.23           H  
ATOM   3958  HB3 GLN A 257     -25.977 -16.522  55.340  1.00 49.23           H  
ATOM   3959  O   GLN A 257     -26.516 -19.295  53.467  1.00 49.23           O  
ATOM   3960  CG  GLN A 257     -23.897 -16.785  55.832  1.00 49.23           C  
ATOM   3961  HG2 GLN A 257     -23.573 -15.825  55.429  1.00 49.23           H  
ATOM   3962  HG3 GLN A 257     -24.110 -16.643  56.892  1.00 49.23           H  
ATOM   3963  CD  GLN A 257     -22.752 -17.782  55.703  1.00 49.23           C  
ATOM   3964  NE2 GLN A 257     -21.721 -17.464  54.955  1.00 49.23           N  
ATOM   3965 HE21 GLN A 257     -20.999 -18.157  54.820  1.00 49.23           H  
ATOM   3966 HE22 GLN A 257     -21.765 -16.651  54.358  1.00 49.23           H  
ATOM   3967  OE1 GLN A 257     -22.773 -18.869  56.264  1.00 49.23           O  
ATOM   3968  N   PRO A 258     -24.420 -19.727  52.791  1.00 46.03           N  
ATOM   3969  CA  PRO A 258     -24.734 -21.032  52.228  1.00 46.03           C  
ATOM   3970  HA  PRO A 258     -25.722 -21.012  51.767  1.00 46.03           H  
ATOM   3971  C   PRO A 258     -24.724 -22.098  53.332  1.00 46.03           C  
ATOM   3972  CB  PRO A 258     -23.691 -21.229  51.126  1.00 46.03           C  
ATOM   3973  HB2 PRO A 258     -23.986 -20.660  50.244  1.00 46.03           H  
ATOM   3974  HB3 PRO A 258     -23.549 -22.278  50.869  1.00 46.03           H  
ATOM   3975  O   PRO A 258     -23.813 -22.924  53.435  1.00 46.03           O  
ATOM   3976  CG  PRO A 258     -22.443 -20.603  51.738  1.00 46.03           C  
ATOM   3977  HG2 PRO A 258     -21.757 -20.245  50.970  1.00 46.03           H  
ATOM   3978  HG3 PRO A 258     -21.941 -21.324  52.383  1.00 46.03           H  
ATOM   3979  CD  PRO A 258     -23.003 -19.459  52.587  1.00 46.03           C  
ATOM   3980  HD2 PRO A 258     -22.872 -18.514  52.058  1.00 46.03           H  
ATOM   3981  HD3 PRO A 258     -22.478 -19.436  53.541  1.00 46.03           H  
ATOM   3982  N   HIS A 259     -25.741 -22.065  54.196  1.00 42.77           N  
ATOM   3983  H   HIS A 259     -26.407 -21.315  54.076  1.00 42.77           H  
ATOM   3984  CA  HIS A 259     -25.925 -22.973  55.336  1.00 42.77           C  
ATOM   3985  HA  HIS A 259     -24.979 -23.050  55.872  1.00 42.77           H  
ATOM   3986  C   HIS A 259     -26.296 -24.413  54.897  1.00 42.77           C  
ATOM   3987  CB  HIS A 259     -26.956 -22.361  56.301  1.00 42.77           C  
ATOM   3988  HB2 HIS A 259     -27.875 -22.153  55.753  1.00 42.77           H  
ATOM   3989  HB3 HIS A 259     -27.191 -23.103  57.064  1.00 42.77           H  
ATOM   3990  O   HIS A 259     -27.419 -24.879  55.084  1.00 42.77           O  
ATOM   3991  CG  HIS A 259     -26.530 -21.102  57.029  1.00 42.77           C  
ATOM   3992  CD2 HIS A 259     -27.331 -20.369  57.864  1.00 42.77           C  
ATOM   3993  HD2 HIS A 259     -28.371 -20.571  58.075  1.00 42.77           H  
ATOM   3994  ND1 HIS A 259     -25.278 -20.521  57.074  1.00 42.77           N  
ATOM   3995  HD1 HIS A 259     -24.471 -20.751  56.514  1.00 42.77           H  
ATOM   3996  CE1 HIS A 259     -25.332 -19.481  57.923  1.00 42.77           C  
ATOM   3997  HE1 HIS A 259     -24.503 -18.825  58.144  1.00 42.77           H  
ATOM   3998  NE2 HIS A 259     -26.566 -19.344  58.430  1.00 42.77           N  
ATOM   3999  N   LYS A 260     -25.337 -25.119  54.284  1.00 47.53           N  
ATOM   4000  H   LYS A 260     -24.468 -24.628  54.126  1.00 47.53           H  
ATOM   4001  CA  LYS A 260     -25.480 -26.469  53.705  1.00 47.53           C  
ATOM   4002  HA  LYS A 260     -26.293 -26.442  52.980  1.00 47.53           H  
ATOM   4003  C   LYS A 260     -25.864 -27.513  54.773  1.00 47.53           C  
ATOM   4004  CB  LYS A 260     -24.173 -26.837  52.965  1.00 47.53           C  
ATOM   4005  HB2 LYS A 260     -23.332 -26.696  53.644  1.00 47.53           H  
ATOM   4006  HB3 LYS A 260     -24.204 -27.886  52.672  1.00 47.53           H  
ATOM   4007  O   LYS A 260     -25.176 -27.651  55.783  1.00 47.53           O  
ATOM   4008  CG  LYS A 260     -23.970 -25.977  51.698  1.00 47.53           C  
ATOM   4009  HG2 LYS A 260     -24.678 -26.306  50.938  1.00 47.53           H  
ATOM   4010  HG3 LYS A 260     -24.202 -24.937  51.928  1.00 47.53           H  
ATOM   4011  CD  LYS A 260     -22.547 -26.018  51.109  1.00 47.53           C  
ATOM   4012  HD2 LYS A 260     -22.333 -27.018  50.732  1.00 47.53           H  
ATOM   4013  HD3 LYS A 260     -21.830 -25.758  51.888  1.00 47.53           H  
ATOM   4014  CE  LYS A 260     -22.471 -24.983  49.970  1.00 47.53           C  
ATOM   4015  HE2 LYS A 260     -23.201 -25.250  49.207  1.00 47.53           H  
ATOM   4016  HE3 LYS A 260     -22.771 -24.018  50.378  1.00 47.53           H  
ATOM   4017  NZ  LYS A 260     -21.124 -24.848  49.354  1.00 47.53           N  
ATOM   4018  HZ1 LYS A 260     -20.847 -25.695  48.877  1.00 47.53           H  
ATOM   4019  HZ2 LYS A 260     -21.131 -24.102  48.674  1.00 47.53           H  
ATOM   4020  HZ3 LYS A 260     -20.430 -24.603  50.046  1.00 47.53           H  
ATOM   4021  N   LEU A 261     -26.951 -28.254  54.534  1.00 39.83           N  
ATOM   4022  H   LEU A 261     -27.441 -28.111  53.662  1.00 39.83           H  
ATOM   4023  CA  LEU A 261     -27.552 -29.215  55.474  1.00 39.83           C  
ATOM   4024  HA  LEU A 261     -26.744 -29.676  56.043  1.00 39.83           H  
ATOM   4025  C   LEU A 261     -28.288 -30.363  54.731  1.00 39.83           C  
ATOM   4026  CB  LEU A 261     -28.466 -28.425  56.453  1.00 39.83           C  
ATOM   4027  HB2 LEU A 261     -28.362 -27.357  56.260  1.00 39.83           H  
ATOM   4028  HB3 LEU A 261     -29.516 -28.661  56.277  1.00 39.83           H  
ATOM   4029  O   LEU A 261     -28.041 -30.605  53.553  1.00 39.83           O  
ATOM   4030  CG  LEU A 261     -28.123 -28.649  57.939  1.00 39.83           C  
ATOM   4031  HG  LEU A 261     -27.078 -28.386  58.105  1.00 39.83           H  
ATOM   4032  CD1 LEU A 261     -28.993 -27.749  58.818  1.00 39.83           C  
ATOM   4033 HD11 LEU A 261     -30.046 -27.991  58.680  1.00 39.83           H  
ATOM   4034 HD12 LEU A 261     -28.829 -26.707  58.542  1.00 39.83           H  
ATOM   4035 HD13 LEU A 261     -28.722 -27.877  59.866  1.00 39.83           H  
ATOM   4036  CD2 LEU A 261     -28.342 -30.092  58.406  1.00 39.83           C  
ATOM   4037 HD21 LEU A 261     -27.705 -30.774  57.843  1.00 39.83           H  
ATOM   4038 HD22 LEU A 261     -29.390 -30.365  58.286  1.00 39.83           H  
ATOM   4039 HD23 LEU A 261     -28.076 -30.172  59.460  1.00 39.83           H  
ATOM   4040  N   SER A 262     -29.156 -31.100  55.432  1.00 37.13           N  
ATOM   4041  H   SER A 262     -29.340 -30.805  56.381  1.00 37.13           H  
ATOM   4042  CA  SER A 262     -30.075 -32.131  54.912  1.00 37.13           C  
ATOM   4043  HA  SER A 262     -29.537 -32.745  54.189  1.00 37.13           H  
ATOM   4044  C   SER A 262     -31.280 -31.502  54.156  1.00 37.13           C  
ATOM   4045  CB  SER A 262     -30.449 -33.019  56.112  1.00 37.13           C  
ATOM   4046  HB2 SER A 262     -31.186 -33.774  55.839  1.00 37.13           H  
ATOM   4047  HB3 SER A 262     -29.550 -33.537  56.444  1.00 37.13           H  
ATOM   4048  O   SER A 262     -31.440 -30.286  54.175  1.00 37.13           O  
ATOM   4049  OG  SER A 262     -30.949 -32.257  57.194  1.00 37.13           O  
ATOM   4050  HG  SER A 262     -31.127 -32.831  57.942  1.00 37.13           H  
ATOM   4051  N   ILE A 263     -32.167 -32.219  53.443  1.00 37.67           N  
ATOM   4052  H   ILE A 263     -32.725 -31.641  52.831  1.00 37.67           H  
ATOM   4053  CA  ILE A 263     -32.615 -33.625  53.565  1.00 37.67           C  
ATOM   4054  HA  ILE A 263     -31.817 -34.206  54.025  1.00 37.67           H  
ATOM   4055  C   ILE A 263     -32.839 -34.305  52.183  1.00 37.67           C  
ATOM   4056  CB  ILE A 263     -33.899 -33.714  54.462  1.00 37.67           C  
ATOM   4057  HB  ILE A 263     -34.766 -33.780  53.804  1.00 37.67           H  
ATOM   4058  O   ILE A 263     -32.253 -33.908  51.185  1.00 37.67           O  
ATOM   4059  CG1 ILE A 263     -34.176 -32.498  55.386  1.00 37.67           C  
ATOM   4060 HG12 ILE A 263     -33.337 -32.352  56.066  1.00 37.67           H  
ATOM   4061 HG13 ILE A 263     -34.278 -31.603  54.772  1.00 37.67           H  
ATOM   4062  CG2 ILE A 263     -33.843 -35.005  55.310  1.00 37.67           C  
ATOM   4063 HG21 ILE A 263     -34.840 -35.250  55.676  1.00 37.67           H  
ATOM   4064 HG22 ILE A 263     -33.484 -35.856  54.730  1.00 37.67           H  
ATOM   4065 HG23 ILE A 263     -33.179 -34.864  56.163  1.00 37.67           H  
ATOM   4066  CD1 ILE A 263     -35.459 -32.604  56.220  1.00 37.67           C  
ATOM   4067 HD11 ILE A 263     -35.630 -31.659  56.735  1.00 37.67           H  
ATOM   4068 HD12 ILE A 263     -35.369 -33.392  56.968  1.00 37.67           H  
ATOM   4069 HD13 ILE A 263     -36.307 -32.809  55.567  1.00 37.67           H  
ATOM   4070  N   THR A 264     -33.616 -35.394  52.152  1.00 36.59           N  
ATOM   4071  H   THR A 264     -34.063 -35.662  53.018  1.00 36.59           H  
ATOM   4072  CA  THR A 264     -33.880 -36.314  51.025  1.00 36.59           C  
ATOM   4073  HA  THR A 264     -33.153 -36.120  50.235  1.00 36.59           H  
ATOM   4074  C   THR A 264     -35.265 -36.058  50.384  1.00 36.59           C  
ATOM   4075  CB  THR A 264     -33.665 -37.757  51.519  1.00 36.59           C  
ATOM   4076  HB  THR A 264     -34.090 -38.472  50.815  1.00 36.59           H  
ATOM   4077  O   THR A 264     -35.711 -34.919  50.361  1.00 36.59           O  
ATOM   4078  CG2 THR A 264     -32.180 -38.068  51.679  1.00 36.59           C  
ATOM   4079 HG21 THR A 264     -31.674 -37.942  50.722  1.00 36.59           H  
ATOM   4080 HG22 THR A 264     -31.729 -37.398  52.412  1.00 36.59           H  
ATOM   4081 HG23 THR A 264     -32.064 -39.099  52.012  1.00 36.59           H  
ATOM   4082  OG1 THR A 264     -34.246 -37.911  52.798  1.00 36.59           O  
ATOM   4083  HG1 THR A 264     -34.362 -38.838  53.016  1.00 36.59           H  
ATOM   4084  N   THR A 265     -36.000 -37.014  49.796  1.00 39.79           N  
ATOM   4085  H   THR A 265     -36.448 -36.680  48.955  1.00 39.79           H  
ATOM   4086  CA  THR A 265     -36.861 -38.018  50.483  1.00 39.79           C  
ATOM   4087  HA  THR A 265     -36.263 -38.703  51.084  1.00 39.79           H  
ATOM   4088  C   THR A 265     -37.640 -38.847  49.421  1.00 39.79           C  
ATOM   4089  CB  THR A 265     -37.866 -37.276  51.406  1.00 39.79           C  
ATOM   4090  HB  THR A 265     -38.271 -36.403  50.894  1.00 39.79           H  
ATOM   4091  O   THR A 265     -37.567 -38.537  48.236  1.00 39.79           O  
ATOM   4092  CG2 THR A 265     -37.248 -36.853  52.736  1.00 39.79           C  
ATOM   4093 HG21 THR A 265     -36.801 -37.708  53.243  1.00 39.79           H  
ATOM   4094 HG22 THR A 265     -38.046 -36.453  53.363  1.00 39.79           H  
ATOM   4095 HG23 THR A 265     -36.511 -36.060  52.610  1.00 39.79           H  
ATOM   4096  OG1 THR A 265     -38.936 -38.076  51.844  1.00 39.79           O  
ATOM   4097  HG1 THR A 265     -39.614 -38.033  51.166  1.00 39.79           H  
ATOM   4098  N   LYS A 266     -38.433 -39.859  49.828  1.00 39.51           N  
ATOM   4099  H   LYS A 266     -38.467 -40.010  50.826  1.00 39.51           H  
ATOM   4100  CA  LYS A 266     -39.665 -40.263  49.102  1.00 39.51           C  
ATOM   4101  HA  LYS A 266     -39.419 -40.680  48.126  1.00 39.51           H  
ATOM   4102  C   LYS A 266     -40.592 -39.039  48.916  1.00 39.51           C  
ATOM   4103  CB  LYS A 266     -40.443 -41.301  49.934  1.00 39.51           C  
ATOM   4104  HB2 LYS A 266     -41.454 -41.371  49.532  1.00 39.51           H  
ATOM   4105  HB3 LYS A 266     -40.535 -40.930  50.954  1.00 39.51           H  
ATOM   4106  O   LYS A 266     -40.600 -38.180  49.798  1.00 39.51           O  
ATOM   4107  CG  LYS A 266     -39.865 -42.724  49.968  1.00 39.51           C  
ATOM   4108  HG2 LYS A 266     -38.845 -42.712  50.352  1.00 39.51           H  
ATOM   4109  HG3 LYS A 266     -39.861 -43.131  48.957  1.00 39.51           H  
ATOM   4110  CD  LYS A 266     -40.763 -43.593  50.868  1.00 39.51           C  
ATOM   4111  HD2 LYS A 266     -40.678 -43.279  51.909  1.00 39.51           H  
ATOM   4112  HD3 LYS A 266     -41.800 -43.437  50.573  1.00 39.51           H  
ATOM   4113  CE  LYS A 266     -40.496 -45.095  50.745  1.00 39.51           C  
ATOM   4114  HE2 LYS A 266     -41.401 -45.614  51.062  1.00 39.51           H  
ATOM   4115  HE3 LYS A 266     -40.361 -45.353  49.694  1.00 39.51           H  
ATOM   4116  NZ  LYS A 266     -39.366 -45.569  51.568  1.00 39.51           N  
ATOM   4117  HZ1 LYS A 266     -39.485 -45.280  52.528  1.00 39.51           H  
ATOM   4118  HZ2 LYS A 266     -39.307 -46.576  51.513  1.00 39.51           H  
ATOM   4119  HZ3 LYS A 266     -38.484 -45.189  51.256  1.00 39.51           H  
ATOM   4120  N   ALA A 267     -41.401 -38.866  47.869  1.00 38.90           N  
ATOM   4121  H   ALA A 267     -41.948 -38.020  47.939  1.00 38.90           H  
ATOM   4122  CA  ALA A 267     -41.603 -39.640  46.635  1.00 38.90           C  
ATOM   4123  HA  ALA A 267     -42.442 -39.165  46.127  1.00 38.90           H  
ATOM   4124  C   ALA A 267     -42.033 -41.116  46.798  1.00 38.90           C  
ATOM   4125  CB  ALA A 267     -40.403 -39.431  45.696  1.00 38.90           C  
ATOM   4126  HB1 ALA A 267     -39.500 -39.882  46.108  1.00 38.90           H  
ATOM   4127  HB2 ALA A 267     -40.229 -38.366  45.543  1.00 38.90           H  
ATOM   4128  HB3 ALA A 267     -40.612 -39.895  44.732  1.00 38.90           H  
ATOM   4129  O   ALA A 267     -41.199 -42.013  46.728  1.00 38.90           O  
ATOM   4130  N   GLU A 268     -43.339 -41.355  46.979  1.00 39.43           N  
ATOM   4131  H   GLU A 268     -43.969 -40.575  47.106  1.00 39.43           H  
ATOM   4132  CA  GLU A 268     -43.997 -42.673  46.887  1.00 39.43           C  
ATOM   4133  HA  GLU A 268     -43.556 -43.227  46.058  1.00 39.43           H  
ATOM   4134  C   GLU A 268     -45.512 -42.486  46.617  1.00 39.43           C  
ATOM   4135  CB  GLU A 268     -43.734 -43.454  48.188  1.00 39.43           C  
ATOM   4136  HB2 GLU A 268     -44.300 -43.014  49.009  1.00 39.43           H  
ATOM   4137  HB3 GLU A 268     -42.675 -43.352  48.425  1.00 39.43           H  
ATOM   4138  O   GLU A 268     -46.117 -41.588  47.201  1.00 39.43           O  
ATOM   4139  CG  GLU A 268     -44.033 -44.956  48.098  1.00 39.43           C  
ATOM   4140  HG2 GLU A 268     -45.098 -45.127  48.252  1.00 39.43           H  
ATOM   4141  HG3 GLU A 268     -43.772 -45.313  47.101  1.00 39.43           H  
ATOM   4142  CD  GLU A 268     -43.199 -45.709  49.147  1.00 39.43           C  
ATOM   4143  OE1 GLU A 268     -42.190 -46.344  48.758  1.00 39.43           O  
ATOM   4144  OE2 GLU A 268     -43.472 -45.553  50.358  1.00 39.43           O  
ATOM   4145  N   LYS A 269     -46.118 -43.267  45.703  1.00 38.31           N  
ATOM   4146  H   LYS A 269     -45.560 -43.968  45.237  1.00 38.31           H  
ATOM   4147  CA  LYS A 269     -47.557 -43.220  45.334  1.00 38.31           C  
ATOM   4148  HA  LYS A 269     -48.156 -43.169  46.244  1.00 38.31           H  
ATOM   4149  C   LYS A 269     -47.960 -44.477  44.551  1.00 38.31           C  
ATOM   4150  CB  LYS A 269     -47.836 -41.951  44.480  1.00 38.31           C  
ATOM   4151  HB2 LYS A 269     -47.765 -41.087  45.141  1.00 38.31           H  
ATOM   4152  HB3 LYS A 269     -47.056 -41.842  43.727  1.00 38.31           H  
ATOM   4153  O   LYS A 269     -47.284 -44.773  43.572  1.00 38.31           O  
ATOM   4154  CG  LYS A 269     -49.217 -41.899  43.781  1.00 38.31           C  
ATOM   4155  HG2 LYS A 269     -49.573 -40.869  43.788  1.00 38.31           H  
ATOM   4156  HG3 LYS A 269     -49.931 -42.492  44.353  1.00 38.31           H  
ATOM   4157  CD  LYS A 269     -49.187 -42.375  42.310  1.00 38.31           C  
ATOM   4158  HD2 LYS A 269     -48.792 -41.577  41.683  1.00 38.31           H  
ATOM   4159  HD3 LYS A 269     -48.515 -43.227  42.209  1.00 38.31           H  
ATOM   4160  CE  LYS A 269     -50.574 -42.799  41.801  1.00 38.31           C  
ATOM   4161  HE2 LYS A 269     -51.172 -41.909  41.605  1.00 38.31           H  
ATOM   4162  HE3 LYS A 269     -51.067 -43.368  42.590  1.00 38.31           H  
ATOM   4163  NZ  LYS A 269     -50.473 -43.652  40.586  1.00 38.31           N  
ATOM   4164  HZ1 LYS A 269     -51.376 -43.977  40.271  1.00 38.31           H  
ATOM   4165  HZ2 LYS A 269     -49.941 -44.485  40.793  1.00 38.31           H  
ATOM   4166  HZ3 LYS A 269     -50.001 -43.182  39.827  1.00 38.31           H  
ATOM   4167  N   ASN A 270     -49.054 -45.151  44.943  1.00 40.85           N  
ATOM   4168  H   ASN A 270     -49.423 -44.928  45.857  1.00 40.85           H  
ATOM   4169  CA  ASN A 270     -49.884 -46.120  44.180  1.00 40.85           C  
ATOM   4170  HA  ASN A 270     -50.459 -45.580  43.428  1.00 40.85           H  
ATOM   4171  C   ASN A 270     -50.944 -46.758  45.125  1.00 40.85           C  
ATOM   4172  CB  ASN A 270     -48.972 -47.179  43.504  1.00 40.85           C  
ATOM   4173  HB2 ASN A 270     -47.958 -47.150  43.903  1.00 40.85           H  
ATOM   4174  HB3 ASN A 270     -49.324 -48.186  43.728  1.00 40.85           H  
ATOM   4175  O   ASN A 270     -50.740 -46.683  46.332  1.00 40.85           O  
ATOM   4176  CG  ASN A 270     -48.908 -46.970  41.993  1.00 40.85           C  
ATOM   4177  ND2 ASN A 270     -48.576 -47.980  41.236  1.00 40.85           N  
ATOM   4178 HD21 ASN A 270     -48.561 -48.911  41.628  1.00 40.85           H  
ATOM   4179 HD22 ASN A 270     -48.974 -47.940  40.308  1.00 40.85           H  
ATOM   4180  OD1 ASN A 270     -49.216 -45.902  41.473  1.00 40.85           O  
ATOM   4181  N   GLU A 271     -52.076 -47.366  44.727  1.00 37.84           N  
ATOM   4182  H   GLU A 271     -52.626 -47.689  45.509  1.00 37.84           H  
ATOM   4183  CA  GLU A 271     -52.814 -47.549  43.446  1.00 37.84           C  
ATOM   4184  HA  GLU A 271     -52.824 -46.616  42.881  1.00 37.84           H  
ATOM   4185  C   GLU A 271     -54.286 -47.961  43.774  1.00 37.84           C  
ATOM   4186  CB  GLU A 271     -52.147 -48.666  42.614  1.00 37.84           C  
ATOM   4187  HB2 GLU A 271     -51.067 -48.559  42.713  1.00 37.84           H  
ATOM   4188  HB3 GLU A 271     -52.403 -49.642  43.024  1.00 37.84           H  
ATOM   4189  O   GLU A 271     -54.638 -47.939  44.950  1.00 37.84           O  
ATOM   4190  CG  GLU A 271     -52.464 -48.633  41.107  1.00 37.84           C  
ATOM   4191  HG2 GLU A 271     -52.820 -47.638  40.839  1.00 37.84           H  
ATOM   4192  HG3 GLU A 271     -53.258 -49.344  40.881  1.00 37.84           H  
ATOM   4193  CD  GLU A 271     -51.210 -48.962  40.285  1.00 37.84           C  
ATOM   4194  OE1 GLU A 271     -50.788 -48.077  39.502  1.00 37.84           O  
ATOM   4195  OE2 GLU A 271     -50.575 -50.005  40.556  1.00 37.84           O  
ATOM   4196  N   ILE A 272     -55.076 -48.426  42.782  1.00 39.68           N  
ATOM   4197  H   ILE A 272     -54.697 -48.379  41.847  1.00 39.68           H  
ATOM   4198  CA  ILE A 272     -56.322 -49.241  42.911  1.00 39.68           C  
ATOM   4199  HA  ILE A 272     -56.566 -49.528  41.888  1.00 39.68           H  
ATOM   4200  C   ILE A 272     -57.604 -48.527  43.431  1.00 39.68           C  
ATOM   4201  CB  ILE A 272     -55.976 -50.561  43.679  1.00 39.68           C  
ATOM   4202  HB  ILE A 272     -55.293 -50.309  44.489  1.00 39.68           H  
ATOM   4203  O   ILE A 272     -57.539 -47.750  44.375  1.00 39.68           O  
ATOM   4204  CG1 ILE A 272     -55.215 -51.524  42.735  1.00 39.68           C  
ATOM   4205 HG12 ILE A 272     -54.434 -50.970  42.214  1.00 39.68           H  
ATOM   4206 HG13 ILE A 272     -55.898 -51.919  41.984  1.00 39.68           H  
ATOM   4207  CG2 ILE A 272     -57.149 -51.277  44.381  1.00 39.68           C  
ATOM   4208 HG21 ILE A 272     -56.773 -52.088  45.005  1.00 39.68           H  
ATOM   4209 HG22 ILE A 272     -57.673 -50.585  45.042  1.00 39.68           H  
ATOM   4210 HG23 ILE A 272     -57.855 -51.692  43.662  1.00 39.68           H  
ATOM   4211  CD1 ILE A 272     -54.532 -52.699  43.447  1.00 39.68           C  
ATOM   4212 HD11 ILE A 272     -53.885 -52.327  44.241  1.00 39.68           H  
ATOM   4213 HD12 ILE A 272     -53.928 -53.250  42.726  1.00 39.68           H  
ATOM   4214 HD13 ILE A 272     -55.276 -53.377  43.864  1.00 39.68           H  
ATOM   4215  N   ASP A 273     -58.825 -48.786  42.921  1.00 36.53           N  
ATOM   4216  H   ASP A 273     -59.581 -48.398  43.466  1.00 36.53           H  
ATOM   4217  CA  ASP A 273     -59.255 -49.247  41.576  1.00 36.53           C  
ATOM   4218  HA  ASP A 273     -58.682 -48.690  40.835  1.00 36.53           H  
ATOM   4219  C   ASP A 273     -60.768 -48.966  41.304  1.00 36.53           C  
ATOM   4220  CB  ASP A 273     -59.003 -50.756  41.354  1.00 36.53           C  
ATOM   4221  HB2 ASP A 273     -59.664 -51.330  42.003  1.00 36.53           H  
ATOM   4222  HB3 ASP A 273     -57.971 -51.016  41.590  1.00 36.53           H  
ATOM   4223  O   ASP A 273     -61.550 -48.771  42.231  1.00 36.53           O  
ATOM   4224  CG  ASP A 273     -59.223 -51.155  39.894  1.00 36.53           C  
ATOM   4225  OD1 ASP A 273     -58.802 -50.366  39.019  1.00 36.53           O  
ATOM   4226  OD2 ASP A 273     -59.904 -52.174  39.655  1.00 36.53           O  
ATOM   4227  N   THR A 274     -61.152 -48.977  40.020  1.00 37.32           N  
ATOM   4228  H   THR A 274     -60.400 -49.180  39.377  1.00 37.32           H  
ATOM   4229  CA  THR A 274     -62.504 -49.110  39.422  1.00 37.32           C  
ATOM   4230  HA  THR A 274     -62.333 -48.625  38.460  1.00 37.32           H  
ATOM   4231  C   THR A 274     -63.712 -48.239  39.890  1.00 37.32           C  
ATOM   4232  CB  THR A 274     -62.841 -50.553  38.972  1.00 37.32           C  
ATOM   4233  HB  THR A 274     -63.916 -50.620  38.807  1.00 37.32           H  
ATOM   4234  O   THR A 274     -63.779 -47.103  39.414  1.00 37.32           O  
ATOM   4235  CG2 THR A 274     -62.186 -50.916  37.639  1.00 37.32           C  
ATOM   4236 HG21 THR A 274     -62.401 -51.957  37.397  1.00 37.32           H  
ATOM   4237 HG22 THR A 274     -61.106 -50.782  37.699  1.00 37.32           H  
ATOM   4238 HG23 THR A 274     -62.585 -50.284  36.846  1.00 37.32           H  
ATOM   4239  OG1 THR A 274     -62.469 -51.551  39.894  1.00 37.32           O  
ATOM   4240  HG1 THR A 274     -61.546 -51.774  39.758  1.00 37.32           H  
ATOM   4241  N   PRO A 275     -64.779 -48.733  40.572  1.00 50.95           N  
ATOM   4242  CA  PRO A 275     -66.127 -48.664  39.965  1.00 50.95           C  
ATOM   4243  HA  PRO A 275     -66.064 -48.175  38.993  1.00 50.95           H  
ATOM   4244  C   PRO A 275     -67.282 -47.987  40.752  1.00 50.95           C  
ATOM   4245  CB  PRO A 275     -66.487 -50.139  39.743  1.00 50.95           C  
ATOM   4246  HB2 PRO A 275     -66.074 -50.478  38.793  1.00 50.95           H  
ATOM   4247  HB3 PRO A 275     -67.563 -50.313  39.750  1.00 50.95           H  
ATOM   4248  O   PRO A 275     -67.335 -48.041  41.975  1.00 50.95           O  
ATOM   4249  CG  PRO A 275     -65.803 -50.873  40.904  1.00 50.95           C  
ATOM   4250  HG2 PRO A 275     -66.531 -51.115  41.678  1.00 50.95           H  
ATOM   4251  HG3 PRO A 275     -65.318 -51.782  40.548  1.00 50.95           H  
ATOM   4252  CD  PRO A 275     -64.773 -49.884  41.462  1.00 50.95           C  
ATOM   4253  HD2 PRO A 275     -63.786 -50.338  41.553  1.00 50.95           H  
ATOM   4254  HD3 PRO A 275     -65.089 -49.557  42.453  1.00 50.95           H  
ATOM   4255  N   GLU A 276     -68.288 -47.528  39.980  1.00 35.47           N  
ATOM   4256  H   GLU A 276     -68.101 -47.538  38.987  1.00 35.47           H  
ATOM   4257  CA  GLU A 276     -69.700 -47.228  40.353  1.00 35.47           C  
ATOM   4258  HA  GLU A 276     -70.176 -46.876  39.438  1.00 35.47           H  
ATOM   4259  C   GLU A 276     -69.964 -46.061  41.349  1.00 35.47           C  
ATOM   4260  CB  GLU A 276     -70.419 -48.547  40.704  1.00 35.47           C  
ATOM   4261  HB2 GLU A 276     -69.833 -49.112  41.428  1.00 35.47           H  
ATOM   4262  HB3 GLU A 276     -71.390 -48.329  41.150  1.00 35.47           H  
ATOM   4263  O   GLU A 276     -69.058 -45.572  42.011  1.00 35.47           O  
ATOM   4264  CG  GLU A 276     -70.654 -49.394  39.440  1.00 35.47           C  
ATOM   4265  HG2 GLU A 276     -71.294 -48.834  38.758  1.00 35.47           H  
ATOM   4266  HG3 GLU A 276     -69.704 -49.560  38.933  1.00 35.47           H  
ATOM   4267  CD  GLU A 276     -71.314 -50.744  39.750  1.00 35.47           C  
ATOM   4268  OE1 GLU A 276     -70.766 -51.772  39.290  1.00 35.47           O  
ATOM   4269  OE2 GLU A 276     -72.380 -50.730  40.406  1.00 35.47           O  
ATOM   4270  N   HIS A 277     -71.167 -45.464  41.452  1.00 43.17           N  
ATOM   4271  H   HIS A 277     -71.146 -44.661  42.064  1.00 43.17           H  
ATOM   4272  CA  HIS A 277     -72.480 -45.716  40.814  1.00 43.17           C  
ATOM   4273  HA  HIS A 277     -72.356 -46.371  39.951  1.00 43.17           H  
ATOM   4274  C   HIS A 277     -73.143 -44.390  40.336  1.00 43.17           C  
ATOM   4275  CB  HIS A 277     -73.399 -46.416  41.841  1.00 43.17           C  
ATOM   4276  HB2 HIS A 277     -72.870 -47.246  42.309  1.00 43.17           H  
ATOM   4277  HB3 HIS A 277     -73.638 -45.708  42.635  1.00 43.17           H  
ATOM   4278  O   HIS A 277     -72.726 -43.302  40.728  1.00 43.17           O  
ATOM   4279  CG  HIS A 277     -74.695 -46.950  41.269  1.00 43.17           C  
ATOM   4280  CD2 HIS A 277     -74.908 -48.198  40.743  1.00 43.17           C  
ATOM   4281  HD2 HIS A 277     -74.182 -48.995  40.677  1.00 43.17           H  
ATOM   4282  ND1 HIS A 277     -75.879 -46.252  41.145  1.00 43.17           N  
ATOM   4283  HD1 HIS A 277     -76.029 -45.280  41.373  1.00 43.17           H  
ATOM   4284  CE1 HIS A 277     -76.768 -47.045  40.528  1.00 43.17           C  
ATOM   4285  HE1 HIS A 277     -77.769 -46.753  40.247  1.00 43.17           H  
ATOM   4286  NE2 HIS A 277     -76.228 -48.243  40.273  1.00 43.17           N  
ATOM   4287  N   GLU A 278     -74.212 -44.453  39.528  1.00 34.63           N  
ATOM   4288  H   GLU A 278     -74.549 -45.369  39.266  1.00 34.63           H  
ATOM   4289  CA  GLU A 278     -75.048 -43.292  39.153  1.00 34.63           C  
ATOM   4290  HA  GLU A 278     -74.410 -42.525  38.714  1.00 34.63           H  
ATOM   4291  C   GLU A 278     -75.835 -42.668  40.328  1.00 34.63           C  
ATOM   4292  CB  GLU A 278     -76.126 -43.694  38.126  1.00 34.63           C  
ATOM   4293  HB2 GLU A 278     -76.767 -44.453  38.576  1.00 34.63           H  
ATOM   4294  HB3 GLU A 278     -76.740 -42.815  37.935  1.00 34.63           H  
ATOM   4295  O   GLU A 278     -76.391 -43.390  41.161  1.00 34.63           O  
ATOM   4296  CG  GLU A 278     -75.638 -44.212  36.770  1.00 34.63           C  
ATOM   4297  HG2 GLU A 278     -75.172 -45.189  36.899  1.00 34.63           H  
ATOM   4298  HG3 GLU A 278     -74.887 -43.523  36.384  1.00 34.63           H  
ATOM   4299  CD  GLU A 278     -76.818 -44.314  35.783  1.00 34.63           C  
ATOM   4300  OE1 GLU A 278     -76.692 -43.768  34.662  1.00 34.63           O  
ATOM   4301  OE2 GLU A 278     -77.861 -44.896  36.162  1.00 34.63           O  
ATOM   4302  N   THR A 279     -76.023 -41.336  40.319  1.00 42.43           N  
ATOM   4303  H   THR A 279     -75.455 -40.797  39.681  1.00 42.43           H  
ATOM   4304  CA  THR A 279     -77.262 -40.651  40.774  1.00 42.43           C  
ATOM   4305  HA  THR A 279     -78.089 -41.191  40.312  1.00 42.43           H  
ATOM   4306  C   THR A 279     -77.356 -39.209  40.213  1.00 42.43           C  
ATOM   4307  CB  THR A 279     -77.493 -40.671  42.307  1.00 42.43           C  
ATOM   4308  HB  THR A 279     -77.430 -39.659  42.709  1.00 42.43           H  
ATOM   4309  O   THR A 279     -76.593 -38.851  39.321  1.00 42.43           O  
ATOM   4310  CG2 THR A 279     -78.883 -41.241  42.607  1.00 42.43           C  
ATOM   4311 HG21 THR A 279     -79.653 -40.634  42.132  1.00 42.43           H  
ATOM   4312 HG22 THR A 279     -79.046 -41.239  43.684  1.00 42.43           H  
ATOM   4313 HG23 THR A 279     -78.948 -42.267  42.243  1.00 42.43           H  
ATOM   4314  OG1 THR A 279     -76.594 -41.462  43.033  1.00 42.43           O  
ATOM   4315  HG1 THR A 279     -76.439 -42.254  42.512  1.00 42.43           H  
ATOM   4316  N   ASN A 280     -78.327 -38.388  40.656  1.00 36.51           N  
ATOM   4317  H   ASN A 280     -78.827 -38.649  41.494  1.00 36.51           H  
ATOM   4318  CA  ASN A 280     -78.722 -37.116  40.015  1.00 36.51           C  
ATOM   4319  HA  ASN A 280     -78.191 -37.012  39.069  1.00 36.51           H  
ATOM   4320  C   ASN A 280     -78.419 -35.857  40.864  1.00 36.51           C  
ATOM   4321  CB  ASN A 280     -80.236 -37.156  39.716  1.00 36.51           C  
ATOM   4322  HB2 ASN A 280     -80.785 -37.329  40.641  1.00 36.51           H  
ATOM   4323  HB3 ASN A 280     -80.543 -36.185  39.329  1.00 36.51           H  
ATOM   4324  O   ASN A 280     -78.671 -35.862  42.065  1.00 36.51           O  
ATOM   4325  CG  ASN A 280     -80.648 -38.194  38.689  1.00 36.51           C  
ATOM   4326  ND2 ASN A 280     -80.921 -39.414  39.093  1.00 36.51           N  
ATOM   4327 HD21 ASN A 280     -80.850 -39.668  40.068  1.00 36.51           H  
ATOM   4328 HD22 ASN A 280     -81.126 -40.084  38.365  1.00 36.51           H  
ATOM   4329  OD1 ASN A 280     -80.757 -37.911  37.510  1.00 36.51           O  
ATOM   4330  N   GLY A 281     -78.010 -34.754  40.215  1.00 39.49           N  
ATOM   4331  H   GLY A 281     -77.748 -34.860  39.245  1.00 39.49           H  
ATOM   4332  CA  GLY A 281     -77.853 -33.402  40.800  1.00 39.49           C  
ATOM   4333  HA2 GLY A 281     -78.809 -32.878  40.805  1.00 39.49           H  
ATOM   4334  HA3 GLY A 281     -77.531 -33.496  41.837  1.00 39.49           H  
ATOM   4335  C   GLY A 281     -76.777 -32.586  40.057  1.00 39.49           C  
ATOM   4336  O   GLY A 281     -75.628 -33.010  40.063  1.00 39.49           O  
ATOM   4337  N   LYS A 282     -77.008 -31.494  39.306  1.00 40.52           N  
ATOM   4338  H   LYS A 282     -76.137 -31.187  38.896  1.00 40.52           H  
ATOM   4339  CA  LYS A 282     -78.140 -30.559  39.062  1.00 40.52           C  
ATOM   4340  HA  LYS A 282     -77.928 -30.181  38.062  1.00 40.52           H  
ATOM   4341  C   LYS A 282     -78.169 -29.270  39.927  1.00 40.52           C  
ATOM   4342  CB  LYS A 282     -79.519 -31.253  38.932  1.00 40.52           C  
ATOM   4343  HB2 LYS A 282     -79.991 -31.297  39.913  1.00 40.52           H  
ATOM   4344  HB3 LYS A 282     -79.412 -32.259  38.528  1.00 40.52           H  
ATOM   4345  O   LYS A 282     -78.014 -29.327  41.140  1.00 40.52           O  
ATOM   4346  CG  LYS A 282     -80.398 -30.430  37.981  1.00 40.52           C  
ATOM   4347  HG2 LYS A 282     -80.100 -30.624  36.951  1.00 40.52           H  
ATOM   4348  HG3 LYS A 282     -80.192 -29.384  38.209  1.00 40.52           H  
ATOM   4349  CD  LYS A 282     -81.916 -30.554  38.111  1.00 40.52           C  
ATOM   4350  HD2 LYS A 282     -82.201 -30.465  39.159  1.00 40.52           H  
ATOM   4351  HD3 LYS A 282     -82.236 -31.526  37.735  1.00 40.52           H  
ATOM   4352  CE  LYS A 282     -82.591 -29.425  37.303  1.00 40.52           C  
ATOM   4353  HE2 LYS A 282     -83.671 -29.547  37.385  1.00 40.52           H  
ATOM   4354  HE3 LYS A 282     -82.312 -29.528  36.255  1.00 40.52           H  
ATOM   4355  NZ  LYS A 282     -82.207 -28.061  37.767  1.00 40.52           N  
ATOM   4356  HZ1 LYS A 282     -82.963 -27.392  37.733  1.00 40.52           H  
ATOM   4357  HZ2 LYS A 282     -81.483 -27.668  37.183  1.00 40.52           H  
ATOM   4358  HZ3 LYS A 282     -81.821 -28.051  38.701  1.00 40.52           H  
ATOM   4359  N   GLU A 283     -78.414 -28.122  39.276  1.00 39.04           N  
ATOM   4360  H   GLU A 283     -78.530 -28.199  38.276  1.00 39.04           H  
ATOM   4361  CA  GLU A 283     -78.692 -26.789  39.867  1.00 39.04           C  
ATOM   4362  HA  GLU A 283     -77.858 -26.577  40.536  1.00 39.04           H  
ATOM   4363  C   GLU A 283     -80.003 -26.766  40.691  1.00 39.04           C  
ATOM   4364  CB  GLU A 283     -78.756 -25.659  38.799  1.00 39.04           C  
ATOM   4365  HB2 GLU A 283     -79.759 -25.231  38.794  1.00 39.04           H  
ATOM   4366  HB3 GLU A 283     -78.090 -24.865  39.136  1.00 39.04           H  
ATOM   4367  O   GLU A 283     -80.962 -27.433  40.277  1.00 39.04           O  
ATOM   4368  CG  GLU A 283     -78.392 -25.970  37.332  1.00 39.04           C  
ATOM   4369  HG2 GLU A 283     -78.342 -25.029  36.783  1.00 39.04           H  
ATOM   4370  HG3 GLU A 283     -77.399 -26.418  37.298  1.00 39.04           H  
ATOM   4371  CD  GLU A 283     -79.413 -26.887  36.644  1.00 39.04           C  
ATOM   4372  OE1 GLU A 283     -79.121 -28.095  36.519  1.00 39.04           O  
ATOM   4373  OE2 GLU A 283     -80.554 -26.466  36.348  1.00 39.04           O  
ATOM   4374  N   SER A 284     -80.163 -26.066  41.833  1.00 38.04           N  
ATOM   4375  H   SER A 284     -81.091 -26.197  42.210  1.00 38.04           H  
ATOM   4376  CA  SER A 284     -79.392 -25.005  42.551  1.00 38.04           C  
ATOM   4377  HA  SER A 284     -79.841 -25.028  43.544  1.00 38.04           H  
ATOM   4378  C   SER A 284     -79.598 -23.525  42.133  1.00 38.04           C  
ATOM   4379  CB  SER A 284     -77.921 -25.368  42.831  1.00 38.04           C  
ATOM   4380  HB2 SER A 284     -77.809 -26.451  42.869  1.00 38.04           H  
ATOM   4381  HB3 SER A 284     -77.649 -24.966  43.807  1.00 38.04           H  
ATOM   4382  O   SER A 284     -80.059 -23.258  41.027  1.00 38.04           O  
ATOM   4383  OG  SER A 284     -77.035 -24.820  41.873  1.00 38.04           O  
ATOM   4384  HG  SER A 284     -76.131 -24.975  42.157  1.00 38.04           H  
ATOM   4385  N   ILE A 285     -79.208 -22.604  43.045  1.00 38.22           N  
ATOM   4386  H   ILE A 285     -78.859 -22.988  43.911  1.00 38.22           H  
ATOM   4387  CA  ILE A 285     -79.311 -21.115  43.050  1.00 38.22           C  
ATOM   4388  HA  ILE A 285     -78.583 -20.792  43.794  1.00 38.22           H  
ATOM   4389  C   ILE A 285     -80.660 -20.539  43.563  1.00 38.22           C  
ATOM   4390  CB  ILE A 285     -78.810 -20.476  41.722  1.00 38.22           C  
ATOM   4391  HB  ILE A 285     -79.445 -20.818  40.905  1.00 38.22           H  
ATOM   4392  O   ILE A 285     -81.703 -20.820  42.982  1.00 38.22           O  
ATOM   4393  CG1 ILE A 285     -77.348 -20.906  41.433  1.00 38.22           C  
ATOM   4394 HG12 ILE A 285     -77.298 -21.994  41.388  1.00 38.22           H  
ATOM   4395 HG13 ILE A 285     -76.707 -20.575  42.249  1.00 38.22           H  
ATOM   4396  CG2 ILE A 285     -78.907 -18.941  41.757  1.00 38.22           C  
ATOM   4397 HG21 ILE A 285     -79.938 -18.631  41.930  1.00 38.22           H  
ATOM   4398 HG22 ILE A 285     -78.613 -18.511  40.800  1.00 38.22           H  
ATOM   4399 HG23 ILE A 285     -78.276 -18.534  42.547  1.00 38.22           H  
ATOM   4400  CD1 ILE A 285     -76.765 -20.386  40.111  1.00 38.22           C  
ATOM   4401 HD11 ILE A 285     -75.798 -20.859  39.937  1.00 38.22           H  
ATOM   4402 HD12 ILE A 285     -76.615 -19.308  40.155  1.00 38.22           H  
ATOM   4403 HD13 ILE A 285     -77.434 -20.635  39.288  1.00 38.22           H  
ATOM   4404  N   ASN A 286     -80.579 -19.681  44.606  1.00 35.27           N  
ATOM   4405  H   ASN A 286     -79.647 -19.463  44.931  1.00 35.27           H  
ATOM   4406  CA  ASN A 286     -81.651 -18.907  45.289  1.00 35.27           C  
ATOM   4407  HA  ASN A 286     -81.200 -18.449  46.169  1.00 35.27           H  
ATOM   4408  C   ASN A 286     -82.799 -19.771  45.892  1.00 35.27           C  
ATOM   4409  CB  ASN A 286     -82.046 -17.733  44.365  1.00 35.27           C  
ATOM   4410  HB2 ASN A 286     -82.212 -18.090  43.349  1.00 35.27           H  
ATOM   4411  HB3 ASN A 286     -82.977 -17.273  44.695  1.00 35.27           H  
ATOM   4412  O   ASN A 286     -82.806 -20.987  45.709  1.00 35.27           O  
ATOM   4413  CG  ASN A 286     -80.963 -16.660  44.345  1.00 35.27           C  
ATOM   4414  ND2 ASN A 286     -81.240 -15.468  44.807  1.00 35.27           N  
ATOM   4415 HD21 ASN A 286     -80.497 -14.787  44.864  1.00 35.27           H  
ATOM   4416 HD22 ASN A 286     -82.143 -15.266  45.211  1.00 35.27           H  
ATOM   4417  OD1 ASN A 286     -79.832 -16.885  43.941  1.00 35.27           O  
ATOM   4418  N   ASN A 287     -83.760 -19.286  46.694  1.00 37.64           N  
ATOM   4419  H   ASN A 287     -84.391 -20.014  46.998  1.00 37.64           H  
ATOM   4420  CA  ASN A 287     -84.126 -17.939  47.199  1.00 37.64           C  
ATOM   4421  HA  ASN A 287     -84.117 -17.227  46.374  1.00 37.64           H  
ATOM   4422  C   ASN A 287     -83.210 -17.387  48.337  1.00 37.64           C  
ATOM   4423  CB  ASN A 287     -85.587 -18.084  47.688  1.00 37.64           C  
ATOM   4424  HB2 ASN A 287     -85.626 -18.791  48.518  1.00 37.64           H  
ATOM   4425  HB3 ASN A 287     -85.955 -17.127  48.057  1.00 37.64           H  
ATOM   4426  O   ASN A 287     -82.162 -17.980  48.589  1.00 37.64           O  
ATOM   4427  CG  ASN A 287     -86.548 -18.552  46.610  1.00 37.64           C  
ATOM   4428  ND2 ASN A 287     -86.937 -17.688  45.708  1.00 37.64           N  
ATOM   4429 HD21 ASN A 287     -87.577 -17.995  44.989  1.00 37.64           H  
ATOM   4430 HD22 ASN A 287     -86.580 -16.744  45.752  1.00 37.64           H  
ATOM   4431  OD1 ASN A 287     -86.945 -19.706  46.552  1.00 37.64           O  
ATOM   4432  N   ASP A 288     -83.624 -16.398  49.153  1.00 36.08           N  
ATOM   4433  H   ASP A 288     -83.388 -16.559  50.122  1.00 36.08           H  
ATOM   4434  CA  ASP A 288     -83.698 -14.922  48.935  1.00 36.08           C  
ATOM   4435  HA  ASP A 288     -82.774 -14.583  48.467  1.00 36.08           H  
ATOM   4436  C   ASP A 288     -83.811 -14.184  50.314  1.00 36.08           C  
ATOM   4437  CB  ASP A 288     -84.886 -14.493  48.038  1.00 36.08           C  
ATOM   4438  HB2 ASP A 288     -84.985 -13.409  48.083  1.00 36.08           H  
ATOM   4439  HB3 ASP A 288     -85.810 -14.917  48.430  1.00 36.08           H  
ATOM   4440  O   ASP A 288     -84.092 -14.840  51.315  1.00 36.08           O  
ATOM   4441  CG  ASP A 288     -84.721 -14.851  46.558  1.00 36.08           C  
ATOM   4442  OD1 ASP A 288     -83.571 -14.853  46.062  1.00 36.08           O  
ATOM   4443  OD2 ASP A 288     -85.717 -15.258  45.916  1.00 36.08           O  
ATOM   4444  N   ASP A 289     -83.625 -12.850  50.333  1.00 38.17           N  
ATOM   4445  H   ASP A 289     -83.461 -12.426  49.431  1.00 38.17           H  
ATOM   4446  CA  ASP A 289     -84.054 -11.835  51.342  1.00 38.17           C  
ATOM   4447  HA  ASP A 289     -83.578 -10.909  51.021  1.00 38.17           H  
ATOM   4448  C   ASP A 289     -83.588 -11.930  52.844  1.00 38.17           C  
ATOM   4449  CB  ASP A 289     -85.567 -11.573  51.124  1.00 38.17           C  
ATOM   4450  HB2 ASP A 289     -86.123 -12.474  51.381  1.00 38.17           H  
ATOM   4451  HB3 ASP A 289     -85.899 -10.772  51.784  1.00 38.17           H  
ATOM   4452  O   ASP A 289     -82.589 -12.579  53.150  1.00 38.17           O  
ATOM   4453  CG  ASP A 289     -85.923 -11.145  49.682  1.00 38.17           C  
ATOM   4454  OD1 ASP A 289     -85.015 -10.681  48.947  1.00 38.17           O  
ATOM   4455  OD2 ASP A 289     -87.113 -11.266  49.308  1.00 38.17           O  
ATOM   4456  N   ASP A 290     -84.263 -11.179  53.747  1.00 42.31           N  
ATOM   4457  H   ASP A 290     -85.089 -10.731  53.378  1.00 42.31           H  
ATOM   4458  CA  ASP A 290     -84.185 -11.094  55.239  1.00 42.31           C  
ATOM   4459  HA  ASP A 290     -84.981 -10.389  55.479  1.00 42.31           H  
ATOM   4460  C   ASP A 290     -82.988 -10.396  55.991  1.00 42.31           C  
ATOM   4461  CB  ASP A 290     -84.686 -12.415  55.887  1.00 42.31           C  
ATOM   4462  HB2 ASP A 290     -84.188 -13.262  55.415  1.00 42.31           H  
ATOM   4463  HB3 ASP A 290     -84.407 -12.423  56.941  1.00 42.31           H  
ATOM   4464  O   ASP A 290     -82.408 -10.976  56.906  1.00 42.31           O  
ATOM   4465  CG  ASP A 290     -86.214 -12.636  55.852  1.00 42.31           C  
ATOM   4466  OD1 ASP A 290     -86.946 -11.821  55.241  1.00 42.31           O  
ATOM   4467  OD2 ASP A 290     -86.668 -13.619  56.491  1.00 42.31           O  
ATOM   4468  N   ASP A 291     -82.724  -9.103  55.701  1.00 41.26           N  
ATOM   4469  H   ASP A 291     -83.188  -8.767  54.869  1.00 41.26           H  
ATOM   4470  CA  ASP A 291     -82.352  -7.972  56.624  1.00 41.26           C  
ATOM   4471  HA  ASP A 291     -81.937  -7.212  55.961  1.00 41.26           H  
ATOM   4472  C   ASP A 291     -81.208  -8.066  57.715  1.00 41.26           C  
ATOM   4473  CB  ASP A 291     -83.686  -7.359  57.140  1.00 41.26           C  
ATOM   4474  HB2 ASP A 291     -84.362  -8.161  57.434  1.00 41.26           H  
ATOM   4475  HB3 ASP A 291     -83.515  -6.754  58.031  1.00 41.26           H  
ATOM   4476  O   ASP A 291     -80.356  -8.944  57.669  1.00 41.26           O  
ATOM   4477  CG  ASP A 291     -84.393  -6.447  56.116  1.00 41.26           C  
ATOM   4478  OD1 ASP A 291     -84.014  -6.464  54.920  1.00 41.26           O  
ATOM   4479  OD2 ASP A 291     -85.298  -5.691  56.541  1.00 41.26           O  
ATOM   4480  N   ASP A 292     -81.110  -7.027  58.590  1.00 43.78           N  
ATOM   4481  H   ASP A 292     -81.864  -6.361  58.498  1.00 43.78           H  
ATOM   4482  CA  ASP A 292     -80.225  -6.707  59.765  1.00 43.78           C  
ATOM   4483  HA  ASP A 292     -80.088  -5.627  59.706  1.00 43.78           H  
ATOM   4484  C   ASP A 292     -78.772  -7.271  59.837  1.00 43.78           C  
ATOM   4485  CB  ASP A 292     -80.976  -6.977  61.093  1.00 43.78           C  
ATOM   4486  HB2 ASP A 292     -80.258  -7.333  61.832  1.00 43.78           H  
ATOM   4487  HB3 ASP A 292     -81.702  -7.777  60.946  1.00 43.78           H  
ATOM   4488  O   ASP A 292     -78.541  -8.475  59.844  1.00 43.78           O  
ATOM   4489  CG  ASP A 292     -81.688  -5.755  61.708  1.00 43.78           C  
ATOM   4490  OD1 ASP A 292     -81.898  -4.746  60.995  1.00 43.78           O  
ATOM   4491  OD2 ASP A 292     -82.012  -5.824  62.919  1.00 43.78           O  
ATOM   4492  N   ASP A 293     -77.660  -6.520  59.947  1.00 39.38           N  
ATOM   4493  H   ASP A 293     -76.877  -7.151  59.853  1.00 39.38           H  
ATOM   4494  CA  ASP A 293     -77.272  -5.207  60.534  1.00 39.38           C  
ATOM   4495  HA  ASP A 293     -76.343  -5.011  59.999  1.00 39.38           H  
ATOM   4496  C   ASP A 293     -76.808  -5.185  62.025  1.00 39.38           C  
ATOM   4497  CB  ASP A 293     -78.149  -3.991  60.131  1.00 39.38           C  
ATOM   4498  HB2 ASP A 293     -78.406  -4.067  59.074  1.00 39.38           H  
ATOM   4499  HB3 ASP A 293     -79.065  -4.005  60.721  1.00 39.38           H  
ATOM   4500  O   ASP A 293     -77.101  -6.042  62.851  1.00 39.38           O  
ATOM   4501  CG  ASP A 293     -77.426  -2.644  60.364  1.00 39.38           C  
ATOM   4502  OD1 ASP A 293     -76.214  -2.563  60.041  1.00 39.38           O  
ATOM   4503  OD2 ASP A 293     -77.979  -1.737  61.027  1.00 39.38           O  
ATOM   4504  N   ASN A 294     -76.011  -4.156  62.338  1.00 40.06           N  
ATOM   4505  H   ASN A 294     -75.836  -3.546  61.552  1.00 40.06           H  
ATOM   4506  CA  ASN A 294     -75.683  -3.569  63.640  1.00 40.06           C  
ATOM   4507  HA  ASN A 294     -75.054  -2.748  63.295  1.00 40.06           H  
ATOM   4508  C   ASN A 294     -74.720  -4.273  64.636  1.00 40.06           C  
ATOM   4509  CB  ASN A 294     -76.889  -2.826  64.254  1.00 40.06           C  
ATOM   4510  HB2 ASN A 294     -77.111  -3.199  65.255  1.00 40.06           H  
ATOM   4511  HB3 ASN A 294     -77.780  -2.991  63.648  1.00 40.06           H  
ATOM   4512  O   ASN A 294     -74.993  -4.396  65.830  1.00 40.06           O  
ATOM   4513  CG  ASN A 294     -76.614  -1.332  64.325  1.00 40.06           C  
ATOM   4514  ND2 ASN A 294     -77.081  -0.583  63.358  1.00 40.06           N  
ATOM   4515 HD21 ASN A 294     -77.542  -1.022  62.574  1.00 40.06           H  
ATOM   4516 HD22 ASN A 294     -76.881   0.407  63.343  1.00 40.06           H  
ATOM   4517  OD1 ASN A 294     -75.891  -0.826  65.181  1.00 40.06           O  
ATOM   4518  N   ASN A 295     -73.451  -4.348  64.197  1.00 39.57           N  
ATOM   4519  H   ASN A 295     -73.355  -4.422  63.194  1.00 39.57           H  
ATOM   4520  CA  ASN A 295     -72.334  -3.688  64.920  1.00 39.57           C  
ATOM   4521  HA  ASN A 295     -71.494  -3.643  64.227  1.00 39.57           H  
ATOM   4522  C   ASN A 295     -71.785  -4.401  66.200  1.00 39.57           C  
ATOM   4523  CB  ASN A 295     -72.826  -2.225  65.145  1.00 39.57           C  
ATOM   4524  HB2 ASN A 295     -73.314  -1.882  64.232  1.00 39.57           H  
ATOM   4525  HB3 ASN A 295     -73.578  -2.229  65.934  1.00 39.57           H  
ATOM   4526  O   ASN A 295     -72.190  -5.491  66.578  1.00 39.57           O  
ATOM   4527  CG  ASN A 295     -71.851  -1.121  65.480  1.00 39.57           C  
ATOM   4528  ND2 ASN A 295     -72.383   0.065  65.658  1.00 39.57           N  
ATOM   4529 HD21 ASN A 295     -73.378   0.163  65.517  1.00 39.57           H  
ATOM   4530 HD22 ASN A 295     -71.758   0.849  65.778  1.00 39.57           H  
ATOM   4531  OD1 ASN A 295     -70.646  -1.278  65.594  1.00 39.57           O  
ATOM   4532  N   LYS A 296     -70.830  -3.730  66.869  1.00 41.09           N  
ATOM   4533  H   LYS A 296     -70.519  -2.893  66.396  1.00 41.09           H  
ATOM   4534  CA  LYS A 296     -70.372  -3.874  68.271  1.00 41.09           C  
ATOM   4535  HA  LYS A 296     -69.717  -3.019  68.435  1.00 41.09           H  
ATOM   4536  C   LYS A 296     -69.526  -5.093  68.720  1.00 41.09           C  
ATOM   4537  CB  LYS A 296     -71.569  -3.650  69.218  1.00 41.09           C  
ATOM   4538  HB2 LYS A 296     -71.333  -4.047  70.205  1.00 41.09           H  
ATOM   4539  HB3 LYS A 296     -72.442  -4.192  68.854  1.00 41.09           H  
ATOM   4540  O   LYS A 296     -70.042  -6.128  69.113  1.00 41.09           O  
ATOM   4541  CG  LYS A 296     -71.906  -2.164  69.386  1.00 41.09           C  
ATOM   4542  HG2 LYS A 296     -71.072  -1.678  69.893  1.00 41.09           H  
ATOM   4543  HG3 LYS A 296     -72.039  -1.694  68.412  1.00 41.09           H  
ATOM   4544  CD  LYS A 296     -73.193  -1.991  70.203  1.00 41.09           C  
ATOM   4545  HD2 LYS A 296     -74.036  -1.974  69.513  1.00 41.09           H  
ATOM   4546  HD3 LYS A 296     -73.337  -2.834  70.879  1.00 41.09           H  
ATOM   4547  CE  LYS A 296     -73.164  -0.690  71.011  1.00 41.09           C  
ATOM   4548  HE2 LYS A 296     -72.762   0.104  70.381  1.00 41.09           H  
ATOM   4549  HE3 LYS A 296     -74.191  -0.428  71.268  1.00 41.09           H  
ATOM   4550  NZ  LYS A 296     -72.360  -0.840  72.252  1.00 41.09           N  
ATOM   4551  HZ1 LYS A 296     -71.411  -1.140  72.081  1.00 41.09           H  
ATOM   4552  HZ2 LYS A 296     -72.735  -1.562  72.850  1.00 41.09           H  
ATOM   4553  HZ3 LYS A 296     -72.290   0.021  72.776  1.00 41.09           H  
ATOM   4554  N   GLU A 297     -68.257  -4.759  69.018  1.00 37.59           N  
ATOM   4555  H   GLU A 297     -67.907  -3.965  68.502  1.00 37.59           H  
ATOM   4556  CA  GLU A 297     -67.574  -5.031  70.313  1.00 37.59           C  
ATOM   4557  HA  GLU A 297     -66.664  -4.433  70.289  1.00 37.59           H  
ATOM   4558  C   GLU A 297     -67.054  -6.457  70.652  1.00 37.59           C  
ATOM   4559  CB  GLU A 297     -68.466  -4.461  71.444  1.00 37.59           C  
ATOM   4560  HB2 GLU A 297     -69.504  -4.775  71.331  1.00 37.59           H  
ATOM   4561  HB3 GLU A 297     -68.160  -4.871  72.406  1.00 37.59           H  
ATOM   4562  O   GLU A 297     -67.588  -7.454  70.198  1.00 37.59           O  
ATOM   4563  CG  GLU A 297     -68.393  -2.924  71.475  1.00 37.59           C  
ATOM   4564  HG2 GLU A 297     -67.368  -2.598  71.302  1.00 37.59           H  
ATOM   4565  HG3 GLU A 297     -69.001  -2.516  70.668  1.00 37.59           H  
ATOM   4566  CD  GLU A 297     -68.853  -2.373  72.823  1.00 37.59           C  
ATOM   4567  OE1 GLU A 297     -69.945  -1.754  72.853  1.00 37.59           O  
ATOM   4568  OE2 GLU A 297     -68.098  -2.565  73.806  1.00 37.59           O  
ATOM   4569  N   ASN A 298     -66.038  -6.688  71.512  1.00 37.23           N  
ATOM   4570  H   ASN A 298     -65.897  -7.682  71.617  1.00 37.23           H  
ATOM   4571  CA  ASN A 298     -64.962  -5.883  72.156  1.00 37.23           C  
ATOM   4572  HA  ASN A 298     -64.366  -5.390  71.388  1.00 37.23           H  
ATOM   4573  C   ASN A 298     -64.030  -6.866  72.938  1.00 37.23           C  
ATOM   4574  CB  ASN A 298     -65.597  -4.817  73.086  1.00 37.23           C  
ATOM   4575  HB2 ASN A 298     -66.257  -5.296  73.810  1.00 37.23           H  
ATOM   4576  HB3 ASN A 298     -66.184  -4.159  72.446  1.00 37.23           H  
ATOM   4577  O   ASN A 298     -64.426  -8.011  73.177  1.00 37.23           O  
ATOM   4578  CG  ASN A 298     -64.738  -3.798  73.816  1.00 37.23           C  
ATOM   4579  ND2 ASN A 298     -65.382  -2.859  74.465  1.00 37.23           N  
ATOM   4580 HD21 ASN A 298     -66.383  -2.775  74.357  1.00 37.23           H  
ATOM   4581 HD22 ASN A 298     -64.845  -2.115  74.885  1.00 37.23           H  
ATOM   4582  OD1 ASN A 298     -63.519  -3.797  73.798  1.00 37.23           O  
ATOM   4583  N   ARG A 299     -62.880  -6.388  73.448  1.00 41.00           N  
ATOM   4584  H   ARG A 299     -62.745  -5.400  73.291  1.00 41.00           H  
ATOM   4585  CA  ARG A 299     -61.766  -7.076  74.164  1.00 41.00           C  
ATOM   4586  HA  ARG A 299     -61.268  -6.287  74.727  1.00 41.00           H  
ATOM   4587  C   ARG A 299     -60.734  -7.681  73.189  1.00 41.00           C  
ATOM   4588  CB  ARG A 299     -62.256  -8.109  75.203  1.00 41.00           C  
ATOM   4589  HB2 ARG A 299     -62.594  -8.988  74.653  1.00 41.00           H  
ATOM   4590  HB3 ARG A 299     -61.411  -8.432  75.810  1.00 41.00           H  
ATOM   4591  O   ARG A 299     -61.143  -8.290  72.212  1.00 41.00           O  
ATOM   4592  CG  ARG A 299     -63.379  -7.618  76.145  1.00 41.00           C  
ATOM   4593  HG2 ARG A 299     -62.941  -7.203  77.053  1.00 41.00           H  
ATOM   4594  HG3 ARG A 299     -63.961  -6.825  75.676  1.00 41.00           H  
ATOM   4595  CD  ARG A 299     -64.340  -8.763  76.506  1.00 41.00           C  
ATOM   4596  HD2 ARG A 299     -64.464  -9.420  75.645  1.00 41.00           H  
ATOM   4597  HD3 ARG A 299     -63.898  -9.357  77.305  1.00 41.00           H  
ATOM   4598  NE  ARG A 299     -65.669  -8.265  76.922  1.00 41.00           N  
ATOM   4599  HE  ARG A 299     -65.811  -8.119  77.911  1.00 41.00           H  
ATOM   4600  NH1 ARG A 299     -66.665  -8.207  74.835  1.00 41.00           N  
ATOM   4601 HH11 ARG A 299     -67.484  -8.093  74.254  1.00 41.00           H  
ATOM   4602 HH12 ARG A 299     -65.787  -8.415  74.381  1.00 41.00           H  
ATOM   4603  NH2 ARG A 299     -67.859  -7.697  76.632  1.00 41.00           N  
ATOM   4604 HH21 ARG A 299     -68.641  -7.536  76.013  1.00 41.00           H  
ATOM   4605 HH22 ARG A 299     -67.972  -7.569  77.628  1.00 41.00           H  
ATOM   4606  CZ  ARG A 299     -66.714  -8.062  76.129  1.00 41.00           C  
ATOM   4607  N   ASN A 300     -59.409  -7.497  73.290  1.00 37.11           N  
ATOM   4608  H   ASN A 300     -58.952  -7.941  72.507  1.00 37.11           H  
ATOM   4609  CA  ASN A 300     -58.463  -7.055  74.345  1.00 37.11           C  
ATOM   4610  HA  ASN A 300     -57.571  -6.804  73.772  1.00 37.11           H  
ATOM   4611  C   ASN A 300     -57.972  -8.170  75.303  1.00 37.11           C  
ATOM   4612  CB  ASN A 300     -58.873  -5.731  75.030  1.00 37.11           C  
ATOM   4613  HB2 ASN A 300     -59.555  -5.952  75.851  1.00 37.11           H  
ATOM   4614  HB3 ASN A 300     -59.369  -5.086  74.305  1.00 37.11           H  
ATOM   4615  O   ASN A 300     -58.717  -9.088  75.639  1.00 37.11           O  
ATOM   4616  CG  ASN A 300     -57.718  -4.934  75.618  1.00 37.11           C  
ATOM   4617  ND2 ASN A 300     -58.005  -3.830  76.263  1.00 37.11           N  
ATOM   4618 HD21 ASN A 300     -57.219  -3.307  76.622  1.00 37.11           H  
ATOM   4619 HD22 ASN A 300     -58.958  -3.501  76.333  1.00 37.11           H  
ATOM   4620  OD1 ASN A 300     -56.555  -5.281  75.518  1.00 37.11           O  
ATOM   4621  N   SER A 301     -56.707  -8.058  75.746  1.00 40.35           N  
ATOM   4622  H   SER A 301     -56.262  -7.176  75.535  1.00 40.35           H  
ATOM   4623  CA  SER A 301     -55.782  -9.153  76.122  1.00 40.35           C  
ATOM   4624  HA  SER A 301     -54.841  -8.675  76.392  1.00 40.35           H  
ATOM   4625  C   SER A 301     -55.455 -10.086  74.932  1.00 40.35           C  
ATOM   4626  CB  SER A 301     -56.260  -9.880  77.387  1.00 40.35           C  
ATOM   4627  HB2 SER A 301     -55.415 -10.380  77.861  1.00 40.35           H  
ATOM   4628  HB3 SER A 301     -56.658  -9.152  78.093  1.00 40.35           H  
ATOM   4629  O   SER A 301     -56.180 -10.085  73.943  1.00 40.35           O  
ATOM   4630  OG  SER A 301     -57.251 -10.837  77.090  1.00 40.35           O  
ATOM   4631  HG  SER A 301     -57.913 -10.404  76.545  1.00 40.35           H  
ATOM   4632  N   SER A 302     -54.365 -10.860  74.895  1.00 35.81           N  
ATOM   4633  H   SER A 302     -54.259 -11.344  74.015  1.00 35.81           H  
ATOM   4634  CA  SER A 302     -53.238 -11.073  75.831  1.00 35.81           C  
ATOM   4635  HA  SER A 302     -53.014 -10.154  76.371  1.00 35.81           H  
ATOM   4636  C   SER A 302     -51.993 -11.488  74.999  1.00 35.81           C  
ATOM   4637  CB  SER A 302     -53.633 -12.180  76.817  1.00 35.81           C  
ATOM   4638  HB2 SER A 302     -53.214 -13.136  76.503  1.00 35.81           H  
ATOM   4639  HB3 SER A 302     -54.718 -12.283  76.843  1.00 35.81           H  
ATOM   4640  O   SER A 302     -52.142 -11.746  73.809  1.00 35.81           O  
ATOM   4641  OG  SER A 302     -53.191 -11.843  78.117  1.00 35.81           O  
ATOM   4642  HG  SER A 302     -53.606 -12.448  78.736  1.00 35.81           H  
ATOM   4643  N   LEU A 303     -50.744 -11.587  75.474  1.00 43.01           N  
ATOM   4644  H   LEU A 303     -50.071 -11.746  74.737  1.00 43.01           H  
ATOM   4645  CA  LEU A 303     -50.138 -11.518  76.815  1.00 43.01           C  
ATOM   4646  HA  LEU A 303     -50.741 -10.878  77.460  1.00 43.01           H  
ATOM   4647  C   LEU A 303     -48.707 -10.916  76.692  1.00 43.01           C  
ATOM   4648  CB  LEU A 303     -50.109 -12.965  77.372  1.00 43.01           C  
ATOM   4649  HB2 LEU A 303     -49.530 -13.579  76.682  1.00 43.01           H  
ATOM   4650  HB3 LEU A 303     -51.126 -13.358  77.364  1.00 43.01           H  
ATOM   4651  O   LEU A 303     -48.215 -10.724  75.582  1.00 43.01           O  
ATOM   4652  CG  LEU A 303     -49.535 -13.189  78.787  1.00 43.01           C  
ATOM   4653  HG  LEU A 303     -48.465 -12.984  78.776  1.00 43.01           H  
ATOM   4654  CD1 LEU A 303     -50.195 -12.320  79.861  1.00 43.01           C  
ATOM   4655 HD11 LEU A 303     -51.243 -12.599  79.975  1.00 43.01           H  
ATOM   4656 HD12 LEU A 303     -50.138 -11.263  79.602  1.00 43.01           H  
ATOM   4657 HD13 LEU A 303     -49.681 -12.469  80.810  1.00 43.01           H  
ATOM   4658  CD2 LEU A 303     -49.717 -14.652  79.192  1.00 43.01           C  
ATOM   4659 HD21 LEU A 303     -49.258 -14.822  80.166  1.00 43.01           H  
ATOM   4660 HD22 LEU A 303     -49.233 -15.299  78.461  1.00 43.01           H  
ATOM   4661 HD23 LEU A 303     -50.777 -14.902  79.246  1.00 43.01           H  
ATOM   4662  N   VAL A 304     -48.016 -10.633  77.805  1.00 39.36           N  
ATOM   4663  H   VAL A 304     -48.424 -10.883  78.694  1.00 39.36           H  
ATOM   4664  CA  VAL A 304     -46.646 -10.065  77.845  1.00 39.36           C  
ATOM   4665  HA  VAL A 304     -46.289  -9.905  76.827  1.00 39.36           H  
ATOM   4666  C   VAL A 304     -45.670 -11.027  78.538  1.00 39.36           C  
ATOM   4667  CB  VAL A 304     -46.653  -8.700  78.569  1.00 39.36           C  
ATOM   4668  HB  VAL A 304     -46.990  -8.845  79.595  1.00 39.36           H  
ATOM   4669  O   VAL A 304     -46.048 -11.645  79.532  1.00 39.36           O  
ATOM   4670  CG1 VAL A 304     -45.264  -8.046  78.608  1.00 39.36           C  
ATOM   4671 HG11 VAL A 304     -45.332  -7.058  79.063  1.00 39.36           H  
ATOM   4672 HG12 VAL A 304     -44.866  -7.947  77.598  1.00 39.36           H  
ATOM   4673 HG13 VAL A 304     -44.579  -8.641  79.212  1.00 39.36           H  
ATOM   4674  CG2 VAL A 304     -47.606  -7.706  77.890  1.00 39.36           C  
ATOM   4675 HG21 VAL A 304     -48.632  -8.070  77.937  1.00 39.36           H  
ATOM   4676 HG22 VAL A 304     -47.323  -7.574  76.845  1.00 39.36           H  
ATOM   4677 HG23 VAL A 304     -47.566  -6.743  78.398  1.00 39.36           H  
ATOM   4678  N   ASN A 305     -44.418 -11.137  78.061  1.00 42.89           N  
ATOM   4679  H   ASN A 305     -44.146 -10.596  77.253  1.00 42.89           H  
ATOM   4680  CA  ASN A 305     -43.336 -11.833  78.780  1.00 42.89           C  
ATOM   4681  HA  ASN A 305     -43.454 -11.589  79.836  1.00 42.89           H  
ATOM   4682  C   ASN A 305     -41.905 -11.353  78.397  1.00 42.89           C  
ATOM   4683  CB  ASN A 305     -43.524 -13.363  78.625  1.00 42.89           C  
ATOM   4684  HB2 ASN A 305     -42.928 -13.732  77.790  1.00 42.89           H  
ATOM   4685  HB3 ASN A 305     -44.569 -13.588  78.416  1.00 42.89           H  
ATOM   4686  O   ASN A 305     -41.733 -10.442  77.588  1.00 42.89           O  
ATOM   4687  CG  ASN A 305     -43.147 -14.130  79.886  1.00 42.89           C  
ATOM   4688  ND2 ASN A 305     -43.628 -15.338  80.046  1.00 42.89           N  
ATOM   4689 HD21 ASN A 305     -43.359 -15.813  80.897  1.00 42.89           H  
ATOM   4690 HD22 ASN A 305     -44.246 -15.741  79.357  1.00 42.89           H  
ATOM   4691  OD1 ASN A 305     -42.412 -13.670  80.743  1.00 42.89           O  
ATOM   4692  N   ASP A 306     -40.901 -11.965  79.027  1.00 41.21           N  
ATOM   4693  H   ASP A 306     -41.186 -12.716  79.640  1.00 41.21           H  
ATOM   4694  CA  ASP A 306     -39.501 -11.543  79.223  1.00 41.21           C  
ATOM   4695  HA  ASP A 306     -39.427 -10.463  79.096  1.00 41.21           H  
ATOM   4696  C   ASP A 306     -38.464 -12.204  78.273  1.00 41.21           C  
ATOM   4697  CB  ASP A 306     -39.201 -11.937  80.691  1.00 41.21           C  
ATOM   4698  HB2 ASP A 306     -39.830 -12.771  81.001  1.00 41.21           H  
ATOM   4699  HB3 ASP A 306     -38.182 -12.313  80.780  1.00 41.21           H  
ATOM   4700  O   ASP A 306     -38.744 -13.259  77.715  1.00 41.21           O  
ATOM   4701  CG  ASP A 306     -39.403 -10.787  81.675  1.00 41.21           C  
ATOM   4702  OD1 ASP A 306     -40.171  -9.841  81.381  1.00 41.21           O  
ATOM   4703  OD2 ASP A 306     -38.672 -10.714  82.690  1.00 41.21           O  
ATOM   4704  N   LYS A 307     -37.205 -11.736  78.099  1.00 37.91           N  
ATOM   4705  H   LYS A 307     -36.639 -12.410  77.604  1.00 37.91           H  
ATOM   4706  CA  LYS A 307     -36.533 -10.418  78.297  1.00 37.91           C  
ATOM   4707  HA  LYS A 307     -37.110  -9.650  77.781  1.00 37.91           H  
ATOM   4708  C   LYS A 307     -35.094 -10.451  77.700  1.00 37.91           C  
ATOM   4709  CB  LYS A 307     -36.376 -10.059  79.802  1.00 37.91           C  
ATOM   4710  HB2 LYS A 307     -36.726 -10.879  80.429  1.00 37.91           H  
ATOM   4711  HB3 LYS A 307     -35.317  -9.974  80.048  1.00 37.91           H  
ATOM   4712  O   LYS A 307     -34.475 -11.504  77.671  1.00 37.91           O  
ATOM   4713  CG  LYS A 307     -37.070  -8.752  80.234  1.00 37.91           C  
ATOM   4714  HG2 LYS A 307     -38.149  -8.866  80.130  1.00 37.91           H  
ATOM   4715  HG3 LYS A 307     -36.754  -7.938  79.581  1.00 37.91           H  
ATOM   4716  CD  LYS A 307     -36.706  -8.391  81.691  1.00 37.91           C  
ATOM   4717  HD2 LYS A 307     -35.711  -7.946  81.691  1.00 37.91           H  
ATOM   4718  HD3 LYS A 307     -36.647  -9.296  82.295  1.00 37.91           H  
ATOM   4719  CE  LYS A 307     -37.664  -7.398  82.372  1.00 37.91           C  
ATOM   4720  HE2 LYS A 307     -37.901  -6.587  81.682  1.00 37.91           H  
ATOM   4721  HE3 LYS A 307     -37.151  -6.976  83.235  1.00 37.91           H  
ATOM   4722  NZ  LYS A 307     -38.906  -8.058  82.836  1.00 37.91           N  
ATOM   4723  HZ1 LYS A 307     -39.474  -8.382  82.067  1.00 37.91           H  
ATOM   4724  HZ2 LYS A 307     -39.485  -7.510  83.457  1.00 37.91           H  
ATOM   4725  HZ3 LYS A 307     -38.714  -8.964  83.239  1.00 37.91           H  
ATOM   4726  N   LEU A 308     -34.517  -9.262  77.452  1.00 38.27           N  
ATOM   4727  H   LEU A 308     -35.165  -8.488  77.403  1.00 38.27           H  
ATOM   4728  CA  LEU A 308     -33.076  -8.894  77.571  1.00 38.27           C  
ATOM   4729  HA  LEU A 308     -33.067  -7.817  77.402  1.00 38.27           H  
ATOM   4730  C   LEU A 308     -31.964  -9.430  76.611  1.00 38.27           C  
ATOM   4731  CB  LEU A 308     -32.625  -9.119  79.037  1.00 38.27           C  
ATOM   4732  HB2 LEU A 308     -32.945 -10.114  79.347  1.00 38.27           H  
ATOM   4733  HB3 LEU A 308     -31.537  -9.141  79.083  1.00 38.27           H  
ATOM   4734  O   LEU A 308     -31.856 -10.607  76.312  1.00 38.27           O  
ATOM   4735  CG  LEU A 308     -33.122  -8.087  80.062  1.00 38.27           C  
ATOM   4736  HG  LEU A 308     -34.195  -7.942  79.944  1.00 38.27           H  
ATOM   4737  CD1 LEU A 308     -32.835  -8.593  81.478  1.00 38.27           C  
ATOM   4738 HD11 LEU A 308     -33.186  -7.867  82.211  1.00 38.27           H  
ATOM   4739 HD12 LEU A 308     -33.362  -9.532  81.643  1.00 38.27           H  
ATOM   4740 HD13 LEU A 308     -31.766  -8.757  81.613  1.00 38.27           H  
ATOM   4741  CD2 LEU A 308     -32.432  -6.728  79.913  1.00 38.27           C  
ATOM   4742 HD21 LEU A 308     -32.842  -6.035  80.648  1.00 38.27           H  
ATOM   4743 HD22 LEU A 308     -32.621  -6.312  78.923  1.00 38.27           H  
ATOM   4744 HD23 LEU A 308     -31.359  -6.821  80.074  1.00 38.27           H  
ATOM   4745  N   LYS A 309     -30.995  -8.516  76.373  1.00 38.21           N  
ATOM   4746  H   LYS A 309     -31.287  -7.568  76.563  1.00 38.21           H  
ATOM   4747  CA  LYS A 309     -29.521  -8.678  76.191  1.00 38.21           C  
ATOM   4748  HA  LYS A 309     -29.136  -7.659  76.224  1.00 38.21           H  
ATOM   4749  C   LYS A 309     -28.885  -9.270  74.899  1.00 38.21           C  
ATOM   4750  CB  LYS A 309     -28.908  -9.375  77.429  1.00 38.21           C  
ATOM   4751  HB2 LYS A 309     -27.902  -9.718  77.184  1.00 38.21           H  
ATOM   4752  HB3 LYS A 309     -29.497 -10.262  77.660  1.00 38.21           H  
ATOM   4753  O   LYS A 309     -28.602 -10.455  74.838  1.00 38.21           O  
ATOM   4754  CG  LYS A 309     -28.776  -8.485  78.674  1.00 38.21           C  
ATOM   4755  HG2 LYS A 309     -28.001  -7.738  78.501  1.00 38.21           H  
ATOM   4756  HG3 LYS A 309     -29.714  -7.968  78.872  1.00 38.21           H  
ATOM   4757  CD  LYS A 309     -28.393  -9.356  79.881  1.00 38.21           C  
ATOM   4758  HD2 LYS A 309     -27.448  -9.855  79.669  1.00 38.21           H  
ATOM   4759  HD3 LYS A 309     -29.161 -10.116  80.023  1.00 38.21           H  
ATOM   4760  CE  LYS A 309     -28.260  -8.524  81.161  1.00 38.21           C  
ATOM   4761  HE2 LYS A 309     -29.209  -8.022  81.349  1.00 38.21           H  
ATOM   4762  HE3 LYS A 309     -27.500  -7.760  81.002  1.00 38.21           H  
ATOM   4763  NZ  LYS A 309     -27.895  -9.379  82.321  1.00 38.21           N  
ATOM   4764  HZ1 LYS A 309     -28.595 -10.091  82.472  1.00 38.21           H  
ATOM   4765  HZ2 LYS A 309     -27.013  -9.842  82.156  1.00 38.21           H  
ATOM   4766  HZ3 LYS A 309     -27.814  -8.829  83.164  1.00 38.21           H  
ATOM   4767  N   VAL A 310     -28.317  -8.336  74.108  1.00 37.05           N  
ATOM   4768  H   VAL A 310     -28.777  -7.437  74.119  1.00 37.05           H  
ATOM   4769  CA  VAL A 310     -26.909  -8.316  73.595  1.00 37.05           C  
ATOM   4770  HA  VAL A 310     -26.796  -7.329  73.146  1.00 37.05           H  
ATOM   4771  C   VAL A 310     -26.516  -9.274  72.434  1.00 37.05           C  
ATOM   4772  CB  VAL A 310     -25.918  -8.329  74.796  1.00 37.05           C  
ATOM   4773  HB  VAL A 310     -26.117  -9.206  75.412  1.00 37.05           H  
ATOM   4774  O   VAL A 310     -27.090 -10.335  72.261  1.00 37.05           O  
ATOM   4775  CG1 VAL A 310     -24.424  -8.344  74.444  1.00 37.05           C  
ATOM   4776 HG11 VAL A 310     -24.169  -9.284  73.955  1.00 37.05           H  
ATOM   4777 HG12 VAL A 310     -24.168  -7.503  73.799  1.00 37.05           H  
ATOM   4778 HG13 VAL A 310     -23.824  -8.289  75.353  1.00 37.05           H  
ATOM   4779  CG2 VAL A 310     -26.098  -7.070  75.666  1.00 37.05           C  
ATOM   4780 HG21 VAL A 310     -25.420  -7.109  76.519  1.00 37.05           H  
ATOM   4781 HG22 VAL A 310     -27.113  -7.002  76.056  1.00 37.05           H  
ATOM   4782 HG23 VAL A 310     -25.880  -6.176  75.083  1.00 37.05           H  
ATOM   4783  N   LEU A 311     -25.489  -8.856  71.661  1.00 43.58           N  
ATOM   4784  H   LEU A 311     -25.052  -7.998  71.966  1.00 43.58           H  
ATOM   4785  CA  LEU A 311     -24.984  -9.377  70.363  1.00 43.58           C  
ATOM   4786  HA  LEU A 311     -24.091  -8.796  70.134  1.00 43.58           H  
ATOM   4787  C   LEU A 311     -25.970  -9.158  69.187  1.00 43.58           C  
ATOM   4788  CB  LEU A 311     -24.486 -10.835  70.469  1.00 43.58           C  
ATOM   4789  HB2 LEU A 311     -25.345 -11.485  70.636  1.00 43.58           H  
ATOM   4790  HB3 LEU A 311     -24.058 -11.109  69.505  1.00 43.58           H  
ATOM   4791  O   LEU A 311     -27.092  -9.635  69.245  1.00 43.58           O  
ATOM   4792  CG  LEU A 311     -23.439 -11.120  71.566  1.00 43.58           C  
ATOM   4793  HG  LEU A 311     -23.900 -10.988  72.544  1.00 43.58           H  
ATOM   4794  CD1 LEU A 311     -22.957 -12.567  71.470  1.00 43.58           C  
ATOM   4795 HD11 LEU A 311     -22.260 -12.784  72.279  1.00 43.58           H  
ATOM   4796 HD12 LEU A 311     -22.469 -12.740  70.511  1.00 43.58           H  
ATOM   4797 HD13 LEU A 311     -23.812 -13.237  71.558  1.00 43.58           H  
ATOM   4798  CD2 LEU A 311     -22.208 -10.210  71.475  1.00 43.58           C  
ATOM   4799 HD21 LEU A 311     -21.767 -10.284  70.480  1.00 43.58           H  
ATOM   4800 HD22 LEU A 311     -21.472 -10.517  72.218  1.00 43.58           H  
ATOM   4801 HD23 LEU A 311     -22.488  -9.177  71.678  1.00 43.58           H  
ATOM   4802  N   GLN A 312     -25.721  -8.383  68.116  1.00 37.18           N  
ATOM   4803  H   GLN A 312     -26.535  -8.399  67.518  1.00 37.18           H  
ATOM   4804  CA  GLN A 312     -24.543  -7.726  67.491  1.00 37.18           C  
ATOM   4805  HA  GLN A 312     -25.003  -6.937  66.896  1.00 37.18           H  
ATOM   4806  C   GLN A 312     -23.761  -8.584  66.463  1.00 37.18           C  
ATOM   4807  CB  GLN A 312     -23.641  -6.977  68.493  1.00 37.18           C  
ATOM   4808  HB2 GLN A 312     -24.245  -6.605  69.321  1.00 37.18           H  
ATOM   4809  HB3 GLN A 312     -22.892  -7.669  68.878  1.00 37.18           H  
ATOM   4810  O   GLN A 312     -23.360  -9.698  66.778  1.00 37.18           O  
ATOM   4811  CG  GLN A 312     -22.901  -5.784  67.872  1.00 37.18           C  
ATOM   4812  HG2 GLN A 312     -22.365  -6.104  66.978  1.00 37.18           H  
ATOM   4813  HG3 GLN A 312     -23.618  -5.012  67.592  1.00 37.18           H  
ATOM   4814  CD  GLN A 312     -21.881  -5.202  68.844  1.00 37.18           C  
ATOM   4815  NE2 GLN A 312     -22.272  -4.327  69.744  1.00 37.18           N  
ATOM   4816 HE21 GLN A 312     -21.542  -3.965  70.341  1.00 37.18           H  
ATOM   4817 HE22 GLN A 312     -23.226  -3.997  69.780  1.00 37.18           H  
ATOM   4818  OE1 GLN A 312     -20.712  -5.539  68.816  1.00 37.18           O  
ATOM   4819  N   LYS A 313     -23.491  -7.990  65.273  1.00 41.63           N  
ATOM   4820  H   LYS A 313     -23.781  -7.024  65.220  1.00 41.63           H  
ATOM   4821  CA  LYS A 313     -23.213  -8.620  63.944  1.00 41.63           C  
ATOM   4822  HA  LYS A 313     -22.931  -7.829  63.248  1.00 41.63           H  
ATOM   4823  C   LYS A 313     -24.468  -9.291  63.345  1.00 41.63           C  
ATOM   4824  CB  LYS A 313     -22.021  -9.594  64.000  1.00 41.63           C  
ATOM   4825  HB2 LYS A 313     -21.885 -10.033  63.011  1.00 41.63           H  
ATOM   4826  HB3 LYS A 313     -22.250 -10.420  64.673  1.00 41.63           H  
ATOM   4827  O   LYS A 313     -25.224  -9.882  64.100  1.00 41.63           O  
ATOM   4828  CG  LYS A 313     -20.702  -8.934  64.427  1.00 41.63           C  
ATOM   4829  HG2 LYS A 313     -20.487  -8.093  63.767  1.00 41.63           H  
ATOM   4830  HG3 LYS A 313     -20.783  -8.575  65.453  1.00 41.63           H  
ATOM   4831  CD  LYS A 313     -19.565  -9.958  64.334  1.00 41.63           C  
ATOM   4832  HD2 LYS A 313     -19.496 -10.312  63.305  1.00 41.63           H  
ATOM   4833  HD3 LYS A 313     -19.798 -10.804  64.981  1.00 41.63           H  
ATOM   4834  CE  LYS A 313     -18.228  -9.341  64.754  1.00 41.63           C  
ATOM   4835  HE2 LYS A 313     -18.042  -8.464  64.135  1.00 41.63           H  
ATOM   4836  HE3 LYS A 313     -18.308  -9.012  65.791  1.00 41.63           H  
ATOM   4837  NZ  LYS A 313     -17.122 -10.319  64.603  1.00 41.63           N  
ATOM   4838  HZ1 LYS A 313     -17.295 -11.134  65.175  1.00 41.63           H  
ATOM   4839  HZ2 LYS A 313     -16.239  -9.912  64.876  1.00 41.63           H  
ATOM   4840  HZ3 LYS A 313     -17.055 -10.623  63.643  1.00 41.63           H  
ATOM   4841  N   LYS A 314     -24.854  -9.186  62.058  1.00 36.15           N  
ATOM   4842  H   LYS A 314     -25.707  -9.713  61.938  1.00 36.15           H  
ATOM   4843  CA  LYS A 314     -24.334  -8.588  60.793  1.00 36.15           C  
ATOM   4844  HA  LYS A 314     -25.178  -8.690  60.111  1.00 36.15           H  
ATOM   4845  C   LYS A 314     -23.171  -9.308  60.072  1.00 36.15           C  
ATOM   4846  CB  LYS A 314     -24.084  -7.064  60.898  1.00 36.15           C  
ATOM   4847  HB2 LYS A 314     -24.770  -6.623  61.621  1.00 36.15           H  
ATOM   4848  HB3 LYS A 314     -23.064  -6.900  61.247  1.00 36.15           H  
ATOM   4849  O   LYS A 314     -22.086  -9.388  60.635  1.00 36.15           O  
ATOM   4850  CG  LYS A 314     -24.282  -6.354  59.541  1.00 36.15           C  
ATOM   4851  HG2 LYS A 314     -25.337  -6.103  59.431  1.00 36.15           H  
ATOM   4852  HG3 LYS A 314     -24.020  -7.031  58.727  1.00 36.15           H  
ATOM   4853  CD  LYS A 314     -23.435  -5.078  59.387  1.00 36.15           C  
ATOM   4854  HD2 LYS A 314     -22.378  -5.338  59.439  1.00 36.15           H  
ATOM   4855  HD3 LYS A 314     -23.662  -4.408  60.216  1.00 36.15           H  
ATOM   4856  CE  LYS A 314     -23.716  -4.333  58.067  1.00 36.15           C  
ATOM   4857  HE2 LYS A 314     -23.136  -3.411  58.065  1.00 36.15           H  
ATOM   4858  HE3 LYS A 314     -24.770  -4.053  58.048  1.00 36.15           H  
ATOM   4859  NZ  LYS A 314     -23.389  -5.130  56.851  1.00 36.15           N  
ATOM   4860  HZ1 LYS A 314     -23.572  -4.597  56.012  1.00 36.15           H  
ATOM   4861  HZ2 LYS A 314     -22.418  -5.407  56.836  1.00 36.15           H  
ATOM   4862  HZ3 LYS A 314     -23.958  -5.963  56.798  1.00 36.15           H  
ATOM   4863  N   ILE A 315     -23.386  -9.612  58.777  1.00 39.39           N  
ATOM   4864  H   ILE A 315     -24.335  -9.507  58.450  1.00 39.39           H  
ATOM   4865  CA  ILE A 315     -22.497 -10.312  57.812  1.00 39.39           C  
ATOM   4866  HA  ILE A 315     -22.974 -10.220  56.837  1.00 39.39           H  
ATOM   4867  C   ILE A 315     -22.412 -11.828  58.108  1.00 39.39           C  
ATOM   4868  CB  ILE A 315     -21.156  -9.569  57.578  1.00 39.39           C  
ATOM   4869  HB  ILE A 315     -20.651  -9.416  58.531  1.00 39.39           H  
ATOM   4870  O   ILE A 315     -21.875 -12.195  59.147  1.00 39.39           O  
ATOM   4871  CG1 ILE A 315     -21.470  -8.194  56.931  1.00 39.39           C  
ATOM   4872 HG12 ILE A 315     -22.021  -8.347  56.003  1.00 39.39           H  
ATOM   4873 HG13 ILE A 315     -22.105  -7.629  57.613  1.00 39.39           H  
ATOM   4874  CG2 ILE A 315     -20.204 -10.363  56.670  1.00 39.39           C  
ATOM   4875 HG21 ILE A 315     -20.039 -11.365  57.067  1.00 39.39           H  
ATOM   4876 HG22 ILE A 315     -19.231  -9.877  56.609  1.00 39.39           H  
ATOM   4877 HG23 ILE A 315     -20.621 -10.452  55.666  1.00 39.39           H  
ATOM   4878  CD1 ILE A 315     -20.256  -7.311  56.622  1.00 39.39           C  
ATOM   4879 HD11 ILE A 315     -19.644  -7.197  57.517  1.00 39.39           H  
ATOM   4880 HD12 ILE A 315     -19.658  -7.753  55.825  1.00 39.39           H  
ATOM   4881 HD13 ILE A 315     -20.593  -6.329  56.292  1.00 39.39           H  
ATOM   4882  N   GLU A 316     -22.999 -12.752  57.325  1.00 33.33           N  
ATOM   4883  H   GLU A 316     -22.854 -13.688  57.675  1.00 33.33           H  
ATOM   4884  CA  GLU A 316     -23.582 -12.709  55.947  1.00 33.33           C  
ATOM   4885  HA  GLU A 316     -24.139 -13.641  55.855  1.00 33.33           H  
ATOM   4886  C   GLU A 316     -22.524 -12.798  54.802  1.00 33.33           C  
ATOM   4887  CB  GLU A 316     -24.655 -11.594  55.837  1.00 33.33           C  
ATOM   4888  HB2 GLU A 316     -24.924 -11.308  56.854  1.00 33.33           H  
ATOM   4889  HB3 GLU A 316     -24.230 -10.730  55.327  1.00 33.33           H  
ATOM   4890  O   GLU A 316     -21.335 -12.860  55.106  1.00 33.33           O  
ATOM   4891  CG  GLU A 316     -25.966 -11.942  55.129  1.00 33.33           C  
ATOM   4892  HG2 GLU A 316     -26.292 -12.931  55.451  1.00 33.33           H  
ATOM   4893  HG3 GLU A 316     -25.764 -11.951  54.058  1.00 33.33           H  
ATOM   4894  CD  GLU A 316     -27.100 -10.942  55.419  1.00 33.33           C  
ATOM   4895  OE1 GLU A 316     -28.236 -11.222  54.959  1.00 33.33           O  
ATOM   4896  OE2 GLU A 316     -26.875  -9.944  56.148  1.00 33.33           O  
ATOM   4897  N   ILE A 317     -22.931 -12.812  53.517  1.00 36.90           N  
ATOM   4898  H   ILE A 317     -23.931 -12.784  53.380  1.00 36.90           H  
ATOM   4899  CA  ILE A 317     -22.172 -13.203  52.289  1.00 36.90           C  
ATOM   4900  HA  ILE A 317     -22.784 -12.832  51.467  1.00 36.90           H  
ATOM   4901  C   ILE A 317     -22.115 -14.739  52.031  1.00 36.90           C  
ATOM   4902  CB  ILE A 317     -20.828 -12.430  52.136  1.00 36.90           C  
ATOM   4903  HB  ILE A 317     -20.155 -12.730  52.940  1.00 36.90           H  
ATOM   4904  O   ILE A 317     -22.150 -15.533  52.967  1.00 36.90           O  
ATOM   4905  CG1 ILE A 317     -21.071 -10.899  52.233  1.00 36.90           C  
ATOM   4906 HG12 ILE A 317     -21.609 -10.672  53.153  1.00 36.90           H  
ATOM   4907 HG13 ILE A 317     -21.696 -10.580  51.399  1.00 36.90           H  
ATOM   4908  CG2 ILE A 317     -20.114 -12.758  50.808  1.00 36.90           C  
ATOM   4909 HG21 ILE A 317     -19.177 -12.207  50.730  1.00 36.90           H  
ATOM   4910 HG22 ILE A 317     -19.850 -13.815  50.773  1.00 36.90           H  
ATOM   4911 HG23 ILE A 317     -20.749 -12.503  49.960  1.00 36.90           H  
ATOM   4912  CD1 ILE A 317     -19.800 -10.040  52.258  1.00 36.90           C  
ATOM   4913 HD11 ILE A 317     -19.120 -10.407  53.027  1.00 36.90           H  
ATOM   4914 HD12 ILE A 317     -19.303 -10.057  51.288  1.00 36.90           H  
ATOM   4915 HD13 ILE A 317     -20.070  -9.009  52.487  1.00 36.90           H  
ATOM   4916  N   GLU A 318     -22.095 -15.143  50.744  1.00 36.02           N  
ATOM   4917  H   GLU A 318     -22.006 -14.414  50.050  1.00 36.02           H  
ATOM   4918  CA  GLU A 318     -22.412 -16.493  50.200  1.00 36.02           C  
ATOM   4919  HA  GLU A 318     -23.136 -16.916  50.895  1.00 36.02           H  
ATOM   4920  C   GLU A 318     -21.213 -17.501  50.191  1.00 36.02           C  
ATOM   4921  CB  GLU A 318     -23.182 -16.309  48.880  1.00 36.02           C  
ATOM   4922  HB2 GLU A 318     -23.683 -15.342  48.913  1.00 36.02           H  
ATOM   4923  HB3 GLU A 318     -22.489 -16.260  48.040  1.00 36.02           H  
ATOM   4924  O   GLU A 318     -20.528 -17.574  51.208  1.00 36.02           O  
ATOM   4925  CG  GLU A 318     -24.281 -17.358  48.642  1.00 36.02           C  
ATOM   4926  HG2 GLU A 318     -23.862 -18.360  48.736  1.00 36.02           H  
ATOM   4927  HG3 GLU A 318     -24.667 -17.233  47.630  1.00 36.02           H  
ATOM   4928  CD  GLU A 318     -25.431 -17.195  49.636  1.00 36.02           C  
ATOM   4929  OE1 GLU A 318     -25.547 -18.062  50.526  1.00 36.02           O  
ATOM   4930  OE2 GLU A 318     -26.106 -16.142  49.629  1.00 36.02           O  
ATOM   4931  N   ALA A 319     -20.859 -18.376  49.224  1.00 38.80           N  
ATOM   4932  H   ALA A 319     -20.137 -18.997  49.561  1.00 38.80           H  
ATOM   4933  CA  ALA A 319     -21.153 -18.624  47.790  1.00 38.80           C  
ATOM   4934  HA  ALA A 319     -22.150 -18.288  47.508  1.00 38.80           H  
ATOM   4935  C   ALA A 319     -21.086 -20.164  47.476  1.00 38.80           C  
ATOM   4936  CB  ALA A 319     -20.123 -17.788  47.016  1.00 38.80           C  
ATOM   4937  HB1 ALA A 319     -19.128 -18.220  47.130  1.00 38.80           H  
ATOM   4938  HB2 ALA A 319     -20.115 -16.764  47.389  1.00 38.80           H
[truncated: 673,524 more chars]
