# Supplementary material for: A glutamine-based single α-helix scaffold to target globular proteins
Source: Nat Commun. 2022 Nov 18;13:7073. doi: 10.1038/s41467-022-34793-6 (PMC9674830; doi:10.1038/s41467-022-34793-6)
Supplement: Supplementary file 7 — Supplementary Data 4 [file 41467_2022_34793_MOESM7_ESM.zip › ColabFold_p37n/p37n_no_MSAs/F6NL73.pdb]

ATOM      1  N   MET A   1      -6.092  14.229 -19.583  1.00 38.13           N  
ATOM      2  H   MET A   1      -5.757  13.894 -18.692  1.00 38.13           H  
ATOM      3  H2  MET A   1      -5.981  15.230 -19.653  1.00 38.13           H  
ATOM      4  H3  MET A   1      -7.068  13.977 -19.657  1.00 38.13           H  
ATOM      5  CA  MET A   1      -5.337  13.536 -20.642  1.00 38.13           C  
ATOM      6  HA  MET A   1      -5.774  13.756 -21.616  1.00 38.13           H  
ATOM      7  C   MET A   1      -5.537  12.068 -20.374  1.00 38.13           C  
ATOM      8  CB  MET A   1      -3.849  13.914 -20.666  1.00 38.13           C  
ATOM      9  HB2 MET A   1      -3.328  13.217 -21.322  1.00 38.13           H  
ATOM     10  HB3 MET A   1      -3.417  13.841 -19.668  1.00 38.13           H  
ATOM     11  O   MET A   1      -5.362  11.664 -19.234  1.00 38.13           O  
ATOM     12  CG  MET A   1      -3.654  15.331 -21.220  1.00 38.13           C  
ATOM     13  HG2 MET A   1      -4.255  15.434 -22.124  1.00 38.13           H  
ATOM     14  HG3 MET A   1      -4.000  16.061 -20.488  1.00 38.13           H  
ATOM     15  SD  MET A   1      -1.940  15.708 -21.660  1.00 38.13           S  
ATOM     16  CE  MET A   1      -2.142  17.325 -22.452  1.00 38.13           C  
ATOM     17  HE1 MET A   1      -1.169  17.689 -22.781  1.00 38.13           H  
ATOM     18  HE2 MET A   1      -2.798  17.231 -23.318  1.00 38.13           H  
ATOM     19  HE3 MET A   1      -2.570  18.033 -21.742  1.00 38.13           H  
ATOM     20  N   ASP A   2      -6.079  11.358 -21.351  1.00 40.74           N  
ATOM     21  H   ASP A   2      -6.198  11.751 -22.274  1.00 40.74           H  
ATOM     22  CA  ASP A   2      -6.746  10.079 -21.142  1.00 40.74           C  
ATOM     23  HA  ASP A   2      -7.369  10.146 -20.250  1.00 40.74           H  
ATOM     24  C   ASP A   2      -5.743   8.938 -20.938  1.00 40.74           C  
ATOM     25  CB  ASP A   2      -7.684   9.825 -22.338  1.00 40.74           C  
ATOM     26  HB2 ASP A   2      -8.230   8.896 -22.172  1.00 40.74           H  
ATOM     27  HB3 ASP A   2      -7.096   9.719 -23.250  1.00 40.74           H  
ATOM     28  O   ASP A   2      -5.068   8.523 -21.877  1.00 40.74           O  
ATOM     29  CG  ASP A   2      -8.680  10.976 -22.496  1.00 40.74           C  
ATOM     30  OD1 ASP A   2      -9.427  11.220 -21.523  1.00 40.74           O  
ATOM     31  OD2 ASP A   2      -8.578  11.704 -23.507  1.00 40.74           O  
ATOM     32  N   ASP A   3      -5.719   8.362 -19.734  1.00 52.68           N  
ATOM     33  H   ASP A   3      -6.189   8.827 -18.970  1.00 52.68           H  
ATOM     34  CA  ASP A   3      -5.020   7.104 -19.411  1.00 52.68           C  
ATOM     35  HA  ASP A   3      -3.974   7.199 -19.703  1.00 52.68           H  
ATOM     36  C   ASP A   3      -5.605   5.881 -20.166  1.00 52.68           C  
ATOM     37  CB  ASP A   3      -5.079   6.872 -17.887  1.00 52.68           C  
ATOM     38  HB2 ASP A   3      -6.123   6.849 -17.575  1.00 52.68           H  
ATOM     39  HB3 ASP A   3      -4.644   5.899 -17.659  1.00 52.68           H  
ATOM     40  O   ASP A   3      -5.207   4.741 -19.942  1.00 52.68           O  
ATOM     41  CG  ASP A   3      -4.317   7.918 -17.065  1.00 52.68           C  
ATOM     42  OD1 ASP A   3      -3.166   8.233 -17.438  1.00 52.68           O  
ATOM     43  OD2 ASP A   3      -4.889   8.381 -16.051  1.00 52.68           O  
ATOM     44  N   SER A   4      -6.573   6.092 -21.066  1.00 57.36           N  
ATOM     45  H   SER A   4      -6.787   7.057 -21.274  1.00 57.36           H  
ATOM     46  CA  SER A   4      -7.433   5.051 -21.638  1.00 57.36           C  
ATOM     47  HA  SER A   4      -7.663   4.343 -20.842  1.00 57.36           H  
ATOM     48  C   SER A   4      -6.810   4.236 -22.782  1.00 57.36           C  
ATOM     49  CB  SER A   4      -8.757   5.679 -22.091  1.00 57.36           C  
ATOM     50  HB2 SER A   4      -9.136   6.337 -21.309  1.00 57.36           H  
ATOM     51  HB3 SER A   4      -8.594   6.263 -22.997  1.00 57.36           H  
ATOM     52  O   SER A   4      -7.462   3.314 -23.265  1.00 57.36           O  
ATOM     53  OG  SER A   4      -9.716   4.672 -22.337  1.00 57.36           O  
ATOM     54  HG  SER A   4      -9.280   3.976 -22.834  1.00 57.36           H  
ATOM     55  N   SER A   5      -5.592   4.551 -23.238  1.00 68.39           N  
ATOM     56  H   SER A   5      -5.095   5.298 -22.774  1.00 68.39           H  
ATOM     57  CA  SER A   5      -4.918   3.814 -24.332  1.00 68.39           C  
ATOM     58  HA  SER A   5      -5.578   3.023 -24.688  1.00 68.39           H  
ATOM     59  C   SER A   5      -3.631   3.098 -23.913  1.00 68.39           C  
ATOM     60  CB  SER A   5      -4.655   4.727 -25.533  1.00 68.39           C  
ATOM     61  HB2 SER A   5      -4.227   4.137 -26.344  1.00 68.39           H  
ATOM     62  HB3 SER A   5      -5.596   5.154 -25.880  1.00 68.39           H  
ATOM     63  O   SER A   5      -2.992   2.452 -24.745  1.00 68.39           O  
ATOM     64  OG  SER A   5      -3.756   5.770 -25.194  1.00 68.39           O  
ATOM     65  HG  SER A   5      -4.241   6.441 -24.709  1.00 68.39           H  
ATOM     66  N   ALA A   6      -3.238   3.202 -22.640  1.00 77.78           N  
ATOM     67  H   ALA A   6      -3.834   3.675 -21.976  1.00 77.78           H  
ATOM     68  CA  ALA A   6      -2.056   2.526 -22.125  1.00 77.78           C  
ATOM     69  HA  ALA A   6      -1.342   2.404 -22.940  1.00 77.78           H  
ATOM     70  C   ALA A   6      -2.435   1.134 -21.603  1.00 77.78           C  
ATOM     71  CB  ALA A   6      -1.380   3.409 -21.071  1.00 77.78           C  
ATOM     72  HB1 ALA A   6      -1.101   4.364 -21.516  1.00 77.78           H  
ATOM     73  HB2 ALA A   6      -2.062   3.583 -20.239  1.00 77.78           H  
ATOM     74  HB3 ALA A   6      -0.482   2.911 -20.705  1.00 77.78           H  
ATOM     75  O   ALA A   6      -3.085   1.000 -20.565  1.00 77.78           O  
ATOM     76  N   VAL A   7      -2.012   0.090 -22.313  1.00 86.29           N  
ATOM     77  H   VAL A   7      -1.423   0.270 -23.114  1.00 86.29           H  
ATOM     78  CA  VAL A   7      -2.202  -1.298 -21.884  1.00 86.29           C  
ATOM     79  HA  VAL A   7      -3.110  -1.353 -21.283  1.00 86.29           H  
ATOM     80  C   VAL A   7      -1.022  -1.706 -21.014  1.00 86.29           C  
ATOM     81  CB  VAL A   7      -2.396  -2.256 -23.068  1.00 86.29           C  
ATOM     82  HB  VAL A   7      -1.497  -2.227 -23.685  1.00 86.29           H  
ATOM     83  O   VAL A   7       0.146  -1.536 -21.374  1.00 86.29           O  
ATOM     84  CG1 VAL A   7      -2.636  -3.694 -22.582  1.00 86.29           C  
ATOM     85 HG11 VAL A   7      -2.865  -4.340 -23.429  1.00 86.29           H  
ATOM     86 HG12 VAL A   7      -1.748  -4.089 -22.088  1.00 86.29           H  
ATOM     87 HG13 VAL A   7      -3.483  -3.730 -21.898  1.00 86.29           H  
ATOM     88  CG2 VAL A   7      -3.594  -1.841 -23.931  1.00 86.29           C  
ATOM     89 HG21 VAL A   7      -4.502  -1.824 -23.329  1.00 86.29           H  
ATOM     90 HG22 VAL A   7      -3.724  -2.551 -24.748  1.00 86.29           H  
ATOM     91 HG23 VAL A   7      -3.427  -0.854 -24.362  1.00 86.29           H  
ATOM     92  N   LYS A   8      -1.321  -2.260 -19.842  1.00 88.42           N  
ATOM     93  H   LYS A   8      -2.297  -2.409 -19.626  1.00 88.42           H  
ATOM     94  CA  LYS A   8      -0.306  -2.795 -18.941  1.00 88.42           C  
ATOM     95  HA  LYS A   8       0.607  -2.211 -19.053  1.00 88.42           H  
ATOM     96  C   LYS A   8       0.008  -4.234 -19.339  1.00 88.42           C  
ATOM     97  CB  LYS A   8      -0.799  -2.647 -17.501  1.00 88.42           C  
ATOM     98  HB2 LYS A   8      -1.085  -1.609 -17.332  1.00 88.42           H  
ATOM     99  HB3 LYS A   8      -1.676  -3.276 -17.350  1.00 88.42           H  
ATOM    100  O   LYS A   8      -0.874  -5.083 -19.331  1.00 88.42           O  
ATOM    101  CG  LYS A   8       0.296  -3.021 -16.499  1.00 88.42           C  
ATOM    102  HG2 LYS A   8       0.635  -4.042 -16.671  1.00 88.42           H  
ATOM    103  HG3 LYS A   8       1.151  -2.358 -16.632  1.00 88.42           H  
ATOM    104  CD  LYS A   8      -0.244  -2.893 -15.075  1.00 88.42           C  
ATOM    105  HD2 LYS A   8      -1.101  -3.557 -14.957  1.00 88.42           H  
ATOM    106  HD3 LYS A   8      -0.548  -1.862 -14.892  1.00 88.42           H  
ATOM    107  CE  LYS A   8       0.868  -3.294 -14.114  1.00 88.42           C  
ATOM    108  HE2 LYS A   8       1.211  -4.288 -14.401  1.00 88.42           H  
ATOM    109  HE3 LYS A   8       1.694  -2.593 -14.235  1.00 88.42           H  
ATOM    110  NZ  LYS A   8       0.395  -3.308 -12.716  1.00 88.42           N  
ATOM    111  HZ1 LYS A   8      -0.377  -3.956 -12.642  1.00 88.42           H  
ATOM    112  HZ2 LYS A   8       1.144  -3.613 -12.111  1.00 88.42           H  
ATOM    113  HZ3 LYS A   8       0.091  -2.382 -12.453  1.00 88.42           H  
ATOM    114  N   LEU A   9       1.268  -4.523 -19.624  1.00 88.84           N  
ATOM    115  H   LEU A   9       1.927  -3.759 -19.665  1.00 88.84           H  
ATOM    116  CA  LEU A   9       1.789  -5.862 -19.877  1.00 88.84           C  
ATOM    117  HA  LEU A   9       0.963  -6.550 -20.057  1.00 88.84           H  
ATOM    118  C   LEU A   9       2.554  -6.392 -18.667  1.00 88.84           C  
ATOM    119  CB  LEU A   9       2.684  -5.853 -21.122  1.00 88.84           C  
ATOM    120  HB2 LEU A   9       3.153  -6.834 -21.198  1.00 88.84           H  
ATOM    121  HB3 LEU A   9       3.477  -5.118 -20.985  1.00 88.84           H  
ATOM    122  O   LEU A   9       3.246  -5.648 -17.967  1.00 88.84           O  
ATOM    123  CG  LEU A   9       1.963  -5.564 -22.449  1.00 88.84           C  
ATOM    124  HG  LEU A   9       1.614  -4.532 -22.477  1.00 88.84           H  
ATOM    125  CD1 LEU A   9       2.973  -5.784 -23.570  1.00 88.84           C  
ATOM    126 HD11 LEU A   9       3.323  -6.816 -23.559  1.00 88.84           H  
ATOM    127 HD12 LEU A   9       2.505  -5.601 -24.537  1.00 88.84           H  
ATOM    128 HD13 LEU A   9       3.825  -5.117 -23.433  1.00 88.84           H  
ATOM    129  CD2 LEU A   9       0.788  -6.509 -22.687  1.00 88.84           C  
ATOM    130 HD21 LEU A   9       0.491  -6.479 -23.735  1.00 88.84           H  
ATOM    131 HD22 LEU A   9       1.074  -7.532 -22.441  1.00 88.84           H  
ATOM    132 HD23 LEU A   9      -0.063  -6.203 -22.078  1.00 88.84           H  
ATOM    133  N   PHE A  10       2.430  -7.693 -18.435  1.00 90.62           N  
ATOM    134  H   PHE A  10       1.879  -8.233 -19.087  1.00 90.62           H  
ATOM    135  CA  PHE A  10       3.252  -8.463 -17.514  1.00 90.62           C  
ATOM    136  HA  PHE A  10       3.750  -7.798 -16.809  1.00 90.62           H  
ATOM    137  C   PHE A  10       4.326  -9.214 -18.303  1.00 90.62           C  
ATOM    138  CB  PHE A  10       2.360  -9.425 -16.723  1.00 90.62           C  
ATOM    139  HB2 PHE A  10       1.707  -8.847 -16.068  1.00 90.62           H  
ATOM    140  HB3 PHE A  10       1.726  -9.973 -17.420  1.00 90.62           H  
ATOM    141  O   PHE A  10       4.024  -9.887 -19.285  1.00 90.62           O  
ATOM    142  CG  PHE A  10       3.141 -10.422 -15.891  1.00 90.62           C  
ATOM    143  CD1 PHE A  10       3.324 -11.738 -16.357  1.00 90.62           C  
ATOM    144  HD1 PHE A  10       2.900 -12.044 -17.302  1.00 90.62           H  
ATOM    145  CD2 PHE A  10       3.716 -10.032 -14.667  1.00 90.62           C  
ATOM    146  HD2 PHE A  10       3.616  -9.013 -14.323  1.00 90.62           H  
ATOM    147  CE1 PHE A  10       4.054 -12.662 -15.591  1.00 90.62           C  
ATOM    148  HE1 PHE A  10       4.174 -13.673 -15.951  1.00 90.62           H  
ATOM    149  CE2 PHE A  10       4.429 -10.962 -13.891  1.00 90.62           C  
ATOM    150  HE2 PHE A  10       4.847 -10.668 -12.939  1.00 90.62           H  
ATOM    151  CZ  PHE A  10       4.600 -12.278 -14.354  1.00 90.62           C  
ATOM    152  HZ  PHE A  10       5.141 -12.997 -13.758  1.00 90.62           H  
ATOM    153  N   VAL A  11       5.575  -9.098 -17.858  1.00 89.69           N  
ATOM    154  H   VAL A  11       5.744  -8.494 -17.066  1.00 89.69           H  
ATOM    155  CA  VAL A  11       6.745  -9.749 -18.453  1.00 89.69           C  
ATOM    156  HA  VAL A  11       6.429 -10.389 -19.276  1.00 89.69           H  
ATOM    157  C   VAL A  11       7.401 -10.610 -17.381  1.00 89.69           C  
ATOM    158  CB  VAL A  11       7.733  -8.711 -19.018  1.00 89.69           C  
ATOM    159  HB  VAL A  11       8.182  -8.149 -18.199  1.00 89.69           H  
ATOM    160  O   VAL A  11       8.069 -10.091 -16.494  1.00 89.69           O  
ATOM    161  CG1 VAL A  11       8.852  -9.399 -19.810  1.00 89.69           C  
ATOM    162 HG11 VAL A  11       8.439  -9.943 -20.659  1.00 89.69           H  
ATOM    163 HG12 VAL A  11       9.385 -10.105 -19.172  1.00 89.69           H  
ATOM    164 HG13 VAL A  11       9.558  -8.653 -20.175  1.00 89.69           H  
ATOM    165  CG2 VAL A  11       7.031  -7.703 -19.935  1.00 89.69           C  
ATOM    166 HG21 VAL A  11       7.769  -7.025 -20.365  1.00 89.69           H  
ATOM    167 HG22 VAL A  11       6.323  -7.102 -19.364  1.00 89.69           H  
ATOM    168 HG23 VAL A  11       6.494  -8.231 -20.722  1.00 89.69           H  
ATOM    169  N   GLY A  12       7.177 -11.917 -17.422  1.00 88.51           N  
ATOM    170  H   GLY A  12       6.611 -12.257 -18.186  1.00 88.51           H  
ATOM    171  CA  GLY A  12       7.721 -12.905 -16.498  1.00 88.51           C  
ATOM    172  HA2 GLY A  12       7.969 -12.426 -15.552  1.00 88.51           H  
ATOM    173  HA3 GLY A  12       6.956 -13.657 -16.302  1.00 88.51           H  
ATOM    174  C   GLY A  12       8.966 -13.621 -17.024  1.00 88.51           C  
ATOM    175  O   GLY A  12       9.328 -13.517 -18.196  1.00 88.51           O  
ATOM    176  N   ASN A  13       9.599 -14.383 -16.126  1.00 88.44           N  
ATOM    177  H   ASN A  13       9.246 -14.375 -15.180  1.00 88.44           H  
ATOM    178  CA  ASN A  13      10.813 -15.171 -16.378  1.00 88.44           C  
ATOM    179  HA  ASN A  13      11.125 -15.561 -15.410  1.00 88.44           H  
ATOM    180  C   ASN A  13      12.010 -14.336 -16.877  1.00 88.44           C  
ATOM    181  CB  ASN A  13      10.468 -16.376 -17.267  1.00 88.44           C  
ATOM    182  HB2 ASN A  13      10.370 -16.032 -18.297  1.00 88.44           H  
ATOM    183  HB3 ASN A  13       9.516 -16.809 -16.962  1.00 88.44           H  
ATOM    184  O   ASN A  13      12.852 -14.810 -17.642  1.00 88.44           O  
ATOM    185  CG  ASN A  13      11.509 -17.481 -17.202  1.00 88.44           C  
ATOM    186  ND2 ASN A  13      11.597 -18.293 -18.224  1.00 88.44           N  
ATOM    187 HD21 ASN A  13      11.073 -18.070 -19.058  1.00 88.44           H  
ATOM    188 HD22 ASN A  13      12.235 -19.073 -18.157  1.00 88.44           H  
ATOM    189  OD1 ASN A  13      12.215 -17.667 -16.222  1.00 88.44           O  
ATOM    190  N   LEU A  14      12.091 -13.084 -16.422  1.00 88.12           N  
ATOM    191  H   LEU A  14      11.400 -12.775 -15.753  1.00 88.12           H  
ATOM    192  CA  LEU A  14      13.209 -12.199 -16.723  1.00 88.12           C  
ATOM    193  HA  LEU A  14      13.422 -12.286 -17.789  1.00 88.12           H  
ATOM    194  C   LEU A  14      14.474 -12.644 -15.992  1.00 88.12           C  
ATOM    195  CB  LEU A  14      12.847 -10.739 -16.398  1.00 88.12           C  
ATOM    196  HB2 LEU A  14      12.434 -10.697 -15.391  1.00 88.12           H  
ATOM    197  HB3 LEU A  14      13.754 -10.134 -16.404  1.00 88.12           H  
ATOM    198  O   LEU A  14      14.438 -13.217 -14.893  1.00 88.12           O  
ATOM    199  CG  LEU A  14      11.847 -10.125 -17.392  1.00 88.12           C  
ATOM    200  HG  LEU A  14      11.006 -10.802 -17.538  1.00 88.12           H  
ATOM    201  CD1 LEU A  14      11.329  -8.799 -16.848  1.00 88.12           C  
ATOM    202 HD11 LEU A  14      10.589  -8.389 -17.535  1.00 88.12           H  
ATOM    203 HD12 LEU A  14      12.150  -8.092 -16.728  1.00 88.12           H  
ATOM    204 HD13 LEU A  14      10.863  -8.968 -15.877  1.00 88.12           H  
ATOM    205  CD2 LEU A  14      12.513  -9.820 -18.732  1.00 88.12           C  
ATOM    206 HD21 LEU A  14      13.263  -9.040 -18.603  1.00 88.12           H  
ATOM    207 HD22 LEU A  14      13.010 -10.706 -19.125  1.00 88.12           H  
ATOM    208 HD23 LEU A  14      11.766  -9.488 -19.454  1.00 88.12           H  
ATOM    209  N   ASP A  15      15.618 -12.364 -16.610  1.00 86.40           N  
ATOM    210  H   ASP A  15      15.599 -11.867 -17.489  1.00 86.40           H  
ATOM    211  CA  ASP A  15      16.895 -12.559 -15.947  1.00 86.40           C  
ATOM    212  HA  ASP A  15      16.828 -13.513 -15.423  1.00 86.40           H  
ATOM    213  C   ASP A  15      17.143 -11.494 -14.870  1.00 86.40           C  
ATOM    214  CB  ASP A  15      18.038 -12.726 -16.946  1.00 86.40           C  
ATOM    215  HB2 ASP A  15      17.801 -13.532 -17.641  1.00 86.40           H  
ATOM    216  HB3 ASP A  15      18.182 -11.803 -17.507  1.00 86.40           H  
ATOM    217  O   ASP A  15      16.722 -10.349 -15.027  1.00 86.40           O  
ATOM    218  CG  ASP A  15      19.305 -13.083 -16.176  1.00 86.40           C  
ATOM    219  OD1 ASP A  15      19.211 -13.966 -15.278  1.00 86.40           O  
ATOM    220  OD2 ASP A  15      20.296 -12.362 -16.374  1.00 86.40           O  
ATOM    221  N   LEU A  16      17.834 -11.872 -13.788  1.00 85.00           N  
ATOM    222  H   LEU A  16      18.344 -12.740 -13.862  1.00 85.00           H  
ATOM    223  CA  LEU A  16      18.109 -10.996 -12.639  1.00 85.00           C  
ATOM    224  HA  LEU A  16      17.168 -10.597 -12.257  1.00 85.00           H  
ATOM    225  C   LEU A  16      18.974  -9.788 -13.021  1.00 85.00           C  
ATOM    226  CB  LEU A  16      18.827 -11.809 -11.545  1.00 85.00           C  
ATOM    227  HB2 LEU A  16      19.249 -11.122 -10.812  1.00 85.00           H  
ATOM    228  HB3 LEU A  16      19.661 -12.333 -12.011  1.00 85.00           H  
ATOM    229  O   LEU A  16      18.945  -8.775 -12.328  1.00 85.00           O  
ATOM    230  CG  LEU A  16      17.934 -12.820 -10.806  1.00 85.00           C  
ATOM    231  HG  LEU A  16      17.316 -13.362 -11.521  1.00 85.00           H  
ATOM    232  CD1 LEU A  16      18.801 -13.838 -10.063  1.00 85.00           C  
ATOM    233 HD11 LEU A  16      19.428 -14.370 -10.778  1.00 85.00           H  
ATOM    234 HD12 LEU A  16      18.169 -14.559  -9.544  1.00 85.00           H  
ATOM    235 HD13 LEU A  16      19.444 -13.326  -9.347  1.00 85.00           H  
ATOM    236  CD2 LEU A  16      17.030 -12.145  -9.771  1.00 85.00           C  
ATOM    237 HD21 LEU A  16      16.398 -11.413 -10.274  1.00 85.00           H  
ATOM    238 HD22 LEU A  16      17.638 -11.630  -9.027  1.00 85.00           H  
ATOM    239 HD23 LEU A  16      16.396 -12.889  -9.290  1.00 85.00           H  
ATOM    240  N   GLU A  17      19.739  -9.901 -14.107  1.00 84.34           N  
ATOM    241  H   GLU A  17      19.777 -10.784 -14.595  1.00 84.34           H  
ATOM    242  CA  GLU A  17      20.574  -8.825 -14.639  1.00 84.34           C  
ATOM    243  HA  GLU A  17      20.879  -8.166 -13.826  1.00 84.34           H  
ATOM    244  C   GLU A  17      19.836  -7.950 -15.664  1.00 84.34           C  
ATOM    245  CB  GLU A  17      21.843  -9.424 -15.265  1.00 84.34           C  
ATOM    246  HB2 GLU A  17      22.469  -8.604 -15.618  1.00 84.34           H  
ATOM    247  HB3 GLU A  17      21.564 -10.037 -16.123  1.00 84.34           H  
ATOM    248  O   GLU A  17      20.430  -7.029 -16.227  1.00 84.34           O  
ATOM    249  CG  GLU A  17      22.661 -10.268 -14.276  1.00 84.34           C  
ATOM    250  HG2 GLU A  17      22.083 -11.143 -13.979  1.00 84.34           H  
ATOM    251  HG3 GLU A  17      22.844  -9.670 -13.384  1.00 84.34           H  
ATOM    252  CD  GLU A  17      24.007 -10.735 -14.852  1.00 84.34           C  
ATOM    253  OE1 GLU A  17      24.810 -11.257 -14.043  1.00 84.34           O  
ATOM    254  OE2 GLU A  17      24.244 -10.556 -16.070  1.00 84.34           O  
ATOM    255  N   THR A  18      18.570  -8.247 -15.975  1.00 85.16           N  
ATOM    256  H   THR A  18      18.092  -8.960 -15.442  1.00 85.16           H  
ATOM    257  CA  THR A  18      17.804  -7.472 -16.959  1.00 85.16           C  
ATOM    258  HA  THR A  18      18.439  -7.292 -17.826  1.00 85.16           H  
ATOM    259  C   THR A  18      17.422  -6.130 -16.356  1.00 85.16           C  
ATOM    260  CB  THR A  18      16.538  -8.186 -17.450  1.00 85.16           C  
ATOM    261  HB  THR A  18      15.772  -8.153 -16.675  1.00 85.16           H  
ATOM    262  O   THR A  18      16.767  -6.066 -15.315  1.00 85.16           O  
ATOM    263  CG2 THR A  18      15.997  -7.524 -18.717  1.00 85.16           C  
ATOM    264 HG21 THR A  18      15.583  -6.544 -18.477  1.00 85.16           H  
ATOM    265 HG22 THR A  18      16.796  -7.399 -19.447  1.00 85.16           H  
ATOM    266 HG23 THR A  18      15.215  -8.141 -19.159  1.00 85.16           H  
ATOM    267  OG1 THR A  18      16.804  -9.539 -17.741  1.00 85.16           O  
ATOM    268  HG1 THR A  18      16.865  -9.950 -16.875  1.00 85.16           H  
ATOM    269  N   THR A  19      17.823  -5.049 -17.015  1.00 89.31           N  
ATOM    270  H   THR A  19      18.336  -5.163 -17.878  1.00 89.31           H  
ATOM    271  CA  THR A  19      17.539  -3.686 -16.560  1.00 89.31           C  
ATOM    272  HA  THR A  19      17.338  -3.705 -15.489  1.00 89.31           H  
ATOM    273  C   THR A  19      16.295  -3.112 -17.236  1.00 89.31           C  
ATOM    274  CB  THR A  19      18.753  -2.777 -16.769  1.00 89.31           C  
ATOM    275  HB  THR A  19      18.505  -1.782 -16.399  1.00 89.31           H  
ATOM    276  O   THR A  19      15.747  -3.676 -18.183  1.00 89.31           O  
ATOM    277  CG2 THR A  19      19.987  -3.258 -16.002  1.00 89.31           C  
ATOM    278 HG21 THR A  19      20.370  -4.179 -16.440  1.00 89.31           H  
ATOM    279 HG22 THR A  19      20.762  -2.493 -16.056  1.00 89.31           H  
ATOM    280 HG23 THR A  19      19.733  -3.435 -14.957  1.00 89.31           H  
ATOM    281  OG1 THR A  19      19.047  -2.682 -18.142  1.00 89.31           O  
ATOM    282  HG1 THR A  19      19.253  -3.548 -18.501  1.00 89.31           H  
ATOM    283  N   GLN A  20      15.829  -1.963 -16.746  1.00 88.28           N  
ATOM    284  H   GLN A  20      16.317  -1.520 -15.980  1.00 88.28           H  
ATOM    285  CA  GLN A  20      14.726  -1.239 -17.371  1.00 88.28           C  
ATOM    286  HA  GLN A  20      13.856  -1.893 -17.416  1.00 88.28           H  
ATOM    287  C   GLN A  20      15.055  -0.825 -18.814  1.00 88.28           C  
ATOM    288  CB  GLN A  20      14.388  -0.035 -16.484  1.00 88.28           C  
ATOM    289  HB2 GLN A  20      15.273   0.588 -16.354  1.00 88.28           H  
ATOM    290  HB3 GLN A  20      14.077  -0.407 -15.508  1.00 88.28           H  
ATOM    291  O   GLN A  20      14.187  -0.931 -19.675  1.00 88.28           O  
ATOM    292  CG  GLN A  20      13.266   0.820 -17.081  1.00 88.28           C  
ATOM    293  HG2 GLN A  20      12.437   0.166 -17.350  1.00 88.28           H  
ATOM    294  HG3 GLN A  20      13.627   1.310 -17.985  1.00 88.28           H  
ATOM    295  CD  GLN A  20      12.750   1.893 -16.130  1.00 88.28           C  
ATOM    296  NE2 GLN A  20      11.979   2.839 -16.622  1.00 88.28           N  
ATOM    297 HE21 GLN A  20      11.834   2.912 -17.618  1.00 88.28           H  
ATOM    298 HE22 GLN A  20      11.687   3.552 -15.968  1.00 88.28           H  
ATOM    299  OE1 GLN A  20      12.998   1.896 -14.936  1.00 88.28           O  
ATOM    300  N   ASP A  21      16.295  -0.418 -19.092  1.00 90.18           N  
ATOM    301  H   ASP A  21      16.971  -0.334 -18.346  1.00 90.18           H  
ATOM    302  CA  ASP A  21      16.726   0.017 -20.427  1.00 90.18           C  
ATOM    303  HA  ASP A  21      16.058   0.802 -20.782  1.00 90.18           H  
ATOM    304  C   ASP A  21      16.678  -1.128 -21.446  1.00 90.18           C  
ATOM    305  CB  ASP A  21      18.145   0.599 -20.339  1.00 90.18           C  
ATOM    306  HB2 ASP A  21      18.468   0.890 -21.339  1.00 90.18           H  
ATOM    307  HB3 ASP A  21      18.825  -0.172 -19.976  1.00 90.18           H  
ATOM    308  O   ASP A  21      16.248  -0.937 -22.586  1.00 90.18           O  
ATOM    309  CG  ASP A  21      18.225   1.826 -19.426  1.00 90.18           C  
ATOM    310  OD1 ASP A  21      17.273   2.638 -19.453  1.00 90.18           O  
ATOM    311  OD2 ASP A  21      19.220   1.924 -18.677  1.00 90.18           O  
ATOM    312  N   ASP A  22      17.029  -2.342 -21.011  1.00 89.93           N  
ATOM    313  H   ASP A  22      17.393  -2.420 -20.072  1.00 89.93           H  
ATOM    314  CA  ASP A  22      16.905  -3.554 -21.824  1.00 89.93           C  
ATOM    315  HA  ASP A  22      17.501  -3.443 -22.730  1.00 89.93           H  
ATOM    316  C   ASP A  22      15.445  -3.800 -22.237  1.00 89.93           C  
ATOM    317  CB  ASP A  22      17.413  -4.772 -21.037  1.00 89.93           C  
ATOM    318  HB2 ASP A  22      16.865  -4.852 -20.099  1.00 89.93           H  
ATOM    319  HB3 ASP A  22      17.184  -5.667 -21.615  1.00 89.93           H  
ATOM    320  O   ASP A  22      15.160  -4.137 -23.387  1.00 89.93           O  
ATOM    321  CG  ASP A  22      18.915  -4.771 -20.745  1.00 89.93           C  
ATOM    322  OD1 ASP A  22      19.703  -4.571 -21.691  1.00 89.93           O  
ATOM    323  OD2 ASP A  22      19.291  -5.093 -19.586  1.00 89.93           O  
ATOM    324  N   LEU A  23      14.503  -3.594 -21.311  1.00 88.82           N  
ATOM    325  H   LEU A  23      14.802  -3.280 -20.399  1.00 88.82           H  
ATOM    326  CA  LEU A  23      13.073  -3.731 -21.585  1.00 88.82           C  
ATOM    327  HA  LEU A  23      12.908  -4.673 -22.108  1.00 88.82           H  
ATOM    328  C   LEU A  23      12.573  -2.628 -22.520  1.00 88.82           C  
ATOM    329  CB  LEU A  23      12.284  -3.751 -20.267  1.00 88.82           C  
ATOM    330  HB2 LEU A  23      12.541  -2.859 -19.696  1.00 88.82           H  
ATOM    331  HB3 LEU A  23      11.219  -3.702 -20.492  1.00 88.82           H  
ATOM    332  O   LEU A  23      11.804  -2.921 -23.429  1.00 88.82           O  
ATOM    333  CG  LEU A  23      12.552  -4.998 -19.408  1.00 88.82           C  
ATOM    334  HG  LEU A  23      13.624  -5.161 -19.300  1.00 88.82           H  
ATOM    335  CD1 LEU A  23      11.958  -4.774 -18.023  1.00 88.82           C  
ATOM    336 HD11 LEU A  23      10.884  -4.602 -18.098  1.00 88.82           H  
ATOM    337 HD12 LEU A  23      12.443  -3.900 -17.586  1.00 88.82           H  
ATOM    338 HD13 LEU A  23      12.161  -5.639 -17.393  1.00 88.82           H  
ATOM    339  CD2 LEU A  23      11.909  -6.253 -19.999  1.00 88.82           C  
ATOM    340 HD21 LEU A  23      12.078  -7.093 -19.325  1.00 88.82           H  
ATOM    341 HD22 LEU A  23      10.837  -6.102 -20.125  1.00 88.82           H  
ATOM    342 HD23 LEU A  23      12.362  -6.489 -20.963  1.00 88.82           H  
ATOM    343  N   ILE A  24      13.040  -1.385 -22.374  1.00 90.08           N  
ATOM    344  H   ILE A  24      13.685  -1.195 -21.621  1.00 90.08           H  
ATOM    345  CA  ILE A  24      12.700  -0.311 -23.322  1.00 90.08           C  
ATOM    346  HA  ILE A  24      11.617  -0.193 -23.340  1.00 90.08           H  
ATOM    347  C   ILE A  24      13.130  -0.713 -24.734  1.00 90.08           C  
ATOM    348  CB  ILE A  24      13.328   1.044 -22.915  1.00 90.08           C  
ATOM    349  HB  ILE A  24      14.407   0.923 -22.818  1.00 90.08           H  
ATOM    350  O   ILE A  24      12.325  -0.635 -25.657  1.00 90.08           O  
ATOM    351  CG1 ILE A  24      12.755   1.520 -21.569  1.00 90.08           C  
ATOM    352 HG12 ILE A  24      12.815   0.694 -20.860  1.00 90.08           H  
ATOM    353 HG13 ILE A  24      11.709   1.794 -21.708  1.00 90.08           H  
ATOM    354  CG2 ILE A  24      13.047   2.116 -23.985  1.00 90.08           C  
ATOM    355 HG21 ILE A  24      13.470   3.075 -23.685  1.00 90.08           H  
ATOM    356 HG22 ILE A  24      11.973   2.230 -24.134  1.00 90.08           H  
ATOM    357 HG23 ILE A  24      13.511   1.848 -24.934  1.00 90.08           H  
ATOM    358  CD1 ILE A  24      13.480   2.700 -20.919  1.00 90.08           C  
ATOM    359 HD11 ILE A  24      14.543   2.480 -20.821  1.00 90.08           H  
ATOM    360 HD12 ILE A  24      13.351   3.606 -21.511  1.00 90.08           H  
ATOM    361 HD13 ILE A  24      13.064   2.876 -19.927  1.00 90.08           H  
ATOM    362  N   ALA A  25      14.359  -1.205 -24.904  1.00 90.11           N  
ATOM    363  H   ALA A  25      14.977  -1.250 -24.107  1.00 90.11           H  
ATOM    364  CA  ALA A  25      14.868  -1.624 -26.208  1.00 90.11           C  
ATOM    365  HA  ALA A  25      14.762  -0.792 -26.904  1.00 90.11           H  
ATOM    366  C   ALA A  25      14.093  -2.816 -26.802  1.00 90.11           C  
ATOM    367  CB  ALA A  25      16.358  -1.942 -26.055  1.00 90.11           C  
ATOM    368  HB1 ALA A  25      16.777  -2.214 -27.024  1.00 90.11           H  
ATOM    369  HB2 ALA A  25      16.884  -1.068 -25.671  1.00 90.11           H  
ATOM    370  HB3 ALA A  25      16.494  -2.771 -25.360  1.00 90.11           H  
ATOM    371  O   ALA A  25      13.870  -2.864 -28.012  1.00 90.11           O  
ATOM    372  N   LEU A  26      13.660  -3.764 -25.964  1.00 88.29           N  
ATOM    373  H   LEU A  26      13.920  -3.688 -24.991  1.00 88.29           H  
ATOM    374  CA  LEU A  26      12.858  -4.916 -26.391  1.00 88.29           C  
ATOM    375  HA  LEU A  26      13.325  -5.365 -27.267  1.00 88.29           H  
ATOM    376  C   LEU A  26      11.436  -4.530 -26.818  1.00 88.29           C  
ATOM    377  CB  LEU A  26      12.799  -5.944 -25.247  1.00 88.29           C  
ATOM    378  HB2 LEU A  26      11.990  -6.646 -25.447  1.00 88.29           H  
ATOM    379  HB3 LEU A  26      12.549  -5.418 -24.326  1.00 88.29           H  
ATOM    380  O   LEU A  26      10.905  -5.135 -27.747  1.00 88.29           O  
ATOM    381  CG  LEU A  26      14.093  -6.748 -25.037  1.00 88.29           C  
ATOM    382  HG  LEU A  26      14.954  -6.081 -24.985  1.00 88.29           H  
ATOM    383  CD1 LEU A  26      13.987  -7.526 -23.725  1.00 88.29           C  
ATOM    384 HD11 LEU A  26      14.888  -8.118 -23.564  1.00 88.29           H  
ATOM    385 HD12 LEU A  26      13.895  -6.821 -22.898  1.00 88.29           H  
ATOM    386 HD13 LEU A  26      13.118  -8.184 -23.741  1.00 88.29           H  
ATOM    387  CD2 LEU A  26      14.333  -7.747 -26.175  1.00 88.29           C  
ATOM    388 HD21 LEU A  26      14.489  -7.210 -27.110  1.00 88.29           H  
ATOM    389 HD22 LEU A  26      13.475  -8.412 -26.268  1.00 88.29           H  
ATOM    390 HD23 LEU A  26      15.225  -8.334 -25.957  1.00 88.29           H  
ATOM    391  N   PHE A  27      10.829  -3.547 -26.149  1.00 89.29           N  
ATOM    392  H   PHE A  27      11.323  -3.129 -25.373  1.00 89.29           H  
ATOM    393  CA  PHE A  27       9.442  -3.133 -26.374  1.00 89.29           C  
ATOM    394  HA  PHE A  27       8.913  -3.960 -26.849  1.00 89.29           H  
ATOM    395  C   PHE A  27       9.285  -1.943 -27.341  1.00 89.29           C  
ATOM    396  CB  PHE A  27       8.765  -2.910 -25.016  1.00 89.29           C  
ATOM    397  HB2 PHE A  27       7.867  -2.312 -25.174  1.00 89.29           H  
ATOM    398  HB3 PHE A  27       9.419  -2.331 -24.364  1.00 89.29           H  
ATOM    399  O   PHE A  27       8.205  -1.766 -27.906  1.00 89.29           O  
ATOM    400  CG  PHE A  27       8.348  -4.203 -24.332  1.00 89.29           C  
ATOM    401  CD1 PHE A  27       7.154  -4.835 -24.717  1.00 89.29           C  
ATOM    402  HD1 PHE A  27       6.561  -4.409 -25.513  1.00 89.29           H  
ATOM    403  CD2 PHE A  27       9.150  -4.805 -23.345  1.00 89.29           C  
ATOM    404  HD2 PHE A  27      10.071  -4.339 -23.026  1.00 89.29           H  
ATOM    405  CE1 PHE A  27       6.752  -6.034 -24.102  1.00 89.29           C  
ATOM    406  HE1 PHE A  27       5.833  -6.516 -24.400  1.00 89.29           H  
ATOM    407  CE2 PHE A  27       8.784  -6.031 -22.771  1.00 89.29           C  
ATOM    408  HE2 PHE A  27       9.431  -6.504 -22.047  1.00 89.29           H  
ATOM    409  CZ  PHE A  27       7.580  -6.646 -23.149  1.00 89.29           C  
ATOM    410  HZ  PHE A  27       7.300  -7.603 -22.734  1.00 89.29           H  
ATOM    411  N   ALA A  28      10.367  -1.209 -27.624  1.00 88.52           N  
ATOM    412  H   ALA A  28      11.196  -1.367 -27.069  1.00 88.52           H  
ATOM    413  CA  ALA A  28      10.423  -0.104 -28.584  1.00 88.52           C  
ATOM    414  HA  ALA A  28       9.851   0.725 -28.167  1.00 88.52           H  
ATOM    415  C   ALA A  28       9.827  -0.383 -29.982  1.00 88.52           C  
ATOM    416  CB  ALA A  28      11.887   0.347 -28.719  1.00 88.52           C  
ATOM    417  HB1 ALA A  28      12.237   0.756 -27.772  1.00 88.52           H  
ATOM    418  HB2 ALA A  28      11.958   1.129 -29.475  1.00 88.52           H  
ATOM    419  HB3 ALA A  28      12.519  -0.493 -29.008  1.00 88.52           H  
ATOM    420  O   ALA A  28       9.191   0.522 -30.522  1.00 88.52           O  
ATOM    421  N   PRO A  29       9.992  -1.570 -30.611  1.00 89.07           N  
ATOM    422  CA  PRO A  29       9.421  -1.806 -31.940  1.00 89.07           C  
ATOM    423  HA  PRO A  29       9.628  -0.951 -32.584  1.00 89.07           H  
ATOM    424  C   PRO A  29       7.899  -2.012 -31.936  1.00 89.07           C  
ATOM    425  CB  PRO A  29      10.162  -3.027 -32.493  1.00 89.07           C  
ATOM    426  HB2 PRO A  29       9.537  -3.630 -33.151  1.00 89.07           H  
ATOM    427  HB3 PRO A  29      11.057  -2.697 -33.020  1.00 89.07           H  
ATOM    428  O   PRO A  29       7.288  -1.945 -33.000  1.00 89.07           O  
ATOM    429  CG  PRO A  29      10.570  -3.796 -31.242  1.00 89.07           C  
ATOM    430  HG2 PRO A  29       9.730  -4.405 -30.906  1.00 89.07           H  
ATOM    431  HG3 PRO A  29      11.450  -4.417 -31.410  1.00 89.07           H  
ATOM    432  CD  PRO A  29      10.839  -2.695 -30.224  1.00 89.07           C  
ATOM    433  HD2 PRO A  29      11.888  -2.399 -30.268  1.00 89.07           H  
ATOM    434  HD3 PRO A  29      10.599  -3.082 -29.233  1.00 89.07           H  
ATOM    435  N   PHE A  30       7.282  -2.271 -30.779  1.00 87.75           N  
ATOM    436  H   PHE A  30       7.823  -2.261 -29.926  1.00 87.75           H  
ATOM    437  CA  PHE A  30       5.852  -2.581 -30.683  1.00 87.75           C  
ATOM    438  HA  PHE A  30       5.481  -2.880 -31.663  1.00 87.75           H  
ATOM    439  C   PHE A  30       5.009  -1.383 -30.247  1.00 87.75           C  
ATOM    440  CB  PHE A  30       5.644  -3.761 -29.730  1.00 87.75           C  
ATOM    441  HB2 PHE A  30       4.584  -4.014 -29.719  1.00 87.75           H  
ATOM    442  HB3 PHE A  30       5.920  -3.457 -28.720  1.00 87.75           H  
ATOM    443  O   PHE A  30       3.860  -1.271 -30.666  1.00 87.75           O  
ATOM    444  CG  PHE A  30       6.429  -4.997 -30.114  1.00 87.75           C  
ATOM    445  CD1 PHE A  30       6.006  -5.799 -31.190  1.00 87.75           C  
ATOM    446  HD1 PHE A  30       5.106  -5.548 -31.731  1.00 87.75           H  
ATOM    447  CD2 PHE A  30       7.607  -5.322 -29.420  1.00 87.75           C  
ATOM    448  HD2 PHE A  30       7.945  -4.698 -28.606  1.00 87.75           H  
ATOM    449  CE1 PHE A  30       6.762  -6.922 -31.568  1.00 87.75           C  
ATOM    450  HE1 PHE A  30       6.442  -7.547 -32.389  1.00 87.75           H  
ATOM    451  CE2 PHE A  30       8.369  -6.435 -29.806  1.00 87.75           C  
ATOM    452  HE2 PHE A  30       9.290  -6.663 -29.290  1.00 87.75           H  
ATOM    453  CZ  PHE A  30       7.947  -7.232 -30.880  1.00 87.75           C  
ATOM    454  HZ  PHE A  30       8.541  -8.084 -31.180  1.00 87.75           H  
ATOM    455  N   GLY A  31       5.558  -0.491 -29.420  1.00 85.42           N  
ATOM    456  H   GLY A  31       6.506  -0.626 -29.099  1.00 85.42           H  
ATOM    457  CA  GLY A  31       4.856   0.698 -28.948  1.00 85.42           C  
ATOM    458  HA2 GLY A  31       3.978   0.403 -28.372  1.00 85.42           H  
ATOM    459  HA3 GLY A  31       4.516   1.277 -29.806  1.00 85.42           H  
ATOM    460  C   GLY A  31       5.723   1.597 -28.074  1.00 85.42           C  
ATOM    461  O   GLY A  31       6.856   1.260 -27.728  1.00 85.42           O  
ATOM    462  N   GLU A  32       5.176   2.755 -27.709  1.00 88.06           N  
ATOM    463  H   GLU A  32       4.211   2.941 -27.943  1.00 88.06           H  
ATOM    464  CA  GLU A  32       5.846   3.691 -26.808  1.00 88.06           C  
ATOM    465  HA  GLU A  32       6.910   3.693 -27.044  1.00 88.06           H  
ATOM    466  C   GLU A  32       5.678   3.226 -25.360  1.00 88.06           C  
ATOM    467  CB  GLU A  32       5.325   5.116 -27.039  1.00 88.06           C  
ATOM    468  HB2 GLU A  32       5.445   5.351 -28.097  1.00 88.06           H  
ATOM    469  HB3 GLU A  32       4.266   5.163 -26.787  1.00 88.06           H  
ATOM    470  O   GLU A  32       4.568   2.946 -24.901  1.00 88.06           O  
ATOM    471  CG  GLU A  32       6.102   6.150 -26.207  1.00 88.06           C  
ATOM    472  HG2 GLU A  32       7.166   6.027 -26.411  1.00 88.06           H  
ATOM    473  HG3 GLU A  32       5.939   5.945 -25.149  1.00 88.06           H  
ATOM    474  CD  GLU A  32       5.703   7.607 -26.502  1.00 88.06           C  
ATOM    475  OE1 GLU A  32       6.248   8.494 -25.806  1.00 88.06           O  
ATOM    476  OE2 GLU A  32       4.907   7.838 -27.441  1.00 88.06           O  
ATOM    477  N   VAL A  33       6.784   3.120 -24.624  1.00 89.67           N  
ATOM    478  H   VAL A  33       7.668   3.394 -25.027  1.00 89.67           H  
ATOM    479  CA  VAL A  33       6.749   2.679 -23.231  1.00 89.67           C  
ATOM    480  HA  VAL A  33       5.874   2.043 -23.097  1.00 89.67           H  
ATOM    481  C   VAL A  33       6.602   3.886 -22.306  1.00 89.67           C  
ATOM    482  CB  VAL A  33       7.977   1.835 -22.862  1.00 89.67           C  
ATOM    483  HB  VAL A  33       8.875   2.453 -22.866  1.00 89.67           H  
ATOM    484  O   VAL A  33       7.527   4.680 -22.163  1.00 89.67           O  
ATOM    485  CG1 VAL A  33       7.736   1.291 -21.456  1.00 89.67           C  
ATOM    486 HG11 VAL A  33       7.897   2.085 -20.727  1.00 89.67           H  
ATOM    487 HG12 VAL A  33       8.424   0.463 -21.279  1.00 89.67           H  
ATOM    488 HG13 VAL A  33       6.719   0.912 -21.361  1.00 89.67           H  
ATOM    489  CG2 VAL A  33       8.218   0.638 -23.793  1.00 89.67           C  
ATOM    490 HG21 VAL A  33       9.146   0.138 -23.516  1.00 89.67           H  
ATOM    491 HG22 VAL A  33       7.396  -0.073 -23.711  1.00 89.67           H  
ATOM    492 HG23 VAL A  33       8.306   0.968 -24.828  1.00 89.67           H  
ATOM    493  N   VAL A  34       5.457   3.995 -21.632  1.00 87.52           N  
ATOM    494  H   VAL A  34       4.743   3.305 -21.821  1.00 87.52           H  
ATOM    495  CA  VAL A  34       5.140   5.112 -20.723  1.00 87.52           C  
ATOM    496  HA  VAL A  34       5.553   6.034 -21.133  1.00 87.52           H  
ATOM    497  C   VAL A  34       5.756   4.899 -19.344  1.00 87.52           C  
ATOM    498  CB  VAL A  34       3.612   5.278 -20.590  1.00 87.52           C  
ATOM    499  HB  VAL A  34       3.192   4.363 -20.171  1.00 87.52           H  
ATOM    500  O   VAL A  34       6.280   5.820 -18.723  1.00 87.52           O  
ATOM    501  CG1 VAL A  34       3.223   6.445 -19.672  1.00 87.52           C  
ATOM    502 HG11 VAL A  34       3.667   7.368 -20.044  1.00 87.52           H  
ATOM    503 HG12 VAL A  34       2.139   6.556 -19.655  1.00 87.52           H  
ATOM    504 HG13 VAL A  34       3.566   6.266 -18.653  1.00 87.52           H  
ATOM    505  CG2 VAL A  34       2.964   5.516 -21.953  1.00 87.52           C  
ATOM    506 HG21 VAL A  34       1.888   5.650 -21.840  1.00 87.52           H  
ATOM    507 HG22 VAL A  34       3.382   6.407 -22.422  1.00 87.52           H  
ATOM    508 HG23 VAL A  34       3.141   4.665 -22.610  1.00 87.52           H  
ATOM    509  N   HIS A  35       5.668   3.671 -18.833  1.00 85.31           N  
ATOM    510  H   HIS A  35       5.278   2.942 -19.413  1.00 85.31           H  
ATOM    511  CA  HIS A  35       6.091   3.349 -17.477  1.00 85.31           C  
ATOM    512  HA  HIS A  35       6.923   3.997 -17.203  1.00 85.31           H  
ATOM    513  C   HIS A  35       6.566   1.903 -17.384  1.00 85.31           C  
ATOM    514  CB  HIS A  35       4.930   3.619 -16.510  1.00 85.31           C  
ATOM    515  HB2 HIS A  35       4.085   2.977 -16.761  1.00 85.31           H  
ATOM    516  HB3 HIS A  35       4.608   4.654 -16.623  1.00 85.31           H  
ATOM    517  O   HIS A  35       5.911   0.994 -17.891  1.00 85.31           O  
ATOM    518  CG  HIS A  35       5.292   3.394 -15.069  1.00 85.31           C  
ATOM    519  CD2 HIS A  35       5.958   4.267 -14.252  1.00 85.31           C  
ATOM    520  HD2 HIS A  35       6.335   5.238 -14.536  1.00 85.31           H  
ATOM    521  ND1 HIS A  35       4.965   2.292 -14.316  1.00 85.31           N  
ATOM    522  HD1 HIS A  35       4.416   1.503 -14.627  1.00 85.31           H  
ATOM    523  CE1 HIS A  35       5.400   2.512 -13.064  1.00 85.31           C  
ATOM    524  HE1 HIS A  35       5.222   1.860 -12.222  1.00 85.31           H  
ATOM    525  NE2 HIS A  35       6.024   3.694 -12.978  1.00 85.31           N  
ATOM    526  N   ILE A  36       7.687   1.681 -16.699  1.00 88.60           N  
ATOM    527  H   ILE A  36       8.158   2.461 -16.263  1.00 88.60           H  
ATOM    528  CA  ILE A  36       8.225   0.345 -16.449  1.00 88.60           C  
ATOM    529  HA  ILE A  36       7.494  -0.398 -16.769  1.00 88.60           H  
ATOM    530  C   ILE A  36       8.442   0.181 -14.955  1.00 88.60           C  
ATOM    531  CB  ILE A  36       9.523   0.069 -17.230  1.00 88.60           C  
ATOM    532  HB  ILE A  36      10.275   0.780 -16.887  1.00 88.60           H  
ATOM    533  O   ILE A  36       8.993   1.048 -14.285  1.00 88.60           O  
ATOM    534  CG1 ILE A  36       9.307   0.266 -18.737  1.00 88.60           C  
ATOM    535 HG12 ILE A  36       8.860   1.246 -18.908  1.00 88.60           H  
ATOM    536 HG13 ILE A  36       8.630  -0.503 -19.109  1.00 88.60           H  
ATOM    537  CG2 ILE A  36      10.020  -1.366 -16.946  1.00 88.60           C  
ATOM    538 HG21 ILE A  36       9.248  -2.090 -17.207  1.00 88.60           H  
ATOM    539 HG22 ILE A  36      10.922  -1.598 -17.513  1.00 88.60           H  
ATOM    540 HG23 ILE A  36      10.277  -1.476 -15.893  1.00 88.60           H  
ATOM    541  CD1 ILE A  36      10.605   0.241 -19.539  1.00 88.60           C  
ATOM    542 HD11 ILE A  36      11.254   1.044 -19.190  1.00 88.60           H  
ATOM    543 HD12 ILE A  36      11.116  -0.718 -19.449  1.00 88.60           H  
ATOM    544 HD13 ILE A  36      10.394   0.392 -20.598  1.00 88.60           H  
ATOM    545  N   THR A  37       8.033  -0.963 -14.430  1.00 88.22           N  
ATOM    546  H   THR A  37       7.544  -1.607 -15.036  1.00 88.22           H  
ATOM    547  CA  THR A  37       8.346  -1.389 -13.070  1.00 88.22           C  
ATOM    548  HA  THR A  37       9.034  -0.683 -12.604  1.00 88.22           H  
ATOM    549  C   THR A  37       9.026  -2.740 -13.140  1.00 88.22           C  
ATOM    550  CB  THR A  37       7.083  -1.459 -12.208  1.00 88.22           C  
ATOM    551  HB  THR A  37       6.450  -2.286 -12.531  1.00 88.22           H  
ATOM    552  O   THR A  37       8.364  -3.751 -13.358  1.00 88.22           O  
ATOM    553  CG2 THR A  37       7.419  -1.623 -10.729  1.00 88.22           C  
ATOM    554 HG21 THR A  37       6.496  -1.738 -10.161  1.00 88.22           H  
ATOM    555 HG22 THR A  37       7.953  -0.743 -10.371  1.00 88.22           H  
ATOM    556 HG23 THR A  37       8.045  -2.502 -10.578  1.00 88.22           H  
ATOM    557  OG1 THR A  37       6.363  -0.261 -12.328  1.00 88.22           O  
ATOM    558  HG1 THR A  37       6.944   0.366 -12.764  1.00 88.22           H  
ATOM    559  N   VAL A  38      10.345  -2.760 -12.958  1.00 87.45           N  
ATOM    560  H   VAL A  38      10.835  -1.891 -12.800  1.00 87.45           H  
ATOM    561  CA  VAL A  38      11.120  -4.004 -12.901  1.00 87.45           C  
ATOM    562  HA  VAL A  38      10.626  -4.753 -13.519  1.00 87.45           H  
ATOM    563  C   VAL A  38      11.137  -4.515 -11.464  1.00 87.45           C  
ATOM    564  CB  VAL A  38      12.543  -3.829 -13.465  1.00 87.45           C  
ATOM    565  HB  VAL A  38      13.129  -3.196 -12.799  1.00 87.45           H  
ATOM    566  O   VAL A  38      11.526  -3.803 -10.539  1.00 87.45           O  
ATOM    567  CG1 VAL A  38      13.244  -5.185 -13.604  1.00 87.45           C  
ATOM    568 HG11 VAL A  38      14.238  -5.051 -14.030  1.00 87.45           H  
ATOM    569 HG12 VAL A  38      12.672  -5.848 -14.253  1.00 87.45           H  
ATOM    570 HG13 VAL A  38      13.362  -5.655 -12.627  1.00 87.45           H  
ATOM    571  CG2 VAL A  38      12.500  -3.171 -14.848  1.00 87.45           C  
ATOM    572 HG21 VAL A  38      11.749  -3.666 -15.463  1.00 87.45           H  
ATOM    573 HG22 VAL A  38      13.475  -3.248 -15.330  1.00 87.45           H  
ATOM    574 HG23 VAL A  38      12.254  -2.114 -14.751  1.00 87.45           H  
ATOM    575  N   LEU A  39      10.699  -5.754 -11.273  1.00 82.24           N  
ATOM    576  H   LEU A  39      10.413  -6.285 -12.083  1.00 82.24           H  
ATOM    577  CA  LEU A  39      10.875  -6.529 -10.052  1.00 82.24           C  
ATOM    578  HA  LEU A  39      11.354  -5.907  -9.296  1.00 82.24           H  
ATOM    579  C   LEU A  39      11.838  -7.687 -10.347  1.00 82.24           C  
ATOM    580  CB  LEU A  39       9.512  -7.000  -9.501  1.00 82.24           C  
ATOM    581  HB2 LEU A  39       8.981  -7.566 -10.266  1.00 82.24           H  
ATOM    582  HB3 LEU A  39       9.703  -7.683  -8.673  1.00 82.24           H  
ATOM    583  O   LEU A  39      12.281  -7.883 -11.472  1.00 82.24           O  
ATOM    584  CG  LEU A  39       8.620  -5.853  -8.979  1.00 82.24           C  
ATOM    585  HG  LEU A  39       9.253  -5.044  -8.615  1.00 82.24           H  
ATOM    586  CD1 LEU A  39       7.679  -5.303 -10.052  1.00 82.24           C  
ATOM    587 HD11 LEU A  39       7.041  -4.527  -9.629  1.00 82.24           H  
ATOM    588 HD12 LEU A  39       7.060  -6.104 -10.459  1.00 82.24           H  
ATOM    589 HD13 LEU A  39       8.258  -4.873 -10.870  1.00 82.24           H  
ATOM    590  CD2 LEU A  39       7.757  -6.320  -7.803  1.00 82.24           C  
ATOM    591 HD21 LEU A  39       8.392  -6.707  -7.005  1.00 82.24           H  
ATOM    592 HD22 LEU A  39       7.061  -7.095  -8.123  1.00 82.24           H  
ATOM    593 HD23 LEU A  39       7.190  -5.475  -7.413  1.00 82.24           H  
ATOM    594  N   ARG A  40      12.186  -8.460  -9.314  1.00 80.29           N  
ATOM    595  H   ARG A  40      11.753  -8.237  -8.430  1.00 80.29           H  
ATOM    596  CA  ARG A  40      13.263  -9.469  -9.342  1.00 80.29           C  
ATOM    597  HA  ARG A  40      14.221  -8.955  -9.267  1.00 80.29           H  
ATOM    598  C   ARG A  40      13.365 -10.275 -10.644  1.00 80.29           C  
ATOM    599  CB  ARG A  40      13.093 -10.428  -8.159  1.00 80.29           C  
ATOM    600  HB2 ARG A  40      13.797 -11.251  -8.277  1.00 80.29           H  
ATOM    601  HB3 ARG A  40      12.082 -10.836  -8.161  1.00 80.29           H  
ATOM    602  O   ARG A  40      14.404 -10.252 -11.279  1.00 80.29           O  
ATOM    603  CG  ARG A  40      13.371  -9.745  -6.818  1.00 80.29           C  
ATOM    604  HG2 ARG A  40      12.695  -8.902  -6.671  1.00 80.29           H  
ATOM    605  HG3 ARG A  40      14.395  -9.373  -6.826  1.00 80.29           H  
ATOM    606  CD  ARG A  40      13.172 -10.749  -5.677  1.00 80.29           C  
ATOM    607  HD2 ARG A  40      12.258 -10.492  -5.141  1.00 80.29           H  
ATOM    608  HD3 ARG A  40      13.057 -11.751  -6.089  1.00 80.29           H  
ATOM    609  NE  ARG A  40      14.320 -10.744  -4.755  1.00 80.29           N  
ATOM    610  HE  ARG A  40      15.066 -10.098  -4.969  1.00 80.29           H  
ATOM    611  NH1 ARG A  40      13.567 -12.407  -3.369  1.00 80.29           N  
ATOM    612 HH11 ARG A  40      12.717 -12.450  -3.913  1.00 80.29           H  
ATOM    613 HH12 ARG A  40      13.683 -13.000  -2.560  1.00 80.29           H  
ATOM    614  NH2 ARG A  40      15.571 -11.478  -3.008  1.00 80.29           N  
ATOM    615 HH21 ARG A  40      15.702 -12.094  -2.219  1.00 80.29           H  
ATOM    616 HH22 ARG A  40      16.298 -10.829  -3.273  1.00 80.29           H  
ATOM    617  CZ  ARG A  40      14.479 -11.542  -3.718  1.00 80.29           C  
ATOM    618  N   GLN A  41      12.323 -11.021 -10.994  1.00 83.55           N  
ATOM    619  H   GLN A  41      11.478 -10.943 -10.445  1.00 83.55           H  
ATOM    620  CA  GLN A  41      12.302 -11.906 -12.171  1.00 83.55           C  
ATOM    621  HA  GLN A  41      13.191 -11.737 -12.779  1.00 83.55           H  
ATOM    622  C   GLN A  41      11.111 -11.605 -13.088  1.00 83.55           C  
ATOM    623  CB  GLN A  41      12.302 -13.374 -11.717  1.00 83.55           C  
ATOM    624  HB2 GLN A  41      11.469 -13.537 -11.033  1.00 83.55           H  
ATOM    625  HB3 GLN A  41      12.165 -14.020 -12.584  1.00 83.55           H  
ATOM    626  O   GLN A  41      10.740 -12.419 -13.932  1.00 83.55           O  
ATOM    627  CG  GLN A  41      13.618 -13.783 -11.044  1.00 83.55           C  
ATOM    628  HG2 GLN A  41      13.798 -13.171 -10.160  1.00 83.55           H  
ATOM    629  HG3 GLN A  41      14.435 -13.622 -11.747  1.00 83.55           H  
ATOM    630  CD  GLN A  41      13.597 -15.245 -10.614  1.00 83.55           C  
ATOM    631  NE2 GLN A  41      14.684 -15.967 -10.764  1.00 83.55           N  
ATOM    632 HE21 GLN A  41      14.568 -16.951 -10.569  1.00 83.55           H  
ATOM    633 HE22 GLN A  41      15.468 -15.601 -11.285  1.00 83.55           H  
ATOM    634  OE1 GLN A  41      12.624 -15.762 -10.093  1.00 83.55           O  
ATOM    635  N   PHE A  42      10.471 -10.456 -12.891  1.00 88.83           N  
ATOM    636  H   PHE A  42      10.884  -9.757 -12.289  1.00 88.83           H  
ATOM    637  CA  PHE A  42       9.320 -10.039 -13.674  1.00 88.83           C  
ATOM    638  HA  PHE A  42       9.468 -10.397 -14.693  1.00 88.83           H  
ATOM    639  C   PHE A  42       9.223  -8.519 -13.715  1.00 88.83           C  
ATOM    640  CB  PHE A  42       8.028 -10.658 -13.123  1.00 88.83           C  
ATOM    641  HB2 PHE A  42       8.098 -11.743 -13.202  1.00 88.83           H  
ATOM    642  HB3 PHE A  42       7.203 -10.351 -13.765  1.00 88.83           H  
ATOM    643  O   PHE A  42       9.662  -7.841 -12.790  1.00 88.83           O  
ATOM    644  CG  PHE A  42       7.697 -10.295 -11.688  1.00 88.83           C  
ATOM    645  CD1 PHE A  42       8.175 -11.095 -10.633  1.00 88.83           C  
ATOM    646  HD1 PHE A  42       8.777 -11.964 -10.853  1.00 88.83           H  
ATOM    647  CD2 PHE A  42       6.876  -9.187 -11.407  1.00 88.83           C  
ATOM    648  HD2 PHE A  42       6.495  -8.578 -12.214  1.00 88.83           H  
ATOM    649  CE1 PHE A  42       7.835 -10.793  -9.303  1.00 88.83           C  
ATOM    650  HE1 PHE A  42       8.170 -11.433  -8.500  1.00 88.83           H  
ATOM    651  CE2 PHE A  42       6.519  -8.900 -10.079  1.00 88.83           C  
ATOM    652  HE2 PHE A  42       5.850  -8.079  -9.869  1.00 88.83           H  
ATOM    653  CZ  PHE A  42       7.001  -9.698  -9.027  1.00 88.83           C  
ATOM    654  HZ  PHE A  42       6.700  -9.493  -8.010  1.00 88.83           H  
ATOM    655  N   ALA A  43       8.626  -7.978 -14.767  1.00 89.15           N  
ATOM    656  H   ALA A  43       8.278  -8.594 -15.488  1.00 89.15           H  
ATOM    657  CA  ALA A  43       8.428  -6.554 -14.945  1.00 89.15           C  
ATOM    658  HA  ALA A  43       8.567  -6.060 -13.983  1.00 89.15           H  
ATOM    659  C   ALA A  43       7.004  -6.253 -15.408  1.00 89.15           C  
ATOM    660  CB  ALA A  43       9.480  -6.007 -15.916  1.00 89.15           C  
ATOM    661  HB1 ALA A  43       9.383  -4.923 -15.990  1.00 89.15           H  
ATOM    662  HB2 ALA A  43      10.479  -6.248 -15.555  1.00 89.15           H  
ATOM    663  HB3 ALA A  43       9.336  -6.441 -16.906  1.00 89.15           H  
ATOM    664  O   ALA A  43       6.351  -7.066 -16.059  1.00 89.15           O  
ATOM    665  N   PHE A  44       6.534  -5.057 -15.075  1.00 90.43           N  
ATOM    666  H   PHE A  44       7.136  -4.451 -14.536  1.00 90.43           H  
ATOM    667  CA  PHE A  44       5.313  -4.489 -15.623  1.00 90.43           C  
ATOM    668  HA  PHE A  44       4.776  -5.254 -16.184  1.00 90.43           H  
ATOM    669  C   PHE A  44       5.675  -3.362 -16.576  1.00 90.43           C  
ATOM    670  CB  PHE A  44       4.401  -4.000 -14.500  1.00 90.43           C  
ATOM    671  HB2 PHE A  44       4.924  -3.246 -13.912  1.00 90.43           H  
ATOM    672  HB3 PHE A  44       3.538  -3.517 -14.958  1.00 90.43           H  
ATOM    673  O   PHE A  44       6.387  -2.439 -16.184  1.00 90.43           O  
ATOM    674  CG  PHE A  44       3.913  -5.108 -13.592  1.00 90.43           C  
ATOM    675  CD1 PHE A  44       2.906  -5.985 -14.037  1.00 90.43           C  
ATOM    676  HD1 PHE A  44       2.511  -5.896 -15.038  1.00 90.43           H  
ATOM    677  CD2 PHE A  44       4.473  -5.275 -12.313  1.00 90.43           C  
ATOM    678  HD2 PHE A  44       5.270  -4.624 -11.982  1.00 90.43           H  
ATOM    679  CE1 PHE A  44       2.431  -6.999 -13.188  1.00 90.43           C  
ATOM    680  HE1 PHE A  44       1.670  -7.683 -13.534  1.00 90.43           H  
ATOM    681  CE2 PHE A  44       4.010  -6.301 -11.471  1.00 90.43           C  
ATOM    682  HE2 PHE A  44       4.442  -6.429 -10.490  1.00 90.43           H  
ATOM    683  CZ  PHE A  44       2.990  -7.165 -11.909  1.00 90.43           C  
ATOM    684  HZ  PHE A  44       2.650  -7.968 -11.272  1.00 90.43           H  
ATOM    685  N   VAL A  45       5.176  -3.431 -17.805  1.00 90.29           N  
ATOM    686  H   VAL A  45       4.573  -4.207 -18.037  1.00 90.29           H  
ATOM    687  CA  VAL A  45       5.450  -2.452 -18.861  1.00 90.29           C  
ATOM    688  HA  VAL A  45       6.087  -1.654 -18.479  1.00 90.29           H  
ATOM    689  C   VAL A  45       4.126  -1.838 -19.292  1.00 90.29           C  
ATOM    690  CB  VAL A  45       6.186  -3.112 -20.045  1.00 90.29           C  
ATOM    691  HB  VAL A  45       5.554  -3.890 -20.475  1.00 90.29           H  
ATOM    692  O   VAL A  45       3.201  -2.554 -19.649  1.00 90.29           O  
ATOM    693  CG1 VAL A  45       6.515  -2.089 -21.133  1.00 90.29           C  
ATOM    694 HG11 VAL A  45       7.184  -1.330 -20.728  1.00 90.29           H  
ATOM    695 HG12 VAL A  45       7.006  -2.585 -21.970  1.00 90.29           H  
ATOM    696 HG13 VAL A  45       5.608  -1.613 -21.508  1.00 90.29           H  
ATOM    697  CG2 VAL A  45       7.510  -3.752 -19.599  1.00 90.29           C  
ATOM    698 HG21 VAL A  45       8.155  -3.002 -19.139  1.00 90.29           H  
ATOM    699 HG22 VAL A  45       8.019  -4.174 -20.466  1.00 90.29           H  
ATOM    700 HG23 VAL A  45       7.324  -4.559 -18.891  1.00 90.29           H  
ATOM    701  N   HIS A  46       4.004  -0.520 -19.221  1.00 89.83           N  
ATOM    702  H   HIS A  46       4.795   0.023 -18.905  1.00 89.83           H  
ATOM    703  CA  HIS A  46       2.847   0.211 -19.724  1.00 89.83           C  
ATOM    704  HA  HIS A  46       1.964  -0.428 -19.743  1.00 89.83           H  
ATOM    705  C   HIS A  46       3.163   0.638 -21.153  1.00 89.83           C  
ATOM    706  CB  HIS A  46       2.541   1.417 -18.827  1.00 89.83           C  
ATOM    707  HB2 HIS A  46       3.440   2.024 -18.730  1.00 89.83           H  
ATOM    708  HB3 HIS A  46       1.793   2.027 -19.333  1.00 89.83           H  
ATOM    709  O   HIS A  46       3.992   1.526 -21.358  1.00 89.83           O  
ATOM    710  CG  HIS A  46       2.014   1.096 -17.446  1.00 89.83           C  
ATOM    711  CD2 HIS A  46       2.345   0.048 -16.627  1.00 89.83           C  
ATOM    712  HD2 HIS A  46       3.052  -0.737 -16.852  1.00 89.83           H  
ATOM    713  ND1 HIS A  46       1.107   1.865 -16.757  1.00 89.83           N  
ATOM    714  HD1 HIS A  46       0.657   2.699 -17.106  1.00 89.83           H  
ATOM    715  CE1 HIS A  46       0.886   1.290 -15.565  1.00 89.83           C  
ATOM    716  HE1 HIS A  46       0.205   1.674 -14.820  1.00 89.83           H  
ATOM    717  NE2 HIS A  46       1.620   0.171 -15.431  1.00 89.83           N  
ATOM    718  N   LEU A  47       2.527  -0.019 -22.119  1.00 88.64           N  
ATOM    719  H   LEU A  47       1.816  -0.690 -21.866  1.00 88.64           H  
ATOM    720  CA  LEU A  47       2.650   0.308 -23.532  1.00 88.64           C  
ATOM    721  HA  LEU A  47       3.576   0.856 -23.706  1.00 88.64           H  
ATOM    722  C   LEU A  47       1.505   1.207 -23.962  1.00 88.64           C  
ATOM    723  CB  LEU A  47       2.642  -0.967 -24.381  1.00 88.64           C  
ATOM    724  HB2 LEU A  47       1.881  -1.641 -23.988  1.00 88.64           H  
ATOM    725  HB3 LEU A  47       2.351  -0.707 -25.399  1.00 88.64           H  
ATOM    726  O   LEU A  47       0.339   0.897 -23.728  1.00 88.64           O  
ATOM    727  CG  LEU A  47       3.990  -1.690 -24.452  1.00 88.64           C  
ATOM    728  HG  LEU A  47       4.332  -1.944 -23.449  1.00 88.64           H  
ATOM    729  CD1 LEU A  47       3.785  -2.970 -25.253  1.00 88.64           C  
ATOM    730 HD11 LEU A  47       3.685  -2.743 -26.314  1.00 88.64           H  
ATOM    731 HD12 LEU A  47       2.869  -3.461 -24.926  1.00 88.64           H  
ATOM    732 HD13 LEU A  47       4.632  -3.639 -25.102  1.00 88.64           H  
ATOM    733  CD2 LEU A  47       5.043  -0.853 -25.180  1.00 88.64           C  
ATOM    734 HD21 LEU A  47       5.937  -1.451 -25.358  1.00 88.64           H  
ATOM    735 HD22 LEU A  47       4.659  -0.518 -26.143  1.00 88.64           H  
ATOM    736 HD23 LEU A  47       5.315   0.024 -24.592  1.00 88.64           H  
ATOM    737  N   GLN A  48       1.852   2.290 -24.637  1.00 88.68           N  
ATOM    738  H   GLN A  48       2.833   2.473 -24.790  1.00 88.68           H  
ATOM    739  CA  GLN A  48       0.915   3.152 -25.324  1.00 88.68           C  
ATOM    740  HA  GLN A  48      -0.083   3.002 -24.913  1.00 88.68           H  
ATOM    741  C   GLN A  48       0.886   2.785 -26.807  1.00 88.68           C  
ATOM    742  CB  GLN A  48       1.316   4.601 -25.052  1.00 88.68           C  
ATOM    743  HB2 GLN A  48       2.310   4.800 -25.453  1.00 88.68           H  
ATOM    744  HB3 GLN A  48       1.334   4.733 -23.971  1.00 88.68           H  
ATOM    745  O   GLN A  48       1.920   2.736 -27.477  1.00 88.68           O  
ATOM    746  CG  GLN A  48       0.315   5.609 -25.617  1.00 88.68           C  
ATOM    747  HG2 GLN A  48       0.380   5.629 -26.705  1.00 88.68           H  
ATOM    748  HG3 GLN A  48      -0.693   5.308 -25.332  1.00 88.68           H  
ATOM    749  CD  GLN A  48       0.574   7.015 -25.085  1.00 88.68           C  
ATOM    750  NE2 GLN A  48      -0.445   7.839 -24.992  1.00 88.68           N  
ATOM    751 HE21 GLN A  48      -0.219   8.757 -24.638  1.00 88.68           H  
ATOM    752 HE22 GLN A  48      -1.369   7.540 -25.270  1.00 88.68           H  
ATOM    753  OE1 GLN A  48       1.664   7.399 -24.707  1.00 88.68           O  
ATOM    754  N   GLY A  49      -0.316   2.510 -27.310  1.00 82.47           N  
ATOM    755  H   GLY A  49      -1.104   2.472 -26.680  1.00 82.47           H  
ATOM    756  CA  GLY A  49      -0.546   2.179 -28.712  1.00 82.47           C  
ATOM    757  HA2 GLY A  49      -0.762   3.098 -29.258  1.00 82.47           H  
ATOM    758  HA3 GLY A  49       0.347   1.730 -29.148  1.00 82.47           H  
ATOM    759  C   GLY A  49      -1.698   1.199 -28.891  1.00 82.47           C  
ATOM    760  O   GLY A  49      -1.798   0.189 -28.194  1.00 82.47           O  
ATOM    761  N   GLU A  50      -2.566   1.485 -29.855  1.00 80.24           N  
ATOM    762  H   GLU A  50      -2.416   2.303 -30.427  1.00 80.24           H  
ATOM    763  CA  GLU A  50      -3.676   0.609 -30.225  1.00 80.24           C  
ATOM    764  HA  GLU A  50      -4.213   0.321 -29.320  1.00 80.24           H  
ATOM    765  C   GLU A  50      -3.125  -0.661 -30.902  1.00 80.24           C  
ATOM    766  CB  GLU A  50      -4.635   1.420 -31.111  1.00 80.24           C  
ATOM    767  HB2 GLU A  50      -4.167   1.606 -32.078  1.00 80.24           H  
ATOM    768  HB3 GLU A  50      -4.810   2.379 -30.625  1.00 80.24           H  
ATOM    769  O   GLU A  50      -2.459  -0.584 -31.932  1.00 80.24           O  
ATOM    770  CG  GLU A  50      -5.994   0.737 -31.316  1.00 80.24           C  
ATOM    771  HG2 GLU A  50      -5.837  -0.203 -31.845  1.00 80.24           H  
ATOM    772  HG3 GLU A  50      -6.414   0.506 -30.337  1.00 80.24           H  
ATOM    773  CD  GLU A  50      -6.993   1.609 -32.102  1.00 80.24           C  
ATOM    774  OE1 GLU A  50      -8.132   1.128 -32.301  1.00 80.24           O  
ATOM    775  OE2 GLU A  50      -6.633   2.742 -32.496  1.00 80.24           O  
ATOM    776  N   GLY A  51      -3.319  -1.834 -30.287  1.00 83.77           N  
ATOM    777  H   GLY A  51      -3.862  -1.847 -29.436  1.00 83.77           H  
ATOM    778  CA  GLY A  51      -2.789  -3.117 -30.786  1.00 83.77           C  
ATOM    779  HA2 GLY A  51      -3.325  -3.930 -30.298  1.00 83.77           H  
ATOM    780  HA3 GLY A  51      -2.985  -3.184 -31.857  1.00 83.77           H  
ATOM    781  C   GLY A  51      -1.281  -3.350 -30.572  1.00 83.77           C  
ATOM    782  O   GLY A  51      -0.754  -4.396 -30.967  1.00 83.77           O  
ATOM    783  N   ALA A  52      -0.580  -2.417 -29.915  1.00 87.51           N  
ATOM    784  H   ALA A  52      -1.053  -1.563 -29.655  1.00 87.51           H  
ATOM    785  CA  ALA A  52       0.833  -2.564 -29.546  1.00 87.51           C  
ATOM    786  HA  ALA A  52       1.426  -2.759 -30.440  1.00 87.51           H  
ATOM    787  C   ALA A  52       1.043  -3.732 -28.568  1.00 87.51           C  
ATOM    788  CB  ALA A  52       1.305  -1.245 -28.923  1.00 87.51           C  
ATOM    789  HB1 ALA A  52       0.671  -0.970 -28.080  1.00 87.51           H  
ATOM    790  HB2 ALA A  52       2.328  -1.356 -28.565  1.00 87.51           H  
ATOM    791  HB3 ALA A  52       1.278  -0.454 -29.672  1.00 87.51           H  
ATOM    792  O   ALA A  52       1.962  -4.537 -28.727  1.00 87.51           O  
ATOM    793  N   ALA A  53       0.144  -3.856 -27.588  1.00 86.97           N  
ATOM    794  H   ALA A  53      -0.582  -3.157 -27.525  1.00 86.97           H  
ATOM    795  CA  ALA A  53       0.158  -4.920 -26.592  1.00 86.97           C  
ATOM    796  HA  ALA A  53       1.117  -4.898 -26.073  1.00 86.97           H  
ATOM    797  C   ALA A  53       0.009  -6.315 -27.215  1.00 86.97           C  
ATOM    798  CB  ALA A  53      -0.952  -4.626 -25.583  1.00 86.97           C  
ATOM    799  HB1 ALA A  53      -1.903  -4.473 -26.095  1.00 86.97           H  
ATOM    800  HB2 ALA A  53      -0.688  -3.729 -25.022  1.00 86.97           H  
ATOM    801  HB3 ALA A  53      -1.070  -5.462 -24.894  1.00 86.97           H  
ATOM    802  O   ALA A  53       0.820  -7.194 -26.936  1.00 86.97           O  
ATOM    803  N   ASP A  54      -0.964  -6.502 -28.108  1.00 88.54           N  
ATOM    804  H   ASP A  54      -1.642  -5.768 -28.252  1.00 88.54           H  
ATOM    805  CA  ASP A  54      -1.205  -7.791 -28.769  1.00 88.54           C  
ATOM    806  HA  ASP A  54      -1.346  -8.563 -28.013  1.00 88.54           H  
ATOM    807  C   ASP A  54      -0.035  -8.205 -29.666  1.00 88.54           C  
ATOM    808  CB  ASP A  54      -2.474  -7.701 -29.625  1.00 88.54           C  
ATOM    809  HB2 ASP A  54      -2.609  -8.644 -30.154  1.00 88.54           H  
ATOM    810  HB3 ASP A  54      -2.352  -6.913 -30.367  1.00 88.54           H  
ATOM    811  O   ASP A  54       0.355  -9.373 -29.703  1.00 88.54           O  
ATOM    812  CG  ASP A  54      -3.722  -7.435 -28.790  1.00 88.54           C  
ATOM    813  OD1 ASP A  54      -3.850  -8.085 -27.733  1.00 88.54           O  
ATOM    814  OD2 ASP A  54      -4.520  -6.583 -29.235  1.00 88.54           O  
ATOM    815  N   SER A  55       0.554  -7.239 -30.373  1.00 89.87           N  
ATOM    816  H   SER A  55       0.178  -6.304 -30.304  1.00 89.87           H  
ATOM    817  CA  SER A  55       1.726  -7.471 -31.222  1.00 89.87           C  
ATOM    818  HA  SER A  55       1.511  -8.292 -31.906  1.00 89.87           H  
ATOM    819  C   SER A  55       2.944  -7.870 -30.387  1.00 89.87           C  
ATOM    820  CB  SER A  55       2.029  -6.224 -32.057  1.00 89.87           C  
ATOM    821  HB2 SER A  55       2.287  -5.391 -31.404  1.00 89.87           H  
ATOM    822  HB3 SER A  55       2.872  -6.432 -32.715  1.00 89.87           H  
ATOM    823  O   SER A  55       3.626  -8.838 -30.722  1.00 89.87           O  
ATOM    824  OG  SER A  55       0.899  -5.879 -32.840  1.00 89.87           O  
ATOM    825  HG  SER A  55       0.305  -5.358 -32.295  1.00 89.87           H  
ATOM    826  N   ALA A  56       3.165  -7.184 -29.261  1.00 89.92           N  
ATOM    827  H   ALA A  56       2.568  -6.400 -29.041  1.00 89.92           H  
ATOM    828  CA  ALA A  56       4.231  -7.506 -28.321  1.00 89.92           C  
ATOM    829  HA  ALA A  56       5.179  -7.522 -28.859  1.00 89.92           H  
ATOM    830  C   ALA A  56       4.036  -8.890 -27.683  1.00 89.92           C  
ATOM    831  CB  ALA A  56       4.294  -6.404 -27.259  1.00 89.92           C  
ATOM    832  HB1 ALA A  56       5.128  -6.598 -26.585  1.00 89.92           H  
ATOM    833  HB2 ALA A  56       4.445  -5.435 -27.734  1.00 89.92           H  
ATOM    834  HB3 ALA A  56       3.366  -6.378 -26.687  1.00 89.92           H  
ATOM    835  O   ALA A  56       4.981  -9.671 -27.628  1.00 89.92           O  
ATOM    836  N   ILE A  57       2.818  -9.235 -27.248  1.00 90.82           N  
ATOM    837  H   ILE A  57       2.081  -8.547 -27.295  1.00 90.82           H  
ATOM    838  CA  ILE A  57       2.507 -10.557 -26.682  1.00 90.82           C  
ATOM    839  HA  ILE A  57       3.170 -10.746 -25.837  1.00 90.82           H  
ATOM    840  C   ILE A  57       2.778 -11.656 -27.714  1.00 90.82           C  
ATOM    841  CB  ILE A  57       1.046 -10.601 -26.171  1.00 90.82           C  
ATOM    842  HB  ILE A  57       0.398 -10.218 -26.959  1.00 90.82           H  
ATOM    843  O   ILE A  57       3.379 -12.671 -27.382  1.00 90.82           O  
ATOM    844  CG1 ILE A  57       0.877  -9.719 -24.913  1.00 90.82           C  
ATOM    845 HG12 ILE A  57       1.428  -8.786 -25.031  1.00 90.82           H  
ATOM    846 HG13 ILE A  57       1.291 -10.238 -24.048  1.00 90.82           H  
ATOM    847  CG2 ILE A  57       0.603 -12.042 -25.842  1.00 90.82           C  
ATOM    848 HG21 ILE A  57       0.575 -12.650 -26.746  1.00 90.82           H  
ATOM    849 HG22 ILE A  57       1.294 -12.492 -25.130  1.00 90.82           H  
ATOM    850 HG23 ILE A  57      -0.401 -12.050 -25.417  1.00 90.82           H  
ATOM    851  CD1 ILE A  57      -0.587  -9.366 -24.618  1.00 90.82           C  
ATOM    852 HD11 ILE A  57      -1.163 -10.259 -24.375  1.00 90.82           H  
ATOM    853 HD12 ILE A  57      -1.033  -8.871 -25.480  1.00 90.82           H  
ATOM    854 HD13 ILE A  57      -0.636  -8.690 -23.764  1.00 90.82           H  
ATOM    855  N   ARG A  58       2.379 -11.470 -28.975  1.00 90.32           N  
ATOM    856  H   ARG A  58       1.894 -10.614 -29.202  1.00 90.32           H  
ATOM    857  CA  ARG A  58       2.555 -12.498 -30.011  1.00 90.32           C  
ATOM    858  HA  ARG A  58       2.172 -13.446 -29.634  1.00 90.32           H  
ATOM    859  C   ARG A  58       4.013 -12.785 -30.366  1.00 90.32           C  
ATOM    860  CB  ARG A  58       1.779 -12.095 -31.265  1.00 90.32           C  
ATOM    861  HB2 ARG A  58       1.976 -11.048 -31.495  1.00 90.32           H  
ATOM    862  HB3 ARG A  58       2.128 -12.701 -32.100  1.00 90.32           H  
ATOM    863  O   ARG A  58       4.305 -13.926 -30.708  1.00 90.32           O  
ATOM    864  CG  ARG A  58       0.273 -12.323 -31.079  1.00 90.32           C  
ATOM    865  HG2 ARG A  58      -0.083 -11.791 -30.197  1.00 90.32           H  
ATOM    866  HG3 ARG A  58       0.079 -13.385 -30.931  1.00 90.32           H  
ATOM    867  CD  ARG A  58      -0.501 -11.827 -32.301  1.00 90.32           C  
ATOM    868  HD2 ARG A  58      -0.256 -10.778 -32.466  1.00 90.32           H  
ATOM    869  HD3 ARG A  58      -1.566 -11.906 -32.085  1.00 90.32           H  
ATOM    870  NE  ARG A  58      -0.172 -12.628 -33.497  1.00 90.32           N  
ATOM    871  HE  ARG A  58       0.537 -13.337 -33.370  1.00 90.32           H  
ATOM    872  NH1 ARG A  58      -1.548 -11.540 -34.965  1.00 90.32           N  
ATOM    873 HH11 ARG A  58      -1.805 -10.916 -34.214  1.00 90.32           H  
ATOM    874 HH12 ARG A  58      -1.900 -11.385 -35.899  1.00 90.32           H  
ATOM    875  NH2 ARG A  58      -0.288 -13.247 -35.680  1.00 90.32           N  
ATOM    876 HH21 ARG A  58       0.427 -13.939 -35.506  1.00 90.32           H  
ATOM    877 HH22 ARG A  58      -0.646 -13.100 -36.613  1.00 90.32           H  
ATOM    878  CZ  ARG A  58      -0.671 -12.469 -34.706  1.00 90.32           C  
ATOM    879  N   ASP A  59       4.885 -11.779 -30.326  1.00 89.92           N  
ATOM    880  H   ASP A  59       4.543 -10.856 -30.100  1.00 89.92           H  
ATOM    881  CA  ASP A  59       6.284 -11.919 -30.757  1.00 89.92           C  
ATOM    882  HA  ASP A  59       6.373 -12.786 -31.412  1.00 89.92           H  
ATOM    883  C   ASP A  59       7.262 -12.143 -29.590  1.00 89.92           C  
ATOM    884  CB  ASP A  59       6.669 -10.683 -31.580  1.00 89.92           C  
ATOM    885  HB2 ASP A  59       5.854 -10.435 -32.261  1.00 89.92           H  
ATOM    886  HB3 ASP A  59       6.816  -9.838 -30.907  1.00 89.92           H  
ATOM    887  O   ASP A  59       8.259 -12.852 -29.725  1.00 89.92           O  
ATOM    888  CG  ASP A  59       7.929 -10.928 -32.419  1.00 89.92           C  
ATOM    889  OD1 ASP A  59       7.870 -11.825 -33.289  1.00 89.92           O  
ATOM    890  OD2 ASP A  59       8.929 -10.202 -32.220  1.00 89.92           O  
ATOM    891  N   LEU A  60       6.981 -11.562 -28.418  1.00 88.91           N  
ATOM    892  H   LEU A  60       6.159 -10.980 -28.351  1.00 88.91           H  
ATOM    893  CA  LEU A  60       7.859 -11.659 -27.249  1.00 88.91           C  
ATOM    894  HA  LEU A  60       8.873 -11.870 -27.590  1.00 88.91           H  
ATOM    895  C   LEU A  60       7.496 -12.814 -26.310  1.00 88.91           C  
ATOM    896  CB  LEU A  60       7.889 -10.323 -26.490  1.00 88.91           C  
ATOM    897  HB2 LEU A  60       8.516 -10.449 -25.608  1.00 88.91           H  
ATOM    898  HB3 LEU A  60       6.881 -10.098 -26.140  1.00 88.91           H  
ATOM    899  O   LEU A  60       8.374 -13.284 -25.585  1.00 88.91           O  
ATOM    900  CG  LEU A  60       8.429  -9.124 -27.291  1.00 88.91           C  
ATOM    901  HG  LEU A  60       7.868  -9.003 -28.217  1.00 88.91           H  
ATOM    902  CD1 LEU A  60       8.264  -7.857 -26.455  1.00 88.91           C  
ATOM    903 HD11 LEU A  60       8.646  -6.993 -26.998  1.00 88.91           H  
ATOM    904 HD12 LEU A  60       8.799  -7.950 -25.510  1.00 88.91           H  
ATOM    905 HD13 LEU A  60       7.203  -7.701 -26.262  1.00 88.91           H  
ATOM    906  CD2 LEU A  60       9.918  -9.297 -27.616  1.00 88.91           C  
ATOM    907 HD21 LEU A  60      10.298  -8.378 -28.062  1.00 88.91           H  
ATOM    908 HD22 LEU A  60      10.025 -10.104 -28.342  1.00 88.91           H  
ATOM    909 HD23 LEU A  60      10.475  -9.521 -26.706  1.00 88.91           H  
ATOM    910  N   ASN A  61       6.248 -13.295 -26.305  1.00 92.05           N  
ATOM    911  H   ASN A  61       5.563 -12.922 -26.946  1.00 92.05           H  
ATOM    912  CA  ASN A  61       5.879 -14.441 -25.476  1.00 92.05           C  
ATOM    913  HA  ASN A  61       6.266 -14.262 -24.473  1.00 92.05           H  
ATOM    914  C   ASN A  61       6.535 -15.726 -26.010  1.00 92.05           C  
ATOM    915  CB  ASN A  61       4.352 -14.565 -25.383  1.00 92.05           C  
ATOM    916  HB2 ASN A  61       3.922 -13.594 -25.136  1.00 92.05           H  
ATOM    917  HB3 ASN A  61       3.960 -14.900 -26.343  1.00 92.05           H  
ATOM    918  O   ASN A  61       6.362 -16.097 -27.168  1.00 92.05           O  
ATOM    919  CG  ASN A  61       3.899 -15.528 -24.310  1.00 92.05           C  
ATOM    920  ND2 ASN A  61       2.648 -15.916 -24.325  1.00 92.05           N  
ATOM    921 HD21 ASN A  61       2.010 -15.482 -24.977  1.00 92.05           H  
ATOM    922 HD22 ASN A  61       2.332 -16.432 -23.516  1.00 92.05           H  
ATOM    923  OD1 ASN A  61       4.648 -15.904 -23.423  1.00 92.05           O  
ATOM    924  N   GLY A  62       7.305 -16.404 -25.162  1.00 87.32           N  
ATOM    925  H   GLY A  62       7.386 -16.059 -24.216  1.00 87.32           H  
ATOM    926  CA  GLY A  62       8.103 -17.578 -25.515  1.00 87.32           C  
ATOM    927  HA2 GLY A  62       8.272 -18.166 -24.613  1.00 87.32           H  
ATOM    928  HA3 GLY A  62       7.547 -18.190 -26.226  1.00 87.32           H  
ATOM    929  C   GLY A  62       9.468 -17.258 -26.133  1.00 87.32           C  
ATOM    930  O   GLY A  62      10.239 -18.182 -26.397  1.00 87.32           O  
ATOM    931  N   ARG A  63       9.812 -15.980 -26.337  1.00 89.02           N  
ATOM    932  H   ARG A  63       9.159 -15.256 -26.072  1.00 89.02           H  
ATOM    933  CA  ARG A  63      11.106 -15.591 -26.910  1.00 89.02           C  
ATOM    934  HA  ARG A  63      11.289 -16.239 -27.767  1.00 89.02           H  
ATOM    935  C   ARG A  63      12.230 -15.810 -25.902  1.00 89.02           C  
ATOM    936  CB  ARG A  63      11.034 -14.140 -27.402  1.00 89.02           C  
ATOM    937  HB2 ARG A  63      10.132 -14.020 -28.002  1.00 89.02           H  
ATOM    938  HB3 ARG A  63      10.974 -13.464 -26.549  1.00 89.02           H  
ATOM    939  O   ARG A  63      12.135 -15.381 -24.756  1.00 89.02           O  
ATOM    940  CG  ARG A  63      12.247 -13.781 -28.266  1.00 89.02           C  
ATOM    941  HG2 ARG A  63      12.322 -14.491 -29.089  1.00 89.02           H  
ATOM    942  HG3 ARG A  63      13.157 -13.828 -27.667  1.00 89.02           H  
ATOM    943  CD  ARG A  63      12.092 -12.370 -28.834  1.00 89.02           C  
ATOM    944  HD2 ARG A  63      12.053 -11.669 -28.001  1.00 89.02           H  
ATOM    945  HD3 ARG A  63      11.152 -12.309 -29.382  1.00 89.02           H  
ATOM    946  NE  ARG A  63      13.206 -12.050 -29.747  1.00 89.02           N  
ATOM    947  HE  ARG A  63      13.530 -12.811 -30.327  1.00 89.02           H  
ATOM    948  NH1 ARG A  63      13.351  -9.803 -29.298  1.00 89.02           N  
ATOM    949 HH11 ARG A  63      12.519  -9.890 -28.732  1.00 89.02           H  
ATOM    950 HH12 ARG A  63      13.700  -8.883 -29.523  1.00 89.02           H  
ATOM    951  NH2 ARG A  63      14.710 -10.720 -30.814  1.00 89.02           N  
ATOM    952 HH21 ARG A  63      14.995 -11.512 -31.372  1.00 89.02           H  
ATOM    953 HH22 ARG A  63      15.079  -9.797 -30.996  1.00 89.02           H  
ATOM    954  CZ  ARG A  63      13.749 -10.864 -29.944  1.00 89.02           C  
ATOM    955  N   GLU A  64      13.319 -16.442 -26.324  1.00 88.75           N  
ATOM    956  H   GLU A  64      13.339 -16.830 -27.257  1.00 88.75           H  
ATOM    957  CA  GLU A  64      14.494 -16.610 -25.468  1.00 88.75           C  
ATOM    958  HA  GLU A  64      14.157 -16.892 -24.470  1.00 88.75           H  
ATOM    959  C   GLU A  64      15.276 -15.298 -25.337  1.00 88.75           C  
ATOM    960  CB  GLU A  64      15.399 -17.740 -25.967  1.00 88.75           C  
ATOM    961  HB2 GLU A  64      16.322 -17.711 -25.388  1.00 88.75           H  
ATOM    962  HB3 GLU A  64      15.638 -17.577 -27.019  1.00 88.75           H  
ATOM    963  O   GLU A  64      15.763 -14.733 -26.317  1.00 88.75           O  
ATOM    964  CG  GLU A  64      14.752 -19.121 -25.783  1.00 88.75           C  
ATOM    965  HG2 GLU A  64      13.858 -19.180 -26.403  1.00 88.75           H  
ATOM    966  HG3 GLU A  64      14.447 -19.223 -24.741  1.00 88.75           H  
ATOM    967  CD  GLU A  64      15.699 -20.276 -26.145  1.00 88.75           C  
ATOM    968  OE1 GLU A  64      15.314 -21.432 -25.867  1.00 88.75           O  
ATOM    969  OE2 GLU A  64      16.801 -20.003 -26.676  1.00 88.75           O  
ATOM    970  N   TYR A  65      15.428 -14.827 -24.102  1.00 85.40           N  
ATOM    971  H   TYR A  65      14.951 -15.301 -23.349  1.00 85.40           H  
ATOM    972  CA  TYR A  65      16.257 -13.689 -23.739  1.00 85.40           C  
ATOM    973  HA  TYR A  65      16.854 -13.388 -24.600  1.00 85.40           H  
ATOM    974  C   TYR A  65      17.204 -14.101 -22.610  1.00 85.40           C  
ATOM    975  CB  TYR A  65      15.362 -12.510 -23.355  1.00 85.40           C  
ATOM    976  HB2 TYR A  65      14.645 -12.339 -24.158  1.00 85.40           H  
ATOM    977  HB3 TYR A  65      14.806 -12.769 -22.455  1.00 85.40           H  
ATOM    978  O   TYR A  65      16.773 -14.581 -21.563  1.00 85.40           O  
ATOM    979  CG  TYR A  65      16.136 -11.230 -23.122  1.00 85.40           C  
ATOM    980  CD1 TYR A  65      16.463 -10.831 -21.813  1.00 85.40           C  
ATOM    981  HD1 TYR A  65      16.137 -11.419 -20.968  1.00 85.40           H  
ATOM    982  CD2 TYR A  65      16.562 -10.460 -24.222  1.00 85.40           C  
ATOM    983  HD2 TYR A  65      16.299 -10.767 -25.224  1.00 85.40           H  
ATOM    984  CE1 TYR A  65      17.227  -9.668 -21.604  1.00 85.40           C  
ATOM    985  HE1 TYR A  65      17.484  -9.358 -20.602  1.00 85.40           H  
ATOM    986  CE2 TYR A  65      17.319  -9.290 -24.016  1.00 85.40           C  
ATOM    987  HE2 TYR A  65      17.643  -8.695 -24.857  1.00 85.40           H  
ATOM    988  OH  TYR A  65      18.432  -7.801 -22.486  1.00 85.40           O  
ATOM    989  HH  TYR A  65      18.486  -7.213 -23.243  1.00 85.40           H  
ATOM    990  CZ  TYR A  65      17.657  -8.896 -22.703  1.00 85.40           C  
ATOM    991  N   ARG A  66      18.517 -13.966 -22.841  1.00 82.78           N  
ATOM    992  H   ARG A  66      18.787 -13.549 -23.720  1.00 82.78           H  
ATOM    993  CA  ARG A  66      19.582 -14.368 -21.894  1.00 82.78           C  
ATOM    994  HA  ARG A  66      20.529 -14.373 -22.432  1.00 82.78           H  
ATOM    995  C   ARG A  66      19.433 -15.809 -21.367  1.00 82.78           C  
ATOM    996  CB  ARG A  66      19.712 -13.324 -20.764  1.00 82.78           C  
ATOM    997  HB2 ARG A  66      20.486 -13.651 -20.070  1.00 82.78           H  
ATOM    998  HB3 ARG A  66      18.773 -13.258 -20.213  1.00 82.78           H  
ATOM    999  O   ARG A  66      19.686 -16.091 -20.200  1.00 82.78           O  
ATOM   1000  CG  ARG A  66      20.099 -11.933 -21.285  1.00 82.78           C  
ATOM   1001  HG2 ARG A  66      19.303 -11.541 -21.919  1.00 82.78           H  
ATOM   1002  HG3 ARG A  66      21.013 -12.011 -21.873  1.00 82.78           H  
ATOM   1003  CD  ARG A  66      20.339 -10.969 -20.118  1.00 82.78           C  
ATOM   1004  HD2 ARG A  66      19.433 -10.917 -19.513  1.00 82.78           H  
ATOM   1005  HD3 ARG A  66      21.144 -11.358 -19.494  1.00 82.78           H  
ATOM   1006  NE  ARG A  66      20.688  -9.613 -20.591  1.00 82.78           N  
ATOM   1007  HE  ARG A  66      20.630  -9.430 -21.582  1.00 82.78           H  
ATOM   1008  NH1 ARG A  66      20.888  -8.655 -18.524  1.00 82.78           N  
ATOM   1009 HH11 ARG A  66      20.919  -9.569 -18.095  1.00 82.78           H  
ATOM   1010 HH12 ARG A  66      20.967  -7.833 -17.942  1.00 82.78           H  
ATOM   1011  NH2 ARG A  66      20.944  -7.359 -20.336  1.00 82.78           N  
ATOM   1012 HH21 ARG A  66      20.753  -6.552 -19.759  1.00 82.78           H  
ATOM   1013 HH22 ARG A  66      20.769  -7.196 -21.317  1.00 82.78           H  
ATOM   1014  CZ  ARG A  66      20.851  -8.551 -19.818  1.00 82.78           C  
ATOM   1015  N   GLY A  67      19.017 -16.730 -22.241  1.00 84.82           N  
ATOM   1016  H   GLY A  67      18.802 -16.433 -23.182  1.00 84.82           H  
ATOM   1017  CA  GLY A  67      18.854 -18.151 -21.907  1.00 84.82           C  
ATOM   1018  HA2 GLY A  67      19.716 -18.490 -21.333  1.00 84.82           H  
ATOM   1019  HA3 GLY A  67      18.814 -18.725 -22.833  1.00 84.82           H  
ATOM   1020  C   GLY A  67      17.592 -18.484 -21.105  1.00 84.82           C  
ATOM   1021  O   GLY A  67      17.500 -19.581 -20.557  1.00 84.82           O  
ATOM   1022  N   ARG A  68      16.623 -17.562 -21.016  1.00 86.83           N  
ATOM   1023  H   ARG A  68      16.782 -16.647 -21.415  1.00 86.83           H  
ATOM   1024  CA  ARG A  68      15.298 -17.804 -20.428  1.00 86.83           C  
ATOM   1025  HA  ARG A  68      15.182 -18.868 -20.224  1.00 86.83           H  
ATOM   1026  C   ARG A  68      14.203 -17.408 -21.409  1.00 86.83           C  
ATOM   1027  CB  ARG A  68      15.140 -17.028 -19.112  1.00 86.83           C  
ATOM   1028  HB2 ARG A  68      15.251 -15.960 -19.299  1.00 86.83           H  
ATOM   1029  HB3 ARG A  68      14.138 -17.203 -18.721  1.00 86.83           H  
ATOM   1030  O   ARG A  68      14.297 -16.368 -22.052  1.00 86.83           O  
ATOM   1031  CG  ARG A  68      16.167 -17.471 -18.065  1.00 86.83           C  
ATOM   1032  HG2 ARG A  68      17.160 -17.153 -18.384  1.00 86.83           H  
ATOM   1033  HG3 ARG A  68      16.152 -18.557 -17.975  1.00 86.83           H  
ATOM   1034  CD  ARG A  68      15.858 -16.853 -16.700  1.00 86.83           C  
ATOM   1035  HD2 ARG A  68      15.739 -15.777 -16.829  1.00 86.83           H  
ATOM   1036  HD3 ARG A  68      14.924 -17.265 -16.319  1.00 86.83           H  
ATOM   1037  NE  ARG A  68      16.963 -17.135 -15.767  1.00 86.83           N  
ATOM   1038  HE  ARG A  68      17.649 -17.802 -16.093  1.00 86.83           H  
ATOM   1039  NH1 ARG A  68      16.500 -15.493 -14.226  1.00 86.83           N  
ATOM   1040 HH11 ARG A  68      15.610 -15.320 -14.670  1.00 86.83           H  
ATOM   1041 HH12 ARG A  68      16.893 -14.799 -13.606  1.00 86.83           H  
ATOM   1042  NH2 ARG A  68      18.508 -16.425 -14.268  1.00 86.83           N  
ATOM   1043 HH21 ARG A  68      18.920 -15.503 -14.239  1.00 86.83           H  
ATOM   1044 HH22 ARG A  68      19.142 -17.098 -14.675  1.00 86.83           H  
ATOM   1045  CZ  ARG A  68      17.305 -16.371 -14.752  1.00 86.83           C  
ATOM   1046  N   SER A  69      13.162 -18.224 -21.525  1.00 90.43           N  
ATOM   1047  H   SER A  69      13.176 -19.123 -21.064  1.00 90.43           H  
ATOM   1048  CA  SER A  69      11.989 -17.902 -22.343  1.00 90.43           C  
ATOM   1049  HA  SER A  69      12.314 -17.486 -23.297  1.00 90.43           H  
ATOM   1050  C   SER A  69      11.128 -16.871 -21.622  1.00 90.43           C  
ATOM   1051  CB  SER A  69      11.170 -19.160 -22.641  1.00 90.43           C  
ATOM   1052  HB2 SER A  69      10.659 -19.484 -21.734  1.00 90.43           H  
ATOM   1053  HB3 SER A  69      10.424 -18.943 -23.405  1.00 90.43           H  
ATOM   1054  O   SER A  69      10.609 -17.152 -20.542  1.00 90.43           O  
ATOM   1055  OG  SER A  69      12.019 -20.206 -23.074  1.00 90.43           O  
ATOM   1056  HG  SER A  69      12.224 -20.093 -24.005  1.00 90.43           H  
ATOM   1057  N   LEU A  70      10.984 -15.685 -22.201  1.00 90.24           N  
ATOM   1058  H   LEU A  70      11.427 -15.521 -23.093  1.00 90.24           H  
ATOM   1059  CA  LEU A  70      10.138 -14.630 -21.659  1.00 90.24           C  
ATOM   1060  HA  LEU A  70      10.414 -14.448 -20.621  1.00 90.24           H  
ATOM   1061  C   LEU A  70       8.673 -15.063 -21.679  1.00 90.24           C  
ATOM   1062  CB  LEU A  70      10.328 -13.342 -22.476  1.00 90.24           C  
ATOM   1063  HB2 LEU A  70       9.638 -12.589 -22.097  1.00 90.24           H  
ATOM   1064  HB3 LEU A  70      10.060 -13.548 -23.512  1.00 90.24           H  
ATOM   1065  O   LEU A  70       8.218 -15.687 -22.635  1.00 90.24           O  
ATOM   1066  CG  LEU A  70      11.754 -12.768 -22.445  1.00 90.24           C  
ATOM   1067  HG  LEU A  70      12.454 -13.481 -22.882  1.00 90.24           H  
ATOM   1068  CD1 LEU A  70      11.796 -11.483 -23.273  1.00 90.24           C  
ATOM   1069 HD11 LEU A  70      12.800 -11.058 -23.258  1.00 90.24           H  
ATOM   1070 HD12 LEU A  70      11.520 -11.709 -24.303  1.00 90.24           H  
ATOM   1071 HD13 LEU A  70      11.094 -10.755 -22.867  1.00 90.24           H  
ATOM   1072  CD2 LEU A  70      12.204 -12.449 -21.021  1.00 90.24           C  
ATOM   1073 HD21 LEU A  70      11.443 -11.850 -20.521  1.00 90.24           H  
ATOM   1074 HD22 LEU A  70      12.362 -13.373 -20.465  1.00 90.24           H  
ATOM   1075 HD23 LEU A  70      13.148 -11.904 -21.051  1.00 90.24           H  
ATOM   1076  N   VAL A  71       7.930 -14.697 -20.640  1.00 89.52           N  
ATOM   1077  H   VAL A  71       8.374 -14.194 -19.885  1.00 89.52           H  
ATOM   1078  CA  VAL A  71       6.476 -14.886 -20.588  1.00 89.52           C  
ATOM   1079  HA  VAL A  71       6.139 -15.470 -21.445  1.00 89.52           H  
ATOM   1080  C   VAL A  71       5.840 -13.511 -20.673  1.00 89.52           C  
ATOM   1081  CB  VAL A  71       6.058 -15.650 -19.320  1.00 89.52           C  
ATOM   1082  HB  VAL A  71       6.384 -15.099 -18.437  1.00 89.52           H  
ATOM   1083  O   VAL A  71       5.966 -12.734 -19.733  1.00 89.52           O  
ATOM   1084  CG1 VAL A  71       4.536 -15.823 -19.255  1.00 89.52           C  
ATOM   1085 HG11 VAL A  71       4.045 -14.853 -19.175  1.00 89.52           H  
ATOM   1086 HG12 VAL A  71       4.175 -16.329 -20.150  1.00 89.52           H  
ATOM   1087 HG13 VAL A  71       4.260 -16.413 -18.381  1.00 89.52           H  
ATOM   1088  CG2 VAL A  71       6.705 -17.042 -19.283  1.00 89.52           C  
ATOM   1089 HG21 VAL A  71       6.422 -17.603 -20.174  1.00 89.52           H  
ATOM   1090 HG22 VAL A  71       6.371 -17.583 -18.398  1.00 89.52           H  
ATOM   1091 HG23 VAL A  71       7.791 -16.954 -19.249  1.00 89.52           H  
ATOM   1092  N   VAL A  72       5.202 -13.180 -21.794  1.00 90.57           N  
ATOM   1093  H   VAL A  72       5.062 -13.894 -22.496  1.00 90.57           H  
ATOM   1094  CA  VAL A  72       4.549 -11.874 -21.978  1.00 90.57           C  
ATOM   1095  HA  VAL A  72       4.749 -11.254 -21.104  1.00 90.57           H  
ATOM   1096  C   VAL A  72       3.048 -12.078 -22.049  1.00 90.57           C  
ATOM   1097  CB  VAL A  72       5.089 -11.086 -23.186  1.00 90.57           C  
ATOM   1098  HB  VAL A  72       4.848 -11.606 -24.113  1.00 90.57           H  
ATOM   1099  O   VAL A  72       2.556 -12.769 -22.935  1.00 90.57           O  
ATOM   1100  CG1 VAL A  72       4.492  -9.671 -23.234  1.00 90.57           C  
ATOM   1101 HG11 VAL A  72       3.408  -9.722 -23.334  1.00 90.57           H  
ATOM   1102 HG12 VAL A  72       4.736  -9.126 -22.322  1.00 90.57           H  
ATOM   1103 HG13 VAL A  72       4.886  -9.134 -24.097  1.00 90.57           H  
ATOM   1104  CG2 VAL A  72       6.611 -10.933 -23.081  1.00 90.57           C  
ATOM   1105 HG21 VAL A  72       7.094 -11.896 -23.249  1.00 90.57           H  
ATOM   1106 HG22 VAL A  72       6.971 -10.224 -23.826  1.00 90.57           H  
ATOM   1107 HG23 VAL A  72       6.870 -10.566 -22.088  1.00 90.57           H  
ATOM   1108  N   GLU A  73       2.326 -11.468 -21.117  1.00 87.95           N  
ATOM   1109  H   GLU A  73       2.804 -10.899 -20.433  1.00 87.95           H  
ATOM   1110  CA  GLU A  73       0.870 -11.546 -21.030  1.00 87.95           C  
ATOM   1111  HA  GLU A  73       0.466 -11.894 -21.980  1.00 87.95           H  
ATOM   1112  C   GLU A  73       0.271 -10.166 -20.764  1.00 87.95           C  
ATOM   1113  CB  GLU A  73       0.434 -12.537 -19.936  1.00 87.95           C  
ATOM   1114  HB2 GLU A  73      -0.649 -12.469 -19.832  1.00 87.95           H  
ATOM   1115  HB3 GLU A  73       0.890 -12.253 -18.988  1.00 87.95           H  
ATOM   1116  O   GLU A  73       0.921  -9.271 -20.213  1.00 87.95           O  
ATOM   1117  CG  GLU A  73       0.793 -13.996 -20.268  1.00 87.95           C  
ATOM   1118  HG2 GLU A  73       1.877 -14.109 -20.250  1.00 87.95           H  
ATOM   1119  HG3 GLU A  73       0.446 -14.213 -21.278  1.00 87.95           H  
ATOM   1120  CD  GLU A  73       0.165 -15.011 -19.298  1.00 87.95           C  
ATOM   1121  OE1 GLU A  73       0.155 -16.210 -19.654  1.00 87.95           O  
ATOM   1122  OE2 GLU A  73      -0.333 -14.596 -18.224  1.00 87.95           O  
ATOM   1123  N   GLU A  74      -0.996  -9.987 -21.129  1.00 85.73           N  
ATOM   1124  H   GLU A  74      -1.503 -10.742 -21.569  1.00 85.73           H  
ATOM   1125  CA  GLU A  74      -1.747  -8.809 -20.713  1.00 85.73           C  
ATOM   1126  HA  GLU A  74      -1.199  -7.922 -21.030  1.00 85.73           H  
ATOM   1127  C   GLU A  74      -1.856  -8.804 -19.183  1.00 85.73           C  
ATOM   1128  CB  GLU A  74      -3.118  -8.788 -21.394  1.00 85.73           C  
ATOM   1129  HB2 GLU A  74      -2.990  -8.998 -22.456  1.00 85.73           H  
ATOM   1130  HB3 GLU A  74      -3.746  -9.562 -20.954  1.00 85.73           H  
ATOM   1131  O   GLU A  74      -2.268  -9.790 -18.559  1.00 85.73           O  
ATOM   1132  CG  GLU A  74      -3.782  -7.412 -21.244  1.00 85.73           C  
ATOM   1133  HG2 GLU A  74      -3.848  -7.167 -20.184  1.00 85.73           H  
ATOM   1134  HG3 GLU A  74      -3.148  -6.665 -21.721  1.00 85.73           H  
ATOM   1135  CD  GLU A  74      -5.192  -7.354 -21.850  1.00 85.73           C  
ATOM   1136  OE1 GLU A  74      -5.776  -6.250 -21.795  1.00 85.73           O  
ATOM   1137  OE2 GLU A  74      -5.704  -8.416 -22.275  1.00 85.73           O  
ATOM   1138  N   SER A  75      -1.458  -7.699 -18.550  1.00 75.61           N  
ATOM   1139  H   SER A  75      -1.225  -6.881 -19.094  1.00 75.61           H  
ATOM   1140  CA  SER A  75      -1.515  -7.584 -17.100  1.00 75.61           C  
ATOM   1141  HA  SER A  75      -1.082  -8.490 -16.675  1.00 75.61           H  
ATOM   1142  C   SER A  75      -2.973  -7.490 -16.683  1.00 75.61           C  
ATOM   1143  CB  SER A  75      -0.710  -6.389 -16.585  1.00 75.61           C  
ATOM   1144  HB2 SER A  75       0.296  -6.433 -17.004  1.00 75.61           H  
ATOM   1145  HB3 SER A  75      -1.191  -5.466 -16.908  1.00 75.61           H  
ATOM   1146  O   SER A  75      -3.567  -6.413 -16.644  1.00 75.61           O  
ATOM   1147  OG  SER A  75      -0.618  -6.389 -15.165  1.00 75.61           O  
ATOM   1148  HG  SER A  75      -0.527  -7.306 -14.896  1.00 75.61           H  
ATOM   1149  N   LYS A  76      -3.535  -8.630 -16.284  1.00 67.99           N  
ATOM   1150  H   LYS A  76      -3.065  -9.489 -16.532  1.00 67.99           H  
ATOM   1151  CA  LYS A  76      -4.732  -8.660 -15.452  1.00 67.99           C  
ATOM   1152  HA  LYS A  76      -5.522  -8.087 -15.936  1.00 67.99           H  
ATOM   1153  C   LYS A  76      -4.354  -7.966 -14.153  1.00 67.99           C  
ATOM   1154  CB  LYS A  76      -5.213 -10.104 -15.247  1.00 67.99           C  
ATOM   1155  HB2 LYS A  76      -6.029 -10.113 -14.525  1.00 67.99           H  
ATOM   1156  HB3 LYS A  76      -4.393 -10.708 -14.857  1.00 67.99           H  
ATOM   1157  O   LYS A  76      -3.672  -8.537 -13.301  1.00 67.99           O  
ATOM   1158  CG  LYS A  76      -5.707 -10.693 -16.576  1.00 67.99           C  
ATOM   1159  HG2 LYS A  76      -6.583 -10.138 -16.912  1.00 67.99           H  
ATOM   1160  HG3 LYS A  76      -4.925 -10.596 -17.329  1.00 67.99           H  
ATOM   1161  CD  LYS A  76      -6.061 -12.175 -16.443  1.00 67.99           C  
ATOM   1162  HD2 LYS A  76      -5.188 -12.708 -16.066  1.00 67.99           H  
ATOM   1163  HD3 LYS A  76      -6.896 -12.302 -15.754  1.00 67.99           H  
ATOM   1164  CE  LYS A  76      -6.427 -12.700 -17.835  1.00 67.99           C  
ATOM   1165  HE2 LYS A  76      -5.689 -12.320 -18.543  1.00 67.99           H  
ATOM   1166  HE3 LYS A  76      -7.394 -12.293 -18.129  1.00 67.99           H  
ATOM   1167  NZ  LYS A  76      -6.430 -14.181 -17.885  1.00 67.99           N  
ATOM   1168  HZ1 LYS A  76      -7.100 -14.572 -17.238  1.00 67.99           H  
ATOM   1169  HZ2 LYS A  76      -5.507 -14.524 -17.661  1.00 67.99           H  
ATOM   1170  HZ3 LYS A  76      -6.637 -14.490 -18.824  1.00 67.99           H  
ATOM   1171  N   GLY A  77      -4.717  -6.688 -14.037  1.00 59.09           N  
ATOM   1172  H   GLY A  77      -5.127  -6.238 -14.843  1.00 59.09           H  
ATOM   1173  CA  GLY A  77      -4.610  -5.975 -12.776  1.00 59.09           C  
ATOM   1174  HA2 GLY A  77      -5.145  -5.027 -12.830  1.00 59.09           H  
ATOM   1175  HA3 GLY A  77      -3.560  -5.796 -12.545  1.00 59.09           H  
ATOM   1176  C   GLY A  77      -5.244  -6.849 -11.704  1.00 59.09           C  
ATOM   1177  O   GLY A  77      -6.318  -7.410 -11.928  1.00 59.09           O  
ATOM   1178  N   ARG A  78      -4.561  -7.022 -10.566  1.00 61.33           N  
ATOM   1179  H   ARG A  78      -3.652  -6.593 -10.465  1.00 61.33           H  
ATOM   1180  CA  ARG A  78      -5.163  -7.733  -9.440  1.00 61.33           C  
ATOM   1181  HA  ARG A  78      -5.318  -8.767  -9.748  1.00 61.33           H  
ATOM   1182  C   ARG A  78      -6.516  -7.055  -9.186  1.00 61.33           C  
ATOM   1183  CB  ARG A  78      -4.228  -7.694  -8.225  1.00 61.33           C  
ATOM   1184  HB2 ARG A  78      -3.262  -8.110  -8.512  1.00 61.33           H  
ATOM   1185  HB3 ARG A  78      -4.085  -6.662  -7.905  1.00 61.33           H  
ATOM   1186  O   ARG A  78      -6.511  -5.834  -8.997  1.00 61.33           O  
ATOM   1187  CG  ARG A  78      -4.800  -8.515  -7.064  1.00 61.33           C  
ATOM   1188  HG2 ARG A  78      -5.744  -8.061  -6.761  1.00 61.33           H  
ATOM   1189  HG3 ARG A  78      -4.995  -9.539  -7.384  1.00 61.33           H  
ATOM   1190  CD  ARG A  78      -3.856  -8.527  -5.857  1.00 61.33           C  
ATOM   1191  HD2 ARG A  78      -3.529  -7.505  -5.664  1.00 61.33           H  
ATOM   1192  HD3 ARG A  78      -4.410  -8.880  -4.988  1.00 61.33           H  
ATOM   1193  NE  ARG A  78      -2.696  -9.426  -6.038  1.00 61.33           N  
ATOM   1194  HE  ARG A  78      -2.745 -10.132  -6.759  1.00 61.33           H  
ATOM   1195  NH1 ARG A  78      -1.517  -8.633  -4.267  1.00 61.33           N  
ATOM   1196 HH11 ARG A  78      -0.705  -8.717  -3.672  1.00 61.33           H  
ATOM   1197 HH12 ARG A  78      -2.249  -7.949  -4.140  1.00 61.33           H  
ATOM   1198  NH2 ARG A  78      -0.711 -10.383  -5.369  1.00 61.33           N  
ATOM   1199 HH21 ARG A  78       0.045 -10.489  -4.707  1.00 61.33           H  
ATOM   1200 HH22 ARG A  78      -0.656 -11.055  -6.120  1.00 61.33           H  
ATOM   1201  CZ  ARG A  78      -1.655  -9.497  -5.230  1.00 61.33           C  
ATOM   1202  N   PRO A  79      -7.651  -7.776  -9.260  1.00 57.91           N  
ATOM   1203  CA  PRO A  79      -8.948  -7.153  -9.069  1.00 57.91           C  
ATOM   1204  HA  PRO A  79      -9.137  -6.447  -9.877  1.00 57.91           H  
ATOM   1205  C   PRO A  79      -8.908  -6.411  -7.738  1.00 57.91           C  
ATOM   1206  CB  PRO A  79      -9.985  -8.282  -9.122  1.00 57.91           C  
ATOM   1207  HB2 PRO A  79     -10.776  -8.153  -8.383  1.00 57.91           H  
ATOM   1208  HB3 PRO A  79     -10.410  -8.333 -10.125  1.00 57.91           H  
ATOM   1209  O   PRO A  79      -8.428  -6.948  -6.737  1.00 57.91           O  
ATOM   1210  CG  PRO A  79      -9.170  -9.546  -8.859  1.00 57.91           C  
ATOM   1211  HG2 PRO A  79      -9.090  -9.697  -7.782  1.00 57.91           H  
ATOM   1212  HG3 PRO A  79      -9.610 -10.421  -9.338  1.00 57.91           H  
ATOM   1213  CD  PRO A  79      -7.798  -9.209  -9.438  1.00 57.91           C  
ATOM   1214  HD2 PRO A  79      -7.775  -9.445 -10.502  1.00 57.91           H  
ATOM   1215  HD3 PRO A  79      -7.021  -9.762  -8.911  1.00 57.91           H  
ATOM   1216  N   LEU A  80      -9.369  -5.159  -7.736  1.00 58.49           N  
ATOM   1217  H   LEU A  80      -9.681  -4.764  -8.611  1.00 58.49           H  
ATOM   1218  CA  LEU A  80      -9.299  -4.272  -6.567  1.00 58.49           C  
ATOM   1219  HA  LEU A  80      -8.247  -4.118  -6.325  1.00 58.49           H  
ATOM   1220  C   LEU A  80      -9.955  -4.896  -5.318  1.00 58.49           C  
ATOM   1221  CB  LEU A  80      -9.955  -2.922  -6.935  1.00 58.49           C  
ATOM   1222  HB2 LEU A  80     -10.174  -2.877  -8.002  1.00 58.49           H  
ATOM   1223  HB3 LEU A  80     -10.909  -2.849  -6.413  1.00 58.49           H  
ATOM   1224  O   LEU A  80      -9.638  -4.518  -4.195  1.00 58.49           O  
ATOM   1225  CG  LEU A  80      -9.093  -1.702  -6.569  1.00 58.49           C  
ATOM   1226  HG  LEU A  80      -8.720  -1.810  -5.551  1.00 58.49           H  
ATOM   1227  CD1 LEU A  80      -7.909  -1.544  -7.529  1.00 58.49           C  
ATOM   1228 HD11 LEU A  80      -7.275  -2.431  -7.495  1.00 58.49           H  
ATOM   1229 HD12 LEU A  80      -8.268  -1.403  -8.548  1.00 58.49           H  
ATOM   1230 HD13 LEU A  80      -7.314  -0.678  -7.238  1.00 58.49           H  
ATOM   1231  CD2 LEU A  80      -9.933  -0.427  -6.648  1.00 58.49           C  
ATOM   1232 HD21 LEU A  80      -9.322   0.436  -6.383  1.00 58.49           H  
ATOM   1233 HD22 LEU A  80     -10.765  -0.493  -5.946  1.00 58.49           H  
ATOM   1234 HD23 LEU A  80     -10.325  -0.295  -7.656  1.00 58.49           H  
ATOM   1235  N   ASN A  81     -10.819  -5.892  -5.534  1.00 66.07           N  
ATOM   1236  H   ASN A  81     -10.994  -6.133  -6.499  1.00 66.07           H  
ATOM   1237  CA  ASN A  81     -11.576  -6.621  -4.523  1.00 66.07           C  
ATOM   1238  HA  ASN A  81     -11.654  -5.996  -3.633  1.00 66.07           H  
ATOM   1239  C   ASN A  81     -10.918  -7.941  -4.073  1.00 66.07           C  
ATOM   1240  CB  ASN A  81     -12.993  -6.845  -5.074  1.00 66.07           C  
ATOM   1241  HB2 ASN A  81     -13.616  -7.291  -4.298  1.00 66.07           H  
ATOM   1242  HB3 ASN A  81     -12.944  -7.549  -5.905  1.00 66.07           H  
ATOM   1243  O   ASN A  81     -11.540  -8.697  -3.332  1.00 66.07           O  
ATOM   1244  CG  ASN A  81     -13.667  -5.564  -5.536  1.00 66.07           C  
ATOM   1245  ND2 ASN A  81     -14.505  -5.646  -6.542  1.00 66.07           N  
ATOM   1246 HD21 ASN A  81     -14.963  -4.787  -6.810  1.00 66.07           H  
ATOM   1247 HD22 ASN A  81     -14.745  -6.545  -6.935  1.00 66.07           H  
ATOM   1248  OD1 ASN A  81     -13.442  -4.476  -5.035  1.00 66.07           O  
ATOM   1249  N   SER A  82      -9.687  -8.246  -4.507  1.00 77.17           N  
ATOM   1250  H   SER A  82      -9.234  -7.631  -5.167  1.00 77.17           H  
ATOM   1251  CA  SER A  82      -9.011  -9.481  -4.087  1.00 77.17           C  
ATOM   1252  HA  SER A  82      -9.669 -10.313  -4.337  1.00 77.17           H  
ATOM   1253  C   SER A  82      -8.779  -9.495  -2.576  1.00 77.17           C  
ATOM   1254  CB  SER A  82      -7.692  -9.700  -4.828  1.00 77.17           C  
ATOM   1255  HB2 SER A  82      -7.876  -9.685  -5.902  1.00 77.17           H  
ATOM   1256  HB3 SER A  82      -7.279 -10.671  -4.553  1.00 77.17           H  
ATOM   1257  O   SER A  82      -8.280  -8.526  -1.994  1.00 77.17           O  
ATOM   1258  OG  SER A  82      -6.765  -8.687  -4.494  1.00 77.17           O  
ATOM   1259  HG  SER A  82      -7.287  -7.915  -4.263  1.00 77.17           H  
ATOM   1260  N   THR A  83      -9.113 -10.612  -1.939  1.00 85.69           N  
ATOM   1261  H   THR A  83      -9.439 -11.395  -2.487  1.00 85.69           H  
ATOM   1262  CA  THR A  83      -8.943 -10.777  -0.495  1.00 85.69           C  
ATOM   1263  HA  THR A  83      -8.905  -9.790  -0.033  1.00 85.69           H  
ATOM   1264  C   THR A  83      -7.624 -11.479  -0.217  1.00 85.69           C  
ATOM   1265  CB  THR A  83     -10.147 -11.484   0.131  1.00 85.69           C  
ATOM   1266  HB  THR A  83     -10.300 -12.462  -0.327  1.00 85.69           H  
ATOM   1267  O   THR A  83      -7.356 -12.566  -0.727  1.00 85.69           O  
ATOM   1268  CG2 THR A  83     -10.006 -11.628   1.646  1.00 85.69           C  
ATOM   1269 HG21 THR A  83      -9.192 -12.313   1.884  1.00 85.69           H  
ATOM   1270 HG22 THR A  83     -10.930 -12.043   2.050  1.00 85.69           H  
ATOM   1271 HG23 THR A  83      -9.822 -10.656   2.103  1.00 85.69           H  
ATOM   1272  OG1 THR A  83     -11.273 -10.667  -0.079  1.00 85.69           O  
ATOM   1273  HG1 THR A  83     -11.453 -10.640  -1.022  1.00 85.69           H  
ATOM   1274  N   LYS A  84      -6.770 -10.839   0.587  1.00 89.51           N  
ATOM   1275  H   LYS A  84      -7.067  -9.957   0.979  1.00 89.51           H  
ATOM   1276  CA  LYS A  84      -5.472 -11.387   0.983  1.00 89.51           C  
ATOM   1277  HA  LYS A  84      -5.103 -12.021   0.176  1.00 89.51           H  
ATOM   1278  C   LYS A  84      -5.635 -12.267   2.221  1.00 89.51           C  
ATOM   1279  CB  LYS A  84      -4.472 -10.241   1.186  1.00 89.51           C  
ATOM   1280  HB2 LYS A  84      -4.490  -9.599   0.305  1.00 89.51           H  
ATOM   1281  HB3 LYS A  84      -4.772  -9.645   2.048  1.00 89.51           H  
ATOM   1282  O   LYS A  84      -6.019 -11.782   3.283  1.00 89.51           O  
ATOM   1283  CG  LYS A  84      -3.046 -10.770   1.383  1.00 89.51           C  
ATOM   1284  HG2 LYS A  84      -2.753 -11.334   0.497  1.00 89.51           H  
ATOM   1285  HG3 LYS A  84      -3.020 -11.450   2.235  1.00 89.51           H  
ATOM   1286  CD  LYS A  84      -2.047  -9.629   1.623  1.00 89.51           C  
ATOM   1287  HD2 LYS A  84      -2.307  -9.107   2.544  1.00 89.51           H  
ATOM   1288  HD3 LYS A  84      -2.066  -8.928   0.788  1.00 89.51           H  
ATOM   1289  CE  LYS A  84      -0.674 -10.282   1.751  1.00 89.51           C  
ATOM   1290  HE2 LYS A  84      -0.777 -11.037   2.530  1.00 89.51           H  
ATOM   1291  HE3 LYS A  84      -0.438 -10.796   0.819  1.00 89.51           H  
ATOM   1292  NZ  LYS A  84       0.421  -9.353   2.111  1.00 89.51           N  
ATOM   1293  HZ1 LYS A  84       0.606  -8.708   1.356  1.00 89.51           H  
ATOM   1294  HZ2 LYS A  84       0.194  -8.856   2.959  1.00 89.51           H  
ATOM   1295  HZ3 LYS A  84       1.260  -9.893   2.273  1.00 89.51           H  
ATOM   1296  N   VAL A  85      -5.270 -13.533   2.101  1.00 91.15           N  
ATOM   1297  H   VAL A  85      -4.995 -13.858   1.185  1.00 91.15           H  
ATOM   1298  CA  VAL A  85      -5.264 -14.532   3.171  1.00 91.15           C  
ATOM   1299  HA  VAL A  85      -5.833 -14.158   4.023  1.00 91.15           H  
ATOM   1300  C   VAL A  85      -3.825 -14.768   3.622  1.00 91.15           C  
ATOM   1301  CB  VAL A  85      -5.947 -15.831   2.703  1.00 91.15           C  
ATOM   1302  HB  VAL A  85      -5.380 -16.262   1.878  1.00 91.15           H  
ATOM   1303  O   VAL A  85      -2.909 -14.876   2.809  1.00 91.15           O  
ATOM   1304  CG1 VAL A  85      -6.024 -16.853   3.838  1.00 91.15           C  
ATOM   1305 HG11 VAL A  85      -6.554 -16.434   4.692  1.00 91.15           H  
ATOM   1306 HG12 VAL A  85      -5.024 -17.163   4.143  1.00 91.15           H  
ATOM   1307 HG13 VAL A  85      -6.561 -17.738   3.494  1.00 91.15           H  
ATOM   1308  CG2 VAL A  85      -7.378 -15.555   2.227  1.00 91.15           C  
ATOM   1309 HG21 VAL A  85      -7.864 -16.493   1.957  1.00 91.15           H  
ATOM   1310 HG22 VAL A  85      -7.375 -14.917   1.344  1.00 91.15           H  
ATOM   1311 HG23 VAL A  85      -7.948 -15.079   3.025  1.00 91.15           H  
ATOM   1312  N   PHE A  86      -3.604 -14.796   4.929  1.00 92.23           N  
ATOM   1313  H   PHE A  86      -4.411 -14.781   5.537  1.00 92.23           H  
ATOM   1314  CA  PHE A  86      -2.342 -15.166   5.552  1.00 92.23           C  
ATOM   1315  HA  PHE A  86      -1.518 -15.002   4.858  1.00 92.23           H  
ATOM   1316  C   PHE A  86      -2.365 -16.650   5.915  1.00 92.23           C  
ATOM   1317  CB  PHE A  86      -2.119 -14.292   6.790  1.00 92.23           C  
ATOM   1318  HB2 PHE A  86      -3.022 -14.306   7.400  1.00 92.23           H  
ATOM   1319  HB3 PHE A  86      -1.955 -13.263   6.470  1.00 92.23           H  
ATOM   1320  O   PHE A  86      -3.307 -17.119   6.546  1.00 92.23           O  
ATOM   1321  CG  PHE A  86      -0.951 -14.734   7.650  1.00 92.23           C  
ATOM   1322  CD1 PHE A  86      -1.182 -15.457   8.835  1.00 92.23           C  
ATOM   1323  HD1 PHE A  86      -2.189 -15.706   9.134  1.00 92.23           H  
ATOM   1324  CD2 PHE A  86       0.369 -14.452   7.257  1.00 92.23           C  
ATOM   1325  HD2 PHE A  86       0.560 -13.959   6.315  1.00 92.23           H  
ATOM   1326  CE1 PHE A  86      -0.100 -15.866   9.634  1.00 92.23           C  
ATOM   1327  HE1 PHE A  86      -0.292 -16.417  10.542  1.00 92.23           H  
ATOM   1328  CE2 PHE A  86       1.450 -14.833   8.068  1.00 92.23           C  
ATOM   1329  HE2 PHE A  86       2.460 -14.593   7.770  1.00 92.23           H  
ATOM   1330  CZ  PHE A  86       1.216 -15.545   9.257  1.00 92.23           C  
ATOM   1331  HZ  PHE A  86       2.045 -15.850   9.878  1.00 92.23           H  
ATOM   1332  N   VAL A  87      -1.307 -17.369   5.546  1.00 91.72           N  
ATOM   1333  H   VAL A  87      -0.591 -16.919   4.994  1.00 91.72           H  
ATOM   1334  CA  VAL A  87      -1.118 -18.790   5.846  1.00 91.72           C  
ATOM   1335  HA  VAL A  87      -1.944 -19.141   6.464  1.00 91.72           H  
ATOM   1336  C   VAL A  87       0.175 -18.948   6.637  1.00 91.72           C  
ATOM   1337  CB  VAL A  87      -1.108 -19.641   4.564  1.00 91.72           C  
ATOM   1338  HB  VAL A  87      -0.194 -19.448   4.002  1.00 91.72           H  
ATOM   1339  O   VAL A  87       1.277 -18.871   6.096  1.00 91.72           O  
ATOM   1340  CG1 VAL A  87      -1.171 -21.130   4.920  1.00 91.72           C  
ATOM   1341 HG11 VAL A  87      -1.132 -21.724   4.007  1.00 91.72           H  
ATOM   1342 HG12 VAL A  87      -0.335 -21.404   5.563  1.00 91.72           H  
ATOM   1343 HG13 VAL A  87      -2.102 -21.354   5.441  1.00 91.72           H  
ATOM   1344  CG2 VAL A  87      -2.294 -19.316   3.652  1.00 91.72           C  
ATOM   1345 HG21 VAL A  87      -3.223 -19.391   4.218  1.00 91.72           H  
ATOM   1346 HG22 VAL A  87      -2.201 -18.306   3.254  1.00 91.72           H  
ATOM   1347 HG23 VAL A  87      -2.317 -20.007   2.810  1.00 91.72           H  
ATOM   1348  N   GLY A  88       0.043 -19.126   7.943  1.00 89.50           N  
ATOM   1349  H   GLY A  88      -0.900 -19.152   8.304  1.00 89.50           H  
ATOM   1350  CA  GLY A  88       1.122 -19.350   8.889  1.00 89.50           C  
ATOM   1351  HA2 GLY A  88       0.872 -18.851   9.826  1.00 89.50           H  
ATOM   1352  HA3 GLY A  88       2.042 -18.908   8.505  1.00 89.50           H  
ATOM   1353  C   GLY A  88       1.370 -20.828   9.185  1.00 89.50           C  
ATOM   1354  O   GLY A  88       0.575 -21.709   8.859  1.00 89.50           O  
ATOM   1355  N   ASN A  89       2.497 -21.081   9.852  1.00 88.54           N  
ATOM   1356  H   ASN A  89       3.093 -20.294  10.068  1.00 88.54           H  
ATOM   1357  CA  ASN A  89       2.960 -22.412  10.253  1.00 88.54           C  
ATOM   1358  HA  ASN A  89       3.949 -22.257  10.682  1.00 88.54           H  
ATOM   1359  C   ASN A  89       3.188 -23.391   9.085  1.00 88.54           C  
ATOM   1360  CB  ASN A  89       2.074 -22.965  11.380  1.00 88.54           C  
ATOM   1361  HB2 ASN A  89       1.794 -22.168  12.068  1.00 88.54           H  
ATOM   1362  HB3 ASN A  89       1.161 -23.372  10.946  1.00 88.54           H  
ATOM   1363  O   ASN A  89       3.093 -24.610   9.241  1.00 88.54           O  
ATOM   1364  CG  ASN A  89       2.774 -24.041  12.194  1.00 88.54           C  
ATOM   1365  ND2 ASN A  89       2.034 -24.958  12.759  1.00 88.54           N  
ATOM   1366 HD21 ASN A  89       2.492 -25.659  13.323  1.00 88.54           H  
ATOM   1367 HD22 ASN A  89       1.065 -25.021  12.480  1.00 88.54           H  
ATOM   1368  OD1 ASN A  89       3.984 -24.050  12.380  1.00 88.54           O  
ATOM   1369  N   LEU A  90       3.546 -22.858   7.915  1.00 88.40           N  
ATOM   1370  H   LEU A  90       3.659 -21.856   7.850  1.00 88.40           H  
ATOM   1371  CA  LEU A  90       3.850 -23.670   6.746  1.00 88.40           C  
ATOM   1372  HA  LEU A  90       3.073 -24.430   6.663  1.00 88.40           H  
ATOM   1373  C   LEU A  90       5.173 -24.412   6.919  1.00 88.40           C  
ATOM   1374  CB  LEU A  90       3.848 -22.807   5.475  1.00 88.40           C  
ATOM   1375  HB2 LEU A  90       4.294 -23.372   4.656  1.00 88.40           H  
ATOM   1376  HB3 LEU A  90       4.467 -21.926   5.646  1.00 88.40           H  
ATOM   1377  O   LEU A  90       6.157 -23.881   7.450  1.00 88.40           O  
ATOM   1378  CG  LEU A  90       2.438 -22.370   5.050  1.00 88.40           C  
ATOM   1379  HG  LEU A  90       1.916 -21.925   5.897  1.00 88.40           H  
ATOM   1380  CD1 LEU A  90       2.555 -21.339   3.938  1.00 88.40           C  
ATOM   1381 HD11 LEU A  90       1.555 -21.033   3.633  1.00 88.40           H  
ATOM   1382 HD12 LEU A  90       3.097 -20.469   4.308  1.00 88.40           H  
ATOM   1383 HD13 LEU A  90       3.074 -21.765   3.080  1.00 88.40           H  
ATOM   1384  CD2 LEU A  90       1.640 -23.553   4.506  1.00 88.40           C  
ATOM   1385 HD21 LEU A  90       2.124 -23.965   3.621  1.00 88.40           H  
ATOM   1386 HD22 LEU A  90       1.555 -24.343   5.253  1.00 88.40           H  
ATOM   1387 HD23 LEU A  90       0.632 -23.236   4.239  1.00 88.40           H  
ATOM   1388  N   CYS A  91       5.202 -25.652   6.434  1.00 84.17           N  
ATOM   1389  H   CYS A  91       4.363 -26.023   6.011  1.00 84.17           H  
ATOM   1390  CA  CYS A  91       6.429 -26.427   6.360  1.00 84.17           C  
ATOM   1391  HA  CYS A  91       6.898 -26.416   7.345  1.00 84.17           H  
ATOM   1392  C   CYS A  91       7.404 -25.784   5.361  1.00 84.17           C  
ATOM   1393  CB  CYS A  91       6.102 -27.881   6.001  1.00 84.17           C  
ATOM   1394  HB2 CYS A  91       5.286 -28.252   6.620  1.00 84.17           H  
ATOM   1395  HB3 CYS A  91       5.815 -27.954   4.952  1.00 84.17           H  
ATOM   1396  O   CYS A  91       7.000 -25.290   4.307  1.00 84.17           O  
ATOM   1397  SG  CYS A  91       7.584 -28.877   6.314  1.00 84.17           S  
ATOM   1398  HG  CYS A  91       7.160 -30.003   5.733  1.00 84.17           H  
ATOM   1399  N   ALA A  92       8.705 -25.816   5.659  1.00 80.83           N  
ATOM   1400  H   ALA A  92       8.996 -26.234   6.530  1.00 80.83           H  
ATOM   1401  CA  ALA A  92       9.726 -25.285   4.757  1.00 80.83           C  
ATOM   1402  HA  ALA A  92       9.535 -24.221   4.612  1.00 80.83           H  
ATOM   1403  C   ALA A  92       9.693 -25.957   3.369  1.00 80.83           C  
ATOM   1404  CB  ALA A  92      11.093 -25.441   5.432  1.00 80.83           C  
ATOM   1405  HB1 ALA A  92      11.098 -24.914   6.386  1.00 80.83           H  
ATOM   1406  HB2 ALA A  92      11.868 -25.019   4.793  1.00 80.83           H  
ATOM   1407  HB3 ALA A  92      11.310 -26.496   5.603  1.00 80.83           H  
ATOM   1408  O   ALA A  92       9.941 -25.277   2.368  1.00 80.83           O  
ATOM   1409  N   SER A  93       9.322 -27.242   3.316  1.00 82.95           N  
ATOM   1410  H   SER A  93       9.087 -27.716   4.176  1.00 82.95           H  
ATOM   1411  CA  SER A  93       9.192 -28.043   2.092  1.00 82.95           C  
ATOM   1412  HA  SER A  93      10.043 -27.835   1.444  1.00 82.95           H  
ATOM   1413  C   SER A  93       7.931 -27.763   1.272  1.00 82.95           C  
ATOM   1414  CB  SER A  93       9.224 -29.534   2.445  1.00 82.95           C  
ATOM   1415  HB2 SER A  93       9.168 -30.127   1.532  1.00 82.95           H  
ATOM   1416  HB3 SER A  93      10.161 -29.766   2.952  1.00 82.95           H  
ATOM   1417  O   SER A  93       7.883 -28.185   0.127  1.00 82.95           O  
ATOM   1418  OG  SER A  93       8.140 -29.866   3.294  1.00 82.95           O  
ATOM   1419  HG  SER A  93       7.560 -30.457   2.808  1.00 82.95           H  
ATOM   1420  N   CYS A  94       6.933 -27.062   1.822  1.00 83.99           N  
ATOM   1421  H   CYS A  94       7.045 -26.696   2.757  1.00 83.99           H  
ATOM   1422  CA  CYS A  94       5.688 -26.758   1.111  1.00 83.99           C  
ATOM   1423  HA  CYS A  94       5.264 -27.680   0.712  1.00 83.99           H  
ATOM   1424  C   CYS A  94       5.970 -25.830  -0.076  1.00 83.99           C  
ATOM   1425  CB  CYS A  94       4.703 -26.160   2.123  1.00 83.99           C  
ATOM   1426  HB2 CYS A  94       5.146 -25.284   2.598  1.00 83.99           H  
ATOM   1427  HB3 CYS A  94       4.479 -26.908   2.883  1.00 83.99           H  
ATOM   1428  O   CYS A  94       6.596 -24.780   0.095  1.00 83.99           O  
ATOM   1429  SG  CYS A  94       3.151 -25.650   1.341  1.00 83.99           S  
ATOM   1430  HG  CYS A  94       3.057 -26.578   0.385  1.00 83.99           H  
ATOM   1431  N   SER A  95       5.566 -26.226  -1.273  1.00 87.68           N  
ATOM   1432  H   SER A  95       5.040 -27.085  -1.353  1.00 87.68           H  
ATOM   1433  CA  SER A  95       5.747 -25.459  -2.501  1.00 87.68           C  
ATOM   1434  HA  SER A  95       6.678 -24.896  -2.438  1.00 87.68           H  
ATOM   1435  C   SER A  95       4.614 -24.445  -2.709  1.00 87.68           C  
ATOM   1436  CB  SER A  95       5.901 -26.432  -3.667  1.00 87.68           C  
ATOM   1437  HB2 SER A  95       6.222 -25.882  -4.552  1.00 87.68           H  
ATOM   1438  HB3 SER A  95       6.664 -27.175  -3.434  1.00 87.68           H  
ATOM   1439  O   SER A  95       3.668 -24.380  -1.923  1.00 87.68           O  
ATOM   1440  OG  SER A  95       4.679 -27.081  -3.910  1.00 87.68           O  
ATOM   1441  HG  SER A  95       4.549 -27.794  -3.281  1.00 87.68           H  
ATOM   1442  N   VAL A  96       4.749 -23.581  -3.718  1.00 87.67           N  
ATOM   1443  H   VAL A  96       5.431 -23.794  -4.432  1.00 87.67           H  
ATOM   1444  CA  VAL A  96       3.676 -22.635  -4.070  1.00 87.67           C  
ATOM   1445  HA  VAL A  96       3.247 -22.218  -3.159  1.00 87.67           H  
ATOM   1446  C   VAL A  96       2.547 -23.383  -4.782  1.00 87.67           C  
ATOM   1447  CB  VAL A  96       4.213 -21.470  -4.925  1.00 87.67           C  
ATOM   1448  HB  VAL A  96       4.644 -21.862  -5.846  1.00 87.67           H  
ATOM   1449  O   VAL A  96       1.383 -23.053  -4.569  1.00 87.67           O  
ATOM   1450  CG1 VAL A  96       3.116 -20.465  -5.274  1.00 87.67           C  
ATOM   1451 HG11 VAL A  96       3.531 -19.630  -5.839  1.00 87.67           H  
ATOM   1452 HG12 VAL A  96       2.347 -20.935  -5.888  1.00 87.67           H  
ATOM   1453 HG13 VAL A  96       2.671 -20.090  -4.352  1.00 87.67           H  
ATOM   1454  CG2 VAL A  96       5.296 -20.688  -4.161  1.00 87.67           C  
ATOM   1455 HG21 VAL A  96       5.640 -19.857  -4.776  1.00 87.67           H  
ATOM   1456 HG22 VAL A  96       4.879 -20.299  -3.232  1.00 87.67           H  
ATOM   1457 HG23 VAL A  96       6.146 -21.336  -3.948  1.00 87.67           H  
ATOM   1458  N   GLU A  97       2.884 -24.423  -5.550  1.00 88.92           N  
ATOM   1459  H   GLU A  97       3.855 -24.665  -5.687  1.00 88.92           H  
ATOM   1460  CA  GLU A  97       1.919 -25.313  -6.195  1.00 88.92           C  
ATOM   1461  HA  GLU A  97       1.252 -24.727  -6.827  1.00 88.92           H  
ATOM   1462  C   GLU A  97       1.040 -26.029  -5.160  1.00 88.92           C  
ATOM   1463  CB  GLU A  97       2.654 -26.333  -7.087  1.00 88.92           C  
ATOM   1464  HB2 GLU A  97       3.266 -26.996  -6.475  1.00 88.92           H  
ATOM   1465  HB3 GLU A  97       1.888 -26.951  -7.556  1.00 88.92           H  
ATOM   1466  O   GLU A  97      -0.180 -26.011  -5.281  1.00 88.92           O  
ATOM   1467  CG  GLU A  97       3.508 -25.721  -8.220  1.00 88.92           C  
ATOM   1468  HG2 GLU A  97       3.017 -24.820  -8.588  1.00 88.92           H  
ATOM   1469  HG3 GLU A  97       3.520 -26.438  -9.042  1.00 88.92           H  
ATOM   1470  CD  GLU A  97       4.973 -25.403  -7.856  1.00 88.92           C  
ATOM   1471  OE1 GLU A  97       5.746 -25.039  -8.770  1.00 88.92           O  
ATOM   1472  OE2 GLU A  97       5.334 -25.449  -6.657  1.00 88.92           O  
ATOM   1473  N   ASP A  98       1.632 -26.535  -4.070  1.00 90.41           N  
ATOM   1474  H   ASP A  98       2.640 -26.592  -4.070  1.00 90.41           H  
ATOM   1475  CA  ASP A  98       0.876 -27.183  -2.986  1.00 90.41           C  
ATOM   1476  HA  ASP A  98       0.365 -28.063  -3.375  1.00 90.41           H  
ATOM   1477  C   ASP A  98      -0.173 -26.247  -2.361  1.00 90.41           C  
ATOM   1478  CB  ASP A  98       1.818 -27.597  -1.846  1.00 90.41           C  
ATOM   1479  HB2 ASP A  98       2.345 -26.711  -1.491  1.00 90.41           H  
ATOM   1480  HB3 ASP A  98       1.210 -27.957  -1.016  1.00 90.41           H  
ATOM   1481  O   ASP A  98      -1.267 -26.672  -1.994  1.00 90.41           O  
ATOM   1482  CG  ASP A  98       2.843 -28.677  -2.181  1.00 90.41           C  
ATOM   1483  OD1 ASP A  98       2.515 -29.659  -2.867  1.00 90.41           O  
ATOM   1484  OD2 ASP A  98       3.993 -28.516  -1.694  1.00 90.41           O  
ATOM   1485  N   LEU A  99       0.164 -24.960  -2.210  1.00 90.45           N  
ATOM   1486  H   LEU A  99       1.054 -24.666  -2.585  1.00 90.45           H  
ATOM   1487  CA  LEU A  99      -0.773 -23.956  -1.704  1.00 90.45           C  
ATOM   1488  HA  LEU A  99      -1.254 -24.336  -0.803  1.00 90.45           H  
ATOM   1489  C   LEU A  99      -1.888 -23.690  -2.711  1.00 90.45           C  
ATOM   1490  CB  LEU A  99      -0.033 -22.645  -1.389  1.00 90.45           C  
ATOM   1491  HB2 LEU A  99      -0.772 -21.872  -1.178  1.00 90.45           H  
ATOM   1492  HB3 LEU A  99       0.517 -22.335  -2.278  1.00 90.45           H  
ATOM   1493  O   LEU A  99      -3.029 -23.483  -2.313  1.00 90.45           O  
ATOM   1494  CG  LEU A  99       0.936 -22.733  -0.205  1.00 90.45           C  
ATOM   1495  HG  LEU A  99       1.630 -23.561  -0.346  1.00 90.45           H  
ATOM   1496  CD1 LEU A  99       1.743 -21.435  -0.117  1.00 90.45           C  
ATOM   1497 HD11 LEU A  99       1.067 -20.592   0.026  1.00 90.45           H  
ATOM   1498 HD12 LEU A  99       2.298 -21.299  -1.045  1.00 90.45           H  
ATOM   1499 HD13 LEU A  99       2.449 -21.500   0.711  1.00 90.45           H  
ATOM   1500  CD2 LEU A  99       0.194 -22.920   1.120  1.00 90.45           C  
ATOM   1501 HD21 LEU A  99      -0.560 -22.141   1.243  1.00 90.45           H  
ATOM   1502 HD22 LEU A  99       0.910 -22.874   1.940  1.00 90.45           H  
ATOM   1503 HD23 LEU A  99      -0.288 -23.897   1.136  1.00 90.45           H  
ATOM   1504  N   TYR A 100      -1.579 -23.704  -4.005  1.00 90.70           N  
ATOM   1505  H   TYR A 100      -0.643 -23.961  -4.285  1.00 90.70           H  
ATOM   1506  CA  TYR A 100      -2.591 -23.550  -5.040  1.00 90.70           C  
ATOM   1507  HA  TYR A 100      -3.134 -22.623  -4.859  1.00 90.70           H  
ATOM   1508  C   TYR A 100      -3.605 -24.698  -4.985  1.00 90.70           C  
ATOM   1509  CB  TYR A 100      -1.910 -23.452  -6.406  1.00 90.70           C  
ATOM   1510  HB2 TYR A 100      -1.560 -24.435  -6.723  1.00 90.70           H  
ATOM   1511  HB3 TYR A 100      -1.038 -22.803  -6.327  1.00 90.70           H  
ATOM   1512  O   TYR A 100      -4.805 -24.444  -4.913  1.00 90.70           O  
ATOM   1513  CG  TYR A 100      -2.830 -22.894  -7.463  1.00 90.70           C  
ATOM   1514  CD1 TYR A 100      -3.667 -23.752  -8.202  1.00 90.70           C  
ATOM   1515  HD1 TYR A 100      -3.637 -24.818  -8.029  1.00 90.70           H  
ATOM   1516  CD2 TYR A 100      -2.866 -21.505  -7.680  1.00 90.70           C  
ATOM   1517  HD2 TYR A 100      -2.223 -20.852  -7.109  1.00 90.70           H  
ATOM   1518  CE1 TYR A 100      -4.552 -23.215  -9.157  1.00 90.70           C  
ATOM   1519  HE1 TYR A 100      -5.209 -23.864  -9.716  1.00 90.70           H  
ATOM   1520  CE2 TYR A 100      -3.737 -20.967  -8.643  1.00 90.70           C  
ATOM   1521  HE2 TYR A 100      -3.765 -19.900  -8.809  1.00 90.70           H  
ATOM   1522  OH  TYR A 100      -5.462 -21.276 -10.261  1.00 90.70           O  
ATOM   1523  HH  TYR A 100      -5.397 -20.319 -10.234  1.00 90.70           H  
ATOM   1524  CZ  TYR A 100      -4.592 -21.820  -9.371  1.00 90.70           C  
ATOM   1525  N   ASP A 101      -3.128 -25.940  -4.907  1.00 91.08           N  
ATOM   1526  H   ASP A 101      -2.134 -26.080  -5.021  1.00 91.08           H  
ATOM   1527  CA  ASP A 101      -3.977 -27.135  -4.836  1.00 91.08           C  
ATOM   1528  HA  ASP A 101      -4.657 -27.145  -5.688  1.00 91.08           H  
ATOM   1529  C   ASP A 101      -4.832 -27.165  -3.563  1.00 91.08           C  
ATOM   1530  CB  ASP A 101      -3.091 -28.389  -4.899  1.00 91.08           C  
ATOM   1531  HB2 ASP A 101      -2.309 -28.317  -4.142  1.00 91.08           H  
ATOM   1532  HB3 ASP A 101      -3.705 -29.258  -4.662  1.00 91.08           H  
ATOM   1533  O   ASP A 101      -6.003 -27.546  -3.595  1.00 91.08           O  
ATOM   1534  CG  ASP A 101      -2.453 -28.630  -6.272  1.00 91.08           C  
ATOM   1535  OD1 ASP A 101      -2.935 -28.038  -7.266  1.00 91.08           O  
ATOM   1536  OD2 ASP A 101      -1.523 -29.464  -6.322  1.00 91.08           O  
ATOM   1537  N   LEU A 102      -4.270 -26.715  -2.440  1.00 90.79           N  
ATOM   1538  H   LEU A 102      -3.291 -26.470  -2.476  1.00 90.79           H  
ATOM   1539  CA  LEU A 102      -4.959 -26.676  -1.152  1.00 90.79           C  
ATOM   1540  HA  LEU A 102      -5.419 -27.649  -0.982  1.00 90.79           H  
ATOM   1541  C   LEU A 102      -6.084 -25.624  -1.114  1.00 90.79           C  
ATOM   1542  CB  LEU A 102      -3.884 -26.441  -0.079  1.00 90.79           C  
ATOM   1543  HB2 LEU A 102      -3.485 -25.434  -0.204  1.00 90.79           H  
ATOM   1544  HB3 LEU A 102      -3.063 -27.132  -0.270  1.00 90.79           H  
ATOM   1545  O   LEU A 102      -7.112 -25.854  -0.480  1.00 90.79           O  
ATOM   1546  CG  LEU A 102      -4.370 -26.659   1.365  1.00 90.79           C  
ATOM   1547  HG  LEU A 102      -5.436 -26.888   1.382  1.00 90.79           H  
ATOM   1548  CD1 LEU A 102      -3.612 -27.806   2.036  1.00 90.79           C  
ATOM   1549 HD11 LEU A 102      -3.977 -27.940   3.054  1.00 90.79           H  
ATOM   1550 HD12 LEU A 102      -3.784 -28.723   1.473  1.00 90.79           H  
ATOM   1551 HD13 LEU A 102      -2.544 -27.588   2.051  1.00 90.79           H  
ATOM   1552  CD2 LEU A 102      -4.114 -25.402   2.190  1.00 90.79           C  
ATOM   1553 HD21 LEU A 102      -4.482 -25.532   3.208  1.00 90.79           H  
ATOM   1554 HD22 LEU A 102      -4.638 -24.574   1.713  1.00 90.79           H  
ATOM   1555 HD23 LEU A 102      -3.046 -25.182   2.213  1.00 90.79           H  
ATOM   1556  N   PHE A 103      -5.911 -24.486  -1.795  1.00 92.05           N  
ATOM   1557  H   PHE A 103      -5.043 -24.365  -2.297  1.00 92.05           H  
ATOM   1558  CA  PHE A 103      -6.896 -23.395  -1.835  1.00 92.05           C  
ATOM   1559  HA  PHE A 103      -7.525 -23.458  -0.947  1.00 92.05           H  
ATOM   1560  C   PHE A 103      -7.860 -23.469  -3.033  1.00 92.05           C  
ATOM   1561  CB  PHE A 103      -6.169 -22.045  -1.765  1.00 92.05           C  
ATOM   1562  HB2 PHE A 103      -6.845 -21.273  -2.134  1.00 92.05           H  
ATOM   1563  HB3 PHE A 103      -5.301 -22.060  -2.424  1.00 92.05           H  
ATOM   1564  O   PHE A 103      -8.967 -22.937  -2.951  1.00 92.05           O  
ATOM   1565  CG  PHE A 103      -5.738 -21.651  -0.365  1.00 92.05           C  
ATOM   1566  CD1 PHE A 103      -6.533 -20.767   0.386  1.00 92.05           C  
ATOM   1567  HD1 PHE A 103      -7.441 -20.366  -0.040  1.00 92.05           H  
ATOM   1568  CD2 PHE A 103      -4.569 -22.181   0.213  1.00 92.05           C  
ATOM   1569  HD2 PHE A 103      -3.975 -22.903  -0.327  1.00 92.05           H  
ATOM   1570  CE1 PHE A 103      -6.167 -20.429   1.701  1.00 92.05           C  
ATOM   1571  HE1 PHE A 103      -6.806 -19.781   2.282  1.00 92.05           H  
ATOM   1572  CE2 PHE A 103      -4.190 -21.833   1.518  1.00 92.05           C  
ATOM   1573  HE2 PHE A 103      -3.306 -22.274   1.956  1.00 92.05           H  
ATOM   1574  CZ  PHE A 103      -5.001 -20.968   2.268  1.00 92.05           C  
ATOM   1575  HZ  PHE A 103      -4.752 -20.746   3.295  1.00 92.05           H  
ATOM   1576  N   SER A 104      -7.492 -24.183  -4.101  1.00 91.38           N  
ATOM   1577  H   SER A 104      -6.552 -24.552  -4.118  1.00 91.38           H  
ATOM   1578  CA  SER A 104      -8.315 -24.408  -5.296  1.00 91.38           C  
ATOM   1579  HA  SER A 104      -8.403 -23.449  -5.808  1.00 91.38           H  
ATOM   1580  C   SER A 104      -9.751 -24.901  -5.032  1.00 91.38           C  
ATOM   1581  CB  SER A 104      -7.595 -25.379  -6.242  1.00 91.38           C  
ATOM   1582  HB2 SER A 104      -6.639 -24.949  -6.541  1.00 91.38           H  
ATOM   1583  HB3 SER A 104      -7.410 -26.327  -5.737  1.00 91.38           H  
ATOM   1584  O   SER A 104     -10.647 -24.413  -5.725  1.00 91.38           O  
ATOM   1585  OG  SER A 104      -8.371 -25.606  -7.406  1.00 91.38           O  
ATOM   1586  HG  SER A 104      -8.913 -24.830  -7.562  1.00 91.38           H  
ATOM   1587  N   PRO A 105     -10.039 -25.811  -4.073  1.00 92.18           N  
ATOM   1588  CA  PRO A 105     -11.412 -26.271  -3.843  1.00 92.18           C  
ATOM   1589  HA  PRO A 105     -11.864 -26.548  -4.795  1.00 92.18           H  
ATOM   1590  C   PRO A 105     -12.325 -25.223  -3.191  1.00 92.18           C  
ATOM   1591  CB  PRO A 105     -11.285 -27.527  -2.973  1.00 92.18           C  
ATOM   1592  HB2 PRO A 105     -11.215 -28.404  -3.617  1.00 92.18           H  
ATOM   1593  HB3 PRO A 105     -12.116 -27.637  -2.277  1.00 92.18           H  
ATOM   1594  O   PRO A 105     -13.542 -25.375  -3.255  1.00 92.18           O  
ATOM   1595  CG  PRO A 105      -9.961 -27.333  -2.242  1.00 92.18           C  
ATOM   1596  HG2 PRO A 105      -9.513 -28.282  -1.946  1.00 92.18           H  
ATOM   1597  HG3 PRO A 105     -10.112 -26.691  -1.374  1.00 92.18           H  
ATOM   1598  CD  PRO A 105      -9.111 -26.606  -3.275  1.00 92.18           C  
ATOM   1599  HD2 PRO A 105      -8.371 -26.007  -2.745  1.00 92.18           H  
ATOM   1600  HD3 PRO A 105      -8.613 -27.333  -3.917  1.00 92.18           H  
ATOM   1601  N   TYR A 106     -11.769 -24.180  -2.570  1.00 90.96           N  
ATOM   1602  H   TYR A 106     -10.763 -24.085  -2.586  1.00 90.96           H  
ATOM   1603  CA  TYR A 106     -12.545 -23.135  -1.892  1.00 90.96           C  
ATOM   1604  HA  TYR A 106     -13.506 -23.540  -1.576  1.00 90.96           H  
ATOM   1605  C   TYR A 106     -12.840 -21.939  -2.794  1.00 90.96           C  
ATOM   1606  CB  TYR A 106     -11.794 -22.673  -0.642  1.00 90.96           C  
ATOM   1607  HB2 TYR A 106     -10.841 -22.236  -0.938  1.00 90.96           H  
ATOM   1608  HB3 TYR A 106     -12.377 -21.891  -0.156  1.00 90.96           H  
ATOM   1609  O   TYR A 106     -13.830 -21.246  -2.586  1.00 90.96           O  
ATOM   1610  CG  TYR A 106     -11.547 -23.781   0.357  1.00 90.96           C  
ATOM   1611  CD1 TYR A 106     -12.550 -24.131   1.280  1.00 90.96           C  
ATOM   1612  HD1 TYR A 106     -13.487 -23.594   1.283  1.00 90.96           H  
ATOM   1613  CD2 TYR A 106     -10.328 -24.482   0.343  1.00 90.96           C  
ATOM   1614  HD2 TYR A 106      -9.565 -24.232  -0.379  1.00 90.96           H  
ATOM   1615  CE1 TYR A 106     -12.329 -25.169   2.205  1.00 90.96           C  
ATOM   1616  HE1 TYR A 106     -13.098 -25.416   2.922  1.00 90.96           H  
ATOM   1617  CE2 TYR A 106     -10.115 -25.537   1.245  1.00 90.96           C  
ATOM   1618  HE2 TYR A 106      -9.193 -26.099   1.208  1.00 90.96           H  
ATOM   1619  OH  TYR A 106     -10.883 -26.881   3.073  1.00 90.96           O  
ATOM   1620  HH  TYR A 106     -11.629 -27.006   3.665  1.00 90.96           H  
ATOM   1621  CZ  TYR A 106     -11.106 -25.874   2.188  1.00 90.96           C  
ATOM   1622  N   GLY A 107     -11.987 -21.686  -3.788  1.00 88.78           N  
ATOM   1623  H   GLY A 107     -11.181 -22.280  -3.912  1.00 88.78           H  
ATOM   1624  CA  GLY A 107     -12.181 -20.595  -4.732  1.00 88.78           C  
ATOM   1625  HA2 GLY A 107     -13.081 -20.783  -5.317  1.00 88.78           H  
ATOM   1626  HA3 GLY A 107     -12.330 -19.662  -4.189  1.00 88.78           H  
ATOM   1627  C   GLY A 107     -11.007 -20.410  -5.679  1.00 88.78           C  
ATOM   1628  O   GLY A 107      -9.995 -21.114  -5.622  1.00 88.78           O  
ATOM   1629  N   LYS A 108     -11.136 -19.425  -6.568  1.00 87.79           N  
ATOM   1630  H   LYS A 108     -11.965 -18.850  -6.527  1.00 87.79           H  
ATOM   1631  CA  LYS A 108     -10.089 -19.125  -7.543  1.00 87.79           C  
ATOM   1632  HA  LYS A 108      -9.692 -20.073  -7.907  1.00 87.79           H  
ATOM   1633  C   LYS A 108      -8.950 -18.349  -6.887  1.00 87.79           C  
ATOM   1634  CB  LYS A 108     -10.685 -18.382  -8.730  1.00 87.79           C  
ATOM   1635  HB2 LYS A 108     -11.607 -18.876  -9.038  1.00 87.79           H  
ATOM   1636  HB3 LYS A 108     -10.938 -17.370  -8.413  1.00 87.79           H  
ATOM   1637  O   LYS A 108      -9.104 -17.196  -6.470  1.00 87.79           O  
ATOM   1638  CG  LYS A 108      -9.722 -18.350  -9.930  1.00 87.79           C  
ATOM   1639  HG2 LYS A 108      -8.717 -18.060  -9.623  1.00 87.79           H  
ATOM   1640  HG3 LYS A 108      -9.699 -19.325 -10.416  1.00 87.79           H  
ATOM   1641  CD  LYS A 108     -10.286 -17.296 -10.866  1.00 87.79           C  
ATOM   1642  HD2 LYS A 108     -10.136 -16.341 -10.362  1.00 87.79           H  
ATOM   1643  HD3 LYS A 108     -11.356 -17.475 -10.980  1.00 87.79           H  
ATOM   1644  CE  LYS A 108      -9.675 -17.158 -12.246  1.00 87.79           C  
ATOM   1645  HE2 LYS A 108      -8.623 -16.890 -12.144  1.00 87.79           H  
ATOM   1646  HE3 LYS A 108      -9.761 -18.105 -12.778  1.00 87.79           H  
ATOM   1647  NZ  LYS A 108     -10.449 -16.085 -12.916  1.00 87.79           N  
ATOM   1648  HZ1 LYS A 108     -11.419 -16.359 -12.979  1.00 87.79           H  
ATOM   1649  HZ2 LYS A 108     -10.487 -15.274 -12.315  1.00 87.79           H  
ATOM   1650  HZ3 LYS A 108     -10.086 -15.840 -13.825  1.00 87.79           H  
ATOM   1651  N   VAL A 109      -7.786 -18.985  -6.853  1.00 88.93           N  
ATOM   1652  H   VAL A 109      -7.769 -19.953  -7.140  1.00 88.93           H  
ATOM   1653  CA  VAL A 109      -6.538 -18.384  -6.390  1.00 88.93           C  
ATOM   1654  HA  VAL A 109      -6.746 -17.754  -5.525  1.00 88.93           H  
ATOM   1655  C   VAL A 109      -5.957 -17.519  -7.507  1.00 88.93           C  
ATOM   1656  CB  VAL A 109      -5.555 -19.475  -5.951  1.00 88.93           C  
ATOM   1657  HB  VAL A 109      -5.344 -20.121  -6.803  1.00 88.93           H  
ATOM   1658  O   VAL A 109      -5.683 -18.000  -8.608  1.00 88.93           O  
ATOM   1659  CG1 VAL A 109      -4.253 -18.856  -5.451  1.00 88.93           C  
ATOM   1660 HG11 VAL A 109      -3.715 -18.379  -6.270  1.00 88.93           H  
ATOM   1661 HG12 VAL A 109      -4.455 -18.124  -4.668  1.00 88.93           H  
ATOM   1662 HG13 VAL A 109      -3.631 -19.660  -5.057  1.00 88.93           H  
ATOM   1663  CG2 VAL A 109      -6.122 -20.357  -4.834  1.00 88.93           C  
ATOM   1664 HG21 VAL A 109      -5.412 -21.152  -4.607  1.00 88.93           H  
ATOM   1665 HG22 VAL A 109      -7.057 -20.827  -5.140  1.00 88.93           H  
ATOM   1666 HG23 VAL A 109      -6.296 -19.761  -3.938  1.00 88.93           H  
ATOM   1667  N   LEU A 110      -5.785 -16.230  -7.226  1.00 84.98           N  
ATOM   1668  H   LEU A 110      -6.030 -15.918  -6.297  1.00 84.98           H  
ATOM   1669  CA  LEU A 110      -5.187 -15.265  -8.146  1.00 84.98           C  
ATOM   1670  HA  LEU A 110      -5.492 -15.490  -9.168  1.00 84.98           H  
ATOM   1671  C   LEU A 110      -3.663 -15.324  -8.110  1.00 84.98           C  
ATOM   1672  CB  LEU A 110      -5.642 -13.848  -7.763  1.00 84.98           C  
ATOM   1673  HB2 LEU A 110      -5.089 -13.131  -8.369  1.00 84.98           H  
ATOM   1674  HB3 LEU A 110      -5.374 -13.673  -6.721  1.00 84.98           H  
ATOM   1675  O   LEU A 110      -3.021 -15.202  -9.147  1.00 84.98           O  
ATOM   1676  CG  LEU A 110      -7.144 -13.583  -7.939  1.00 84.98           C  
ATOM   1677  HG  LEU A 110      -7.729 -14.351  -7.433  1.00 84.98           H  
ATOM   1678  CD1 LEU A 110      -7.454 -12.235  -7.294  1.00 84.98           C  
ATOM   1679 HD11 LEU A 110      -7.361 -12.337  -6.213  1.00 84.98           H  
ATOM   1680 HD12 LEU A 110      -6.758 -11.477  -7.653  1.00 84.98           H  
ATOM   1681 HD13 LEU A 110      -8.478 -11.947  -7.531  1.00 84.98           H  
ATOM   1682  CD2 LEU A 110      -7.547 -13.534  -9.414  1.00 84.98           C  
ATOM   1683 HD21 LEU A 110      -7.377 -14.509  -9.871  1.00 84.98           H  
ATOM   1684 HD22 LEU A 110      -8.610 -13.305  -9.492  1.00 84.98           H  
ATOM   1685 HD23 LEU A 110      -6.969 -12.775  -9.941  1.00 84.98           H  
ATOM   1686  N   ASP A 111      -3.097 -15.438  -6.909  1.00 84.03           N  
ATOM   1687  H   ASP A 111      -3.688 -15.592  -6.104  1.00 84.03           H  
ATOM   1688  CA  ASP A 111      -1.658 -15.350  -6.685  1.00 84.03           C  
ATOM   1689  HA  ASP A 111      -1.142 -15.916  -7.460  1.00 84.03           H  
ATOM   1690  C   ASP A 111      -1.286 -15.932  -5.313  1.00 84.03           C  
ATOM   1691  CB  ASP A 111      -1.251 -13.871  -6.790  1.00 84.03           C  
ATOM   1692  HB2 ASP A 111      -1.704 -13.427  -7.676  1.00 84.03           H  
ATOM   1693  HB3 ASP A 111      -1.640 -13.332  -5.926  1.00 84.03           H  
ATOM   1694  O   ASP A 111      -2.063 -15.833  -4.358  1.00 84.03           O  
ATOM   1695  CG  ASP A 111       0.250 -13.631  -6.889  1.00 84.03           C  
ATOM   1696  OD1 ASP A 111       1.010 -14.603  -7.075  1.00 84.03           O  
ATOM   1697  OD2 ASP A 111       0.592 -12.432  -6.731  1.00 84.03           O  
ATOM   1698  N   CYS A 112      -0.085 -16.491  -5.206  1.00 87.51           N  
ATOM   1699  H   CYS A 112       0.543 -16.378  -5.989  1.00 87.51           H  
ATOM   1700  CA  CYS A 112       0.451 -17.092  -3.989  1.00 87.51           C  
ATOM   1701  HA  CYS A 112      -0.147 -16.794  -3.128  1.00 87.51           H  
ATOM   1702  C   CYS A 112       1.889 -16.620  -3.771  1.00 87.51           C  
ATOM   1703  CB  CYS A 112       0.416 -18.621  -4.098  1.00 87.51           C  
ATOM   1704  HB2 CYS A 112       0.810 -18.916  -5.071  1.00 87.51           H  
ATOM   1705  HB3 CYS A 112       1.040 -19.049  -3.314  1.00 87.51           H  
ATOM   1706  O   CYS A 112       2.801 -16.995  -4.502  1.00 87.51           O  
ATOM   1707  SG  CYS A 112      -1.252 -19.279  -3.904  1.00 87.51           S  
ATOM   1708  HG  CYS A 112      -0.975 -20.550  -4.210  1.00 87.51           H  
ATOM   1709  N   ASP A 113       2.115 -15.856  -2.707  1.00 84.88           N  
ATOM   1710  H   ASP A 113       1.329 -15.607  -2.124  1.00 84.88           H  
ATOM   1711  CA  ASP A 113       3.439 -15.376  -2.326  1.00 84.88           C  
ATOM   1712  HA  ASP A 113       4.144 -15.577  -3.133  1.00 84.88           H  
ATOM   1713  C   ASP A 113       3.936 -16.111  -1.079  1.00 84.88           C  
ATOM   1714  CB  ASP A 113       3.413 -13.853  -2.153  1.00 84.88           C  
ATOM   1715  HB2 ASP A 113       3.040 -13.400  -3.072  1.00 84.88           H  
ATOM   1716  HB3 ASP A 113       2.730 -13.592  -1.345  1.00 84.88           H  
ATOM   1717  O   ASP A 113       3.511 -15.840   0.050  1.00 84.88           O  
ATOM   1718  CG  ASP A 113       4.800 -13.271  -1.854  1.00 84.88           C  
ATOM   1719  OD1 ASP A 113       5.812 -13.998  -2.000  1.00 84.88           O  
ATOM   1720  OD2 ASP A 113       4.837 -12.091  -1.433  1.00 84.88           O  
ATOM   1721  N   LYS A 114       4.848 -17.069  -1.272  1.00 86.40           N  
ATOM   1722  H   LYS A 114       5.161 -17.219  -2.220  1.00 86.40           H  
ATOM   1723  CA  LYS A 114       5.510 -17.767  -0.166  1.00 86.40           C  
ATOM   1724  HA  LYS A 114       4.807 -17.830   0.664  1.00 86.40           H  
ATOM   1725  C   LYS A 114       6.714 -16.960   0.312  1.00 86.40           C  
ATOM   1726  CB  LYS A 114       5.869 -19.205  -0.562  1.00 86.40           C  
ATOM   1727  HB2 LYS A 114       6.586 -19.186  -1.383  1.00 86.40           H  
ATOM   1728  HB3 LYS A 114       4.967 -19.719  -0.897  1.00 86.40           H  
ATOM   1729  O   LYS A 114       7.789 -16.981  -0.293  1.00 86.40           O  
ATOM   1730  CG  LYS A 114       6.458 -19.966   0.638  1.00 86.40           C  
ATOM   1731  HG2 LYS A 114       7.298 -19.406   1.049  1.00 86.40           H  
ATOM   1732  HG3 LYS A 114       5.697 -20.067   1.412  1.00 86.40           H  
ATOM   1733  CD  LYS A 114       6.967 -21.355   0.240  1.00 86.40           C  
ATOM   1734  HD2 LYS A 114       7.657 -21.250  -0.598  1.00 86.40           H  
ATOM   1735  HD3 LYS A 114       6.130 -21.981  -0.069  1.00 86.40           H  
ATOM   1736  CE  LYS A 114       7.690 -21.992   1.437  1.00 86.40           C  
ATOM   1737  HE2 LYS A 114       6.937 -22.294   2.165  1.00 86.40           H  
ATOM   1738  HE3 LYS A 114       8.331 -21.242   1.900  1.00 86.40           H  
ATOM   1739  NZ  LYS A 114       8.494 -23.168   1.027  1.00 86.40           N  
ATOM   1740  HZ1 LYS A 114       9.156 -22.965   0.293  1.00 86.40           H  
ATOM   1741  HZ2 LYS A 114       7.859 -23.851   0.638  1.00 86.40           H  
ATOM   1742  HZ3 LYS A 114       8.938 -23.656   1.792  1.00 86.40           H  
ATOM   1743  N   VAL A 115       6.588 -16.363   1.492  1.00 81.86           N  
ATOM   1744  H   VAL A 115       5.707 -16.436   1.981  1.00 81.86           H  
ATOM   1745  CA  VAL A 115       7.678 -15.614   2.113  1.00 81.86           C  
ATOM   1746  HA  VAL A 115       8.279 -15.180   1.313  1.00 81.86           H  
ATOM   1747  C   VAL A 115       8.563 -16.562   2.921  1.00 81.86           C  
ATOM   1748  CB  VAL A 115       7.161 -14.434   2.939  1.00 81.86           C  
ATOM   1749  HB  VAL A 115       6.613 -14.824   3.796  1.00 81.86           H  
ATOM   1750  O   VAL A 115       8.227 -17.039   4.009  1.00 81.86           O  
ATOM   1751  CG1 VAL A 115       8.345 -13.583   3.421  1.00 81.86           C  
ATOM   1752 HG11 VAL A 115       8.961 -13.284   2.572  1.00 81.86           H  
ATOM   1753 HG12 VAL A 115       8.946 -14.143   4.136  1.00 81.86           H  
ATOM   1754 HG13 VAL A 115       7.972 -12.681   3.907  1.00 81.86           H  
ATOM   1755  CG2 VAL A 115       6.228 -13.534   2.117  1.00 81.86           C  
ATOM   1756 HG21 VAL A 115       6.713 -13.227   1.190  1.00 81.86           H  
ATOM   1757 HG22 VAL A 115       5.957 -12.646   2.687  1.00 81.86           H  
ATOM   1758 HG23 VAL A 115       5.314 -14.070   1.861  1.00 81.86           H  
ATOM   1759  N   LYS A 116       9.751 -16.845   2.381  1.00 70.85           N  
ATOM   1760  H   LYS A 116       9.950 -16.459   1.469  1.00 70.85           H  
ATOM   1761  CA  LYS A 116      10.771 -17.629   3.085  1.00 70.85           C  
ATOM   1762  HA  LYS A 116      10.292 -18.508   3.515  1.00 70.85           H  
ATOM   1763  C   LYS A 116      11.335 -16.800   4.244  1.00 70.85           C  
ATOM   1764  CB  LYS A 116      11.866 -18.107   2.116  1.00 70.85           C  
ATOM   1765  HB2 LYS A 116      12.657 -18.585   2.694  1.00 70.85           H  
ATOM   1766  HB3 LYS A 116      12.291 -17.246   1.601  1.00 70.85           H  
ATOM   1767  O   LYS A 116      11.972 -15.771   4.034  1.00 70.85           O  
ATOM   1768  CG  LYS A 116      11.326 -19.115   1.084  1.00 70.85           C  
ATOM   1769  HG2 LYS A 116      10.526 -18.649   0.510  1.00 70.85           H  
ATOM   1770  HG3 LYS A 116      10.919 -19.980   1.608  1.00 70.85           H  
ATOM   1771  CD  LYS A 116      12.421 -19.584   0.110  1.00 70.85           C  
ATOM   1772  HD2 LYS A 116      12.848 -18.710  -0.383  1.00 70.85           H  
ATOM   1773  HD3 LYS A 116      13.205 -20.097   0.667  1.00 70.85           H  
ATOM   1774  CE  LYS A 116      11.825 -20.527  -0.948  1.00 70.85           C  
ATOM   1775  HE2 LYS A 116      11.433 -21.411  -0.446  1.00 70.85           H  
ATOM   1776  HE3 LYS A 116      10.987 -20.019  -1.425  1.00 70.85           H  
ATOM   1777  NZ  LYS A 116      12.813 -20.930  -1.984  1.00 70.85           N  
ATOM   1778  HZ1 LYS A 116      13.159 -20.123  -2.483  1.00 70.85           H  
ATOM   1779  HZ2 LYS A 116      13.596 -21.425  -1.581  1.00 70.85           H  
ATOM   1780  HZ3 LYS A 116      12.381 -21.533  -2.669  1.00 70.85           H  
ATOM   1781  N   THR A 117      11.111 -17.264   5.473  1.00 66.99           N  
ATOM   1782  H   THR A 117      10.575 -18.114   5.564  1.00 66.99           H  
ATOM   1783  CA  THR A 117      11.794 -16.724   6.660  1.00 66.99           C  
ATOM   1784  HA  THR A 117      11.769 -15.635   6.603  1.00 66.99           H  
ATOM   1785  C   THR A 117      13.270 -17.148   6.645  1.00 66.99           C  
ATOM   1786  CB  THR A 117      11.043 -17.135   7.939  1.00 66.99           C  
ATOM   1787  HB  THR A 117      10.955 -18.220   7.987  1.00 66.99           H  
ATOM   1788  O   THR A 117      13.651 -18.045   5.894  1.00 66.99           O  
ATOM   1789  CG2 THR A 117      11.641 -16.611   9.247  1.00 66.99           C  
ATOM   1790 HG21 THR A 117      12.596 -17.094   9.454  1.00 66.99           H  
ATOM   1791 HG22 THR A 117      10.962 -16.850  10.066  1.00 66.99           H  
ATOM   1792 HG23 THR A 117      11.763 -15.529   9.198  1.00 66.99           H  
ATOM   1793  OG1 THR A 117       9.764 -16.553   7.891  1.00 66.99           O  
ATOM   1794  HG1 THR A 117       9.310 -16.844   7.096  1.00 66.99           H  
ATOM   1795  N   LYS A 118      14.111 -16.471   7.442  1.00 71.64           N  
ATOM   1796  H   LYS A 118      13.701 -15.740   8.006  1.00 71.64           H  
ATOM   1797  CA  LYS A 118      15.551 -16.744   7.619  1.00 71.64           C  
ATOM   1798  HA  LYS A 118      16.083 -16.285   6.785  1.00 71.64           H  
ATOM   1799  C   LYS A 118      15.860 -18.254   7.616  1.00 71.64           C  
ATOM   1800  CB  LYS A 118      16.032 -16.138   8.952  1.00 71.64           C  
ATOM   1801  HB2 LYS A 118      15.415 -16.530   9.760  1.00 71.64           H  
ATOM   1802  HB3 LYS A 118      17.060 -16.451   9.139  1.00 71.64           H  
ATOM   1803  O   LYS A 118      15.081 -19.009   8.194  1.00 71.64           O  
ATOM   1804  CG  LYS A 118      15.983 -14.603   8.968  1.00 71.64           C  
ATOM   1805  HG2 LYS A 118      14.965 -14.268   8.768  1.00 71.64           H  
ATOM   1806  HG3 LYS A 118      16.641 -14.214   8.190  1.00 71.64           H  
ATOM   1807  CD  LYS A 118      16.425 -14.053  10.332  1.00 71.64           C  
ATOM   1808  HD2 LYS A 118      15.781 -14.468  11.107  1.00 71.64           H  
ATOM   1809  HD3 LYS A 118      17.454 -14.356  10.526  1.00 71.64           H  
ATOM   1810  CE  LYS A 118      16.324 -12.521  10.344  1.00 71.64           C  
ATOM   1811  HE2 LYS A 118      15.306 -12.238  10.074  1.00 71.64           H  
ATOM   1812  HE3 LYS A 118      16.991 -12.121   9.580  1.00 71.64           H  
ATOM   1813  NZ  LYS A 118      16.669 -11.953  11.673  1.00 71.64           N  
ATOM   1814  HZ1 LYS A 118      16.047 -12.302  12.387  1.00 71.64           H  
ATOM   1815  HZ2 LYS A 118      17.616 -12.191  11.930  1.00 71.64           H  
ATOM   1816  HZ3 LYS A 118      16.595 -10.945  11.658  1.00 71.64           H  
ATOM   1817  N   PRO A 119      17.016 -18.687   7.075  1.00 60.33           N  
ATOM   1818  CA  PRO A 119      17.357 -20.106   6.903  1.00 60.33           C  
ATOM   1819  HA  PRO A 119      16.634 -20.571   6.233  1.00 60.33           H  
ATOM   1820  C   PRO A 119      17.366 -20.927   8.206  1.00 60.33           C  
ATOM   1821  CB  PRO A 119      18.737 -20.108   6.228  1.00 60.33           C  
ATOM   1822  HB2 PRO A 119      18.608 -20.158   5.147  1.00 60.33           H  
ATOM   1823  HB3 PRO A 119      19.364 -20.934   6.566  1.00 60.33           H  
ATOM   1824  O   PRO A 119      17.326 -22.149   8.152  1.00 60.33           O  
ATOM   1825  CG  PRO A 119      19.337 -18.754   6.604  1.00 60.33           C  
ATOM   1826  HG2 PRO A 119      20.082 -18.425   5.880  1.00 60.33           H  
ATOM   1827  HG3 PRO A 119      19.765 -18.806   7.605  1.00 60.33           H  
ATOM   1828  CD  PRO A 119      18.111 -17.848   6.611  1.00 60.33           C  
ATOM   1829  HD2 PRO A 119      18.286 -16.996   7.268  1.00 60.33           H  
ATOM   1830  HD3 PRO A 119      17.901 -17.506   5.597  1.00 60.33           H  
ATOM   1831  N   SER A 120      17.388 -20.275   9.374  1.00 60.51           N  
ATOM   1832  H   SER A 120      17.410 -19.266   9.365  1.00 60.51           H  
ATOM   1833  CA  SER A 120      17.286 -20.922  10.687  1.00 60.51           C  
ATOM   1834  HA  SER A 120      17.802 -21.881  10.644  1.00 60.51           H  
ATOM   1835  C   SER A 120      15.849 -21.207  11.148  1.00 60.51           C  
ATOM   1836  CB  SER A 120      17.995 -20.051  11.728  1.00 60.51           C  
ATOM   1837  HB2 SER A 120      18.091 -20.605  12.661  1.00 60.51           H  
ATOM   1838  HB3 SER A 120      18.994 -19.802  11.369  1.00 60.51           H  
ATOM   1839  O   SER A 120      15.665 -21.816  12.198  1.00 60.51           O  
ATOM   1840  OG  SER A 120      17.261 -18.859  11.961  1.00 60.51           O  
ATOM   1841  HG  SER A 120      16.604 -19.065  12.630  1.00 60.51           H  
ATOM   1842  N   SER A 121      14.826 -20.730  10.432  1.00 64.23           N  
ATOM   1843  H   SER A 121      15.020 -20.276   9.551  1.00 64.23           H  
ATOM   1844  CA  SER A 121      13.424 -20.962  10.779  1.00 64.23           C  
ATOM   1845  HA  SER A 121      13.345 -21.181  11.844  1.00 64.23           H  
ATOM   1846  C   SER A 121      12.885 -22.150   9.997  1.00 64.23           C  
ATOM   1847  CB  SER A 121      12.567 -19.724  10.518  1.00 64.23           C  
ATOM   1848  HB2 SER A 121      12.536 -19.519   9.448  1.00 64.23           H  
ATOM   1849  HB3 SER A 121      13.004 -18.870  11.036  1.00 64.23           H  
ATOM   1850  O   SER A 121      12.731 -22.093   8.779  1.00 64.23           O  
ATOM   1851  OG  SER A 121      11.255 -19.942  11.007  1.00 64.23           O  
ATOM   1852  HG  SER A 121      10.623 -19.794  10.300  1.00 64.23           H  
ATOM   1853  N   LEU A 122      12.519 -23.209  10.717  1.00 66.48           N  
ATOM   1854  H   LEU A 122      12.724 -23.201  11.706  1.00 66.48           H  
ATOM   1855  CA  LEU A 122      11.773 -24.347  10.170  1.00 66.48           C  
ATOM   1856  HA  LEU A 122      12.235 -24.655   9.232  1.00 66.48           H  
ATOM   1857  C   LEU A 122      10.316 -23.987   9.838  1.00 66.48           C  
ATOM   1858  CB  LEU A 122      11.836 -25.507  11.181  1.00 66.48           C  
ATOM   1859  HB2 LEU A 122      11.470 -25.145  12.142  1.00 66.48           H  
ATOM   1860  HB3 LEU A 122      11.168 -26.304  10.853  1.00 66.48           H  
ATOM   1861  O   LEU A 122       9.561 -24.835   9.369  1.00 66.48           O  
ATOM   1862  CG  LEU A 122      13.242 -26.104  11.367  1.00 66.48           C  
ATOM   1863  HG  LEU A 122      13.960 -25.309  11.568  1.00 66.48           H  
ATOM   1864  CD1 LEU A 122      13.235 -27.050  12.566  1.00 66.48           C  
ATOM   1865 HD11 LEU A 122      14.232 -27.466  12.709  1.00 66.48           H  
ATOM   1866 HD12 LEU A 122      12.956 -26.506  13.468  1.00 66.48           H  
ATOM   1867 HD13 LEU A 122      12.531 -27.866  12.398  1.00 66.48           H  
ATOM   1868  CD2 LEU A 122      13.693 -26.887  10.132  1.00 66.48           C  
ATOM   1869 HD21 LEU A 122      12.973 -27.671   9.895  1.00 66.48           H  
ATOM   1870 HD22 LEU A 122      14.664 -27.344  10.324  1.00 66.48           H  
ATOM   1871 HD23 LEU A 122      13.798 -26.218   9.278  1.00 66.48           H  
ATOM   1872  N   THR A 123       9.894 -22.756  10.124  1.00 72.88           N  
ATOM   1873  H   THR A 123      10.561 -22.107  10.515  1.00 72.88           H  
ATOM   1874  CA  THR A 123       8.514 -22.291   9.994  1.00 72.88           C  
ATOM   1875  HA  THR A 123       7.886 -23.107   9.636  1.00 72.88           H  
ATOM   1876  C   THR A 123       8.455 -21.172   8.961  1.00 72.88           C  
ATOM   1877  CB  THR A 123       7.963 -21.835  11.356  1.00 72.88           C  
ATOM   1878  HB  THR A 123       8.253 -20.802  11.547  1.00 72.88           H  
ATOM   1879  O   THR A 123       9.167 -20.169   9.084  1.00 72.88           O  
ATOM   1880  CG2 THR A 123       6.447 -21.961  11.391  1.00 72.88           C  
ATOM   1881 HG21 THR A 123       6.014 -21.324  10.620  1.00 72.88           H  
ATOM   1882 HG22 THR A 123       6.153 -22.996  11.213  1.00 72.88           H  
ATOM   1883 HG23 THR A 123       6.065 -21.644  12.362  1.00 72.88           H  
ATOM   1884  OG1 THR A 123       8.449 -22.642  12.412  1.00 72.88           O  
ATOM   1885  HG1 THR A 123       8.065 -22.289  13.218  1.00 72.88           H  
ATOM   1886  N   GLY A 124       7.636 -21.370   7.929  1.00 83.72           N  
ATOM   1887  H   GLY A 124       7.094 -22.221   7.901  1.00 83.72           H  
ATOM   1888  CA  GLY A 124       7.357 -20.388   6.887  1.00 83.72           C  
ATOM   1889  HA2 GLY A 124       8.080 -19.574   6.927  1.00 83.72           H  
ATOM   1890  HA3 GLY A 124       7.436 -20.868   5.912  1.00 83.72           H  
ATOM   1891  C   GLY A 124       5.955 -19.801   7.014  1.00 83.72           C  
ATOM   1892  O   GLY A 124       5.110 -20.306   7.758  1.00 83.72           O  
ATOM   1893  N   TYR A 125       5.715 -18.740   6.255  1.00 89.08           N  
ATOM   1894  H   TYR A 125       6.436 -18.375   5.650  1.00 89.08           H  
ATOM   1895  CA  TYR A 125       4.383 -18.202   6.027  1.00 89.08           C  
ATOM   1896  HA  TYR A 125       3.652 -18.977   6.257  1.00 89.08           H  
ATOM   1897  C   TYR A 125       4.217 -17.851   4.549  1.00 89.08           C  
ATOM   1898  CB  TYR A 125       4.105 -17.006   6.946  1.00 89.08           C  
ATOM   1899  HB2 TYR A 125       3.091 -16.659   6.747  1.00 89.08           H  
ATOM   1900  HB3 TYR A 125       4.124 -17.352   7.979  1.00 89.08           H  
ATOM   1901  O   TYR A 125       5.197 -17.645   3.830  1.00 89.08           O  
ATOM   1902  CG  TYR A 125       5.065 -15.837   6.806  1.00 89.08           C  
ATOM   1903  CD1 TYR A 125       6.255 -15.815   7.560  1.00 89.08           C  
ATOM   1904  HD1 TYR A 125       6.479 -16.631   8.231  1.00 89.08           H  
ATOM   1905  CD2 TYR A 125       4.758 -14.761   5.949  1.00 89.08           C  
ATOM   1906  HD2 TYR A 125       3.847 -14.773   5.368  1.00 89.08           H  
ATOM   1907  CE1 TYR A 125       7.143 -14.729   7.452  1.00 89.08           C  
ATOM   1908  HE1 TYR A 125       8.044 -14.707   8.047  1.00 89.08           H  
ATOM   1909  CE2 TYR A 125       5.639 -13.667   5.853  1.00 89.08           C  
ATOM   1910  HE2 TYR A 125       5.416 -12.836   5.199  1.00 89.08           H  
ATOM   1911  OH  TYR A 125       7.698 -12.610   6.488  1.00 89.08           O  
ATOM   1912  HH  TYR A 125       8.469 -12.733   7.046  1.00 89.08           H  
ATOM   1913  CZ  TYR A 125       6.839 -13.657   6.589  1.00 89.08           C  
ATOM   1914  N   ALA A 126       2.975 -17.812   4.093  1.00 90.55           N  
ATOM   1915  H   ALA A 126       2.217 -18.019   4.727  1.00 90.55           H  
ATOM   1916  CA  ALA A 126       2.619 -17.429   2.742  1.00 90.55           C  
ATOM   1917  HA  ALA A 126       3.442 -16.868   2.300  1.00 90.55           H  
ATOM   1918  C   ALA A 126       1.407 -16.505   2.760  1.00 90.55           C  
ATOM   1919  CB  ALA A 126       2.375 -18.677   1.888  1.00 90.55           C  
ATOM   1920  HB1 ALA A 126       3.240 -19.339   1.932  1.00 90.55           H  
ATOM   1921  HB2 ALA A 126       2.215 -18.384   0.850  1.00 90.55           H  
ATOM   1922  HB3 ALA A 126       1.486 -19.201   2.238  1.00 90.55           H  
ATOM   1923  O   ALA A 126       0.651 -16.446   3.733  1.00 90.55           O  
ATOM   1924  N   PHE A 127       1.240 -15.776   1.670  1.00 91.05           N  
ATOM   1925  H   PHE A 127       1.916 -15.862   0.925  1.00 91.05           H  
ATOM   1926  CA  PHE A 127       0.072 -14.967   1.407  1.00 91.05           C  
ATOM   1927  HA  PHE A 127      -0.625 -15.048   2.241  1.00 91.05           H  
ATOM   1928  C   PHE A 127      -0.616 -15.481   0.155  1.00 91.05           C  
ATOM   1929  CB  PHE A 127       0.483 -13.507   1.264  1.00 91.05           C  
ATOM   1930  HB2 PHE A 127       1.194 -13.415   0.443  1.00 91.05           H  
ATOM   1931  HB3 PHE A 127      -0.405 -12.937   0.993  1.00 91.05           H  
ATOM   1932  O   PHE A 127       0.002 -15.554  -0.901  1.00 91.05           O  
ATOM   1933  CG  PHE A 127       1.081 -12.915   2.523  1.00 91.05           C  
ATOM   1934  CD1 PHE A 127       0.258 -12.644   3.632  1.00 91.05           C  
ATOM   1935  HD1 PHE A 127      -0.784 -12.927   3.607  1.00 91.05           H  
ATOM   1936  CD2 PHE A 127       2.452 -12.604   2.579  1.00 91.05           C  
ATOM   1937  HD2 PHE A 127       3.091 -12.833   1.739  1.00 91.05           H  
ATOM   1938  CE1 PHE A 127       0.782 -11.980   4.754  1.00 91.05           C  
ATOM   1939  HE1 PHE A 127       0.146 -11.759   5.599  1.00 91.05           H  
ATOM   1940  CE2 PHE A 127       2.984 -11.987   3.724  1.00 91.05           C  
ATOM   1941  HE2 PHE A 127       4.036 -11.744   3.757  1.00 91.05           H  
ATOM   1942  CZ  PHE A 127       2.150 -11.667   4.808  1.00 91.05           C  
ATOM   1943  HZ  PHE A 127       2.564 -11.196   5.688  1.00 91.05           H  
ATOM   1944  N   VAL A 128      -1.893 -15.812   0.281  1.00 91.08           N  
ATOM   1945  H   VAL A 128      -2.346 -15.671   1.172  1.00 91.08           H  
ATOM   1946  CA  VAL A 128      -2.725 -16.284  -0.825  1.00 91.08           C  
ATOM   1947  HA  VAL A 128      -2.110 -16.455  -1.708  1.00 91.08           H  
ATOM   1948  C   VAL A 128      -3.727 -15.191  -1.157  1.00 91.08           C  
ATOM   1949  CB  VAL A 128      -3.401 -17.623  -0.478  1.00 91.08           C  
ATOM   1950  HB  VAL A 128      -4.049 -17.489   0.388  1.00 91.08           H  
ATOM   1951  O   VAL A 128      -4.333 -14.600  -0.264  1.00 91.08           O  
ATOM   1952  CG1 VAL A 128      -4.243 -18.134  -1.649  1.00 91.08           C  
ATOM   1953 HG11 VAL A 128      -3.619 -18.244  -2.536  1.00 91.08           H  
ATOM   1954 HG12 VAL A 128      -4.673 -19.104  -1.401  1.00 91.08           H  
ATOM   1955 HG13 VAL A 128      -5.065 -17.450  -1.863  1.00 91.08           H  
ATOM   1956  CG2 VAL A 128      -2.350 -18.691  -0.139  1.00 91.08           C  
ATOM   1957 HG21 VAL A 128      -1.664 -18.818  -0.976  1.00 91.08           H  
ATOM   1958 HG22 VAL A 128      -2.848 -19.642   0.052  1.00 91.08           H  
ATOM   1959 HG23 VAL A 128      -1.790 -18.410   0.752  1.00 91.08           H  
ATOM   1960  N   TYR A 129      -3.878 -14.880  -2.435  1.00 89.05           N  
ATOM   1961  H   TYR A 129      -3.343 -15.391  -3.122  1.00 89.05           H  
ATOM   1962  CA  TYR A 129      -4.826 -13.889  -2.921  1.00 89.05           C  
ATOM   1963  HA  TYR A 129      -5.210 -13.297  -2.090  1.00 89.05           H  
ATOM   1964  C   TYR A 129      -6.005 -14.600  -3.567  1.00 89.05           C  
ATOM   1965  CB  TYR A 129      -4.120 -12.929  -3.880  1.00 89.05           C  
ATOM   1966  HB2 TYR A 129      -3.621 -13.500  -4.663  1.00 89.05           H  
ATOM   1967  HB3 TYR A 129      -4.870 -12.302  -4.361  1.00 89.05           H  
ATOM   1968  O   TYR A 129      -5.846 -15.263  -4.589  1.00 89.05           O  
ATOM   1969  CG  TYR A 129      -3.117 -12.037  -3.177  1.00 89.05           C  
ATOM   1970  CD1 TYR A 129      -3.553 -10.818  -2.626  1.00 89.05           C  
ATOM   1971  HD1 TYR A 129      -4.590 -10.533  -2.719  1.00 89.05           H  
ATOM   1972  CD2 TYR A 129      -1.773 -12.437  -3.036  1.00 89.05           C  
ATOM   1973  HD2 TYR A 129      -1.450 -13.386  -3.439  1.00 89.05           H  
ATOM   1974  CE1 TYR A 129      -2.639  -9.981  -1.963  1.00 89.05           C  
ATOM   1975  HE1 TYR A 129      -2.985  -9.037  -1.568  1.00 89.05           H  
ATOM   1976  CE2 TYR A 129      -0.848 -11.598  -2.383  1.00 89.05           C  
ATOM   1977  HE2 TYR A 129       0.187 -11.897  -2.304  1.00 89.05           H  
ATOM   1978  OH  TYR A 129      -0.392  -9.475  -1.337  1.00 89.05           O  
ATOM   1979  HH  TYR A 129      -0.823  -8.637  -1.154  1.00 89.05           H  
ATOM   1980  CZ  TYR A 129      -1.281 -10.361  -1.864  1.00 89.05           C  
ATOM   1981  N   MET A 130      -7.183 -14.433  -2.977  1.00 89.88           N  
ATOM   1982  H   MET A 130      -7.235 -13.857  -2.148  1.00 89.88           H  
ATOM   1983  CA  MET A 130      -8.436 -14.997  -3.476  1.00 89.88           C  
ATOM   1984  HA  MET A 130      -8.224 -15.835  -4.140  1.00 89.88           H  
ATOM   1985  C   MET A 130      -9.204 -13.947  -4.281  1.00 89.88           C  
ATOM   1986  CB  MET A 130      -9.278 -15.525  -2.306  1.00 89.88           C  
ATOM   1987  HB2 MET A 130     -10.206 -15.946  -2.693  1.00 89.88           H  
ATOM   1988  HB3 MET A 130      -9.534 -14.688  -1.657  1.00 89.88           H  
ATOM   1989  O   MET A 130      -9.130 -12.751  -3.977  1.00 89.88           O  
ATOM   1990  CG  MET A 130      -8.552 -16.594  -1.475  1.00 89.88           C  
ATOM   1991  HG2 MET A 130      -7.653 -16.154  -1.043  1.00 89.88           H  
ATOM   1992  HG3 MET A 130      -9.201 -16.885  -0.649  1.00 89.88           H  
ATOM   1993  SD  MET A 130      -8.071 -18.096  -2.369  1.00 89.88           S  
ATOM   1994  CE  MET A 130      -9.689 -18.898  -2.573  1.00 89.88           C  
ATOM   1995  HE1 MET A 130     -10.334 -18.285  -3.202  1.00 89.88           H  
ATOM   1996  HE2 MET A 130     -10.161 -19.041  -1.601  1.00 89.88           H  
ATOM   1997  HE3 MET A 130      -9.553 -19.870  -3.046  1.00 89.88           H  
ATOM   1998  N   GLU A 131      -9.938 -14.387  -5.304  1.00 87.07           N  
ATOM   1999  H   GLU A 131      -9.906 -15.369  -5.541  1.00 87.07           H  
ATOM   2000  CA  GLU A 131     -10.788 -13.512  -6.123  1.00 87.07           C  
ATOM   2001  HA  GLU A 131     -10.193 -12.666  -6.465  1.00 87.07           H  
ATOM   2002  C   GLU A 131     -11.951 -12.913  -5.320  1.00 87.07           C  
ATOM   2003  CB  GLU A 131     -11.264 -14.290  -7.364  1.00 87.07           C  
ATOM   2004  HB2 GLU A 131     -11.879 -15.133  -7.051  1.00 87.07           H  
ATOM   2005  HB3 GLU A 131     -10.382 -14.678  -7.874  1.00 87.07           H  
ATOM   2006  O   GLU A 131     -12.163 -11.699  -5.372  1.00 87.07           O  
ATOM   2007  CG  GLU A 131     -12.055 -13.420  -8.359  1.00 87.07           C  
ATOM   2008  HG2 GLU A 131     -13.022 -13.165  -7.926  1.00 87.07           H  
ATOM   2009  HG3 GLU A 131     -11.502 -12.493  -8.511  1.00 87.07           H  
ATOM   2010  CD  GLU A 131     -12.263 -14.102  -9.728  1.00 87.07           C  
ATOM   2011  OE1 GLU A 131     -12.323 -13.381 -10.750  1.00 87.07           O  
ATOM   2012  OE2 GLU A 131     -12.216 -15.346  -9.823  1.00 87.07           O  
ATOM   2013  N   HIS A 132     -12.640 -13.738  -4.528  1.00 87.73           N  
ATOM   2014  H   HIS A 132     -12.410 -14.721  -4.542  1.00 87.73           H  
ATOM   2015  CA  HIS A 132     -13.787 -13.341  -3.713  1.00 87.73           C  
ATOM   2016  HA  HIS A 132     -14.044 -12.308  -3.946  1.00 87.73           H  
ATOM   2017  C   HIS A 132     -13.482 -13.392  -2.213  1.00 87.73           C  
ATOM   2018  CB  HIS A 132     -14.998 -14.200  -4.091  1.00 87.73           C  
ATOM   2019  HB2 HIS A 132     -15.838 -13.957  -3.440  1.00 87.73           H  
ATOM   2020  HB3 HIS A 132     -14.758 -15.253  -3.944  1.00 87.73           H  
ATOM   2021  O   HIS A 132     -12.642 -14.167  -1.745  1.00 87.73           O  
ATOM   2022  CG  HIS A 132     -15.427 -13.979  -5.517  1.00 87.73           C  
ATOM   2023  CD2 HIS A 132     -15.332 -14.865  -6.556  1.00 87.73           C  
ATOM   2024  HD2 HIS A 132     -14.954 -15.875  -6.492  1.00 87.73           H  
ATOM   2025  ND1 HIS A 132     -15.953 -12.812  -6.019  1.00 87.73           N  
ATOM   2026  HD1 HIS A 132     -16.195 -11.998  -5.472  1.00 87.73           H  
ATOM   2027  CE1 HIS A 132     -16.163 -12.985  -7.333  1.00 87.73           C  
ATOM   2028  HE1 HIS A 132     -16.582 -12.245  -8.000  1.00 87.73           H  
ATOM   2029  NE2 HIS A 132     -15.805 -14.220  -7.708  1.00 87.73           N  
ATOM   2030  N   LYS A 133     -14.170 -12.542  -1.444  1.00 87.20           N  
ATOM   2031  H   LYS A 133     -14.944 -12.047  -1.863  1.00 87.20           H  
ATOM   2032  CA  LYS A 133     -14.026 -12.496   0.017  1.00 87.20           C  
ATOM   2033  HA  LYS A 133     -12.969 -12.548   0.277  1.00 87.20           H  
ATOM   2034  C   LYS A 133     -14.690 -13.706   0.668  1.00 87.20           C  
ATOM   2035  CB  LYS A 133     -14.617 -11.179   0.538  1.00 87.20           C  
ATOM   2036  HB2 LYS A 133     -15.692 -11.172   0.356  1.00 87.20           H  
ATOM   2037  HB3 LYS A 133     -14.166 -10.343   0.003  1.00 87.20           H  
ATOM   2038  O   LYS A 133     -14.159 -14.258   1.623  1.00 87.20           O  
ATOM   2039  CG  LYS A 133     -14.347 -11.018   2.038  1.00 87.20           C  
ATOM   2040  HG2 LYS A 133     -13.271 -10.956   2.203  1.00 87.20           H  
ATOM   2041  HG3 LYS A 133     -14.736 -11.881   2.578  1.00 87.20           H  
ATOM   2042  CD  LYS A 133     -15.018  -9.763   2.601  1.00 87.20           C  
ATOM   2043  HD2 LYS A 133     -16.082  -9.794   2.369  1.00 87.20           H  
ATOM   2044  HD3 LYS A 133     -14.574  -8.875   2.152  1.00 87.20           H  
ATOM   2045  CE  LYS A 133     -14.785  -9.768   4.116  1.00 87.20           C  
ATOM   2046  HE2 LYS A 133     -14.163 -10.633   4.348  1.00 87.20           H  
ATOM   2047  HE3 LYS A 133     -14.239  -8.875   4.420  1.00 87.20           H  
ATOM   2048  NZ  LYS A 133     -16.050  -9.920   4.859  1.00 87.20           N  
ATOM   2049  HZ1 LYS A 133     -16.634 -10.588   4.376  1.00 87.20           H  
ATOM   2050  HZ2 LYS A 133     -16.549  -9.061   5.040  1.00 87.20           H  
ATOM   2051  HZ3 LYS A 133     -15.875 -10.474   5.686  1.00 87.20           H  
ATOM   2052  N   GLU A 134     -15.821 -14.122   0.118  1.00 89.48           N  
ATOM   2053  H   GLU A 134     -16.182 -13.603  -0.670  1.00 89.48           H  
ATOM   2054  CA  GLU A 134     -16.615 -15.258   0.571  1.00 89.48           C  
ATOM   2055  HA  GLU A 134     -16.883 -15.125   1.619  1.00 89.48           H  
ATOM   2056  C   GLU A 134     -15.811 -16.563   0.459  1.00 89.48           C  
ATOM   2057  CB  GLU A 134     -17.903 -15.325  -0.274  1.00 89.48           C  
ATOM   2058  HB2 GLU A 134     -18.470 -16.194   0.061  1.00 89.48           H  
ATOM   2059  HB3 GLU A 134     -17.646 -15.491  -1.321  1.00 89.48           H  
ATOM   2060  O   GLU A 134     -15.789 -17.360   1.396  1.00 89.48           O  
ATOM   2061  CG  GLU A 134     -18.831 -14.093  -0.166  1.00 89.48           C  
ATOM   2062  HG2 GLU A 134     -19.786 -14.357  -0.620  1.00 89.48           H  
ATOM   2063  HG3 GLU A 134     -19.019 -13.902   0.891  1.00 89.48           H  
ATOM   2064  CD  GLU A 134     -18.324 -12.796  -0.840  1.00 89.48           C  
ATOM   2065  OE1 GLU A 134     -18.782 -11.708  -0.423  1.00 89.48           O  
ATOM   2066  OE2 GLU A 134     -17.438 -12.859  -1.727  1.00 89.48           O  
ATOM   2067  N   ASP A 135     -15.077 -16.739  -0.643  1.00 90.64           N  
ATOM   2068  H   ASP A 135     -15.262 -16.141  -1.435  1.00 90.64           H  
ATOM   2069  CA  ASP A 135     -14.176 -17.877  -0.866  1.00 90.64           C  
ATOM   2070  HA  ASP A 135     -14.728 -18.812  -0.769  1.00 90.64           H  
ATOM   2071  C   ASP A 135     -13.014 -17.884   0.139  1.00 90.64           C  
ATOM   2072  CB  ASP A 135     -13.581 -17.800  -2.282  1.00 90.64           C  
ATOM   2073  HB2 ASP A 135     -13.032 -16.864  -2.382  1.00 90.64           H  
ATOM   2074  HB3 ASP A 135     -12.858 -18.610  -2.382  1.00 90.64           H  
ATOM   2075  O   ASP A 135     -12.611 -18.931   0.645  1.00 90.64           O  
ATOM   2076  CG  ASP A 135     -14.583 -17.896  -3.440  1.00 90.64           C  
ATOM   2077  OD1 ASP A 135     -15.802 -18.022  -3.185  1.00 90.64           O  
ATOM   2078  OD2 ASP A 135     -14.103 -17.737  -4.588  1.00 90.64           O  
ATOM   2079  N   ALA A 136     -12.477 -16.702   0.463  1.00 90.85           N  
ATOM   2080  H   ALA A 136     -12.860 -15.875   0.029  1.00 90.85           H  
ATOM   2081  CA  ALA A 136     -11.414 -16.558   1.453  1.00 90.85           C  
ATOM   2082  HA  ALA A 136     -10.606 -17.244   1.195  1.00 90.85           H  
ATOM   2083  C   ALA A 136     -11.886 -16.926   2.867  1.00 90.85           C  
ATOM   2084  CB  ALA A 136     -10.876 -15.124   1.400  1.00 90.85           C  
ATOM   2085  HB1 ALA A 136     -10.485 -14.911   0.405  1.00 90.85           H  
ATOM   2086  HB2 ALA A 136     -10.086 -15.004   2.140  1.00 90.85           H  
ATOM   2087  HB3 ALA A 136     -11.672 -14.414   1.630  1.00 90.85           H  
ATOM   2088  O   ALA A 136     -11.154 -17.589   3.598  1.00 90.85           O  
ATOM   2089  N   GLU A 137     -13.098 -16.517   3.252  1.00 91.74           N  
ATOM   2090  H   GLU A 137     -13.649 -15.973   2.604  1.00 91.74           H  
ATOM   2091  CA  GLU A 137     -13.700 -16.868   4.544  1.00 91.74           C  
ATOM   2092  HA  GLU A 137     -12.998 -16.626   5.342  1.00 91.74           H  
ATOM   2093  C   GLU A 137     -13.949 -18.382   4.649  1.00 91.74           C  
ATOM   2094  CB  GLU A 137     -14.978 -16.033   4.773  1.00 91.74           C  
ATOM   2095  HB2 GLU A 137     -15.522 -16.442   5.625  1.00 91.74           H  
ATOM   2096  HB3 GLU A 137     -15.614 -16.094   3.890  1.00 91.74           H  
ATOM   2097  O   GLU A 137     -13.547 -18.995   5.637  1.00 91.74           O  
ATOM   2098  CG  GLU A 137     -14.636 -14.556   5.073  1.00 91.74           C  
ATOM   2099  HG2 GLU A 137     -14.011 -14.162   4.273  1.00 91.74           H  
ATOM   2100  HG3 GLU A 137     -14.038 -14.525   5.984  1.00 91.74           H  
ATOM   2101  CD  GLU A 137     -15.845 -13.612   5.243  1.00 91.74           C  
ATOM   2102  OE1 GLU A 137     -15.609 -12.423   5.600  1.00 91.74           O  
ATOM   2103  OE2 GLU A 137     -17.000 -14.001   4.982  1.00 91.74           O  
ATOM   2104  N   GLN A 138     -14.478 -19.013   3.594  1.00 92.64           N  
ATOM   2105  H   GLN A 138     -14.786 -18.461   2.806  1.00 92.64           H  
ATOM   2106  CA  GLN A 138     -14.657 -20.471   3.542  1.00 92.64           C  
ATOM   2107  HA  GLN A 138     -15.258 -20.786   4.395  1.00 92.64           H  
ATOM   2108  C   GLN A 138     -13.328 -21.233   3.615  1.00 92.64           C  
ATOM   2109  CB  GLN A 138     -15.383 -20.854   2.248  1.00 92.64           C  
ATOM   2110  HB2 GLN A 138     -15.317 -21.934   2.113  1.00 92.64           H  
ATOM   2111  HB3 GLN A 138     -14.897 -20.374   1.399  1.00 92.64           H  
ATOM   2112  O   GLN A 138     -13.219 -22.232   4.329  1.00 92.64           O  
ATOM   2113  CG  GLN A 138     -16.864 -20.467   2.278  1.00 92.64           C  
ATOM   2114  HG2 GLN A 138     -17.372 -21.025   3.065  1.00 92.64           H  
ATOM   2115  HG3 GLN A 138     -16.968 -19.405   2.497  1.00 92.64           H  
ATOM   2116  CD  GLN A 138     -17.532 -20.783   0.948  1.00 92.64           C  
ATOM   2117  NE2 GLN A 138     -18.116 -19.807   0.293  1.00 92.64           N  
ATOM   2118 HE21 GLN A 138     -17.940 -18.861   0.599  1.00 92.64           H  
ATOM   2119 HE22 GLN A 138     -18.348 -20.018  -0.667  1.00 92.64           H  
ATOM   2120  OE1 GLN A 138     -17.532 -21.905   0.469  1.00 92.64           O  
ATOM   2121  N   ALA A 139     -12.298 -20.752   2.912  1.00 92.58           N  
ATOM   2122  H   ALA A 139     -12.459 -19.977   2.286  1.00 92.58           H  
ATOM   2123  CA  ALA A 139     -10.962 -21.333   2.977  1.00 92.58           C  
ATOM   2124  HA  ALA A 139     -11.023 -22.391   2.723  1.00 92.58           H  
ATOM   2125  C   ALA A 139     -10.372 -21.232   4.391  1.00 92.58           C  
ATOM   2126  CB  ALA A 139     -10.066 -20.634   1.949  1.00 92.58           C  
ATOM   2127  HB1 ALA A 139      -9.942 -19.583   2.209  1.00 92.58           H  
ATOM   2128  HB2 ALA A 139      -9.090 -21.120   1.927  1.00 92.58           H  
ATOM   2129  HB3 ALA A 139     -10.514 -20.701   0.957  1.00 92.58           H  
ATOM   2130  O   ALA A 139      -9.755 -22.180   4.868  1.00 92.58           O  
ATOM   2131  N   ILE A 140     -10.579 -20.110   5.087  1.00 92.74           N  
ATOM   2132  H   ILE A 140     -11.107 -19.368   4.650  1.00 92.74           H  
ATOM   2133  CA  ILE A 140     -10.130 -19.935   6.473  1.00 92.74           C  
ATOM   2134  HA  ILE A 140      -9.066 -20.164   6.526  1.00 92.74           H  
ATOM   2135  C   ILE A 140     -10.834 -20.932   7.392  1.00 92.74           C  
ATOM   2136  CB  ILE A 140     -10.332 -18.475   6.930  1.00 92.74           C  
ATOM   2137  HB  ILE A 140     -11.342 -18.160   6.666  1.00 92.74           H  
ATOM   2138  O   ILE A 140     -10.158 -21.635   8.136  1.00 92.74           O  
ATOM   2139  CG1 ILE A 140      -9.314 -17.567   6.214  1.00 92.74           C  
ATOM   2140 HG12 ILE A 140      -9.166 -17.887   5.183  1.00 92.74           H  
ATOM   2141 HG13 ILE A 140      -8.358 -17.637   6.733  1.00 92.74           H  
ATOM   2142  CG2 ILE A 140     -10.161 -18.327   8.456  1.00 92.74           C  
ATOM   2143 HG21 ILE A 140     -10.972 -18.842   8.972  1.00 92.74           H  
ATOM   2144 HG22 ILE A 140      -9.213 -18.762   8.773  1.00 92.74           H  
ATOM   2145 HG23 ILE A 140     -10.203 -17.280   8.755  1.00 92.74           H  
ATOM   2146  CD1 ILE A 140      -9.726 -16.100   6.204  1.00 92.74           C  
ATOM   2147 HD11 ILE A 140      -8.980 -15.528   5.651  1.00 92.74           H  
ATOM   2148 HD12 ILE A 140     -10.698 -15.981   5.725  1.00 92.74           H  
ATOM   2149 HD13 ILE A 140      -9.774 -15.731   7.229  1.00 92.74           H  
ATOM   2150  N   GLU A 141     -12.158 -21.043   7.320  1.00 92.55           N  
ATOM   2151  H   GLU A 141     -12.670 -20.443   6.689  1.00 92.55           H  
ATOM   2152  CA  GLU A 141     -12.919 -21.972   8.164  1.00 92.55           C  
ATOM   2153  HA  GLU A 141     -12.702 -21.770   9.213  1.00 92.55           H  
ATOM   2154  C   GLU A 141     -12.545 -23.440   7.912  1.00 92.55           C  
ATOM   2155  CB  GLU A 141     -14.421 -21.766   7.928  1.00 92.55           C  
ATOM   2156  HB2 GLU A 141     -14.962 -22.574   8.422  1.00 92.55           H  
ATOM   2157  HB3 GLU A 141     -14.628 -21.811   6.859  1.00 92.55           H  
ATOM   2158  O   GLU A 141     -12.473 -24.230   8.853  1.00 92.55           O  
ATOM   2159  CG  GLU A 141     -14.918 -20.428   8.499  1.00 92.55           C  
ATOM   2160  HG2 GLU A 141     -14.714 -20.418   9.570  1.00 92.55           H  
ATOM   2161  HG3 GLU A 141     -14.358 -19.608   8.051  1.00 92.55           H  
ATOM   2162  CD  GLU A 141     -16.422 -20.192   8.278  1.00 92.55           C  
ATOM   2163  OE1 GLU A 141     -16.892 -19.115   8.710  1.00 92.55           O  
ATOM   2164  OE2 GLU A 141     -17.108 -21.095   7.744  1.00 92.55           O  
ATOM   2165  N   GLY A 142     -12.277 -23.802   6.654  1.00 90.16           N  
ATOM   2166  H   GLY A 142     -12.413 -23.113   5.928  1.00 90.16           H  
ATOM   2167  CA  GLY A 142     -11.953 -25.171   6.264  1.00 90.16           C  
ATOM   2168  HA2 GLY A 142     -12.161 -25.274   5.198  1.00 90.16           H  
ATOM   2169  HA3 GLY A 142     -12.592 -25.865   6.810  1.00 90.16           H  
ATOM   2170  C   GLY A 142     -10.497 -25.576   6.493  1.00 90.16           C  
ATOM   2171  O   GLY A 142     -10.238 -26.739   6.795  1.00 90.16           O  
ATOM   2172  N   LEU A 143      -9.547 -24.648   6.341  1.00 92.07           N  
ATOM   2173  H   LEU A 143      -9.834 -23.726   6.048  1.00 92.07           H  
ATOM   2174  CA  LEU A 143      -8.111 -24.948   6.372  1.00 92.07           C  
ATOM   2175  HA  LEU A 143      -7.970 -26.024   6.270  1.00 92.07           H  
ATOM   2176  C   LEU A 143      -7.432 -24.552   7.683  1.00 92.07           C  
ATOM   2177  CB  LEU A 143      -7.412 -24.273   5.183  1.00 92.07           C  
ATOM   2178  HB2 LEU A 143      -7.575 -23.197   5.245  1.00 92.07           H  
ATOM   2179  HB3 LEU A 143      -6.338 -24.441   5.271  1.00 92.07           H  
ATOM   2180  O   LEU A 143      -6.375 -25.106   8.008  1.00 92.07           O  
ATOM   2181  CG  LEU A 143      -7.870 -24.785   3.808  1.00 92.07           C  
ATOM   2182  HG  LEU A 143      -8.955 -24.728   3.727  1.00 92.07           H  
ATOM   2183  CD1 LEU A 143      -7.273 -23.878   2.735  1.00 92.07           C  
ATOM   2184 HD11 LEU A 143      -7.786 -22.916   2.762  1.00 92.07           H  
ATOM   2185 HD12 LEU A 143      -7.414 -24.313   1.746  1.00 92.07           H  
ATOM   2186 HD13 LEU A 143      -6.213 -23.710   2.924  1.00 92.07           H  
ATOM   2187  CD2 LEU A 143      -7.430 -26.241   3.612  1.00 92.07           C  
ATOM   2188 HD21 LEU A 143      -7.511 -26.519   2.561  1.00 92.07           H  
ATOM   2189 HD22 LEU A 143      -6.402 -26.386   3.943  1.00 92.07           H  
ATOM   2190 HD23 LEU A 143      -8.088 -26.895   4.185  1.00 92.07           H  
ATOM   2191  N   HIS A 144      -8.004 -23.628   8.456  1.00 92.62           N  
ATOM   2192  H   HIS A 144      -8.887 -23.224   8.180  1.00 92.62           H  
ATOM   2193  CA  HIS A 144      -7.443 -23.250   9.748  1.00 92.62           C  
ATOM   2194  HA  HIS A 144      -6.405 -22.957   9.588  1.00 92.62           H  
ATOM   2195  C   HIS A 144      -7.455 -24.443  10.716  1.00 92.62           C  
ATOM   2196  CB  HIS A 144      -8.185 -22.035  10.313  1.00 92.62           C  
ATOM   2197  HB2 HIS A 144      -8.185 -21.242   9.565  1.00 92.62           H  
ATOM   2198  HB3 HIS A 144      -9.217 -22.306  10.537  1.00 92.62           H  
ATOM   2199  O   HIS A 144      -8.488 -25.047  10.986  1.00 92.62           O  
ATOM   2200  CG  HIS A 144      -7.538 -21.480  11.548  1.00 92.62           C  
ATOM   2201  CD2 HIS A 144      -7.754 -21.873  12.838  1.00 92.62           C  
ATOM   2202  HD2 HIS A 144      -8.425 -22.657  13.157  1.00 92.62           H  
ATOM   2203  ND1 HIS A 144      -6.634 -20.448  11.578  1.00 92.62           N  
ATOM   2204  HD1 HIS A 144      -6.533 -19.763  10.843  1.00 92.62           H  
ATOM   2205  CE1 HIS A 144      -6.299 -20.227  12.858  1.00 92.62           C  
ATOM   2206  HE1 HIS A 144      -5.688 -19.406  13.204  1.00 92.62           H  
ATOM   2207  NE2 HIS A 144      -6.944 -21.084  13.665  1.00 92.62           N  
ATOM   2208  N   GLY A 145      -6.284 -24.801  11.244  1.00 88.90           N  
ATOM   2209  H   GLY A 145      -5.459 -24.281  10.980  1.00 88.90           H  
ATOM   2210  CA  GLY A 145      -6.102 -25.942  12.142  1.00 88.90           C  
ATOM   2211  HA2 GLY A 145      -6.962 -26.014  12.808  1.00 88.90           H  
ATOM   2212  HA3 GLY A 145      -5.213 -25.767  12.748  1.00 88.90           H  
ATOM   2213  C   GLY A 145      -5.936 -27.297  11.444  1.00 88.90           C  
ATOM   2214  O   GLY A 145      -5.656 -28.287  12.121  1.00 88.90           O  
ATOM   2215  N   THR A 146      -6.041 -27.368  10.112  1.00 90.88           N  
ATOM   2216  H   THR A 146      -6.260 -26.529   9.594  1.00 90.88           H  
ATOM   2217  CA  THR A 146      -5.814 -28.621   9.371  1.00 90.88           C  
ATOM   2218  HA  THR A 146      -6.362 -29.412   9.883  1.00 90.88           H  
ATOM   2219  C   THR A 146      -4.341 -29.010   9.364  1.00 90.88           C  
ATOM   2220  CB  THR A 146      -6.331 -28.581   7.928  1.00 90.88           C  
ATOM   2221  HB  THR A 146      -6.127 -29.548   7.470  1.00 90.88           H  
ATOM   2222  O   THR A 146      -3.455 -28.164   9.256  1.00 90.88           O  
ATOM   2223  CG2 THR A 146      -7.834 -28.350   7.876  1.00 90.88           C  
ATOM   2224 HG21 THR A 146      -8.096 -27.391   8.322  1.00 90.88           H  
ATOM   2225 HG22 THR A 146      -8.353 -29.143   8.415  1.00 90.88           H  
ATOM   2226 HG23 THR A 146      -8.162 -28.365   6.837  1.00 90.88           H  
ATOM   2227  OG1 THR A 146      -5.675 -27.597   7.167  1.00 90.88           O  
ATOM   2228  HG1 THR A 146      -5.976 -26.732   7.455  1.00 90.88           H  
ATOM   2229  N   THR A 147      -4.046 -30.303   9.492  1.00 89.77           N  
ATOM   2230  H   THR A 147      -4.790 -30.977   9.602  1.00 89.77           H  
ATOM   2231  CA  THR A 147      -2.665 -30.796   9.473  1.00 89.77           C  
ATOM   2232  HA  THR A 147      -2.021 -30.047   9.934  1.00 89.77           H  
ATOM   2233  C   THR A 147      -2.186 -31.009   8.041  1.00 89.77           C  
ATOM   2234  CB  THR A 147      -2.507 -32.082  10.290  1.00 89.77           C  
ATOM   2235  HB  THR A 147      -1.505 -32.479  10.130  1.00 89.77           H  
ATOM   2236  O   THR A 147      -2.567 -31.989   7.404  1.00 89.77           O  
ATOM   2237  CG2 THR A 147      -2.692 -31.826  11.786  1.00 89.77           C  
ATOM   2238 HG21 THR A 147      -1.964 -31.092  12.129  1.00 89.77           H  
ATOM   2239 HG22 THR A 147      -2.548 -32.758  12.332  1.00 89.77           H  
ATOM   2240 HG23 THR A 147      -3.698 -31.453  11.982  1.00 89.77           H  
ATOM   2241  OG1 THR A 147      -3.453 -33.041   9.885  1.00 89.77           O  
ATOM   2242  HG1 THR A 147      -3.416 -33.078   8.926  1.00 89.77           H  
ATOM   2243  N   PHE A 148      -1.297 -30.141   7.561  1.00 86.30           N  
ATOM   2244  H   PHE A 148      -1.026 -29.363   8.145  1.00 86.30           H  
ATOM   2245  CA  PHE A 148      -0.636 -30.269   6.266  1.00 86.30           C  
ATOM   2246  HA  PHE A 148      -1.065 -31.112   5.724  1.00 86.30           H  
ATOM   2247  C   PHE A 148       0.859 -30.535   6.463  1.00 86.30           C  
ATOM   2248  CB  PHE A 148      -0.898 -29.016   5.431  1.00 86.30           C  
ATOM   2249  HB2 PHE A 148      -0.413 -28.166   5.912  1.00 86.30           H  
ATOM   2250  HB3 PHE A 148      -1.971 -28.826   5.408  1.00 86.30           H  
ATOM   2251  O   PHE A 148       1.537 -29.830   7.213  1.00 86.30           O  
ATOM   2252  CG  PHE A 148      -0.406 -29.142   4.006  1.00 86.30           C  
ATOM   2253  CD1 PHE A 148       0.778 -28.499   3.596  1.00 86.30           C  
ATOM   2254  HD1 PHE A 148       1.327 -27.878   4.288  1.00 86.30           H  
ATOM   2255  CD2 PHE A 148      -1.126 -29.933   3.093  1.00 86.30           C  
ATOM   2256  HD2 PHE A 148      -2.052 -30.404   3.391  1.00 86.30           H  
ATOM   2257  CE1 PHE A 148       1.244 -28.666   2.279  1.00 86.30           C  
ATOM   2258  HE1 PHE A 148       2.151 -28.182   1.949  1.00 86.30           H  
ATOM   2259  CE2 PHE A 148      -0.661 -30.092   1.777  1.00 86.30           C  
ATOM   2260  HE2 PHE A 148      -1.224 -30.679   1.066  1.00 86.30           H  
ATOM   2261  CZ  PHE A 148       0.528 -29.468   1.374  1.00 86.30           C  
ATOM   2262  HZ  PHE A 148       0.881 -29.604   0.362  1.00 86.30           H  
ATOM   2263  N   MET A 149       1.384 -31.586   5.825  1.00 84.36           N  
ATOM   2264  H   MET A 149       0.798 -32.083   5.170  1.00 84.36           H  
ATOM   2265  CA  MET A 149       2.793 -32.003   5.953  1.00 84.36           C  
ATOM   2266  HA  MET A 149       2.878 -32.994   5.506  1.00 84.36           H  
ATOM   2267  C   MET A 149       3.249 -32.174   7.420  1.00 84.36           C  
ATOM   2268  CB  MET A 149       3.698 -31.059   5.136  1.00 84.36           C  
ATOM   2269  HB2 MET A 149       4.741 -31.352   5.261  1.00 84.36           H  
ATOM   2270  HB3 MET A 149       3.586 -30.039   5.502  1.00 84.36           H  
ATOM   2271  O   MET A 149       4.356 -31.789   7.799  1.00 84.36           O  
ATOM   2272  CG  MET A 149       3.373 -31.088   3.639  1.00 84.36           C  
ATOM   2273  HG2 MET A 149       2.308 -30.912   3.493  1.00 84.36           H  
ATOM   2274  HG3 MET A 149       3.912 -30.277   3.149  1.00 84.36           H  
ATOM   2275  SD  MET A 149       3.826 -32.637   2.818  1.00 84.36           S  
ATOM   2276  CE  MET A 149       3.065 -32.341   1.196  1.00 84.36           C  
ATOM   2277  HE1 MET A 149       3.497 -31.453   0.735  1.00 84.36           H  
ATOM   2278  HE2 MET A 149       3.240 -33.197   0.544  1.00 84.36           H  
ATOM   2279  HE3 MET A 149       1.991 -32.194   1.309  1.00 84.36           H  
ATOM   2280  N   GLY A 150       2.370 -32.727   8.265  1.00 83.98           N  
ATOM   2281  H   GLY A 150       1.474 -33.004   7.891  1.00 83.98           H  
ATOM   2282  CA  GLY A 150       2.648 -33.002   9.680  1.00 83.98           C  
ATOM   2283  HA2 GLY A 150       3.649 -33.422   9.771  1.00 83.98           H  
ATOM   2284  HA3 GLY A 150       1.936 -33.746  10.037  1.00 83.98           H  
ATOM   2285  C   GLY A 150       2.561 -31.791  10.615  1.00 83.98           C  
ATOM   2286  O   GLY A 150       2.958 -31.898  11.775  1.00 83.98           O  
ATOM   2287  N   ARG A 151       2.056 -30.640  10.147  1.00 86.98           N  
ATOM   2288  H   ARG A 151       1.793 -30.582   9.173  1.00 86.98           H  
ATOM   2289  CA  ARG A 151       1.902 -29.422  10.959  1.00 86.98           C  
ATOM   2290  HA  ARG A 151       2.026 -29.687  12.009  1.00 86.98           H  
ATOM   2291  C   ARG A 151       0.518 -28.792  10.785  1.00 86.98           C  
ATOM   2292  CB  ARG A 151       2.983 -28.407  10.575  1.00 86.98           C  
ATOM   2293  HB2 ARG A 151       2.794 -27.475  11.109  1.00 86.98           H  
ATOM   2294  HB3 ARG A 151       2.926 -28.206   9.506  1.00 86.98           H  
ATOM   2295  O   ARG A 151       0.012 -28.783   9.668  1.00 86.98           O  
ATOM   2296  CG  ARG A 151       4.386 -28.908  10.934  1.00 86.98           C  
ATOM   2297  HG2 ARG A 151       4.421 -29.132  12.000  1.00 86.98           H  
ATOM   2298  HG3 ARG A 151       4.617 -29.817  10.377  1.00 86.98           H  
ATOM   2299  CD  ARG A 151       5.421 -27.841  10.574  1.00 86.98           C  
ATOM   2300  HD2 ARG A 151       4.905 -26.938  10.249  1.00 86.98           H  
ATOM   2301  HD3 ARG A 151       6.020 -28.208   9.741  1.00 86.98           H  
ATOM   2302  NE  ARG A 151       6.297 -27.512  11.715  1.00 86.98           N  
ATOM   2303  HE  ARG A 151       6.215 -28.086  12.542  1.00 86.98           H  
ATOM   2304  NH1 ARG A 151       7.308 -25.754  10.683  1.00 86.98           N  
ATOM   2305 HH11 ARG A 151       6.640 -25.842   9.931  1.00 86.98           H  
ATOM   2306 HH12 ARG A 151       8.130 -25.183  10.548  1.00 86.98           H  
ATOM   2307  NH2 ARG A 151       7.935 -26.292  12.749  1.00 86.98           N  
ATOM   2308 HH21 ARG A 151       8.470 -25.436  12.749  1.00 86.98           H  
ATOM   2309 HH22 ARG A 151       7.835 -26.845  13.589  1.00 86.98           H  
ATOM   2310  CZ  ARG A 151       7.173 -26.526  11.719  1.00 86.98           C  
ATOM   2311  N   PRO A 152      -0.096 -28.255  11.854  1.00 90.86           N  
ATOM   2312  CA  PRO A 152      -1.370 -27.554  11.743  1.00 90.86           C  
ATOM   2313  HA  PRO A 152      -2.084 -28.158  11.184  1.00 90.86           H  
ATOM   2314  C   PRO A 152      -1.181 -26.201  11.045  1.00 90.86           C  
ATOM   2315  CB  PRO A 152      -1.882 -27.409  13.176  1.00 90.86           C  
ATOM   2316  HB2 PRO A 152      -2.486 -26.511  13.308  1.00 90.86           H  
ATOM   2317  HB3 PRO A 152      -2.460 -28.293  13.443  1.00 90.86           H  
ATOM   2318  O   PRO A 152      -0.340 -25.407  11.464  1.00 90.86           O  
ATOM   2319  CG  PRO A 152      -0.600 -27.365  14.009  1.00 90.86           C  
ATOM   2320  HG2 PRO A 152      -0.213 -26.346  14.032  1.00 90.86           H  
ATOM   2321  HG3 PRO A 152      -0.768 -27.729  15.022  1.00 90.86           H  
ATOM   2322  CD  PRO A 152       0.362 -28.268  13.236  1.00 90.86           C  
ATOM   2323  HD2 PRO A 152       1.381 -27.890  13.322  1.00 90.86           H  
ATOM   2324  HD3 PRO A 152       0.300 -29.284  13.626  1.00 90.86           H  
ATOM   2325  N   LEU A 153      -1.954 -25.927  10.001  1.00 92.46           N  
ATOM   2326  H   LEU A 153      -2.617 -26.625   9.694  1.00 92.46           H  
ATOM   2327  CA  LEU A 153      -1.946 -24.648   9.299  1.00 92.46           C  
ATOM   2328  HA  LEU A 153      -0.915 -24.325   9.156  1.00 92.46           H  
ATOM   2329  C   LEU A 153      -2.651 -23.569  10.126  1.00 92.46           C  
ATOM   2330  CB  LEU A 153      -2.618 -24.810   7.924  1.00 92.46           C  
ATOM   2331  HB2 LEU A 153      -3.636 -25.170   8.074  1.00 92.46           H  
ATOM   2332  HB3 LEU A 153      -2.682 -23.828   7.454  1.00 92.46           H  
ATOM   2333  O   LEU A 153      -3.679 -23.825  10.749  1.00 92.46           O  
ATOM   2334  CG  LEU A 153      -1.899 -25.769   6.960  1.00 92.46           C  
ATOM   2335  HG  LEU A 153      -1.890 -26.778   7.372  1.00 92.46           H  
ATOM   2336  CD1 LEU A 153      -2.642 -25.791   5.625  1.00 92.46           C  
ATOM   2337 HD11 LEU A 153      -2.142 -26.451   4.916  1.00 92.46           H  
ATOM   2338 HD12 LEU A 153      -3.655 -26.160   5.781  1.00 92.46           H  
ATOM   2339 HD13 LEU A 153      -2.692 -24.789   5.199  1.00 92.46           H  
ATOM   2340  CD2 LEU A 153      -0.457 -25.326   6.706  1.00 92.46           C  
ATOM   2341 HD21 LEU A 153       0.148 -25.502   7.596  1.00 92.46           H  
ATOM   2342 HD22 LEU A 153      -0.445 -24.266   6.452  1.00 92.46           H  
ATOM   2343 HD23 LEU A 153      -0.039 -25.903   5.882  1.00 92.46           H  
ATOM   2344  N   ALA A 154      -2.122 -22.348  10.100  1.00 90.44           N  
ATOM   2345  H   ALA A 154      -1.278 -22.198   9.566  1.00 90.44           H  
ATOM   2346  CA  ALA A 154      -2.776 -21.180  10.685  1.00 90.44           C  
ATOM   2347  HA  ALA A 154      -3.658 -21.480  11.251  1.00 90.44           H  
ATOM   2348  C   ALA A 154      -3.239 -20.252   9.558  1.00 90.44           C  
ATOM   2349  CB  ALA A 154      -1.807 -20.508  11.666  1.00 90.44           C  
ATOM   2350  HB1 ALA A 154      -2.284 -19.630  12.101  1.00 90.44           H  
ATOM   2351  HB2 ALA A 154      -1.554 -21.206  12.464  1.00 90.44           H  
ATOM   2352  HB3 ALA A 154      -0.898 -20.202  11.148  1.00 90.44           H  
ATOM   2353  O   ALA A 154      -2.435 -19.496   9.020  1.00 90.44           O  
ATOM   2354  N   VAL A 155      -4.510 -20.329   9.169  1.00 93.53           N  
ATOM   2355  H   VAL A 155      -5.129 -20.972   9.642  1.00 93.53           H  
ATOM   2356  CA  VAL A 155      -5.069 -19.515   8.076  1.00 93.53           C  
ATOM   2357  HA  VAL A 155      -4.247 -19.083   7.505  1.00 93.53           H  
ATOM   2358  C   VAL A 155      -5.890 -18.369   8.661  1.00 93.53           C  
ATOM   2359  CB  VAL A 155      -5.884 -20.371   7.086  1.00 93.53           C  
ATOM   2360  HB  VAL A 155      -6.828 -20.667   7.543  1.00 93.53           H  
ATOM   2361  O   VAL A 155      -6.767 -18.612   9.480  1.00 93.53           O  
ATOM   2362  CG1 VAL A 155      -6.166 -19.588   5.803  1.00 93.53           C  
ATOM   2363 HG11 VAL A 155      -5.234 -19.390   5.273  1.00 93.53           H  
ATOM   2364 HG12 VAL A 155      -6.636 -18.633   6.036  1.00 93.53           H  
ATOM   2365 HG13 VAL A 155      -6.835 -20.160   5.161  1.00 93.53           H  
ATOM   2366  CG2 VAL A 155      -5.113 -21.632   6.672  1.00 93.53           C  
ATOM   2367 HG21 VAL A 155      -4.102 -21.365   6.363  1.00 93.53           H  
ATOM   2368 HG22 VAL A 155      -5.069 -22.338   7.501  1.00 93.53           H  
ATOM   2369 HG23 VAL A 155      -5.619 -22.119   5.839  1.00 93.53           H  
ATOM   2370  N   GLU A 156      -5.602 -17.125   8.291  1.00 91.19           N  
ATOM   2371  H   GLU A 156      -4.866 -16.987   7.613  1.00 91.19           H  
ATOM   2372  CA  GLU A 156      -6.298 -15.932   8.798  1.00 91.19           C  
ATOM   2373  HA  GLU A 156      -7.292 -16.211   9.147  1.00 91.19           H  
ATOM   2374  C   GLU A 156      -6.470 -14.888   7.689  1.00 91.19           C  
ATOM   2375  CB  GLU A 156      -5.526 -15.299   9.974  1.00 91.19           C  
ATOM   2376  HB2 GLU A 156      -4.510 -15.074   9.650  1.00 91.19           H  
ATOM   2377  HB3 GLU A 156      -6.016 -14.360  10.231  1.00 91.19           H  
ATOM   2378  O   GLU A 156      -5.686 -14.839   6.740  1.00 91.19           O  
ATOM   2379  CG  GLU A 156      -5.474 -16.170  11.242  1.00 91.19           C  
ATOM   2380  HG2 GLU A 156      -6.495 -16.413  11.537  1.00 91.19           H  
ATOM   2381  HG3 GLU A 156      -4.954 -17.100  11.011  1.00 91.19           H  
ATOM   2382  CD  GLU A 156      -4.756 -15.495  12.426  1.00 91.19           C  
ATOM   2383  OE1 GLU A 156      -4.579 -16.185  13.455  1.00 91.19           O  
ATOM   2384  OE2 GLU A 156      -4.366 -14.305  12.316  1.00 91.19           O  
ATOM   2385  N   LEU A 157      -7.451 -13.987   7.813  1.00 89.85           N  
ATOM   2386  H   LEU A 157      -8.075 -14.043   8.605  1.00 89.85           H  
ATOM   2387  CA  LEU A 157      -7.510 -12.811   6.940  1.00 89.85           C  
ATOM   2388  HA  LEU A 157      -7.473 -13.148   5.905  1.00 89.85           H  
ATOM   2389  C   LEU A 157      -6.271 -11.942   7.179  1.00 89.85           C  
ATOM   2390  CB  LEU A 157      -8.803 -12.004   7.160  1.00 89.85           C  
ATOM   2391  HB2 LEU A 157      -8.951 -11.868   8.232  1.00 89.85           H  
ATOM   2392  HB3 LEU A 157      -8.673 -11.016   6.718  1.00 89.85           H  
ATOM   2393  O   LEU A 157      -5.964 -11.553   8.309  1.00 89.85           O  
ATOM   2394  CG  LEU A 157     -10.070 -12.629   6.549  1.00 89.85           C  
ATOM   2395  HG  LEU A 157     -10.207 -13.630   6.960  1.00 89.85           H  
ATOM   2396  CD1 LEU A 157     -11.297 -11.811   6.942  1.00 89.85           C  
ATOM   2397 HD11 LEU A 157     -11.389 -11.781   8.028  1.00 89.85           H  
ATOM   2398 HD12 LEU A 157     -12.192 -12.286   6.540  1.00 89.85           H  
ATOM   2399 HD13 LEU A 157     -11.220 -10.798   6.549  1.00 89.85           H  
ATOM   2400  CD2 LEU A 157     -10.015 -12.692   5.019  1.00 89.85           C  
ATOM   2401 HD21 LEU A 157     -10.955 -13.091   4.640  1.00 89.85           H  
ATOM   2402 HD22 LEU A 157      -9.856 -11.695   4.606  1.00 89.85           H  
ATOM   2403 HD23 LEU A 157      -9.220 -13.359   4.685  1.00 89.85           H  
ATOM   2404  N   SER A 158      -5.549 -11.616   6.106  1.00 81.14           N  
ATOM   2405  H   SER A 158      -5.878 -11.882   5.189  1.00 81.14           H  
ATOM   2406  CA  SER A 158      -4.357 -10.788   6.223  1.00 81.14           C  
ATOM   2407  HA  SER A 158      -3.714 -11.235   6.981  1.00 81.14           H  
ATOM   2408  C   SER A 158      -4.766  -9.390   6.672  1.00 81.14           C  
ATOM   2409  CB  SER A 158      -3.587 -10.743   4.903  1.00 81.14           C  
ATOM   2410  HB2 SER A 158      -3.450 -11.761   4.539  1.00 81.14           H  
ATOM   2411  HB3 SER A 158      -4.162 -10.177   4.170  1.00 81.14           H  
ATOM   2412  O   SER A 158      -5.532  -8.701   5.997  1.00 81.14           O  
ATOM   2413  OG  SER A 158      -2.313 -10.140   5.072  1.00 81.14           O  
ATOM   2414  HG  SER A 158      -1.879 -10.588   5.802  1.00 81.14           H  
ATOM   2415  N   LYS A 159      -4.221  -8.943   7.809  1.00 74.24           N  
ATOM   2416  H   LYS A 159      -3.693  -9.594   8.372  1.00 74.24           H  
ATOM   2417  CA  LYS A 159      -4.315  -7.539   8.214  1.00 74.24           C  
ATOM   2418  HA  LYS A 159      -5.367  -7.260   8.274  1.00 74.24           H  
ATOM   2419  C   LYS A 159      -3.660  -6.724   7.108  1.00 74.24           C  
ATOM   2420  CB  LYS A 159      -3.651  -7.306   9.582  1.00 74.24           C  
ATOM   2421  HB2 LYS A 159      -2.611  -7.630   9.544  1.00 74.24           H  
ATOM   2422  HB3 LYS A 159      -3.676  -6.240   9.810  1.00 74.24           H  
ATOM   2423  O   LYS A 159      -2.451  -6.831   6.903  1.00 74.24           O  
ATOM   2424  CG  LYS A 159      -4.389  -8.072  10.691  1.00 74.24           C  
ATOM   2425  HG2 LYS A 159      -4.365  -9.138  10.465  1.00 74.24           H  
ATOM   2426  HG3 LYS A 159      -5.429  -7.749  10.718  1.00 74.24           H  
ATOM   2427  CD  LYS A 159      -3.759  -7.855  12.072  1.00 74.24           C  
ATOM   2428  HD2 LYS A 159      -2.702  -8.118  12.031  1.00 74.24           H  
ATOM   2429  HD3 LYS A 159      -3.868  -6.811  12.365  1.00 74.24           H  
ATOM   2430  CE  LYS A 159      -4.484  -8.767  13.072  1.00 74.24           C  
ATOM   2431  HE2 LYS A 159      -4.445  -9.789  12.694  1.00 74.24           H  
ATOM   2432  HE3 LYS A 159      -5.536  -8.482  13.110  1.00 74.24           H  
ATOM   2433  NZ  LYS A 159      -3.886  -8.721  14.428  1.00 74.24           N  
ATOM   2434  HZ1 LYS A 159      -3.901  -7.783  14.802  1.00 74.24           H  
ATOM   2435  HZ2 LYS A 159      -2.938  -9.070  14.403  1.00 74.24           H  
ATOM   2436  HZ3 LYS A 159      -4.410  -9.327  15.043  1.00 74.24           H  
ATOM   2437  N   VAL A 160      -4.466  -5.965   6.367  1.00 58.53           N  
ATOM   2438  H   VAL A 160      -5.461  -6.061   6.512  1.00 58.53           H  
ATOM   2439  CA  VAL A 160      -4.005  -5.101   5.280  1.00 58.53           C  
ATOM   2440  HA  VAL A 160      -3.437  -5.703   4.570  1.00 58.53           H  
ATOM   2441  C   VAL A 160      -3.074  -4.058   5.886  1.00 58.53           C  
ATOM   2442  CB  VAL A 160      -5.183  -4.451   4.519  1.00 58.53           C  
ATOM   2443  HB  VAL A 160      -5.764  -3.834   5.204  1.00 58.53           H  
ATOM   2444  O   VAL A 160      -3.491  -2.984   6.310  1.00 58.53           O  
ATOM   2445  CG1 VAL A 160      -4.687  -3.576   3.359  1.00 58.53           C  
ATOM   2446 HG11 VAL A 160      -5.539  -3.110   2.864  1.00 58.53           H  
ATOM   2447 HG12 VAL A 160      -4.145  -4.183   2.635  1.00 58.53           H  
ATOM   2448 HG13 VAL A 160      -4.029  -2.789   3.728  1.00 58.53           H  
ATOM   2449  CG2 VAL A 160      -6.112  -5.512   3.916  1.00 58.53           C  
ATOM   2450 HG21 VAL A 160      -5.557  -6.164   3.241  1.00 58.53           H  
ATOM   2451 HG22 VAL A 160      -6.560  -6.121   4.701  1.00 58.53           H  
ATOM   2452 HG23 VAL A 160      -6.918  -5.030   3.363  1.00 58.53           H  
ATOM   2453  N   GLN A 161      -1.786  -4.373   5.949  1.00 49.58           N  
ATOM   2454  H   GLN A 161      -1.512  -5.329   5.772  1.00 49.58           H  
ATOM   2455  CA  GLN A 161      -0.768  -3.362   6.114  1.00 49.58           C  
ATOM   2456  HA  GLN A 161      -1.103  -2.639   6.859  1.00 49.58           H  
ATOM   2457  C   GLN A 161      -0.698  -2.684   4.754  1.00 49.58           C  
ATOM   2458  CB  GLN A 161       0.540  -3.998   6.606  1.00 49.58           C  
ATOM   2459  HB2 GLN A 161       1.082  -4.454   5.778  1.00 49.58           H  
ATOM   2460  HB3 GLN A 161       0.300  -4.780   7.327  1.00 49.58           H  
ATOM   2461  O   GLN A 161      -0.028  -3.166   3.844  1.00 49.58           O  
ATOM   2462  CG  GLN A 161       1.420  -2.963   7.319  1.00 49.58           C  
ATOM   2463  HG2 GLN A 161       1.709  -2.184   6.613  1.00 49.58           H  
ATOM   2464  HG3 GLN A 161       0.850  -2.503   8.126  1.00 49.58           H  
ATOM   2465  CD  GLN A 161       2.686  -3.574   7.913  1.00 49.58           C  
ATOM   2466  NE2 GLN A 161       3.374  -2.870   8.785  1.00 49.58           N  
ATOM   2467 HE21 GLN A 161       3.076  -1.947   9.065  1.00 49.58           H  
ATOM   2468 HE22 GLN A 161       4.205  -3.322   9.141  1.00 49.58           H  
ATOM   2469  OE1 GLN A 161       3.090  -4.684   7.617  1.00 49.58           O  
ATOM   2470  N   GLN A 162      -1.506  -1.637   4.576  1.00 47.48           N  
ATOM   2471  H   GLN A 162      -2.142  -1.385   5.319  1.00 47.48           H  
ATOM   2472  CA  GLN A 162      -1.454  -0.813   3.381  1.00 47.48           C  
ATOM   2473  HA  GLN A 162      -1.750  -1.398   2.510  1.00 47.48           H  
ATOM   2474  C   GLN A 162       0.000  -0.374   3.231  1.00 47.48           C  
ATOM   2475  CB  GLN A 162      -2.379   0.407   3.518  1.00 47.48           C  
ATOM   2476  HB2 GLN A 162      -2.214   1.061   2.662  1.00 47.48           H  
ATOM   2477  HB3 GLN A 162      -2.112   0.955   4.422  1.00 47.48           H  
ATOM   2478  O   GLN A 162       0.495   0.430   4.027  1.00 47.48           O  
ATOM   2479  CG  GLN A 162      -3.875   0.056   3.571  1.00 47.48           C  
ATOM   2480  HG2 GLN A 162      -4.069  -0.601   4.418  1.00 47.48           H  
ATOM   2481  HG3 GLN A 162      -4.157  -0.459   2.653  1.00 47.48           H  
ATOM   2482  CD  GLN A 162      -4.759   1.291   3.736  1.00 47.48           C  
ATOM   2483  NE2 GLN A 162      -6.054   1.171   3.547  1.00 47.48           N  
ATOM   2484 HE21 GLN A 162      -6.593   2.018   3.654  1.00 47.48           H  
ATOM   2485 HE22 GLN A 162      -6.470   0.294   3.270  1.00 47.48           H  
ATOM   2486  OE1 GLN A 162      -4.305   2.377   4.053  1.00 47.48           O  
ATOM   2487  N   SER A 163       0.698  -0.920   2.238  1.00 45.29           N  
ATOM   2488  H   SER A 163       0.287  -1.667   1.698  1.00 45.29           H  
ATOM   2489  CA  SER A 163       1.977  -0.400   1.779  1.00 45.29           C  
ATOM   2490  HA  SER A 163       2.620  -0.204   2.637  1.00 45.29           H  
ATOM   2491  C   SER A 163       1.696   0.927   1.080  1.00 45.29           C  
ATOM   2492  CB  SER A 163       2.686  -1.416   0.877  1.00 45.29           C  
ATOM   2493  HB2 SER A 163       3.631  -1.001   0.527  1.00 45.29           H  
ATOM   2494  HB3 SER A 163       2.888  -2.324   1.445  1.00 45.29           H  
ATOM   2495  O   SER A 163       1.818   1.064  -0.133  1.00 45.29           O  
ATOM   2496  OG  SER A 163       1.865  -1.729  -0.229  1.00 45.29           O  
ATOM   2497  HG  SER A 163       1.785  -0.926  -0.750  1.00 45.29           H  
ATOM   2498  N   THR A 164       1.249   1.913   1.853  1.00 45.28           N  
ATOM   2499  H   THR A 164       1.140   1.704   2.835  1.00 45.28           H  
ATOM   2500  CA  THR A 164       1.460   3.300   1.492  1.00 45.28           C  
ATOM   2501  HA  THR A 164       1.071   3.490   0.492  1.00 45.28           H  
ATOM   2502  C   THR A 164       2.972   3.433   1.475  1.00 45.28           C  
ATOM   2503  CB  THR A 164       0.781   4.271   2.480  1.00 45.28           C  
ATOM   2504  HB  THR A 164       1.146   5.280   2.291  1.00 45.28           H  
ATOM   2505  O   THR A 164       3.629   3.240   2.497  1.00 45.28           O  
ATOM   2506  CG2 THR A 164      -0.736   4.246   2.296  1.00 45.28           C  
ATOM   2507 HG21 THR A 164      -0.985   4.527   1.273  1.00 45.28           H  
ATOM   2508 HG22 THR A 164      -1.137   3.253   2.499  1.00 45.28           H  
ATOM   2509 HG23 THR A 164      -1.200   4.966   2.971  1.00 45.28           H  
ATOM   2510  OG1 THR A 164       1.010   3.937   3.837  1.00 45.28           O  
ATOM   2511  HG1 THR A 164       0.418   3.207   4.034  1.00 45.28           H  
ATOM   2512  N   ASN A 165       3.553   3.639   0.297  1.00 48.73           N  
ATOM   2513  H   ASN A 165       2.983   3.639  -0.537  1.00 48.73           H  
ATOM   2514  CA  ASN A 165       4.919   4.125   0.197  1.00 48.73           C  
ATOM   2515  HA  ASN A 165       5.607   3.427   0.675  1.00 48.73           H  
ATOM   2516  C   ASN A 165       4.945   5.446   0.973  1.00 48.73           C  
ATOM   2517  CB  ASN A 165       5.297   4.281  -1.288  1.00 48.73           C  
ATOM   2518  HB2 ASN A 165       4.476   4.738  -1.841  1.00 48.73           H  
ATOM   2519  HB3 ASN A 165       6.158   4.944  -1.369  1.00 48.73           H  
ATOM   2520  O   ASN A 165       4.524   6.482   0.464  1.00 48.73           O  
ATOM   2521  CG  ASN A 165       5.700   2.964  -1.927  1.00 48.73           C  
ATOM   2522  ND2 ASN A 165       5.269   2.690  -3.136  1.00 48.73           N  
ATOM   2523 HD21 ASN A 165       4.726   3.360  -3.661  1.00 48.73           H  
ATOM   2524 HD22 ASN A 165       5.599   1.825  -3.540  1.00 48.73           H  
ATOM   2525  OD1 ASN A 165       6.419   2.169  -1.347  1.00 48.73           O  
ATOM   2526  N   LYS A 166       5.309   5.382   2.259  1.00 51.22           N  
ATOM   2527  H   LYS A 166       5.492   4.463   2.636  1.00 51.22           H  
ATOM   2528  CA  LYS A 166       5.369   6.529   3.161  1.00 51.22           C  
ATOM   2529  HA  LYS A 166       4.486   7.153   3.025  1.00 51.22           H  
ATOM   2530  C   LYS A 166       6.581   7.342   2.740  1.00 51.22           C  
ATOM   2531  CB  LYS A 166       5.455   6.085   4.634  1.00 51.22           C  
ATOM   2532  HB2 LYS A 166       5.622   6.974   5.242  1.00 51.22           H  
ATOM   2533  HB3 LYS A 166       6.306   5.415   4.759  1.00 51.22           H  
ATOM   2534  O   LYS A 166       7.668   7.152   3.271  1.00 51.22           O  
ATOM   2535  CG  LYS A 166       4.188   5.393   5.151  1.00 51.22           C  
ATOM   2536  HG2 LYS A 166       3.998   4.499   4.558  1.00 51.22           H  
ATOM   2537  HG3 LYS A 166       3.339   6.070   5.053  1.00 51.22           H  
ATOM   2538  CD  LYS A 166       4.344   4.973   6.617  1.00 51.22           C  
ATOM   2539  HD2 LYS A 166       4.468   5.865   7.231  1.00 51.22           H  
ATOM   2540  HD3 LYS A 166       5.231   4.347   6.722  1.00 51.22           H  
ATOM   2541  CE  LYS A 166       3.108   4.169   7.045  1.00 51.22           C  
ATOM   2542  HE2 LYS A 166       3.397   3.125   7.163  1.00 51.22           H  
ATOM   2543  HE3 LYS A 166       2.377   4.210   6.238  1.00 51.22           H  
ATOM   2544  NZ  LYS A 166       2.506   4.694   8.296  1.00 51.22           N  
ATOM   2545  HZ1 LYS A 166       1.693   4.151   8.549  1.00 51.22           H  
ATOM   2546  HZ2 LYS A 166       3.172   4.668   9.055  1.00 51.22           H  
ATOM   2547  HZ3 LYS A 166       2.207   5.649   8.158  1.00 51.22           H  
ATOM   2548  N   VAL A 167       6.399   8.203   1.745  1.00 64.04           N  
ATOM   2549  H   VAL A 167       5.509   8.204   1.267  1.00 64.04           H  
ATOM   2550  CA  VAL A 167       7.388   9.223   1.409  1.00 64.04           C  
ATOM   2551  HA  VAL A 167       8.321   8.720   1.154  1.00 64.04           H  
ATOM   2552  C   VAL A 167       7.566  10.088   2.666  1.00 64.04           C  
ATOM   2553  CB  VAL A 167       6.948  10.056   0.191  1.00 64.04           C  
ATOM   2554  HB  VAL A 167       6.023  10.583   0.425  1.00 64.04           H  
ATOM   2555  O   VAL A 167       6.567  10.601   3.180  1.00 64.04           O  
ATOM   2556  CG1 VAL A 167       8.021  11.082  -0.189  1.00 64.04           C  
ATOM   2557 HG11 VAL A 167       8.177  11.786   0.629  1.00 64.04           H  
ATOM   2558 HG12 VAL A 167       8.961  10.581  -0.417  1.00 64.04           H  
ATOM   2559 HG13 VAL A 167       7.698  11.647  -1.063  1.00 64.04           H  
ATOM   2560  CG2 VAL A 167       6.703   9.159  -1.032  1.00 64.04           C  
ATOM   2561 HG21 VAL A 167       5.872   8.478  -0.847  1.00 64.04           H  
ATOM   2562 HG22 VAL A 167       7.599   8.581  -1.261  1.00 64.04           H  
ATOM   2563 HG23 VAL A 167       6.446   9.774  -1.894  1.00 64.04           H  
ATOM   2564  N   PRO A 168       8.781  10.196   3.231  1.00 64.90           N  
ATOM   2565  CA  PRO A 168       9.014  11.025   4.407  1.00 64.90           C  
ATOM   2566  HA  PRO A 168       8.335  10.731   5.208  1.00 64.90           H  
ATOM   2567  C   PRO A 168       8.769  12.499   4.064  1.00 64.90           C  
ATOM   2568  CB  PRO A 168      10.454  10.733   4.839  1.00 64.90           C  
ATOM   2569  HB2 PRO A 168      10.940  11.608   5.271  1.00 64.90           H  
ATOM   2570  HB3 PRO A 168      10.457   9.909   5.552  1.00 64.90           H  
ATOM   2571  O   PRO A 168       9.059  12.945   2.952  1.00 64.90           O  
ATOM   2572  CG  PRO A 168      11.136  10.286   3.545  1.00 64.90           C  
ATOM   2573  HG2 PRO A 168      11.461  11.161   2.983  1.00 64.90           H  
ATOM   2574  HG3 PRO A 168      11.978   9.621   3.739  1.00 64.90           H  
ATOM   2575  CD  PRO A 168      10.020   9.577   2.782  1.00 64.90           C  
ATOM   2576  HD2 PRO A 168      10.170   9.707   1.711  1.00 64.90           H  
ATOM   2577  HD3 PRO A 168      10.011   8.519   3.042  1.00 64.90           H  
ATOM   2578  N   CYS A 169       8.233  13.267   5.014  1.00 66.03           N  
ATOM   2579  H   CYS A 169       7.981  12.855   5.901  1.00 66.03           H  
ATOM   2580  CA  CYS A 169       8.015  14.699   4.834  1.00 66.03           C  
ATOM   2581  HA  CYS A 169       7.320  14.850   4.008  1.00 66.03           H  
ATOM   2582  C   CYS A 169       9.344  15.397   4.504  1.00 66.03           C  
ATOM   2583  CB  CYS A 169       7.385  15.259   6.116  1.00 66.03           C  
ATOM   2584  HB2 CYS A 169       8.012  15.003   6.970  1.00 66.03           H  
ATOM   2585  HB3 CYS A 169       6.405  14.808   6.269  1.00 66.03           H  
ATOM   2586  O   CYS A 169      10.282  15.351   5.299  1.00 66.03           O  
ATOM   2587  SG  CYS A 169       7.213  17.064   6.024  1.00 66.03           S  
ATOM   2588  HG  CYS A 169       6.644  17.181   7.227  1.00 66.03           H  
ATOM   2589  N   ALA A 170       9.419  16.084   3.360  1.00 68.76           N  
ATOM   2590  H   ALA A 170       8.647  16.020   2.713  1.00 68.76           H  
ATOM   2591  CA  ALA A 170      10.640  16.755   2.902  1.00 68.76           C  
ATOM   2592  HA  ALA A 170      11.434  16.012   2.831  1.00 68.76           H  
ATOM   2593  C   ALA A 170      11.140  17.860   3.858  1.00 68.76           C  
ATOM   2594  CB  ALA A 170      10.375  17.313   1.498  1.00 68.76           C  
ATOM   2595  HB1 ALA A 170       9.591  18.069   1.534  1.00 68.76           H  
ATOM   2596  HB2 ALA A 170      10.077  16.508   0.827  1.00 68.76           H  
ATOM   2597  HB3 ALA A 170      11.287  17.769   1.112  1.00 68.76           H  
ATOM   2598  O   ALA A 170      12.314  18.213   3.819  1.00 68.76           O  
ATOM   2599  N   SER A 171      10.272  18.394   4.726  1.00 61.63           N  
ATOM   2600  H   SER A 171       9.310  18.088   4.686  1.00 61.63           H  
ATOM   2601  CA  SER A 171      10.622  19.468   5.666  1.00 61.63           C  
ATOM   2602  HA  SER A 171      11.475  20.020   5.271  1.00 61.63           H  
ATOM   2603  C   SER A 171      11.038  18.987   7.058  1.00 61.63           C  
ATOM   2604  CB  SER A 171       9.461  20.457   5.796  1.00 61.63           C  
ATOM   2605  HB2 SER A 171       9.734  21.246   6.498  1.00 61.63           H  
ATOM   2606  HB3 SER A 171       8.579  19.940   6.173  1.00 61.63           H  
ATOM   2607  O   SER A 171      11.733  19.722   7.749  1.00 61.63           O  
ATOM   2608  OG  SER A 171       9.165  21.036   4.542  1.00 61.63           O  
ATOM   2609  HG  SER A 171       9.950  21.483   4.216  1.00 61.63           H  
ATOM   2610  N   CYS A 172      10.630  17.793   7.503  1.00 69.30           N  
ATOM   2611  H   CYS A 172      10.055  17.219   6.904  1.00 69.30           H  
ATOM   2612  CA  CYS A 172      10.942  17.323   8.863  1.00 69.30           C  
ATOM   2613  HA  CYS A 172      11.790  17.890   9.247  1.00 69.30           H  
ATOM   2614  C   CYS A 172      11.371  15.855   8.964  1.00 69.30           C  
ATOM   2615  CB  CYS A 172       9.748  17.617   9.775  1.00 69.30           C  
ATOM   2616  HB2 CYS A 172       9.405  18.638   9.611  1.00 69.30           H  
ATOM   2617  HB3 CYS A 172      10.065  17.508  10.813  1.00 69.30           H  
ATOM   2618  O   CYS A 172      11.612  15.367  10.065  1.00 69.30           O  
ATOM   2619  SG  CYS A 172       8.411  16.451   9.461  1.00 69.30           S  
ATOM   2620  HG  CYS A 172       8.844  15.526  10.322  1.00 69.30           H  
ATOM   2621  N   GLY A 173      11.408  15.119   7.851  1.00 67.53           N  
ATOM   2622  H   GLY A 173      11.184  15.554   6.968  1.00 67.53           H  
ATOM   2623  CA  GLY A 173      11.778  13.701   7.810  1.00 67.53           C  
ATOM   2624  HA2 GLY A 173      11.845  13.390   6.768  1.00 67.53           H  
ATOM   2625  HA3 GLY A 173      12.760  13.580   8.268  1.00 67.53           H  
ATOM   2626  C   GLY A 173      10.806  12.754   8.524  1.00 67.53           C  
ATOM   2627  O   GLY A 173      11.044  11.548   8.561  1.00 67.53           O  
ATOM   2628  N   ALA A 174       9.708  13.264   9.091  1.00 63.78           N  
ATOM   2629  H   ALA A 174       9.556  14.260   9.016  1.00 63.78           H  
ATOM   2630  CA  ALA A 174       8.720  12.449   9.782  1.00 63.78           C  
ATOM   2631  HA  ALA A 174       9.251  11.639  10.283  1.00 63.78           H  
ATOM   2632  C   ALA A 174       7.739  11.816   8.788  1.00 63.78           C  
ATOM   2633  CB  ALA A 174       8.022  13.264  10.874  1.00 63.78           C  
ATOM   2634  HB1 ALA A 174       8.763  13.736  11.519  1.00 63.78           H  
ATOM   2635  HB2 ALA A 174       7.394  14.025  10.410  1.00 63.78           H  
ATOM   2636  HB3 ALA A 174       7.391  12.610  11.476  1.00 63.78           H  
ATOM   2637  O   ALA A 174       7.427  12.370   7.732  1.00 63.78           O  
ATOM   2638  N   HIS A 175       7.243  10.635   9.145  1.00 61.12           N  
ATOM   2639  H   HIS A 175       7.468  10.279  10.063  1.00 61.12           H  
ATOM   2640  CA  HIS A 175       6.274   9.893   8.349  1.00 61.12           C  
ATOM   2641  HA  HIS A 175       6.366  10.185   7.302  1.00 61.12           H  
ATOM   2642  C   HIS A 175       4.862  10.235   8.836  1.00 61.12           C  
ATOM   2643  CB  HIS A 175       6.565   8.386   8.449  1.00 61.12           C  
ATOM   2644  HB2 HIS A 175       5.852   7.854   7.820  1.00 61.12           H  
ATOM   2645  HB3 HIS A 175       6.410   8.063   9.479  1.00 61.12           H  
ATOM   2646  O   HIS A 175       4.619  10.238  10.041  1.00 61.12           O  
ATOM   2647  CG  HIS A 175       7.963   7.992   8.031  1.00 61.12           C  
ATOM   2648  CD2 HIS A 175       8.342   7.441   6.834  1.00 61.12           C  
ATOM   2649  HD2 HIS A 175       7.702   7.219   5.993  1.00 61.12           H  
ATOM   2650  ND1 HIS A 175       9.111   8.131   8.783  1.00 61.12           N  
ATOM   2651  HD1 HIS A 175       9.197   8.569   9.689  1.00 61.12           H  
ATOM   2652  CE1 HIS A 175      10.148   7.686   8.056  1.00 61.12           C  
ATOM   2653  HE1 HIS A 175      11.182   7.704   8.366  1.00 61.12           H  
ATOM   2654  NE2 HIS A 175       9.721   7.235   6.870  1.00 61.12           N  
ATOM   2655  N   GLY A 176       3.924  10.470   7.914  1.00 64.74           N  
ATOM   2656  H   GLY A 176       4.197  10.506   6.943  1.00 64.74           H  
ATOM   2657  CA  GLY A 176       2.504  10.663   8.247  1.00 64.74           C  
ATOM   2658  HA2 GLY A 176       2.340  10.524   9.315  1.00 64.74           H  
ATOM   2659  HA3 GLY A 176       1.924   9.902   7.725  1.00 64.74           H  
ATOM   2660  C   GLY A 176       1.895  12.017   7.876  1.00 64.74           C  
ATOM   2661  O   GLY A 176       0.735  12.232   8.198  1.00 64.74           O  
ATOM   2662  N   HIS A 177       2.629  12.905   7.203  1.00 65.74           N  
ATOM   2663  H   HIS A 177       3.598  12.709   6.999  1.00 65.74           H  
ATOM   2664  CA  HIS A 177       2.091  14.142   6.626  1.00 65.74           C  
ATOM   2665  HA  HIS A 177       1.075  13.961   6.274  1.00 65.74           H  
ATOM   2666  C   HIS A 177       2.933  14.585   5.420  1.00 65.74           C  
ATOM   2667  CB  HIS A 177       2.027  15.240   7.699  1.00 65.74           C  
ATOM   2668  HB2 HIS A 177       1.643  16.157   7.252  1.00 65.74           H  
ATOM   2669  HB3 HIS A 177       1.321  14.940   8.474  1.00 65.74           H  
ATOM   2670  O   HIS A 177       4.113  14.241   5.320  1.00 65.74           O  
ATOM   2671  CG  HIS A 177       3.355  15.531   8.339  1.00 65.74           C  
ATOM   2672  CD2 HIS A 177       4.288  16.420   7.890  1.00 65.74           C  
ATOM   2673  HD2 HIS A 177       4.198  17.039   7.010  1.00 65.74           H  
ATOM   2674  ND1 HIS A 177       3.852  14.952   9.484  1.00 65.74           N  
ATOM   2675  HD1 HIS A 177       3.358  14.296  10.071  1.00 65.74           H  
ATOM   2676  CE1 HIS A 177       5.050  15.498   9.731  1.00 65.74           C  
ATOM   2677  HE1 HIS A 177       5.658  15.296  10.601  1.00 65.74           H  
ATOM   2678  NE2 HIS A 177       5.357  16.397   8.785  1.00 65.74           N  
ATOM   2679  N   PHE A 178       2.332  15.342   4.500  1.00 63.47           N  
ATOM   2680  H   PHE A 178       1.373  15.617   4.657  1.00 63.47           H  
ATOM   2681  CA  PHE A 178       3.035  15.935   3.358  1.00 63.47           C  
ATOM   2682  HA  PHE A 178       3.862  15.282   3.078  1.00 63.47           H  
ATOM   2683  C   PHE A 178       3.641  17.295   3.735  1.00 63.47           C  
ATOM   2684  CB  PHE A 178       2.085  16.015   2.154  1.00 63.47           C  
ATOM   2685  HB2 PHE A 178       2.570  16.575   1.354  1.00 63.47           H  
ATOM   2686  HB3 PHE A 178       1.188  16.565   2.439  1.00 63.47           H  
ATOM   2687  O   PHE A 178       3.245  17.904   4.726  1.00 63.47           O  
ATOM   2688  CG  PHE A 178       1.694  14.653   1.605  1.00 63.47           C  
ATOM   2689  CD1 PHE A 178       2.543  13.988   0.699  1.00 63.47           C  
ATOM   2690  HD1 PHE A 178       3.466  14.450   0.379  1.00 63.47           H  
ATOM   2691  CD2 PHE A 178       0.493  14.040   2.010  1.00 63.47           C  
ATOM   2692  HD2 PHE A 178      -0.171  14.545   2.696  1.00 63.47           H  
ATOM   2693  CE1 PHE A 178       2.194  12.721   0.199  1.00 63.47           C  
ATOM   2694  HE1 PHE A 178       2.843  12.217  -0.502  1.00 63.47           H  
ATOM   2695  CE2 PHE A 178       0.145  12.772   1.512  1.00 63.47           C  
ATOM   2696  HE2 PHE A 178      -0.785  12.313   1.816  1.00 63.47           H  
ATOM   2697  CZ  PHE A 178       0.994  12.112   0.606  1.00 63.47           C  
ATOM   2698  HZ  PHE A 178       0.718  11.144   0.215  1.00 63.47           H  
ATOM   2699  N   ALA A 179       4.596  17.798   2.942  1.00 58.92           N  
ATOM   2700  H   ALA A 179       4.876  17.265   2.131  1.00 58.92           H  
ATOM   2701  CA  ALA A 179       5.351  19.022   3.251  1.00 58.92           C  
ATOM   2702  HA  ALA A 179       5.927  18.848   4.160  1.00 58.92           H  
ATOM   2703  C   ALA A 179       4.471  20.265   3.522  1.00 58.92           C  
ATOM   2704  CB  ALA A 179       6.339  19.273   2.103  1.00 58.92           C  
ATOM   2705  HB1 ALA A 179       6.991  18.410   1.974  1.00 58.92           H  
ATOM   2706  HB2 ALA A 179       5.799  19.466   1.176  1.00 58.92           H  
ATOM   2707  HB3 ALA A 179       6.954  20.141   2.341  1.00 58.92           H  
ATOM   2708  O   ALA A 179       4.865  21.128   4.302  1.00 58.92           O  
ATOM   2709  N   GLY A 180       3.267  20.333   2.939  1.00 56.02           N  
ATOM   2710  H   GLY A 180       2.990  19.579   2.328  1.00 56.02           H  
ATOM   2711  CA  GLY A 180       2.300  21.414   3.179  1.00 56.02           C  
ATOM   2712  HA2 GLY A 180       2.814  22.374   3.128  1.00 56.02           H  
ATOM   2713  HA3 GLY A 180       1.547  21.391   2.391  1.00 56.02           H  
ATOM   2714  C   GLY A 180       1.559  21.350   4.523  1.00 56.02           C  
ATOM   2715  O   GLY A 180       1.011  22.356   4.957  1.00 56.02           O  
ATOM   2716  N   GLU A 181       1.572  20.203   5.207  1.00 58.24           N  
ATOM   2717  H   GLU A 181       2.078  19.420   4.818  1.00 58.24           H  
ATOM   2718  CA  GLU A 181       0.880  19.959   6.487  1.00 58.24           C  
ATOM   2719  HA  GLU A 181       0.320  20.850   6.770  1.00 58.24           H  
ATOM   2720  C   GLU A 181       1.872  19.694   7.631  1.00 58.24           C  
ATOM   2721  CB  GLU A 181      -0.127  18.811   6.329  1.00 58.24           C  
ATOM   2722  HB2 GLU A 181       0.405  17.929   5.970  1.00 58.24           H  
ATOM   2723  HB3 GLU A 181      -0.569  18.585   7.300  1.00 58.24           H  
ATOM   2724  O   GLU A 181       1.544  19.083   8.649  1.00 58.24           O  
ATOM   2725  CG  GLU A 181      -1.266  19.162   5.362  1.00 58.24           C  
ATOM   2726  HG2 GLU A 181      -0.850  19.388   4.381  1.00 58.24           H  
ATOM   2727  HG3 GLU A 181      -1.771  20.055   5.732  1.00 58.24           H  
ATOM   2728  CD  GLU A 181      -2.282  18.022   5.213  1.00 58.24           C  
ATOM   2729  OE1 GLU A 181      -3.367  18.302   4.660  1.00 58.24           O  
ATOM   2730  OE2 GLU A 181      -1.959  16.880   5.620  1.00 58.24           O  
ATOM   2731  N   CYS A 182       3.118  20.140   7.462  1.00 59.51           N  
ATOM   2732  H   CYS A 182       3.331  20.644   6.613  1.00 59.51           H  
ATOM   2733  CA  CYS A 182       4.177  19.906   8.429  1.00 59.51           C  
ATOM   2734  HA  CYS A 182       4.157  18.843   8.671  1.00 59.51           H  
ATOM   2735  C   CYS A 182       3.950  20.727   9.715  1.00 59.51           C  
ATOM   2736  CB  CYS A 182       5.522  20.199   7.760  1.00 59.51           C  
ATOM   2737  HB2 CYS A 182       5.588  19.643   6.825  1.00 59.51           H  
ATOM   2738  HB3 CYS A 182       5.601  21.264   7.545  1.00 59.51           H  
ATOM   2739  O   CYS A 182       3.917  21.961   9.650  1.00 59.51           O  
ATOM   2740  SG  CYS A 182       6.858  19.677   8.867  1.00 59.51           S  
ATOM   2741  HG  CYS A 182       7.869  19.969   8.045  1.00 59.51           H  
ATOM   2742  N   PRO A 183       3.862  20.091  10.902  1.00 60.25           N  
ATOM   2743  CA  PRO A 183       3.638  20.784  12.171  1.00 60.25           C  
ATOM   2744  HA  PRO A 183       2.742  21.401  12.095  1.00 60.25           H  
ATOM   2745  C   PRO A 183       4.798  21.705  12.575  1.00 60.25           C  
ATOM   2746  CB  PRO A 183       3.393  19.676  13.203  1.00 60.25           C  
ATOM   2747  HB2 PRO A 183       3.775  19.935  14.190  1.00 60.25           H  
ATOM   2748  HB3 PRO A 183       2.324  19.468  13.257  1.00 60.25           H  
ATOM   2749  O   PRO A 183       4.615  22.553  13.438  1.00 60.25           O  
ATOM   2750  CG  PRO A 183       4.110  18.461  12.619  1.00 60.25           C  
ATOM   2751  HG2 PRO A 183       3.660  17.525  12.951  1.00 60.25           H  
ATOM   2752  HG3 PRO A 183       5.166  18.497  12.890  1.00 60.25           H  
ATOM   2753  CD  PRO A 183       3.965  18.656  11.115  1.00 60.25           C  
ATOM   2754  HD2 PRO A 183       4.841  18.244  10.615  1.00 60.25           H  
ATOM   2755  HD3 PRO A 183       3.058  18.167  10.760  1.00 60.25           H  
ATOM   2756  N   ILE A 184       5.970  21.578  11.939  1.00 59.37           N  
ATOM   2757  H   ILE A 184       6.054  20.853  11.240  1.00 59.37           H  
ATOM   2758  CA  ILE A 184       7.128  22.453  12.178  1.00 59.37           C  
ATOM   2759  HA  ILE A 184       7.191  22.659  13.246  1.00 59.37           H  
ATOM   2760  C   ILE A 184       6.966  23.820  11.492  1.00 59.37           C  
ATOM   2761  CB  ILE A 184       8.435  21.732  11.760  1.00 59.37           C  
ATOM   2762  HB  ILE A 184       8.372  21.478  10.702  1.00 59.37           H  
ATOM   2763  O   ILE A 184       7.459  24.816  12.007  1.00 59.37           O  
ATOM   2764  CG1 ILE A 184       8.574  20.418  12.570  1.00 59.37           C  
ATOM   2765 HG12 ILE A 184       8.398  20.622  13.626  1.00 59.37           H  
ATOM   2766 HG13 ILE A 184       7.811  19.717  12.230  1.00 59.37           H  
ATOM   2767  CG2 ILE A 184       9.667  22.640  11.940  1.00 59.37           C  
ATOM   2768 HG21 ILE A 184       9.761  22.940  12.983  1.00 59.37           H  
ATOM   2769 HG22 ILE A 184      10.578  22.133  11.624  1.00 59.37           H  
ATOM   2770 HG23 ILE A 184       9.581  23.535  11.323  1.00 59.37           H  
ATOM   2771  CD1 ILE A 184       9.929  19.715  12.444  1.00 59.37           C  
ATOM   2772 HD11 ILE A 184       9.844  18.691  12.808  1.00 59.37           H  
ATOM   2773 HD12 ILE A 184      10.672  20.233  13.051  1.00 59.37           H  
ATOM   2774 HD13 ILE A 184      10.260  19.718  11.406  1.00 59.37           H  
ATOM   2775  N   ASN A 185       6.252  23.890  10.362  1.00 55.75           N  
ATOM   2776  H   ASN A 185       5.787  23.055  10.034  1.00 55.75           H  
ATOM   2777  CA  ASN A 185       6.023  25.141   9.623  1.00 55.75           C  
ATOM   2778  HA  ASN A 185       6.695  25.905  10.015  1.00 55.75           H  
ATOM   2779  C   ASN A 185       4.625  25.738   9.848  1.00 55.75           C  
ATOM   2780  CB  ASN A 185       6.342  24.923   8.126  1.00 55.75           C  
ATOM   2781  HB2 ASN A 185       6.341  23.859   7.892  1.00 55.75           H  
ATOM   2782  HB3 ASN A 185       5.568  25.388   7.515  1.00 55.75           H  
ATOM   2783  O   ASN A 185       4.301  26.783   9.284  1.00 55.75           O  
ATOM   2784  CG  ASN A 185       7.665  25.529   7.684  1.00 55.75           C  
ATOM   2785  ND2 ASN A 185       8.139  25.162   6.518  1.00 55.75           N  
ATOM   2786 HD21 ASN A 185       9.005  25.604   6.246  1.00 55.75           H  
ATOM   2787 HD22 ASN A 185       7.626  24.523   5.928  1.00 55.75           H  
ATOM   2788  OD1 ASN A 185       8.292  26.338   8.341  1.00 55.75           O  
ATOM   2789  N   ARG A 186       3.783  25.096  10.668  1.00 55.57           N  
ATOM   2790  H   ARG A 186       4.119  24.271  11.143  1.00 55.57           H  
ATOM   2791  CA  ARG A 186       2.491  25.655  11.067  1.00 55.57           C  
ATOM   2792  HA  ARG A 186       2.097  26.218  10.221  1.00 55.57           H  
ATOM   2793  C   ARG A 186       2.722  26.600  12.254  1.00 55.57           C  
ATOM   2794  CB  ARG A 186       1.511  24.512  11.377  1.00 55.57           C  
ATOM   2795  HB2 ARG A 186       1.573  23.775  10.576  1.00 55.57           H  
ATOM   2796  HB3 ARG A 186       1.792  24.025  12.311  1.00 55.57           H  
ATOM   2797  O   ARG A 186       3.124  26.112  13.309  1.00 55.57           O  
ATOM   2798  CG  ARG A 186       0.063  25.016  11.462  1.00 55.57           C  
ATOM   2799  HG2 ARG A 186      -0.036  25.716  12.292  1.00 55.57           H  
ATOM   2800  HG3 ARG A 186      -0.191  25.526  10.533  1.00 55.57           H  
ATOM   2801  CD  ARG A 186      -0.899  23.843  11.672  1.00 55.57           C  
ATOM   2802  HD2 ARG A 186      -0.691  23.395  12.644  1.00 55.57           H  
ATOM   2803  HD3 ARG A 186      -0.717  23.101  10.895  1.00 55.57           H  
ATOM   2804  NE  ARG A 186      -2.309  24.274  11.611  1.00 55.57           N  
ATOM   2805  HE  ARG A 186      -2.478  25.258  11.456  1.00 55.57           H  
ATOM   2806  NH1 ARG A 186      -3.258  22.215  11.972  1.00 55.57           N  
ATOM   2807 HH11 ARG A 186      -4.076  21.624  12.017  1.00 55.57           H  
ATOM   2808 HH12 ARG A 186      -2.333  21.818  12.063  1.00 55.57           H  
ATOM   2809  NH2 ARG A 186      -4.569  23.969  11.570  1.00 55.57           N  
ATOM   2810 HH21 ARG A 186      -5.370  23.375  11.728  1.00 55.57           H  
ATOM   2811 HH22 ARG A 186      -4.705  24.967  11.506  1.00 55.57           H  
ATOM   2812  CZ  ARG A 186      -3.368  23.489  11.719  1.00 55.57           C  
ATOM   2813  N   PRO A 187       2.468  27.920  12.137  1.00 53.97           N  
ATOM   2814  CA  PRO A 187       2.474  28.777  13.316  1.00 53.97           C  
ATOM   2815  HA  PRO A 187       3.467  28.754  13.766  1.00 53.97           H  
ATOM   2816  C   PRO A 187       1.434  28.246  14.317  1.00 53.97           C  
ATOM   2817  CB  PRO A 187       2.170  30.194  12.819  1.00 53.97           C  
ATOM   2818  HB2 PRO A 187       1.581  30.766  13.535  1.00 53.97           H  
ATOM   2819  HB3 PRO A 187       3.107  30.708  12.603  1.00 53.97           H  
ATOM   2820  O   PRO A 187       0.395  27.728  13.884  1.00 53.97           O  
ATOM   2821  CG  PRO A 187       1.410  29.960  11.514  1.00 53.97           C  
ATOM   2822  HG2 PRO A 187       0.352  29.813  11.734  1.00 53.97           H  
ATOM   2823  HG3 PRO A 187       1.543  30.785  10.814  1.00 53.97           H  
ATOM   2824  CD  PRO A 187       2.001  28.657  10.973  1.00 53.97           C  
ATOM   2825  HD2 PRO A 187       1.233  28.111  10.424  1.00 53.97           H  
ATOM   2826  HD3 PRO A 187       2.848  28.876  10.322  1.00 53.97           H  
ATOM   2827  N   PRO A 188       1.698  28.330  15.634  1.00 56.60           N  
ATOM   2828  CA  PRO A 188       0.785  27.821  16.650  1.00 56.60           C  
ATOM   2829  HA  PRO A 188       0.744  26.734  16.586  1.00 56.60           H  
ATOM   2830  C   PRO A 188      -0.611  28.397  16.403  1.00 56.60           C  
ATOM   2831  CB  PRO A 188       1.386  28.222  18.004  1.00 56.60           C  
ATOM   2832  HB2 PRO A 188       1.964  27.389  18.403  1.00 56.60           H  
ATOM   2833  HB3 PRO A 188       0.624  28.527  18.722  1.00 56.60           H  
ATOM   2834  O   PRO A 188      -0.764  29.588  16.137  1.00 56.60           O  
ATOM   2835  CG  PRO A 188       2.332  29.374  17.664  1.00 56.60           C  
ATOM   2836  HG2 PRO A 188       1.774  30.310  17.653  1.00 56.60           H  
ATOM   2837  HG3 PRO A 188       3.165  29.435  18.364  1.00 56.60           H  
ATOM   2838  CD  PRO A 188       2.801  29.045  16.250  1.00 56.60           C  
ATOM   2839  HD2 PRO A 188       3.675  28.395  16.292  1.00 56.60           H  
ATOM   2840  HD3 PRO A 188       3.039  29.965  15.717  1.00 56.60           H  
ATOM   2841  N   MET A 189      -1.621  27.527  16.423  1.00 53.23           N  
ATOM   2842  H   MET A 189      -1.392  26.569  16.646  1.00 53.23           H  
ATOM   2843  CA  MET A 189      -3.019  27.825  16.074  1.00 53.23           C  
ATOM   2844  HA  MET A 189      -3.116  27.928  14.993  1.00 53.23           H  
ATOM   2845  C   MET A 189      -3.555  29.117  16.714  1.00 53.23           C  
ATOM   2846  CB  MET A 189      -3.864  26.642  16.557  1.00 53.23           C  
ATOM   2847  HB2 MET A 189      -4.908  26.951  16.602  1.00 53.23           H  
ATOM   2848  HB3 MET A 189      -3.566  26.387  17.574  1.00 53.23           H  
ATOM   2849  O   MET A 189      -4.293  29.864  16.070  1.00 53.23           O  
ATOM   2850  CG  MET A 189      -3.719  25.397  15.670  1.00 53.23           C  
ATOM   2851  HG2 MET A 189      -3.788  24.520  16.314  1.00 53.23           H  
ATOM   2852  HG3 MET A 189      -2.734  25.386  15.202  1.00 53.23           H  
ATOM   2853  SD  MET A 189      -4.990  25.230  14.392  1.00 53.23           S  
ATOM   2854  CE  MET A 189      -6.468  25.222  15.446  1.00 53.23           C  
ATOM   2855  HE1 MET A 189      -7.236  24.593  14.996  1.00 53.23           H  
ATOM   2856  HE2 MET A 189      -6.851  26.236  15.564  1.00 53.23           H  
ATOM   2857  HE3 MET A 189      -6.228  24.810  16.426  1.00 53.23           H  
ATOM   2858  N   GLU A 190      -3.116  29.408  17.940  1.00 58.65           N  
ATOM   2859  H   GLU A 190      -2.528  28.733  18.408  1.00 58.65           H  
ATOM   2860  CA  GLU A 190      -3.448  30.613  18.706  1.00 58.65           C  
ATOM   2861  HA  GLU A 190      -4.522  30.648  18.891  1.00 58.65           H  
ATOM   2862  C   GLU A 190      -3.051  31.910  17.985  1.00 58.65           C  
ATOM   2863  CB  GLU A 190      -2.713  30.546  20.053  1.00 58.65           C  
ATOM   2864  HB2 GLU A 190      -2.852  31.490  20.579  1.00 58.65           H  
ATOM   2865  HB3 GLU A 190      -1.649  30.409  19.859  1.00 58.65           H  
ATOM   2866  O   GLU A 190      -3.778  32.903  18.037  1.00 58.65           O  
ATOM   2867  CG  GLU A 190      -3.238  29.408  20.944  1.00 58.65           C  
ATOM   2868  HG2 GLU A 190      -4.296  29.584  21.139  1.00 58.65           H  
ATOM   2869  HG3 GLU A 190      -3.146  28.462  20.410  1.00 58.65           H  
ATOM   2870  CD  GLU A 190      -2.476  29.288  22.271  1.00 58.65           C  
ATOM   2871  OE1 GLU A 190      -3.065  28.713  23.212  1.00 58.65           O  
ATOM   2872  OE2 GLU A 190      -1.302  29.718  22.307  1.00 58.65           O  
ATOM   2873  N   HIS A 191      -1.939  31.909  17.243  1.00 60.69           N  
ATOM   2874  H   HIS A 191      -1.412  31.050  17.167  1.00 60.69           H  
ATOM   2875  CA  HIS A 191      -1.478  33.084  16.511  1.00 60.69           C  
ATOM   2876  HA  HIS A 191      -1.500  33.932  17.195  1.00 60.69           H  
ATOM   2877  C   HIS A 191      -2.408  33.411  15.334  1.00 60.69           C  
ATOM   2878  CB  HIS A 191      -0.026  32.878  16.060  1.00 60.69           C  
ATOM   2879  HB2 HIS A 191       0.550  32.473  16.892  1.00 60.69           H  
ATOM   2880  HB3 HIS A 191       0.007  32.156  15.245  1.00 60.69           H  
ATOM   2881  O   HIS A 191      -2.767  34.570  15.134  1.00 60.69           O  
ATOM   2882  CG  HIS A 191       0.630  34.164  15.628  1.00 60.69           C  
ATOM   2883  CD2 HIS A 191       1.034  34.505  14.366  1.00 60.69           C  
ATOM   2884  HD2 HIS A 191       0.933  33.896  13.480  1.00 60.69           H  
ATOM   2885  ND1 HIS A 191       0.957  35.217  16.454  1.00 60.69           N  
ATOM   2886  HD1 HIS A 191       0.837  35.249  17.456  1.00 60.69           H  
ATOM   2887  CE1 HIS A 191       1.547  36.167  15.712  1.00 60.69           C  
ATOM   2888  HE1 HIS A 191       1.940  37.099  16.093  1.00 60.69           H  
ATOM   2889  NE2 HIS A 191       1.613  35.778  14.431  1.00 60.69           N  
ATOM   2890  N   HIS A 192      -2.885  32.405  14.596  1.00 64.16           N  
ATOM   2891  H   HIS A 192      -2.643  31.461  14.859  1.00 64.16           H  
ATOM   2892  CA  HIS A 192      -3.793  32.632  13.467  1.00 64.16           C  
ATOM   2893  HA  HIS A 192      -3.395  33.454  12.871  1.00 64.16           H  
ATOM   2894  C   HIS A 192      -5.200  33.050  13.922  1.00 64.16           C  
ATOM   2895  CB  HIS A 192      -3.833  31.381  12.584  1.00 64.16           C  
ATOM   2896  HB2 HIS A 192      -2.812  31.071  12.360  1.00 64.16           H  
ATOM   2897  HB3 HIS A 192      -4.322  30.571  13.125  1.00 64.16           H  
ATOM   2898  O   HIS A 192      -5.787  33.965  13.342  1.00 64.16           O  
ATOM   2899  CG  HIS A 192      -4.547  31.616  11.276  1.00 64.16           C  
ATOM   2900  CD2 HIS A 192      -5.694  31.007  10.844  1.00 64.16           C  
ATOM   2901  HD2 HIS A 192      -6.256  30.261  11.387  1.00 64.16           H  
ATOM   2902  ND1 HIS A 192      -4.169  32.506  10.295  1.00 64.16           N  
ATOM   2903  HD1 HIS A 192      -3.413  33.173  10.351  1.00 64.16           H  
ATOM   2904  CE1 HIS A 192      -5.066  32.431   9.299  1.00 64.16           C  
ATOM   2905  HE1 HIS A 192      -5.052  33.043   8.409  1.00 64.16           H  
ATOM   2906  NE2 HIS A 192      -6.007  31.513   9.577  1.00 64.16           N  
ATOM   2907  N   GLN A 193      -5.713  32.440  14.997  1.00 68.37           N  
ATOM   2908  H   GLN A 193      -5.187  31.698  15.437  1.00 68.37           H  
ATOM   2909  CA  GLN A 193      -6.987  32.837  15.610  1.00 68.37           C  
ATOM   2910  HA  GLN A 193      -7.772  32.824  14.854  1.00 68.37           H  
ATOM   2911  C   GLN A 193      -6.921  34.265  16.164  1.00 68.37           C  
ATOM   2912  CB  GLN A 193      -7.355  31.842  16.718  1.00 68.37           C  
ATOM   2913  HB2 GLN A 193      -6.494  31.698  17.371  1.00 68.37           H  
ATOM   2914  HB3 GLN A 193      -8.171  32.253  17.312  1.00 68.37           H  
ATOM   2915  O   GLN A 193      -7.852  35.045  15.963  1.00 68.37           O  
ATOM   2916  CG  GLN A 193      -7.813  30.494  16.140  1.00 68.37           C  
ATOM   2917  HG2 GLN A 193      -8.733  30.647  15.576  1.00 68.37           H  
ATOM   2918  HG3 GLN A 193      -7.057  30.097  15.463  1.00 68.37           H  
ATOM   2919  CD  GLN A 193      -8.058  29.453  17.227  1.00 68.37           C  
ATOM   2920  NE2 GLN A 193      -9.044  28.597  17.094  1.00 68.37           N  
ATOM   2921 HE21 GLN A 193      -9.203  28.100  17.958  1.00 68.37           H  
ATOM   2922 HE22 GLN A 193      -9.844  28.889  16.551  1.00 68.37           H  
ATOM   2923  OE1 GLN A 193      -7.356  29.361  18.213  1.00 68.37           O  
ATOM   2924  N   SER A 194      -5.791  34.647  16.772  1.00 69.45           N  
ATOM   2925  H   SER A 194      -5.094  33.948  16.988  1.00 69.45           H  
ATOM   2926  CA  SER A 194      -5.578  36.019  17.239  1.00 69.45           C  
ATOM   2927  HA  SER A 194      -6.397  36.276  17.910  1.00 69.45           H  
ATOM   2928  C   SER A 194      -5.595  37.044  16.111  1.00 69.45           C  
ATOM   2929  CB  SER A 194      -4.277  36.135  18.031  1.00 69.45           C  
ATOM   2930  HB2 SER A 194      -4.316  37.095  18.546  1.00 69.45           H  
ATOM   2931  HB3 SER A 194      -4.230  35.330  18.765  1.00 69.45           H  
ATOM   2932  O   SER A 194      -6.228  38.092  16.242  1.00 69.45           O  
ATOM   2933  OG  SER A 194      -3.081  36.133  17.281  1.00 69.45           O  
ATOM   2934  HG  SER A 194      -3.116  35.479  16.579  1.00 69.45           H  
ATOM   2935  N   GLN A 195      -4.964  36.719  14.980  1.00 72.96           N  
ATOM   2936  H   GLN A 195      -4.463  35.844  14.928  1.00 72.96           H  
ATOM   2937  CA  GLN A 195      -4.902  37.628  13.845  1.00 72.96           C  
ATOM   2938  HA  GLN A 195      -4.564  38.592  14.226  1.00 72.96           H  
ATOM   2939  C   GLN A 195      -6.278  37.846  13.214  1.00 72.96           C  
ATOM   2940  CB  GLN A 195      -3.886  37.140  12.810  1.00 72.96           C  
ATOM   2941  HB2 GLN A 195      -4.054  36.084  12.603  1.00 72.96           H  
ATOM   2942  HB3 GLN A 195      -4.048  37.699  11.889  1.00 72.96           H  
ATOM   2943  O   GLN A 195      -6.677  38.985  12.971  1.00 72.96           O  
ATOM   2944  CG  GLN A 195      -2.427  37.357  13.245  1.00 72.96           C  
ATOM   2945  HG2 GLN A 195      -2.221  36.820  14.172  1.00 72.96           H  
ATOM   2946  HG3 GLN A 195      -2.252  38.417  13.425  1.00 72.96           H  
ATOM   2947  CD  GLN A 195      -1.449  36.899  12.170  1.00 72.96           C  
ATOM   2948  NE2 GLN A 195      -0.175  36.803  12.454  1.00 72.96           N  
ATOM   2949 HE21 GLN A 195       0.434  36.522  11.699  1.00 72.96           H  
ATOM   2950 HE22 GLN A 195       0.180  36.890  13.395  1.00 72.96           H  
ATOM   2951  OE1 GLN A 195      -1.797  36.604  11.037  1.00 72.96           O  
ATOM   2952  N   ALA A 196      -7.031  36.764  13.009  1.00 71.61           N  
ATOM   2953  H   ALA A 196      -6.650  35.857  13.236  1.00 71.61           H  
ATOM   2954  CA  ALA A 196      -8.379  36.830  12.455  1.00 71.61           C  
ATOM   2955  HA  ALA A 196      -8.341  37.346  11.496  1.00 71.61           H  
ATOM   2956  C   ALA A 196      -9.343  37.614  13.364  1.00 71.61           C  
ATOM   2957  CB  ALA A 196      -8.861  35.396  12.215  1.00 71.61           C  
ATOM   2958  HB1 ALA A 196      -9.854  35.416  11.767  1.00 71.61           H  
ATOM   2959  HB2 ALA A 196      -8.178  34.883  11.537  1.00 71.61           H  
ATOM   2960  HB3 ALA A 196      -8.906  34.851  13.158  1.00 71.61           H  
ATOM   2961  O   ALA A 196     -10.117  38.438  12.876  1.00 71.61           O  
ATOM   2962  N   ALA A 197      -9.258  37.417  14.683  1.00 75.72           N  
ATOM   2963  H   ALA A 197      -8.627  36.709  15.032  1.00 75.72           H  
ATOM   2964  CA  ALA A 197     -10.093  38.121  15.652  1.00 75.72           C  
ATOM   2965  HA  ALA A 197     -11.140  37.972  15.387  1.00 75.72           H  
ATOM   2966  C   ALA A 197      -9.838  39.639  15.661  1.00 75.72           C  
ATOM   2967  CB  ALA A 197      -9.845  37.497  17.030  1.00 75.72           C  
ATOM   2968  HB1 ALA A 197     -10.486  37.975  17.771  1.00 75.72           H  
ATOM   2969  HB2 ALA A 197     -10.082  36.433  17.005  1.00 75.72           H  
ATOM   2970  HB3 ALA A 197      -8.804  37.625  17.324  1.00 75.72           H  
ATOM   2971  O   ALA A 197     -10.779  40.429  15.754  1.00 75.72           O  
ATOM   2972  N   VAL A 198      -8.579  40.074  15.545  1.00 76.54           N  
ATOM   2973  H   VAL A 198      -7.835  39.392  15.506  1.00 76.54           H  
ATOM   2974  CA  VAL A 198      -8.238  41.505  15.436  1.00 76.54           C  
ATOM   2975  HA  VAL A 198      -8.699  42.062  16.251  1.00 76.54           H  
ATOM   2976  C   VAL A 198      -8.752  42.097  14.130  1.00 76.54           C  
ATOM   2977  CB  VAL A 198      -6.724  41.705  15.504  1.00 76.54           C  
ATOM   2978  HB  VAL A 198      -6.291  41.010  14.785  1.00 76.54           H  
ATOM   2979  O   VAL A 198      -9.324  43.181  14.147  1.00 76.54           O  
ATOM   2980  CG1 VAL A 198      -6.276  43.126  15.148  1.00 76.54           C  
ATOM   2981 HG11 VAL A 198      -6.734  43.848  15.823  1.00 76.54           H  
ATOM   2982 HG12 VAL A 198      -5.189  43.181  15.217  1.00 76.54           H  
ATOM   2983 HG13 VAL A 198      -6.536  43.380  14.120  1.00 76.54           H  
ATOM   2984  CG2 VAL A 198      -6.187  41.409  16.904  1.00 76.54           C  
ATOM   2985 HG21 VAL A 198      -6.412  40.382  17.193  1.00 76.54           H  
ATOM   2986 HG22 VAL A 198      -5.106  41.548  16.922  1.00 76.54           H  
ATOM   2987 HG23 VAL A 198      -6.651  42.106  17.601  1.00 76.54           H  
ATOM   2988  N   LEU A 199      -8.580  41.396  13.005  1.00 77.38           N  
ATOM   2989  H   LEU A 199      -8.090  40.514  13.050  1.00 77.38           H  
ATOM   2990  CA  LEU A 199      -9.067  41.867  11.706  1.00 77.38           C  
ATOM   2991  HA  LEU A 199      -8.640  42.849  11.499  1.00 77.38           H  
ATOM   2992  C   LEU A 199     -10.588  42.052  11.712  1.00 77.38           C  
ATOM   2993  CB  LEU A 199      -8.642  40.874  10.610  1.00 77.38           C  
ATOM   2994  HB2 LEU A 199      -9.195  41.099   9.698  1.00 77.38           H  
ATOM   2995  HB3 LEU A 199      -8.923  39.868  10.924  1.00 77.38           H  
ATOM   2996  O   LEU A 199     -11.089  43.061  11.220  1.00 77.38           O  
ATOM   2997  CG  LEU A 199      -7.140  40.896  10.279  1.00 77.38           C  
ATOM   2998  HG  LEU A 199      -6.553  40.811  11.193  1.00 77.38           H  
ATOM   2999  CD1 LEU A 199      -6.789  39.723   9.364  1.00 77.38           C  
ATOM   3000 HD11 LEU A 199      -7.054  38.786   9.855  1.00 77.38           H  
ATOM   3001 HD12 LEU A 199      -5.718  39.719   9.166  1.00 77.38           H  
ATOM   3002 HD13 LEU A 199      -7.332  39.805   8.422  1.00 77.38           H  
ATOM   3003  CD2 LEU A 199      -6.735  42.186   9.569  1.00 77.38           C  
ATOM   3004 HD21 LEU A 199      -5.682  42.141   9.292  1.00 77.38           H  
ATOM   3005 HD22 LEU A 199      -6.875  43.024  10.252  1.00 77.38           H  
ATOM   3006 HD23 LEU A 199      -7.340  42.335   8.675  1.00 77.38           H  
ATOM   3007  N   ALA A 200     -11.320  41.119  12.322  1.00 76.33           N  
ATOM   3008  H   ALA A 200     -10.857  40.293  12.673  1.00 76.33           H  
ATOM   3009  CA  ALA A 200     -12.766  41.216  12.471  1.00 76.33           C  
ATOM   3010  HA  ALA A 200     -13.210  41.373  11.488  1.00 76.33           H  
ATOM   3011  C   ALA A 200     -13.191  42.393  13.367  1.00 76.33           C  
ATOM   3012  CB  ALA A 200     -13.264  39.882  13.021  1.00 76.33           C  
ATOM   3013  HB1 ALA A 200     -12.883  39.716  14.029  1.00 76.33           H  
ATOM   3014  HB2 ALA A 200     -14.354  39.892  13.044  1.00 76.33           H  
ATOM   3015  HB3 ALA A 200     -12.929  39.070  12.377  1.00 76.33           H  
ATOM   3016  O   ALA A 200     -14.120  43.127  13.028  1.00 76.33           O  
ATOM   3017  N   ALA A 201     -12.488  42.612  14.481  1.00 76.83           N  
ATOM   3018  H   ALA A 201     -11.749  41.967  14.723  1.00 76.83           H  
ATOM   3019  CA  ALA A 201     -12.740  43.740  15.377  1.00 76.83           C  
ATOM   3020  HA  ALA A 201     -13.792  43.735  15.662  1.00 76.83           H  
ATOM   3021  C   ALA A 201     -12.440  45.091  14.706  1.00 76.83           C  
ATOM   3022  CB  ALA A 201     -11.896  43.542  16.636  1.00 76.83           C  
ATOM   3023  HB1 ALA A 201     -10.837  43.645  16.400  1.00 76.83           H  
ATOM   3024  HB2 ALA A 201     -12.073  42.541  17.029  1.00 76.83           H  
ATOM   3025  HB3 ALA A 201     -12.172  44.283  17.386  1.00 76.83           H  
ATOM   3026  O   ALA A 201     -13.229  46.027  14.818  1.00 76.83           O  
ATOM   3027  N   ALA A 202     -11.344  45.177  13.948  1.00 74.76           N  
ATOM   3028  H   ALA A 202     -10.712  44.390  13.923  1.00 74.76           H  
ATOM   3029  CA  ALA A 202     -10.976  46.371  13.195  1.00 74.76           C  
ATOM   3030  HA  ALA A 202     -10.978  47.226  13.870  1.00 74.76           H  
ATOM   3031  C   ALA A 202     -11.977  46.665  12.066  1.00 74.76           C  
ATOM   3032  CB  ALA A 202      -9.555  46.187  12.655  1.00 74.76           C  
ATOM   3033  HB1 ALA A 202      -9.521  45.360  11.946  1.00 74.76           H  
ATOM   3034  HB2 ALA A 202      -8.867  45.986  13.477  1.00 74.76           H  
ATOM   3035  HB3 ALA A 202      -9.247  47.108  12.160  1.00 74.76           H  
ATOM   3036  O   ALA A 202     -12.353  47.816  11.859  1.00 74.76           O  
ATOM   3037  N   ALA A 203     -12.475  45.633  11.377  1.00 74.42           N  
ATOM   3038  H   ALA A 203     -12.095  44.711  11.538  1.00 74.42           H  
ATOM   3039  CA  ALA A 203     -13.542  45.781  10.390  1.00 74.42           C  
ATOM   3040  HA  ALA A 203     -13.235  46.525   9.655  1.00 74.42           H  
ATOM   3041  C   ALA A 203     -14.851  46.279  11.031  1.00 74.42           C  
ATOM   3042  CB  ALA A 203     -13.733  44.441   9.669  1.00 74.42           C  
ATOM   3043  HB1 ALA A 203     -12.799  44.142   9.194  1.00 74.42           H  
ATOM   3044  HB2 ALA A 203     -14.502  44.545   8.904  1.00 74.42           H  
ATOM   3045  HB3 ALA A 203     -14.036  43.671  10.378  1.00 74.42           H  
ATOM   3046  O   ALA A 203     -15.506  47.168  10.487  1.00 74.42           O  
ATOM   3047  N   ALA A 204     -15.206  45.768  12.215  1.00 75.54           N  
ATOM   3048  H   ALA A 204     -14.657  45.012  12.599  1.00 75.54           H  
ATOM   3049  CA  ALA A 204     -16.350  46.254  12.986  1.00 75.54           C  
ATOM   3050  HA  ALA A 204     -17.236  46.210  12.351  1.00 75.54           H  
ATOM   3051  C   ALA A 204     -16.176  47.722  13.423  1.00 75.54           C  
ATOM   3052  CB  ALA A 204     -16.561  45.315  14.183  1.00 75.54           C  
ATOM   3053  HB1 ALA A 204     -16.779  44.308  13.827  1.00 75.54           H  
ATOM   3054  HB2 ALA A 204     -17.393  45.667  14.793  1.00 75.54           H  
ATOM   3055  HB3 ALA A 204     -15.667  45.283  14.804  1.00 75.54           H  
ATOM   3056  O   ALA A 204     -17.136  48.494  13.384  1.00 75.54           O  
ATOM   3057  N   ALA A 205     -14.953  48.125  13.780  1.00 74.15           N  
ATOM   3058  H   ALA A 205     -14.221  47.435  13.862  1.00 74.15           H  
ATOM   3059  CA  ALA A 205     -14.624  49.511  14.100  1.00 74.15           C  
ATOM   3060  HA  ALA A 205     -15.371  49.884  14.802  1.00 74.15           H  
ATOM   3061  C   ALA A 205     -14.718  50.437  12.884  1.00 74.15           C  
ATOM   3062  CB  ALA A 205     -13.242  49.557  14.764  1.00 74.15           C  
ATOM   3063  HB1 ALA A 205     -12.468  49.264  14.054  1.00 74.15           H  
ATOM   3064  HB2 ALA A 205     -13.212  48.882  15.619  1.00 74.15           H  
ATOM   3065  HB3 ALA A 205     -13.037  50.570  15.109  1.00 74.15           H  
ATOM   3066  O   ALA A 205     -15.321  51.506  12.974  1.00 74.15           O  
ATOM   3067  N   ALA A 206     -14.216  50.001  11.727  1.00 72.07           N  
ATOM   3068  H   ALA A 206     -13.692  49.137  11.726  1.00 72.07           H  
ATOM   3069  CA  ALA A 206     -14.356  50.729  10.468  1.00 72.07           C  
ATOM   3070  HA  ALA A 206     -13.949  51.731  10.599  1.00 72.07           H  
ATOM   3071  C   ALA A 206     -15.828  50.883  10.039  1.00 72.07           C  
ATOM   3072  CB  ALA A 206     -13.528  50.003   9.402  1.00 72.07           C  
ATOM   3073  HB1 ALA A 206     -13.921  48.998   9.242  1.00 72.07           H  
ATOM   3074  HB2 ALA A 206     -13.575  50.557   8.465  1.00 72.07           H  
ATOM   3075  HB3 ALA A 206     -12.489  49.935   9.724  1.00 72.07           H  
ATOM   3076  O   ALA A 206     -16.190  51.883   9.423  1.00 72.07           O  
ATOM   3077  N   ALA A 207     -16.691  49.931  10.409  1.00 74.29           N  
ATOM   3078  H   ALA A 207     -16.318  49.098  10.841  1.00 74.29           H  
ATOM   3079  CA  ALA A 207     -18.137  50.001  10.200  1.00 74.29           C  
ATOM   3080  HA  ALA A 207     -18.315  50.431   9.214  1.00 74.29           H  
ATOM   3081  C   ALA A 207     -18.878  50.909  11.209  1.00 74.29           C  
ATOM   3082  CB  ALA A 207     -18.688  48.568  10.191  1.00 74.29           C  
ATOM   3083  HB1 ALA A 207     -18.557  48.112  11.172  1.00 74.29           H  
ATOM   3084  HB2 ALA A 207     -19.750  48.585   9.946  1.00 74.29           H  
ATOM   3085  HB3 ALA A 207     -18.161  47.974   9.444  1.00 74.29           H  
ATOM   3086  O   ALA A 207     -20.101  51.026  11.136  1.00 74.29           O  
ATOM   3087  N   GLY A 208     -18.171  51.547  12.151  1.00 72.14           N  
ATOM   3088  H   GLY A 208     -17.169  51.425  12.167  1.00 72.14           H  
ATOM   3089  CA  GLY A 208     -18.755  52.461  13.139  1.00 72.14           C  
ATOM   3090  HA2 GLY A 208     -19.407  53.172  12.631  1.00 72.14           H  
ATOM   3091  HA3 GLY A 208     -17.947  53.013  13.617  1.00 72.14           H  
ATOM   3092  C   GLY A 208     -19.567  51.771  14.239  1.00 72.14           C  
ATOM   3093  O   GLY A 208     -20.387  52.417  14.892  1.00 72.14           O  
ATOM   3094  N   LEU A 209     -19.375  50.462  14.446  1.00 77.61           N  
ATOM   3095  H   LEU A 209     -18.667  49.988  13.904  1.00 77.61           H  
ATOM   3096  CA  LEU A 209     -20.077  49.719  15.493  1.00 77.61           C  
ATOM   3097  HA  LEU A 209     -21.130  49.997  15.435  1.00 77.61           H  
ATOM   3098  C   LEU A 209     -19.572  50.125  16.887  1.00 77.61           C  
ATOM   3099  CB  LEU A 209     -19.942  48.204  15.253  1.00 77.61           C  
ATOM   3100  HB2 LEU A 209     -18.882  47.954  15.194  1.00 77.61           H  
ATOM   3101  HB3 LEU A 209     -20.352  47.668  16.108  1.00 77.61           H  
ATOM   3102  O   LEU A 209     -18.385  50.421  17.039  1.00 77.61           O  
ATOM   3103  CG  LEU A 209     -20.657  47.716  13.979  1.00 77.61           C  
ATOM   3104  HG  LEU A 209     -20.321  48.293  13.118  1.00 77.61           H  
ATOM   3105  CD1 LEU A 209     -20.332  46.246  13.721  1.00 77.61           C  
ATOM   3106 HD11 LEU A 209     -20.639  45.631  14.567  1.00 77.61           H  
ATOM   3107 HD12 LEU A 209     -20.845  45.908  12.821  1.00 77.61           H  
ATOM   3108 HD13 LEU A 209     -19.259  46.140  13.559  1.00 77.61           H  
ATOM   3109  CD2 LEU A 209     -22.180  47.838  14.100  1.00 77.61           C  
ATOM   3110 HD21 LEU A 209     -22.468  48.888  14.150  1.00 77.61           H  
ATOM   3111 HD22 LEU A 209     -22.533  47.313  14.987  1.00 77.61           H  
ATOM   3112 HD23 LEU A 209     -22.650  47.410  13.215  1.00 77.61           H  
ATOM   3113  N   PRO A 210     -20.436  50.115  17.921  1.00 76.97           N  
ATOM   3114  CA  PRO A 210     -20.031  50.458  19.281  1.00 76.97           C  
ATOM   3115  HA  PRO A 210     -19.590  51.455  19.286  1.00 76.97           H  
ATOM   3116  C   PRO A 210     -18.996  49.463  19.822  1.00 76.97           C  
ATOM   3117  CB  PRO A 210     -21.323  50.475  20.105  1.00 76.97           C  
ATOM   3118  HB2 PRO A 210     -21.162  50.162  21.137  1.00 76.97           H  
ATOM   3119  HB3 PRO A 210     -21.758  51.473  20.076  1.00 76.97           H  
ATOM   3120  O   PRO A 210     -18.986  48.288  19.443  1.00 76.97           O  
ATOM   3121  CG  PRO A 210     -22.228  49.504  19.352  1.00 76.97           C  
ATOM   3122  HG2 PRO A 210     -21.979  48.487  19.655  1.00 76.97           H  
ATOM   3123  HG3 PRO A 210     -23.285  49.712  19.524  1.00 76.97           H  
ATOM   3124  CD  PRO A 210     -21.835  49.714  17.892  1.00 76.97           C  
ATOM   3125  HD2 PRO A 210     -21.982  48.791  17.331  1.00 76.97           H  
ATOM   3126  HD3 PRO A 210     -22.431  50.518  17.460  1.00 76.97           H  
ATOM   3127  N   LEU A 211     -18.146  49.928  20.741  1.00 74.49           N  
ATOM   3128  H   LEU A 211     -18.230  50.896  21.015  1.00 74.49           H  
ATOM   3129  CA  LEU A 211     -17.002  49.177  21.275  1.00 74.49           C  
ATOM   3130  HA  LEU A 211     -16.284  49.025  20.469  1.00 74.49           H  
ATOM   3131  C   LEU A 211     -17.401  47.793  21.825  1.00 74.49           C  
ATOM   3132  CB  LEU A 211     -16.345  50.026  22.380  1.00 74.49           C  
ATOM   3133  HB2 LEU A 211     -16.891  49.863  23.310  1.00 74.49           H  
ATOM   3134  HB3 LEU A 211     -16.431  51.086  22.140  1.00 74.49           H  
ATOM   3135  O   LEU A 211     -16.702  46.808  21.606  1.00 74.49           O  
ATOM   3136  CG  LEU A 211     -14.854  49.687  22.584  1.00 74.49           C  
ATOM   3137  HG  LEU A 211     -14.662  48.655  22.290  1.00 74.49           H  
ATOM   3138  CD1 LEU A 211     -13.975  50.621  21.750  1.00 74.49           C  
ATOM   3139 HD11 LEU A 211     -14.219  50.509  20.693  1.00 74.49           H  
ATOM   3140 HD12 LEU A 211     -12.927  50.352  21.884  1.00 74.49           H  
ATOM   3141 HD13 LEU A 211     -14.116  51.658  22.053  1.00 74.49           H  
ATOM   3142  CD2 LEU A 211     -14.462  49.840  24.051  1.00 74.49           C  
ATOM   3143 HD21 LEU A 211     -15.041  49.147  24.661  1.00 74.49           H  
ATOM   3144 HD22 LEU A 211     -13.405  49.601  24.172  1.00 74.49           H  
ATOM   3145 HD23 LEU A 211     -14.641  50.861  24.387  1.00 74.49           H  
ATOM   3146  N   GLN A 212     -18.572  47.693  22.459  1.00 76.10           N  
ATOM   3147  H   GLN A 212     -19.090  48.543  22.630  1.00 76.10           H  
ATOM   3148  CA  GLN A 212     -19.118  46.438  22.989  1.00 76.10           C  
ATOM   3149  HA  GLN A 212     -18.407  46.010  23.695  1.00 76.10           H  
ATOM   3150  C   GLN A 212     -19.362  45.391  21.891  1.00 76.10           C  
ATOM   3151  CB  GLN A 212     -20.447  46.715  23.715  1.00 76.10           C  
ATOM   3152  HB2 GLN A 212     -21.145  47.217  23.045  1.00 76.10           H  
ATOM   3153  HB3 GLN A 212     -20.886  45.751  23.973  1.00 76.10           H  
ATOM   3154  O   GLN A 212     -19.152  44.197  22.103  1.00 76.10           O  
ATOM   3155  CG  GLN A 212     -20.306  47.513  25.023  1.00 76.10           C  
ATOM   3156  HG2 GLN A 212     -19.442  47.148  25.579  1.00 76.10           H  
ATOM   3157  HG3 GLN A 212     -21.189  47.323  25.632  1.00 76.10           H  
ATOM   3158  CD  GLN A 212     -20.188  49.028  24.854  1.00 76.10           C  
ATOM   3159  NE2 GLN A 212     -20.088  49.760  25.941  1.00 76.10           N  
ATOM   3160 HE21 GLN A 212     -19.996  50.757  25.813  1.00 76.10           H  
ATOM   3161 HE22 GLN A 212     -20.054  49.323  26.851  1.00 76.10           H  
ATOM   3162  OE1 GLN A 212     -20.190  49.585  23.764  1.00 76.10           O  
ATOM   3163  N   VAL A 213     -19.789  45.823  20.702  1.00 75.20           N  
ATOM   3164  H   VAL A 213     -19.832  46.820  20.545  1.00 75.20           H  
ATOM   3165  CA  VAL A 213     -20.017  44.929  19.559  1.00 75.20           C  
ATOM   3166  HA  VAL A 213     -20.493  44.015  19.915  1.00 75.20           H  
ATOM   3167  C   VAL A 213     -18.683  44.517  18.939  1.00 75.20           C  
ATOM   3168  CB  VAL A 213     -20.965  45.575  18.531  1.00 75.20           C  
ATOM   3169  HB  VAL A 213     -20.567  46.543  18.228  1.00 75.20           H  
ATOM   3170  O   VAL A 213     -18.509  43.349  18.606  1.00 75.20           O  
ATOM   3171  CG1 VAL A 213     -21.146  44.707  17.281  1.00 75.20           C  
ATOM   3172 HG11 VAL A 213     -20.205  44.627  16.738  1.00 75.20           H  
ATOM   3173 HG12 VAL A 213     -21.480  43.708  17.562  1.00 75.20           H  
ATOM   3174 HG13 VAL A 213     -21.887  45.159  16.620  1.00 75.20           H  
ATOM   3175  CG2 VAL A 213     -22.359  45.780  19.141  1.00 75.20           C  
ATOM   3176 HG21 VAL A 213     -22.819  44.813  19.348  1.00 75.20           H  
ATOM   3177 HG22 VAL A 213     -22.296  46.334  20.078  1.00 75.20           H  
ATOM   3178 HG23 VAL A 213     -22.990  46.333  18.444  1.00 75.20           H  
ATOM   3179  N   GLN A 214     -17.708  45.427  18.863  1.00 76.50           N  
ATOM   3180  H   GLN A 214     -17.899  46.365  19.185  1.00 76.50           H  
ATOM   3181  CA  GLN A 214     -16.349  45.103  18.407  1.00 76.50           C  
ATOM   3182  HA  GLN A 214     -16.397  44.697  17.397  1.00 76.50           H  
ATOM   3183  C   GLN A 214     -15.692  44.045  19.310  1.00 76.50           C  
ATOM   3184  CB  GLN A 214     -15.484  46.370  18.389  1.00 76.50           C  
ATOM   3185  HB2 GLN A 214     -14.487  46.102  18.040  1.00 76.50           H  
ATOM   3186  HB3 GLN A 214     -15.389  46.742  19.409  1.00 76.50           H  
ATOM   3187  O   GLN A 214     -15.133  43.068  18.813  1.00 76.50           O  
ATOM   3188  CG  GLN A 214     -16.019  47.504  17.499  1.00 76.50           C  
ATOM   3189  HG2 GLN A 214     -17.060  47.721  17.739  1.00 76.50           H  
ATOM   3190  HG3 GLN A 214     -15.962  47.206  16.452  1.00 76.50           H  
ATOM   3191  CD  GLN A 214     -15.215  48.786  17.691  1.00 76.50           C  
ATOM   3192  NE2 GLN A 214     -15.647  49.901  17.162  1.00 76.50           N  
ATOM   3193 HE21 GLN A 214     -16.590  49.978  16.808  1.00 76.50           H  
ATOM   3194 HE22 GLN A 214     -15.079  50.717  17.342  1.00 76.50           H  
ATOM   3195  OE1 GLN A 214     -14.200  48.838  18.358  1.00 76.50           O  
ATOM   3196  N   GLN A 215     -15.828  44.198  20.632  1.00 77.27           N  
ATOM   3197  H   GLN A 215     -16.250  45.053  20.966  1.00 77.27           H  
ATOM   3198  CA  GLN A 215     -15.360  43.240  21.639  1.00 77.27           C  
ATOM   3199  HA  GLN A 215     -14.294  43.058  21.504  1.00 77.27           H  
ATOM   3200  C   GLN A 215     -16.072  41.885  21.526  1.00 77.27           C  
ATOM   3201  CB  GLN A 215     -15.590  43.837  23.037  1.00 77.27           C  
ATOM   3202  HB2 GLN A 215     -15.484  43.048  23.781  1.00 77.27           H  
ATOM   3203  HB3 GLN A 215     -16.606  44.228  23.097  1.00 77.27           H  
ATOM   3204  O   GLN A 215     -15.433  40.835  21.596  1.00 77.27           O  
ATOM   3205  CG  GLN A 215     -14.583  44.945  23.377  1.00 77.27           C  
ATOM   3206  HG2 GLN A 215     -14.546  45.685  22.577  1.00 77.27           H  
ATOM   3207  HG3 GLN A 215     -13.598  44.488  23.474  1.00 77.27           H  
ATOM   3208  CD  GLN A 215     -14.887  45.671  24.682  1.00 77.27           C  
ATOM   3209  NE2 GLN A 215     -13.932  46.414  25.199  1.00 77.27           N  
ATOM   3210 HE21 GLN A 215     -13.020  46.435  24.767  1.00 77.27           H  
ATOM   3211 HE22 GLN A 215     -14.083  46.807  26.118  1.00 77.27           H  
ATOM   3212  OE1 GLN A 215     -15.967  45.588  25.247  1.00 77.27           O  
ATOM   3213  N   SER A 216     -17.388  41.890  21.297  1.00 77.67           N  
ATOM   3214  H   SER A 216     -17.870  42.777  21.306  1.00 77.67           H  
ATOM   3215  CA  SER A 216     -18.172  40.665  21.107  1.00 77.67           C  
ATOM   3216  HA  SER A 216     -18.011  40.014  21.966  1.00 77.67           H  
ATOM   3217  C   SER A 216     -17.750  39.891  19.852  1.00 77.67           C  
ATOM   3218  CB  SER A 216     -19.658  41.020  21.044  1.00 77.67           C  
ATOM   3219  HB2 SER A 216     -19.835  41.696  20.207  1.00 77.67           H  
ATOM   3220  HB3 SER A 216     -19.952  41.520  21.967  1.00 77.67           H  
ATOM   3221  O   SER A 216     -17.570  38.671  19.912  1.00 77.67           O  
ATOM   3222  OG  SER A 216     -20.440  39.858  20.867  1.00 77.67           O  
ATOM   3223  HG  SER A 216     -20.390  39.315  21.657  1.00 77.67           H  
ATOM   3224  N   VAL A 217     -17.522  40.589  18.734  1.00 75.15           N  
ATOM   3225  H   VAL A 217     -17.708  41.581  18.745  1.00 75.15           H  
ATOM   3226  CA  VAL A 217     -17.019  39.988  17.490  1.00 75.15           C  
ATOM   3227  HA  VAL A 217     -17.661  39.150  17.221  1.00 75.15           H  
ATOM   3228  C   VAL A 217     -15.617  39.424  17.713  1.00 75.15           C  
ATOM   3229  CB  VAL A 217     -17.055  41.009  16.335  1.00 75.15           C  
ATOM   3230  HB  VAL A 217     -16.540  41.921  16.639  1.00 75.15           H  
ATOM   3231  O   VAL A 217     -15.388  38.251  17.432  1.00 75.15           O  
ATOM   3232  CG1 VAL A 217     -16.390  40.472  15.064  1.00 75.15           C  
ATOM   3233 HG11 VAL A 217     -15.330  40.287  15.239  1.00 75.15           H  
ATOM   3234 HG12 VAL A 217     -16.880  39.546  14.764  1.00 75.15           H  
ATOM   3235 HG13 VAL A 217     -16.475  41.206  14.263  1.00 75.15           H  
ATOM   3236  CG2 VAL A 217     -18.503  41.353  15.958  1.00 75.15           C  
ATOM   3237 HG21 VAL A 217     -19.007  40.473  15.560  1.00 75.15           H  
ATOM   3238 HG22 VAL A 217     -19.058  41.702  16.829  1.00 75.15           H  
ATOM   3239 HG23 VAL A 217     -18.509  42.143  15.207  1.00 75.15           H  
ATOM   3240  N   HIS A 218     -14.706  40.205  18.298  1.00 78.47           N  
ATOM   3241  H   HIS A 218     -14.954  41.157  18.528  1.00 78.47           H  
ATOM   3242  CA  HIS A 218     -13.352  39.752  18.619  1.00 78.47           C  
ATOM   3243  HA  HIS A 218     -12.809  39.574  17.691  1.00 78.47           H  
ATOM   3244  C   HIS A 218     -13.352  38.447  19.432  1.00 78.47           C  
ATOM   3245  CB  HIS A 218     -12.640  40.852  19.414  1.00 78.47           C  
ATOM   3246  HB2 HIS A 218     -12.756  41.814  18.914  1.00 78.47           H  
ATOM   3247  HB3 HIS A 218     -13.093  40.948  20.401  1.00 78.47           H  
ATOM   3248  O   HIS A 218     -12.716  37.463  19.053  1.00 78.47           O  
ATOM   3249  CG  HIS A 218     -11.179  40.558  19.579  1.00 78.47           C  
ATOM   3250  CD2 HIS A 218     -10.575  39.987  20.666  1.00 78.47           C  
ATOM   3251  HD2 HIS A 218     -11.062  39.704  21.588  1.00 78.47           H  
ATOM   3252  ND1 HIS A 218     -10.224  40.705  18.605  1.00 78.47           N  
ATOM   3253  HD1 HIS A 218     -10.388  41.022  17.660  1.00 78.47           H  
ATOM   3254  CE1 HIS A 218      -9.071  40.225  19.091  1.00 78.47           C  
ATOM   3255  HE1 HIS A 218      -8.143  40.172  18.539  1.00 78.47           H  
ATOM   3256  NE2 HIS A 218      -9.232  39.770  20.341  1.00 78.47           N  
ATOM   3257  N   ASN A 219     -14.131  38.412  20.515  1.00 79.81           N  
ATOM   3258  H   ASN A 219     -14.604  39.261  20.789  1.00 79.81           H  
ATOM   3259  CA  ASN A 219     -14.213  37.261  21.407  1.00 79.81           C  
ATOM   3260  HA  ASN A 219     -13.204  36.953  21.679  1.00 79.81           H  
ATOM   3261  C   ASN A 219     -14.876  36.052  20.749  1.00 79.81           C  
ATOM   3262  CB  ASN A 219     -14.969  37.682  22.676  1.00 79.81           C  
ATOM   3263  HB2 ASN A 219     -15.884  38.212  22.410  1.00 79.81           H  
ATOM   3264  HB3 ASN A 219     -15.240  36.793  23.246  1.00 79.81           H  
ATOM   3265  O   ASN A 219     -14.467  34.922  21.006  1.00 79.81           O  
ATOM   3266  CG  ASN A 219     -14.125  38.556  23.581  1.00 79.81           C  
ATOM   3267  ND2 ASN A 219     -14.684  39.042  24.656  1.00 79.81           N  
ATOM   3268 HD21 ASN A 219     -15.660  38.882  24.861  1.00 79.81           H  
ATOM   3269 HD22 ASN A 219     -14.050  39.490  25.302  1.00 79.81           H  
ATOM   3270  OD1 ASN A 219     -12.946  38.768  23.377  1.00 79.81           O  
ATOM   3271  N   SER A 220     -15.873  36.268  19.893  1.00 74.81           N  
ATOM   3272  H   SER A 220     -16.178  37.217  19.728  1.00 74.81           H  
ATOM   3273  CA  SER A 220     -16.515  35.177  19.156  1.00 74.81           C  
ATOM   3274  HA  SER A 220     -16.873  34.431  19.865  1.00 74.81           H  
ATOM   3275  C   SER A 220     -15.508  34.491  18.235  1.00 74.81           C  
ATOM   3276  CB  SER A 220     -17.720  35.688  18.365  1.00 74.81           C  
ATOM   3277  HB2 SER A 220     -17.404  36.443  17.646  1.00 74.81           H  
ATOM   3278  HB3 SER A 220     -18.173  34.854  17.828  1.00 74.81           H  
ATOM   3279  O   SER A 220     -15.360  33.277  18.294  1.00 74.81           O  
ATOM   3280  OG  SER A 220     -18.675  36.242  19.250  1.00 74.81           O  
ATOM   3281  HG  SER A 220     -18.360  37.104  19.529  1.00 74.81           H  
ATOM   3282  N   PHE A 221     -14.729  35.260  17.473  1.00 70.16           N  
ATOM   3283  H   PHE A 221     -14.852  36.262  17.506  1.00 70.16           H  
ATOM   3284  CA  PHE A 221     -13.685  34.713  16.602  1.00 70.16           C  
ATOM   3285  HA  PHE A 221     -14.119  33.974  15.929  1.00 70.16           H  
ATOM   3286  C   PHE A 221     -12.557  34.020  17.368  1.00 70.16           C  
ATOM   3287  CB  PHE A 221     -13.091  35.849  15.782  1.00 70.16           C  
ATOM   3288  HB2 PHE A 221     -13.051  36.760  16.378  1.00 70.16           H  
ATOM   3289  HB3 PHE A 221     -12.061  35.598  15.529  1.00 70.16           H  
ATOM   3290  O   PHE A 221     -12.071  32.974  16.939  1.00 70.16           O  
ATOM   3291  CG  PHE A 221     -13.820  36.128  14.496  1.00 70.16           C  
ATOM   3292  CD1 PHE A 221     -13.267  35.663  13.295  1.00 70.16           C  
ATOM   3293  HD1 PHE A 221     -12.399  35.020  13.302  1.00 70.16           H  
ATOM   3294  CD2 PHE A 221     -14.975  36.928  14.478  1.00 70.16           C  
ATOM   3295  HD2 PHE A 221     -15.457  37.217  15.401  1.00 70.16           H  
ATOM   3296  CE1 PHE A 221     -13.767  36.148  12.083  1.00 70.16           C  
ATOM   3297  HE1 PHE A 221     -13.276  35.877  11.161  1.00 70.16           H  
ATOM   3298  CE2 PHE A 221     -15.494  37.394  13.266  1.00 70.16           C  
ATOM   3299  HE2 PHE A 221     -16.358  38.041  13.244  1.00 70.16           H  
ATOM   3300  CZ  PHE A 221     -14.840  37.061  12.078  1.00 70.16           C  
ATOM   3301  HZ  PHE A 221     -15.166  37.512  11.152  1.00 70.16           H  
ATOM   3302  N   TYR A 222     -12.144  34.590  18.501  1.00 70.90           N  
ATOM   3303  H   TYR A 222     -12.533  35.483  18.767  1.00 70.90           H  
ATOM   3304  CA  TYR A 222     -11.071  34.024  19.312  1.00 70.90           C  
ATOM   3305  HA  TYR A 222     -10.213  33.840  18.664  1.00 70.90           H  
ATOM   3306  C   TYR A 222     -11.461  32.680  19.946  1.00 70.90           C  
ATOM   3307  CB  TYR A 222     -10.666  35.044  20.380  1.00 70.90           C  
ATOM   3308  HB2 TYR A 222     -11.412  35.058  21.174  1.00 70.90           H  
ATOM   3309  HB3 TYR A 222     -10.635  36.039  19.936  1.00 70.90           H  
ATOM   3310  O   TYR A 222     -10.632  31.780  20.042  1.00 70.90           O  
ATOM   3311  CG  TYR A 222      -9.298  34.756  20.951  1.00 70.90           C  
ATOM   3312  CD1 TYR A 222      -9.142  34.075  22.174  1.00 70.90           C  
ATOM   3313  HD1 TYR A 222     -10.010  33.760  22.735  1.00 70.90           H  
ATOM   3314  CD2 TYR A 222      -8.171  35.108  20.190  1.00 70.90           C  
ATOM   3315  HD2 TYR A 222      -8.303  35.575  19.226  1.00 70.90           H  
ATOM   3316  CE1 TYR A 222      -7.853  33.791  22.666  1.00 70.90           C  
ATOM   3317  HE1 TYR A 222      -7.736  33.285  23.613  1.00 70.90           H  
ATOM   3318  CE2 TYR A 222      -6.890  34.776  20.652  1.00 70.90           C  
ATOM   3319  HE2 TYR A 222      -6.034  34.929  20.012  1.00 70.90           H  
ATOM   3320  OH  TYR A 222      -5.461  33.918  22.357  1.00 70.90           O  
ATOM   3321  HH  TYR A 222      -5.461  33.397  23.164  1.00 70.90           H  
ATOM   3322  CZ  TYR A 222      -6.721  34.154  21.906  1.00 70.90           C  
ATOM   3323  N   ASN A 223     -12.730  32.528  20.341  1.00 69.47           N  
ATOM   3324  H   ASN A 223     -13.360  33.311  20.238  1.00 69.47           H  
ATOM   3325  CA  ASN A 223     -13.243  31.303  20.959  1.00 69.47           C  
ATOM   3326  HA  ASN A 223     -12.424  30.806  21.480  1.00 69.47           H  
ATOM   3327  C   ASN A 223     -13.775  30.271  19.944  1.00 69.47           C  
ATOM   3328  CB  ASN A 223     -14.299  31.676  22.013  1.00 69.47           C  
ATOM   3329  HB2 ASN A 223     -14.751  30.764  22.401  1.00 69.47           H  
ATOM   3330  HB3 ASN A 223     -15.085  32.272  21.549  1.00 69.47           H  
ATOM   3331  O   ASN A 223     -14.013  29.123  20.319  1.00 69.47           O  
ATOM   3332  CG  ASN A 223     -13.704  32.418  23.199  1.00 69.47           C  
ATOM   3333  ND2 ASN A 223     -14.113  33.637  23.441  1.00 69.47           N  
ATOM   3334 HD21 ASN A 223     -14.611  34.112  22.702  1.00 69.47           H  
ATOM   3335 HD22 ASN A 223     -13.628  34.130  24.178  1.00 69.47           H  
ATOM   3336  OD1 ASN A 223     -12.858  31.928  23.923  1.00 69.47           O  
ATOM   3337  N   THR A 224     -13.961  30.633  18.667  1.00 65.22           N  
ATOM   3338  H   THR A 224     -13.849  31.603  18.412  1.00 65.22           H  
ATOM   3339  CA  THR A 224     -14.345  29.664  17.627  1.00 65.22           C  
ATOM   3340  HA  THR A 224     -15.126  29.026  18.041  1.00 65.22           H  
ATOM   3341  C   THR A 224     -13.177  28.756  17.244  1.00 65.22           C  
ATOM   3342  CB  THR A 224     -14.941  30.310  16.366  1.00 65.22           C  
ATOM   3343  HB  THR A 224     -15.012  29.544  15.595  1.00 65.22           H  
ATOM   3344  O   THR A 224     -12.084  29.211  16.891  1.00 65.22           O  
ATOM   3345  CG2 THR A 224     -16.359  30.833  16.607  1.00 65.22           C  
ATOM   3346 HG21 THR A 224     -17.063  30.008  16.495  1.00 65.22           H  
ATOM   3347 HG22 THR A 224     -16.467  31.231  17.616  1.00 65.22           H  
ATOM   3348 HG23 THR A 224     -16.604  31.604  15.876  1.00 65.22           H  
ATOM   3349  OG1 THR A 224     -14.143  31.349  15.844  1.00 65.22           O  
ATOM   3350  HG1 THR A 224     -13.319  31.394  16.333  1.00 65.22           H  
ATOM   3351  N   ALA A 225     -13.411  27.443  17.271  1.00 58.59           N  
ATOM   3352  H   ALA A 225     -14.321  27.117  17.565  1.00 58.59           H  
ATOM   3353  CA  ALA A 225     -12.452  26.470  16.767  1.00 58.59           C  
ATOM   3354  HA  ALA A 225     -11.491  26.653  17.249  1.00 58.59           H  
ATOM   3355  C   ALA A 225     -12.275  26.636  15.248  1.00 58.59           C  
ATOM   3356  CB  ALA A 225     -12.922  25.060  17.144  1.00 58.59           C  
ATOM   3357  HB1 ALA A 225     -13.887  24.855  16.681  1.00 58.59           H  
ATOM   3358  HB2 ALA A 225     -13.021  24.981  18.227  1.00 58.59           H  
ATOM   3359  HB3 ALA A 225     -12.198  24.322  16.800  1.00 58.59           H  
ATOM   3360  O   ALA A 225     -13.240  26.860  14.522  1.00 58.59           O  
ATOM   3361  N   SER A 226     -11.054  26.457  14.734  1.00 58.94           N  
ATOM   3362  H   SER A 226     -10.280  26.275  15.357  1.00 58.94           H  
ATOM   3363  CA  SER A 226     -10.776  26.577  13.290  1.00 58.94           C  
ATOM   3364  HA  SER A 226     -11.119  27.558  12.959  1.00 58.94           H  
ATOM   3365  C   SER A 226     -11.491  25.528  12.421  1.00 58.94           C  
ATOM   3366  CB  SER A 226      -9.270  26.488  13.041  1.00 58.94           C  
ATOM   3367  HB2 SER A 226      -9.059  26.780  12.012  1.00 58.94           H  
ATOM   3368  HB3 SER A 226      -8.746  27.169  13.711  1.00 58.94           H  
ATOM   3369  O   SER A 226     -11.419  25.597  11.198  1.00 58.94           O  
ATOM   3370  OG  SER A 226      -8.818  25.161  13.253  1.00 58.94           O  
ATOM   3371  HG  SER A 226      -9.246  24.600  12.602  1.00 58.94           H  
ATOM   3372  N   SER A 227     -12.100  24.514  13.043  1.00 55.47           N  
ATOM   3373  H   SER A 227     -12.100  24.513  14.053  1.00 55.47           H  
ATOM   3374  CA  SER A 227     -12.915  23.476  12.402  1.00 55.47           C  
ATOM   3375  HA  SER A 227     -12.539  23.292  11.396  1.00 55.47           H  
ATOM   3376  C   SER A 227     -14.391  23.861  12.266  1.00 55.47           C  
ATOM   3377  CB  SER A 227     -12.795  22.178  13.209  1.00 55.47           C  
ATOM   3378  HB2 SER A 227     -11.759  21.842  13.185  1.00 55.47           H  
ATOM   3379  HB3 SER A 227     -13.420  21.404  12.765  1.00 55.47           H  
ATOM   3380  O   SER A 227     -15.161  23.096  11.692  1.00 55.47           O  
ATOM   3381  OG  SER A 227     -13.177  22.391  14.558  1.00 55.47           O  
ATOM   3382  HG  SER A 227     -14.135  22.443  14.599  1.00 55.47           H  
ATOM   3383  N   ASP A 228     -14.804  24.999  12.826  1.00 57.10           N  
ATOM   3384  H   ASP A 228     -14.133  25.612  13.267  1.00 57.10           H  
ATOM   3385  CA  ASP A 228     -16.185  25.468  12.791  1.00 57.10           C  
ATOM   3386  HA  ASP A 228     -16.831  24.602  12.934  1.00 57.10           H  
ATOM   3387  C   ASP A 228     -16.484  26.133  11.428  1.00 57.10           C  
ATOM   3388  CB  ASP A 228     -16.406  26.413  13.985  1.00 57.10           C  
ATOM   3389  HB2 ASP A 228     -15.906  25.995  14.859  1.00 57.10           H  
ATOM   3390  HB3 ASP A 228     -15.953  27.381  13.772  1.00 57.10           H  
ATOM   3391  O   ASP A 228     -15.706  26.991  10.990  1.00 57.10           O  
ATOM   3392  CG  ASP A 228     -17.880  26.615  14.335  1.00 57.10           C  
ATOM   3393  OD1 ASP A 228     -18.671  26.860  13.395  1.00 57.10           O  
ATOM   3394  OD2 ASP A 228     -18.198  26.569  15.539  1.00 57.10           O  
ATOM   3395  N   PRO A 229     -17.587  25.787  10.729  1.00 55.74           N  
ATOM   3396  CA  PRO A 229     -17.976  26.434   9.467  1.00 55.74           C  
ATOM   3397  HA  PRO A 229     -17.232  26.221   8.700  1.00 55.74           H  
ATOM   3398  C   PRO A 229     -18.113  27.960   9.590  1.00 55.74           C  
ATOM   3399  CB  PRO A 229     -19.313  25.789   9.079  1.00 55.74           C  
ATOM   3400  HB2 PRO A 229     -19.996  26.499   8.610  1.00 55.74           H  
ATOM   3401  HB3 PRO A 229     -19.127  24.951   8.408  1.00 55.74           H  
ATOM   3402  O   PRO A 229     -17.927  28.682   8.609  1.00 55.74           O  
ATOM   3403  CG  PRO A 229     -19.869  25.265  10.402  1.00 55.74           C  
ATOM   3404  HG2 PRO A 229     -20.342  26.075  10.957  1.00 55.74           H  
ATOM   3405  HG3 PRO A 229     -20.563  24.437  10.255  1.00 55.74           H  
ATOM   3406  CD  PRO A 229     -18.603  24.820  11.122  1.00 55.74           C  
ATOM   3407  HD2 PRO A 229     -18.784  24.792  12.196  1.00 55.74           H  
ATOM   3408  HD3 PRO A 229     -18.306  23.830  10.774  1.00 55.74           H  
ATOM   3409  N   THR A 230     -18.369  28.458  10.800  1.00 53.44           N  
ATOM   3410  H   THR A 230     -18.538  27.811  11.557  1.00 53.44           H  
ATOM   3411  CA  THR A 230     -18.433  29.889  11.113  1.00 53.44           C  
ATOM   3412  HA  THR A 230     -19.141  30.359  10.431  1.00 53.44           H  
ATOM   3413  C   THR A 230     -17.071  30.570  10.918  1.00 53.44           C  
ATOM   3414  CB  THR A 230     -18.943  30.085  12.553  1.00 53.44           C  
ATOM   3415  HB  THR A 230     -18.127  29.932  13.259  1.00 53.44           H  
ATOM   3416  O   THR A 230     -17.002  31.658  10.353  1.00 53.44           O  
ATOM   3417  CG2 THR A 230     -19.532  31.480  12.746  1.00 53.44           C  
ATOM   3418 HG21 THR A 230     -20.372  31.628  12.067  1.00 53.44           H  
ATOM   3419 HG22 THR A 230     -19.876  31.587  13.774  1.00 53.44           H  
ATOM   3420 HG23 THR A 230     -18.767  32.231  12.549  1.00 53.44           H  
ATOM   3421  OG1 THR A 230     -19.979  29.172  12.854  1.00 53.44           O  
ATOM   3422  HG1 THR A 230     -19.585  28.353  13.163  1.00 53.44           H  
ATOM   3423  N   PHE A 231     -15.966  29.906  11.282  1.00 56.51           N  
ATOM   3424  H   PHE A 231     -16.065  28.965  11.637  1.00 56.51           H  
ATOM   3425  CA  PHE A 231     -14.605  30.412  11.065  1.00 56.51           C  
ATOM   3426  HA  PHE A 231     -14.540  31.424  11.465  1.00 56.51           H  
ATOM   3427  C   PHE A 231     -14.257  30.483   9.571  1.00 56.51           C  
ATOM   3428  CB  PHE A 231     -13.606  29.526  11.829  1.00 56.51           C  
ATOM   3429  HB2 PHE A 231     -13.910  29.477  12.875  1.00 56.51           H  
ATOM   3430  HB3 PHE A 231     -13.647  28.511  11.434  1.00 56.51           H  
ATOM   3431  O   PHE A 231     -13.609  31.432   9.138  1.00 56.51           O  
ATOM   3432  CG  PHE A 231     -12.168  30.010  11.772  1.00 56.51           C  
ATOM   3433  CD1 PHE A 231     -11.280  29.502  10.802  1.00 56.51           C  
ATOM   3434  HD1 PHE A 231     -11.625  28.757  10.099  1.00 56.51           H  
ATOM   3435  CD2 PHE A 231     -11.715  30.976  12.690  1.00 56.51           C  
ATOM   3436  HD2 PHE A 231     -12.388  31.363  13.441  1.00 56.51           H  
ATOM   3437  CE1 PHE A 231      -9.954  29.970  10.741  1.00 56.51           C  
ATOM   3438  HE1 PHE A 231      -9.280  29.593   9.986  1.00 56.51           H  
ATOM   3439  CE2 PHE A 231     -10.390  31.444  12.630  1.00 56.51           C  
ATOM   3440  HE2 PHE A 231     -10.056  32.194  13.332  1.00 56.51           H  
ATOM   3441  CZ  PHE A 231      -9.512  30.947  11.651  1.00 56.51           C  
ATOM   3442  HZ  PHE A 231      -8.503  31.330  11.592  1.00 56.51           H  
ATOM   3443  N   ALA A 232     -14.724  29.524   8.764  1.00 57.66           N  
ATOM   3444  H   ALA A 232     -15.269  28.779   9.176  1.00 57.66           H  
ATOM   3445  CA  ALA A 232     -14.524  29.528   7.313  1.00 57.66           C  
ATOM   3446  HA  ALA A 232     -13.464  29.681   7.110  1.00 57.66           H  
ATOM   3447  C   ALA A 232     -15.282  30.680   6.626  1.00 57.66           C  
ATOM   3448  CB  ALA A 232     -14.920  28.156   6.753  1.00 57.66           C  
ATOM   3449  HB1 ALA A 232     -15.980  27.970   6.926  1.00 57.66           H  
ATOM   3450  HB2 ALA A 232     -14.334  27.374   7.236  1.00 57.66           H  
ATOM   3451  HB3 ALA A 232     -14.730  28.135   5.680  1.00 57.66           H  
ATOM   3452  O   ALA A 232     -14.685  31.432   5.860  1.00 57.66           O  
ATOM   3453  N   ALA A 233     -16.559  30.882   6.973  1.00 51.69           N  
ATOM   3454  H   ALA A 233     -16.999  30.226   7.603  1.00 51.69           H  
ATOM   3455  CA  ALA A 233     -17.376  31.971   6.427  1.00 51.69           C  
ATOM   3456  HA  ALA A 233     -17.398  31.888   5.341  1.00 51.69           H  
ATOM   3457  C   ALA A 233     -16.822  33.364   6.776  1.00 51.69           C  
ATOM   3458  CB  ALA A 233     -18.800  31.799   6.973  1.00 51.69           C  
ATOM   3459  HB1 ALA A 233     -19.191  30.824   6.682  1.00 51.69           H  
ATOM   3460  HB2 ALA A 233     -18.797  31.874   8.060  1.00 51.69           H  
ATOM   3461  HB3 ALA A 233     -19.443  32.576   6.561  1.00 51.69           H  
ATOM   3462  O   ALA A 233     -16.919  34.310   5.998  1.00 51.69           O  
ATOM   3463  N   LEU A 234     -16.217  33.488   7.955  1.00 52.26           N  
ATOM   3464  H   LEU A 234     -16.236  32.695   8.580  1.00 52.26           H  
ATOM   3465  CA  LEU A 234     -15.667  34.739   8.448  1.00 52.26           C  
ATOM   3466  HA  LEU A 234     -16.251  35.572   8.056  1.00 52.26           H  
ATOM   3467  C   LEU A 234     -14.200  34.983   8.027  1.00 52.26           C  
ATOM   3468  CB  LEU A 234     -15.816  34.709   9.961  1.00 52.26           C  
ATOM   3469  HB2 LEU A 234     -15.293  35.617  10.260  1.00 52.26           H  
ATOM   3470  HB3 LEU A 234     -15.283  33.846  10.360  1.00 52.26           H  
ATOM   3471  O   LEU A 234     -13.767  36.130   7.874  1.00 52.26           O  
ATOM   3472  CG  LEU A 234     -17.239  34.766  10.556  1.00 52.26           C  
ATOM   3473  HG  LEU A 234     -17.862  34.004  10.087  1.00 52.26           H  
ATOM   3474  CD1 LEU A 234     -17.203  34.483  12.059  1.00 52.26           C  
ATOM   3475 HD11 LEU A 234     -18.215  34.495  12.462  1.00 52.26           H  
ATOM   3476 HD12 LEU A 234     -16.605  35.225  12.588  1.00 52.26           H  
ATOM   3477 HD13 LEU A 234     -16.763  33.502  12.237  1.00 52.26           H  
ATOM   3478  CD2 LEU A 234     -17.928  36.113  10.333  1.00 52.26           C  
ATOM   3479 HD21 LEU A 234     -18.862  36.142  10.895  1.00 52.26           H  
ATOM   3480 HD22 LEU A 234     -17.294  36.940  10.653  1.00 52.26           H  
ATOM   3481 HD23 LEU A 234     -18.178  36.207   9.277  1.00 52.26           H  
ATOM   3482  N   LYS A 235     -13.431  33.916   7.781  1.00 52.21           N  
ATOM   3483  H   LYS A 235     -13.807  33.004   7.998  1.00 52.21           H  
ATOM   3484  CA  LYS A 235     -12.125  33.975   7.109  1.00 52.21           C  
ATOM   3485  HA  LYS A 235     -11.452  34.625   7.667  1.00 52.21           H  
ATOM   3486  C   LYS A 235     -12.266  34.564   5.708  1.00 52.21           C  
ATOM   3487  CB  LYS A 235     -11.524  32.563   7.068  1.00 52.21           C  
ATOM   3488  HB2 LYS A 235     -12.275  31.870   6.689  1.00 52.21           H  
ATOM   3489  HB3 LYS A 235     -11.258  32.264   8.082  1.00 52.21           H  
ATOM   3490  O   LYS A 235     -11.432  35.368   5.301  1.00 52.21           O  
ATOM   3491  CG  LYS A 235     -10.285  32.467   6.169  1.00 52.21           C  
ATOM   3492  HG2 LYS A 235      -9.508  33.137   6.536  1.00 52.21           H  
ATOM   3493  HG3 LYS A 235     -10.548  32.747   5.149  1.00 52.21           H  
ATOM   3494  CD  LYS A 235      -9.765  31.032   6.141  1.00 52.21           C  
ATOM   3495  HD2 LYS A 235      -9.355  30.776   7.118  1.00 52.21           H  
ATOM   3496  HD3 LYS A 235     -10.589  30.359   5.902  1.00 52.21           H  
ATOM   3497  CE  LYS A 235      -8.692  30.931   5.058  1.00 52.21           C  
ATOM   3498  HE2 LYS A 235      -7.891  31.631   5.293  1.00 52.21           H  
ATOM   3499  HE3 LYS A 235      -9.138  31.236   4.112  1.00 52.21           H  
ATOM   3500  NZ  LYS A 235      -8.172  29.549   4.957  1.00 52.21           N  
ATOM   3501  HZ1 LYS A 235      -7.757  29.268   5.834  1.00 52.21           H  
ATOM   3502  HZ2 LYS A 235      -8.933  28.924   4.736  1.00 52.21           H  
ATOM   3503  HZ3 LYS A 235      -7.484  29.488   4.220  1.00 52.21           H  
ATOM   3504  N   ASP A 236     -13.327  34.223   4.987  1.00 50.59           N  
ATOM   3505  H   ASP A 236     -13.921  33.474   5.310  1.00 50.59           H  
ATOM   3506  CA  ASP A 236     -13.563  34.764   3.644  1.00 50.59           C  
ATOM   3507  HA  ASP A 236     -12.663  34.631   3.044  1.00 50.59           H  
ATOM   3508  C   ASP A 236     -13.843  36.280   3.663  1.00 50.59           C  
ATOM   3509  CB  ASP A 236     -14.664  33.951   2.952  1.00 50.59           C  
ATOM   3510  HB2 ASP A 236     -14.976  34.487   2.055  1.00 50.59           H  
ATOM   3511  HB3 ASP A 236     -15.527  33.869   3.613  1.00 50.59           H  
ATOM   3512  O   ASP A 236     -13.459  36.995   2.737  1.00 50.59           O  
ATOM   3513  CG  ASP A 236     -14.198  32.547   2.524  1.00 50.59           C  
ATOM   3514  OD1 ASP A 236     -12.972  32.274   2.558  1.00 50.59           O  
ATOM   3515  OD2 ASP A 236     -15.082  31.755   2.134  1.00 50.59           O  
ATOM   3516  N   LEU A 237     -14.394  36.812   4.762  1.00 48.44           N  
ATOM   3517  H   LEU A 237     -14.703  36.181   5.487  1.00 48.44           H  
ATOM   3518  CA  LEU A 237     -14.565  38.259   4.954  1.00 48.44           C  
ATOM   3519  HA  LEU A 237     -14.961  38.688   4.034  1.00 48.44           H  
ATOM   3520  C   LEU A 237     -13.230  38.973   5.222  1.00 48.44           C  
ATOM   3521  CB  LEU A 237     -15.566  38.519   6.094  1.00 48.44           C  
ATOM   3522  HB2 LEU A 237     -15.205  38.020   6.993  1.00 48.44           H  
ATOM   3523  HB3 LEU A 237     -15.588  39.589   6.304  1.00 48.44           H  
ATOM   3524  O   LEU A 237     -12.987  40.047   4.675  1.00 48.44           O  
ATOM   3525  CG  LEU A 237     -17.002  38.050   5.797  1.00 48.44           C  
ATOM   3526  HG  LEU A 237     -16.991  37.023   5.433  1.00 48.44           H  
ATOM   3527  CD1 LEU A 237     -17.826  38.096   7.080  1.00 48.44           C  
ATOM   3528 HD11 LEU A 237     -17.286  37.569   7.867  1.00 48.44           H  
ATOM   3529 HD12 LEU A 237     -17.980  39.129   7.394  1.00 48.44           H  
ATOM   3530 HD13 LEU A 237     -18.789  37.613   6.916  1.00 48.44           H  
ATOM   3531  CD2 LEU A 237     -17.692  38.947   4.767  1.00 48.44           C  
ATOM   3532 HD21 LEU A 237     -17.695  39.983   5.107  1.00 48.44           H  
ATOM   3533 HD22 LEU A 237     -18.718  38.611   4.619  1.00 48.44           H  
ATOM   3534 HD23 LEU A 237     -17.170  38.883   3.812  1.00 48.44           H  
ATOM   3535  N   THR A 238     -12.340  38.365   6.013  1.00 49.20           N  
ATOM   3536  H   THR A 238     -12.598  37.469   6.402  1.00 49.20           H  
ATOM   3537  CA  THR A 238     -11.021  38.938   6.362  1.00 49.20           C  
ATOM   3538  HA  THR A 238     -11.126  40.021   6.425  1.00 49.20           H  
ATOM   3539  C   THR A 238      -9.939  38.692   5.303  1.00 49.20           C  
ATOM   3540  CB  THR A 238     -10.538  38.453   7.738  1.00 49.20           C  
ATOM   3541  HB  THR A 238      -9.531  38.833   7.914  1.00 49.20           H  
ATOM   3542  O   THR A 238      -8.922  39.381   5.293  1.00 49.20           O  
ATOM   3543  CG2 THR A 238     -11.441  38.927   8.877  1.00 49.20           C  
ATOM   3544 HG21 THR A 238     -11.509  40.015   8.865  1.00 49.20           H  
ATOM   3545 HG22 THR A 238     -12.441  38.506   8.779  1.00 49.20           H  
ATOM   3546 HG23 THR A 238     -11.016  38.616   9.832  1.00 49.20           H  
ATOM   3547  OG1 THR A 238     -10.522  37.047   7.803  1.00 49.20           O  
ATOM   3548  HG1 THR A 238     -11.427  36.766   7.961  1.00 49.20           H  
ATOM   3549  N   THR A 239     -10.161  37.758   4.373  1.00 46.47           N  
ATOM   3550  H   THR A 239     -10.975  37.172   4.489  1.00 46.47           H  
ATOM   3551  CA  THR A 239      -9.288  37.501   3.209  1.00 46.47           C  
ATOM   3552  HA  THR A 239      -8.294  37.886   3.437  1.00 46.47           H  
ATOM   3553  C   THR A 239      -9.732  38.246   1.946  1.00 46.47           C  
ATOM   3554  CB  THR A 239      -9.126  36.001   2.928  1.00 46.47           C  
ATOM   3555  HB  THR A 239      -8.546  35.871   2.014  1.00 46.47           H  
ATOM   3556  O   THR A 239      -9.080  38.147   0.901  1.00 46.47           O  
ATOM   3557  CG2 THR A 239      -8.401  35.260   4.052  1.00 46.47           C  
ATOM   3558 HG21 THR A 239      -8.373  34.194   3.826  1.00 46.47           H  
ATOM   3559 HG22 THR A 239      -7.380  35.635   4.128  1.00 46.47           H  
ATOM   3560 HG23 THR A 239      -8.902  35.415   5.008  1.00 46.47           H  
ATOM   3561  OG1 THR A 239     -10.370  35.386   2.753  1.00 46.47           O  
ATOM   3562  HG1 THR A 239     -10.798  35.341   3.612  1.00 46.47           H  
ATOM   3563  N   SER A 240     -10.797  39.054   2.026  1.00 38.32           N  
ATOM   3564  H   SER A 240     -11.307  39.104   2.896  1.00 38.32           H  
ATOM   3565  CA  SER A 240     -11.256  39.859   0.897  1.00 38.32           C  
ATOM   3566  HA  SER A 240     -11.148  39.227   0.015  1.00 38.32           H  
ATOM   3567  C   SER A 240     -10.354  41.086   0.652  1.00 38.32           C  
ATOM   3568  CB  SER A 240     -12.768  40.128   0.956  1.00 38.32           C  
ATOM   3569  HB2 SER A 240     -13.082  40.509  -0.016  1.00 38.32           H  
ATOM   3570  HB3 SER A 240     -13.289  39.187   1.130  1.00 38.32           H  
ATOM   3571  O   SER A 240     -10.575  42.189   1.133  1.00 38.32           O  
ATOM   3572  OG  SER A 240     -13.170  41.061   1.934  1.00 38.32           O  
ATOM   3573  HG  SER A 240     -13.001  40.722   2.816  1.00 38.32           H  
ATOM   3574  N   ARG A 241      -9.337  40.842  -0.189  1.00 41.91           N  
ATOM   3575  H   ARG A 241      -9.142  39.857  -0.296  1.00 41.91           H  
ATOM   3576  CA  ARG A 241      -8.600  41.772  -1.071  1.00 41.91           C  
ATOM   3577  HA  ARG A 241      -7.916  41.164  -1.664  1.00 41.91           H  
ATOM   3578  C   ARG A 241      -7.705  42.847  -0.432  1.00 41.91           C  
ATOM   3579  CB  ARG A 241      -9.579  42.424  -2.066  1.00 41.91           C  
ATOM   3580  HB2 ARG A 241     -10.413  42.871  -1.525  1.00 41.91           H  
ATOM   3581  HB3 ARG A 241      -9.058  43.225  -2.591  1.00 41.91           H  
ATOM   3582  O   ARG A 241      -8.144  43.964  -0.204  1.00 41.91           O  
ATOM   3583  CG  ARG A 241     -10.101  41.445  -3.120  1.00 41.91           C  
ATOM   3584  HG2 ARG A 241      -9.257  41.057  -3.692  1.00 41.91           H  
ATOM   3585  HG3 ARG A 241     -10.621  40.617  -2.639  1.00 41.91           H  
ATOM   3586  CD  ARG A 241     -11.065  42.172  -4.060  1.00 41.91           C  
ATOM   3587  HD2 ARG A 241     -10.589  43.085  -4.417  1.00 41.91           H  
ATOM   3588  HD3 ARG A 241     -11.959  42.438  -3.496  1.00 41.91           H  
ATOM   3589  NE  ARG A 241     -11.418  41.330  -5.217  1.00 41.91           N  
ATOM   3590  HE  ARG A 241     -10.862  40.498  -5.356  1.00 41.91           H  
ATOM   3591  NH1 ARG A 241     -13.155  42.611  -5.996  1.00 41.91           N  
ATOM   3592 HH11 ARG A 241     -13.025  43.234  -5.211  1.00 41.91           H  
ATOM   3593 HH12 ARG A 241     -13.888  42.782  -6.668  1.00 41.91           H  
ATOM   3594  NH2 ARG A 241     -12.554  40.769  -7.106  1.00 41.91           N  
ATOM   3595 HH21 ARG A 241     -11.968  39.954  -7.215  1.00 41.91           H  
ATOM   3596 HH22 ARG A 241     -13.289  40.954  -7.774  1.00 41.91           H  
ATOM   3597  CZ  ARG A 241     -12.371  41.574  -6.097  1.00 41.91           C  
ATOM   3598  N   VAL A 242      -6.396  42.561  -0.430  1.00 35.29           N  
ATOM   3599  H   VAL A 242      -6.166  41.615  -0.159  1.00 35.29           H  
ATOM   3600  CA  VAL A 242      -5.439  43.126  -1.414  1.00 35.29           C  
ATOM   3601  HA  VAL A 242      -5.987  43.430  -2.305  1.00 35.29           H  
ATOM   3602  C   VAL A 242      -4.447  42.013  -1.817  1.00 35.29           C  
ATOM   3603  CB  VAL A 242      -4.691  44.383  -0.894  1.00 35.29           C  
ATOM   3604  HB  VAL A 242      -4.141  44.127   0.011  1.00 35.29           H  
ATOM   3605  O   VAL A 242      -3.711  41.497  -0.985  1.00 35.29           O  
ATOM   3606  CG1 VAL A 242      -3.692  44.915  -1.931  1.00 35.29           C  
ATOM   3607 HG11 VAL A 242      -3.192  45.807  -1.553  1.00 35.29           H  
ATOM   3608 HG12 VAL A 242      -4.200  45.160  -2.863  1.00 35.29           H  
ATOM   3609 HG13 VAL A 242      -2.922  44.171  -2.137  1.00 35.29           H  
ATOM   3610  CG2 VAL A 242      -5.629  45.557  -0.577  1.00 35.29           C  
ATOM   3611 HG21 VAL A 242      -6.191  45.340   0.331  1.00 35.29           H  
ATOM   3612 HG22 VAL A 242      -5.055  46.463  -0.387  1.00 35.29           H  
ATOM   3613 HG23 VAL A 242      -6.316  45.732  -1.405  1.00 35.29           H  
ATOM   3614  N   ASP A 243      -4.483  41.596  -3.087  1.00 36.01           N  
ATOM   3615  H   ASP A 243      -5.100  42.106  -3.702  1.00 36.01           H  
ATOM   3616  CA  ASP A 243      -3.433  40.841  -3.805  1.00 36.01           C  
ATOM   3617  HA  ASP A 243      -3.913  40.457  -4.704  1.00 36.01           H  
ATOM   3618  C   ASP A 243      -2.817  39.580  -3.164  1.00 36.01           C  
ATOM   3619  CB  ASP A 243      -2.354  41.819  -4.299  1.00 36.01           C  
ATOM   3620  HB2 ASP A 243      -1.577  41.274  -4.836  1.00 36.01           H  
ATOM   3621  HB3 ASP A 243      -1.895  42.322  -3.448  1.00 36.01           H  
ATOM   3622  O   ASP A 243      -1.596  39.435  -3.148  1.00 36.01           O  
ATOM   3623  CG  ASP A 243      -2.938  42.835  -5.271  1.00 36.01           C  
ATOM   3624  OD1 ASP A 243      -3.643  42.384  -6.201  1.00 36.01           O  
ATOM   3625  OD2 ASP A 243      -2.710  44.041  -5.050  1.00 36.01           O  
ATOM   3626  N   GLY A 244      -3.633  38.625  -2.694  1.00 42.21           N  
ATOM   3627  H   GLY A 244      -4.619  38.840  -2.652  1.00 42.21           H  
ATOM   3628  CA  GLY A 244      -3.219  37.215  -2.523  1.00 42.21           C  
ATOM   3629  HA2 GLY A 244      -3.010  36.794  -3.506  1.00 42.21           H  
ATOM   3630  HA3 GLY A 244      -4.052  36.662  -2.088  1.00 42.21           H  
ATOM   3631  C   GLY A 244      -1.986  36.953  -1.640  1.00 42.21           C  
ATOM   3632  O   GLY A 244      -1.420  35.861  -1.684  1.00 42.21           O  
ATOM   3633  N   LYS A 245      -1.558  37.939  -0.849  1.00 41.24           N  
ATOM   3634  H   LYS A 245      -2.056  38.816  -0.907  1.00 41.24           H  
ATOM   3635  CA  LYS A 245      -0.415  37.877   0.061  1.00 41.24           C  
ATOM   3636  HA  LYS A 245       0.062  36.903  -0.046  1.00 41.24           H  
ATOM   3637  C   LYS A 245      -0.927  38.008   1.496  1.00 41.24           C  
ATOM   3638  CB  LYS A 245       0.604  38.973  -0.297  1.00 41.24           C  
ATOM   3639  HB2 LYS A 245       1.313  39.085   0.523  1.00 41.24           H  
ATOM   3640  HB3 LYS A 245       0.078  39.920  -0.424  1.00 41.24           H  
ATOM   3641  O   LYS A 245      -1.874  38.760   1.727  1.00 41.24           O  
ATOM   3642  CG  LYS A 245       1.382  38.630  -1.578  1.00 41.24           C  
ATOM   3643  HG2 LYS A 245       0.686  38.407  -2.386  1.00 41.24           H  
ATOM   3644  HG3 LYS A 245       1.995  37.746  -1.396  1.00 41.24           H  
ATOM   3645  CD  LYS A 245       2.282  39.795  -2.006  1.00 41.24           C  
ATOM   3646  HD2 LYS A 245       1.656  40.672  -2.173  1.00 41.24           H  
ATOM   3647  HD3 LYS A 245       2.998  40.009  -1.213  1.00 41.24           H  
ATOM   3648  CE  LYS A 245       3.017  39.433  -3.300  1.00 41.24           C  
ATOM   3649  HE2 LYS A 245       3.648  38.564  -3.114  1.00 41.24           H  
ATOM   3650  HE3 LYS A 245       2.271  39.152  -4.043  1.00 41.24           H  
ATOM   3651  NZ  LYS A 245       3.827  40.572  -3.797  1.00 41.24           N  
ATOM   3652  HZ1 LYS A 245       4.516  40.847  -3.112  1.00 41.24           H  
ATOM   3653  HZ2 LYS A 245       4.292  40.325  -4.659  1.00 41.24           H  
ATOM   3654  HZ3 LYS A 245       3.222  41.360  -3.981  1.00 41.24           H  
ATOM   3655  N   PRO A 246      -0.337  37.281   2.463  1.00 51.48           N  
ATOM   3656  CA  PRO A 246      -0.717  37.414   3.866  1.00 51.48           C  
ATOM   3657  HA  PRO A 246      -1.754  37.108   4.001  1.00 51.48           H  
ATOM   3658  C   PRO A 246      -0.563  38.874   4.311  1.00 51.48           C  
ATOM   3659  CB  PRO A 246       0.207  36.461   4.634  1.00 51.48           C  
ATOM   3660  HB2 PRO A 246      -0.273  35.486   4.722  1.00 51.48           H  
ATOM   3661  HB3 PRO A 246       0.466  36.844   5.621  1.00 51.48           H  
ATOM   3662  O   PRO A 246       0.392  39.544   3.907  1.00 51.48           O  
ATOM   3663  CG  PRO A 246       1.436  36.342   3.732  1.00 51.48           C  
ATOM   3664  HG2 PRO A 246       2.102  37.187   3.908  1.00 51.48           H  
ATOM   3665  HG3 PRO A 246       1.962  35.400   3.884  1.00 51.48           H  
ATOM   3666  CD  PRO A 246       0.844  36.441   2.329  1.00 51.48           C  
ATOM   3667  HD2 PRO A 246       0.546  35.452   1.981  1.00 51.48           H  
ATOM   3668  HD3 PRO A 246       1.578  36.876   1.650  1.00 51.48           H  
ATOM   3669  N   VAL A 247      -1.502  39.359   5.131  1.00 54.58           N  
ATOM   3670  H   VAL A 247      -2.265  38.754   5.399  1.00 54.58           H  
ATOM   3671  CA  VAL A 247      -1.443  40.695   5.744  1.00 54.58           C  
ATOM   3672  HA  VAL A 247      -1.561  41.445   4.963  1.00 54.58           H  
ATOM   3673  C   VAL A 247      -0.064  40.856   6.388  1.00 54.58           C  
ATOM   3674  CB  VAL A 247      -2.570  40.880   6.786  1.00 54.58           C  
ATOM   3675  HB  VAL A 247      -2.452  40.143   7.580  1.00 54.58           H  
ATOM   3676  O   VAL A 247       0.335  40.035   7.215  1.00 54.58           O  
ATOM   3677  CG1 VAL A 247      -2.542  42.280   7.412  1.00 54.58           C  
ATOM   3678 HG11 VAL A 247      -1.610  42.426   7.959  1.00 54.58           H  
ATOM   3679 HG12 VAL A 247      -2.637  43.038   6.635  1.00 54.58           H  
ATOM   3680 HG13 VAL A 247      -3.365  42.387   8.118  1.00 54.58           H  
ATOM   3681  CG2 VAL A 247      -3.956  40.685   6.152  1.00 54.58           C  
ATOM   3682 HG21 VAL A 247      -4.095  41.385   5.328  1.00 54.58           H  
ATOM   3683 HG22 VAL A 247      -4.732  40.859   6.897  1.00 54.58           H  
ATOM   3684 HG23 VAL A 247      -4.071  39.667   5.781  1.00 54.58           H  
ATOM   3685  N   SER A 248       0.705  41.862   5.963  1.00 56.44           N  
ATOM   3686  H   SER A 248       0.337  42.516   5.287  1.00 56.44           H  
ATOM   3687  CA  SER A 248       2.059  42.059   6.480  1.00 56.44           C  
ATOM   3688  HA  SER A 248       2.595  41.118   6.353  1.00 56.44           H  
ATOM   3689  C   SER A 248       2.007  42.370   7.980  1.00 56.44           C  
ATOM   3690  CB  SER A 248       2.813  43.132   5.684  1.00 56.44           C  
ATOM   3691  HB2 SER A 248       3.865  43.115   5.969  1.00 56.44           H  
ATOM   3692  HB3 SER A 248       2.737  42.905   4.620  1.00 56.44           H  
ATOM   3693  O   SER A 248       1.079  43.025   8.458  1.00 56.44           O  
ATOM   3694  OG  SER A 248       2.292  44.420   5.933  1.00 56.44           O  
ATOM   3695  HG  SER A 248       2.610  45.026   5.260  1.00 56.44           H  
ATOM   3696  N   SER A 249       3.016  41.919   8.732  1.00 57.66           N  
ATOM   3697  H   SER A 249       3.703  41.322   8.294  1.00 57.66           H  
ATOM   3698  CA  SER A 249       3.080  42.090  10.195  1.00 57.66           C  
ATOM   3699  HA  SER A 249       2.282  41.505  10.652  1.00 57.66           H  
ATOM   3700  C   SER A 249       2.888  43.554  10.639  1.00 57.66           C  
ATOM   3701  CB  SER A 249       4.422  41.540  10.695  1.00 57.66           C  
ATOM   3702  HB2 SER A 249       4.533  40.507  10.363  1.00 57.66           H  
ATOM   3703  HB3 SER A 249       5.238  42.136  10.288  1.00 57.66           H  
ATOM   3704  O   SER A 249       2.234  43.825  11.643  1.00 57.66           O  
ATOM   3705  OG  SER A 249       4.470  41.575  12.100  1.00 57.66           O  
ATOM   3706  HG  SER A 249       5.294  41.200  12.421  1.00 57.66           H  
ATOM   3707  N   MET A 250       3.352  44.519   9.834  1.00 55.83           N  
ATOM   3708  H   MET A 250       3.840  44.246   8.993  1.00 55.83           H  
ATOM   3709  CA  MET A 250       3.130  45.950  10.081  1.00 55.83           C  
ATOM   3710  HA  MET A 250       3.452  46.189  11.095  1.00 55.83           H  
ATOM   3711  C   MET A 250       1.661  46.381   9.984  1.00 55.83           C  
ATOM   3712  CB  MET A 250       3.942  46.791   9.089  1.00 55.83           C  
ATOM   3713  HB2 MET A 250       3.468  47.769   9.012  1.00 55.83           H  
ATOM   3714  HB3 MET A 250       3.925  46.338   8.097  1.00 55.83           H  
ATOM   3715  O   MET A 250       1.213  47.194  10.790  1.00 55.83           O  
ATOM   3716  CG  MET A 250       5.386  47.004   9.543  1.00 55.83           C  
ATOM   3717  HG2 MET A 250       5.945  46.080   9.393  1.00 55.83           H  
ATOM   3718  HG3 MET A 250       5.400  47.240  10.607  1.00 55.83           H  
ATOM   3719  SD  MET A 250       6.220  48.350   8.659  1.00 55.83           S  
ATOM   3720  CE  MET A 250       5.351  49.793   9.346  1.00 55.83           C  
ATOM   3721  HE1 MET A 250       5.838  50.705   9.002  1.00 55.83           H  
ATOM   3722  HE2 MET A 250       4.312  49.805   9.016  1.00 55.83           H  
ATOM   3723  HE3 MET A 250       5.389  49.761  10.435  1.00 55.83           H  
ATOM   3724  N   VAL A 251       0.905  45.859   9.014  1.00 63.63           N  
ATOM   3725  H   VAL A 251       1.293  45.127   8.435  1.00 63.63           H  
ATOM   3726  CA  VAL A 251      -0.519  46.195   8.842  1.00 63.63           C  
ATOM   3727  HA  VAL A 251      -0.643  47.276   8.905  1.00 63.63           H  
ATOM   3728  C   VAL A 251      -1.340  45.587   9.974  1.00 63.63           C  
ATOM   3729  CB  VAL A 251      -1.032  45.731   7.465  1.00 63.63           C  
ATOM   3730  HB  VAL A 251      -0.820  44.669   7.341  1.00 63.63           H  
ATOM   3731  O   VAL A 251      -2.218  46.249  10.522  1.00 63.63           O  
ATOM   3732  CG1 VAL A 251      -2.540  45.956   7.293  1.00 63.63           C  
ATOM   3733 HG11 VAL A 251      -2.844  45.694   6.280  1.00 63.63           H  
ATOM   3734 HG12 VAL A 251      -3.100  45.329   7.986  1.00 63.63           H  
ATOM   3735 HG13 VAL A 251      -2.788  47.000   7.482  1.00 63.63           H  
ATOM   3736  CG2 VAL A 251      -0.328  46.499   6.339  1.00 63.63           C  
ATOM   3737 HG21 VAL A 251      -0.603  47.553   6.382  1.00 63.63           H  
ATOM   3738 HG22 VAL A 251       0.754  46.419   6.437  1.00 63.63           H  
ATOM   3739 HG23 VAL A 251      -0.626  46.091   5.373  1.00 63.63           H  
ATOM   3740  N   TYR A 252      -1.003  44.361  10.383  1.00 67.26           N  
ATOM   3741  H   TYR A 252      -0.264  43.874   9.896  1.00 67.26           H  
ATOM   3742  CA  TYR A 252      -1.592  43.742  11.566  1.00 67.26           C  
ATOM   3743  HA  TYR A 252      -2.674  43.694  11.436  1.00 67.26           H  
ATOM   3744  C   TYR A 252      -1.326  44.564  12.833  1.00 67.26           C  
ATOM   3745  CB  TYR A 252      -1.057  42.316  11.717  1.00 67.26           C  
ATOM   3746  HB2 TYR A 252       0.032  42.331  11.714  1.00 67.26           H  
ATOM   3747  HB3 TYR A 252      -1.385  41.718  10.866  1.00 67.26           H  
ATOM   3748  O   TYR A 252      -2.266  44.871  13.561  1.00 67.26           O  
ATOM   3749  CG  TYR A 252      -1.541  41.665  12.992  1.00 67.26           C  
ATOM   3750  CD1 TYR A 252      -0.678  41.519  14.098  1.00 67.26           C  
ATOM   3751  HD1 TYR A 252       0.351  41.838  14.024  1.00 67.26           H  
ATOM   3752  CD2 TYR A 252      -2.890  41.294  13.099  1.00 67.26           C  
ATOM   3753  HD2 TYR A 252      -3.568  41.441  12.272  1.00 67.26           H  
ATOM   3754  CE1 TYR A 252      -1.151  40.957  15.300  1.00 67.26           C  
ATOM   3755  HE1 TYR A 252      -0.482  40.834  16.138  1.00 67.26           H  
ATOM   3756  CE2 TYR A 252      -3.363  40.771  14.309  1.00 67.26           C  
ATOM   3757  HE2 TYR A 252      -4.410  40.525  14.411  1.00 67.26           H  
ATOM   3758  OH  TYR A 252      -2.972  39.985  16.536  1.00 67.26           O  
ATOM   3759  HH  TYR A 252      -2.271  39.855  17.179  1.00 67.26           H  
ATOM   3760  CZ  TYR A 252      -2.502  40.566  15.401  1.00 67.26           C  
ATOM   3761  N   GLY A 253      -0.075  44.978  13.062  1.00 68.21           N  
ATOM   3762  H   GLY A 253       0.664  44.661  12.450  1.00 68.21           H  
ATOM   3763  CA  GLY A 253       0.288  45.822  14.203  1.00 68.21           C  
ATOM   3764  HA2 GLY A 253       1.349  46.062  14.145  1.00 68.21           H  
ATOM   3765  HA3 GLY A 253       0.101  45.280  15.130  1.00 68.21           H  
ATOM   3766  C   GLY A 253      -0.500  47.134  14.241  1.00 68.21           C  
ATOM   3767  O   GLY A 253      -1.017  47.503  15.290  1.00 68.21           O  
ATOM   3768  N   ALA A 254      -0.681  47.800  13.096  1.00 71.64           N  
ATOM   3769  H   ALA A 254      -0.227  47.459  12.261  1.00 71.64           H  
ATOM   3770  CA  ALA A 254      -1.451  49.042  13.014  1.00 71.64           C  
ATOM   3771  HA  ALA A 254      -1.053  49.743  13.748  1.00 71.64           H  
ATOM   3772  C   ALA A 254      -2.945  48.850  13.334  1.00 71.64           C  
ATOM   3773  CB  ALA A 254      -1.250  49.642  11.618  1.00 71.64           C  
ATOM   3774  HB1 ALA A 254      -1.634  48.962  10.858  1.00 71.64           H  
ATOM   3775  HB2 ALA A 254      -1.781  50.592  11.549  1.00 71.64           H  
ATOM   3776  HB3 ALA A 254      -0.188  49.815  11.440  1.00 71.64           H  
ATOM   3777  O   ALA A 254      -3.515  49.626  14.101  1.00 71.64           O  
ATOM   3778  N   LEU A 255      -3.576  47.808  12.782  1.00 70.54           N  
ATOM   3779  H   LEU A 255      -3.056  47.204  12.161  1.00 70.54           H  
ATOM   3780  CA  LEU A 255      -4.986  47.494  13.048  1.00 70.54           C  
ATOM   3781  HA  LEU A 255      -5.593  48.387  12.897  1.00 70.54           H  
ATOM   3782  C   LEU A 255      -5.200  47.066  14.498  1.00 70.54           C  
ATOM   3783  CB  LEU A 255      -5.450  46.378  12.099  1.00 70.54           C  
ATOM   3784  HB2 LEU A 255      -6.437  46.037  12.412  1.00 70.54           H  
ATOM   3785  HB3 LEU A 255      -4.762  45.538  12.187  1.00 70.54           H  
ATOM   3786  O   LEU A 255      -6.178  47.449  15.132  1.00 70.54           O  
ATOM   3787  CG  LEU A 255      -5.529  46.813  10.626  1.00 70.54           C  
ATOM   3788  HG  LEU A 255      -4.577  47.240  10.311  1.00 70.54           H  
ATOM   3789  CD1 LEU A 255      -5.828  45.599   9.751  1.00 70.54           C  
ATOM   3790 HD11 LEU A 255      -5.793  45.890   8.701  1.00 70.54           H  
ATOM   3791 HD12 LEU A 255      -6.824  45.222   9.982  1.00 70.54           H  
ATOM   3792 HD13 LEU A 255      -5.080  44.826   9.925  1.00 70.54           H  
ATOM   3793  CD2 LEU A 255      -6.627  47.846  10.374  1.00 70.54           C  
ATOM   3794 HD21 LEU A 255      -6.433  48.760  10.935  1.00 70.54           H  
ATOM   3795 HD22 LEU A 255      -6.655  48.100   9.314  1.00 70.54           H  
ATOM   3796 HD23 LEU A 255      -7.598  47.446  10.666  1.00 70.54           H  
ATOM   3797  N   ALA A 256      -4.261  46.306  15.046  1.00 70.50           N  
ATOM   3798  H   ALA A 256      -3.480  45.997  14.486  1.00 70.50           H  
ATOM   3799  CA  ALA A 256      -4.341  45.878  16.423  1.00 70.50           C  
ATOM   3800  HA  ALA A 256      -5.332  45.464  16.605  1.00 70.50           H  
ATOM   3801  C   ALA A 256      -4.150  47.041  17.402  1.00 70.50           C  
ATOM   3802  CB  ALA A 256      -3.321  44.779  16.614  1.00 70.50           C  
ATOM   3803  HB1 ALA A 256      -3.353  44.052  15.802  1.00 70.50           H  
ATOM   3804  HB2 ALA A 256      -3.590  44.278  17.544  1.00 70.50           H  
ATOM   3805  HB3 ALA A 256      -2.319  45.208  16.639  1.00 70.50           H  
ATOM   3806  O   ALA A 256      -4.870  47.114  18.394  1.00 70.50           O  
ATOM   3807  N   SER A 257      -3.264  47.996  17.101  1.00 74.09           N  
ATOM   3808  H   SER A 257      -2.615  47.858  16.339  1.00 74.09           H  
ATOM   3809  CA  SER A 257      -3.176  49.238  17.871  1.00 74.09           C  
ATOM   3810  HA  SER A 257      -2.967  48.992  18.912  1.00 74.09           H  
ATOM   3811  C   SER A 257      -4.498  49.998  17.839  1.00 74.09           C  
ATOM   3812  CB  SER A 257      -2.043  50.130  17.365  1.00 74.09           C  
ATOM   3813  HB2 SER A 257      -2.154  50.306  16.295  1.00 74.09           H  
ATOM   3814  HB3 SER A 257      -2.076  51.084  17.891  1.00 74.09           H  
ATOM   3815  O   SER A 257      -4.939  50.457  18.878  1.00 74.09           O  
ATOM   3816  OG  SER A 257      -0.805  49.503  17.627  1.00 74.09           O  
ATOM   3817  HG  SER A 257      -0.090  50.106  17.409  1.00 74.09           H  
ATOM   3818  N   GLN A 258      -5.204  50.069  16.708  1.00 74.08           N  
ATOM   3819  H   GLN A 258      -4.827  49.658  15.866  1.00 74.08           H  
ATOM   3820  CA  GLN A 258      -6.519  50.727  16.657  1.00 74.08           C  
ATOM   3821  HA  GLN A 258      -6.421  51.742  17.041  1.00 74.08           H  
ATOM   3822  C   GLN A 258      -7.577  50.031  17.527  1.00 74.08           C  
ATOM   3823  CB  GLN A 258      -7.007  50.801  15.207  1.00 74.08           C  
ATOM   3824  HB2 GLN A 258      -6.979  49.807  14.761  1.00 74.08           H  
ATOM   3825  HB3 GLN A 258      -8.040  51.148  15.195  1.00 74.08           H  
ATOM   3826  O   GLN A 258      -8.375  50.708  18.167  1.00 74.08           O  
ATOM   3827  CG  GLN A 258      -6.165  51.767  14.365  1.00 74.08           C  
ATOM   3828  HG2 GLN A 258      -6.336  52.785  14.715  1.00 74.08           H  
ATOM   3829  HG3 GLN A 258      -5.104  51.547  14.485  1.00 74.08           H  
ATOM   3830  CD  GLN A 258      -6.503  51.698  12.881  1.00 74.08           C  
ATOM   3831  NE2 GLN A 258      -5.749  52.373  12.043  1.00 74.08           N  
ATOM   3832 HE21 GLN A 258      -4.964  52.910  12.383  1.00 74.08           H  
ATOM   3833 HE22 GLN A 258      -6.017  52.312  11.071  1.00 74.08           H  
ATOM   3834  OE1 GLN A 258      -7.435  51.053  12.431  1.00 74.08           O  
ATOM   3835  N   VAL A 259      -7.567  48.695  17.577  1.00 73.02           N  
ATOM   3836  H   VAL A 259      -6.907  48.204  16.992  1.00 73.02           H  
ATOM   3837  CA  VAL A 259      -8.515  47.906  18.386  1.00 73.02           C  
ATOM   3838  HA  VAL A 259      -9.513  48.329  18.269  1.00 73.02           H  
ATOM   3839  C   VAL A 259      -8.185  47.984  19.881  1.00 73.02           C  
ATOM   3840  CB  VAL A 259      -8.554  46.446  17.886  1.00 73.02           C  
ATOM   3841  HB  VAL A 259      -7.542  46.042  17.885  1.00 73.02           H  
ATOM   3842  O   VAL A 259      -9.093  48.053  20.706  1.00 73.02           O  
ATOM   3843  CG1 VAL A 259      -9.438  45.534  18.747  1.00 73.02           C  
ATOM   3844 HG11 VAL A 259      -9.035  45.459  19.757  1.00 73.02           H  
ATOM   3845 HG12 VAL A 259      -9.465  44.530  18.325  1.00 73.02           H  
ATOM   3846 HG13 VAL A 259     -10.450  45.937  18.802  1.00 73.02           H  
ATOM   3847  CG2 VAL A 259      -9.115  46.373  16.458  1.00 73.02           C  
ATOM   3848 HG21 VAL A 259      -8.554  47.025  15.787  1.00 73.02           H  
ATOM   3849 HG22 VAL A 259     -10.158  46.690  16.452  1.00 73.02           H  
ATOM   3850 HG23 VAL A 259      -9.042  45.352  16.083  1.00 73.02           H  
ATOM   3851  N   TYR A 260      -6.900  47.998  20.246  1.00 75.60           N  
ATOM   3852  H   TYR A 260      -6.199  47.895  19.526  1.00 75.60           H  
ATOM   3853  CA  TYR A 260      -6.465  47.927  21.643  1.00 75.60           C  
ATOM   3854  HA  TYR A 260      -7.305  47.587  22.250  1.00 75.60           H  
ATOM   3855  C   TYR A 260      -6.047  49.272  22.260  1.00 75.60           C  
ATOM   3856  CB  TYR A 260      -5.360  46.870  21.786  1.00 75.60           C  
ATOM   3857  HB2 TYR A 260      -4.479  47.220  21.247  1.00 75.60           H  
ATOM   3858  HB3 TYR A 260      -5.087  46.794  22.839  1.00 75.60           H  
ATOM   3859  O   TYR A 260      -5.910  49.330  23.479  1.00 75.60           O  
ATOM   3860  CG  TYR A 260      -5.721  45.471  21.308  1.00 75.60           C  
ATOM   3861  CD1 TYR A 260      -6.899  44.838  21.754  1.00 75.60           C  
ATOM   3862  HD1 TYR A 260      -7.572  45.356  22.421  1.00 75.60           H  
ATOM   3863  CD2 TYR A 260      -4.853  44.789  20.435  1.00 75.60           C  
ATOM   3864  HD2 TYR A 260      -3.945  45.272  20.108  1.00 75.60           H  
ATOM   3865  CE1 TYR A 260      -7.204  43.529  21.331  1.00 75.60           C  
ATOM   3866  HE1 TYR A 260      -8.101  43.032  21.669  1.00 75.60           H  
ATOM   3867  CE2 TYR A 260      -5.156  43.488  20.000  1.00 75.60           C  
ATOM   3868  HE2 TYR A 260      -4.475  42.972  19.339  1.00 75.60           H  
ATOM   3869  OH  TYR A 260      -6.579  41.582  20.073  1.00 75.60           O  
ATOM   3870  HH  TYR A 260      -5.936  41.284  19.426  1.00 75.60           H  
ATOM   3871  CZ  TYR A 260      -6.328  42.857  20.457  1.00 75.60           C  
ATOM   3872  N   SER A 261      -5.873  50.356  21.489  1.00 70.18           N  
ATOM   3873  H   SER A 261      -5.948  50.245  20.488  1.00 70.18           H  
ATOM   3874  CA  SER A 261      -5.333  51.641  21.989  1.00 70.18           C  
ATOM   3875  HA  SER A 261      -4.313  51.474  22.336  1.00 70.18           H  
ATOM   3876  C   SER A 261      -6.137  52.209  23.155  1.00 70.18           C  
ATOM   3877  CB  SER A 261      -5.284  52.715  20.890  1.00 70.18           C  
ATOM   3878  HB2 SER A 261      -6.294  52.960  20.563  1.00 70.18           H  
ATOM   3879  HB3 SER A 261      -4.707  52.358  20.036  1.00 70.18           H  
ATOM   3880  O   SER A 261      -5.550  52.662  24.131  1.00 70.18           O  
ATOM   3881  OG  SER A 261      -4.617  53.887  21.315  1.00 70.18           O  
ATOM   3882  HG  SER A 261      -4.839  54.114  22.221  1.00 70.18           H  
ATOM   3883  N   SER A 262      -7.471  52.138  23.108  1.00 68.39           N  
ATOM   3884  H   SER A 262      -7.919  51.716  22.307  1.00 68.39           H  
ATOM   3885  CA  SER A 262      -8.316  52.665  24.189  1.00 68.39           C  
ATOM   3886  HA  SER A 262      -8.030  53.699  24.380  1.00 68.39           H  
ATOM   3887  C   SER A 262      -8.155  51.899  25.504  1.00 68.39           C  
ATOM   3888  CB  SER A 262      -9.786  52.640  23.763  1.00 68.39           C  
ATOM   3889  HB2 SER A 262      -9.900  53.218  22.846  1.00 68.39           H  
ATOM   3890  HB3 SER A 262     -10.397  53.099  24.540  1.00 68.39           H  
ATOM   3891  O   SER A 262      -8.423  52.439  26.574  1.00 68.39           O  
ATOM   3892  OG  SER A 262     -10.232  51.314  23.534  1.00 68.39           O  
ATOM   3893  HG  SER A 262     -10.367  50.876  24.378  1.00 68.39           H  
ATOM   3894  N   VAL A 263      -7.748  50.629  25.431  1.00 68.86           N  
ATOM   3895  H   VAL A 263      -7.500  50.269  24.520  1.00 68.86           H  
ATOM   3896  CA  VAL A 263      -7.477  49.780  26.597  1.00 68.86           C  
ATOM   3897  HA  VAL A 263      -8.067  50.139  27.441  1.00 68.86           H  
ATOM   3898  C   VAL A 263      -6.009  49.889  27.012  1.00 68.86           C  
ATOM   3899  CB  VAL A 263      -7.902  48.326  26.326  1.00 68.86           C  
ATOM   3900  HB  VAL A 263      -7.296  47.904  25.524  1.00 68.86           H  
ATOM   3901  O   VAL A 263      -5.713  49.824  28.201  1.00 68.86           O  
ATOM   3902  CG1 VAL A 263      -7.740  47.462  27.576  1.00 68.86           C  
ATOM   3903 HG11 VAL A 263      -8.105  46.457  27.366  1.00 68.86           H  
ATOM   3904 HG12 VAL A 263      -8.307  47.887  28.405  1.00 68.86           H  
ATOM   3905 HG13 VAL A 263      -6.688  47.396  27.851  1.00 68.86           H  
ATOM   3906  CG2 VAL A 263      -9.382  48.257  25.924  1.00 68.86           C  
ATOM   3907 HG21 VAL A 263      -9.526  48.706  24.941  1.00 68.86           H  
ATOM   3908 HG22 VAL A 263      -9.992  48.782  26.659  1.00 68.86           H  
ATOM   3909 HG23 VAL A 263      -9.710  47.218  25.891  1.00 68.86           H  
ATOM   3910  N   ALA A 264      -5.098  50.145  26.070  1.00 65.63           N  
ATOM   3911  H   ALA A 264      -5.393  50.178  25.104  1.00 65.63           H  
ATOM   3912  CA  ALA A 264      -3.701  50.454  26.361  1.00 65.63           C  
ATOM   3913  HA  ALA A 264      -3.271  49.617  26.911  1.00 65.63           H  
ATOM   3914  C   ALA A 264      -3.579  51.696  27.261  1.00 65.63           C  
ATOM   3915  CB  ALA A 264      -2.931  50.606  25.043  1.00 65.63           C  
ATOM   3916  HB1 ALA A 264      -3.269  51.495  24.509  1.00 65.63           H  
ATOM   3917  HB2 ALA A 264      -1.869  50.717  25.259  1.00 65.63           H  
ATOM   3918  HB3 ALA A 264      -3.077  49.726  24.417  1.00 65.63           H  
ATOM   3919  O   ALA A 264      -2.884  51.633  28.271  1.00 65.63           O  
ATOM   3920  N   ASP A 265      -4.342  52.763  26.994  1.00 65.96           N  
ATOM   3921  H   ASP A 265      -4.820  52.803  26.106  1.00 65.96           H  
ATOM   3922  CA  ASP A 265      -4.373  53.963  27.849  1.00 65.96           C  
ATOM   3923  HA  ASP A 265      -3.361  54.358  27.942  1.00 65.96           H  
ATOM   3924  C   ASP A 265      -4.879  53.672  29.277  1.00 65.96           C  
ATOM   3925  CB  ASP A 265      -5.252  55.041  27.192  1.00 65.96           C  
ATOM   3926  HB2 ASP A 265      -5.412  55.844  27.912  1.00 65.96           H  
ATOM   3927  HB3 ASP A 265      -6.224  54.611  26.952  1.00 65.96           H  
ATOM   3928  O   ASP A 265      -4.392  54.247  30.252  1.00 65.96           O  
ATOM   3929  CG  ASP A 265      -4.632  55.661  25.934  1.00 65.96           C  
ATOM   3930  OD1 ASP A 265      -3.388  55.767  25.885  1.00 65.96           O  
ATOM   3931  OD2 ASP A 265      -5.422  56.042  25.039  1.00 65.96           O  
ATOM   3932  N   GLN A 266      -5.819  52.730  29.434  1.00 66.71           N  
ATOM   3933  H   GLN A 266      -6.152  52.263  28.603  1.00 66.71           H  
ATOM   3934  CA  GLN A 266      -6.314  52.292  30.748  1.00 66.71           C  
ATOM   3935  HA  GLN A 266      -6.536  53.170  31.354  1.00 66.71           H  
ATOM   3936  C   GLN A 266      -5.269  51.467  31.505  1.00 66.71           C  
ATOM   3937  CB  GLN A 266      -7.597  51.462  30.592  1.00 66.71           C  
ATOM   3938  HB2 GLN A 266      -7.404  50.612  29.937  1.00 66.71           H  
ATOM   3939  HB3 GLN A 266      -7.885  51.074  31.570  1.00 66.71           H  
ATOM   3940  O   GLN A 266      -5.123  51.617  32.719  1.00 66.71           O  
ATOM   3941  CG  GLN A 266      -8.770  52.274  30.032  1.00 66.71           C  
ATOM   3942  HG2 GLN A 266      -8.460  52.776  29.115  1.00 66.71           H  
ATOM   3943  HG3 GLN A 266      -9.056  53.040  30.752  1.00 66.71           H  
ATOM   3944  CD  GLN A 266      -9.992  51.414  29.719  1.00 66.71           C  
ATOM   3945  NE2 GLN A 266     -10.912  51.921  28.931  1.00 66.71           N  
ATOM   3946 HE21 GLN A 266     -10.730  52.798  28.465  1.00 66.71           H  
ATOM   3947 HE22 GLN A 266     -11.696  51.324  28.709  1.00 66.71           H  
ATOM   3948  OE1 GLN A 266     -10.159  50.284  30.157  1.00 66.71           O  
ATOM   3949  N   VAL A 267      -4.519  50.616  30.798  1.00 63.56           N  
ATOM   3950  H   VAL A 267      -4.699  50.536  29.807  1.00 63.56           H  
ATOM   3951  CA  VAL A 267      -3.408  49.846  31.373  1.00 63.56           C  
ATOM   3952  HA  VAL A 267      -3.772  49.316  32.252  1.00 63.56           H  
ATOM   3953  C   VAL A 267      -2.306  50.794  31.843  1.00 63.56           C  
ATOM   3954  CB  VAL A 267      -2.882  48.793  30.378  1.00 63.56           C  
ATOM   3955  HB  VAL A 267      -2.649  49.265  29.423  1.00 63.56           H  
ATOM   3956  O   VAL A 267      -1.871  50.682  32.991  1.00 63.56           O  
ATOM   3957  CG1 VAL A 267      -1.625  48.080  30.894  1.00 63.56           C  
ATOM   3958 HG11 VAL A 267      -1.337  47.289  30.202  1.00 63.56           H  
ATOM   3959 HG12 VAL A 267      -0.794  48.781  30.959  1.00 63.56           H  
ATOM   3960 HG13 VAL A 267      -1.807  47.652  31.881  1.00 63.56           H  
ATOM   3961  CG2 VAL A 267      -3.938  47.704  30.154  1.00 63.56           C  
ATOM   3962 HG21 VAL A 267      -3.585  46.998  29.403  1.00 63.56           H  
ATOM   3963 HG22 VAL A 267      -4.877  48.138  29.813  1.00 63.56           H  
ATOM   3964 HG23 VAL A 267      -4.111  47.180  31.094  1.00 63.56           H  
ATOM   3965  N   ILE A 268      -1.933  51.785  31.028  1.00 65.38           N  
ATOM   3966  H   ILE A 268      -2.334  51.821  30.102  1.00 65.38           H  
ATOM   3967  CA  ILE A 268      -0.965  52.826  31.402  1.00 65.38           C  
ATOM   3968  HA  ILE A 268      -0.025  52.344  31.673  1.00 65.38           H  
ATOM   3969  C   ILE A 268      -1.454  53.581  32.648  1.00 65.38           C  
ATOM   3970  CB  ILE A 268      -0.684  53.767  30.204  1.00 65.38           C  
ATOM   3971  HB  ILE A 268      -1.631  54.174  29.852  1.00 65.38           H  
ATOM   3972  O   ILE A 268      -0.734  53.630  33.644  1.00 65.38           O  
ATOM   3973  CG1 ILE A 268      -0.012  52.992  29.046  1.00 65.38           C  
ATOM   3974 HG12 ILE A 268       1.012  52.739  29.321  1.00 65.38           H  
ATOM   3975 HG13 ILE A 268      -0.546  52.057  28.877  1.00 65.38           H  
ATOM   3976  CG2 ILE A 268       0.227  54.935  30.626  1.00 65.38           C  
ATOM   3977 HG21 ILE A 268      -0.245  55.533  31.405  1.00 65.38           H  
ATOM   3978 HG22 ILE A 268       0.411  55.599  29.781  1.00 65.38           H  
ATOM   3979 HG23 ILE A 268       1.181  54.557  30.994  1.00 65.38           H  
ATOM   3980  CD1 ILE A 268       0.000  53.748  27.711  1.00 65.38           C  
ATOM   3981 HD11 ILE A 268       0.619  54.642  27.778  1.00 65.38           H  
ATOM   3982 HD12 ILE A 268       0.414  53.105  26.935  1.00 65.38           H  
ATOM   3983 HD13 ILE A 268      -1.015  54.028  27.432  1.00 65.38           H  
ATOM   3984  N   GLY A 269      -2.704  54.062  32.654  1.00 59.60           N  
ATOM   3985  H   GLY A 269      -3.241  54.009  31.800  1.00 59.60           H  
ATOM   3986  CA  GLY A 269      -3.284  54.788  33.792  1.00 59.60           C  
ATOM   3987  HA2 GLY A 269      -4.282  55.126  33.513  1.00 59.60           H  
ATOM   3988  HA3 GLY A 269      -2.668  55.661  34.005  1.00 59.60           H  
ATOM   3989  C   GLY A 269      -3.404  53.963  35.082  1.00 59.60           C  
ATOM   3990  O   GLY A 269      -3.191  54.491  36.172  1.00 59.60           O  
ATOM   3991  N   SER A 270      -3.685  52.659  34.981  1.00 57.27           N  
ATOM   3992  H   SER A 270      -3.931  52.296  34.071  1.00 57.27           H  
ATOM   3993  CA  SER A 270      -3.726  51.752  36.141  1.00 57.27           C  
ATOM   3994  HA  SER A 270      -4.309  52.233  36.926  1.00 57.27           H  
ATOM   3995  C   SER A 270      -2.338  51.479  36.730  1.00 57.27           C  
ATOM   3996  CB  SER A 270      -4.443  50.447  35.779  1.00 57.27           C  
ATOM   3997  HB2 SER A 270      -5.423  50.688  35.366  1.00 57.27           H  
ATOM   3998  HB3 SER A 270      -4.592  49.865  36.688  1.00 57.27           H  
ATOM   3999  O   SER A 270      -2.198  51.373  37.946  1.00 57.27           O  
ATOM   4000  OG  SER A 270      -3.732  49.654  34.844  1.00 57.27           O  
ATOM   4001  HG  SER A 270      -3.289  50.218  34.206  1.00 57.27           H  
ATOM   4002  N   THR A 271      -1.304  51.459  35.884  1.00 52.98           N  
ATOM   4003  H   THR A 271      -1.489  51.595  34.900  1.00 52.98           H  
ATOM   4004  CA  THR A 271       0.094  51.275  36.302  1.00 52.98           C  
ATOM   4005  HA  THR A 271       0.138  50.439  37.001  1.00 52.98           H  
ATOM   4006  C   THR A 271       0.616  52.518  37.035  1.00 52.98           C  
ATOM   4007  CB  THR A 271       0.984  50.936  35.091  1.00 52.98           C  
ATOM   4008  HB  THR A 271       1.150  51.832  34.493  1.00 52.98           H  
ATOM   4009  O   THR A 271       1.396  52.402  37.981  1.00 52.98           O  
ATOM   4010  CG2 THR A 271       2.329  50.348  35.516  1.00 52.98           C  
ATOM   4011 HG21 THR A 271       2.170  49.454  36.119  1.00 52.98           H  
ATOM   4012 HG22 THR A 271       2.907  50.086  34.630  1.00 52.98           H  
ATOM   4013 HG23 THR A 271       2.892  51.079  36.097  1.00 52.98           H  
ATOM   4014  OG1 THR A 271       0.392  49.947  34.276  1.00 52.98           O  
ATOM   4015  HG1 THR A 271      -0.381  50.312  33.839  1.00 52.98           H  
ATOM   4016  N   SER A 272       0.128  53.710  36.666  1.00 49.21           N  
ATOM   4017  H   SER A 272      -0.456  53.757  35.844  1.00 49.21           H  
ATOM   4018  CA  SER A 272       0.435  54.973  37.353  1.00 49.21           C  
ATOM   4019  HA  SER A 272       1.511  55.032  37.511  1.00 49.21           H  
ATOM   4020  C   SER A 272      -0.237  55.101  38.729  1.00 49.21           C  
ATOM   4021  CB  SER A 272       0.011  56.171  36.493  1.00 49.21           C  
ATOM   4022  HB2 SER A 272       0.520  57.065  36.853  1.00 49.21           H  
ATOM   4023  HB3 SER A 272      -1.064  56.324  36.596  1.00 49.21           H  
ATOM   4024  O   SER A 272       0.320  55.739  39.615  1.00 49.21           O  
ATOM   4025  OG  SER A 272       0.295  55.981  35.121  1.00 49.21           O  
ATOM   4026  HG  SER A 272       1.142  55.539  35.025  1.00 49.21           H  
ATOM   4027  N   GLN A 273      -1.409  54.487  38.939  1.00 45.86           N  
ATOM   4028  H   GLN A 273      -1.833  53.988  38.170  1.00 45.86           H  
ATOM   4029  CA  GLN A 273      -2.134  54.538  40.222  1.00 45.86           C  
ATOM   4030  HA  GLN A 273      -2.041  55.542  40.636  1.00 45.86           H  
ATOM   4031  C   GLN A 273      -1.562  53.594  41.290  1.00 45.86           C  
ATOM   4032  CB  GLN A 273      -3.626  54.257  39.994  1.00 45.86           C  
ATOM   4033  HB2 GLN A 273      -3.743  53.371  39.369  1.00 45.86           H  
ATOM   4034  HB3 GLN A 273      -4.103  54.068  40.956  1.00 45.86           H  
ATOM   4035  O   GLN A 273      -1.746  53.827  42.480  1.00 45.86           O  
ATOM   4036  CG  GLN A 273      -4.325  55.457  39.341  1.00 45.86           C  
ATOM   4037  HG2 GLN A 273      -3.822  55.704  38.406  1.00 45.86           H  
ATOM   4038  HG3 GLN A 273      -4.250  56.321  40.001  1.00 45.86           H  
ATOM   4039  CD  GLN A 273      -5.801  55.205  39.047  1.00 45.86           C  
ATOM   4040  NE2 GLN A 273      -6.395  55.976  38.163  1.00 45.86           N  
ATOM   4041 HE21 GLN A 273      -5.865  56.681  37.672  1.00 45.86           H  
ATOM   4042 HE22 GLN A 273      -7.370  55.776  37.990  1.00 45.86           H  
ATOM   4043  OE1 GLN A 273      -6.459  54.333  39.591  1.00 45.86           O  
ATOM   4044  N   THR A 274      -0.813  52.562  40.898  1.00 41.22           N  
ATOM   4045  H   THR A 274      -0.770  52.336  39.915  1.00 41.22           H  
ATOM   4046  CA  THR A 274      -0.083  51.685  41.833  1.00 41.22           C  
ATOM   4047  HA  THR A 274      -0.728  51.509  42.694  1.00 41.22           H  
ATOM   4048  C   THR A 274       1.189  52.308  42.426  1.00 41.22           C  
ATOM   4049  CB  THR A 274       0.219  50.316  41.193  1.00 41.22           C  
ATOM   4050  HB  THR A 274       1.134  49.896  41.609  1.00 41.22           H  
ATOM   4051  O   THR A 274       1.837  51.671  43.251  1.00 41.22           O  
ATOM   4052  CG2 THR A 274      -0.923  49.337  41.469  1.00 41.22           C  
ATOM   4053 HG21 THR A 274      -1.027  49.185  42.544  1.00 41.22           H  
ATOM   4054 HG22 THR A 274      -0.702  48.381  40.995  1.00 41.22           H  
ATOM   4055 HG23 THR A 274      -1.853  49.734  41.063  1.00 41.22           H  
ATOM   4056  OG1 THR A 274       0.342  50.390  39.785  1.00 41.22           O  
ATOM   4057  HG1 THR A 274       1.023  51.024  39.547  1.00 41.22           H  
ATOM   4058  N   ALA A 275       1.550  53.541  42.044  1.00 40.50           N  
ATOM   4059  H   ALA A 275       0.968  54.030  41.379  1.00 40.50           H  
ATOM   4060  CA  ALA A 275       2.773  54.217  42.487  1.00 40.50           C  
ATOM   4061  HA  ALA A 275       3.458  53.462  42.872  1.00 40.50           H  
ATOM   4062  C   ALA A 275       2.586  55.228  43.645  1.00 40.50           C  
ATOM   4063  CB  ALA A 275       3.452  54.836  41.258  1.00 40.50           C  
ATOM   4064  HB1 ALA A 275       2.828  55.632  40.853  1.00 40.50           H  
ATOM   4065  HB2 ALA A 275       3.608  54.073  40.495  1.00 40.50           H  
ATOM   4066  HB3 ALA A 275       4.418  55.254  41.544  1.00 40.50           H  
ATOM   4067  O   ALA A 275       3.564  55.852  44.050  1.00 40.50           O  
ATOM   4068  N   GLU A 276       1.384  55.377  44.220  1.00 38.15           N  
ATOM   4069  H   GLU A 276       0.597  54.871  43.840  1.00 38.15           H  
ATOM   4070  CA  GLU A 276       1.152  56.202  45.422  1.00 38.15           C  
ATOM   4071  HA  GLU A 276       2.081  56.704  45.693  1.00 38.15           H  
ATOM   4072  C   GLU A 276       0.793  55.337  46.644  1.00 38.15           C  
ATOM   4073  CB  GLU A 276       0.138  57.332  45.170  1.00 38.15           C  
ATOM   4074  HB2 GLU A 276      -0.089  57.787  46.134  1.00 38.15           H  
ATOM   4075  HB3 GLU A 276      -0.782  56.925  44.751  1.00 38.15           H  
ATOM   4076  O   GLU A 276      -0.360  55.205  47.047  1.00 38.15           O  
ATOM   4077  CG  GLU A 276       0.697  58.430  44.247  1.00 38.15           C  
ATOM   4078  HG2 GLU A 276       0.645  58.087  43.213  1.00 38.15           H  
ATOM   4079  HG3 GLU A 276       1.746  58.590  44.493  1.00 38.15           H  
ATOM   4080  CD  GLU A 276      -0.049  59.770  44.392  1.00 38.15           C  
ATOM   4081  OE1 GLU A 276       0.615  60.820  44.226  1.00 38.15           O  
ATOM   4082  OE2 GLU A 276      -1.268  59.752  44.681  1.00 38.15           O  
ATOM   4083  N   GLY A 277       1.815  54.733  47.252  1.00 29.88           N  
ATOM   4084  H   GLY A 277       2.723  54.791  46.814  1.00 29.88           H  
ATOM   4085  CA  GLY A 277       1.714  54.018  48.524  1.00 29.88           C  
ATOM   4086  HA2 GLY A 277       1.295  53.028  48.348  1.00 29.88           H  
ATOM   4087  HA3 GLY A 277       1.051  54.559  49.201  1.00 29.88           H  
ATOM   4088  C   GLY A 277       3.093  53.857  49.162  1.00 29.88           C  
ATOM   4089  O   GLY A 277       3.914  53.085  48.682  1.00 29.88           O  
ATOM   4090  N   TYR A 278       3.351  54.627  50.221  1.00 31.25           N  
ATOM   4091  H   TYR A 278       2.606  55.244  50.510  1.00 31.25           H  
ATOM   4092  CA  TYR A 278       4.564  54.638  51.055  1.00 31.25           C  
ATOM   4093  HA  TYR A 278       5.312  55.282  50.593  1.00 31.25           H  
ATOM   4094  C   TYR A 278       5.174  53.236  51.313  1.00 31.25           C  
ATOM   4095  CB  TYR A 278       4.149  55.238  52.420  1.00 31.25           C  
ATOM   4096  HB2 TYR A 278       4.446  54.561  53.221  1.00 31.25           H  
ATOM   4097  HB3 TYR A 278       3.063  55.301  52.494  1.00 31.25           H  
ATOM   4098  O   TYR A 278       4.477  52.385  51.870  1.00 31.25           O  
ATOM   4099  CG  TYR A 278       4.722  56.595  52.757  1.00 31.25           C  
ATOM   4100  CD1 TYR A 278       5.857  56.671  53.586  1.00 31.25           C  
ATOM   4101  HD1 TYR A 278       6.344  55.768  53.923  1.00 31.25           H  
ATOM   4102  CD2 TYR A 278       4.090  57.773  52.312  1.00 31.25           C  
ATOM   4103  HD2 TYR A 278       3.217  57.717  51.679  1.00 31.25           H  
ATOM   4104  CE1 TYR A 278       6.358  57.923  53.984  1.00 31.25           C  
ATOM   4105  HE1 TYR A 278       7.228  57.974  54.622  1.00 31.25           H  
ATOM   4106  CE2 TYR A 278       4.591  59.029  52.708  1.00 31.25           C  
ATOM   4107  HE2 TYR A 278       4.116  59.941  52.375  1.00 31.25           H  
ATOM   4108  OH  TYR A 278       6.198  60.314  53.941  1.00 31.25           O  
ATOM   4109  HH  TYR A 278       6.986  60.219  54.481  1.00 31.25           H  
ATOM   4110  CZ  TYR A 278       5.721  59.105  53.549  1.00 31.25           C  
ATOM   4111  N   PRO A 279       6.475  52.991  51.049  1.00 36.92           N  
ATOM   4112  CA  PRO A 279       7.166  51.824  51.585  1.00 36.92           C  
ATOM   4113  HA  PRO A 279       6.479  50.984  51.688  1.00 36.92           H  
ATOM   4114  C   PRO A 279       7.768  52.152  52.960  1.00 36.92           C  
ATOM   4115  CB  PRO A 279       8.210  51.461  50.530  1.00 36.92           C  
ATOM   4116  HB2 PRO A 279       7.747  50.839  49.765  1.00 36.92           H  
ATOM   4117  HB3 PRO A 279       9.073  50.954  50.963  1.00 36.92           H  
ATOM   4118  O   PRO A 279       8.478  53.143  53.126  1.00 36.92           O  
ATOM   4119  CG  PRO A 279       8.586  52.815  49.923  1.00 36.92           C  
ATOM   4120  HG2 PRO A 279       9.431  53.235  50.468  1.00 36.92           H  
ATOM   4121  HG3 PRO A 279       8.832  52.719  48.865  1.00 36.92           H  
ATOM   4122  CD  PRO A 279       7.354  53.707  50.133  1.00 36.92           C  
ATOM   4123  HD2 PRO A 279       6.843  53.857  49.182  1.00 36.92           H  
ATOM   4124  HD3 PRO A 279       7.651  54.667  50.556  1.00 36.92           H  
ATOM   4125  N   THR A 280       7.484  51.311  53.957  1.00 30.78           N  
ATOM   4126  H   THR A 280       6.947  50.488  53.725  1.00 30.78           H  
ATOM   4127  CA  THR A 280       8.261  51.262  55.207  1.00 30.78           C  
ATOM   4128  HA  THR A 280       8.675  52.251  55.404  1.00 30.78           H  
ATOM   4129  C   THR A 280       9.420  50.288  55.000  1.00 30.78           C  
ATOM   4130  CB  THR A 280       7.403  50.869  56.420  1.00 30.78           C  
ATOM   4131  HB  THR A 280       7.223  49.794  56.406  1.00 30.78           H  
ATOM   4132  O   THR A 280       9.254  49.244  54.374  1.00 30.78           O  
ATOM   4133  CG2 THR A 280       8.042  51.272  57.750  1.00 30.78           C  
ATOM   4134 HG21 THR A 280       7.374  51.003  58.568  1.00 30.78           H  
ATOM   4135 HG22 THR A 280       8.987  50.746  57.882  1.00 30.78           H  
ATOM   4136 HG23 THR A 280       8.219  52.348  57.770  1.00 30.78           H  
ATOM   4137  OG1 THR A 280       6.162  51.535  56.360  1.00 30.78           O  
ATOM   4138  HG1 THR A 280       5.971  51.687  55.432  1.00 30.78           H  
ATOM   4139  N   GLU A 281      10.593  50.686  55.478  1.00 31.75           N  
ATOM   4140  H   GLU A 281      10.604  51.547  56.006  1.00 31.75           H  
ATOM   4141  CA  GLU A 281      11.907  50.070  55.295  1.00 31.75           C  
ATOM   4142  HA  GLU A 281      12.210  50.169  54.252  1.00 31.75           H  
ATOM   4143  C   GLU A 281      11.972  48.584  55.697  1.00 31.75           C  
ATOM   4144  CB  GLU A 281      12.899  50.854  56.180  1.00 31.75           C  
ATOM   4145  HB2 GLU A 281      13.883  50.391  56.102  1.00 31.75           H  
ATOM   4146  HB3 GLU A 281      12.569  50.767  57.216  1.00 31.75           H  
ATOM   4147  O   GLU A 281      11.627  48.241  56.825  1.00 31.75           O  
ATOM   4148  CG  GLU A 281      13.036  52.345  55.816  1.00 31.75           C  
ATOM   4149  HG2 GLU A 281      13.533  52.420  54.849  1.00 31.75           H  
ATOM   4150  HG3 GLU A 281      12.047  52.792  55.713  1.00 31.75           H  
ATOM   4151  CD  GLU A 281      13.803  53.147  56.881  1.00 31.75           C  
ATOM   4152  OE1 GLU A 281      14.691  53.936  56.486  1.00 31.75           O  
ATOM   4153  OE2 GLU A 281      13.465  53.004  58.078  1.00 31.75           O  
ATOM   4154  N   ALA A 282      12.491  47.728  54.804  1.00 31.15           N  
ATOM   4155  H   ALA A 282      12.463  48.016  53.836  1.00 31.15           H  
ATOM   4156  CA  ALA A 282      13.490  46.691  55.111  1.00 31.15           C  
ATOM   4157  HA  ALA A 282      14.352  47.180  55.565  1.00 31.15           H  
ATOM   4158  C   ALA A 282      13.967  45.971  53.826  1.00 31.15           C  
ATOM   4159  CB  ALA A 282      12.976  45.664  56.131  1.00 31.15           C  
ATOM   4160  HB1 ALA A 282      12.863  46.120  57.114  1.00 31.15           H  
ATOM   4161  HB2 ALA A 282      13.692  44.847  56.217  1.00 31.15           H  
ATOM   4162  HB3 ALA A 282      12.018  45.263  55.801  1.00 31.15           H  
ATOM   4163  O   ALA A 282      13.225  45.215  53.209  1.00 31.15           O  
ATOM   4164  N   GLU A 283      15.227  46.249  53.474  1.00 30.38           N  
ATOM   4165  H   GLU A 283      15.661  46.944  54.065  1.00 30.38           H  
ATOM   4166  CA  GLU A 283      16.212  45.468  52.697  1.00 30.38           C  
ATOM   4167  HA  GLU A 283      17.006  46.182  52.480  1.00 30.38           H  
ATOM   4168  C   GLU A 283      15.864  44.885  51.306  1.00 30.38           C  
ATOM   4169  CB  GLU A 283      16.887  44.431  53.607  1.00 30.38           C  
ATOM   4170  HB2 GLU A 283      17.500  43.768  52.997  1.00 30.38           H  
ATOM   4171  HB3 GLU A 283      16.128  43.837  54.117  1.00 30.38           H  
ATOM   4172  O   GLU A 283      15.169  43.887  51.140  1.00 30.38           O  
ATOM   4173  CG  GLU A 283      17.804  45.129  54.626  1.00 30.38           C  
ATOM   4174  HG2 GLU A 283      17.209  45.791  55.256  1.00 30.38           H  
ATOM   4175  HG3 GLU A 283      18.523  45.745  54.086  1.00 30.38           H  
ATOM   4176  CD  GLU A 283      18.550  44.131  55.519  1.00 30.38           C  
ATOM   4177  OE1 GLU A 283      19.796  44.235  55.590  1.00 30.38           O  
ATOM   4178  OE2 GLU A 283      17.868  43.288  56.142  1.00 30.38           O  
ATOM   4179  N   ALA A 284      16.516  45.467  50.293  1.00 29.24           N  
ATOM   4180  H   ALA A 284      17.124  46.238  50.527  1.00 29.24           H  
ATOM   4181  CA  ALA A 284      16.614  44.984  48.915  1.00 29.24           C  
ATOM   4182  HA  ALA A 284      15.747  44.366  48.681  1.00 29.24           H  
ATOM   4183  C   ALA A 284      17.900  44.162  48.665  1.00 29.24           C  
ATOM   4184  CB  ALA A 284      16.612  46.226  48.009  1.00 29.24           C  
ATOM   4185  HB1 ALA A 284      15.703  46.803  48.179  1.00 29.24           H  
ATOM   4186  HB2 ALA A 284      16.637  45.916  46.964  1.00 29.24           H  
ATOM   4187  HB3 ALA A 284      17.482  46.847  48.220  1.00 29.24           H  
ATOM   4188  O   ALA A 284      18.904  44.367  49.349  1.00 29.24           O  
ATOM   4189  N   PRO A 285      17.944  43.365  47.580  1.00 31.05           N  
ATOM   4190  CA  PRO A 285      19.141  43.234  46.749  1.00 31.05           C  
ATOM   4191  HA  PRO A 285      19.944  43.848  47.158  1.00 31.05           H  
ATOM   4192  C   PRO A 285      18.892  43.722  45.298  1.00 31.05           C  
ATOM   4193  CB  PRO A 285      19.549  41.767  46.892  1.00 31.05           C  
ATOM   4194  HB2 PRO A 285      20.074  41.375  46.021  1.00 31.05           H  
ATOM   4195  HB3 PRO A 285      20.163  41.653  47.785  1.00 31.05           H  
ATOM   4196  O   PRO A 285      17.754  43.973  44.906  1.00 31.05           O  
ATOM   4197  CG  PRO A 285      18.224  41.035  47.098  1.00 31.05           C  
ATOM   4198  HG2 PRO A 285      17.902  40.579  46.162  1.00 31.05           H  
ATOM   4199  HG3 PRO A 285      18.323  40.275  47.872  1.00 31.05           H  
ATOM   4200  CD  PRO A 285      17.211  42.111  47.512  1.00 31.05           C  
ATOM   4201  HD2 PRO A 285      16.781  41.864  48.483  1.00 31.05           H  
ATOM   4202  HD3 PRO A 285      16.419  42.187  46.767  1.00 31.05           H  
ATOM   4203  N   PRO A 286      19.957  43.968  44.513  1.00 36.82           N  
ATOM   4204  CA  PRO A 286      20.124  45.218  43.776  1.00 36.82           C  
ATOM   4205  HA  PRO A 286      19.543  46.007  44.253  1.00 36.82           H  
ATOM   4206  C   PRO A 286      19.728  45.140  42.298  1.00 36.82           C  
ATOM   4207  CB  PRO A 286      21.618  45.532  43.920  1.00 36.82           C  
ATOM   4208  HB2 PRO A 286      21.988  46.180  43.126  1.00 36.82           H  
ATOM   4209  HB3 PRO A 286      21.806  45.979  44.896  1.00 36.82           H  
ATOM   4210  O   PRO A 286      19.870  44.106  41.652  1.00 36.82           O  
ATOM   4211  CG  PRO A 286      22.254  44.144  43.862  1.00 36.82           C  
ATOM   4212  HG2 PRO A 286      23.224  44.123  44.359  1.00 36.82           H  
ATOM   4213  HG3 PRO A 286      22.349  43.821  42.826  1.00 36.82           H  
ATOM   4214  CD  PRO A 286      21.233  43.272  44.583  1.00 36.82           C  
ATOM   4215  HD2 PRO A 286      21.550  43.162  45.620  1.00 36.82           H  
ATOM   4216  HD3 PRO A 286      21.168  42.295  44.103  1.00 36.82           H  
ATOM   4217  N   GLY A 287      19.359  46.296  41.741  1.00 33.52           N  
ATOM   4218  H   GLY A 287      19.231  47.092  42.350  1.00 33.52           H  
ATOM   4219  CA  GLY A 287      19.339  46.517  40.295  1.00 33.52           C  
ATOM   4220  HA2 GLY A 287      19.914  47.416  40.072  1.00 33.52           H  
ATOM   4221  HA3 GLY A 287      19.818  45.684  39.780  1.00 33.52           H  
ATOM   4222  C   GLY A 287      17.951  46.692  39.696  1.00 33.52           C  
ATOM   4223  O   GLY A 287      17.591  45.969  38.777  1.00 33.52           O  
ATOM   4224  N   VAL A 288      17.191  47.686  40.155  1.00 30.82           N  
ATOM   4225  H   VAL A 288      17.498  48.226  40.952  1.00 30.82           H  
ATOM   4226  CA  VAL A 288      16.099  48.235  39.342  1.00 30.82           C  
ATOM   4227  HA  VAL A 288      16.056  47.701  38.393  1.00 30.82           H  
ATOM   4228  C   VAL A 288      16.469  49.671  39.028  1.00 30.82           C  
ATOM   4229  CB  VAL A 288      14.705  48.067  39.970  1.00 30.82           C  
ATOM   4230  HB  VAL A 288      14.572  48.778  40.785  1.00 30.82           H  
ATOM   4231  O   VAL A 288      16.327  50.578  39.847  1.00 30.82           O  
ATOM   4232  CG1 VAL A 288      13.636  48.307  38.895  1.00 30.82           C  
ATOM   4233 HG11 VAL A 288      13.734  49.313  38.487  1.00 30.82           H  
ATOM   4234 HG12 VAL A 288      12.644  48.213  39.337  1.00 30.82           H  
ATOM   4235 HG13 VAL A 288      13.735  47.582  38.088  1.00 30.82           H  
ATOM   4236  CG2 VAL A 288      14.502  46.650  40.522  1.00 30.82           C  
ATOM   4237 HG21 VAL A 288      13.476  46.534  40.872  1.00 30.82           H  
ATOM   4238 HG22 VAL A 288      14.700  45.911  39.745  1.00 30.82           H  
ATOM   4239 HG23 VAL A 288      15.169  46.472  41.366  1.00 30.82           H  
ATOM   4240  N   ALA A 289      17.066  49.840  37.852  1.00 27.79           N  
ATOM   4241  H   ALA A 289      17.146  49.039  37.241  1.00 27.79           H  
ATOM   4242  CA  ALA A 289      17.268  51.145  37.263  1.00 27.79           C  
ATOM   4243  HA  ALA A 289      17.859  51.751  37.949  1.00 27.79           H  
ATOM   4244  C   ALA A 289      15.898  51.804  37.064  1.00 27.79           C  
ATOM   4245  CB  ALA A 289      18.041  50.988  35.948  1.00 27.79           C  
ATOM   4246  HB1 ALA A 289      18.198  51.969  35.499  1.00 27.79           H  
ATOM   4247  HB2 ALA A 289      17.469  50.375  35.252  1.00 27.79           H  
ATOM   4248  HB3 ALA A 289      19.008  50.520  36.135  1.00 27.79           H  
ATOM   4249  O   ALA A 289      14.956  51.189  36.563  1.00 27.79           O  
ATOM   4250  N   TYR A 290      15.815  53.062  37.484  1.00 33.49           N  
ATOM   4251  H   TYR A 290      16.628  53.457  37.934  1.00 33.49           H  
ATOM   4252  CA  TYR A 290      14.740  53.980  37.148  1.00 33.49           C  
ATOM   4253  HA  TYR A 290      13.855  53.742  37.740  1.00 33.49           H  
ATOM   4254  C   TYR A 290      14.384  53.900  35.657  1.00 33.49           C  
ATOM   4255  CB  TYR A 290      15.218  55.403  37.480  1.00 33.49           C  
ATOM   4256  HB2 TYR A 290      16.288  55.493  37.295  1.00 33.49           H  
ATOM   4257  HB3 TYR A 290      14.732  56.099  36.797  1.00 33.49           H  
ATOM   4258  O   TYR A 290      15.270  53.953  34.807  1.00 33.49           O  
ATOM   4259  CG  TYR A 290      14.912  55.862  38.890  1.00 33.49           C  
ATOM   4260  CD1 TYR A 290      13.799  56.698  39.100  1.00 33.49           C  
ATOM   4261  HD1 TYR A 290      13.177  56.992  38.268  1.00 33.49           H  
ATOM   4262  CD2 TYR A 290      15.720  55.478  39.979  1.00 33.49           C  
ATOM   4263  HD2 TYR A 290      16.571  54.830  39.827  1.00 33.49           H  
ATOM   4264  CE1 TYR A 290      13.490  57.157  40.392  1.00 33.49           C  
ATOM   4265  HE1 TYR A 290      12.632  57.794  40.547  1.00 33.49           H  
ATOM   4266  CE2 TYR A 290      15.414  55.938  41.275  1.00 33.49           C  
ATOM   4267  HE2 TYR A 290      16.017  55.646  42.122  1.00 33.49           H  
ATOM   4268  OH  TYR A 290      14.009  57.223  42.732  1.00 33.49           O  
ATOM   4269  HH  TYR A 290      13.199  57.738  42.753  1.00 33.49           H  
ATOM   4270  CZ  TYR A 290      14.300  56.779  41.482  1.00 33.49           C  
ATOM   4271  N   GLY A 291      13.083  53.851  35.367  1.00 45.20           N  
ATOM   4272  H   GLY A 291      12.432  53.743  36.132  1.00 45.20           H  
ATOM   4273  CA  GLY A 291      12.536  54.186  34.054  1.00 45.20           C  
ATOM   4274  HA2 GLY A 291      12.957  55.136  33.724  1.00 45.20           H  
ATOM   4275  HA3 GLY A 291      11.456  54.308  34.138  1.00 45.20           H  
ATOM   4276  C   GLY A 291      12.811  53.153  32.969  1.00 45.20           C  
ATOM   4277  O   GLY A 291      13.518  53.438  32.009  1.00 45.20           O  
ATOM   4278  N   THR A 292      12.215  51.968  33.082  1.00 39.87           N  
ATOM   4279  H   THR A 292      11.634  51.788  33.888  1.00 39.87           H  
ATOM   4280  CA  THR A 292      11.983  51.148  31.888  1.00 39.87           C  
ATOM   4281  HA  THR A 292      12.588  51.508  31.056  1.00 39.87           H  
ATOM   4282  C   THR A 292      10.522  51.342  31.513  1.00 39.87           C  
ATOM   4283  CB  THR A 292      12.370  49.676  32.098  1.00 39.87           C  
ATOM   4284  HB  THR A 292      11.602  49.165  32.679  1.00 39.87           H  
ATOM   4285  O   THR A 292       9.638  50.786  32.160  1.00 39.87           O  
ATOM   4286  CG2 THR A 292      12.594  48.957  30.768  1.00 39.87           C  
ATOM   4287 HG21 THR A 292      13.378  49.456  30.198  1.00 39.87           H  
ATOM   4288 HG22 THR A 292      11.670  48.956  30.191  1.00 39.87           H  
ATOM   4289 HG23 THR A 292      12.888  47.925  30.960  1.00 39.87           H  
ATOM   4290  OG1 THR A 292      13.594  49.601  32.795  1.00 39.87           O  
ATOM   4291  HG1 THR A 292      13.638  50.370  33.369  1.00 39.87           H  
ATOM   4292  N   GLU A 293      10.269  52.208  30.528  1.00 46.17           N  
ATOM   4293  H   GLU A 293      11.047  52.687  30.096  1.00 46.17           H  
ATOM   4294  CA  GLU A 293       9.009  52.197  29.778  1.00 46.17           C  
ATOM   4295  HA  GLU A 293       8.218  52.655  30.372  1.00 46.17           H  
ATOM   4296  C   GLU A 293       8.672  50.729  29.455  1.00 46.17           C  
ATOM   4297  CB  GLU A 293       9.187  52.976  28.463  1.00 46.17           C  
ATOM   4298  HB2 GLU A 293       8.371  52.721  27.787  1.00 46.17           H  
ATOM   4299  HB3 GLU A 293      10.107  52.633  27.989  1.00 46.17           H  
ATOM   4300  O   GLU A 293       9.571  50.004  29.008  1.00 46.17           O  
ATOM   4301  CG  GLU A 293       9.274  54.505  28.626  1.00 46.17           C  
ATOM   4302  HG2 GLU A 293       9.707  54.749  29.596  1.00 46.17           H  
ATOM   4303  HG3 GLU A 293       9.961  54.883  27.868  1.00 46.17           H  
ATOM   4304  CD  GLU A 293       7.923  55.211  28.436  1.00 46.17           C  
ATOM   4305  OE1 GLU A 293       7.556  56.007  29.329  1.00 46.17           O  
ATOM   4306  OE2 GLU A 293       7.287  54.975  27.385  1.00 46.17           O  
ATOM   4307  N   PRO A 294       7.448  50.244  29.730  1.00 56.44           N  
ATOM   4308  CA  PRO A 294       7.093  48.865  29.429  1.00 56.44           C  
ATOM   4309  HA  PRO A 294       7.703  48.186  30.025  1.00 56.44           H  
ATOM   4310  C   PRO A 294       7.349  48.608  27.942  1.00 56.44           C  
ATOM   4311  CB  PRO A 294       5.619  48.714  29.823  1.00 56.44           C  
ATOM   4312  HB2 PRO A 294       5.076  48.055  29.145  1.00 56.44           H  
ATOM   4313  HB3 PRO A 294       5.556  48.342  30.845  1.00 56.44           H  
ATOM   4314  O   PRO A 294       6.901  49.382  27.096  1.00 56.44           O  
ATOM   4315  CG  PRO A 294       5.082  50.146  29.772  1.00 56.44           C  
ATOM   4316  HG2 PRO A 294       4.241  50.291  30.450  1.00 56.44           H  
ATOM   4317  HG3 PRO A 294       4.797  50.391  28.749  1.00 56.44           H  
ATOM   4318  CD  PRO A 294       6.286  50.995  30.174  1.00 56.44           C  
ATOM   4319  HD2 PRO A 294       6.227  51.969  29.688  1.00 56.44           H  
ATOM   4320  HD3 PRO A 294       6.320  51.109  31.257  1.00 56.44           H  
ATOM   4321  N   ASP A 295       8.094  47.540  27.635  1.00 61.18           N  
ATOM   4322  H   ASP A 295       8.462  46.980  28.391  1.00 61.18           H  
ATOM   4323  CA  ASP A 295       8.407  47.138  26.262  1.00 61.18           C  
ATOM   4324  HA  ASP A 295       9.136  47.842  25.860  1.00 61.18           H  
ATOM   4325  C   ASP A 295       7.108  47.179  25.433  1.00 61.18           C  
ATOM   4326  CB  ASP A 295       9.049  45.736  26.291  1.00 61.18           C  
ATOM   4327  HB2 ASP A 295       8.401  45.072  26.864  1.00 61.18           H  
ATOM   4328  HB3 ASP A 295       9.998  45.804  26.823  1.00 61.18           H  
ATOM   4329  O   ASP A 295       6.121  46.561  25.856  1.00 61.18           O  
ATOM   4330  CG  ASP A 295       9.308  45.101  24.916  1.00 61.18           C  
ATOM   4331  OD1 ASP A 295       9.284  45.826  23.898  1.00 61.18           O  
ATOM   4332  OD2 ASP A 295       9.481  43.866  24.881  1.00 61.18           O  
ATOM   4333  N   PRO A 296       7.043  47.921  24.308  1.00 62.71           N  
ATOM   4334  CA  PRO A 296       5.807  48.148  23.555  1.00 62.71           C  
ATOM   4335  HA  PRO A 296       5.140  48.774  24.147  1.00 62.71           H  
ATOM   4336  C   PRO A 296       5.061  46.855  23.205  1.00 62.71           C  
ATOM   4337  CB  PRO A 296       6.236  48.911  22.292  1.00 62.71           C  
ATOM   4338  HB2 PRO A 296       5.729  48.550  21.397  1.00 62.71           H  
ATOM   4339  HB3 PRO A 296       6.033  49.973  22.432  1.00 62.71           H  
ATOM   4340  O   PRO A 296       3.834  46.856  23.112  1.00 62.71           O  
ATOM   4341  CG  PRO A 296       7.747  48.692  22.206  1.00 62.71           C  
ATOM   4342  HG2 PRO A 296       8.248  49.505  21.680  1.00 62.71           H  
ATOM   4343  HG3 PRO A 296       7.961  47.732  21.738  1.00 62.71           H  
ATOM   4344  CD  PRO A 296       8.133  48.646  23.676  1.00 62.71           C  
ATOM   4345  HD2 PRO A 296       9.106  48.168  23.789  1.00 62.71           H  
ATOM   4346  HD3 PRO A 296       8.173  49.656  24.083  1.00 62.71           H  
ATOM   4347  N   HIS A 297       5.779  45.737  23.066  1.00 67.70           N  
ATOM   4348  H   HIS A 297       6.780  45.794  23.188  1.00 67.70           H  
ATOM   4349  CA  HIS A 297       5.176  44.423  22.866  1.00 67.70           C  
ATOM   4350  HA  HIS A 297       4.463  44.489  22.044  1.00 67.70           H  
ATOM   4351  C   HIS A 297       4.407  43.919  24.102  1.00 67.70           C  
ATOM   4352  CB  HIS A 297       6.289  43.449  22.467  1.00 67.70           C  
ATOM   4353  HB2 HIS A 297       6.878  43.887  21.661  1.00 67.70           H  
ATOM   4354  HB3 HIS A 297       6.954  43.279  23.313  1.00 67.70           H  
ATOM   4355  O   HIS A 297       3.289  43.420  23.985  1.00 67.70           O  
ATOM   4356  CG  HIS A 297       5.739  42.133  21.992  1.00 67.70           C  
ATOM   4357  CD2 HIS A 297       5.440  41.801  20.698  1.00 67.70           C  
ATOM   4358  HD2 HIS A 297       5.589  42.433  19.835  1.00 67.70           H  
ATOM   4359  ND1 HIS A 297       5.365  41.068  22.779  1.00 67.70           N  
ATOM   4360  HD1 HIS A 297       5.373  41.024  23.788  1.00 67.70           H  
ATOM   4361  CE1 HIS A 297       4.854  40.120  21.980  1.00 67.70           C  
ATOM   4362  HE1 HIS A 297       4.439  39.188  22.333  1.00 67.70           H  
ATOM   4363  NE2 HIS A 297       4.882  40.518  20.694  1.00 67.70           N  
ATOM   4364  N   THR A 298       4.973  44.086  25.298  1.00 70.93           N  
ATOM   4365  H   THR A 298       5.852  44.581  25.336  1.00 70.93           H  
ATOM   4366  CA  THR A 298       4.349  43.679  26.570  1.00 70.93           C  
ATOM   4367  HA  THR A 298       4.004  42.650  26.475  1.00 70.93           H  
ATOM   4368  C   THR A 298       3.128  44.528  26.909  1.00 70.93           C  
ATOM   4369  CB  THR A 298       5.346  43.735  27.739  1.00 70.93           C  
ATOM   4370  HB  THR A 298       4.842  43.348  28.624  1.00 70.93           H  
ATOM   4371  O   THR A 298       2.106  43.998  27.344  1.00 70.93           O  
ATOM   4372  CG2 THR A 298       6.579  42.868  27.494  1.00 70.93           C  
ATOM   4373 HG21 THR A 298       7.251  42.945  28.350  1.00 70.93           H  
ATOM   4374 HG22 THR A 298       7.113  43.185  26.598  1.00 70.93           H  
ATOM   4375 HG23 THR A 298       6.276  41.828  27.377  1.00 70.93           H  
ATOM   4376  OG1 THR A 298       5.779  45.046  28.035  1.00 70.93           O  
ATOM   4377  HG1 THR A 298       6.050  45.497  27.232  1.00 70.93           H  
ATOM   4378  N   LEU A 299       3.193  45.835  26.630  1.00 72.14           N  
ATOM   4379  H   LEU A 299       4.075  46.209  26.311  1.00 72.14           H  
ATOM   4380  CA  LEU A 299       2.061  46.746  26.780  1.00 72.14           C  
ATOM   4381  HA  LEU A 299       1.720  46.727  27.815  1.00 72.14           H  
ATOM   4382  C   LEU A 299       0.900  46.320  25.877  1.00 72.14           C  
ATOM   4383  CB  LEU A 299       2.528  48.163  26.407  1.00 72.14           C  
ATOM   4384  HB2 LEU A 299       2.797  48.172  25.351  1.00 72.14           H  
ATOM   4385  HB3 LEU A 299       3.423  48.422  26.973  1.00 72.14           H  
ATOM   4386  O   LEU A 299      -0.255  46.278  26.296  1.00 72.14           O  
ATOM   4387  CG  LEU A 299       1.435  49.215  26.667  1.00 72.14           C  
ATOM   4388  HG  LEU A 299       0.447  48.799  26.468  1.00 72.14           H  
ATOM   4389  CD1 LEU A 299       1.478  49.676  28.122  1.00 72.14           C  
ATOM   4390 HD11 LEU A 299       0.607  50.302  28.318  1.00 72.14           H  
ATOM   4391 HD12 LEU A 299       2.386  50.247  28.311  1.00 72.14           H  
ATOM   4392 HD13 LEU A 299       1.441  48.817  28.792  1.00 72.14           H  
ATOM   4393  CD2 LEU A 299       1.604  50.409  25.734  1.00 72.14           C  
ATOM   4394 HD21 LEU A 299       0.797  51.121  25.904  1.00 72.14           H  
ATOM   4395 HD22 LEU A 299       2.562  50.896  25.918  1.00 72.14           H  
ATOM   4396 HD23 LEU A 299       1.562  50.078  24.697  1.00 72.14           H  
ATOM   4397  N   PHE A 300       1.220  45.982  24.634  1.00 70.68           N  
ATOM   4398  H   PHE A 300       2.185  46.064  24.347  1.00 70.68           H  
ATOM   4399  CA  PHE A 300       0.248  45.559  23.645  1.00 70.68           C  
ATOM   4400  HA  PHE A 300      -0.544  46.305  23.576  1.00 70.68           H  
ATOM   4401  C   PHE A 300      -0.412  44.221  24.011  1.00 70.68           C  
ATOM   4402  CB  PHE A 300       0.990  45.512  22.315  1.00 70.68           C  
ATOM   4403  HB2 PHE A 300       1.346  46.513  22.073  1.00 70.68           H  
ATOM   4404  HB3 PHE A 300       1.864  44.866  22.404  1.00 70.68           H  
ATOM   4405  O   PHE A 300      -1.628  44.069  23.884  1.00 70.68           O  
ATOM   4406  CG  PHE A 300       0.142  45.015  21.186  1.00 70.68           C  
ATOM   4407  CD1 PHE A 300       0.128  43.640  20.904  1.00 70.68           C  
ATOM   4408  HD1 PHE A 300       0.710  42.958  21.506  1.00 70.68           H  
ATOM   4409  CD2 PHE A 300      -0.608  45.921  20.418  1.00 70.68           C  
ATOM   4410  HD2 PHE A 300      -0.593  46.976  20.645  1.00 70.68           H  
ATOM   4411  CE1 PHE A 300      -0.608  43.164  19.818  1.00 70.68           C  
ATOM   4412  HE1 PHE A 300      -0.585  42.112  19.572  1.00 70.68           H  
ATOM   4413  CE2 PHE A 300      -1.331  45.446  19.316  1.00 70.68           C  
ATOM   4414  HE2 PHE A 300      -1.858  46.149  18.688  1.00 70.68           H  
ATOM   4415  CZ  PHE A 300      -1.304  44.068  19.014  1.00 70.68           C  
ATOM   4416  HZ  PHE A 300      -1.759  43.652  18.127  1.00 70.68           H  
ATOM   4417  N   GLU A 301       0.358  43.263  24.524  1.00 71.26           N  
ATOM   4418  H   GLU A 301       1.355  43.416  24.570  1.00 71.26           H  
ATOM   4419  CA  GLU A 301      -0.168  41.985  25.006  1.00 71.26           C  
ATOM   4420  HA  GLU A 301      -0.795  41.555  24.224  1.00 71.26           H  
ATOM   4421  C   GLU A 301      -1.054  42.157  26.252  1.00 71.26           C  
ATOM   4422  CB  GLU A 301       1.017  41.041  25.233  1.00 71.26           C  
ATOM   4423  HB2 GLU A 301       1.632  41.064  24.333  1.00 71.26           H  
ATOM   4424  HB3 GLU A 301       1.615  41.390  26.074  1.00 71.26           H  
ATOM   4425  O   GLU A 301      -2.138  41.571  26.329  1.00 71.26           O  
ATOM   4426  CG  GLU A 301       0.573  39.593  25.474  1.00 71.26           C  
ATOM   4427  HG2 GLU A 301       0.115  39.522  26.461  1.00 71.26           H  
ATOM   4428  HG3 GLU A 301      -0.183  39.337  24.732  1.00 71.26           H  
ATOM   4429  CD  GLU A 301       1.731  38.587  25.367  1.00 71.26           C  
ATOM   4430  OE1 GLU A 301       1.412  37.379  25.309  1.00 71.26           O  
ATOM   4431  OE2 GLU A 301       2.906  39.016  25.284  1.00 71.26           O  
ATOM   4432  N   ALA A 302      -0.669  43.044  27.175  1.00 74.43           N  
ATOM   4433  H   ALA A 302       0.239  43.474  27.079  1.00 74.43           H  
ATOM   4434  CA  ALA A 302      -1.482  43.406  28.335  1.00 74.43           C  
ATOM   4435  HA  ALA A 302      -1.754  42.493  28.863  1.00 74.43           H  
ATOM   4436  C   ALA A 302      -2.788  44.119  27.935  1.00 74.43           C  
ATOM   4437  CB  ALA A 302      -0.629  44.270  29.272  1.00 74.43           C  
ATOM   4438  HB1 ALA A 302      -1.202  44.521  30.165  1.00 74.43           H  
ATOM   4439  HB2 ALA A 302      -0.327  45.189  28.770  1.00 74.43           H  
ATOM   4440  HB3 ALA A 302       0.264  43.720  29.568  1.00 74.43           H  
ATOM   4441  O   ALA A 302      -3.860  43.786  28.448  1.00 74.43           O  
ATOM   4442  N   ALA A 303      -2.730  45.055  26.984  1.00 76.94           N  
ATOM   4443  H   ALA A 303      -1.822  45.320  26.629  1.00 76.94           H  
ATOM   4444  CA  ALA A 303      -3.905  45.742  26.448  1.00 76.94           C  
ATOM   4445  HA  ALA A 303      -4.447  46.210  27.270  1.00 76.94           H  
ATOM   4446  C   ALA A 303      -4.864  44.762  25.755  1.00 76.94           C  
ATOM   4447  CB  ALA A 303      -3.435  46.841  25.489  1.00 76.94           C  
ATOM   4448  HB1 ALA A 303      -4.294  47.412  25.135  1.00 76.94           H  
ATOM   4449  HB2 ALA A 303      -2.920  46.403  24.634  1.00 76.94           H  
ATOM   4450  HB3 ALA A 303      -2.752  47.513  26.007  1.00 76.94           H  
ATOM   4451  O   ALA A 303      -6.079  44.825  25.954  1.00 76.94           O  
ATOM   4452  N   ARG A 304      -4.317  43.796  25.009  1.00 74.50           N  
ATOM   4453  H   ARG A 304      -3.319  43.831  24.855  1.00 74.50           H  
ATOM   4454  CA  ARG A 304      -5.082  42.713  24.386  1.00 74.50           C  
ATOM   4455  HA  ARG A 304      -5.875  43.153  23.782  1.00 74.50           H  
ATOM   4456  C   ARG A 304      -5.776  41.821  25.417  1.00 74.50           C  
ATOM   4457  CB  ARG A 304      -4.138  41.937  23.462  1.00 74.50           C  
ATOM   4458  HB2 ARG A 304      -3.838  42.595  22.647  1.00 74.50           H  
ATOM   4459  HB3 ARG A 304      -3.244  41.635  24.008  1.00 74.50           H  
ATOM   4460  O   ARG A 304      -6.959  41.524  25.256  1.00 74.50           O  
ATOM   4461  CG  ARG A 304      -4.810  40.689  22.894  1.00 74.50           C  
ATOM   4462  HG2 ARG A 304      -4.943  39.957  23.691  1.00 74.50           H  
ATOM   4463  HG3 ARG A 304      -5.789  40.945  22.488  1.00 74.50           H  
ATOM   4464  CD  ARG A 304      -3.936  40.076  21.808  1.00 74.50           C  
ATOM   4465  HD2 ARG A 304      -3.855  40.773  20.973  1.00 74.50           H  
ATOM   4466  HD3 ARG A 304      -2.945  39.902  22.226  1.00 74.50           H  
ATOM   4467  NE  ARG A 304      -4.536  38.815  21.360  1.00 74.50           N  
ATOM   4468  HE  ARG A 304      -5.532  38.724  21.502  1.00 74.50           H  
ATOM   4469  NH1 ARG A 304      -2.607  37.744  20.714  1.00 74.50           N  
ATOM   4470 HH11 ARG A 304      -2.121  36.879  20.526  1.00 74.50           H  
ATOM   4471 HH12 ARG A 304      -2.088  38.602  20.832  1.00 74.50           H  
ATOM   4472  NH2 ARG A 304      -4.490  36.594  21.024  1.00 74.50           N  
ATOM   4473 HH21 ARG A 304      -5.432  36.538  21.385  1.00 74.50           H  
ATOM   4474 HH22 ARG A 304      -3.964  35.732  20.988  1.00 74.50           H  
ATOM   4475  CZ  ARG A 304      -3.874  37.732  21.022  1.00 74.50           C  
ATOM   4476  N   ALA A 305      -5.078  41.415  26.478  1.00 75.60           N  
ATOM   4477  H   ALA A 305      -4.098  41.654  26.532  1.00 75.60           H  
ATOM   4478  CA  ALA A 305      -5.658  40.593  27.541  1.00 75.60           C  
ATOM   4479  HA  ALA A 305      -6.056  39.678  27.102  1.00 75.60           H  
ATOM   4480  C   ALA A 305      -6.823  41.308  28.249  1.00 75.60           C  
ATOM   4481  CB  ALA A 305      -4.545  40.213  28.523  1.00 75.60           C  
ATOM   4482  HB1 ALA A 305      -4.949  39.569  29.304  1.00 75.60           H  
ATOM   4483  HB2 ALA A 305      -4.123  41.107  28.983  1.00 75.60           H  
ATOM   4484  HB3 ALA A 305      -3.753  39.679  27.998  1.00 75.60           H  
ATOM   4485  O   ALA A 305      -7.877  40.715  28.478  1.00 75.60           O  
ATOM   4486  N   ARG A 306      -6.673  42.609  28.522  1.00 75.77           N  
ATOM   4487  H   ARG A 306      -5.776  43.029  28.327  1.00 75.77           H  
ATOM   4488  CA  ARG A 306      -7.724  43.436  29.134  1.00 75.77           C  
ATOM   4489  HA  ARG A 306      -8.120  42.926  30.013  1.00 75.77           H  
ATOM   4490  C   ARG A 306      -8.924  43.653  28.217  1.00 75.77           C  
ATOM   4491  CB  ARG A 306      -7.120  44.783  29.534  1.00 75.77           C  
ATOM   4492  HB2 ARG A 306      -7.922  45.477  29.787  1.00 75.77           H  
ATOM   4493  HB3 ARG A 306      -6.570  45.188  28.685  1.00 75.77           H  
ATOM   4494  O   ARG A 306     -10.059  43.605  28.683  1.00 75.77           O  
ATOM   4495  CG  ARG A 306      -6.162  44.704  30.721  1.00 75.77           C  
ATOM   4496  HG2 ARG A 306      -5.342  44.017  30.511  1.00 75.77           H  
ATOM   4497  HG3 ARG A 306      -5.752  45.703  30.870  1.00 75.77           H  
ATOM   4498  CD  ARG A 306      -6.860  44.274  32.009  1.00 75.77           C  
ATOM   4499  HD2 ARG A 306      -7.079  43.207  31.974  1.00 75.77           H  
ATOM   4500  HD3 ARG A 306      -7.799  44.820  32.097  1.00 75.77           H  
ATOM   4501  NE  ARG A 306      -6.003  44.570  33.168  1.00 75.77           N  
ATOM   4502  HE  ARG A 306      -5.019  44.714  32.988  1.00 75.77           H  
ATOM   4503  NH1 ARG A 306      -7.662  44.473  34.735  1.00 75.77           N  
ATOM   4504 HH11 ARG A 306      -8.201  43.909  34.093  1.00 75.77           H  
ATOM   4505 HH12 ARG A 306      -7.971  44.521  35.695  1.00 75.77           H  
ATOM   4506  NH2 ARG A 306      -5.606  45.137  35.331  1.00 75.77           N  
ATOM   4507 HH21 ARG A 306      -4.656  45.386  35.092  1.00 75.77           H  
ATOM   4508 HH22 ARG A 306      -5.942  45.281  36.272  1.00 75.77           H  
ATOM   4509  CZ  ARG A 306      -6.427  44.726  34.405  1.00 75.77           C  
ATOM   4510  N   PHE A 307      -8.695  43.852  26.920  1.00 78.57           N  
ATOM   4511  H   PHE A 307      -7.738  43.941  26.607  1.00 78.57           H  
ATOM   4512  CA  PHE A 307      -9.772  43.979  25.935  1.00 78.57           C  
ATOM   4513  HA  PHE A 307     -10.433  44.793  26.232  1.00 78.57           H  
ATOM   4514  C   PHE A 307     -10.615  42.697  25.868  1.00 78.57           C  
ATOM   4515  CB  PHE A 307      -9.150  44.315  24.575  1.00 78.57           C  
ATOM   4516  HB2 PHE A 307      -8.510  45.189  24.694  1.00 78.57           H  
ATOM   4517  HB3 PHE A 307      -8.514  43.489  24.256  1.00 78.57           H  
ATOM   4518  O   PHE A 307     -11.844  42.751  25.810  1.00 78.57           O  
ATOM   4519  CG  PHE A 307     -10.160  44.606  23.482  1.00 78.57           C  
ATOM   4520  CD1 PHE A 307     -10.694  43.560  22.706  1.00 78.57           C  
ATOM   4521  HD1 PHE A 307     -10.404  42.537  22.899  1.00 78.57           H  
ATOM   4522  CD2 PHE A 307     -10.538  45.933  23.209  1.00 78.57           C  
ATOM   4523  HD2 PHE A 307     -10.097  46.751  23.759  1.00 78.57           H  
ATOM   4524  CE1 PHE A 307     -11.589  43.846  21.661  1.00 78.57           C  
ATOM   4525  HE1 PHE A 307     -11.976  43.043  21.051  1.00 78.57           H  
ATOM   4526  CE2 PHE A 307     -11.445  46.218  22.176  1.00 78.57           C  
ATOM   4527  HE2 PHE A 307     -11.695  47.243  21.945  1.00 78.57           H  
ATOM   4528  CZ  PHE A 307     -11.965  45.174  21.394  1.00 78.57           C  
ATOM   4529  HZ  PHE A 307     -12.637  45.397  20.578  1.00 78.57           H  
ATOM   4530  N   PHE A 308      -9.952  41.542  25.943  1.00 75.52           N  
ATOM   4531  H   PHE A 308      -8.942  41.566  25.964  1.00 75.52           H  
ATOM   4532  CA  PHE A 308     -10.607  40.240  25.995  1.00 75.52           C  
ATOM   4533  HA  PHE A 308     -11.283  40.153  25.145  1.00 75.52           H  
ATOM   4534  C   PHE A 308     -11.446  40.067  27.271  1.00 75.52           C  
ATOM   4535  CB  PHE A 308      -9.526  39.164  25.861  1.00 75.52           C  
ATOM   4536  HB2 PHE A 308      -8.852  39.208  26.717  1.00 75.52           H  
ATOM   4537  HB3 PHE A 308      -8.932  39.372  24.971  1.00 75.52           H  
ATOM   4538  O   PHE A 308     -12.626  39.716  27.186  1.00 75.52           O  
ATOM   4539  CG  PHE A 308     -10.074  37.763  25.742  1.00 75.52           C  
ATOM   4540  CD1 PHE A 308     -10.083  36.905  26.855  1.00 75.52           C  
ATOM   4541  HD1 PHE A 308      -9.709  37.247  27.808  1.00 75.52           H  
ATOM   4542  CD2 PHE A 308     -10.553  37.307  24.502  1.00 75.52           C  
ATOM   4543  HD2 PHE A 308     -10.539  37.965  23.646  1.00 75.52           H  
ATOM   4544  CE1 PHE A 308     -10.537  35.584  26.711  1.00 75.52           C  
ATOM   4545  HE1 PHE A 308     -10.483  34.913  27.556  1.00 75.52           H  
ATOM   4546  CE2 PHE A 308     -11.059  36.004  24.374  1.00 75.52           C  
ATOM   4547  HE2 PHE A 308     -11.433  35.667  23.418  1.00 75.52           H  
ATOM   4548  CZ  PHE A 308     -11.040  35.133  25.476  1.00 75.52           C  
ATOM   4549  HZ  PHE A 308     -11.376  34.113  25.368  1.00 75.52           H  
ATOM   4550  N   GLU A 309     -10.870  40.379  28.436  1.00 75.90           N  
ATOM   4551  H   GLU A 309      -9.894  40.640  28.428  1.00 75.90           H  
ATOM   4552  CA  GLU A 309     -11.536  40.314  29.745  1.00 75.90           C  
ATOM   4553  HA  GLU A 309     -11.852  39.287  29.930  1.00 75.90           H  
ATOM   4554  C   GLU A 309     -12.792  41.203  29.798  1.00 75.90           C  
ATOM   4555  CB  GLU A 309     -10.518  40.716  30.829  1.00 75.90           C  
ATOM   4556  HB2 GLU A 309      -9.610  40.128  30.695  1.00 75.90           H  
ATOM   4557  HB3 GLU A 309     -10.267  41.769  30.703  1.00 75.90           H  
ATOM   4558  O   GLU A 309     -13.867  40.739  30.185  1.00 75.90           O  
ATOM   4559  CG  GLU A 309     -11.036  40.482  32.256  1.00 75.90           C  
ATOM   4560  HG2 GLU A 309     -11.985  41.003  32.376  1.00 75.90           H  
ATOM   4561  HG3 GLU A 309     -11.222  39.416  32.384  1.00 75.90           H  
ATOM   4562  CD  GLU A 309     -10.075  40.973  33.358  1.00 75.90           C  
ATOM   4563  OE1 GLU A 309     -10.387  40.685  34.535  1.00 75.90           O  
ATOM   4564  OE2 GLU A 309      -9.084  41.689  33.060  1.00 75.90           O  
ATOM   4565  N   GLN A 310     -12.694  42.452  29.328  1.00 77.86           N  
ATOM   4566  H   GLN A 310     -11.787  42.782  29.029  1.00 77.86           H  
ATOM   4567  CA  GLN A 310     -13.836  43.372  29.249  1.00 77.86           C  
ATOM   4568  HA  GLN A 310     -14.260  43.503  30.244  1.00 77.86           H  
ATOM   4569  C   GLN A 310     -14.950  42.818  28.355  1.00 77.86           C  
ATOM   4570  CB  GLN A 310     -13.379  44.737  28.714  1.00 77.86           C  
ATOM   4571  HB2 GLN A 310     -12.747  44.595  27.837  1.00 77.86           H  
ATOM   4572  HB3 GLN A 310     -14.258  45.307  28.413  1.00 77.86           H  
ATOM   4573  O   GLN A 310     -16.122  42.827  28.736  1.00 77.86           O  
ATOM   4574  CG  GLN A 310     -12.625  45.551  29.775  1.00 77.86           C  
ATOM   4575  HG2 GLN A 310     -11.751  44.995  30.113  1.00 77.86           H  
ATOM   4576  HG3 GLN A 310     -13.279  45.703  30.633  1.00 77.86           H  
ATOM   4577  CD  GLN A 310     -12.165  46.919  29.271  1.00 77.86           C  
ATOM   4578  NE2 GLN A 310     -11.570  47.709  30.141  1.00 77.86           N  
ATOM   4579 HE21 GLN A 310     -11.439  47.407  31.096  1.00 77.86           H  
ATOM   4580 HE22 GLN A 310     -11.203  48.598  29.833  1.00 77.86           H  
ATOM   4581  OE1 GLN A 310     -12.333  47.296  28.118  1.00 77.86           O  
ATOM   4582  N   GLY A 311     -14.603  42.271  27.188  1.00 76.63           N  
ATOM   4583  H   GLY A 311     -13.634  42.293  26.905  1.00 76.63           H  
ATOM   4584  CA  GLY A 311     -15.601  41.679  26.304  1.00 76.63           C  
ATOM   4585  HA2 GLY A 311     -16.371  42.421  26.091  1.00 76.63           H  
ATOM   4586  HA3 GLY A 311     -15.116  41.413  25.364  1.00 76.63           H  
ATOM   4587  C   GLY A 311     -16.280  40.436  26.898  1.00 76.63           C  
ATOM   4588  O   GLY A 311     -17.456  40.195  26.625  1.00 76.63           O  
ATOM   4589  N   GLN A 312     -15.578  39.643  27.718  1.00 72.39           N  
ATOM   4590  H   GLN A 312     -14.617  39.881  27.920  1.00 72.39           H  
ATOM   4591  CA  GLN A 312     -16.179  38.504  28.424  1.00 72.39           C  
ATOM   4592  HA  GLN A 312     -16.742  37.899  27.713  1.00 72.39           H  
ATOM   4593  C   GLN A 312     -17.170  38.958  29.500  1.00 72.39           C  
ATOM   4594  CB  GLN A 312     -15.099  37.622  29.064  1.00 72.39           C  
ATOM   4595  HB2 GLN A 312     -15.589  36.941  29.761  1.00 72.39           H  
ATOM   4596  HB3 GLN A 312     -14.401  38.238  29.632  1.00 72.39           H  
ATOM   4597  O   GLN A 312     -18.249  38.375  29.615  1.00 72.39           O  
ATOM   4598  CG  GLN A 312     -14.327  36.772  28.047  1.00 72.39           C  
ATOM   4599  HG2 GLN A 312     -15.039  36.235  27.421  1.00 72.39           H  
ATOM   4600  HG3 GLN A 312     -13.716  37.407  27.406  1.00 72.39           H  
ATOM   4601  CD  GLN A 312     -13.424  35.755  28.739  1.00 72.39           C  
ATOM   4602  NE2 GLN A 312     -13.055  34.688  28.070  1.00 72.39           N  
ATOM   4603 HE21 GLN A 312     -13.259  34.598  27.085  1.00 72.39           H  
ATOM   4604 HE22 GLN A 312     -12.466  34.044  28.579  1.00 72.39           H  
ATOM   4605  OE1 GLN A 312     -13.064  35.856  29.898  1.00 72.39           O  
ATOM   4606  N   GLN A 313     -16.842  40.017  30.243  1.00 74.42           N  
ATOM   4607  H   GLN A 313     -15.932  40.436  30.116  1.00 74.42           H  
ATOM   4608  CA  GLN A 313     -17.742  40.607  31.237  1.00 74.42           C  
ATOM   4609  HA  GLN A 313     -18.045  39.837  31.947  1.00 74.42           H  
ATOM   4610  C   GLN A 313     -19.021  41.142  30.584  1.00 74.42           C  
ATOM   4611  CB  GLN A 313     -17.017  41.718  32.008  1.00 74.42           C  
ATOM   4612  HB2 GLN A 313     -17.745  42.263  32.609  1.00 74.42           H  
ATOM   4613  HB3 GLN A 313     -16.565  42.417  31.304  1.00 74.42           H  
ATOM   4614  O   GLN A 313     -20.116  40.798  31.020  1.00 74.42           O  
ATOM   4615  CG  GLN A 313     -15.936  41.160  32.946  1.00 74.42           C  
ATOM   4616  HG2 GLN A 313     -15.240  40.537  32.383  1.00 74.42           H  
ATOM   4617  HG3 GLN A 313     -16.407  40.537  33.706  1.00 74.42           H  
ATOM   4618  CD  GLN A 313     -15.133  42.253  33.647  1.00 74.42           C  
ATOM   4619  NE2 GLN A 313     -14.116  41.895  34.400  1.00 74.42           N  
ATOM   4620 HE21 GLN A 313     -13.567  42.648  34.789  1.00 74.42           H  
ATOM   4621 HE22 GLN A 313     -13.785  40.942  34.420  1.00 74.42           H  
ATOM   4622  OE1 GLN A 313     -15.385  43.441  33.534  1.00 74.42           O  
ATOM   4623  N   VAL A 314     -18.904  41.877  29.474  1.00 71.80           N  
ATOM   4624  H   VAL A 314     -17.977  42.159  29.190  1.00 71.80           H  
ATOM   4625  CA  VAL A 314     -20.063  42.403  28.731  1.00 71.80           C  
ATOM   4626  HA  VAL A 314     -20.672  42.996  29.414  1.00 71.80           H  
ATOM   4627  C   VAL A 314     -20.958  41.277  28.193  1.00 71.80           C  
ATOM   4628  CB  VAL A 314     -19.574  43.325  27.596  1.00 71.80           C  
ATOM   4629  HB  VAL A 314     -18.813  42.803  27.016  1.00 71.80           H  
ATOM   4630  O   VAL A 314     -22.185  41.382  28.243  1.00 71.80           O  
ATOM   4631  CG1 VAL A 314     -20.698  43.737  26.640  1.00 71.80           C  
ATOM   4632 HG11 VAL A 314     -20.325  44.486  25.941  1.00 71.80           H  
ATOM   4633 HG12 VAL A 314     -21.005  42.863  26.066  1.00 71.80           H  
ATOM   4634 HG13 VAL A 314     -21.535  44.145  27.206  1.00 71.80           H  
ATOM   4635  CG2 VAL A 314     -18.960  44.613  28.157  1.00 71.80           C  
ATOM   4636 HG21 VAL A 314     -19.718  45.189  28.688  1.00 71.80           H  
ATOM   4637 HG22 VAL A 314     -18.157  44.380  28.857  1.00 71.80           H  
ATOM   4638 HG23 VAL A 314     -18.539  45.210  27.349  1.00 71.80           H  
ATOM   4639  N   LEU A 315     -20.377  40.177  27.700  1.00 67.80           N  
ATOM   4640  H   LEU A 315     -19.368  40.143  27.663  1.00 67.80           H  
ATOM   4641  CA  LEU A 315     -21.143  39.005  27.257  1.00 67.80           C  
ATOM   4642  HA  LEU A 315     -21.881  39.334  26.525  1.00 67.80           H  
ATOM   4643  C   LEU A 315     -21.898  38.351  28.429  1.00 67.80           C  
ATOM   4644  CB  LEU A 315     -20.185  37.999  26.594  1.00 67.80           C  
ATOM   4645  HB2 LEU A 315     -19.484  38.530  25.950  1.00 67.80           H  
ATOM   4646  HB3 LEU A 315     -19.599  37.518  27.378  1.00 67.80           H  
ATOM   4647  O   LEU A 315     -23.067  37.986  28.289  1.00 67.80           O  
ATOM   4648  CG  LEU A 315     -20.926  36.930  25.765  1.00 67.80           C  
ATOM   4649  HG  LEU A 315     -21.950  36.817  26.120  1.00 67.80           H  
ATOM   4650  CD1 LEU A 315     -20.961  37.324  24.286  1.00 67.80           C  
ATOM   4651 HD11 LEU A 315     -19.948  37.389  23.891  1.00 67.80           H  
ATOM   4652 HD12 LEU A 315     -21.456  38.290  24.182  1.00 67.80           H  
ATOM   4653 HD13 LEU A 315     -21.520  36.579  23.719  1.00 67.80           H  
ATOM   4654  CD2 LEU A 315     -20.242  35.569  25.887  1.00 67.80           C  
ATOM   4655 HD21 LEU A 315     -19.206  35.640  25.556  1.00 67.80           H  
ATOM   4656 HD22 LEU A 315     -20.768  34.833  25.278  1.00 67.80           H  
ATOM   4657 HD23 LEU A 315     -20.264  35.245  26.928  1.00 67.80           H  
ATOM   4658  N   ALA A 316     -21.244  38.226  29.587  1.00 69.58           N  
ATOM   4659  H   ALA A 316     -20.288  38.549  29.640  1.00 69.58           H  
ATOM   4660  CA  ALA A 316     -21.843  37.677  30.799  1.00 69.58           C  
ATOM   4661  HA  ALA A 316     -22.283  36.709  30.560  1.00 69.58           H  
ATOM   4662  C   ALA A 316     -22.972  38.573  31.346  1.00 69.58           C  
ATOM   4663  CB  ALA A 316     -20.731  37.456  31.832  1.00 69.58           C  
ATOM   4664  HB1 ALA A 316     -20.276  38.408  32.107  1.00 69.58           H  
ATOM   4665  HB2 ALA A 316     -21.150  36.994  32.727  1.00 69.58           H  
ATOM   4666  HB3 ALA A 316     -19.965  36.802  31.418  1.00 69.58           H  
ATOM   4667  O   ALA A 316     -24.026  38.063  31.728  1.00 69.58           O  
ATOM   4668  N   GLU A 317     -22.800  39.898  31.321  1.00 70.44           N  
ATOM   4669  H   GLU A 317     -21.893  40.257  31.062  1.00 70.44           H  
ATOM   4670  CA  GLU A 317     -23.824  40.872  31.718  1.00 70.44           C  
ATOM   4671  HA  GLU A 317     -24.172  40.641  32.725  1.00 70.44           H  
ATOM   4672  C   GLU A 317     -25.046  40.830  30.795  1.00 70.44           C  
ATOM   4673  CB  GLU A 317     -23.239  42.290  31.724  1.00 70.44           C  
ATOM   4674  HB2 GLU A 317     -22.679  42.449  30.803  1.00 70.44           H  
ATOM   4675  HB3 GLU A 317     -24.062  43.003  31.756  1.00 70.44           H  
ATOM   4676  O   GLU A 317     -26.178  40.768  31.276  1.00 70.44           O  
ATOM   4677  CG  GLU A 317     -22.341  42.548  32.942  1.00 70.44           C  
ATOM   4678  HG2 GLU A 317     -21.519  41.832  32.951  1.00 70.44           H  
ATOM   4679  HG3 GLU A 317     -22.933  42.382  33.842  1.00 70.44           H  
ATOM   4680  CD  GLU A 317     -21.775  43.977  32.966  1.00 70.44           C  
ATOM   4681  OE1 GLU A 317     -21.273  44.364  34.044  1.00 70.44           O  
ATOM   4682  OE2 GLU A 317     -21.870  44.676  31.929  1.00 70.44           O  
ATOM   4683  N   GLN A 318     -24.848  40.770  29.474  1.00 62.79           N  
ATOM   4684  H   GLN A 318     -23.903  40.847  29.126  1.00 62.79           H  
ATOM   4685  CA  GLN A 318     -25.956  40.630  28.521  1.00 62.79           C  
ATOM   4686  HA  GLN A 318     -26.656  41.452  28.671  1.00 62.79           H  
ATOM   4687  C   GLN A 318     -26.742  39.330  28.744  1.00 62.79           C  
ATOM   4688  CB  GLN A 318     -25.425  40.688  27.084  1.00 62.79           C  
ATOM   4689  HB2 GLN A 318     -26.210  40.347  26.409  1.00 62.79           H  
ATOM   4690  HB3 GLN A 318     -24.569  40.021  26.979  1.00 62.79           H  
ATOM   4691  O   GLN A 318     -27.972  39.325  28.689  1.00 62.79           O  
ATOM   4692  CG  GLN A 318     -25.026  42.112  26.675  1.00 62.79           C  
ATOM   4693  HG2 GLN A 318     -25.897  42.764  26.738  1.00 62.79           H  
ATOM   4694  HG3 GLN A 318     -24.269  42.499  27.357  1.00 62.79           H  
ATOM   4695  CD  GLN A 318     -24.499  42.158  25.245  1.00 62.79           C  
ATOM   4696  NE2 GLN A 318     -23.397  42.827  24.997  1.00 62.79           N  
ATOM   4697 HE21 GLN A 318     -23.071  42.814  24.042  1.00 62.79           H  
ATOM   4698 HE22 GLN A 318     -22.876  43.236  25.761  1.00 62.79           H  
ATOM   4699  OE1 GLN A 318     -25.069  41.607  24.319  1.00 62.79           O  
ATOM   4700  N   GLN A 319     -26.057  38.227  29.060  1.00 60.81           N  
ATOM   4701  H   GLN A 319     -25.048  38.276  29.082  1.00 60.81           H  
ATOM   4702  CA  GLN A 319     -26.714  36.967  29.416  1.00 60.81           C  
ATOM   4703  HA  GLN A 319     -27.473  36.745  28.666  1.00 60.81           H  
ATOM   4704  C   GLN A 319     -27.439  37.043  30.771  1.00 60.81           C  
ATOM   4705  CB  GLN A 319     -25.684  35.831  29.405  1.00 60.81           C  
ATOM   4706  HB2 GLN A 319     -24.820  36.118  30.005  1.00 60.81           H  
ATOM   4707  HB3 GLN A 319     -26.134  34.944  29.851  1.00 60.81           H  
ATOM   4708  O   GLN A 319     -28.486  36.411  30.936  1.00 60.81           O  
ATOM   4709  CG  GLN A 319     -25.232  35.478  27.979  1.00 60.81           C  
ATOM   4710  HG2 GLN A 319     -24.840  36.363  27.479  1.00 60.81           H  
ATOM   4711  HG3 GLN A 319     -26.091  35.125  27.409  1.00 60.81           H  
ATOM   4712  CD  GLN A 319     -24.158  34.394  27.952  1.00 60.81           C  
ATOM   4713  NE2 GLN A 319     -23.680  34.022  26.785  1.00 60.81           N  
ATOM   4714 HE21 GLN A 319     -22.937  33.338  26.816  1.00 60.81           H  
ATOM   4715 HE22 GLN A 319     -23.944  34.513  25.943  1.00 60.81           H  
ATOM   4716  OE1 GLN A 319     -23.753  33.831  28.956  1.00 60.81           O  
ATOM   4717  N   ALA A 320     -26.939  37.834  31.724  1.00 58.70           N  
ATOM   4718  H   ALA A 320     -26.058  38.296  31.551  1.00 58.70           H  
ATOM   4719  CA  ALA A 320     -27.566  38.037  33.029  1.00 58.70           C  
ATOM   4720  HA  ALA A 320     -27.867  37.065  33.418  1.00 58.70           H  
ATOM   4721  C   ALA A 320     -28.838  38.905  32.956  1.00 58.70           C  
ATOM   4722  CB  ALA A 320     -26.521  38.618  33.989  1.00 58.70           C  
ATOM   4723  HB1 ALA A 320     -26.950  38.710  34.987  1.00 58.70           H  
ATOM   4724  HB2 ALA A 320     -26.208  39.606  33.651  1.00 58.70           H  
ATOM   4725  HB3 ALA A 320     -25.650  37.965  34.033  1.00 58.70           H  
ATOM   4726  O   ALA A 320     -29.836  38.560  33.591  1.00 58.70           O  
ATOM   4727  N   VAL A 321     -28.854  39.961  32.131  1.00 54.11           N  
ATOM   4728  H   VAL A 321     -27.987  40.214  31.680  1.00 54.11           H  
ATOM   4729  CA  VAL A 321     -30.017  40.860  31.955  1.00 54.11           C  
ATOM   4730  HA  VAL A 321     -30.315  41.236  32.934  1.00 54.11           H  
ATOM   4731  C   VAL A 321     -31.237  40.115  31.392  1.00 54.11           C  
ATOM   4732  CB  VAL A 321     -29.622  42.077  31.087  1.00 54.11           C  
ATOM   4733  HB  VAL A 321     -29.136  41.720  30.179  1.00 54.11           H  
ATOM   4734  O   VAL A 321     -32.368  40.348  31.818  1.00 54.11           O  
ATOM   4735  CG1 VAL A 321     -30.817  42.950  30.683  1.00 54.11           C  
ATOM   4736 HG11 VAL A 321     -31.375  43.262  31.566  1.00 54.11           H  
ATOM   4737 HG12 VAL A 321     -30.470  43.835  30.151  1.00 54.11           H  
ATOM   4738 HG13 VAL A 321     -31.487  42.400  30.022  1.00 54.11           H  
ATOM   4739  CG2 VAL A 321     -28.646  42.987  31.848  1.00 54.11           C  
ATOM   4740 HG21 VAL A 321     -27.780  42.426  32.200  1.00 54.11           H  
ATOM   4741 HG22 VAL A 321     -29.143  43.431  32.710  1.00 54.11           H  
ATOM   4742 HG23 VAL A 321     -28.293  43.782  31.191  1.00 54.11           H  
ATOM   4743  N   THR A 322     -31.036  39.114  30.527  1.00 51.32           N  
ATOM   4744  H   THR A 322     -30.098  38.975  30.179  1.00 51.32           H  
ATOM   4745  CA  THR A 322     -32.148  38.301  29.985  1.00 51.32           C  
ATOM   4746  HA  THR A 322     -32.916  38.992  29.637  1.00 51.32           H  
ATOM   4747  C   THR A 322     -32.841  37.391  31.011  1.00 51.32           C  
ATOM   4748  CB  THR A 322     -31.724  37.460  28.773  1.00 51.32           C  
ATOM   4749  HB  THR A 322     -32.608  36.948  28.394  1.00 51.32           H  
ATOM   4750  O   THR A 322     -33.903  36.835  30.716  1.00 51.32           O  
ATOM   4751  CG2 THR A 322     -31.168  38.306  27.630  1.00 51.32           C  
ATOM   4752 HG21 THR A 322     -30.888  37.657  26.801  1.00 51.32           H  
ATOM   4753 HG22 THR A 322     -30.292  38.868  27.952  1.00 51.32           H  
ATOM   4754 HG23 THR A 322     -31.930  39.008  27.290  1.00 51.32           H  
ATOM   4755  OG1 THR A 322     -30.781  36.471  29.126  1.00 51.32           O  
ATOM   4756  HG1 THR A 322     -30.011  36.877  29.530  1.00 51.32           H  
ATOM   4757  N   LYS A 323     -32.287  37.236  32.225  1.00 48.81           N  
ATOM   4758  H   LYS A 323     -31.431  37.734  32.423  1.00 48.81           H  
ATOM   4759  CA  LYS A 323     -32.918  36.465  33.311  1.00 48.81           C  
ATOM   4760  HA  LYS A 323     -33.599  35.736  32.872  1.00 48.81           H  
ATOM   4761  C   LYS A 323     -33.808  37.308  34.229  1.00 48.81           C  
ATOM   4762  CB  LYS A 323     -31.857  35.690  34.110  1.00 48.81           C  
ATOM   4763  HB2 LYS A 323     -31.019  36.347  34.344  1.00 48.81           H  
ATOM   4764  HB3 LYS A 323     -32.298  35.359  35.050  1.00 48.81           H  
ATOM   4765  O   LYS A 323     -34.713  36.735  34.829  1.00 48.81           O  
ATOM   4766  CG  LYS A 323     -31.362  34.448  33.352  1.00 48.81           C  
ATOM   4767  HG2 LYS A 323     -30.923  34.753  32.402  1.00 48.81           H  
ATOM   4768  HG3 LYS A 323     -32.206  33.786  33.156  1.00 48.81           H  
ATOM   4769  CD  LYS A 323     -30.308  33.698  34.177  1.00 48.81           C  
ATOM   4770  HD2 LYS A 323     -30.729  33.429  35.145  1.00 48.81           H  
ATOM   4771  HD3 LYS A 323     -29.457  34.362  34.330  1.00 48.81           H  
ATOM   4772  CE  LYS A 323     -29.853  32.435  33.439  1.00 48.81           C  
ATOM   4773  HE2 LYS A 323     -29.561  32.721  32.429  1.00 48.81           H  
ATOM   4774  HE3 LYS A 323     -30.695  31.747  33.364  1.00 48.81           H  
ATOM   4775  NZ  LYS A 323     -28.706  31.791  34.129  1.00 48.81           N  
ATOM   4776  HZ1 LYS A 323     -27.929  32.436  34.168  1.00 48.81           H  
ATOM   4777  HZ2 LYS A 323     -28.399  30.972  33.625  1.00 48.81           H  
ATOM   4778  HZ3 LYS A 323     -28.951  31.533  35.074  1.00 48.81           H  
ATOM   4779  N   SER A 324     -33.600  38.623  34.331  1.00 49.79           N  
ATOM   4780  H   SER A 324     -32.840  39.043  33.814  1.00 49.79           H  
ATOM   4781  CA  SER A 324     -34.316  39.486  35.291  1.00 49.79           C  
ATOM   4782  HA  SER A 324     -34.727  38.857  36.080  1.00 49.79           H  
ATOM   4783  C   SER A 324     -35.515  40.257  34.723  1.00 49.79           C  
ATOM   4784  CB  SER A 324     -33.333  40.438  35.981  1.00 49.79           C  
ATOM   4785  HB2 SER A 324     -33.878  41.163  36.584  1.00 49.79           H  
ATOM   4786  HB3 SER A 324     -32.689  39.855  36.640  1.00 49.79           H  
ATOM   4787  O   SER A 324     -36.351  40.706  35.500  1.00 49.79           O  
ATOM   4788  OG  SER A 324     -32.515  41.111  35.044  1.00 49.79           O  
ATOM   4789  HG  SER A 324     -33.032  41.729  34.522  1.00 49.79           H  
ATOM   4790  N   ASP A 325     -35.666  40.374  33.400  1.00 45.25           N  
ATOM   4791  H   ASP A 325     -34.901  40.080  32.810  1.00 45.25           H  
ATOM   4792  CA  ASP A 325     -36.738  41.173  32.765  1.00 45.25           C  
ATOM   4793  HA  ASP A 325     -37.073  41.908  33.497  1.00 45.25           H  
ATOM   4794  C   ASP A 325     -38.028  40.397  32.420  1.00 45.25           C  
ATOM   4795  CB  ASP A 325     -36.165  41.974  31.580  1.00 45.25           C  
ATOM   4796  HB2 ASP A 325     -35.291  41.465  31.173  1.00 45.25           H  
ATOM   4797  HB3 ASP A 325     -36.894  42.052  30.774  1.00 45.25           H  
ATOM   4798  O   ASP A 325     -38.870  40.849  31.644  1.00 45.25           O  
ATOM   4799  CG  ASP A 325     -35.805  43.396  32.015  1.00 45.25           C  
ATOM   4800  OD1 ASP A 325     -36.725  44.102  32.491  1.00 45.25           O  
ATOM   4801  OD2 ASP A 325     -34.615  43.750  31.894  1.00 45.25           O  
ATOM   4802  N   ARG A 326     -38.241  39.217  33.018  1.00 47.41           N  
ATOM   4803  H   ARG A 326     -37.546  38.899  33.677  1.00 47.41           H  
ATOM   4804  CA  ARG A 326     -39.466  38.421  32.799  1.00 47.41           C  
ATOM   4805  HA  ARG A 326     -39.818  38.658  31.794  1.00 47.41           H  
ATOM   4806  C   ARG A 326     -40.668  38.816  33.669  1.00 47.41           C  
ATOM   4807  CB  ARG A 326     -39.149  36.913  32.841  1.00 47.41           C  
ATOM   4808  HB2 ARG A 326     -39.827  36.411  33.530  1.00 47.41           H  
ATOM   4809  HB3 ARG A 326     -38.131  36.750  33.194  1.00 47.41           H  
ATOM   4810  O   ARG A 326     -41.745  38.270  33.445  1.00 47.41           O  
ATOM   4811  CG  ARG A 326     -39.307  36.300  31.441  1.00 47.41           C  
ATOM   4812  HG2 ARG A 326     -38.626  36.794  30.749  1.00 47.41           H  
ATOM   4813  HG3 ARG A 326     -40.332  36.462  31.107  1.00 47.41           H  
ATOM   4814  CD  ARG A 326     -39.015  34.797  31.453  1.00 47.41           C  
ATOM   4815  HD2 ARG A 326     -37.954  34.658  31.660  1.00 47.41           H  
ATOM   4816  HD3 ARG A 326     -39.585  34.338  32.261  1.00 47.41           H  
ATOM   4817  NE  ARG A 326     -39.413  34.171  30.173  1.00 47.41           N  
ATOM   4818  HE  ARG A 326     -40.313  34.454  29.814  1.00 47.41           H  
ATOM   4819  NH1 ARG A 326     -37.534  32.900  29.798  1.00 47.41           N  
ATOM   4820 HH11 ARG A 326     -37.108  33.323  30.610  1.00 47.41           H  
ATOM   4821 HH12 ARG A 326     -36.993  32.288  29.204  1.00 47.41           H  
ATOM   4822  NH2 ARG A 326     -39.226  32.824  28.347  1.00 47.41           N  
ATOM   4823 HH21 ARG A 326     -40.127  33.146  28.023  1.00 47.41           H  
ATOM   4824 HH22 ARG A 326     -38.677  32.195  27.778  1.00 47.41           H  
ATOM   4825  CZ  ARG A 326     -38.724  33.304  29.452  1.00 47.41           C  
ATOM   4826  N   ASP A 327     -40.524  39.774  34.591  1.00 45.92           N  
ATOM   4827  H   ASP A 327     -39.602  40.168  34.706  1.00 45.92           H  
ATOM   4828  CA  ASP A 327     -41.521  40.019  35.653  1.00 45.92           C  
ATOM   4829  HA  ASP A 327     -42.369  39.362  35.459  1.00 45.92           H  
ATOM   4830  C   ASP A 327     -42.211  41.398  35.671  1.00 45.92           C  
ATOM   4831  CB  ASP A 327     -40.938  39.608  37.024  1.00 45.92           C  
ATOM   4832  HB2 ASP A 327     -39.854  39.721  37.004  1.00 45.92           H  
ATOM   4833  HB3 ASP A 327     -41.306  40.272  37.806  1.00 45.92           H  
ATOM   4834  O   ASP A 327     -42.911  41.733  36.629  1.00 45.92           O  
ATOM   4835  CG  ASP A 327     -41.299  38.174  37.444  1.00 45.92           C  
ATOM   4836  OD1 ASP A 327     -42.301  37.623  36.934  1.00 45.92           O  
ATOM   4837  OD2 ASP A 327     -40.576  37.644  38.313  1.00 45.92           O  
ATOM   4838  N   ARG A 328     -42.133  42.208  34.606  1.00 46.68           N  
ATOM   4839  H   ARG A 328     -41.522  41.945  33.846  1.00 46.68           H  
ATOM   4840  CA  ARG A 328     -42.986  43.413  34.490  1.00 46.68           C  
ATOM   4841  HA  ARG A 328     -43.821  43.319  35.184  1.00 46.68           H  
ATOM   4842  C   ARG A 328     -43.647  43.544  33.123  1.00 46.68           C  
ATOM   4843  CB  ARG A 328     -42.216  44.678  34.911  1.00 46.68           C  
ATOM   4844  HB2 ARG A 328     -41.237  44.696  34.432  1.00 46.68           H  
ATOM   4845  HB3 ARG A 328     -42.778  45.549  34.574  1.00 46.68           H  
ATOM   4846  O   ARG A 328     -43.167  44.244  32.243  1.00 46.68           O  
ATOM   4847  CG  ARG A 328     -42.063  44.771  36.438  1.00 46.68           C  
ATOM   4848  HG2 ARG A 328     -41.372  44.002  36.784  1.00 46.68           H  
ATOM   4849  HG3 ARG A 328     -43.033  44.617  36.911  1.00 46.68           H  
ATOM   4850  CD  ARG A 328     -41.530  46.149  36.841  1.00 46.68           C  
ATOM   4851  HD2 ARG A 328     -42.201  46.910  36.444  1.00 46.68           H  
ATOM   4852  HD3 ARG A 328     -40.543  46.281  36.398  1.00 46.68           H  
ATOM   4853  NE  ARG A 328     -41.436  46.283  38.307  1.00 46.68           N  
ATOM   4854  HE  ARG A 328     -41.511  45.426  38.837  1.00 46.68           H  
ATOM   4855  NH1 ARG A 328     -41.016  48.538  38.363  1.00 46.68           N  
ATOM   4856 HH11 ARG A 328     -40.764  49.371  38.877  1.00 46.68           H  
ATOM   4857 HH12 ARG A 328     -41.001  48.540  37.353  1.00 46.68           H  
ATOM   4858  NH2 ARG A 328     -41.092  47.384  40.273  1.00 46.68           N  
ATOM   4859 HH21 ARG A 328     -41.160  46.507  40.768  1.00 46.68           H  
ATOM   4860 HH22 ARG A 328     -40.853  48.228  40.774  1.00 46.68           H  
ATOM   4861  CZ  ARG A 328     -41.185  47.397  38.973  1.00 46.68           C  
ATOM   4862  N   SER A 329     -44.811  42.912  32.973  1.00 35.34           N  
ATOM   4863  H   SER A 329     -45.140  42.350  33.745  1.00 35.34           H  
ATOM   4864  CA  SER A 329     -45.723  43.143  31.842  1.00 35.34           C  
ATOM   4865  HA  SER A 329     -45.173  43.584  31.011  1.00 35.34           H  
ATOM   4866  C   SER A 329     -46.887  44.063  32.248  1.00 35.34           C  
ATOM   4867  CB  SER A 329     -46.295  41.816  31.339  1.00 35.34           C  
ATOM   4868  HB2 SER A 329     -46.831  41.319  32.148  1.00 35.34           H  
ATOM   4869  HB3 SER A 329     -46.991  42.007  30.523  1.00 35.34           H  
ATOM   4870  O   SER A 329     -47.614  43.723  33.185  1.00 35.34           O  
ATOM   4871  OG  SER A 329     -45.269  40.968  30.874  1.00 35.34           O  
ATOM   4872  HG  SER A 329     -44.549  40.946  31.509  1.00 35.34           H  
ATOM   4873  N   PRO A 330     -47.146  45.182  31.544  1.00 46.99           N  
ATOM   4874  CA  PRO A 330     -48.316  46.021  31.769  1.00 46.99           C  
ATOM   4875  HA  PRO A 330     -48.686  45.914  32.789  1.00 46.99           H  
ATOM   4876  C   PRO A 330     -49.448  45.651  30.795  1.00 46.99           C  
ATOM   4877  CB  PRO A 330     -47.787  47.448  31.584  1.00 46.99           C  
ATOM   4878  HB2 PRO A 330     -47.276  47.761  32.495  1.00 46.99           H  
ATOM   4879  HB3 PRO A 330     -48.568  48.164  31.331  1.00 46.99           H  
ATOM   4880  O   PRO A 330     -49.715  46.393  29.865  1.00 46.99           O  
ATOM   4881  CG  PRO A 330     -46.758  47.291  30.461  1.00 46.99           C  
ATOM   4882  HG2 PRO A 330     -47.245  47.401  29.493  1.00 46.99           H  
ATOM   4883  HG3 PRO A 330     -45.950  48.016  30.559  1.00 46.99           H  
ATOM   4884  CD  PRO A 330     -46.243  45.854  30.615  1.00 46.99           C  
ATOM   4885  HD2 PRO A 330     -46.237  45.351  29.648  1.00 46.99           H  
ATOM   4886  HD3 PRO A 330     -45.235  45.877  31.029  1.00 46.99           H  
ATOM   4887  N   ILE A 331     -50.133  44.519  30.995  1.00 38.28           N  
ATOM   4888  H   ILE A 331     -49.801  43.895  31.716  1.00 38.28           H  
ATOM   4889  CA  ILE A 331     -51.420  44.204  30.332  1.00 38.28           C  
ATOM   4890  HA  ILE A 331     -51.978  45.134  30.222  1.00 38.28           H  
ATOM   4891  C   ILE A 331     -52.259  43.330  31.284  1.00 38.28           C  
ATOM   4892  CB  ILE A 331     -51.215  43.629  28.887  1.00 38.28           C  
ATOM   4893  HB  ILE A 331     -50.276  43.076  28.878  1.00 38.28           H  
ATOM   4894  O   ILE A 331     -52.224  42.105  31.263  1.00 38.28           O  
ATOM   4895  CG1 ILE A 331     -51.159  44.751  27.806  1.00 38.28           C  
ATOM   4896 HG12 ILE A 331     -51.362  45.730  28.240  1.00 38.28           H  
ATOM   4897 HG13 ILE A 331     -51.937  44.614  27.056  1.00 38.28           H  
ATOM   4898  CG2 ILE A 331     -52.303  42.648  28.399  1.00 38.28           C  
ATOM   4899 HG21 ILE A 331     -52.151  42.417  27.345  1.00 38.28           H  
ATOM   4900 HG22 ILE A 331     -53.296  43.077  28.530  1.00 38.28           H  
ATOM   4901 HG23 ILE A 331     -52.232  41.693  28.921  1.00 38.28           H  
ATOM   4902  CD1 ILE A 331     -49.818  44.796  27.065  1.00 38.28           C  
ATOM   4903 HD11 ILE A 331     -48.999  44.946  27.769  1.00 38.28           H  
ATOM   4904 HD12 ILE A 331     -49.662  43.859  26.530  1.00 38.28           H  
ATOM   4905 HD13 ILE A 331     -49.826  45.617  26.348  1.00 38.28           H  
ATOM   4906  N   ARG A 332     -53.010  43.975  32.185  1.00 35.91           N  
ATOM   4907  H   ARG A 332     -52.876  44.974  32.250  1.00 35.91           H  
ATOM   4908  CA  ARG A 332     -54.186  43.388  32.861  1.00 35.91           C  
ATOM   4909  HA  ARG A 332     -54.694  42.743  32.144  1.00 35.91           H  
ATOM   4910  C   ARG A 332     -55.197  44.471  33.242  1.00 35.91           C  
ATOM   4911  CB  ARG A 332     -53.822  42.521  34.091  1.00 35.91           C  
ATOM   4912  HB2 ARG A 332     -54.663  42.549  34.783  1.00 35.91           H  
ATOM   4913  HB3 ARG A 332     -52.960  42.941  34.609  1.00 35.91           H  
ATOM   4914  O   ARG A 332     -55.242  44.937  34.374  1.00 35.91           O  
ATOM   4915  CG  ARG A 332     -53.568  41.038  33.759  1.00 35.91           C  
ATOM   4916  HG2 ARG A 332     -54.155  40.743  32.889  1.00 35.91           H  
ATOM   4917  HG3 ARG A 332     -52.511  40.894  33.538  1.00 35.91           H  
ATOM   4918  CD  ARG A 332     -53.976  40.141  34.937  1.00 35.91           C  
ATOM   4919  HD2 ARG A 332     -55.042  40.276  35.117  1.00 35.91           H  
ATOM   4920  HD3 ARG A 332     -53.425  40.455  35.823  1.00 35.91           H  
ATOM   4921  NE  ARG A 332     -53.685  38.720  34.665  1.00 35.91           N  
ATOM   4922  HE  ARG A 332     -52.948  38.537  33.999  1.00 35.91           H  
ATOM   4923  NH1 ARG A 332     -55.214  37.782  36.108  1.00 35.91           N  
ATOM   4924 HH11 ARG A 332     -55.612  36.962  36.543  1.00 35.91           H  
ATOM   4925 HH12 ARG A 332     -55.518  38.706  36.379  1.00 35.91           H  
ATOM   4926  NH2 ARG A 332     -53.843  36.466  34.942  1.00 35.91           N  
ATOM   4927 HH21 ARG A 332     -54.259  35.660  35.387  1.00 35.91           H  
ATOM   4928 HH22 ARG A 332     -53.085  36.333  34.288  1.00 35.91           H  
ATOM   4929  CZ  ARG A 332     -54.249  37.669  35.236  1.00 35.91           C  
ATOM   4930  N   ARG A 333     -56.036  44.823  32.273  1.00 34.75           N  
ATOM   4931  H   ARG A 333     -55.774  44.530  31.343  1.00 34.75           H  
ATOM   4932  CA  ARG A 333     -57.423  45.318  32.383  1.00 34.75           C  
ATOM   4933  HA  ARG A 333     -57.961  44.842  33.203  1.00 34.75           H  
ATOM   4934  C   ARG A 333     -58.027  44.868  31.041  1.00 34.75           C  
ATOM   4935  CB  ARG A 333     -57.428  46.863  32.533  1.00 34.75           C  
ATOM   4936  HB2 ARG A 333     -56.802  47.303  31.757  1.00 34.75           H  
ATOM   4937  HB3 ARG A 333     -58.441  47.230  32.366  1.00 34.75           H  
ATOM   4938  O   ARG A 333     -57.467  45.250  30.027  1.00 34.75           O
[truncated: 197,811 more chars]
