# Supplementary material for: A glutamine-based single α-helix scaffold to target globular proteins
Source: Nat Commun. 2022 Nov 18;13:7073. doi: 10.1038/s41467-022-34793-6 (PMC9674830; doi:10.1038/s41467-022-34793-6)
Supplement: Supplementary file 7 — Supplementary Data 4 [file 41467_2022_34793_MOESM7_ESM.zip › ColabFold_p37n/p37n_no_MSAs/P37718.pdb]

ATOM      1  N   MET A   1      -1.850  -9.114  -7.700  1.00 19.94           N  
ATOM      2  H   MET A   1      -2.663  -9.210  -7.108  1.00 19.94           H  
ATOM      3  H2  MET A   1      -1.682  -8.133  -7.875  1.00 19.94           H  
ATOM      4  H3  MET A   1      -2.030  -9.556  -8.590  1.00 19.94           H  
ATOM      5  CA  MET A   1      -0.660  -9.737  -7.073  1.00 19.94           C  
ATOM      6  HA  MET A   1      -0.423  -9.238  -6.133  1.00 19.94           H  
ATOM      7  C   MET A   1       0.498  -9.522  -8.038  1.00 19.94           C  
ATOM      8  CB  MET A   1      -0.866 -11.245  -6.807  1.00 19.94           C  
ATOM      9  HB2 MET A   1      -1.132 -11.741  -7.741  1.00 19.94           H  
ATOM     10  HB3 MET A   1       0.076 -11.669  -6.458  1.00 19.94           H  
ATOM     11  O   MET A   1       0.589 -10.256  -9.011  1.00 19.94           O  
ATOM     12  CG  MET A   1      -1.949 -11.577  -5.772  1.00 19.94           C  
ATOM     13  HG2 MET A   1      -1.662 -11.160  -4.806  1.00 19.94           H  
ATOM     14  HG3 MET A   1      -2.893 -11.128  -6.081  1.00 19.94           H  
ATOM     15  SD  MET A   1      -2.206 -13.363  -5.587  1.00 19.94           S  
ATOM     16  CE  MET A   1      -3.606 -13.397  -4.435  1.00 19.94           C  
ATOM     17  HE1 MET A   1      -4.458 -12.876  -4.873  1.00 19.94           H  
ATOM     18  HE2 MET A   1      -3.325 -12.913  -3.499  1.00 19.94           H  
ATOM     19  HE3 MET A   1      -3.885 -14.431  -4.235  1.00 19.94           H  
ATOM     20  N   THR A   2       1.280  -8.456  -7.863  1.00 19.74           N  
ATOM     21  H   THR A   2       1.255  -7.908  -7.015  1.00 19.74           H  
ATOM     22  CA  THR A   2       2.067  -7.855  -8.961  1.00 19.74           C  
ATOM     23  HA  THR A   2       1.439  -7.776  -9.848  1.00 19.74           H  
ATOM     24  C   THR A   2       3.288  -8.677  -9.377  1.00 19.74           C  
ATOM     25  CB  THR A   2       2.504  -6.424  -8.599  1.00 19.74           C  
ATOM     26  HB  THR A   2       3.234  -6.066  -9.324  1.00 19.74           H  
ATOM     27  O   THR A   2       3.396  -9.048 -10.540  1.00 19.74           O  
ATOM     28  CG2 THR A   2       1.325  -5.457  -8.553  1.00 19.74           C  
ATOM     29 HG21 THR A   2       0.615  -5.733  -7.773  1.00 19.74           H  
ATOM     30 HG22 THR A   2       0.823  -5.451  -9.520  1.00 19.74           H  
ATOM     31 HG23 THR A   2       1.691  -4.447  -8.364  1.00 19.74           H  
ATOM     32  OG1 THR A   2       3.066  -6.424  -7.307  1.00 19.74           O  
ATOM     33  HG1 THR A   2       3.396  -5.534  -7.165  1.00 19.74           H  
ATOM     34  N   HIS A   3       4.188  -9.011  -8.444  1.00 22.81           N  
ATOM     35  H   HIS A   3       4.026  -8.625  -7.525  1.00 22.81           H  
ATOM     36  CA  HIS A   3       5.590  -9.352  -8.753  1.00 22.81           C  
ATOM     37  HA  HIS A   3       6.047  -8.456  -9.174  1.00 22.81           H  
ATOM     38  C   HIS A   3       5.824 -10.481  -9.780  1.00 22.81           C  
ATOM     39  CB  HIS A   3       6.338  -9.677  -7.449  1.00 22.81           C  
ATOM     40  HB2 HIS A   3       7.410  -9.653  -7.643  1.00 22.81           H  
ATOM     41  HB3 HIS A   3       6.080 -10.691  -7.142  1.00 22.81           H  
ATOM     42  O   HIS A   3       6.839 -10.463 -10.474  1.00 22.81           O  
ATOM     43  CG  HIS A   3       6.037  -8.745  -6.299  1.00 22.81           C  
ATOM     44  CD2 HIS A   3       5.548  -9.117  -5.076  1.00 22.81           C  
ATOM     45  HD2 HIS A   3       5.343 -10.127  -4.753  1.00 22.81           H  
ATOM     46  ND1 HIS A   3       6.138  -7.370  -6.291  1.00 22.81           N  
ATOM     47  HD1 HIS A   3       6.489  -6.778  -7.031  1.00 22.81           H  
ATOM     48  CE1 HIS A   3       5.711  -6.929  -5.094  1.00 22.81           C  
ATOM     49  HE1 HIS A   3       5.676  -5.893  -4.791  1.00 22.81           H  
ATOM     50  NE2 HIS A   3       5.327  -7.962  -4.326  1.00 22.81           N  
ATOM     51  N   LYS A   4       4.895 -11.439  -9.940  1.00 25.74           N  
ATOM     52  H   LYS A   4       4.044 -11.355  -9.402  1.00 25.74           H  
ATOM     53  CA  LYS A   4       4.985 -12.478 -10.989  1.00 25.74           C  
ATOM     54  HA  LYS A   4       5.939 -12.992 -10.876  1.00 25.74           H  
ATOM     55  C   LYS A   4       5.019 -11.887 -12.407  1.00 25.74           C  
ATOM     56  CB  LYS A   4       3.829 -13.497 -10.862  1.00 25.74           C  
ATOM     57  HB2 LYS A   4       3.056 -13.093 -10.207  1.00 25.74           H  
ATOM     58  HB3 LYS A   4       3.364 -13.640 -11.837  1.00 25.74           H  
ATOM     59  O   LYS A   4       5.677 -12.469 -13.261  1.00 25.74           O  
ATOM     60  CG  LYS A   4       4.237 -14.887 -10.335  1.00 25.74           C  
ATOM     61  HG2 LYS A   4       4.685 -14.781  -9.347  1.00 25.74           H  
ATOM     62  HG3 LYS A   4       3.324 -15.472 -10.229  1.00 25.74           H  
ATOM     63  CD  LYS A   4       5.208 -15.661 -11.251  1.00 25.74           C  
ATOM     64  HD2 LYS A   4       4.903 -15.546 -12.291  1.00 25.74           H  
ATOM     65  HD3 LYS A   4       6.214 -15.256 -11.138  1.00 25.74           H  
ATOM     66  CE  LYS A   4       5.202 -17.157 -10.894  1.00 25.74           C  
ATOM     67  HE2 LYS A   4       5.341 -17.274  -9.819  1.00 25.74           H  
ATOM     68  HE3 LYS A   4       4.225 -17.565 -11.155  1.00 25.74           H  
ATOM     69  NZ  LYS A   4       6.254 -17.911 -11.612  1.00 25.74           N  
ATOM     70  HZ1 LYS A   4       7.176 -17.763 -11.227  1.00 25.74           H  
ATOM     71  HZ2 LYS A   4       6.121 -18.912 -11.573  1.00 25.74           H  
ATOM     72  HZ3 LYS A   4       6.300 -17.665 -12.591  1.00 25.74           H  
ATOM     73  N   ARG A   5       4.367 -10.740 -12.647  1.00 31.01           N  
ATOM     74  H   ARG A   5       3.911 -10.287 -11.868  1.00 31.01           H  
ATOM     75  CA  ARG A   5       4.297 -10.071 -13.962  1.00 31.01           C  
ATOM     76  HA  ARG A   5       3.961 -10.792 -14.708  1.00 31.01           H  
ATOM     77  C   ARG A   5       5.661  -9.585 -14.467  1.00 31.01           C  
ATOM     78  CB  ARG A   5       3.286  -8.910 -13.910  1.00 31.01           C  
ATOM     79  HB2 ARG A   5       3.493  -8.275 -13.049  1.00 31.01           H  
ATOM     80  HB3 ARG A   5       3.412  -8.302 -14.807  1.00 31.01           H  
ATOM     81  O   ARG A   5       5.906  -9.642 -15.668  1.00 31.01           O  
ATOM     82  CG  ARG A   5       1.827  -9.399 -13.870  1.00 31.01           C  
ATOM     83  HG2 ARG A   5       1.631  -9.955 -14.787  1.00 31.01           H  
ATOM     84  HG3 ARG A   5       1.671 -10.058 -13.016  1.00 31.01           H  
ATOM     85  CD  ARG A   5       0.853  -8.217 -13.775  1.00 31.01           C  
ATOM     86  HD2 ARG A   5       0.726  -7.930 -12.731  1.00 31.01           H  
ATOM     87  HD3 ARG A   5       1.298  -7.369 -14.295  1.00 31.01           H  
ATOM     88  NE  ARG A   5      -0.464  -8.522 -14.381  1.00 31.01           N  
ATOM     89  HE  ARG A   5      -0.749  -9.488 -14.452  1.00 31.01           H  
ATOM     90  NH1 ARG A   5      -0.955  -6.366 -14.992  1.00 31.01           N  
ATOM     91 HH11 ARG A   5      -1.561  -5.725 -15.485  1.00 31.01           H  
ATOM     92 HH12 ARG A   5      -0.317  -6.013 -14.294  1.00 31.01           H  
ATOM     93  NH2 ARG A   5      -2.274  -7.979 -15.682  1.00 31.01           N  
ATOM     94 HH21 ARG A   5      -2.734  -7.239 -16.195  1.00 31.01           H  
ATOM     95 HH22 ARG A   5      -2.669  -8.908 -15.679  1.00 31.01           H  
ATOM     96  CZ  ARG A   5      -1.219  -7.634 -15.005  1.00 31.01           C  
ATOM     97  N   TYR A   6       6.567  -9.191 -13.568  1.00 30.65           N  
ATOM     98  H   TYR A   6       6.298  -9.142 -12.595  1.00 30.65           H  
ATOM     99  CA  TYR A   6       7.942  -8.814 -13.924  1.00 30.65           C  
ATOM    100  HA  TYR A   6       7.919  -8.192 -14.818  1.00 30.65           H  
ATOM    101  C   TYR A   6       8.827 -10.028 -14.257  1.00 30.65           C  
ATOM    102  CB  TYR A   6       8.559  -7.987 -12.785  1.00 30.65           C  
ATOM    103  HB2 TYR A   6       8.661  -8.623 -11.906  1.00 30.65           H  
ATOM    104  HB3 TYR A   6       9.562  -7.683 -13.084  1.00 30.65           H  
ATOM    105  O   TYR A   6       9.768  -9.914 -15.031  1.00 30.65           O  
ATOM    106  CG  TYR A   6       7.783  -6.735 -12.413  1.00 30.65           C  
ATOM    107  CD1 TYR A   6       7.545  -5.743 -13.385  1.00 30.65           C  
ATOM    108  HD1 TYR A   6       7.928  -5.861 -14.388  1.00 30.65           H  
ATOM    109  CD2 TYR A   6       7.333  -6.543 -11.091  1.00 30.65           C  
ATOM    110  HD2 TYR A   6       7.558  -7.283 -10.338  1.00 30.65           H  
ATOM    111  CE1 TYR A   6       6.853  -4.567 -13.039  1.00 30.65           C  
ATOM    112  HE1 TYR A   6       6.702  -3.787 -13.770  1.00 30.65           H  
ATOM    113  CE2 TYR A   6       6.641  -5.365 -10.742  1.00 30.65           C  
ATOM    114  HE2 TYR A   6       6.315  -5.185  -9.728  1.00 30.65           H  
ATOM    115  OH  TYR A   6       5.765  -3.228 -11.376  1.00 30.65           O  
ATOM    116  HH  TYR A   6       5.560  -3.194 -10.439  1.00 30.65           H  
ATOM    117  CZ  TYR A   6       6.404  -4.373 -11.717  1.00 30.65           C  
ATOM    118  N   ALA A   7       8.514 -11.218 -13.731  1.00 27.66           N  
ATOM    119  H   ALA A   7       7.714 -11.289 -13.118  1.00 27.66           H  
ATOM    120  CA  ALA A   7       9.264 -12.435 -14.054  1.00 27.66           C  
ATOM    121  HA  ALA A   7      10.328 -12.200 -14.027  1.00 27.66           H  
ATOM    122  C   ALA A   7       8.964 -12.976 -15.469  1.00 27.66           C  
ATOM    123  CB  ALA A   7       8.984 -13.484 -12.969  1.00 27.66           C  
ATOM    124  HB1 ALA A   7       9.216 -13.072 -11.987  1.00 27.66           H  
ATOM    125  HB2 ALA A   7       9.611 -14.359 -13.144  1.00 27.66           H  
ATOM    126  HB3 ALA A   7       7.938 -13.788 -13.003  1.00 27.66           H  
ATOM    127  O   ALA A   7       9.749 -13.757 -16.007  1.00 27.66           O  
ATOM    128  N   SER A   8       7.833 -12.593 -16.075  1.00 31.23           N  
ATOM    129  H   SER A   8       7.216 -11.975 -15.569  1.00 31.23           H  
ATOM    130  CA  SER A   8       7.320 -13.153 -17.338  1.00 31.23           C  
ATOM    131  HA  SER A   8       7.622 -14.200 -17.372  1.00 31.23           H  
ATOM    132  C   SER A   8       7.893 -12.570 -18.640  1.00 31.23           C  
ATOM    133  CB  SER A   8       5.779 -13.166 -17.359  1.00 31.23           C  
ATOM    134  HB2 SER A   8       5.445 -14.131 -16.979  1.00 31.23           H  
ATOM    135  HB3 SER A   8       5.410 -13.072 -18.380  1.00 31.23           H  
ATOM    136  O   SER A   8       7.525 -13.065 -19.700  1.00 31.23           O  
ATOM    137  OG  SER A   8       5.190 -12.162 -16.550  1.00 31.23           O  
ATOM    138  HG  SER A   8       5.523 -11.296 -16.794  1.00 31.23           H  
ATOM    139  N   SER A   9       8.789 -11.576 -18.600  1.00 34.12           N  
ATOM    140  H   SER A   9       9.028 -11.149 -17.716  1.00 34.12           H  
ATOM    141  CA  SER A   9       9.520 -11.097 -19.788  1.00 34.12           C  
ATOM    142  HA  SER A   9       8.959 -11.365 -20.684  1.00 34.12           H  
ATOM    143  C   SER A   9      10.884 -11.788 -19.925  1.00 34.12           C  
ATOM    144  CB  SER A   9       9.623  -9.564 -19.790  1.00 34.12           C  
ATOM    145  HB2 SER A   9       8.629  -9.136 -19.920  1.00 34.12           H  
ATOM    146  HB3 SER A   9      10.253  -9.242 -20.619  1.00 34.12           H  
ATOM    147  O   SER A   9      11.020 -12.779 -20.643  1.00 34.12           O  
ATOM    148  OG  SER A   9      10.168  -9.096 -18.574  1.00 34.12           O  
ATOM    149  HG  SER A   9      10.424  -8.181 -18.717  1.00 34.12           H  
ATOM    150  N   LEU A  10      11.889 -11.312 -19.184  1.00 34.33           N  
ATOM    151  H   LEU A  10      11.672 -10.495 -18.631  1.00 34.33           H  
ATOM    152  CA  LEU A  10      13.300 -11.711 -19.292  1.00 34.33           C  
ATOM    153  HA  LEU A  10      13.678 -11.405 -20.267  1.00 34.33           H  
ATOM    154  C   LEU A  10      13.551 -13.226 -19.181  1.00 34.33           C  
ATOM    155  CB  LEU A  10      14.082 -10.972 -18.188  1.00 34.33           C  
ATOM    156  HB2 LEU A  10      13.512 -11.032 -17.260  1.00 34.33           H  
ATOM    157  HB3 LEU A  10      15.032 -11.477 -18.015  1.00 34.33           H  
ATOM    158  O   LEU A  10      14.463 -13.742 -19.826  1.00 34.33           O  
ATOM    159  CG  LEU A  10      14.375  -9.496 -18.514  1.00 34.33           C  
ATOM    160  HG  LEU A  10      13.494  -9.040 -18.964  1.00 34.33           H  
ATOM    161  CD1 LEU A  10      14.708  -8.750 -17.224  1.00 34.33           C  
ATOM    162 HD11 LEU A  10      13.817  -8.695 -16.598  1.00 34.33           H  
ATOM    163 HD12 LEU A  10      15.018  -7.729 -17.447  1.00 34.33           H  
ATOM    164 HD13 LEU A  10      15.498  -9.267 -16.679  1.00 34.33           H  
ATOM    165  CD2 LEU A  10      15.562  -9.371 -19.476  1.00 34.33           C  
ATOM    166 HD21 LEU A  10      15.328  -9.853 -20.425  1.00 34.33           H  
ATOM    167 HD22 LEU A  10      16.450  -9.831 -19.043  1.00 34.33           H  
ATOM    168 HD23 LEU A  10      15.769  -8.320 -19.675  1.00 34.33           H  
ATOM    169  N   SER A  11      12.757 -13.957 -18.387  1.00 28.68           N  
ATOM    170  H   SER A  11      11.983 -13.497 -17.931  1.00 28.68           H  
ATOM    171  CA  SER A  11      12.987 -15.394 -18.157  1.00 28.68           C  
ATOM    172  HA  SER A  11      14.028 -15.511 -17.853  1.00 28.68           H  
ATOM    173  C   SER A  11      12.813 -16.262 -19.409  1.00 28.68           C  
ATOM    174  CB  SER A  11      12.125 -15.927 -17.008  1.00 28.68           C  
ATOM    175  HB2 SER A  11      12.346 -15.366 -16.100  1.00 28.68           H  
ATOM    176  HB3 SER A  11      12.384 -16.972 -16.834  1.00 28.68           H  
ATOM    177  O   SER A  11      13.458 -17.308 -19.507  1.00 28.68           O  
ATOM    178  OG  SER A  11      10.741 -15.840 -17.285  1.00 28.68           O  
ATOM    179  HG  SER A  11      10.415 -15.024 -16.898  1.00 28.68           H  
ATOM    180  N   ALA A  12      12.024 -15.823 -20.399  1.00 29.99           N  
ATOM    181  H   ALA A  12      11.560 -14.932 -20.293  1.00 29.99           H  
ATOM    182  CA  ALA A  12      11.831 -16.553 -21.653  1.00 29.99           C  
ATOM    183  HA  ALA A  12      11.375 -17.518 -21.431  1.00 29.99           H  
ATOM    184  C   ALA A  12      13.163 -16.825 -22.381  1.00 29.99           C  
ATOM    185  CB  ALA A  12      10.863 -15.749 -22.529  1.00 29.99           C  
ATOM    186  HB1 ALA A  12       9.918 -15.607 -22.005  1.00 29.99           H  
ATOM    187  HB2 ALA A  12      11.287 -14.772 -22.763  1.00 29.99           H  
ATOM    188  HB3 ALA A  12      10.674 -16.287 -23.458  1.00 29.99           H  
ATOM    189  O   ALA A  12      13.369 -17.921 -22.905  1.00 29.99           O  
ATOM    190  N   GLY A  13      14.107 -15.875 -22.319  1.00 25.48           N  
ATOM    191  H   GLY A  13      13.894 -15.036 -21.799  1.00 25.48           H  
ATOM    192  CA  GLY A  13      15.433 -15.967 -22.939  1.00 25.48           C  
ATOM    193  HA2 GLY A  13      15.936 -15.006 -22.833  1.00 25.48           H  
ATOM    194  HA3 GLY A  13      15.311 -16.172 -24.003  1.00 25.48           H  
ATOM    195  C   GLY A  13      16.366 -17.043 -22.365  1.00 25.48           C  
ATOM    196  O   GLY A  13      17.453 -17.227 -22.895  1.00 25.48           O  
ATOM    197  N   LEU A  14      15.968 -17.765 -21.307  1.00 26.30           N  
ATOM    198  H   LEU A  14      15.081 -17.528 -20.886  1.00 26.30           H  
ATOM    199  CA  LEU A  14      16.747 -18.868 -20.724  1.00 26.30           C  
ATOM    200  HA  LEU A  14      17.557 -19.124 -21.407  1.00 26.30           H  
ATOM    201  C   LEU A  14      15.954 -20.180 -20.554  1.00 26.30           C  
ATOM    202  CB  LEU A  14      17.368 -18.399 -19.389  1.00 26.30           C  
ATOM    203  HB2 LEU A  14      16.570 -17.998 -18.764  1.00 26.30           H  
ATOM    204  HB3 LEU A  14      17.788 -19.262 -18.871  1.00 26.30           H  
ATOM    205  O   LEU A  14      16.528 -21.159 -20.069  1.00 26.30           O  
ATOM    206  CG  LEU A  14      18.487 -17.345 -19.512  1.00 26.30           C  
ATOM    207  HG  LEU A  14      18.116 -16.467 -20.041  1.00 26.30           H  
ATOM    208  CD1 LEU A  14      18.923 -16.916 -18.108  1.00 26.30           C  
ATOM    209 HD11 LEU A  14      18.075 -16.484 -17.576  1.00 26.30           H  
ATOM    210 HD12 LEU A  14      19.308 -17.771 -17.552  1.00 26.30           H  
ATOM    211 HD13 LEU A  14      19.703 -16.159 -18.188  1.00 26.30           H  
ATOM    212  CD2 LEU A  14      19.731 -17.884 -20.226  1.00 26.30           C  
ATOM    213 HD21 LEU A  14      20.513 -17.125 -20.226  1.00 26.30           H  
ATOM    214 HD22 LEU A  14      19.496 -18.104 -21.268  1.00 26.30           H  
ATOM    215 HD23 LEU A  14      20.100 -18.784 -19.733  1.00 26.30           H  
ATOM    216  N   LEU A  15      14.669 -20.234 -20.931  1.00 26.26           N  
ATOM    217  H   LEU A  15      14.267 -19.408 -21.352  1.00 26.26           H  
ATOM    218  CA  LEU A  15      13.760 -21.355 -20.614  1.00 26.26           C  
ATOM    219  HA  LEU A  15      14.220 -21.967 -19.838  1.00 26.26           H  
ATOM    220  C   LEU A  15      13.491 -22.347 -21.764  1.00 26.26           C  
ATOM    221  CB  LEU A  15      12.442 -20.785 -20.044  1.00 26.26           C  
ATOM    222  HB2 LEU A  15      12.130 -19.945 -20.665  1.00 26.26           H  
ATOM    223  HB3 LEU A  15      11.663 -21.544 -20.113  1.00 26.26           H  
ATOM    224  O   LEU A  15      12.908 -23.398 -21.521  1.00 26.26           O  
ATOM    225  CG  LEU A  15      12.522 -20.330 -18.573  1.00 26.26           C  
ATOM    226  HG  LEU A  15      13.378 -19.668 -18.437  1.00 26.26           H  
ATOM    227  CD1 LEU A  15      11.246 -19.575 -18.193  1.00 26.26           C  
ATOM    228 HD11 LEU A  15      11.124 -18.710 -18.845  1.00 26.26           H  
ATOM    229 HD12 LEU A  15      11.317 -19.228 -17.162  1.00 26.26           H  
ATOM    230 HD13 LEU A  15      10.380 -20.228 -18.299  1.00 26.26           H  
ATOM    231  CD2 LEU A  15      12.663 -21.507 -17.601  1.00 26.26           C  
ATOM    232 HD21 LEU A  15      11.836 -22.203 -17.736  1.00 26.26           H  
ATOM    233 HD22 LEU A  15      12.658 -21.141 -16.574  1.00 26.26           H  
ATOM    234 HD23 LEU A  15      13.603 -22.032 -17.773  1.00 26.26           H  
ATOM    235  N   ALA A  16      13.926 -22.070 -22.996  1.00 25.70           N  
ATOM    236  H   ALA A  16      14.399 -21.189 -23.135  1.00 25.70           H  
ATOM    237  CA  ALA A  16      13.533 -22.825 -24.201  1.00 25.70           C  
ATOM    238  HA  ALA A  16      12.457 -22.985 -24.135  1.00 25.70           H  
ATOM    239  C   ALA A  16      14.141 -24.250 -24.367  1.00 25.70           C  
ATOM    240  CB  ALA A  16      13.773 -21.916 -25.415  1.00 25.70           C  
ATOM    241  HB1 ALA A  16      13.438 -22.413 -26.325  1.00 25.70           H  
ATOM    242  HB2 ALA A  16      13.214 -20.988 -25.299  1.00 25.70           H  
ATOM    243  HB3 ALA A  16      14.835 -21.685 -25.502  1.00 25.70           H  
ATOM    244  O   ALA A  16      14.153 -24.794 -25.474  1.00 25.70           O  
ATOM    245  N   THR A  17      14.631 -24.879 -23.292  1.00 25.60           N  
ATOM    246  H   THR A  17      14.481 -24.446 -22.392  1.00 25.60           H  
ATOM    247  CA  THR A  17      15.202 -26.244 -23.290  1.00 25.60           C  
ATOM    248  HA  THR A  17      15.830 -26.360 -24.173  1.00 25.60           H  
ATOM    249  C   THR A  17      14.107 -27.312 -23.377  1.00 25.60           C  
ATOM    250  CB  THR A  17      16.097 -26.482 -22.064  1.00 25.60           C  
ATOM    251  HB  THR A  17      16.396 -27.530 -22.038  1.00 25.60           H  
ATOM    252  O   THR A  17      13.791 -27.995 -22.403  1.00 25.60           O  
ATOM    253  CG2 THR A  17      17.358 -25.629 -22.114  1.00 25.60           C  
ATOM    254 HG21 THR A  17      17.971 -25.877 -21.247  1.00 25.60           H  
ATOM    255 HG22 THR A  17      17.915 -25.860 -23.022  1.00 25.60           H  
ATOM    256 HG23 THR A  17      17.104 -24.569 -22.098  1.00 25.60           H  
ATOM    257  OG1 THR A  17      15.425 -26.161 -20.866  1.00 25.60           O  
ATOM    258  HG1 THR A  17      14.628 -26.697 -20.859  1.00 25.60           H  
ATOM    259  N   THR A  18      13.501 -27.426 -24.555  1.00 26.36           N  
ATOM    260  H   THR A  18      13.832 -26.819 -25.292  1.00 26.36           H  
ATOM    261  CA  THR A  18      12.276 -28.187 -24.867  1.00 26.36           C  
ATOM    262  HA  THR A  18      11.602 -28.088 -24.016  1.00 26.36           H  
ATOM    263  C   THR A  18      12.496 -29.704 -25.009  1.00 26.36           C  
ATOM    264  CB  THR A  18      11.557 -27.552 -26.080  1.00 26.36           C  
ATOM    265  HB  THR A  18      10.891 -28.276 -26.550  1.00 26.36           H  
ATOM    266  O   THR A  18      12.047 -30.327 -25.965  1.00 26.36           O  
ATOM    267  CG2 THR A  18      10.723 -26.344 -25.656  1.00 26.36           C  
ATOM    268 HG21 THR A  18      10.235 -25.912 -26.530  1.00 26.36           H  
ATOM    269 HG22 THR A  18       9.949 -26.665 -24.959  1.00 26.36           H  
ATOM    270 HG23 THR A  18      11.349 -25.593 -25.175  1.00 26.36           H  
ATOM    271  OG1 THR A  18      12.473 -27.051 -27.034  1.00 26.36           O  
ATOM    272  HG1 THR A  18      12.628 -26.126 -26.832  1.00 26.36           H  
ATOM    273  N   CYS A  19      13.188 -30.303 -24.031  1.00 29.99           N  
ATOM    274  H   CYS A  19      13.534 -29.705 -23.294  1.00 29.99           H  
ATOM    275  CA  CYS A  19      13.353 -31.759 -23.863  1.00 29.99           C  
ATOM    276  HA  CYS A  19      12.559 -32.260 -24.416  1.00 29.99           H  
ATOM    277  C   CYS A  19      13.174 -32.205 -22.395  1.00 29.99           C  
ATOM    278  CB  CYS A  19      14.694 -32.231 -24.449  1.00 29.99           C  
ATOM    279  HB2 CYS A  19      15.520 -31.743 -23.931  1.00 29.99           H  
ATOM    280  HB3 CYS A  19      14.773 -33.308 -24.306  1.00 29.99           H  
ATOM    281  O   CYS A  19      13.828 -33.139 -21.932  1.00 29.99           O  
ATOM    282  SG  CYS A  19      14.757 -31.898 -26.229  1.00 29.99           S  
ATOM    283  HG  CYS A  19      13.457 -32.099 -26.461  1.00 29.99           H  
ATOM    284  N   VAL A  20      12.327 -31.491 -21.645  1.00 24.50           N  
ATOM    285  H   VAL A  20      11.834 -30.734 -22.098  1.00 24.50           H  
ATOM    286  CA  VAL A  20      11.855 -31.827 -20.291  1.00 24.50           C  
ATOM    287  HA  VAL A  20      11.884 -32.910 -20.171  1.00 24.50           H  
ATOM    288  C   VAL A  20      10.400 -31.350 -20.177  1.00 24.50           C  
ATOM    289  CB  VAL A  20      12.717 -31.173 -19.183  1.00 24.50           C  
ATOM    290  HB  VAL A  20      12.612 -30.090 -19.243  1.00 24.50           H  
ATOM    291  O   VAL A  20      10.081 -30.273 -20.675  1.00 24.50           O  
ATOM    292  CG1 VAL A  20      12.269 -31.627 -17.784  1.00 24.50           C  
ATOM    293 HG11 VAL A  20      11.255 -31.281 -17.583  1.00 24.50           H  
ATOM    294 HG12 VAL A  20      12.313 -32.714 -17.711  1.00 24.50           H  
ATOM    295 HG13 VAL A  20      12.921 -31.189 -17.028  1.00 24.50           H  
ATOM    296  CG2 VAL A  20      14.212 -31.508 -19.291  1.00 24.50           C  
ATOM    297 HG21 VAL A  20      14.616 -31.100 -20.218  1.00 24.50           H  
ATOM    298 HG22 VAL A  20      14.356 -32.588 -19.283  1.00 24.50           H  
ATOM    299 HG23 VAL A  20      14.760 -31.062 -18.462  1.00 24.50           H  
ATOM    300  N   ALA A  21       9.531 -32.132 -19.527  1.00 27.27           N  
ATOM    301  H   ALA A  21       9.856 -33.024 -19.181  1.00 27.27           H  
ATOM    302  CA  ALA A  21       8.102 -31.826 -19.380  1.00 27.27           C  
ATOM    303  HA  ALA A  21       7.660 -31.810 -20.376  1.00 27.27           H  
ATOM    304  C   ALA A  21       7.816 -30.453 -18.726  1.00 27.27           C  
ATOM    305  CB  ALA A  21       7.440 -32.960 -18.587  1.00 27.27           C  
ATOM    306  HB1 ALA A  21       7.823 -32.966 -17.567  1.00 27.27           H  
ATOM    307  HB2 ALA A  21       7.632 -33.918 -19.070  1.00 27.27           H  
ATOM    308  HB3 ALA A  21       6.362 -32.802 -18.555  1.00 27.27           H  
ATOM    309  O   ALA A  21       8.576 -29.983 -17.872  1.00 27.27           O  
ATOM    310  N   GLY A  22       6.686 -29.841 -19.096  1.00 24.83           N  
ATOM    311  H   GLY A  22       6.094 -30.362 -19.727  1.00 24.83           H  
ATOM    312  CA  GLY A  22       6.303 -28.440 -18.856  1.00 24.83           C  
ATOM    313  HA2 GLY A  22       5.440 -28.213 -19.482  1.00 24.83           H  
ATOM    314  HA3 GLY A  22       7.124 -27.802 -19.184  1.00 24.83           H  
ATOM    315  C   GLY A  22       5.954 -28.050 -17.412  1.00 24.83           C  
ATOM    316  O   GLY A  22       4.888 -27.490 -17.159  1.00 24.83           O  
ATOM    317  N   LEU A  23       6.843 -28.332 -16.454  1.00 25.21           N  
ATOM    318  H   LEU A  23       7.663 -28.843 -16.748  1.00 25.21           H  
ATOM    319  CA  LEU A  23       6.644 -28.096 -15.013  1.00 25.21           C  
ATOM    320  HA  LEU A  23       5.599 -27.832 -14.849  1.00 25.21           H  
ATOM    321  C   LEU A  23       7.443 -26.904 -14.441  1.00 25.21           C  
ATOM    322  CB  LEU A  23       6.916 -29.406 -14.243  1.00 25.21           C  
ATOM    323  HB2 LEU A  23       6.736 -29.217 -13.184  1.00 25.21           H  
ATOM    324  HB3 LEU A  23       7.967 -29.668 -14.360  1.00 25.21           H  
ATOM    325  O   LEU A  23       7.357 -26.620 -13.245  1.00 25.21           O  
ATOM    326  CG  LEU A  23       6.058 -30.617 -14.667  1.00 25.21           C  
ATOM    327  HG  LEU A  23       6.342 -30.934 -15.670  1.00 25.21           H  
ATOM    328  CD1 LEU A  23       6.319 -31.779 -13.707  1.00 25.21           C  
ATOM    329 HD11 LEU A  23       5.759 -32.659 -14.024  1.00 25.21           H  
ATOM    330 HD12 LEU A  23       7.379 -32.033 -13.717  1.00 25.21           H  
ATOM    331 HD13 LEU A  23       6.022 -31.510 -12.693  1.00 25.21           H  
ATOM    332  CD2 LEU A  23       4.560 -30.299 -14.659  1.00 25.21           C  
ATOM    333 HD21 LEU A  23       3.976 -31.213 -14.760  1.00 25.21           H  
ATOM    334 HD22 LEU A  23       4.290 -29.787 -13.735  1.00 25.21           H  
ATOM    335 HD23 LEU A  23       4.316 -29.653 -15.502  1.00 25.21           H  
ATOM    336  N   LEU A  24       8.210 -26.185 -15.270  1.00 23.00           N  
ATOM    337  H   LEU A  24       8.217 -26.451 -16.244  1.00 23.00           H  
ATOM    338  CA  LEU A  24       9.022 -25.026 -14.862  1.00 23.00           C  
ATOM    339  HA  LEU A  24       9.448 -25.237 -13.882  1.00 23.00           H  
ATOM    340  C   LEU A  24       8.174 -23.753 -14.672  1.00 23.00           C  
ATOM    341  CB  LEU A  24      10.193 -24.816 -15.847  1.00 23.00           C  
ATOM    342  HB2 LEU A  24       9.789 -24.730 -16.856  1.00 23.00           H  
ATOM    343  HB3 LEU A  24      10.678 -23.869 -15.608  1.00 23.00           H  
ATOM    344  O   LEU A  24       8.305 -22.773 -15.401  1.00 23.00           O  
ATOM    345  CG  LEU A  24      11.278 -25.909 -15.832  1.00 23.00           C  
ATOM    346  HG  LEU A  24      10.831 -26.870 -16.082  1.00 23.00           H  
ATOM    347  CD1 LEU A  24      12.342 -25.577 -16.880  1.00 23.00           C  
ATOM    348 HD11 LEU A  24      13.099 -26.361 -16.899  1.00 23.00           H  
ATOM    349 HD12 LEU A  24      11.882 -25.520 -17.866  1.00 23.00           H  
ATOM    350 HD13 LEU A  24      12.817 -24.624 -16.649  1.00 23.00           H  
ATOM    351  CD2 LEU A  24      11.979 -26.023 -14.474  1.00 23.00           C  
ATOM    352 HD21 LEU A  24      12.360 -25.050 -14.163  1.00 23.00           H  
ATOM    353 HD22 LEU A  24      11.286 -26.401 -13.722  1.00 23.00           H  
ATOM    354 HD23 LEU A  24      12.810 -26.724 -14.550  1.00 23.00           H  
ATOM    355  N   LEU A  25       7.330 -23.735 -13.637  1.00 22.10           N  
ATOM    356  H   LEU A  25       7.249 -24.598 -13.117  1.00 22.10           H  
ATOM    357  CA  LEU A  25       6.434 -22.619 -13.278  1.00 22.10           C  
ATOM    358  HA  LEU A  25       5.987 -22.281 -14.213  1.00 22.10           H  
ATOM    359  C   LEU A  25       7.171 -21.380 -12.687  1.00 22.10           C  
ATOM    360  CB  LEU A  25       5.295 -23.177 -12.385  1.00 22.10           C  
ATOM    361  HB2 LEU A  25       5.479 -22.909 -11.344  1.00 22.10           H  
ATOM    362  HB3 LEU A  25       5.309 -24.265 -12.437  1.00 22.10           H  
ATOM    363  O   LEU A  25       6.592 -20.618 -11.909  1.00 22.10           O  
ATOM    364  CG  LEU A  25       3.873 -22.737 -12.792  1.00 22.10           C  
ATOM    365  HG  LEU A  25       3.694 -23.033 -13.825  1.00 22.10           H  
ATOM    366  CD1 LEU A  25       2.843 -23.440 -11.903  1.00 22.10           C  
ATOM    367 HD11 LEU A  25       2.987 -23.161 -10.860  1.00 22.10           H  
ATOM    368 HD12 LEU A  25       1.837 -23.166 -12.219  1.00 22.10           H  
ATOM    369 HD13 LEU A  25       2.948 -24.520 -12.011  1.00 22.10           H  
ATOM    370  CD2 LEU A  25       3.639 -21.229 -12.669  1.00 22.10           C  
ATOM    371 HD21 LEU A  25       3.841 -20.904 -11.649  1.00 22.10           H  
ATOM    372 HD22 LEU A  25       4.292 -20.701 -13.364  1.00 22.10           H  
ATOM    373 HD23 LEU A  25       2.606 -21.000 -12.931  1.00 22.10           H  
ATOM    374  N   GLN A  26       8.447 -21.184 -13.050  1.00 21.14           N  
ATOM    375  H   GLN A  26       8.777 -21.799 -13.780  1.00 21.14           H  
ATOM    376  CA  GLN A  26       9.438 -20.215 -12.542  1.00 21.14           C  
ATOM    377  HA  GLN A  26      10.413 -20.572 -12.873  1.00 21.14           H  
ATOM    378  C   GLN A  26       9.481 -20.186 -10.999  1.00 21.14           C  
ATOM    379  CB  GLN A  26       9.268 -18.807 -13.155  1.00 21.14           C  
ATOM    380  HB2 GLN A  26       8.531 -18.272 -12.557  1.00 21.14           H  
ATOM    381  HB3 GLN A  26      10.203 -18.263 -13.018  1.00 21.14           H  
ATOM    382  O   GLN A  26       8.797 -19.373 -10.356  1.00 21.14           O  
ATOM    383  CG  GLN A  26       8.865 -18.699 -14.643  1.00 21.14           C  
ATOM    384  HG2 GLN A  26       8.293 -19.567 -14.971  1.00 21.14           H  
ATOM    385  HG3 GLN A  26       9.767 -18.648 -15.252  1.00 21.14           H  
ATOM    386  CD  GLN A  26       7.989 -17.471 -14.897  1.00 21.14           C  
ATOM    387  NE2 GLN A  26       8.271 -16.670 -15.897  1.00 21.14           N  
ATOM    388 HE21 GLN A  26       9.077 -16.822 -16.486  1.00 21.14           H  
ATOM    389 HE22 GLN A  26       7.666 -15.873 -16.037  1.00 21.14           H  
ATOM    390  OE1 GLN A  26       7.032 -17.200 -14.176  1.00 21.14           O  
ATOM    391  N   ALA A  27      10.234 -21.122 -10.415  1.00 24.05           N  
ATOM    392  H   ALA A  27      10.868 -21.649 -11.000  1.00 24.05           H  
ATOM    393  CA  ALA A  27      10.255 -21.428  -8.987  1.00 24.05           C  
ATOM    394  HA  ALA A  27       9.357 -21.013  -8.530  1.00 24.05           H  
ATOM    395  C   ALA A  27      11.447 -20.831  -8.216  1.00 24.05           C  
ATOM    396  CB  ALA A  27      10.192 -22.951  -8.830  1.00 24.05           C  
ATOM    397  HB1 ALA A  27       9.298 -23.338  -9.320  1.00 24.05           H  
ATOM    398  HB2 ALA A  27      10.165 -23.212  -7.772  1.00 24.05           H  
ATOM    399  HB3 ALA A  27      11.073 -23.403  -9.284  1.00 24.05           H  
ATOM    400  O   ALA A  27      11.351 -20.771  -6.994  1.00 24.05           O  
ATOM    401  N   ASN A  28      12.484 -20.351  -8.913  1.00 23.62           N  
ATOM    402  H   ASN A  28      12.426 -20.468  -9.915  1.00 23.62           H  
ATOM    403  CA  ASN A  28      13.716 -19.686  -8.452  1.00 23.62           C  
ATOM    404  HA  ASN A  28      14.272 -19.587  -9.385  1.00 23.62           H  
ATOM    405  C   ASN A  28      14.601 -20.490  -7.451  1.00 23.62           C  
ATOM    406  CB  ASN A  28      13.470 -18.240  -7.982  1.00 23.62           C  
ATOM    407  HB2 ASN A  28      14.386 -17.657  -8.075  1.00 23.62           H  
ATOM    408  HB3 ASN A  28      13.218 -18.305  -6.923  1.00 23.62           H  
ATOM    409  O   ASN A  28      14.103 -21.013  -6.465  1.00 23.62           O  
ATOM    410  CG  ASN A  28      12.345 -17.487  -8.668  1.00 23.62           C  
ATOM    411  ND2 ASN A  28      11.142 -17.643  -8.172  1.00 23.62           N  
ATOM    412 HD21 ASN A  28      10.359 -17.318  -8.721  1.00 23.62           H  
ATOM    413 HD22 ASN A  28      11.064 -18.203  -7.335  1.00 23.62           H  
ATOM    414  OD1 ASN A  28      12.523 -16.708  -9.591  1.00 23.62           O  
ATOM    415  N   GLY A  29      15.928 -20.569  -7.633  1.00 23.40           N  
ATOM    416  H   GLY A  29      16.261 -20.090  -8.457  1.00 23.40           H  
ATOM    417  CA  GLY A  29      16.658 -21.826  -7.385  1.00 23.40           C  
ATOM    418  HA2 GLY A  29      17.036 -22.197  -8.337  1.00 23.40           H  
ATOM    419  HA3 GLY A  29      15.923 -22.573  -7.083  1.00 23.40           H  
ATOM    420  C   GLY A  29      17.818 -21.853  -6.373  1.00 23.40           C  
ATOM    421  O   GLY A  29      18.647 -22.756  -6.386  1.00 23.40           O  
ATOM    422  N   ALA A  30      17.858 -20.905  -5.441  1.00 26.95           N  
ATOM    423  H   ALA A  30      17.305 -20.078  -5.618  1.00 26.95           H  
ATOM    424  CA  ALA A  30      18.578 -21.027  -4.164  1.00 26.95           C  
ATOM    425  HA  ALA A  30      18.167 -20.195  -3.591  1.00 26.95           H  
ATOM    426  C   ALA A  30      20.102 -20.754  -4.126  1.00 26.95           C  
ATOM    427  CB  ALA A  30      18.162 -22.329  -3.435  1.00 26.95           C  
ATOM    428  HB1 ALA A  30      18.581 -23.203  -3.935  1.00 26.95           H  
ATOM    429  HB2 ALA A  30      17.078 -22.436  -3.434  1.00 26.95           H  
ATOM    430  HB3 ALA A  30      18.511 -22.326  -2.403  1.00 26.95           H  
ATOM    431  O   ALA A  30      20.546 -19.682  -4.529  1.00 26.95           O  
ATOM    432  N   ARG A  31      20.879 -21.635  -3.466  1.00 25.26           N  
ATOM    433  H   ARG A  31      20.472 -22.546  -3.304  1.00 25.26           H  
ATOM    434  CA  ARG A  31      22.328 -21.511  -3.197  1.00 25.26           C  
ATOM    435  HA  ARG A  31      22.673 -20.583  -3.653  1.00 25.26           H  
ATOM    436  C   ARG A  31      23.025 -22.688  -3.893  1.00 25.26           C  
ATOM    437  CB  ARG A  31      22.663 -21.497  -1.686  1.00 25.26           C  
ATOM    438  HB2 ARG A  31      22.649 -22.520  -1.309  1.00 25.26           H  
ATOM    439  HB3 ARG A  31      23.693 -21.155  -1.589  1.00 25.26           H  
ATOM    440  O   ARG A  31      22.531 -23.804  -3.772  1.00 25.26           O  
ATOM    441  CG  ARG A  31      21.794 -20.616  -0.764  1.00 25.26           C  
ATOM    442  HG2 ARG A  31      22.425 -20.264   0.052  1.00 25.26           H  
ATOM    443  HG3 ARG A  31      21.425 -19.749  -1.311  1.00 25.26           H  
ATOM    444  CD  ARG A  31      20.625 -21.407  -0.153  1.00 25.26           C  
ATOM    445  HD2 ARG A  31      19.925 -21.663  -0.949  1.00 25.26           H  
ATOM    446  HD3 ARG A  31      21.016 -22.329   0.276  1.00 25.26           H  
ATOM    447  NE  ARG A  31      19.918 -20.652   0.902  1.00 25.26           N  
ATOM    448  HE  ARG A  31      20.278 -19.732   1.113  1.00 25.26           H  
ATOM    449  NH1 ARG A  31      18.303 -22.225   1.363  1.00 25.26           N  
ATOM    450 HH11 ARG A  31      18.692 -22.819   0.644  1.00 25.26           H  
ATOM    451 HH12 ARG A  31      17.460 -22.504   1.844  1.00 25.26           H  
ATOM    452  NH2 ARG A  31      18.315 -20.302   2.490  1.00 25.26           N  
ATOM    453 HH21 ARG A  31      17.498 -20.618   2.993  1.00 25.26           H  
ATOM    454 HH22 ARG A  31      18.715 -19.397   2.691  1.00 25.26           H  
ATOM    455  CZ  ARG A  31      18.859 -21.065   1.582  1.00 25.26           C  
ATOM    456  N   ALA A  32      24.078 -22.527  -4.696  1.00 23.73           N  
ATOM    457  H   ALA A  32      24.189 -23.333  -5.295  1.00 23.73           H  
ATOM    458  CA  ALA A  32      25.330 -21.782  -4.488  1.00 23.73           C  
ATOM    459  HA  ALA A  32      25.871 -21.901  -5.427  1.00 23.73           H  
ATOM    460  C   ALA A  32      26.239 -22.413  -3.411  1.00 23.73           C  
ATOM    461  CB  ALA A  32      25.138 -20.265  -4.343  1.00 23.73           C  
ATOM    462  HB1 ALA A  32      24.773 -20.016  -3.346  1.00 23.73           H  
ATOM    463  HB2 ALA A  32      26.097 -19.766  -4.483  1.00 23.73           H  
ATOM    464  HB3 ALA A  32      24.444 -19.899  -5.099  1.00 23.73           H  
ATOM    465  O   ALA A  32      25.772 -22.833  -2.354  1.00 23.73           O  
ATOM    466  N   GLN A  33      27.538 -22.500  -3.717  1.00 23.10           N  
ATOM    467  H   GLN A  33      27.858 -22.039  -4.556  1.00 23.10           H  
ATOM    468  CA  GLN A  33      28.590 -23.155  -2.924  1.00 23.10           C  
ATOM    469  HA  GLN A  33      28.283 -23.201  -1.879  1.00 23.10           H  
ATOM    470  C   GLN A  33      29.893 -22.328  -2.985  1.00 23.10           C  
ATOM    471  CB  GLN A  33      28.818 -24.593  -3.435  1.00 23.10           C  
ATOM    472  HB2 GLN A  33      29.075 -24.566  -4.494  1.00 23.10           H  
ATOM    473  HB3 GLN A  33      29.658 -25.027  -2.893  1.00 23.10           H  
ATOM    474  O   GLN A  33      29.935 -21.294  -3.648  1.00 23.10           O  
ATOM    475  CG  GLN A  33      27.600 -25.514  -3.230  1.00 23.10           C  
ATOM    476  HG2 GLN A  33      26.768 -25.162  -3.840  1.00 23.10           H  
ATOM    477  HG3 GLN A  33      27.297 -25.477  -2.184  1.00 23.10           H  
ATOM    478  CD  GLN A  33      27.876 -26.970  -3.600  1.00 23.10           C  
ATOM    479  NE2 GLN A  33      26.910 -27.848  -3.453  1.00 23.10           N  
ATOM    480 HE21 GLN A  33      25.996 -27.569  -3.128  1.00 23.10           H  
ATOM    481 HE22 GLN A  33      27.140 -28.793  -3.728  1.00 23.10           H  
ATOM    482  OE1 GLN A  33      28.950 -27.355  -4.024  1.00 23.10           O  
ATOM    483  N   GLN A  34      30.943 -22.750  -2.272  1.00 25.42           N  
ATOM    484  H   GLN A  34      30.891 -23.647  -1.812  1.00 25.42           H  
ATOM    485  CA  GLN A  34      32.148 -21.945  -2.032  1.00 25.42           C  
ATOM    486  HA  GLN A  34      31.949 -20.907  -2.297  1.00 25.42           H  
ATOM    487  C   GLN A  34      33.359 -22.404  -2.863  1.00 25.42           C  
ATOM    488  CB  GLN A  34      32.473 -21.977  -0.528  1.00 25.42           C  
ATOM    489  HB2 GLN A  34      33.449 -21.520  -0.365  1.00 25.42           H  
ATOM    490  HB3 GLN A  34      32.523 -23.014  -0.196  1.00 25.42           H  
ATOM    491  O   GLN A  34      33.903 -23.480  -2.628  1.00 25.42           O  
ATOM    492  CG  GLN A  34      31.433 -21.222   0.315  1.00 25.42           C  
ATOM    493  HG2 GLN A  34      30.427 -21.543   0.044  1.00 25.42           H  
ATOM    494  HG3 GLN A  34      31.517 -20.153   0.119  1.00 25.42           H  
ATOM    495  CD  GLN A  34      31.619 -21.476   1.806  1.00 25.42           C  
ATOM    496  NE2 GLN A  34      32.691 -21.009   2.407  1.00 25.42           N  
ATOM    497 HE21 GLN A  34      33.406 -20.516   1.891  1.00 25.42           H  
ATOM    498 HE22 GLN A  34      32.779 -21.232   3.388  1.00 25.42           H  
ATOM    499  OE1 GLN A  34      30.803 -22.104   2.457  1.00 25.42           O  
ATOM    500  N   ALA A  35      33.811 -21.547  -3.780  1.00 23.50           N  
ATOM    501  H   ALA A  35      33.277 -20.708  -3.955  1.00 23.50           H  
ATOM    502  CA  ALA A  35      35.102 -21.611  -4.474  1.00 23.50           C  
ATOM    503  HA  ALA A  35      35.856 -21.990  -3.785  1.00 23.50           H  
ATOM    504  C   ALA A  35      35.486 -20.180  -4.926  1.00 23.50           C  
ATOM    505  CB  ALA A  35      34.977 -22.568  -5.668  1.00 23.50           C  
ATOM    506  HB1 ALA A  35      34.226 -22.197  -6.365  1.00 23.50           H  
ATOM    507  HB2 ALA A  35      34.684 -23.558  -5.319  1.00 23.50           H  
ATOM    508  HB3 ALA A  35      35.934 -22.651  -6.183  1.00 23.50           H  
ATOM    509  O   ALA A  35      34.591 -19.369  -5.156  1.00 23.50           O  
ATOM    510  N   ALA A  36      36.752 -19.782  -5.065  1.00 24.95           N  
ATOM    511  H   ALA A  36      36.852 -18.801  -5.283  1.00 24.95           H  
ATOM    512  CA  ALA A  36      38.018 -20.481  -4.809  1.00 24.95           C  
ATOM    513  HA  ALA A  36      37.852 -21.362  -4.189  1.00 24.95           H  
ATOM    514  C   ALA A  36      39.000 -19.555  -4.048  1.00 24.95           C  
ATOM    515  CB  ALA A  36      38.598 -20.930  -6.160  1.00 24.95           C  
ATOM    516  HB1 ALA A  36      38.837 -20.057  -6.767  1.00 24.95           H  
ATOM    517  HB2 ALA A  36      39.508 -21.509  -6.003  1.00 24.95           H  
ATOM    518  HB3 ALA A  36      37.879 -21.549  -6.696  1.00 24.95           H  
ATOM    519  O   ALA A  36      38.668 -18.409  -3.747  1.00 24.95           O  
ATOM    520  N   GLU A  37      40.201 -20.044  -3.732  1.00 24.80           N  
ATOM    521  H   GLU A  37      40.456 -20.965  -4.059  1.00 24.80           H  
ATOM    522  CA  GLU A  37      41.213 -19.314  -2.953  1.00 24.80           C  
ATOM    523  HA  GLU A  37      40.741 -18.459  -2.469  1.00 24.80           H  
ATOM    524  C   GLU A  37      42.388 -18.761  -3.786  1.00 24.80           C  
ATOM    525  CB  GLU A  37      41.770 -20.221  -1.840  1.00 24.80           C  
ATOM    526  HB2 GLU A  37      42.619 -19.719  -1.376  1.00 24.80           H  
ATOM    527  HB3 GLU A  37      42.132 -21.153  -2.275  1.00 24.80           H  
ATOM    528  O   GLU A  37      42.665 -19.219  -4.890  1.00 24.80           O  
ATOM    529  CG  GLU A  37      40.757 -20.531  -0.735  1.00 24.80           C  
ATOM    530  HG2 GLU A  37      40.262 -19.608  -0.433  1.00 24.80           H  
ATOM    531  HG3 GLU A  37      39.998 -21.215  -1.116  1.00 24.80           H  
ATOM    532  CD  GLU A  37      41.484 -21.140   0.470  1.00 24.80           C  
ATOM    533  OE1 GLU A  37      42.057 -20.342   1.248  1.00 24.80           O  
ATOM    534  OE2 GLU A  37      41.490 -22.385   0.579  1.00 24.80           O  
ATOM    535  N   ALA A  38      43.135 -17.853  -3.143  1.00 25.80           N  
ATOM    536  H   ALA A  38      42.764 -17.561  -2.250  1.00 25.80           H  
ATOM    537  CA  ALA A  38      44.542 -17.504  -3.374  1.00 25.80           C  
ATOM    538  HA  ALA A  38      44.784 -16.823  -2.558  1.00 25.80           H  
ATOM    539  C   ALA A  38      44.960 -16.759  -4.669  1.00 25.80           C  
ATOM    540  CB  ALA A  38      45.410 -18.745  -3.106  1.00 25.80           C  
ATOM    541  HB1 ALA A  38      45.243 -19.485  -3.888  1.00 25.80           H  
ATOM    542  HB2 ALA A  38      45.153 -19.182  -2.141  1.00 25.80           H  
ATOM    543  HB3 ALA A  38      46.464 -18.467  -3.100  1.00 25.80           H  
ATOM    544  O   ALA A  38      45.078 -17.332  -5.746  1.00 25.80           O  
ATOM    545  N   GLN A  39      45.463 -15.533  -4.444  1.00 25.53           N  
ATOM    546  H   GLN A  39      45.273 -15.140  -3.533  1.00 25.53           H  
ATOM    547  CA  GLN A  39      46.371 -14.752  -5.310  1.00 25.53           C  
ATOM    548  HA  GLN A  39      46.663 -13.884  -4.720  1.00 25.53           H  
ATOM    549  C   GLN A  39      45.777 -14.159  -6.605  1.00 25.53           C  
ATOM    550  CB  GLN A  39      47.675 -15.538  -5.574  1.00 25.53           C  
ATOM    551  HB2 GLN A  39      48.347 -14.927  -6.176  1.00 25.53           H  
ATOM    552  HB3 GLN A  39      47.445 -16.434  -6.151  1.00 25.53           H  
ATOM    553  O   GLN A  39      44.714 -14.542  -7.079  1.00 25.53           O  
ATOM    554  CG  GLN A  39      48.423 -15.936  -4.290  1.00 25.53           C  
ATOM    555  HG2 GLN A  39      48.815 -15.040  -3.808  1.00 25.53           H  
ATOM    556  HG3 GLN A  39      47.750 -16.434  -3.593  1.00 25.53           H  
ATOM    557  CD  GLN A  39      49.576 -16.884  -4.589  1.00 25.53           C  
ATOM    558  NE2 GLN A  39      49.329 -18.172  -4.681  1.00 25.53           N  
ATOM    559 HE21 GLN A  39      48.382 -18.521  -4.629  1.00 25.53           H  
ATOM    560 HE22 GLN A  39      50.118 -18.761  -4.906  1.00 25.53           H  
ATOM    561  OE1 GLN A  39      50.714 -16.484  -4.759  1.00 25.53           O  
ATOM    562  N   ALA A  40      46.484 -13.168  -7.165  1.00 26.66           N  
ATOM    563  H   ALA A  40      47.346 -12.879  -6.727  1.00 26.66           H  
ATOM    564  CA  ALA A  40      46.159 -12.511  -8.432  1.00 26.66           C  
ATOM    565  HA  ALA A  40      45.632 -13.226  -9.063  1.00 26.66           H  
ATOM    566  C   ALA A  40      47.450 -12.032  -9.139  1.00 26.66           C  
ATOM    567  CB  ALA A  40      45.217 -11.331  -8.156  1.00 26.66           C  
ATOM    568  HB1 ALA A  40      44.303 -11.691  -7.684  1.00 26.66           H  
ATOM    569  HB2 ALA A  40      44.960 -10.841  -9.095  1.00 26.66           H  
ATOM    570  HB3 ALA A  40      45.703 -10.610  -7.498  1.00 26.66           H  
ATOM    571  O   ALA A  40      48.327 -11.479  -8.468  1.00 26.66           O  
ATOM    572  N   PRO A  41      47.602 -12.228 -10.464  1.00 28.14           N  
ATOM    573  CA  PRO A  41      48.770 -11.773 -11.223  1.00 28.14           C  
ATOM    574  HA  PRO A  41      49.674 -11.895 -10.628  1.00 28.14           H  
ATOM    575  C   PRO A  41      48.657 -10.301 -11.658  1.00 28.14           C  
ATOM    576  CB  PRO A  41      48.833 -12.714 -12.429  1.00 28.14           C  
ATOM    577  HB2 PRO A  41      49.328 -13.643 -12.143  1.00 28.14           H  
ATOM    578  HB3 PRO A  41      49.336 -12.263 -13.284  1.00 28.14           H  
ATOM    579  O   PRO A  41      47.560  -9.778 -11.847  1.00 28.14           O  
ATOM    580  CG  PRO A  41      47.357 -12.990 -12.717  1.00 28.14           C  
ATOM    581  HG2 PRO A  41      46.937 -12.170 -13.301  1.00 28.14           H  
ATOM    582  HG3 PRO A  41      47.216 -13.938 -13.236  1.00 28.14           H  
ATOM    583  CD  PRO A  41      46.721 -13.006 -11.326  1.00 28.14           C  
ATOM    584  HD2 PRO A  41      45.723 -12.570 -11.363  1.00 28.14           H  
ATOM    585  HD3 PRO A  41      46.670 -14.032 -10.962  1.00 28.14           H  
ATOM    586  N   ALA A  42      49.799  -9.643 -11.883  1.00 37.38           N  
ATOM    587  H   ALA A  42      50.672 -10.135 -11.754  1.00 37.38           H  
ATOM    588  CA  ALA A  42      49.870  -8.276 -12.408  1.00 37.38           C  
ATOM    589  HA  ALA A  42      48.892  -7.806 -12.309  1.00 37.38           H  
ATOM    590  C   ALA A  42      50.250  -8.258 -13.902  1.00 37.38           C  
ATOM    591  CB  ALA A  42      50.851  -7.467 -11.549  1.00 37.38           C  
ATOM    592  HB1 ALA A  42      50.880  -6.435 -11.898  1.00 37.38           H  
ATOM    593  HB2 ALA A  42      51.850  -7.896 -11.620  1.00 37.38           H  
ATOM    594  HB3 ALA A  42      50.525  -7.479 -10.508  1.00 37.38           H  
ATOM    595  O   ALA A  42      51.218  -8.898 -14.312  1.00 37.38           O  
ATOM    596  N   SER A  43      49.506  -7.504 -14.717  1.00 28.94           N  
ATOM    597  H   SER A  43      48.704  -7.029 -14.327  1.00 28.94           H  
ATOM    598  CA  SER A  43      49.676  -7.418 -16.179  1.00 28.94           C  
ATOM    599  HA  SER A  43      50.738  -7.366 -16.418  1.00 28.94           H  
ATOM    600  C   SER A  43      48.959  -6.181 -16.745  1.00 28.94           C  
ATOM    601  CB  SER A  43      49.073  -8.674 -16.832  1.00 28.94           C  
ATOM    602  HB2 SER A  43      49.671  -9.544 -16.560  1.00 28.94           H  
ATOM    603  HB3 SER A  43      49.084  -8.572 -17.917  1.00 28.94           H  
ATOM    604  O   SER A  43      47.906  -5.822 -16.231  1.00 28.94           O  
ATOM    605  OG  SER A  43      47.737  -8.891 -16.420  1.00 28.94           O  
ATOM    606  HG  SER A  43      47.280  -8.049 -16.362  1.00 28.94           H  
ATOM    607  N   SER A  44      49.397  -5.514 -17.819  1.00 27.14           N  
ATOM    608  H   SER A  44      48.745  -4.807 -18.127  1.00 27.14           H  
ATOM    609  CA  SER A  44      50.683  -5.618 -18.552  1.00 27.14           C  
ATOM    610  HA  SER A  44      51.496  -5.720 -17.834  1.00 27.14           H  
ATOM    611  C   SER A  44      51.020  -4.395 -19.434  1.00 27.14           C  
ATOM    612  CB  SER A  44      50.699  -6.841 -19.483  1.00 27.14           C  
ATOM    613  HB2 SER A  44      51.590  -6.813 -20.110  1.00 27.14           H  
ATOM    614  HB3 SER A  44      50.741  -7.755 -18.890  1.00 27.14           H  
ATOM    615  O   SER A  44      52.170  -4.265 -19.851  1.00 27.14           O  
ATOM    616  OG  SER A  44      49.545  -6.852 -20.304  1.00 27.14           O  
ATOM    617  HG  SER A  44      49.566  -7.629 -20.867  1.00 27.14           H  
ATOM    618  N   THR A  45      50.068  -3.502 -19.737  1.00 31.41           N  
ATOM    619  H   THR A  45      49.157  -3.605 -19.312  1.00 31.41           H  
ATOM    620  CA  THR A  45      50.228  -2.377 -20.692  1.00 31.41           C  
ATOM    621  HA  THR A  45      51.138  -2.515 -21.276  1.00 31.41           H  
ATOM    622  C   THR A  45      50.282  -1.038 -19.942  1.00 31.41           C  
ATOM    623  CB  THR A  45      49.066  -2.383 -21.697  1.00 31.41           C  
ATOM    624  HB  THR A  45      48.124  -2.223 -21.172  1.00 31.41           H  
ATOM    625  O   THR A  45      49.358  -0.755 -19.191  1.00 31.41           O  
ATOM    626  CG2 THR A  45      49.221  -1.329 -22.793  1.00 31.41           C  
ATOM    627 HG21 THR A  45      50.166  -1.472 -23.317  1.00 31.41           H  
ATOM    628 HG22 THR A  45      48.403  -1.429 -23.505  1.00 31.41           H  
ATOM    629 HG23 THR A  45      49.185  -0.328 -22.363  1.00 31.41           H  
ATOM    630  OG1 THR A  45      49.022  -3.631 -22.352  1.00 31.41           O  
ATOM    631  HG1 THR A  45      48.923  -4.323 -21.694  1.00 31.41           H  
ATOM    632  N   THR A  46      51.296  -0.165 -20.027  1.00 27.25           N  
ATOM    633  H   THR A  46      51.190   0.582 -19.356  1.00 27.25           H  
ATOM    634  CA  THR A  46      52.515  -0.084 -20.875  1.00 27.25           C  
ATOM    635  HA  THR A  46      53.119   0.670 -20.370  1.00 27.25           H  
ATOM    636  C   THR A  46      52.338   0.500 -22.289  1.00 27.25           C  
ATOM    637  CB  THR A  46      53.424  -1.339 -20.841  1.00 27.25           C  
ATOM    638  HB  THR A  46      53.071  -2.085 -21.553  1.00 27.25           H  
ATOM    639  O   THR A  46      52.689  -0.147 -23.270  1.00 27.25           O  
ATOM    640  CG2 THR A  46      54.887  -1.027 -21.162  1.00 27.25           C  
ATOM    641 HG21 THR A  46      55.280  -0.303 -20.449  1.00 27.25           H  
ATOM    642 HG22 THR A  46      55.472  -1.944 -21.096  1.00 27.25           H  
ATOM    643 HG23 THR A  46      54.981  -0.632 -22.174  1.00 27.25           H  
ATOM    644  OG1 THR A  46      53.432  -1.895 -19.550  1.00 27.25           O  
ATOM    645  HG1 THR A  46      53.130  -2.803 -19.632  1.00 27.25           H  
ATOM    646  N   MET A  47      51.863   1.753 -22.408  1.00 27.53           N  
ATOM    647  H   MET A  47      51.487   2.208 -21.588  1.00 27.53           H  
ATOM    648  CA  MET A  47      52.099   2.586 -23.610  1.00 27.53           C  
ATOM    649  HA  MET A  47      53.120   2.392 -23.938  1.00 27.53           H  
ATOM    650  C   MET A  47      51.992   4.113 -23.353  1.00 27.53           C  
ATOM    651  CB  MET A  47      51.166   2.156 -24.767  1.00 27.53           C  
ATOM    652  HB2 MET A  47      51.123   1.069 -24.829  1.00 27.53           H  
ATOM    653  HB3 MET A  47      50.152   2.518 -24.593  1.00 27.53           H  
ATOM    654  O   MET A  47      50.971   4.722 -23.651  1.00 27.53           O  
ATOM    655  CG  MET A  47      51.694   2.693 -26.107  1.00 27.53           C  
ATOM    656  HG2 MET A  47      51.844   3.769 -26.018  1.00 27.53           H  
ATOM    657  HG3 MET A  47      52.661   2.234 -26.312  1.00 27.53           H  
ATOM    658  SD  MET A  47      50.619   2.428 -27.544  1.00 27.53           S  
ATOM    659  CE  MET A  47      50.664   0.622 -27.699  1.00 27.53           C  
ATOM    660  HE1 MET A  47      49.968   0.311 -28.479  1.00 27.53           H  
ATOM    661  HE2 MET A  47      51.670   0.303 -27.971  1.00 27.53           H  
ATOM    662  HE3 MET A  47      50.373   0.153 -26.759  1.00 27.53           H  
ATOM    663  N   MET A  48      53.049   4.753 -22.830  1.00 31.22           N  
ATOM    664  H   MET A  48      53.848   4.203 -22.549  1.00 31.22           H  
ATOM    665  CA  MET A  48      53.292   6.215 -22.925  1.00 31.22           C  
ATOM    666  HA  MET A  48      53.194   6.489 -23.975  1.00 31.22           H  
ATOM    667  C   MET A  48      54.749   6.556 -22.530  1.00 31.22           C  
ATOM    668  CB  MET A  48      52.254   7.027 -22.112  1.00 31.22           C  
ATOM    669  HB2 MET A  48      52.744   7.663 -21.374  1.00 31.22           H  
ATOM    670  HB3 MET A  48      51.575   6.362 -21.579  1.00 31.22           H  
ATOM    671  O   MET A  48      55.531   5.637 -22.289  1.00 31.22           O  
ATOM    672  CG  MET A  48      51.441   7.906 -23.075  1.00 31.22           C  
ATOM    673  HG2 MET A  48      50.961   7.260 -23.811  1.00 31.22           H  
ATOM    674  HG3 MET A  48      52.121   8.572 -23.605  1.00 31.22           H  
ATOM    675  SD  MET A  48      50.154   8.918 -22.305  1.00 31.22           S  
ATOM    676  CE  MET A  48      49.313   9.511 -23.799  1.00 31.22           C  
ATOM    677  HE1 MET A  48      49.990  10.139 -24.376  1.00 31.22           H  
ATOM    678  HE2 MET A  48      48.996   8.662 -24.404  1.00 31.22           H  
ATOM    679  HE3 MET A  48      48.437  10.094 -23.513  1.00 31.22           H  
ATOM    680  N   GLN A  49      55.154   7.838 -22.522  1.00 27.73           N  
ATOM    681  H   GLN A  49      54.475   8.572 -22.663  1.00 27.73           H  
ATOM    682  CA  GLN A  49      56.565   8.251 -22.370  1.00 27.73           C  
ATOM    683  HA  GLN A  49      57.119   7.443 -21.893  1.00 27.73           H  
ATOM    684  C   GLN A  49      56.785   9.518 -21.510  1.00 27.73           C  
ATOM    685  CB  GLN A  49      57.187   8.497 -23.762  1.00 27.73           C  
ATOM    686  HB2 GLN A  49      58.219   8.818 -23.621  1.00 27.73           H  
ATOM    687  HB3 GLN A  49      56.649   9.307 -24.254  1.00 27.73           H  
ATOM    688  O   GLN A  49      55.920  10.382 -21.419  1.00 27.73           O  
ATOM    689  CG  GLN A  49      57.198   7.270 -24.691  1.00 27.73           C  
ATOM    690  HG2 GLN A  49      57.675   6.434 -24.178  1.00 27.73           H  
ATOM    691  HG3 GLN A  49      56.174   6.986 -24.933  1.00 27.73           H  
ATOM    692  CD  GLN A  49      57.943   7.518 -26.003  1.00 27.73           C  
ATOM    693  NE2 GLN A  49      57.929   6.577 -26.921  1.00 27.73           N  
ATOM    694 HE21 GLN A  49      57.438   5.707 -26.771  1.00 27.73           H  
ATOM    695 HE22 GLN A  49      58.430   6.792 -27.771  1.00 27.73           H  
ATOM    696  OE1 GLN A  49      58.555   8.545 -26.236  1.00 27.73           O  
ATOM    697  N   ALA A  50      58.005   9.642 -20.964  1.00 28.26           N  
ATOM    698  H   ALA A  50      58.598   8.828 -21.043  1.00 28.26           H  
ATOM    699  CA  ALA A  50      58.729  10.899 -20.697  1.00 28.26           C  
ATOM    700  HA  ALA A  50      59.595  10.609 -20.103  1.00 28.26           H  
ATOM    701  C   ALA A  50      58.059  12.010 -19.841  1.00 28.26           C  
ATOM    702  CB  ALA A  50      59.300  11.407 -22.032  1.00 28.26           C  
ATOM    703  HB1 ALA A  50      59.983  12.237 -21.850  1.00 28.26           H  
ATOM    704  HB2 ALA A  50      59.846  10.612 -22.540  1.00 28.26           H  
ATOM    705  HB3 ALA A  50      58.489  11.755 -22.672  1.00 28.26           H  
ATOM    706  O   ALA A  50      58.211  13.193 -20.138  1.00 28.26           O  
ATOM    707  N   ALA A  51      57.397  11.663 -18.732  1.00 29.35           N  
ATOM    708  H   ALA A  51      57.249  10.680 -18.553  1.00 29.35           H  
ATOM    709  CA  ALA A  51      56.792  12.627 -17.796  1.00 29.35           C  
ATOM    710  HA  ALA A  51      56.748  13.604 -18.276  1.00 29.35           H  
ATOM    711  C   ALA A  51      57.612  12.830 -16.494  1.00 29.35           C  
ATOM    712  CB  ALA A  51      55.337  12.202 -17.552  1.00 29.35           C  
ATOM    713  HB1 ALA A  51      55.307  11.232 -17.057  1.00 29.35           H  
ATOM    714  HB2 ALA A  51      54.842  12.938 -16.918  1.00 29.35           H  
ATOM    715  HB3 ALA A  51      54.805  12.140 -18.501  1.00 29.35           H  
ATOM    716  O   ALA A  51      57.141  12.540 -15.395  1.00 29.35           O  
ATOM    717  N   THR A  52      58.862  13.298 -16.589  1.00 28.34           N  
ATOM    718  H   THR A  52      59.223  13.550 -17.498  1.00 28.34           H  
ATOM    719  CA  THR A  52      59.746  13.494 -15.417  1.00 28.34           C  
ATOM    720  HA  THR A  52      59.582  12.677 -14.715  1.00 28.34           H  
ATOM    721  C   THR A  52      59.451  14.805 -14.675  1.00 28.34           C  
ATOM    722  CB  THR A  52      61.229  13.457 -15.820  1.00 28.34           C  
ATOM    723  HB  THR A  52      61.837  13.744 -14.963  1.00 28.34           H  
ATOM    724  O   THR A  52      59.831  15.877 -15.145  1.00 28.34           O  
ATOM    725  CG2 THR A  52      61.667  12.068 -16.282  1.00 28.34           C  
ATOM    726 HG21 THR A  52      61.113  11.775 -17.174  1.00 28.34           H  
ATOM    727 HG22 THR A  52      62.731  12.087 -16.516  1.00 28.34           H  
ATOM    728 HG23 THR A  52      61.490  11.342 -15.489  1.00 28.34           H  
ATOM    729  OG1 THR A  52      61.468  14.351 -16.880  1.00 28.34           O  
ATOM    730  HG1 THR A  52      61.135  15.205 -16.596  1.00 28.34           H  
ATOM    731  N   VAL A  53      58.811  14.725 -13.502  1.00 27.10           N  
ATOM    732  H   VAL A  53      58.520  13.814 -13.177  1.00 27.10           H  
ATOM    733  CA  VAL A  53      58.399  15.883 -12.679  1.00 27.10           C  
ATOM    734  HA  VAL A  53      58.916  16.771 -13.044  1.00 27.10           H  
ATOM    735  C   VAL A  53      58.808  15.680 -11.211  1.00 27.10           C  
ATOM    736  CB  VAL A  53      56.878  16.140 -12.813  1.00 27.10           C  
ATOM    737  HB  VAL A  53      56.336  15.310 -12.359  1.00 27.10           H  
ATOM    738  O   VAL A  53      58.842  14.553 -10.722  1.00 27.10           O  
ATOM    739  CG1 VAL A  53      56.443  17.442 -12.125  1.00 27.10           C  
ATOM    740 HG11 VAL A  53      55.381  17.616 -12.301  1.00 27.10           H  
ATOM    741 HG12 VAL A  53      57.011  18.286 -12.515  1.00 27.10           H  
ATOM    742 HG13 VAL A  53      56.581  17.367 -11.046  1.00 27.10           H  
ATOM    743  CG2 VAL A  53      56.440  16.254 -14.282  1.00 27.10           C  
ATOM    744 HG21 VAL A  53      55.383  16.514 -14.340  1.00 27.10           H  
ATOM    745 HG22 VAL A  53      57.028  17.017 -14.792  1.00 27.10           H  
ATOM    746 HG23 VAL A  53      56.572  15.299 -14.789  1.00 27.10           H  
ATOM    747  N   ALA A  54      59.135  16.765 -10.502  1.00 30.80           N  
ATOM    748  H   ALA A  54      59.050  17.668 -10.946  1.00 30.80           H  
ATOM    749  CA  ALA A  54      59.490  16.738  -9.079  1.00 30.80           C  
ATOM    750  HA  ALA A  54      60.162  15.895  -8.922  1.00 30.80           H  
ATOM    751  C   ALA A  54      58.253  16.556  -8.160  1.00 30.80           C  
ATOM    752  CB  ALA A  54      60.257  18.029  -8.756  1.00 30.80           C  
ATOM    753  HB1 ALA A  54      61.137  18.106  -9.394  1.00 30.80           H  
ATOM    754  HB2 ALA A  54      59.614  18.894  -8.922  1.00 30.80           H  
ATOM    755  HB3 ALA A  54      60.578  18.024  -7.714  1.00 30.80           H  
ATOM    756  O   ALA A  54      57.160  16.996  -8.526  1.00 30.80           O  
ATOM    757  N   PRO A  55      58.398  15.969  -6.952  1.00 33.83           N  
ATOM    758  CA  PRO A  55      57.283  15.667  -6.044  1.00 33.83           C  
ATOM    759  HA  PRO A  55      56.455  15.250  -6.618  1.00 33.83           H  
ATOM    760  C   PRO A  55      56.750  16.914  -5.305  1.00 33.83           C  
ATOM    761  CB  PRO A  55      57.821  14.571  -5.113  1.00 33.83           C  
ATOM    762  HB2 PRO A  55      57.712  13.601  -5.598  1.00 33.83           H  
ATOM    763  HB3 PRO A  55      57.330  14.555  -4.140  1.00 33.83           H  
ATOM    764  O   PRO A  55      56.891  17.062  -4.092  1.00 33.83           O  
ATOM    765  CG  PRO A  55      59.304  14.919  -5.005  1.00 33.83           C  
ATOM    766  HG2 PRO A  55      59.442  15.730  -4.291  1.00 33.83           H  
ATOM    767  HG3 PRO A  55      59.904  14.053  -4.726  1.00 33.83           H  
ATOM    768  CD  PRO A  55      59.633  15.406  -6.416  1.00 33.83           C  
ATOM    769  HD2 PRO A  55      60.429  16.150  -6.377  1.00 33.83           H  
ATOM    770  HD3 PRO A  55      59.939  14.559  -7.030  1.00 33.83           H  
ATOM    771  N   ALA A  56      56.123  17.834  -6.039  1.00 30.58           N  
ATOM    772  H   ALA A  56      56.077  17.681  -7.036  1.00 30.58           H  
ATOM    773  CA  ALA A  56      55.508  19.045  -5.498  1.00 30.58           C  
ATOM    774  HA  ALA A  56      56.191  19.488  -4.773  1.00 30.58           H  
ATOM    775  C   ALA A  56      54.189  18.728  -4.761  1.00 30.58           C  
ATOM    776  CB  ALA A  56      55.336  20.050  -6.646  1.00 30.58           C  
ATOM    777  HB1 ALA A  56      54.704  19.623  -7.425  1.00 30.58           H  
ATOM    778  HB2 ALA A  56      54.869  20.959  -6.269  1.00 30.58           H  
ATOM    779  HB3 ALA A  56      56.309  20.298  -7.070  1.00 30.58           H  
ATOM    780  O   ALA A  56      53.102  18.833  -5.329  1.00 30.58           O  
ATOM    781  N   GLN A  57      54.282  18.347  -3.481  1.00 41.32           N  
ATOM    782  H   GLN A  57      55.213  18.191  -3.122  1.00 41.32           H  
ATOM    783  CA  GLN A  57      53.147  17.890  -2.656  1.00 41.32           C  
ATOM    784  HA  GLN A  57      52.753  16.971  -3.090  1.00 41.32           H  
ATOM    785  C   GLN A  57      51.969  18.880  -2.575  1.00 41.32           C  
ATOM    786  CB  GLN A  57      53.640  17.578  -1.233  1.00 41.32           C  
ATOM    787  HB2 GLN A  57      54.117  18.464  -0.814  1.00 41.32           H  
ATOM    788  HB3 GLN A  57      52.777  17.334  -0.613  1.00 41.32           H  
ATOM    789  O   GLN A  57      50.826  18.457  -2.417  1.00 41.32           O  
ATOM    790  CG  GLN A  57      54.621  16.399  -1.173  1.00 41.32           C  
ATOM    791  HG2 GLN A  57      55.510  16.620  -1.765  1.00 41.32           H  
ATOM    792  HG3 GLN A  57      54.145  15.507  -1.580  1.00 41.32           H  
ATOM    793  CD  GLN A  57      55.059  16.125   0.261  1.00 41.32           C  
ATOM    794  NE2 GLN A  57      54.295  15.382   1.031  1.00 41.32           N  
ATOM    795 HE21 GLN A  57      54.619  15.249   1.978  1.00 41.32           H  
ATOM    796 HE22 GLN A  57      53.432  14.985   0.686  1.00 41.32           H  
ATOM    797  OE1 GLN A  57      56.080  16.601   0.722  1.00 41.32           O  
ATOM    798  N   SER A  58      52.200  20.185  -2.751  1.00 47.82           N  
ATOM    799  H   SER A  58      53.143  20.490  -2.947  1.00 47.82           H  
ATOM    800  CA  SER A  58      51.134  21.197  -2.845  1.00 47.82           C  
ATOM    801  HA  SER A  58      50.552  21.175  -1.924  1.00 47.82           H  
ATOM    802  C   SER A  58      50.151  20.945  -4.000  1.00 47.82           C  
ATOM    803  CB  SER A  58      51.756  22.590  -2.980  1.00 47.82           C  
ATOM    804  HB2 SER A  58      52.220  22.864  -2.033  1.00 47.82           H  
ATOM    805  HB3 SER A  58      50.976  23.317  -3.209  1.00 47.82           H  
ATOM    806  O   SER A  58      48.991  21.346  -3.911  1.00 47.82           O  
ATOM    807  OG  SER A  58      52.745  22.603  -3.997  1.00 47.82           O  
ATOM    808  HG  SER A  58      53.027  23.510  -4.133  1.00 47.82           H  
ATOM    809  N   GLY A  59      50.563  20.216  -5.044  1.00 54.25           N  
ATOM    810  H   GLY A  59      51.524  19.907  -5.062  1.00 54.25           H  
ATOM    811  CA  GLY A  59      49.677  19.753  -6.113  1.00 54.25           C  
ATOM    812  HA2 GLY A  59      49.223  20.613  -6.604  1.00 54.25           H  
ATOM    813  HA3 GLY A  59      50.273  19.209  -6.846  1.00 54.25           H  
ATOM    814  C   GLY A  59      48.562  18.820  -5.625  1.00 54.25           C  
ATOM    815  O   GLY A  59      47.465  18.857  -6.173  1.00 54.25           O  
ATOM    816  N   GLN A  60      48.791  18.042  -4.560  1.00 66.72           N  
ATOM    817  H   GLN A  60      49.688  18.099  -4.101  1.00 66.72           H  
ATOM    818  CA  GLN A  60      47.775  17.166  -3.963  1.00 66.72           C  
ATOM    819  HA  GLN A  60      47.321  16.569  -4.754  1.00 66.72           H  
ATOM    820  C   GLN A  60      46.657  17.990  -3.307  1.00 66.72           C  
ATOM    821  CB  GLN A  60      48.479  16.212  -2.983  1.00 66.72           C  
ATOM    822  HB2 GLN A  60      49.298  15.736  -3.524  1.00 66.72           H  
ATOM    823  HB3 GLN A  60      48.904  16.785  -2.159  1.00 66.72           H  
ATOM    824  O   GLN A  60      45.481  17.759  -3.582  1.00 66.72           O  
ATOM    825  CG  GLN A  60      47.584  15.113  -2.387  1.00 66.72           C  
ATOM    826  HG2 GLN A  60      47.055  14.595  -3.187  1.00 66.72           H  
ATOM    827  HG3 GLN A  60      46.846  15.566  -1.724  1.00 66.72           H  
ATOM    828  CD  GLN A  60      48.397  14.078  -1.602  1.00 66.72           C  
ATOM    829  NE2 GLN A  60      47.817  13.390  -0.648  1.00 66.72           N  
ATOM    830 HE21 GLN A  60      48.391  12.715  -0.163  1.00 66.72           H  
ATOM    831 HE22 GLN A  60      46.864  13.564  -0.362  1.00 66.72           H  
ATOM    832  OE1 GLN A  60      49.576  13.857  -1.834  1.00 66.72           O  
ATOM    833  N   ALA A  61      47.014  19.026  -2.539  1.00 72.37           N  
ATOM    834  H   ALA A  61      47.997  19.183  -2.369  1.00 72.37           H  
ATOM    835  CA  ALA A  61      46.052  19.980  -1.981  1.00 72.37           C  
ATOM    836  HA  ALA A  61      45.308  19.430  -1.404  1.00 72.37           H  
ATOM    837  C   ALA A  61      45.303  20.758  -3.084  1.00 72.37           C  
ATOM    838  CB  ALA A  61      46.797  20.918  -1.024  1.00 72.37           C  
ATOM    839  HB1 ALA A  61      47.287  20.338  -0.242  1.00 72.37           H  
ATOM    840  HB2 ALA A  61      46.084  21.598  -0.558  1.00 72.37           H  
ATOM    841  HB3 ALA A  61      47.542  21.501  -1.566  1.00 72.37           H  
ATOM    842  O   ALA A  61      44.086  20.918  -3.014  1.00 72.37           O  
ATOM    843  N   ALA A  62      45.999  21.154  -4.157  1.00 76.11           N  
ATOM    844  H   ALA A  62      47.002  21.033  -4.147  1.00 76.11           H  
ATOM    845  CA  ALA A  62      45.398  21.822  -5.316  1.00 76.11           C  
ATOM    846  HA  ALA A  62      44.803  22.657  -4.948  1.00 76.11           H  
ATOM    847  C   ALA A  62      44.442  20.929  -6.145  1.00 76.11           C  
ATOM    848  CB  ALA A  62      46.529  22.390  -6.180  1.00 76.11           C  
ATOM    849  HB1 ALA A  62      47.180  23.020  -5.574  1.00 76.11           H  
ATOM    850  HB2 ALA A  62      46.106  22.990  -6.986  1.00 76.11           H  
ATOM    851  HB3 ALA A  62      47.111  21.575  -6.610  1.00 76.11           H  
ATOM    852  O   ALA A  62      43.697  21.448  -6.982  1.00 76.11           O  
ATOM    853  N   VAL A  63      44.440  19.608  -5.915  1.00 80.72           N  
ATOM    854  H   VAL A  63      45.138  19.243  -5.283  1.00 80.72           H  
ATOM    855  CA  VAL A  63      43.428  18.669  -6.428  1.00 80.72           C  
ATOM    856  HA  VAL A  63      42.952  19.108  -7.305  1.00 80.72           H  
ATOM    857  C   VAL A  63      42.308  18.450  -5.405  1.00 80.72           C  
ATOM    858  CB  VAL A  63      44.072  17.344  -6.888  1.00 80.72           C  
ATOM    859  HB  VAL A  63      44.685  16.939  -6.084  1.00 80.72           H  
ATOM    860  O   VAL A  63      41.146  18.516  -5.793  1.00 80.72           O  
ATOM    861  CG1 VAL A  63      43.029  16.292  -7.289  1.00 80.72           C  
ATOM    862 HG11 VAL A  63      42.372  16.685  -8.065  1.00 80.72           H  
ATOM    863 HG12 VAL A  63      42.428  16.011  -6.425  1.00 80.72           H  
ATOM    864 HG13 VAL A  63      43.528  15.396  -7.657  1.00 80.72           H  
ATOM    865  CG2 VAL A  63      44.952  17.576  -8.125  1.00 80.72           C  
ATOM    866 HG21 VAL A  63      44.343  17.920  -8.960  1.00 80.72           H  
ATOM    867 HG22 VAL A  63      45.714  18.326  -7.913  1.00 80.72           H  
ATOM    868 HG23 VAL A  63      45.452  16.647  -8.400  1.00 80.72           H  
ATOM    869  N   VAL A  64      42.617  18.278  -4.111  1.00 86.67           N  
ATOM    870  H   VAL A  64      43.593  18.228  -3.857  1.00 86.67           H  
ATOM    871  CA  VAL A  64      41.614  18.178  -3.025  1.00 86.67           C  
ATOM    872  HA  VAL A  64      41.006  17.287  -3.179  1.00 86.67           H  
ATOM    873  C   VAL A  64      40.663  19.374  -3.042  1.00 86.67           C  
ATOM    874  CB  VAL A  64      42.297  18.065  -1.643  1.00 86.67           C  
ATOM    875  HB  VAL A  64      43.066  18.834  -1.566  1.00 86.67           H  
ATOM    876  O   VAL A  64      39.457  19.197  -3.199  1.00 86.67           O  
ATOM    877  CG1 VAL A  64      41.337  18.232  -0.457  1.00 86.67           C  
ATOM    878 HG11 VAL A  64      40.545  17.484  -0.490  1.00 86.67           H  
ATOM    879 HG12 VAL A  64      40.893  19.227  -0.445  1.00 86.67           H  
ATOM    880 HG13 VAL A  64      41.885  18.120   0.479  1.00 86.67           H  
ATOM    881  CG2 VAL A  64      42.964  16.695  -1.493  1.00 86.67           C  
ATOM    882 HG21 VAL A  64      42.195  15.927  -1.420  1.00 86.67           H  
ATOM    883 HG22 VAL A  64      43.566  16.681  -0.584  1.00 86.67           H  
ATOM    884 HG23 VAL A  64      43.614  16.487  -2.342  1.00 86.67           H  
ATOM    885  N   GLN A  65      41.200  20.595  -2.978  1.00 86.57           N  
ATOM    886  H   GLN A  65      42.198  20.684  -2.851  1.00 86.57           H  
ATOM    887  CA  GLN A  65      40.389  21.813  -2.959  1.00 86.57           C  
ATOM    888  HA  GLN A  65      39.666  21.725  -2.148  1.00 86.57           H  
ATOM    889  C   GLN A  65      39.607  22.005  -4.271  1.00 86.57           C  
ATOM    890  CB  GLN A  65      41.302  23.005  -2.641  1.00 86.57           C  
ATOM    891  HB2 GLN A  65      41.886  22.773  -1.751  1.00 86.57           H  
ATOM    892  HB3 GLN A  65      41.985  23.178  -3.472  1.00 86.57           H  
ATOM    893  O   GLN A  65      38.503  22.543  -4.263  1.00 86.57           O  
ATOM    894  CG  GLN A  65      40.488  24.277  -2.371  1.00 86.57           C  
ATOM    895  HG2 GLN A  65      39.938  24.560  -3.268  1.00 86.57           H  
ATOM    896  HG3 GLN A  65      39.769  24.088  -1.573  1.00 86.57           H  
ATOM    897  CD  GLN A  65      41.381  25.438  -1.968  1.00 86.57           C  
ATOM    898  NE2 GLN A  65      41.735  25.542  -0.709  1.00 86.57           N  
ATOM    899 HE21 GLN A  65      42.296  26.331  -0.420  1.00 86.57           H  
ATOM    900 HE22 GLN A  65      41.392  24.864  -0.044  1.00 86.57           H  
ATOM    901  OE1 GLN A  65      41.777  26.253  -2.789  1.00 86.57           O  
ATOM    902  N   ARG A  66      40.122  21.503  -5.402  1.00 85.19           N  
ATOM    903  H   ARG A  66      41.007  21.021  -5.338  1.00 85.19           H  
ATOM    904  CA  ARG A  66      39.417  21.534  -6.694  1.00 85.19           C  
ATOM    905  HA  ARG A  66      38.977  22.524  -6.817  1.00 85.19           H  
ATOM    906  C   ARG A  66      38.259  20.539  -6.757  1.00 85.19           C  
ATOM    907  CB  ARG A  66      40.425  21.312  -7.823  1.00 85.19           C  
ATOM    908  HB2 ARG A  66      41.246  22.013  -7.670  1.00 85.19           H  
ATOM    909  HB3 ARG A  66      40.816  20.296  -7.776  1.00 85.19           H  
ATOM    910  O   ARG A  66      37.225  20.857  -7.333  1.00 85.19           O  
ATOM    911  CG  ARG A  66      39.798  21.560  -9.204  1.00 85.19           C  
ATOM    912  HG2 ARG A  66      39.396  22.573  -9.241  1.00 85.19           H  
ATOM    913  HG3 ARG A  66      38.983  20.857  -9.372  1.00 85.19           H  
ATOM    914  CD  ARG A  66      40.820  21.382 -10.331  1.00 85.19           C  
ATOM    915  HD2 ARG A  66      40.312  21.576 -11.276  1.00 85.19           H  
ATOM    916  HD3 ARG A  66      41.172  20.351 -10.327  1.00 85.19           H  
ATOM    917  NE  ARG A  66      41.966  22.295 -10.162  1.00 85.19           N  
ATOM    918  HE  ARG A  66      42.193  22.539  -9.209  1.00 85.19           H  
ATOM    919  NH1 ARG A  66      42.580  22.506 -12.364  1.00 85.19           N  
ATOM    920 HH11 ARG A  66      41.851  21.852 -12.610  1.00 85.19           H  
ATOM    921 HH12 ARG A  66      43.168  22.920 -13.073  1.00 85.19           H  
ATOM    922  NH2 ARG A  66      43.669  23.653 -10.783  1.00 85.19           N  
ATOM    923 HH21 ARG A  66      43.793  23.897  -9.810  1.00 85.19           H  
ATOM    924 HH22 ARG A  66      44.254  24.070 -11.493  1.00 85.19           H  
ATOM    925  CZ  ARG A  66      42.728  22.812 -11.104  1.00 85.19           C  
ATOM    926  N   LEU A  67      38.405  19.361  -6.155  1.00 91.60           N  
ATOM    927  H   LEU A  67      39.294  19.154  -5.722  1.00 91.60           H  
ATOM    928  CA  LEU A  67      37.323  18.384  -6.011  1.00 91.60           C  
ATOM    929  HA  LEU A  67      36.820  18.261  -6.971  1.00 91.60           H  
ATOM    930  C   LEU A  67      36.254  18.881  -5.025  1.00 91.60           C  
ATOM    931  CB  LEU A  67      37.925  17.035  -5.586  1.00 91.60           C  
ATOM    932  HB2 LEU A  67      38.592  17.210  -4.742  1.00 91.60           H  
ATOM    933  HB3 LEU A  67      37.121  16.380  -5.249  1.00 91.60           H  
ATOM    934  O   LEU A  67      35.069  18.698  -5.278  1.00 91.60           O  
ATOM    935  CG  LEU A  67      38.707  16.318  -6.703  1.00 91.60           C  
ATOM    936  HG  LEU A  67      39.389  17.016  -7.189  1.00 91.60           H  
ATOM    937  CD1 LEU A  67      39.532  15.177  -6.111  1.00 91.60           C  
ATOM    938 HD11 LEU A  67      40.121  14.700  -6.895  1.00 91.60           H  
ATOM    939 HD12 LEU A  67      38.868  14.441  -5.658  1.00 91.60           H  
ATOM    940 HD13 LEU A  67      40.207  15.572  -5.351  1.00 91.60           H  
ATOM    941  CD2 LEU A  67      37.773  15.725  -7.760  1.00 91.60           C  
ATOM    942 HD21 LEU A  67      37.225  16.518  -8.268  1.00 91.60           H  
ATOM    943 HD22 LEU A  67      38.354  15.181  -8.505  1.00 91.60           H  
ATOM    944 HD23 LEU A  67      37.061  15.044  -7.294  1.00 91.60           H  
ATOM    945  N   VAL A  68      36.649  19.601  -3.971  1.00 92.85           N  
ATOM    946  H   VAL A  68      37.639  19.640  -3.772  1.00 92.85           H  
ATOM    947  CA  VAL A  68      35.737  20.344  -3.082  1.00 92.85           C  
ATOM    948  HA  VAL A  68      34.983  19.660  -2.692  1.00 92.85           H  
ATOM    949  C   VAL A  68      34.982  21.443  -3.840  1.00 92.85           C  
ATOM    950  CB  VAL A  68      36.536  20.906  -1.889  1.00 92.85           C  
ATOM    951  HB  VAL A  68      37.478  21.312  -2.259  1.00 92.85           H  
ATOM    952  O   VAL A  68      33.758  21.516  -3.754  1.00 92.85           O  
ATOM    953  CG1 VAL A  68      35.825  22.036  -1.138  1.00 92.85           C  
ATOM    954 HG11 VAL A  68      34.858  21.686  -0.775  1.00 92.85           H  
ATOM    955 HG12 VAL A  68      36.433  22.348  -0.289  1.00 92.85           H  
ATOM    956 HG13 VAL A  68      35.688  22.904  -1.782  1.00 92.85           H  
ATOM    957  CG2 VAL A  68      36.862  19.765  -0.918  1.00 92.85           C  
ATOM    958 HG21 VAL A  68      35.947  19.390  -0.461  1.00 92.85           H  
ATOM    959 HG22 VAL A  68      37.367  18.950  -1.437  1.00 92.85           H  
ATOM    960 HG23 VAL A  68      37.525  20.130  -0.133  1.00 92.85           H  
ATOM    961  N   GLN A  69      35.673  22.260  -4.642  1.00 90.60           N  
ATOM    962  H   GLN A  69      36.681  22.198  -4.631  1.00 90.60           H  
ATOM    963  CA  GLN A  69      35.046  23.274  -5.503  1.00 90.60           C  
ATOM    964  HA  GLN A  69      34.464  23.958  -4.886  1.00 90.60           H  
ATOM    965  C   GLN A  69      34.073  22.639  -6.511  1.00 90.60           C  
ATOM    966  CB  GLN A  69      36.141  24.071  -6.234  1.00 90.60           C  
ATOM    967  HB2 GLN A  69      36.846  23.366  -6.674  1.00 90.60           H  
ATOM    968  HB3 GLN A  69      35.692  24.646  -7.044  1.00 90.60           H  
ATOM    969  O   GLN A  69      32.975  23.153  -6.713  1.00 90.60           O  
ATOM    970  CG  GLN A  69      36.885  25.050  -5.306  1.00 90.60           C  
ATOM    971  HG2 GLN A  69      36.272  25.941  -5.171  1.00 90.60           H  
ATOM    972  HG3 GLN A  69      37.018  24.601  -4.321  1.00 90.60           H  
ATOM    973  CD  GLN A  69      38.265  25.473  -5.816  1.00 90.60           C  
ATOM    974  NE2 GLN A  69      38.968  26.296  -5.068  1.00 90.60           N  
ATOM    975 HE21 GLN A  69      39.909  26.507  -5.367  1.00 90.60           H  
ATOM    976 HE22 GLN A  69      38.622  26.593  -4.167  1.00 90.60           H  
ATOM    977  OE1 GLN A  69      38.749  25.081  -6.871  1.00 90.60           O  
ATOM    978  N   GLN A  70      34.436  21.493  -7.098  1.00 90.81           N  
ATOM    979  H   GLN A  70      35.368  21.142  -6.931  1.00 90.81           H  
ATOM    980  CA  GLN A  70      33.564  20.737  -7.997  1.00 90.81           C  
ATOM    981  HA  GLN A  70      33.208  21.415  -8.773  1.00 90.81           H  
ATOM    982  C   GLN A  70      32.332  20.180  -7.265  1.00 90.81           C  
ATOM    983  CB  GLN A  70      34.364  19.607  -8.660  1.00 90.81           C  
ATOM    984  HB2 GLN A  70      34.531  18.816  -7.929  1.00 90.81           H  
ATOM    985  HB3 GLN A  70      35.331  19.982  -8.996  1.00 90.81           H  
ATOM    986  O   GLN A  70      31.225  20.287  -7.782  1.00 90.81           O  
ATOM    987  CG  GLN A  70      33.618  19.047  -9.880  1.00 90.81           C  
ATOM    988  HG2 GLN A  70      33.677  19.768 -10.695  1.00 90.81           H  
ATOM    989  HG3 GLN A  70      32.564  18.915  -9.634  1.00 90.81           H  
ATOM    990  CD  GLN A  70      34.149  17.703 -10.366  1.00 90.81           C  
ATOM    991  NE2 GLN A  70      33.612  17.183 -11.447  1.00 90.81           N  
ATOM    992 HE21 GLN A  70      32.852  17.660 -11.910  1.00 90.81           H  
ATOM    993 HE22 GLN A  70      33.954  16.276 -11.731  1.00 90.81           H  
ATOM    994  OE1 GLN A  70      35.016  17.070  -9.781  1.00 90.81           O  
ATOM    995  N   ALA A  71      32.495  19.637  -6.055  1.00 91.56           N  
ATOM    996  H   ALA A  71      33.429  19.543  -5.683  1.00 91.56           H  
ATOM    997  CA  ALA A  71      31.384  19.150  -5.242  1.00 91.56           C  
ATOM    998  HA  ALA A  71      30.835  18.402  -5.814  1.00 91.56           H  
ATOM    999  C   ALA A  71      30.401  20.270  -4.883  1.00 91.56           C  
ATOM   1000  CB  ALA A  71      31.939  18.493  -3.979  1.00 91.56           C  
ATOM   1001  HB1 ALA A  71      31.102  18.141  -3.375  1.00 91.56           H  
ATOM   1002  HB2 ALA A  71      32.581  17.652  -4.241  1.00 91.56           H  
ATOM   1003  HB3 ALA A  71      32.513  19.210  -3.392  1.00 91.56           H  
ATOM   1004  O   ALA A  71      29.195  20.109  -5.057  1.00 91.56           O  
ATOM   1005  N   ARG A  72      30.913  21.429  -4.451  1.00 91.75           N  
ATOM   1006  H   ARG A  72      31.912  21.478  -4.312  1.00 91.75           H  
ATOM   1007  CA  ARG A  72      30.100  22.612  -4.137  1.00 91.75           C  
ATOM   1008  HA  ARG A  72      29.299  22.321  -3.457  1.00 91.75           H  
ATOM   1009  C   ARG A  72      29.373  23.150  -5.373  1.00 91.75           C  
ATOM   1010  CB  ARG A  72      30.968  23.657  -3.415  1.00 91.75           C  
ATOM   1011  HB2 ARG A  72      30.399  24.582  -3.322  1.00 91.75           H  
ATOM   1012  HB3 ARG A  72      31.873  23.853  -3.989  1.00 91.75           H  
ATOM   1013  O   ARG A  72      28.187  23.454  -5.282  1.00 91.75           O  
ATOM   1014  CG  ARG A  72      31.333  23.166  -2.001  1.00 91.75           C  
ATOM   1015  HG2 ARG A  72      31.897  22.235  -2.054  1.00 91.75           H  
ATOM   1016  HG3 ARG A  72      30.403  22.951  -1.474  1.00 91.75           H  
ATOM   1017  CD  ARG A  72      32.156  24.187  -1.202  1.00 91.75           C  
ATOM   1018  HD2 ARG A  72      33.198  23.866  -1.201  1.00 91.75           H  
ATOM   1019  HD3 ARG A  72      32.095  25.160  -1.691  1.00 91.75           H  
ATOM   1020  NE  ARG A  72      31.655  24.339   0.178  1.00 91.75           N  
ATOM   1021  HE  ARG A  72      30.657  24.250   0.305  1.00 91.75           H  
ATOM   1022  NH1 ARG A  72      33.621  24.804   1.293  1.00 91.75           N  
ATOM   1023 HH11 ARG A  72      34.006  25.101   2.179  1.00 91.75           H  
ATOM   1024 HH12 ARG A  72      34.199  24.427   0.556  1.00 91.75           H  
ATOM   1025  NH2 ARG A  72      31.722  25.041   2.344  1.00 91.75           N  
ATOM   1026 HH21 ARG A  72      30.717  24.960   2.405  1.00 91.75           H  
ATOM   1027 HH22 ARG A  72      32.288  25.318   3.133  1.00 91.75           H  
ATOM   1028  CZ  ARG A  72      32.326  24.718   1.250  1.00 91.75           C  
ATOM   1029  N   PHE A  73      30.012  23.145  -6.546  1.00 89.28           N  
ATOM   1030  H   PHE A  73      30.995  22.914  -6.559  1.00 89.28           H  
ATOM   1031  CA  PHE A  73      29.332  23.409  -7.820  1.00 89.28           C  
ATOM   1032  HA  PHE A  73      28.847  24.383  -7.759  1.00 89.28           H  
ATOM   1033  C   PHE A  73      28.222  22.383  -8.120  1.00 89.28           C  
ATOM   1034  CB  PHE A  73      30.359  23.465  -8.960  1.00 89.28           C  
ATOM   1035  HB2 PHE A  73      30.974  24.357  -8.838  1.00 89.28           H  
ATOM   1036  HB3 PHE A  73      31.020  22.601  -8.895  1.00 89.28           H  
ATOM   1037  O   PHE A  73      27.109  22.779  -8.453  1.00 89.28           O  
ATOM   1038  CG  PHE A  73      29.721  23.486 -10.337  1.00 89.28           C  
ATOM   1039  CD1 PHE A  73      29.683  22.313 -11.117  1.00 89.28           C  
ATOM   1040  HD1 PHE A  73      30.133  21.402 -10.751  1.00 89.28           H  
ATOM   1041  CD2 PHE A  73      29.086  24.654 -10.801  1.00 89.28           C  
ATOM   1042  HD2 PHE A  73      29.081  25.545 -10.191  1.00 89.28           H  
ATOM   1043  CE1 PHE A  73      29.022  22.313 -12.359  1.00 89.28           C  
ATOM   1044  HE1 PHE A  73      28.980  21.407 -12.946  1.00 89.28           H  
ATOM   1045  CE2 PHE A  73      28.422  24.651 -12.041  1.00 89.28           C  
ATOM   1046  HE2 PHE A  73      27.914  25.540 -12.384  1.00 89.28           H  
ATOM   1047  CZ  PHE A  73      28.390  23.481 -12.820  1.00 89.28           C  
ATOM   1048  HZ  PHE A  73      27.860  23.475 -13.761  1.00 89.28           H  
ATOM   1049  N   TRP A  74      28.473  21.078  -7.960  1.00 87.12           N  
ATOM   1050  H   TRP A  74      29.408  20.785  -7.718  1.00 87.12           H  
ATOM   1051  CA  TRP A  74      27.451  20.049  -8.183  1.00 87.12           C  
ATOM   1052  HA  TRP A  74      27.053  20.171  -9.190  1.00 87.12           H  
ATOM   1053  C   TRP A  74      26.253  20.191  -7.231  1.00 87.12           C  
ATOM   1054  CB  TRP A  74      28.061  18.647  -8.060  1.00 87.12           C  
ATOM   1055  HB2 TRP A  74      28.555  18.577  -7.091  1.00 87.12           H  
ATOM   1056  HB3 TRP A  74      27.241  17.929  -8.053  1.00 87.12           H  
ATOM   1057  O   TRP A  74      25.116  20.028  -7.669  1.00 87.12           O  
ATOM   1058  CG  TRP A  74      29.027  18.179  -9.110  1.00 87.12           C  
ATOM   1059  CD1 TRP A  74      30.146  17.469  -8.844  1.00 87.12           C  
ATOM   1060  HD1 TRP A  74      30.491  17.197  -7.858  1.00 87.12           H  
ATOM   1061  CD2 TRP A  74      28.951  18.249 -10.573  1.00 87.12           C  
ATOM   1062  CE2 TRP A  74      30.051  17.512 -11.116  1.00 87.12           C  
ATOM   1063  CE3 TRP A  74      28.052  18.814 -11.506  1.00 87.12           C  
ATOM   1064  HE3 TRP A  74      27.186  19.356 -11.154  1.00 87.12           H  
ATOM   1065  NE1 TRP A  74      30.736  17.051 -10.013  1.00 87.12           N  
ATOM   1066  HE1 TRP A  74      31.525  16.421 -10.012  1.00 87.12           H  
ATOM   1067  CH2 TRP A  74      29.327  17.918 -13.389  1.00 87.12           C  
ATOM   1068  HH2 TRP A  74      29.439  17.777 -14.454  1.00 87.12           H  
ATOM   1069  CZ2 TRP A  74      30.240  17.334 -12.496  1.00 87.12           C  
ATOM   1070  HZ2 TRP A  74      31.050  16.723 -12.865  1.00 87.12           H  
ATOM   1071  CZ3 TRP A  74      28.241  18.658 -12.892  1.00 87.12           C  
ATOM   1072  HZ3 TRP A  74      27.521  19.080 -13.577  1.00 87.12           H  
ATOM   1073  N   MET A  75      26.470  20.561  -5.963  1.00 89.51           N  
ATOM   1074  H   MET A  75      27.426  20.644  -5.649  1.00 89.51           H  
ATOM   1075  CA  MET A  75      25.389  20.882  -5.017  1.00 89.51           C  
ATOM   1076  HA  MET A  75      24.684  20.051  -4.990  1.00 89.51           H  
ATOM   1077  C   MET A  75      24.596  22.123  -5.443  1.00 89.51           C  
ATOM   1078  CB  MET A  75      25.955  21.083  -3.606  1.00 89.51           C  
ATOM   1079  HB2 MET A  75      25.156  21.435  -2.952  1.00 89.51           H  
ATOM   1080  HB3 MET A  75      26.748  21.830  -3.618  1.00 89.51           H  
ATOM   1081  O   MET A  75      23.369  22.108  -5.405  1.00 89.51           O  
ATOM   1082  CG  MET A  75      26.492  19.767  -3.046  1.00 89.51           C  
ATOM   1083  HG2 MET A  75      27.365  19.451  -3.616  1.00 89.51           H  
ATOM   1084  HG3 MET A  75      25.726  19.001  -3.168  1.00 89.51           H  
ATOM   1085  SD  MET A  75      26.932  19.827  -1.300  1.00 89.51           S  
ATOM   1086  CE  MET A  75      28.462  20.790  -1.346  1.00 89.51           C  
ATOM   1087  HE1 MET A  75      28.987  20.681  -0.397  1.00 89.51           H  
ATOM   1088  HE2 MET A  75      29.106  20.420  -2.145  1.00 89.51           H  
ATOM   1089  HE3 MET A  75      28.228  21.843  -1.503  1.00 89.51           H  
ATOM   1090  N   GLN A  76      25.279  23.147  -5.963  1.00 84.48           N  
ATOM   1091  H   GLN A  76      26.287  23.097  -5.948  1.00 84.48           H  
ATOM   1092  CA  GLN A  76      24.679  24.338  -6.587  1.00 84.48           C  
ATOM   1093  HA  GLN A  76      23.871  24.687  -5.945  1.00 84.48           H  
ATOM   1094  C   GLN A  76      24.033  24.050  -7.963  1.00 84.48           C  
ATOM   1095  CB  GLN A  76      25.744  25.448  -6.654  1.00 84.48           C  
ATOM   1096  HB2 GLN A  76      25.358  26.298  -7.217  1.00 84.48           H  
ATOM   1097  HB3 GLN A  76      26.620  25.064  -7.178  1.00 84.48           H  
ATOM   1098  O   GLN A  76      23.546  24.961  -8.633  1.00 84.48           O  
ATOM   1099  CG  GLN A  76      26.153  25.940  -5.252  1.00 84.48           C  
ATOM   1100  HG2 GLN A  76      26.282  25.094  -4.578  1.00 84.48           H  
ATOM   1101  HG3 GLN A  76      25.356  26.561  -4.845  1.00 84.48           H  
ATOM   1102  CD  GLN A  76      27.454  26.741  -5.236  1.00 84.48           C  
ATOM   1103  NE2 GLN A  76      28.031  26.958  -4.074  1.00 84.48           N  
ATOM   1104 HE21 GLN A  76      27.645  26.561  -3.229  1.00 84.48           H  
ATOM   1105 HE22 GLN A  76      28.883  27.500  -4.089  1.00 84.48           H  
ATOM   1106  OE1 GLN A  76      27.978  27.195  -6.242  1.00 84.48           O  
ATOM   1107  N   GLN A  77      23.995  22.782  -8.386  1.00 85.17           N  
ATOM   1108  H   GLN A  77      24.519  22.108  -7.846  1.00 85.17           H  
ATOM   1109  CA  GLN A  77      23.220  22.254  -9.515  1.00 85.17           C  
ATOM   1110  HA  GLN A  77      22.577  23.040  -9.911  1.00 85.17           H  
ATOM   1111  C   GLN A  77      22.272  21.111  -9.082  1.00 85.17           C  
ATOM   1112  CB  GLN A  77      24.189  21.797 -10.627  1.00 85.17           C  
ATOM   1113  HB2 GLN A  77      23.615  21.370 -11.450  1.00 85.17           H  
ATOM   1114  HB3 GLN A  77      24.826  21.008 -10.227  1.00 85.17           H  
ATOM   1115  O   GLN A  77      21.694  20.442  -9.935  1.00 85.17           O  
ATOM   1116  CG  GLN A  77      25.097  22.897 -11.205  1.00 85.17           C  
ATOM   1117  HG2 GLN A  77      25.854  22.421 -11.827  1.00 85.17           H  
ATOM   1118  HG3 GLN A  77      25.613  23.429 -10.406  1.00 85.17           H  
ATOM   1119  CD  GLN A  77      24.346  23.904 -12.065  1.00 85.17           C  
ATOM   1120  NE2 GLN A  77      23.704  24.894 -11.487  1.00 85.17           N  
ATOM   1121 HE21 GLN A  77      23.693  24.985 -10.481  1.00 85.17           H  
ATOM   1122 HE22 GLN A  77      23.201  25.528 -12.091  1.00 85.17           H  
ATOM   1123  OE1 GLN A  77      24.320  23.815 -13.282  1.00 85.17           O  
ATOM   1124  N   HIS A  78      22.139  20.856  -7.772  1.00 77.97           N  
ATOM   1125  H   HIS A  78      22.585  21.493  -7.127  1.00 77.97           H  
ATOM   1126  CA  HIS A  78      21.415  19.732  -7.155  1.00 77.97           C  
ATOM   1127  HA  HIS A  78      21.696  19.756  -6.102  1.00 77.97           H  
ATOM   1128  C   HIS A  78      21.834  18.322  -7.626  1.00 77.97           C  
ATOM   1129  CB  HIS A  78      19.899  19.980  -7.199  1.00 77.97           C  
ATOM   1130  HB2 HIS A  78      19.559  19.934  -8.234  1.00 77.97           H  
ATOM   1131  HB3 HIS A  78      19.389  19.192  -6.645  1.00 77.97           H  
ATOM   1132  O   HIS A  78      21.130  17.337  -7.406  1.00 77.97           O  
ATOM   1133  CG  HIS A  78      19.503  21.308  -6.603  1.00 77.97           C  
ATOM   1134  CD2 HIS A  78      18.865  22.331  -7.251  1.00 77.97           C  
ATOM   1135  HD2 HIS A  78      18.535  22.320  -8.279  1.00 77.97           H  
ATOM   1136  ND1 HIS A  78      19.768  21.744  -5.323  1.00 77.97           N  
ATOM   1137  HD1 HIS A  78      20.258  21.236  -4.601  1.00 77.97           H  
ATOM   1138  CE1 HIS A  78      19.299  22.996  -5.206  1.00 77.97           C  
ATOM   1139  HE1 HIS A  78      19.370  23.602  -4.315  1.00 77.97           H  
ATOM   1140  NE2 HIS A  78      18.739  23.400  -6.357  1.00 77.97           N  
ATOM   1141  N   GLN A  79      23.016  18.184  -8.232  1.00 84.57           N  
ATOM   1142  H   GLN A  79      23.600  19.006  -8.301  1.00 84.57           H  
ATOM   1143  CA  GLN A  79      23.559  16.915  -8.722  1.00 84.57           C  
ATOM   1144  HA  GLN A  79      22.727  16.280  -9.028  1.00 84.57           H  
ATOM   1145  C   GLN A  79      24.290  16.174  -7.594  1.00 84.57           C  
ATOM   1146  CB  GLN A  79      24.435  17.147  -9.966  1.00 84.57           C  
ATOM   1147  HB2 GLN A  79      24.798  16.178 -10.311  1.00 84.57           H  
ATOM   1148  HB3 GLN A  79      25.290  17.771  -9.706  1.00 84.57           H  
ATOM   1149  O   GLN A  79      25.495  15.935  -7.661  1.00 84.57           O  
ATOM   1150  CG  GLN A  79      23.651  17.813 -11.106  1.00 84.57           C  
ATOM   1151  HG2 GLN A  79      23.362  18.817 -10.796  1.00 84.57           H  
ATOM   1152  HG3 GLN A  79      22.744  17.244 -11.313  1.00 84.57           H  
ATOM   1153  CD  GLN A  79      24.443  17.941 -12.400  1.00 84.57           C  
ATOM   1154  NE2 GLN A  79      24.055  18.842 -13.274  1.00 84.57           N  
ATOM   1155 HE21 GLN A  79      23.260  19.432 -13.074  1.00 84.57           H  
ATOM   1156 HE22 GLN A  79      24.588  18.908 -14.130  1.00 84.57           H  
ATOM   1157  OE1 GLN A  79      25.410  17.242 -12.657  1.00 84.57           O  
ATOM   1158  N   TYR A  80      23.569  15.837  -6.522  1.00 85.88           N  
ATOM   1159  H   TYR A  80      22.596  16.106  -6.514  1.00 85.88           H  
ATOM   1160  CA  TYR A  80      24.162  15.360  -5.266  1.00 85.88           C  
ATOM   1161  HA  TYR A  80      24.889  16.107  -4.947  1.00 85.88           H  
ATOM   1162  C   TYR A  80      24.950  14.042  -5.387  1.00 85.88           C  
ATOM   1163  CB  TYR A  80      23.074  15.302  -4.185  1.00 85.88           C  
ATOM   1164  HB2 TYR A  80      23.497  14.863  -3.282  1.00 85.88           H  
ATOM   1165  HB3 TYR A  80      22.261  14.656  -4.518  1.00 85.88           H  
ATOM   1166  O   TYR A  80      25.925  13.858  -4.665  1.00 85.88           O  
ATOM   1167  CG  TYR A  80      22.534  16.677  -3.829  1.00 85.88           C  
ATOM   1168  CD1 TYR A  80      23.352  17.575  -3.117  1.00 85.88           C  
ATOM   1169  HD1 TYR A  80      24.328  17.260  -2.779  1.00 85.88           H  
ATOM   1170  CD2 TYR A  80      21.247  17.079  -4.238  1.00 85.88           C  
ATOM   1171  HD2 TYR A  80      20.608  16.397  -4.779  1.00 85.88           H  
ATOM   1172  CE1 TYR A  80      22.904  18.880  -2.840  1.00 85.88           C  
ATOM   1173  HE1 TYR A  80      23.534  19.566  -2.293  1.00 85.88           H  
ATOM   1174  CE2 TYR A  80      20.787  18.379  -3.946  1.00 85.88           C  
ATOM   1175  HE2 TYR A  80      19.796  18.686  -4.246  1.00 85.88           H  
ATOM   1176  OH  TYR A  80      21.197  20.553  -3.009  1.00 85.88           O  
ATOM   1177  HH  TYR A  80      21.836  21.028  -2.473  1.00 85.88           H  
ATOM   1178  CZ  TYR A  80      21.620  19.285  -3.256  1.00 85.88           C  
ATOM   1179  N   GLU A  81      24.629  13.172  -6.351  1.00 87.23           N  
ATOM   1180  H   GLU A  81      23.803  13.351  -6.903  1.00 87.23           H  
ATOM   1181  CA  GLU A  81      25.466  12.005  -6.689  1.00 87.23           C  
ATOM   1182  HA  GLU A  81      25.684  11.453  -5.775  1.00 87.23           H  
ATOM   1183  C   GLU A  81      26.821  12.418  -7.293  1.00 87.23           C  
ATOM   1184  CB  GLU A  81      24.676  11.079  -7.633  1.00 87.23           C  
ATOM   1185  HB2 GLU A  81      24.244  11.684  -8.430  1.00 87.23           H  
ATOM   1186  HB3 GLU A  81      23.851  10.638  -7.073  1.00 87.23           H  
ATOM   1187  O   GLU A  81      27.865  11.899  -6.899  1.00 87.23           O  
ATOM   1188  CG  GLU A  81      25.484   9.950  -8.300  1.00 87.23           C  
ATOM   1189  HG2 GLU A  81      24.794   9.341  -8.884  1.00 87.23           H  
ATOM   1190  HG3 GLU A  81      26.190  10.395  -9.001  1.00 87.23           H  
ATOM   1191  CD  GLU A  81      26.249   9.035  -7.334  1.00 87.23           C  
ATOM   1192  OE1 GLU A  81      27.163   8.310  -7.788  1.00 87.23           O  
ATOM   1193  OE2 GLU A  81      25.980   9.014  -6.113  1.00 87.23           O  
ATOM   1194  N   ASN A  82      26.841  13.406  -8.192  1.00 87.29           N  
ATOM   1195  H   ASN A  82      25.975  13.869  -8.426  1.00 87.29           H  
ATOM   1196  CA  ASN A  82      28.088  13.930  -8.754  1.00 87.29           C  
ATOM   1197  HA  ASN A  82      28.698  13.090  -9.084  1.00 87.29           H  
ATOM   1198  C   ASN A  82      28.900  14.673  -7.676  1.00 87.29           C  
ATOM   1199  CB  ASN A  82      27.776  14.807  -9.982  1.00 87.29           C  
ATOM   1200  HB2 ASN A  82      28.708  15.245 -10.339  1.00 87.29           H  
ATOM   1201  HB3 ASN A  82      27.106  15.621  -9.704  1.00 87.29           H  
ATOM   1202  O   ASN A  82      30.124  14.536  -7.626  1.00 87.29           O  
ATOM   1203  CG  ASN A  82      27.185  14.037 -11.152  1.00 87.29           C  
ATOM   1204  ND2 ASN A  82      26.581  14.701 -12.108  1.00 87.29           N  
ATOM   1205 HD21 ASN A  82      26.200  14.145 -12.860  1.00 87.29           H  
ATOM   1206 HD22 ASN A  82      26.464  15.704 -12.091  1.00 87.29           H  
ATOM   1207  OD1 ASN A  82      27.267  12.826 -11.248  1.00 87.29           O  
ATOM   1208  N   ALA A  83      28.229  15.381  -6.756  1.00 91.90           N  
ATOM   1209  H   ALA A  83      27.230  15.475  -6.867  1.00 91.90           H  
ATOM   1210  CA  ALA A  83      28.864  15.959  -5.570  1.00 91.90           C  
ATOM   1211  HA  ALA A  83      29.653  16.635  -5.900  1.00 91.90           H  
ATOM   1212  C   ALA A  83      29.530  14.874  -4.711  1.00 91.90           C  
ATOM   1213  CB  ALA A  83      27.844  16.779  -4.768  1.00 91.90           C  
ATOM   1214  HB1 ALA A  83      28.362  17.319  -3.975  1.00 91.90           H  
ATOM   1215  HB2 ALA A  83      27.104  16.124  -4.308  1.00 91.90           H  
ATOM   1216  HB3 ALA A  83      27.336  17.497  -5.412  1.00 91.90           H  
ATOM   1217  O   ALA A  83      30.726  14.966  -4.433  1.00 91.90           O  
ATOM   1218  N   ARG A  84      28.797  13.800  -4.380  1.00 93.32           N  
ATOM   1219  H   ARG A  84      27.817  13.805  -4.627  1.00 93.32           H  
ATOM   1220  CA  ARG A  84      29.311  12.634  -3.650  1.00 93.32           C  
ATOM   1221  HA  ARG A  84      29.634  12.958  -2.661  1.00 93.32           H  
ATOM   1222  C   ARG A  84      30.523  12.013  -4.344  1.00 93.32           C  
ATOM   1223  CB  ARG A  84      28.181  11.604  -3.488  1.00 93.32           C  
ATOM   1224  HB2 ARG A  84      27.917  11.207  -4.468  1.00 93.32           H  
ATOM   1225  HB3 ARG A  84      27.301  12.094  -3.073  1.00 93.32           H  
ATOM   1226  O   ARG A  84      31.498  11.701  -3.667  1.00 93.32           O  
ATOM   1227  CG  ARG A  84      28.584  10.448  -2.558  1.00 93.32           C  
ATOM   1228  HG2 ARG A  84      28.670  10.831  -1.541  1.00 93.32           H  
ATOM   1229  HG3 ARG A  84      29.551  10.045  -2.858  1.00 93.32           H  
ATOM   1230  CD  ARG A  84      27.563   9.306  -2.582  1.00 93.32           C  
ATOM   1231  HD2 ARG A  84      27.808   8.593  -1.795  1.00 93.32           H  
ATOM   1232  HD3 ARG A  84      26.572   9.710  -2.376  1.00 93.32           H  
ATOM   1233  NE  ARG A  84      27.529   8.620  -3.883  1.00 93.32           N  
ATOM   1234  HE  ARG A  84      26.822   8.908  -4.545  1.00 93.32           H  
ATOM   1235  NH1 ARG A  84      29.281   7.134  -3.638  1.00 93.32           N  
ATOM   1236 HH11 ARG A  84      29.600   7.589  -2.794  1.00 93.32           H  
ATOM   1237 HH12 ARG A  84      29.806   6.357  -4.011  1.00 93.32           H  
ATOM   1238  NH2 ARG A  84      28.058   7.127  -5.486  1.00 93.32           N  
ATOM   1239 HH21 ARG A  84      27.402   7.614  -6.080  1.00 93.32           H  
ATOM   1240 HH22 ARG A  84      28.633   6.412  -5.908  1.00 93.32           H  
ATOM   1241  CZ  ARG A  84      28.286   7.635  -4.317  1.00 93.32           C  
ATOM   1242  N   GLN A  85      30.515  11.859  -5.670  1.00 91.19           N  
ATOM   1243  H   GLN A  85      29.666  12.079  -6.172  1.00 91.19           H  
ATOM   1244  CA  GLN A  85      31.668  11.322  -6.403  1.00 91.19           C  
ATOM   1245  HA  GLN A  85      31.956  10.381  -5.935  1.00 91.19           H  
ATOM   1246  C   GLN A  85      32.904  12.235  -6.324  1.00 91.19           C  
ATOM   1247  CB  GLN A  85      31.301  11.026  -7.865  1.00 91.19           C  
ATOM   1248  HB2 GLN A  85      30.829  11.899  -8.314  1.00 91.19           H  
ATOM   1249  HB3 GLN A  85      32.223  10.820  -8.409  1.00 91.19           H  
ATOM   1250  O   GLN A  85      34.018  11.726  -6.167  1.00 91.19           O  
ATOM   1251  CG  GLN A  85      30.375   9.805  -8.001  1.00 91.19           C  
ATOM   1252  HG2 GLN A  85      30.807   8.954  -7.475  1.00 91.19           H  
ATOM   1253  HG3 GLN A  85      29.410  10.023  -7.543  1.00 91.19           H  
ATOM   1254  CD  GLN A  85      30.153   9.391  -9.454  1.00 91.19           C  
ATOM   1255  NE2 GLN A  85      29.046   8.762  -9.764  1.00 91.19           N  
ATOM   1256 HE21 GLN A  85      28.336   8.609  -9.062  1.00 91.19           H  
ATOM   1257 HE22 GLN A  85      28.879   8.574 -10.742  1.00 91.19           H  
ATOM   1258  OE1 GLN A  85      30.988   9.579 -10.325  1.00 91.19           O  
ATOM   1259  N   SER A  86      32.740  13.562  -6.363  1.00 92.41           N  
ATOM   1260  H   SER A  86      31.820  13.932  -6.555  1.00 92.41           H  
ATOM   1261  CA  SER A  86      33.845  14.512  -6.159  1.00 92.41           C  
ATOM   1262  HA  SER A  86      34.673  14.222  -6.806  1.00 92.41           H  
ATOM   1263  C   SER A  86      34.373  14.491  -4.714  1.00 92.41           C  
ATOM   1264  CB  SER A  86      33.417  15.928  -6.562  1.00 92.41           C  
ATOM   1265  HB2 SER A  86      34.210  16.629  -6.300  1.00 92.41           H  
ATOM   1266  HB3 SER A  86      32.509  16.199  -6.024  1.00 92.41           H  
ATOM   1267  O   SER A  86      35.584  14.368  -4.511  1.00 92.41           O  
ATOM   1268  OG  SER A  86      33.178  16.012  -7.956  1.00 92.41           O  
ATOM   1269  HG  SER A  86      34.009  16.168  -8.410  1.00 92.41           H  
ATOM   1270  N   LEU A  87      33.494  14.520  -3.704  1.00 93.51           N  
ATOM   1271  H   LEU A  87      32.514  14.604  -3.933  1.00 93.51           H  
ATOM   1272  CA  LEU A  87      33.857  14.448  -2.277  1.00 93.51           C  
ATOM   1273  HA  LEU A  87      34.537  15.262  -2.028  1.00 93.51           H  
ATOM   1274  C   LEU A  87      34.569  13.133  -1.941  1.00 93.51           C  
ATOM   1275  CB  LEU A  87      32.589  14.563  -1.413  1.00 93.51           C  
ATOM   1276  HB2 LEU A  87      32.865  14.385  -0.374  1.00 93.51           H  
ATOM   1277  HB3 LEU A  87      31.891  13.779  -1.708  1.00 93.51           H  
ATOM   1278  O   LEU A  87      35.692  13.121  -1.439  1.00 93.51           O  
ATOM   1279  CG  LEU A  87      31.872  15.914  -1.489  1.00 93.51           C  
ATOM   1280  HG  LEU A  87      31.775  16.206  -2.535  1.00 93.51           H  
ATOM   1281  CD1 LEU A  87      30.472  15.796  -0.903  1.00 93.51           C  
ATOM   1282 HD11 LEU A  87      30.524  15.357   0.093  1.00 93.51           H  
ATOM   1283 HD12 LEU A  87      29.856  15.154  -1.534  1.00 93.51           H  
ATOM   1284 HD13 LEU A  87      30.015  16.784  -0.846  1.00 93.51           H  
ATOM   1285  CD2 LEU A  87      32.624  17.018  -0.751  1.00 93.51           C  
ATOM   1286 HD21 LEU A  87      32.073  17.954  -0.844  1.00 93.51           H  
ATOM   1287 HD22 LEU A  87      33.622  17.150  -1.170  1.00 93.51           H  
ATOM   1288 HD23 LEU A  87      32.694  16.757   0.305  1.00 93.51           H  
ATOM   1289  N   GLN A  88      33.976  12.009  -2.343  1.00 92.72           N  
ATOM   1290  H   GLN A  88      33.058  12.085  -2.757  1.00 92.72           H  
ATOM   1291  CA  GLN A  88      34.529  10.667  -2.159  1.00 92.72           C  
ATOM   1292  HA  GLN A  88      35.000  10.649  -1.177  1.00 92.72           H  
ATOM   1293  C   GLN A  88      35.654  10.348  -3.163  1.00 92.72           C  
ATOM   1294  CB  GLN A  88      33.398   9.620  -2.126  1.00 92.72           C  
ATOM   1295  HB2 GLN A  88      33.829   8.634  -1.952  1.00 92.72           H  
ATOM   1296  HB3 GLN A  88      32.877   9.605  -3.083  1.00 92.72           H  
ATOM   1297  O   GLN A  88      36.105   9.203  -3.236  1.00 92.72           O  
ATOM   1298  CG  GLN A  88      32.406   9.927  -0.985  1.00 92.72           C  
ATOM   1299  HG2 GLN A  88      32.951   9.950  -0.041  1.00 92.72           H  
ATOM   1300  HG3 GLN A  88      31.961  10.912  -1.128  1.00 92.72           H  
ATOM   1301  CD  GLN A  88      31.258   8.934  -0.844  1.00 92.72           C  
ATOM   1302  NE2 GLN A  88      30.446   9.098   0.176  1.00 92.72           N  
ATOM   1303 HE21 GLN A  88      30.585   9.880   0.799  1.00 92.72           H  
ATOM   1304 HE22 GLN A  88      29.717   8.417   0.331  1.00 92.72           H  
ATOM   1305  OE1 GLN A  88      31.046   8.022  -1.636  1.00 92.72           O  
ATOM   1306  N   SER A  89      36.150  11.352  -3.896  1.00 89.90           N  
ATOM   1307  H   SER A  89      35.655  12.232  -3.854  1.00 89.90           H  
ATOM   1308  CA  SER A  89      37.462  11.358  -4.557  1.00 89.90           C  
ATOM   1309  HA  SER A  89      37.858  10.343  -4.589  1.00 89.90           H  
ATOM   1310  C   SER A  89      38.474  12.210  -3.779  1.00 89.90           C  
ATOM   1311  CB  SER A  89      37.344  11.838  -6.005  1.00 89.90           C  
ATOM   1312  HB2 SER A  89      36.920  12.841  -6.042  1.00 89.90           H  
ATOM   1313  HB3 SER A  89      38.337  11.858  -6.455  1.00 89.90           H  
ATOM   1314  O   SER A  89      39.591  11.748  -3.549  1.00 89.90           O  
ATOM   1315  OG  SER A  89      36.528  10.947  -6.734  1.00 89.90           O  
ATOM   1316  HG  SER A  89      35.614  11.173  -6.551  1.00 89.90           H  
ATOM   1317  N   ALA A  90      38.084  13.393  -3.285  1.00 90.78           N  
ATOM   1318  H   ALA A  90      37.150  13.720  -3.487  1.00 90.78           H  
ATOM   1319  CA  ALA A  90      38.908  14.220  -2.394  1.00 90.78           C  
ATOM   1320  HA  ALA A  90      39.819  14.507  -2.920  1.00 90.78           H  
ATOM   1321  C   ALA A  90      39.319  13.458  -1.120  1.00 90.78           C  
ATOM   1322  CB  ALA A  90      38.124  15.490  -2.041  1.00 90.78           C  
ATOM   1323  HB1 ALA A  90      37.821  16.015  -2.947  1.00 90.78           H  
ATOM   1324  HB2 ALA A  90      37.229  15.231  -1.475  1.00 90.78           H  
ATOM   1325  HB3 ALA A  90      38.743  16.151  -1.436  1.00 90.78           H  
ATOM   1326  O   ALA A  90      40.479  13.516  -0.708  1.00 90.78           O  
ATOM   1327  N   ALA A  91      38.411  12.641  -0.576  1.00 88.97           N  
ATOM   1328  H   ALA A  91      37.462  12.716  -0.911  1.00 88.97           H  
ATOM   1329  CA  ALA A  91      38.650  11.783   0.584  1.00 88.97           C  
ATOM   1330  HA  ALA A  91      38.908  12.428   1.424  1.00 88.97           H  
ATOM   1331  C   ALA A  91      39.805  10.775   0.402  1.00 88.97           C  
ATOM   1332  CB  ALA A  91      37.339  11.054   0.907  1.00 88.97           C  
ATOM   1333  HB1 ALA A  91      37.101  10.343   0.116  1.00 88.97           H  
ATOM   1334  HB2 ALA A  91      36.522  11.768   1.004  1.00 88.97           H  
ATOM   1335  HB3 ALA A  91      37.446  10.517   1.849  1.00 88.97           H  
ATOM   1336  O   ALA A  91      40.365  10.293   1.381  1.00 88.97           O  
ATOM   1337  N   ARG A  92      40.195  10.466  -0.845  1.00 89.29           N  
ATOM   1338  H   ARG A  92      39.734  10.940  -1.608  1.00 89.29           H  
ATOM   1339  CA  ARG A  92      41.320   9.566  -1.174  1.00 89.29           C  
ATOM   1340  HA  ARG A  92      41.448   8.858  -0.355  1.00 89.29           H  
ATOM   1341  C   ARG A  92      42.661  10.301  -1.285  1.00 89.29           C  
ATOM   1342  CB  ARG A  92      41.014   8.765  -2.455  1.00 89.29           C  
ATOM   1343  HB2 ARG A  92      41.045   9.438  -3.311  1.00 89.29           H  
ATOM   1344  HB3 ARG A  92      41.783   8.004  -2.589  1.00 89.29           H  
ATOM   1345  O   ARG A  92      43.675   9.675  -1.575  1.00 89.29           O  
ATOM   1346  CG  ARG A  92      39.640   8.083  -2.405  1.00 89.29           C  
ATOM   1347  HG2 ARG A  92      38.876   8.857  -2.331  1.00 89.29           H  
ATOM   1348  HG3 ARG A  92      39.572   7.448  -1.522  1.00 89.29           H  
ATOM   1349  CD  ARG A  92      39.352   7.242  -3.655  1.00 89.29           C  
ATOM   1350  HD2 ARG A  92      39.749   6.237  -3.513  1.00 89.29           H  
ATOM   1351  HD3 ARG A  92      39.834   7.703  -4.518  1.00 89.29           H  
ATOM   1352  NE  ARG A  92      37.902   7.220  -3.886  1.00 89.29           N  
ATOM   1353  HE  ARG A  92      37.394   8.013  -3.520  1.00 89.29           H  
ATOM   1354  NH1 ARG A  92      37.607   5.275  -5.077  1.00 89.29           N  
ATOM   1355 HH11 ARG A  92      38.595   5.084  -4.997  1.00 89.29           H  
ATOM   1356 HH12 ARG A  92      36.988   4.649  -5.571  1.00 89.29           H  
ATOM   1357  NH2 ARG A  92      35.877   6.638  -4.642  1.00 89.29           N  
ATOM   1358 HH21 ARG A  92      35.558   7.512  -4.247  1.00 89.29           H  
ATOM   1359 HH22 ARG A  92      35.241   6.040  -5.150  1.00 89.29           H  
ATOM   1360  CZ  ARG A  92      37.144   6.367  -4.537  1.00 89.29           C  
ATOM   1361  N   LEU A  93      42.659  11.622  -1.087  1.00 86.13           N  
ATOM   1362  H   LEU A  93      41.767  12.049  -0.881  1.00 86.13           H  
ATOM   1363  CA  LEU A  93      43.816  12.511  -1.215  1.00 86.13           C  
ATOM   1364  HA  LEU A  93      44.718  11.917  -1.356  1.00 86.13           H  
ATOM   1365  C   LEU A  93      44.051  13.349   0.055  1.00 86.13           C  
ATOM   1366  CB  LEU A  93      43.610  13.404  -2.451  1.00 86.13           C  
ATOM   1367  HB2 LEU A  93      42.672  13.944  -2.323  1.00 86.13           H  
ATOM   1368  HB3 LEU A  93      44.419  14.134  -2.491  1.00 86.13           H  
ATOM   1369  O   LEU A  93      45.207  13.595   0.391  1.00 86.13           O  
ATOM   1370  CG  LEU A  93      43.546  12.667  -3.801  1.00 86.13           C  
ATOM   1371  HG  LEU A  93      42.755  11.918  -3.781  1.00 86.13           H  
ATOM   1372  CD1 LEU A  93      43.217  13.676  -4.900  1.00 86.13           C  
ATOM   1373 HD11 LEU A  93      43.152  13.167  -5.862  1.00 86.13           H  
ATOM   1374 HD12 LEU A  93      42.253  14.138  -4.688  1.00 86.13           H  
ATOM   1375 HD13 LEU A  93      43.986  14.447  -4.945  1.00 86.13           H  
ATOM   1376  CD2 LEU A  93      44.867  11.985  -4.162  1.00 86.13           C  
ATOM   1377 HD21 LEU A  93      45.086  11.196  -3.443  1.00 86.13           H  
ATOM   1378 HD22 LEU A  93      44.787  11.530  -5.149  1.00 86.13           H  
ATOM   1379 HD23 LEU A  93      45.680  12.711  -4.163  1.00 86.13           H  
ATOM   1380  N   ALA A  94      42.993  13.741   0.774  1.00 85.42           N  
ATOM   1381  H   ALA A  94      42.073  13.615   0.375  1.00 85.42           H  
ATOM   1382  CA  ALA A  94      43.046  14.228   2.155  1.00 85.42           C  
ATOM   1383  HA  ALA A  94      43.805  13.668   2.701  1.00 85.42           H  
ATOM   1384  C   ALA A  94      41.668  14.035   2.839  1.00 85.42           C  
ATOM   1385  CB  ALA A  94      43.470  15.705   2.166  1.00 85.42           C  
ATOM   1386  HB1 ALA A  94      44.444  15.824   1.690  1.00 85.42           H  
ATOM   1387  HB2 ALA A  94      43.536  16.052   3.197  1.00 85.42           H  
ATOM   1388  HB3 ALA A  94      42.730  16.308   1.640  1.00 85.42           H  
ATOM   1389  O   ALA A  94      40.790  14.877   2.664  1.00 85.42           O  
ATOM   1390  N   PRO A  95      41.433  12.942   3.592  1.00 83.12           N  
ATOM   1391  CA  PRO A  95      40.116  12.654   4.179  1.00 83.12           C  
ATOM   1392  HA  PRO A  95      39.359  12.654   3.395  1.00 83.12           H  
ATOM   1393  C   PRO A  95      39.655  13.668   5.235  1.00 83.12           C  
ATOM   1394  CB  PRO A  95      40.216  11.235   4.751  1.00 83.12           C  
ATOM   1395  HB2 PRO A  95      39.676  11.132   5.693  1.00 83.12           H  
ATOM   1396  HB3 PRO A  95      39.830  10.523   4.022  1.00 83.12           H  
ATOM   1397  O   PRO A  95      38.457  13.932   5.334  1.00 83.12           O  
ATOM   1398  CG  PRO A  95      41.715  11.005   4.940  1.00 83.12           C  
ATOM   1399  HG2 PRO A  95      42.031  11.394   5.908  1.00 83.12           H  
ATOM   1400  HG3 PRO A  95      41.975   9.950   4.852  1.00 83.12           H  
ATOM   1401  CD  PRO A  95      42.351  11.839   3.833  1.00 83.12           C  
ATOM   1402  HD2 PRO A  95      43.330  12.191   4.160  1.00 83.12           H  
ATOM   1403  HD3 PRO A  95      42.444  11.241   2.927  1.00 83.12           H  
ATOM   1404  N   ASP A  96      40.587  14.250   5.992  1.00 82.15           N  
ATOM   1405  H   ASP A  96      41.527  13.889   5.916  1.00 82.15           H  
ATOM   1406  CA  ASP A  96      40.317  15.129   7.140  1.00 82.15           C  
ATOM   1407  HA  ASP A  96      39.238  15.204   7.276  1.00 82.15           H  
ATOM   1408  C   ASP A  96      40.810  16.575   6.914  1.00 82.15           C  
ATOM   1409  CB  ASP A  96      40.876  14.481   8.422  1.00 82.15           C  
ATOM   1410  HB2 ASP A  96      41.965  14.451   8.365  1.00 82.15           H  
ATOM   1411  HB3 ASP A  96      40.595  15.085   9.284  1.00 82.15           H  
ATOM   1412  O   ASP A  96      41.075  17.313   7.861  1.00 82.15           O  
ATOM   1413  CG  ASP A  96      40.337  13.060   8.616  1.00 82.15           C  
ATOM   1414  OD1 ASP A  96      39.211  12.918   9.154  1.00 82.15           O  
ATOM   1415  OD2 ASP A  96      40.998  12.119   8.128  1.00 82.15           O  
ATOM   1416  N   SER A  97      40.954  17.008   5.654  1.00 87.02           N  
ATOM   1417  H   SER A  97      40.709  16.383   4.899  1.00 87.02           H  
ATOM   1418  CA  SER A  97      41.194  18.425   5.333  1.00 87.02           C  
ATOM   1419  HA  SER A  97      41.998  18.797   5.967  1.00 87.02           H  
ATOM   1420  C   SER A  97      39.945  19.264   5.597  1.00 87.02           C  
ATOM   1421  CB  SER A  97      41.613  18.610   3.871  1.00 87.02           C  
ATOM   1422  HB2 SER A  97      42.588  18.150   3.712  1.00 87.02           H  
ATOM   1423  HB3 SER A  97      41.693  19.674   3.649  1.00 87.02           H  
ATOM   1424  O   SER A  97      38.849  18.848   5.218  1.00 87.02           O  
ATOM   1425  OG  SER A  97      40.671  18.018   2.999  1.00 87.02           O  
ATOM   1426  HG  SER A  97      39.807  18.064   3.415  1.00 87.02           H  
ATOM   1427  N   VAL A  98      40.108  20.470   6.152  1.00 86.45           N  
ATOM   1428  H   VAL A  98      41.037  20.752   6.431  1.00 86.45           H  
ATOM   1429  CA  VAL A  98      38.990  21.384   6.460  1.00 86.45           C  
ATOM   1430  HA  VAL A  98      38.342  20.890   7.185  1.00 86.45           H  
ATOM   1431  C   VAL A  98      38.134  21.668   5.221  1.00 86.45           C  
ATOM   1432  CB  VAL A  98      39.486  22.694   7.106  1.00 86.45           C  
ATOM   1433  HB  VAL A  98      40.096  23.241   6.387  1.00 86.45           H  
ATOM   1434  O   VAL A  98      36.916  21.585   5.312  1.00 86.45           O  
ATOM   1435  CG1 VAL A  98      38.319  23.588   7.546  1.00 86.45           C  
ATOM   1436 HG11 VAL A  98      37.737  23.909   6.682  1.00 86.45           H  
ATOM   1437 HG12 VAL A  98      37.663  23.047   8.229  1.00 86.45           H  
ATOM   1438 HG13 VAL A  98      38.695  24.481   8.045  1.00 86.45           H  
ATOM   1439  CG2 VAL A  98      40.338  22.413   8.354  1.00 86.45           C  
ATOM   1440 HG21 VAL A  98      40.636  23.354   8.816  1.00 86.45           H  
ATOM   1441 HG22 VAL A  98      41.245  21.868   8.090  1.00 86.45           H  
ATOM   1442 HG23 VAL A  98      39.765  21.831   9.075  1.00 86.45           H  
ATOM   1443  N   ASP A  99      38.748  21.857   4.047  1.00 86.10           N  
ATOM   1444  H   ASP A  99      39.755  21.942   4.032  1.00 86.10           H  
ATOM   1445  CA  ASP A  99      38.075  22.022   2.747  1.00 86.10           C  
ATOM   1446  HA  ASP A  99      37.615  23.009   2.704  1.00 86.10           H  
ATOM   1447  C   ASP A  99      36.983  20.958   2.499  1.00 86.10           C  
ATOM   1448  CB  ASP A  99      39.119  21.886   1.612  1.00 86.10           C  
ATOM   1449  HB2 ASP A  99      38.643  22.163   0.672  1.00 86.10           H  
ATOM   1450  HB3 ASP A  99      39.412  20.840   1.529  1.00 86.10           H  
ATOM   1451  O   ASP A  99      35.912  21.249   1.965  1.00 86.10           O  
ATOM   1452  CG  ASP A  99      40.403  22.706   1.781  1.00 86.10           C  
ATOM   1453  OD1 ASP A  99      41.157  22.408   2.736  1.00 86.10           O  
ATOM   1454  OD2 ASP A  99      40.663  23.570   0.911  1.00 86.10           O  
ATOM   1455  N   LEU A 100      37.271  19.712   2.890  1.00 90.94           N  
ATOM   1456  H   LEU A 100      38.114  19.591   3.433  1.00 90.94           H  
ATOM   1457  CA  LEU A 100      36.398  18.555   2.718  1.00 90.94           C  
ATOM   1458  HA  LEU A 100      35.775  18.724   1.839  1.00 90.94           H  
ATOM   1459  C   LEU A 100      35.451  18.362   3.907  1.00 90.94           C  
ATOM   1460  CB  LEU A 100      37.282  17.319   2.469  1.00 90.94           C  
ATOM   1461  HB2 LEU A 100      37.918  17.162   3.341  1.00 90.94           H  
ATOM   1462  HB3 LEU A 100      37.925  17.518   1.612  1.00 90.94           H  
ATOM   1463  O   LEU A 100      34.312  17.961   3.702  1.00 90.94           O  
ATOM   1464  CG  LEU A 100      36.502  16.016   2.213  1.00 90.94           C  
ATOM   1465  HG  LEU A 100      35.913  15.757   3.093  1.00 90.94           H  
ATOM   1466  CD1 LEU A 100      35.574  16.125   1.004  1.00 90.94           C  
ATOM   1467 HD11 LEU A 100      36.119  16.503   0.138  1.00 90.94           H  
ATOM   1468 HD12 LEU A 100      35.140  15.151   0.778  1.00 90.94           H  
ATOM   1469 HD13 LEU A 100      34.760  16.807   1.245  1.00 90.94           H  
ATOM   1470  CD2 LEU A 100      37.488  14.884   1.951  1.00 90.94           C  
ATOM   1471 HD21 LEU A 100      36.937  13.955   1.807  1.00 90.94           H  
ATOM   1472 HD22 LEU A 100      38.094  15.106   1.072  1.00 90.94           H  
ATOM   1473 HD23 LEU A 100      38.143  14.775   2.816  1.00 90.94           H  
ATOM   1474  N   LEU A 101      35.889  18.670   5.129  1.00 91.18           N  
ATOM   1475  H   LEU A 101      36.834  19.015   5.224  1.00 91.18           H  
ATOM   1476  CA  LEU A 101      35.044  18.611   6.327  1.00 91.18           C  
ATOM   1477  HA  LEU A 101      34.521  17.654   6.337  1.00 91.18           H  
ATOM   1478  C   LEU A 101      33.942  19.682   6.318  1.00 91.18           C  
ATOM   1479  CB  LEU A 101      35.926  18.709   7.582  1.00 91.18           C  
ATOM   1480  HB2 LEU A 101      36.546  19.601   7.498  1.00 91.18           H  
ATOM   1481  HB3 LEU A 101      35.283  18.832   8.453  1.00 91.18           H  
ATOM   1482  O   LEU A 101      32.872  19.439   6.868  1.00 91.18           O  
ATOM   1483  CG  LEU A 101      36.823  17.477   7.808  1.00 91.18           C  
ATOM   1484  HG  LEU A 101      37.377  17.241   6.899  1.00 91.18           H  
ATOM   1485  CD1 LEU A 101      37.830  17.762   8.917  1.00 91.18           C  
ATOM   1486 HD11 LEU A 101      38.446  18.618   8.642  1.00 91.18           H  
ATOM   1487 HD12 LEU A 101      38.485  16.902   9.058  1.00 91.18           H  
ATOM   1488 HD13 LEU A 101      37.309  17.967   9.852  1.00 91.18           H  
ATOM   1489  CD2 LEU A 101      36.010  16.250   8.226  1.00 91.18           C  
ATOM   1490 HD21 LEU A 101      35.385  15.920   7.396  1.00 91.18           H  
ATOM   1491 HD22 LEU A 101      35.378  16.494   9.079  1.00 91.18           H  
ATOM   1492 HD23 LEU A 101      36.690  15.443   8.498  1.00 91.18           H  
ATOM   1493  N   GLU A 102      34.148  20.812   5.633  1.00 89.76           N  
ATOM   1494  H   GLU A 102      35.077  21.019   5.297  1.00 89.76           H  
ATOM   1495  CA  GLU A 102      33.041  21.690   5.247  1.00 89.76           C  
ATOM   1496  HA  GLU A 102      32.433  21.907   6.125  1.00 89.76           H  
ATOM   1497  C   GLU A 102      32.131  21.002   4.217  1.00 89.76           C  
ATOM   1498  CB  GLU A 102      33.526  23.024   4.658  1.00 89.76           C  
ATOM   1499  HB2 GLU A 102      34.103  22.834   3.753  1.00 89.76           H  
ATOM   1500  HB3 GLU A 102      32.623  23.567   4.379  1.00 89.76           H  
ATOM   1501  O   GLU A 102      30.961  20.752   4.486  1.00 89.76           O  
ATOM   1502  CG  GLU A 102      34.357  23.931   5.577  1.00 89.76           C  
ATOM   1503  HG2 GLU A 102      33.892  23.963   6.563  1.00 89.76           H  
ATOM   1504  HG3 GLU A 102      35.352  23.504   5.702  1.00 89.76           H  
ATOM   1505  CD  GLU A 102      34.492  25.358   5.010  1.00 89.76           C  
ATOM   1506  OE1 GLU A 102      35.041  26.226   5.723  1.00 89.76           O  
ATOM   1507  OE2 GLU A 102      34.063  25.590   3.849  1.00 89.76           O  
ATOM   1508  N   ALA A 103      32.654  20.675   3.028  1.00 89.69           N  
ATOM   1509  H   ALA A 103      33.637  20.854   2.876  1.00 89.69           H  
ATOM   1510  CA  ALA A 103      31.823  20.343   1.867  1.00 89.69           C  
ATOM   1511  HA  ALA A 103      31.023  21.081   1.815  1.00 89.69           H  
ATOM   1512  C   ALA A 103      31.136  18.963   1.922  1.00 89.69           C  
ATOM   1513  CB  ALA A 103      32.679  20.513   0.610  1.00 89.69           C  
ATOM   1514  HB1 ALA A 103      33.060  21.533   0.578  1.00 89.69           H  
ATOM   1515  HB2 ALA A 103      32.067  20.335  -0.274  1.00 89.69           H  
ATOM   1516  HB3 ALA A 103      33.511  19.809   0.628  1.00 89.69           H  
ATOM   1517  O   ALA A 103      30.078  18.790   1.319  1.00 89.69           O  
ATOM   1518  N   GLU A 104      31.688  17.987   2.648  1.00 90.90           N  
ATOM   1519  H   GLU A 104      32.574  18.166   3.099  1.00 90.90           H  
ATOM   1520  CA  GLU A 104      31.014  16.713   2.945  1.00 90.90           C  
ATOM   1521  HA  GLU A 104      30.533  16.344   2.039  1.00 90.90           H  
ATOM   1522  C   GLU A 104      29.901  16.925   3.987  1.00 90.90           C  
ATOM   1523  CB  GLU A 104      32.069  15.674   3.378  1.00 90.90           C  
ATOM   1524  HB2 GLU A 104      32.821  15.581   2.594  1.00 90.90           H  
ATOM   1525  HB3 GLU A 104      32.568  16.063   4.265  1.00 90.90           H  
ATOM   1526  O   GLU A 104      28.839  16.320   3.866  1.00 90.90           O  
ATOM   1527  CG  GLU A 104      31.556  14.267   3.741  1.00 90.90           C  
ATOM   1528  HG2 GLU A 104      32.364  13.748   4.257  1.00 90.90           H  
ATOM   1529  HG3 GLU A 104      30.750  14.385   4.464  1.00 90.90           H  
ATOM   1530  CD  GLU A 104      31.104  13.372   2.566  1.00 90.90           C  
ATOM   1531  OE1 GLU A 104      30.023  12.740   2.680  1.00 90.90           O  
ATOM   1532  OE2 GLU A 104      31.874  13.219   1.592  1.00 90.90           O  
ATOM   1533  N   GLY A 105      30.080  17.842   4.947  1.00 89.83           N  
ATOM   1534  H   GLY A 105      30.944  18.366   4.961  1.00 89.83           H  
ATOM   1535  CA  GLY A 105      29.033  18.245   5.894  1.00 89.83           C  
ATOM   1536  HA2 GLY A 105      29.480  18.874   6.664  1.00 89.83           H  
ATOM   1537  HA3 GLY A 105      28.601  17.362   6.365  1.00 89.83           H  
ATOM   1538  C   GLY A 105      27.914  19.043   5.217  1.00 89.83           C  
ATOM   1539  O   GLY A 105      26.737  18.792   5.465  1.00 89.83           O  
ATOM   1540  N   GLU A 106      28.274  19.936   4.295  1.00 87.20           N  
ATOM   1541  H   GLU A 106      29.260  20.146   4.226  1.00 87.20           H  
ATOM   1542  CA  GLU A 106      27.368  20.688   3.418  1.00 87.20           C  
ATOM   1543  HA  GLU A 106      26.713  21.307   4.032  1.00 87.20           H  
ATOM   1544  C   GLU A 106      26.501  19.745   2.571  1.00 87.20           C  
ATOM   1545  CB  GLU A 106      28.229  21.597   2.522  1.00 87.20           C  
ATOM   1546  HB2 GLU A 106      28.661  21.009   1.713  1.00 87.20           H  
ATOM   1547  HB3 GLU A 106      29.067  21.970   3.111  1.00 87.20           H  
ATOM   1548  O   GLU A 106      25.282  19.895   2.514  1.00 87.20           O  
ATOM   1549  CG  GLU A 106      27.494  22.802   1.923  1.00 87.20           C  
ATOM   1550  HG2 GLU A 106      26.852  23.250   2.682  1.00 87.20           H  
ATOM   1551  HG3 GLU A 106      26.869  22.472   1.094  1.00 87.20           H  
ATOM   1552  CD  GLU A 106      28.521  23.841   1.452  1.00 87.20           C  
ATOM   1553  OE1 GLU A 106      28.920  23.821   0.267  1.00 87.20           O  
ATOM   1554  OE2 GLU A 106      29.013  24.629   2.296  1.00 87.20           O  
ATOM   1555  N   TYR A 107      27.121  18.714   1.986  1.00 91.62           N  
ATOM   1556  H   TYR A 107      28.128  18.678   2.047  1.00 91.62           H  
ATOM   1557  CA  TYR A 107      26.449  17.647   1.243  1.00 91.62           C  
ATOM   1558  HA  TYR A 107      25.809  18.091   0.481  1.00 91.62           H  
ATOM   1559  C   TYR A 107      25.530  16.805   2.132  1.00 91.62           C  
ATOM   1560  CB  TYR A 107      27.519  16.799   0.540  1.00 91.62           C  
ATOM   1561  HB2 TYR A 107      28.387  16.725   1.195  1.00 91.62           H  
ATOM   1562  HB3 TYR A 107      27.841  17.319  -0.362  1.00 91.62           H  
ATOM   1563  O   TYR A 107      24.356  16.641   1.802  1.00 91.62           O  
ATOM   1564  CG  TYR A 107      27.104  15.391   0.166  1.00 91.62           C  
ATOM   1565  CD1 TYR A 107      27.651  14.308   0.876  1.00 91.62           C  
ATOM   1566  HD1 TYR A 107      28.386  14.481   1.648  1.00 91.62           H  
ATOM   1567  CD2 TYR A 107      26.169  15.162  -0.861  1.00 91.62           C  
ATOM   1568  HD2 TYR A 107      25.748  15.998  -1.400  1.00 91.62           H  
ATOM   1569  CE1 TYR A 107      27.241  12.996   0.595  1.00 91.62           C  
ATOM   1570  HE1 TYR A 107      27.672  12.182   1.158  1.00 91.62           H  
ATOM   1571  CE2 TYR A 107      25.765  13.845  -1.159  1.00 91.62           C  
ATOM   1572  HE2 TYR A 107      25.041  13.651  -1.937  1.00 91.62           H  
ATOM   1573  OH  TYR A 107      25.871  11.497  -0.664  1.00 91.62           O  
ATOM   1574  HH  TYR A 107      26.222  10.898  -0.001  1.00 91.62           H  
ATOM   1575  CZ  TYR A 107      26.287  12.765  -0.417  1.00 91.62           C  
ATOM   1576  N   GLN A 108      26.020  16.308   3.270  1.00 88.74           N  
ATOM   1577  H   GLN A 108      26.991  16.474   3.491  1.00 88.74           H  
ATOM   1578  CA  GLN A 108      25.231  15.475   4.183  1.00 88.74           C  
ATOM   1579  HA  GLN A 108      24.815  14.641   3.618  1.00 88.74           H  
ATOM   1580  C   GLN A 108      24.041  16.247   4.775  1.00 88.74           C  
ATOM   1581  CB  GLN A 108      26.146  14.905   5.276  1.00 88.74           C  
ATOM   1582  HB2 GLN A 108      26.710  15.721   5.726  1.00 88.74           H  
ATOM   1583  HB3 GLN A 108      25.535  14.434   6.047  1.00 88.74           H  
ATOM   1584  O   GLN A 108      22.954  15.684   4.883  1.00 88.74           O  
ATOM   1585  CG  GLN A 108      27.104  13.837   4.716  1.00 88.74           C  
ATOM   1586  HG2 GLN A 108      26.540  12.926   4.517  1.00 88.74           H  
ATOM   1587  HG3 GLN A 108      27.533  14.170   3.770  1.00 88.74           H  
ATOM   1588  CD  GLN A 108      28.262  13.505   5.650  1.00 88.74           C  
ATOM   1589  NE2 GLN A 108      29.121  12.585   5.285  1.00 88.74           N  
ATOM   1590 HE21 GLN A 108      29.911  12.475   5.905  1.00 88.74           H  
ATOM   1591 HE22 GLN A 108      29.240  12.425   4.295  1.00 88.74           H  
ATOM   1592  OE1 GLN A 108      28.435  14.047   6.727  1.00 88.74           O  
ATOM   1593  N   SER A 109      24.214  17.541   5.063  1.00 83.02           N  
ATOM   1594  H   SER A 109      25.147  17.920   4.981  1.00 83.02           H  
ATOM   1595  CA  SER A 109      23.139  18.472   5.431  1.00 83.02           C  
ATOM   1596  HA  SER A 109      22.600  18.073   6.290  1.00 83.02           H  
ATOM   1597  C   SER A 109      22.132  18.662   4.289  1.00 83.02           C  
ATOM   1598  CB  SER A 109      23.764  19.811   5.839  1.00 83.02           C  
ATOM   1599  HB2 SER A 109      24.424  19.649   6.691  1.00 83.02           H  
ATOM   1600  HB3 SER A 109      24.352  20.209   5.011  1.00 83.02           H  
ATOM   1601  O   SER A 109      20.926  18.533   4.511  1.00 83.02           O  
ATOM   1602  OG  SER A 109      22.771  20.749   6.195  1.00 83.02           O  
ATOM   1603  HG  SER A 109      23.208  21.516   6.572  1.00 83.02           H  
ATOM   1604  N   HIS A 110      22.601  18.876   3.052  1.00 80.16           N  
ATOM   1605  H   HIS A 110      23.595  19.006   2.929  1.00 80.16           H  
ATOM   1606  CA  HIS A 110      21.747  19.000   1.864  1.00 80.16           C  
ATOM   1607  HA  HIS A 110      21.047  19.818   2.032  1.00 80.16           H  
ATOM   1608  C   HIS A 110      20.895  17.754   1.575  1.00 80.16           C  
ATOM   1609  CB  HIS A 110      22.604  19.320   0.627  1.00 80.16           C  
ATOM   1610  HB2 HIS A 110      23.626  18.970   0.769  1.00 80.16           H  
ATOM   1611  HB3 HIS A 110      22.203  18.767  -0.223  1.00 80.16           H  
ATOM   1612  O   HIS A 110      19.778  17.902   1.084  1.00 80.16           O  
ATOM   1613  CG  HIS A 110      22.615  20.773   0.232  1.00 80.16           C  
ATOM   1614  CD2 HIS A 110      23.715  21.549  -0.012  1.00 80.16           C  
ATOM   1615  HD2 HIS A 110      24.745  21.246   0.107  1.00 80.16           H  
ATOM   1616  ND1 HIS A 110      21.505  21.531  -0.065  1.00 80.16           N  
ATOM   1617  HD1 HIS A 110      20.546  21.233   0.036  1.00 80.16           H  
ATOM   1618  CE1 HIS A 110      21.924  22.741  -0.470  1.00 80.16           C  
ATOM   1619  HE1 HIS A 110      21.280  23.559  -0.757  1.00 80.16           H  
ATOM   1620  NE2 HIS A 110      23.264  22.787  -0.490  1.00 80.16           N  
ATOM   1621  N   ILE A 111      21.399  16.547   1.865  1.00 82.90           N  
ATOM   1622  H   ILE A 111      22.357  16.505   2.183  1.00 82.90           H  
ATOM   1623  CA  ILE A 111      20.664  15.283   1.671  1.00 82.90           C  
ATOM   1624  HA  ILE A 111      19.828  15.492   1.003  1.00 82.90           H  
ATOM   1625  C   ILE A 111      19.993  14.749   2.952  1.00 82.90           C  
ATOM   1626  CB  ILE A 111      21.514  14.214   0.940  1.00 82.90           C  
ATOM   1627  HB  ILE A 111      20.851  13.372   0.740  1.00 82.90           H  
ATOM   1628  O   ILE A 111      19.564  13.597   2.981  1.00 82.90           O  
ATOM   1629  CG1 ILE A 111      22.702  13.693   1.779  1.00 82.90           C  
ATOM   1630 HG12 ILE A 111      22.441  13.702   2.837  1.00 82.90           H  
ATOM   1631 HG13 ILE A 111      23.566  14.343   1.640  1.00 82.90           H  
ATOM   1632  CG2 ILE A 111      22.000  14.736  -0.426  1.00 82.90           C  
ATOM   1633 HG21 ILE A 111      22.726  15.538  -0.289  1.00 82.90           H  
ATOM   1634 HG22 ILE A 111      22.467  13.928  -0.989  1.00 82.90           H  
ATOM   1635 HG23 ILE A 111      21.154  15.118  -0.997  1.00 82.90           H  
ATOM   1636  CD1 ILE A 111      23.116  12.267   1.401  1.00 82.90           C  
ATOM   1637 HD11 ILE A 111      22.296  11.578   1.606  1.00 82.90           H  
ATOM   1638 HD12 ILE A 111      23.984  11.975   1.992  1.00 82.90           H  
ATOM   1639 HD13 ILE A 111      23.372  12.217   0.343  1.00 82.90           H  
ATOM   1640  N   GLY A 112      19.920  15.547   4.026  1.00 73.17           N  
ATOM   1641  H   GLY A 112      20.303  16.479   3.958  1.00 73.17           H  
ATOM   1642  CA  GLY A 112      19.264  15.168   5.288  1.00 73.17           C  
ATOM   1643  HA2 GLY A 112      18.221  14.924   5.087  1.00 73.17           H  
ATOM   1644  HA3 GLY A 112      19.294  16.024   5.962  1.00 73.17           H  
ATOM   1645  C   GLY A 112      19.899  13.973   6.020  1.00 73.17           C  
ATOM   1646  O   GLY A 112      19.259  13.346   6.865  1.00 73.17           O  
ATOM   1647  N   ASN A 113      21.151  13.632   5.705  1.00 82.61           N  
ATOM   1648  H   ASN A 113      21.652  14.258   5.091  1.00 82.61           H  
ATOM   1649  CA  ASN A 113      21.874  12.481   6.246  1.00 82.61           C  
ATOM   1650  HA  ASN A 113      21.164  11.667   6.394  1.00 82.61           H  
ATOM   1651  C   ASN A 113      22.468  12.813   7.628  1.00 82.61           C  
ATOM   1652  CB  ASN A 113      22.898  12.019   5.198  1.00 82.61           C  
ATOM   1653  HB2 ASN A 113      22.377  11.843   4.257  1.00 82.61           H  
ATOM   1654  HB3 ASN A 113      23.644  12.799   5.051  1.00 82.61           H  
ATOM   1655  O   ASN A 113      23.684  12.930   7.803  1.00 82.61           O  
ATOM   1656  CG  ASN A 113      23.604  10.730   5.573  1.00 82.61           C  
ATOM   1657  ND2 ASN A 113      24.545  10.304   4.763  1.00 82.61           N  
ATOM   1658 HD21 ASN A 113      24.789  10.841   3.944  1.00 82.61           H  
ATOM   1659 HD22 ASN A 113      25.011   9.453   5.043  1.00 82.61           H  
ATOM   1660  OD1 ASN A 113      23.330  10.078   6.566  1.00 82.61           O  
ATOM   1661  N   ARG A 114      21.571  13.028   8.599  1.00 79.55           N  
ATOM   1662  H   ARG A 114      20.601  12.950   8.326  1.00 79.55           H  
ATOM   1663  CA  ARG A 114      21.866  13.628   9.906  1.00 79.55           C  
ATOM   1664  HA  ARG A 114      22.208  14.649   9.736  1.00 79.55           H  
ATOM   1665  C   ARG A 114      22.992  12.927  10.667  1.00 79.55           C  
ATOM   1666  CB  ARG A 114      20.569  13.677  10.733  1.00 79.55           C  
ATOM   1667  HB2 ARG A 114      19.792  14.176  10.153  1.00 79.55           H  
ATOM   1668  HB3 ARG A 114      20.239  12.665  10.966  1.00 79.55           H  
ATOM   1669  O   ARG A 114      23.897  13.600  11.148  1.00 79.55           O  
ATOM   1670  CG  ARG A 114      20.796  14.455  12.032  1.00 79.55           C  
ATOM   1671  HG2 ARG A 114      21.558  13.951  12.626  1.00 79.55           H  
ATOM   1672  HG3 ARG A 114      21.153  15.454  11.783  1.00 79.55           H  
ATOM   1673  CD  ARG A 114      19.533  14.570  12.891  1.00 79.55           C  
ATOM   1674  HD2 ARG A 114      19.207  13.569  13.173  1.00 79.55           H  
ATOM   1675  HD3 ARG A 114      18.737  15.043  12.317  1.00 79.55           H  
ATOM   1676  NE  ARG A 114      19.841  15.349  14.104  1.00 79.55           N  
ATOM   1677  HE  ARG A 114      20.165  14.823  14.903  1.00 79.55           H  
ATOM   1678  NH1 ARG A 114      19.521  17.452  13.224  1.00 79.55           N  
ATOM   1679 HH11 ARG A 114      18.874  17.114  12.526  1.00 79.55           H  
ATOM   1680 HH12 ARG A 114      19.672  18.445  13.335  1.00 79.55           H  
ATOM   1681  NH2 ARG A 114      20.599  17.245  15.131  1.00 79.55           N  
ATOM   1682 HH21 ARG A 114      21.011  16.719  15.888  1.00 79.55           H  
ATOM   1683 HH22 ARG A 114      20.691  18.250  15.085  1.00 79.55           H  
ATOM   1684  CZ  ARG A 114      19.976  16.663  14.149  1.00 79.55           C  
ATOM   1685  N   ASP A 115      22.966  11.602  10.761  1.00 80.35           N  
ATOM   1686  H   ASP A 115      22.148  11.113  10.427  1.00 80.35           H  
ATOM   1687  CA  ASP A 115      23.936  10.856  11.576  1.00 80.35           C  
ATOM   1688  HA  ASP A 115      24.023  11.344  12.547  1.00 80.35           H  
ATOM   1689  C   ASP A 115      25.347  10.863  10.963  1.00 80.35           C  
ATOM   1690  CB  ASP A 115      23.420   9.431  11.826  1.00 80.35           C  
ATOM   1691  HB2 ASP A 115      24.257   8.815  12.155  1.00 80.35           H  
ATOM   1692  HB3 ASP A 115      23.039   9.008  10.897  1.00 80.35           H  
ATOM   1693  O   ASP A 115      26.336  10.879  11.698  1.00 80.35           O  
ATOM   1694  CG  ASP A 115      22.331   9.369  12.910  1.00 80.35           C  
ATOM   1695  OD1 ASP A 115      21.680  10.411  13.161  1.00 80.35           O  
ATOM   1696  OD2 ASP A 115      22.177   8.274  13.493  1.00 80.35           O  
ATOM   1697  N   ALA A 116      25.453  10.949   9.630  1.00 83.29           N  
ATOM   1698  H   ALA A 116      24.606  10.974   9.080  1.00 83.29           H  
ATOM   1699  CA  ALA A 116      26.725  11.192   8.954  1.00 83.29           C  
ATOM   1700  HA  ALA A 116      27.483  10.545   9.394  1.00 83.29           H  
ATOM   1701  C   ALA A 116      27.192  12.644   9.144  1.00 83.29           C  
ATOM   1702  CB  ALA A 116      26.586  10.826   7.474  1.00 83.29           C  
ATOM   1703  HB1 ALA A 116      26.199   9.811   7.378  1.00 83.29           H  
ATOM   1704  HB2 ALA A 116      25.909  11.526   6.985  1.00 83.29           H  
ATOM   1705  HB3 ALA A 116      27.563  10.883   6.995  1.00 83.29           H  
ATOM   1706  O   ALA A 116      28.354  12.866   9.484  1.00 83.29           O  
ATOM   1707  N   ALA A 117      26.289  13.626   9.023  1.00 84.43           N  
ATOM   1708  H   ALA A 117      25.350  13.386   8.738  1.00 84.43           H  
ATOM   1709  CA  ALA A 117      26.604  15.037   9.259  1.00 84.43           C  
ATOM   1710  HA  ALA A 117      27.411  15.333   8.589  1.00 84.43           H  
ATOM   1711  C   ALA A 117      27.090  15.286  10.700  1.00 84.43           C  
ATOM   1712  CB  ALA A 117      25.371  15.881   8.919  1.00 84.43           C  
ATOM   1713  HB1 ALA A 117      24.560  15.654   9.611  1.00 84.43           H  
ATOM   1714  HB2 ALA A 117      25.037  15.675   7.902  1.00 84.43           H  
ATOM   1715  HB3 ALA A 117      25.627  16.938   8.993  1.00 84.43           H  
ATOM   1716  O   ALA A 117      28.032  16.047  10.912  1.00 84.43           O  
ATOM   1717  N   LEU A 118      26.520  14.578  11.681  1.00 84.96           N  
ATOM   1718  H   LEU A 118      25.712  14.022  11.439  1.00 84.96           H  
ATOM   1719  CA  LEU A 118      26.972  14.564  13.075  1.00 84.96           C  
ATOM   1720  HA  LEU A 118      27.131  15.594  13.395  1.00 84.96           H  
ATOM   1721  C   LEU A 118      28.317  13.842  13.275  1.00 84.96           C  
ATOM   1722  CB  LEU A 118      25.874  13.926  13.949  1.00 84.96           C  
ATOM   1723  HB2 LEU A 118      25.580  12.981  13.493  1.00 84.96           H  
ATOM   1724  HB3 LEU A 118      26.289  13.701  14.932  1.00 84.96           H  
ATOM   1725  O   LEU A 118      28.966  14.065  14.295  1.00 84.96           O  
ATOM   1726  CG  LEU A 118      24.625  14.807  14.147  1.00 84.96           C  
ATOM   1727  HG  LEU A 118      24.274  15.187  13.187  1.00 84.96           H  
ATOM   1728  CD1 LEU A 118      23.507  13.982  14.786  1.00 84.96           C  
ATOM   1729 HD11 LEU A 118      23.263  13.137  14.143  1.00 84.96           H  
ATOM   1730 HD12 LEU A 118      22.616  14.599  14.904  1.00 84.96           H  
ATOM   1731 HD13 LEU A 118      23.823  13.604  15.759  1.00 84.96           H  
ATOM   1732  CD2 LEU A 118      24.897  15.994  15.075  1.00 84.96           C  
ATOM   1733 HD21 LEU A 118      23.997  16.601  15.174  1.00 84.96           H  
ATOM   1734 HD22 LEU A 118      25.214  15.646  16.058  1.00 84.96           H  
ATOM   1735 HD23 LEU A 118      25.681  16.629  14.661  1.00 84.96           H  
ATOM   1736  N   ASP A 119      28.772  12.997  12.344  1.00 87.59           N  
ATOM   1737  H   ASP A 119      28.202  12.828  11.527  1.00 87.59           H  
ATOM   1738  CA  ASP A 119      30.151  12.486  12.324  1.00 87.59           C  
ATOM   1739  HA  ASP A 119      30.491  12.359  13.352  1.00 87.59           H  
ATOM   1740  C   ASP A 119      31.114  13.493  11.700  1.00 87.59           C  
ATOM   1741  CB  ASP A 119      30.235  11.115  11.635  1.00 87.59           C  
ATOM   1742  HB2 ASP A 119      30.270  11.236  10.552  1.00 87.59           H  
ATOM   1743  HB3 ASP A 119      29.351  10.529  11.884  1.00 87.59           H  
ATOM   1744  O   ASP A 119      32.146  13.807  12.290  1.00 87.59           O  
ATOM   1745  CG  ASP A 119      31.477  10.365  12.122  1.00 87.59           C  
ATOM   1746  OD1 ASP A 119      31.341   9.679  13.167  1.00 87.59           O  
ATOM   1747  OD2 ASP A 119      32.560  10.538  11.526  1.00 87.59           O  
ATOM   1748  N   THR A 120      30.731  14.098  10.576  1.00 89.47           N  
ATOM   1749  H   THR A 120      29.891  13.775  10.118  1.00 89.47           H  
ATOM   1750  CA  THR A 120      31.515  15.156   9.932  1.00 89.47           C  
ATOM   1751  HA  THR A 120      32.518  14.763   9.760  1.00 89.47           H  
ATOM   1752  C   THR A 120      31.676  16.377  10.844  1.00 89.47           C  
ATOM   1753  CB  THR A 120      30.931  15.513   8.559  1.00 89.47           C  
ATOM   1754  HB  THR A 120      29.923  15.912   8.669  1.00 89.47           H  
ATOM   1755  O   THR A 120      32.784  16.898  10.937  1.00 89.47           O  
ATOM   1756  CG2 THR A 120      31.813  16.512   7.816  1.00 89.47           C  
ATOM   1757 HG21 THR A 120      31.490  16.591   6.778  1.00 89.47           H  
ATOM   1758 HG22 THR A 120      32.852  16.183   7.836  1.00 89.47           H  
ATOM   1759 HG23 THR A 120      31.737  17.496   8.280  1.00 89.47           H  
ATOM   1760  OG1 THR A 120      30.898  14.345   7.767  1.00 89.47           O  
ATOM   1761  HG1 THR A 120      29.998  14.259   7.445  1.00 89.47           H  
ATOM   1762  N   GLN A 121      30.660  16.758  11.629  1.00 87.84           N  
ATOM   1763  H   GLN A 121      29.752  16.344  11.472  1.00 87.84           H  
ATOM   1764  CA  GLN A 121      30.795  17.768  12.689  1.00 87.84           C  
ATOM   1765  HA  GLN A 121      31.197  18.674  12.236  1.00 87.84           H  
ATOM   1766  C   GLN A 121      31.785  17.317  13.779  1.00 87.84           C  
ATOM   1767  CB  GLN A 121      29.420  18.108  13.299  1.00 87.84           C  
ATOM   1768  HB2 GLN A 121      29.047  17.243  13.848  1.00 87.84           H  
ATOM   1769  HB3 GLN A 121      28.716  18.339  12.500  1.00 87.84           H  
ATOM   1770  O   GLN A 121      32.689  18.072  14.135  1.00 87.84           O  
ATOM   1771  CG  GLN A 121      29.509  19.324  14.245  1.00 87.84           C  
ATOM   1772  HG2 GLN A 121      29.765  20.210  13.664  1.00 87.84           H  
ATOM   1773  HG3 GLN A 121      30.301  19.167  14.977  1.00 87.84           H  
ATOM   1774  CD  GLN A 121      28.230  19.617  15.029  1.00 87.84           C  
ATOM   1775  NE2 GLN A 121      28.271  20.589  15.915  1.00 87.84           N  
ATOM   1776 HE21 GLN A 121      29.119  21.119  16.055  1.00 87.84           H  
ATOM   1777 HE22 GLN A 121      27.426  20.816  16.418  1.00 87.84           H  
ATOM   1778  OE1 GLN A 121      27.202  18.975  14.884  1.00 87.84           O  
ATOM   1779  N   ARG A 122      31.688  16.074  14.276  1.00 88.17           N  
ATOM   1780  H   ARG A 122      30.948  15.480  13.929  1.00 88.17           H  
ATOM   1781  CA  ARG A 122      32.636  15.526  15.271  1.00 88.17           C  
ATOM   1782  HA  ARG A 122      32.701  16.222  16.106  1.00 88.17           H  
ATOM   1783  C   ARG A 122      34.071  15.410  14.739  1.00 88.17           C  
ATOM   1784  CB  ARG A 122      32.132  14.168  15.793  1.00 88.17           C  
ATOM   1785  HB2 ARG A 122      32.961  13.644  16.269  1.00 88.17           H  
ATOM   1786  HB3 ARG A 122      31.785  13.565  14.954  1.00 88.17           H  
ATOM   1787  O   ARG A 122      35.008  15.454  15.535  1.00 88.17           O  
ATOM   1788  CG  ARG A 122      31.012  14.330  16.833  1.00 88.17           C  
ATOM   1789  HG2 ARG A 122      30.177  14.885  16.405  1.00 88.17           H  
ATOM   1790  HG3 ARG A 122      31.400  14.910  17.670  1.00 88.17           H  
ATOM   1791  CD  ARG A 122      30.509  12.982  17.378  1.00 88.17           C  
ATOM   1792  HD2 ARG A 122      29.859  13.188  18.228  1.00 88.17           H  
ATOM   1793  HD3 ARG A 122      31.353  12.399  17.745  1.00 88.17           H  
ATOM   1794  NE  ARG A 122      29.730  12.219  16.381  1.00 88.17           N  
ATOM   1795  HE  ARG A 122      28.854  12.632  16.095  1.00 88.17           H  
ATOM   1796  NH1 ARG A 122      31.342  10.737  15.660  1.00 88.17           N  
ATOM   1797 HH11 ARG A 122      31.587  10.143  14.881  1.00 88.17           H  
ATOM   1798 HH12 ARG A 122      32.058  11.217  16.186  1.00 88.17           H  
ATOM   1799  NH2 ARG A 122      29.325  10.613  14.806  1.00 88.17           N  
ATOM   1800 HH21 ARG A 122      29.764   9.983  14.149  1.00 88.17           H  
ATOM   1801 HH22 ARG A 122      28.405  10.976  14.603  1.00 88.17           H  
ATOM   1802  CZ  ARG A 122      30.126  11.196  15.645  1.00 88.17           C  
ATOM   1803  N   ARG A 123      34.271  15.281  13.425  1.00 89.48           N  
ATOM   1804  H   ARG A 123      33.450  15.129  12.856  1.00 89.48           H  
ATOM   1805  CA  ARG A 123      35.587  15.313  12.762  1.00 89.48           C  
ATOM   1806  HA  ARG A 123      36.337  14.859  13.410  1.00 89.48           H  
ATOM   1807  C   ARG A 123      36.076  16.744  12.522  1.00 89.48           C  
ATOM   1808  CB  ARG A 123      35.524  14.491  11.466  1.00 89.48           C  
ATOM   1809  HB2 ARG A 123      34.668  14.810  10.872  1.00 89.48           H  
ATOM   1810  HB3 ARG A 123      36.435  14.674  10.895  1.00 89.48           H  
ATOM   1811  O   ARG A 123      37.241  17.032  12.781  1.00 89.48           O  
ATOM   1812  CG  ARG A 123      35.418  12.981  11.755  1.00 89.48           C  
ATOM   1813  HG2 ARG A 123      34.606  12.792  12.457  1.00 89.48           H  
ATOM   1814  HG3 ARG A 123      36.347  12.638  12.210  1.00 89.48           H  
ATOM   1815  CD  ARG A 123      35.142  12.164  10.488  1.00 89.48           C  
ATOM   1816  HD2 ARG A 123      35.088  11.111  10.764  1.00 89.48           H  
ATOM   1817  HD3 ARG A 123      34.161  12.449  10.107  1.00 89.48           H  
ATOM   1818  NE  ARG A 123      36.194  12.352   9.467  1.00 89.48           N  
ATOM   1819  HE  ARG A 123      37.157  12.276   9.761  1.00 89.48           H  
ATOM   1820  NH1 ARG A 123      34.871  12.883   7.650  1.00 89.48           N  
ATOM   1821 HH11 ARG A 123      34.807  13.157   6.680  1.00 89.48           H  
ATOM   1822 HH12 ARG A 123      34.040  12.778   8.214  1.00 89.48           H  
ATOM   1823  NH2 ARG A 123      37.100  12.835   7.483  1.00 89.48           N  
ATOM   1824 HH21 ARG A 123      37.108  13.215   6.547  1.00 89.48           H  
ATOM   1825 HH22 ARG A 123      37.982  12.767   7.971  1.00 89.48           H  
ATOM   1826  CZ  ARG A 123      36.036  12.684   8.202  1.00 89.48           C  
ATOM   1827  N   LEU A 124      35.193  17.671  12.152  1.00 88.59           N  
ATOM   1828  H   LEU A 124      34.255  17.373  11.923  1.00 88.59           H  
ATOM   1829  CA  LEU A 124      35.493  19.104  12.063  1.00 88.59           C  
ATOM   1830  HA  LEU A 124      36.345  19.227  11.395  1.00 88.59           H  
ATOM   1831  C   LEU A 124      35.911  19.679  13.428  1.00 88.59           C  
ATOM   1832  CB  LEU A 124      34.281  19.818  11.437  1.00 88.59           C  
ATOM   1833  HB2 LEU A 124      34.050  19.331  10.489  1.00 88.59           H  
ATOM   1834  HB3 LEU A 124      33.420  19.687  12.093  1.00 88.59           H  
ATOM   1835  O   LEU A 124      36.903  20.395  13.497  1.00 88.59           O  
ATOM   1836  CG  LEU A 124      34.458  21.325  11.175  1.00 88.59           C  
ATOM   1837  HG  LEU A 124      34.553  21.844  12.129  1.00 88.59           H  
ATOM   1838  CD1 LEU A 124      35.676  21.659  10.310  1.00 88.59           C  
ATOM   1839 HD11 LEU A 124      36.594  21.374  10.825  1.00 88.59           H  
ATOM   1840 HD12 LEU A 124      35.609  21.142   9.353  1.00 88.59           H  
ATOM   1841 HD13 LEU A 124      35.706  22.733  10.132  1.00 88.59           H  
ATOM   1842  CD2 LEU A 124      33.218  21.846  10.448  1.00 88.59           C  
ATOM   1843 HD21 LEU A 124      32.326  21.630  11.036  1.00 88.59           H  
ATOM   1844 HD22 LEU A 124      33.122  21.369   9.473  1.00 88.59           H  
ATOM   1845 HD23 LEU A 124      33.302  22.924  10.310  1.00 88.59           H  
ATOM   1846  N   HIS A 125      35.280  19.245  14.523  1.00 88.36           N  
ATOM   1847  H   HIS A 125      34.425  18.722  14.396  1.00 88.36           H  
ATOM   1848  CA  HIS A 125      35.691  19.551  15.902  1.00 88.36           C  
ATOM   1849  HA  HIS A 125      35.747  20.635  16.004  1.00 88.36           H  
ATOM   1850  C   HIS A 125      37.074  18.974  16.292  1.00 88.36           C  
ATOM   1851  CB  HIS A 125      34.592  19.044  16.850  1.00 88.36           C  
ATOM   1852  HB2 HIS A 125      33.620  19.318  16.439  1.00 88.36           H  
ATOM   1853  HB3 HIS A 125      34.636  17.957  16.911  1.00 88.36           H  
ATOM   1854  O   HIS A 125      37.648  19.354  17.308  1.00 88.36           O  
ATOM   1855  CG  HIS A 125      34.669  19.629  18.239  1.00 88.36           C  
ATOM   1856  CD2 HIS A 125      35.360  19.142  19.316  1.00 88.36           C  
ATOM   1857  HD2 HIS A 125      35.981  18.258  19.320  1.00 88.36           H  
ATOM   1858  ND1 HIS A 125      34.035  20.772  18.655  1.00 88.36           N  
ATOM   1859  HD1 HIS A 125      33.440  21.354  18.083  1.00 88.36           H  
ATOM   1860  CE1 HIS A 125      34.331  20.971  19.946  1.00 88.36           C  
ATOM   1861  HE1 HIS A 125      33.965  21.798  20.536  1.00 88.36           H  
ATOM   1862  NE2 HIS A 125      35.136  19.997  20.404  1.00 88.36           N  
ATOM   1863  N   GLN A 126      37.648  18.060  15.502  1.00 85.62           N  
ATOM   1864  H   GLN A 126      37.150  17.763  14.674  1.00 85.62           H  
ATOM   1865  CA  GLN A 126      39.004  17.527  15.711  1.00 85.62           C  
ATOM   1866  HA  GLN A 126      39.344  17.781  16.715  1.00 85.62           H  
ATOM   1867  C   GLN A 126      40.046  18.144  14.760  1.00 85.62           C  
ATOM   1868  CB  GLN A 126      38.971  15.993  15.622  1.00 85.62           C  
ATOM   1869  HB2 GLN A 126      38.453  15.689  14.712  1.00 85.62           H  
ATOM   1870  HB3 GLN A 126      39.991  15.611  15.577  1.00 85.62           H  
ATOM   1871  O   GLN A 126      41.232  18.141  15.086  1.00 85.62           O  
ATOM   1872  CG  GLN A 126      38.279  15.374  16.848  1.00 85.62           C  
ATOM   1873  HG2 GLN A 126      38.893  15.542  17.733  1.00 85.62           H  
ATOM   1874  HG3 GLN A 126      37.311  15.849  17.008  1.00 85.62           H  
ATOM   1875  CD  GLN A 126      38.062  13.877  16.673  1.00 85.62           C  
ATOM   1876  NE2 GLN A 126      36.956  13.470  16.094  1.00 85.62           N  
ATOM   1877 HE21 GLN A 126      36.259  14.153  15.835  1.00 85.62           H  
ATOM   1878 HE22 GLN A 126      36.855  12.475  15.955  1.00 85.62           H  
ATOM   1879  OE1 GLN A 126      38.876  13.048  17.043  1.00 85.62           O  
ATOM   1880  N   ALA A 127      39.624  18.708  13.622  1.00 84.30           N  
ATOM   1881  H   ALA A 127      38.646  18.617  13.388  1.00 84.30           H  
ATOM   1882  CA  ALA A 127      40.503  19.374  12.653  1.00 84.30           C  
ATOM   1883  HA  ALA A 127      41.521  19.004  12.777  1.00 84.30           H  
ATOM   1884  C   ALA A 127      40.555  20.907  12.816  1.00 84.30           C  
ATOM   1885  CB  ALA A 127      40.030  18.981  11.250  1.00 84.30           C  
ATOM   1886  HB1 ALA A 127      39.021  19.356  11.081  1.00 84.30           H  
ATOM   1887  HB2 ALA A 127      40.034  17.896  11.145  1.00 84.30           H  
ATOM   1888  HB3 ALA A 127      40.699  19.407  10.502  1.00 84.30           H  
ATOM   1889  O   ALA A 127      41.608  21.514  12.625  1.00 84.30           O  
ATOM   1890  N   ALA A 128      39.428  21.535  13.160  1.00 82.06           N  
ATOM   1891  H   ALA A 128      38.599  20.974  13.295  1.00 82.06           H  
ATOM   1892  CA  ALA A 128      39.270  22.980  13.336  1.00 82.06           C  
ATOM   1893  HA  ALA A 128      40.203  23.389  13.722  1.00 82.06           H  
ATOM   1894  C   ALA A 128      38.159  23.325  14.366  1.00 82.06           C  
ATOM   1895  CB  ALA A 128      39.020  23.602  11.951  1.00 82.06           C  
ATOM   1896  HB1 ALA A 128      38.957  24.687  12.041  1.00 82.06           H  
ATOM   1897  HB2 ALA A 128      39.843  23.356  11.280  1.00 82.06           H  
ATOM   1898  HB3 ALA A 128      38.088  23.224  11.531  1.00 82.06           H  
ATOM   1899  O   ALA A 128      37.171  23.977  14.001  1.00 82.06           O  
ATOM   1900  N   PRO A 129      38.291  22.902  15.643  1.00 78.37           N  
ATOM   1901  CA  PRO A 129      37.322  23.218  16.694  1.00 78.37           C  
ATOM   1902  HA  PRO A 129      36.367  22.761  16.438  1.00 78.37           H  
ATOM   1903  C   PRO A 129      37.120  24.726  16.885  1.00 78.37           C  
ATOM   1904  CB  PRO A 129      37.841  22.577  17.985  1.00 78.37           C  
ATOM   1905  HB2 PRO A 129      37.698  23.222  18.852  1.00 78.37           H  
ATOM   1906  HB3 PRO A 129      37.326  21.631  18.154  1.00 78.37           H  
ATOM   1907  O   PRO A 129      38.081  25.498  16.907  1.00 78.37           O  
ATOM   1908  CG  PRO A 129      39.326  22.341  17.710  1.00 78.37           C  
ATOM   1909  HG2 PRO A 129      39.890  23.237  17.971  1.00 78.37           H  
ATOM   1910  HG3 PRO A 129      39.704  21.476  18.255  1.00 78.37           H  
ATOM   1911  CD  PRO A 129      39.389  22.126  16.200  1.00 78.37           C  
ATOM   1912  HD2 PRO A 129      40.355  22.456  15.817  1.00 78.37           H  
ATOM   1913  HD3 PRO A 129      39.237  21.071  15.972  1.00 78.37           H  
ATOM   1914  N   GLY A 130      35.865  25.141  17.055  1.00 74.04           N  
ATOM   1915  H   GLY A 130      35.136  24.448  16.965  1.00 74.04           H  
ATOM   1916  CA  GLY A 130      35.471  26.542  17.215  1.00 74.04           C  
ATOM   1917  HA2 GLY A 130      34.438  26.572  17.561  1.00 74.04           H  
ATOM   1918  HA3 GLY A 130      36.105  27.012  17.967  1.00 74.04           H  
ATOM   1919  C   GLY A 130      35.556  27.374  15.929  1.00 74.04           C  
ATOM   1920  O   GLY A 130      35.496  28.603  15.994  1.00 74.04           O  
ATOM   1921  N   SER A 131      35.714  26.737  14.765  1.00 77.56           N  
ATOM   1922  H   SER A 131      35.747  25.727  14.777  1.00 77.56           H  
ATOM   1923  CA  SER A 131      35.712  27.421  13.468  1.00 77.56           C  
ATOM   1924  HA  SER A 131      36.327  28.316  13.565  1.00 77.56           H  
ATOM   1925  C   SER A 131      34.311  27.875  13.047  1.00 77.56           C  
ATOM   1926  CB  SER A 131      36.351  26.549  12.381  1.00 77.56           C  
ATOM   1927  HB2 SER A 131      37.377  26.315  12.666  1.00 77.56           H  
ATOM   1928  HB3 SER A 131      36.373  27.105  11.444  1.00 77.56           H  
ATOM   1929  O   SER A 131      33.296  27.304  13.447  1.00 77.56           O  
ATOM   1930  OG  SER A 131      35.632  25.351  12.186  1.00 77.56           O  
ATOM   1931  HG  SER A 131      35.986  24.705  12.802  1.00 77.56           H  
ATOM   1932  N   THR A 132      34.247  28.894  12.184  1.00 76.46           N  
ATOM   1933  H   THR A 132      35.094  29.391  11.947  1.00 76.46           H  
ATOM   1934  CA  THR A 132      32.982  29.467  11.693  1.00 76.46           C  
ATOM   1935  HA  THR A 132      32.408  29.818  12.550  1.00 76.46           H  
ATOM   1936  C   THR A 132      32.113  28.451  10.948  1.00 76.46           C  
ATOM   1937  CB  THR A 132      33.257  30.658  10.760  1.00 76.46           C  
ATOM   1938  HB  THR A 132      33.567  30.286   9.784  1.00 76.46           H  
ATOM   1939  O   THR A 132      30.892  28.548  11.009  1.00 76.46           O  
ATOM   1940  CG2 THR A 132      32.046  31.572  10.585  1.00 76.46           C  
ATOM   1941 HG21 THR A 132      31.711  31.937  11.556  1.00 76.46           H  
ATOM   1942 HG22 THR A 132      32.304  32.416   9.944  1.00 76.46           H  
ATOM   1943 HG23 THR A 132      31.234  31.019  10.114  1.00 76.46           H  
ATOM   1944  OG1 THR A 132      34.296  31.465  11.272  1.00 76.46           O  
ATOM   1945  HG1 THR A 132      34.395  32.209  10.674  1.00 76.46           H  
ATOM   1946  N   TYR A 133      32.715  27.463  10.273  1.00 75.63           N  
ATOM   1947  H   TYR A 133      33.723  27.403  10.255  1.00 75.63           H  
ATOM   1948  CA  TYR A 133      31.940  26.395   9.642  1.00 75.63           C  
ATOM   1949  HA  TYR A 133      31.036  26.844   9.230  1.00 75.63           H  
ATOM   1950  C   TYR A 133      31.481  25.337  10.653  1.00 75.63           C  
ATOM   1951  CB  TYR A 133      32.686  25.778   8.453  1.00 75.63           C  
ATOM   1952  HB2 TYR A 133      33.280  26.549   7.960  1.00 75.63           H  
ATOM   1953  HB3 TYR A 133      33.370  25.005   8.803  1.00 75.63           H  
ATOM   1954  O   TYR A 133      30.411  24.770  10.473  1.00 75.63           O  
ATOM   1955  CG  TYR A 133      31.719  25.197   7.434  1.00 75.63           C  
ATOM   1956  CD1 TYR A 133      31.140  23.927   7.639  1.00 75.63           C  
ATOM   1957  HD1 TYR A 133      31.422  23.334   8.496  1.00 75.63           H  
ATOM   1958  CD2 TYR A 133      31.346  25.963   6.312  1.00 75.63           C  
ATOM   1959  HD2 TYR A 133      31.796  26.930   6.147  1.00 75.63           H  
ATOM   1960  CE1 TYR A 133      30.155  23.450   6.754  1.00 75.63           C  
ATOM   1961  HE1 TYR A 133      29.691  22.487   6.910  1.00 75.63           H  
ATOM   1962  CE2 TYR A 133      30.371  25.481   5.416  1.00 75.63           C  
ATOM   1963  HE2 TYR A 133      30.061  26.078   4.572  1.00 75.63           H  
ATOM   1964  OH  TYR A 133      28.790  23.781   4.821  1.00 75.63           O  
ATOM   1965  HH  TYR A 133      28.771  24.266   3.992  1.00 75.63           H  
ATOM   1966  CZ  TYR A 133      29.761  24.232   5.651  1.00 75.63           C  
ATOM   1967  N   GLU A 134      32.207  25.097  11.754  1.00 79.67           N  
ATOM   1968  H   GLU A 134      33.063  25.607  11.922  1.00 79.67           H  
ATOM   1969  CA  GLU A 134      31.708  24.202  12.806  1.00 79.67           C  
ATOM   1970  HA  GLU A 134      31.428  23.256  12.343  1.00 79.67           H  
ATOM   1971  C   GLU A 134      30.441  24.770  13.456  1.00 79.67           C  
ATOM   1972  CB  GLU A 134      32.775  23.915  13.875  1.00 79.67           C  
ATOM   1973  HB2 GLU A 134      32.829  24.763  14.559  1.00 79.67           H  
ATOM   1974  HB3 GLU A 134      33.751  23.786  13.406  1.00 79.67           H  
ATOM   1975  O   GLU A 134      29.474  24.035  13.631  1.00 79.67           O  
ATOM   1976  CG  GLU A 134      32.429  22.626  14.645  1.00 79.67           C  
ATOM   1977  HG2 GLU A 134      32.839  21.774  14.103  1.00 79.67           H  
ATOM   1978  HG3 GLU A 134      31.347  22.494  14.676  1.00 79.67           H  
ATOM   1979  CD  GLU A 134      32.947  22.616  16.087  1.00 79.67           C  
ATOM   1980  OE1 GLU A 134      32.271  22.011  16.947  1.00 79.67           O  
ATOM   1981  OE2 GLU A 134      34.030  23.180  16.358  1.00 79.67           O  
ATOM   1982  N   SER A 135      30.398  26.077  13.747  1.00 77.00           N  
ATOM   1983  H   SER A 135      31.213  26.647  13.574  1.00 77.00           H  
ATOM   1984  CA  SER A 135      29.190  26.713  14.288  1.00 77.00           C  
ATOM   1985  HA  SER A 135      28.808  26.075  15.085  1.00 77.00           H  
ATOM   1986  C   SER A 135      28.063  26.837  13.257  1.00 77.00           C  
ATOM   1987  CB  SER A 135      29.509  28.061  14.935  1.00 77.00           C  
ATOM   1988  HB2 SER A 135      30.160  27.888  15.793  1.00 77.00           H  
ATOM   1989  HB3 SER A 135      28.583  28.514  15.289  1.00 77.00           H  
ATOM   1990  O   SER A 135      26.905  26.631  13.605  1.00 77.00           O  
ATOM   1991  OG  SER A 135      30.157  28.944  14.040  1.00 77.00           O  
ATOM   1992  HG  SER A 135      30.367  29.749  14.520  1.00 77.00           H  
ATOM   1993  N   GLN A 136      28.362  27.083  11.978  1.00 76.47           N  
ATOM   1994  H   GLN A 136      29.317  27.300  11.733  1.00 76.47           H  
ATOM   1995  CA  GLN A 136      27.330  27.086  10.931  1.00 76.47           C  
ATOM   1996  HA  GLN A 136      26.488  27.682  11.283  1.00 76.47           H  
ATOM   1997  C   GLN A 136      26.760  25.682  10.667  1.00 76.47           C  
ATOM   1998  CB  GLN A 136      27.874  27.749   9.657  1.00 76.47           C  
ATOM   1999  HB2 GLN A 136      27.198  27.547   8.825  1.00 76.47           H  
ATOM   2000  HB3 GLN A 136      28.854  27.336   9.417  1.00 76.47           H  
ATOM   2001  O   GLN A 136      25.544  25.538  10.555  1.00 76.47           O  
ATOM   2002  CG  GLN A 136      27.963  29.271   9.858  1.00 76.47           C  
ATOM   2003  HG2 GLN A 136      26.953  29.666   9.969  1.00 76.47           H  
ATOM   2004  HG3 GLN A 136      28.505  29.494  10.777  1.00 76.47           H  
ATOM   2005  CD  GLN A 136      28.648  30.023   8.721  1.00 76.47           C  
ATOM   2006  NE2 GLN A 136      28.664  31.337   8.778  1.00 76.47           N  
ATOM   2007 HE21 GLN A 136      29.102  31.793   7.991  1.00 76.47           H  
ATOM   2008 HE22 GLN A 136      28.240  31.814   9.561  1.00 76.47           H  
ATOM   2009  OE1 GLN A 136      29.172  29.489   7.760  1.00 76.47           O  
ATOM   2010  N   LEU A 137      27.596  24.638  10.651  1.00 79.51           N  
ATOM   2011  H   LEU A 137      28.588  24.812  10.720  1.00 79.51           H  
ATOM   2012  CA  LEU A 137      27.151  23.243  10.575  1.00 79.51           C  
ATOM   2013  HA  LEU A 137      26.470  23.154   9.728  1.00 79.51           H  
ATOM   2014  C   LEU A 137      26.373  22.836  11.836  1.00 79.51           C  
ATOM   2015  CB  LEU A 137      28.376  22.342  10.321  1.00 79.51           C  
ATOM   2016  HB2 LEU A 137      29.072  22.465  11.151  1.00 79.51           H  
ATOM   2017  HB3 LEU A 137      28.872  22.687   9.414  1.00 79.51           H  
ATOM   2018  O   LEU A 137      25.338  22.184  11.719  1.00 79.51           O  
ATOM   2019  CG  LEU A 137      28.069  20.838  10.169  1.00 79.51           C  
ATOM   2020  HG  LEU A 137      27.629  20.466  11.094  1.00 79.51           H  
ATOM   2021  CD1 LEU A 137      27.116  20.538   9.009  1.00 79.51           C  
ATOM   2022 HD11 LEU A 137      26.135  20.964   9.216  1.00 79.51           H  
ATOM   2023 HD12 LEU A 137      27.508  20.957   8.082  1.00 79.51           H  
ATOM   2024 HD13 LEU A 137      27.000  19.460   8.896  1.00 79.51           H  
ATOM   2025  CD2 LEU A 137      29.370  20.071   9.923  1.00 79.51           C  
ATOM   2026 HD21 LEU A 137      30.064  20.256  10.743  1.00 79.51           H  
ATOM   2027 HD22 LEU A 137      29.828  20.397   8.989  1.00 79.51           H  
ATOM   2028 HD23 LEU A 137      29.163  19.003   9.870  1.00 79.51           H  
ATOM   2029  N   ASN A 138      26.814  23.265  13.023  1.00 81.38           N  
ATOM   2030  H   ASN A 138      27.695  23.758  13.060  1.00 81.38           H  
ATOM   2031  CA  ASN A 138      26.096  23.058  14.280  1.00 81.38           C  
ATOM   2032  HA  ASN A 138      25.996  21.987  14.456  1.00 81.38           H  
ATOM   2033  C   ASN A 138      24.687  23.656  14.236  1.00 81.38           C  
ATOM   2034  CB  ASN A 138      26.888  23.683  15.440  1.00 81.38           C  
ATOM   2035  HB2 ASN A 138      27.877  23.230  15.511  1.00 81.38           H  
ATOM   2036  HB3 ASN A 138      27.012  24.754  15.275  1.00 81.38           H  
ATOM   2037  O   ASN A 138      23.722  22.965  14.553  1.00 81.38           O  
ATOM   2038  CG  ASN A 138      26.169  23.486  16.757  1.00 81.38           C  
ATOM   2039  ND2 ASN A 138      25.400  24.451  17.211  1.00 81.38           N  
ATOM   2040 HD21 ASN A 138      25.270  25.316  16.708  1.00 81.38           H  
ATOM   2041 HD22 ASN A 138      24.883  24.286  18.063  1.00 81.38           H  
ATOM   2042  OD1 ASN A 138      26.253  22.427  17.359  1.00 81.38           O  
ATOM   2043  N   ASP A 139      24.561  24.924  13.853  1.00 73.06           N  
ATOM   2044  H   ASP A 139      25.398  25.464  13.684  1.00 73.06           H  
ATOM   2045  CA  ASP A 139      23.292  25.649  13.917  1.00 73.06           C  
ATOM   2046  HA  ASP A 139      22.811  25.426  14.869  1.00 73.06           H  
ATOM   2047  C   ASP A 139      22.331  25.187  12.811  1.00 73.06           C  
ATOM   2048  CB  ASP A 139      23.556  27.163  13.886  1.00 73.06           C  
ATOM   2049  HB2 ASP A 139      22.604  27.670  13.731  1.00 73.06           H  
ATOM   2050  HB3 ASP A 139      24.201  27.403  13.041  1.00 73.06           H  
ATOM   2051  O   ASP A 139      21.129  25.065  13.057  1.00 73.06           O  
ATOM   2052  CG  ASP A 139      24.180  27.711  15.184  1.00 73.06           C  
ATOM   2053  OD1 ASP A 139      24.642  26.907  16.033  1.00 73.06           O  
ATOM   2054  OD2 ASP A 139      24.156  28.955  15.330  1.00 73.06           O  
ATOM   2055  N   LEU A 140      22.853  24.798  11.639  1.00 71.51           N  
ATOM   2056  H   LEU A 140      23.841  24.942  11.486  1.00 71.51           H  
ATOM   2057  CA  LEU A 140      22.093  24.053  10.630  1.00 71.51           C  
ATOM   2058  HA  LEU A 140      21.197  24.619  10.378  1.00 71.51           H  
ATOM   2059  C   LEU A 140      21.612  22.701  11.174  1.00 71.51           C  
ATOM   2060  CB  LEU A 140      22.947  23.849   9.364  1.00 71.51           C  
ATOM   2061  HB2 LEU A 140      22.490  23.069   8.754  1.00 71.51           H  
ATOM   2062  HB3 LEU A 140      23.931  23.490   9.665  1.00 71.51           H  
ATOM   2063  O   LEU A 140      20.449  22.357  10.985  1.00 71.51           O  
ATOM   2064  CG  LEU A 140      23.107  25.108   8.492  1.00 71.51           C  
ATOM   2065  HG  LEU A 140      23.426  25.952   9.104  1.00 71.51           H  
ATOM   2066  CD1 LEU A 140      24.164  24.854   7.415  1.00 71.51           C  
ATOM   2067 HD11 LEU A 140      24.302  25.754   6.815  1.00 71.51           H  
ATOM   2068 HD12 LEU A 140      25.114  24.611   7.889  1.00 71.51           H  
ATOM   2069 HD13 LEU A 140      23.860  24.031   6.768  1.00 71.51           H  
ATOM   2070  CD2 LEU A 140      21.802  25.486   7.784  1.00 71.51           C  
ATOM   2071 HD21 LEU A 140      21.974  26.344   7.134  1.00 71.51           H  
ATOM   2072 HD22 LEU A 140      21.441  24.648   7.188  1.00 71.51           H  
ATOM   2073 HD23 LEU A 140      21.044  25.762   8.518  1.00 71.51           H  
ATOM   2074  N   LEU A 141      22.450  21.952  11.897  1.00 76.08           N  
ATOM   2075  H   LEU A 141      23.406  22.261  12.004  1.00 76.08           H  
ATOM   2076  CA  LEU A 141      22.056  20.684  12.523  1.00 76.08           C  
ATOM   2077  HA  LEU A 141      21.453  20.139  11.797  1.00 76.08           H  
ATOM   2078  C   LEU A 141      21.138  20.861  13.745  1.00 76.08           C  
ATOM   2079  CB  LEU A 141      23.303  19.833  12.837  1.00 76.08           C  
ATOM   2080  HB2 LEU A 141      23.021  19.011  13.496  1.00 76.08           H  
ATOM   2081  HB3 LEU A 141      24.022  20.452  13.373  1.00 76.08           H  
ATOM   2082  O   LEU A 141      20.467  19.897  14.121  1.00 76.08           O  
ATOM   2083  CG  LEU A 141      23.972  19.236  11.582  1.00 76.08           C  
ATOM   2084  HG  LEU A 141      24.152  20.020  10.847  1.00 76.08           H  
ATOM   2085  CD1 LEU A 141      25.312  18.600  11.954  1.00 76.08           C  
ATOM   2086 HD11 LEU A 141      25.823  18.253  11.056  1.00 76.08           H  
ATOM   2087 HD12 LEU A 141      25.941  19.344  12.443  1.00 76.08           H  
ATOM   2088 HD13 LEU A 141      25.161  17.763  12.635  1.00 76.08           H  
ATOM   2089  CD2 LEU A 141      23.112  18.146  10.932  1.00 76.08           C  
ATOM   2090 HD21 LEU A 141      22.158  18.554  10.595  1.00 76.08           H  
ATOM   2091 HD22 LEU A 141      23.623  17.771  10.045  1.00 76.08           H  
ATOM   2092 HD23 LEU A 141      22.941  17.327  11.630  1.00 76.08           H  
ATOM   2093  N   HIS A 142      21.030  22.059  14.324  1.00 73.41           N  
ATOM   2094  H   HIS A 142      21.670  22.784  14.034  1.00 73.41           H  
ATOM   2095  CA  HIS A 142      19.996  22.393  15.308  1.00 73.41           C  
ATOM   2096  HA  HIS A 142      19.770  21.501  15.893  1.00 73.41           H  
ATOM   2097  C   HIS A 142      18.682  22.798  14.634  1.00 73.41           C  
ATOM   2098  CB  HIS A 142      20.497  23.452  16.299  1.00 73.41           C  
ATOM   2099  HB2 HIS A 142      19.640  23.884  16.816  1.00 73.41           H  
ATOM   2100  HB3 HIS A 142      21.007  24.254  15.765  1.00 73.41           H  
ATOM   2101  O   HIS A 142      17.635  22.299  15.032  1.00 73.41           O  
ATOM   2102  CG  HIS A 142      21.418  22.860  17.336  1.00 73.41           C  
ATOM   2103  CD2 HIS A 142      21.094  22.514  18.621  1.00 73.41           C  
ATOM   2104  HD2 HIS A 142      20.132  22.653  19.091  1.00 73.41           H  
ATOM   2105  ND1 HIS A 142      22.723  22.481  17.137  1.00 73.41           N  
ATOM   2106  HD1 HIS A 142      23.248  22.610  16.284  1.00 73.41           H  
ATOM   2107  CE1 HIS A 142      23.178  21.921  18.268  1.00 73.41           C  
ATOM   2108  HE1 HIS A 142      24.175  21.530  18.408  1.00 73.41           H  
ATOM   2109  NE2 HIS A 142      22.217  21.915  19.205  1.00 73.41           N  
ATOM   2110  N   GLU A 143      18.691  23.595  13.563  1.00 70.31           N  
ATOM   2111  H   GLU A 143      19.558  24.022  13.268  1.00 70.31           H  
ATOM   2112  CA  GLU A 143      17.454  23.909  12.830  1.00 70.31           C  
ATOM   2113  HA  GLU A 143      16.699  24.148  13.578  1.00 70.31           H  
ATOM   2114  C   GLU A 143      16.912  22.670  12.072  1.00 70.31           C  
ATOM   2115  CB  GLU A 143      17.651  25.187  11.986  1.00 70.31           C  
ATOM   2116  HB2 GLU A 143      18.238  25.889  12.578  1.00 70.31           H  
ATOM   2117  HB3 GLU A 143      18.211  24.957  11.079  1.00 70.31           H  
ATOM   2118  O   GLU A 143      15.703  22.455  12.037  1.00 70.31           O  
ATOM   2119  CG  GLU A 143      16.320  25.876  11.627  1.00 70.31           C  
ATOM   2120  HG2 GLU A 143      15.909  25.408  10.733  1.00 70.31           H  
ATOM   2121  HG3 GLU A 143      15.605  25.715  12.434  1.00 70.31           H  
ATOM   2122  CD  GLU A 143      16.464  27.397  11.419  1.00 70.31           C  
ATOM   2123  OE1 GLU A 143      16.477  27.862  10.259  1.00 70.31           O  
ATOM   2124  OE2 GLU A 143      16.480  28.153  12.420  1.00 70.31           O  
ATOM   2125  N   GLN A 144      17.781  21.745  11.634  1.00 69.25           N  
ATOM   2126  H   GLN A 144      18.759  21.997  11.624  1.00 69.25           H  
ATOM   2127  CA  GLN A 144      17.424  20.378  11.203  1.00 69.25           C  
ATOM   2128  HA  GLN A 144      16.514  20.442  10.607  1.00 69.25           H  
ATOM   2129  C   GLN A 144      17.100  19.404  12.363  1.00 69.25           C  
ATOM   2130  CB  GLN A 144      18.528  19.773  10.312  1.00 69.25           C  
ATOM   2131  HB2 GLN A 144      18.300  18.721  10.145  1.00 69.25           H  
ATOM   2132  HB3 GLN A 144      19.483  19.823  10.835  1.00 69.25           H  
ATOM   2133  O   GLN A 144      16.867  18.219  12.120  1.00 69.25           O  
ATOM   2134  CG  GLN A 144      18.663  20.418   8.924  1.00 69.25           C  
ATOM   2135  HG2 GLN A 144      17.682  20.441   8.450  1.00 69.25           H  
ATOM   2136  HG3 GLN A 144      19.019  21.444   9.019  1.00 69.25           H  
ATOM   2137  CD  GLN A 144      19.618  19.643   8.010  1.00 69.25           C  
ATOM   2138  NE2 GLN A 144      19.652  19.972   6.738  1.00 69.25           N  
ATOM   2139 HE21 GLN A 144      19.105  20.742   6.380  1.00 69.25           H  
ATOM   2140 HE22 GLN A 144      20.278  19.451   6.140  1.00 69.25           H  
ATOM   2141  OE1 GLN A 144      20.315  18.722   8.410  1.00 69.25           O  
ATOM   2142  N   ALA A 145      17.109  19.848  13.626  1.00 70.61           N  
ATOM   2143  H   ALA A 145      17.367  20.810  13.795  1.00 70.61           H  
ATOM   2144  CA  ALA A 145      16.538  19.107  14.761  1.00 70.61           C  
ATOM   2145  HA  ALA A 145      16.421  18.058  14.486  1.00 70.61           H  
ATOM   2146  C   ALA A 145      15.137  19.619  15.147  1.00 70.61           C  
ATOM   2147  CB  ALA A 145      17.502  19.164  15.954  1.00 70.61           C  
ATOM   2148  HB1 ALA A 145      17.166  18.467  16.723  1.00 70.61           H  
ATOM   2149  HB2 ALA A 145      18.510  18.891  15.642  1.00 70.61           H  
ATOM   2150  HB3 ALA A 145      17.517  20.166  16.382  1.00 70.61           H  
ATOM   2151  O   ALA A 145      14.408  18.944  15.876  1.00 70.61           O  
ATOM   2152  N   ILE A 146      14.734  20.791  14.646  1.00 74.87           N  
ATOM   2153  H   ILE A 146      15.360  21.297  14.035  1.00 74.87           H  
ATOM   2154  CA  ILE A 146      13.424  21.383  14.910  1.00 74.87           C  
ATOM   2155  HA  ILE A 146      13.193  21.239  15.966  1.00 74.87           H  
ATOM   2156  C   ILE A 146      12.368  20.617  14.102  1.00 74.87           C  
ATOM   2157  CB  ILE A 146      13.468  22.910  14.663  1.00 74.87           C  
ATOM   2158  HB  ILE A 146      13.876  23.101  13.670  1.00 74.87           H  
ATOM   2159  O   ILE A 146      12.185  20.827  12.901  1.00 74.87           O  
ATOM   2160  CG1 ILE A 146      14.397  23.552  15.722  1.00 74.87           C  
ATOM   2161 HG12 ILE A 146      14.044  23.298  16.722  1.00 74.87           H  
ATOM   2162 HG13 ILE A 146      15.395  23.127  15.617  1.00 74.87           H  
ATOM   2163  CG2 ILE A 146      12.067  23.539  14.713  1.00 74.87           C  
ATOM   2164 HG21 ILE A 146      11.622  23.389  15.697  1.00 74.87           H  
ATOM   2165 HG22 ILE A 146      12.133  24.607  14.508  1.00 74.87           H  
ATOM   2166 HG23 ILE A 146      11.430  23.089  13.952  1.00 74.87           H  
ATOM   2167  CD1 ILE A 146      14.551  25.072  15.636  1.00 74.87           C  
ATOM   2168 HD11 ILE A 146      15.364  25.381  16.293  1.00 74.87           H  
ATOM   2169 HD12 ILE A 146      14.791  25.366  14.615  1.00 74.87           H  
ATOM   2170 HD13 ILE A 146      13.634  25.562  15.964  1.00 74.87           H  
ATOM   2171  N   SER A 147      11.673  19.703  14.786  1.00 75.40           N  
ATOM   2172  H   SER A 147      11.981  19.517  15.729  1.00 75.40           H  
ATOM   2173  CA  SER A 147      10.571  18.898  14.245  1.00 75.40           C  
ATOM   2174  HA  SER A 147      10.967  18.202  13.506  1.00 75.40           H  
ATOM   2175  C   SER A 147       9.518  19.792  13.584  1.00 75.40           C  
ATOM   2176  CB  SER A 147       9.937  18.087  15.380  1.00 75.40           C  
ATOM   2177  HB2 SER A 147       9.641  18.764  16.181  1.00 75.40           H  
ATOM   2178  HB3 SER A 147      10.669  17.382  15.773  1.00 75.40           H  
ATOM   2179  O   SER A 147       8.843  20.575  14.254  1.00 75.40           O  
ATOM   2180  OG  SER A 147       8.800  17.380  14.929  1.00 75.40           O  
ATOM   2181  HG  SER A 147       8.187  17.347  15.667  1.00 75.40           H  
ATOM   2182  N   GLN A 148       9.373  19.695  12.260  1.00 76.35           N  
ATOM   2183  H   GLN A 148       9.981  19.067  11.755  1.00 76.35           H  
ATOM   2184  CA  GLN A 148       8.523  20.615  11.498  1.00 76.35           C  
ATOM   2185  HA  GLN A 148       8.819  21.624  11.784  1.00 76.35           H  
ATOM   2186  C   GLN A 148       7.020  20.526  11.843  1.00 76.35           C  
ATOM   2187  CB  GLN A 148       8.795  20.483   9.990  1.00 76.35           C  
ATOM   2188  HB2 GLN A 148       8.636  19.451   9.676  1.00 76.35           H  
ATOM   2189  HB3 GLN A 148       8.085  21.112   9.452  1.00 76.35           H  
ATOM   2190  O   GLN A 148       6.397  21.584  11.909  1.00 76.35           O  
ATOM   2191  CG  GLN A 148      10.220  20.913   9.596  1.00 76.35           C  
ATOM   2192  HG2 GLN A 148      10.341  20.780   8.521  1.00 76.35           H  
ATOM   2193  HG3 GLN A 148      10.950  20.272  10.089  1.00 76.35           H  
ATOM   2194  CD  GLN A 148      10.519  22.375   9.929  1.00 76.35           C  
ATOM   2195  NE2 GLN A 148      11.393  22.649  10.871  1.00 76.35           N  
ATOM   2196 HE21 GLN A 148      11.842  21.916  11.402  1.00 76.35           H  
ATOM   2197 HE22 GLN A 148      11.636  23.619  11.013  1.00 76.35           H  
ATOM   2198  OE1 GLN A 148       9.943  23.298   9.374  1.00 76.35           O  
ATOM   2199  N   PRO A 149       6.422  19.354  12.156  1.00 75.11           N  
ATOM   2200  CA  PRO A 149       5.050  19.290  12.675  1.00 75.11           C  
ATOM   2201  HA  PRO A 149       4.381  19.746  11.946  1.00 75.11           H  
ATOM   2202  C   PRO A 149       4.870  19.999  14.028  1.00 75.11           C  
ATOM   2203  CB  PRO A 149       4.721  17.795  12.786  1.00 75.11           C  
ATOM   2204  HB2 PRO A 149       3.672  17.596  12.567  1.00 75.11           H  
ATOM   2205  HB3 PRO A 149       4.977  17.424  13.778  1.00 75.11           H  
ATOM   2206  O   PRO A 149       3.843  20.628  14.273  1.00 75.11           O  
ATOM   2207  CG  PRO A 149       5.644  17.150  11.754  1.00 75.11           C  
ATOM   2208  HG2 PRO A 149       5.847  16.105  11.987  1.00 75.11           H  
ATOM   2209  HG3 PRO A 149       5.214  17.250  10.758  1.00 75.11           H  
ATOM   2210  CD  PRO A 149       6.900  18.010  11.863  1.00 75.11           C  
ATOM   2211  HD2 PRO A 149       7.518  17.653  12.686  1.00 75.11           H  
ATOM   2212  HD3 PRO A 149       7.457  17.972  10.926  1.00 75.11           H  
ATOM   2213  N   ASP A 150       5.878  19.952  14.901  1.00 79.85           N  
ATOM   2214  H   ASP A 150       6.722  19.457  14.650  1.00 79.85           H  
ATOM   2215  CA  ASP A 150       5.833  20.610  16.212  1.00 79.85           C  
ATOM   2216  HA  ASP A 150       4.836  20.499  16.636  1.00 79.85           H  
ATOM   2217  C   ASP A 150       6.107  22.120  16.098  1.00 79.85           C  
ATOM   2218  CB  ASP A 150       6.814  19.910  17.155  1.00 79.85           C  
ATOM   2219  HB2 ASP A 150       7.815  19.949  16.725  1.00 79.85           H  
ATOM   2220  HB3 ASP A 150       6.825  20.439  18.108  1.00 79.85           H  
ATOM   2221  O   ASP A 150       5.447  22.922  16.760  1.00 79.85           O  
ATOM   2222  CG  ASP A 150       6.423  18.452  17.392  1.00 79.85           C  
ATOM   2223  OD1 ASP A 150       5.388  18.193  18.038  1.00 79.85           O  
ATOM   2224  OD2 ASP A 150       7.140  17.538  16.921  1.00 79.85           O  
ATOM   2225  N   LEU A 151       6.987  22.531  15.177  1.00 85.53           N  
ATOM   2226  H   LEU A 151       7.538  21.826  14.709  1.00 85.53           H  
ATOM   2227  CA  LEU A 151       7.158  23.930  14.772  1.00 85.53           C  
ATOM   2228  HA  LEU A 151       7.362  24.519  15.666  1.00 85.53           H  
ATOM   2229  C   LEU A 151       5.883  24.488  14.126  1.00 85.53           C  
ATOM   2230  CB  LEU A 151       8.357  24.028  13.813  1.00 85.53           C  
ATOM   2231  HB2 LEU A 151       8.149  23.415  12.936  1.00 85.53           H  
ATOM   2232  HB3 LEU A 151       9.234  23.613  14.311  1.00 85.53           H  
ATOM   2233  O   LEU A 151       5.525  25.640  14.368  1.00 85.53           O  
ATOM   2234  CG  LEU A 151       8.677  25.457  13.335  1.00 85.53           C  
ATOM   2235  HG  LEU A 151       7.797  25.884  12.854  1.00 85.53           H  
ATOM   2236  CD1 LEU A 151       9.103  26.375  14.479  1.00 85.53           C  
ATOM   2237 HD11 LEU A 151       9.972  25.961  14.990  1.00 85.53           H  
ATOM   2238 HD12 LEU A 151       8.285  26.487  15.191  1.00 85.53           H  
ATOM   2239 HD13 LEU A 151       9.351  27.361  14.085  1.00 85.53           H  
ATOM   2240  CD2 LEU A 151       9.790  25.427  12.290  1.00 85.53           C  
ATOM   2241 HD21 LEU A 151      10.008  26.436  11.941  1.00 85.53           H  
ATOM   2242 HD22 LEU A 151       9.474  24.819  11.442  1.00 85.53           H  
ATOM   2243 HD23 LEU A 151      10.697  25.000  12.717  1.00 85.53           H  
ATOM   2244  N   ALA A 152       5.165  23.680  13.343  1.00 81.90           N  
ATOM   2245  H   ALA A 152       5.539  22.771  13.111  1.00 81.90           H  
ATOM   2246  CA  ALA A 152       3.847  24.030  12.831  1.00 81.90           C  
ATOM   2247  HA  ALA A 152       3.920  24.998  12.335  1.00 81.90           H  
ATOM   2248  C   ALA A 152       2.827  24.181  13.972  1.00 81.90           C  
ATOM   2249  CB  ALA A 152       3.411  23.005  11.777  1.00 81.90           C  
ATOM   2250  HB1 ALA A 152       2.456  23.305  11.347  1.00 81.90           H  
ATOM   2251  HB2 ALA A 152       3.300  22.018  12.225  1.00 81.90           H  
ATOM   2252  HB3 ALA A 152       4.154  22.952  10.981  1.00 81.90           H  
ATOM   2253  O   ALA A 152       2.012  25.102  13.918  1.00 81.90           O  
ATOM   2254  N   HIS A 153       2.907  23.385  15.050  1.00 88.06           N  
ATOM   2255  H   HIS A 153       3.546  22.603  15.043  1.00 88.06           H  
ATOM   2256  CA  HIS A 153       2.076  23.627  16.233  1.00 88.06           C  
ATOM   2257  HA  HIS A 153       1.062  23.752  15.852  1.00 88.06           H  
ATOM   2258  C   HIS A 153       2.459  24.934  16.952  1.00 88.06           C  
ATOM   2259  CB  HIS A 153       2.022  22.424  17.188  1.00 88.06           C  
ATOM   2260  HB2 HIS A 153       1.853  21.518  16.605  1.00 88.06           H  
ATOM   2261  HB3 HIS A 153       2.979  22.323  17.700  1.00 88.06           H  
ATOM   2262  O   HIS A 153       1.568  25.751  17.191  1.00 88.06           O  
ATOM   2263  CG  HIS A 153       0.909  22.539  18.218  1.00 88.06           C  
ATOM   2264  CD2 HIS A 153       0.863  21.937  19.449  1.00 88.06           C  
ATOM   2265  HD2 HIS A 153       1.627  21.292  19.861  1.00 88.06           H  
ATOM   2266  ND1 HIS A 153      -0.256  23.269  18.095  1.00 88.06           N  
ATOM   2267  HD1 HIS A 153      -0.517  23.852  17.313  1.00 88.06           H  
ATOM   2268  CE1 HIS A 153      -0.964  23.129  19.226  1.00 88.06           C  
ATOM   2269  HE1 HIS A 153      -1.906  23.620  19.425  1.00 88.06           H  
ATOM   2270  NE2 HIS A 153      -0.338  22.307  20.082  1.00 88.06           N  
ATOM   2271  N   ALA A 154       3.747  25.206  17.196  1.00 87.17           N  
ATOM   2272  H   ALA A 154       4.431  24.491  16.996  1.00 87.17           H  
ATOM   2273  CA  ALA A 154       4.219  26.475  17.774  1.00 87.17           C  
ATOM   2274  HA  ALA A 154       3.814  26.573  18.782  1.00 87.17           H  
ATOM   2275  C   ALA A 154       3.745  27.694  16.955  1.00 87.17           C  
ATOM   2276  CB  ALA A 154       5.751  26.433  17.873  1.00 87.17           C  
ATOM   2277  HB1 ALA A 154       6.105  27.298  18.434  1.00 87.17           H  
ATOM   2278  HB2 ALA A 154       6.199  26.449  16.880  1.00 87.17           H  
ATOM   2279  HB3 ALA A 154       6.071  25.526  18.386  1.00 87.17           H  
ATOM   2280  O   ALA A 154       3.166  28.642  17.493  1.00 87.17           O  
ATOM   2281  N   ARG A 155       3.877  27.619  15.624  1.00 90.07           N  
ATOM   2282  H   ARG A 155       4.388  26.831  15.254  1.00 90.07           H  
ATOM   2283  CA  ARG A 155       3.357  28.618  14.679  1.00 90.07           C  
ATOM   2284  HA  ARG A 155       3.714  29.601  14.987  1.00 90.07           H  
ATOM   2285  C   ARG A 155       1.827  28.709  14.699  1.00 90.07           C  
ATOM   2286  CB  ARG A 155       3.902  28.326  13.270  1.00 90.07           C  
ATOM   2287  HB2 ARG A 155       3.326  28.894  12.540  1.00 90.07           H  
ATOM   2288  HB3 ARG A 155       3.783  27.266  13.046  1.00 90.07           H  
ATOM   2289  O   ARG A 155       1.307  29.816  14.641  1.00 90.07           O  
ATOM   2290  CG  ARG A 155       5.380  28.733  13.134  1.00 90.07           C  
ATOM   2291  HG2 ARG A 155       5.445  29.819  13.198  1.00 90.07           H  
ATOM   2292  HG3 ARG A 155       5.970  28.306  13.945  1.00 90.07           H  
ATOM   2293  CD  ARG A 155       5.971  28.268  11.797  1.00 90.07           C  
ATOM   2294  HD2 ARG A 155       6.163  27.196  11.854  1.00 90.07           H  
ATOM   2295  HD3 ARG A 155       5.246  28.452  11.005  1.00 90.07           H  
ATOM   2296  NE  ARG A 155       7.205  29.007  11.478  1.00 90.07           N  
ATOM   2297  HE  ARG A 155       7.326  29.912  11.909  1.00 90.07           H  
ATOM   2298  NH1 ARG A 155       8.250  27.526  10.059  1.00 90.07           N  
ATOM   2299 HH11 ARG A 155       7.564  26.820  10.286  1.00 90.07           H  
ATOM   2300 HH12 ARG A 155       9.038  27.298   9.470  1.00 90.07           H  
ATOM   2301  NH2 ARG A 155       9.106  29.562  10.398  1.00 90.07           N  
ATOM   2302 HH21 ARG A 155       9.920  29.344   9.840  1.00 90.07           H  
ATOM   2303 HH22 ARG A 155       9.057  30.458  10.861  1.00 90.07           H  
ATOM   2304  CZ  ARG A 155       8.178  28.688  10.649  1.00 90.07           C  
ATOM   2305  N   SER A 156       1.093  27.601  14.842  1.00 88.38           N  
ATOM   2306  H   SER A 156       1.575  26.714  14.809  1.00 88.38           H  
ATOM   2307  CA  SER A 156      -0.381  27.602  14.950  1.00 88.38           C  
ATOM   2308  HA  SER A 156      -0.777  28.187  14.120  1.00 88.38           H  
ATOM   2309  C   SER A 156      -0.894  28.249  16.244  1.00 88.38           C  
ATOM   2310  CB  SER A 156      -0.948  26.179  14.824  1.00 88.38           C  
ATOM   2311  HB2 SER A 156      -0.468  25.665  13.991  1.00 88.38           H  
ATOM   2312  HB3 SER A 156      -2.014  26.246  14.606  1.00 88.38           H  
ATOM   2313  O   SER A 156      -1.956  28.877  16.249  1.00 88.38           O  
ATOM   2314  OG  SER A 156      -0.786  25.428  16.015  1.00 88.38           O  
ATOM   2315  HG  SER A 156       0.092  25.610  16.359  1.00 88.38           H  
ATOM   2316  N   LEU A 157      -0.133  28.128  17.334  1.00 86.63           N  
ATOM   2317  H   LEU A 157       0.712  27.579  17.267  1.00 86.63           H  
ATOM   2318  CA  LEU A 157      -0.420  28.761  18.618  1.00 86.63           C  
ATOM   2319  HA  LEU A 157      -1.473  28.626  18.864  1.00 86.63           H  
ATOM   2320  C   LEU A 157      -0.180  30.273  18.501  1.00 86.63           C  
ATOM   2321  CB  LEU A 157       0.431  28.074  19.704  1.00 86.63           C  
ATOM   2322  HB2 LEU A 157       0.396  28.662  20.621  1.00 86.63           H  
ATOM   2323  HB3 LEU A 157       1.467  28.047  19.369  1.00 86.63           H  
ATOM   2324  O   LEU A 157      -1.105  31.052  18.732  1.00 86.63           O  
ATOM   2325  CG  LEU A 157      -0.020  26.635  20.027  1.00 86.63           C  
ATOM   2326  HG  LEU A 157      -0.262  26.106  19.105  1.00 86.63           H  
ATOM   2327  CD1 LEU A 157       1.109  25.876  20.720  1.00 86.63           C  
ATOM   2328 HD11 LEU A 157       1.444  26.425  21.600  1.00 86.63           H  
ATOM   2329 HD12 LEU A 157       1.951  25.761  20.037  1.00 86.63           H  
ATOM   2330 HD13 LEU A 157       0.771  24.884  21.020  1.00 86.63           H  
ATOM   2331  CD2 LEU A 157      -1.260  26.617  20.923  1.00 86.63           C  
ATOM   2332 HD21 LEU A 157      -2.098  27.099  20.420  1.00 86.63           H  
ATOM   2333 HD22 LEU A 157      -1.055  27.145  21.855  1.00 86.63           H  
ATOM   2334 HD23 LEU A 157      -1.531  25.589  21.161  1.00 86.63           H  
ATOM   2335  N   ALA A 158       0.985  30.689  17.990  1.00 84.09           N  
ATOM   2336  H   ALA A 158       1.701  29.999  17.814  1.00 84.09           H  
ATOM   2337  CA  ALA A 158       1.304  32.095  17.726  1.00 84.09           C  
ATOM   2338  HA  ALA A 158       1.273  32.640  18.670  1.00 84.09           H  
ATOM   2339  C   ALA A 158       0.293  32.757  16.768  1.00 84.09           C  
ATOM   2340  CB  ALA A 158       2.729  32.172  17.162  1.00 84.09           C  
ATOM   2341  HB1 ALA A 158       3.436  31.737  17.868  1.00 84.09           H  
ATOM   2342  HB2 ALA A 158       3.000  33.214  16.993  1.00 84.09           H  
ATOM   2343  HB3 ALA A 158       2.793  31.628  16.220  1.00 84.09           H  
ATOM   2344  O   ALA A 158      -0.280  33.798  17.083  1.00 84.09           O  
ATOM   2345  N   ALA A 159      -0.003  32.112  15.634  1.00 79.33           N  
ATOM   2346  H   ALA A 159       0.503  31.262  15.428  1.00 79.33           H  
ATOM   2347  CA  ALA A 159      -0.968  32.574  14.632  1.00 79.33           C  
ATOM   2348  HA  ALA A 159      -0.769  33.628  14.442  1.00 79.33           H  
ATOM   2349  C   ALA A 159      -2.441  32.484  15.083  1.00 79.33           C  
ATOM   2350  CB  ALA A 159      -0.723  31.808  13.325  1.00 79.33           C  
ATOM   2351  HB1 ALA A 159      -0.956  30.752  13.465  1.00 79.33           H  
ATOM   2352  HB2 ALA A 159      -1.361  32.210  12.538  1.00 79.33           H  
ATOM   2353  HB3 ALA A 159       0.319  31.911  13.022  1.00 79.33           H  
ATOM   2354  O   ALA A 159      -3.339  32.838  14.320  1.00 79.33           O  
ATOM   2355  N   SER A 160      -2.705  32.034  16.314  1.00 82.16           N  
ATOM   2356  H   SER A 160      -1.933  31.712  16.880  1.00 82.16           H  
ATOM   2357  CA  SER A 160      -4.021  32.109  16.957  1.00 82.16           C  
ATOM   2358  HA  SER A 160      -4.687  32.671  16.303  1.00 82.16           H  
ATOM   2359  C   SER A 160      -4.027  32.895  18.276  1.00 82.16           C  
ATOM   2360  CB  SER A 160      -4.634  30.714  17.095  1.00 82.16           C  
ATOM   2361  HB2 SER A 160      -5.639  30.816  17.503  1.00 82.16           H  
ATOM   2362  HB3 SER A 160      -4.711  30.264  16.105  1.00 82.16           H  
ATOM   2363  O   SER A 160      -5.053  32.910  18.950  1.00 82.16           O  
ATOM   2364  OG  SER A 160      -3.873  29.861  17.926  1.00 82.16           O  
ATOM   2365  HG  SER A 160      -3.116  29.567  17.413  1.00 82.16           H  
ATOM   2366  N   GLY A 161      -2.924  33.574  18.621  1.00 76.13           N  
ATOM   2367  H   GLY A 161      -2.117  33.513  18.016  1.00 76.13           H  
ATOM   2368  CA  GLY A 161      -2.803  34.455  19.791  1.00 76.13           C  
ATOM   2369  HA2 GLY A 161      -3.783  34.860  20.041  1.00 76.13           H  
ATOM   2370  HA3 GLY A 161      -2.151  35.289  19.531  1.00 76.13           H  
ATOM   2371  C   GLY A 161      -2.237  33.811  21.063  1.00 76.13           C  
ATOM   2372  O   GLY A 161      -1.979  34.526  22.025  1.00 76.13           O  
ATOM   2373  N   HIS A 162      -1.994  32.498  21.065  1.00 84.37           N  
ATOM   2374  H   HIS A 162      -2.129  31.995  20.200  1.00 84.37           H  
ATOM   2375  CA  HIS A 162      -1.530  31.714  22.220  1.00 84.37           C  
ATOM   2376  HA  HIS A 162      -1.952  32.147  23.127  1.00 84.37           H  
ATOM   2377  C   HIS A 162      -0.010  31.822  22.362  1.00 84.37           C  
ATOM   2378  CB  HIS A 162      -2.065  30.276  22.111  1.00 84.37           C  
ATOM   2379  HB2 HIS A 162      -1.766  29.714  22.996  1.00 84.37           H  
ATOM   2380  HB3 HIS A 162      -1.647  29.791  21.229  1.00 84.37           H  
ATOM   2381  O   HIS A 162       0.738  30.856  22.201  1.00 84.37           O  
ATOM   2382  CG  HIS A 162      -3.566  30.286  22.009  1.00 84.37           C  
ATOM   2383  CD2 HIS A 162      -4.416  30.535  23.053  1.00 84.37           C  
ATOM   2384  HD2 HIS A 162      -4.132  30.619  24.091  1.00 84.37           H  
ATOM   2385  ND1 HIS A 162      -4.291  30.440  20.847  1.00 84.37           N  
ATOM   2386  HD1 HIS A 162      -3.930  30.403  19.904  1.00 84.37           H  
ATOM   2387  CE1 HIS A 162      -5.521  30.847  21.187  1.00 84.37           C  
ATOM   2388  HE1 HIS A 162      -6.283  31.168  20.492  1.00 84.37           H  
ATOM   2389  NE2 HIS A 162      -5.664  30.865  22.517  1.00 84.37           N  
ATOM   2390  N   SER A 163       0.445  33.060  22.554  1.00 84.57           N  
ATOM   2391  H   SER A 163      -0.252  33.784  22.653  1.00 84.57           H  
ATOM   2392  CA  SER A 163       1.848  33.471  22.592  1.00 84.57           C  
ATOM   2393  HA  SER A 163       2.317  33.236  21.636  1.00 84.57           H  
ATOM   2394  C   SER A 163       2.645  32.769  23.693  1.00 84.57           C  
ATOM   2395  CB  SER A 163       1.897  34.981  22.825  1.00 84.57           C  
ATOM   2396  HB2 SER A 163       2.936  35.299  22.907  1.00 84.57           H  
ATOM   2397  HB3 SER A 163       1.385  35.223  23.757  1.00 84.57           H  
ATOM   2398  O   SER A 163       3.828  32.507  23.515  1.00 84.57           O  
ATOM   2399  OG  SER A 163       1.275  35.671  21.758  1.00 84.57           O  
ATOM   2400  HG  SER A 163       1.782  35.509  20.959  1.00 84.57           H  
ATOM   2401  N   ASP A 164       1.970  32.458  24.796  1.00 86.28           N  
ATOM   2402  H   ASP A 164       0.993  32.716  24.798  1.00 86.28           H  
ATOM   2403  CA  ASP A 164       2.359  31.591  25.909  1.00 86.28           C  
ATOM   2404  HA  ASP A 164       3.188  32.048  26.448  1.00 86.28           H  
ATOM   2405  C   ASP A 164       2.849  30.208  25.433  1.00 86.28           C  
ATOM   2406  CB  ASP A 164       1.144  31.509  26.865  1.00 86.28           C  
ATOM   2407  HB2 ASP A 164       1.292  30.695  27.576  1.00 86.28           H  
ATOM   2408  HB3 ASP A 164       1.092  32.437  27.434  1.00 86.28           H  
ATOM   2409  O   ASP A 164       4.054  30.004  25.272  1.00 86.28           O  
ATOM   2410  CG  ASP A 164      -0.189  31.324  26.112  1.00 86.28           C  
ATOM   2411  OD1 ASP A 164      -0.680  32.331  25.556  1.00 86.28           O  
ATOM   2412  OD2 ASP A 164      -0.645  30.168  25.968  1.00 86.28           O  
ATOM   2413  N   GLN A 165       1.927  29.293  25.120  1.00 87.06           N  
ATOM   2414  H   GLN A 165       0.961  29.517  25.314  1.00 87.06           H  
ATOM   2415  CA  GLN A 165       2.211  27.935  24.645  1.00 87.06           C  
ATOM   2416  HA  GLN A 165       2.739  27.382  25.421  1.00 87.06           H  
ATOM   2417  C   GLN A 165       3.076  27.927  23.376  1.00 87.06           C  
ATOM   2418  CB  GLN A 165       0.874  27.238  24.350  1.00 87.06           C  
ATOM   2419  HB2 GLN A 165       0.296  27.878  23.684  1.00 87.06           H  
ATOM   2420  HB3 GLN A 165       1.065  26.295  23.838  1.00 87.06           H  
ATOM   2421  O   GLN A 165       3.835  26.987  23.147  1.00 87.06           O  
ATOM   2422  CG  GLN A 165       0.045  26.920  25.602  1.00 87.06           C  
ATOM   2423  HG2 GLN A 165       0.186  27.692  26.358  1.00 87.06           H  
ATOM   2424  HG3 GLN A 165       0.379  25.975  26.031  1.00 87.06           H  
ATOM   2425  CD  GLN A 165      -1.437  26.834  25.260  1.00 87.06           C  
ATOM   2426  NE2 GLN A 165      -2.160  27.925  25.374  1.00 87.06           N  
ATOM   2427 HE21 GLN A 165      -1.704  28.777  25.668  1.00 87.06           H  
ATOM   2428 HE22 GLN A 165      -3.151  27.877  25.187  1.00 87.06           H  
ATOM   2429  OE1 GLN A 165      -1.959  25.810  24.837  1.00 87.06           O  
ATOM   2430  N   ALA A 166       2.991  28.966  22.538  1.00 89.71           N  
ATOM   2431  H   ALA A 166       2.319  29.692  22.741  1.00 89.71           H  
ATOM   2432  CA  ALA A 166       3.861  29.118  21.378  1.00 89.71           C  
ATOM   2433  HA  ALA A 166       3.830  28.197  20.796  1.00 89.71           H  
ATOM   2434  C   ALA A 166       5.325  29.367  21.771  1.00 89.71           C  
ATOM   2435  CB  ALA A 166       3.331  30.253  20.509  1.00 89.71           C  
ATOM   2436  HB1 ALA A 166       3.943  30.327  19.610  1.00 89.71           H  
ATOM   2437  HB2 ALA A 166       2.298  30.053  20.226  1.00 89.71           H  
ATOM   2438  HB3 ALA A 166       3.363  31.189  21.067  1.00 89.71           H  
ATOM   2439  O   ALA A 166       6.209  28.720  21.218  1.00 89.71           O  
ATOM   2440  N   VAL A 167       5.600  30.268  22.723  1.00 90.68           N  
ATOM   2441  H   VAL A 167       4.830  30.730  23.186  1.00 90.68           H  
ATOM   2442  CA  VAL A 167       6.956  30.499  23.255  1.00 90.68           C  
ATOM   2443  HA  VAL A 167       7.636  30.692  22.425  1.00 90.68           H  
ATOM   2444  C   VAL A 167       7.486  29.253  23.952  1.00 90.68           C  
ATOM   2445  CB  VAL A 167       6.979  31.728  24.188  1.00 90.68           C  
ATOM   2446  HB  VAL A 167       6.076  31.738  24.797  1.00 90.68           H  
ATOM   2447  O   VAL A 167       8.641  28.901  23.735  1.00 90.68           O  
ATOM   2448  CG1 VAL A 167       8.180  31.793  25.145  1.00 90.68           C  
ATOM   2449 HG11 VAL A 167       8.159  30.946  25.830  1.00 90.68           H  
ATOM   2450 HG12 VAL A 167       8.117  32.699  25.748  1.00 90.68           H  
ATOM   2451 HG13 VAL A 167       9.115  31.781  24.585  1.00 90.68           H  
ATOM   2452  CG2 VAL A 167       7.018  32.997  23.327  1.00 90.68           C  
ATOM   2453 HG21 VAL A 167       6.204  32.976  22.603  1.00 90.68           H  
ATOM   2454 HG22 VAL A 167       6.881  33.865  23.971  1.00 90.68           H  
ATOM   2455 HG23 VAL A 167       7.967  33.072  22.796  1.00 90.68           H  
ATOM   2456  N   GLU A 168       6.655  28.558  24.727  1.00 88.66           N  
ATOM   2457  H   GLU A 168       5.727  28.920  24.893  1.00 88.66           H  
ATOM   2458  CA  GLU A 168       7.028  27.295  25.374  1.00 88.66           C  
ATOM   2459  HA  GLU A 168       7.914  27.452  25.990  1.00 88.66           H  
ATOM   2460  C   GLU A 168       7.392  26.224  24.331  1.00 88.66           C  
ATOM   2461  CB  GLU A 168       5.883  26.835  26.291  1.00 88.66           C  
ATOM   2462  HB2 GLU A 168       6.116  25.845  26.685  1.00 88.66           H  
ATOM   2463  HB3 GLU A 168       4.970  26.768  25.699  1.00 88.66           H  
ATOM   2464  O   GLU A 168       8.462  25.619  24.413  1.00 88.66           O  
ATOM   2465  CG  GLU A 168       5.683  27.805  27.472  1.00 88.66           C  
ATOM   2466  HG2 GLU A 168       5.586  28.825  27.101  1.00 88.66           H  
ATOM   2467  HG3 GLU A 168       6.579  27.772  28.092  1.00 88.66           H  
ATOM   2468  CD  GLU A 168       4.448  27.492  28.332  1.00 88.66           C  
ATOM   2469  OE1 GLU A 168       4.489  27.857  29.530  1.00 88.66           O  
ATOM   2470  OE2 GLU A 168       3.467  26.931  27.792  1.00 88.66           O  
ATOM   2471  N   ALA A 169       6.577  26.061  23.282  1.00 87.93           N  
ATOM   2472  H   ALA A 169       5.698  26.559  23.274  1.00 87.93           H  
ATOM   2473  CA  ALA A 169       6.863  25.151  22.175  1.00 87.93           C  
ATOM   2474  HA  ALA A 169       7.045  24.160  22.588  1.00 87.93           H  
ATOM   2475  C   ALA A 169       8.127  25.550  21.387  1.00 87.93           C  
ATOM   2476  CB  ALA A 169       5.625  25.068  21.274  1.00 87.93           C  
ATOM   2477  HB1 ALA A 169       4.771  24.722  21.856  1.00 87.93           H  
ATOM   2478  HB2 ALA A 169       5.810  24.362  20.465  1.00 87.93           H  
ATOM   2479  HB3 ALA A 169       5.399  26.050  20.859  1.00 87.93           H  
ATOM   2480  O   ALA A 169       8.951  24.686  21.095  1.00 87.93           O  
ATOM   2481  N   TYR A 170       8.339  26.841  21.095  1.00 91.36           N  
ATOM   2482  H   TYR A 170       7.624  27.513  21.332  1.00 91.36           H  
ATOM   2483  CA  TYR A 170       9.585  27.317  20.482  1.00 91.36           C  
ATOM   2484  HA  TYR A 170       9.731  26.793  19.537  1.00 91.36           H  
ATOM   2485  C   TYR A 170      10.802  26.987  21.362  1.00 91.36           C  
ATOM   2486  CB  TYR A 170       9.530  28.830  20.199  1.00 91.36           C  
ATOM   2487  HB2 TYR A 170       9.199  29.341  21.103  1.00 91.36           H  
ATOM   2488  HB3 TYR A 170      10.548  29.167  20.002  1.00 91.36           H  
ATOM   2489  O   TYR A 170      11.788  26.459  20.853  1.00 91.36           O  
ATOM   2490  CG  TYR A 170       8.691  29.295  19.015  1.00 91.36           C  
ATOM   2491  CD1 TYR A 170       8.937  28.798  17.717  1.00 91.36           C  
ATOM   2492  HD1 TYR A 170       9.709  28.060  17.560  1.00 91.36           H  
ATOM   2493  CD2 TYR A 170       7.716  30.297  19.196  1.00 91.36           C  
ATOM   2494  HD2 TYR A 170       7.528  30.692  20.183  1.00 91.36           H  
ATOM   2495  CE1 TYR A 170       8.183  29.270  16.622  1.00 91.36           C  
ATOM   2496  HE1 TYR A 170       8.366  28.903  15.623  1.00 91.36           H  
ATOM   2497  CE2 TYR A 170       6.955  30.761  18.108  1.00 91.36           C  
ATOM   2498  HE2 TYR A 170       6.187  31.505  18.261  1.00 91.36           H  
ATOM   2499  OH  TYR A 170       6.443  30.699  15.774  1.00 91.36           O  
ATOM   2500  HH  TYR A 170       5.860  31.409  16.053  1.00 91.36           H  
ATOM   2501  CZ  TYR A 170       7.183  30.244  16.819  1.00 91.36           C  
ATOM   2502  N   GLN A 171      10.743  27.218  22.679  1.00 89.33           N  
ATOM   2503  H   GLN A 171       9.901  27.618  23.069  1.00 89.33           H  
ATOM   2504  CA  GLN A 171      11.862  26.913  23.581  1.00 89.33           C  
ATOM   2505  HA  GLN A 171      12.771  27.314  23.133  1.00 89.33           H  
ATOM   2506  C   GLN A 171      12.112  25.405  23.741  1.00 89.33           C  
ATOM   2507  CB  GLN A 171      11.676  27.598  24.944  1.00 89.33           C  
ATOM   2508  HB2 GLN A 171      12.456  27.236  25.614  1.00 89.33           H  
ATOM   2509  HB3 GLN A 171      10.706  27.336  25.366  1.00 89.33           H  
ATOM   2510  O   GLN A 171      13.267  24.999  23.844  1.00 89.33           O  
ATOM   2511  CG  GLN A 171      11.804  29.127  24.831  1.00 89.33           C  
ATOM   2512  HG2 GLN A 171      12.702  29.373  24.263  1.00 89.33           H  
ATOM   2513  HG3 GLN A 171      10.958  29.525  24.271  1.00 89.33           H  
ATOM   2514  CD  GLN A 171      11.872  29.848  26.175  1.00 89.33           C  
ATOM   2515  NE2 GLN A 171      11.836  31.161  26.180  1.00 89.33           N  
ATOM   2516 HE21 GLN A 171      11.832  31.667  25.306  1.00 89.33           H  
ATOM   2517 HE22 GLN A 171      11.816  31.594  27.093  1.00 89.33           H  
ATOM   2518  OE1 GLN A 171      12.008  29.291  27.249  1.00 89.33           O  
ATOM   2519  N   HIS A 172      11.080  24.558  23.677  1.00 84.68           N  
ATOM   2520  H   HIS A 172      10.145  24.939  23.659  1.00 84.68           H  
ATOM   2521  CA  HIS A 172      11.235  23.095  23.638  1.00 84.68           C  
ATOM   2522  HA  HIS A 172      12.004  22.814  24.359  1.00 84.68           H  
ATOM   2523  C   HIS A 172      11.730  22.548  22.284  1.00 84.68           C  
ATOM   2524  CB  HIS A 172       9.928  22.424  24.085  1.00 84.68           C  
ATOM   2525  HB2 HIS A 172       9.070  22.984  23.714  1.00 84.68           H  
ATOM   2526  HB3 HIS A 172       9.877  21.422  23.660  1.00 84.68           H  
ATOM   2527  O   HIS A 172      12.153  21.393  22.214  1.00 84.68           O  
ATOM   2528  CG  HIS A 172       9.844  22.285  25.583  1.00 84.68           C  
ATOM   2529  CD2 HIS A 172       9.639  23.280  26.502  1.00 84.68           C  
ATOM   2530  HD2 HIS A 172       9.498  24.328  26.285  1.00 84.68           H  
ATOM   2531  ND1 HIS A 172       9.991  21.112  26.288  1.00 84.68           N  
ATOM   2532  HD1 HIS A 172      10.071  20.185  25.895  1.00 84.68           H  
ATOM   2533  CE1 HIS A 172       9.856  21.387  27.593  1.00 84.68           C  
ATOM   2534  HE1 HIS A 172       9.881  20.653  28.385  1.00 84.68           H  
ATOM   2535  NE2 HIS A 172       9.649  22.699  27.776  1.00 84.68           N  
ATOM   2536  N   LEU A 173      11.733  23.366  21.226  1.00 83.04           N  
ATOM   2537  H   LEU A 173      11.288  24.267  21.329  1.00 83.04           H  
ATOM   2538  CA  LEU A 173      12.369  23.061  19.940  1.00 83.04           C  
ATOM   2539  HA  LEU A 173      12.418  21.980  19.809  1.00 83.04           H  
ATOM   2540  C   LEU A 173      13.823  23.555  19.904  1.00 83.04           C  
ATOM   2541  CB  LEU A 173      11.512  23.656  18.808  1.00 83.04           C  
ATOM   2542  HB2 LEU A 173      12.078  23.615  17.877  1.00 83.04           H  
ATOM   2543  HB3 LEU A 173      11.321  24.707  19.027  1.00 83.04           H  
ATOM   2544  O   LEU A 173      14.722  22.793  19.556  1.00 83.04           O  
ATOM   2545  CG  LEU A 173      10.169  22.927  18.611  1.00 83.04           C  
ATOM   2546  HG  LEU A 173       9.690  22.761  19.576  1.00 83.04           H  
ATOM   2547  CD1 LEU A 173       9.225  23.773  17.755  1.00 83.04           C  
ATOM   2548 HD11 LEU A 173       9.640  23.918  16.757  1.00 83.04           H  
ATOM   2549 HD12 LEU A 173       9.072  24.741  18.232  1.00 83.04           H  
ATOM   2550 HD13 LEU A 173       8.260  23.271  17.684  1.00 83.04           H  
ATOM   2551  CD2 LEU A 173      10.350  21.565  17.937  1.00 83.04           C  
ATOM   2552 HD21 LEU A 173      10.968  20.919  18.560  1.00 83.04           H  
ATOM   2553 HD22 LEU A 173      10.811  21.677  16.956  1.00 83.04           H  
ATOM   2554 HD23 LEU A 173       9.374  21.094  17.824  1.00 83.04           H  
ATOM   2555  N   PHE A 174      14.082  24.784  20.361  1.00 84.70           N  
ATOM   2556  H   PHE A 174      13.303  25.383  20.594  1.00 84.70           H  
ATOM   2557  CA  PHE A 174      15.440  25.313  20.562  1.00 84.70           C  
ATOM   2558  HA  PHE A 174      16.016  25.182  19.647  1.00 84.70           H  
ATOM   2559  C   PHE A 174      16.214  24.602  21.688  1.00 84.70           C  
ATOM   2560  CB  PHE A 174      15.360  26.809  20.901  1.00 84.70           C  
ATOM   2561  HB2 PHE A 174      16.377  27.187  21.003  1.00 84.70           H  
ATOM   2562  HB3 PHE A 174      14.881  26.897  21.876  1.00 84.70           H  
ATOM   2563  O   PHE A 174      17.427  24.759  21.790  1.00 84.70           O  
ATOM   2564  CG  PHE A 174      14.627  27.714  19.928  1.00 84.70           C  
ATOM   2565  CD1 PHE A 174      14.759  27.548  18.537  1.00 84.70           C  
ATOM   2566  HD1 PHE A 174      15.376  26.755  18.142  1.00 84.70           H  
ATOM   2567  CD2 PHE A 174      13.835  28.766  20.426  1.00 84.70           C  
ATOM   2568  HD2 PHE A 174      13.745  28.910  21.493  1.00 84.70           H  
ATOM   2569  CE1 PHE A 174      14.087  28.410  17.653  1.00 84.70           C  
ATOM   2570  HE1 PHE A 174      14.194  28.267  16.588  1.00 84.70           H  
ATOM   2571  CE2 PHE A 174      13.164  29.627  19.541  1.00 84.70           C  
ATOM   2572  HE2 PHE A 174      12.560  30.431  19.934  1.00 84.70           H  
ATOM   2573  CZ  PHE A 174      13.282  29.446  18.153  1.00 84.70           C  
ATOM   2574  HZ  PHE A 174      12.762  30.105  17.472  1.00 84.70           H  
ATOM   2575  N   ASN A 175      15.517  23.852  22.550  1.00 74.72           N  
ATOM   2576  H   ASN A 175      14.515  23.831  22.422  1.00 74.72           H  
ATOM   2577  CA  ASN A 175      16.023  23.290  23.808  1.00 74.72           C  
ATOM   2578  HA  ASN A 175      15.154  22.913  24.347  1.00 74.72           H  
ATOM   2579  C   ASN A 175      16.609  24.365  24.757  1.00 74.72           C  
ATOM   2580  CB  ASN A 175      16.918  22.067  23.521  1.00 74.72           C  
ATOM   2581  HB2 ASN A 175      17.413  21.760  24.442  1.00 74.72           H  
ATOM   2582  HB3 ASN A 175      17.687  22.318  22.791  1.00 74.72           H  
ATOM   2583  O   ASN A 175      17.531  24.114  25.532  1.00 74.72           O  
ATOM   2584  CG  ASN A 175      16.111  20.878  23.026  1.00 74.72           C  
ATOM   2585  ND2 ASN A 175      15.670  20.867  21.788  1.00 74.72           N  
ATOM   2586 HD21 ASN A 175      15.819  21.649  21.166  1.00 74.72           H  
ATOM   2587 HD22 ASN A 175      15.069  20.097  21.533  1.00 74.72           H  
ATOM   2588  OD1 ASN A 175      15.834  19.949  23.765  1.00 74.72           O  
ATOM   2589  N   GLY A 176      16.052  25.581  24.706  1.00 76.02           N  
ATOM   2590  H   GLY A 176      15.255  25.701  24.098  1.00 76.02           H  
ATOM   2591  CA  GLY A 176      16.491  26.740  25.480  1.00 76.02           C  
ATOM   2592  HA2 GLY A 176      17.565  26.871  25.343  1.00 76.02           H  
ATOM   2593  HA3 GLY A 176      16.300  26.553  26.537  1.00 76.02           H  
ATOM   2594  C   GLY A 176      15.784  28.038  25.073  1.00 76.02           C  
ATOM   2595  O   GLY A 176      14.966  28.067  24.160  1.00 76.02           O  
ATOM   2596  N   SER A 177      16.104  29.143  25.752  1.00 74.61           N  
ATOM   2597  H   SER A 177      16.772  29.079  26.507  1.00 74.61           H  
ATOM   2598  CA  SER A 177      15.485  30.460  25.514  1.00 74.61           C  
ATOM   2599  HA  SER A 177      14.464  30.294  25.170  1.00 74.61           H  
ATOM   2600  C   SER A 177      16.154  31.305  24.417  1.00 74.61           C  
ATOM   2601  CB  SER A 177      15.375  31.217  26.839  1.00 74.61           C  
ATOM   2602  HB2 SER A 177      14.701  30.669  27.497  1.00 74.61           H  
ATOM   2603  HB3 SER A 177      14.962  32.210  26.665  1.00 74.61           H  
ATOM   2604  O   SER A 177      15.645  32.378  24.070  1.00 74.61           O  
ATOM   2605  OG  SER A 177      16.644  31.322  27.461  1.00 74.61           O  
ATOM   2606  HG  SER A 177      16.517  31.622  28.364  1.00 74.61           H  
ATOM   2607  N   THR A 178      17.258  30.816  23.843  1.00 78.21           N  
ATOM   2608  H   THR A 178      17.574  29.908  24.152  1.00 78.21           H  
ATOM   2609  CA  THR A 178      17.952  31.397  22.682  1.00 78.21           C  
ATOM   2610  HA  THR A 178      17.786  32.474  22.675  1.00 78.21           H  
ATOM   2611  C   THR A 178      17.426  30.757  21.391  1.00 78.21           C  
ATOM   2612  CB  THR A 178      19.468  31.162  22.774  1.00 78.21           C  
ATOM   2613  HB  THR A 178      19.669  30.091  22.804  1.00 78.21           H  
ATOM   2614  O   THR A 178      17.463  29.534  21.293  1.00 78.21           O  
ATOM   2615  CG2 THR A 178      20.250  31.788  21.619  1.00 78.21           C  
ATOM   2616 HG21 THR A 178      20.047  32.857  21.561  1.00 78.21           H  
ATOM   2617 HG22 THR A 178      19.972  31.316  20.677  1.00 78.21           H  
ATOM   2618 HG23 THR A 178      21.318  31.630  21.768  1.00 78.21           H  
ATOM   2619  OG1 THR A 178      19.974  31.755  23.949  1.00 78.21           O  
ATOM   2620  HG1 THR A 178      20.851  31.389  24.085  1.00 78.21           H  
ATOM   2621  N   PRO A 179      16.961  31.534  20.397  1.00 82.14           N  
ATOM   2622  CA  PRO A 179      16.430  30.995  19.147  1.00 82.14           C  
ATOM   2623  HA  PRO A 179      15.859  30.088  19.344  1.00 82.14           H  
ATOM   2624  C   PRO A 179      17.509  30.673  18.105  1.00 82.14           C  
ATOM   2625  CB  PRO A 179      15.498  32.086  18.630  1.00 82.14           C  
ATOM   2626  HB2 PRO A 179      14.535  32.012  19.136  1.00 82.14           H  
ATOM   2627  HB3 PRO A 179      15.370  32.023  17.550  1.00 82.14           H  
ATOM   2628  O   PRO A 179      18.564  31.309  18.081  1.00 82.14           O  
ATOM   2629  CG  PRO A 179      16.219  33.365  19.069  1.00 82.14           C  
ATOM   2630  HG2 PRO A 179      17.039  33.584  18.384  1.00 82.14           H  
ATOM   2631  HG3 PRO A 179      15.547  34.220  19.138  1.00 82.14           H  
ATOM   2632  CD  PRO A 179      16.793  32.979  20.430  1.00 82.14           C  
ATOM   2633  HD2 PRO A 179      17.749  33.478  20.588  1.00 82.14           H  
ATOM   2634  HD3 PRO A 179      16.086  33.242  21.218  1.00 82.14           H  
ATOM   2635  N   THR A 180      17.191  29.767  17.177  1.00 81.53           N  
ATOM   2636  H   THR A 180      16.306  29.285  17.242  1.00 81.53           H  
ATOM   2637  CA  THR A 180      17.974  29.543  15.948  1.00 81.53           C  
ATOM   2638  HA  THR A 180      19.024  29.504  16.237  1.00 81.53           H  
ATOM   2639  C   THR A 180      17.799  30.697  14.939  1.00 81.53           C  
ATOM   2640  CB  THR A 180      17.621  28.201  15.287  1.00 81.53           C  
ATOM   2641  HB  THR A 180      18.180  28.102  14.357  1.00 81.53           H  
ATOM   2642  O   THR A 180      16.825  31.460  15.033  1.00 81.53           O  
ATOM   2643  CG2 THR A 180      17.973  26.997  16.158  1.00 81.53           C  
ATOM   2644 HG21 THR A 180      19.048  26.979  16.337  1.00 81.53           H  
ATOM   2645 HG22 THR A 180      17.692  26.081  15.637  1.00 81.53           H  
ATOM   2646 HG23 THR A 180      17.450  27.046  17.113  1.00 81.53           H  
ATOM   2647  OG1 THR A 180      16.248  28.155  14.989  1.00 81.53           O  
ATOM   2648  HG1 THR A 180      16.218  28.125  14.030  1.00 81.53           H  
ATOM   2649  N   PRO A 181      18.726  30.881  13.972  1.00 75.80           N  
ATOM   2650  CA  PRO A 181      18.833  32.133  13.217  1.00 75.80           C  
ATOM   2651  HA  PRO A 181      19.028  32.930  13.934  1.00 75.80           H  
ATOM   2652  C   PRO A 181      17.600  32.538  12.397  1.00 75.80           C  
ATOM   2653  CB  PRO A 181      20.071  31.976  12.328  1.00 75.80           C  
ATOM   2654  HB2 PRO A 181      19.800  31.514  11.378  1.00 75.80           H  
ATOM   2655  HB3 PRO A 181      20.569  32.931  12.160  1.00 75.80           H  
ATOM   2656  O   PRO A 181      17.254  33.720  12.399  1.00 75.80           O  
ATOM   2657  CG  PRO A 181      20.949  31.013  13.123  1.00 75.80           C  
ATOM   2658  HG2 PRO A 181      21.657  30.483  12.486  1.00 75.80           H  
ATOM   2659  HG3 PRO A 181      21.468  31.551  13.916  1.00 75.80           H  
ATOM   2660  CD  PRO A 181      19.917  30.068  13.730  1.00 75.80           C  
ATOM   2661  HD2 PRO A 181      20.328  29.629  14.639  1.00 75.80           H  
ATOM   2662  HD3 PRO A 181      19.676  29.281  13.015  1.00 75.80           H  
ATOM   2663  N   SER A 182      16.914  31.611  11.712  1.00 81.05           N  
ATOM   2664  H   SER A 182      17.169  30.636  11.778  1.00 81.05           H  
ATOM   2665  CA  SER A 182      15.764  31.986  10.868  1.00 81.05           C  
ATOM   2666  HA  SER A 182      16.009  32.921  10.365  1.00 81.05           H  
ATOM   2667  C   SER A 182      14.493  32.243  11.687  1.00 81.05           C  
ATOM   2668  CB  SER A 182      15.515  30.948   9.768  1.00 81.05           C  
ATOM   2669  HB2 SER A 182      14.917  31.411   8.984  1.00 81.05           H  
ATOM   2670  HB3 SER A 182      16.464  30.627   9.336  1.00 81.05           H  
ATOM   2671  O   SER A 182      13.675  33.099  11.329  1.00 81.05           O  
ATOM   2672  OG  SER A 182      14.811  29.831  10.255  1.00 81.05           O  
ATOM   2673  HG  SER A 182      15.423  29.092  10.279  1.00 81.05           H  
ATOM   2674  N   LEU A 183      14.352  31.554  12.823  1.00 88.56           N  
ATOM   2675  H   LEU A 183      15.054  30.854  13.020  1.00 88.56           H  
ATOM   2676  CA  LEU A 183      13.173  31.606  13.688  1.00 88.56           C  
ATOM   2677  HA  LEU A 183      12.309  31.836  13.064  1.00 88.56           H  
ATOM   2678  C   LEU A 183      13.236  32.728  14.734  1.00 88.56           C  
ATOM   2679  CB  LEU A 183      12.963  30.219  14.330  1.00 88.56           C  
ATOM   2680  HB2 LEU A 183      12.078  30.257  14.965  1.00 88.56           H  
ATOM   2681  HB3 LEU A 183      13.825  30.001  14.960  1.00 88.56           H  
ATOM   2682  O   LEU A 183      12.208  33.093  15.304  1.00 88.56           O  
ATOM   2683  CG  LEU A 183      12.794  29.067  13.316  1.00 88.56           C  
ATOM   2684  HG  LEU A 183      13.684  29.010  12.690  1.00 88.56           H  
ATOM   2685  CD1 LEU A 183      12.671  27.732  14.047  1.00 88.56           C  
ATOM   2686 HD11 LEU A 183      11.846  27.756  14.759  1.00 88.56           H  
ATOM   2687 HD12 LEU A 183      13.606  27.538  14.572  1.00 88.56           H  
ATOM   2688 HD13 LEU A 183      12.523  26.929  13.325  1.00 88.56           H  
ATOM   2689  CD2 LEU A 183      11.569  29.231  12.406  1.00 88.56           C  
ATOM   2690 HD21 LEU A 183      11.110  30.212  12.525  1.00 88.56           H  
ATOM   2691 HD22 LEU A 183      10.810  28.482  12.630  1.00 88.56           H  
ATOM   2692 HD23 LEU A 183      11.896  29.118  11.372  1.00 88.56           H  
ATOM   2693  N   ALA A 184      14.407  33.331  14.960  1.00 89.41           N  
ATOM   2694  H   ALA A 184      15.225  32.933  14.522  1.00 89.41           H  
ATOM   2695  CA  ALA A 184      14.613  34.360  15.980  1.00 89.41           C  
ATOM   2696  HA  ALA A 184      14.444  33.906  16.957  1.00 89.41           H  
ATOM   2697  C   ALA A 184      13.642  35.552  15.892  1.00 89.41           C  
ATOM   2698  CB  ALA A 184      16.074  34.820  15.896  1.00 89.41           C  
ATOM   2699  HB1 ALA A 184      16.286  35.518  16.706  1.00 89.41           H  
ATOM   2700  HB2 ALA A 184      16.262  35.305  14.938  1.00 89.41           H  
ATOM   2701  HB3 ALA A 184      16.739  33.962  15.990  1.00 89.41           H  
ATOM   2702  O   ALA A 184      13.154  36.020  16.922  1.00 89.41           O  
ATOM   2703  N   VAL A 185      13.325  36.032  14.684  1.00 91.64           N  
ATOM   2704  H   VAL A 185      13.750  35.599  13.875  1.00 91.64           H  
ATOM   2705  CA  VAL A 185      12.427  37.187  14.509  1.00 91.64           C  
ATOM   2706  HA  VAL A 185      12.755  37.971  15.191  1.00 91.64           H  
ATOM   2707  C   VAL A 185      10.986  36.840  14.895  1.00 91.64           C  
ATOM   2708  CB  VAL A 185      12.490  37.760  13.078  1.00 91.64           C  
ATOM   2709  HB  VAL A 185      12.095  37.029  12.373  1.00 91.64           H  
ATOM   2710  O   VAL A 185      10.371  37.564  15.675  1.00 91.64           O  
ATOM   2711  CG1 VAL A 185      11.657  39.043  12.987  1.00 91.64           C  
ATOM   2712 HG11 VAL A 185      11.826  39.535  12.029  1.00 91.64           H  
ATOM   2713 HG12 VAL A 185      11.943  39.728  13.786  1.00 91.64           H  
ATOM   2714 HG13 VAL A 185      10.596  38.809  13.074  1.00 91.64           H  
ATOM   2715  CG2 VAL A 185      13.918  38.120  12.653  1.00 91.64           C  
ATOM   2716 HG21 VAL A 185      14.333  38.861  13.337  1.00 91.64           H  
ATOM   2717 HG22 VAL A 185      13.923  38.545  11.649  1.00 91.64           H  
ATOM   2718 HG23 VAL A 185      14.556  37.237  12.645  1.00 91.64           H  
ATOM   2719  N   GLU A 186      10.454  35.718  14.403  1.00 92.43           N  
ATOM   2720  H   GLU A 186      11.043  35.099  13.864  1.00 92.43           H  
ATOM   2721  CA  GLU A 186       9.072  35.292  14.674  1.00 92.43           C  
ATOM   2722  HA  GLU A 186       8.428  36.165  14.569  1.00 92.43           H  
ATOM   2723  C   GLU A 186       8.877  34.784  16.112  1.00 92.43           C  
ATOM   2724  CB  GLU A 186       8.600  34.280  13.616  1.00 92.43           C  
ATOM   2725  HB2 GLU A 186       8.591  34.787  12.652  1.00 92.43           H  
ATOM   2726  HB3 GLU A 186       7.576  33.982  13.843  1.00 92.43           H  
ATOM   2727  O   GLU A 186       7.835  35.042  16.721  1.00 92.43           O  
ATOM   2728  CG  GLU A 186       9.473  33.024  13.500  1.00 92.43           C  
ATOM   2729  HG2 GLU A 186      10.515  33.325  13.393  1.00 92.43           H  
ATOM   2730  HG3 GLU A 186       9.374  32.419  14.401  1.00 92.43           H  
ATOM   2731  CD  GLU A 186       9.093  32.205  12.267  1.00 92.43           C  
ATOM   2732  OE1 GLU A 186       9.791  32.319  11.236  1.00 92.43           O  
ATOM   2733  OE2 GLU A 186       8.098  31.453  12.298  1.00 92.43           O  
ATOM   2734  N   TYR A 187       9.906  34.174  16.706  1.00 93.51           N  
ATOM   2735  H   TYR A 187      10.712  33.936  16.146  1.00 93.51           H  
ATOM   2736  CA  TYR A 187       9.960  33.867  18.136  1.00 93.51           C  
ATOM   2737  HA  TYR A 187       9.133  33.206  18.392  1.00 93.51           H  
ATOM   2738  C   TYR A 187       9.826  35.135  18.988  1.00 93.51           C  
ATOM   2739  CB  TYR A 187      11.274  33.141  18.439  1.00 93.51           C  
ATOM   2740  HB2 TYR A 187      12.086  33.655  17.925  1.00 93.51           H  
ATOM   2741  HB3 TYR A 187      11.218  32.133  18.026  1.00 93.51           H  
ATOM   2742  O   TYR A 187       8.953  35.194  19.853  1.00 93.51           O  
ATOM   2743  CG  TYR A 187      11.630  33.046  19.910  1.00 93.51           C  
ATOM   2744  CD1 TYR A 187      12.771  33.713  20.394  1.00 93.51           C  
ATOM   2745  HD1 TYR A 187      13.344  34.347  19.733  1.00 93.51           H  
ATOM   2746  CD2 TYR A 187      10.851  32.260  20.782  1.00 93.51           C  
ATOM   2747  HD2 TYR A 187       9.969  31.757  20.412  1.00 93.51           H  
ATOM   2748  CE1 TYR A 187      13.193  33.518  21.722  1.00 93.51           C  
ATOM   2749  HE1 TYR A 187      14.094  33.988  22.084  1.00 93.51           H  
ATOM   2750  CE2 TYR A 187      11.253  32.083  22.120  1.00 93.51           C  
ATOM   2751  HE2 TYR A 187      10.686  31.442  22.778  1.00 93.51           H  
ATOM   2752  OH  TYR A 187      12.890  32.453  23.839  1.00 93.51           O  
ATOM   2753  HH  TYR A 187      13.823  32.667  23.915  1.00 93.51           H  
ATOM   2754  CZ  TYR A 187      12.444  32.686  22.579  1.00 93.51           C  
ATOM   2755  N   TYR A 188      10.612  36.187  18.722  1.00 93.71           N  
ATOM   2756  H   TYR A 188      11.328  36.110  18.013  1.00 93.71           H  
ATOM   2757  CA  TYR A 188      10.476  37.433  19.480  1.00 93.71           C  
ATOM   2758  HA  TYR A 188      10.411  37.168  20.536  1.00 93.71           H  
ATOM   2759  C   TYR A 188       9.178  38.199  19.153  1.00 93.71           C  
ATOM   2760  CB  TYR A 188      11.708  38.328  19.317  1.00 93.71           C  
ATOM   2761  HB2 TYR A 188      11.834  38.539  18.255  1.00 93.71           H  
ATOM   2762  HB3 TYR A 188      11.480  39.264  19.828  1.00 93.71           H  
ATOM   2763  O   TYR A 188       8.601  38.796  20.059  1.00 93.71           O  
ATOM   2764  CG  TYR A 188      13.028  37.837  19.896  1.00 93.71           C  
ATOM   2765  CD1 TYR A 188      13.123  37.427  21.241  1.00 93.71           C  
ATOM   2766  HD1 TYR A 188      12.234  37.387  21.854  1.00 93.71           H  
ATOM   2767  CD2 TYR A 188      14.193  37.880  19.105  1.00 93.71           C  
ATOM   2768  HD2 TYR A 188      14.125  38.195  18.074  1.00 93.71           H  
ATOM   2769  CE1 TYR A 188      14.370  37.068  21.791  1.00 93.71           C  
ATOM   2770  HE1 TYR A 188      14.437  36.741  22.818  1.00 93.71           H  
ATOM   2771  CE2 TYR A 188      15.439  37.503  19.640  1.00 93.71           C  
ATOM   2772  HE2 TYR A 188      16.320  37.539  19.016  1.00 93.71           H  
ATOM   2773  OH  TYR A 188      16.745  36.791  21.521  1.00 93.71           O  
ATOM   2774  HH  TYR A 188      17.380  36.635  20.818  1.00 93.71           H  
ATOM   2775  CZ  TYR A 188      15.532  37.106  20.990  1.00 93.71           C  
ATOM   2776  N   GLN A 189       8.651  38.149  17.921  1.00 90.60           N  
ATOM   2777  H   GLN A 189       9.172  37.693  17.185  1.00 90.60           H  
ATOM   2778  CA  GLN A 189       7.304  38.675  17.623  1.00 90.60           C  
ATOM   2779  HA  GLN A 189       7.262  39.723  17.918  1.00 90.60           H  
ATOM   2780  C   GLN A 189       6.215  37.945  18.426  1.00 90.60           C  
ATOM   2781  CB  GLN A 189       6.979  38.573  16.123  1.00 90.60           C  
ATOM   2782  HB2 GLN A 189       7.216  37.570  15.769  1.00 90.60           H  
ATOM   2783  HB3 GLN A 189       5.910  38.735  15.982  1.00 90.60           H  
ATOM   2784  O   GLN A 189       5.263  38.580  18.874  1.00 90.60           O  
ATOM   2785  CG  GLN A 189       7.722  39.614  15.278  1.00 90.60           C  
ATOM   2786  HG2 GLN A 189       8.795  39.514  15.444  1.00 90.60           H  
ATOM   2787  HG3 GLN A 189       7.419  40.613  15.591  1.00 90.60           H  
ATOM   2788  CD  GLN A 189       7.452  39.441  13.785  1.00 90.60           C  
ATOM   2789  NE2 GLN A 189       6.726  40.334  13.143  1.00 90.60           N  
ATOM   2790 HE21 GLN A 189       6.591  40.166  12.156  1.00 90.60           H  
ATOM   2791 HE22 GLN A 189       6.332  41.151  13.587  1.00 90.60           H  
ATOM   2792  OE1 GLN A 189       7.896  38.497  13.152  1.00 90.60           O  
ATOM   2793  N   THR A 190       6.373  36.639  18.655  1.00 91.18           N  
ATOM   2794  H   THR A 190       7.151  36.168  18.216  1.00 91.18           H  
ATOM   2795  CA  THR A 190       5.469  35.844  19.500  1.00 91.18           C  
ATOM   2796  HA  THR A 190       4.440  36.065  19.217  1.00 91.18           H  
ATOM   2797  C   THR A 190       5.633  36.208  20.977  1.00 91.18           C  
ATOM   2798  CB  THR A 190       5.705  34.342  19.292  1.00 91.18           C  
ATOM   2799  HB  THR A 190       6.693  34.063  19.659  1.00 91.18           H  
ATOM   2800  O   THR A 190       4.647  36.487  21.655  1.00 91.18           O  
ATOM   2801  CG2 THR A 190       4.655  33.506  20.014  1.00 91.18           C  
ATOM   2802 HG21 THR A 190       4.647  33.730  21.081  1.00 91.18           H  
ATOM   2803 HG22 THR A 190       4.908  32.453  19.892  1.00 91.18           H  
ATOM   2804 HG23 THR A 190       3.667  33.700  19.597  1.00 91.18           H  
ATOM   2805  OG1 THR A 190       5.611  34.012  17.923  1.00 91.18           O  
ATOM   2806  HG1 THR A 190       6.385  34.367  17.479  1.00 91.18           H  
ATOM   2807  N   LEU A 191       6.874  36.304  21.466  1.00 91.76           N  
ATOM   2808  H   LEU A 191       7.637  36.034  20.862  1.00 91.76           H  
ATOM   2809  CA  LEU A 191       7.205  36.703  22.840  1.00 91.76           C  
ATOM   2810  HA  LEU A 191       6.716  36.004  23.518  1.00 91.76           H  
ATOM   2811  C   LEU A 191       6.680  38.109  23.195  1.00 91.76           C  
ATOM   2812  CB  LEU A 191       8.734  36.578  22.999  1.00 91.76           C  
ATOM   2813  HB2 LEU A 191       9.201  37.349  22.386  1.00 91.76           H  
ATOM   2814  HB3 LEU A 191       9.046  35.612  22.602  1.00 91.76           H  
ATOM   2815  O   LEU A 191       6.452  38.403  24.364  1.00 91.76           O  
ATOM   2816  CG  LEU A 191       9.280  36.694  24.436  1.00 91.76           C  
ATOM   2817  HG  LEU A 191       8.954  37.629  24.892  1.00 91.76           H  
ATOM   2818  CD1 LEU A 191       8.841  35.525  25.313  1.00 91.76           C  
ATOM   2819 HD11 LEU A 191       9.324  35.588  26.288  1.00 91.76           H  
ATOM   2820 HD12 LEU A 191       7.761  35.553  25.461  1.00 91.76           H  
ATOM   2821 HD13 LEU A 191       9.126  34.586  24.839  1.00 91.76           H  
ATOM   2822  CD2 LEU A 191      10.810  36.684  24.398  1.00 91.76           C  
ATOM   2823 HD21 LEU A 191      11.163  35.796  23.873  1.00 91.76           H  
ATOM   2824 HD22 LEU A 191      11.167  37.580  23.891  1.00 91.76           H  
ATOM   2825 HD23 LEU A 191      11.202  36.672  25.415  1.00 91.76           H  
ATOM   2826  N   ALA A 192       6.427  38.961  22.197  1.00 89.04           N  
ATOM   2827  H   ALA A 192       6.690  38.685  21.261  1.00 89.04           H  
ATOM   2828  CA  ALA A 192       5.800  40.269  22.374  1.00 89.04           C  
ATOM   2829  HA  ALA A 192       6.262  40.753  23.234  1.00 89.04           H  
ATOM   2830  C   ALA A 192       4.288  40.237  22.662  1.00 89.04           C  
ATOM   2831  CB  ALA A 192       6.109  41.115  21.147  1.00 89.04           C  
ATOM   2832  HB1 ALA A 192       7.188  41.185  21.008  1.00 89.04           H  
ATOM   2833  HB2 ALA A 192       5.695  42.113  21.292  1.00 89.04           H  
ATOM   2834  HB3 ALA A 192       5.655  40.668  20.262  1.00 89.04           H  
ATOM   2835  O   ALA A 192       3.754  41.237  23.140  1.00 89.04           O  
ATOM   2836  N   GLY A 193       3.607  39.117  22.398  1.00 83.48           N  
ATOM   2837  H   GLY A 193       4.094  38.341  21.973  1.00 83.48           H  
ATOM   2838  CA  GLY A 193       2.244  38.871  22.880  1.00 83.48           C  
ATOM   2839  HA2 GLY A 193       1.661  39.791  22.837  1.00 83.48           H  
ATOM   2840  HA3 GLY A 193       1.767  38.135  22.233  1.00 83.48           H  
ATOM   2841  C   GLY A 193       2.200  38.341  24.318  1.00 83.48           C  
ATOM   2842  O   GLY A 193       1.173  38.448  24.985  1.00 83.48           O  
ATOM   2843  N   VAL A 194       3.317  37.814  24.838  1.00 84.32           N  
ATOM   2844  H   VAL A 194       4.157  37.808  24.278  1.00 84.32           H  
ATOM   2845  CA  VAL A 194       3.395  37.309  26.216  1.00 84.32           C  
ATOM   2846  HA  VAL A 194       2.472  36.764  26.414  1.00 84.32           H  
ATOM   2847  C   VAL A 194       3.475  38.476  27.205  1.00 84.32           C  
ATOM   2848  CB  VAL A 194       4.549  36.305  26.407  1.00 84.32           C  
ATOM   2849  HB  VAL A 194       5.504  36.802  26.237  1.00 84.32           H  
ATOM   2850  O   VAL A 194       4.369  39.326  27.145  1.00 84.32           O  
ATOM   2851  CG1 VAL A 194       4.525  35.699  27.819  1.00 84.32           C  
ATOM   2852 HG11 VAL A 194       5.348  34.993  27.930  1.00 84.32           H  
ATOM   2853 HG12 VAL A 194       3.588  35.167  27.980  1.00 84.32           H  
ATOM   2854 HG13 VAL A 194       4.629  36.474  28.578  1.00 84.32           H  
ATOM   2855  CG2 VAL A 194       4.449  35.136  25.425  1.00 84.32           C  
ATOM   2856 HG21 VAL A 194       4.585  35.486  24.402  1.00 84.32           H  
ATOM   2857 HG22 VAL A 194       5.218  34.394  25.637  1.00 84.32           H  
ATOM   2858 HG23 VAL A 194       3.472  34.663  25.524  1.00 84.32           H  
ATOM   2859  N   SER A 195       2.537  38.506  28.155  1.00 74.34           N  
ATOM   2860  H   SER A 195       1.854  37.763  28.163  1.00 74.34           H  
ATOM   2861  CA  SER A 195       2.434  39.574  29.159  1.00 74.34           C  
ATOM   2862  HA  SER A 195       2.276  40.515  28.633  1.00 74.34           H  
ATOM   2863  C   SER A 195       3.719  39.705  29.989  1.00 74.34           C  
ATOM   2864  CB  SER A 195       1.224  39.343  30.067  1.00 74.34           C  
ATOM   2865  HB2 SER A 195       1.295  40.001  30.933  1.00 74.34           H  
ATOM   2866  HB3 SER A 195       1.194  38.308  30.408  1.00 74.34           H  
ATOM   2867  O   SER A 195       4.280  38.715  30.455  1.00 74.34           O  
ATOM   2868  OG  SER A 195       0.042  39.660  29.361  1.00 74.34           O  
ATOM   2869  HG  SER A 195      -0.080  39.040  28.638  1.00 74.34           H  
ATOM   2870  N   GLY A 196       4.215  40.937  30.151  1.00 78.29           N  
ATOM   2871  H   GLY A 196       3.709  41.702  29.729  1.00 78.29           H  
ATOM   2872  CA  GLY A 196       5.507  41.247  30.786  1.00 78.29           C  
ATOM   2873  HA2 GLY A 196       5.593  40.680  31.713  1.00 78.29           H  
ATOM   2874  HA3 GLY A 196       5.542  42.309  31.032  1.00 78.29           H  
ATOM   2875  C   GLY A 196       6.729  40.915  29.915  1.00 78.29           C  
ATOM   2876  O   GLY A 196       7.580  41.776  29.687  1.00 78.29           O  
ATOM   2877  N   GLN A 197       6.783  39.703  29.358  1.00 83.93           N  
ATOM   2878  H   GLN A 197       6.030  39.066  29.572  1.00 83.93           H  
ATOM   2879  CA  GLN A 197       7.844  39.227  28.455  1.00 83.93           C  
ATOM   2880  HA  GLN A 197       8.806  39.335  28.955  1.00 83.93           H  
ATOM   2881  C   GLN A 197       7.947  40.015  27.136  1.00 83.93           C  
ATOM   2882  CB  GLN A 197       7.611  37.741  28.178  1.00 83.93           C  
ATOM   2883  HB2 GLN A 197       6.559  37.621  27.922  1.00 83.93           H  
ATOM   2884  HB3 GLN A 197       8.202  37.435  27.315  1.00 83.93           H  
ATOM   2885  O   GLN A 197       8.980  39.952  26.469  1.00 83.93           O  
ATOM   2886  CG  GLN A 197       7.935  36.830  29.375  1.00 83.93           C  
ATOM   2887  HG2 GLN A 197       7.113  36.126  29.504  1.00 83.93           H  
ATOM   2888  HG3 GLN A 197       8.018  37.407  30.296  1.00 83.93           H  
ATOM   2889  CD  GLN A 197       9.226  36.046  29.164  1.00 83.93           C  
ATOM   2890  NE2 GLN A 197       9.167  34.732  29.133  1.00 83.93           N  
ATOM   2891 HE21 GLN A 197      10.035  34.235  28.992  1.00 83.93           H  
ATOM   2892 HE22 GLN A 197       8.290  34.246  29.253  1.00 83.93           H  
ATOM   2893  OE1 GLN A 197      10.302  36.606  28.998  1.00 83.93           O  
ATOM   2894  N   ALA A 198       6.966  40.862  26.811  1.00 81.14           N  
ATOM   2895  H   ALA A 198       6.067  40.736  27.254  1.00 81.14           H  
ATOM   2896  CA  ALA A 198       7.108  41.905  25.798  1.00 81.14           C  
ATOM   2897  HA  ALA A 198       7.224  41.410  24.834  1.00 81.14           H  
ATOM   2898  C   ALA A 198       8.361  42.791  25.988  1.00 81.14           C  
ATOM   2899  CB  ALA A 198       5.819  42.735  25.772  1.00 81.14           C  
ATOM   2900  HB1 ALA A 198       4.966  42.083  25.586  1.00 81.14           H  
ATOM   2901  HB2 ALA A 198       5.683  43.248  26.725  1.00 81.14           H  
ATOM   2902  HB3 ALA A 198       5.876  43.473  24.971  1.00 81.14           H  
ATOM   2903  O   ALA A 198       8.934  43.245  24.999  1.00 81.14           O  
ATOM   2904  N   GLY A 199       8.860  42.977  27.219  1.00 85.42           N  
ATOM   2905  H   GLY A 199       8.358  42.587  28.004  1.00 85.42           H  
ATOM   2906  CA  GLY A 199      10.171  43.597  27.462  1.00 85.42           C  
ATOM   2907  HA2 GLY A 199      10.298  43.739  28.535  1.00 85.42           H  
ATOM   2908  HA3 GLY A 199      10.209  44.571  26.973  1.00 85.42           H  
ATOM   2909  C   GLY A 199      11.346  42.747  26.950  1.00 85.42           C  
ATOM   2910  O   GLY A 199      12.216  43.252  26.236  1.00 85.42           O  
ATOM   2911  N   THR A 200      11.333  41.443  27.246  1.00 88.90           N  
ATOM   2912  H   THR A 200      10.582  41.085  27.818  1.00 88.90           H  
ATOM   2913  CA  THR A 200      12.297  40.441  26.752  1.00 88.90           C  
ATOM   2914  HA  THR A 200      13.293  40.706  27.108  1.00 88.90           H  
ATOM   2915  C   THR A 200      12.324  40.393  25.221  1.00 88.90           C  
ATOM   2916  CB  THR A 200      11.937  39.033  27.274  1.00 88.90           C  
ATOM   2917  HB  THR A 200      11.110  38.630  26.688  1.00 88.90           H  
ATOM   2918  O   THR A 200      13.398  40.332  24.617  1.00 88.90           O  
ATOM   2919  CG2 THR A 200      13.118  38.068  27.185  1.00 88.90           C  
ATOM   2920 HG21 THR A 200      13.429  37.952  26.147  1.00 88.90           H  
ATOM   2921 HG22 THR A 200      13.950  38.443  27.780  1.00 88.90           H  
ATOM   2922 HG23 THR A 200      12.817  37.092  27.568  1.00 88.90           H  
ATOM   2923  OG1 THR A 200      11.534  39.065  28.623  1.00 88.90           O  
ATOM   2924  HG1 THR A 200      11.194  38.192  28.830  1.00 88.90           H  
ATOM   2925  N   ALA A 201      11.145  40.470  24.597  1.00 90.33           N  
ATOM   2926  H   ALA A 201      10.316  40.463  25.174  1.00 90.33           H  
ATOM   2927  CA  ALA A 201      10.953  40.523  23.152  1.00 90.33           C  
ATOM   2928  HA  ALA A 201      11.484  39.695  22.683  1.00 90.33           H  
ATOM   2929  C   ALA A 201      11.456  41.829  22.525  1.00 90.33           C  
ATOM   2930  CB  ALA A 201       9.457  40.370  22.885  1.00 90.33           C  
ATOM   2931  HB1 ALA A 201       8.906  41.209  23.309  1.00 90.33           H  
ATOM   2932  HB2 ALA A 201       9.288  40.357  21.809  1.00 90.33           H  
ATOM   2933  HB3 ALA A 201       9.092  39.445  23.331  1.00 90.33           H  
ATOM   2934  O   ALA A 201      12.116  41.799  21.486  1.00 90.33           O  
ATOM   2935  N   GLN A 202      11.177  42.971  23.162  1.00 90.26           N  
ATOM   2936  H   GLN A 202      10.588  42.934  23.982  1.00 90.26           H  
ATOM   2937  CA  GLN A 202      11.568  44.283  22.658  1.00 90.26           C  
ATOM   2938  HA  GLN A 202      11.200  44.366  21.636  1.00 90.26           H  
ATOM   2939  C   GLN A 202      13.096  44.422  22.603  1.00 90.26           C  
ATOM   2940  CB  GLN A 202      10.893  45.382  23.496  1.00 90.26           C  
ATOM   2941  HB2 GLN A 202      11.336  45.403  24.491  1.00 90.26           H  
ATOM   2942  HB3 GLN A 202       9.833  45.147  23.593  1.00 90.26           H  
ATOM   2943  O   GLN A 202      13.610  44.790  21.547  1.00 90.26           O  
ATOM   2944  CG  GLN A 202      10.989  46.774  22.857  1.00 90.26           C  
ATOM   2945  HG2 GLN A 202      12.035  47.038  22.706  1.00 90.26           H  
ATOM   2946  HG3 GLN A 202      10.492  46.767  21.887  1.00 90.26           H  
ATOM   2947  CD  GLN A 202      10.319  47.826  23.737  1.00 90.26           C  
ATOM   2948  NE2 GLN A 202      11.076  48.579  24.505  1.00 90.26           N  
ATOM   2949 HE21 GLN A 202      10.603  49.284  25.052  1.00 90.26           H  
ATOM   2950 HE22 GLN A 202      12.081  48.480  24.493  1.00 90.26           H  
ATOM   2951  OE1 GLN A 202       9.107  47.989  23.766  1.00 90.26           O  
ATOM   2952  N   ASP A 203      13.845  44.055  23.658  1.00 90.20           N  
ATOM   2953  H   ASP A 203      13.402  43.742  24.510  1.00 90.20           H  
ATOM   2954  CA  ASP A 203      15.311  43.996  23.510  1.00 90.20           C  
ATOM   2955  HA  ASP A 203      15.588  44.905  22.976  1.00 90.20           H  
ATOM   2956  C   ASP A 203      15.757  42.819  22.627  1.00 90.20           C  
ATOM   2957  CB  ASP A 203      16.113  44.089  24.818  1.00 90.20           C  
ATOM   2958  HB2 ASP A 203      15.924  43.199  25.417  1.00 90.20           H  
ATOM   2959  HB3 ASP A 203      15.780  44.962  25.380  1.00 90.20           H  
ATOM   2960  O   ASP A 203      16.740  42.959  21.917  1.00 90.20           O  
ATOM   2961  CG  ASP A 203      17.630  44.224  24.525  1.00 90.20           C  
ATOM   2962  OD1 ASP A 203      18.352  43.233  24.785  1.00 90.20           O  
ATOM   2963  OD2 ASP A 203      18.089  45.276  24.002  1.00 90.20           O  
ATOM   2964  N   GLY A 204      15.022  41.703  22.558  1.00 90.83           N  
ATOM   2965  H   GLY A 204      14.212  41.617  23.155  1.00 90.83           H  
ATOM   2966  CA  GLY A 204      15.291  40.612  21.607  1.00 90.83           C  
ATOM   2967  HA2 GLY A 204      16.235  40.124  21.852  1.00 90.83           H  
ATOM   2968  HA3 GLY A 204      14.483  39.884  21.672  1.00 90.83           H  
ATOM   2969  C   GLY A 204      15.396  41.076  20.154  1.00 90.83           C  
ATOM   2970  O   GLY A 204      16.396  40.820  19.482  1.00 90.83           O  
ATOM   2971  N   LEU A 205      14.413  41.847  19.697  1.00 93.63           N  
ATOM   2972  H   LEU A 205      13.620  42.006  20.301  1.00 93.63           H  
ATOM   2973  CA  LEU A 205      14.403  42.424  18.354  1.00 93.63           C  
ATOM   2974  HA  LEU A 205      14.707  41.658  17.640  1.00 93.63           H  
ATOM   2975  C   LEU A 205      15.418  43.566  18.209  1.00 93.63           C  
ATOM   2976  CB  LEU A 205      12.968  42.860  18.027  1.00 93.63           C  
ATOM   2977  HB2 LEU A 205      12.966  43.387  17.073  1.00 93.63           H  
ATOM   2978  HB3 LEU A 205      12.622  43.541  18.805  1.00 93.63           H  
ATOM   2979  O   LEU A 205      16.035  43.705  17.155  1.00 93.63           O  
ATOM   2980  CG  LEU A 205      12.003  41.667  17.924  1.00 93.63           C  
ATOM   2981  HG  LEU A 205      12.144  41.017  18.787  1.00 93.63           H  
ATOM   2982  CD1 LEU A 205      10.559  42.144  17.956  1.00 93.63           C  
ATOM   2983 HD11 LEU A 205      10.370  42.818  17.120  1.00 93.63           H  
ATOM   2984 HD12 LEU A 205       9.888  41.287  17.894  1.00 93.63           H  
ATOM   2985 HD13 LEU A 205      10.373  42.667  18.894  1.00 93.63           H  
ATOM   2986  CD2 LEU A 205      12.246  40.854  16.650  1.00 93.63           C  
ATOM   2987 HD21 LEU A 205      12.290  41.515  15.784  1.00 93.63           H  
ATOM   2988 HD22 LEU A 205      11.446  40.127  16.509  1.00 93.63           H  
ATOM   2989 HD23 LEU A 205      13.186  40.309  16.734  1.00 93.63           H  
ATOM   2990  N   ILE A 206      15.684  44.331  19.274  1.00 92.10           N  
ATOM   2991  H   ILE A 206      15.138  44.196  20.113  1.00 92.10           H  
ATOM   2992  CA  ILE A 206      16.796  45.292  19.294  1.00 92.10           C  
ATOM   2993  HA  ILE A 206      16.713  45.926  18.412  1.00 92.10           H  
ATOM   2994  C   ILE A 206      18.154  44.571  19.173  1.00 92.10           C  
ATOM   2995  CB  ILE A 206      16.704  46.209  20.537  1.00 92.10           C  
ATOM   2996  HB  ILE A 206      16.610  45.567  21.413  1.00 92.10           H  
ATOM   2997  O   ILE A 206      19.031  45.093  18.493  1.00 92.10           O  
ATOM   2998  CG1 ILE A 206      15.492  47.159  20.452  1.00 92.10           C  
ATOM   2999 HG12 ILE A 206      14.621  46.582  20.141  1.00 92.10           H  
ATOM   3000 HG13 ILE A 206      15.677  47.914  19.687  1.00 92.10           H  
ATOM   3001  CG2 ILE A 206      17.968  47.048  20.733  1.00 92.10           C  
ATOM   3002 HG21 ILE A 206      17.894  47.640  21.646  1.00 92.10           H  
ATOM   3003 HG22 ILE A 206      18.130  47.696  19.871  1.00 92.10           H  
ATOM   3004 HG23 ILE A 206      18.804  46.357  20.838  1.00 92.10           H  
ATOM   3005  CD1 ILE A 206      15.124  47.865  21.765  1.00 92.10           C  
ATOM   3006 HD11 ILE A 206      14.987  47.131  22.559  1.00 92.10           H  
ATOM   3007 HD12 ILE A 206      15.900  48.574  22.052  1.00 92.10           H  
ATOM   3008 HD13 ILE A 206      14.191  48.411  21.626  1.00 92.10           H  
ATOM   3009  N   ARG A 207      18.361  43.385  19.767  1.00 91.44           N  
ATOM   3010  H   ARG A 207      17.620  43.020  20.348  1.00 91.44           H  
ATOM   3011  CA  ARG A 207      19.593  42.582  19.617  1.00 91.44           C  
ATOM   3012  HA  ARG A 207      20.460  43.208  19.827  1.00 91.44           H  
ATOM   3013  C   ARG A 207      19.786  42.127  18.171  1.00 91.44           C  
ATOM   3014  CB  ARG A 207      19.622  41.388  20.597  1.00 91.44           C  
ATOM   3015  HB2 ARG A 207      18.693  40.824  20.517  1.00 91.44           H  
ATOM   3016  HB3 ARG A 207      20.441  40.728  20.313  1.00 91.44           H  
ATOM   3017  O   ARG A 207      20.892  42.261  17.657  1.00 91.44           O  
ATOM   3018  CG  ARG A 207      19.844  41.817  22.059  1.00 91.44           C  
ATOM   3019  HG2 ARG A 207      20.762  42.402  22.112  1.00 91.44           H  
ATOM   3020  HG3 ARG A 207      19.032  42.468  22.384  1.00 91.44           H  
ATOM   3021  CD  ARG A 207      19.974  40.651  23.056  1.00 91.44           C  
ATOM   3022  HD2 ARG A 207      20.096  41.068  24.056  1.00 91.44           H  
ATOM   3023  HD3 ARG A 207      20.884  40.100  22.820  1.00 91.44           H  
ATOM   3024  NE  ARG A 207      18.837  39.703  23.043  1.00 91.44           N  
ATOM   3025  HE  ARG A 207      18.907  38.923  22.405  1.00 91.44           H  
ATOM   3026  NH1 ARG A 207      17.532  40.640  24.704  1.00 91.44           N  
ATOM   3027 HH11 ARG A 207      18.061  41.501  24.676  1.00 91.44           H  
ATOM   3028 HH12 ARG A 207      16.703  40.614  25.280  1.00 91.44           H  
ATOM   3029  NH2 ARG A 207      16.953  38.690  23.831  1.00 91.44           N  
ATOM   3030 HH21 ARG A 207      17.057  37.939  23.163  1.00 91.44           H  
ATOM   3031 HH22 ARG A 207      16.132  38.714  24.418  1.00 91.44           H  
ATOM   3032  CZ  ARG A 207      17.794  39.687  23.859  1.00 91.44           C  
ATOM   3033  N   LEU A 208      18.720  41.694  17.492  1.00 90.62           N  
ATOM   3034  H   LEU A 208      17.845  41.595  17.986  1.00 90.62           H  
ATOM   3035  CA  LEU A 208      18.781  41.360  16.063  1.00 90.62           C  
ATOM   3036  HA  LEU A 208      19.613  40.674  15.902  1.00 90.62           H  
ATOM   3037  C   LEU A 208      19.091  42.593  15.197  1.00 90.62           C  
ATOM   3038  CB  LEU A 208      17.486  40.657  15.617  1.00 90.62           C  
ATOM   3039  HB2 LEU A 208      16.643  41.324  15.796  1.00 90.62           H  
ATOM   3040  HB3 LEU A 208      17.549  40.484  14.542  1.00 90.62           H  
ATOM   3041  O   LEU A 208      20.025  42.550  14.404  1.00 90.62           O  
ATOM   3042  CG  LEU A 208      17.204  39.308  16.307  1.00 90.62           C  
ATOM   3043  HG  LEU A 208      17.031  39.476  17.370  1.00 90.62           H  
ATOM   3044  CD1 LEU A 208      15.944  38.686  15.712  1.00 90.62           C  
ATOM   3045 HD11 LEU A 208      16.136  38.396  14.679  1.00 90.62           H  
ATOM   3046 HD12 LEU A 208      15.662  37.800  16.281  1.00 90.62           H  
ATOM   3047 HD13 LEU A 208      15.124  39.403  15.739  1.00 90.62           H  
ATOM   3048  CD2 LEU A 208      18.342  38.296  16.157  1.00 90.62           C  
ATOM   3049 HD21 LEU A 208      19.229  38.638  16.691  1.00 90.62           H  
ATOM   3050 HD22 LEU A 208      18.583  38.161  15.103  1.00 90.62           H  
ATOM   3051 HD23 LEU A 208      18.044  37.334  16.574  1.00 90.62           H  
ATOM   3052  N   VAL A 209      18.407  43.723  15.407  1.00 91.18           N  
ATOM   3053  H   VAL A 209      17.633  43.697  16.056  1.00 91.18           H  
ATOM   3054  CA  VAL A 209      18.646  44.968  14.643  1.00 91.18           C  
ATOM   3055  HA  VAL A 209      18.698  44.707  13.586  1.00 91.18           H  
ATOM   3056  C   VAL A 209      20.005  45.623  14.975  1.00 91.18           C  
ATOM   3057  CB  VAL A 209      17.453  45.935  14.818  1.00 91.18           C  
ATOM   3058  HB  VAL A 209      17.289  46.108  15.882  1.00 91.18           H  
ATOM   3059  O   VAL A 209      20.562  46.329  14.138  1.00 91.18           O  
ATOM   3060  CG1 VAL A 209      17.645  47.298  14.138  1.00 91.18           C  
ATOM   3061 HG11 VAL A 209      16.736  47.892  14.222  1.00 91.18           H  
ATOM   3062 HG12 VAL A 209      17.886  47.153  13.085  1.00 91.18           H  
ATOM   3063 HG13 VAL A 209      18.460  47.844  14.615  1.00 91.18           H  
ATOM   3064  CG2 VAL A 209      16.175  45.336  14.212  1.00 91.18           C  
ATOM   3065 HG21 VAL A 209      16.310  45.172  13.143  1.00 91.18           H  
ATOM   3066 HG22 VAL A 209      15.939  44.381  14.681  1.00 91.18           H  
ATOM   3067 HG23 VAL A 209      15.329  46.004  14.373  1.00 91.18           H  
ATOM   3068  N   LYS A 210      20.588  45.362  16.157  1.00 87.00           N  
ATOM   3069  H   LYS A 210      20.047  44.845  16.836  1.00 87.00           H  
ATOM   3070  CA  LYS A 210      21.990  45.697  16.490  1.00 87.00           C  
ATOM   3071  HA  LYS A 210      22.197  46.728  16.205  1.00 87.00           H  
ATOM   3072  C   LYS A 210      22.987  44.833  15.698  1.00 87.00           C  
ATOM   3073  CB  LYS A 210      22.252  45.519  18.005  1.00 87.00           C  
ATOM   3074  HB2 LYS A 210      21.827  44.562  18.309  1.00 87.00           H  
ATOM   3075  HB3 LYS A 210      23.328  45.448  18.162  1.00 87.00           H  
ATOM   3076  O   LYS A 210      24.035  45.342  15.316  1.00 87.00           O  
ATOM   3077  CG  LYS A 210      21.731  46.628  18.948  1.00 87.00           C  
ATOM   3078  HG2 LYS A 210      22.409  47.481  18.907  1.00 87.00           H  
ATOM   3079  HG3 LYS A 210      20.743  46.960  18.627  1.00 87.00           H  
ATOM   3080  CD  LYS A 210      21.646  46.094  20.399  1.00 87.00           C  
ATOM   3081  HD2 LYS A 210      20.939  45.264  20.402  1.00 87.00           H  
ATOM   3082  HD3 LYS A 210      22.621  45.704  20.692  1.00 87.00           H  
ATOM   3083  CE  LYS A 210      21.183  47.124  21.449  1.00 87.00           C  
ATOM   3084  HE2 LYS A 210      20.414  47.750  20.997  1.00 87.00           H  
ATOM   3085  HE3 LYS A 210      22.027  47.768  21.695  1.00 87.00           H  
ATOM   3086  NZ  LYS A 210      20.634  46.478  22.689  1.00 87.00           N  
ATOM   3087  HZ1 LYS A 210      21.291  45.838  23.112  1.00 87.00           H  
ATOM   3088  HZ2 LYS A 210      20.366  47.157  23.388  1.00 87.00           H  
ATOM   3089  HZ3 LYS A 210      19.788  45.950  22.529  1.00 87.00           H  
ATOM   3090  N   ALA A 211      22.686  43.548  15.481  1.00 83.82           N  
ATOM   3091  H   ALA A 211      21.812  43.195  15.842  1.00 83.82           H  
ATOM   3092  CA  ALA A 211      23.579  42.590  14.819  1.00 83.82           C  
ATOM   3093  HA  ALA A 211      24.609  42.821  15.092  1.00 83.82           H  
ATOM   3094  C   ALA A 211      23.500  42.645  13.282  1.00 83.82           C  
ATOM   3095  CB  ALA A 211      23.252  41.188  15.351  1.00 83.82           C  
ATOM   3096  HB1 ALA A 211      23.930  40.462  14.902  1.00 83.82           H  
ATOM   3097  HB2 ALA A 211      23.374  41.163  16.434  1.00 83.82           H  
ATOM   3098  HB3 ALA A 211      22.227  40.919  15.098  1.00 83.82           H  
ATOM   3099  O   ALA A 211      24.528  42.601  12.612  1.00 83.82           O  
ATOM   3100  N   ASN A 212      22.295  42.787  12.724  1.00 84.54           N  
ATOM   3101  H   ASN A 212      21.490  42.780  13.333  1.00 84.54           H  
ATOM   3102  CA  ASN A 212      22.051  42.985  11.298  1.00 84.54           C  
ATOM   3103  HA  ASN A 212      22.993  43.200  10.794  1.00 84.54           H  
ATOM   3104  C   ASN A 212      21.120  44.198  11.092  1.00 84.54           C  
ATOM   3105  CB  ASN A 212      21.500  41.679  10.692  1.00 84.54           C  
ATOM   3106  HB2 ASN A 212      22.191  40.864  10.908  1.00 84.54           H  
ATOM   3107  HB3 ASN A 212      20.538  41.440  11.146  1.00 84.54           H  
ATOM   3108  O   ASN A 212      19.904  44.032  10.982  1.00 84.54           O  
ATOM   3109  CG  ASN A 212      21.319  41.751   9.182  1.00 84.54           C  
ATOM   3110  ND2 ASN A 212      20.837  40.696   8.570  1.00 84.54           N  
ATOM   3111 HD21 ASN A 212      20.528  39.897   9.104  1.00 84.54           H  
ATOM   3112 HD22 ASN A 212      20.691  40.762   7.572  1.00 84.54           H  
ATOM   3113  OD1 ASN A 212      21.616  42.741   8.526  1.00 84.54           O  
ATOM   3114  N   PRO A 213      21.660  45.431  11.009  1.00 81.58           N  
ATOM   3115  CA  PRO A 213      20.858  46.628  10.739  1.00 81.58           C  
ATOM   3116  HA  PRO A 213      20.132  46.747  11.543  1.00 81.58           H  
ATOM   3117  C   PRO A 213      20.104  46.577   9.400  1.00 81.58           C  
ATOM   3118  CB  PRO A 213      21.851  47.796  10.778  1.00 81.58           C  
ATOM   3119  HB2 PRO A 213      21.392  48.697  11.185  1.00 81.58           H  
ATOM   3120  HB3 PRO A 213      22.246  47.987   9.780  1.00 81.58           H  
ATOM   3121  O   PRO A 213      19.079  47.237   9.244  1.00 81.58           O  
ATOM   3122  CG  PRO A 213      22.978  47.282  11.674  1.00 81.58           C  
ATOM   3123  HG2 PRO A 213      22.701  47.400  12.721  1.00 81.58           H  
ATOM   3124  HG3 PRO A 213      23.923  47.783  11.466  1.00 81.58           H  
ATOM   3125  CD  PRO A 213      23.033  45.798  11.319  1.00 81.58           C  
ATOM   3126  HD2 PRO A 213      23.658  45.647  10.440  1.00 81.58           H  
ATOM   3127  HD3 PRO A 213      23.428  45.235  12.165  1.00 81.58           H  
ATOM   3128  N   SER A 214      20.591  45.783   8.443  1.00 83.38           N  
ATOM   3129  H   SER A 214      21.449  45.283   8.629  1.00 83.38           H  
ATOM   3130  CA  SER A 214      19.959  45.507   7.146  1.00 83.38           C  
ATOM   3131  HA  SER A 214      19.481  46.424   6.803  1.00 83.38           H  
ATOM   3132  C   SER A 214      18.838  44.456   7.193  1.00 83.38           C  
ATOM   3133  CB  SER A 214      21.024  45.136   6.098  1.00 83.38           C  
ATOM   3134  HB2 SER A 214      21.321  46.048   5.579  1.00 83.38           H  
ATOM   3135  HB3 SER A 214      20.607  44.453   5.358  1.00 83.38           H  
ATOM   3136  O   SER A 214      18.207  44.209   6.167  1.00 83.38           O  
ATOM   3137  OG  SER A 214      22.192  44.566   6.668  1.00 83.38           O  
ATOM   3138  HG  SER A 214      21.950  43.804   7.200  1.00 83.38           H  
ATOM   3139  N   ASP A 215      18.543  43.854   8.350  1.00 88.68           N  
ATOM   3140  H   ASP A 215      19.081  44.064   9.178  1.00 88.68           H  
ATOM   3141  CA  ASP A 215      17.385  42.970   8.502  1.00 88.68           C  
ATOM   3142  HA  ASP A 215      17.315  42.341   7.615  1.00 88.68           H  
ATOM   3143  C   ASP A 215      16.085  43.788   8.594  1.00 88.68           C  
ATOM   3144  CB  ASP A 215      17.571  42.016   9.692  1.00 88.68           C  
ATOM   3145  HB2 ASP A 215      17.602  42.587  10.620  1.00 88.68           H  
ATOM   3146  HB3 ASP A 215      18.522  41.495   9.584  1.00 88.68           H  
ATOM   3147  O   ASP A 215      15.645  44.216   9.666  1.00 88.68           O  
ATOM   3148  CG  ASP A 215      16.458  40.965   9.775  1.00 88.68           C  
ATOM   3149  OD1 ASP A 215      15.439  41.113   9.060  1.00 88.68           O  
ATOM   3150  OD2 ASP A 215      16.595  40.030  10.587  1.00 88.68           O  
ATOM   3151  N   PHE A 216      15.442  43.993   7.444  1.00 89.41           N  
ATOM   3152  H   PHE A 216      15.903  43.710   6.591  1.00 89.41           H  
ATOM   3153  CA  PHE A 216      14.151  44.672   7.361  1.00 89.41           C  
ATOM   3154  HA  PHE A 216      14.232  45.605   7.918  1.00 89.41           H  
ATOM   3155  C   PHE A 216      12.998  43.875   8.001  1.00 89.41           C  
ATOM   3156  CB  PHE A 216      13.858  45.044   5.904  1.00 89.41           C  
ATOM   3157  HB2 PHE A 216      12.862  45.484   5.854  1.00 89.41           H  
ATOM   3158  HB3 PHE A 216      13.850  44.141   5.294  1.00 89.41           H  
ATOM   3159  O   PHE A 216      12.020  44.489   8.431  1.00 89.41           O  
ATOM   3160  CG  PHE A 216      14.839  46.047   5.325  1.00 89.41           C  
ATOM   3161  CD1 PHE A 216      14.734  47.409   5.668  1.00 89.41           C  
ATOM   3162  HD1 PHE A 216      13.959  47.735   6.346  1.00 89.41           H  
ATOM   3163  CD2 PHE A 216      15.856  45.629   4.445  1.00 89.41           C  
ATOM   3164  HD2 PHE A 216      15.953  44.585   4.185  1.00 89.41           H  
ATOM   3165  CE1 PHE A 216      15.635  48.346   5.132  1.00 89.41           C  
ATOM   3166  HE1 PHE A 216      15.555  49.388   5.403  1.00 89.41           H  
ATOM   3167  CE2 PHE A 216      16.753  46.567   3.904  1.00 89.41           C  
ATOM   3168  HE2 PHE A 216      17.533  46.235   3.235  1.00 89.41           H  
ATOM   3169  CZ  PHE A 216      16.642  47.926   4.245  1.00 89.41           C  
ATOM   3170  HZ  PHE A 216      17.335  48.646   3.834  1.00 89.41           H  
ATOM   3171  N   ARG A 217      13.120  42.546   8.158  1.00 91.03           N  
ATOM   3172  H   ARG A 217      14.010  42.125   7.935  1.00 91.03           H  
ATOM   3173  CA  ARG A 217      12.150  41.702   8.880  1.00 91.03           C  
ATOM   3174  HA  ARG A 217      11.142  41.979   8.571  1.00 91.03           H  
ATOM   3175  C   ARG A 217      12.258  41.951  10.386  1.00 91.03           C  
ATOM   3176  CB  ARG A 217      12.398  40.222   8.519  1.00 91.03           C  
ATOM   3177  HB2 ARG A 217      13.340  39.907   8.967  1.00 91.03           H  
ATOM   3178  HB3 ARG A 217      12.498  40.129   7.438  1.00 91.03           H  
ATOM   3179  O   ARG A 217      11.238  42.179  11.034  1.00 91.03           O  
ATOM   3180  CG  ARG A 217      11.301  39.251   8.986  1.00 91.03           C  
ATOM   3181  HG2 ARG A 217      10.970  39.513   9.991  1.00 91.03           H  
ATOM   3182  HG3 ARG A 217      10.448  39.317   8.311  1.00 91.03           H  
ATOM   3183  CD  ARG A 217      11.856  37.816   8.996  1.00 91.03           C  
ATOM   3184  HD2 ARG A 217      12.150  37.545   7.982  1.00 91.03           H  
ATOM   3185  HD3 ARG A 217      12.744  37.797   9.628  1.00 91.03           H  
ATOM   3186  NE  ARG A 217      10.874  36.833   9.502  1.00 91.03           N  
ATOM   3187  HE  ARG A 217       9.903  37.112   9.498  1.00 91.03           H  
ATOM   3188  NH1 ARG A 217      12.346  35.143  10.015  1.00 91.03           N  
ATOM   3189 HH11 ARG A 217      13.130  35.707   9.719  1.00 91.03           H  
ATOM   3190 HH12 ARG A 217      12.530  34.234  10.414  1.00 91.03           H  
ATOM   3191  NH2 ARG A 217      10.160  34.837  10.311  1.00 91.03           N  
ATOM   3192 HH21 ARG A 217      10.325  33.879  10.583  1.00 91.03           H  
ATOM   3193 HH22 ARG A 217       9.196  35.137  10.267  1.00 91.03           H  
ATOM   3194  CZ  ARG A 217      11.135  35.610   9.937  1.00 91.03           C  
ATOM   3195  N   ALA A 218      13.472  41.996  10.938  1.00 90.74           N  
ATOM   3196  H   ALA A 218      14.259  41.749  10.355  1.00 90.74           H  
ATOM   3197  CA  ALA A 218      13.708  42.362  12.336  1.00 90.74           C  
ATOM   3198  HA  ALA A 218      13.036  41.772  12.958  1.00 90.74           H  
ATOM   3199  C   ALA A 218      13.406  43.844  12.617  1.00 90.74           C  
ATOM   3200  CB  ALA A 218      15.138  42.002  12.744  1.00 90.74           C  
ATOM   3201  HB1 ALA A 218      15.311  40.938  12.584  1.00 90.74           H  
ATOM   3202  HB2 ALA A 218      15.853  42.579  12.157  1.00 90.74           H  
ATOM   3203  HB3 ALA A 218      15.284  42.221  13.801  1.00 90.74           H  
ATOM   3204  O   ALA A 218      12.851  44.154  13.672  1.00 90.74           O  
ATOM   3205  N   GLN A 219      13.687  44.763  11.682  1.00 92.80           N  
ATOM   3206  H   GLN A 219      14.221  44.481  10.872  1.00 92.80           H  
ATOM   3207  CA  GLN A 219      13.246  46.158  11.806  1.00 92.80           C  
ATOM   3208  HA  GLN A 219      13.600  46.551  12.758  1.00 92.80           H  
ATOM   3209  C   GLN A 219      11.715  46.268  11.821  1.00 92.80           C  
ATOM   3210  CB  GLN A 219      13.789  47.053  10.684  1.00 92.80           C  
ATOM   3211  HB2 GLN A 219      13.196  47.967  10.701  1.00 92.80           H  
ATOM   3212  HB3 GLN A 219      13.625  46.571   9.720  1.00 92.80           H  
ATOM   3213  O   GLN A 219      11.185  46.976  12.677  1.00 92.80           O  
ATOM   3214  CG  GLN A 219      15.264  47.464  10.807  1.00 92.80           C  
ATOM   3215  HG2 GLN A 219      15.908  46.615  10.578  1.00 92.80           H  
ATOM   3216  HG3 GLN A 219      15.472  47.787  11.827  1.00 92.80           H  
ATOM   3217  CD  GLN A 219      15.580  48.630   9.867  1.00 92.80           C  
ATOM   3218  NE2 GLN A 219      16.626  48.570   9.080  1.00 92.80           N  
ATOM   3219 HE21 GLN A 219      17.289  47.810   9.131  1.00 92.80           H  
ATOM   3220 HE22 GLN A 219      16.775  49.339   8.442  1.00 92.80           H  
ATOM   3221  OE1 GLN A 219      14.891  49.641   9.837  1.00 92.80           O  
ATOM   3222  N   LEU A 220      11.003  45.571  10.924  1.00 94.02           N  
ATOM   3223  H   LEU A 220      11.495  45.052  10.211  1.00 94.02           H  
ATOM   3224  CA  LEU A 220       9.537  45.527  10.901  1.00 94.02           C  
ATOM   3225  HA  LEU A 220       9.152  46.543  10.813  1.00 94.02           H  
ATOM   3226  C   LEU A 220       8.980  44.964  12.206  1.00 94.02           C  
ATOM   3227  CB  LEU A 220       9.062  44.716   9.681  1.00 94.02           C  
ATOM   3228  HB2 LEU A 220       9.397  45.215   8.772  1.00 94.02           H  
ATOM   3229  HB3 LEU A 220       9.534  43.733   9.713  1.00 94.02           H  
ATOM   3230  O   LEU A 220       8.130  45.598  12.827  1.00 94.02           O  
ATOM   3231  CG  LEU A 220       7.535  44.516   9.611  1.00 94.02           C  
ATOM   3232  HG  LEU A 220       7.179  44.052  10.531  1.00 94.02           H  
ATOM   3233  CD1 LEU A 220       6.787  45.834   9.401  1.00 94.02           C  
ATOM   3234 HD11 LEU A 220       6.928  46.486  10.264  1.00 94.02           H  
ATOM   3235 HD12 LEU A 220       7.159  46.327   8.502  1.00 94.02           H  
ATOM   3236 HD13 LEU A 220       5.721  45.638   9.287  1.00 94.02           H  
ATOM   3237  CD2 LEU A 220       7.199  43.570   8.462  1.00 94.02           C  
ATOM   3238 HD21 LEU A 220       6.125  43.388   8.435  1.00 94.02           H  
ATOM   3239 HD22 LEU A 220       7.526  44.003   7.517  1.00 94.02           H  
ATOM   3240 HD23 LEU A 220       7.708  42.618   8.610  1.00 94.02           H  
ATOM   3241  N   ALA A 221       9.499  43.822  12.651  1.00 93.94           N  
ATOM   3242  H   ALA A 221      10.172  43.340  12.071  1.00 93.94           H  
ATOM   3243  CA  ALA A 221       9.131  43.208  13.916  1.00 93.94           C  
ATOM   3244  HA  ALA A 221       8.074  42.940  13.887  1.00 93.94           H  
ATOM   3245  C   ALA A 221       9.343  44.166  15.097  1.00 93.94           C  
ATOM   3246  CB  ALA A 221       9.961  41.935  14.068  1.00 93.94           C  
ATOM   3247  HB1 ALA A 221       9.686  41.221  13.291  1.00 93.94           H  
ATOM   3248  HB2 ALA A 221       9.786  41.497  15.050  1.00 93.94           H  
ATOM   3249  HB3 ALA A 221      11.021  42.169  13.971  1.00 93.94           H  
ATOM   3250  O   ALA A 221       8.429  44.365  15.893  1.00 93.94           O  
ATOM   3251  N   LEU A 222      10.509  44.813  15.197  1.00 94.79           N  
ATOM   3252  H   LEU A 222      11.235  44.602  14.527  1.00 94.79           H  
ATOM   3253  CA  LEU A 222      10.796  45.787  16.252  1.00 94.79           C  
ATOM   3254  HA  LEU A 222      10.658  45.296  17.215  1.00 94.79           H  
ATOM   3255  C   LEU A 222       9.829  46.977  16.194  1.00 94.79           C  
ATOM   3256  CB  LEU A 222      12.262  46.240  16.119  1.00 94.79           C  
ATOM   3257  HB2 LEU A 222      12.911  45.369  16.211  1.00 94.79           H  
ATOM   3258  HB3 LEU A 222      12.415  46.650  15.121  1.00 94.79           H  
ATOM   3259  O   LEU A 222       9.261  47.370  17.212  1.00 94.79           O  
ATOM   3260  CG  LEU A 222      12.704  47.296  17.145  1.00 94.79           C  
ATOM   3261  HG  LEU A 222      12.200  48.237  16.925  1.00 94.79           H  
ATOM   3262  CD1 LEU A 222      12.402  46.901  18.592  1.00 94.79           C  
ATOM   3263 HD11 LEU A 222      12.777  47.667  19.270  1.00 94.79           H  
ATOM   3264 HD12 LEU A 222      11.327  46.822  18.751  1.00 94.79           H  
ATOM   3265 HD13 LEU A 222      12.865  45.942  18.824  1.00 94.79           H  
ATOM   3266  CD2 LEU A 222      14.209  47.525  17.007  1.00 94.79           C  
ATOM   3267 HD21 LEU A 222      14.520  48.323  17.681  1.00 94.79           H  
ATOM   3268 HD22 LEU A 222      14.444  47.804  15.980  1.00 94.79           H  
ATOM   3269 HD23 LEU A 222      14.744  46.608  17.254  1.00 94.79           H  
ATOM   3270  N   ALA A 223       9.612  47.531  15.001  1.00 94.26           N  
ATOM   3271  H   ALA A 223      10.084  47.139  14.198  1.00 94.26           H  
ATOM   3272  CA  ALA A 223       8.705  48.648  14.778  1.00 94.26           C  
ATOM   3273  HA  ALA A 223       9.016  49.479  15.411  1.00 94.26           H  
ATOM   3274  C   ALA A 223       7.255  48.301  15.155  1.00 94.26           C  
ATOM   3275  CB  ALA A 223       8.832  49.073  13.313  1.00 94.26           C  
ATOM   3276  HB1 ALA A 223       8.434  48.295  12.662  1.00 94.26           H  
ATOM   3277  HB2 ALA A 223       9.879  49.241  13.062  1.00 94.26           H  
ATOM   3278  HB3 ALA A 223       8.280  49.999  13.151  1.00 94.26           H  
ATOM   3279  O   ALA A 223       6.577  49.143  15.736  1.00 94.26           O  
ATOM   3280  N   GLN A 224       6.810  47.067  14.886  1.00 93.51           N  
ATOM   3281  H   GLN A 224       7.425  46.451  14.374  1.00 93.51           H  
ATOM   3282  CA  GLN A 224       5.505  46.531  15.283  1.00 93.51           C  
ATOM   3283  HA  GLN A 224       4.729  47.247  15.013  1.00 93.51           H  
ATOM   3284  C   GLN A 224       5.403  46.302  16.795  1.00 93.51           C  
ATOM   3285  CB  GLN A 224       5.234  45.213  14.541  1.00 93.51           C  
ATOM   3286  HB2 GLN A 224       4.404  44.696  15.022  1.00 93.51           H  
ATOM   3287  HB3 GLN A 224       6.115  44.573  14.605  1.00 93.51           H  
ATOM   3288  O   GLN A 224       4.452  46.778  17.407  1.00 93.51           O  
ATOM   3289  CG  GLN A 224       4.861  45.442  13.071  1.00 93.51           C  
ATOM   3290  HG2 GLN A 224       5.616  46.054  12.577  1.00 93.51           H  
ATOM   3291  HG3 GLN A 224       3.916  45.986  13.037  1.00 93.51           H  
ATOM   3292  CD  GLN A 224       4.715  44.141  12.286  1.00 93.51           C  
ATOM   3293  NE2 GLN A 224       3.944  44.152  11.222  1.00 93.51           N  
ATOM   3294 HE21 GLN A 224       3.871  43.282  10.714  1.00 93.51           H  
ATOM   3295 HE22 GLN A 224       3.429  44.985  10.975  1.00 93.51           H  
ATOM   3296  OE1 GLN A 224       5.278  43.102  12.600  1.00 93.51           O  
ATOM   3297  N   VAL A 225       6.376  45.641  17.425  1.00 92.61           N  
ATOM   3298  H   VAL A 225       7.134  45.265  16.873  1.00 92.61           H  
ATOM   3299  CA  VAL A 225       6.360  45.354  18.873  1.00 92.61           C  
ATOM   3300  HA  VAL A 225       5.428  44.842  19.113  1.00 92.61           H  
ATOM   3301  C   VAL A 225       6.356  46.637  19.708  1.00 92.61           C  
ATOM   3302  CB  VAL A 225       7.529  44.415  19.235  1.00 92.61           C  
ATOM   3303  HB  VAL A 225       8.446  44.782  18.774  1.00 92.61           H  
ATOM   3304  O   VAL A 225       5.631  46.732  20.699  1.00 92.61           O  
ATOM   3305  CG1 VAL A 225       7.781  44.304  20.746  1.00 92.61           C  
ATOM   3306 HG11 VAL A 225       8.515  43.524  20.947  1.00 92.61           H  
ATOM   3307 HG12 VAL A 225       8.173  45.245  21.130  1.00 92.61           H  
ATOM   3308 HG13 VAL A 225       6.852  44.071  21.266  1.00 92.61           H  
ATOM   3309  CG2 VAL A 225       7.215  43.020  18.677  1.00 92.61           C  
ATOM   3310 HG21 VAL A 225       6.225  42.702  19.004  1.00 92.61           H  
ATOM   3311 HG22 VAL A 225       7.957  42.297  19.016  1.00 92.61           H  
ATOM   3312 HG23 VAL A 225       7.217  43.031  17.587  1.00 92.61           H  
ATOM   3313  N   LEU A 226       7.065  47.674  19.253  1.00 92.38           N  
ATOM   3314  H   LEU A 226       7.652  47.533  18.443  1.00 92.38           H  
ATOM   3315  CA  LEU A 226       7.017  49.008  19.855  1.00 92.38           C  
ATOM   3316  HA  LEU A 226       7.206  48.909  20.924  1.00 92.38           H  
ATOM   3317  C   LEU A 226       5.636  49.685  19.740  1.00 92.38           C  
ATOM   3318  CB  LEU A 226       8.128  49.875  19.236  1.00 92.38           C  
ATOM   3319  HB2 LEU A 226       7.962  50.919  19.503  1.00 92.38           H  
ATOM   3320  HB3 LEU A 226       8.059  49.794  18.151  1.00 92.38           H  
ATOM   3321  O   LEU A 226       5.391  50.645  20.457  1.00 92.38           O  
ATOM   3322  CG  LEU A 226       9.546  49.478  19.693  1.00 92.38           C  
ATOM   3323  HG  LEU A 226       9.656  48.393  19.685  1.00 92.38           H  
ATOM   3324  CD1 LEU A 226      10.574  50.080  18.747  1.00 92.38           C  
ATOM   3325 HD11 LEU A 226      10.428  51.158  18.686  1.00 92.38           H  
ATOM   3326 HD12 LEU A 226      11.581  49.874  19.111  1.00 92.38           H  
ATOM   3327 HD13 LEU A 226      10.447  49.622  17.766  1.00 92.38           H  
ATOM   3328  CD2 LEU A 226       9.878  49.992  21.089  1.00 92.38           C  
ATOM   3329 HD21 LEU A 226      10.865  49.638  21.387  1.00 92.38           H  
ATOM   3330 HD22 LEU A 226       9.138  49.627  21.801  1.00 92.38           H  
ATOM   3331 HD23 LEU A 226       9.890  51.082  21.095  1.00 92.38           H  
ATOM   3332  N   THR A 227       4.705  49.205  18.904  1.00 91.06           N  
ATOM   3333  H   THR A 227       4.933  48.404  18.333  1.00 91.06           H  
ATOM   3334  CA  THR A 227       3.313  49.709  18.893  1.00 91.06           C  
ATOM   3335  HA  THR A 227       3.342  50.788  19.042  1.00 91.06           H  
ATOM   3336  C   THR A 227       2.454  49.133  20.015  1.00 91.06           C  
ATOM   3337  CB  THR A 227       2.578  49.487  17.562  1.00 91.06           C  
ATOM   3338  HB  THR A 227       1.656  50.067  17.593  1.00 91.06           H  
ATOM   3339  O   THR A 227       1.499  49.784  20.443  1.00 91.06           O  
ATOM   3340  CG2 THR A 227       3.388  49.943  16.358  1.00 91.06           C  
ATOM   3341 HG21 THR A 227       4.261  49.301  16.244  1.00 91.06           H  
ATOM   3342 HG22 THR A 227       3.698  50.981  16.480  1.00 91.06           H  
ATOM   3343 HG23 THR A 227       2.778  49.847  15.460  1.00 91.06           H  
ATOM   3344  OG1 THR A 227       2.224  48.143  17.360  1.00 91.06           O  
ATOM   3345  HG1 THR A 227       3.026  47.615  17.350  1.00 91.06           H  
ATOM   3346  N   TYR A 228       2.764  47.929  20.509  1.00 85.90           N  
ATOM   3347  H   TYR A 228       3.577  47.446  20.152  1.00 85.90           H  
ATOM   3348  CA  TYR A 228       1.872  47.201  21.413  1.00 85.90           C  
ATOM   3349  HA  TYR A 228       0.863  47.219  21.001  1.00 85.90           H  
ATOM   3350  C   TYR A 228       1.808  47.882  22.784  1.00 85.90           C  
ATOM   3351  CB  TYR A 228       2.308  45.729  21.526  1.00 85.90           C  
ATOM   3352  HB2 TYR A 228       1.602  45.217  22.180  1.00 85.90           H  
ATOM   3353  HB3 TYR A 228       3.281  45.699  22.015  1.00 85.90           H  
ATOM   3354  O   TYR A 228       0.719  48.162  23.286  1.00 85.90           O  
ATOM   3355  CG  TYR A 228       2.410  44.919  20.237  1.00 85.90           C  
ATOM   3356  CD1 TYR A 228       1.826  45.351  19.025  1.00 85.90           C  
ATOM   3357  HD1 TYR A 228       1.264  46.272  18.975  1.00 85.90           H  
ATOM   3358  CD2 TYR A 228       3.099  43.689  20.270  1.00 85.90           C  
ATOM   3359  HD2 TYR A 228       3.509  43.330  21.202  1.00 85.90           H  
ATOM   3360  CE1 TYR A 228       1.983  44.592  17.850  1.00 85.90           C  
ATOM   3361  HE1 TYR A 228       1.560  44.934  16.916  1.00 85.90           H  
ATOM   3362  CE2 TYR A 228       3.238  42.915  19.101  1.00 85.90           C  
ATOM   3363  HE2 TYR A 228       3.755  41.968  19.141  1.00 85.90           H  
ATOM   3364  OH  TYR A 228       2.839  42.649  16.746  1.00 85.90           O  
ATOM   3365  HH  TYR A 228       3.283  41.815  16.917  1.00 85.90           H  
ATOM   3366  CZ  TYR A 228       2.693  43.376  17.884  1.00 85.90           C  
ATOM   3367  N   GLN A 229       2.960  48.249  23.351  1.00 81.91           N  
ATOM   3368  H   GLN A 229       3.815  48.072  22.844  1.00 81.91           H  
ATOM   3369  CA  GLN A 229       3.034  48.978  24.618  1.00 81.91           C  
ATOM   3370  HA  GLN A 229       2.305  48.543  25.301  1.00 81.91           H  
ATOM   3371  C   GLN A 229       2.726  50.478  24.404  1.00 81.91           C  
ATOM   3372  CB  GLN A 229       4.416  48.780  25.259  1.00 81.91           C  
ATOM   3373  HB2 GLN A 229       4.448  49.346  26.190  1.00 81.91           H  
ATOM   3374  HB3 GLN A 229       5.182  49.170  24.589  1.00 81.91           H  
ATOM   3375  O   GLN A 229       3.408  51.124  23.608  1.00 81.91           O  
ATOM   3376  CG  GLN A 229       4.737  47.309  25.564  1.00 81.91           C  
ATOM   3377  HG2 GLN A 229       4.881  46.759  24.634  1.00 81.91           H  
ATOM   3378  HG3 GLN A 229       3.906  46.859  26.108  1.00 81.91           H  
ATOM   3379  CD  GLN A 229       5.992  47.182  26.419  1.00 81.91           C  
ATOM   3380  NE2 GLN A 229       7.173  47.108  25.847  1.00 81.91           N  
ATOM   3381 HE21 GLN A 229       7.963  47.024  26.471  1.00 81.91           H  
ATOM   3382 HE22 GLN A 229       7.306  47.181  24.848  1.00 81.91           H  
ATOM   3383  OE1 GLN A 229       5.933  47.180  27.636  1.00 81.91           O  
ATOM   3384  N   PRO A 230       1.753  51.088  25.116  1.00 80.29           N  
ATOM   3385  CA  PRO A 230       1.359  52.483  24.875  1.00 80.29           C  
ATOM   3386  HA  PRO A 230       0.947  52.550  23.869  1.00 80.29           H  
ATOM   3387  C   PRO A 230       2.493  53.513  24.996  1.00 80.29           C  
ATOM   3388  CB  PRO A 230       0.242  52.774  25.882  1.00 80.29           C  
ATOM   3389  HB2 PRO A 230      -0.474  53.496  25.490  1.00 80.29           H  
ATOM   3390  HB3 PRO A 230       0.663  53.126  26.823  1.00 80.29           H  
ATOM   3391  O   PRO A 230       2.500  54.490  24.254  1.00 80.29           O  
ATOM   3392  CG  PRO A 230      -0.396  51.404  26.096  1.00 80.29           C  
ATOM   3393  HG2 PRO A 230      -0.903  51.338  27.059  1.00 80.29           H  
ATOM   3394  HG3 PRO A 230      -1.088  51.190  25.282  1.00 80.29           H  
ATOM   3395  CD  PRO A 230       0.799  50.455  26.019  1.00 80.29           C  
ATOM   3396  HD2 PRO A 230       0.464  49.488  25.645  1.00 80.29           H  
ATOM   3397  HD3 PRO A 230       1.250  50.343  27.005  1.00 80.29           H  
ATOM   3398  N   GLY A 231       3.466  53.292  25.890  1.00 83.18           N  
ATOM   3399  H   GLY A 231       3.415  52.458  26.457  1.00 83.18           H  
ATOM   3400  CA  GLY A 231       4.591  54.214  26.100  1.00 83.18           C  
ATOM   3401  HA2 GLY A 231       5.147  53.900  26.983  1.00 83.18           H  
ATOM   3402  HA3 GLY A 231       4.206  55.218  26.274  1.00 83.18           H  
ATOM   3403  C   GLY A 231       5.574  54.280  24.925  1.00 83.18           C  
ATOM   3404  O   GLY A 231       6.044  55.361  24.581  1.00 83.18           O  
ATOM   3405  N   THR A 232       5.851  53.151  24.266  1.00 88.68           N  
ATOM   3406  H   THR A 232       5.438  52.278  24.561  1.00 88.68           H  
ATOM   3407  CA  THR A 232       6.715  53.089  23.073  1.00 88.68           C  
ATOM   3408  HA  THR A 232       7.404  53.932  23.102  1.00 88.68           H  
ATOM   3409  C   THR A 232       5.950  53.256  21.759  1.00 88.68           C  
ATOM   3410  CB  THR A 232       7.580  51.817  23.055  1.00 88.68           C  
ATOM   3411  HB  THR A 232       7.868  51.590  22.028  1.00 88.68           H  
ATOM   3412  O   THR A 232       6.579  53.398  20.710  1.00 88.68           O  
ATOM   3413  CG2 THR A 232       8.844  52.005  23.892  1.00 88.68           C  
ATOM   3414 HG21 THR A 232       9.452  52.798  23.457  1.00 88.68           H  
ATOM   3415 HG22 THR A 232       8.581  52.270  24.916  1.00 88.68           H  
ATOM   3416 HG23 THR A 232       9.430  51.086  23.891  1.00 88.68           H  
ATOM   3417  OG1 THR A 232       6.914  50.705  23.608  1.00 88.68           O  
ATOM   3418  HG1 THR A 232       7.498  49.949  23.516  1.00 88.68           H  
ATOM   3419  N   ARG A 233       4.611  53.352  21.790  1.00 90.14           N  
ATOM   3420  H   ARG A 233       4.168  53.175  22.681  1.00 90.14           H  
ATOM   3421  CA  ARG A 233       3.741  53.437  20.600  1.00 90.14           C  
ATOM   3422  HA  ARG A 233       3.863  52.505  20.049  1.00 90.14           H  
ATOM   3423  C   ARG A 233       4.131  54.551  19.623  1.00 90.14           C  
ATOM   3424  CB  ARG A 233       2.281  53.531  21.079  1.00 90.14           C  
ATOM   3425  HB2 ARG A 233       2.115  54.491  21.568  1.00 90.14           H  
ATOM   3426  HB3 ARG A 233       2.128  52.744  21.818  1.00 90.14           H  
ATOM   3427  O   ARG A 233       4.068  54.356  18.409  1.00 90.14           O  
ATOM   3428  CG  ARG A 233       1.245  53.351  19.956  1.00 90.14           C  
ATOM   3429  HG2 ARG A 233       1.529  52.498  19.341  1.00 90.14           H  
ATOM   3430  HG3 ARG A 233       1.238  54.243  19.330  1.00 90.14           H  
ATOM   3431  CD  ARG A 233      -0.171  53.113  20.509  1.00 90.14           C  
ATOM   3432  HD2 ARG A 233      -0.423  53.911  21.208  1.00 90.14           H  
ATOM   3433  HD3 ARG A 233      -0.876  53.145  19.678  1.00 90.14           H  
ATOM   3434  NE  ARG A 233      -0.267  51.799  21.172  1.00 90.14           N  
ATOM   3435  HE  ARG A 233       0.460  51.133  20.952  1.00 90.14           H  
ATOM   3436  NH1 ARG A 233      -2.259  52.038  22.299  1.00 90.14           N  
ATOM   3437 HH11 ARG A 233      -2.990  51.634  22.866  1.00 90.14           H  
ATOM   3438 HH12 ARG A 233      -2.460  52.869  21.761  1.00 90.14           H  
ATOM   3439  NH2 ARG A 233      -1.088  50.171  22.522  1.00 90.14           N  
ATOM   3440 HH21 ARG A 233      -1.822  49.781  23.096  1.00 90.14           H  
ATOM   3441 HH22 ARG A 233      -0.274  49.602  22.343  1.00 90.14           H  
ATOM   3442  CZ  ARG A 233      -1.200  51.351  21.988  1.00 90.14           C  
ATOM   3443  N   MET A 234       4.610  55.683  20.141  1.00 89.82           N  
ATOM   3444  H   MET A 234       4.640  55.747  21.149  1.00 89.82           H  
ATOM   3445  CA  MET A 234       5.106  56.814  19.343  1.00 89.82           C  
ATOM   3446  HA  MET A 234       4.427  56.966  18.504  1.00 89.82           H  
ATOM   3447  C   MET A 234       6.498  56.568  18.729  1.00 89.82           C  
ATOM   3448  CB  MET A 234       5.091  58.096  20.194  1.00 89.82           C  
ATOM   3449  HB2 MET A 234       5.489  58.921  19.603  1.00 89.82           H  
ATOM   3450  HB3 MET A 234       5.736  57.955  21.062  1.00 89.82           H  
ATOM   3451  O   MET A 234       6.810  57.142  17.687  1.00 89.82           O  
ATOM   3452  CG  MET A 234       3.684  58.479  20.681  1.00 89.82           C  
ATOM   3453  HG2 MET A 234       3.287  57.661  21.282  1.00 89.82           H  
ATOM   3454  HG3 MET A 234       3.767  59.345  21.337  1.00 89.82           H  
ATOM   3455  SD  MET A 234       2.474  58.859  19.379  1.00 89.82           S  
ATOM   3456  CE  MET A 234       2.802  60.624  19.117  1.00 89.82           C  
ATOM   3457  HE1 MET A 234       3.825  60.764  18.766  1.00 89.82           H  
ATOM   3458  HE2 MET A 234       2.659  61.168  20.050  1.00 89.82           H  
ATOM   3459  HE3 MET A 234       2.108  61.018  18.374  1.00 89.82           H  
ATOM   3460  N   GLU A 235       7.332  55.699  19.309  1.00 91.54           N  
ATOM   3461  H   GLU A 235       7.021  55.206  20.133  1.00 91.54           H  
ATOM   3462  CA  GLU A 235       8.562  55.201  18.670  1.00 91.54           C  
ATOM   3463  HA  GLU A 235       9.084  56.035  18.202  1.00 91.54           H  
ATOM   3464  C   GLU A 235       8.230  54.178  17.573  1.00 91.54           C  
ATOM   3465  CB  GLU A 235       9.503  54.576  19.717  1.00 91.54           C  
ATOM   3466  HB2 GLU A 235       9.564  55.229  20.588  1.00 91.54           H  
ATOM   3467  HB3 GLU A 235       9.105  53.611  20.028  1.00 91.54           H  
ATOM   3468  O   GLU A 235       8.758  54.275  16.464  1.00 91.54           O  
ATOM   3469  CG  GLU A 235      10.916  54.384  19.139  1.00 91.54           C  
ATOM   3470  HG2 GLU A 235      11.395  55.359  19.050  1.00 91.54           H  
ATOM   3471  HG3 GLU A 235      10.837  53.965  18.136  1.00 91.54           H  
ATOM   3472  CD  GLU A 235      11.800  53.447  19.972  1.00 91.54           C  
ATOM   3473  OE1 GLU A 235      12.677  52.805  19.343  1.00 91.54           O  
ATOM   3474  OE2 GLU A 235      11.601  53.343  21.197  1.00 91.54           O  
ATOM   3475  N   GLY A 236       7.300  53.251  17.841  1.00 93.68           N  
ATOM   3476  H   GLY A 236       6.929  53.211  18.780  1.00 93.68           H  
ATOM   3477  CA  GLY A 236       6.797  52.293  16.852  1.00 93.68           C  
ATOM   3478  HA2 GLY A 236       7.594  51.607  16.565  1.00 93.68           H  
ATOM   3479  HA3 GLY A 236       5.980  51.716  17.286  1.00 93.68           H  
ATOM   3480  C   GLY A 236       6.285  52.999  15.596  1.00 93.68           C  
ATOM   3481  O   GLY A 236       6.782  52.749  14.500  1.00 93.68           O  
ATOM   3482  N   LEU A 237       5.395  53.986  15.753  1.00 92.74           N  
ATOM   3483  H   LEU A 237       5.028  54.146  16.681  1.00 92.74           H  
ATOM   3484  CA  LEU A 237       4.909  54.832  14.653  1.00 92.74           C  
ATOM   3485  HA  LEU A 237       4.367  54.203  13.946  1.00 92.74           H  
ATOM   3486  C   LEU A 237       6.040  55.513  13.860  1.00 92.74           C  
ATOM   3487  CB  LEU A 237       3.952  55.893  15.227  1.00 92.74           C  
ATOM   3488  HB2 LEU A 237       4.405  56.322  16.121  1.00 92.74           H  
ATOM   3489  HB3 LEU A 237       3.831  56.700  14.505  1.00 92.74           H  
ATOM   3490  O   LEU A 237       5.969  55.577  12.634  1.00 92.74           O  
ATOM   3491  CG  LEU A 237       2.557  55.341  15.571  1.00 92.74           C  
ATOM   3492  HG  LEU A 237       2.657  54.403  16.117  1.00 92.74           H  
ATOM   3493  CD1 LEU A 237       1.810  56.336  16.450  1.00 92.74           C  
ATOM   3494 HD11 LEU A 237       0.822  55.940  16.685  1.00 92.74           H  
ATOM   3495 HD12 LEU A 237       2.354  56.482  17.384  1.00 92.74           H  
ATOM   3496 HD13 LEU A 237       1.709  57.293  15.937  1.00 92.74           H  
ATOM   3497  CD2 LEU A 237       1.713  55.103  14.317  1.00 92.74           C  
ATOM   3498 HD21 LEU A 237       2.143  54.300  13.719  1.00 92.74           H  
ATOM   3499 HD22 LEU A 237       1.655  56.013  13.720  1.00 92.74           H  
ATOM   3500 HD23 LEU A 237       0.699  54.819  14.598  1.00 92.74           H  
ATOM   3501  N   GLN A 238       7.098  55.989  14.523  1.00 92.37           N  
ATOM   3502  H   GLN A 238       7.128  55.873  15.526  1.00 92.37           H  
ATOM   3503  CA  GLN A 238       8.240  56.633  13.857  1.00 92.37           C  
ATOM   3504  HA  GLN A 238       7.860  57.326  13.107  1.00 92.37           H  
ATOM   3505  C   GLN A 238       9.141  55.640  13.107  1.00 92.37           C  
ATOM   3506  CB  GLN A 238       9.058  57.433  14.878  1.00 92.37           C  
ATOM   3507  HB2 GLN A 238      10.039  57.652  14.455  1.00 92.37           H  
ATOM   3508  HB3 GLN A 238       9.205  56.832  15.775  1.00 92.37           H  
ATOM   3509  O   GLN A 238       9.644  55.982  12.035  1.00 92.37           O  
ATOM   3510  CG  GLN A 238       8.384  58.762  15.243  1.00 92.37           C  
ATOM   3511  HG2 GLN A 238       8.363  59.413  14.369  1.00 92.37           H  
ATOM   3512  HG3 GLN A 238       7.357  58.588  15.562  1.00 92.37           H  
ATOM   3513  CD  GLN A 238       9.136  59.465  16.363  1.00 92.37           C  
ATOM   3514  NE2 GLN A 238       8.844  59.142  17.602  1.00 92.37           N  
ATOM   3515 HE21 GLN A 238       9.357  59.608  18.336  1.00 92.37           H  
ATOM   3516 HE22 GLN A 238       8.118  58.461  17.771  1.00 92.37           H  
ATOM   3517  OE1 GLN A 238      10.005  60.289  16.139  1.00 92.37           O  
ATOM   3518  N   ARG A 239       9.321  54.413  13.618  1.00 94.19           N  
ATOM   3519  H   ARG A 239       8.911  54.216  14.519  1.00 94.19           H  
ATOM   3520  CA  ARG A 239      10.049  53.337  12.918  1.00 94.19           C  
ATOM   3521  HA  ARG A 239      10.969  53.742  12.495  1.00 94.19           H  
ATOM   3522  C   ARG A 239       9.253  52.772  11.745  1.00 94.19           C  
ATOM   3523  CB  ARG A 239      10.404  52.204  13.885  1.00 94.19           C  
ATOM   3524  HB2 ARG A 239       9.504  51.882  14.408  1.00 94.19           H  
ATOM   3525  HB3 ARG A 239      10.782  51.367  13.297  1.00 94.19           H  
ATOM   3526  O   ARG A 239       9.823  52.533  10.683  1.00 94.19           O  
ATOM   3527  CG  ARG A 239      11.483  52.583  14.903  1.00 94.19           C  
ATOM   3528  HG2 ARG A 239      11.147  53.419  15.516  1.00 94.19           H  
ATOM   3529  HG3 ARG A 239      12.403  52.856  14.386  1.00 94.19           H  
ATOM   3530  CD  ARG A 239      11.733  51.365  15.793  1.00 94.19           C  
ATOM   3531  HD2 ARG A 239      12.043  50.515  15.185  1.00 94.19           H  
ATOM   3532  HD3 ARG A 239      10.784  51.109  16.264  1.00 94.19           H  
ATOM   3533  NE  ARG A 239      12.723  51.641  16.845  1.00 94.19           N  
ATOM   3534  HE  ARG A 239      12.396  52.084  17.692  1.00 94.19           H  
ATOM   3535  NH1 ARG A 239      14.616  50.737  15.901  1.00 94.19           N  
ATOM   3536 HH11 ARG A 239      14.095  50.538  15.060  1.00 94.19           H  
ATOM   3537 HH12 ARG A 239      15.590  50.485  15.985  1.00 94.19           H  
ATOM   3538  NH2 ARG A 239      14.653  51.572  17.981  1.00 94.19           N  
ATOM   3539 HH21 ARG A 239      15.631  51.354  18.105  1.00 94.19           H  
ATOM   3540 HH22 ARG A 239      14.120  52.026  18.709  1.00 94.19           H  
ATOM   3541  CZ  ARG A 239      13.994  51.311  16.895  1.00 94.19           C  
ATOM   3542  N   LEU A 240       7.938  52.618  11.892  1.00 95.07           N  
ATOM   3543  H   LEU A 240       7.540  52.787  12.805  1.00 95.07           H  
ATOM   3544  CA  LEU A 240       7.045  52.248  10.792  1.00 95.07           C  
ATOM   3545  HA  LEU A 240       7.404  51.323  10.341  1.00 95.07           H  
ATOM   3546  C   LEU A 240       7.091  53.324   9.694  1.00 95.07           C  
ATOM   3547  CB  LEU A 240       5.628  52.017  11.345  1.00 95.07           C  
ATOM   3548  HB2 LEU A 240       5.317  52.913  11.882  1.00 95.07           H  
ATOM   3549  HB3 LEU A 240       4.948  51.876  10.504  1.00 95.07           H  
ATOM   3550  O   LEU A 240       7.379  53.016   8.537  1.00 95.07           O  
ATOM   3551  CG  LEU A 240       5.498  50.803  12.288  1.00 95.07           C  
ATOM   3552  HG  LEU A 240       6.255  50.848  13.072  1.00 95.07           H  
ATOM   3553  CD1 LEU A 240       4.129  50.813  12.957  1.00 95.07           C  
ATOM   3554 HD11 LEU A 240       4.033  51.695  13.590  1.00 95.07           H  
ATOM   3555 HD12 LEU A 240       3.347  50.818  12.197  1.00 95.07           H  
ATOM   3556 HD13 LEU A 240       4.027  49.923  13.577  1.00 95.07           H  
ATOM   3557  CD2 LEU A 240       5.652  49.465  11.571  1.00 95.07           C  
ATOM   3558 HD21 LEU A 240       5.588  48.652  12.295  1.00 95.07           H  
ATOM   3559 HD22 LEU A 240       6.617  49.402  11.070  1.00 95.07           H  
ATOM   3560 HD23 LEU A 240       4.848  49.362  10.842  1.00 95.07           H  
ATOM   3561  N   GLN A 241       7.016  54.603  10.079  1.00 91.44           N  
ATOM   3562  H   GLN A 241       6.764  54.798  11.038  1.00 91.44           H  
ATOM   3563  CA  GLN A 241       7.281  55.751   9.202  1.00 91.44           C  
ATOM   3564  HA  GLN A 241       6.886  55.475   8.225  1.00 91.44           H  
ATOM   3565  C   GLN A 241       8.790  56.018   8.960  1.00 91.44           C  
ATOM   3566  CB  GLN A 241       6.467  56.966   9.681  1.00 91.44           C  
ATOM   3567  HB2 GLN A 241       6.975  57.421  10.532  1.00 91.44           H  
ATOM   3568  HB3 GLN A 241       5.495  56.617  10.029  1.00 91.44           H  
ATOM   3569  O   GLN A 241       9.218  57.143   8.667  1.00 91.44           O  
ATOM   3570  CG  GLN A 241       6.208  57.996   8.562  1.00 91.44           C  
ATOM   3571  HG2 GLN A 241       5.149  57.978   8.304  1.00 91.44           H  
ATOM   3572  HG3 GLN A 241       6.768  57.731   7.666  1.00 91.44           H  
ATOM   3573  CD  GLN A 241       6.598  59.413   8.960  1.00 91.44           C  
ATOM   3574  NE2 GLN A 241       7.849  59.635   9.296  1.00 91.44           N  
ATOM   3575 HE21 GLN A 241       8.069  60.544   9.678  1.00 91.44           H  
ATOM   3576 HE22 GLN A 241       8.464  58.835   9.339  1.00 91.44           H  
ATOM   3577  OE1 GLN A 241       5.809  60.349   8.956  1.00 91.44           O  
ATOM   3578  N   ALA A 242       9.613  54.970   9.044  1.00 90.46           N  
ATOM   3579  H   ALA A 242       9.207  54.101   9.361  1.00 90.46           H  
ATOM   3580  CA  ALA A 242      10.966  54.890   8.500  1.00 90.46           C  
ATOM   3581  HA  ALA A 242      11.154  55.776   7.894  1.00 90.46           H  
ATOM   3582  C   ALA A 242      11.104  53.697   7.543  1.00 90.46           C  
ATOM   3583  CB  ALA A 242      11.993  54.872   9.639  1.00 90.46           C  
ATOM   3584  HB1 ALA A 242      11.835  55.723  10.301  1.00 90.46           H  
ATOM   3585  HB2 ALA A 242      11.900  53.952  10.217  1.00 90.46           H  
ATOM   3586  HB3 ALA A 242      13.000  54.916   9.224  1.00 90.46           H  
ATOM   3587  O   ALA A 242      11.623  53.888   6.449  1.00 90.46           O  
ATOM   3588  N   LEU A 243      10.549  52.529   7.882  1.00 92.67           N  
ATOM   3589  H   LEU A 243      10.183  52.434   8.819  1.00 92.67           H  
ATOM   3590  CA  LEU A 243      10.427  51.361   6.996  1.00 92.67           C  
ATOM   3591  HA  LEU A 243      11.419  50.975   6.763  1.00 92.67           H  
ATOM   3592  C   LEU A 243       9.742  51.691   5.663  1.00 92.67           C  
ATOM   3593  CB  LEU A 243       9.641  50.278   7.744  1.00 92.67           C  
ATOM   3594  HB2 LEU A 243       9.218  49.571   7.030  1.00 92.67           H  
ATOM   3595  HB3 LEU A 243       8.814  50.752   8.271  1.00 92.67           H  
ATOM   3596  O   LEU A 243      10.238  51.298   4.613  1.00 92.67           O  
ATOM   3597  CG  LEU A 243      10.526  49.511   8.737  1.00 92.67           C  
ATOM   3598  HG  LEU A 243      11.266  50.181   9.176  1.00 92.67           H  
ATOM   3599  CD1 LEU A 243       9.667  48.959   9.865  1.00 92.67           C  
ATOM   3600 HD11 LEU A 243       8.925  48.271   9.461  1.00 92.67           H  
ATOM   3601 HD12 LEU A 243       9.167  49.778  10.383  1.00 92.67           H  
ATOM   3602 HD13 LEU A 243      10.310  48.443  10.578  1.00 92.67           H  
ATOM   3603  CD2 LEU A 243      11.241  48.357   8.034  1.00 92.67           C  
ATOM   3604 HD21 LEU A 243      11.861  47.813   8.748  1.00 92.67           H  
ATOM   3605 HD22 LEU A 243      11.879  48.739   7.237  1.00 92.67           H  
ATOM   3606 HD23 LEU A 243      10.516  47.663   7.609  1.00 92.67           H  
ATOM   3607  N   GLN A 244       8.685  52.509   5.690  1.00 88.54           N  
ATOM   3608  H   GLN A 244       8.298  52.738   6.595  1.00 88.54           H  
ATOM   3609  CA  GLN A 244       7.999  53.039   4.497  1.00 88.54           C  
ATOM   3610  HA  GLN A 244       7.466  52.232   3.994  1.00 88.54           H  
ATOM   3611  C   GLN A 244       8.948  53.687   3.463  1.00 88.54           C  
ATOM   3612  CB  GLN A 244       6.977  54.087   4.969  1.00 88.54           C  
ATOM   3613  HB2 GLN A 244       6.608  54.649   4.111  1.00 88.54           H  
ATOM   3614  HB3 GLN A 244       7.486  54.784   5.635  1.00 88.54           H  
ATOM   3615  O   GLN A 244       8.659  53.695   2.271  1.00 88.54           O  
ATOM   3616  CG  GLN A 244       5.766  53.467   5.690  1.00 88.54           C  
ATOM   3617  HG2 GLN A 244       5.084  53.059   4.945  1.00 88.54           H  
ATOM   3618  HG3 GLN A 244       6.087  52.640   6.323  1.00 88.54           H  
ATOM   3619  CD  GLN A 244       5.009  54.471   6.561  1.00 88.54           C  
ATOM   3620  NE2 GLN A 244       4.149  54.009   7.440  1.00 88.54           N  
ATOM   3621 HE21 GLN A 244       3.599  54.698   7.934  1.00 88.54           H  
ATOM   3622 HE22 GLN A 244       3.970  53.016   7.495  1.00 88.54           H  
ATOM   3623  OE1 GLN A 244       5.220  55.675   6.531  1.00 88.54           O  
ATOM   3624  N   LYS A 245      10.108  54.209   3.891  1.00 87.29           N  
ATOM   3625  H   LYS A 245      10.353  54.076   4.862  1.00 87.29           H  
ATOM   3626  CA  LYS A 245      11.106  54.850   3.013  1.00 87.29           C  
ATOM   3627  HA  LYS A 245      10.585  55.478   2.290  1.00 87.29           H  
ATOM   3628  C   LYS A 245      11.912  53.841   2.182  1.00 87.29           C  
ATOM   3629  CB  LYS A 245      12.052  55.732   3.846  1.00 87.29           C  
ATOM   3630  HB2 LYS A 245      12.648  55.093   4.497  1.00 87.29           H  
ATOM   3631  HB3 LYS A 245      12.740  56.241   3.171  1.00 87.29           H  
ATOM   3632  O   LYS A 245      12.547  54.232   1.210  1.00 87.29           O  
ATOM   3633  CG  LYS A 245      11.316  56.793   4.686  1.00 87.29           C  
ATOM   3634  HG2 LYS A 245      10.870  57.527   4.015  1.00 87.29           H  
ATOM   3635  HG3 LYS A 245      10.522  56.332   5.275  1.00 87.29           H  
ATOM   3636  CD  LYS A 245      12.276  57.493   5.655  1.00 87.29           C  
ATOM   3637  HD2 LYS A 245      12.688  56.755   6.343  1.00 87.29           H  
ATOM   3638  HD3 LYS A 245      13.099  57.924   5.084  1.00 87.29           H  
ATOM   3639  CE  LYS A 245      11.552  58.617   6.411  1.00 87.29           C  
ATOM   3640  HE2 LYS A 245      10.525  58.680   6.051  1.00 87.29           H  
ATOM   3641  HE3 LYS A 245      12.044  59.557   6.161  1.00 87.29           H  
ATOM   3642  NZ  LYS A 245      11.556  58.419   7.882  1.00 87.29           N  
ATOM   3643  HZ1 LYS A 245      11.261  59.261   8.356  1.00 87.29           H  
ATOM   3644  HZ2 LYS A 245      12.471  58.154   8.217  1.00 87.29           H  
ATOM   3645  HZ3 LYS A 245      10.887  57.707   8.139  1.00 87.29           H  
ATOM   3646  N   TYR A 246      11.871  52.559   2.547  1.00 86.23           N  
ATOM   3647  H   TYR A 246      11.303  52.312   3.345  1.00 86.23           H  
ATOM   3648  CA  TYR A 246      12.585  51.462   1.888  1.00 86.23           C  
ATOM   3649  HA  TYR A 246      13.384  51.884   1.280  1.00 86.23           H  
ATOM   3650  C   TYR A 246      11.693  50.672   0.916  1.00 86.23           C  
ATOM   3651  CB  TYR A 246      13.255  50.577   2.950  1.00 86.23           C  
ATOM   3652  HB2 TYR A 246      12.491  50.153   3.602  1.00 86.23           H  
ATOM   3653  HB3 TYR A 246      13.755  49.741   2.461  1.00 86.23           H  
ATOM   3654  O   TYR A 246      12.037  49.560   0.530  1.00 86.23           O  
ATOM   3655  CG  TYR A 246      14.286  51.313   3.784  1.00 86.23           C  
ATOM   3656  CD1 TYR A 246      15.597  51.482   3.298  1.00 86.23           C  
ATOM   3657  HD1 TYR A 246      15.867  51.087   2.329  1.00 86.23           H  
ATOM   3658  CD2 TYR A 246      13.934  51.831   5.044  1.00 86.23           C  
ATOM   3659  HD2 TYR A 246      12.922  51.712   5.403  1.00 86.23           H  
ATOM   3660  CE1 TYR A 246      16.557  52.156   4.078  1.00 86.23           C  
ATOM   3661  HE1 TYR A 246      17.567  52.282   3.718  1.00 86.23           H  
ATOM   3662  CE2 TYR A 246      14.891  52.494   5.835  1.00 86.23           C  
ATOM   3663  HE2 TYR A 246      14.614  52.871   6.808  1.00 86.23           H  
ATOM   3664  OH  TYR A 246      17.140  53.285   6.112  1.00 86.23           O  
ATOM   3665  HH  TYR A 246      16.805  53.484   6.989  1.00 86.23           H  
ATOM   3666  CZ  TYR A 246      16.208  52.655   5.350  1.00 86.23           C  
ATOM   3667  N   GLN A 247      10.570  51.243   0.465  1.00 85.18           N  
ATOM   3668  H   GLN A 247      10.310  52.143   0.842  1.00 85.18           H  
ATOM   3669  CA  GLN A 247       9.623  50.604  -0.463  1.00 85.18           C  
ATOM   3670  HA  GLN A 247       9.221  49.720   0.031  1.00 85.18           H  
ATOM   3671  C   GLN A 247      10.259  50.111  -1.784  1.00 85.18           C  
ATOM   3672  CB  GLN A 247       8.477  51.609  -0.700  1.00 85.18           C  
ATOM   3673  HB2 GLN A 247       8.103  51.939   0.270  1.00 85.18           H  
ATOM   3674  HB3 GLN A 247       8.873  52.482  -1.217  1.00 85.18           H  
ATOM   3675  O   GLN A 247       9.718  49.207  -2.420  1.00 85.18           O  
ATOM   3676  CG  GLN A 247       7.275  51.077  -1.495  1.00 85.18           C  
ATOM   3677  HG2 GLN A 247       6.511  51.853  -1.538  1.00 85.18           H  
ATOM   3678  HG3 GLN A 247       7.580  50.857  -2.518  1.00 85.18           H  
ATOM   3679  CD  GLN A 247       6.659  49.834  -0.863  1.00 85.18           C  
ATOM   3680  NE2 GLN A 247       6.962  48.667  -1.377  1.00 85.18           N  
ATOM   3681 HE21 GLN A 247       7.654  48.605  -2.110  1.00 85.18           H  
ATOM   3682 HE22 GLN A 247       6.596  47.854  -0.901  1.00 85.18           H  
ATOM   3683  OE1 GLN A 247       5.951  49.889   0.126  1.00 85.18           O  
ATOM   3684  N   SER A 248      11.423  50.654  -2.160  1.00 80.12           N  
ATOM   3685  H   SER A 248      11.760  51.439  -1.622  1.00 80.12           H  
ATOM   3686  CA  SER A 248      12.219  50.258  -3.335  1.00 80.12           C  
ATOM   3687  HA  SER A 248      11.541  49.858  -4.090  1.00 80.12           H  
ATOM   3688  C   SER A 248      13.280  49.172  -3.069  1.00 80.12           C  
ATOM   3689  CB  SER A 248      12.912  51.487  -3.939  1.00 80.12           C  
ATOM   3690  HB2 SER A 248      13.322  51.222  -4.913  1.00 80.12           H  
ATOM   3691  HB3 SER A 248      13.729  51.794  -3.287  1.00 80.12           H  
ATOM   3692  O   SER A 248      14.017  48.824  -3.987  1.00 80.12           O  
ATOM   3693  OG  SER A 248      12.010  52.569  -4.087  1.00 80.12           O  
ATOM   3694  HG  SER A 248      12.435  53.256  -4.606  1.00 80.12           H  
ATOM   3695  N   SER A 249      13.412  48.667  -1.836  1.00 82.52           N  
ATOM   3696  H   SER A 249      12.812  49.036  -1.111  1.00 82.52           H  
ATOM   3697  CA  SER A 249      14.437  47.674  -1.443  1.00 82.52           C  
ATOM   3698  HA  SER A 249      14.764  47.135  -2.332  1.00 82.52           H  
ATOM   3699  C   SER A 249      13.954  46.610  -0.448  1.00 82.52           C  
ATOM   3700  CB  SER A 249      15.661  48.391  -0.859  1.00 82.52           C  
ATOM   3701  HB2 SER A 249      16.053  49.080  -1.606  1.00 82.52           H  
ATOM   3702  HB3 SER A 249      16.433  47.657  -0.629  1.00 82.52           H  
ATOM   3703  O   SER A 249      14.517  45.523  -0.405  1.00 82.52           O  
ATOM   3704  OG  SER A 249      15.339  49.118   0.317  1.00 82.52           O  
ATOM   3705  HG  SER A 249      15.182  48.491   1.027  1.00 82.52           H  
ATOM   3706  N   ALA A 250      12.919  46.913   0.334  1.00 84.06           N  
ATOM   3707  H   ALA A 250      12.550  47.852   0.277  1.00 84.06           H  
ATOM   3708  CA  ALA A 250      12.235  46.027   1.273  1.00 84.06           C  
ATOM   3709  HA  ALA A 250      12.512  44.989   1.087  1.00 84.06           H  
ATOM   3710  C   ALA A 250      10.712  46.176   1.047  1.00 84.06           C  
ATOM   3711  CB  ALA A 250      12.703  46.394   2.685  1.00 84.06           C  
ATOM   3712  HB1 ALA A 250      12.372  47.398   2.950  1.00 84.06           H  
ATOM   3713  HB2 ALA A 250      13.791  46.347   2.726  1.00 84.06           H  
ATOM   3714  HB3 ALA A 250      12.295  45.672   3.393  1.00 84.06           H  
ATOM   3715  O   ALA A 250      10.022  46.884   1.792  1.00 84.06           O  
ATOM   3716  N   PRO A 251      10.196  45.652  -0.084  1.00 82.67           N  
ATOM   3717  CA  PRO A 251       8.929  46.104  -0.647  1.00 82.67           C  
ATOM   3718  HA  PRO A 251       8.897  47.193  -0.602  1.00 82.67           H  
ATOM   3719  C   PRO A 251       7.695  45.559   0.081  1.00 82.67           C  
ATOM   3720  CB  PRO A 251       8.967  45.663  -2.113  1.00 82.67           C  
ATOM   3721  HB2 PRO A 251       9.467  46.426  -2.710  1.00 82.67           H  
ATOM   3722  HB3 PRO A 251       7.973  45.462  -2.512  1.00 82.67           H  
ATOM   3723  O   PRO A 251       6.655  46.220   0.082  1.00 82.67           O  
ATOM   3724  CG  PRO A 251       9.832  44.402  -2.077  1.00 82.67           C  
ATOM   3725  HG2 PRO A 251      10.302  44.204  -3.040  1.00 82.67           H  
ATOM   3726  HG3 PRO A 251       9.231  43.550  -1.760  1.00 82.67           H  
ATOM   3727  CD  PRO A 251      10.862  44.735  -1.000  1.00 82.67           C  
ATOM   3728  HD2 PRO A 251      11.180  43.828  -0.486  1.00 82.67           H  
ATOM   3729  HD3 PRO A 251      11.719  45.226  -1.462  1.00 82.67           H  
ATOM   3730  N   VAL A 252       7.789  44.385   0.712  1.00 85.70           N  
ATOM   3731  H   VAL A 252       8.694  43.938   0.763  1.00 85.70           H  
ATOM   3732  CA  VAL A 252       6.699  43.814   1.522  1.00 85.70           C  
ATOM   3733  HA  VAL A 252       5.740  44.076   1.074  1.00 85.70           H  
ATOM   3734  C   VAL A 252       6.729  44.417   2.927  1.00 85.70           C  
ATOM   3735  CB  VAL A 252       6.804  42.274   1.561  1.00 85.70           C  
ATOM   3736  HB  VAL A 252       7.764  41.988   1.991  1.00 85.70           H  
ATOM   3737  O   VAL A 252       5.689  44.639   3.547  1.00 85.70           O  
ATOM   3738  CG1 VAL A 252       5.684  41.637   2.395  1.00 85.70           C  
ATOM   3739 HG11 VAL A 252       5.763  40.551   2.346  1.00 85.70           H  
ATOM   3740 HG12 VAL A 252       4.710  41.948   2.018  1.00 85.70           H  
ATOM   3741 HG13 VAL A 252       5.784  41.929   3.440  1.00 85.70           H  
ATOM   3742  CG2 VAL A 252       6.713  41.683   0.145  1.00 85.70           C  
ATOM   3743 HG21 VAL A 252       7.551  42.028  -0.461  1.00 85.70           H  
ATOM   3744 HG22 VAL A 252       6.765  40.596   0.198  1.00 85.70           H  
ATOM   3745 HG23 VAL A 252       5.776  41.979  -0.327  1.00 85.70           H  
ATOM   3746  N   GLU A 253       7.921  44.747   3.410  1.00 89.96           N  
ATOM   3747  H   GLU A 253       8.722  44.512   2.841  1.00 89.96           H  
ATOM   3748  CA  GLU A 253       8.209  45.244   4.748  1.00 89.96           C  
ATOM   3749  HA  GLU A 253       7.648  44.651   5.471  1.00 89.96           H  
ATOM   3750  C   GLU A 253       7.771  46.703   4.893  1.00 89.96           C  
ATOM   3751  CB  GLU A 253       9.714  45.099   5.048  1.00 89.96           C  
ATOM   3752  HB2 GLU A 253      10.272  45.734   4.360  1.00 89.96           H  
ATOM   3753  HB3 GLU A 253       9.892  45.481   6.054  1.00 89.96           H  
ATOM   3754  O   GLU A 253       7.144  47.058   5.888  1.00 89.96           O  
ATOM   3755  CG  GLU A 253      10.274  43.662   4.987  1.00 89.96           C  
ATOM   3756  HG2 GLU A 253       9.738  43.063   5.723  1.00 89.96           H  
ATOM   3757  HG3 GLU A 253      11.320  43.690   5.294  1.00 89.96           H  
ATOM   3758  CD  GLU A 253      10.185  42.990   3.603  1.00 89.96           C  
ATOM   3759  OE1 GLU A 253       9.853  41.789   3.575  1.00 89.96           O  
ATOM   3760  OE2 GLU A 253      10.335  43.693   2.572  1.00 89.96           O  
ATOM   3761  N   ALA A 254       8.018  47.533   3.875  1.00 88.11           N  
ATOM   3762  H   ALA A 254       8.578  47.187   3.109  1.00 88.11           H  
ATOM   3763  CA  ALA A 254       7.541  48.912   3.802  1.00 88.11           C  
ATOM   3764  HA  ALA A 254       7.866  49.448   4.694  1.00 88.11           H  
ATOM   3765  C   ALA A 254       6.002  48.997   3.740  1.00 88.11           C  
ATOM   3766  CB  ALA A 254       8.199  49.558   2.582  1.00 88.11           C  
ATOM   3767  HB1 ALA A 254       7.946  48.983   1.691  1.00 88.11           H  
ATOM   3768  HB2 ALA A 254       9.282  49.561   2.706  1.00 88.11           H  
ATOM   3769  HB3 ALA A 254       7.845  50.581   2.459  1.00 88.11           H  
ATOM   3770  O   ALA A 254       5.394  49.724   4.529  1.00 88.11           O  
ATOM   3771  N   ALA A 255       5.362  48.196   2.881  1.00 88.25           N  
ATOM   3772  H   ALA A 255       5.909  47.674   2.211  1.00 88.25           H  
ATOM   3773  CA  ALA A 255       3.903  48.135   2.769  1.00 88.25           C  
ATOM   3774  HA  ALA A 255       3.521  49.145   2.622  1.00 88.25           H  
ATOM   3775  C   ALA A 255       3.244  47.562   4.041  1.00 88.25           C  
ATOM   3776  CB  ALA A 255       3.559  47.305   1.527  1.00 88.25           C  
ATOM   3777  HB1 ALA A 255       2.477  47.266   1.401  1.00 88.25           H  
ATOM   3778  HB2 ALA A 255       3.997  47.769   0.644  1.00 88.25           H  
ATOM   3779  HB3 ALA A 255       3.948  46.292   1.628  1.00 88.25           H  
ATOM   3780  O   ALA A 255       2.225  48.069   4.517  1.00 88.25           O  
ATOM   3781  N   THR A 256       3.853  46.544   4.659  1.00 90.35           N  
ATOM   3782  H   THR A 256       4.660  46.126   4.218  1.00 90.35           H  
ATOM   3783  CA  THR A 256       3.390  46.011   5.952  1.00 90.35           C  
ATOM   3784  HA  THR A 256       2.315  45.849   5.880  1.00 90.35           H  
ATOM   3785  C   THR A 256       3.619  47.016   7.083  1.00 90.35           C  
ATOM   3786  CB  THR A 256       4.033  44.654   6.275  1.00 90.35           C  
ATOM   3787  HB  THR A 256       5.111  44.765   6.391  1.00 90.35           H  
ATOM   3788  O   THR A 256       2.789  47.113   7.987  1.00 90.35           O  
ATOM   3789  CG2 THR A 256       3.443  44.007   7.531  1.00 90.35           C  
ATOM   3790 HG21 THR A 256       3.861  43.008   7.653  1.00 90.35           H  
ATOM   3791 HG22 THR A 256       2.359  43.935   7.438  1.00 90.35           H  
ATOM   3792 HG23 THR A 256       3.692  44.600   8.411  1.00 90.35           H  
ATOM   3793  OG1 THR A 256       3.765  43.758   5.225  1.00 90.35           O  
ATOM   3794  HG1 THR A 256       4.408  43.949   4.538  1.00 90.35           H  
ATOM   3795  N   ALA A 257       4.676  47.829   7.015  1.00 92.28           N  
ATOM   3796  H   ALA A 257       5.370  47.683   6.296  1.00 92.28           H  
ATOM   3797  CA  ALA A 257       4.888  48.922   7.953  1.00 92.28           C  
ATOM   3798  HA  ALA A 257       4.782  48.503   8.954  1.00 92.28           H  
ATOM   3799  C   ALA A 257       3.842  50.038   7.805  1.00 92.28           C  
ATOM   3800  CB  ALA A 257       6.311  49.466   7.818  1.00 92.28           C  
ATOM   3801  HB1 ALA A 257       6.461  50.262   8.548  1.00 92.28           H  
ATOM   3802  HB2 ALA A 257       7.030  48.668   8.006  1.00 92.28           H  
ATOM   3803  HB3 ALA A 257       6.474  49.870   6.819  1.00 92.28           H  
ATOM   3804  O   ALA A 257       3.420  50.599   8.813  1.00 92.28           O  
ATOM   3805  N   GLU A 258       3.367  50.344   6.594  1.00 90.61           N  
ATOM   3806  H   GLU A 258       3.793  49.921   5.781  1.00 90.61           H  
ATOM   3807  CA  GLU A 258       2.215  51.235   6.401  1.00 90.61           C  
ATOM   3808  HA  GLU A 258       2.386  52.149   6.970  1.00 90.61           H  
ATOM   3809  C   GLU A 258       0.917  50.634   6.959  1.00 90.61           C  
ATOM   3810  CB  GLU A 258       2.076  51.648   4.931  1.00 90.61           C  
ATOM   3811  HB2 GLU A 258       3.013  52.094   4.595  1.00 90.61           H  
ATOM   3812  HB3 GLU A 258       1.847  50.783   4.309  1.00 90.61           H  
ATOM   3813  O   GLU A 258       0.221  51.295   7.732  1.00 90.61           O  
ATOM   3814  CG  GLU A 258       0.955  52.685   4.827  1.00 90.61           C  
ATOM   3815  HG2 GLU A 258      -0.002  52.187   4.982  1.00 90.61           H  
ATOM   3816  HG3 GLU A 258       1.082  53.418   5.623  1.00 90.61           H  
ATOM   3817  CD  GLU A 258       0.942  53.403   3.479  1.00 90.61           C  
ATOM   3818  OE1 GLU A 258       1.339  54.589   3.467  1.00 90.61           O  
ATOM   3819  OE2 GLU A 258       0.483  52.777   2.503  1.00 90.61           O  
ATOM   3820  N   LYS A 259       0.637  49.356   6.679  1.00 92.27           N  
ATOM   3821  H   LYS A 259       1.226  48.888   6.005  1.00 92.27           H  
ATOM   3822  CA  LYS A 259      -0.505  48.630   7.262  1.00 92.27           C  
ATOM   3823  HA  LYS A 259      -1.424  49.111   6.926  1.00 92.27           H  
ATOM   3824  C   LYS A 259      -0.498  48.704   8.796  1.00 92.27           C  
ATOM   3825  CB  LYS A 259      -0.472  47.185   6.742  1.00 92.27           C  
ATOM   3826  HB2 LYS A 259       0.445  46.705   7.085  1.00 92.27           H  
ATOM   3827  HB3 LYS A 259      -0.455  47.206   5.652  1.00 92.27           H  
ATOM   3828  O   LYS A 259      -1.508  49.063   9.403  1.00 92.27           O  
ATOM   3829  CG  LYS A 259      -1.669  46.341   7.200  1.00 92.27           C  
ATOM   3830  HG2 LYS A 259      -2.588  46.762   6.792  1.00 92.27           H  
ATOM   3831  HG3 LYS A 259      -1.728  46.342   8.289  1.00 92.27           H  
ATOM   3832  CD  LYS A 259      -1.498  44.896   6.716  1.00 92.27           C  
ATOM   3833  HD2 LYS A 259      -1.435  44.889   5.628  1.00 92.27           H  
ATOM   3834  HD3 LYS A 259      -0.572  44.494   7.127  1.00 92.27           H  
ATOM   3835  CE  LYS A 259      -2.680  44.036   7.171  1.00 92.27           C  
ATOM   3836  HE2 LYS A 259      -2.781  44.125   8.253  1.00 92.27           H  
ATOM   3837  HE3 LYS A 259      -3.589  44.433   6.719  1.00 92.27           H  
ATOM   3838  NZ  LYS A 259      -2.490  42.613   6.790  1.00 92.27           N  
ATOM   3839  HZ1 LYS A 259      -2.377  42.038   7.612  1.00 92.27           H  
ATOM   3840  HZ2 LYS A 259      -3.285  42.274   6.267  1.00 92.27           H  
ATOM   3841  HZ3 LYS A 259      -1.665  42.510   6.217  1.00 92.27           H  
ATOM   3842  N   SER A 260       0.647  48.430   9.426  1.00 93.02           N  
ATOM   3843  H   SER A 260       1.425  48.100   8.873  1.00 93.02           H  
ATOM   3844  CA  SER A 260       0.816  48.540  10.880  1.00 93.02           C  
ATOM   3845  HA  SER A 260      -0.017  48.025  11.359  1.00 93.02           H  
ATOM   3846  C   SER A 260       0.789  49.991  11.383  1.00 93.02           C  
ATOM   3847  CB  SER A 260       2.104  47.839  11.324  1.00 93.02           C  
ATOM   3848  HB2 SER A 260       2.944  48.213  10.738  1.00 93.02           H  
ATOM   3849  HB3 SER A 260       2.285  48.047  12.378  1.00 93.02           H  
ATOM   3850  O   SER A 260       0.311  50.227  12.490  1.00 93.02           O  
ATOM   3851  OG  SER A 260       1.990  46.436  11.145  1.00 93.02           O  
ATOM   3852  HG  SER A 260       1.194  46.141  11.593  1.00 93.02           H  
ATOM   3853  N   TYR A 261       1.226  50.978  10.593  1.00 93.39           N  
ATOM   3854  H   TYR A 261       1.641  50.742   9.703  1.00 93.39           H  
ATOM   3855  CA  TYR A 261       1.120  52.404  10.937  1.00 93.39           C  
ATOM   3856  HA  TYR A 261       1.553  52.560  11.926  1.00 93.39           H  
ATOM   3857  C   TYR A 261      -0.351  52.827  11.008  1.00 93.39           C  
ATOM   3858  CB  TYR A 261       1.921  53.243   9.927  1.00 93.39           C  
ATOM   3859  HB2 TYR A 261       2.946  52.872   9.912  1.00 93.39           H  
ATOM   3860  HB3 TYR A 261       1.510  53.096   8.929  1.00 93.39           H  
ATOM   3861  O   TYR A 261      -0.801  53.297  12.052  1.00 93.39           O  
ATOM   3862  CG  TYR A 261       1.983  54.734  10.199  1.00 93.39           C  
ATOM   3863  CD1 TYR A 261       1.129  55.620   9.512  1.00 93.39           C  
ATOM   3864  HD1 TYR A 261       0.397  55.241   8.814  1.00 93.39           H  
ATOM   3865  CD2 TYR A 261       2.949  55.241  11.089  1.00 93.39           C  
ATOM   3866  HD2 TYR A 261       3.620  54.566  11.598  1.00 93.39           H  
ATOM   3867  CE1 TYR A 261       1.238  57.009   9.722  1.00 93.39           C  
ATOM   3868  HE1 TYR A 261       0.590  57.695   9.196  1.00 93.39           H  
ATOM   3869  CE2 TYR A 261       3.050  56.628  11.312  1.00 93.39           C  
ATOM   3870  HE2 TYR A 261       3.796  57.008  11.994  1.00 93.39           H  
ATOM   3871  OH  TYR A 261       2.311  58.856  10.825  1.00 93.39           O  
ATOM   3872  HH  TYR A 261       2.963  59.052  11.502  1.00 93.39           H  
ATOM   3873  CZ  TYR A 261       2.195  57.516  10.625  1.00 93.39           C  
ATOM   3874  N   ARG A 262      -1.135  52.542   9.960  1.00 92.90           N  
ATOM   3875  H   ARG A 262      -0.699  52.132   9.147  1.00 92.90           H  
ATOM   3876  CA  ARG A 262      -2.584  52.800   9.911  1.00 92.90           C  
ATOM   3877  HA  ARG A 262      -2.749  53.868  10.055  1.00 92.90           H  
ATOM   3878  C   ARG A 262      -3.343  52.083  11.027  1.00 92.90           C  
ATOM   3879  CB  ARG A 262      -3.100  52.410   8.514  1.00 92.90           C  
ATOM   3880  HB2 ARG A 262      -2.502  52.944   7.777  1.00 92.90           H  
ATOM   3881  HB3 ARG A 262      -2.967  51.342   8.340  1.00 92.90           H  
ATOM   3882  O   ARG A 262      -4.258  52.655  11.618  1.00 92.90           O  
ATOM   3883  CG  ARG A 262      -4.571  52.798   8.295  1.00 92.90           C  
ATOM   3884  HG2 ARG A 262      -4.739  52.941   7.228  1.00 92.90           H  
ATOM   3885  HG3 ARG A 262      -4.763  53.747   8.795  1.00 92.90           H  
ATOM   3886  CD  ARG A 262      -5.594  51.752   8.748  1.00 92.90           C  
ATOM   3887  HD2 ARG A 262      -5.283  51.262   9.671  1.00 92.90           H  
ATOM   3888  HD3 ARG A 262      -5.665  50.982   7.980  1.00 92.90           H  
ATOM   3889  NE  ARG A 262      -6.907  52.386   8.919  1.00 92.90           N  
ATOM   3890  HE  ARG A 262      -7.278  52.875   8.117  1.00 92.90           H  
ATOM   3891  NH1 ARG A 262      -7.090  52.286  11.198  1.00 92.90           N  
ATOM   3892 HH11 ARG A 262      -6.095  52.136  11.286  1.00 92.90           H  
ATOM   3893 HH12 ARG A 262      -7.619  52.364  12.055  1.00 92.90           H  
ATOM   3894  NH2 ARG A 262      -8.753  53.135   9.982  1.00 92.90           N  
ATOM   3895 HH21 ARG A 262      -9.252  53.364  10.830  1.00 92.90           H  
ATOM   3896 HH22 ARG A 262      -9.057  53.527   9.103  1.00 92.90           H  
ATOM   3897  CZ  ARG A 262      -7.577  52.591  10.032  1.00 92.90           C  
ATOM   3898  N   GLN A 263      -2.976  50.839  11.331  1.00 92.72           N  
ATOM   3899  H   GLN A 263      -2.283  50.395  10.747  1.00 92.72           H  
ATOM   3900  CA  GLN A 263      -3.527  50.082  12.461  1.00 92.72           C  
ATOM   3901  HA  GLN A 263      -4.611  50.025  12.361  1.00 92.72           H  
ATOM   3902  C   GLN A 263      -3.218  50.761  13.808  1.00 92.72           C  
ATOM   3903  CB  GLN A 263      -2.954  48.660  12.378  1.00 92.72           C  
ATOM   3904  HB2 GLN A 263      -1.865  48.715  12.402  1.00 92.72           H  
ATOM   3905  HB3 GLN A 263      -3.255  48.229  11.423  1.00 92.72           H  
ATOM   3906  O   GLN A 263      -4.088  50.838  14.675  1.00 92.72           O  
ATOM   3907  CG  GLN A 263      -3.405  47.718  13.503  1.00 92.72           C  
ATOM   3908  HG2 GLN A 263      -3.051  48.101  14.460  1.00 92.72           H  
ATOM   3909  HG3 GLN A 263      -4.494  47.678  13.532  1.00 92.72           H  
ATOM   3910  CD  GLN A 263      -2.868  46.299  13.318  1.00 92.72           C  
ATOM   3911  NE2 GLN A 263      -2.898  45.489  14.349  1.00 92.72           N  
ATOM   3912 HE21 GLN A 263      -2.519  44.562  14.215  1.00 92.72           H  
ATOM   3913 HE22 GLN A 263      -3.184  45.838  15.253  1.00 92.72           H  
ATOM   3914  OE1 GLN A 263      -2.413  45.886  12.260  1.00 92.72           O  
ATOM   3915  N   THR A 264      -2.012  51.314  13.958  1.00 93.18           N  
ATOM   3916  H   THR A 264      -1.348  51.221  13.203  1.00 93.18           H  
ATOM   3917  CA  THR A 264      -1.552  51.961  15.196  1.00 93.18           C  
ATOM   3918  HA  THR A 264      -1.914  51.367  16.035  1.00 93.18           H  
ATOM   3919  C   THR A 264      -2.099  53.377  15.382  1.00 93.18           C  
ATOM   3920  CB  THR A 264      -0.021  51.961  15.270  1.00 93.18           C  
ATOM   3921  HB  THR A 264       0.393  52.564  14.462  1.00 93.18           H  
ATOM   3922  O   THR A 264      -2.253  53.810  16.521  1.00 93.18           O  
ATOM   3923  CG2 THR A 264       0.524  52.447  16.612  1.00 93.18           C  
ATOM   3924 HG21 THR A 264       0.070  51.874  17.421  1.00 93.18           H  
ATOM   3925 HG22 THR A 264       1.606  52.316  16.635  1.00 93.18           H  
ATOM   3926 HG23 THR A 264       0.303  53.505  16.751  1.00 93.18           H  
ATOM   3927  OG1 THR A 264       0.438  50.643  15.134  1.00 93.18           O  
ATOM   3928  HG1 THR A 264       0.371  50.406  14.206  1.00 93.18           H  
ATOM   3929  N   LEU A 265      -2.474  54.090  14.314  1.00 91.45           N  
ATOM   3930  H   LEU A 265      -2.253  53.738  13.394  1.00 91.45           H  
ATOM   3931  CA  LEU A 265      -3.211  55.357  14.442  1.00 91.45           C  
ATOM   3932  HA  LEU A 265      -2.655  56.017  15.107  1.00 91.45           H  
ATOM   3933  C   LEU A 265      -4.578  55.142  15.112  1.00 91.45           C  
ATOM   3934  CB  LEU A 265      -3.357  56.044  13.073  1.00 91.45           C  
ATOM   3935  HB2 LEU A 265      -4.017  56.902  13.194  1.00 91.45           H  
ATOM   3936  HB3 LEU A 265      -3.836  55.352  12.381  1.00 91.45           H  
ATOM   3937  O   LEU A 265      -4.935  55.900  16.009  1.00 91.45           O  
ATOM   3938  CG  LEU A 265      -2.039  56.546  12.456  1.00 91.45           C  
ATOM   3939  HG  LEU A 265      -1.355  55.709  12.310  1.00 91.45           H  
ATOM   3940  CD1 LEU A 265      -2.333  57.164  11.094  1.00 91.45           C  
ATOM   3941 HD11 LEU A 265      -2.813  56.432  10.445  1.00 91.45           H  
ATOM   3942 HD12 LEU A 265      -2.985  58.030  11.206  1.00 91.45           H  
ATOM   3943 HD13 LEU A 265      -1.401  57.486  10.629  1.00 91.45           H  
ATOM   3944  CD2 LEU A 265      -1.332  57.599  13.311  1.00 91.45           C  
ATOM   3945 HD21 LEU A 265      -0.459  57.968  12.772  1.00 91.45           H  
ATOM   3946 HD22 LEU A 265      -0.991  57.155  14.246  1.00 91.45           H  
ATOM   3947 HD23 LEU A 265      -2.007  58.429  13.519  1.00 91.45           H  
ATOM   3948  N   SER A 266      -5.276  54.046  14.793  1.00 88.86           N  
ATOM   3949  H   SER A 266      -4.943  53.460  14.041  1.00 88.86           H  
ATOM   3950  CA  SER A 266      -6.460  53.589  15.546  1.00 88.86           C  
ATOM   3951  HA  SER A 266      -7.052  54.477  15.771  1.00 88.86           H  
ATOM   3952  C   SER A 266      -6.142  52.951  16.913  1.00 88.86           C  
ATOM   3953  CB  SER A 266      -7.357  52.685  14.695  1.00 88.86           C  
ATOM   3954  HB2 SER A 266      -7.908  53.313  13.995  1.00 88.86           H  
ATOM   3955  HB3 SER A 266      -8.085  52.174  15.325  1.00 88.86           H  
ATOM   3956  O   SER A 266      -7.031  52.437  17.585  1.00 88.86           O  
ATOM   3957  OG  SER A 266      -6.605  51.739  13.953  1.00 88.86           O  
ATOM   3958  HG  SER A 266      -5.954  51.329  14.529  1.00 88.86           H  
ATOM   3959  N   TRP A 267      -4.885  53.002  17.359  1.00 88.42           N  
ATOM   3960  H   TRP A 267      -4.185  53.400  16.750  1.00 88.42           H  
ATOM   3961  CA  TRP A 267      -4.458  52.703  18.731  1.00 88.42           C  
ATOM   3962  HA  TRP A 267      -5.327  52.383  19.307  1.00 88.42           H  
ATOM   3963  C   TRP A 267      -3.936  53.955  19.466  1.00 88.42           C  
ATOM   3964  CB  TRP A 267      -3.453  51.537  18.735  1.00 88.42           C  
ATOM   3965  HB2 TRP A 267      -2.586  51.811  18.133  1.00 88.42           H  
ATOM   3966  HB3 TRP A 267      -3.096  51.401  19.755  1.00 88.42           H  
ATOM   3967  O   TRP A 267      -3.357  53.839  20.550  1.00 88.42           O  
ATOM   3968  CG  TRP A 267      -3.939  50.186  18.290  1.00 88.42           C  
ATOM   3969  CD1 TRP A 267      -5.224  49.758  18.283  1.00 88.42           C  
ATOM   3970  HD1 TRP A 267      -6.082  50.356  18.553  1.00 88.42           H  
ATOM   3971  CD2 TRP A 267      -3.141  49.031  17.876  1.00 88.42           C  
ATOM   3972  CE2 TRP A 267      -4.016  47.915  17.698  1.00 88.42           C  
ATOM   3973  CE3 TRP A 267      -1.763  48.797  17.675  1.00 88.42           C  
ATOM   3974  HE3 TRP A 267      -1.062  49.611  17.783  1.00 88.42           H  
ATOM   3975  NE1 TRP A 267      -5.275  48.429  17.917  1.00 88.42           N  
ATOM   3976  HE1 TRP A 267      -6.137  47.904  17.871  1.00 88.42           H  
ATOM   3977  CH2 TRP A 267      -2.164  46.423  17.248  1.00 88.42           C  
ATOM   3978  HH2 TRP A 267      -1.772  45.435  17.055  1.00 88.42           H  
ATOM   3979  CZ2 TRP A 267      -3.547  46.626  17.398  1.00 88.42           C  
ATOM   3980  HZ2 TRP A 267      -4.239  45.800  17.329  1.00 88.42           H  
ATOM   3981  CZ3 TRP A 267      -1.283  47.512  17.358  1.00 88.42           C  
ATOM   3982  HZ3 TRP A 267      -0.222  47.357  17.222  1.00 88.42           H  
ATOM   3983  N   LEU A 268      -4.147  55.156  18.918  1.00 85.88           N  
ATOM   3984  H   LEU A 268      -4.608  55.203  18.021  1.00 85.88           H  
ATOM   3985  CA  LEU A 268      -3.941  56.426  19.619  1.00 85.88           C  
ATOM   3986  HA  LEU A 268      -3.264  56.265  20.457  1.00 85.88           H  
ATOM   3987  C   LEU A 268      -5.282  56.963  20.158  1.00 85.88           C  
ATOM   3988  CB  LEU A 268      -3.302  57.452  18.665  1.00 85.88           C  
ATOM   3989  HB2 LEU A 268      -3.243  58.410  19.180  1.00 85.88           H  
ATOM   3990  HB3 LEU A 268      -3.971  57.579  17.814  1.00 85.88           H  
ATOM   3991  O   LEU A 268      -6.277  56.919  19.434  1.00 85.88           O  
ATOM   3992  CG  LEU A 268      -1.906  57.098  18.124  1.00 85.88           C  
ATOM   3993  HG  LEU A 268      -1.950  56.152  17.584  1.00 85.88           H  
ATOM   3994  CD1 LEU A 268      -1.452  58.180  17.141  1.00 85.88           C  
ATOM   3995 HD11 LEU A 268      -0.529  57.869  16.652  1.00 85.88           H  
ATOM   3996 HD12 LEU A 268      -2.217  58.330  16.379  1.00 85.88           H  
ATOM   3997 HD13 LEU A 268      -1.269  59.118  17.665  1.00 85.88           H  
ATOM   3998  CD2 LEU A 268      -0.868  56.980  19.242  1.00 85.88           C  
ATOM   3999 HD21 LEU A 268       0.122  56.824  18.812  1.00 85.88           H  
ATOM   4000 HD22 LEU A 268      -0.853  57.892  19.839  1.00 85.88           H  
ATOM   4001 HD23 LEU A 268      -1.107  56.128  19.880  1.00 85.88           H  
ATOM   4002  N   PRO A 269      -5.342  57.520  21.382  1.00 81.33           N  
ATOM   4003  CA  PRO A 269      -6.458  58.380  21.776  1.00 81.33           C  
ATOM   4004  HA  PRO A 269      -7.409  57.874  21.608  1.00 81.33           H  
ATOM   4005  C   PRO A 269      -6.421  59.682  20.959  1.00 81.33           C  
ATOM   4006  CB  PRO A 269      -6.255  58.637  23.271  1.00 81.33           C  
ATOM   4007  HB2 PRO A 269      -6.681  59.588  23.591  1.00 81.33           H  
ATOM   4008  HB3 PRO A 269      -6.687  57.817  23.846  1.00 81.33           H  
ATOM   4009  O   PRO A 269      -5.347  60.100  20.522  1.00 81.33           O  
ATOM   4010  CG  PRO A 269      -4.732  58.614  23.415  1.00 81.33           C  
ATOM   4011  HG2 PRO A 269      -4.319  59.586  23.148  1.00 81.33           H  
ATOM   4012  HG3 PRO A 269      -4.432  58.339  24.426  1.00 81.33           H  
ATOM   4013  CD  PRO A 269      -4.286  57.573  22.384  1.00 81.33           C  
ATOM   4014  HD2 PRO A 269      -3.336  57.876  21.944  1.00 81.33           H  
ATOM   4015  HD3 PRO A 269      -4.190  56.596  22.858  1.00 81.33           H  
ATOM   4016  N   VAL A 270      -7.563  60.344  20.760  1.00 81.11           N  
ATOM   4017  H   VAL A 270      -8.425  59.968  21.128  1.00 81.11           H  
ATOM   4018  CA  VAL A 270      -7.623  61.634  20.047  1.00 81.11           C  
ATOM   4019  HA  VAL A 270      -6.935  61.598  19.203  1.00 81.11           H  
ATOM   4020  C   VAL A 270      -7.175  62.765  20.979  1.00 81.11           C  
ATOM   4021  CB  VAL A 270      -9.028  61.910  19.474  1.00 81.11           C  
ATOM   4022  HB  VAL A 270      -9.740  62.025  20.292  1.00 81.11           H  
ATOM   4023  O   VAL A 270      -7.879  63.113  21.925  1.00 81.11           O  
ATOM   4024  CG1 VAL A 270      -9.023  63.191  18.630  1.00 81.11           C  
ATOM   4025 HG11 VAL A 270      -8.281  63.109  17.836  1.00 81.11           H  
ATOM   4026 HG12 VAL A 270     -10.007  63.342  18.185  1.00 81.11           H  
ATOM   4027 HG13 VAL A 270      -8.797  64.056  19.254  1.00 81.11           H  
ATOM   4028  CG2 VAL A 270      -9.515  60.772  18.573  1.00 81.11           C  
ATOM   4029 HG21 VAL A 270      -9.601  59.839  19.130  1.00 81.11           H  
ATOM   4030 HG22 VAL A 270      -8.837  60.630  17.731  1.00 81.11           H  
ATOM   4031 HG23 VAL A 270     -10.507  61.015  18.192  1.00 81.11           H  
ATOM   4032  N   THR A 271      -5.995  63.331  20.723  1.00 80.13           N  
ATOM   4033  H   THR A 271      -5.436  62.966  19.965  1.00 80.13           H  
ATOM   4034  CA  THR A 271      -5.361  64.395  21.521  1.00 80.13           C  
ATOM   4035  HA  THR A 271      -6.144  64.951  22.036  1.00 80.13           H  
ATOM   4036  C   THR A 271      -4.600  65.374  20.603  1.00 80.13           C  
ATOM   4037  CB  THR A 271      -4.407  63.816  22.591  1.00 80.13           C  
ATOM   4038  HB  THR A 271      -4.142  64.618  23.279  1.00 80.13           H  
ATOM   4039  O   THR A 271      -4.391  65.063  19.425  1.00 80.13           O  
ATOM   4040  CG2 THR A 271      -4.993  62.684  23.435  1.00 80.13           C  
ATOM   4041 HG21 THR A 271      -4.285  62.419  24.220  1.00 80.13           H  
ATOM   4042 HG22 THR A 271      -5.927  63.012  23.892  1.00 80.13           H  
ATOM   4043 HG23 THR A 271      -5.179  61.809  22.813  1.00 80.13           H  
ATOM   4044  OG1 THR A 271      -3.221  63.335  22.018  1.00 80.13           O  
ATOM   4045  HG1 THR A 271      -2.536  63.917  22.352  1.00 80.13           H  
ATOM   4046  N   PRO A 272      -4.171  66.562  21.077  1.00 77.82           N  
ATOM   4047  CA  PRO A 272      -3.459  67.543  20.245  1.00 77.82           C  
ATOM   4048  HA  PRO A 272      -4.126  67.860  19.442  1.00 77.82           H  
ATOM   4049  C   PRO A 272      -2.151  67.037  19.612  1.00 77.82           C  
ATOM   4050  CB  PRO A 272      -3.188  68.736  21.170  1.00 77.82           C  
ATOM   4051  HB2 PRO A 272      -2.224  68.614  21.665  1.00 77.82           H  
ATOM   4052  HB3 PRO A 272      -3.220  69.681  20.628  1.00 77.82           H  
ATOM   4053  O   PRO A 272      -1.737  67.543  18.573  1.00 77.82           O  
ATOM   4054  CG  PRO A 272      -4.301  68.640  22.210  1.00 77.82           C  
ATOM   4055  HG2 PRO A 272      -4.030  69.134  23.143  1.00 77.82           H  
ATOM   4056  HG3 PRO A 272      -5.225  69.053  21.805  1.00 77.82           H  
ATOM   4057  CD  PRO A 272      -4.444  67.132  22.390  1.00 77.82           C  
ATOM   4058  HD2 PRO A 272      -3.697  66.780  23.102  1.00 77.82           H  
ATOM   4059  HD3 PRO A 272      -5.447  66.893  22.742  1.00 77.82           H  
ATOM   4060  N   GLU A 273      -1.503  66.041  20.218  1.00 80.05           N  
ATOM   4061  H   GLU A 273      -1.856  65.722  21.109  1.00 80.05           H  
ATOM   4062  CA  GLU A 273      -0.253  65.429  19.753  1.00 80.05           C  
ATOM   4063  HA  GLU A 273       0.354  66.193  19.268  1.00 80.05           H  
ATOM   4064  C   GLU A 273      -0.482  64.302  18.731  1.00 80.05           C  
ATOM   4065  CB  GLU A 273       0.545  64.860  20.947  1.00 80.05           C  
ATOM   4066  HB2 GLU A 273       1.554  64.658  20.590  1.00 80.05           H  
ATOM   4067  HB3 GLU A 273       0.120  63.903  21.248  1.00 80.05           H  
ATOM   4068  O   GLU A 273       0.399  64.004  17.924  1.00 80.05           O  
ATOM   4069  CG  GLU A 273       0.658  65.769  22.188  1.00 80.05           C  
ATOM   4070  HG2 GLU A 273       1.597  65.526  22.685  1.00 80.05           H  
ATOM   4071  HG3 GLU A 273       0.719  66.810  21.871  1.00 80.05           H  
ATOM   4072  CD  GLU A 273      -0.486  65.591  23.206  1.00 80.05           C  
ATOM   4073  OE1 GLU A 273      -0.261  65.897  24.393  1.00 80.05           O  
ATOM   4074  OE2 GLU A 273      -1.595  65.162  22.802  1.00 80.05           O  
ATOM   4075  N   THR A 274      -1.655  63.660  18.761  1.00 85.81           N  
ATOM   4076  H   THR A 274      -2.338  63.947  19.448  1.00 85.81           H  
ATOM   4077  CA  THR A 274      -1.983  62.478  17.945  1.00 85.81           C  
ATOM   4078  HA  THR A 274      -1.064  62.044  17.551  1.00 85.81           H  
ATOM   4079  C   THR A 274      -2.871  62.813  16.752  1.00 85.81           C  
ATOM   4080  CB  THR A 274      -2.678  61.407  18.793  1.00 85.81           C  
ATOM   4081  HB  THR A 274      -2.913  60.555  18.155  1.00 85.81           H  
ATOM   4082  O   THR A 274      -2.674  62.259  15.668  1.00 85.81           O  
ATOM   4083  CG2 THR A 274      -1.819  60.923  19.964  1.00 85.81           C  
ATOM   4084 HG21 THR A 274      -1.596  61.750  20.638  1.00 85.81           H  
ATOM   4085 HG22 THR A 274      -2.358  60.158  20.522  1.00 85.81           H  
ATOM   4086 HG23 THR A 274      -0.882  60.510  19.591  1.00 85.81           H  
ATOM   4087  OG1 THR A 274      -3.879  61.917  19.302  1.00 85.81           O  
ATOM   4088  HG1 THR A 274      -4.273  61.239  19.855  1.00 85.81           H  
ATOM   4089  N   LEU A 275      -3.800  63.762  16.907  1.00 83.87           N  
ATOM   4090  H   LEU A 275      -3.920  64.147  17.833  1.00 83.87           H  
ATOM   4091  CA  LEU A 275      -4.697  64.228  15.851  1.00 83.87           C  
ATOM   4092  HA  LEU A 275      -5.302  63.372  15.553  1.00 83.87           H  
ATOM   4093  C   LEU A 275      -3.949  64.703  14.585  1.00 83.87           C  
ATOM   4094  CB  LEU A 275      -5.643  65.296  16.438  1.00 83.87           C  
ATOM   4095  HB2 LEU A 275      -5.048  66.132  16.805  1.00 83.87           H  
ATOM   4096  HB3 LEU A 275      -6.163  64.865  17.294  1.00 83.87           H  
ATOM   4097  O   LEU A 275      -4.418  64.372  13.498  1.00 83.87           O  
ATOM   4098  CG  LEU A 275      -6.697  65.844  15.457  1.00 83.87           C  
ATOM   4099  HG  LEU A 275      -6.200  66.243  14.572  1.00 83.87           H  
ATOM   4100  CD1 LEU A 275      -7.703  64.777  15.027  1.00 83.87           C  
ATOM   4101 HD11 LEU A 275      -7.188  63.949  14.538  1.00 83.87           H  
ATOM   4102 HD12 LEU A 275      -8.248  64.398  15.891  1.00 83.87           H  
ATOM   4103 HD13 LEU A 275      -8.416  65.208  14.324  1.00 83.87           H  
ATOM   4104  CD2 LEU A 275      -7.472  66.983  16.119  1.00 83.87           C  
ATOM   4105 HD21 LEU A 275      -8.199  67.389  15.416  1.00 83.87           H  
ATOM   4106 HD22 LEU A 275      -6.784  67.777  16.412  1.00 83.87           H  
ATOM   4107 HD23 LEU A 275      -7.995  66.615  17.002  1.00 83.87           H  
ATOM   4108  N   PRO A 276      -2.771  65.366  14.650  1.00 88.07           N  
ATOM   4109  CA  PRO A 276      -1.986  65.688  13.454  1.00 88.07           C  
ATOM   4110  HA  PRO A 276      -2.602  66.291  12.788  1.00 88.07           H  
ATOM   4111  C   PRO A 276      -1.492  64.455  12.680  1.00 88.07           C  
ATOM   4112  CB  PRO A 276      -0.806  66.536  13.948  1.00 88.07           C  
ATOM   4113  HB2 PRO A 276      -0.533  67.303  13.224  1.00 88.07           H  
ATOM   4114  HB3 PRO A 276       0.050  65.899  14.168  1.00 88.07           H  
ATOM   4115  O   PRO A 276      -1.351  64.519  11.461  1.00 88.07           O  
ATOM   4116  CG  PRO A 276      -1.321  67.146  15.249  1.00 88.07           C  
ATOM   4117  HG2 PRO A 276      -1.950  68.010  15.034  1.00 88.07           H  
ATOM   4118  HG3 PRO A 276      -0.509  67.413  15.925  1.00 88.07           H  
ATOM   4119  CD  PRO A 276      -2.174  66.014  15.810  1.00 88.07           C  
ATOM   4120  HD2 PRO A 276      -1.533  65.306  16.335  1.00 88.07           H  
ATOM   4121  HD3 PRO A 276      -2.924  66.418  16.490  1.00 88.07           H  
ATOM   4122  N   LEU A 277      -1.251  63.323  13.354  1.00 89.93           N  
ATOM   4123  H   LEU A 277      -1.455  63.300  14.343  1.00 89.93           H  
ATOM   4124  CA  LEU A 277      -0.869  62.064  12.700  1.00 89.93           C  
ATOM   4125  HA  LEU A 277      -0.170  62.282  11.892  1.00 89.93           H  
ATOM   4126  C   LEU A 277      -2.081  61.377  12.059  1.00 89.93           C  
ATOM   4127  CB  LEU A 277      -0.180  61.118  13.703  1.00 89.93           C  
ATOM   4128  HB2 LEU A 277       0.131  60.228  13.156  1.00 89.93           H  
ATOM   4129  HB3 LEU A 277      -0.909  60.804  14.450  1.00 89.93           H  
ATOM   4130  O   LEU A 277      -1.971  60.837  10.960  1.00 89.93           O  
ATOM   4131  CG  LEU A 277       1.049  61.687  14.435  1.00 89.93           C  
ATOM   4132  HG  LEU A 277       0.754  62.547  15.036  1.00 89.93           H  
ATOM   4133  CD1 LEU A 277       1.621  60.617  15.366  1.00 89.93           C  
ATOM   4134 HD11 LEU A 277       1.927  59.740  14.796  1.00 89.93           H  
ATOM   4135 HD12 LEU A 277       0.862  60.326  16.093  1.00 89.93           H  
ATOM   4136 HD13 LEU A 277       2.477  61.021  15.906  1.00 89.93           H  
ATOM   4137  CD2 LEU A 277       2.154  62.113  13.463  1.00 89.93           C  
ATOM   4138 HD21 LEU A 277       3.026  62.442  14.027  1.00 89.93           H  
ATOM   4139 HD22 LEU A 277       1.804  62.948  12.856  1.00 89.93           H  
ATOM   4140 HD23 LEU A 277       2.425  61.278  12.816  1.00 89.93           H  
ATOM   4141  N   MET A 278      -3.243  61.437  12.719  1.00 90.16           N  
ATOM   4142  H   MET A 278      -3.255  61.889  13.622  1.00 90.16           H  
ATOM   4143  CA  MET A 278      -4.503  60.933  12.166  1.00 90.16           C  
ATOM   4144  HA  MET A 278      -4.350  59.908  11.829  1.00 90.16           H  
ATOM   4145  C   MET A 278      -4.946  61.757  10.944  1.00 90.16           C  
ATOM   4146  CB  MET A 278      -5.605  60.938  13.235  1.00 90.16           C  
ATOM   4147  HB2 MET A 278      -6.492  60.480  12.796  1.00 90.16           H  
ATOM   4148  HB3 MET A 278      -5.841  61.969  13.500  1.00 90.16           H  
ATOM   4149  O   MET A 278      -5.275  61.189   9.905  1.00 90.16           O  
ATOM   4150  CG  MET A 278      -5.298  60.164  14.521  1.00 90.16           C  
ATOM   4151  HG2 MET A 278      -5.203  59.104  14.285  1.00 90.16           H  
ATOM   4152  HG3 MET A 278      -4.359  60.513  14.949  1.00 90.16           H  
ATOM   4153  SD  MET A 278      -6.608  60.385  15.756  1.00 90.16           S  
ATOM   4154  CE  MET A 278      -6.006  59.314  17.083  1.00 90.16           C  
ATOM   4155  HE1 MET A 278      -5.043  59.677  17.440  1.00 90.16           H  
ATOM   4156  HE2 MET A 278      -5.906  58.294  16.711  1.00 90.16           H  
ATOM   4157  HE3 MET A 278      -6.718  59.320  17.909  1.00 90.16           H  
ATOM   4158  N   GLN A 279      -4.867  63.090  11.030  1.00 89.40           N  
ATOM   4159  H   GLN A 279      -4.617  63.500  11.918  1.00 89.40           H  
ATOM   4160  CA  GLN A 279      -5.158  64.000   9.920  1.00 89.40           C  
ATOM   4161  HA  GLN A 279      -6.165  63.782   9.562  1.00 89.40           H  
ATOM   4162  C   GLN A 279      -4.202  63.767   8.748  1.00 89.40           C  
ATOM   4163  CB  GLN A 279      -5.121  65.457  10.409  1.00 89.40           C  
ATOM   4164  HB2 GLN A 279      -4.122  65.687  10.781  1.00 89.40           H  
ATOM   4165  HB3 GLN A 279      -5.825  65.574  11.233  1.00 89.40           H  
ATOM   4166  O   GLN A 279      -4.677  63.553   7.639  1.00 89.40           O  
ATOM   4167  CG  GLN A 279      -5.479  66.468   9.304  1.00 89.40           C  
ATOM   4168  HG2 GLN A 279      -5.443  67.475   9.719  1.00 89.40           H  
ATOM   4169  HG3 GLN A 279      -4.736  66.418   8.508  1.00 89.40           H  
ATOM   4170  CD  GLN A 279      -6.870  66.247   8.715  1.00 89.40           C  
ATOM   4171  NE2 GLN A 279      -7.021  66.215   7.414  1.00 89.40           N  
ATOM   4172 HE21 GLN A 279      -6.227  66.286   6.794  1.00 89.40           H  
ATOM   4173 HE22 GLN A 279      -7.949  66.062   7.045  1.00 89.40           H  
ATOM   4174  OE1 GLN A 279      -7.855  66.089   9.421  1.00 89.40           O  
ATOM   4175  N   LYS A 280      -2.885  63.671   8.993  1.00 90.78           N  
ATOM   4176  H   LYS A 280      -2.553  63.893   9.921  1.00 90.78           H  
ATOM   4177  CA  LYS A 280      -1.890  63.345   7.956  1.00 90.78           C  
ATOM   4178  HA  LYS A 280      -1.892  64.149   7.219  1.00 90.78           H  
ATOM   4179  C   LYS A 280      -2.228  62.058   7.192  1.00 90.78           C  
ATOM   4180  CB  LYS A 280      -0.499  63.264   8.605  1.00 90.78           C  
ATOM   4181  HB2 LYS A 280      -0.517  62.527   9.408  1.00 90.78           H  
ATOM   4182  HB3 LYS A 280      -0.250  64.237   9.027  1.00 90.78           H  
ATOM   4183  O   LYS A 280      -1.969  61.970   5.992  1.00 90.78           O  
ATOM   4184  CG  LYS A 280       0.580  62.869   7.587  1.00 90.78           C  
ATOM   4185  HG2 LYS A 280       0.591  63.598   6.777  1.00 90.78           H  
ATOM   4186  HG3 LYS A 280       0.348  61.887   7.175  1.00 90.78           H  
ATOM   4187  CD  LYS A 280       1.972  62.781   8.211  1.00 90.78           C  
ATOM   4188  HD2 LYS A 280       2.279  63.767   8.559  1.00 90.78           H  
ATOM   4189  HD3 LYS A 280       1.954  62.080   9.046  1.00 90.78           H  
ATOM   4190  CE  LYS A 280       2.910  62.273   7.114  1.00 90.78           C  
ATOM   4191  HE2 LYS A 280       2.550  61.302   6.773  1.00 90.78           H  
ATOM   4192  HE3 LYS A 280       2.851  62.960   6.270  1.00 90.78           H  
ATOM   4193  NZ  LYS A 280       4.306  62.161   7.586  1.00 90.78           N  
ATOM   4194  HZ1 LYS A 280       4.630  63.035   7.974  1.00 90.78           H  
ATOM   4195  HZ2 LYS A 280       4.914  61.881   6.830  1.00 90.78           H  
ATOM   4196  HZ3 LYS A 280       4.407  61.448   8.295  1.00 90.78           H  
ATOM   4197  N   TRP A 281      -2.794  61.056   7.866  1.00 91.54           N  
ATOM   4198  H   TRP A 281      -2.971  61.171   8.854  1.00 91.54           H  
ATOM   4199  CA  TRP A 281      -3.252  59.840   7.197  1.00 91.54           C  
ATOM   4200  HA  TRP A 281      -2.463  59.489   6.532  1.00 91.54           H  
ATOM   4201  C   TRP A 281      -4.478  60.086   6.310  1.00 91.54           C  
ATOM   4202  CB  TRP A 281      -3.508  58.740   8.225  1.00 91.54           C  
ATOM   4203  HB2 TRP A 281      -2.584  58.576   8.780  1.00 91.54           H  
ATOM   4204  HB3 TRP A 281      -4.277  59.060   8.927  1.00 91.54           H  
ATOM   4205  O   TRP A 281      -4.517  59.576   5.196  1.00 91.54           O  
ATOM   4206  CG  TRP A 281      -3.923  57.445   7.605  1.00 91.54           C  
ATOM   4207  CD1 TRP A 281      -5.186  56.972   7.533  1.00 91.54           C  
ATOM   4208  HD1 TRP A 281      -6.057  57.461   7.944  1.00 91.54           H  
ATOM   4209  CD2 TRP A 281      -3.102  56.505   6.849  1.00 91.54           C  
ATOM   4210  CE2 TRP A 281      -3.952  55.489   6.321  1.00 91.54           C  
ATOM   4211  CE3 TRP A 281      -1.731  56.439   6.515  1.00 91.54           C  
ATOM   4212  HE3 TRP A 281      -1.063  57.210   6.870  1.00 91.54           H  
ATOM   4213  NE1 TRP A 281      -5.202  55.795   6.815  1.00 91.54           N  
ATOM   4214  HE1 TRP A 281      -6.039  55.244   6.686  1.00 91.54           H  
ATOM   4215  CH2 TRP A 281      -2.098  54.415   5.197  1.00 91.54           C  
ATOM   4216  HH2 TRP A 281      -1.718  53.648   4.538  1.00 91.54           H  
ATOM   4217  CZ2 TRP A 281      -3.469  54.466   5.494  1.00 91.54           C  
ATOM   4218  HZ2 TRP A 281      -4.146  53.734   5.079  1.00 91.54           H  
ATOM   4219  CZ3 TRP A 281      -1.235  55.405   5.699  1.00 91.54           C  
ATOM   4220  HZ3 TRP A 281      -0.191  55.391   5.424  1.00 91.54           H  
ATOM   4221  N   LEU A 282      -5.435  60.914   6.739  1.00 89.48           N  
ATOM   4222  H   LEU A 282      -5.328  61.348   7.644  1.00 89.48           H  
ATOM   4223  CA  LEU A 282      -6.564  61.326   5.895  1.00 89.48           C  
ATOM   4224  HA  LEU A 282      -6.961  60.441   5.397  1.00 89.48           H  
ATOM   4225  C   LEU A 282      -6.174  62.294   4.765  1.00 89.48           C  
ATOM   4226  CB  LEU A 282      -7.676  61.949   6.755  1.00 89.48           C  
ATOM   4227  HB2 LEU A 282      -8.462  62.282   6.077  1.00 89.48           H  
ATOM   4228  HB3 LEU A 282      -7.280  62.832   7.256  1.00 89.48           H  
ATOM   4229  O   LEU A 282      -6.881  62.341   3.762  1.00 89.48           O  
ATOM   4230  CG  LEU A 282      -8.307  61.026   7.810  1.00 89.48           C  
ATOM   4231  HG  LEU A 282      -7.594  60.838   8.613  1.00 89.48           H  
ATOM   4232  CD1 LEU A 282      -9.531  61.735   8.387  1.00 89.48           C  
ATOM   4233 HD11 LEU A 282      -9.973  61.115   9.167  1.00 89.48           H  
ATOM   4234 HD12 LEU A 282      -9.224  62.684   8.826  1.00 89.48           H  
ATOM   4235 HD13 LEU A 282     -10.265  61.920   7.602  1.00 89.48           H  
ATOM   4236  CD2 LEU A 282      -8.771  59.687   7.238  1.00 89.48           C  
ATOM   4237 HD21 LEU A 282      -9.303  59.121   8.003  1.00 89.48           H  
ATOM   4238 HD22 LEU A 282      -9.426  59.840   6.381  1.00 89.48           H  
ATOM   4239 HD23 LEU A 282      -7.904  59.105   6.928  1.00 89.48           H  
ATOM   4240  N   ASP A 283      -5.072  63.035   4.896  1.00 88.32           N  
ATOM   4241  H   ASP A 283      -4.639  63.075   5.807  1.00 88.32           H  
ATOM   4242  CA  ASP A 283      -4.543  63.905   3.837  1.00 88.32           C  
ATOM   4243  HA  ASP A 283      -5.354  64.513   3.437  1.00 88.32           H  
ATOM   4244  C   ASP A 283      -3.951  63.085   2.675  1.00 88.32           C  
ATOM   4245  CB  ASP A 283      -3.468  64.852   4.406  1.00 88.32           C  
ATOM   4246  HB2 ASP A 283      -2.643  64.256   4.798  1.00 88.32           H  
ATOM   4247  HB3 ASP A 283      -3.074  65.453   3.587  1.00 88.32           H  
ATOM   4248  O   ASP A 283      -4.082  63.467   1.513  1.00 88.32           O  
ATOM   4249  CG  ASP A 283      -3.957  65.811   5.498  1.00 88.32           C  
ATOM   4250  OD1 ASP A 283      -5.120  66.272   5.425  1.00 88.32           O  
ATOM   4251  OD2 ASP A 283      -3.149  66.111   6.406  1.00 88.32           O  
ATOM   4252  N   ALA A 284      -3.321  61.941   2.979  1.00 84.21           N  
ATOM   4253  H   ALA A 284      -3.221  61.714   3.958  1.00 84.21           H  
ATOM   4254  CA  ALA A 284      -2.752  61.021   1.989  1.00 84.21           C  
ATOM   4255  HA  ALA A 284      -2.431  61.591   1.116  1.00 84.21           H  
ATOM   4256  C   ALA A 284      -3.761  59.966   1.495  1.00 84.21           C  
ATOM   4257  CB  ALA A 284      -1.513  60.364   2.611  1.00 84.21           C  
ATOM   4258  HB1 ALA A 284      -0.793  61.130   2.898  1.00 84.21           H  
ATOM   4259  HB2 ALA A 284      -1.798  59.789   3.493  1.00 84.21           H  
ATOM   4260  HB3 ALA A 284      -1.054  59.693   1.886  1.00 84.21           H  
ATOM   4261  O   ALA A 284      -3.861  59.700   0.298  1.00 84.21           O  
ATOM   4262  N   HIS A 285      -4.536  59.388   2.415  1.00 88.23           N  
ATOM   4263  H   HIS A 285      -4.393  59.651   3.379  1.00 88.23           H  
ATOM   4264  CA  HIS A 285      -5.518  58.333   2.169  1.00 88.23           C  
ATOM   4265  HA  HIS A 285      -5.603  58.168   1.095  1.00 88.23           H  
ATOM   4266  C   HIS A 285      -6.922  58.762   2.648  1.00 88.23           C  
ATOM   4267  CB  HIS A 285      -5.005  57.019   2.783  1.00 88.23           C  
ATOM   4268  HB2 HIS A 285      -4.803  57.168   3.844  1.00 88.23           H  
ATOM   4269  HB3 HIS A 285      -5.782  56.259   2.692  1.00 88.23           H  
ATOM   4270  O   HIS A 285      -7.491  58.172   3.572  1.00 88.23           O  
ATOM   4271  CG  HIS A 285      -3.760  56.492   2.102  1.00 88.23           C  
ATOM   4272  CD2 HIS A 285      -3.563  56.365   0.752  1.00 88.23           C  
ATOM   4273  HD2 HIS A 285      -4.260  56.648  -0.023  1.00 88.23           H  
ATOM   4274  ND1 HIS A 285      -2.619  56.021   2.711  1.00 88.23           N  
ATOM   4275  HD1 HIS A 285      -2.453  55.945   3.704  1.00 88.23           H  
ATOM   4276  CE1 HIS A 285      -1.767  55.600   1.758  1.00 88.23           C  
ATOM   4277  HE1 HIS A 285      -0.801  55.153   1.938  1.00 88.23           H  
ATOM   4278  NE2 HIS A 285      -2.305  55.797   0.542  1.00 88.23           N  
ATOM   4279  N   PRO A 286      -7.540  59.777   2.003  1.00 81.65           N  
ATOM   4280  CA  PRO A 286      -8.844  60.313   2.403  1.00 81.65           C  
ATOM   4281  HA  PRO A 286      -8.779  60.657   3.435  1.00 81.65           H  
ATOM   4282  C   PRO A 286      -9.991  59.297   2.319  1.00 81.65           C  
ATOM   4283  CB  PRO A 286      -9.097  61.518   1.484  1.00 81.65           C  
ATOM   4284  HB2 PRO A 286     -10.148  61.624   1.217  1.00 81.65           H  
ATOM   4285  HB3 PRO A 286      -8.744  62.429   1.966  1.00 81.65           H  
ATOM   4286  O   PRO A 286     -11.042  59.534   2.916  1.00 81.65           O  
ATOM   4287  CG  PRO A 286      -8.235  61.231   0.257  1.00 81.65           C  
ATOM   4288  HG2 PRO A 286      -7.948  62.146  -0.261  1.00 81.65           H  
ATOM   4289  HG3 PRO A 286      -8.760  60.552  -0.415  1.00 81.65           H  
ATOM   4290  CD  PRO A 286      -7.027  60.524   0.861  1.00 81.65           C  
ATOM   4291  HD2 PRO A 286      -6.307  61.266   1.207  1.00 81.65           H  
ATOM   4292  HD3 PRO A 286      -6.568  59.873   0.116  1.00 81.65           H  
ATOM   4293  N   SER A 287      -9.799  58.171   1.631  1.00 85.18           N  
ATOM   4294  H   SER A 287      -8.887  58.015   1.227  1.00 85.18           H  
ATOM   4295  CA  SER A 287     -10.713  57.026   1.582  1.00 85.18           C  
ATOM   4296  HA  SER A 287     -11.697  57.372   1.265  1.00 85.18           H  
ATOM   4297  C   SER A 287     -10.903  56.308   2.926  1.00 85.18           C  
ATOM   4298  CB  SER A 287     -10.196  56.026   0.538  1.00 85.18           C  
ATOM   4299  HB2 SER A 287     -10.729  55.080   0.637  1.00 85.18           H  
ATOM   4300  HB3 SER A 287     -10.378  56.428  -0.458  1.00 85.18           H  
ATOM   4301  O   SER A 287     -11.856  55.541   3.057  1.00 85.18           O  
ATOM   4302  OG  SER A 287      -8.802  55.820   0.699  1.00 85.18           O  
ATOM   4303  HG  SER A 287      -8.527  55.067   0.171  1.00 85.18           H  
ATOM   4304  N   ASP A 288     -10.056  56.551   3.933  1.00 88.56           N  
ATOM   4305  H   ASP A 288      -9.251  57.138   3.766  1.00 88.56           H  
ATOM   4306  CA  ASP A 288     -10.166  55.908   5.246  1.00 88.56           C  
ATOM   4307  HA  ASP A 288     -10.374  54.852   5.077  1.00 88.56           H  
ATOM   4308  C   ASP A 288     -11.338  56.481   6.068  1.00 88.56           C  
ATOM   4309  CB  ASP A 288      -8.818  55.975   5.975  1.00 88.56           C  
ATOM   4310  HB2 ASP A 288      -8.674  56.959   6.419  1.00 88.56           H  
ATOM   4311  HB3 ASP A 288      -8.021  55.820   5.248  1.00 88.56           H  
ATOM   4312  O   ASP A 288     -11.219  57.441   6.834  1.00 88.56           O  
ATOM   4313  CG  ASP A 288      -8.691  54.898   7.053  1.00 88.56           C  
ATOM   4314  OD1 ASP A 288      -9.662  54.604   7.790  1.00 88.56           O  
ATOM   4315  OD2 ASP A 288      -7.590  54.321   7.165  1.00 88.56           O  
ATOM   4316  N   SER A 289     -12.523  55.898   5.878  1.00 83.35           N  
ATOM   4317  H   SER A 289     -12.594  55.180   5.172  1.00 83.35           H  
ATOM   4318  CA  SER A 289     -13.716  56.214   6.667  1.00 83.35           C  
ATOM   4319  HA  SER A 289     -13.904  57.287   6.613  1.00 83.35           H  
ATOM   4320  C   SER A 289     -13.536  55.854   8.142  1.00 83.35           C  
ATOM   4321  CB  SER A 289     -14.936  55.488   6.092  1.00 83.35           C  
ATOM   4322  HB2 SER A 289     -15.150  55.884   5.099  1.00 83.35           H  
ATOM   4323  HB3 SER A 289     -15.798  55.664   6.735  1.00 83.35           H  
ATOM   4324  O   SER A 289     -13.934  56.630   9.004  1.00 83.35           O  
ATOM   4325  OG  SER A 289     -14.689  54.097   5.992  1.00 83.35           O  
ATOM   4326  HG  SER A 289     -15.481  53.660   5.671  1.00 83.35           H  
ATOM   4327  N   ALA A 290     -12.888  54.726   8.442  1.00 83.73           N  
ATOM   4328  H   ALA A 290     -12.543  54.163   7.678  1.00 83.73           H  
ATOM   4329  CA  ALA A 290     -12.766  54.205   9.800  1.00 83.73           C  
ATOM   4330  HA  ALA A 290     -13.755  54.207  10.257  1.00 83.73           H  
ATOM   4331  C   ALA A 290     -11.864  55.070  10.697  1.00 83.73           C  
ATOM   4332  CB  ALA A 290     -12.289  52.751   9.713  1.00 83.73           C  
ATOM   4333  HB1 ALA A 290     -12.171  52.344  10.718  1.00 83.73           H  
ATOM   4334  HB2 ALA A 290     -11.339  52.695   9.182  1.00 83.73           H  
ATOM   4335  HB3 ALA A 290     -13.028  52.155   9.179  1.00 83.73           H  
ATOM   4336  O   ALA A 290     -12.213  55.304  11.851  1.00 83.73           O  
ATOM   4337  N   LEU A 291     -10.741  55.604  10.195  1.00 85.32           N  
ATOM   4338  H   LEU A 291     -10.476  55.393   9.244  1.00 85.32           H  
ATOM   4339  CA  LEU A 291      -9.937  56.551  10.981  1.00 85.32           C  
ATOM   4340  HA  LEU A 291      -9.872  56.149  11.992  1.00 85.32           H  
ATOM   4341  C   LEU A 291     -10.639  57.913  11.103  1.00 85.32           C  
ATOM   4342  CB  LEU A 291      -8.507  56.688  10.422  1.00 85.32           C  
ATOM   4343  HB2 LEU A 291      -8.533  57.348   9.555  1.00 85.32           H  
ATOM   4344  HB3 LEU A 291      -8.139  55.718  10.088  1.00 85.32           H  
ATOM   4345  O   LEU A 291     -10.508  58.580  12.123  1.00 85.32           O  
ATOM   4346  CG  LEU A 291      -7.519  57.251  11.469  1.00 85.32           C  
ATOM   4347  HG  LEU A 291      -7.932  58.148  11.930  1.00 85.32           H  
ATOM   4348  CD1 LEU A 291      -7.183  56.234  12.568  1.00 85.32           C  
ATOM   4349 HD11 LEU A 291      -6.494  56.687  13.281  1.00 85.32           H  
ATOM   4350 HD12 LEU A 291      -6.725  55.345  12.134  1.00 85.32           H  
ATOM   4351 HD13 LEU A 291      -8.078  55.952  13.121  1.00 85.32           H  
ATOM   4352  CD2 LEU A 291      -6.202  57.633  10.800  1.00 85.32           C  
ATOM   4353 HD21 LEU A 291      -5.763  56.767  10.303  1.00 85.32           H  
ATOM   4354 HD22 LEU A 291      -6.382  58.428  10.076  1.00 85.32           H  
ATOM   4355 HD23 LEU A 291      -5.507  58.008  11.551  1.00 85.32           H  
ATOM   4356  N   ARG A 292     -11.452  58.300  10.113  1.00 85.05           N  
ATOM   4357  H   ARG A 292     -11.519  57.714   9.293  1.00 85.05           H  
ATOM   4358  CA  ARG A 292     -12.294  59.501  10.203  1.00 85.05           C  
ATOM   4359  HA  ARG A 292     -11.672  60.317  10.571  1.00 85.05           H  
ATOM   4360  C   ARG A 292     -13.422  59.359  11.236  1.00 85.05           C  
ATOM   4361  CB  ARG A 292     -12.786  59.861   8.797  1.00 85.05           C  
ATOM   4362  HB2 ARG A 292     -11.925  59.852   8.127  1.00 85.05           H  
ATOM   4363  HB3 ARG A 292     -13.500  59.113   8.454  1.00 85.05           H  
ATOM   4364  O   ARG A 292     -13.767  60.352  11.866  1.00 85.05           O  
ATOM   4365  CG  ARG A 292     -13.438  61.247   8.745  1.00 85.05           C  
ATOM   4366  HG2 ARG A 292     -12.751  61.999   9.133  1.00 85.05           H  
ATOM   4367  HG3 ARG A 292     -14.331  61.242   9.371  1.00 85.05           H  
ATOM   4368  CD  ARG A 292     -13.851  61.616   7.315  1.00 85.05           C  
ATOM   4369  HD2 ARG A 292     -14.429  60.801   6.880  1.00 85.05           H  
ATOM   4370  HD3 ARG A 292     -14.505  62.486   7.371  1.00 85.05           H  
ATOM   4371  NE  ARG A 292     -12.701  61.964   6.455  1.00 85.05           N  
ATOM   4372  HE  ARG A 292     -12.359  62.912   6.528  1.00 85.05           H  
ATOM   4373  NH1 ARG A 292     -12.377  59.944   5.375  1.00 85.05           N  
ATOM   4374 HH11 ARG A 292     -11.903  59.456   4.629  1.00 85.05           H  
ATOM   4375 HH12 ARG A 292     -12.773  59.414   6.139  1.00 85.05           H  
ATOM   4376  NH2 ARG A 292     -11.286  61.726   4.687  1.00 85.05           N  
ATOM   4377 HH21 ARG A 292     -10.970  62.683   4.757  1.00 85.05           H  
ATOM   4378 HH22 ARG A 292     -10.940  61.118   3.958  1.00 85.05           H  
ATOM   4379  CZ  ARG A 292     -12.136  61.213   5.524  1.00 85.05           C  
ATOM   4380  N   THR A 293     -13.941  58.150  11.463  1.00 81.62           N  
ATOM   4381  H   THR A 293     -13.720  57.405  10.817  1.00 81.62           H  
ATOM   4382  CA  THR A 293     -14.806  57.835  12.616  1.00 81.62           C  
ATOM   4383  HA  THR A 293     -15.589  58.591  12.683  1.00 81.62           H  
ATOM   4384  C   THR A 293     -14.019  57.891  13.926  1.00 81.62           C  
ATOM   4385  CB  THR A 293     -15.483  56.464  12.450  1.00 81.62           C  
ATOM   4386  HB  THR A 293     -14.726  55.683  12.391  1.00 81.62           H  
ATOM   4387  O   THR A 293     -14.440  58.585  14.844  1.00 81.62           O  
ATOM   4388  CG2 THR A 293     -16.462  56.136  13.575  1.00 81.62           C  
ATOM   4389 HG21 THR A 293     -16.972  55.197  13.361  1.00 81.62           H  
ATOM   4390 HG22 THR A 293     -17.192  56.937  13.698  1.00 81.62           H  
ATOM   4391 HG23 THR A 293     -15.917  56.014  14.510  1.00 81.62           H  
ATOM   4392  OG1 THR A 293     -16.250  56.455  11.267  1.00 81.62           O  
ATOM   4393  HG1 THR A 293     -17.128  56.754  11.514  1.00 81.62           H  
ATOM   4394  N   HIS A 294     -12.831  57.278  13.983  1.00 81.19           N  
ATOM   4395  H   HIS A 294     -12.566  56.683  13.210  1.00 81.19           H  
ATOM   4396  CA  HIS A 294     -11.939  57.310  15.156  1.00 81.19           C  
ATOM   4397  HA  HIS A 294     -12.445  56.830  15.994  1.00 81.19           H  
ATOM   4398  C   HIS A 294     -11.577  58.743  15.595  1.00 81.19           C  
ATOM   4399  CB  HIS A 294     -10.675  56.501  14.814  1.00 81.19           C  
ATOM   4400  HB2 HIS A 294     -10.078  57.054  14.089  1.00 81.19           H  
ATOM   4401  HB3 HIS A 294     -10.976  55.558  14.358  1.00 81.19           H  
ATOM   4402  O   HIS A 294     -11.474  59.019  16.783  1.00 81.19           O  
ATOM   4403  CG  HIS A 294      -9.789  56.175  15.987  1.00 81.19           C  
ATOM   4404  CD2 HIS A 294      -8.979  57.046  16.654  1.00 81.19           C  
ATOM   4405  HD2 HIS A 294      -8.873  58.102  16.455  1.00 81.19           H  
ATOM   4406  ND1 HIS A 294      -9.659  54.908  16.556  1.00 81.19           N  
ATOM   4407  CE1 HIS A 294      -8.836  55.061  17.601  1.00 81.19           C  
ATOM   4408  HE1 HIS A 294      -8.561  54.270  18.282  1.00 81.19           H  
ATOM   4409  NE2 HIS A 294      -8.383  56.323  17.662  1.00 81.19           N  
ATOM   4410  HE2 HIS A 294      -7.724  56.671  18.343  1.00 81.19           H  
ATOM   4411  N   MET A 295     -11.429  59.675  14.646  1.00 78.31           N  
ATOM   4412  H   MET A 295     -11.449  59.359  13.687  1.00 78.31           H  
ATOM   4413  CA  MET A 295     -11.201  61.111  14.892  1.00 78.31           C  
ATOM   4414  HA  MET A 295     -10.464  61.218  15.688  1.00 78.31           H  
ATOM   4415  C   MET A 295     -12.452  61.891  15.346  1.00 78.31           C  
ATOM   4416  CB  MET A 295     -10.638  61.754  13.613  1.00 78.31           C  
ATOM   4417  HB2 MET A 295     -10.648  62.839  13.713  1.00 78.31           H  
ATOM   4418  HB3 MET A 295     -11.277  61.487  12.771  1.00 78.31           H  
ATOM   4419  O   MET A 295     -12.335  63.071  15.675  1.00 78.31           O  
ATOM   4420  CG  MET A 295      -9.199  61.326  13.315  1.00 78.31           C  
ATOM   4421  HG2 MET A 295      -8.532  61.806  14.032  1.00 78.31           H  
ATOM   4422  HG3 MET A 295      -9.114  60.248  13.451  1.00 78.31           H  
ATOM   4423  SD  MET A 295      -8.645  61.713  11.631  1.00 78.31           S  
ATOM   4424  CE  MET A 295      -8.477  63.516  11.692  1.00 78.31           C  
ATOM   4425  HE1 MET A 295      -8.254  63.890  10.693  1.00 78.31           H  
ATOM   4426  HE2 MET A 295      -7.655  63.786  12.355  1.00 78.31           H  
ATOM   4427  HE3 MET A 295      -9.403  63.970  12.042  1.00 78.31           H  
ATOM   4428  N   ALA A 296     -13.636  61.272  15.334  1.00 72.39           N  
ATOM   4429  H   ALA A 296     -13.659  60.300  15.062  1.00 72.39           H  
ATOM   4430  CA  ALA A 296     -14.929  61.902  15.622  1.00 72.39           C  
ATOM   4431  HA  ALA A 296     -14.767  62.949  15.878  1.00 72.39           H  
ATOM   4432  C   ALA A 296     -15.681  61.278  16.817  1.00 72.39           C  
ATOM   4433  CB  ALA A 296     -15.767  61.854  14.338  1.00 72.39           C  
ATOM   4434  HB1 ALA A 296     -15.227  62.344  13.527  1.00 72.39           H  
ATOM   4435  HB2 ALA A 296     -16.714  62.368  14.500  1.00 72.39           H  
ATOM   4436  HB3 ALA A 296     -15.963  60.817  14.063  1.00 72.39           H  
ATOM   4437  O   ALA A 296     -16.659  61.859  17.291  1.00 72.39           O  
ATOM   4438  N   GLU A 297     -15.245  60.122  17.323  1.00 57.06           N  
ATOM   4439  H   GLU A 297     -14.473  59.651  16.873  1.00 57.06           H  
ATOM   4440  CA  GLU A 297     -15.776  59.539  18.558  1.00 57.06           C  
ATOM   4441  HA  GLU A 297     -16.862  59.525  18.466  1.00 57.06           H  
ATOM   4442  C   GLU A 297     -15.383  60.390  19.789  1.00 57.06           C  
ATOM   4443  CB  GLU A 297     -15.322  58.077  18.708  1.00 57.06           C  
ATOM   4444  HB2 GLU A 297     -15.510  57.758  19.734  1.00 57.06           H  
ATOM   4445  HB3 GLU A 297     -14.253  58.000  18.508  1.00 57.06           H  
ATOM   4446  O   GLU A 297     -14.235  60.836  19.884  1.00 57.06           O  
ATOM   4447  CG  GLU A 297     -16.105  57.159  17.758  1.00 57.06           C  
ATOM   4448  HG2 GLU A 297     -15.977  57.506  16.732  1.00 57.06           H  
ATOM   4449  HG3 GLU A 297     -17.167  57.230  17.996  1.00 57.06           H  
ATOM   4450  CD  GLU A 297     -15.663  55.694  17.869  1.00 57.06           C  
ATOM   4451  OE1 GLU A 297     -15.213  55.145  16.837  1.00 57.06           O  
ATOM   4452  OE2 GLU A 297     -15.813  55.129  18.976  1.00 57.06           O  
ATOM   4453  N   PRO A 298     -16.297  60.645  20.752  1.00 46.14           N  
ATOM   4454  CA  PRO A 298     -15.993  61.480  21.915  1.00 46.14           C  
ATOM   4455  HA  PRO A 298     -15.705  62.467  21.553  1.00 46.14           H  
ATOM   4456  C   PRO A 298     -14.856  60.907  22.775  1.00 46.14           C  
ATOM   4457  CB  PRO A 298     -17.308  61.611  22.697  1.00 46.14           C  
ATOM   4458  HB2 PRO A 298     -17.399  62.589  23.170  1.00 46.14           H  
ATOM   4459  HB3 PRO A 298     -17.397  60.820  23.441  1.00 46.14           H  
ATOM   4460  O   PRO A 298     -15.013  59.874  23.426  1.00 46.14           O  
ATOM   4461  CG  PRO A 298     -18.372  61.401  21.623  1.00 46.14           C  
ATOM   4462  HG2 PRO A 298     -19.310  61.040  22.045  1.00 46.14           H  
ATOM   4463  HG3 PRO A 298     -18.526  62.328  21.071  1.00 46.14           H  
ATOM   4464  CD  PRO A 298     -17.725  60.362  20.710  1.00 46.14           C  
ATOM   4465  HD2 PRO A 298     -17.907  59.358  21.093  1.00 46.14           H  
ATOM   4466  HD3 PRO A 298     -18.141  60.471  19.708  1.00 46.14           H  
ATOM   4467  N   ALA A 299     -13.716  61.602  22.804  1.00 45.82           N  
ATOM   4468  H   ALA A 299     -13.627  62.385  22.172  1.00 45.82           H  
ATOM   4469  CA  ALA A 299     -12.521  61.169  23.523  1.00 45.82           C  
ATOM   4470  HA  ALA A 299     -12.218  60.205  23.114  1.00 45.82           H  
ATOM   4471  C   ALA A 299     -12.794  60.990  25.031  1.00 45.82           C  
ATOM   4472  CB  ALA A 299     -11.392  62.171  23.249  1.00 45.82           C  
ATOM   4473  HB1 ALA A 299     -11.661  63.153  23.638  1.00 45.82           H  
ATOM   4474  HB2 ALA A 299     -11.215  62.246  22.176  1.00 45.82           H  
ATOM   4475  HB3 ALA A 299     -10.476  61.837  23.736  1.00 45.82           H  
ATOM   4476  O   ALA A 299     -13.015  61.957  25.763  1.00 45.82           O  
ATOM   4477  N   GLY A 300     -12.778  59.736  25.493  1.00 38.62           N  
ATOM   4478  H   GLY A 300     -12.673  58.990  24.820  1.00 38.62           H  
ATOM   4479  CA  GLY A 300     -13.087  59.379  26.876  1.00 38.62           C  
ATOM   4480  HA2 GLY A 300     -13.087  58.294  26.978  1.00 38.62           H  
ATOM   4481  HA3 GLY A 300     -14.084  59.743  27.121  1.00 38.62           H  
ATOM   4482  C   GLY A 300     -12.076  59.949  27.873  1.00 38.62           C  
ATOM   4483  O   GLY A 300     -10.891  59.620  27.826  1.00 38.62           O  
ATOM   4484  N   GLY A 301     -12.555  60.780  28.802  1.00 40.10           N  
ATOM   4485  H   GLY A 301     -13.530  61.039  28.750  1.00 40.10           H  
ATOM   4486  CA  GLY A 301     -11.757  61.262  29.931  1.00 40.10           C  
ATOM   4487  HA2 GLY A 301     -10.852  61.725  29.538  1.00 40.10           H  
ATOM   4488  HA3 GLY A 301     -12.319  62.014  30.484  1.00 40.10           H  
ATOM   4489  C   GLY A 301     -11.361  60.134  30.900  1.00 40.10           C  
ATOM   4490  O   GLY A 301     -11.992  59.074  30.899  1.00 40.10           O  
ATOM   4491  N   PRO A 302     -10.333  60.339  31.746  1.00 42.37           N  
ATOM   4492  CA  PRO A 302      -9.869  59.325  32.692  1.00 42.37           C  
ATOM   4493  HA  PRO A 302      -9.524  58.457  32.130  1.00 42.37           H  
ATOM   4494  C   PRO A 302     -10.999  58.931  33.669  1.00 42.37           C  
ATOM   4495  CB  PRO A 302      -8.663  59.951  33.404  1.00 42.37           C  
ATOM   4496  HB2 PRO A 302      -7.752  59.685  32.869  1.00 42.37           H  
ATOM   4497  HB3 PRO A 302      -8.593  59.641  34.447  1.00 42.37           H  
ATOM   4498  O   PRO A 302     -11.488  59.795  34.399  1.00 42.37           O  
ATOM   4499  CG  PRO A 302      -8.903  61.456  33.275  1.00 42.37           C  
ATOM   4500  HG2 PRO A 302      -9.582  61.790  34.060  1.00 42.37           H  
ATOM   4501  HG3 PRO A 302      -7.970  62.020  33.309  1.00 42.37           H  
ATOM   4502  CD  PRO A 302      -9.589  61.578  31.917  1.00 42.37           C  
ATOM   4503  HD2 PRO A 302      -8.841  61.662  31.128  1.00 42.37           H  
ATOM   4504  HD3 PRO A 302     -10.248  62.447  31.908  1.00 42.37           H  
ATOM   4505  N   PRO A 303     -11.438  57.657  33.690  1.00 46.44           N  
ATOM   4506  CA  PRO A 303     -12.644  57.246  34.408  1.00 46.44           C  
ATOM   4507  HA  PRO A 303     -13.446  57.953  34.197  1.00 46.44           H  
ATOM   4508  C   PRO A 303     -12.448  57.175  35.927  1.00 46.44           C  
ATOM   4509  CB  PRO A 303     -13.022  55.881  33.819  1.00 46.44           C  
ATOM   4510  HB2 PRO A 303     -13.518  55.238  34.545  1.00 46.44           H  
ATOM   4511  HB3 PRO A 303     -13.655  56.026  32.944  1.00 46.44           H  
ATOM   4512  O   PRO A 303     -11.357  56.868  36.419  1.00 46.44           O  
ATOM   4513  CG  PRO A 303     -11.673  55.312  33.383  1.00 46.44           C  
ATOM   4514  HG2 PRO A 303     -11.152  54.896  34.246  1.00 46.44           H  
ATOM   4515  HG3 PRO A 303     -11.780  54.566  32.596  1.00 46.44           H  
ATOM   4516  CD  PRO A 303     -10.928  56.549  32.894  1.00 46.44           C  
ATOM   4517  HD2 PRO A 303      -9.855  56.419  33.035  1.00 46.44           H  
ATOM   4518  HD3 PRO A 303     -11.156  56.721  31.843  1.00 46.44           H  
ATOM   4519  N   ASP A 304     -13.536  57.385  36.677  1.00 57.40           N  
ATOM   4520  H   ASP A 304     -14.409  57.616  36.223  1.00 57.40           H  
ATOM   4521  CA  ASP A 304     -13.548  57.160  38.124  1.00 57.40           C  
ATOM   4522  HA  ASP A 304     -12.731  57.737  38.557  1.00 57.40           H  
ATOM   4523  C   ASP A 304     -13.299  55.679  38.447  1.00 57.40           C  
ATOM   4524  CB  ASP A 304     -14.847  57.666  38.780  1.00 57.40           C  
ATOM   4525  HB2 ASP A 304     -14.894  58.751  38.694  1.00 57.40           H  
ATOM   4526  HB3 ASP A 304     -15.702  57.243  38.253  1.00 57.40           H  
ATOM   4527  O   ASP A 304     -14.007  54.775  37.993  1.00 57.40           O  
ATOM   4528  CG  ASP A 304     -14.916  57.271  40.266  1.00 57.40           C  
ATOM   4529  OD1 ASP A 304     -13.843  57.230  40.909  1.00 57.40           O  
ATOM   4530  OD2 ASP A 304     -16.005  56.864  40.732  1.00 57.40           O  
ATOM   4531  N   LYS A 305     -12.299  55.439  39.294  1.00 64.99           N  
ATOM   4532  H   LYS A 305     -11.866  56.247  39.719  1.00 64.99           H  
ATOM   4533  CA  LYS A 305     -11.946  54.105  39.778  1.00 64.99           C  
ATOM   4534  HA  LYS A 305     -11.989  53.412  38.937  1.00 64.99           H  
ATOM   4535  C   LYS A 305     -12.961  53.579  40.793  1.00 64.99           C  
ATOM   4536  CB  LYS A 305     -10.513  54.114  40.322  1.00 64.99           C  
ATOM   4537  HB2 LYS A 305     -10.298  53.144  40.770  1.00 64.99           H  
ATOM   4538  HB3 LYS A 305     -10.421  54.886  41.086  1.00 64.99           H  
ATOM   4539  O   LYS A 305     -13.121  52.368  40.871  1.00 64.99           O  
ATOM   4540  CG  LYS A 305      -9.501  54.381  39.200  1.00 64.99           C  
ATOM   4541  HG2 LYS A 305      -9.719  55.338  38.725  1.00 64.99           H  
ATOM   4542  HG3 LYS A 305      -9.579  53.593  38.451  1.00 64.99           H  
ATOM   4543  CD  LYS A 305      -8.072  54.422  39.747  1.00 64.99           C  
ATOM   4544  HD2 LYS A 305      -7.826  53.454  40.185  1.00 64.99           H  
ATOM   4545  HD3 LYS A 305      -8.005  55.194  40.514  1.00 64.99           H  
ATOM   4546  CE  LYS A 305      -7.113  54.743  38.597  1.00 64.99           C  
ATOM   4547  HE2 LYS A 305      -7.210  53.966  37.839  1.00 64.99           H  
ATOM   4548  HE3 LYS A 305      -7.422  55.685  38.145  1.00 64.99           H  
ATOM   4549  NZ  LYS A 305      -5.711  54.833  39.070  1.00 64.99           N  
ATOM   4550  HZ1 LYS A 305      -5.624  55.561  39.765  1.00 64.99           H  
ATOM   4551  HZ2 LYS A 305      -5.425  53.957  39.484  1.00 64.99           H  
ATOM   4552  HZ3 LYS A 305      -5.093  55.045  38.300  1.00 64.99           H  
ATOM   4553  N   GLY A 306     -13.694  54.443  41.501  1.00 69.95           N  
ATOM   4554  H   GLY A 306     -13.555  55.433  41.353  1.00 69.95           H  
ATOM   4555  CA  GLY A 306     -14.834  54.043  42.327  1.00 69.95           C  
ATOM   4556  HA2 GLY A 306     -15.186  54.912  42.882  1.00 69.95           H  
ATOM   4557  HA3 GLY A 306     -14.527  53.272  43.035  1.00 69.95           H  
ATOM   4558  C   GLY A 306     -15.993  53.509  41.481  1.00 69.95           C  
ATOM   4559  O   GLY A 306     -16.565  52.470  41.795  1.00 69.95           O  
ATOM   4560  N   ALA A 307     -16.333  54.179  40.379  1.00 69.63           N  
ATOM   4561  H   ALA A 307     -15.919  55.090  40.241  1.00 69.63           H  
ATOM   4562  CA  ALA A 307     -17.339  53.744  39.411  1.00 69.63           C  
ATOM   4563  HA  ALA A 307     -18.279  53.561  39.931  1.00 69.63           H  
ATOM   4564  C   ALA A 307     -16.939  52.431  38.724  1.00 69.63           C  
ATOM   4565  CB  ALA A 307     -17.578  54.870  38.399  1.00 69.63           C  
ATOM   4566  HB1 ALA A 307     -16.670  55.064  37.828  1.00 69.63           H  
ATOM   4567  HB2 ALA A 307     -18.372  54.578  37.710  1.00 69.63           H  
ATOM   4568  HB3 ALA A 307     -17.878  55.780  38.919  1.00 69.63           H  
ATOM   4569  O   ALA A 307     -17.743  51.504  38.694  1.00 69.63           O  
ATOM   4570  N   LEU A 308     -15.688  52.303  38.265  1.00 75.31           N  
ATOM   4571  H   LEU A 308     -15.087  53.115  38.270  1.00 75.31           H  
ATOM   4572  CA  LEU A 308     -15.181  51.044  37.704  1.00 75.31           C  
ATOM   4573  HA  LEU A 308     -15.850  50.725  36.905  1.00 75.31           H  
ATOM   4574  C   LEU A 308     -15.176  49.905  38.735  1.00 75.31           C  
ATOM   4575  CB  LEU A 308     -13.771  51.254  37.128  1.00 75.31           C  
ATOM   4576  HB2 LEU A 308     -13.327  50.275  36.943  1.00 75.31           H  
ATOM   4577  HB3 LEU A 308     -13.160  51.756  37.878  1.00 75.31           H  
ATOM   4578  O   LEU A 308     -15.615  48.805  38.422  1.00 75.31           O  
ATOM   4579  CG  LEU A 308     -13.722  52.053  35.813  1.00 75.31           C  
ATOM   4580  HG  LEU A 308     -14.219  53.015  35.939  1.00 75.31           H  
ATOM   4581  CD1 LEU A 308     -12.258  52.300  35.447  1.00 75.31           C  
ATOM   4582 HD11 LEU A 308     -12.205  52.785  34.473  1.00 75.31           H  
ATOM   4583 HD12 LEU A 308     -11.720  51.354  35.400  1.00 75.31           H  
ATOM   4584 HD13 LEU A 308     -11.803  52.950  36.194  1.00 75.31           H  
ATOM   4585  CD2 LEU A 308     -14.377  51.306  34.648  1.00 75.31           C  
ATOM   4586 HD21 LEU A 308     -13.930  50.320  34.530  1.00 75.31           H  
ATOM   4587 HD22 LEU A 308     -15.447  51.195  34.824  1.00 75.31           H  
ATOM   4588 HD23 LEU A 308     -14.251  51.873  33.725  1.00 75.31           H  
ATOM   4589  N   ALA A 309     -14.742  50.156  39.972  1.00 84.15           N  
ATOM   4590  H   ALA A 309     -14.352  51.064  40.182  1.00 84.15           H  
ATOM   4591  CA  ALA A 309     -14.720  49.145  41.029  1.00 84.15           C  
ATOM   4592  HA  ALA A 309     -14.227  48.252  40.645  1.00 84.15           H  
ATOM   4593  C   ALA A 309     -16.137  48.715  41.470  1.00 84.15           C  
ATOM   4594  CB  ALA A 309     -13.870  49.695  42.177  1.00 84.15           C  
ATOM   4595  HB1 ALA A 309     -14.287  50.635  42.539  1.00 84.15           H  
ATOM   4596  HB2 ALA A 309     -12.850  49.866  41.832  1.00 84.15           H  
ATOM   4597  HB3 ALA A 309     -13.840  48.973  42.993  1.00 84.15           H  
ATOM   4598  O   ALA A 309     -16.372  47.532  41.714  1.00 84.15           O  
ATOM   4599  N   ARG A 310     -17.114  49.635  41.472  1.00 85.48           N  
ATOM   4600  H   ARG A 310     -16.852  50.597  41.315  1.00 85.48           H  
ATOM   4601  CA  ARG A 310     -18.548  49.307  41.590  1.00 85.48           C  
ATOM   4602  HA  ARG A 310     -18.715  48.711  42.487  1.00 85.48           H  
ATOM   4603  C   ARG A 310     -19.031  48.457  40.416  1.00 85.48           C  
ATOM   4604  CB  ARG A 310     -19.386  50.594  41.662  1.00 85.48           C  
ATOM   4605  HB2 ARG A 310     -20.424  50.353  41.435  1.00 85.48           H  
ATOM   4606  HB3 ARG A 310     -19.037  51.300  40.908  1.00 85.48           H  
ATOM   4607  O   ARG A 310     -19.656  47.423  40.633  1.00 85.48           O  
ATOM   4608  CG  ARG A 310     -19.356  51.258  43.041  1.00 85.48           C  
ATOM   4609  HG2 ARG A 310     -19.883  50.616  43.746  1.00 85.48           H  
ATOM   4610  HG3 ARG A 310     -18.333  51.386  43.394  1.00 85.48           H  
ATOM   4611  CD  ARG A 310     -20.063  52.616  42.986  1.00 85.48           C  
ATOM   4612  HD2 ARG A 310     -20.366  52.856  44.005  1.00 85.48           H  
ATOM   4613  HD3 ARG A 310     -20.966  52.549  42.379  1.00 85.48           H  
ATOM   4614  NE  ARG A 310     -19.199  53.702  42.490  1.00 85.48           N  
ATOM   4615  HE  ARG A 310     -18.339  53.433  42.034  1.00 85.48           H  
ATOM   4616  NH1 ARG A 310     -20.333  55.394  43.563  1.00 85.48           N  
ATOM   4617 HH11 ARG A 310     -20.058  55.685  44.490  1.00 85.48           H  
ATOM   4618 HH12 ARG A 310     -21.160  54.815  43.614  1.00 85.48           H  
ATOM   4619  NH2 ARG A 310     -18.434  55.872  42.573  1.00 85.48           N  
ATOM   4620 HH21 ARG A 310     -18.622  56.803  42.915  1.00 85.48           H  
ATOM   4621 HH22 ARG A 310     -17.660  55.729  41.939  1.00 85.48           H  
ATOM   4622  CZ  ARG A 310     -19.325  54.965  42.865  1.00 85.48           C  
ATOM   4623  N   GLN A 311     -18.744  48.877  39.184  1.00 82.01           N  
ATOM   4624  H   GLN A 311     -18.232  49.742  39.088  1.00 82.01           H  
ATOM   4625  CA  GLN A 311     -19.184  48.207  37.959  1.00 82.01           C  
ATOM   4626  HA  GLN A 311     -20.272  48.152  37.967  1.00 82.01           H  
ATOM   4627  C   GLN A 311     -18.649  46.772  37.881  1.00 82.01           C  
ATOM   4628  CB  GLN A 311     -18.750  49.057  36.753  1.00 82.01           C  
ATOM   4629  HB2 GLN A 311     -17.663  49.130  36.732  1.00 82.01           H  
ATOM   4630  HB3 GLN A 311     -19.160  50.060  36.875  1.00 82.01           H  
ATOM   4631  O   GLN A 311     -19.429  45.842  37.664  1.00 82.01           O  
ATOM   4632  CG  GLN A 311     -19.236  48.502  35.406  1.00 82.01           C  
ATOM   4633  HG2 GLN A 311     -18.806  47.514  35.239  1.00 82.01           H  
ATOM   4634  HG3 GLN A 311     -20.322  48.407  35.430  1.00 82.01           H  
ATOM   4635  CD  GLN A 311     -18.854  49.394  34.225  1.00 82.01           C  
ATOM   4636  NE2 GLN A 311     -19.288  49.065  33.028  1.00 82.01           N  
ATOM   4637 HE21 GLN A 311     -19.846  48.236  32.884  1.00 82.01           H  
ATOM   4638 HE22 GLN A 311     -19.009  49.687  32.282  1.00 82.01           H  
ATOM   4639  OE1 GLN A 311     -18.173  50.399  34.335  1.00 82.01           O  
ATOM   4640  N   ASP A 312     -17.352  46.574  38.125  1.00 82.91           N  
ATOM   4641  H   ASP A 312     -16.750  47.374  38.263  1.00 82.91           H  
ATOM   4642  CA  ASP A 312     -16.746  45.243  38.139  1.00 82.91           C  
ATOM   4643  HA  ASP A 312     -17.157  44.721  37.275  1.00 82.91           H  
ATOM   4644  C   ASP A 312     -17.168  44.419  39.370  1.00 82.91           C  
ATOM   4645  CB  ASP A 312     -15.223  45.308  37.917  1.00 82.91           C  
ATOM   4646  HB2 ASP A 312     -14.881  46.342  37.879  1.00 82.91           H  
ATOM   4647  HB3 ASP A 312     -14.709  44.816  38.744  1.00 82.91           H  
ATOM   4648  O   ASP A 312     -17.333  43.206  39.260  1.00 82.91           O  
ATOM   4649  CG  ASP A 312     -14.859  44.613  36.600  1.00 82.91           C  
ATOM   4650  OD1 ASP A 312     -14.426  43.440  36.619  1.00 82.91           O  
ATOM   4651  OD2 ASP A 312     -15.144  45.160  35.508  1.00 82.91           O  
ATOM   4652  N   GLY A 313     -17.483  45.062  40.501  1.00 86.92           N  
ATOM   4653  H   GLY A 313     -17.287  46.051  40.566  1.00 86.92           H  
ATOM   4654  CA  GLY A 313     -18.114  44.418  41.657  1.00 86.92           C  
ATOM   4655  HA2 GLY A 313     -18.198  45.144  42.465  1.00 86.92           H  
ATOM   4656  HA3 GLY A 313     -17.489  43.591  41.994  1.00 86.92           H  
ATOM   4657  C   GLY A 313     -19.508  43.862  41.351  1.00 86.92           C  
ATOM   4658  O   GLY A 313     -19.766  42.683  41.593  1.00 86.92           O  
ATOM   4659  N   PHE A 314     -20.404  44.658  40.755  1.00 87.78           N  
ATOM   4660  H   PHE A 314     -20.151  45.623  40.597  1.00 87.78           H  
ATOM   4661  CA  PHE A 314     -21.751  44.205  40.371  1.00 87.78           C  
ATOM   4662  HA  PHE A 314     -22.201  43.712  41.233  1.00 87.78           H  
ATOM   4663  C   PHE A 314     -21.720  43.158  39.244  1.00 87.78           C  
ATOM   4664  CB  PHE A 314     -22.635  45.406  39.993  1.00 87.78           C  
ATOM   4665  HB2 PHE A 314     -23.537  45.031  39.509  1.00 87.78           H  
ATOM   4666  HB3 PHE A 314     -22.107  46.018  39.262  1.00 87.78           H  
ATOM   4667  O   PHE A 314     -22.536  42.232  39.242  1.00 87.78           O  
ATOM   4668  CG  PHE A 314     -23.079  46.269  41.165  1.00 87.78           C  
ATOM   4669  CD1 PHE A 314     -23.895  45.723  42.176  1.00 87.78           C  
ATOM   4670  HD1 PHE A 314     -24.216  44.694  42.115  1.00 87.78           H  
ATOM   4671  CD2 PHE A 314     -22.701  47.624  41.242  1.00 87.78           C  
ATOM   4672  HD2 PHE A 314     -22.101  48.065  40.459  1.00 87.78           H  
ATOM   4673  CE1 PHE A 314     -24.283  46.506  43.278  1.00 87.78           C  
ATOM   4674  HE1 PHE A 314     -24.889  46.083  44.066  1.00 87.78           H  
ATOM   4675  CE2 PHE A 314     -23.094  48.410  42.340  1.00 87.78           C  
ATOM   4676  HE2 PHE A 314     -22.794  49.446  42.403  1.00 87.78           H  
ATOM   4677  CZ  PHE A 314     -23.877  47.849  43.363  1.00 87.78           C  
ATOM   4678  HZ  PHE A 314     -24.169  48.451  44.210  1.00 87.78           H  
ATOM   4679  N   LYS A 315     -20.758  43.258  38.322  1.00 86.21           N  
ATOM   4680  H   LYS A 315     -20.171  44.079  38.360  1.00 86.21           H  
ATOM   4681  CA  LYS A 315     -20.443  42.248  37.297  1.00 86.21           C  
ATOM   4682  HA  LYS A 315     -21.332  42.030  36.705  1.00 86.21           H  
ATOM   4683  C   LYS A 315     -19.996  40.930  37.939  1.00 86.21           C  
ATOM   4684  CB  LYS A 315     -19.379  42.880  36.391  1.00 86.21           C  
ATOM   4685  HB2 LYS A 315     -18.627  43.285  37.069  1.00 86.21           H  
ATOM   4686  HB3 LYS A 315     -19.830  43.723  35.867  1.00 86.21           H  
ATOM   4687  O   LYS A 315     -20.631  39.906  37.703  1.00 86.21           O  
ATOM   4688  CG  LYS A 315     -18.635  42.010  35.362  1.00 86.21           C  
ATOM   4689  HG2 LYS A 315     -19.300  41.725  34.546  1.00 86.21           H  
ATOM   4690  HG3 LYS A 315     -18.236  41.118  35.845  1.00 86.21           H  
ATOM   4691  CD  LYS A 315     -17.467  42.867  34.843  1.00 86.21           C  
ATOM   4692  HD2 LYS A 315     -17.853  43.733  34.305  1.00 86.21           H  
ATOM   4693  HD3 LYS A 315     -16.936  43.230  35.723  1.00 86.21           H  
ATOM   4694  CE  LYS A 315     -16.431  42.152  33.974  1.00 86.21           C  
ATOM   4695  HE2 LYS A 315     -16.317  41.127  34.325  1.00 86.21           H  
ATOM   4696  HE3 LYS A 315     -16.782  42.132  32.942  1.00 86.21           H  
ATOM   4697  NZ  LYS A 315     -15.128  42.856  34.082  1.00 86.21           N  
ATOM   4698  HZ1 LYS A 315     -14.761  42.769  35.019  1.00 86.21           H  
ATOM   4699  HZ2 LYS A 315     -15.236  43.860  34.065  1.00 86.21           H  
ATOM   4700  HZ3 LYS A 315     -14.425  42.548  33.426  1.00 86.21           H  
ATOM   4701  N   ALA A 316     -18.981  40.945  38.806  1.00 80.42           N  
ATOM   4702  H   ALA A 316     -18.500  41.817  38.973  1.00 80.42           H  
ATOM   4703  CA  ALA A 316     -18.472  39.752  39.486  1.00 80.42           C  
ATOM   4704  HA  ALA A 316     -18.196  39.014  38.733  1.00 80.42           H  
ATOM   4705  C   ALA A 316     -19.524  39.102  40.404  1.00 80.42           C  
ATOM   4706  CB  ALA A 316     -17.206  40.135  40.259  1.00 80.42           C  
ATOM   4707  HB1 ALA A 316     -16.466  40.555  39.578  1.00 80.42           H  
ATOM   4708  HB2 ALA A 316     -16.786  39.251  40.739  1.00 80.42           H  
ATOM   4709  HB3 ALA A 316     -17.443  40.880  41.019  1.00 80.42           H  
ATOM   4710  O   ALA A 316     -19.683  37.883  40.392  1.00 80.42           O  
ATOM   4711  N   LEU A 317     -20.305  39.909  41.135  1.00 83.89           N  
ATOM   4712  H   LEU A 317     -20.083  40.894  41.134  1.00 83.89           H  
ATOM   4713  CA  LEU A 317     -21.408  39.464  41.996  1.00 83.89           C  
ATOM   4714  HA  LEU A 317     -21.009  38.825  42.783  1.00 83.89           H  
ATOM   4715  C   LEU A 317     -22.449  38.652  41.214  1.00 83.89           C  
ATOM   4716  CB  LEU A 317     -22.040  40.721  42.632  1.00 83.89           C  
ATOM   4717  HB2 LEU A 317     -21.321  41.159  43.325  1.00 83.89           H  
ATOM   4718  HB3 LEU A 317     -22.217  41.446  41.839  1.00 83.89           H  
ATOM   4719  O   LEU A 317     -22.912  37.610  41.684  1.00 83.89           O  
ATOM   4720  CG  LEU A 317     -23.377  40.520  43.369  1.00 83.89           C  
ATOM   4721  HG  LEU A 317     -24.118  40.128  42.672  1.00 83.89           H  
ATOM   4722  CD1 LEU A 317     -23.267  39.568  44.557  1.00 83.89           C  
ATOM   4723 HD11 LEU A 317     -22.919  38.589  44.229  1.00 83.89           H  
ATOM   4724 HD12 LEU A 317     -22.559  39.972  45.281  1.00 83.89           H  
ATOM   4725 HD13 LEU A 317     -24.236  39.464  45.046  1.00 83.89           H  
ATOM   4726  CD2 LEU A 317     -23.889  41.865  43.880  1.00 83.89           C  
ATOM   4727 HD21 LEU A 317     -24.881  41.740  44.314  1.00 83.89           H  
ATOM   4728 HD22 LEU A 317     -23.956  42.572  43.053  1.00 83.89           H  
ATOM   4729 HD23 LEU A 317     -23.214  42.265  44.637  1.00 83.89           H  
ATOM   4730  N   ASN A 318     -22.825  39.119  40.021  1.00 78.99           N  
ATOM   4731  H   ASN A 318     -22.394  39.967  39.681  1.00 78.99           H  
ATOM   4732  CA  ASN A 318     -23.831  38.464  39.181  1.00 78.99           C  
ATOM   4733  HA  ASN A 318     -24.500  37.892  39.823  1.00 78.99           H  
ATOM   4734  C   ASN A 318     -23.250  37.388  38.248  1.00 78.99           C  
ATOM   4735  CB  ASN A 318     -24.701  39.535  38.512  1.00 78.99           C  
ATOM   4736  HB2 ASN A 318     -25.410  39.056  37.837  1.00 78.99           H  
ATOM   4737  HB3 ASN A 318     -24.075  40.209  37.926  1.00 78.99           H  
ATOM   4738  O   ASN A 318     -23.987  36.491  37.857  1.00 78.99           O  
ATOM   4739  CG  ASN A 318     -25.495  40.316  39.551  1.00 78.99           C  
ATOM   4740  ND2 ASN A 318     -25.230  41.588  39.713  1.00 78.99           N  
ATOM   4741 HD21 ASN A 318     -25.772  42.111  40.386  1.00 78.99           H  
ATOM   4742 HD22 ASN A 318     -24.428  41.984  39.244  1.00 78.99           H  
ATOM   4743  OD1 ASN A 318     -26.309  39.776  40.293  1.00 78.99           O  
ATOM   4744  N   ALA A 319     -21.932  37.374  38.036  1.00 73.87           N  
ATOM   4745  H   ALA A 319     -21.397  38.196  38.279  1.00 73.87           H  
ATOM   4746  CA  ALA A 319     -21.177  36.201  37.588  1.00 73.87           C  
ATOM   4747  HA  ALA A 319     -21.770  35.674  36.840  1.00 73.87           H  
ATOM   4748  C   ALA A 319     -20.892  35.184  38.724  1.00 73.87           C  
ATOM   4749  CB  ALA A 319     -19.889  36.688  36.911  1.00 73.87           C  
ATOM   4750  HB1 ALA A 319     -19.359  35.840  36.479  1.00 73.87           H  
ATOM   4751  HB2 ALA A 319     -19.245  37.175  37.642  1.00 73.87           H  
ATOM   4752  HB3 ALA A 319     -20.132  37.393  36.115  1.00 73.87           H  
ATOM   4753  O   ALA A 319     -20.168  34.216  38.517  1.00 73.87           O  
ATOM   4754  N   GLY A 320     -21.418  35.404  39.938  1.00 73.29           N  
ATOM   4755  H   GLY A 320     -21.945  36.256  40.073  1.00 73.29           H  
ATOM   4756  CA  GLY A 320     -21.299  34.497  41.088  1.00 73.29           C  
ATOM   4757  HA2 GLY A 320     -21.495  33.479  40.750  1.00 73.29           H  
ATOM   4758  HA3 GLY A 320     -22.059  34.763  41.823  1.00 73.29           H  
ATOM   4759  C   GLY A 320     -19.941  34.490  41.804  1.00 73.29           C  
ATOM   4760  O   GLY A 320     -19.801  33.825  42.828  1.00 73.29           O  
ATOM   4761  N   ARG A 321     -18.946  35.246  41.326  1.00 82.48           N  
ATOM   4762  H   ARG A 321     -19.166  35.855  40.551  1.00 82.48           H  
ATOM   4763  CA  ARG A 321     -17.565  35.251  41.841  1.00 82.48           C  
ATOM   4764  HA  ARG A 321     -17.320  34.242  42.173  1.00 82.48           H  
ATOM   4765  C   ARG A 321     -17.449  36.154  43.073  1.00 82.48           C  
ATOM   4766  CB  ARG A 321     -16.574  35.605  40.714  1.00 82.48           C  
ATOM   4767  HB2 ARG A 321     -16.739  36.633  40.393  1.00 82.48           H  
ATOM   4768  HB3 ARG A 321     -15.559  35.520  41.103  1.00 82.48           H  
ATOM   4769  O   ARG A 321     -16.887  37.247  43.018  1.00 82.48           O  
ATOM   4770  CG  ARG A 321     -16.720  34.675  39.497  1.00 82.48           C  
ATOM   4771  HG2 ARG A 321     -17.688  34.858  39.031  1.00 82.48           H  
ATOM   4772  HG3 ARG A 321     -16.673  33.633  39.815  1.00 82.48           H  
ATOM   4773  CD  ARG A 321     -15.628  34.927  38.454  1.00 82.48           C  
ATOM   4774  HD2 ARG A 321     -14.697  34.478  38.801  1.00 82.48           H  
ATOM   4775  HD3 ARG A 321     -15.475  36.001  38.352  1.00 82.48           H  
ATOM   4776  NE  ARG A 321     -16.021  34.381  37.142  1.00 82.48           N  
ATOM   4777  HE  ARG A 321     -16.936  33.961  37.062  1.00 82.48           H  
ATOM   4778  NH1 ARG A 321     -14.083  34.834  35.993  1.00 82.48           N  
ATOM   4779 HH11 ARG A 321     -13.547  34.590  36.813  1.00 82.48           H  
ATOM   4780 HH12 ARG A 321     -13.606  34.870  35.103  1.00 82.48           H  
ATOM   4781  NH2 ARG A 321     -15.899  34.211  34.893  1.00 82.48           N  
ATOM   4782 HH21 ARG A 321     -15.317  33.892  34.131  1.00 82.48           H  
ATOM   4783 HH22 ARG A 321     -16.699  33.594  34.908  1.00 82.48           H  
ATOM   4784  CZ  ARG A 321     -15.332  34.479  36.022  1.00 82.48           C  
ATOM   4785  N   LEU A 322     -18.038  35.708  44.186  1.00 82.42           N  
ATOM   4786  H   LEU A 322     -18.527  34.828  44.105  1.00 82.42           H  
ATOM   4787  CA  LEU A 322     -18.254  36.518  45.394  1.00 82.42           C  
ATOM   4788  HA  LEU A 322     -18.882  37.369  45.128  1.00 82.42           H  
ATOM   4789  C   LEU A 322     -16.970  37.119  45.987  1.00 82.42           C  
ATOM   4790  CB  LEU A 322     -18.988  35.685  46.464  1.00 82.42           C  
ATOM   4791  HB2 LEU A 322     -19.112  36.311  47.349  1.00 82.42           H  
ATOM   4792  HB3 LEU A 322     -18.356  34.845  46.752  1.00 82.42           H  
ATOM   4793  O   LEU A 322     -16.994  38.263  46.426  1.00 82.42           O  
ATOM   4794  CG  LEU A 322     -20.370  35.133  46.065  1.00 82.42           C  
ATOM   4795  HG  LEU A 322     -20.231  34.321  45.351  1.00 82.42           H  
ATOM   4796  CD1 LEU A 322     -21.082  34.571  47.294  1.00 82.42           C  
ATOM   4797 HD11 LEU A 322     -22.009  34.081  46.996  1.00 82.42           H  
ATOM   4798 HD12 LEU A 322     -20.447  33.834  47.784  1.00 82.42           H  
ATOM   4799 HD13 LEU A 322     -21.309  35.373  47.996  1.00 82.42           H  
ATOM   4800  CD2 LEU A 322     -21.289  36.183  45.438  1.00 82.42           C  
ATOM   4801 HD21 LEU A 322     -20.878  36.526  44.488  1.00 82.42           H  
ATOM   4802 HD22 LEU A 322     -21.415  37.026  46.118  1.00 82.42           H  
ATOM   4803 HD23 LEU A 322     -22.254  35.716  45.241  1.00 82.42           H  
ATOM   4804  N   SER A 323     -15.847  36.398  45.949  1.00 87.24           N  
ATOM   4805  H   SER A 323     -15.872  35.475  45.539  1.00 87.24           H  
ATOM   4806  CA  SER A 323     -14.538  36.887  46.410  1.00 87.24           C  
ATOM   4807  HA  SER A 323     -14.635  37.262  47.428  1.00 87.24           H  
ATOM   4808  C   SER A 323     -13.999  38.033  45.545  1.00 87.24           C  
ATOM   4809  CB  SER A 323     -13.542  35.722  46.418  1.00 87.24           C  
ATOM   4810  HB2 SER A 323     -12.536  36.101  46.596  1.00 87.24           H  
ATOM   4811  HB3 SER A 323     -13.806  35.033  47.221  1.00 87.24           H  
ATOM   4812  O   SER A 323     -13.550  39.050  46.073  1.00 87.24           O  
ATOM   4813  OG  SER A 323     -13.594  35.032  45.178  1.00 87.24           O  
ATOM   4814  HG  SER A 323     -12.922  34.347  45.169  1.00 87.24           H  
ATOM   4815  N   ALA A 324     -14.102  37.917  44.217  1.00 83.65           N  
ATOM   4816  H   ALA A 324     -14.472  37.055  43.844  1.00 83.65           H  
ATOM   4817  CA  ALA A 324     -13.743  38.987  43.287  1.00 83.65           C  
ATOM   4818  HA  ALA A 324     -12.731  39.323  43.513  1.00 83.65           H  
ATOM   4819  C   ALA A 324     -14.676  40.202  43.441  1.00 83.65           C  
ATOM   4820  CB  ALA A 324     -13.757  38.425  41.861  1.00 83.65           C  
ATOM   4821  HB1 ALA A 324     -14.756  38.075  41.600  1.00 83.65           H  
ATOM   4822  HB2 ALA A 324     -13.460  39.204  41.159  1.00 83.65           H  
ATOM   4823  HB3 ALA A 324     -13.055  37.595  41.783  1.00 83.65           H  
ATOM   4824  O   ALA A 324     -14.213  41.340  43.430  1.00 83.65           O  
ATOM   4825  N   ALA A 325     -15.973  39.970  43.669  1.00 90.04           N  
ATOM   4826  H   ALA A 325     -16.299  39.014  43.638  1.00 90.04           H  
ATOM   4827  CA  ALA A 325     -16.937  41.029  43.963  1.00 90.04           C  
ATOM   4828  HA  ALA A 325     -16.892  41.768  43.163  1.00 90.04           H  
ATOM   4829  C   ALA A 325     -16.619  41.755  45.281  1.00 90.04           C  
ATOM   4830  CB  ALA A 325     -18.339  40.418  43.981  1.00 90.04           C  
ATOM   4831  HB1 ALA A 325     -18.449  39.751  44.837  1.00 90.04           H  
ATOM   4832  HB2 ALA A 325     -18.501  39.846  43.067  1.00 90.04           H  
ATOM   4833  HB3 ALA A 325     -19.077  41.217  44.049  1.00 90.04           H  
ATOM   4834  O   ALA A 325     -16.620  42.983  45.319  1.00 90.04           O  
ATOM   4835  N   GLN A 326     -16.287  41.014  46.343  1.00 93.08           N  
ATOM   4836  H   GLN A 326     -16.338  40.009  46.260  1.00 93.08           H  
ATOM   4837  CA  GLN A 326     -15.874  41.566  47.636  1.00 93.08           C  
ATOM   4838  HA  GLN A 326     -16.671  42.208  48.008  1.00 93.08           H  
ATOM   4839  C   GLN A 326     -14.605  42.419  47.498  1.00 93.08           C  
ATOM   4840  CB  GLN A 326     -15.669  40.406  48.624  1.00 93.08           C  
ATOM   4841  HB2 GLN A 326     -14.797  39.824  48.325  1.00 93.08           H  
ATOM   4842  HB3 GLN A 326     -16.540  39.751  48.587  1.00 93.08           H  
ATOM   4843  O   GLN A 326     -14.567  43.543  47.994  1.00 93.08           O  
ATOM   4844  CG  GLN A 326     -15.496  40.869  50.078  1.00 93.08           C  
ATOM   4845  HG2 GLN A 326     -16.374  41.446  50.371  1.00 93.08           H  
ATOM   4846  HG3 GLN A 326     -14.618  41.508  50.165  1.00 93.08           H  
ATOM   4847  CD  GLN A 326     -15.339  39.697  51.047  1.00 93.08           C  
ATOM   4848  NE2 GLN A 326     -15.619  39.889  52.318  1.00 93.08           N  
ATOM   4849 HE21 GLN A 326     -15.535  39.083  52.920  1.00 93.08           H  
ATOM   4850 HE22 GLN A 326     -15.952  40.779  52.658  1.00 93.08           H  
ATOM   4851  OE1 GLN A 326     -14.961  38.595  50.688  1.00 93.08           O  
ATOM   4852  N   ALA A 327     -13.597  41.927  46.770  1.00 91.20           N  
ATOM   4853  H   ALA A 327     -13.674  40.985  46.414  1.00 91.20           H  
ATOM   4854  CA  ALA A 327     -12.369  42.668  46.491  1.00 91.20           C  
ATOM   4855  HA  ALA A 327     -11.931  42.982  47.438  1.00 91.20           H  
ATOM   4856  C   ALA A 327     -12.625  43.940  45.659  1.00 91.20           C  
ATOM   4857  CB  ALA A 327     -11.385  41.722  45.794  1.00 91.20           C  
ATOM   4858  HB1 ALA A 327     -10.441  42.239  45.620  1.00 91.20           H  
ATOM   4859  HB2 ALA A 327     -11.792  41.393  44.838  1.00 91.20           H  
ATOM   4860  HB3 ALA A 327     -11.201  40.850  46.423  1.00 91.20           H  
ATOM   4861  O   ALA A 327     -12.060  44.991  45.959  1.00 91.20           O  
ATOM   4862  N   ALA A 328     -13.507  43.878  44.657  1.00 89.51           N  
ATOM   4863  H   ALA A 328     -13.909  42.981  44.422  1.00 89.51           H  
ATOM   4864  CA  ALA A 328     -13.872  45.025  43.829  1.00 89.51           C  
ATOM   4865  HA  ALA A 328     -12.957  45.502  43.477  1.00 89.51           H  
ATOM   4866  C   ALA A 328     -14.661  46.085  44.619  1.00 89.51           C  
ATOM   4867  CB  ALA A 328     -14.633  44.514  42.604  1.00 89.51           C  
ATOM   4868  HB1 ALA A 328     -14.008  43.824  42.038  1.00 89.51           H  
ATOM   4869  HB2 ALA A 328     -15.536  43.995  42.925  1.00 89.51           H  
ATOM   4870  HB3 ALA A 328     -14.903  45.353  41.962  1.00 89.51           H  
ATOM   4871  O   ALA A 328     -14.270  47.251  44.627  1.00 89.51           O  
ATOM   4872  N   PHE A 329     -15.700  45.706  45.371  1.00 93.17           N  
ATOM   4873  H   PHE A 329     -15.999  44.742  45.351  1.00 93.17           H  
ATOM   4874  CA  PHE A 329     -16.425  46.659  46.220  1.00 93.17           C  
ATOM   4875  HA  PHE A 329     -16.724  47.505  45.602  1.00 93.17           H  
ATOM   4876  C   PHE A 329     -15.535  47.235  47.332  1.00 93.17           C  
ATOM   4877  CB  PHE A 329     -17.690  46.019  46.802  1.00 93.17           C  
ATOM   4878  HB2 PHE A 329     -18.125  46.722  47.512  1.00 93.17           H  
ATOM   4879  HB3 PHE A 329     -17.401  45.125  47.354  1.00 93.17           H  
ATOM   4880  O   PHE A 329     -15.573  48.442  47.568  1.00 93.17           O  
ATOM   4881  CG  PHE A 329     -18.775  45.669  45.798  1.00 93.17           C  
ATOM   4882  CD1 PHE A 329     -19.274  46.645  44.913  1.00 93.17           C  
ATOM   4883  HD1 PHE A 329     -18.871  47.647  44.924  1.00 93.17           H  
ATOM   4884  CD2 PHE A 329     -19.326  44.373  45.782  1.00 93.17           C  
ATOM   4885  HD2 PHE A 329     -18.956  43.622  46.464  1.00 93.17           H  
ATOM   4886  CE1 PHE A 329     -20.313  46.327  44.021  1.00 93.17           C  
ATOM   4887  HE1 PHE A 329     -20.703  47.079  43.351  1.00 93.17           H  
ATOM   4888  CE2 PHE A 329     -20.357  44.052  44.883  1.00 93.17           C  
ATOM   4889  HE2 PHE A 329     -20.774  43.056  44.872  1.00 93.17           H  
ATOM   4890  CZ  PHE A 329     -20.857  45.032  44.013  1.00 93.17           C  
ATOM   4891  HZ  PHE A 329     -21.664  44.790  43.337  1.00 93.17           H  
ATOM   4892  N   GLN A 330     -14.653  46.440  47.949  1.00 92.72           N  
ATOM   4893  H   GLN A 330     -14.659  45.447  47.766  1.00 92.72           H  
ATOM   4894  CA  GLN A 330     -13.663  46.980  48.884  1.00 92.72           C  
ATOM   4895  HA  GLN A 330     -14.205  47.576  49.618  1.00 92.72           H  
ATOM   4896  C   GLN A 330     -12.669  47.922  48.183  1.00 92.72           C  
ATOM   4897  CB  GLN A 330     -12.951  45.842  49.632  1.00 92.72           C  
ATOM   4898  HB2 GLN A 330     -12.349  45.266  48.928  1.00 92.72           H  
ATOM   4899  HB3 GLN A 330     -13.700  45.179  50.064  1.00 92.72           H  
ATOM   4900  O   GLN A 330     -12.284  48.932  48.761  1.00 92.72           O  
ATOM   4901  CG  GLN A 330     -12.046  46.358  50.766  1.00 92.72           C  
ATOM   4902  HG2 GLN A 330     -11.237  46.955  50.347  1.00 92.72           H  
ATOM   4903  HG3 GLN A 330     -11.596  45.505  51.276  1.00 92.72           H  
ATOM   4904  CD  GLN A 330     -12.811  47.182  51.801  1.00 92.72           C  
ATOM   4905  NE2 GLN A 330     -12.398  48.393  52.098  1.00 92.72           N  
ATOM   4906 HE21 GLN A 330     -11.600  48.809  51.640  1.00 92.72           H  
ATOM   4907 HE22 GLN A 330     -12.944  48.898  52.781  1.00 92.72           H  
ATOM   4908  OE1 GLN A 330     -13.815  46.760  52.347  1.00 92.72           O  
ATOM   4909  N   SER A 331     -12.304  47.675  46.920  1.00 88.59           N  
ATOM   4910  H   SER A 331     -12.592  46.807  46.492  1.00 88.59           H  
ATOM   4911  CA  SER A 331     -11.499  48.615  46.129  1.00 88.59           C  
ATOM   4912  HA  SER A 331     -10.618  48.870  46.718  1.00 88.59           H  
ATOM   4913  C   SER A 331     -12.231  49.927  45.812  1.00 88.59           C  
ATOM   4914  CB  SER A 331     -11.008  47.971  44.831  1.00 88.59           C  
ATOM   4915  HB2 SER A 331     -11.843  47.817  44.148  1.00 88.59           H  
ATOM   4916  HB3 SER A 331     -10.543  47.009  45.049  1.00 88.59           H  
ATOM   4917  O   SER A 331     -11.558  50.935  45.605  1.00 88.59           O  
ATOM   4918  OG  SER A 331     -10.049  48.824  44.231  1.00 88.59           O  
ATOM   4919  HG  SER A 331     -10.384  49.723  44.277  1.00 88.59           H  
ATOM   4920  N   ALA A 332     -13.568  49.951  45.798  1.00 87.81           N  
ATOM   4921  H   ALA A 332     -14.067  49.078  45.896  1.00 87.81           H  
ATOM   4922  CA  ALA A 332     -14.344  51.191  45.753  1.00 87.81           C  
ATOM   4923  HA  ALA A 332     -13.873  51.875  45.047  1.00 87.81           H  
ATOM   4924  C   ALA A 332     -14.363  51.893  47.125  1.00 87.81           C  
ATOM   4925  CB  ALA A 332     -15.760  50.892  45.244  1.00 87.81           C  
ATOM   4926  HB1 ALA A 332     -15.723  50.403  44.271  1.00 87.81           H  
ATOM   4927  HB2 ALA A 332     -16.277  50.235  45.944  1.00 87.81           H  
ATOM   4928  HB3 ALA A 332     -16.321  51.822  45.154  1.00 87.81           H  
ATOM   4929  O   ALA A 332     -14.157  53.104  47.194  1.00 87.81           O  
ATOM   4930  N   LEU A 333     -14.519  51.148  48.227  1.00 87.16           N  
ATOM   4931  H   LEU A 333     -14.720  50.164  48.113  1.00 87.16           H  
ATOM   4932  CA  LEU A 333     -14.484  51.707  49.588  1.00 87.16           C  
ATOM   4933  HA  LEU A 333     -15.126  52.588  49.602  1.00 87.16           H  
ATOM   4934  C   LEU A 333     -13.096  52.222  50.002  1.00 87.16           C  
ATOM   4935  CB  LEU A 333     -15.042  50.690  50.598  1.00 87.16           C  
ATOM   4936  HB2 LEU A 333     -14.450  49.776  50.537  1.00 87.16           H  
ATOM   4937  HB3 LEU A 333     -14.924  51.100  51.601  1.00 87.16           H  
ATOM   4938  O   LEU A 333     -12.994  53.191  50.749  1.00 87.16           O
[truncated: 1,162,197 more chars]
