# Supplementary material for: A glutamine-based single α-helix scaffold to target globular proteins
Source: Nat Commun. 2022 Nov 18;13:7073. doi: 10.1038/s41467-022-34793-6 (PMC9674830; doi:10.1038/s41467-022-34793-6)
Supplement: Supplementary file 7 — Supplementary Data 4 [file 41467_2022_34793_MOESM7_ESM.zip › ColabFold_p37n/p37n_no_MSAs/C1GR46.pdb]

ATOM      1  N   MET A   1       2.670 -16.131  -1.785  1.00 88.63           N  
ATOM      2  H   MET A   1       2.870 -16.813  -1.067  1.00 88.63           H  
ATOM      3  H2  MET A   1       1.699 -16.176  -2.060  1.00 88.63           H  
ATOM      4  H3  MET A   1       3.231 -16.363  -2.592  1.00 88.63           H  
ATOM      5  CA  MET A   1       3.027 -14.764  -1.342  1.00 88.63           C  
ATOM      6  HA  MET A   1       2.427 -14.489  -0.475  1.00 88.63           H  
ATOM      7  C   MET A   1       2.718 -13.782  -2.465  1.00 88.63           C  
ATOM      8  CB  MET A   1       4.508 -14.714  -0.954  1.00 88.63           C  
ATOM      9  HB2 MET A   1       5.123 -14.843  -1.845  1.00 88.63           H  
ATOM     10  HB3 MET A   1       4.721 -15.529  -0.263  1.00 88.63           H  
ATOM     11  O   MET A   1       2.980 -14.104  -3.616  1.00 88.63           O  
ATOM     12  CG  MET A   1       4.940 -13.404  -0.311  1.00 88.63           C  
ATOM     13  HG2 MET A   1       4.407 -13.257   0.628  1.00 88.63           H  
ATOM     14  HG3 MET A   1       4.704 -12.581  -0.985  1.00 88.63           H  
ATOM     15  SD  MET A   1       6.723 -13.386  -0.011  1.00 88.63           S  
ATOM     16  CE  MET A   1       6.842 -14.354   1.507  1.00 88.63           C  
ATOM     17  HE1 MET A   1       6.354 -13.822   2.324  1.00 88.63           H  
ATOM     18  HE2 MET A   1       6.395 -15.335   1.348  1.00 88.63           H  
ATOM     19  HE3 MET A   1       7.894 -14.488   1.759  1.00 88.63           H  
ATOM     20  N   PHE A   2       2.108 -12.639  -2.153  1.00 93.55           N  
ATOM     21  H   PHE A   2       1.961 -12.414  -1.180  1.00 93.55           H  
ATOM     22  CA  PHE A   2       1.846 -11.536  -3.081  1.00 93.55           C  
ATOM     23  HA  PHE A   2       1.838 -11.899  -4.109  1.00 93.55           H  
ATOM     24  C   PHE A   2       2.961 -10.501  -2.945  1.00 93.55           C  
ATOM     25  CB  PHE A   2       0.477 -10.906  -2.775  1.00 93.55           C  
ATOM     26  HB2 PHE A   2       0.410 -10.705  -1.705  1.00 93.55           H  
ATOM     27  HB3 PHE A   2      -0.304 -11.625  -3.021  1.00 93.55           H  
ATOM     28  O   PHE A   2       3.316 -10.132  -1.826  1.00 93.55           O  
ATOM     29  CG  PHE A   2       0.212  -9.609  -3.523  1.00 93.55           C  
ATOM     30  CD1 PHE A   2       0.457  -8.367  -2.904  1.00 93.55           C  
ATOM     31  HD1 PHE A   2       0.833  -8.332  -1.892  1.00 93.55           H  
ATOM     32  CD2 PHE A   2      -0.243  -9.641  -4.855  1.00 93.55           C  
ATOM     33  HD2 PHE A   2      -0.404 -10.587  -5.350  1.00 93.55           H  
ATOM     34  CE1 PHE A   2       0.238  -7.169  -3.607  1.00 93.55           C  
ATOM     35  HE1 PHE A   2       0.437  -6.221  -3.128  1.00 93.55           H  
ATOM     36  CE2 PHE A   2      -0.476  -8.442  -5.552  1.00 93.55           C  
ATOM     37  HE2 PHE A   2      -0.837  -8.471  -6.570  1.00 93.55           H  
ATOM     38  CZ  PHE A   2      -0.233  -7.206  -4.931  1.00 93.55           C  
ATOM     39  HZ  PHE A   2      -0.401  -6.286  -5.472  1.00 93.55           H  
ATOM     40  N   ILE A   3       3.495 -10.033  -4.069  1.00 93.75           N  
ATOM     41  H   ILE A   3       3.164 -10.391  -4.954  1.00 93.75           H  
ATOM     42  CA  ILE A   3       4.559  -9.031  -4.119  1.00 93.75           C  
ATOM     43  HA  ILE A   3       4.720  -8.620  -3.122  1.00 93.75           H  
ATOM     44  C   ILE A   3       4.091  -7.900  -5.038  1.00 93.75           C  
ATOM     45  CB  ILE A   3       5.891  -9.660  -4.589  1.00 93.75           C  
ATOM     46  HB  ILE A   3       5.785  -9.972  -5.627  1.00 93.75           H  
ATOM     47  O   ILE A   3       3.935  -8.098  -6.238  1.00 93.75           O  
ATOM     48  CG1 ILE A   3       6.297 -10.892  -3.741  1.00 93.75           C  
ATOM     49 HG12 ILE A   3       6.627 -10.564  -2.756  1.00 93.75           H  
ATOM     50 HG13 ILE A   3       5.450 -11.564  -3.603  1.00 93.75           H  
ATOM     51  CG2 ILE A   3       6.984  -8.578  -4.493  1.00 93.75           C  
ATOM     52 HG21 ILE A   3       7.097  -8.249  -3.460  1.00 93.75           H  
ATOM     53 HG22 ILE A   3       7.944  -8.959  -4.840  1.00 93.75           H  
ATOM     54 HG23 ILE A   3       6.723  -7.713  -5.103  1.00 93.75           H  
ATOM     55  CD1 ILE A   3       7.399 -11.730  -4.391  1.00 93.75           C  
ATOM     56 HD11 ILE A   3       7.715 -12.510  -3.698  1.00 93.75           H  
ATOM     57 HD12 ILE A   3       7.019 -12.181  -5.308  1.00 93.75           H  
ATOM     58 HD13 ILE A   3       8.265 -11.114  -4.632  1.00 93.75           H  
ATOM     59  N   GLY A   4       3.834  -6.720  -4.483  1.00 93.18           N  
ATOM     60  H   GLY A   4       4.049  -6.621  -3.501  1.00 93.18           H  
ATOM     61  CA  GLY A   4       3.407  -5.519  -5.200  1.00 93.18           C  
ATOM     62  HA2 GLY A   4       3.151  -5.764  -6.231  1.00 93.18           H  
ATOM     63  HA3 GLY A   4       2.516  -5.116  -4.718  1.00 93.18           H  
ATOM     64  C   GLY A   4       4.479  -4.430  -5.217  1.00 93.18           C  
ATOM     65  O   GLY A   4       5.457  -4.487  -4.478  1.00 93.18           O  
ATOM     66  N   GLY A   5       4.291  -3.412  -6.058  1.00 90.95           N  
ATOM     67  H   GLY A   5       3.542  -3.473  -6.733  1.00 90.95           H  
ATOM     68  CA  GLY A   5       5.244  -2.301  -6.173  1.00 90.95           C  
ATOM     69  HA2 GLY A   5       5.543  -1.967  -5.180  1.00 90.95           H  
ATOM     70  HA3 GLY A   5       4.760  -1.470  -6.686  1.00 90.95           H  
ATOM     71  C   GLY A   5       6.515  -2.653  -6.953  1.00 90.95           C  
ATOM     72  O   GLY A   5       7.512  -1.944  -6.842  1.00 90.95           O  
ATOM     73  N   LEU A   6       6.484  -3.727  -7.748  1.00 91.94           N  
ATOM     74  H   LEU A   6       5.604  -4.213  -7.852  1.00 91.94           H  
ATOM     75  CA  LEU A   6       7.600  -4.120  -8.607  1.00 91.94           C  
ATOM     76  HA  LEU A   6       8.494  -4.220  -7.991  1.00 91.94           H  
ATOM     77  C   LEU A   6       7.888  -3.041  -9.656  1.00 91.94           C  
ATOM     78  CB  LEU A   6       7.314  -5.468  -9.296  1.00 91.94           C  
ATOM     79  HB2 LEU A   6       6.444  -5.354  -9.943  1.00 91.94           H  
ATOM     80  HB3 LEU A   6       8.164  -5.706  -9.936  1.00 91.94           H  
ATOM     81  O   LEU A   6       6.981  -2.335 -10.119  1.00 91.94           O  
ATOM     82  CG  LEU A   6       7.074  -6.656  -8.351  1.00 91.94           C  
ATOM     83  HG  LEU A   6       6.182  -6.473  -7.752  1.00 91.94           H  
ATOM     84  CD1 LEU A   6       6.846  -7.925  -9.167  1.00 91.94           C  
ATOM     85 HD11 LEU A   6       7.754  -8.179  -9.712  1.00 91.94           H  
ATOM     86 HD12 LEU A   6       6.034  -7.772  -9.878  1.00 91.94           H  
ATOM     87 HD13 LEU A   6       6.583  -8.745  -8.499  1.00 91.94           H  
ATOM     88  CD2 LEU A   6       8.261  -6.880  -7.422  1.00 91.94           C  
ATOM     89 HD21 LEU A   6       8.188  -7.861  -6.953  1.00 91.94           H  
ATOM     90 HD22 LEU A   6       9.201  -6.813  -7.969  1.00 91.94           H  
ATOM     91 HD23 LEU A   6       8.231  -6.120  -6.641  1.00 91.94           H  
ATOM     92  N   ASN A   7       9.147  -2.939 -10.079  1.00 91.62           N  
ATOM     93  H   ASN A   7       9.831  -3.617  -9.774  1.00 91.62           H  
ATOM     94  CA  ASN A   7       9.482  -2.116 -11.227  1.00 91.62           C  
ATOM     95  HA  ASN A   7       9.002  -1.149 -11.075  1.00 91.62           H  
ATOM     96  C   ASN A   7       8.878  -2.726 -12.505  1.00 91.62           C  
ATOM     97  CB  ASN A   7      11.007  -1.894 -11.292  1.00 91.62           C  
ATOM     98  HB2 ASN A   7      11.394  -1.687 -10.295  1.00 91.62           H  
ATOM     99  HB3 ASN A   7      11.499  -2.794 -11.661  1.00 91.62           H  
ATOM    100  O   ASN A   7       8.673  -3.935 -12.607  1.00 91.62           O  
ATOM    101  CG  ASN A   7      11.394  -0.740 -12.194  1.00 91.62           C  
ATOM    102  ND2 ASN A   7      12.665  -0.505 -12.388  1.00 91.62           N  
ATOM    103 HD21 ASN A   7      12.952   0.133 -13.116  1.00 91.62           H  
ATOM    104 HD22 ASN A   7      13.365  -1.097 -11.965  1.00 91.62           H  
ATOM    105  OD1 ASN A   7      10.535  -0.012 -12.688  1.00 91.62           O  
ATOM    106  N   TRP A   8       8.576  -1.895 -13.505  1.00 91.06           N  
ATOM    107  H   TRP A   8       8.860  -0.929 -13.436  1.00 91.06           H  
ATOM    108  CA  TRP A   8       8.030  -2.385 -14.776  1.00 91.06           C  
ATOM    109  HA  TRP A   8       7.171  -3.019 -14.557  1.00 91.06           H  
ATOM    110  C   TRP A   8       9.030  -3.251 -15.549  1.00 91.06           C  
ATOM    111  CB  TRP A   8       7.571  -1.208 -15.636  1.00 91.06           C  
ATOM    112  HB2 TRP A   8       8.426  -0.557 -15.819  1.00 91.06           H  
ATOM    113  HB3 TRP A   8       7.245  -1.597 -16.600  1.00 91.06           H  
ATOM    114  O   TRP A   8       8.624  -4.072 -16.370  1.00 91.06           O  
ATOM    115  CG  TRP A   8       6.448  -0.388 -15.081  1.00 91.06           C  
ATOM    116  CD1 TRP A   8       5.468  -0.823 -14.255  1.00 91.06           C  
ATOM    117  HD1 TRP A   8       5.372  -1.831 -13.882  1.00 91.06           H  
ATOM    118  CD2 TRP A   8       6.158   1.016 -15.337  1.00 91.06           C  
ATOM    119  CE2 TRP A   8       4.948   1.358 -14.662  1.00 91.06           C  
ATOM    120  CE3 TRP A   8       6.803   2.036 -16.070  1.00 91.06           C  
ATOM    121  HE3 TRP A   8       7.743   1.822 -16.557  1.00 91.06           H  
ATOM    122  NE1 TRP A   8       4.586   0.207 -13.999  1.00 91.06           N  
ATOM    123  HE1 TRP A   8       3.764   0.094 -13.423  1.00 91.06           H  
ATOM    124  CH2 TRP A   8       5.049   3.635 -15.473  1.00 91.06           C  
ATOM    125  HH2 TRP A   8       4.647   4.637 -15.512  1.00 91.06           H  
ATOM    126  CZ2 TRP A   8       4.379   2.636 -14.747  1.00 91.06           C  
ATOM    127  HZ2 TRP A   8       3.458   2.856 -14.229  1.00 91.06           H  
ATOM    128  CZ3 TRP A   8       6.270   3.341 -16.111  1.00 91.06           C  
ATOM    129  HZ3 TRP A   8       6.805   4.120 -16.634  1.00 91.06           H  
ATOM    130  N   GLU A   9      10.313  -3.070 -15.253  1.00 87.91           N  
ATOM    131  H   GLU A   9      10.555  -2.324 -14.616  1.00 87.91           H  
ATOM    132  CA  GLU A   9      11.431  -3.835 -15.799  1.00 87.91           C  
ATOM    133  HA  GLU A   9      11.200  -4.153 -16.816  1.00 87.91           H  
ATOM    134  C   GLU A   9      11.724  -5.107 -14.992  1.00 87.91           C  
ATOM    135  CB  GLU A   9      12.660  -2.919 -15.856  1.00 87.91           C  
ATOM    136  HB2 GLU A   9      12.868  -2.553 -14.850  1.00 87.91           H  
ATOM    137  HB3 GLU A   9      13.518  -3.490 -16.210  1.00 87.91           H  
ATOM    138  O   GLU A   9      12.409  -5.992 -15.497  1.00 87.91           O  
ATOM    139  CG  GLU A   9      12.425  -1.731 -16.807  1.00 87.91           C  
ATOM    140  HG2 GLU A   9      11.533  -1.186 -16.496  1.00 87.91           H  
ATOM    141  HG3 GLU A   9      12.242  -2.121 -17.808  1.00 87.91           H  
ATOM    142  CD  GLU A   9      13.588  -0.735 -16.849  1.00 87.91           C  
ATOM    143  OE1 GLU A   9      13.510   0.168 -17.710  1.00 87.91           O  
ATOM    144  OE2 GLU A   9      14.474  -0.816 -15.971  1.00 87.91           O  
ATOM    145  N   THR A  10      11.164  -5.250 -13.780  1.00 89.53           N  
ATOM    146  H   THR A  10      10.554  -4.531 -13.419  1.00 89.53           H  
ATOM    147  CA  THR A  10      11.346  -6.458 -12.969  1.00 89.53           C  
ATOM    148  HA  THR A  10      12.416  -6.601 -12.820  1.00 89.53           H  
ATOM    149  C   THR A  10      10.781  -7.664 -13.719  1.00 89.53           C  
ATOM    150  CB  THR A  10      10.689  -6.349 -11.583  1.00 89.53           C  
ATOM    151  HB  THR A  10       9.607  -6.315 -11.707  1.00 89.53           H  
ATOM    152  O   THR A  10       9.622  -7.675 -14.154  1.00 89.53           O  
ATOM    153  CG2 THR A  10      11.038  -7.535 -10.685  1.00 89.53           C  
ATOM    154 HG21 THR A  10      12.120  -7.612 -10.576  1.00 89.53           H  
ATOM    155 HG22 THR A  10      10.650  -8.462 -11.108  1.00 89.53           H  
ATOM    156 HG23 THR A  10      10.596  -7.390  -9.699  1.00 89.53           H  
ATOM    157  OG1 THR A  10      11.095  -5.189 -10.892  1.00 89.53           O  
ATOM    158  HG1 THR A  10      12.048  -5.116 -10.975  1.00 89.53           H  
ATOM    159  N   THR A  11      11.607  -8.695 -13.877  1.00 92.48           N  
ATOM    160  H   THR A  11      12.499  -8.668 -13.404  1.00 92.48           H  
ATOM    161  CA  THR A  11      11.250  -9.943 -14.551  1.00 92.48           C  
ATOM    162  HA  THR A  11      10.317  -9.793 -15.094  1.00 92.48           H  
ATOM    163  C   THR A  11      10.973 -11.048 -13.546  1.00 92.48           C  
ATOM    164  CB  THR A  11      12.313 -10.383 -15.571  1.00 92.48           C  
ATOM    165  HB  THR A  11      11.967 -11.296 -16.054  1.00 92.48           H  
ATOM    166  O   THR A  11      11.366 -10.970 -12.386  1.00 92.48           O  
ATOM    167  CG2 THR A  11      12.577  -9.343 -16.659  1.00 92.48           C  
ATOM    168 HG21 THR A  11      11.651  -9.095 -17.176  1.00 92.48           H  
ATOM    169 HG22 THR A  11      13.002  -8.436 -16.227  1.00 92.48           H  
ATOM    170 HG23 THR A  11      13.285  -9.750 -17.381  1.00 92.48           H  
ATOM    171  OG1 THR A  11      13.532 -10.659 -14.929  1.00 92.48           O  
ATOM    172  HG1 THR A  11      13.935  -9.818 -14.699  1.00 92.48           H  
ATOM    173  N   ASP A  12      10.300 -12.102 -13.997  1.00 93.79           N  
ATOM    174  H   ASP A  12       9.895 -12.094 -14.922  1.00 93.79           H  
ATOM    175  CA  ASP A  12      10.073 -13.328 -13.230  1.00 93.79           C  
ATOM    176  HA  ASP A  12       9.424 -13.122 -12.378  1.00 93.79           H  
ATOM    177  C   ASP A  12      11.395 -13.901 -12.701  1.00 93.79           C  
ATOM    178  CB  ASP A  12       9.379 -14.336 -14.161  1.00 93.79           C  
ATOM    179  HB2 ASP A  12       9.103 -15.219 -13.584  1.00 93.79           H  
ATOM    180  HB3 ASP A  12      10.073 -14.645 -14.943  1.00 93.79           H  
ATOM    181  O   ASP A  12      11.476 -14.335 -11.551  1.00 93.79           O  
ATOM    182  CG  ASP A  12       8.133 -13.737 -14.822  1.00 93.79           C  
ATOM    183  OD1 ASP A  12       7.029 -14.052 -14.340  1.00 93.79           O  
ATOM    184  OD2 ASP A  12       8.288 -12.890 -15.744  1.00 93.79           O  
ATOM    185  N   GLN A  13      12.441 -13.818 -13.529  1.00 93.00           N  
ATOM    186  H   GLN A  13      12.288 -13.416 -14.443  1.00 93.00           H  
ATOM    187  CA  GLN A  13      13.790 -14.256 -13.203  1.00 93.00           C  
ATOM    188  HA  GLN A  13      13.717 -15.249 -12.760  1.00 93.00           H  
ATOM    189  C   GLN A  13      14.451 -13.344 -12.164  1.00 93.00           C  
ATOM    190  CB  GLN A  13      14.604 -14.359 -14.504  1.00 93.00           C  
ATOM    191  HB2 GLN A  13      14.761 -13.362 -14.917  1.00 93.00           H  
ATOM    192  HB3 GLN A  13      14.041 -14.942 -15.233  1.00 93.00           H  
ATOM    193  O   GLN A  13      14.869 -13.844 -11.127  1.00 93.00           O  
ATOM    194  CG  GLN A  13      15.966 -15.031 -14.292  1.00 93.00           C  
ATOM    195  HG2 GLN A  13      16.492 -15.083 -15.245  1.00 93.00           H  
ATOM    196  HG3 GLN A  13      16.566 -14.416 -13.621  1.00 93.00           H  
ATOM    197  CD  GLN A  13      15.856 -16.447 -13.732  1.00 93.00           C  
ATOM    198  NE2 GLN A  13      16.708 -16.809 -12.806  1.00 93.00           N  
ATOM    199 HE21 GLN A  13      16.627 -17.720 -12.377  1.00 93.00           H  
ATOM    200 HE22 GLN A  13      17.285 -16.122 -12.343  1.00 93.00           H  
ATOM    201  OE1 GLN A  13      14.995 -17.237 -14.098  1.00 93.00           O  
ATOM    202  N   SER A  14      14.469 -12.018 -12.368  1.00 92.80           N  
ATOM    203  H   SER A  14      14.068 -11.637 -13.213  1.00 92.80           H  
ATOM    204  CA  SER A  14      15.093 -11.104 -11.395  1.00 92.80           C  
ATOM    205  HA  SER A  14      16.106 -11.463 -11.215  1.00 92.80           H  
ATOM    206  C   SER A  14      14.382 -11.118 -10.038  1.00 92.80           C  
ATOM    207  CB  SER A  14      15.215  -9.673 -11.939  1.00 92.80           C  
ATOM    208  HB2 SER A  14      15.804  -9.092 -11.229  1.00 92.80           H  
ATOM    209  HB3 SER A  14      15.761  -9.698 -12.882  1.00 92.80           H  
ATOM    210  O   SER A  14      15.029 -11.042  -8.993  1.00 92.80           O  
ATOM    211  OG  SER A  14      13.975  -9.012 -12.136  1.00 92.80           O  
ATOM    212  HG  SER A  14      14.126  -8.100 -11.876  1.00 92.80           H  
ATOM    213  N   LEU A  15      13.057 -11.303 -10.038  1.00 93.69           N  
ATOM    214  H   LEU A  15      12.580 -11.306 -10.928  1.00 93.69           H  
ATOM    215  CA  LEU A  15      12.277 -11.506  -8.822  1.00 93.69           C  
ATOM    216  HA  LEU A  15      12.515 -10.689  -8.141  1.00 93.69           H  
ATOM    217  C   LEU A  15      12.659 -12.820  -8.125  1.00 93.69           C  
ATOM    218  CB  LEU A  15      10.780 -11.463  -9.188  1.00 93.69           C  
ATOM    219  HB2 LEU A  15      10.588 -10.575  -9.790  1.00 93.69           H  
ATOM    220  HB3 LEU A  15      10.542 -12.331  -9.803  1.00 93.69           H  
ATOM    221  O   LEU A  15      12.900 -12.832  -6.917  1.00 93.69           O  
ATOM    222  CG  LEU A  15       9.846 -11.438  -7.968  1.00 93.69           C  
ATOM    223  HG  LEU A  15      10.054 -12.284  -7.312  1.00 93.69           H  
ATOM    224  CD1 LEU A  15      10.026 -10.132  -7.200  1.00 93.69           C  
ATOM    225 HD11 LEU A  15      11.001 -10.125  -6.713  1.00 93.69           H  
ATOM    226 HD12 LEU A  15       9.243 -10.039  -6.447  1.00 93.69           H  
ATOM    227 HD13 LEU A  15       9.966  -9.286  -7.884  1.00 93.69           H  
ATOM    228  CD2 LEU A  15       8.380 -11.503  -8.396  1.00 93.69           C  
ATOM    229 HD21 LEU A  15       8.127 -10.609  -8.966  1.00 93.69           H  
ATOM    230 HD22 LEU A  15       7.740 -11.570  -7.516  1.00 93.69           H  
ATOM    231 HD23 LEU A  15       8.212 -12.382  -9.019  1.00 93.69           H  
ATOM    232  N   LYS A  16      12.751 -13.922  -8.879  1.00 94.80           N  
ATOM    233  H   LYS A  16      12.581 -13.837  -9.871  1.00 94.80           H  
ATOM    234  CA  LYS A  16      13.147 -15.232  -8.350  1.00 94.80           C  
ATOM    235  HA  LYS A  16      12.476 -15.494  -7.531  1.00 94.80           H  
ATOM    236  C   LYS A  16      14.559 -15.198  -7.771  1.00 94.80           C  
ATOM    237  CB  LYS A  16      13.024 -16.286  -9.458  1.00 94.80           C  
ATOM    238  HB2 LYS A  16      13.700 -16.036 -10.276  1.00 94.80           H  
ATOM    239  HB3 LYS A  16      12.004 -16.284  -9.841  1.00 94.80           H  
ATOM    240  O   LYS A  16      14.754 -15.690  -6.662  1.00 94.80           O  
ATOM    241  CG  LYS A  16      13.355 -17.692  -8.946  1.00 94.80           C  
ATOM    242  HG2 LYS A  16      12.669 -17.951  -8.139  1.00 94.80           H  
ATOM    243  HG3 LYS A  16      14.377 -17.719  -8.568  1.00 94.80           H  
ATOM    244  CD  LYS A  16      13.229 -18.716 -10.074  1.00 94.80           C  
ATOM    245  HD2 LYS A  16      13.905 -18.436 -10.882  1.00 94.80           H  
ATOM    246  HD3 LYS A  16      12.205 -18.723 -10.448  1.00 94.80           H  
ATOM    247  CE  LYS A  16      13.605 -20.097  -9.533  1.00 94.80           C  
ATOM    248  HE2 LYS A  16      14.605 -20.036  -9.103  1.00 94.80           H  
ATOM    249  HE3 LYS A  16      12.917 -20.364  -8.732  1.00 94.80           H  
ATOM    250  NZ  LYS A  16      13.573 -21.119 -10.605  1.00 94.80           N  
ATOM    251  HZ1 LYS A  16      12.645 -21.187 -10.998  1.00 94.80           H  
ATOM    252  HZ2 LYS A  16      14.221 -20.868 -11.338  1.00 94.80           H  
ATOM    253  HZ3 LYS A  16      13.836 -22.020 -10.231  1.00 94.80           H  
ATOM    254  N   ASP A  17      15.514 -14.610  -8.480  1.00 94.37           N  
ATOM    255  H   ASP A  17      15.285 -14.282  -9.408  1.00 94.37           H  
ATOM    256  CA  ASP A  17      16.917 -14.539  -8.065  1.00 94.37           C  
ATOM    257  HA  ASP A  17      17.287 -15.547  -7.875  1.00 94.37           H  
ATOM    258  C   ASP A  17      17.064 -13.750  -6.763  1.00 94.37           C  
ATOM    259  CB  ASP A  17      17.760 -13.919  -9.193  1.00 94.37           C  
ATOM    260  HB2 ASP A  17      17.335 -12.955  -9.473  1.00 94.37           H  
ATOM    261  HB3 ASP A  17      18.771 -13.750  -8.822  1.00 94.37           H  
ATOM    262  O   ASP A  17      17.716 -14.207  -5.824  1.00 94.37           O  
ATOM    263  CG  ASP A  17      17.848 -14.824 -10.428  1.00 94.37           C  
ATOM    264  OD1 ASP A  17      17.677 -16.055 -10.281  1.00 94.37           O  
ATOM    265  OD2 ASP A  17      18.061 -14.302 -11.543  1.00 94.37           O  
ATOM    266  N   TYR A  18      16.363 -12.618  -6.647  1.00 93.01           N  
ATOM    267  H   TYR A  18      15.855 -12.277  -7.451  1.00 93.01           H  
ATOM    268  CA  TYR A  18      16.360 -11.830  -5.421  1.00 93.01           C  
ATOM    269  HA  TYR A  18      17.390 -11.578  -5.169  1.00 93.01           H  
ATOM    270  C   TYR A  18      15.770 -12.591  -4.229  1.00 93.01           C  
ATOM    271  CB  TYR A  18      15.587 -10.533  -5.654  1.00 93.01           C  
ATOM    272  HB2 TYR A  18      16.061  -9.983  -6.467  1.00 93.01           H  
ATOM    273  HB3 TYR A  18      14.569 -10.774  -5.960  1.00 93.01           H  
ATOM    274  O   TYR A  18      16.323 -12.539  -3.134  1.00 93.01           O  
ATOM    275  CG  TYR A  18      15.544  -9.654  -4.424  1.00 93.01           C  
ATOM    276  CD1 TYR A  18      14.452  -9.733  -3.540  1.00 93.01           C  
ATOM    277  HD1 TYR A  18      13.633 -10.404  -3.752  1.00 93.01           H  
ATOM    278  CD2 TYR A  18      16.614  -8.784  -4.147  1.00 93.01           C  
ATOM    279  HD2 TYR A  18      17.447  -8.723  -4.832  1.00 93.01           H  
ATOM    280  CE1 TYR A  18      14.421  -8.930  -2.389  1.00 93.01           C  
ATOM    281  HE1 TYR A  18      13.557  -8.980  -1.744  1.00 93.01           H  
ATOM    282  CE2 TYR A  18      16.593  -7.985  -2.991  1.00 93.01           C  
ATOM    283  HE2 TYR A  18      17.404  -7.296  -2.802  1.00 93.01           H  
ATOM    284  OH  TYR A  18      15.493  -7.298  -0.982  1.00 93.01           O  
ATOM    285  HH  TYR A  18      16.291  -6.765  -0.957  1.00 93.01           H  
ATOM    286  CZ  TYR A  18      15.494  -8.057  -2.109  1.00 93.01           C  
ATOM    287  N   PHE A  19      14.649 -13.297  -4.399  1.00 93.66           N  
ATOM    288  H   PHE A  19      14.209 -13.304  -5.308  1.00 93.66           H  
ATOM    289  CA  PHE A  19      14.020 -14.014  -3.284  1.00 93.66           C  
ATOM    290  HA  PHE A  19      14.153 -13.407  -2.389  1.00 93.66           H  
ATOM    291  C   PHE A  19      14.685 -15.356  -2.961  1.00 93.66           C  
ATOM    292  CB  PHE A  19      12.515 -14.130  -3.519  1.00 93.66           C  
ATOM    293  HB2 PHE A  19      12.113 -14.947  -2.919  1.00 93.66           H  
ATOM    294  HB3 PHE A  19      12.340 -14.375  -4.567  1.00 93.66           H  
ATOM    295  O   PHE A  19      14.567 -15.827  -1.829  1.00 93.66           O  
ATOM    296  CG  PHE A  19      11.780 -12.857  -3.146  1.00 93.66           C  
ATOM    297  CD1 PHE A  19      11.639 -12.487  -1.794  1.00 93.66           C  
ATOM    298  HD1 PHE A  19      12.020 -13.125  -1.010  1.00 93.66           H  
ATOM    299  CD2 PHE A  19      11.301 -11.993  -4.147  1.00 93.66           C  
ATOM    300  HD2 PHE A  19      11.394 -12.263  -5.189  1.00 93.66           H  
ATOM    301  CE1 PHE A  19      11.043 -11.261  -1.455  1.00 93.66           C  
ATOM    302  HE1 PHE A  19      10.978 -10.953  -0.422  1.00 93.66           H  
ATOM    303  CE2 PHE A  19      10.720 -10.764  -3.801  1.00 93.66           C  
ATOM    304  HE2 PHE A  19      10.390 -10.073  -4.563  1.00 93.66           H  
ATOM    305  CZ  PHE A  19      10.579 -10.401  -2.459  1.00 93.66           C  
ATOM    306  HZ  PHE A  19      10.144  -9.445  -2.206  1.00 93.66           H  
ATOM    307  N   SER A  20      15.457 -15.916  -3.893  1.00 93.68           N  
ATOM    308  H   SER A  20      15.504 -15.482  -4.804  1.00 93.68           H  
ATOM    309  CA  SER A  20      16.230 -17.145  -3.676  1.00 93.68           C  
ATOM    310  HA  SER A  20      15.543 -17.927  -3.351  1.00 93.68           H  
ATOM    311  C   SER A  20      17.290 -17.002  -2.577  1.00 93.68           C  
ATOM    312  CB  SER A  20      16.869 -17.626  -4.982  1.00 93.68           C  
ATOM    313  HB2 SER A  20      17.482 -18.504  -4.778  1.00 93.68           H  
ATOM    314  HB3 SER A  20      17.502 -16.844  -5.401  1.00 93.68           H  
ATOM    315  O   SER A  20      17.689 -18.001  -1.989  1.00 93.68           O  
ATOM    316  OG  SER A  20      15.857 -17.980  -5.909  1.00 93.68           O  
ATOM    317  HG  SER A  20      15.457 -17.160  -6.208  1.00 93.68           H  
ATOM    318  N   GLN A  21      17.692 -15.773  -2.222  1.00 93.19           N  
ATOM    319  H   GLN A  21      17.376 -14.988  -2.773  1.00 93.19           H  
ATOM    320  CA  GLN A  21      18.603 -15.519  -1.096  1.00 93.19           C  
ATOM    321  HA  GLN A  21      19.469 -16.169  -1.218  1.00 93.19           H  
ATOM    322  C   GLN A  21      17.992 -15.846   0.282  1.00 93.19           C  
ATOM    323  CB  GLN A  21      19.102 -14.061  -1.152  1.00 93.19           C  
ATOM    324  HB2 GLN A  21      19.325 -13.798  -2.186  1.00 93.19           H  
ATOM    325  HB3 GLN A  21      20.027 -13.988  -0.581  1.00 93.19           H  
ATOM    326  O   GLN A  21      18.725 -16.013   1.252  1.00 93.19           O  
ATOM    327  CG  GLN A  21      18.098 -13.052  -0.571  1.00 93.19           C  
ATOM    328  HG2 GLN A  21      17.105 -13.260  -0.970  1.00 93.19           H  
ATOM    329  HG3 GLN A  21      18.045 -13.176   0.511  1.00 93.19           H  
ATOM    330  CD  GLN A  21      18.479 -11.599  -0.841  1.00 93.19           C  
ATOM    331  NE2 GLN A  21      17.588 -10.790  -1.361  1.00 93.19           N  
ATOM    332 HE21 GLN A  21      16.831 -11.240  -1.855  1.00 93.19           H  
ATOM    333 HE22 GLN A  21      17.947  -9.903  -1.682  1.00 93.19           H  
ATOM    334  OE1 GLN A  21      19.571 -11.141  -0.559  1.00 93.19           O  
ATOM    335  N   PHE A  22      16.658 -15.900   0.393  1.00 91.14           N  
ATOM    336  H   PHE A  22      16.102 -15.763  -0.439  1.00 91.14           H  
ATOM    337  CA  PHE A  22      15.963 -16.196   1.654  1.00 91.14           C  
ATOM    338  HA  PHE A  22      16.625 -15.976   2.492  1.00 91.14           H  
ATOM    339  C   PHE A  22      15.577 -17.672   1.779  1.00 91.14           C  
ATOM    340  CB  PHE A  22      14.721 -15.303   1.784  1.00 91.14           C  
ATOM    341  HB2 PHE A  22      14.250 -15.501   2.746  1.00 91.14           H  
ATOM    342  HB3 PHE A  22      14.006 -15.571   1.006  1.00 91.14           H  
ATOM    343  O   PHE A  22      15.402 -18.176   2.888  1.00 91.14           O  
ATOM    344  CG  PHE A  22      15.026 -13.823   1.703  1.00 91.14           C  
ATOM    345  CD1 PHE A  22      15.651 -13.175   2.782  1.00 91.14           C  
ATOM    346  HD1 PHE A  22      15.880 -13.728   3.680  1.00 91.14           H  
ATOM    347  CD2 PHE A  22      14.735 -13.107   0.532  1.00 91.14           C  
ATOM    348  HD2 PHE A  22      14.255 -13.614  -0.292  1.00 91.14           H  
ATOM    349  CE1 PHE A  22      16.022 -11.825   2.670  1.00 91.14           C  
ATOM    350  HE1 PHE A  22      16.533 -11.357   3.498  1.00 91.14           H  
ATOM    351  CE2 PHE A  22      15.103 -11.757   0.416  1.00 91.14           C  
ATOM    352  HE2 PHE A  22      14.902 -11.225  -0.502  1.00 91.14           H  
ATOM    353  CZ  PHE A  22      15.770 -11.119   1.478  1.00 91.14           C  
ATOM    354  HZ  PHE A  22      16.082 -10.091   1.369  1.00 91.14           H  
ATOM    355  N   GLY A  23      15.417 -18.361   0.650  1.00 90.45           N  
ATOM    356  H   GLY A  23      15.588 -17.901  -0.232  1.00 90.45           H  
ATOM    357  CA  GLY A  23      15.070 -19.774   0.599  1.00 90.45           C  
ATOM    358  HA2 GLY A  23      15.924 -20.357   0.944  1.00 90.45           H  
ATOM    359  HA3 GLY A  23      14.228 -19.982   1.258  1.00 90.45           H  
ATOM    360  C   GLY A  23      14.712 -20.229  -0.811  1.00 90.45           C  
ATOM    361  O   GLY A  23      14.619 -19.435  -1.742  1.00 90.45           O  
ATOM    362  N   GLU A  24      14.492 -21.531  -0.966  1.00 94.23           N  
ATOM    363  H   GLU A  24      14.582 -22.138  -0.163  1.00 94.23           H  
ATOM    364  CA  GLU A  24      14.185 -22.144  -2.258  1.00 94.23           C  
ATOM    365  HA  GLU A  24      14.933 -21.811  -2.977  1.00 94.23           H  
ATOM    366  C   GLU A  24      12.797 -21.704  -2.762  1.00 94.23           C  
ATOM    367  CB  GLU A  24      14.317 -23.670  -2.116  1.00 94.23           C  
ATOM    368  HB2 GLU A  24      15.267 -23.881  -1.625  1.00 94.23           H  
ATOM    369  HB3 GLU A  24      13.518 -24.035  -1.471  1.00 94.23           H  
ATOM    370  O   GLU A  24      11.770 -21.965  -2.127  1.00 94.23           O  
ATOM    371  CG  GLU A  24      14.288 -24.441  -3.447  1.00 94.23           C  
ATOM    372  HG2 GLU A  24      15.123 -24.112  -4.066  1.00 94.23           H  
ATOM    373  HG3 GLU A  24      13.362 -24.202  -3.969  1.00 94.23           H  
ATOM    374  CD  GLU A  24      14.373 -25.969  -3.236  1.00 94.23           C  
ATOM    375  OE1 GLU A  24      13.858 -26.745  -4.073  1.00 94.23           O  
ATOM    376  OE2 GLU A  24      14.831 -26.438  -2.168  1.00 94.23           O  
ATOM    377  N   VAL A  25      12.767 -21.026  -3.913  1.00 94.04           N  
ATOM    378  H   VAL A  25      13.647 -20.795  -4.350  1.00 94.04           H  
ATOM    379  CA  VAL A  25      11.536 -20.554  -4.564  1.00 94.04           C  
ATOM    380  HA  VAL A  25      10.811 -20.291  -3.794  1.00 94.04           H  
ATOM    381  C   VAL A  25      10.942 -21.675  -5.425  1.00 94.04           C  
ATOM    382  CB  VAL A  25      11.804 -19.283  -5.397  1.00 94.04           C  
ATOM    383  HB  VAL A  25      12.530 -19.508  -6.178  1.00 94.04           H  
ATOM    384  O   VAL A  25      11.555 -22.101  -6.403  1.00 94.04           O  
ATOM    385  CG1 VAL A  25      10.514 -18.782  -6.054  1.00 94.04           C  
ATOM    386 HG11 VAL A  25      10.690 -17.805  -6.503  1.00 94.04           H  
ATOM    387 HG12 VAL A  25       9.726 -18.695  -5.306  1.00 94.04           H  
ATOM    388 HG13 VAL A  25      10.192 -19.473  -6.833  1.00 94.04           H  
ATOM    389  CG2 VAL A  25      12.361 -18.138  -4.539  1.00 94.04           C  
ATOM    390 HG21 VAL A  25      13.300 -18.436  -4.073  1.00 94.04           H  
ATOM    391 HG22 VAL A  25      12.561 -17.267  -5.162  1.00 94.04           H  
ATOM    392 HG23 VAL A  25      11.647 -17.871  -3.759  1.00 94.04           H  
ATOM    393  N   GLN A  26       9.735 -22.129  -5.079  1.00 91.59           N  
ATOM    394  H   GLN A  26       9.264 -21.667  -4.315  1.00 91.59           H  
ATOM    395  CA  GLN A  26       8.978 -23.154  -5.806  1.00 91.59           C  
ATOM    396  HA  GLN A  26       9.663 -23.941  -6.121  1.00 91.59           H  
ATOM    397  C   GLN A  26       8.306 -22.589  -7.064  1.00 91.59           C  
ATOM    398  CB  GLN A  26       7.930 -23.761  -4.853  1.00 91.59           C  
ATOM    399  HB2 GLN A  26       8.437 -24.136  -3.964  1.00 91.59           H  
ATOM    400  HB3 GLN A  26       7.228 -22.986  -4.545  1.00 91.59           H  
ATOM    401  O   GLN A  26       8.352 -23.207  -8.123  1.00 91.59           O  
ATOM    402  CG  GLN A  26       7.148 -24.917  -5.496  1.00 91.59           C  
ATOM    403  HG2 GLN A  26       7.854 -25.678  -5.829  1.00 91.59           H  
ATOM    404  HG3 GLN A  26       6.596 -24.560  -6.365  1.00 91.59           H  
ATOM    405  CD  GLN A  26       6.144 -25.544  -4.534  1.00 91.59           C  
ATOM    406  NE2 GLN A  26       6.061 -26.855  -4.470  1.00 91.59           N  
ATOM    407 HE21 GLN A  26       5.384 -27.212  -3.812  1.00 91.59           H  
ATOM    408 HE22 GLN A  26       6.642 -27.440  -5.055  1.00 91.59           H  
ATOM    409  OE1 GLN A  26       5.414 -24.880  -3.821  1.00 91.59           O  
ATOM    410  N   GLU A  27       7.690 -21.412  -6.956  1.00 91.66           N  
ATOM    411  H   GLU A  27       7.719 -20.935  -6.066  1.00 91.66           H  
ATOM    412  CA  GLU A  27       6.984 -20.753  -8.058  1.00 91.66           C  
ATOM    413  HA  GLU A  27       7.398 -21.097  -9.005  1.00 91.66           H  
ATOM    414  C   GLU A  27       7.187 -19.240  -7.960  1.00 91.66           C  
ATOM    415  CB  GLU A  27       5.495 -21.133  -8.023  1.00 91.66           C  
ATOM    416  HB2 GLU A  27       5.415 -22.217  -7.935  1.00 91.66           H  
ATOM    417  HB3 GLU A  27       5.037 -20.679  -7.144  1.00 91.66           H  
ATOM    418  O   GLU A  27       7.155 -18.675  -6.868  1.00 91.66           O  
ATOM    419  CG  GLU A  27       4.727 -20.692  -9.280  1.00 91.66           C  
ATOM    420  HG2 GLU A  27       4.758 -19.605  -9.351  1.00 91.66           H  
ATOM    421  HG3 GLU A  27       5.230 -21.103 -10.156  1.00 91.66           H  
ATOM    422  CD  GLU A  27       3.256 -21.152  -9.266  1.00 91.66           C  
ATOM    423  OE1 GLU A  27       2.633 -21.137 -10.351  1.00 91.66           O  
ATOM    424  OE2 GLU A  27       2.754 -21.499  -8.171  1.00 91.66           O  
ATOM    425  N   CYS A  28       7.419 -18.581  -9.092  1.00 93.50           N  
ATOM    426  H   CYS A  28       7.384 -19.086  -9.966  1.00 93.50           H  
ATOM    427  CA  CYS A  28       7.581 -17.134  -9.184  1.00 93.50           C  
ATOM    428  HA  CYS A  28       7.071 -16.646  -8.354  1.00 93.50           H  
ATOM    429  C   CYS A  28       6.959 -16.664 -10.497  1.00 93.50           C  
ATOM    430  CB  CYS A  28       9.073 -16.789  -9.130  1.00 93.50           C  
ATOM    431  HB2 CYS A  28       9.508 -17.199  -8.218  1.00 93.50           H  
ATOM    432  HB3 CYS A  28       9.572 -17.221  -9.998  1.00 93.50           H  
ATOM    433  O   CYS A  28       7.282 -17.203 -11.556  1.00 93.50           O  
ATOM    434  SG  CYS A  28       9.293 -14.990  -9.144  1.00 93.50           S  
ATOM    435  HG  CYS A  28      10.329 -14.938  -9.985  1.00 93.50           H  
ATOM    436  N   THR A  29       6.054 -15.691 -10.438  1.00 93.81           N  
ATOM    437  H   THR A  29       5.784 -15.337  -9.532  1.00 93.81           H  
ATOM    438  CA  THR A  29       5.387 -15.151 -11.627  1.00 93.81           C  
ATOM    439  HA  THR A  29       6.044 -15.269 -12.489  1.00 93.81           H  
ATOM    440  C   THR A  29       5.098 -13.668 -11.453  1.00 93.81           C  
ATOM    441  CB  THR A  29       4.082 -15.904 -11.927  1.00 93.81           C  
ATOM    442  HB  THR A  29       3.361 -15.722 -11.130  1.00 93.81           H  
ATOM    443  O   THR A  29       4.376 -13.266 -10.542  1.00 93.81           O  
ATOM    444  CG2 THR A  29       3.466 -15.486 -13.262  1.00 93.81           C  
ATOM    445 HG21 THR A  29       2.612 -16.126 -13.482  1.00 93.81           H  
ATOM    446 HG22 THR A  29       4.204 -15.585 -14.059  1.00 93.81           H  
ATOM    447 HG23 THR A  29       3.127 -14.451 -13.214  1.00 93.81           H  
ATOM    448  OG1 THR A  29       4.323 -17.287 -12.003  1.00 93.81           O  
ATOM    449  HG1 THR A  29       5.259 -17.412 -12.177  1.00 93.81           H  
ATOM    450  N   VAL A  30       5.621 -12.846 -12.353  1.00 94.06           N  
ATOM    451  H   VAL A  30       6.151 -13.267 -13.103  1.00 94.06           H  
ATOM    452  CA  VAL A  30       5.297 -11.429 -12.499  1.00 94.06           C  
ATOM    453  HA  VAL A  30       4.989 -11.026 -11.534  1.00 94.06           H  
ATOM    454  C   VAL A  30       4.130 -11.311 -13.468  1.00 94.06           C  
ATOM    455  CB  VAL A  30       6.519 -10.624 -12.975  1.00 94.06           C  
ATOM    456  HB  VAL A  30       6.910 -11.049 -13.899  1.00 94.06           H  
ATOM    457  O   VAL A  30       4.201 -11.721 -14.625  1.00 94.06           O  
ATOM    458  CG1 VAL A  30       6.158  -9.152 -13.220  1.00 94.06           C  
ATOM    459 HG11 VAL A  30       7.059  -8.596 -13.480  1.00 94.06           H  
ATOM    460 HG12 VAL A  30       5.457  -9.069 -14.050  1.00 94.06           H  
ATOM    461 HG13 VAL A  30       5.713  -8.719 -12.324  1.00 94.06           H  
ATOM    462  CG2 VAL A  30       7.616 -10.649 -11.906  1.00 94.06           C  
ATOM    463 HG21 VAL A  30       7.917 -11.675 -11.695  1.00 94.06           H  
ATOM    464 HG22 VAL A  30       8.489 -10.096 -12.252  1.00 94.06           H  
ATOM    465 HG23 VAL A  30       7.240 -10.194 -10.989  1.00 94.06           H  
ATOM    466  N   MET A  31       3.029 -10.722 -13.008  1.00 94.24           N  
ATOM    467  H   MET A  31       3.047 -10.288 -12.096  1.00 94.24           H  
ATOM    468  CA  MET A  31       1.845 -10.580 -13.843  1.00 94.24           C  
ATOM    469  HA  MET A  31       1.684 -11.520 -14.370  1.00 94.24           H  
ATOM    470  C   MET A  31       2.081  -9.493 -14.890  1.00 94.24           C  
ATOM    471  CB  MET A  31       0.608 -10.299 -12.985  1.00 94.24           C  
ATOM    472  HB2 MET A  31       0.790  -9.423 -12.361  1.00 94.24           H  
ATOM    473  HB3 MET A  31      -0.240 -10.087 -13.636  1.00 94.24           H  
ATOM    474  O   MET A  31       2.372  -8.342 -14.559  1.00 94.24           O  
ATOM    475  CG  MET A  31       0.253 -11.493 -12.089  1.00 94.24           C  
ATOM    476  HG2 MET A  31      -0.596 -11.215 -11.464  1.00 94.24           H  
ATOM    477  HG3 MET A  31       1.094 -11.698 -11.428  1.00 94.24           H  
ATOM    478  SD  MET A  31      -0.187 -13.033 -12.943  1.00 94.24           S  
ATOM    479  CE  MET A  31      -1.768 -12.588 -13.705  1.00 94.24           C  
ATOM    480  HE1 MET A  31      -1.612 -11.808 -14.450  1.00 94.24           H  
ATOM    481  HE2 MET A  31      -2.462 -12.243 -12.938  1.00 94.24           H  
ATOM    482  HE3 MET A  31      -2.183 -13.468 -14.197  1.00 94.24           H  
ATOM    483  N   ARG A  32       1.910  -9.849 -16.162  1.00 92.54           N  
ATOM    484  H   ARG A  32       1.704 -10.819 -16.356  1.00 92.54           H  
ATOM    485  CA  ARG A  32       2.048  -8.946 -17.310  1.00 92.54           C  
ATOM    486  HA  ARG A  32       2.368  -7.962 -16.967  1.00 92.54           H  
ATOM    487  C   ARG A  32       0.702  -8.747 -17.993  1.00 92.54           C  
ATOM    488  CB  ARG A  32       3.126  -9.477 -18.269  1.00 92.54           C  
ATOM    489  HB2 ARG A  32       3.150  -8.858 -19.166  1.00 92.54           H  
ATOM    490  HB3 ARG A  32       2.870 -10.495 -18.562  1.00 92.54           H  
ATOM    491  O   ARG A  32      -0.188  -9.590 -17.903  1.00 92.54           O  
ATOM    492  CG  ARG A  32       4.519  -9.461 -17.619  1.00 92.54           C  
ATOM    493  HG2 ARG A  32       4.485  -9.950 -16.646  1.00 92.54           H  
ATOM    494  HG3 ARG A  32       4.838  -8.428 -17.483  1.00 92.54           H  
ATOM    495  CD  ARG A  32       5.552 -10.191 -18.480  1.00 92.54           C  
ATOM    496  HD2 ARG A  32       5.208 -11.210 -18.652  1.00 92.54           H  
ATOM    497  HD3 ARG A  32       5.646  -9.697 -19.447  1.00 92.54           H  
ATOM    498  NE  ARG A  32       6.852 -10.247 -17.792  1.00 92.54           N  
ATOM    499  HE  ARG A  32       7.033 -11.071 -17.237  1.00 92.54           H  
ATOM    500  NH1 ARG A  32       7.686  -8.206 -18.480  1.00 92.54           N  
ATOM    501 HH11 ARG A  32       8.449  -7.543 -18.472  1.00 92.54           H  
ATOM    502 HH12 ARG A  32       6.926  -8.107 -19.138  1.00 92.54           H  
ATOM    503  NH2 ARG A  32       8.799  -9.465 -16.999  1.00 92.54           N  
ATOM    504 HH21 ARG A  32       9.437  -8.703 -16.816  1.00 92.54           H  
ATOM    505 HH22 ARG A  32       8.842 -10.323 -16.468  1.00 92.54           H  
ATOM    506  CZ  ARG A  32       7.773  -9.303 -17.773  1.00 92.54           C  
ATOM    507  N   ASP A  33       0.536  -7.596 -18.622  1.00 89.16           N  
ATOM    508  H   ASP A  33       1.313  -6.952 -18.653  1.00 89.16           H  
ATOM    509  CA  ASP A  33      -0.577  -7.344 -19.528  1.00 89.16           C  
ATOM    510  HA  ASP A  33      -1.518  -7.605 -19.044  1.00 89.16           H  
ATOM    511  C   ASP A  33      -0.414  -8.221 -20.780  1.00 89.16           C  
ATOM    512  CB  ASP A  33      -0.596  -5.844 -19.834  1.00 89.16           C  
ATOM    513  HB2 ASP A  33      -0.773  -5.305 -18.903  1.00 89.16           H  
ATOM    514  HB3 ASP A  33       0.391  -5.559 -20.200  1.00 89.16           H  
ATOM    515  O   ASP A  33       0.644  -8.219 -21.407  1.00 89.16           O  
ATOM    516  CG  ASP A  33      -1.649  -5.411 -20.854  1.00 89.16           C  
ATOM    517  OD1 ASP A  33      -2.378  -6.276 -21.388  1.00 89.16           O  
ATOM    518  OD2 ASP A  33      -1.665  -4.197 -21.136  1.00 89.16           O  
ATOM    519  N   GLY A  34      -1.450  -8.986 -21.133  1.00 86.63           N  
ATOM    520  H   GLY A  34      -2.325  -8.850 -20.647  1.00 86.63           H  
ATOM    521  CA  GLY A  34      -1.421  -9.889 -22.283  1.00 86.63           C  
ATOM    522  HA2 GLY A  34      -2.316 -10.511 -22.268  1.00 86.63           H  
ATOM    523  HA3 GLY A  34      -0.546 -10.535 -22.212  1.00 86.63           H  
ATOM    524  C   GLY A  34      -1.372  -9.172 -23.635  1.00 86.63           C  
ATOM    525  O   GLY A  34      -0.877  -9.753 -24.594  1.00 86.63           O  
ATOM    526  N   ALA A  35      -1.849  -7.925 -23.720  1.00 86.93           N  
ATOM    527  H   ALA A  35      -2.193  -7.470 -22.887  1.00 86.93           H  
ATOM    528  CA  ALA A  35      -1.827  -7.153 -24.962  1.00 86.93           C  
ATOM    529  HA  ALA A  35      -1.994  -7.822 -25.806  1.00 86.93           H  
ATOM    530  C   ALA A  35      -0.473  -6.465 -25.191  1.00 86.93           C  
ATOM    531  CB  ALA A  35      -2.975  -6.137 -24.923  1.00 86.93           C  
ATOM    532  HB1 ALA A  35      -3.926  -6.659 -24.817  1.00 86.93           H  
ATOM    533  HB2 ALA A  35      -2.985  -5.563 -25.849  1.00 86.93           H  
ATOM    534  HB3 ALA A  35      -2.846  -5.456 -24.081  1.00 86.93           H  
ATOM    535  O   ALA A  35       0.025  -6.437 -26.313  1.00 86.93           O  
ATOM    536  N   THR A  36       0.124  -5.908 -24.131  1.00 87.09           N  
ATOM    537  H   THR A  36      -0.361  -5.947 -23.246  1.00 87.09           H  
ATOM    538  CA  THR A  36       1.341  -5.079 -24.232  1.00 87.09           C  
ATOM    539  HA  THR A  36       1.518  -4.837 -25.280  1.00 87.09           H  
ATOM    540  C   THR A  36       2.616  -5.776 -23.750  1.00 87.09           C  
ATOM    541  CB  THR A  36       1.164  -3.742 -23.493  1.00 87.09           C  
ATOM    542  HB  THR A  36       2.068  -3.150 -23.635  1.00 87.09           H  
ATOM    543  O   THR A  36       3.709  -5.253 -23.951  1.00 87.09           O  
ATOM    544  CG2 THR A  36      -0.023  -2.929 -24.003  1.00 87.09           C  
ATOM    545 HG21 THR A  36       0.074  -2.774 -25.078  1.00 87.09           H  
ATOM    546 HG22 THR A  36      -0.961  -3.447 -23.800  1.00 87.09           H  
ATOM    547 HG23 THR A  36      -0.041  -1.959 -23.507  1.00 87.09           H  
ATOM    548  OG1 THR A  36       0.975  -3.940 -22.109  1.00 87.09           O  
ATOM    549  HG1 THR A  36       0.034  -3.891 -21.925  1.00 87.09           H  
ATOM    550  N   GLY A  37       2.512  -6.916 -23.058  1.00 87.48           N  
ATOM    551  H   GLY A  37       1.592  -7.300 -22.897  1.00 87.48           H  
ATOM    552  CA  GLY A  37       3.641  -7.604 -22.412  1.00 87.48           C  
ATOM    553  HA2 GLY A  37       3.300  -8.578 -22.061  1.00 87.48           H  
ATOM    554  HA3 GLY A  37       4.429  -7.757 -23.149  1.00 87.48           H  
ATOM    555  C   GLY A  37       4.242  -6.847 -21.218  1.00 87.48           C  
ATOM    556  O   GLY A  37       5.166  -7.336 -20.554  1.00 87.48           O  
ATOM    557  N   ARG A  38       3.721  -5.653 -20.914  1.00 88.95           N  
ATOM    558  H   ARG A  38       2.955  -5.323 -21.483  1.00 88.95           H  
ATOM    559  CA  ARG A  38       4.222  -4.787 -19.852  1.00 88.95           C  
ATOM    560  HA  ARG A  38       5.306  -4.731 -19.956  1.00 88.95           H  
ATOM    561  C   ARG A  38       3.896  -5.382 -18.486  1.00 88.95           C  
ATOM    562  CB  ARG A  38       3.632  -3.386 -20.041  1.00 88.95           C  
ATOM    563  HB2 ARG A  38       3.760  -3.092 -21.083  1.00 88.95           H  
ATOM    564  HB3 ARG A  38       2.565  -3.411 -19.821  1.00 88.95           H  
ATOM    565  O   ARG A  38       2.785  -5.857 -18.252  1.00 88.95           O  
ATOM    566  CG  ARG A  38       4.318  -2.343 -19.150  1.00 88.95           C  
ATOM    567  HG2 ARG A  38       4.163  -2.585 -18.099  1.00 88.95           H  
ATOM    568  HG3 ARG A  38       5.386  -2.317 -19.368  1.00 88.95           H  
ATOM    569  CD  ARG A  38       3.698  -0.982 -19.454  1.00 88.95           C  
ATOM    570  HD2 ARG A  38       2.634  -1.027 -19.223  1.00 88.95           H  
ATOM    571  HD3 ARG A  38       3.815  -0.783 -20.520  1.00 88.95           H  
ATOM    572  NE  ARG A  38       4.323   0.104 -18.682  1.00 88.95           N  
ATOM    573  HE  ARG A  38       5.040  -0.139 -18.014  1.00 88.95           H  
ATOM    574  NH1 ARG A  38       3.111   1.787 -19.670  1.00 88.95           N  
ATOM    575 HH11 ARG A  38       2.941   2.771 -19.823  1.00 88.95           H  
ATOM    576 HH12 ARG A  38       2.611   1.096 -20.211  1.00 88.95           H  
ATOM    577  NH2 ARG A  38       4.658   2.300 -18.190  1.00 88.95           N  
ATOM    578 HH21 ARG A  38       4.442   3.274 -18.344  1.00 88.95           H  
ATOM    579 HH22 ARG A  38       5.336   2.059 -17.481  1.00 88.95           H  
ATOM    580  CZ  ARG A  38       4.034   1.380 -18.846  1.00 88.95           C  
ATOM    581  N   SER A  39       4.858  -5.334 -17.566  1.00 91.72           N  
ATOM    582  H   SER A  39       5.753  -4.940 -17.819  1.00 91.72           H  
ATOM    583  CA  SER A  39       4.637  -5.739 -16.175  1.00 91.72           C  
ATOM    584  HA  SER A  39       4.311  -6.779 -16.150  1.00 91.72           H  
ATOM    585  C   SER A  39       3.545  -4.883 -15.534  1.00 91.72           C  
ATOM    586  CB  SER A  39       5.941  -5.642 -15.383  1.00 91.72           C  
ATOM    587  HB2 SER A  39       6.336  -4.632 -15.491  1.00 91.72           H  
ATOM    588  HB3 SER A  39       6.664  -6.352 -15.784  1.00 91.72           H  
ATOM    589  O   SER A  39       3.553  -3.654 -15.632  1.00 91.72           O  
ATOM    590  OG  SER A  39       5.723  -5.912 -14.012  1.00 91.72           O  
ATOM    591  HG  SER A  39       6.586  -6.030 -13.608  1.00 91.72           H  
ATOM    592  N   ARG A  40       2.615  -5.536 -14.834  1.00 91.63           N  
ATOM    593  H   ARG A  40       2.686  -6.542 -14.783  1.00 91.63           H  
ATOM    594  CA  ARG A  40       1.553  -4.881 -14.060  1.00 91.63           C  
ATOM    595  HA  ARG A  40       1.218  -4.001 -14.609  1.00 91.63           H  
ATOM    596  C   ARG A  40       2.059  -4.354 -12.711  1.00 91.63           C  
ATOM    597  CB  ARG A  40       0.359  -5.836 -13.895  1.00 91.63           C  
ATOM    598  HB2 ARG A  40      -0.400  -5.328 -13.301  1.00 91.63           H  
ATOM    599  HB3 ARG A  40       0.682  -6.725 -13.352  1.00 91.63           H  
ATOM    600  O   ARG A  40       1.265  -3.831 -11.936  1.00 91.63           O  
ATOM    601  CG  ARG A  40      -0.274  -6.247 -15.236  1.00 91.63           C  
ATOM    602  HG2 ARG A  40      -0.689  -5.367 -15.729  1.00 91.63           H  
ATOM    603  HG3 ARG A  40       0.492  -6.669 -15.887  1.00 91.63           H  
ATOM    604  CD  ARG A  40      -1.372  -7.303 -15.062  1.00 91.63           C  
ATOM    605  HD2 ARG A  40      -0.932  -8.176 -14.580  1.00 91.63           H  
ATOM    606  HD3 ARG A  40      -1.721  -7.597 -16.053  1.00 91.63           H  
ATOM    607  NE  ARG A  40      -2.512  -6.805 -14.265  1.00 91.63           N  
ATOM    608  HE  ARG A  40      -2.510  -5.818 -14.050  1.00 91.63           H  
ATOM    609  NH1 ARG A  40      -3.657  -8.786 -14.122  1.00 91.63           N  
ATOM    610 HH11 ARG A  40      -4.470  -9.313 -13.836  1.00 91.63           H  
ATOM    611 HH12 ARG A  40      -2.978  -9.195 -14.749  1.00 91.63           H  
ATOM    612  NH2 ARG A  40      -4.461  -6.972 -13.094  1.00 91.63           N  
ATOM    613 HH21 ARG A  40      -5.257  -7.515 -12.790  1.00 91.63           H  
ATOM    614 HH22 ARG A  40      -4.417  -5.986 -12.878  1.00 91.63           H  
ATOM    615  CZ  ARG A  40      -3.536  -7.520 -13.833  1.00 91.63           C  
ATOM    616  N   GLY A  41       3.357  -4.493 -12.418  1.00 91.57           N  
ATOM    617  H   GLY A  41       3.953  -4.942 -13.098  1.00 91.57           H  
ATOM    618  CA  GLY A  41       3.974  -4.011 -11.178  1.00 91.57           C  
ATOM    619  HA2 GLY A  41       3.637  -2.995 -10.973  1.00 91.57           H  
ATOM    620  HA3 GLY A  41       5.056  -3.989 -11.310  1.00 91.57           H  
ATOM    621  C   GLY A  41       3.665  -4.874  -9.950  1.00 91.57           C  
ATOM    622  O   GLY A  41       3.823  -4.415  -8.819  1.00 91.57           O  
ATOM    623  N   PHE A  42       3.207  -6.110 -10.152  1.00 94.15           N  
ATOM    624  H   PHE A  42       3.111  -6.450 -11.099  1.00 94.15           H  
ATOM    625  CA  PHE A  42       3.006  -7.082  -9.083  1.00 94.15           C  
ATOM    626  HA  PHE A  42       3.753  -6.889  -8.312  1.00 94.15           H  
ATOM    627  C   PHE A  42       3.228  -8.514  -9.579  1.00 94.15           C  
ATOM    628  CB  PHE A  42       1.613  -6.918  -8.455  1.00 94.15           C  
ATOM    629  HB2 PHE A  42       1.593  -7.479  -7.521  1.00 94.15           H  
ATOM    630  HB3 PHE A  42       1.458  -5.871  -8.193  1.00 94.15           H  
ATOM    631  O   PHE A  42       3.132  -8.798 -10.775  1.00 94.15           O  
ATOM    632  CG  PHE A  42       0.462  -7.390  -9.321  1.00 94.15           C  
ATOM    633  CD1 PHE A  42      -0.147  -6.510 -10.234  1.00 94.15           C  
ATOM    634  HD1 PHE A  42       0.211  -5.496 -10.322  1.00 94.15           H  
ATOM    635  CD2 PHE A  42      -0.021  -8.705  -9.191  1.00 94.15           C  
ATOM    636  HD2 PHE A  42       0.442  -9.385  -8.492  1.00 94.15           H  
ATOM    637  CE1 PHE A  42      -1.239  -6.942 -11.007  1.00 94.15           C  
ATOM    638  HE1 PHE A  42      -1.722  -6.246 -11.677  1.00 94.15           H  
ATOM    639  CE2 PHE A  42      -1.122  -9.130  -9.951  1.00 94.15           C  
ATOM    640  HE2 PHE A  42      -1.511 -10.128  -9.812  1.00 94.15           H  
ATOM    641  CZ  PHE A  42      -1.723  -8.255 -10.870  1.00 94.15           C  
ATOM    642  HZ  PHE A  42      -2.577  -8.589 -11.441  1.00 94.15           H  
ATOM    643  N   GLY A  43       3.502  -9.416  -8.647  1.00 93.63           N  
ATOM    644  H   GLY A  43       3.566  -9.106  -7.688  1.00 93.63           H  
ATOM    645  CA  GLY A  43       3.728 -10.829  -8.896  1.00 93.63           C  
ATOM    646  HA2 GLY A  43       4.780 -10.994  -9.127  1.00 93.63           H  
ATOM    647  HA3 GLY A  43       3.135 -11.151  -9.752  1.00 93.63           H  
ATOM    648  C   GLY A  43       3.350 -11.702  -7.706  1.00 93.63           C  
ATOM    649  O   GLY A  43       2.998 -11.221  -6.625  1.00 93.63           O  
ATOM    650  N   PHE A  44       3.422 -13.004  -7.930  1.00 95.27           N  
ATOM    651  H   PHE A  44       3.757 -13.306  -8.833  1.00 95.27           H  
ATOM    652  CA  PHE A  44       3.199 -14.037  -6.936  1.00 95.27           C  
ATOM    653  HA  PHE A  44       2.992 -13.569  -5.974  1.00 95.27           H  
ATOM    654  C   PHE A  44       4.455 -14.883  -6.793  1.00 95.27           C  
ATOM    655  CB  PHE A  44       1.989 -14.889  -7.323  1.00 95.27           C  
ATOM    656  HB2 PHE A  44       2.177 -15.359  -8.288  1.00 95.27           H  
ATOM    657  HB3 PHE A  44       1.869 -15.685  -6.588  1.00 95.27           H  
ATOM    658  O   PHE A  44       5.124 -15.194  -7.776  1.00 95.27           O  
ATOM    659  CG  PHE A  44       0.700 -14.097  -7.389  1.00 95.27           C  
ATOM    660  CD1 PHE A  44       0.036 -13.747  -6.201  1.00 95.27           C  
ATOM    661  HD1 PHE A  44       0.473 -14.022  -5.253  1.00 95.27           H  
ATOM    662  CD2 PHE A  44       0.177 -13.689  -8.629  1.00 95.27           C  
ATOM    663  HD2 PHE A  44       0.690 -13.949  -9.543  1.00 95.27           H  
ATOM    664  CE1 PHE A  44      -1.172 -13.029  -6.247  1.00 95.27           C  
ATOM    665  HE1 PHE A  44      -1.685 -12.774  -5.332  1.00 95.27           H  
ATOM    666  CE2 PHE A  44      -1.020 -12.954  -8.677  1.00 95.27           C  
ATOM    667  HE2 PHE A  44      -1.427 -12.662  -9.634  1.00 95.27           H  
ATOM    668  CZ  PHE A  44      -1.699 -12.630  -7.488  1.00 95.27           C  
ATOM    669  HZ  PHE A  44      -2.625 -12.076  -7.527  1.00 95.27           H  
ATOM    670  N   LEU A  45       4.761 -15.250  -5.555  1.00 93.96           N  
ATOM    671  H   LEU A  45       4.174 -14.923  -4.801  1.00 93.96           H  
ATOM    672  CA  LEU A  45       5.903 -16.084  -5.223  1.00 93.96           C  
ATOM    673  HA  LEU A  45       6.216 -16.615  -6.122  1.00 93.96           H  
ATOM    674  C   LEU A  45       5.519 -17.128  -4.178  1.00 93.96           C  
ATOM    675  CB  LEU A  45       7.058 -15.170  -4.794  1.00 93.96           C  
ATOM    676  HB2 LEU A  45       7.229 -14.472  -5.613  1.00 93.96           H  
ATOM    677  HB3 LEU A  45       6.769 -14.600  -3.911  1.00 93.96           H  
ATOM    678  O   LEU A  45       4.835 -16.821  -3.200  1.00 93.96           O  
ATOM    679  CG  LEU A  45       8.364 -15.933  -4.524  1.00 93.96           C  
ATOM    680  HG  LEU A  45       8.367 -16.863  -5.093  1.00 93.96           H  
ATOM    681  CD1 LEU A  45       9.562 -15.104  -4.969  1.00 93.96           C  
ATOM    682 HD11 LEU A  45       9.596 -14.169  -4.410  1.00 93.96           H  
ATOM    683 HD12 LEU A  45      10.473 -15.677  -4.798  1.00 93.96           H  
ATOM    684 HD13 LEU A  45       9.490 -14.887  -6.035  1.00 93.96           H  
ATOM    685  CD2 LEU A  45       8.535 -16.245  -3.039  1.00 93.96           C  
ATOM    686 HD21 LEU A  45       8.602 -15.318  -2.470  1.00 93.96           H  
ATOM    687 HD22 LEU A  45       7.703 -16.842  -2.664  1.00 93.96           H  
ATOM    688 HD23 LEU A  45       9.453 -16.816  -2.899  1.00 93.96           H  
ATOM    689  N   THR A  46       5.981 -18.355  -4.357  1.00 92.01           N  
ATOM    690  H   THR A  46       6.510 -18.541  -5.198  1.00 92.01           H  
ATOM    691  CA  THR A  46       5.773 -19.469  -3.434  1.00 92.01           C  
ATOM    692  HA  THR A  46       5.268 -19.121  -2.533  1.00 92.01           H  
ATOM    693  C   THR A  46       7.135 -20.019  -3.041  1.00 92.01           C  
ATOM    694  CB  THR A  46       4.884 -20.549  -4.070  1.00 92.01           C  
ATOM    695  HB  THR A  46       5.391 -20.977  -4.935  1.00 92.01           H  
ATOM    696  O   THR A  46       7.910 -20.427  -3.902  1.00 92.01           O  
ATOM    697  CG2 THR A  46       4.539 -21.660  -3.082  1.00 92.01           C  
ATOM    698 HG21 THR A  46       5.442 -22.193  -2.781  1.00 92.01           H  
ATOM    699 HG22 THR A  46       4.049 -21.249  -2.200  1.00 92.01           H  
ATOM    700 HG23 THR A  46       3.874 -22.378  -3.562  1.00 92.01           H  
ATOM    701  OG1 THR A  46       3.661 -19.970  -4.477  1.00 92.01           O  
ATOM    702  HG1 THR A  46       3.363 -20.465  -5.243  1.00 92.01           H  
ATOM    703  N   PHE A  47       7.439 -20.014  -1.744  1.00 94.11           N  
ATOM    704  H   PHE A  47       6.738 -19.716  -1.081  1.00 94.11           H  
ATOM    705  CA  PHE A  47       8.621 -20.680  -1.198  1.00 94.11           C  
ATOM    706  HA  PHE A  47       9.435 -20.639  -1.921  1.00 94.11           H  
ATOM    707  C   PHE A  47       8.319 -22.150  -0.921  1.00 94.11           C  
ATOM    708  CB  PHE A  47       9.086 -19.980   0.084  1.00 94.11           C  
ATOM    709  HB2 PHE A  47       9.795 -20.627   0.600  1.00 94.11           H  
ATOM    710  HB3 PHE A  47       8.237 -19.838   0.754  1.00 94.11           H  
ATOM    711  O   PHE A  47       7.186 -22.498  -0.592  1.00 94.11           O  
ATOM    712  CG  PHE A  47       9.779 -18.662  -0.168  1.00 94.11           C  
ATOM    713  CD1 PHE A  47      11.080 -18.662  -0.703  1.00 94.11           C  
ATOM    714  HD1 PHE A  47      11.576 -19.592  -0.938  1.00 94.11           H  
ATOM    715  CD2 PHE A  47       9.146 -17.443   0.138  1.00 94.11           C  
ATOM    716  HD2 PHE A  47       8.144 -17.439   0.541  1.00 94.11           H  
ATOM    717  CE1 PHE A  47      11.752 -17.450  -0.916  1.00 94.11           C  
ATOM    718  HE1 PHE A  47      12.756 -17.461  -1.313  1.00 94.11           H  
ATOM    719  CE2 PHE A  47       9.821 -16.229  -0.074  1.00 94.11           C  
ATOM    720  HE2 PHE A  47       9.343 -15.288   0.157  1.00 94.11           H  
ATOM    721  CZ  PHE A  47      11.126 -16.236  -0.594  1.00 94.11           C  
ATOM    722  HZ  PHE A  47      11.660 -15.309  -0.739  1.00 94.11           H  
ATOM    723  N   LYS A  48       9.346 -22.995  -1.005  1.00 93.25           N  
ATOM    724  H   LYS A  48      10.235 -22.638  -1.323  1.00 93.25           H  
ATOM    725  CA  LYS A  48       9.261 -24.402  -0.604  1.00 93.25           C  
ATOM    726  HA  LYS A  48       8.381 -24.855  -1.061  1.00 93.25           H  
ATOM    727  C   LYS A  48       9.107 -24.563   0.907  1.00 93.25           C  
ATOM    728  CB  LYS A  48      10.517 -25.101  -1.114  1.00 93.25           C  
ATOM    729  HB2 LYS A  48      10.587 -24.925  -2.188  1.00 93.25           H  
ATOM    730  HB3 LYS A  48      11.385 -24.643  -0.639  1.00 93.25           H  
ATOM    731  O   LYS A  48       8.330 -25.405   1.346  1.00 93.25           O  
ATOM    732  CG  LYS A  48      10.537 -26.616  -0.853  1.00 93.25           C  
ATOM    733  HG2 LYS A  48      10.526 -26.827   0.216  1.00 93.25           H  
ATOM    734  HG3 LYS A  48       9.691 -27.098  -1.344  1.00 93.25           H  
ATOM    735  CD  LYS A  48      11.848 -27.100  -1.459  1.00 93.25           C  
ATOM    736  HD2 LYS A  48      12.655 -26.578  -0.946  1.00 93.25           H  
ATOM    737  HD3 LYS A  48      11.849 -26.801  -2.507  1.00 93.25           H  
ATOM    738  CE  LYS A  48      12.151 -28.592  -1.407  1.00 93.25           C  
ATOM    739  HE2 LYS A  48      11.355 -29.144  -1.907  1.00 93.25           H  
ATOM    740  HE3 LYS A  48      12.220 -28.910  -0.367  1.00 93.25           H  
ATOM    741  NZ  LYS A  48      13.445 -28.783  -2.106  1.00 93.25           N  
ATOM    742  HZ1 LYS A  48      13.808 -29.726  -2.090  1.00 93.25           H  
ATOM    743  HZ2 LYS A  48      14.133 -28.135  -1.750  1.00 93.25           H  
ATOM    744  HZ3 LYS A  48      13.405 -28.421  -3.048  1.00 93.25           H  
ATOM    745  N   ASP A  49       9.827 -23.759   1.692  1.00 89.68           N  
ATOM    746  H   ASP A  49      10.438 -23.078   1.264  1.00 89.68           H  
ATOM    747  CA  ASP A  49       9.694 -23.744   3.149  1.00 89.68           C  
ATOM    748  HA  ASP A  49       9.281 -24.707   3.451  1.00 89.68           H  
ATOM    749  C   ASP A  49       8.749 -22.608   3.591  1.00 89.68           C  
ATOM    750  CB  ASP A  49      11.069 -23.665   3.836  1.00 89.68           C  
ATOM    751  HB2 ASP A  49      11.711 -24.441   3.418  1.00 89.68           H  
ATOM    752  HB3 ASP A  49      11.524 -22.698   3.620  1.00 89.68           H  
ATOM    753  O   ASP A  49       9.032 -21.430   3.333  1.00 89.68           O  
ATOM    754  CG  ASP A  49      11.001 -23.865   5.363  1.00 89.68           C  
ATOM    755  OD1 ASP A  49       9.882 -23.927   5.924  1.00 89.68           O  
ATOM    756  OD2 ASP A  49      12.068 -23.922   6.004  1.00 89.68           O  
ATOM    757  N   PRO A  50       7.632 -22.910   4.282  1.00 88.81           N  
ATOM    758  CA  PRO A  50       6.763 -21.883   4.850  1.00 88.81           C  
ATOM    759  HA  PRO A  50       6.401 -21.232   4.055  1.00 88.81           H  
ATOM    760  C   PRO A  50       7.463 -21.006   5.900  1.00 88.81           C  
ATOM    761  CB  PRO A  50       5.580 -22.648   5.453  1.00 88.81           C  
ATOM    762  HB2 PRO A  50       4.795 -22.746   4.703  1.00 88.81           H  
ATOM    763  HB3 PRO A  50       5.186 -22.166   6.348  1.00 88.81           H  
ATOM    764  O   PRO A  50       7.034 -19.872   6.111  1.00 88.81           O  
ATOM    765  CG  PRO A  50       6.157 -24.028   5.762  1.00 88.81           C  
ATOM    766  HG2 PRO A  50       5.385 -24.798   5.787  1.00 88.81           H  
ATOM    767  HG3 PRO A  50       6.706 -23.998   6.704  1.00 88.81           H  
ATOM    768  CD  PRO A  50       7.128 -24.239   4.610  1.00 88.81           C  
ATOM    769  HD2 PRO A  50       7.909 -24.931   4.928  1.00 88.81           H  
ATOM    770  HD3 PRO A  50       6.602 -24.646   3.747  1.00 88.81           H  
ATOM    771  N   LYS A  51       8.548 -21.462   6.543  1.00 90.12           N  
ATOM    772  H   LYS A  51       8.894 -22.384   6.320  1.00 90.12           H  
ATOM    773  CA  LYS A  51       9.303 -20.642   7.508  1.00 90.12           C  
ATOM    774  HA  LYS A  51       8.613 -20.234   8.246  1.00 90.12           H  
ATOM    775  C   LYS A  51       9.974 -19.444   6.836  1.00 90.12           C  
ATOM    776  CB  LYS A  51      10.351 -21.498   8.229  1.00 90.12           C  
ATOM    777  HB2 LYS A  51      10.941 -20.853   8.880  1.00 90.12           H  
ATOM    778  HB3 LYS A  51      11.025 -21.935   7.492  1.00 90.12           H  
ATOM    779  O   LYS A  51       9.978 -18.355   7.410  1.00 90.12           O  
ATOM    780  CG  LYS A  51       9.724 -22.612   9.079  1.00 90.12           C  
ATOM    781  HG2 LYS A  51       9.110 -22.168   9.863  1.00 90.12           H  
ATOM    782  HG3 LYS A  51       9.099 -23.253   8.458  1.00 90.12           H  
ATOM    783  CD  LYS A  51      10.833 -23.459   9.710  1.00 90.12           C  
ATOM    784  HD2 LYS A  51      11.456 -22.824  10.339  1.00 90.12           H  
ATOM    785  HD3 LYS A  51      11.445 -23.878   8.911  1.00 90.12           H  
ATOM    786  CE  LYS A  51      10.236 -24.595  10.544  1.00 90.12           C  
ATOM    787  HE2 LYS A  51       9.614 -25.205   9.890  1.00 90.12           H  
ATOM    788  HE3 LYS A  51       9.602 -24.168  11.320  1.00 90.12           H  
ATOM    789  NZ  LYS A  51      11.309 -25.422  11.148  1.00 90.12           N  
ATOM    790  HZ1 LYS A  51      10.923 -26.188  11.681  1.00 90.12           H  
ATOM    791  HZ2 LYS A  51      11.891 -24.864  11.755  1.00 90.12           H  
ATOM    792  HZ3 LYS A  51      11.896 -25.801  10.418  1.00 90.12           H  
ATOM    793  N   THR A  52      10.448 -19.607   5.598  1.00 90.19           N  
ATOM    794  H   THR A  52      10.429 -20.530   5.189  1.00 90.19           H  
ATOM    795  CA  THR A  52      11.049 -18.523   4.803  1.00 90.19           C  
ATOM    796  HA  THR A  52      11.915 -18.132   5.338  1.00 90.19           H  
ATOM    797  C   THR A  52      10.074 -17.368   4.583  1.00 90.19           C  
ATOM    798  CB  THR A  52      11.516 -19.051   3.438  1.00 90.19           C  
ATOM    799  HB  THR A  52      10.657 -19.417   2.876  1.00 90.19           H  
ATOM    800  O   THR A  52      10.478 -16.206   4.605  1.00 90.19           O  
ATOM    801  CG2 THR A  52      12.224 -17.977   2.621  1.00 90.19           C  
ATOM    802 HG21 THR A  52      12.686 -18.425   1.742  1.00 90.19           H  
ATOM    803 HG22 THR A  52      12.977 -17.480   3.233  1.00 90.19           H  
ATOM    804 HG23 THR A  52      11.504 -17.235   2.276  1.00 90.19           H  
ATOM    805  OG1 THR A  52      12.426 -20.108   3.613  1.00 90.19           O  
ATOM    806  HG1 THR A  52      13.307 -19.735   3.686  1.00 90.19           H  
ATOM    807  N   VAL A  53       8.776 -17.664   4.438  1.00 90.05           N  
ATOM    808  H   VAL A  53       8.505 -18.635   4.484  1.00 90.05           H  
ATOM    809  CA  VAL A  53       7.728 -16.647   4.256  1.00 90.05           C  
ATOM    810  HA  VAL A  53       7.954 -16.079   3.353  1.00 90.05           H  
ATOM    811  C   VAL A  53       7.718 -15.662   5.422  1.00 90.05           C  
ATOM    812  CB  VAL A  53       6.341 -17.305   4.098  1.00 90.05           C  
ATOM    813  HB  VAL A  53       6.148 -17.922   4.976  1.00 90.05           H  
ATOM    814  O   VAL A  53       7.667 -14.460   5.188  1.00 90.05           O  
ATOM    815  CG1 VAL A  53       5.176 -16.310   4.012  1.00 90.05           C  
ATOM    816 HG11 VAL A  53       5.119 -15.716   4.925  1.00 90.05           H  
ATOM    817 HG12 VAL A  53       4.242 -16.862   3.913  1.00 90.05           H  
ATOM    818 HG13 VAL A  53       5.285 -15.644   3.156  1.00 90.05           H  
ATOM    819  CG2 VAL A  53       6.287 -18.201   2.853  1.00 90.05           C  
ATOM    820 HG21 VAL A  53       5.328 -18.718   2.817  1.00 90.05           H  
ATOM    821 HG22 VAL A  53       6.408 -17.601   1.951  1.00 90.05           H  
ATOM    822 HG23 VAL A  53       7.070 -18.958   2.894  1.00 90.05           H  
ATOM    823  N   ASN A  54       7.814 -16.142   6.665  1.00 87.32           N  
ATOM    824  H   ASN A  54       7.929 -17.138   6.790  1.00 87.32           H  
ATOM    825  CA  ASN A  54       7.800 -15.278   7.847  1.00 87.32           C  
ATOM    826  HA  ASN A  54       6.932 -14.621   7.794  1.00 87.32           H  
ATOM    827  C   ASN A  54       9.032 -14.368   7.905  1.00 87.32           C  
ATOM    828  CB  ASN A  54       7.685 -16.145   9.109  1.00 87.32           C  
ATOM    829  HB2 ASN A  54       7.824 -15.517   9.989  1.00 87.32           H  
ATOM    830  HB3 ASN A  54       8.470 -16.901   9.105  1.00 87.32           H  
ATOM    831  O   ASN A  54       8.896 -13.183   8.197  1.00 87.32           O  
ATOM    832  CG  ASN A  54       6.329 -16.814   9.240  1.00 87.32           C  
ATOM    833  ND2 ASN A  54       6.273 -17.952   9.889  1.00 87.32           N  
ATOM    834 HD21 ASN A  54       7.114 -18.368  10.266  1.00 87.32           H  
ATOM    835 HD22 ASN A  54       5.365 -18.389   9.951  1.00 87.32           H  
ATOM    836  OD1 ASN A  54       5.308 -16.324   8.785  1.00 87.32           O  
ATOM    837  N   THR A  55      10.212 -14.891   7.564  1.00 88.60           N  
ATOM    838  H   THR A  55      10.277 -15.884   7.389  1.00 88.60           H  
ATOM    839  CA  THR A  55      11.455 -14.106   7.494  1.00 88.60           C  
ATOM    840  HA  THR A  55      11.644 -13.650   8.465  1.00 88.60           H  
ATOM    841  C   THR A  55      11.355 -12.987   6.458  1.00 88.60           C  
ATOM    842  CB  THR A  55      12.638 -15.022   7.145  1.00 88.60           C  
ATOM    843  HB  THR A  55      12.528 -15.393   6.126  1.00 88.60           H  
ATOM    844  O   THR A  55      11.735 -11.850   6.724  1.00 88.60           O  
ATOM    845  CG2 THR A  55      13.987 -14.318   7.277  1.00 88.60           C  
ATOM    846 HG21 THR A  55      14.099 -13.919   8.285  1.00 88.60           H  
ATOM    847 HG22 THR A  55      14.055 -13.502   6.557  1.00 88.60           H  
ATOM    848 HG23 THR A  55      14.792 -15.024   7.077  1.00 88.60           H  
ATOM    849  OG1 THR A  55      12.653 -16.120   8.027  1.00 88.60           O  
ATOM    850  HG1 THR A  55      13.429 -16.650   7.833  1.00 88.60           H  
ATOM    851  N   VAL A  56      10.793 -13.299   5.289  1.00 90.43           N  
ATOM    852  H   VAL A  56      10.519 -14.260   5.139  1.00 90.43           H  
ATOM    853  CA  VAL A  56      10.583 -12.348   4.191  1.00 90.43           C  
ATOM    854  HA  VAL A  56      11.500 -11.785   4.018  1.00 90.43           H  
ATOM    855  C   VAL A  56       9.506 -11.308   4.535  1.00 90.43           C  
ATOM    856  CB  VAL A  56      10.259 -13.148   2.917  1.00 90.43           C  
ATOM    857  HB  VAL A  56       9.487 -13.882   3.147  1.00 90.43           H  
ATOM    858  O   VAL A  56       9.637 -10.145   4.190  1.00 90.43           O  
ATOM    859  CG1 VAL A  56       9.767 -12.286   1.760  1.00 90.43           C  
ATOM    860 HG11 VAL A  56      10.474 -11.473   1.595  1.00 90.43           H  
ATOM    861 HG12 VAL A  56       8.794 -11.860   2.006  1.00 90.43           H  
ATOM    862 HG13 VAL A  56       9.672 -12.878   0.850  1.00 90.43           H  
ATOM    863  CG2 VAL A  56      11.509 -13.892   2.431  1.00 90.43           C  
ATOM    864 HG21 VAL A  56      11.264 -14.511   1.568  1.00 90.43           H  
ATOM    865 HG22 VAL A  56      11.902 -14.540   3.215  1.00 90.43           H  
ATOM    866 HG23 VAL A  56      12.277 -13.171   2.151  1.00 90.43           H  
ATOM    867  N   MET A  57       8.457 -11.670   5.277  1.00 89.02           N  
ATOM    868  H   MET A  57       8.362 -12.642   5.534  1.00 89.02           H  
ATOM    869  CA  MET A  57       7.398 -10.723   5.667  1.00 89.02           C  
ATOM    870  HA  MET A  57       7.044 -10.199   4.779  1.00 89.02           H  
ATOM    871  C   MET A  57       7.855  -9.644   6.658  1.00 89.02           C  
ATOM    872  CB  MET A  57       6.231 -11.493   6.298  1.00 89.02           C  
ATOM    873  HB2 MET A  57       5.558 -10.797   6.800  1.00 89.02           H  
ATOM    874  HB3 MET A  57       6.618 -12.186   7.044  1.00 89.02           H  
ATOM    875  O   MET A  57       7.226  -8.590   6.741  1.00 89.02           O  
ATOM    876  CG  MET A  57       5.419 -12.269   5.266  1.00 89.02           C  
ATOM    877  HG2 MET A  57       4.790 -12.985   5.795  1.00 89.02           H  
ATOM    878  HG3 MET A  57       6.099 -12.822   4.619  1.00 89.02           H  
ATOM    879  SD  MET A  57       4.366 -11.261   4.201  1.00 89.02           S  
ATOM    880  CE  MET A  57       3.684 -12.624   3.241  1.00 89.02           C  
ATOM    881  HE1 MET A  57       4.416 -13.428   3.161  1.00 89.02           H  
ATOM    882  HE2 MET A  57       3.447 -12.265   2.239  1.00 89.02           H  
ATOM    883  HE3 MET A  57       2.789 -13.002   3.735  1.00 89.02           H  
ATOM    884  N   VAL A  58       8.893  -9.915   7.453  1.00 87.41           N  
ATOM    885  H   VAL A  58       9.343 -10.814   7.355  1.00 87.41           H  
ATOM    886  CA  VAL A  58       9.397  -8.985   8.480  1.00 87.41           C  
ATOM    887  HA  VAL A  58       8.574  -8.368   8.837  1.00 87.41           H  
ATOM    888  C   VAL A  58      10.436  -8.017   7.906  1.00 87.41           C  
ATOM    889  CB  VAL A  58       9.947  -9.780   9.684  1.00 87.41           C  
ATOM    890  HB  VAL A  58      10.714 -10.471   9.335  1.00 87.41           H  
ATOM    891  O   VAL A  58      10.652  -6.945   8.469  1.00 87.41           O  
ATOM    892  CG1 VAL A  58      10.549  -8.896  10.785  1.00 87.41           C  
ATOM    893 HG11 VAL A  58       9.836  -8.127  11.084  1.00 87.41           H  
ATOM    894 HG12 VAL A  58      10.818  -9.503  11.650  1.00 87.41           H  
ATOM    895 HG13 VAL A  58      11.458  -8.416  10.422  1.00 87.41           H  
ATOM    896  CG2 VAL A  58       8.826 -10.587  10.357  1.00 87.41           C  
ATOM    897 HG21 VAL A  58       9.246 -11.214  11.144  1.00 87.41           H  
ATOM    898 HG22 VAL A  58       8.086  -9.911  10.785  1.00 87.41           H  
ATOM    899 HG23 VAL A  58       8.329 -11.235   9.635  1.00 87.41           H  
ATOM    900  N   LYS A  59      11.076  -8.376   6.788  1.00 86.73           N  
ATOM    901  H   LYS A  59      10.759  -9.201   6.299  1.00 86.73           H  
ATOM    902  CA  LYS A  59      12.148  -7.596   6.173  1.00 86.73           C  
ATOM    903  HA  LYS A  59      12.592  -6.964   6.943  1.00 86.73           H  
ATOM    904  C   LYS A  59      11.600  -6.662   5.090  1.00 86.73           C  
ATOM    905  CB  LYS A  59      13.226  -8.574   5.676  1.00 86.73           C  
ATOM    906  HB2 LYS A  59      12.827  -9.160   4.849  1.00 86.73           H  
ATOM    907  HB3 LYS A  59      13.477  -9.255   6.489  1.00 86.73           H  
ATOM    908  O   LYS A  59      10.675  -7.000   4.361  1.00 86.73           O  
ATOM    909  CG  LYS A  59      14.503  -7.851   5.231  1.00 86.73           C  
ATOM    910  HG2 LYS A  59      14.843  -7.189   6.028  1.00 86.73           H  
ATOM    911  HG3 LYS A  59      14.275  -7.259   4.345  1.00 86.73           H  
ATOM    912  CD  LYS A  59      15.623  -8.833   4.878  1.00 86.73           C  
ATOM    913  HD2 LYS A  59      15.260  -9.505   4.100  1.00 86.73           H  
ATOM    914  HD3 LYS A  59      15.888  -9.408   5.765  1.00 86.73           H  
ATOM    915  CE  LYS A  59      16.839  -8.048   4.367  1.00 86.73           C  
ATOM    916  HE2 LYS A  59      17.099  -7.299   5.115  1.00 86.73           H  
ATOM    917  HE3 LYS A  59      16.546  -7.515   3.463  1.00 86.73           H  
ATOM    918  NZ  LYS A  59      18.009  -8.926   4.102  1.00 86.73           N  
ATOM    919  HZ1 LYS A  59      18.279  -9.424   4.938  1.00 86.73           H  
ATOM    920  HZ2 LYS A  59      18.799  -8.377   3.795  1.00 86.73           H  
ATOM    921  HZ3 LYS A  59      17.801  -9.597   3.376  1.00 86.73           H  
ATOM    922  N   GLU A  60      12.192  -5.477   4.965  1.00 88.62           N  
ATOM    923  H   GLU A  60      12.922  -5.219   5.614  1.00 88.62           H  
ATOM    924  CA  GLU A  60      11.959  -4.605   3.812  1.00 88.62           C  
ATOM    925  HA  GLU A  60      10.912  -4.682   3.518  1.00 88.62           H  
ATOM    926  C   GLU A  60      12.811  -5.055   2.623  1.00 88.62           C  
ATOM    927  CB  GLU A  60      12.235  -3.135   4.144  1.00 88.62           C  
ATOM    928  HB2 GLU A  60      13.249  -3.038   4.532  1.00 88.62           H  
ATOM    929  HB3 GLU A  60      12.157  -2.557   3.224  1.00 88.62           H  
ATOM    930  O   GLU A  60      13.988  -5.402   2.765  1.00 88.62           O  
ATOM    931  CG  GLU A  60      11.229  -2.571   5.158  1.00 88.62           C  
ATOM    932  HG2 GLU A  60      11.378  -3.057   6.123  1.00 88.62           H  
ATOM    933  HG3 GLU A  60      10.222  -2.804   4.813  1.00 88.62           H  
ATOM    934  CD  GLU A  60      11.374  -1.051   5.324  1.00 88.62           C  
ATOM    935  OE1 GLU A  60      10.326  -0.379   5.466  1.00 88.62           O  
ATOM    936  OE2 GLU A  60      12.525  -0.564   5.291  1.00 88.62           O  
ATOM    937  N   HIS A  61      12.215  -5.036   1.434  1.00 88.88           N  
ATOM    938  H   HIS A  61      11.268  -4.693   1.364  1.00 88.88           H  
ATOM    939  CA  HIS A  61      12.838  -5.553   0.224  1.00 88.88           C  
ATOM    940  HA  HIS A  61      13.851  -5.885   0.450  1.00 88.88           H  
ATOM    941  C   HIS A  61      12.939  -4.470  -0.842  1.00 88.88           C  
ATOM    942  CB  HIS A  61      12.055  -6.771  -0.257  1.00 88.88           C  
ATOM    943  HB2 HIS A  61      11.004  -6.497  -0.345  1.00 88.88           H  
ATOM    944  HB3 HIS A  61      12.419  -7.075  -1.238  1.00 88.88           H  
ATOM    945  O   HIS A  61      11.976  -3.753  -1.110  1.00 88.88           O  
ATOM    946  CG  HIS A  61      12.157  -7.931   0.692  1.00 88.88           C  
ATOM    947  CD2 HIS A  61      11.270  -8.241   1.682  1.00 88.88           C  
ATOM    948  HD2 HIS A  61      10.374  -7.694   1.936  1.00 88.88           H  
ATOM    949  ND1 HIS A  61      13.177  -8.851   0.759  1.00 88.88           N  
ATOM    950  HD1 HIS A  61      14.015  -8.843   0.195  1.00 88.88           H  
ATOM    951  CE1 HIS A  61      12.871  -9.733   1.723  1.00 88.88           C  
ATOM    952  HE1 HIS A  61      13.445 -10.600   2.013  1.00 88.88           H  
ATOM    953  NE2 HIS A  61      11.726  -9.398   2.307  1.00 88.88           N  
ATOM    954  N   TYR A  62      14.108  -4.393  -1.473  1.00 90.18           N  
ATOM    955  H   TYR A  62      14.817  -5.077  -1.247  1.00 90.18           H  
ATOM    956  CA  TYR A  62      14.412  -3.444  -2.536  1.00 90.18           C  
ATOM    957  HA  TYR A  62      13.528  -2.841  -2.742  1.00 90.18           H  
ATOM    958  C   TYR A  62      14.787  -4.209  -3.804  1.00 90.18           C  
ATOM    959  CB  TYR A  62      15.530  -2.487  -2.102  1.00 90.18           C  
ATOM    960  HB2 TYR A  62      16.432  -3.062  -1.893  1.00 90.18           H  
ATOM    961  HB3 TYR A  62      15.756  -1.821  -2.935  1.00 90.18           H  
ATOM    962  O   TYR A  62      15.731  -4.997  -3.791  1.00 90.18           O  
ATOM    963  CG  TYR A  62      15.194  -1.641  -0.888  1.00 90.18           C  
ATOM    964  CD1 TYR A  62      14.560  -0.392  -1.047  1.00 90.18           C  
ATOM    965  HD1 TYR A  62      14.309  -0.038  -2.036  1.00 90.18           H  
ATOM    966  CD2 TYR A  62      15.518  -2.107   0.402  1.00 90.18           C  
ATOM    967  HD2 TYR A  62      15.993  -3.067   0.532  1.00 90.18           H  
ATOM    968  CE1 TYR A  62      14.259   0.396   0.082  1.00 90.18           C  
ATOM    969  HE1 TYR A  62      13.783   1.359  -0.034  1.00 90.18           H  
ATOM    970  CE2 TYR A  62      15.222  -1.320   1.529  1.00 90.18           C  
ATOM    971  HE2 TYR A  62      15.455  -1.664   2.526  1.00 90.18           H  
ATOM    972  OH  TYR A  62      14.346   0.684   2.472  1.00 90.18           O  
ATOM    973  HH  TYR A  62      13.769   1.435   2.315  1.00 90.18           H  
ATOM    974  CZ  TYR A  62      14.599  -0.067   1.373  1.00 90.18           C  
ATOM    975  N   LEU A  63      14.054  -3.962  -4.886  1.00 86.85           N  
ATOM    976  H   LEU A  63      13.318  -3.275  -4.806  1.00 86.85           H  
ATOM    977  CA  LEU A  63      14.260  -4.540  -6.214  1.00 86.85           C  
ATOM    978  HA  LEU A  63      15.219  -5.056  -6.260  1.00 86.85           H  
ATOM    979  C   LEU A  63      14.280  -3.411  -7.240  1.00 86.85           C  
ATOM    980  CB  LEU A  63      13.130  -5.537  -6.525  1.00 86.85           C  
ATOM    981  HB2 LEU A  63      12.883  -5.482  -7.585  1.00 86.85           H  
ATOM    982  HB3 LEU A  63      12.236  -5.219  -5.988  1.00 86.85           H  
ATOM    983  O   LEU A  63      13.386  -2.566  -7.251  1.00 86.85           O  
ATOM    984  CG  LEU A  63      13.476  -6.994  -6.165  1.00 86.85           C  
ATOM    985  HG  LEU A  63      14.312  -7.024  -5.466  1.00 86.85           H  
ATOM    986  CD1 LEU A  63      12.283  -7.688  -5.510  1.00 86.85           C  
ATOM    987 HD11 LEU A  63      11.410  -7.626  -6.160  1.00 86.85           H  
ATOM    988 HD12 LEU A  63      12.528  -8.734  -5.327  1.00 86.85           H  
ATOM    989 HD13 LEU A  63      12.077  -7.206  -4.555  1.00 86.85           H  
ATOM    990  CD2 LEU A  63      13.847  -7.764  -7.433  1.00 86.85           C  
ATOM    991 HD21 LEU A  63      13.017  -7.759  -8.140  1.00 86.85           H  
ATOM    992 HD22 LEU A  63      14.717  -7.305  -7.902  1.00 86.85           H  
ATOM    993 HD23 LEU A  63      14.090  -8.799  -7.190  1.00 86.85           H  
ATOM    994  N   ASP A  64      15.307  -3.385  -8.089  1.00 85.02           N  
ATOM    995  H   ASP A  64      15.928  -4.181  -8.120  1.00 85.02           H  
ATOM    996  CA  ASP A  64      15.474  -2.389  -9.158  1.00 85.02           C  
ATOM    997  HA  ASP A  64      16.497  -2.485  -9.523  1.00 85.02           H  
ATOM    998  C   ASP A  64      15.329  -0.930  -8.665  1.00 85.02           C  
ATOM    999  CB  ASP A  64      14.556  -2.737 -10.344  1.00 85.02           C  
ATOM   1000  HB2 ASP A  64      13.522  -2.555 -10.049  1.00 85.02           H  
ATOM   1001  HB3 ASP A  64      14.794  -2.082 -11.182  1.00 85.02           H  
ATOM   1002  O   ASP A  64      14.731  -0.080  -9.325  1.00 85.02           O  
ATOM   1003  CG  ASP A  64      14.695  -4.191 -10.808  1.00 85.02           C  
ATOM   1004  OD1 ASP A  64      15.834  -4.699 -10.804  1.00 85.02           O  
ATOM   1005  OD2 ASP A  64      13.644  -4.797 -11.129  1.00 85.02           O  
ATOM   1006  N   GLY A  65      15.822  -0.649  -7.451  1.00 84.60           N  
ATOM   1007  H   GLY A  65      16.276  -1.401  -6.952  1.00 84.60           H  
ATOM   1008  CA  GLY A  65      15.744   0.671  -6.812  1.00 84.60           C  
ATOM   1009  HA2 GLY A  65      16.016   1.433  -7.542  1.00 84.60           H  
ATOM   1010  HA3 GLY A  65      16.467   0.709  -5.997  1.00 84.60           H  
ATOM   1011  C   GLY A  65      14.370   1.045  -6.237  1.00 84.60           C  
ATOM   1012  O   GLY A  65      14.189   2.176  -5.789  1.00 84.60           O  
ATOM   1013  N   LYS A  66      13.399   0.124  -6.223  1.00 87.42           N  
ATOM   1014  H   LYS A  66      13.594  -0.779  -6.632  1.00 87.42           H  
ATOM   1015  CA  LYS A  66      12.066   0.323  -5.638  1.00 87.42           C  
ATOM   1016  HA  LYS A  66      11.979   1.351  -5.286  1.00 87.42           H  
ATOM   1017  C   LYS A  66      11.852  -0.578  -4.430  1.00 87.42           C  
ATOM   1018  CB  LYS A  66      10.982   0.083  -6.698  1.00 87.42           C  
ATOM   1019  HB2 LYS A  66      10.007   0.055  -6.211  1.00 87.42           H  
ATOM   1020  HB3 LYS A  66      11.150  -0.879  -7.183  1.00 87.42           H  
ATOM   1021  O   LYS A  66      12.268  -1.734  -4.427  1.00 87.42           O  
ATOM   1022  CG  LYS A  66      10.983   1.206  -7.742  1.00 87.42           C  
ATOM   1023  HG2 LYS A  66      11.949   1.238  -8.245  1.00 87.42           H  
ATOM   1024  HG3 LYS A  66      10.812   2.160  -7.242  1.00 87.42           H  
ATOM   1025  CD  LYS A  66       9.888   0.978  -8.785  1.00 87.42           C  
ATOM   1026  HD2 LYS A  66       8.916   0.912  -8.296  1.00 87.42           H  
ATOM   1027  HD3 LYS A  66      10.094   0.039  -9.297  1.00 87.42           H  
ATOM   1028  CE  LYS A  66       9.904   2.141  -9.781  1.00 87.42           C  
ATOM   1029  HE2 LYS A  66       9.536   3.034  -9.275  1.00 87.42           H  
ATOM   1030  HE3 LYS A  66      10.937   2.324 -10.076  1.00 87.42           H  
ATOM   1031  NZ  LYS A  66       9.092   1.840 -10.983  1.00 87.42           N  
ATOM   1032  HZ1 LYS A  66       8.177   1.496 -10.728  1.00 87.42           H  
ATOM   1033  HZ2 LYS A  66       9.565   1.139 -11.535  1.00 87.42           H  
ATOM   1034  HZ3 LYS A  66       9.012   2.656 -11.572  1.00 87.42           H  
ATOM   1035  N   ILE A  67      11.174  -0.048  -3.414  1.00 87.77           N  
ATOM   1036  H   ILE A  67      10.836   0.900  -3.496  1.00 87.77           H  
ATOM   1037  CA  ILE A  67      10.681  -0.860  -2.301  1.00 87.77           C  
ATOM   1038  HA  ILE A  67      11.485  -1.538  -2.014  1.00 87.77           H  
ATOM   1039  C   ILE A  67       9.501  -1.706  -2.784  1.00 87.77           C  
ATOM   1040  CB  ILE A  67      10.358   0.000  -1.060  1.00 87.77           C  
ATOM   1041  HB  ILE A  67      11.250   0.584  -0.837  1.00 87.77           H  
ATOM   1042  O   ILE A  67       8.560  -1.180  -3.383  1.00 87.77           O  
ATOM   1043  CG1 ILE A  67      10.091  -0.919   0.153  1.00 87.77           C  
ATOM   1044 HG12 ILE A  67      10.904  -1.641   0.231  1.00 87.77           H  
ATOM   1045 HG13 ILE A  67       9.162  -1.469   0.005  1.00 87.77           H  
ATOM   1046  CG2 ILE A  67       9.198   0.990  -1.294  1.00 87.77           C  
ATOM   1047 HG21 ILE A  67       8.252   0.453  -1.360  1.00 87.77           H  
ATOM   1048 HG22 ILE A  67       9.354   1.555  -2.213  1.00 87.77           H  
ATOM   1049 HG23 ILE A  67       9.143   1.696  -0.465  1.00 87.77           H  
ATOM   1050  CD1 ILE A  67      10.015  -0.172   1.490  1.00 87.77           C  
ATOM   1051 HD11 ILE A  67       9.925  -0.895   2.301  1.00 87.77           H  
ATOM   1052 HD12 ILE A  67       9.144   0.483   1.513  1.00 87.77           H  
ATOM   1053 HD13 ILE A  67      10.921   0.414   1.643  1.00 87.77           H  
ATOM   1054  N   VAL A  68       9.557  -3.011  -2.535  1.00 91.16           N  
ATOM   1055  H   VAL A  68      10.347  -3.370  -2.019  1.00 91.16           H  
ATOM   1056  CA  VAL A  68       8.481  -3.935  -2.899  1.00 91.16           C  
ATOM   1057  HA  VAL A  68       7.826  -3.433  -3.610  1.00 91.16           H  
ATOM   1058  C   VAL A  68       7.631  -4.245  -1.672  1.00 91.16           C  
ATOM   1059  CB  VAL A  68       8.984  -5.188  -3.636  1.00 91.16           C  
ATOM   1060  HB  VAL A  68       8.113  -5.759  -3.958  1.00 91.16           H  
ATOM   1061  O   VAL A  68       8.141  -4.534  -0.591  1.00 91.16           O  
ATOM   1062  CG1 VAL A  68       9.771  -4.778  -4.885  1.00 91.16           C  
ATOM   1063 HG11 VAL A  68      10.066  -5.669  -5.440  1.00 91.16           H  
ATOM   1064 HG12 VAL A  68       9.153  -4.143  -5.520  1.00 91.16           H  
ATOM   1065 HG13 VAL A  68      10.667  -4.224  -4.606  1.00 91.16           H  
ATOM   1066  CG2 VAL A  68       9.868  -6.112  -2.801  1.00 91.16           C  
ATOM   1067 HG21 VAL A  68       9.338  -6.421  -1.900  1.00 91.16           H  
ATOM   1068 HG22 VAL A  68      10.104  -7.008  -3.376  1.00 91.16           H  
ATOM   1069 HG23 VAL A  68      10.792  -5.597  -2.538  1.00 91.16           H  
ATOM   1070  N   GLY A  69       6.314  -4.159  -1.833  1.00 90.09           N  
ATOM   1071  H   GLY A  69       5.971  -3.996  -2.769  1.00 90.09           H  
ATOM   1072  CA  GLY A  69       5.349  -4.485  -0.792  1.00 90.09           C  
ATOM   1073  HA2 GLY A  69       4.425  -3.931  -0.961  1.00 90.09           H  
ATOM   1074  HA3 GLY A  69       5.745  -4.204   0.184  1.00 90.09           H  
ATOM   1075  C   GLY A  69       5.035  -5.974  -0.811  1.00 90.09           C  
ATOM   1076  O   GLY A  69       4.611  -6.499  -1.837  1.00 90.09           O  
ATOM   1077  N   ILE A  70       5.206  -6.657   0.316  1.00 90.49           N  
ATOM   1078  H   ILE A  70       5.571  -6.179   1.128  1.00 90.49           H  
ATOM   1079  CA  ILE A  70       4.961  -8.097   0.426  1.00 90.49           C  
ATOM   1080  HA  ILE A  70       4.756  -8.499  -0.566  1.00 90.49           H  
ATOM   1081  C   ILE A  70       3.723  -8.352   1.281  1.00 90.49           C  
ATOM   1082  CB  ILE A  70       6.213  -8.828   0.942  1.00 90.49           C  
ATOM   1083  HB  ILE A  70       6.435  -8.494   1.956  1.00 90.49           H  
ATOM   1084  O   ILE A  70       3.531  -7.734   2.328  1.00 90.49           O  
ATOM   1085  CG1 ILE A  70       7.413  -8.498   0.027  1.00 90.49           C  
ATOM   1086 HG12 ILE A  70       7.677  -7.448   0.148  1.00 90.49           H  
ATOM   1087 HG13 ILE A  70       7.142  -8.665  -1.015  1.00 90.49           H  
ATOM   1088  CG2 ILE A  70       5.948 -10.339   0.969  1.00 90.49           C  
ATOM   1089 HG21 ILE A  70       6.791 -10.854   1.430  1.00 90.49           H  
ATOM   1090 HG22 ILE A  70       5.802 -10.693  -0.051  1.00 90.49           H  
ATOM   1091 HG23 ILE A  70       5.071 -10.574   1.572  1.00 90.49           H  
ATOM   1092  CD1 ILE A  70       8.660  -9.315   0.337  1.00 90.49           C  
ATOM   1093 HD11 ILE A  70       9.511  -8.854  -0.164  1.00 90.49           H  
ATOM   1094 HD12 ILE A  70       8.827  -9.340   1.414  1.00 90.49           H  
ATOM   1095 HD13 ILE A  70       8.543 -10.331  -0.040  1.00 90.49           H  
ATOM   1096  N   SER A  71       2.862  -9.269   0.839  1.00 86.57           N  
ATOM   1097  H   SER A  71       3.059  -9.730  -0.038  1.00 86.57           H  
ATOM   1098  CA  SER A  71       1.719  -9.710   1.629  1.00 86.57           C  
ATOM   1099  HA  SER A  71       2.006  -9.625   2.677  1.00 86.57           H  
ATOM   1100  C   SER A  71       1.337 -11.168   1.420  1.00 86.57           C  
ATOM   1101  CB  SER A  71       0.516  -8.810   1.368  1.00 86.57           C  
ATOM   1102  HB2 SER A  71       0.834  -7.829   1.015  1.00 86.57           H  
ATOM   1103  HB3 SER A  71      -0.163  -9.263   0.645  1.00 86.57           H  
ATOM   1104  O   SER A  71       1.772 -11.828   0.473  1.00 86.57           O  
ATOM   1105  OG  SER A  71      -0.096  -8.669   2.624  1.00 86.57           O  
ATOM   1106  HG  SER A  71       0.550  -8.198   3.156  1.00 86.57           H  
ATOM   1107  N   PHE A  72       0.528 -11.709   2.329  1.00 83.65           N  
ATOM   1108  H   PHE A  72       0.137 -11.111   3.043  1.00 83.65           H  
ATOM   1109  CA  PHE A  72      -0.031 -13.046   2.154  1.00 83.65           C  
ATOM   1110  HA  PHE A  72       0.783 -13.727   1.906  1.00 83.65           H  
ATOM   1111  C   PHE A  72      -1.006 -13.033   0.973  1.00 83.65           C  
ATOM   1112  CB  PHE A  72      -0.664 -13.546   3.458  1.00 83.65           C  
ATOM   1113  HB2 PHE A  72      -1.197 -14.476   3.256  1.00 83.65           H  
ATOM   1114  HB3 PHE A  72      -1.397 -12.820   3.807  1.00 83.65           H  
ATOM   1115  O   PHE A  72      -1.751 -12.075   0.774  1.00 83.65           O  
ATOM   1116  CG  PHE A  72       0.362 -13.812   4.546  1.00 83.65           C  
ATOM   1117  CD1 PHE A  72       1.107 -15.008   4.536  1.00 83.65           C  
ATOM   1118  HD1 PHE A  72       0.916 -15.761   3.785  1.00 83.65           H  
ATOM   1119  CD2 PHE A  72       0.603 -12.852   5.548  1.00 83.65           C  
ATOM   1120  HD2 PHE A  72       0.037 -11.933   5.565  1.00 83.65           H  
ATOM   1121  CE1 PHE A  72       2.085 -15.240   5.519  1.00 83.65           C  
ATOM   1122  HE1 PHE A  72       2.637 -16.169   5.533  1.00 83.65           H  
ATOM   1123  CE2 PHE A  72       1.586 -13.084   6.528  1.00 83.65           C  
ATOM   1124  HE2 PHE A  72       1.776 -12.346   7.293  1.00 83.65           H  
ATOM   1125  CZ  PHE A  72       2.329 -14.278   6.513  1.00 83.65           C  
ATOM   1126  HZ  PHE A  72       3.078 -14.463   7.268  1.00 83.65           H  
ATOM   1127  N   CYS A  73      -0.972 -14.082   0.147  1.00 70.83           N  
ATOM   1128  H   CYS A  73      -0.432 -14.896   0.403  1.00 70.83           H  
ATOM   1129  CA  CYS A  73      -1.942 -14.194  -0.935  1.00 70.83           C  
ATOM   1130  HA  CYS A  73      -1.977 -13.260  -1.495  1.00 70.83           H  
ATOM   1131  C   CYS A  73      -3.319 -14.469  -0.340  1.00 70.83           C  
ATOM   1132  CB  CYS A  73      -1.607 -15.346  -1.893  1.00 70.83           C  
ATOM   1133  HB2 CYS A  73      -2.431 -15.453  -2.599  1.00 70.83           H  
ATOM   1134  HB3 CYS A  73      -1.523 -16.279  -1.337  1.00 70.83           H  
ATOM   1135  O   CYS A  73      -3.498 -15.496   0.310  1.00 70.83           O  
ATOM   1136  SG  CYS A  73      -0.102 -15.027  -2.822  1.00 70.83           S  
ATOM   1137  HG  CYS A  73      -0.373 -15.836  -3.850  1.00 70.83           H  
ATOM   1138  N   ASN A  74      -4.306 -13.649  -0.689  1.00 61.94           N  
ATOM   1139  H   ASN A  74      -4.081 -12.766  -1.126  1.00 61.94           H  
ATOM   1140  CA  ASN A  74      -5.698 -14.079  -0.671  1.00 61.94           C  
ATOM   1141  HA  ASN A  74      -5.899 -14.660   0.228  1.00 61.94           H  
ATOM   1142  C   ASN A  74      -5.896 -14.988  -1.884  1.00 61.94           C  
ATOM   1143  CB  ASN A  74      -6.622 -12.850  -0.679  1.00 61.94           C  
ATOM   1144  HB2 ASN A  74      -6.383 -12.214  -1.532  1.00 61.94           H  
ATOM   1145  HB3 ASN A  74      -7.656 -13.181  -0.775  1.00 61.94           H  
ATOM   1146  O   ASN A  74      -6.338 -14.543  -2.942  1.00 61.94           O  
ATOM   1147  CG  ASN A  74      -6.514 -12.045   0.598  1.00 61.94           C  
ATOM   1148  ND2 ASN A  74      -6.871 -10.781   0.551  1.00 61.94           N  
ATOM   1149 HD21 ASN A  74      -7.185 -10.349  -0.306  1.00 61.94           H  
ATOM   1150 HD22 ASN A  74      -6.779 -10.227   1.390  1.00 61.94           H  
ATOM   1151  OD1 ASN A  74      -6.122 -12.540   1.636  1.00 61.94           O  
ATOM   1152  N   HIS A  75      -5.466 -16.245  -1.786  1.00 43.07           N  
ATOM   1153  H   HIS A  75      -5.086 -16.567  -0.908  1.00 43.07           H  
ATOM   1154  CA  HIS A  75      -5.866 -17.214  -2.791  1.00 43.07           C  
ATOM   1155  HA  HIS A  75      -5.688 -16.796  -3.782  1.00 43.07           H  
ATOM   1156  C   HIS A  75      -7.369 -17.424  -2.612  1.00 43.07           C  
ATOM   1157  CB  HIS A  75      -5.050 -18.508  -2.678  1.00 43.07           C  
ATOM   1158  HB2 HIS A  75      -5.339 -19.054  -1.779  1.00 43.07           H  
ATOM   1159  HB3 HIS A  75      -3.993 -18.255  -2.591  1.00 43.07           H  
ATOM   1160  O   HIS A  75      -7.798 -18.021  -1.631  1.00 43.07           O  
ATOM   1161  CG  HIS A  75      -5.218 -19.397  -3.887  1.00 43.07           C  
ATOM   1162  CD2 HIS A  75      -5.983 -20.528  -3.979  1.00 43.07           C  
ATOM   1163  HD2 HIS A  75      -6.582 -20.953  -3.186  1.00 43.07           H  
ATOM   1164  ND1 HIS A  75      -4.621 -19.215  -5.116  1.00 43.07           N  
ATOM   1165  HD1 HIS A  75      -3.957 -18.495  -5.364  1.00 43.07           H  
ATOM   1166  CE1 HIS A  75      -5.015 -20.212  -5.925  1.00 43.07           C  
ATOM   1167  HE1 HIS A  75      -4.693 -20.349  -6.946  1.00 43.07           H  
ATOM   1168  NE2 HIS A  75      -5.852 -21.035  -5.277  1.00 43.07           N  
ATOM   1169  N   TYR A  76      -8.168 -16.897  -3.537  1.00 38.72           N  
ATOM   1170  H   TYR A  76      -7.754 -16.323  -4.257  1.00 38.72           H  
ATOM   1171  CA  TYR A  76      -9.496 -17.434  -3.780  1.00 38.72           C  
ATOM   1172  HA  TYR A  76      -9.993 -17.640  -2.831  1.00 38.72           H  
ATOM   1173  C   TYR A  76      -9.236 -18.725  -4.560  1.00 38.72           C  
ATOM   1174  CB  TYR A  76     -10.336 -16.405  -4.561  1.00 38.72           C  
ATOM   1175  HB2 TYR A  76     -10.081 -15.410  -4.195  1.00 38.72           H  
ATOM   1176  HB3 TYR A  76     -10.073 -16.420  -5.619  1.00 38.72           H  
ATOM   1177  O   TYR A  76      -8.855 -18.619  -5.732  1.00 38.72           O  
ATOM   1178  CG  TYR A  76     -11.838 -16.562  -4.410  1.00 38.72           C  
ATOM   1179  CD1 TYR A  76     -12.589 -17.316  -5.333  1.00 38.72           C  
ATOM   1180  HD1 TYR A  76     -12.091 -17.831  -6.142  1.00 38.72           H  
ATOM   1181  CD2 TYR A  76     -12.486 -15.922  -3.335  1.00 38.72           C  
ATOM   1182  HD2 TYR A  76     -11.913 -15.365  -2.608  1.00 38.72           H  
ATOM   1183  CE1 TYR A  76     -13.989 -17.413  -5.187  1.00 38.72           C  
ATOM   1184  HE1 TYR A  76     -14.581 -17.994  -5.879  1.00 38.72           H  
ATOM   1185  CE2 TYR A  76     -13.881 -16.019  -3.185  1.00 38.72           C  
ATOM   1186  HE2 TYR A  76     -14.369 -15.533  -2.352  1.00 38.72           H  
ATOM   1187  OH  TYR A  76     -15.985 -16.859  -3.979  1.00 38.72           O  
ATOM   1188  HH  TYR A  76     -16.302 -16.409  -3.193  1.00 38.72           H  
ATOM   1189  CZ  TYR A  76     -14.637 -16.764  -4.114  1.00 38.72           C  
ATOM   1190  N   PRO A  77      -9.328 -19.930  -3.960  1.00 41.40           N  
ATOM   1191  CA  PRO A  77      -9.356 -21.128  -4.773  1.00 41.40           C  
ATOM   1192  HA  PRO A  77      -8.432 -21.237  -5.342  1.00 41.40           H  
ATOM   1193  C   PRO A  77     -10.526 -20.937  -5.724  1.00 41.40           C  
ATOM   1194  CB  PRO A  77      -9.515 -22.310  -3.815  1.00 41.40           C  
ATOM   1195  HB2 PRO A  77      -8.530 -22.684  -3.538  1.00 41.40           H  
ATOM   1196  HB3 PRO A  77     -10.119 -23.110  -4.243  1.00 41.40           H  
ATOM   1197  O   PRO A  77     -11.673 -20.793  -5.305  1.00 41.40           O  
ATOM   1198  CG  PRO A  77     -10.182 -21.687  -2.590  1.00 41.40           C  
ATOM   1199  HG2 PRO A  77      -9.924 -22.219  -1.675  1.00 41.40           H  
ATOM   1200  HG3 PRO A  77     -11.263 -21.674  -2.728  1.00 41.40           H  
ATOM   1201  CD  PRO A  77      -9.654 -20.253  -2.578  1.00 41.40           C  
ATOM   1202  HD2 PRO A  77     -10.410 -19.587  -2.164  1.00 41.40           H  
ATOM   1203  HD3 PRO A  77      -8.747 -20.224  -1.973  1.00 41.40           H  
ATOM   1204  N   GLN A  78     -10.213 -20.816  -7.009  1.00 40.57           N  
ATOM   1205  H   GLN A  78      -9.234 -20.815  -7.255  1.00 40.57           H  
ATOM   1206  CA  GLN A  78     -11.201 -20.764  -8.068  1.00 40.57           C  
ATOM   1207  HA  GLN A  78     -11.780 -19.845  -7.977  1.00 40.57           H  
ATOM   1208  C   GLN A  78     -12.093 -21.983  -7.847  1.00 40.57           C  
ATOM   1209  CB  GLN A  78     -10.431 -20.784  -9.395  1.00 40.57           C  
ATOM   1210  HB2 GLN A  78     -10.045 -21.785  -9.586  1.00 40.57           H  
ATOM   1211  HB3 GLN A  78      -9.576 -20.116  -9.298  1.00 40.57           H  
ATOM   1212  O   GLN A  78     -11.607 -23.107  -7.972  1.00 40.57           O  
ATOM   1213  CG  GLN A  78     -11.236 -20.301 -10.602  1.00 40.57           C  
ATOM   1214  HG2 GLN A  78     -11.683 -19.335 -10.372  1.00 40.57           H  
ATOM   1215  HG3 GLN A  78     -12.029 -21.012 -10.832  1.00 40.57           H  
ATOM   1216  CD  GLN A  78     -10.317 -20.160 -11.814  1.00 40.57           C  
ATOM   1217  NE2 GLN A  78     -10.388 -19.071 -12.546  1.00 40.57           N  
ATOM   1218 HE21 GLN A  78     -11.045 -18.336 -12.326  1.00 40.57           H  
ATOM   1219 HE22 GLN A  78      -9.752 -19.024 -13.329  1.00 40.57           H  
ATOM   1220  OE1 GLN A  78      -9.510 -21.024 -12.119  1.00 40.57           O  
ATOM   1221  N   ALA A  79     -13.325 -21.749  -7.386  1.00 37.03           N  
ATOM   1222  H   ALA A  79     -13.570 -20.792  -7.175  1.00 37.03           H  
ATOM   1223  CA  ALA A  79     -14.225 -22.771  -6.884  1.00 37.03           C  
ATOM   1224  HA  ALA A  79     -13.783 -23.219  -5.994  1.00 37.03           H  
ATOM   1225  C   ALA A  79     -14.415 -23.867  -7.940  1.00 37.03           C  
ATOM   1226  CB  ALA A  79     -15.543 -22.098  -6.473  1.00 37.03           C  
ATOM   1227  HB1 ALA A  79     -16.003 -21.610  -7.332  1.00 37.03           H  
ATOM   1228  HB2 ALA A  79     -15.355 -21.358  -5.695  1.00 37.03           H  
ATOM   1229  HB3 ALA A  79     -16.230 -22.849  -6.083  1.00 37.03           H  
ATOM   1230  O   ALA A  79     -15.262 -23.781  -8.824  1.00 37.03           O  
ATOM   1231  N   LYS A  80     -13.599 -24.914  -7.849  1.00 38.73           N  
ATOM   1232  H   LYS A  80     -12.832 -24.833  -7.197  1.00 38.73           H  
ATOM   1233  CA  LYS A  80     -13.958 -26.242  -8.308  1.00 38.73           C  
ATOM   1234  HA  LYS A  80     -14.641 -26.180  -9.155  1.00 38.73           H  
ATOM   1235  C   LYS A  80     -14.699 -26.830  -7.125  1.00 38.73           C  
ATOM   1236  CB  LYS A  80     -12.713 -27.044  -8.712  1.00 38.73           C  
ATOM   1237  HB2 LYS A  80     -12.998 -28.088  -8.843  1.00 38.73           H  
ATOM   1238  HB3 LYS A  80     -11.966 -26.985  -7.921  1.00 38.73           H  
ATOM   1239  O   LYS A  80     -14.094 -27.059  -6.086  1.00 38.73           O  
ATOM   1240  CG  LYS A  80     -12.130 -26.509 -10.028  1.00 38.73           C  
ATOM   1241  HG2 LYS A  80     -12.890 -26.573 -10.807  1.00 38.73           H  
ATOM   1242  HG3 LYS A  80     -11.848 -25.465  -9.900  1.00 38.73           H  
ATOM   1243  CD  LYS A  80     -10.897 -27.308 -10.462  1.00 38.73           C  
ATOM   1244  HD2 LYS A  80     -10.146 -27.225  -9.677  1.00 38.73           H  
ATOM   1245  HD3 LYS A  80     -11.163 -28.357 -10.592  1.00 38.73           H  
ATOM   1246  CE  LYS A  80     -10.349 -26.718 -11.768  1.00 38.73           C  
ATOM   1247  HE2 LYS A  80     -10.295 -25.636 -11.644  1.00 38.73           H  
ATOM   1248  HE3 LYS A  80     -11.054 -26.908 -12.577  1.00 38.73           H  
ATOM   1249  NZ  LYS A  80      -8.995 -27.234 -12.096  1.00 38.73           N  
ATOM   1250  HZ1 LYS A  80      -8.948 -28.242 -12.135  1.00 38.73           H  
ATOM   1251  HZ2 LYS A  80      -8.349 -26.931 -11.380  1.00 38.73           H  
ATOM   1252  HZ3 LYS A  80      -8.660 -26.833 -12.960  1.00 38.73           H  
ATOM   1253  N   GLN A  81     -16.011 -26.950  -7.286  1.00 34.57           N  
ATOM   1254  H   GLN A  81     -16.399 -26.655  -8.170  1.00 34.57           H  
ATOM   1255  CA  GLN A  81     -16.921 -27.608  -6.359  1.00 34.57           C  
ATOM   1256  HA  GLN A  81     -17.134 -26.956  -5.512  1.00 34.57           H  
ATOM   1257  C   GLN A  81     -16.274 -28.906  -5.857  1.00 34.57           C  
ATOM   1258  CB  GLN A  81     -18.225 -27.913  -7.116  1.00 34.57           C  
ATOM   1259  HB2 GLN A  81     -18.890 -28.473  -6.458  1.00 34.57           H  
ATOM   1260  HB3 GLN A  81     -17.993 -28.544  -7.974  1.00 34.57           H  
ATOM   1261  O   GLN A  81     -16.107 -29.856  -6.617  1.00 34.57           O  
ATOM   1262  CG  GLN A  81     -18.970 -26.659  -7.615  1.00 34.57           C  
ATOM   1263  HG2 GLN A  81     -18.284 -26.003  -8.151  1.00 34.57           H  
ATOM   1264  HG3 GLN A  81     -19.370 -26.112  -6.761  1.00 34.57           H  
ATOM   1265  CD  GLN A  81     -20.118 -27.003  -8.563  1.00 34.57           C  
ATOM   1266  NE2 GLN A  81     -20.637 -26.048  -9.301  1.00 34.57           N  
ATOM   1267 HE21 GLN A  81     -21.422 -26.335  -9.868  1.00 34.57           H  
ATOM   1268 HE22 GLN A  81     -20.357 -25.084  -9.190  1.00 34.57           H  
ATOM   1269  OE1 GLN A  81     -20.556 -28.129  -8.690  1.00 34.57           O  
ATOM   1270  N   ALA A  82     -15.837 -28.901  -4.605  1.00 35.49           N  
ATOM   1271  H   ALA A  82     -15.886 -28.046  -4.070  1.00 35.49           H  
ATOM   1272  CA  ALA A  82     -15.440 -30.084  -3.870  1.00 35.49           C  
ATOM   1273  HA  ALA A  82     -15.937 -30.957  -4.291  1.00 35.49           H  
ATOM   1274  C   ALA A  82     -15.943 -29.866  -2.446  1.00 35.49           C  
ATOM   1275  CB  ALA A  82     -13.928 -30.305  -3.962  1.00 35.49           C  
ATOM   1276  HB1 ALA A  82     -13.655 -31.186  -3.381  1.00 35.49           H  
ATOM   1277  HB2 ALA A  82     -13.642 -30.458  -5.003  1.00 35.49           H  
ATOM   1278  HB3 ALA A  82     -13.401 -29.438  -3.564  1.00 35.49           H  
ATOM   1279  O   ALA A  82     -15.590 -28.894  -1.777  1.00 35.49           O  
ATOM   1280  N   GLU A  83     -16.881 -30.718  -2.073  1.00 34.45           N  
ATOM   1281  H   GLU A  83     -17.096 -31.487  -2.691  1.00 34.45           H  
ATOM   1282  CA  GLU A  83     -17.605 -30.716  -0.819  1.00 34.45           C  
ATOM   1283  HA  GLU A  83     -18.209 -29.810  -0.757  1.00 34.45           H  
ATOM   1284  C   GLU A  83     -16.668 -30.777   0.400  1.00 34.45           C  
ATOM   1285  CB  GLU A  83     -18.543 -31.935  -0.834  1.00 34.45           C  
ATOM   1286  HB2 GLU A  83     -18.997 -32.050   0.149  1.00 34.45           H  
ATOM   1287  HB3 GLU A  83     -17.943 -32.823  -1.033  1.00 34.45           H  
ATOM   1288  O   GLU A  83     -15.696 -31.524   0.439  1.00 34.45           O  
ATOM   1289  CG  GLU A  83     -19.679 -31.823  -1.863  1.00 34.45           C  
ATOM   1290  HG2 GLU A  83     -20.354 -31.027  -1.551  1.00 34.45           H  
ATOM   1291  HG3 GLU A  83     -19.268 -31.549  -2.834  1.00 34.45           H  
ATOM   1292  CD  GLU A  83     -20.437 -33.150  -2.016  1.00 34.45           C  
ATOM   1293  OE1 GLU A  83     -21.683 -33.117  -1.925  1.00 34.45           O  
ATOM   1294  OE2 GLU A  83     -19.752 -34.170  -2.247  1.00 34.45           O  
ATOM   1295  N   ASN A  84     -17.049 -30.017   1.428  1.00 37.73           N  
ATOM   1296  H   ASN A  84     -17.770 -29.341   1.218  1.00 37.73           H  
ATOM   1297  CA  ASN A  84     -16.982 -30.414   2.833  1.00 37.73           C  
ATOM   1298  HA  ASN A  84     -17.378 -29.554   3.374  1.00 37.73           H  
ATOM   1299  C   ASN A  84     -15.605 -30.662   3.488  1.00 37.73           C  
ATOM   1300  CB  ASN A  84     -17.995 -31.564   3.032  1.00 37.73           C  
ATOM   1301  HB2 ASN A  84     -17.504 -32.524   2.870  1.00 37.73           H  
ATOM   1302  HB3 ASN A  84     -18.803 -31.478   2.306  1.00 37.73           H  
ATOM   1303  O   ASN A  84     -15.380 -31.724   4.052  1.00 37.73           O  
ATOM   1304  CG  ASN A  84     -18.672 -31.558   4.384  1.00 37.73           C  
ATOM   1305  ND2 ASN A  84     -19.480 -32.557   4.650  1.00 37.73           N  
ATOM   1306 HD21 ASN A  84     -19.950 -32.536   5.543  1.00 37.73           H  
ATOM   1307 HD22 ASN A  84     -19.588 -33.311   3.987  1.00 37.73           H  
ATOM   1308  OD1 ASN A  84     -18.561 -30.633   5.174  1.00 37.73           O  
ATOM   1309  N   THR A  85     -14.748 -29.637   3.568  1.00 36.48           N  
ATOM   1310  H   THR A  85     -14.888 -28.867   2.929  1.00 36.48           H  
ATOM   1311  CA  THR A  85     -13.929 -29.390   4.777  1.00 36.48           C  
ATOM   1312  HA  THR A  85     -14.497 -29.719   5.648  1.00 36.48           H  
ATOM   1313  C   THR A  85     -13.656 -27.891   4.925  1.00 36.48           C  
ATOM   1314  CB  THR A  85     -12.573 -30.133   4.822  1.00 36.48           C  
ATOM   1315  HB  THR A  85     -12.041 -29.763   5.698  1.00 36.48           H  
ATOM   1316  O   THR A  85     -12.821 -27.334   4.215  1.00 36.48           O  
ATOM   1317  CG2 THR A  85     -12.635 -31.652   4.959  1.00 36.48           C  
ATOM   1318 HG21 THR A  85     -12.929 -32.101   4.010  1.00 36.48           H  
ATOM   1319 HG22 THR A  85     -13.341 -31.933   5.740  1.00 36.48           H  
ATOM   1320 HG23 THR A  85     -11.646 -32.027   5.221  1.00 36.48           H  
ATOM   1321  OG1 THR A  85     -11.788 -29.840   3.693  1.00 36.48           O  
ATOM   1322  HG1 THR A  85     -11.895 -28.902   3.519  1.00 36.48           H  
ATOM   1323  N   ALA A  86     -14.342 -27.220   5.848  1.00 38.33           N  
ATOM   1324  H   ALA A  86     -15.029 -27.718   6.395  1.00 38.33           H  
ATOM   1325  CA  ALA A  86     -13.964 -25.886   6.309  1.00 38.33           C  
ATOM   1326  HA  ALA A  86     -13.572 -25.298   5.478  1.00 38.33           H  
ATOM   1327  C   ALA A  86     -12.886 -26.020   7.403  1.00 38.33           C  
ATOM   1328  CB  ALA A  86     -15.231 -25.196   6.842  1.00 38.33           C  
ATOM   1329  HB1 ALA A  86     -14.979 -24.199   7.202  1.00 38.33           H  
ATOM   1330  HB2 ALA A  86     -15.967 -25.107   6.043  1.00 38.33           H  
ATOM   1331  HB3 ALA A  86     -15.660 -25.772   7.661  1.00 38.33           H  
ATOM   1332  O   ALA A  86     -13.201 -26.576   8.457  1.00 38.33           O  
ATOM   1333  N   PRO A  87     -11.639 -25.534   7.233  1.00 38.74           N  
ATOM   1334  CA  PRO A  87     -10.701 -25.486   8.339  1.00 38.74           C  
ATOM   1335  HA  PRO A  87     -10.902 -26.288   9.049  1.00 38.74           H  
ATOM   1336  C   PRO A  87     -10.818 -24.140   9.064  1.00 38.74           C  
ATOM   1337  CB  PRO A  87      -9.333 -25.763   7.734  1.00 38.74           C  
ATOM   1338  HB2 PRO A  87      -8.525 -25.319   8.316  1.00 38.74           H  
ATOM   1339  HB3 PRO A  87      -9.190 -26.840   7.639  1.00 38.74           H  
ATOM   1340  O   PRO A  87     -10.626 -23.055   8.515  1.00 38.74           O  
ATOM   1341  CG  PRO A  87      -9.445 -25.142   6.343  1.00 38.74           C  
ATOM   1342  HG2 PRO A  87      -9.090 -24.111   6.374  1.00 38.74           H  
ATOM   1343  HG3 PRO A  87      -8.874 -25.712   5.611  1.00 38.74           H  
ATOM   1344  CD  PRO A  87     -10.946 -25.149   6.010  1.00 38.74           C  
ATOM   1345  HD2 PRO A  87     -11.266 -24.160   5.683  1.00 38.74           H  
ATOM   1346  HD3 PRO A  87     -11.133 -25.881   5.224  1.00 38.74           H  
ATOM   1347  N   ILE A  88     -11.158 -24.258  10.338  1.00 34.87           N  
ATOM   1348  H   ILE A  88     -11.314 -25.203  10.657  1.00 34.87           H  
ATOM   1349  CA  ILE A  88     -11.242 -23.220  11.358  1.00 34.87           C  
ATOM   1350  HA  ILE A  88     -11.921 -22.431  11.034  1.00 34.87           H  
ATOM   1351  C   ILE A  88      -9.838 -22.634  11.609  1.00 34.87           C  
ATOM   1352  CB  ILE A  88     -11.801 -23.922  12.626  1.00 34.87           C  
ATOM   1353  HB  ILE A  88     -11.142 -24.760  12.852  1.00 34.87           H  
ATOM   1354  O   ILE A  88      -8.942 -23.365  12.014  1.00 34.87           O  
ATOM   1355  CG1 ILE A  88     -13.227 -24.493  12.393  1.00 34.87           C  
ATOM   1356 HG12 ILE A  88     -13.962 -23.695  12.501  1.00 34.87           H  
ATOM   1357 HG13 ILE A  88     -13.329 -24.890  11.383  1.00 34.87           H  
ATOM   1358  CG2 ILE A  88     -11.797 -22.998  13.857  1.00 34.87           C  
ATOM   1359 HG21 ILE A  88     -12.397 -22.109  13.659  1.00 34.87           H  
ATOM   1360 HG22 ILE A  88     -12.207 -23.523  14.720  1.00 34.87           H  
ATOM   1361 HG23 ILE A  88     -10.776 -22.709  14.105  1.00 34.87           H  
ATOM   1362  CD1 ILE A  88     -13.582 -25.642  13.347  1.00 34.87           C  
ATOM   1363 HD11 ILE A  88     -14.576 -26.018  13.102  1.00 34.87           H  
ATOM   1364 HD12 ILE A  88     -12.863 -26.453  13.237  1.00 34.87           H  
ATOM   1365 HD13 ILE A  88     -13.586 -25.297  14.381  1.00 34.87           H  
ATOM   1366  N   TRP A  89      -9.645 -21.316  11.459  1.00 36.03           N  
ATOM   1367  H   TRP A  89     -10.351 -20.777  10.978  1.00 36.03           H  
ATOM   1368  CA  TRP A  89      -8.475 -20.603  12.006  1.00 36.03           C  
ATOM   1369  HA  TRP A  89      -8.039 -21.237  12.779  1.00 36.03           H  
ATOM   1370  C   TRP A  89      -8.887 -19.311  12.738  1.00 36.03           C  
ATOM   1371  CB  TRP A  89      -7.355 -20.436  10.963  1.00 36.03           C  
ATOM   1372  HB2 TRP A  89      -6.467 -20.069  11.478  1.00 36.03           H  
ATOM   1373  HB3 TRP A  89      -7.105 -21.419  10.566  1.00 36.03           H  
ATOM   1374  O   TRP A  89      -8.602 -18.184  12.349  1.00 36.03           O  
ATOM   1375  CG  TRP A  89      -7.628 -19.523   9.811  1.00 36.03           C  
ATOM   1376  CD1 TRP A  89      -8.355 -19.840   8.717  1.00 36.03           C  
ATOM   1377  HD1 TRP A  89      -8.820 -20.798   8.540  1.00 36.03           H  
ATOM   1378  CD2 TRP A  89      -7.190 -18.139   9.621  1.00 36.03           C  
ATOM   1379  CE2 TRP A  89      -7.730 -17.668   8.388  1.00 36.03           C  
ATOM   1380  CE3 TRP A  89      -6.405 -17.231  10.367  1.00 36.03           C  
ATOM   1381  HE3 TRP A  89      -5.979 -17.559  11.304  1.00 36.03           H  
ATOM   1382  NE1 TRP A  89      -8.419 -18.747   7.875  1.00 36.03           N  
ATOM   1383  HE1 TRP A  89      -8.920 -18.749   6.998  1.00 36.03           H  
ATOM   1384  CH2 TRP A  89      -6.746 -15.478   8.699  1.00 36.03           C  
ATOM   1385  HH2 TRP A  89      -6.578 -14.468   8.355  1.00 36.03           H  
ATOM   1386  CZ2 TRP A  89      -7.521 -16.360   7.927  1.00 36.03           C  
ATOM   1387  HZ2 TRP A  89      -7.953 -16.038   6.991  1.00 36.03           H  
ATOM   1388  CZ3 TRP A  89      -6.186 -15.915   9.914  1.00 36.03           C  
ATOM   1389  HZ3 TRP A  89      -5.581 -15.237  10.498  1.00 36.03           H  
ATOM   1390  N   ARG A  90      -9.568 -19.477  13.878  1.00 37.68           N  
ATOM   1391  H   ARG A  90      -9.780 -20.432  14.130  1.00 37.68           H  
ATOM   1392  CA  ARG A  90      -9.571 -18.482  14.962  1.00 37.68           C  
ATOM   1393  HA  ARG A  90      -9.693 -17.474  14.565  1.00 37.68           H  
ATOM   1394  C   ARG A  90      -8.219 -18.581  15.692  1.00 37.68           C  
ATOM   1395  CB  ARG A  90     -10.697 -18.816  15.974  1.00 37.68           C  
ATOM   1396  HB2 ARG A  90     -10.442 -18.334  16.918  1.00 37.68           H  
ATOM   1397  HB3 ARG A  90     -10.699 -19.890  16.155  1.00 37.68           H  
ATOM   1398  O   ARG A  90      -8.075 -19.547  16.425  1.00 37.68           O  
ATOM   1399  CG  ARG A  90     -12.125 -18.373  15.626  1.00 37.68           C  
ATOM   1400  HG2 ARG A  90     -12.438 -18.830  14.687  1.00 37.68           H  
ATOM   1401  HG3 ARG A  90     -12.150 -17.288  15.528  1.00 37.68           H  
ATOM   1402  CD  ARG A  90     -13.064 -18.819  16.765  1.00 37.68           C  
ATOM   1403  HD2 ARG A  90     -12.624 -18.507  17.712  1.00 37.68           H  
ATOM   1404  HD3 ARG A  90     -13.126 -19.907  16.760  1.00 37.68           H  
ATOM   1405  NE  ARG A  90     -14.422 -18.246  16.656  1.00 37.68           N  
ATOM   1406  HE  ARG A  90     -14.687 -17.864  15.760  1.00 37.68           H  
ATOM   1407  NH1 ARG A  90     -15.130 -18.751  18.790  1.00 37.68           N  
ATOM   1408 HH11 ARG A  90     -14.265 -19.243  18.963  1.00 37.68           H  
ATOM   1409 HH12 ARG A  90     -15.856 -18.757  19.492  1.00 37.68           H  
ATOM   1410  NH2 ARG A  90     -16.498 -17.664  17.411  1.00 37.68           N  
ATOM   1411 HH21 ARG A  90     -16.735 -17.280  16.508  1.00 37.68           H  
ATOM   1412 HH22 ARG A  90     -17.203 -17.686  18.134  1.00 37.68           H  
ATOM   1413  CZ  ARG A  90     -15.338 -18.224  17.615  1.00 37.68           C  
ATOM   1414  N   ALA A  91      -7.274 -17.638  15.518  1.00 36.83           N  
ATOM   1415  H   ALA A  91      -7.385 -17.059  14.698  1.00 36.83           H  
ATOM   1416  CA  ALA A  91      -6.300 -17.186  16.553  1.00 36.83           C  
ATOM   1417  HA  ALA A  91      -6.822 -16.484  17.204  1.00 36.83           H  
ATOM   1418  C   ALA A  91      -5.058 -16.433  16.003  1.00 36.83           C  
ATOM   1419  CB  ALA A  91      -5.795 -18.331  17.461  1.00 36.83           C  
ATOM   1420  HB1 ALA A  91      -6.587 -18.685  18.121  1.00 36.83           H  
ATOM   1421  HB2 ALA A  91      -5.419 -19.157  16.858  1.00 36.83           H  
ATOM   1422  HB3 ALA A  91      -4.990 -17.977  18.106  1.00 36.83           H  
ATOM   1423  O   ALA A  91      -3.956 -16.968  15.982  1.00 36.83           O  
ATOM   1424  N   SER A  92      -5.162 -15.145  15.650  1.00 36.47           N  
ATOM   1425  H   SER A  92      -6.080 -14.739  15.538  1.00 36.47           H  
ATOM   1426  CA  SER A  92      -3.965 -14.262  15.575  1.00 36.47           C  
ATOM   1427  HA  SER A  92      -3.244 -14.616  16.312  1.00 36.47           H  
ATOM   1428  C   SER A  92      -4.240 -12.804  15.988  1.00 36.47           C  
ATOM   1429  CB  SER A  92      -3.264 -14.373  14.212  1.00 36.47           C  
ATOM   1430  HB2 SER A  92      -2.526 -13.579  14.101  1.00 36.47           H  
ATOM   1431  HB3 SER A  92      -3.998 -14.285  13.411  1.00 36.47           H  
ATOM   1432  O   SER A  92      -3.597 -11.862  15.536  1.00 36.47           O  
ATOM   1433  OG  SER A  92      -2.587 -15.609  14.111  1.00 36.47           O  
ATOM   1434  HG  SER A  92      -2.993 -16.253  14.696  1.00 36.47           H  
ATOM   1435  N   LYS A  93      -5.194 -12.598  16.904  1.00 41.40           N  
ATOM   1436  H   LYS A  93      -5.611 -13.420  17.317  1.00 41.40           H  
ATOM   1437  CA  LYS A  93      -5.706 -11.284  17.335  1.00 41.40           C  
ATOM   1438  HA  LYS A  93      -5.769 -10.669  16.437  1.00 41.40           H  
ATOM   1439  C   LYS A  93      -4.799 -10.485  18.300  1.00 41.40           C  
ATOM   1440  CB  LYS A  93      -7.146 -11.465  17.880  1.00 41.40           C  
ATOM   1441  HB2 LYS A  93      -7.102 -11.712  18.940  1.00 41.40           H  
ATOM   1442  HB3 LYS A  93      -7.614 -12.303  17.363  1.00 41.40           H  
ATOM   1443  O   LYS A  93      -5.317  -9.611  18.983  1.00 41.40           O  
ATOM   1444  CG  LYS A  93      -8.057 -10.237  17.670  1.00 41.40           C  
ATOM   1445  HG2 LYS A  93      -8.113 -10.027  16.602  1.00 41.40           H  
ATOM   1446  HG3 LYS A  93      -7.644  -9.362  18.170  1.00 41.40           H  
ATOM   1447  CD  LYS A  93      -9.479 -10.479  18.205  1.00 41.40           C  
ATOM   1448  HD2 LYS A  93      -9.440 -10.599  19.287  1.00 41.40           H  
ATOM   1449  HD3 LYS A  93      -9.875 -11.392  17.758  1.00 41.40           H  
ATOM   1450  CE  LYS A  93     -10.390  -9.297  17.839  1.00 41.40           C  
ATOM   1451  HE2 LYS A  93     -10.007  -8.400  18.325  1.00 41.40           H  
ATOM   1452  HE3 LYS A  93     -10.332  -9.136  16.762  1.00 41.40           H  
ATOM   1453  NZ  LYS A  93     -11.806  -9.522  18.231  1.00 41.40           N  
ATOM   1454  HZ1 LYS A  93     -12.370  -8.725  17.971  1.00 41.40           H  
ATOM   1455  HZ2 LYS A  93     -11.892  -9.647  19.229  1.00 41.40           H  
ATOM   1456  HZ3 LYS A  93     -12.189 -10.331  17.761  1.00 41.40           H  
ATOM   1457  N   LEU A  94      -3.481 -10.704  18.406  1.00 38.99           N  
ATOM   1458  H   LEU A  94      -3.041 -11.400  17.821  1.00 38.99           H  
ATOM   1459  CA  LEU A  94      -2.688  -9.954  19.404  1.00 38.99           C  
ATOM   1460  HA  LEU A  94      -3.096  -8.945  19.452  1.00 38.99           H  
ATOM   1461  C   LEU A  94      -1.198  -9.767  19.059  1.00 38.99           C  
ATOM   1462  CB  LEU A  94      -2.905 -10.611  20.793  1.00 38.99           C  
ATOM   1463  HB2 LEU A  94      -2.278 -11.499  20.868  1.00 38.99           H  
ATOM   1464  HB3 LEU A  94      -3.937 -10.949  20.884  1.00 38.99           H  
ATOM   1465  O   LEU A  94      -0.348 -10.473  19.581  1.00 38.99           O  
ATOM   1466  CG  LEU A  94      -2.621  -9.682  21.990  1.00 38.99           C  
ATOM   1467  HG  LEU A  94      -1.629  -9.243  21.886  1.00 38.99           H  
ATOM   1468  CD1 LEU A  94      -3.656  -8.556  22.106  1.00 38.99           C  
ATOM   1469 HD11 LEU A  94      -3.598  -7.883  21.251  1.00 38.99           H  
ATOM   1470 HD12 LEU A  94      -3.466  -7.977  23.011  1.00 38.99           H  
ATOM   1471 HD13 LEU A  94      -4.659  -8.977  22.163  1.00 38.99           H  
ATOM   1472  CD2 LEU A  94      -2.667 -10.488  23.287  1.00 38.99           C  
ATOM   1473 HD21 LEU A  94      -1.923 -11.284  23.255  1.00 38.99           H  
ATOM   1474 HD22 LEU A  94      -3.654 -10.929  23.427  1.00 38.99           H  
ATOM   1475 HD23 LEU A  94      -2.442  -9.842  24.136  1.00 38.99           H  
ATOM   1476  N   ARG A  95      -0.876  -8.781  18.206  1.00 31.99           N  
ATOM   1477  H   ARG A  95      -1.649  -8.393  17.686  1.00 31.99           H  
ATOM   1478  CA  ARG A  95       0.391  -8.000  18.216  1.00 31.99           C  
ATOM   1479  HA  ARG A  95       0.499  -7.541  19.199  1.00 31.99           H  
ATOM   1480  C   ARG A  95       0.284  -6.845  17.203  1.00 31.99           C  
ATOM   1481  CB  ARG A  95       1.651  -8.888  17.983  1.00 31.99           C  
ATOM   1482  HB2 ARG A  95       1.352  -9.847  17.559  1.00 31.99           H  
ATOM   1483  HB3 ARG A  95       2.322  -8.415  17.266  1.00 31.99           H  
ATOM   1484  O   ARG A  95       0.781  -6.909  16.085  1.00 31.99           O  
ATOM   1485  CG  ARG A  95       2.475  -9.122  19.273  1.00 31.99           C  
ATOM   1486  HG2 ARG A  95       2.858  -8.168  19.634  1.00 31.99           H  
ATOM   1487  HG3 ARG A  95       1.839  -9.544  20.052  1.00 31.99           H  
ATOM   1488  CD  ARG A  95       3.659 -10.075  19.033  1.00 31.99           C  
ATOM   1489  HD2 ARG A  95       3.303 -10.933  18.463  1.00 31.99           H  
ATOM   1490  HD3 ARG A  95       4.414  -9.555  18.444  1.00 31.99           H  
ATOM   1491  NE  ARG A  95       4.248 -10.571  20.298  1.00 31.99           N  
ATOM   1492  HE  ARG A  95       3.688 -10.473  21.132  1.00 31.99           H  
ATOM   1493  NH1 ARG A  95       6.184 -11.476  19.432  1.00 31.99           N  
ATOM   1494 HH11 ARG A  95       7.029 -12.012  19.565  1.00 31.99           H  
ATOM   1495 HH12 ARG A  95       5.942 -11.144  18.509  1.00 31.99           H  
ATOM   1496  NH2 ARG A  95       5.733 -11.731  21.595  1.00 31.99           N  
ATOM   1497 HH21 ARG A  95       5.144 -11.624  22.408  1.00 31.99           H  
ATOM   1498 HH22 ARG A  95       6.580 -12.274  21.687  1.00 31.99           H  
ATOM   1499  CZ  ARG A  95       5.380 -11.251  20.435  1.00 31.99           C  
ATOM   1500  N   LEU A  96      -0.430  -5.784  17.586  1.00 39.21           N  
ATOM   1501  H   LEU A  96      -0.859  -5.819  18.500  1.00 39.21           H  
ATOM   1502  CA  LEU A  96      -0.528  -4.511  16.853  1.00 39.21           C  
ATOM   1503  HA  LEU A  96       0.150  -4.540  15.999  1.00 39.21           H  
ATOM   1504  C   LEU A  96      -0.021  -3.380  17.764  1.00 39.21           C  
ATOM   1505  CB  LEU A  96      -1.977  -4.280  16.332  1.00 39.21           C  
ATOM   1506  HB2 LEU A  96      -2.358  -3.328  16.700  1.00 39.21           H  
ATOM   1507  HB3 LEU A  96      -2.645  -5.033  16.750  1.00 39.21           H  
ATOM   1508  O   LEU A  96      -0.802  -2.597  18.296  1.00 39.21           O  
ATOM   1509  CG  LEU A  96      -2.108  -4.257  14.794  1.00 39.21           C  
ATOM   1510  HG  LEU A  96      -1.130  -4.122  14.333  1.00 39.21           H  
ATOM   1511  CD1 LEU A  96      -2.709  -5.571  14.295  1.00 39.21           C  
ATOM   1512 HD11 LEU A  96      -2.062  -6.397  14.589  1.00 39.21           H  
ATOM   1513 HD12 LEU A  96      -2.780  -5.549  13.207  1.00 39.21           H  
ATOM   1514 HD13 LEU A  96      -3.703  -5.722  14.717  1.00 39.21           H  
ATOM   1515  CD2 LEU A  96      -3.001  -3.103  14.331  1.00 39.21           C  
ATOM   1516 HD21 LEU A  96      -3.984  -3.158  14.799  1.00 39.21           H  
ATOM   1517 HD22 LEU A  96      -3.113  -3.131  13.247  1.00 39.21           H  
ATOM   1518 HD23 LEU A  96      -2.535  -2.154  14.596  1.00 39.21           H  
ATOM   1519  N   ARG A  97       1.291  -3.324  18.029  1.00 32.11           N  
ATOM   1520  H   ARG A  97       1.898  -4.032  17.641  1.00 32.11           H  
ATOM   1521  CA  ARG A  97       1.881  -2.207  18.788  1.00 32.11           C  
ATOM   1522  HA  ARG A  97       1.394  -1.294  18.444  1.00 32.11           H  
ATOM   1523  C   ARG A  97       3.378  -2.018  18.510  1.00 32.11           C  
ATOM   1524  CB  ARG A  97       1.563  -2.356  20.304  1.00 32.11           C  
ATOM   1525  HB2 ARG A  97       2.301  -2.990  20.794  1.00 32.11           H  
ATOM   1526  HB3 ARG A  97       0.597  -2.843  20.435  1.00 32.11           H  
ATOM   1527  O   ARG A  97       4.166  -2.172  19.425  1.00 32.11           O  
ATOM   1528  CG  ARG A  97       1.479  -0.986  21.003  1.00 32.11           C  
ATOM   1529  HG2 ARG A  97       0.648  -0.425  20.576  1.00 32.11           H  
ATOM   1530  HG3 ARG A  97       2.403  -0.434  20.832  1.00 32.11           H  
ATOM   1531  CD  ARG A  97       1.265  -1.133  22.517  1.00 32.11           C  
ATOM   1532  HD2 ARG A  97       2.147  -1.614  22.938  1.00 32.11           H  
ATOM   1533  HD3 ARG A  97       0.403  -1.778  22.690  1.00 32.11           H  
ATOM   1534  NE  ARG A  97       1.027   0.172  23.174  1.00 32.11           N  
ATOM   1535  HE  ARG A  97       0.605   0.895  22.609  1.00 32.11           H  
ATOM   1536  NH1 ARG A  97       1.705  -0.405  25.300  1.00 32.11           N  
ATOM   1537 HH11 ARG A  97       1.942  -1.334  24.982  1.00 32.11           H  
ATOM   1538 HH12 ARG A  97       1.833  -0.167  26.273  1.00 32.11           H  
ATOM   1539  NH2 ARG A  97       0.919   1.641  24.922  1.00 32.11           N  
ATOM   1540 HH21 ARG A  97       0.447   2.325  24.348  1.00 32.11           H  
ATOM   1541 HH22 ARG A  97       1.046   1.832  25.906  1.00 32.11           H  
ATOM   1542  CZ  ARG A  97       1.220   0.461  24.454  1.00 32.11           C  
ATOM   1543  N   ALA A  98       3.765  -1.702  17.270  1.00 34.01           N  
ATOM   1544  H   ALA A  98       3.074  -1.763  16.536  1.00 34.01           H  
ATOM   1545  CA  ALA A  98       5.009  -0.976  16.944  1.00 34.01           C  
ATOM   1546  HA  ALA A  98       4.960   0.026  17.372  1.00 34.01           H  
ATOM   1547  C   ALA A  98       5.174  -0.826  15.420  1.00 34.01           C  
ATOM   1548  CB  ALA A  98       6.266  -1.663  17.518  1.00 34.01           C  
ATOM   1549  HB1 ALA A  98       7.161  -1.225  17.075  1.00 34.01           H  
ATOM   1550  HB2 ALA A  98       6.341  -1.521  18.596  1.00 34.01           H  
ATOM   1551  HB3 ALA A  98       6.255  -2.728  17.287  1.00 34.01           H  
ATOM   1552  O   ALA A  98       5.812  -1.648  14.780  1.00 34.01           O  
ATOM   1553  N   SER A  99       4.599   0.222  14.835  1.00 34.19           N  
ATOM   1554  H   SER A  99       3.939   0.769  15.370  1.00 34.19           H  
ATOM   1555  CA  SER A  99       5.252   0.930  13.727  1.00 34.19           C  
ATOM   1556  HA  SER A  99       6.308   1.043  13.974  1.00 34.19           H  
ATOM   1557  C   SER A  99       4.633   2.322  13.647  1.00 34.19           C  
ATOM   1558  CB  SER A  99       5.197   0.199  12.379  1.00 34.19           C  
ATOM   1559  HB2 SER A  99       5.381  -0.868  12.506  1.00 34.19           H  
ATOM   1560  HB3 SER A  99       4.232   0.344  11.894  1.00 34.19           H  
ATOM   1561  O   SER A  99       3.599   2.552  13.027  1.00 34.19           O  
ATOM   1562  OG  SER A  99       6.238   0.746  11.598  1.00 34.19           O  
ATOM   1563  HG  SER A  99       6.267   0.328  10.735  1.00 34.19           H  
ATOM   1564  N   ARG A 100       5.188   3.222  14.458  1.00 33.12           N  
ATOM   1565  H   ARG A 100       6.056   2.932  14.886  1.00 33.12           H  
ATOM   1566  CA  ARG A 100       5.029   4.668  14.335  1.00 33.12           C  
ATOM   1567  HA  ARG A 100       4.190   4.906  13.681  1.00 33.12           H  
ATOM   1568  C   ARG A 100       6.313   5.160  13.666  1.00 33.12           C  
ATOM   1569  CB  ARG A 100       4.850   5.336  15.724  1.00 33.12           C  
ATOM   1570  HB2 ARG A 100       5.190   6.369  15.644  1.00 33.12           H  
ATOM   1571  HB3 ARG A 100       5.484   4.839  16.457  1.00 33.12           H  
ATOM   1572  O   ARG A 100       7.382   4.755  14.107  1.00 33.12           O  
ATOM   1573  CG  ARG A 100       3.396   5.375  16.226  1.00 33.12           C  
ATOM   1574  HG2 ARG A 100       2.792   5.847  15.452  1.00 33.12           H  
ATOM   1575  HG3 ARG A 100       3.024   4.360  16.369  1.00 33.12           H  
ATOM   1576  CD  ARG A 100       3.218   6.192  17.523  1.00 33.12           C  
ATOM   1577  HD2 ARG A 100       2.188   6.548  17.542  1.00 33.12           H  
ATOM   1578  HD3 ARG A 100       3.873   7.064  17.496  1.00 33.12           H  
ATOM   1579  NE  ARG A 100       3.469   5.407  18.752  1.00 33.12           N  
ATOM   1580  HE  ARG A 100       4.003   4.556  18.644  1.00 33.12           H  
ATOM   1581  NH1 ARG A 100       2.489   6.864  20.249  1.00 33.12           N  
ATOM   1582 HH11 ARG A 100       2.242   7.124  21.193  1.00 33.12           H  
ATOM   1583 HH12 ARG A 100       2.322   7.525  19.504  1.00 33.12           H  
ATOM   1584  NH2 ARG A 100       3.343   4.945  20.986  1.00 33.12           N  
ATOM   1585 HH21 ARG A 100       3.919   4.127  20.850  1.00 33.12           H  
ATOM   1586 HH22 ARG A 100       3.149   5.270  21.922  1.00 33.12           H  
ATOM   1587  CZ  ARG A 100       3.098   5.741  19.982  1.00 33.12           C  
ATOM   1588  N   LEU A 101       6.166   6.121  12.752  1.00 33.47           N  
ATOM   1589  H   LEU A 101       5.235   6.255  12.384  1.00 33.47           H  
ATOM   1590  CA  LEU A 101       7.156   7.153  12.418  1.00 33.47           C  
ATOM   1591  HA  LEU A 101       6.561   7.988  12.048  1.00 33.47           H  
ATOM   1592  C   LEU A 101       8.157   6.877  11.273  1.00 33.47           C  
ATOM   1593  CB  LEU A 101       7.836   7.647  13.724  1.00 33.47           C  
ATOM   1594  HB2 LEU A 101       7.178   7.490  14.579  1.00 33.47           H  
ATOM   1595  HB3 LEU A 101       8.727   7.046  13.906  1.00 33.47           H  
ATOM   1596  O   LEU A 101       9.355   6.817  11.510  1.00 33.47           O  
ATOM   1597  CG  LEU A 101       8.218   9.130  13.719  1.00 33.47           C  
ATOM   1598  HG  LEU A 101       8.646   9.406  12.756  1.00 33.47           H  
ATOM   1599  CD1 LEU A 101       6.976   9.986  13.996  1.00 33.47           C  
ATOM   1600 HD11 LEU A 101       6.226   9.830  13.221  1.00 33.47           H  
ATOM   1601 HD12 LEU A 101       6.553   9.733  14.968  1.00 33.47           H  
ATOM   1602 HD13 LEU A 101       7.261  11.038  14.001  1.00 33.47           H  
ATOM   1603  CD2 LEU A 101       9.240   9.412  14.819  1.00 33.47           C  
ATOM   1604 HD21 LEU A 101       8.839   9.134  15.794  1.00 33.47           H  
ATOM   1605 HD22 LEU A 101      10.144   8.835  14.629  1.00 33.47           H  
ATOM   1606 HD23 LEU A 101       9.502  10.470  14.823  1.00 33.47           H  
ATOM   1607  N   THR A 102       7.700   6.938  10.019  1.00 32.89           N  
ATOM   1608  H   THR A 102       6.722   6.770   9.829  1.00 32.89           H  
ATOM   1609  CA  THR A 102       8.507   7.509   8.918  1.00 32.89           C  
ATOM   1610  HA  THR A 102       9.204   8.222   9.359  1.00 32.89           H  
ATOM   1611  C   THR A 102       7.619   8.300   7.961  1.00 32.89           C  
ATOM   1612  CB  THR A 102       9.377   6.498   8.146  1.00 32.89           C  
ATOM   1613  HB  THR A 102       9.506   6.857   7.124  1.00 32.89           H  
ATOM   1614  O   THR A 102       6.846   7.770   7.172  1.00 32.89           O  
ATOM   1615  CG2 THR A 102      10.770   6.343   8.763  1.00 32.89           C  
ATOM   1616 HG21 THR A 102      11.394   5.765   8.081  1.00 32.89           H  
ATOM   1617 HG22 THR A 102      11.232   7.317   8.921  1.00 32.89           H  
ATOM   1618 HG23 THR A 102      10.709   5.800   9.706  1.00 32.89           H  
ATOM   1619  OG1 THR A 102       8.781   5.229   8.113  1.00 32.89           O  
ATOM   1620  HG1 THR A 102       8.791   4.914   7.206  1.00 32.89           H  
ATOM   1621  N   LYS A 103       7.721   9.625   8.084  1.00 29.73           N  
ATOM   1622  H   LYS A 103       8.414   9.953   8.741  1.00 29.73           H  
ATOM   1623  CA  LYS A 103       7.158  10.627   7.180  1.00 29.73           C  
ATOM   1624  HA  LYS A 103       6.137  10.352   6.914  1.00 29.73           H  
ATOM   1625  C   LYS A 103       8.009  10.696   5.905  1.00 29.73           C  
ATOM   1626  CB  LYS A 103       7.186  11.999   7.888  1.00 29.73           C  
ATOM   1627  HB2 LYS A 103       8.206  12.201   8.216  1.00 29.73           H  
ATOM   1628  HB3 LYS A 103       6.919  12.765   7.160  1.00 29.73           H  
ATOM   1629  O   LYS A 103       9.232  10.709   6.000  1.00 29.73           O  
ATOM   1630  CG  LYS A 103       6.236  12.140   9.091  1.00 29.73           C  
ATOM   1631  HG2 LYS A 103       5.207  12.066   8.740  1.00 29.73           H  
ATOM   1632  HG3 LYS A 103       6.423  11.338   9.806  1.00 29.73           H  
ATOM   1633  CD  LYS A 103       6.446  13.494   9.794  1.00 29.73           C  
ATOM   1634  HD2 LYS A 103       7.450  13.521  10.217  1.00 29.73           H  
ATOM   1635  HD3 LYS A 103       6.353  14.293   9.059  1.00 29.73           H  
ATOM   1636  CE  LYS A 103       5.408  13.710  10.905  1.00 29.73           C  
ATOM   1637  HE2 LYS A 103       5.466  12.876  11.604  1.00 29.73           H  
ATOM   1638  HE3 LYS A 103       4.414  13.691  10.457  1.00 29.73           H  
ATOM   1639  NZ  LYS A 103       5.619  14.995  11.623  1.00 29.73           N  
ATOM   1640  HZ1 LYS A 103       6.526  15.023  12.067  1.00 29.73           H  
ATOM   1641  HZ2 LYS A 103       4.910  15.126  12.329  1.00 29.73           H  
ATOM   1642  HZ3 LYS A 103       5.554  15.773  10.981  1.00 29.73           H  
ATOM   1643  N   GLY A 104       7.372  10.894   4.750  1.00 30.51           N  
ATOM   1644  H   GLY A 104       6.370  10.768   4.743  1.00 30.51           H  
ATOM   1645  CA  GLY A 104       7.987  11.643   3.647  1.00 30.51           C  
ATOM   1646  HA2 GLY A 104       8.665  12.390   4.061  1.00 30.51           H  
ATOM   1647  HA3 GLY A 104       7.196  12.181   3.125  1.00 30.51           H  
ATOM   1648  C   GLY A 104       8.768  10.857   2.591  1.00 30.51           C  
ATOM   1649  O   GLY A 104       9.866  11.248   2.239  1.00 30.51           O  
ATOM   1650  N   THR A 105       8.187   9.817   2.007  1.00 34.60           N  
ATOM   1651  H   THR A 105       7.373   9.418   2.451  1.00 34.60           H  
ATOM   1652  CA  THR A 105       8.327   9.490   0.573  1.00 34.60           C  
ATOM   1653  HA  THR A 105       8.440  10.415   0.008  1.00 34.60           H  
ATOM   1654  C   THR A 105       7.007   8.854   0.149  1.00 34.60           C  
ATOM   1655  CB  THR A 105       9.525   8.579   0.229  1.00 34.60           C  
ATOM   1656  HB  THR A 105       9.296   8.057  -0.700  1.00 34.60           H  
ATOM   1657  O   THR A 105       6.197   8.516   1.007  1.00 34.60           O  
ATOM   1658  CG2 THR A 105      10.830   9.339  -0.004  1.00 34.60           C  
ATOM   1659 HG21 THR A 105      11.250   9.690   0.938  1.00 34.60           H  
ATOM   1660 HG22 THR A 105      11.553   8.667  -0.466  1.00 34.60           H  
ATOM   1661 HG23 THR A 105      10.664  10.186  -0.670  1.00 34.60           H  
ATOM   1662  OG1 THR A 105       9.746   7.618   1.223  1.00 34.60           O  
ATOM   1663  HG1 THR A 105       9.979   8.067   2.038  1.00 34.60           H  
ATOM   1664  N   GLN A 106       6.713   8.745  -1.148  1.00 36.34           N  
ATOM   1665  H   GLN A 106       7.422   9.002  -1.819  1.00 36.34           H  
ATOM   1666  CA  GLN A 106       5.516   8.053  -1.655  1.00 36.34           C  
ATOM   1667  HA  GLN A 106       4.656   8.368  -1.063  1.00 36.34           H  
ATOM   1668  C   GLN A 106       5.633   6.529  -1.456  1.00 36.34           C  
ATOM   1669  CB  GLN A 106       5.251   8.443  -3.115  1.00 36.34           C  
ATOM   1670  HB2 GLN A 106       6.104   8.171  -3.737  1.00 36.34           H  
ATOM   1671  HB3 GLN A 106       4.387   7.870  -3.452  1.00 36.34           H  
ATOM   1672  O   GLN A 106       5.564   5.743  -2.398  1.00 36.34           O  
ATOM   1673  CG  GLN A 106       4.947   9.938  -3.282  1.00 36.34           C  
ATOM   1674  HG2 GLN A 106       5.876  10.505  -3.210  1.00 36.34           H  
ATOM   1675  HG3 GLN A 106       4.281  10.266  -2.484  1.00 36.34           H  
ATOM   1676  CD  GLN A 106       4.258  10.235  -4.610  1.00 36.34           C  
ATOM   1677  NE2 GLN A 106       4.636  11.285  -5.305  1.00 36.34           N  
ATOM   1678 HE21 GLN A 106       5.494  11.764  -5.071  1.00 36.34           H  
ATOM   1679 HE22 GLN A 106       4.212  11.358  -6.219  1.00 36.34           H  
ATOM   1680  OE1 GLN A 106       3.338   9.565  -5.039  1.00 36.34           O  
ATOM   1681  N   GLN A 107       5.891   6.149  -0.210  1.00 34.59           N  
ATOM   1682  H   GLN A 107       5.879   6.872   0.495  1.00 34.59           H  
ATOM   1683  CA  GLN A 107       6.085   4.823   0.316  1.00 34.59           C  
ATOM   1684  HA  GLN A 107       6.714   4.251  -0.365  1.00 34.59           H  
ATOM   1685  C   GLN A 107       4.693   4.213   0.384  1.00 34.59           C  
ATOM   1686  CB  GLN A 107       6.808   4.970   1.671  1.00 34.59           C  
ATOM   1687  HB2 GLN A 107       7.624   5.678   1.531  1.00 34.59           H  
ATOM   1688  HB3 GLN A 107       6.129   5.389   2.413  1.00 34.59           H  
ATOM   1689  O   GLN A 107       3.826   4.644   1.140  1.00 34.59           O  
ATOM   1690  CG  GLN A 107       7.422   3.671   2.218  1.00 34.59           C  
ATOM   1691  HG2 GLN A 107       7.986   3.179   1.425  1.00 34.59           H  
ATOM   1692  HG3 GLN A 107       6.623   3.001   2.537  1.00 34.59           H  
ATOM   1693  CD  GLN A 107       8.375   3.908   3.398  1.00 34.59           C  
ATOM   1694  NE2 GLN A 107       9.011   2.872   3.906  1.00 34.59           N  
ATOM   1695 HE21 GLN A 107       9.638   3.033   4.682  1.00 34.59           H  
ATOM   1696 HE22 GLN A 107       8.846   1.924   3.599  1.00 34.59           H  
ATOM   1697  OE1 GLN A 107       8.589   5.017   3.868  1.00 34.59           O  
ATOM   1698  N   ILE A 108       4.452   3.279  -0.527  1.00 38.87           N  
ATOM   1699  H   ILE A 108       5.201   3.042  -1.162  1.00 38.87           H  
ATOM   1700  CA  ILE A 108       3.306   2.388  -0.480  1.00 38.87           C  
ATOM   1701  HA  ILE A 108       2.378   2.961  -0.479  1.00 38.87           H  
ATOM   1702  C   ILE A 108       3.462   1.664   0.851  1.00 38.87           C  
ATOM   1703  CB  ILE A 108       3.351   1.433  -1.700  1.00 38.87           C  
ATOM   1704  HB  ILE A 108       4.307   0.911  -1.689  1.00 38.87           H  
ATOM   1705  O   ILE A 108       4.280   0.750   0.943  1.00 38.87           O  
ATOM   1706  CG1 ILE A 108       3.258   2.234  -3.022  1.00 38.87           C  
ATOM   1707 HG12 ILE A 108       2.252   2.638  -3.135  1.00 38.87           H  
ATOM   1708 HG13 ILE A 108       3.952   3.074  -3.000  1.00 38.87           H  
ATOM   1709  CG2 ILE A 108       2.232   0.376  -1.631  1.00 38.87           C  
ATOM   1710 HG21 ILE A 108       2.335  -0.211  -0.719  1.00 38.87           H  
ATOM   1711 HG22 ILE A 108       2.307  -0.314  -2.471  1.00 38.87           H  
ATOM   1712 HG23 ILE A 108       1.255   0.860  -1.634  1.00 38.87           H  
ATOM   1713  CD1 ILE A 108       3.616   1.411  -4.267  1.00 38.87           C  
ATOM   1714 HD11 ILE A 108       2.877   0.628  -4.437  1.00 38.87           H  
ATOM   1715 HD12 ILE A 108       4.602   0.962  -4.145  1.00 38.87           H  
ATOM   1716 HD13 ILE A 108       3.633   2.066  -5.138  1.00 38.87           H  
ATOM   1717  N   ASP A 109       2.747   2.119   1.885  1.00 36.15           N  
ATOM   1718  H   ASP A 109       2.333   3.039   1.838  1.00 36.15           H  
ATOM   1719  CA  ASP A 109       2.630   1.366   3.126  1.00 36.15           C  
ATOM   1720  HA  ASP A 109       3.557   1.474   3.688  1.00 36.15           H  
ATOM   1721  C   ASP A 109       2.382  -0.088   2.727  1.00 36.15           C  
ATOM   1722  CB  ASP A 109       1.456   1.861   3.982  1.00 36.15           C  
ATOM   1723  HB2 ASP A 109       1.233   1.108   4.738  1.00 36.15           H  
ATOM   1724  HB3 ASP A 109       0.570   1.979   3.358  1.00 36.15           H  
ATOM   1725  O   ASP A 109       1.533  -0.319   1.850  1.00 36.15           O  
ATOM   1726  CG  ASP A 109       1.783   3.165   4.701  1.00 36.15           C  
ATOM   1727  OD1 ASP A 109       2.821   3.181   5.395  1.00 36.15           O  
ATOM   1728  OD2 ASP A 109       0.980   4.108   4.539  1.00 36.15           O  
ATOM   1729  N   PRO A 110       3.126  -1.061   3.279  1.00 41.26           N  
ATOM   1730  CA  PRO A 110       2.850  -2.470   3.081  1.00 41.26           C  
ATOM   1731  HA  PRO A 110       2.789  -2.696   2.017  1.00 41.26           H  
ATOM   1732  C   PRO A 110       1.498  -2.741   3.733  1.00 41.26           C  
ATOM   1733  CB  PRO A 110       4.037  -3.224   3.691  1.00 41.26           C  
ATOM   1734  HB2 PRO A 110       4.793  -3.381   2.921  1.00 41.26           H  
ATOM   1735  HB3 PRO A 110       3.748  -4.179   4.130  1.00 41.26           H  
ATOM   1736  O   PRO A 110       1.391  -3.206   4.868  1.00 41.26           O  
ATOM   1737  CG  PRO A 110       4.585  -2.254   4.736  1.00 41.26           C  
ATOM   1738  HG2 PRO A 110       5.656  -2.386   4.887  1.00 41.26           H  
ATOM   1739  HG3 PRO A 110       4.049  -2.391   5.675  1.00 41.26           H  
ATOM   1740  CD  PRO A 110       4.262  -0.876   4.166  1.00 41.26           C  
ATOM   1741  HD2 PRO A 110       5.111  -0.505   3.591  1.00 41.26           H  
ATOM   1742  HD3 PRO A 110       4.030  -0.189   4.980  1.00 41.26           H  
ATOM   1743  N   LYS A 111       0.437  -2.376   3.008  1.00 42.86           N  
ATOM   1744  H   LYS A 111       0.645  -1.848   2.172  1.00 42.86           H  
ATOM   1745  CA  LYS A 111      -0.943  -2.711   3.274  1.00 42.86           C  
ATOM   1746  HA  LYS A 111      -1.248  -2.339   4.252  1.00 42.86           H  
ATOM   1747  C   LYS A 111      -0.923  -4.218   3.282  1.00 42.86           C  
ATOM   1748  CB  LYS A 111      -1.873  -2.154   2.177  1.00 42.86           C  
ATOM   1749  HB2 LYS A 111      -2.874  -2.557   2.330  1.00 42.86           H  
ATOM   1750  HB3 LYS A 111      -1.515  -2.485   1.202  1.00 42.86           H  
ATOM   1751  O   LYS A 111      -0.945  -4.847   2.225  1.00 42.86           O  
ATOM   1752  CG  LYS A 111      -1.948  -0.622   2.190  1.00 42.86           C  
ATOM   1753  HG2 LYS A 111      -0.945  -0.207   2.091  1.00 42.86           H  
ATOM   1754  HG3 LYS A 111      -2.368  -0.288   3.138  1.00 42.86           H  
ATOM   1755  CD  LYS A 111      -2.809  -0.101   1.036  1.00 42.86           C  
ATOM   1756  HD2 LYS A 111      -2.449  -0.524   0.098  1.00 42.86           H  
ATOM   1757  HD3 LYS A 111      -3.846  -0.394   1.200  1.00 42.86           H  
ATOM   1758  CE  LYS A 111      -2.677   1.422   1.001  1.00 42.86           C  
ATOM   1759  HE2 LYS A 111      -2.982   1.820   1.968  1.00 42.86           H  
ATOM   1760  HE3 LYS A 111      -1.624   1.673   0.873  1.00 42.86           H  
ATOM   1761  NZ  LYS A 111      -3.489   2.011  -0.085  1.00 42.86           N  
ATOM   1762  HZ1 LYS A 111      -3.180   1.645  -0.975  1.00 42.86           H  
ATOM   1763  HZ2 LYS A 111      -3.362   3.013  -0.077  1.00 42.86           H  
ATOM   1764  HZ3 LYS A 111      -4.463   1.785   0.059  1.00 42.86           H  
ATOM   1765  N   ARG A 112      -0.806  -4.780   4.490  1.00 38.74           N  
ATOM   1766  H   ARG A 112      -0.523  -4.158   5.234  1.00 38.74           H  
ATOM   1767  CA  ARG A 112      -1.287  -6.113   4.824  1.00 38.74           C  
ATOM   1768  HA  ARG A 112      -0.549  -6.875   4.572  1.00 38.74           H  
ATOM   1769  C   ARG A 112      -2.522  -6.285   3.962  1.00 38.74           C  
ATOM   1770  CB  ARG A 112      -1.654  -6.163   6.316  1.00 38.74           C  
ATOM   1771  HB2 ARG A 112      -2.301  -5.320   6.560  1.00 38.74           H  
ATOM   1772  HB3 ARG A 112      -2.210  -7.082   6.504  1.00 38.74           H  
ATOM   1773  O   ARG A 112      -3.451  -5.495   4.122  1.00 38.74           O  
ATOM   1774  CG  ARG A 112      -0.421  -6.141   7.230  1.00 38.74           C  
ATOM   1775  HG2 ARG A 112       0.169  -7.040   7.049  1.00 38.74           H  
ATOM   1776  HG3 ARG A 112       0.192  -5.266   7.016  1.00 38.74           H  
ATOM   1777  CD  ARG A 112      -0.863  -6.099   8.696  1.00 38.74           C  
ATOM   1778  HD2 ARG A 112      -1.329  -5.134   8.897  1.00 38.74           H  
ATOM   1779  HD3 ARG A 112      -1.606  -6.882   8.844  1.00 38.74           H  
ATOM   1780  NE  ARG A 112       0.278  -6.301   9.610  1.00 38.74           N  
ATOM   1781  HE  ARG A 112       1.176  -5.975   9.282  1.00 38.74           H  
ATOM   1782  NH1 ARG A 112      -0.861  -7.360  11.305  1.00 38.74           N  
ATOM   1783 HH11 ARG A 112      -1.711  -7.275  10.766  1.00 38.74           H  
ATOM   1784 HH12 ARG A 112      -0.844  -7.887  12.166  1.00 38.74           H  
ATOM   1785  NH2 ARG A 112       1.346  -7.074  11.468  1.00 38.74           N  
ATOM   1786 HH21 ARG A 112       1.333  -7.549  12.360  1.00 38.74           H  
ATOM   1787 HH22 ARG A 112       2.228  -6.774  11.080  1.00 38.74           H  
ATOM   1788  CZ  ARG A 112       0.248  -6.906  10.786  1.00 38.74           C  
ATOM   1789  N   ALA A 113      -2.452  -7.182   2.980  1.00 38.50           N  
ATOM   1790  H   ALA A 113      -1.596  -7.704   2.860  1.00 38.50           H  
ATOM   1791  CA  ALA A 113      -3.587  -7.630   2.214  1.00 38.50           C  
ATOM   1792  HA  ALA A 113      -4.007  -6.807   1.636  1.00 38.50           H  
ATOM   1793  C   ALA A 113      -4.560  -8.068   3.286  1.00 38.50           C  
ATOM   1794  CB  ALA A 113      -3.172  -8.771   1.277  1.00 38.50           C  
ATOM   1795  HB1 ALA A 113      -2.460  -8.402   0.538  1.00 38.50           H  
ATOM   1796  HB2 ALA A 113      -2.717  -9.583   1.844  1.00 38.50           H  
ATOM   1797  HB3 ALA A 113      -4.052  -9.156   0.762  1.00 38.50           H  
ATOM   1798  O   ALA A 113      -4.407  -9.120   3.906  1.00 38.50           O  
ATOM   1799  N   ILE A 114      -5.464  -7.158   3.618  1.00 40.23           N  
ATOM   1800  H   ILE A 114      -5.447  -6.256   3.165  1.00 40.23           H  
ATOM   1801  CA  ILE A 114      -6.563  -7.482   4.477  1.00 40.23           C  
ATOM   1802  HA  ILE A 114      -6.172  -7.810   5.440  1.00 40.23           H  
ATOM   1803  C   ILE A 114      -7.205  -8.647   3.715  1.00 40.23           C  
ATOM   1804  CB  ILE A 114      -7.447  -6.240   4.691  1.00 40.23           C  
ATOM   1805  HB  ILE A 114      -7.904  -5.953   3.744  1.00 40.23           H  
ATOM   1806  O   ILE A 114      -7.352  -8.539   2.484  1.00 40.23           O  
ATOM   1807  CG1 ILE A 114      -6.642  -5.025   5.206  1.00 40.23           C  
ATOM   1808 HG12 ILE A 114      -5.950  -4.709   4.425  1.00 40.23           H  
ATOM   1809 HG13 ILE A 114      -6.059  -5.318   6.079  1.00 40.23           H  
ATOM   1810  CG2 ILE A 114      -8.536  -6.634   5.675  1.00 40.23           C  
ATOM   1811 HG21 ILE A 114      -9.039  -7.527   5.304  1.00 40.23           H  
ATOM   1812 HG22 ILE A 114      -8.119  -6.836   6.661  1.00 40.23           H  
ATOM   1813 HG23 ILE A 114      -9.270  -5.831   5.751  1.00 40.23           H  
ATOM   1814  CD1 ILE A 114      -7.487  -3.800   5.570  1.00 40.23           C  
ATOM   1815 HD11 ILE A 114      -8.186  -3.577   4.765  1.00 40.23           H  
ATOM   1816 HD12 ILE A 114      -6.832  -2.941   5.721  1.00 40.23           H  
ATOM   1817 HD13 ILE A 114      -8.024  -3.986   6.500  1.00 40.23           H  
ATOM   1818  N   PRO A 115      -7.446  -9.806   4.360  1.00 46.41           N  
ATOM   1819  CA  PRO A 115      -8.219 -10.876   3.747  1.00 46.41           C  
ATOM   1820  HA  PRO A 115      -7.586 -11.461   3.080  1.00 46.41           H  
ATOM   1821  C   PRO A 115      -9.356 -10.214   2.999  1.00 46.41           C  
ATOM   1822  CB  PRO A 115      -8.712 -11.755   4.895  1.00 46.41           C  
ATOM   1823  HB2 PRO A 115      -9.669 -11.393   5.271  1.00 46.41           H  
ATOM   1824  HB3 PRO A 115      -8.789 -12.802   4.600  1.00 46.41           H  
ATOM   1825  O   PRO A 115      -9.933  -9.279   3.540  1.00 46.41           O  
ATOM   1826  CG  PRO A 115      -7.639 -11.540   5.960  1.00 46.41           C  
ATOM   1827  HG2 PRO A 115      -8.028 -11.709   6.964  1.00 46.41           H  
ATOM   1828  HG3 PRO A 115      -6.794 -12.199   5.762  1.00 46.41           H  
ATOM   1829  CD  PRO A 115      -7.209 -10.090   5.760  1.00 46.41           C  
ATOM   1830  HD2 PRO A 115      -6.156  -9.972   6.017  1.00 46.41           H  
ATOM   1831  HD3 PRO A 115      -7.828  -9.438   6.377  1.00 46.41           H  
ATOM   1832  N   ARG A 116      -9.590 -10.544   1.731  1.00 49.23           N  
ATOM   1833  H   ARG A 116      -9.051 -11.295   1.323  1.00 49.23           H  
ATOM   1834  CA  ARG A 116     -10.547  -9.795   0.908  1.00 49.23           C  
ATOM   1835  HA  ARG A 116     -10.170  -8.784   0.751  1.00 49.23           H  
ATOM   1836  C   ARG A 116     -11.884  -9.647   1.642  1.00 49.23           C  
ATOM   1837  CB  ARG A 116     -10.680 -10.511  -0.432  1.00 49.23           C  
ATOM   1838  HB2 ARG A 116      -9.698 -10.570  -0.900  1.00 49.23           H  
ATOM   1839  HB3 ARG A 116     -11.055 -11.521  -0.267  1.00 49.23           H  
ATOM   1840  O   ARG A 116     -12.471  -8.580   1.615  1.00 49.23           O  
ATOM   1841  CG  ARG A 116     -11.633  -9.768  -1.362  1.00 49.23           C  
ATOM   1842  HG2 ARG A 116     -11.310  -8.734  -1.485  1.00 49.23           H  
ATOM   1843  HG3 ARG A 116     -12.637  -9.787  -0.938  1.00 49.23           H  
ATOM   1844  CD  ARG A 116     -11.654 -10.469  -2.713  1.00 49.23           C  
ATOM   1845  HD2 ARG A 116     -11.925 -11.514  -2.560  1.00 49.23           H  
ATOM   1846  HD3 ARG A 116     -10.666 -10.406  -3.170  1.00 49.23           H  
ATOM   1847  NE  ARG A 116     -12.648  -9.830  -3.570  1.00 49.23           N  
ATOM   1848  HE  ARG A 116     -13.293  -9.214  -3.097  1.00 49.23           H  
ATOM   1849  NH1 ARG A 116     -12.447 -11.201  -5.395  1.00 49.23           N  
ATOM   1850 HH11 ARG A 116     -12.793 -11.492  -6.298  1.00 49.23           H  
ATOM   1851 HH12 ARG A 116     -11.827 -11.786  -4.853  1.00 49.23           H  
ATOM   1852  NH2 ARG A 116     -13.892  -9.481  -5.402  1.00 49.23           N  
ATOM   1853 HH21 ARG A 116     -14.262  -9.757  -6.300  1.00 49.23           H  
ATOM   1854 HH22 ARG A 116     -14.389  -8.817  -4.826  1.00 49.23           H  
ATOM   1855  CZ  ARG A 116     -12.981 -10.174  -4.791  1.00 49.23           C  
ATOM   1856  N   ASP A 117     -12.230 -10.657   2.427  1.00 48.78           N  
ATOM   1857  H   ASP A 117     -11.795 -11.545   2.223  1.00 48.78           H  
ATOM   1858  CA  ASP A 117     -13.369 -10.732   3.331  1.00 48.78           C  
ATOM   1859  HA  ASP A 117     -14.279 -10.658   2.736  1.00 48.78           H  
ATOM   1860  C   ASP A 117     -13.400  -9.632   4.405  1.00 48.78           C  
ATOM   1861  CB  ASP A 117     -13.352 -12.099   4.049  1.00 48.78           C  
ATOM   1862  HB2 ASP A 117     -14.367 -12.333   4.371  1.00 48.78           H  
ATOM   1863  HB3 ASP A 117     -12.745 -12.000   4.949  1.00 48.78           H  
ATOM   1864  O   ASP A 117     -14.477  -9.268   4.855  1.00 48.78           O  
ATOM   1865  CG  ASP A 117     -12.791 -13.295   3.257  1.00 48.78           C  
ATOM   1866  OD1 ASP A 117     -12.758 -13.256   2.005  1.00 48.78           O  
ATOM   1867  OD2 ASP A 117     -12.316 -14.228   3.935  1.00 48.78           O  
ATOM   1868  N   GLU A 118     -12.248  -9.121   4.841  1.00 43.73           N  
ATOM   1869  H   GLU A 118     -11.404  -9.494   4.429  1.00 43.73           H  
ATOM   1870  CA  GLU A 118     -12.099  -7.970   5.726  1.00 43.73           C  
ATOM   1871  HA  GLU A 118     -13.088  -7.750   6.128  1.00 43.73           H  
ATOM   1872  C   GLU A 118     -11.681  -6.698   4.974  1.00 43.73           C  
ATOM   1873  CB  GLU A 118     -11.235  -8.338   6.949  1.00 43.73           C  
ATOM   1874  HB2 GLU A 118     -11.709  -9.213   7.393  1.00 43.73           H  
ATOM   1875  HB3 GLU A 118     -10.235  -8.647   6.645  1.00 43.73           H  
ATOM   1876  O   GLU A 118     -12.037  -5.633   5.440  1.00 43.73           O  
ATOM   1877  CG  GLU A 118     -11.157  -7.251   8.042  1.00 43.73           C  
ATOM   1878  HG2 GLU A 118     -10.445  -6.481   7.746  1.00 43.73           H  
ATOM   1879  HG3 GLU A 118     -12.140  -6.788   8.136  1.00 43.73           H  
ATOM   1880  CD  GLU A 118     -10.758  -7.826   9.415  1.00 43.73           C  
ATOM   1881  OE1 GLU A 118     -11.070  -7.191  10.447  1.00 43.73           O  
ATOM   1882  OE2 GLU A 118     -10.126  -8.908   9.453  1.00 43.73           O  
ATOM   1883  N   GLN A 119     -11.063  -6.740   3.782  1.00 49.81           N  
ATOM   1884  H   GLN A 119     -10.793  -7.639   3.409  1.00 49.81           H  
ATOM   1885  CA  GLN A 119     -10.887  -5.526   2.963  1.00 49.81           C  
ATOM   1886  HA  GLN A 119     -10.465  -4.763   3.617  1.00 49.81           H  
ATOM   1887  C   GLN A 119     -12.240  -5.013   2.457  1.00 49.81           C  
ATOM   1888  CB  GLN A 119      -9.925  -5.742   1.778  1.00 49.81           C  
ATOM   1889  HB2 GLN A 119     -10.436  -6.260   0.967  1.00 49.81           H  
ATOM   1890  HB3 GLN A 119      -9.083  -6.362   2.084  1.00 49.81           H  
ATOM   1891  O   GLN A 119     -12.456  -3.808   2.359  1.00 49.81           O  
ATOM   1892  CG  GLN A 119      -9.424  -4.367   1.288  1.00 49.81           C  
ATOM   1893  HG2 GLN A 119     -10.221  -3.875   0.730  1.00 49.81           H  
ATOM   1894  HG3 GLN A 119      -9.195  -3.745   2.153  1.00 49.81           H  
ATOM   1895  CD  GLN A 119      -8.169  -4.395   0.423  1.00 49.81           C  
ATOM   1896  NE2 GLN A 119      -7.637  -3.238   0.090  1.00 49.81           N  
ATOM   1897 HE21 GLN A 119      -6.808  -3.295  -0.485  1.00 49.81           H  
ATOM   1898 HE22 GLN A 119      -8.083  -2.386   0.398  1.00 49.81           H  
ATOM   1899  OE1 GLN A 119      -7.621  -5.411   0.033  1.00 49.81           O  
ATOM   1900  N   GLU A 120     -13.155  -5.943   2.184  1.00 54.87           N  
ATOM   1901  H   GLU A 120     -12.869  -6.912   2.203  1.00 54.87           H  
ATOM   1902  CA  GLU A 120     -14.568  -5.695   1.911  1.00 54.87           C  
ATOM   1903  HA  GLU A 120     -14.654  -4.856   1.221  1.00 54.87           H  
ATOM   1904  C   GLU A 120     -15.329  -5.269   3.183  1.00 54.87           C  
ATOM   1905  CB  GLU A 120     -15.190  -6.937   1.226  1.00 54.87           C  
ATOM   1906  HB2 GLU A 120     -16.272  -6.814   1.188  1.00 54.87           H  
ATOM   1907  HB3 GLU A 120     -14.970  -7.824   1.820  1.00 54.87           H  
ATOM   1908  O   GLU A 120     -16.375  -4.644   3.061  1.00 54.87           O  
ATOM   1909  CG  GLU A 120     -14.674  -7.112  -0.224  1.00 54.87           C  
ATOM   1910  HG2 GLU A 120     -15.007  -6.252  -0.804  1.00 54.87           H  
ATOM   1911  HG3 GLU A 120     -13.584  -7.084  -0.226  1.00 54.87           H  
ATOM   1912  CD  GLU A 120     -15.120  -8.397  -0.956  1.00 54.87           C  
ATOM   1913  OE1 GLU A 120     -14.689  -8.568  -2.134  1.00 54.87           O  
ATOM   1914  OE2 GLU A 120     -15.847  -9.223  -0.365  1.00 54.87           O  
ATOM   1915  N   ARG A 121     -14.792  -5.502   4.396  1.00 58.29           N  
ATOM   1916  H   ARG A 121     -13.902  -5.979   4.430  1.00 58.29           H  
ATOM   1917  CA  ARG A 121     -15.348  -4.955   5.657  1.00 58.29           C  
ATOM   1918  HA  ARG A 121     -16.396  -4.703   5.499  1.00 58.29           H  
ATOM   1919  C   ARG A 121     -14.685  -3.655   6.106  1.00 58.29           C  
ATOM   1920  CB  ARG A 121     -15.276  -5.971   6.803  1.00 58.29           C  
ATOM   1921  HB2 ARG A 121     -15.628  -5.497   7.719  1.00 58.29           H  
ATOM   1922  HB3 ARG A 121     -14.234  -6.246   6.966  1.00 58.29           H  
ATOM   1923  O   ARG A 121     -15.311  -2.883   6.831  1.00 58.29           O  
ATOM   1924  CG  ARG A 121     -16.140  -7.210   6.553  1.00 58.29           C  
ATOM   1925  HG2 ARG A 121     -17.193  -6.939   6.624  1.00 58.29           H  
ATOM   1926  HG3 ARG A 121     -15.968  -7.578   5.542  1.00 58.29           H  
ATOM   1927  CD  ARG A 121     -15.820  -8.290   7.596  1.00 58.29           C  
ATOM   1928  HD2 ARG A 121     -14.748  -8.291   7.791  1.00 58.29           H  
ATOM   1929  HD3 ARG A 121     -16.341  -8.038   8.520  1.00 58.29           H  
ATOM   1930  NE  ARG A 121     -16.194  -9.627   7.110  1.00 58.29           N  
ATOM   1931  HE  ARG A 121     -16.019  -9.765   6.124  1.00 58.29           H  
ATOM   1932  NH1 ARG A 121     -16.614 -10.613   9.133  1.00 58.29           N  
ATOM   1933 HH11 ARG A 121     -16.911 -11.413   9.673  1.00 58.29           H  
ATOM   1934 HH12 ARG A 121     -16.380  -9.732   9.567  1.00 58.29           H  
ATOM   1935  NH2 ARG A 121     -16.813 -11.808   7.253  1.00 58.29           N  
ATOM   1936 HH21 ARG A 121     -17.074 -12.624   7.789  1.00 58.29           H  
ATOM   1937 HH22 ARG A 121     -16.736 -11.861   6.247  1.00 58.29           H  
ATOM   1938  CZ  ARG A 121     -16.540 -10.673   7.832  1.00 58.29           C  
ATOM   1939  N   THR A 122     -13.450  -3.382   5.680  1.00 65.50           N  
ATOM   1940  H   THR A 122     -12.954  -4.099   5.171  1.00 65.50           H  
ATOM   1941  CA  THR A 122     -12.730  -2.163   6.031  1.00 65.50           C  
ATOM   1942  HA  THR A 122     -13.021  -1.917   7.051  1.00 65.50           H  
ATOM   1943  C   THR A 122     -13.198  -1.043   5.134  1.00 65.50           C  
ATOM   1944  CB  THR A 122     -11.199  -2.276   6.023  1.00 65.50           C  
ATOM   1945  HB  THR A 122     -10.798  -1.301   6.299  1.00 65.50           H  
ATOM   1946  O   THR A 122     -12.681  -0.809   4.039  1.00 65.50           O  
ATOM   1947  CG2 THR A 122     -10.696  -3.291   7.047  1.00 65.50           C  
ATOM   1948 HG21 THR A 122     -11.502  -3.606   7.711  1.00 65.50           H  
ATOM   1949 HG22 THR A 122      -9.891  -2.851   7.635  1.00 65.50           H  
ATOM   1950 HG23 THR A 122     -10.325  -4.181   6.539  1.00 65.50           H  
ATOM   1951  OG1 THR A 122     -10.696  -2.590   4.743  1.00 65.50           O  
ATOM   1952  HG1 THR A 122     -11.342  -2.248   4.120  1.00 65.50           H  
ATOM   1953  N   SER A 123     -14.234  -0.364   5.594  1.00 83.32           N  
ATOM   1954  H   SER A 123     -14.647  -0.656   6.469  1.00 83.32           H  
ATOM   1955  CA  SER A 123     -14.822   0.736   4.858  1.00 83.32           C  
ATOM   1956  HA  SER A 123     -14.790   0.499   3.795  1.00 83.32           H  
ATOM   1957  C   SER A 123     -14.003   2.004   5.088  1.00 83.32           C  
ATOM   1958  CB  SER A 123     -16.294   0.866   5.225  1.00 83.32           C  
ATOM   1959  HB2 SER A 123     -16.414   0.861   6.309  1.00 83.32           H  
ATOM   1960  HB3 SER A 123     -16.688   1.792   4.806  1.00 83.32           H  
ATOM   1961  O   SER A 123     -13.738   2.421   6.219  1.00 83.32           O  
ATOM   1962  OG  SER A 123     -17.010  -0.209   4.665  1.00 83.32           O  
ATOM   1963  HG  SER A 123     -16.816  -1.025   5.130  1.00 83.32           H  
ATOM   1964  N   LYS A 124     -13.571   2.614   3.981  1.00 91.39           N  
ATOM   1965  H   LYS A 124     -13.822   2.198   3.096  1.00 91.39           H  
ATOM   1966  CA  LYS A 124     -12.885   3.905   3.978  1.00 91.39           C  
ATOM   1967  HA  LYS A 124     -12.400   4.031   4.947  1.00 91.39           H  
ATOM   1968  C   LYS A 124     -13.913   5.022   3.842  1.00 91.39           C  
ATOM   1969  CB  LYS A 124     -11.789   3.906   2.901  1.00 91.39           C  
ATOM   1970  HB2 LYS A 124     -11.177   3.016   3.046  1.00 91.39           H  
ATOM   1971  HB3 LYS A 124     -12.246   3.849   1.913  1.00 91.39           H  
ATOM   1972  O   LYS A 124     -14.806   4.944   3.001  1.00 91.39           O  
ATOM   1973  CG  LYS A 124     -10.876   5.137   2.984  1.00 91.39           C  
ATOM   1974  HG2 LYS A 124     -11.438   6.035   2.726  1.00 91.39           H  
ATOM   1975  HG3 LYS A 124     -10.512   5.238   4.006  1.00 91.39           H  
ATOM   1976  CD  LYS A 124      -9.671   4.993   2.043  1.00 91.39           C  
ATOM   1977  HD2 LYS A 124     -10.011   4.910   1.011  1.00 91.39           H  
ATOM   1978  HD3 LYS A 124      -9.116   4.098   2.325  1.00 91.39           H  
ATOM   1979  CE  LYS A 124      -8.790   6.227   2.221  1.00 91.39           C  
ATOM   1980  HE2 LYS A 124      -8.682   6.390   3.293  1.00 91.39           H  
ATOM   1981  HE3 LYS A 124      -9.313   7.084   1.797  1.00 91.39           H  
ATOM   1982  NZ  LYS A 124      -7.442   6.102   1.631  1.00 91.39           N  
ATOM   1983  HZ1 LYS A 124      -7.497   5.925   0.638  1.00 91.39           H  
ATOM   1984  HZ2 LYS A 124      -6.920   6.949   1.805  1.00 91.39           H  
ATOM   1985  HZ3 LYS A 124      -6.947   5.357   2.102  1.00 91.39           H  
ATOM   1986  N   ILE A 125     -13.763   6.075   4.631  1.00 93.31           N  
ATOM   1987  H   ILE A 125     -13.033   6.036   5.328  1.00 93.31           H  
ATOM   1988  CA  ILE A 125     -14.560   7.299   4.569  1.00 93.31           C  
ATOM   1989  HA  ILE A 125     -15.342   7.166   3.822  1.00 93.31           H  
ATOM   1990  C   ILE A 125     -13.706   8.472   4.096  1.00 93.31           C  
ATOM   1991  CB  ILE A 125     -15.285   7.596   5.898  1.00 93.31           C  
ATOM   1992  HB  ILE A 125     -15.828   8.532   5.771  1.00 93.31           H  
ATOM   1993  O   ILE A 125     -12.504   8.548   4.362  1.00 93.31           O  
ATOM   1994  CG1 ILE A 125     -14.322   7.750   7.090  1.00 93.31           C  
ATOM   1995 HG12 ILE A 125     -13.471   8.361   6.787  1.00 93.31           H  
ATOM   1996 HG13 ILE A 125     -13.957   6.768   7.392  1.00 93.31           H  
ATOM   1997  CG2 ILE A 125     -16.309   6.486   6.160  1.00 93.31           C  
ATOM   1998 HG21 ILE A 125     -16.887   6.716   7.055  1.00 93.31           H  
ATOM   1999 HG22 ILE A 125     -15.804   5.530   6.296  1.00 93.31           H  
ATOM   2000 HG23 ILE A 125     -16.999   6.415   5.319  1.00 93.31           H  
ATOM   2001  CD1 ILE A 125     -14.954   8.435   8.307  1.00 93.31           C  
ATOM   2002 HD11 ILE A 125     -15.838   7.895   8.644  1.00 93.31           H  
ATOM   2003 HD12 ILE A 125     -15.237   9.456   8.050  1.00 93.31           H  
ATOM   2004 HD13 ILE A 125     -14.231   8.482   9.121  1.00 93.31           H  
ATOM   2005  N   PHE A 126     -14.339   9.363   3.346  1.00 94.73           N  
ATOM   2006  H   PHE A 126     -15.333   9.225   3.233  1.00 94.73           H  
ATOM   2007  CA  PHE A 126     -13.868  10.708   3.063  1.00 94.73           C  
ATOM   2008  HA  PHE A 126     -12.778  10.736   3.043  1.00 94.73           H  
ATOM   2009  C   PHE A 126     -14.362  11.629   4.175  1.00 94.73           C  
ATOM   2010  CB  PHE A 126     -14.410  11.153   1.700  1.00 94.73           C  
ATOM   2011  HB2 PHE A 126     -15.478  10.938   1.655  1.00 94.73           H  
ATOM   2012  HB3 PHE A 126     -13.925  10.569   0.918  1.00 94.73           H  
ATOM   2013  O   PHE A 126     -15.538  11.577   4.535  1.00 94.73           O  
ATOM   2014  CG  PHE A 126     -14.208  12.630   1.419  1.00 94.73           C  
ATOM   2015  CD1 PHE A 126     -15.216  13.557   1.750  1.00 94.73           C  
ATOM   2016  HD1 PHE A 126     -16.134  13.226   2.214  1.00 94.73           H  
ATOM   2017  CD2 PHE A 126     -12.995  13.085   0.871  1.00 94.73           C  
ATOM   2018  HD2 PHE A 126     -12.205  12.383   0.645  1.00 94.73           H  
ATOM   2019  CE1 PHE A 126     -15.020  14.929   1.517  1.00 94.73           C  
ATOM   2020  HE1 PHE A 126     -15.789  15.637   1.787  1.00 94.73           H  
ATOM   2021  CE2 PHE A 126     -12.802  14.457   0.629  1.00 94.73           C  
ATOM   2022  HE2 PHE A 126     -11.876  14.810   0.202  1.00 94.73           H  
ATOM   2023  CZ  PHE A 126     -13.813  15.378   0.954  1.00 94.73           C  
ATOM   2024  HZ  PHE A 126     -13.664  16.434   0.783  1.00 94.73           H  
ATOM   2025  N   VAL A 127     -13.470  12.474   4.683  1.00 94.07           N  
ATOM   2026  H   VAL A 127     -12.524  12.459   4.331  1.00 94.07           H  
ATOM   2027  CA  VAL A 127     -13.786  13.484   5.693  1.00 94.07           C  
ATOM   2028  HA  VAL A 127     -14.860  13.492   5.879  1.00 94.07           H  
ATOM   2029  C   VAL A 127     -13.366  14.844   5.153  1.00 94.07           C  
ATOM   2030  CB  VAL A 127     -13.086  13.181   7.027  1.00 94.07           C  
ATOM   2031  HB  VAL A 127     -12.011  13.316   6.909  1.00 94.07           H  
ATOM   2032  O   VAL A 127     -12.178  15.071   4.943  1.00 94.07           O  
ATOM   2033  CG1 VAL A 127     -13.594  14.155   8.093  1.00 94.07           C  
ATOM   2034 HG11 VAL A 127     -14.676  14.070   8.190  1.00 94.07           H  
ATOM   2035 HG12 VAL A 127     -13.132  13.932   9.055  1.00 94.07           H  
ATOM   2036 HG13 VAL A 127     -13.353  15.182   7.820  1.00 94.07           H  
ATOM   2037  CG2 VAL A 127     -13.336  11.744   7.505  1.00 94.07           C  
ATOM   2038 HG21 VAL A 127     -12.953  11.024   6.782  1.00 94.07           H  
ATOM   2039 HG22 VAL A 127     -12.816  11.574   8.447  1.00 94.07           H  
ATOM   2040 HG23 VAL A 127     -14.405  11.583   7.644  1.00 94.07           H  
ATOM   2041  N   GLY A 128     -14.320  15.735   4.907  1.00 93.68           N  
ATOM   2042  H   GLY A 128     -15.267  15.467   5.134  1.00 93.68           H  
ATOM   2043  CA  GLY A 128     -14.113  17.121   4.485  1.00 93.68           C  
ATOM   2044  HA2 GLY A 128     -14.769  17.338   3.642  1.00 93.68           H  
ATOM   2045  HA3 GLY A 128     -13.082  17.272   4.165  1.00 93.68           H  
ATOM   2046  C   GLY A 128     -14.428  18.117   5.601  1.00 93.68           C  
ATOM   2047  O   GLY A 128     -14.985  17.749   6.630  1.00 93.68           O  
ATOM   2048  N   GLY A 129     -14.062  19.385   5.412  1.00 91.48           N  
ATOM   2049  H   GLY A 129     -13.530  19.618   4.586  1.00 91.48           H  
ATOM   2050  CA  GLY A 129     -14.340  20.454   6.383  1.00 91.48           C  
ATOM   2051  HA2 GLY A 129     -15.382  20.393   6.698  1.00 91.48           H  
ATOM   2052  HA3 GLY A 129     -14.187  21.420   5.902  1.00 91.48           H  
ATOM   2053  C   GLY A 129     -13.472  20.416   7.646  1.00 91.48           C  
ATOM   2054  O   GLY A 129     -13.762  21.107   8.618  1.00 91.48           O  
ATOM   2055  N   VAL A 130     -12.391  19.632   7.649  1.00 91.12           N  
ATOM   2056  H   VAL A 130     -12.155  19.154   6.791  1.00 91.12           H  
ATOM   2057  CA  VAL A 130     -11.507  19.491   8.813  1.00 91.12           C  
ATOM   2058  HA  VAL A 130     -12.128  19.235   9.671  1.00 91.12           H  
ATOM   2059  C   VAL A 130     -10.813  20.825   9.105  1.00 91.12           C  
ATOM   2060  CB  VAL A 130     -10.482  18.360   8.609  1.00 91.12           C  
ATOM   2061  HB  VAL A 130      -9.786  18.642   7.819  1.00 91.12           H  
ATOM   2062  O   VAL A 130     -10.304  21.479   8.190  1.00 91.12           O  
ATOM   2063  CG1 VAL A 130      -9.691  18.103   9.895  1.00 91.12           C  
ATOM   2064 HG11 VAL A 130      -9.081  18.978  10.124  1.00 91.12           H  
ATOM   2065 HG12 VAL A 130      -9.021  17.253   9.766  1.00 91.12           H  
ATOM   2066 HG13 VAL A 130     -10.367  17.900  10.725  1.00 91.12           H  
ATOM   2067  CG2 VAL A 130     -11.150  17.040   8.205  1.00 91.12           C  
ATOM   2068 HG21 VAL A 130     -11.680  17.149   7.259  1.00 91.12           H  
ATOM   2069 HG22 VAL A 130     -10.389  16.271   8.075  1.00 91.12           H  
ATOM   2070 HG23 VAL A 130     -11.856  16.733   8.977  1.00 91.12           H  
ATOM   2071  N   SER A 131     -10.774  21.233  10.379  1.00 91.59           N  
ATOM   2072  H   SER A 131     -11.237  20.674  11.081  1.00 91.59           H  
ATOM   2073  CA  SER A 131     -10.096  22.469  10.787  1.00 91.59           C  
ATOM   2074  HA  SER A 131     -10.606  23.299  10.298  1.00 91.59           H  
ATOM   2075  C   SER A 131      -8.630  22.475  10.345  1.00 91.59           C  
ATOM   2076  CB  SER A 131     -10.165  22.683  12.304  1.00 91.59           C  
ATOM   2077  HB2 SER A 131      -9.532  21.954  12.810  1.00 91.59           H  
ATOM   2078  HB3 SER A 131     -11.191  22.565  12.653  1.00 91.59           H  
ATOM   2079  O   SER A 131      -7.938  21.467  10.464  1.00 91.59           O  
ATOM   2080  OG  SER A 131      -9.711  23.999  12.589  1.00 91.59           O  
ATOM   2081  HG  SER A 131      -9.627  24.088  13.542  1.00 91.59           H  
ATOM   2082  N   GLN A 132      -8.130  23.626   9.883  1.00 89.42           N  
ATOM   2083  H   GLN A 132      -8.731  24.437   9.847  1.00 89.42           H  
ATOM   2084  CA  GLN A 132      -6.718  23.771   9.503  1.00 89.42           C  
ATOM   2085  HA  GLN A 132      -6.491  22.966   8.804  1.00 89.42           H  
ATOM   2086  C   GLN A 132      -5.755  23.622  10.690  1.00 89.42           C  
ATOM   2087  CB  GLN A 132      -6.468  25.118   8.810  1.00 89.42           C  
ATOM   2088  HB2 GLN A 132      -5.394  25.243   8.677  1.00 89.42           H  
ATOM   2089  HB3 GLN A 132      -6.829  25.927   9.445  1.00 89.42           H  
ATOM   2090  O   GLN A 132      -4.568  23.383  10.491  1.00 89.42           O  
ATOM   2091  CG  GLN A 132      -7.132  25.209   7.430  1.00 89.42           C  
ATOM   2092  HG2 GLN A 132      -8.210  25.095   7.542  1.00 89.42           H  
ATOM   2093  HG3 GLN A 132      -6.768  24.401   6.796  1.00 89.42           H  
ATOM   2094  CD  GLN A 132      -6.837  26.537   6.734  1.00 89.42           C  
ATOM   2095  NE2 GLN A 132      -7.796  27.090   6.024  1.00 89.42           N  
ATOM   2096 HE21 GLN A 132      -8.681  26.621   5.900  1.00 89.42           H  
ATOM   2097 HE22 GLN A 132      -7.570  27.967   5.577  1.00 89.42           H  
ATOM   2098  OE1 GLN A 132      -5.756  27.108   6.801  1.00 89.42           O  
ATOM   2099  N   GLU A 133      -6.273  23.766  11.907  1.00 88.36           N  
ATOM   2100  H   GLU A 133      -7.252  24.000  11.990  1.00 88.36           H  
ATOM   2101  CA  GLU A 133      -5.535  23.594  13.159  1.00 88.36           C  
ATOM   2102  HA  GLU A 133      -4.489  23.870  13.021  1.00 88.36           H  
ATOM   2103  C   GLU A 133      -5.556  22.140  13.650  1.00 88.36           C  
ATOM   2104  CB  GLU A 133      -6.149  24.524  14.213  1.00 88.36           C  
ATOM   2105  HB2 GLU A 133      -7.205  24.274  14.315  1.00 88.36           H  
ATOM   2106  HB3 GLU A 133      -5.655  24.361  15.170  1.00 88.36           H  
ATOM   2107  O   GLU A 133      -4.793  21.788  14.544  1.00 88.36           O  
ATOM   2108  CG  GLU A 133      -5.998  26.005  13.822  1.00 88.36           C  
ATOM   2109  HG2 GLU A 133      -4.936  26.250  13.791  1.00 88.36           H  
ATOM   2110  HG3 GLU A 133      -6.405  26.162  12.823  1.00 88.36           H  
ATOM   2111  CD  GLU A 133      -6.721  26.963  14.773  1.00 88.36           C  
ATOM   2112  OE1 GLU A 133      -6.564  28.183  14.549  1.00 88.36           O  
ATOM   2113  OE2 GLU A 133      -7.502  26.481  15.622  1.00 88.36           O  
ATOM   2114  N   ALA A 134      -6.405  21.283  13.067  1.00 87.32           N  
ATOM   2115  H   ALA A 134      -6.910  21.571  12.242  1.00 87.32           H  
ATOM   2116  CA  ALA A 134      -6.489  19.886  13.465  1.00 87.32           C  
ATOM   2117  HA  ALA A 134      -6.524  19.838  14.554  1.00 87.32           H  
ATOM   2118  C   ALA A 134      -5.244  19.127  13.003  1.00 87.32           C  
ATOM   2119  CB  ALA A 134      -7.772  19.254  12.917  1.00 87.32           C  
ATOM   2120  HB1 ALA A 134      -7.715  19.222  11.829  1.00 87.32           H  
ATOM   2121  HB2 ALA A 134      -7.863  18.236  13.296  1.00 87.32           H  
ATOM   2122  HB3 ALA A 134      -8.644  19.829  13.227  1.00 87.32           H  
ATOM   2123  O   ALA A 134      -4.930  19.073  11.808  1.00 87.32           O  
ATOM   2124  N   THR A 135      -4.553  18.495  13.949  1.00 89.77           N  
ATOM   2125  H   THR A 135      -4.834  18.584  14.915  1.00 89.77           H  
ATOM   2126  CA  THR A 135      -3.439  17.607  13.626  1.00 89.77           C  
ATOM   2127  HA  THR A 135      -2.919  18.018  12.760  1.00 89.77           H  
ATOM   2128  C   THR A 135      -3.947  16.219  13.239  1.00 89.77           C  
ATOM   2129  CB  THR A 135      -2.413  17.530  14.764  1.00 89.77           C  
ATOM   2130  HB  THR A 135      -1.543  16.996  14.382  1.00 89.77           H  
ATOM   2131  O   THR A 135      -5.068  15.821  13.556  1.00 89.77           O  
ATOM   2132  CG2 THR A 135      -1.935  18.900  15.244  1.00 89.77           C  
ATOM   2133 HG21 THR A 135      -2.754  19.443  15.716  1.00 89.77           H  
ATOM   2134 HG22 THR A 135      -1.137  18.771  15.976  1.00 89.77           H  
ATOM   2135 HG23 THR A 135      -1.562  19.482  14.402  1.00 89.77           H  
ATOM   2136  OG1 THR A 135      -2.911  16.794  15.852  1.00 89.77           O  
ATOM   2137  HG1 THR A 135      -3.550  17.346  16.309  1.00 89.77           H  
ATOM   2138  N   GLU A 136      -3.101  15.427  12.578  1.00 89.41           N  
ATOM   2139  H   GLU A 136      -2.212  15.802  12.281  1.00 89.41           H  
ATOM   2140  CA  GLU A 136      -3.401  14.019  12.280  1.00 89.41           C  
ATOM   2141  HA  GLU A 136      -4.288  13.967  11.648  1.00 89.41           H  
ATOM   2142  C   GLU A 136      -3.680  13.201  13.557  1.00 89.41           C  
ATOM   2143  CB  GLU A 136      -2.206  13.446  11.509  1.00 89.41           C  
ATOM   2144  HB2 GLU A 136      -1.342  13.451  12.174  1.00 89.41           H  
ATOM   2145  HB3 GLU A 136      -1.994  14.103  10.666  1.00 89.41           H  
ATOM   2146  O   GLU A 136      -4.469  12.257  13.525  1.00 89.41           O  
ATOM   2147  CG  GLU A 136      -2.423  12.025  10.966  1.00 89.41           C  
ATOM   2148  HG2 GLU A 136      -3.288  12.034  10.303  1.00 89.41           H  
ATOM   2149  HG3 GLU A 136      -2.627  11.348  11.796  1.00 89.41           H  
ATOM   2150  CD  GLU A 136      -1.191  11.507  10.204  1.00 89.41           C  
ATOM   2151  OE1 GLU A 136      -1.342  10.514   9.465  1.00 89.41           O  
ATOM   2152  OE2 GLU A 136      -0.092  12.089  10.376  1.00 89.41           O  
ATOM   2153  N   GLN A 137      -3.075  13.578  14.693  1.00 90.35           N  
ATOM   2154  H   GLN A 137      -2.569  14.451  14.695  1.00 90.35           H  
ATOM   2155  CA  GLN A 137      -3.337  12.938  15.985  1.00 90.35           C  
ATOM   2156  HA  GLN A 137      -3.279  11.857  15.860  1.00 90.35           H  
ATOM   2157  C   GLN A 137      -4.754  13.245  16.475  1.00 90.35           C  
ATOM   2158  CB  GLN A 137      -2.305  13.368  17.041  1.00 90.35           C  
ATOM   2159  HB2 GLN A 137      -2.607  12.967  18.009  1.00 90.35           H  
ATOM   2160  HB3 GLN A 137      -2.305  14.455  17.122  1.00 90.35           H  
ATOM   2161  O   GLN A 137      -5.480  12.305  16.784  1.00 90.35           O  
ATOM   2162  CG  GLN A 137      -0.874  12.897  16.745  1.00 90.35           C  
ATOM   2163  HG2 GLN A 137      -0.209  13.305  17.506  1.00 90.35           H  
ATOM   2164  HG3 GLN A 137      -0.559  13.299  15.783  1.00 90.35           H  
ATOM   2165  CD  GLN A 137      -0.716  11.378  16.748  1.00 90.35           C  
ATOM   2166  NE2 GLN A 137      -0.055  10.820  15.757  1.00 90.35           N  
ATOM   2167 HE21 GLN A 137      -0.076   9.811  15.725  1.00 90.35           H  
ATOM   2168 HE22 GLN A 137       0.212  11.384  14.962  1.00 90.35           H  
ATOM   2169  OE1 GLN A 137      -1.157  10.649  17.624  1.00 90.35           O  
ATOM   2170  N   ASP A 138      -5.166  14.516  16.484  1.00 90.75           N  
ATOM   2171  H   ASP A 138      -4.512  15.249  16.248  1.00 90.75           H  
ATOM   2172  CA  ASP A 138      -6.520  14.920  16.903  1.00 90.75           C  
ATOM   2173  HA  ASP A 138      -6.691  14.596  17.929  1.00 90.75           H  
ATOM   2174  C   ASP A 138      -7.577  14.279  16.003  1.00 90.75           C  
ATOM   2175  CB  ASP A 138      -6.679  16.448  16.843  1.00 90.75           C  
ATOM   2176  HB2 ASP A 138      -6.672  16.771  15.803  1.00 90.75           H  
ATOM   2177  HB3 ASP A 138      -7.642  16.722  17.274  1.00 90.75           H  
ATOM   2178  O   ASP A 138      -8.561  13.710  16.473  1.00 90.75           O  
ATOM   2179  CG  ASP A 138      -5.573  17.172  17.598  1.00 90.75           C  
ATOM   2180  OD1 ASP A 138      -5.297  16.777  18.749  1.00 90.75           O  
ATOM   2181  OD2 ASP A 138      -4.930  18.033  16.950  1.00 90.75           O  
ATOM   2182  N   PHE A 139      -7.314  14.297  14.695  1.00 91.49           N  
ATOM   2183  H   PHE A 139      -6.492  14.802  14.395  1.00 91.49           H  
ATOM   2184  CA  PHE A 139      -8.145  13.669  13.680  1.00 91.49           C  
ATOM   2185  HA  PHE A 139      -9.136  14.121  13.707  1.00 91.49           H  
ATOM   2186  C   PHE A 139      -8.313  12.167  13.944  1.00 91.49           C  
ATOM   2187  CB  PHE A 139      -7.498  13.948  12.319  1.00 91.49           C  
ATOM   2188  HB2 PHE A 139      -7.365  15.025  12.211  1.00 91.49           H  
ATOM   2189  HB3 PHE A 139      -6.507  13.496  12.293  1.00 91.49           H  
ATOM   2190  O   PHE A 139      -9.432  11.660  13.984  1.00 91.49           O  
ATOM   2191  CG  PHE A 139      -8.296  13.460  11.134  1.00 91.49           C  
ATOM   2192  CD1 PHE A 139      -7.899  12.306  10.434  1.00 91.49           C  
ATOM   2193  HD1 PHE A 139      -7.029  11.753  10.755  1.00 91.49           H  
ATOM   2194  CD2 PHE A 139      -9.417  14.192  10.707  1.00 91.49           C  
ATOM   2195  HD2 PHE A 139      -9.719  15.081  11.241  1.00 91.49           H  
ATOM   2196  CE1 PHE A 139      -8.625  11.884   9.307  1.00 91.49           C  
ATOM   2197  HE1 PHE A 139      -8.311  11.007   8.760  1.00 91.49           H  
ATOM   2198  CE2 PHE A 139     -10.135  13.773   9.577  1.00 91.49           C  
ATOM   2199  HE2 PHE A 139     -10.990  14.344   9.247  1.00 91.49           H  
ATOM   2200  CZ  PHE A 139      -9.749  12.613   8.884  1.00 91.49           C  
ATOM   2201  HZ  PHE A 139     -10.307  12.287   8.019  1.00 91.49           H  
ATOM   2202  N   LYS A 140      -7.216  11.441  14.193  1.00 92.09           N  
ATOM   2203  H   LYS A 140      -6.320  11.905  14.168  1.00 92.09           H  
ATOM   2204  CA  LYS A 140      -7.270  10.008  14.497  1.00 92.09           C  
ATOM   2205  HA  LYS A 140      -7.853   9.518  13.718  1.00 92.09           H  
ATOM   2206  C   LYS A 140      -7.995   9.721  15.814  1.00 92.09           C  
ATOM   2207  CB  LYS A 140      -5.847   9.442  14.483  1.00 92.09           C  
ATOM   2208  HB2 LYS A 140      -5.400   9.660  13.513  1.00 92.09           H  
ATOM   2209  HB3 LYS A 140      -5.250   9.925  15.256  1.00 92.09           H  
ATOM   2210  O   LYS A 140      -8.821   8.814  15.845  1.00 92.09           O  
ATOM   2211  CG  LYS A 140      -5.850   7.926  14.706  1.00 92.09           C  
ATOM   2212  HG2 LYS A 140      -6.178   7.702  15.721  1.00 92.09           H  
ATOM   2213  HG3 LYS A 140      -6.537   7.462  13.999  1.00 92.09           H  
ATOM   2214  CD  LYS A 140      -4.449   7.357  14.494  1.00 92.09           C  
ATOM   2215  HD2 LYS A 140      -3.760   7.798  15.214  1.00 92.09           H  
ATOM   2216  HD3 LYS A 140      -4.123   7.604  13.483  1.00 92.09           H  
ATOM   2217  CE  LYS A 140      -4.505   5.839  14.667  1.00 92.09           C  
ATOM   2218  HE2 LYS A 140      -4.677   5.608  15.718  1.00 92.09           H  
ATOM   2219  HE3 LYS A 140      -5.358   5.464  14.102  1.00 92.09           H  
ATOM   2220  NZ  LYS A 140      -3.263   5.207  14.167  1.00 92.09           N  
ATOM   2221  HZ1 LYS A 140      -2.459   5.535  14.683  1.00 92.09           H  
ATOM   2222  HZ2 LYS A 140      -3.338   4.201  14.215  1.00 92.09           H  
ATOM   2223  HZ3 LYS A 140      -3.138   5.451  13.194  1.00 92.09           H  
ATOM   2224  N   GLN A 141      -7.699  10.473  16.875  1.00 92.45           N  
ATOM   2225  H   GLN A 141      -7.040  11.229  16.756  1.00 92.45           H  
ATOM   2226  CA  GLN A 141      -8.320  10.299  18.193  1.00 92.45           C  
ATOM   2227  HA  GLN A 141      -8.164   9.276  18.535  1.00 92.45           H  
ATOM   2228  C   GLN A 141      -9.834  10.520  18.137  1.00 92.45           C  
ATOM   2229  CB  GLN A 141      -7.688  11.267  19.206  1.00 92.45           C  
ATOM   2230  HB2 GLN A 141      -8.288  11.278  20.116  1.00 92.45           H  
ATOM   2231  HB3 GLN A 141      -7.704  12.275  18.790  1.00 92.45           H  
ATOM   2232  O   GLN A 141     -10.580   9.722  18.695  1.00 92.45           O  
ATOM   2233  CG  GLN A 141      -6.242  10.909  19.578  1.00 92.45           C  
ATOM   2234  HG2 GLN A 141      -5.814  11.744  20.133  1.00 92.45           H  
ATOM   2235  HG3 GLN A 141      -5.647  10.771  18.675  1.00 92.45           H  
ATOM   2236  CD  GLN A 141      -6.090   9.652  20.426  1.00 92.45           C  
ATOM   2237  NE2 GLN A 141      -4.871   9.224  20.668  1.00 92.45           N  
ATOM   2238 HE21 GLN A 141      -4.821   8.451  21.316  1.00 92.45           H  
ATOM   2239 HE22 GLN A 141      -4.083   9.777  20.361  1.00 92.45           H  
ATOM   2240  OE1 GLN A 141      -7.019   9.020  20.893  1.00 92.45           O  
ATOM   2241  N   PHE A 142     -10.291  11.533  17.395  1.00 91.45           N  
ATOM   2242  H   PHE A 142      -9.635  12.188  16.995  1.00 91.45           H  
ATOM   2243  CA  PHE A 142     -11.717  11.781  17.196  1.00 91.45           C  
ATOM   2244  HA  PHE A 142     -12.189  11.952  18.163  1.00 91.45           H  
ATOM   2245  C   PHE A 142     -12.420  10.583  16.552  1.00 91.45           C  
ATOM   2246  CB  PHE A 142     -11.893  13.035  16.335  1.00 91.45           C  
ATOM   2247  HB2 PHE A 142     -11.426  13.880  16.840  1.00 91.45           H  
ATOM   2248  HB3 PHE A 142     -11.386  12.899  15.380  1.00 91.45           H  
ATOM   2249  O   PHE A 142     -13.449  10.128  17.039  1.00 91.45           O  
ATOM   2250  CG  PHE A 142     -13.348  13.363  16.082  1.00 91.45           C  
ATOM   2251  CD1 PHE A 142     -13.969  12.973  14.880  1.00 91.45           C  
ATOM   2252  HD1 PHE A 142     -13.413  12.433  14.129  1.00 91.45           H  
ATOM   2253  CD2 PHE A 142     -14.085  14.053  17.061  1.00 91.45           C  
ATOM   2254  HD2 PHE A 142     -13.617  14.346  17.990  1.00 91.45           H  
ATOM   2255  CE1 PHE A 142     -15.316  13.300  14.649  1.00 91.45           C  
ATOM   2256  HE1 PHE A 142     -15.786  13.015  13.719  1.00 91.45           H  
ATOM   2257  CE2 PHE A 142     -15.432  14.373  16.831  1.00 91.45           C  
ATOM   2258  HE2 PHE A 142     -15.988  14.931  17.569  1.00 91.45           H  
ATOM   2259  CZ  PHE A 142     -16.047  14.000  15.625  1.00 91.45           C  
ATOM   2260  HZ  PHE A 142     -17.081  14.263  15.454  1.00 91.45           H  
ATOM   2261  N   PHE A 143     -11.854  10.008  15.487  1.00 92.06           N  
ATOM   2262  H   PHE A 143     -11.015  10.416  15.100  1.00 92.06           H  
ATOM   2263  CA  PHE A 143     -12.494   8.876  14.814  1.00 92.06           C  
ATOM   2264  HA  PHE A 143     -13.557   9.107  14.752  1.00 92.06           H  
ATOM   2265  C   PHE A 143     -12.403   7.554  15.583  1.00 92.06           C  
ATOM   2266  CB  PHE A 143     -11.987   8.755  13.379  1.00 92.06           C  
ATOM   2267  HB2 PHE A 143     -12.230   7.763  12.998  1.00 92.06           H  
ATOM   2268  HB3 PHE A 143     -10.902   8.862  13.357  1.00 92.06           H  
ATOM   2269  O   PHE A 143     -13.240   6.674  15.380  1.00 92.06           O  
ATOM   2270  CG  PHE A 143     -12.642   9.777  12.475  1.00 92.06           C  
ATOM   2271  CD1 PHE A 143     -13.998   9.639  12.124  1.00 92.06           C  
ATOM   2272  HD1 PHE A 143     -14.579   8.808  12.497  1.00 92.06           H  
ATOM   2273  CD2 PHE A 143     -11.925  10.901  12.034  1.00 92.06           C  
ATOM   2274  HD2 PHE A 143     -10.880  11.016  12.280  1.00 92.06           H  
ATOM   2275  CE1 PHE A 143     -14.625  10.600  11.318  1.00 92.06           C  
ATOM   2276  HE1 PHE A 143     -15.668  10.493  11.058  1.00 92.06           H  
ATOM   2277  CE2 PHE A 143     -12.560  11.880  11.257  1.00 92.06           C  
ATOM   2278  HE2 PHE A 143     -12.018  12.764  10.956  1.00 92.06           H  
ATOM   2279  CZ  PHE A 143     -13.906  11.723  10.890  1.00 92.06           C  
ATOM   2280  HZ  PHE A 143     -14.405  12.470  10.290  1.00 92.06           H  
ATOM   2281  N   MET A 144     -11.449   7.419  16.506  1.00 92.34           N  
ATOM   2282  H   MET A 144     -10.804   8.184  16.646  1.00 92.34           H  
ATOM   2283  CA  MET A 144     -11.336   6.239  17.367  1.00 92.34           C  
ATOM   2284  HA  MET A 144     -11.291   5.354  16.733  1.00 92.34           H  
ATOM   2285  C   MET A 144     -12.552   6.030  18.282  1.00 92.34           C  
ATOM   2286  CB  MET A 144     -10.042   6.305  18.191  1.00 92.34           C  
ATOM   2287  HB2 MET A 144      -9.905   7.304  18.606  1.00 92.34           H  
ATOM   2288  HB3 MET A 144     -10.120   5.602  19.020  1.00 92.34           H  
ATOM   2289  O   MET A 144     -12.759   4.909  18.745  1.00 92.34           O  
ATOM   2290  CG  MET A 144      -8.821   5.919  17.347  1.00 92.34           C  
ATOM   2291  HG2 MET A 144      -8.803   6.529  16.444  1.00 92.34           H  
ATOM   2292  HG3 MET A 144      -8.946   4.884  17.028  1.00 92.34           H  
ATOM   2293  SD  MET A 144      -7.207   6.067  18.171  1.00 92.34           S  
ATOM   2294  CE  MET A 144      -7.445   4.886  19.526  1.00 92.34           C  
ATOM   2295  HE1 MET A 144      -8.201   5.268  20.212  1.00 92.34           H  
ATOM   2296  HE2 MET A 144      -6.508   4.768  20.071  1.00 92.34           H  
ATOM   2297  HE3 MET A 144      -7.766   3.924  19.128  1.00 92.34           H  
ATOM   2298  N   GLN A 145     -13.375   7.058  18.517  1.00 90.96           N  
ATOM   2299  H   GLN A 145     -13.138   7.970  18.152  1.00 90.96           H  
ATOM   2300  CA  GLN A 145     -14.588   6.936  19.333  1.00 90.96           C  
ATOM   2301  HA  GLN A 145     -14.333   6.364  20.225  1.00 90.96           H  
ATOM   2302  C   GLN A 145     -15.726   6.173  18.629  1.00 90.96           C  
ATOM   2303  CB  GLN A 145     -15.020   8.336  19.803  1.00 90.96           C  
ATOM   2304  HB2 GLN A 145     -14.127   8.902  20.068  1.00 90.96           H  
ATOM   2305  HB3 GLN A 145     -15.627   8.233  20.702  1.00 90.96           H  
ATOM   2306  O   GLN A 145     -16.563   5.575  19.299  1.00 90.96           O  
ATOM   2307  CG  GLN A 145     -15.841   9.110  18.759  1.00 90.96           C  
ATOM   2308  HG2 GLN A 145     -16.850   8.698  18.731  1.00 90.96           H  
ATOM   2309  HG3 GLN A 145     -15.413   8.972  17.766  1.00 90.96           H  
ATOM   2310  CD  GLN A 145     -15.953  10.606  19.042  1.00 90.96           C  
ATOM   2311  NE2 GLN A 145     -16.818  11.295  18.337  1.00 90.96           N  
ATOM   2312 HE21 GLN A 145     -16.834  12.290  18.508  1.00 90.96           H  
ATOM   2313 HE22 GLN A 145     -17.337  10.842  17.598  1.00 90.96           H  
ATOM   2314  OE1 GLN A 145     -15.302  11.181  19.898  1.00 90.96           O  
ATOM   2315  N   PHE A 146     -15.757   6.163  17.290  1.00 89.09           N  
ATOM   2316  H   PHE A 146     -15.037   6.663  16.789  1.00 89.09           H  
ATOM   2317  CA  PHE A 146     -16.789   5.459  16.510  1.00 89.09           C  
ATOM   2318  HA  PHE A 146     -17.731   5.474  17.059  1.00 89.09           H  
ATOM   2319  C   PHE A 146     -16.434   3.993  16.260  1.00 89.09           C  
ATOM   2320  CB  PHE A 146     -17.004   6.168  15.168  1.00 89.09           C  
ATOM   2321  HB2 PHE A 146     -16.088   6.113  14.581  1.00 89.09           H  
ATOM   2322  HB3 PHE A 146     -17.778   5.639  14.611  1.00 89.09           H  
ATOM   2323  O   PHE A 146     -17.308   3.162  16.022  1.00 89.09           O  
ATOM   2324  CG  PHE A 146     -17.422   7.612  15.313  1.00 89.09           C  
ATOM   2325  CD1 PHE A 146     -18.762   7.942  15.584  1.00 89.09           C  
ATOM   2326  HD1 PHE A 146     -19.511   7.167  15.655  1.00 89.09           H  
ATOM   2327  CD2 PHE A 146     -16.457   8.626  15.210  1.00 89.09           C  
ATOM   2328  HD2 PHE A 146     -15.430   8.359  15.011  1.00 89.09           H  
ATOM   2329  CE1 PHE A 146     -19.126   9.285  15.771  1.00 89.09           C  
ATOM   2330  HE1 PHE A 146     -20.155   9.539  15.981  1.00 89.09           H  
ATOM   2331  CE2 PHE A 146     -16.816   9.968  15.398  1.00 89.09           C  
ATOM   2332  HE2 PHE A 146     -16.063  10.742  15.351  1.00 89.09           H  
ATOM   2333  CZ  PHE A 146     -18.150  10.291  15.691  1.00 89.09           C  
ATOM   2334  HZ  PHE A 146     -18.419  11.320  15.879  1.00 89.09           H  
ATOM   2335  N   GLY A 147     -15.143   3.667  16.293  1.00 87.55           N  
ATOM   2336  H   GLY A 147     -14.466   4.386  16.507  1.00 87.55           H  
ATOM   2337  CA  GLY A 147     -14.660   2.320  16.051  1.00 87.55           C  
ATOM   2338  HA2 GLY A 147     -14.962   1.680  16.880  1.00 87.55           H  
ATOM   2339  HA3 GLY A 147     -15.111   1.934  15.138  1.00 87.55           H  
ATOM   2340  C   GLY A 147     -13.148   2.257  15.908  1.00 87.55           C  
ATOM   2341  O   GLY A 147     -12.424   3.244  16.051  1.00 87.55           O  
ATOM   2342  N   ARG A 148     -12.644   1.063  15.605  1.00 89.41           N  
ATOM   2343  H   ARG A 148     -13.273   0.299  15.402  1.00 89.41           H  
ATOM   2344  CA  ARG A 148     -11.209   0.843  15.468  1.00 89.41           C  
ATOM   2345  HA  ARG A 148     -10.705   1.436  16.231  1.00 89.41           H  
ATOM   2346  C   ARG A 148     -10.721   1.347  14.110  1.00 89.41           C  
ATOM   2347  CB  ARG A 148     -10.916  -0.620  15.779  1.00 89.41           C  
ATOM   2348  HB2 ARG A 148     -11.136  -0.783  16.834  1.00 89.41           H  
ATOM   2349  HB3 ARG A 148     -11.592  -1.253  15.205  1.00 89.41           H  
ATOM   2350  O   ARG A 148     -10.956   0.757  13.059  1.00 89.41           O  
ATOM   2351  CG  ARG A 148      -9.466  -1.021  15.498  1.00 89.41           C  
ATOM   2352  HG2 ARG A 148      -8.785  -0.270  15.901  1.00 89.41           H  
ATOM   2353  HG3 ARG A 148      -9.314  -1.117  14.423  1.00 89.41           H  
ATOM   2354  CD  ARG A 148      -9.208  -2.360  16.183  1.00 89.41           C  
ATOM   2355  HD2 ARG A 148     -10.000  -3.058  15.912  1.00 89.41           H  
ATOM   2356  HD3 ARG A 148      -9.276  -2.213  17.261  1.00 89.41           H  
ATOM   2357  NE  ARG A 148      -7.875  -2.896  15.861  1.00 89.41           N  
ATOM   2358  HE  ARG A 148      -7.084  -2.341  16.157  1.00 89.41           H  
ATOM   2359  NH1 ARG A 148      -8.607  -4.736  14.702  1.00 89.41           N  
ATOM   2360 HH11 ARG A 148      -9.513  -4.298  14.615  1.00 89.41           H  
ATOM   2361 HH12 ARG A 148      -8.442  -5.507  14.072  1.00 89.41           H  
ATOM   2362  NH2 ARG A 148      -6.417  -4.454  15.103  1.00 89.41           N  
ATOM   2363 HH21 ARG A 148      -5.658  -3.890  15.458  1.00 89.41           H  
ATOM   2364 HH22 ARG A 148      -6.255  -5.284  14.550  1.00 89.41           H  
ATOM   2365  CZ  ARG A 148      -7.644  -4.026  15.224  1.00 89.41           C  
ATOM   2366  N   VAL A 149      -9.999   2.461  14.167  1.00 91.90           N  
ATOM   2367  H   VAL A 149      -9.989   2.956  15.047  1.00 91.90           H  
ATOM   2368  CA  VAL A 149      -9.343   3.082  13.015  1.00 91.90           C  
ATOM   2369  HA  VAL A 149     -10.042   3.102  12.179  1.00 91.90           H  
ATOM   2370  C   VAL A 149      -8.119   2.256  12.608  1.00 91.90           C  
ATOM   2371  CB  VAL A 149      -8.965   4.536  13.347  1.00 91.90           C  
ATOM   2372  HB  VAL A 149      -8.318   4.549  14.224  1.00 91.90           H  
ATOM   2373  O   VAL A 149      -7.157   2.136  13.370  1.00 91.90           O  
ATOM   2374  CG1 VAL A 149      -8.217   5.192  12.186  1.00 91.90           C  
ATOM   2375 HG11 VAL A 149      -8.789   5.081  11.265  1.00 91.90           H  
ATOM   2376 HG12 VAL A 149      -7.238   4.732  12.053  1.00 91.90           H  
ATOM   2377 HG13 VAL A 149      -8.076   6.249  12.409  1.00 91.90           H  
ATOM   2378  CG2 VAL A 149     -10.205   5.386  13.652  1.00 91.90           C  
ATOM   2379 HG21 VAL A 149     -10.773   4.965  14.482  1.00 91.90           H  
ATOM   2380 HG22 VAL A 149      -9.905   6.397  13.927  1.00 91.90           H  
ATOM   2381 HG23 VAL A 149     -10.851   5.434  12.775  1.00 91.90           H  
ATOM   2382  N   VAL A 150      -8.150   1.701  11.395  1.00 90.16           N  
ATOM   2383  H   VAL A 150      -8.970   1.868  10.830  1.00 90.16           H  
ATOM   2384  CA  VAL A 150      -7.027   0.993  10.757  1.00 90.16           C  
ATOM   2385  HA  VAL A 150      -6.544   0.345  11.489  1.00 90.16           H  
ATOM   2386  C   VAL A 150      -5.989   1.996  10.269  1.00 90.16           C  
ATOM   2387  CB  VAL A 150      -7.521   0.128   9.576  1.00 90.16           C  
ATOM   2388  HB  VAL A 150      -8.043   0.760   8.858  1.00 90.16           H  
ATOM   2389  O   VAL A 150      -4.798   1.823  10.513  1.00 90.16           O  
ATOM   2390  CG1 VAL A 150      -6.378  -0.584   8.839  1.00 90.16           C  
ATOM   2391 HG11 VAL A 150      -5.800  -1.188   9.538  1.00 90.16           H  
ATOM   2392 HG12 VAL A 150      -6.789  -1.226   8.060  1.00 90.16           H  
ATOM   2393 HG13 VAL A 150      -5.722   0.146   8.365  1.00 90.16           H  
ATOM   2394  CG2 VAL A 150      -8.491  -0.946  10.070  1.00 90.16           C  
ATOM   2395 HG21 VAL A 150      -9.328  -0.482  10.592  1.00 90.16           H  
ATOM   2396 HG22 VAL A 150      -8.891  -1.502   9.221  1.00 90.16           H  
ATOM   2397 HG23 VAL A 150      -7.987  -1.633  10.749  1.00 90.16           H  
ATOM   2398  N   ASP A 151      -6.455   3.057   9.615  1.00 89.67           N  
ATOM   2399  H   ASP A 151      -7.454   3.154   9.505  1.00 89.67           H  
ATOM   2400  CA  ASP A 151      -5.616   4.096   9.027  1.00 89.67           C  
ATOM   2401  HA  ASP A 151      -4.716   4.221   9.629  1.00 89.67           H  
ATOM   2402  C   ASP A 151      -6.373   5.429   9.003  1.00 89.67           C  
ATOM   2403  CB  ASP A 151      -5.196   3.652   7.618  1.00 89.67           C  
ATOM   2404  HB2 ASP A 151      -4.700   2.683   7.680  1.00 89.67           H  
ATOM   2405  HB3 ASP A 151      -6.087   3.539   7.000  1.00 89.67           H  
ATOM   2406  O   ASP A 151      -7.579   5.451   8.766  1.00 89.67           O  
ATOM   2407  CG  ASP A 151      -4.241   4.639   6.952  1.00 89.67           C  
ATOM   2408  OD1 ASP A 151      -3.539   5.349   7.707  1.00 89.67           O  
ATOM   2409  OD2 ASP A 151      -4.287   4.688   5.700  1.00 89.67           O  
ATOM   2410  N   ALA A 152      -5.686   6.536   9.257  1.00 92.46           N  
ATOM   2411  H   ALA A 152      -4.679   6.464   9.232  1.00 92.46           H  
ATOM   2412  CA  ALA A 152      -6.256   7.877   9.204  1.00 92.46           C  
ATOM   2413  HA  ALA A 152      -7.116   7.884   8.535  1.00 92.46           H  
ATOM   2414  C   ALA A 152      -5.205   8.823   8.639  1.00 92.46           C  
ATOM   2415  CB  ALA A 152      -6.726   8.319  10.596  1.00 92.46           C  
ATOM   2416  HB1 ALA A 152      -5.922   8.198  11.322  1.00 92.46           H  
ATOM   2417  HB2 ALA A 152      -7.025   9.366  10.566  1.00 92.46           H  
ATOM   2418  HB3 ALA A 152      -7.592   7.725  10.887  1.00 92.46           H  
ATOM   2419  O   ALA A 152      -4.176   9.035   9.268  1.00 92.46           O  
ATOM   2420  N   THR A 153      -5.478   9.389   7.468  1.00 91.97           N  
ATOM   2421  H   THR A 153      -6.360   9.170   7.028  1.00 91.97           H  
ATOM   2422  CA  THR A 153      -4.551  10.268   6.755  1.00 91.97           C  
ATOM   2423  HA  THR A 153      -3.662  10.437   7.364  1.00 91.97           H  
ATOM   2424  C   THR A 153      -5.227  11.600   6.481  1.00 91.97           C  
ATOM   2425  CB  THR A 153      -4.105   9.666   5.415  1.00 91.97           C  
ATOM   2426  HB  THR A 153      -4.924   9.755   4.701  1.00 91.97           H  
ATOM   2427  O   THR A 153      -6.244  11.656   5.783  1.00 91.97           O  
ATOM   2428  CG2 THR A 153      -2.895  10.396   4.836  1.00 91.97           C  
ATOM   2429 HG21 THR A 153      -2.588   9.911   3.909  1.00 91.97           H  
ATOM   2430 HG22 THR A 153      -2.069  10.359   5.547  1.00 91.97           H  
ATOM   2431 HG23 THR A 153      -3.144  11.436   4.627  1.00 91.97           H  
ATOM   2432  OG1 THR A 153      -3.790   8.299   5.493  1.00 91.97           O  
ATOM   2433  HG1 THR A 153      -3.302   8.110   6.298  1.00 91.97           H  
ATOM   2434  N   LEU A 154      -4.636  12.687   6.970  1.00 92.49           N  
ATOM   2435  H   LEU A 154      -3.799  12.575   7.523  1.00 92.49           H  
ATOM   2436  CA  LEU A 154      -5.054  14.039   6.616  1.00 92.49           C  
ATOM   2437  HA  LEU A 154      -6.115  14.014   6.367  1.00 92.49           H  
ATOM   2438  C   LEU A 154      -4.278  14.496   5.375  1.00 92.49           C  
ATOM   2439  CB  LEU A 154      -4.868  14.947   7.843  1.00 92.49           C  
ATOM   2440  HB2 LEU A 154      -5.236  14.425   8.725  1.00 92.49           H  
ATOM   2441  HB3 LEU A 154      -3.803  15.127   7.984  1.00 92.49           H  
ATOM   2442  O   LEU A 154      -3.051  14.416   5.339  1.00 92.49           O  
ATOM   2443  CG  LEU A 154      -5.601  16.296   7.751  1.00 92.49           C  
ATOM   2444  HG  LEU A 154      -5.277  16.830   6.858  1.00 92.49           H  
ATOM   2445  CD1 LEU A 154      -7.124  16.134   7.717  1.00 92.49           C  
ATOM   2446 HD11 LEU A 154      -7.440  15.635   6.801  1.00 92.49           H  
ATOM   2447 HD12 LEU A 154      -7.594  17.117   7.745  1.00 92.49           H  
ATOM   2448 HD13 LEU A 154      -7.458  15.555   8.578  1.00 92.49           H  
ATOM   2449  CD2 LEU A 154      -5.252  17.130   8.981  1.00 92.49           C  
ATOM   2450 HD21 LEU A 154      -5.761  18.093   8.950  1.00 92.49           H  
ATOM   2451 HD22 LEU A 154      -4.177  17.305   9.029  1.00 92.49           H  
ATOM   2452 HD23 LEU A 154      -5.561  16.615   9.891  1.00 92.49           H  
ATOM   2453  N   MET A 155      -4.972  14.947   4.328  1.00 92.84           N  
ATOM   2454  H   MET A 155      -5.965  15.108   4.416  1.00 92.84           H  
ATOM   2455  CA  MET A 155      -4.300  15.371   3.100  1.00 92.84           C  
ATOM   2456  HA  MET A 155      -3.479  14.681   2.901  1.00 92.84           H  
ATOM   2457  C   MET A 155      -3.702  16.760   3.298  1.00 92.84           C  
ATOM   2458  CB  MET A 155      -5.248  15.332   1.895  1.00 92.84           C  
ATOM   2459  HB2 MET A 155      -4.747  15.775   1.034  1.00 92.84           H  
ATOM   2460  HB3 MET A 155      -6.135  15.930   2.104  1.00 92.84           H  
ATOM   2461  O   MET A 155      -4.420  17.719   3.566  1.00 92.84           O  
ATOM   2462  CG  MET A 155      -5.671  13.901   1.539  1.00 92.84           C  
ATOM   2463  HG2 MET A 155      -6.400  13.953   0.730  1.00 92.84           H  
ATOM   2464  HG3 MET A 155      -6.174  13.463   2.401  1.00 92.84           H  
ATOM   2465  SD  MET A 155      -4.352  12.766   1.012  1.00 92.84           S  
ATOM   2466  CE  MET A 155      -3.727  13.597  -0.471  1.00 92.84           C  
ATOM   2467  HE1 MET A 155      -4.551  13.787  -1.159  1.00 92.84           H  
ATOM   2468  HE2 MET A 155      -2.988  12.956  -0.952  1.00 92.84           H  
ATOM   2469  HE3 MET A 155      -3.251  14.536  -0.190  1.00 92.84           H  
ATOM   2470  N   ILE A 156      -2.390  16.870   3.119  1.00 90.39           N  
ATOM   2471  H   ILE A 156      -1.858  16.026   2.959  1.00 90.39           H  
ATOM   2472  CA  ILE A 156      -1.636  18.116   3.274  1.00 90.39           C  
ATOM   2473  HA  ILE A 156      -2.270  18.861   3.754  1.00 90.39           H  
ATOM   2474  C   ILE A 156      -1.280  18.672   1.895  1.00 90.39           C  
ATOM   2475  CB  ILE A 156      -0.429  17.894   4.215  1.00 90.39           C  
ATOM   2476  HB  ILE A 156       0.196  17.104   3.799  1.00 90.39           H  
ATOM   2477  O   ILE A 156      -0.991  17.929   0.952  1.00 90.39           O  
ATOM   2478  CG1 ILE A 156      -0.924  17.458   5.616  1.00 90.39           C  
ATOM   2479 HG12 ILE A 156      -1.559  16.577   5.521  1.00 90.39           H  
ATOM   2480 HG13 ILE A 156      -1.523  18.254   6.057  1.00 90.39           H  
ATOM   2481  CG2 ILE A 156       0.416  19.166   4.336  1.00 90.39           C  
ATOM   2482 HG21 ILE A 156      -0.197  19.976   4.730  1.00 90.39           H  
ATOM   2483 HG22 ILE A 156       0.825  19.448   3.366  1.00 90.39           H  
ATOM   2484 HG23 ILE A 156       1.266  19.010   5.001  1.00 90.39           H  
ATOM   2485  CD1 ILE A 156       0.194  17.083   6.596  1.00 90.39           C  
ATOM   2486 HD11 ILE A 156       0.871  16.364   6.133  1.00 90.39           H  
ATOM   2487 HD12 ILE A 156      -0.247  16.631   7.484  1.00 90.39           H  
ATOM   2488 HD13 ILE A 156       0.749  17.969   6.904  1.00 90.39           H  
ATOM   2489  N   ASP A 157      -1.374  19.988   1.764  1.00 88.66           N  
ATOM   2490  H   ASP A 157      -1.581  20.543   2.582  1.00 88.66           H  
ATOM   2491  CA  ASP A 157      -0.948  20.726   0.588  1.00 88.66           C  
ATOM   2492  HA  ASP A 157      -1.339  20.249  -0.311  1.00 88.66           H  
ATOM   2493  C   ASP A 157       0.586  20.728   0.531  1.00 88.66           C  
ATOM   2494  CB  ASP A 157      -1.543  22.126   0.687  1.00 88.66           C  
ATOM   2495  HB2 ASP A 157      -2.624  22.060   0.810  1.00 88.66           H  
ATOM   2496  HB3 ASP A 157      -1.141  22.608   1.578  1.00 88.66           H  
ATOM   2497  O   ASP A 157       1.251  21.039   1.518  1.00 88.66           O  
ATOM   2498  CG  ASP A 157      -1.224  22.948  -0.548  1.00 88.66           C  
ATOM   2499  OD1 ASP A 157      -0.040  23.326  -0.658  1.00 88.66           O  
ATOM   2500  OD2 ASP A 157      -2.160  23.157  -1.346  1.00 88.66           O  
ATOM   2501  N   LYS A 158       1.156  20.316  -0.606  1.00 86.21           N  
ATOM   2502  H   LYS A 158       0.578  20.244  -1.431  1.00 86.21           H  
ATOM   2503  CA  LYS A 158       2.606  20.099  -0.733  1.00 86.21           C  
ATOM   2504  HA  LYS A 158       2.962  19.519   0.119  1.00 86.21           H  
ATOM   2505  C   LYS A 158       3.399  21.404  -0.694  1.00 86.21           C  
ATOM   2506  CB  LYS A 158       2.917  19.355  -2.037  1.00 86.21           C  
ATOM   2507  HB2 LYS A 158       3.998  19.334  -2.178  1.00 86.21           H  
ATOM   2508  HB3 LYS A 158       2.484  19.911  -2.869  1.00 86.21           H  
ATOM   2509  O   LYS A 158       4.552  21.370  -0.282  1.00 86.21           O  
ATOM   2510  CG  LYS A 158       2.395  17.912  -2.042  1.00 86.21           C  
ATOM   2511  HG2 LYS A 158       2.918  17.340  -1.275  1.00 86.21           H  
ATOM   2512  HG3 LYS A 158       1.326  17.901  -1.830  1.00 86.21           H  
ATOM   2513  CD  LYS A 158       2.636  17.288  -3.423  1.00 86.21           C  
ATOM   2514  HD2 LYS A 158       2.094  17.880  -4.161  1.00 86.21           H  
ATOM   2515  HD3 LYS A 158       3.696  17.339  -3.674  1.00 86.21           H  
ATOM   2516  CE  LYS A 158       2.139  15.842  -3.504  1.00 86.21           C  
ATOM   2517  HE2 LYS A 158       1.132  15.797  -3.089  1.00 86.21           H  
ATOM   2518  HE3 LYS A 158       2.087  15.562  -4.556  1.00 86.21           H  
ATOM   2519  NZ  LYS A 158       3.048  14.918  -2.783  1.00 86.21           N  
ATOM   2520  HZ1 LYS A 158       3.982  14.991  -3.161  1.00 86.21           H  
ATOM   2521  HZ2 LYS A 158       3.096  15.183  -1.810  1.00 86.21           H  
ATOM   2522  HZ3 LYS A 158       2.731  13.961  -2.849  1.00 86.21           H  
ATOM   2523  N   ASP A 159       2.784  22.506  -1.109  1.00 86.31           N  
ATOM   2524  H   ASP A 159       1.807  22.467  -1.364  1.00 86.31           H  
ATOM   2525  CA  ASP A 159       3.444  23.797  -1.274  1.00 86.31           C  
ATOM   2526  HA  ASP A 159       4.498  23.643  -1.507  1.00 86.31           H  
ATOM   2527  C   ASP A 159       3.361  24.617   0.018  1.00 86.31           C  
ATOM   2528  CB  ASP A 159       2.798  24.530  -2.462  1.00 86.31           C  
ATOM   2529  HB2 ASP A 159       1.770  24.790  -2.210  1.00 86.31           H  
ATOM   2530  HB3 ASP A 159       3.344  25.456  -2.645  1.00 86.31           H  
ATOM   2531  O   ASP A 159       4.328  25.252   0.427  1.00 86.31           O  
ATOM   2532  CG  ASP A 159       2.813  23.678  -3.739  1.00 86.31           C  
ATOM   2533  OD1 ASP A 159       3.920  23.288  -4.170  1.00 86.31           O  
ATOM   2534  OD2 ASP A 159       1.717  23.360  -4.256  1.00 86.31           O  
ATOM   2535  N   SER A 160       2.214  24.568   0.704  1.00 86.77           N  
ATOM   2536  H   SER A 160       1.452  24.055   0.284  1.00 86.77           H  
ATOM   2537  CA  SER A 160       2.006  25.309   1.957  1.00 86.77           C  
ATOM   2538  HA  SER A 160       2.707  26.144   1.984  1.00 86.77           H  
ATOM   2539  C   SER A 160       2.270  24.500   3.229  1.00 86.77           C  
ATOM   2540  CB  SER A 160       0.605  25.917   1.984  1.00 86.77           C  
ATOM   2541  HB2 SER A 160       0.497  26.531   2.879  1.00 86.77           H  
ATOM   2542  HB3 SER A 160       0.470  26.551   1.107  1.00 86.77           H  
ATOM   2543  O   SER A 160       2.337  25.083   4.310  1.00 86.77           O  
ATOM   2544  OG  SER A 160      -0.381  24.910   1.990  1.00 86.77           O  
ATOM   2545  HG  SER A 160      -0.350  24.488   1.128  1.00 86.77           H  
ATOM   2546  N   GLY A 161       2.353  23.167   3.142  1.00 84.29           N  
ATOM   2547  H   GLY A 161       2.268  22.739   2.231  1.00 84.29           H  
ATOM   2548  CA  GLY A 161       2.451  22.276   4.304  1.00 84.29           C  
ATOM   2549  HA2 GLY A 161       3.306  22.575   4.910  1.00 84.29           H  
ATOM   2550  HA3 GLY A 161       2.612  21.257   3.951  1.00 84.29           H  
ATOM   2551  C   GLY A 161       1.207  22.281   5.202  1.00 84.29           C  
ATOM   2552  O   GLY A 161       1.190  21.616   6.238  1.00 84.29           O  
ATOM   2553  N   ARG A 162       0.153  23.016   4.820  1.00 85.75           N  
ATOM   2554  H   ARG A 162       0.223  23.502   3.938  1.00 85.75           H  
ATOM   2555  CA  ARG A 162      -1.096  23.125   5.576  1.00 85.75           C  
ATOM   2556  HA  ARG A 162      -0.852  23.008   6.632  1.00 85.75           H  
ATOM   2557  C   ARG A 162      -2.055  21.999   5.190  1.00 85.75           C  
ATOM   2558  CB  ARG A 162      -1.737  24.505   5.375  1.00 85.75           C  
ATOM   2559  HB2 ARG A 162      -1.888  24.686   4.311  1.00 85.75           H  
ATOM   2560  HB3 ARG A 162      -2.711  24.516   5.863  1.00 85.75           H  
ATOM   2561  O   ARG A 162      -2.106  21.608   4.019  1.00 85.75           O  
ATOM   2562  CG  ARG A 162      -0.873  25.622   5.976  1.00 85.75           C  
ATOM   2563  HG2 ARG A 162      -0.688  25.411   7.029  1.00 85.75           H  
ATOM   2564  HG3 ARG A 162       0.081  25.673   5.451  1.00 85.75           H  
ATOM   2565  CD  ARG A 162      -1.583  26.971   5.850  1.00 85.75           C  
ATOM   2566  HD2 ARG A 162      -1.785  27.167   4.797  1.00 85.75           H  
ATOM   2567  HD3 ARG A 162      -2.531  26.907   6.385  1.00 85.75           H  
ATOM   2568  NE  ARG A 162      -0.753  28.059   6.401  1.00 85.75           N  
ATOM   2569  HE  ARG A 162       0.243  27.894   6.419  1.00 85.75           H  
ATOM   2570  NH1 ARG A 162      -2.457  29.509   6.924  1.00 85.75           N  
ATOM   2571 HH11 ARG A 162      -3.126  28.801   6.659  1.00 85.75           H  
ATOM   2572 HH12 ARG A 162      -2.773  30.348   7.390  1.00 85.75           H  
ATOM   2573  NH2 ARG A 162      -0.342  30.082   7.361  1.00 85.75           N  
ATOM   2574 HH21 ARG A 162      -0.673  30.938   7.783  1.00 85.75           H  
ATOM   2575 HH22 ARG A 162       0.644  29.864   7.389  1.00 85.75           H  
ATOM   2576  CZ  ARG A 162      -1.187  29.208   6.888  1.00 85.75           C  
ATOM   2577  N   PRO A 163      -2.841  21.465   6.136  1.00 88.32           N  
ATOM   2578  CA  PRO A 163      -3.875  20.494   5.805  1.00 88.32           C  
ATOM   2579  HA  PRO A 163      -3.429  19.613   5.343  1.00 88.32           H  
ATOM   2580  C   PRO A 163      -4.881  21.122   4.835  1.00 88.32           C  
ATOM   2581  CB  PRO A 163      -4.496  20.085   7.139  1.00 88.32           C  
ATOM   2582  HB2 PRO A 163      -5.553  19.835   7.049  1.00 88.32           H  
ATOM   2583  HB3 PRO A 163      -3.935  19.246   7.552  1.00 88.32           H  
ATOM   2584  O   PRO A 163      -5.369  22.231   5.041  1.00 88.32           O  
ATOM   2585  CG  PRO A 163      -4.271  21.315   8.011  1.00 88.32           C  
ATOM   2586  HG2 PRO A 163      -5.030  22.058   7.765  1.00 88.32           H  
ATOM   2587  HG3 PRO A 163      -4.276  21.073   9.074  1.00 88.32           H  
ATOM   2588  CD  PRO A 163      -2.921  21.840   7.541  1.00 88.32           C  
ATOM   2589  HD2 PRO A 163      -2.878  22.920   7.683  1.00 88.32           H  
ATOM   2590  HD3 PRO A 163      -2.120  21.352   8.096  1.00 88.32           H  
ATOM   2591  N   ARG A 164      -5.232  20.388   3.778  1.00 90.76           N  
ATOM   2592  H   ARG A 164      -4.823  19.468   3.702  1.00 90.76           H  
ATOM   2593  CA  ARG A 164      -6.164  20.819   2.720  1.00 90.76           C  
ATOM   2594  HA  ARG A 164      -5.890  21.827   2.406  1.00 90.76           H  
ATOM   2595  C   ARG A 164      -7.617  20.915   3.197  1.00 90.76           C  
ATOM   2596  CB  ARG A 164      -6.052  19.865   1.518  1.00 90.76           C  
ATOM   2597  HB2 ARG A 164      -6.272  18.849   1.845  1.00 90.76           H  
ATOM   2598  HB3 ARG A 164      -6.789  20.155   0.768  1.00 90.76           H  
ATOM   2599  O   ARG A 164      -8.504  21.151   2.384  1.00 90.76           O  
ATOM   2600  CG  ARG A 164      -4.664  19.912   0.872  1.00 90.76           C  
ATOM   2601  HG2 ARG A 164      -3.918  19.702   1.638  1.00 90.76           H  
ATOM   2602  HG3 ARG A 164      -4.490  20.911   0.472  1.00 90.76           H  
ATOM   2603  CD  ARG A 164      -4.493  18.881  -0.244  1.00 90.76           C  
ATOM   2604  HD2 ARG A 164      -3.452  18.905  -0.568  1.00 90.76           H  
ATOM   2605  HD3 ARG A 164      -4.716  17.894   0.160  1.00 90.76           H  
ATOM   2606  NE  ARG A 164      -5.374  19.177  -1.388  1.00 90.76           N  
ATOM   2607  HE  ARG A 164      -5.856  20.064  -1.350  1.00 90.76           H  
ATOM   2608  NH1 ARG A 164      -4.864  17.338  -2.645  1.00 90.76           N  
ATOM   2609 HH11 ARG A 164      -4.911  16.854  -3.530  1.00 90.76           H  
ATOM   2610 HH12 ARG A 164      -4.152  17.136  -1.958  1.00 90.76           H  
ATOM   2611  NH2 ARG A 164      -6.405  18.791  -3.377  1.00 90.76           N  
ATOM   2612 HH21 ARG A 164      -6.906  19.661  -3.265  1.00 90.76           H  
ATOM   2613 HH22 ARG A 164      -6.517  18.268  -4.234  1.00 90.76           H  
ATOM   2614  CZ  ARG A 164      -5.546  18.436  -2.463  1.00 90.76           C  
ATOM   2615  N   GLY A 165      -7.867  20.664   4.481  1.00 90.39           N  
ATOM   2616  H   GLY A 165      -7.073  20.597   5.101  1.00 90.39           H  
ATOM   2617  CA  GLY A 165      -9.202  20.601   5.074  1.00 90.39           C  
ATOM   2618  HA2 GLY A 165      -9.796  21.448   4.732  1.00 90.39           H  
ATOM   2619  HA3 GLY A 165      -9.102  20.669   6.157  1.00 90.39           H  
ATOM   2620  C   GLY A 165      -9.967  19.316   4.756  1.00 90.39           C  
ATOM   2621  O   GLY A 165     -11.170  19.252   4.987  1.00 90.39           O  
ATOM   2622  N   PHE A 166      -9.301  18.289   4.223  1.00 94.07           N  
ATOM   2623  H   PHE A 166      -8.306  18.372   4.068  1.00 94.07           H  
ATOM   2624  CA  PHE A 166      -9.907  16.975   4.038  1.00 94.07           C  
ATOM   2625  HA  PHE A 166     -10.682  16.871   4.797  1.00 94.07           H  
ATOM   2626  C   PHE A 166      -8.907  15.844   4.273  1.00 94.07           C  
ATOM   2627  CB  PHE A 166     -10.579  16.864   2.661  1.00 94.07           C  
ATOM   2628  HB2 PHE A 166     -11.243  16.000   2.672  1.00 94.07           H  
ATOM   2629  HB3 PHE A 166     -11.209  17.739   2.498  1.00 94.07           H  
ATOM   2630  O   PHE A 166      -7.693  16.009   4.131  1.00 94.07           O  
ATOM   2631  CG  PHE A 166      -9.625  16.713   1.495  1.00 94.07           C  
ATOM   2632  CD1 PHE A 166      -9.088  17.852   0.874  1.00 94.07           C  
ATOM   2633  HD1 PHE A 166      -9.350  18.835   1.236  1.00 94.07           H  
ATOM   2634  CD2 PHE A 166      -9.300  15.431   1.011  1.00 94.07           C  
ATOM   2635  HD2 PHE A 166      -9.716  14.557   1.489  1.00 94.07           H  
ATOM   2636  CE1 PHE A 166      -8.238  17.712  -0.234  1.00 94.07           C  
ATOM   2637  HE1 PHE A 166      -7.871  18.602  -0.724  1.00 94.07           H  
ATOM   2638  CE2 PHE A 166      -8.456  15.292  -0.104  1.00 94.07           C  
ATOM   2639  HE2 PHE A 166      -8.242  14.306  -0.489  1.00 94.07           H  
ATOM   2640  CZ  PHE A 166      -7.916  16.432  -0.722  1.00 94.07           C  
ATOM   2641  HZ  PHE A 166      -7.282  16.323  -1.589  1.00 94.07           H  
ATOM   2642  N   GLY A 167      -9.428  14.676   4.614  1.00 94.23           N  
ATOM   2643  H   GLY A 167     -10.433  14.618   4.697  1.00 94.23           H  
ATOM   2644  CA  GLY A 167      -8.668  13.472   4.890  1.00 94.23           C  
ATOM   2645  HA2 GLY A 167      -7.761  13.447   4.286  1.00 94.23           H  
ATOM   2646  HA3 GLY A 167      -8.384  13.458   5.942  1.00 94.23           H  
ATOM   2647  C   GLY A 167      -9.478  12.222   4.596  1.00 94.23           C  
ATOM   2648  O   GLY A 167     -10.617  12.273   4.127  1.00 94.23           O  
ATOM   2649  N   PHE A 168      -8.868  11.081   4.874  1.00 95.38           N  
ATOM   2650  H   PHE A 168      -7.950  11.113   5.294  1.00 95.38           H  
ATOM   2651  CA  PHE A 168      -9.534   9.799   4.792  1.00 95.38           C  
ATOM   2652  HA  PHE A 168     -10.609   9.959   4.713  1.00 95.38           H  
ATOM   2653  C   PHE A 168      -9.281   8.977   6.042  1.00 95.38           C  
ATOM   2654  CB  PHE A 168      -9.069   9.019   3.573  1.00 95.38           C  
ATOM   2655  HB2 PHE A 168      -9.651   8.099   3.614  1.00 95.38           H  
ATOM   2656  HB3 PHE A 168      -8.011   8.777   3.679  1.00 95.38           H  
ATOM   2657  O   PHE A 168      -8.176   8.983   6.579  1.00 95.38           O  
ATOM   2658  CG  PHE A 168      -9.307   9.660   2.221  1.00 95.38           C  
ATOM   2659  CD1 PHE A 168     -10.500   9.389   1.525  1.00 95.38           C  
ATOM   2660  HD1 PHE A 168     -11.260   8.767   1.974  1.00 95.38           H  
ATOM   2661  CD2 PHE A 168      -8.337  10.505   1.650  1.00 95.38           C  
ATOM   2662  HD2 PHE A 168      -7.431  10.730   2.194  1.00 95.38           H  
ATOM   2663  CE1 PHE A 168     -10.723   9.960   0.261  1.00 95.38           C  
ATOM   2664  HE1 PHE A 168     -11.648   9.768  -0.261  1.00 95.38           H  
ATOM   2665  CE2 PHE A 168      -8.566  11.087   0.391  1.00 95.38           C  
ATOM   2666  HE2 PHE A 168      -7.831  11.758  -0.030  1.00 95.38           H  
ATOM   2667  CZ  PHE A 168      -9.759  10.815  -0.303  1.00 95.38           C  
ATOM   2668  HZ  PHE A 168      -9.949  11.277  -1.261  1.00 95.38           H  
ATOM   2669  N   VAL A 169     -10.290   8.212   6.441  1.00 94.72           N  
ATOM   2670  H   VAL A 169     -11.161   8.251   5.931  1.00 94.72           H  
ATOM   2671  CA  VAL A 169     -10.206   7.281   7.567  1.00 94.72           C  
ATOM   2672  HA  VAL A 169      -9.171   7.195   7.898  1.00 94.72           H  
ATOM   2673  C   VAL A 169     -10.664   5.915   7.094  1.00 94.72           C  
ATOM   2674  CB  VAL A 169     -11.033   7.771   8.765  1.00 94.72           C  
ATOM   2675  HB  VAL A 169     -12.085   7.823   8.484  1.00 94.72           H  
ATOM   2676  O   VAL A 169     -11.675   5.801   6.413  1.00 94.72           O  
ATOM   2677  CG1 VAL A 169     -10.910   6.839   9.970  1.00 94.72           C  
ATOM   2678 HG11 VAL A 169      -9.867   6.778  10.281  1.00 94.72           H  
ATOM   2679 HG12 VAL A 169     -11.289   5.845   9.733  1.00 94.72           H  
ATOM   2680 HG13 VAL A 169     -11.508   7.230  10.794  1.00 94.72           H  
ATOM   2681  CG2 VAL A 169     -10.584   9.165   9.201  1.00 94.72           C  
ATOM   2682 HG21 VAL A 169     -11.185   9.477  10.055  1.00 94.72           H  
ATOM   2683 HG22 VAL A 169      -9.533   9.147   9.489  1.00 94.72           H  
ATOM   2684 HG23 VAL A 169     -10.746   9.889   8.402  1.00 94.72           H  
ATOM   2685  N   THR A 170      -9.909   4.879   7.420  1.00 92.27           N  
ATOM   2686  H   THR A 170      -9.109   5.053   8.012  1.00 92.27           H  
ATOM   2687  CA  THR A 170     -10.247   3.484   7.146  1.00 92.27           C  
ATOM   2688  HA  THR A 170     -11.129   3.424   6.508  1.00 92.27           H  
ATOM   2689  C   THR A 170     -10.574   2.819   8.470  1.00 92.27           C  
ATOM   2690  CB  THR A 170      -9.097   2.757   6.434  1.00 92.27           C  
ATOM   2691  HB  THR A 170      -8.269   2.623   7.129  1.00 92.27           H  
ATOM   2692  O   THR A 170      -9.720   2.760   9.355  1.00 92.27           O  
ATOM   2693  CG2 THR A 170      -9.532   1.387   5.920  1.00 92.27           C  
ATOM   2694 HG21 THR A 170      -8.707   0.917   5.386  1.00 92.27           H  
ATOM   2695 HG22 THR A 170      -9.810   0.749   6.760  1.00 92.27           H  
ATOM   2696 HG23 THR A 170     -10.386   1.488   5.251  1.00 92.27           H  
ATOM   2697  OG1 THR A 170      -8.629   3.514   5.331  1.00 92.27           O  
ATOM   2698  HG1 THR A 170      -8.010   4.140   5.713  1.00 92.27           H  
ATOM   2699  N   PHE A 171     -11.799   2.326   8.610  1.00 93.91           N  
ATOM   2700  H   PHE A 171     -12.452   2.395   7.843  1.00 93.91           H  
ATOM   2701  CA  PHE A 171     -12.220   1.538   9.767  1.00 93.91           C  
ATOM   2702  HA  PHE A 171     -11.607   1.788  10.634  1.00 93.91           H  
ATOM   2703  C   PHE A 171     -12.040   0.048   9.508  1.00 93.91           C  
ATOM   2704  CB  PHE A 171     -13.668   1.882  10.103  1.00 93.91           C  
ATOM   2705  HB2 PHE A 171     -14.284   1.813   9.206  1.00 93.91           H  
ATOM   2706  HB3 PHE A 171     -14.048   1.153  10.819  1.00 93.91           H  
ATOM   2707  O   PHE A 171     -11.945  -0.361   8.355  1.00 93.91           O  
ATOM   2708  CG  PHE A 171     -13.790   3.253  10.722  1.00 93.91           C  
ATOM   2709  CD1 PHE A 171     -13.443   3.428  12.073  1.00 93.91           C  
ATOM   2710  HD1 PHE A 171     -13.096   2.588  12.657  1.00 93.91           H  
ATOM   2711  CD2 PHE A 171     -14.236   4.346   9.961  1.00 93.91           C  
ATOM   2712  HD2 PHE A 171     -14.467   4.219   8.914  1.00 93.91           H  
ATOM   2713  CE1 PHE A 171     -13.588   4.684  12.677  1.00 93.91           C  
ATOM   2714  HE1 PHE A 171     -13.359   4.809  13.725  1.00 93.91           H  
ATOM   2715  CE2 PHE A 171     -14.400   5.598  10.574  1.00 93.91           C  
ATOM   2716  HE2 PHE A 171     -14.805   6.426  10.011  1.00 93.91           H  
ATOM   2717  CZ  PHE A 171     -14.084   5.763  11.931  1.00 93.91           C  
ATOM   2718  HZ  PHE A 171     -14.248   6.713  12.420  1.00 93.91           H  
ATOM   2719  N   ASP A 172     -11.996  -0.765  10.564  1.00 89.73           N  
ATOM   2720  H   ASP A 172     -12.043  -0.384  11.498  1.00 89.73           H  
ATOM   2721  CA  ASP A 172     -12.033  -2.228  10.437  1.00 89.73           C  
ATOM   2722  HA  ASP A 172     -11.480  -2.496   9.537  1.00 89.73           H  
ATOM   2723  C   ASP A 172     -13.455  -2.787  10.241  1.00 89.73           C  
ATOM   2724  CB  ASP A 172     -11.284  -2.898  11.601  1.00 89.73           C  
ATOM   2725  HB2 ASP A 172     -11.204  -3.963  11.381  1.00 89.73           H  
ATOM   2726  HB3 ASP A 172     -10.268  -2.505  11.635  1.00 89.73           H  
ATOM   2727  O   ASP A 172     -13.621  -3.931   9.826  1.00 89.73           O  
ATOM   2728  CG  ASP A 172     -11.897  -2.745  12.996  1.00 89.73           C  
ATOM   2729  OD1 ASP A 172     -12.883  -1.987  13.158  1.00 89.73           O  
ATOM   2730  OD2 ASP A 172     -11.295  -3.353  13.925  1.00 89.73           O  
ATOM   2731  N   SER A 173     -14.480  -1.969  10.491  1.00 86.41           N  
ATOM   2732  H   SER A 173     -14.259  -1.049  10.845  1.00 86.41           H  
ATOM   2733  CA  SER A 173     -15.891  -2.353  10.446  1.00 86.41           C  
ATOM   2734  HA  SER A 173     -15.991  -3.309   9.932  1.00 86.41           H  
ATOM   2735  C   SER A 173     -16.743  -1.321   9.708  1.00 86.41           C  
ATOM   2736  CB  SER A 173     -16.387  -2.524  11.884  1.00 86.41           C  
ATOM   2737  HB2 SER A 173     -15.803  -3.304  12.372  1.00 86.41           H  
ATOM   2738  HB3 SER A 173     -16.247  -1.589  12.426  1.00 86.41           H  
ATOM   2739  O   SER A 173     -16.585  -0.114   9.909  1.00 86.41           O  
ATOM   2740  OG  SER A 173     -17.759  -2.876  11.908  1.00 86.41           O  
ATOM   2741  HG  SER A 173     -18.018  -3.000  12.824  1.00 86.41           H  
ATOM   2742  N   GLU A 174     -17.706  -1.788   8.907  1.00 86.36           N  
ATOM   2743  H   GLU A 174     -17.756  -2.782   8.741  1.00 86.36           H  
ATOM   2744  CA  GLU A 174     -18.714  -0.930   8.267  1.00 86.36           C  
ATOM   2745  HA  GLU A 174     -18.197  -0.118   7.756  1.00 86.36           H  
ATOM   2746  C   GLU A 174     -19.655  -0.275   9.292  1.00 86.36           C  
ATOM   2747  CB  GLU A 174     -19.488  -1.730   7.203  1.00 86.36           C  
ATOM   2748  HB2 GLU A 174     -18.766  -2.162   6.510  1.00 86.36           H  
ATOM   2749  HB3 GLU A 174     -20.044  -2.536   7.682  1.00 86.36           H  
ATOM   2750  O   GLU A 174     -20.070   0.863   9.092  1.00 86.36           O  
ATOM   2751  CG  GLU A 174     -20.453  -0.823   6.415  1.00 86.36           C  
ATOM   2752  HG2 GLU A 174     -21.271  -0.524   7.070  1.00 86.36           H  
ATOM   2753  HG3 GLU A 174     -19.913   0.079   6.127  1.00 86.36           H  
ATOM   2754  CD  GLU A 174     -21.048  -1.459   5.149  1.00 86.36           C  
ATOM   2755  OE1 GLU A 174     -21.425  -0.657   4.245  1.00 86.36           O  
ATOM   2756  OE2 GLU A 174     -21.081  -2.708   5.072  1.00 86.36           O  
ATOM   2757  N   ALA A 175     -19.898  -0.914  10.443  1.00 88.77           N  
ATOM   2758  H   ALA A 175     -19.500  -1.832  10.582  1.00 88.77           H  
ATOM   2759  CA  ALA A 175     -20.718  -0.329  11.508  1.00 88.77           C  
ATOM   2760  HA  ALA A 175     -21.706  -0.103  11.106  1.00 88.77           H  
ATOM   2761  C   ALA A 175     -20.123   0.988  12.044  1.00 88.77           C  
ATOM   2762  CB  ALA A 175     -20.871  -1.361  12.632  1.00 88.77           C  
ATOM   2763  HB1 ALA A 175     -21.540  -0.962  13.394  1.00 88.77           H  
ATOM   2764  HB2 ALA A 175     -21.304  -2.278  12.233  1.00 88.77           H  
ATOM   2765  HB3 ALA A 175     -19.903  -1.574  13.085  1.00 88.77           H  
ATOM   2766  O   ALA A 175     -20.856   1.923  12.360  1.00 88.77           O  
ATOM   2767  N   ALA A 176     -18.788   1.096  12.091  1.00 89.80           N  
ATOM   2768  H   ALA A 176     -18.228   0.329  11.745  1.00 89.80           H  
ATOM   2769  CA  ALA A 176     -18.118   2.339  12.469  1.00 89.80           C  
ATOM   2770  HA  ALA A 176     -18.541   2.700  13.407  1.00 89.80           H  
ATOM   2771  C   ALA A 176     -18.326   3.436  11.411  1.00 89.80           C  
ATOM   2772  CB  ALA A 176     -16.632   2.047  12.692  1.00 89.80           C  
ATOM   2773  HB1 ALA A 176     -16.170   1.733  11.756  1.00 89.80           H  
ATOM   2774  HB2 ALA A 176     -16.142   2.952  13.050  1.00 89.80           H  
ATOM   2775  HB3 ALA A 176     -16.520   1.260  13.437  1.00 89.80           H  
ATOM   2776  O   ALA A 176     -18.472   4.607  11.749  1.00 89.80           O  
ATOM   2777  N   VAL A 177     -18.403   3.059  10.130  1.00 90.42           N  
ATOM   2778  H   VAL A 177     -18.372   2.071   9.922  1.00 90.42           H  
ATOM   2779  CA  VAL A 177     -18.707   3.991   9.038  1.00 90.42           C  
ATOM   2780  HA  VAL A 177     -18.076   4.871   9.158  1.00 90.42           H  
ATOM   2781  C   VAL A 177     -20.140   4.496   9.123  1.00 90.42           C  
ATOM   2782  CB  VAL A 177     -18.394   3.363   7.667  1.00 90.42           C  
ATOM   2783  HB  VAL A 177     -18.840   2.373   7.575  1.00 90.42           H  
ATOM   2784  O   VAL A 177     -20.356   5.700   9.015  1.00 90.42           O  
ATOM   2785  CG1 VAL A 177     -18.913   4.208   6.496  1.00 90.42           C  
ATOM   2786 HG11 VAL A 177     -18.494   3.852   5.555  1.00 90.42           H  
ATOM   2787 HG12 VAL A 177     -18.665   5.258   6.652  1.00 90.42           H  
ATOM   2788 HG13 VAL A 177     -19.998   4.116   6.446  1.00 90.42           H  
ATOM   2789  CG2 VAL A 177     -16.874   3.215   7.571  1.00 90.42           C  
ATOM   2790 HG21 VAL A 177     -16.558   3.102   6.534  1.00 90.42           H  
ATOM   2791 HG22 VAL A 177     -16.401   4.117   7.960  1.00 90.42           H  
ATOM   2792 HG23 VAL A 177     -16.545   2.360   8.162  1.00 90.42           H  
ATOM   2793  N   GLU A 178     -21.111   3.625   9.376  1.00 89.86           N  
ATOM   2794  H   GLU A 178     -20.890   2.641   9.435  1.00 89.86           H  
ATOM   2795  CA  GLU A 178     -22.504   4.041   9.578  1.00 89.86           C  
ATOM   2796  HA  GLU A 178     -22.837   4.611   8.711  1.00 89.86           H  
ATOM   2797  C   GLU A 178     -22.658   4.970  10.789  1.00 89.86           C  
ATOM   2798  CB  GLU A 178     -23.408   2.812   9.707  1.00 89.86           C  
ATOM   2799  HB2 GLU A 178     -23.040   2.168  10.505  1.00 89.86           H  
ATOM   2800  HB3 GLU A 178     -24.414   3.150   9.957  1.00 89.86           H  
ATOM   2801  O   GLU A 178     -23.318   6.002  10.675  1.00 89.86           O  
ATOM   2802  CG  GLU A 178     -23.461   2.033   8.384  1.00 89.86           C  
ATOM   2803  HG2 GLU A 178     -23.737   2.725   7.588  1.00 89.86           H  
ATOM   2804  HG3 GLU A 178     -22.470   1.644   8.151  1.00 89.86           H  
ATOM   2805  CD  GLU A 178     -24.461   0.870   8.404  1.00 89.86           C  
ATOM   2806  OE1 GLU A 178     -24.726   0.356   7.293  1.00 89.86           O  
ATOM   2807  OE2 GLU A 178     -24.956   0.518   9.497  1.00 89.86           O  
ATOM   2808  N   ALA A 179     -21.965   4.690  11.899  1.00 89.76           N  
ATOM   2809  H   ALA A 179     -21.474   3.809  11.953  1.00 89.76           H  
ATOM   2810  CA  ALA A 179     -21.953   5.561  13.077  1.00 89.76           C  
ATOM   2811  HA  ALA A 179     -22.980   5.715  13.408  1.00 89.76           H  
ATOM   2812  C   ALA A 179     -21.355   6.952  12.792  1.00 89.76           C  
ATOM   2813  CB  ALA A 179     -21.180   4.848  14.192  1.00 89.76           C  
ATOM   2814  HB1 ALA A 179     -21.633   3.877  14.393  1.00 89.76           H  
ATOM   2815  HB2 ALA A 179     -21.216   5.448  15.101  1.00 89.76           H  
ATOM   2816  HB3 ALA A 179     -20.140   4.704  13.898  1.00 89.76           H  
ATOM   2817  O   ALA A 179     -21.798   7.948  13.357  1.00 89.76           O  
ATOM   2818  N   THR A 180     -20.371   7.049  11.890  1.00 88.94           N  
ATOM   2819  H   THR A 180     -19.971   6.198  11.521  1.00 88.94           H  
ATOM   2820  CA  THR A 180     -19.846   8.357  11.455  1.00 88.94           C  
ATOM   2821  HA  THR A 180     -19.757   8.989  12.339  1.00 88.94           H  
ATOM   2822  C   THR A 180     -20.770   9.103  10.491  1.00 88.94           C  
ATOM   2823  CB  THR A 180     -18.453   8.266  10.822  1.00 88.94           C  
ATOM   2824  HB  THR A 180     -18.166   9.269  10.506  1.00 88.94           H  
ATOM   2825  O   THR A 180     -20.634  10.312  10.337  1.00 88.94           O  
ATOM   2826  CG2 THR A 180     -17.385   7.805  11.806  1.00 88.94           C  
ATOM   2827 HG21 THR A 180     -17.269   8.569  12.576  1.00 88.94           H  
ATOM   2828 HG22 THR A 180     -16.438   7.682  11.281  1.00 88.94           H  
ATOM   2829 HG23 THR A 180     -17.666   6.864  12.278  1.00 88.94           H  
ATOM   2830  OG1 THR A 180     -18.397   7.435   9.682  1.00 88.94           O  
ATOM   2831  HG1 THR A 180     -19.186   6.889   9.646  1.00 88.94           H  
ATOM   2832  N   LEU A 181     -21.694   8.399   9.828  1.00 89.21           N  
ATOM   2833  H   LEU A 181     -21.771   7.412  10.025  1.00 89.21           H  
ATOM   2834  CA  LEU A 181     -22.653   8.977   8.882  1.00 89.21           C  
ATOM   2835  HA  LEU A 181     -22.254   9.911   8.486  1.00 89.21           H  
ATOM   2836  C   LEU A 181     -23.993   9.340   9.537  1.00 89.21           C  
ATOM   2837  CB  LEU A 181     -22.873   7.987   7.721  1.00 89.21           C  
ATOM   2838  HB2 LEU A 181     -23.150   7.022   8.145  1.00 89.21           H  
ATOM   2839  HB3 LEU A 181     -23.715   8.333   7.121  1.00 89.21           H  
ATOM   2840  O   LEU A 181     -24.777  10.069   8.936  1.00 89.21           O  
ATOM   2841  CG  LEU A 181     -21.662   7.802   6.791  1.00 89.21           C  
ATOM   2842  HG  LEU A 181     -20.766   7.592   7.375  1.00 89.21           H  
ATOM   2843  CD1 LEU A 181     -21.908   6.629   5.837  1.00 89.21           C  
ATOM   2844 HD11 LEU A 181     -21.027   6.481   5.214  1.00 89.21           H  
ATOM   2845 HD12 LEU A 181     -22.079   5.728   6.426  1.00 89.21           H  
ATOM   2846 HD13 LEU A 181     -22.784   6.829   5.220  1.00 89.21           H  
ATOM   2847  CD2 LEU A 181     -21.393   9.041   5.937  1.00 89.21           C  
ATOM   2848 HD21 LEU A 181     -20.540   8.862   5.284  1.00 89.21           H  
ATOM   2849 HD22 LEU A 181     -22.273   9.292   5.346  1.00 89.21           H  
ATOM   2850 HD23 LEU A 181     -21.158   9.885   6.585  1.00 89.21           H  
ATOM   2851  N   SER A 182     -24.277   8.837  10.742  1.00 87.08           N  
ATOM   2852  H   SER A 182     -23.624   8.193  11.166  1.00 87.08           H  
ATOM   2853  CA  SER A 182     -25.587   8.988  11.384  1.00 87.08           C  
ATOM   2854  HA  SER A 182     -26.352   8.808  10.629  1.00 87.08           H  
ATOM   2855  C   SER A 182     -25.865  10.382  11.951  1.00 87.08           C  
ATOM   2856  CB  SER A 182     -25.769   7.926  12.475  1.00 87.08           C  
ATOM   2857  HB2 SER A 182     -25.681   6.937  12.024  1.00 87.08           H  
ATOM   2858  HB3 SER A 182     -26.765   8.018  12.906  1.00 87.08           H  
ATOM   2859  O   SER A 182     -27.010  10.668  12.287  1.00 87.08           O  
ATOM   2860  OG  SER A 182     -24.803   8.045  13.501  1.00 87.08           O  
ATOM   2861  HG  SER A 182     -24.848   8.918  13.896  1.00 87.08           H  
ATOM   2862  N   GLY A 183     -24.859  11.250  12.091  1.00 80.67           N  
ATOM   2863  H   GLY A 183     -23.942  11.011  11.742  1.00 80.67           H  
ATOM   2864  CA  GLY A 183     -25.048  12.562  12.707  1.00 80.67           C  
ATOM   2865  HA2 GLY A 183     -25.003  12.458  13.791  1.00 80.67           H  
ATOM   2866  HA3 GLY A 183     -26.037  12.936  12.444  1.00 80.67           H  
ATOM   2867  C   GLY A 183     -24.022  13.613  12.286  1.00 80.67           C  
ATOM   2868  O   GLY A 183     -23.006  13.279  11.674  1.00 80.67           O  
ATOM   2869  N   PRO A 184     -24.285  14.893  12.610  1.00 85.28           N  
ATOM   2870  CA  PRO A 184     -23.319  15.961  12.414  1.00 85.28           C  
ATOM   2871  HA  PRO A 184     -22.981  15.978  11.378  1.00 85.28           H  
ATOM   2872  C   PRO A 184     -22.127  15.732  13.341  1.00 85.28           C  
ATOM   2873  CB  PRO A 184     -24.066  17.258  12.731  1.00 85.28           C  
ATOM   2874  HB2 PRO A 184     -24.567  17.617  11.831  1.00 85.28           H  
ATOM   2875  HB3 PRO A 184     -23.407  18.028  13.131  1.00 85.28           H  
ATOM   2876  O   PRO A 184     -22.283  15.527  14.545  1.00 85.28           O  
ATOM   2877  CG  PRO A 184     -25.114  16.818  13.754  1.00 85.28           C  
ATOM   2878  HG2 PRO A 184     -25.991  17.465  13.736  1.00 85.28           H  
ATOM   2879  HG3 PRO A 184     -24.672  16.807  14.750  1.00 85.28           H  
ATOM   2880  CD  PRO A 184     -25.455  15.390  13.324  1.00 85.28           C  
ATOM   2881  HD2 PRO A 184     -25.677  14.783  14.202  1.00 85.28           H  
ATOM   2882  HD3 PRO A 184     -26.311  15.405  12.649  1.00 85.28           H  
ATOM   2883  N   LEU A 185     -20.932  15.749  12.766  1.00 89.69           N  
ATOM   2884  H   LEU A 185     -20.871  15.961  11.780  1.00 89.69           H  
ATOM   2885  CA  LEU A 185     -19.685  15.578  13.494  1.00 89.69           C  
ATOM   2886  HA  LEU A 185     -19.890  15.318  14.532  1.00 89.69           H  
ATOM   2887  C   LEU A 185     -18.930  16.901  13.502  1.00 89.69           C  
ATOM   2888  CB  LEU A 185     -18.875  14.444  12.847  1.00 89.69           C  
ATOM   2889  HB2 LEU A 185     -17.910  14.385  13.349  1.00 89.69           H  
ATOM   2890  HB3 LEU A 185     -18.702  14.703  11.803  1.00 89.69           H  
ATOM   2891  O   LEU A 185     -18.932  17.617  12.503  1.00 89.69           O  
ATOM   2892  CG  LEU A 185     -19.542  13.059  12.866  1.00 89.69           C  
ATOM   2893  HG  LEU A 185     -20.365  13.044  12.151  1.00 89.69           H  
ATOM   2894  CD1 LEU A 185     -18.512  12.021  12.431  1.00 89.69           C  
ATOM   2895 HD11 LEU A 185     -17.736  11.915  13.188  1.00 89.69           H  
ATOM   2896 HD12 LEU A 185     -18.071  12.330  11.483  1.00 89.69           H  
ATOM   2897 HD13 LEU A 185     -19.014  11.063  12.295  1.00 89.69           H  
ATOM   2898  CD2 LEU A 185     -20.073  12.681  14.246  1.00 89.69           C  
ATOM   2899 HD21 LEU A 185     -21.009  13.209  14.424  1.00 89.69           H  
ATOM   2900 HD22 LEU A 185     -19.360  12.977  15.015  1.00 89.69           H  
ATOM   2901 HD23 LEU A 185     -20.287  11.613  14.285  1.00 89.69           H  
ATOM   2902  N   GLU A 186     -18.251  17.206  14.604  1.00 91.02           N  
ATOM   2903  H   GLU A 186     -18.310  16.605  15.414  1.00 91.02           H  
ATOM   2904  CA  GLU A 186     -17.448  18.420  14.730  1.00 91.02           C  
ATOM   2905  HA  GLU A 186     -17.287  18.830  13.734  1.00 91.02           H  
ATOM   2906  C   GLU A 186     -16.079  18.104  15.332  1.00 91.02           C  
ATOM   2907  CB  GLU A 186     -18.164  19.495  15.562  1.00 91.02           C  
ATOM   2908  HB2 GLU A 186     -18.242  19.154  16.594  1.00 91.02           H  
ATOM   2909  HB3 GLU A 186     -17.546  20.393  15.542  1.00 91.02           H  
ATOM   2910  O   GLU A 186     -15.977  17.418  16.347  1.00 91.02           O  
ATOM   2911  CG  GLU A 186     -19.570  19.843  15.045  1.00 91.02           C  
ATOM   2912  HG2 GLU A 186     -19.529  19.990  13.966  1.00 91.02           H  
ATOM   2913  HG3 GLU A 186     -20.240  19.006  15.241  1.00 91.02           H  
ATOM   2914  CD  GLU A 186     -20.149  21.108  15.684  1.00 91.02           C  
ATOM   2915  OE1 GLU A 186     -21.037  21.709  15.038  1.00 91.02           O  
ATOM   2916  OE2 GLU A 186     -19.682  21.475  16.786  1.00 91.02           O  
ATOM   2917  N   ILE A 187     -15.018  18.629  14.719  1.00 88.86           N  
ATOM   2918  H   ILE A 187     -15.190  19.242  13.935  1.00 88.86           H  
ATOM   2919  CA  ILE A 187     -13.641  18.517  15.215  1.00 88.86           C  
ATOM   2920  HA  ILE A 187     -13.636  17.950  16.146  1.00 88.86           H  
ATOM   2921  C   ILE A 187     -13.138  19.922  15.520  1.00 88.86           C  
ATOM   2922  CB  ILE A 187     -12.729  17.771  14.212  1.00 88.86           C  
ATOM   2923  HB  ILE A 187     -12.810  18.256  13.239  1.00 88.86           H  
ATOM   2924  O   ILE A 187     -13.136  20.783  14.640  1.00 88.86           O  
ATOM   2925  CG1 ILE A 187     -13.183  16.305  14.075  1.00 88.86           C  
ATOM   2926 HG12 ILE A 187     -14.241  16.291  13.813  1.00 88.86           H  
ATOM   2927 HG13 ILE A 187     -13.081  15.818  15.045  1.00 88.86           H  
ATOM   2928  CG2 ILE A 187     -11.254  17.821  14.660  1.00 88.86           C  
ATOM   2929 HG21 ILE A 187     -11.145  17.374  15.648  1.00 88.86           H  
ATOM   2930 HG22 ILE A 187     -10.617  17.286  13.956  1.00 88.86           H  
ATOM   2931 HG23 ILE A 187     -10.901  18.852  14.682  1.00 88.86           H  
ATOM   2932  CD1 ILE A 187     -12.407  15.490  13.028  1.00 88.86           C  
ATOM   2933 HD11 ILE A 187     -11.408  15.255  13.395  1.00 88.86           H  
ATOM   2934 HD12 ILE A 187     -12.331  16.048  12.094  1.00 88.86           H  
ATOM   2935 HD13 ILE A 187     -12.926  14.551  12.836  1.00 88.86           H  
ATOM   2936  N   LEU A 188     -12.693  20.148  16.761  1.00 87.41           N  
ATOM   2937  H   LEU A 188     -12.724  19.384  17.420  1.00 87.41           H  
ATOM   2938  CA  LEU A 188     -12.226  21.458  17.242  1.00 87.41           C  
ATOM   2939  HA  LEU A 188     -12.121  21.393  18.325  1.00 87.41           H  
ATOM   2940  C   LEU A 188     -13.260  22.581  17.005  1.00 87.41           C  
ATOM   2941  CB  LEU A 188     -10.833  21.780  16.656  1.00 87.41           C  
ATOM   2942  HB2 LEU A 188     -10.512  22.746  17.047  1.00 87.41           H  
ATOM   2943  HB3 LEU A 188     -10.929  21.886  15.575  1.00 87.41           H  
ATOM   2944  O   LEU A 188     -12.908  23.686  16.600  1.00 87.41           O  
ATOM   2945  CG  LEU A 188      -9.723  20.757  16.953  1.00 87.41           C  
ATOM   2946  HG  LEU A 188     -10.017  19.772  16.592  1.00 87.41           H  
ATOM   2947  CD1 LEU A 188      -8.449  21.174  16.220  1.00 87.41           C  
ATOM   2948 HD11 LEU A 188      -7.661  20.447  16.417  1.00 87.41           H  
ATOM   2949 HD12 LEU A 188      -8.116  22.149  16.575  1.00 87.41           H  
ATOM   2950 HD13 LEU A 188      -8.635  21.227  15.148  1.00 87.41           H  
ATOM   2951  CD2 LEU A 188      -9.413  20.656  18.446  1.00 87.41           C  
ATOM   2952 HD21 LEU A 188      -8.575  19.975  18.601  1.00 87.41           H  
ATOM   2953 HD22 LEU A 188     -10.274  20.267  18.988  1.00 87.41           H  
ATOM   2954 HD23 LEU A 188      -9.146  21.637  18.840  1.00 87.41           H  
ATOM   2955  N   GLY A 189     -14.549  22.277  17.202  1.00 89.26           N  
ATOM   2956  H   GLY A 189     -14.783  21.347  17.518  1.00 89.26           H  
ATOM   2957  CA  GLY A 189     -15.655  23.228  17.028  1.00 89.26           C  
ATOM   2958  HA2 GLY A 189     -16.555  22.807  17.476  1.00 89.26           H  
ATOM   2959  HA3 GLY A 189     -15.418  24.156  17.549  1.00 89.26           H  
ATOM   2960  C   GLY A 189     -15.993  23.577  15.575  1.00 89.26           C  
ATOM   2961  O   GLY A 189     -16.723  24.537  15.337  1.00 89.26           O  
ATOM   2962  N   LYS A 190     -15.457  22.842  14.590  1.00 91.02           N  
ATOM   2963  H   LYS A 190     -14.821  22.097  14.838  1.00 91.02           H  
ATOM   2964  CA  LYS A 190     -15.840  22.983  13.179  1.00 91.02           C  
ATOM   2965  HA  LYS A 190     -16.516  23.834  13.102  1.00 91.02           H  
ATOM   2966  C   LYS A 190     -16.586  21.748  12.684  1.00 91.02           C  
ATOM   2967  CB  LYS A 190     -14.625  23.266  12.294  1.00 91.02           C  
ATOM   2968  HB2 LYS A 190     -13.838  22.539  12.494  1.00 91.02           H  
ATOM   2969  HB3 LYS A 190     -14.927  23.175  11.250  1.00 91.02           H  
ATOM   2970  O   LYS A 190     -16.076  20.642  12.883  1.00 91.02           O  
ATOM   2971  CG  LYS A 190     -14.116  24.687  12.544  1.00 91.02           C  
ATOM   2972  HG2 LYS A 190     -14.948  25.387  12.464  1.00 91.02           H  
ATOM   2973  HG3 LYS A 190     -13.695  24.751  13.547  1.00 91.02           H  
ATOM   2974  CD  LYS A 190     -13.053  25.066  11.517  1.00 91.02           C  
ATOM   2975  HD2 LYS A 190     -12.205  24.390  11.627  1.00 91.02           H  
ATOM   2976  HD3 LYS A 190     -13.462  24.981  10.510  1.00 91.02           H  
ATOM   2977  CE  LYS A 190     -12.626  26.506  11.793  1.00 91.02           C  
ATOM   2978  HE2 LYS A 190     -12.425  26.600  12.861  1.00 91.02           H  
ATOM   2979  HE3 LYS A 190     -13.455  27.173  11.557  1.00 91.02           H  
ATOM   2980  NZ  LYS A 190     -11.414  26.868  11.028  1.00 91.02           N  
ATOM   2981  HZ1 LYS A 190     -10.659  26.263  11.319  1.00 91.02           H  
ATOM   2982  HZ2 LYS A 190     -11.144  27.814  11.255  1.00 91.02           H  
ATOM   2983  HZ3 LYS A 190     -11.580  26.781  10.036  1.00 91.02           H  
ATOM   2984  N   PRO A 191     -17.727  21.920  11.993  1.00 92.14           N  
ATOM   2985  CA  PRO A 191     -18.453  20.807  11.407  1.00 92.14           C  
ATOM   2986  HA  PRO A 191     -18.637  20.044  12.163  1.00 92.14           H  
ATOM   2987  C   PRO A 191     -17.647  20.163  10.284  1.00 92.14           C  
ATOM   2988  CB  PRO A 191     -19.793  21.378  10.940  1.00 92.14           C  
ATOM   2989  HB2 PRO A 191     -20.182  20.857  10.065  1.00 92.14           H  
ATOM   2990  HB3 PRO A 191     -20.509  21.333  11.760  1.00 92.14           H  
ATOM   2991  O   PRO A 191     -17.108  20.846   9.411  1.00 92.14           O  
ATOM   2992  CG  PRO A 191     -19.460  22.838  10.636  1.00 92.14           C  
ATOM   2993  HG2 PRO A 191     -20.337  23.479  10.724  1.00 92.14           H  
ATOM   2994  HG3 PRO A 191     -19.024  22.916   9.640  1.00 92.14           H  
ATOM   2995  CD  PRO A 191     -18.406  23.174  11.688  1.00 92.14           C  
ATOM   2996  HD2 PRO A 191     -17.717  23.920  11.293  1.00 92.14           H  
ATOM   2997  HD3 PRO A 191     -18.893  23.545  12.590  1.00 92.14           H  
ATOM   2998  N   ILE A 192     -17.579  18.835  10.316  1.00 93.63           N  
ATOM   2999  H   ILE A 192     -18.093  18.356  11.041  1.00 93.63           H  
ATOM   3000  CA  ILE A 192     -16.939  18.019   9.290  1.00 93.63           C  
ATOM   3001  HA  ILE A 192     -16.401  18.684   8.614  1.00 93.63           H  
ATOM   3002  C   ILE A 192     -18.000  17.308   8.452  1.00 93.63           C  
ATOM   3003  CB  ILE A 192     -15.887  17.050   9.875  1.00 93.63           C  
ATOM   3004  HB  ILE A 192     -15.378  16.580   9.034  1.00 93.63           H  
ATOM   3005  O   ILE A 192     -19.064  16.922   8.931  1.00 93.63           O  
ATOM   3006  CG1 ILE A 192     -16.540  15.926  10.702  1.00 93.63           C  
ATOM   3007 HG12 ILE A 192     -17.252  15.394  10.072  1.00 93.63           H  
ATOM   3008 HG13 ILE A 192     -17.073  16.368  11.544  1.00 93.63           H  
ATOM   3009  CG2 ILE A 192     -14.826  17.823  10.679  1.00 93.63           C  
ATOM   3010 HG21 ILE A 192     -13.982  17.172  10.907  1.00 93.63           H  
ATOM   3011 HG22 ILE A 192     -14.474  18.674  10.096  1.00 93.63           H  
ATOM   3012 HG23 ILE A 192     -15.258  18.193  11.609  1.00 93.63           H  
ATOM   3013  CD1 ILE A 192     -15.578  14.883  11.261  1.00 93.63           C  
ATOM   3014 HD11 ILE A 192     -15.133  15.258  12.183  1.00 93.63           H  
ATOM   3015 HD12 ILE A 192     -14.790  14.675  10.537  1.00 93.63           H  
ATOM   3016 HD13 ILE A 192     -16.122  13.966  11.484  1.00 93.63           H  
ATOM   3017  N   GLU A 193     -17.684  17.098   7.183  1.00 92.74           N  
ATOM   3018  H   GLU A 193     -16.773  17.403   6.872  1.00 92.74           H  
ATOM   3019  CA  GLU A 193     -18.518  16.360   6.244  1.00 92.74           C  
ATOM   3020  HA  GLU A 193     -19.537  16.295   6.625  1.00 92.74           H  
ATOM   3021  C   GLU A 193     -17.960  14.946   6.077  1.00 92.74           C  
ATOM   3022  CB  GLU A 193     -18.554  17.125   4.916  1.00 92.74           C  
ATOM   3023  HB2 GLU A 193     -17.546  17.166   4.502  1.00 92.74           H  
ATOM   3024  HB3 GLU A 193     -18.897  18.143   5.100  1.00 92.74           H  
ATOM   3025  O   GLU A 193     -16.831  14.780   5.614  1.00 92.74           O  
ATOM   3026  CG  GLU A 193     -19.501  16.461   3.909  1.00 92.74           C  
ATOM   3027  HG2 GLU A 193     -19.198  15.425   3.755  1.00 92.74           H  
ATOM   3028  HG3 GLU A 193     -20.509  16.457   4.325  1.00 92.74           H  
ATOM   3029  CD  GLU A 193     -19.513  17.160   2.546  1.00 92.74           C  
ATOM   3030  OE1 GLU A 193     -20.400  16.813   1.734  1.00 92.74           O  
ATOM   3031  OE2 GLU A 193     -18.587  17.931   2.222  1.00 92.74           O  
ATOM   3032  N   VAL A 194     -18.739  13.918   6.415  1.00 92.96           N  
ATOM   3033  H   VAL A 194     -19.656  14.101   6.798  1.00 92.96           H  
ATOM   3034  CA  VAL A 194     -18.331  12.516   6.245  1.00 92.96           C  
ATOM   3035  HA  VAL A 194     -17.280  12.496   5.959  1.00 92.96           H  
ATOM   3036  C   VAL A 194     -19.115  11.862   5.112  1.00 92.96           C  
ATOM   3037  CB  VAL A 194     -18.423  11.723   7.559  1.00 92.96           C  
ATOM   3038  HB  VAL A 194     -19.455  11.694   7.912  1.00 92.96           H  
ATOM   3039  O   VAL A 194     -20.337  11.957   5.045  1.00 92.96           O  
ATOM   3040  CG1 VAL A 194     -17.923  10.289   7.344  1.00 92.96           C  
ATOM   3041 HG11 VAL A 194     -18.622   9.735   6.717  1.00 92.96           H  
ATOM   3042 HG12 VAL A 194     -16.942  10.310   6.868  1.00 92.96           H  
ATOM   3043 HG13 VAL A 194     -17.858   9.769   8.299  1.00 92.96           H  
ATOM   3044  CG2 VAL A 194     -17.536  12.369   8.631  1.00 92.96           C  
ATOM   3045 HG21 VAL A 194     -16.535  12.544   8.238  1.00 92.96           H  
ATOM   3046 HG22 VAL A 194     -17.973  13.316   8.951  1.00 92.96           H  
ATOM   3047 HG23 VAL A 194     -17.471  11.706   9.493  1.00 92.96           H  
ATOM   3048  N   LYS A 195     -18.406  11.181   4.205  1.00 92.82           N  
ATOM   3049  H   LYS A 195     -17.404  11.168   4.332  1.00 92.82           H  
ATOM   3050  CA  LYS A 195     -18.974  10.422   3.078  1.00 92.82           C  
ATOM   3051  HA  LYS A 195     -20.025  10.217   3.283  1.00 92.82           H  
ATOM   3052  C   LYS A 195     -18.262   9.080   2.931  1.00 92.82           C  
ATOM   3053  CB  LYS A 195     -18.870  11.257   1.785  1.00 92.82           C  
ATOM   3054  HB2 LYS A 195     -19.062  10.614   0.926  1.00 92.82           H  
ATOM   3055  HB3 LYS A 195     -17.859  11.654   1.694  1.00 92.82           H  
ATOM   3056  O   LYS A 195     -17.079   8.974   3.247  1.00 92.82           O  
ATOM   3057  CG  LYS A 195     -19.885  12.412   1.760  1.00 92.82           C  
ATOM   3058  HG2 LYS A 195     -20.887  11.984   1.738  1.00 92.82           H  
ATOM   3059  HG3 LYS A 195     -19.786  13.018   2.660  1.00 92.82           H  
ATOM   3060  CD  LYS A 195     -19.697  13.337   0.551  1.00 92.82           C  
ATOM   3061  HD2 LYS A 195     -19.564  12.750  -0.358  1.00 92.82           H  
ATOM   3062  HD3 LYS A 195     -18.815  13.954   0.720  1.00 92.82           H  
ATOM   3063  CE  LYS A 195     -20.940  14.223   0.412  1.00 92.82           C  
ATOM   3064  HE2 LYS A 195     -21.231  14.567   1.404  1.00 92.82           H  
ATOM   3065  HE3 LYS A 195     -21.759  13.623   0.014  1.00 92.82           H  
ATOM   3066  NZ  LYS A 195     -20.703  15.415  -0.434  1.00 92.82           N  
ATOM   3067  HZ1 LYS A 195     -21.574  15.879  -0.648  1.00 92.82           H  
ATOM   3068  HZ2 LYS A 195     -20.242  16.088   0.161  1.00 92.82           H  
ATOM   3069  HZ3 LYS A 195     -20.149  15.233  -1.259  1.00 92.82           H  
ATOM   3070  N   LYS A 196     -18.930   8.053   2.387  1.00 91.08           N  
ATOM   3071  H   LYS A 196     -19.899   8.188   2.136  1.00 91.08           H  
ATOM   3072  CA  LYS A 196     -18.232   6.820   1.967  1.00 91.08           C  
ATOM   3073  HA  LYS A 196     -17.703   6.414   2.829  1.00 91.08           H  
ATOM   3074  C   LYS A 196     -17.166   7.193   0.923  1.00 91.08           C  
ATOM   3075  CB  LYS A 196     -19.211   5.734   1.459  1.00 91.08           C  
ATOM   3076  HB2 LYS A 196     -18.616   4.913   1.058  1.00 91.08           H  
ATOM   3077  HB3 LYS A 196     -19.821   6.134   0.650  1.00 91.08           H  
ATOM   3078  O   LYS A 196     -17.453   7.937  -0.016  1.00 91.08           O  
ATOM   3079  CG  LYS A 196     -20.129   5.165   2.568  1.00 91.08           C  
ATOM   3080  HG2 LYS A 196     -19.525   4.987   3.458  1.00 91.08           H  
ATOM   3081  HG3 LYS A 196     -20.886   5.910   2.814  1.00 91.08           H  
ATOM   3082  CD  LYS A 196     -20.831   3.833   2.196  1.00 91.08           C  
ATOM   3083  HD2 LYS A 196     -20.066   3.094   1.958  1.00 91.08           H  
ATOM   3084  HD3 LYS A 196     -21.460   3.983   1.318  1.00 91.08           H  
ATOM   3085  CE  LYS A 196     -21.694   3.299   3.367  1.00 91.08           C  
ATOM   3086  HE2 LYS A 196     -21.111   3.374   4.285  1.00 91.08           H  
ATOM   3087  HE3 LYS A 196     -22.556   3.955   3.486  1.00 91.08           H  
ATOM   3088  NZ  LYS A 196     -22.162   1.879   3.229  1.00 91.08           N  
ATOM   3089  HZ1 LYS A 196     -22.787   1.621   3.979  1.00 91.08           H  
ATOM   3090  HZ2 LYS A 196     -22.631   1.676   2.358  1.00 91.08           H  
ATOM   3091  HZ3 LYS A 196     -21.443   1.183   3.367  1.00 91.08           H  
ATOM   3092  N   ALA A 197     -15.923   6.745   1.111  1.00 88.54           N  
ATOM   3093  H   ALA A 197     -15.736   6.087   1.854  1.00 88.54           H  
ATOM   3094  CA  ALA A 197     -14.826   7.133   0.232  1.00 88.54           C  
ATOM   3095  HA  ALA A 197     -14.830   8.219   0.144  1.00 88.54           H  
ATOM   3096  C   ALA A 197     -15.035   6.529  -1.156  1.00 88.54           C  
ATOM   3097  CB  ALA A 197     -13.472   6.708   0.807  1.00 88.54           C  
ATOM   3098  HB1 ALA A 197     -13.426   5.620   0.867  1.00 88.54           H  
ATOM   3099  HB2 ALA A 197     -12.673   7.060   0.155  1.00 88.54           H  
ATOM   3100  HB3 ALA A 197     -13.338   7.140   1.799  1.00 88.54           H  
ATOM   3101  O   ALA A 197     -15.150   5.314  -1.308  1.00 88.54           O  
ATOM   3102  N   GLN A 198     -15.027   7.377  -2.180  1.00 84.47           N  
ATOM   3103  H   GLN A 198     -14.976   8.371  -2.010  1.00 84.47           H  
ATOM   3104  CA  GLN A 198     -15.016   6.895  -3.551  1.00 84.47           C  
ATOM   3105  HA  GLN A 198     -15.727   6.072  -3.615  1.00 84.47           H  
ATOM   3106  C   GLN A 198     -13.611   6.379  -3.887  1.00 84.47           C  
ATOM   3107  CB  GLN A 198     -15.493   7.988  -4.510  1.00 84.47           C  
ATOM   3108  HB2 GLN A 198     -15.340   7.647  -5.534  1.00 84.47           H  
ATOM   3109  HB3 GLN A 198     -14.914   8.898  -4.353  1.00 84.47           H  
ATOM   3110  O   GLN A 198     -12.621   7.081  -3.625  1.00 84.47           O  
ATOM   3111  CG  GLN A 198     -16.991   8.266  -4.299  1.00 84.47           C  
ATOM   3112  HG2 GLN A 198     -17.544   7.334  -4.413  1.00 84.47           H  
ATOM   3113  HG3 GLN A 198     -17.165   8.645  -3.292  1.00 84.47           H  
ATOM   3114  CD  GLN A 198     -17.548   9.279  -5.291  1.00 84.47           C  
ATOM   3115  NE2 GLN A 198     -18.849   9.331  -5.467  1.00 84.47           N  
ATOM   3116 HE21 GLN A 198     -19.169   9.991  -6.162  1.00 84.47           H  
ATOM   3117 HE22 GLN A 198     -19.471   8.696  -4.987  1.00 84.47           H  
ATOM   3118  OE1 GLN A 198     -16.834  10.046  -5.912  1.00 84.47           O  
ATOM   3119  N   PRO A 199     -13.481   5.158  -4.441  1.00 78.29           N  
ATOM   3120  CA  PRO A 199     -12.200   4.699  -4.941  1.00 78.29           C  
ATOM   3121  HA  PRO A 199     -11.481   4.641  -4.125  1.00 78.29           H  
ATOM   3122  C   PRO A 199     -11.715   5.700  -5.988  1.00 78.29           C  
ATOM   3123  CB  PRO A 199     -12.446   3.299  -5.515  1.00 78.29           C  
ATOM   3124  HB2 PRO A 199     -11.820   3.090  -6.382  1.00 78.29           H  
ATOM   3125  HB3 PRO A 199     -12.275   2.555  -4.736  1.00 78.29           H  
ATOM   3126  O   PRO A 199     -12.481   6.172  -6.824  1.00 78.29           O  
ATOM   3127  CG  PRO A 199     -13.930   3.313  -5.878  1.00 78.29           C  
ATOM   3128  HG2 PRO A 199     -14.368   2.316  -5.842  1.00 78.29           H  
ATOM   3129  HG3 PRO A 199     -14.060   3.751  -6.868  1.00 78.29           H  
ATOM   3130  CD  PRO A 199     -14.543   4.238  -4.829  1.00 78.29           C  
ATOM   3131  HD2 PRO A 199     -14.858   3.661  -3.960  1.00 78.29           H  
ATOM   3132  HD3 PRO A 199     -15.394   4.761  -5.266  1.00 78.29           H  
ATOM   3133  N   ARG A 200     -10.421   6.023  -5.961  1.00 67.55           N  
ATOM   3134  H   ARG A 200      -9.852   5.605  -5.238  1.00 67.55           H  
ATOM   3135  CA  ARG A 200      -9.763   6.816  -7.009  1.00 67.55           C  
ATOM   3136  HA  ARG A 200     -10.434   7.617  -7.319  1.00 67.55           H  
ATOM   3137  C   ARG A 200      -9.569   5.932  -8.249  1.00 67.55           C  
ATOM   3138  CB  ARG A 200      -8.453   7.432  -6.471  1.00 67.55           C  
ATOM   3139  HB2 ARG A 200      -7.915   7.920  -7.284  1.00 67.55           H  
ATOM   3140  HB3 ARG A 200      -7.824   6.624  -6.098  1.00 67.55           H  
ATOM   3141  O   ARG A 200      -8.448   5.716  -8.688  1.00 67.55           O  
ATOM   3142  CG  ARG A 200      -8.674   8.446  -5.333  1.00 67.55           C  
ATOM   3143  HG2 ARG A 200      -7.781   8.472  -4.708  1.00 67.55           H  
ATOM   3144  HG3 ARG A 200      -9.494   8.112  -4.697  1.00 67.55           H  
ATOM   3145  CD  ARG A 200      -8.985   9.867  -5.827  1.00 67.55           C  
ATOM   3146  HD2 ARG A 200      -9.746  10.290  -5.170  1.00 67.55           H  
ATOM   3147  HD3 ARG A 200      -9.398   9.825  -6.835  1.00 67.55           H  
ATOM   3148  NE  ARG A 200      -7.788  10.734  -5.789  1.00 67.55           N  
ATOM   3149  HE  ARG A 200      -6.918  10.292  -5.526  1.00 67.55           H  
ATOM   3150  NH1 ARG A 200      -8.814  12.679  -6.454  1.00 67.55           N  
ATOM   3151 HH11 ARG A 200      -8.789  13.658  -6.701  1.00 67.55           H  
ATOM   3152 HH12 ARG A 200      -9.676  12.172  -6.595  1.00 67.55           H  
ATOM   3153  NH2 ARG A 200      -6.646  12.702  -5.919  1.00 67.55           N  
ATOM   3154 HH21 ARG A 200      -5.796  12.226  -5.653  1.00 67.55           H  
ATOM   3155 HH22 ARG A 200      -6.631  13.671  -6.202  1.00 67.55           H  
ATOM   3156  CZ  ARG A 200      -7.757  12.030  -6.051  1.00 67.55           C  
ATOM   3157  N   GLY A 201     -10.655   5.351  -8.747  1.00 49.76           N  
ATOM   3158  H   GLY A 201     -11.539   5.596  -8.325  1.00 49.76           H  
ATOM   3159  CA  GLY A 201     -10.729   4.734 -10.058  1.00 49.76           C  
ATOM   3160  HA2 GLY A 201      -9.765   4.327 -10.363  1.00 49.76           H  
ATOM   3161  HA3 GLY A 201     -11.466   3.931 -10.057  1.00 49.76           H  
ATOM   3162  C   GLY A 201     -11.187   5.803 -11.040  1.00 49.76           C  
ATOM   3163  O   GLY A 201     -12.279   6.333 -10.905  1.00 49.76           O  
ATOM   3164  N   ASN A 202     -10.329   6.152 -11.991  1.00 43.75           N  
ATOM   3165  H   ASN A 202      -9.439   5.674 -11.968  1.00 43.75           H  
ATOM   3166  CA  ASN A 202     -10.766   6.564 -13.326  1.00 43.75           C  
ATOM   3167  HA  ASN A 202      -9.858   6.764 -13.893  1.00 43.75           H  
ATOM   3168  C   ASN A 202     -11.584   7.861 -13.507  1.00 43.75           C  
ATOM   3169  CB  ASN A 202     -11.402   5.343 -14.013  1.00 43.75           C  
ATOM   3170  HB2 ASN A 202     -12.322   5.056 -13.504  1.00 43.75           H  
ATOM   3171  HB3 ASN A 202     -11.664   5.594 -15.041  1.00 43.75           H  
ATOM   3172  O   ASN A 202     -12.049   8.087 -14.613  1.00 43.75           O  
ATOM   3173  CG  ASN A 202     -10.453   4.163 -14.034  1.00 43.75           C  
ATOM   3174  ND2 ASN A 202      -9.684   4.025 -15.085  1.00 43.75           N  
ATOM   3175 HD21 ASN A 202      -9.823   4.634 -15.878  1.00 43.75           H  
ATOM   3176 HD22 ASN A 202      -9.092   3.209 -15.153  1.00 43.75           H  
ATOM   3177  OD1 ASN A 202     -10.322   3.421 -13.068  1.00 43.75           O  
ATOM   3178  N   MET A 203     -11.631   8.817 -12.568  1.00 44.59           N  
ATOM   3179  H   MET A 203     -11.442   8.577 -11.605  1.00 44.59           H  
ATOM   3180  CA  MET A 203     -12.087  10.181 -12.944  1.00 44.59           C  
ATOM   3181  HA  MET A 203     -13.058  10.084 -13.431  1.00 44.59           H  
ATOM   3182  C   MET A 203     -11.184  10.855 -13.992  1.00 44.59           C  
ATOM   3183  CB  MET A 203     -12.274  11.100 -11.731  1.00 44.59           C  
ATOM   3184  HB2 MET A 203     -11.556  10.845 -10.950  1.00 44.59           H  
ATOM   3185  HB3 MET A 203     -12.109  12.136 -12.025  1.00 44.59           H  
ATOM   3186  O   MET A 203     -11.600  11.810 -14.632  1.00 44.59           O  
ATOM   3187  CG  MET A 203     -13.699  11.002 -11.189  1.00 44.59           C  
ATOM   3188  HG2 MET A 203     -14.393  11.293 -11.978  1.00 44.59           H  
ATOM   3189  HG3 MET A 203     -13.908   9.968 -10.914  1.00 44.59           H  
ATOM   3190  SD  MET A 203     -13.989  12.066  -9.750  1.00 44.59           S  
ATOM   3191  CE  MET A 203     -15.752  11.723  -9.505  1.00 44.59           C  
ATOM   3192  HE1 MET A 203     -16.308  12.022 -10.394  1.00 44.59           H  
ATOM   3193  HE2 MET A 203     -16.118  12.283  -8.645  1.00 44.59           H  
ATOM   3194  HE3 MET A 203     -15.898  10.658  -9.329  1.00 44.59           H  
ATOM   3195  N   ARG A 204      -9.978  10.323 -14.242  1.00 50.92           N  
ATOM   3196  H   ARG A 204      -9.722   9.485 -13.739  1.00 50.92           H  
ATOM   3197  CA  ARG A 204      -9.199  10.716 -15.425  1.00 50.92           C  
ATOM   3198  HA  ARG A 204      -9.213  11.804 -15.476  1.00 50.92           H  
ATOM   3199  C   ARG A 204      -9.850  10.296 -16.752  1.00 50.92           C  
ATOM   3200  CB  ARG A 204      -7.746  10.221 -15.320  1.00 50.92           C  
ATOM   3201  HB2 ARG A 204      -7.581   9.740 -14.356  1.00 50.92           H  
ATOM   3202  HB3 ARG A 204      -7.547   9.490 -16.103  1.00 50.92           H  
ATOM   3203  O   ARG A 204      -9.475  10.866 -17.760  1.00 50.92           O  
ATOM   3204  CG  ARG A 204      -6.774  11.400 -15.460  1.00 50.92           C  
ATOM   3205  HG2 ARG A 204      -6.972  12.120 -14.666  1.00 50.92           H  
ATOM   3206  HG3 ARG A 204      -6.928  11.883 -16.425  1.00 50.92           H  
ATOM   3207  CD  ARG A 204      -5.325  10.916 -15.358  1.00 50.92           C  
ATOM   3208  HD2 ARG A 204      -5.117  10.269 -16.210  1.00 50.92           H  
ATOM   3209  HD3 ARG A 204      -5.216  10.340 -14.439  1.00 50.92           H  
ATOM   3210  NE  ARG A 204      -4.384  12.052 -15.349  1.00 50.92           N  
ATOM   3211  HE  ARG A 204      -4.775  12.945 -15.612  1.00 50.92           H  
ATOM   3212  NH1 ARG A 204      -2.489  10.864 -14.845  1.00 50.92           N  
ATOM   3213 HH11 ARG A 204      -1.487  10.824 -14.727  1.00 50.92           H  
ATOM   3214 HH12 ARG A 204      -3.039  10.020 -14.915  1.00 50.92           H  
ATOM   3215  NH2 ARG A 204      -2.362  13.077 -15.131  1.00 50.92           N  
ATOM   3216 HH21 ARG A 204      -2.795  13.952 -15.392  1.00 50.92           H  
ATOM   3217 HH22 ARG A 204      -1.361  13.032 -15.002  1.00 50.92           H  
ATOM   3218  CZ  ARG A 204      -3.087  11.994 -15.108  1.00 50.92           C  
ATOM   3219  N   ASP A 205     -10.793   9.353 -16.738  1.00 52.19           N  
ATOM   3220  H   ASP A 205     -11.061   8.937 -15.858  1.00 52.19           H  
ATOM   3221  CA  ASP A 205     -11.583   8.944 -17.905  1.00 52.19           C  
ATOM   3222  HA  ASP A 205     -11.076   9.261 -18.816  1.00 52.19           H  
ATOM   3223  C   ASP A 205     -12.986   9.593 -17.922  1.00 52.19           C  
ATOM   3224  CB  ASP A 205     -11.701   7.408 -17.948  1.00 52.19           C  
ATOM   3225  HB2 ASP A 205     -12.229   7.063 -17.059  1.00 52.19           H  
ATOM   3226  HB3 ASP A 205     -12.305   7.131 -18.812  1.00 52.19           H  
ATOM   3227  O   ASP A 205     -13.550   9.791 -18.997  1.00 52.19           O  
ATOM   3228  CG  ASP A 205     -10.354   6.680 -18.059  1.00 52.19           C  
ATOM   3229  OD1 ASP A 205      -9.570   7.007 -18.975  1.00 52.19           O  
ATOM   3230  OD2 ASP A 205     -10.098   5.778 -17.220  1.00 52.19           O  
ATOM   3231  N   ASP A 206     -13.565   9.950 -16.766  1.00 46.05           N  
ATOM   3232  H   ASP A 206     -13.121   9.687 -15.898  1.00 46.05           H  
ATOM   3233  CA  ASP A 206     -14.905  10.567 -16.726  1.00 46.05           C  
ATOM   3234  HA  ASP A 206     -15.500  10.133 -17.529  1.00 46.05           H  
ATOM   3235  C   ASP A 206     -14.906  12.083 -17.007  1.00 46.05           C  
ATOM   3236  CB  ASP A 206     -15.637  10.232 -15.417  1.00 46.05           C  
ATOM   3237  HB2 ASP A 206     -16.496  10.896 -15.315  1.00 46.05           H  
ATOM   3238  HB3 ASP A 206     -14.974  10.420 -14.572  1.00 46.05           H  
ATOM   3239  O   ASP A 206     -15.901  12.601 -17.524  1.00 46.05           O  
ATOM   3240  CG  ASP A 206     -16.162   8.790 -15.381  1.00 46.05           C  
ATOM   3241  OD1 ASP A 206     -16.845   8.375 -16.353  1.00 46.05           O  
ATOM   3242  OD2 ASP A 206     -15.913   8.120 -14.353  1.00 46.05           O  
ATOM   3243  N   ASP A 207     -13.798  12.798 -16.770  1.00 48.27           N  
ATOM   3244  H   ASP A 207     -13.012  12.358 -16.311  1.00 48.27           H  
ATOM   3245  CA  ASP A 207     -13.688  14.215 -17.160  1.00 48.27           C  
ATOM   3246  HA  ASP A 207     -14.583  14.730 -16.810  1.00 48.27           H  
ATOM   3247  C   ASP A 207     -13.670  14.418 -18.694  1.00 48.27           C  
ATOM   3248  CB  ASP A 207     -12.480  14.880 -16.471  1.00 48.27           C  
ATOM   3249  HB2 ASP A 207     -12.224  15.789 -17.015  1.00 48.27           H  
ATOM   3250  HB3 ASP A 207     -11.620  14.213 -16.525  1.00 48.27           H  
ATOM   3251  O   ASP A 207     -13.980  15.512 -19.175  1.00 48.27           O  
ATOM   3252  CG  ASP A 207     -12.748  15.286 -15.011  1.00 48.27           C  
ATOM   3253  OD1 ASP A 207     -13.816  15.887 -14.751  1.00 48.27           O  
ATOM   3254  OD2 ASP A 207     -11.841  15.084 -14.166  1.00 48.27           O  
ATOM   3255  N   ASP A 208     -13.430  13.365 -19.487  1.00 51.43           N  
ATOM   3256  H   ASP A 208     -13.168  12.489 -19.058  1.00 51.43           H  
ATOM   3257  CA  ASP A 208     -13.521  13.415 -20.955  1.00 51.43           C  
ATOM   3258  HA  ASP A 208     -13.225  14.415 -21.274  1.00 51.43           H  
ATOM   3259  C   ASP A 208     -14.951  13.243 -21.502  1.00 51.43           C  
ATOM   3260  CB  ASP A 208     -12.521  12.433 -21.593  1.00 51.43           C  
ATOM   3261  HB2 ASP A 208     -12.907  12.084 -22.551  1.00 51.43           H  
ATOM   3262  HB3 ASP A 208     -12.397  11.559 -20.953  1.00 51.43           H  
ATOM   3263  O   ASP A 208     -15.178  13.364 -22.707  1.00 51.43           O  
ATOM   3264  CG  ASP A 208     -11.168  13.105 -21.857  1.00 51.43           C  
ATOM   3265  OD1 ASP A 208     -11.160  14.126 -22.584  1.00 51.43           O  
ATOM   3266  OD2 ASP A 208     -10.145  12.594 -21.353  1.00 51.43           O  
ATOM   3267  N   ARG A 209     -15.966  13.025 -20.651  1.00 47.81           N  
ATOM   3268  H   ARG A 209     -15.743  12.899 -19.674  1.00 47.81           H  
ATOM   3269  CA  ARG A 209     -17.373  12.939 -21.105  1.00 47.81           C  
ATOM   3270  HA  ARG A 209     -17.385  12.848 -22.191  1.00 47.81           H  
ATOM   3271  C   ARG A 209     -18.203  14.195 -20.855  1.00 47.81           C  
ATOM   3272  CB  ARG A 209     -18.030  11.671 -20.556  1.00 47.81           C  
ATOM   3273  HB2 ARG A 209     -19.093  11.689 -20.794  1.00 47.81           H  
ATOM   3274  HB3 ARG A 209     -17.913  11.630 -19.473  1.00 47.81           H  
ATOM   3275  O   ARG A 209     -19.331  14.279 -21.335  1.00 47.81           O  
ATOM   3276  CG  ARG A 209     -17.403  10.428 -21.202  1.00 47.81           C  
ATOM   3277  HG2 ARG A 209     -17.435  10.523 -22.287  1.00 47.81           H  
ATOM   3278  HG3 ARG A 209     -16.367  10.326 -20.880  1.00 47.81           H  
ATOM   3279  CD  ARG A 209     -18.189   9.191 -20.782  1.00 47.81           C  
ATOM   3280  HD2 ARG A 209     -19.231   9.305 -21.082  1.00 47.81           H  
ATOM   3281  HD3 ARG A 209     -18.142   9.126 -19.695  1.00 47.81           H  
ATOM   3282  NE  ARG A 209     -17.633   7.974 -21.397  1.00 47.81           N  
ATOM   3283  HE  ARG A 209     -17.121   8.099 -22.259  1.00 47.81           H  
ATOM   3284  NH1 ARG A 209     -18.195   6.534 -19.700  1.00 47.81           N  
ATOM   3285 HH11 ARG A 209     -18.391   7.334 -19.115  1.00 47.81           H  
ATOM   3286 HH12 ARG A 209     -18.072   5.644 -19.239  1.00 47.81           H  
ATOM   3287  NH2 ARG A 209     -17.127   5.760 -21.503  1.00 47.81           N  
ATOM   3288 HH21 ARG A 209     -16.625   5.930 -22.363  1.00 47.81           H  
ATOM   3289 HH22 ARG A 209     -17.092   4.855 -21.057  1.00 47.81           H  
ATOM   3290  CZ  ARG A 209     -17.660   6.766 -20.867  1.00 47.81           C  
ATOM   3291  N   GLY A 210     -17.664  15.190 -20.150  1.00 48.31           N  
ATOM   3292  H   GLY A 210     -16.744  15.035 -19.764  1.00 48.31           H  
ATOM   3293  CA  GLY A 210     -18.426  16.374 -19.734  1.00 48.31           C  
ATOM   3294  HA2 GLY A 210     -19.494  16.156 -19.750  1.00 48.31           H  
ATOM   3295  HA3 GLY A 210     -18.156  16.593 -18.701  1.00 48.31           H  
ATOM   3296  C   GLY A 210     -18.195  17.653 -20.540  1.00 48.31           C  
ATOM   3297  O   GLY A 210     -18.983  18.590 -20.421  1.00 48.31           O  
ATOM   3298  N   ARG A 211     -17.136  17.739 -21.359  1.00 45.44           N  
ATOM   3299  H   ARG A 211     -16.500  16.955 -21.388  1.00 45.44           H  
ATOM   3300  CA  ARG A 211     -16.760  18.998 -22.034  1.00 45.44           C  
ATOM   3301  HA  ARG A 211     -17.607  19.676 -21.934  1.00 45.44           H  
ATOM   3302  C   ARG A 211     -16.617  18.894 -23.549  1.00 45.44           C  
ATOM   3303  CB  ARG A 211     -15.573  19.658 -21.309  1.00 45.44           C  
ATOM   3304  HB2 ARG A 211     -14.669  19.590 -21.914  1.00 45.44           H  
ATOM   3305  HB3 ARG A 211     -15.383  19.135 -20.372  1.00 45.44           H  
ATOM   3306  O   ARG A 211     -15.930  19.691 -24.172  1.00 45.44           O  
ATOM   3307  CG  ARG A 211     -15.891  21.125 -20.985  1.00 45.44           C  
ATOM   3308  HG2 ARG A 211     -16.034  21.686 -21.909  1.00 45.44           H  
ATOM   3309  HG3 ARG A 211     -16.805  21.166 -20.392  1.00 45.44           H  
ATOM   3310  CD  ARG A 211     -14.748  21.742 -20.177  1.00 45.44           C  
ATOM   3311  HD2 ARG A 211     -13.866  21.809 -20.813  1.00 45.44           H  
ATOM   3312  HD3 ARG A 211     -14.525  21.081 -19.339  1.00 45.44           H  
ATOM   3313  NE  ARG A 211     -15.104  23.078 -19.660  1.00 45.44           N  
ATOM   3314  HE  ARG A 211     -16.003  23.446 -19.936  1.00 45.44           H  
ATOM   3315  NH1 ARG A 211     -13.206  23.386 -18.411  1.00 45.44           N  
ATOM   3316 HH11 ARG A 211     -12.880  22.480 -18.718  1.00 45.44           H  
ATOM   3317 HH12 ARG A 211     -12.664  23.918 -17.745  1.00 45.44           H  
ATOM   3318  NH2 ARG A 211     -14.803  24.946 -18.388  1.00 45.44           N  
ATOM   3319 HH21 ARG A 211     -15.719  25.277 -18.655  1.00 45.44           H  
ATOM   3320 HH22 ARG A 211     -14.244  25.476 -17.734  1.00 45.44           H  
ATOM   3321  CZ  ARG A 211     -14.372  23.796 -18.826  1.00 45.44           C  
ATOM   3322  N   GLY A 212     -17.360  17.969 -24.145  1.00 47.20           N  
ATOM   3323  H   GLY A 212     -17.843  17.310 -23.551  1.00 47.20           H  
ATOM   3324  CA  GLY A 212     -17.708  17.984 -25.563  1.00 47.20           C  
ATOM   3325  HA2 GLY A 212     -17.726  16.960 -25.938  1.00 47.20           H  
ATOM   3326  HA3 GLY A 212     -16.967  18.543 -26.134  1.00 47.20           H  
ATOM   3327  C   GLY A 212     -19.085  18.609 -25.784  1.00 47.20           C  
ATOM   3328  O   GLY A 212     -19.989  17.936 -26.264  1.00 47.20           O  
ATOM   3329  N   SER A 213     -19.309  19.870 -25.400  1.00 44.93           N  
ATOM   3330  H   SER A 213     -18.565  20.396 -24.964  1.00 44.93           H  
ATOM   3331  CA  SER A 213     -20.527  20.563 -25.837  1.00 44.93           C  
ATOM   3332  HA  SER A 213     -20.756  20.195 -26.837  1.00 44.93           H  
ATOM   3333  C   SER A 213     -20.335  22.073 -25.941  1.00 44.93           C  
ATOM   3334  CB  SER A 213     -21.740  20.210 -24.960  1.00 44.93           C  
ATOM   3335  HB2 SER A 213     -21.620  19.209 -24.544  1.00 44.93           H  
ATOM   3336  HB3 SER A 213     -21.827  20.918 -24.136  1.00 44.93           H  
ATOM   3337  O   SER A 213     -20.144  22.768 -24.946  1.00 44.93           O  
ATOM   3338  OG  SER A 213     -22.917  20.228 -25.754  1.00 44.93           O  
ATOM   3339  HG  SER A 213     -22.994  19.357 -26.151  1.00 44.93           H  
ATOM   3340  N   ARG A 214     -20.496  22.550 -27.181  1.00 44.98           N  
ATOM   3341  H   ARG A 214     -20.618  21.838 -27.887  1.00 44.98           H  
ATOM   3342  CA  ARG A 214     -20.730  23.938 -27.611  1.00 44.98           C  
ATOM   3343  HA  ARG A 214     -21.130  23.875 -28.623  1.00 44.98           H  
ATOM   3344  C   ARG A 214     -19.498  24.837 -27.737  1.00 44.98           C  
ATOM   3345  CB  ARG A 214     -21.846  24.603 -26.780  1.00 44.98           C  
ATOM   3346  HB2 ARG A 214     -22.105  25.552 -27.249  1.00 44.98           H  
ATOM   3347  HB3 ARG A 214     -21.474  24.818 -25.778  1.00 44.98           H  
ATOM   3348  O   ARG A 214     -19.265  25.711 -26.909  1.00 44.98           O  
ATOM   3349  CG  ARG A 214     -23.115  23.750 -26.663  1.00 44.98           C  
ATOM   3350  HG2 ARG A 214     -23.500  23.505 -27.653  1.00 44.98           H  
ATOM   3351  HG3 ARG A 214     -22.885  22.827 -26.130  1.00 44.98           H  
ATOM   3352  CD  ARG A 214     -24.180  24.497 -25.864  1.00 44.98           C  
ATOM   3353  HD2 ARG A 214     -24.635  25.253 -26.504  1.00 44.98           H  
ATOM   3354  HD3 ARG A 214     -23.708  24.986 -25.012  1.00 44.98           H  
ATOM   3355  NE  ARG A 214     -25.197  23.560 -25.360  1.00 44.98           N  
ATOM   3356  HE  ARG A 214     -24.964  22.578 -25.397  1.00 44.98           H  
ATOM   3357  NH1 ARG A 214     -26.753  25.121 -24.713  1.00 44.98           N  
ATOM   3358 HH11 ARG A 214     -27.649  25.340 -24.302  1.00 44.98           H  
ATOM   3359 HH12 ARG A 214     -26.169  25.855 -25.088  1.00 44.98           H  
ATOM   3360  NH2 ARG A 214     -27.134  22.954 -24.336  1.00 44.98           N  
ATOM   3361 HH21 ARG A 214     -26.862  21.983 -24.396  1.00 44.98           H  
ATOM   3362 HH22 ARG A 214     -28.026  23.194 -23.927  1.00 44.98           H  
ATOM   3363  CZ  ARG A 214     -26.352  23.883 -24.808  1.00 44.98           C  
ATOM   3364  N   ARG A 215     -18.822  24.720 -28.885  1.00 47.83           N  
ATOM   3365  H   ARG A 215     -18.849  23.805 -29.311  1.00 47.83           H  
ATOM   3366  CA  ARG A 215     -18.569  25.839 -29.821  1.00 47.83           C  
ATOM   3367  HA  ARG A 215     -19.517  26.288 -30.117  1.00 47.83           H  
ATOM   3368  C   ARG A 215     -17.895  25.305 -31.087  1.00 47.83           C  
ATOM   3369  CB  ARG A 215     -17.681  26.933 -29.186  1.00 47.83           C  
ATOM   3370  HB2 ARG A 215     -17.067  26.484 -28.405  1.00 47.83           H  
ATOM   3371  HB3 ARG A 215     -17.003  27.341 -29.936  1.00 47.83           H  
ATOM   3372  O   ARG A 215     -16.762  24.851 -31.022  1.00 47.83           O  
ATOM   3373  CG  ARG A 215     -18.502  28.109 -28.622  1.00 47.83           C  
ATOM   3374  HG2 ARG A 215     -19.399  27.756 -28.114  1.00 47.83           H  
ATOM   3375  HG3 ARG A 215     -18.824  28.749 -29.443  1.00 47.83           H  
ATOM   3376  CD  ARG A 215     -17.653  28.927 -27.644  1.00 47.83           C  
ATOM   3377  HD2 ARG A 215     -16.901  29.477 -28.210  1.00 47.83           H  
ATOM   3378  HD3 ARG A 215     -17.148  28.238 -26.967  1.00 47.83           H  
ATOM   3379  NE  ARG A 215     -18.471  29.854 -26.838  1.00 47.83           N  
ATOM   3380  HE  ARG A 215     -19.474  29.768 -26.923  1.00 47.83           H  
ATOM   3381  NH1 ARG A 215     -16.729  30.901 -25.771  1.00 47.83           N  
ATOM   3382 HH11 ARG A 215     -16.080  30.367 -26.331  1.00 47.83           H  
ATOM   3383 HH12 ARG A 215     -16.390  31.588 -25.113  1.00 47.83           H  
ATOM   3384  NH2 ARG A 215     -18.827  31.434 -25.232  1.00 47.83           N  
ATOM   3385 HH21 ARG A 215     -19.825  31.346 -25.355  1.00 47.83           H  
ATOM   3386 HH22 ARG A 215     -18.466  32.113 -24.577  1.00 47.83           H  
ATOM   3387  CZ  ARG A 215     -18.008  30.722 -25.954  1.00 47.83           C  
ATOM   3388  N   GLY A 216     -18.583  25.421 -32.222  1.00 40.82           N  
ATOM   3389  H   GLY A 216     -19.527  25.778 -32.177  1.00 40.82           H  
ATOM   3390  CA  GLY A 216     -17.938  25.374 -33.537  1.00 40.82           C  
ATOM   3391  HA2 GLY A 216     -18.142  26.309 -34.057  1.00 40.82           H  
ATOM   3392  HA3 GLY A 216     -16.856  25.303 -33.425  1.00 40.82           H  
ATOM   3393  C   GLY A 216     -18.368  24.243 -34.462  1.00 40.82           C  
ATOM   3394  O   GLY A 216     -17.535  23.458 -34.891  1.00 40.82           O  
ATOM   3395  N   MET A 217     -19.659  24.211 -34.784  1.00 43.74           N  
ATOM   3396  H   MET A 217     -20.268  24.802 -34.237  1.00 43.74           H  
ATOM   3397  CA  MET A 217     -20.191  23.906 -36.115  1.00 43.74           C  
ATOM   3398  HA  MET A 217     -20.620  22.904 -36.130  1.00 43.74           H  
ATOM   3399  C   MET A 217     -19.132  24.047 -37.231  1.00 43.74           C  
ATOM   3400  CB  MET A 217     -21.310  24.949 -36.332  1.00 43.74           C  
ATOM   3401  HB2 MET A 217     -21.871  25.077 -35.406  1.00 43.74           H  
ATOM   3402  HB3 MET A 217     -20.864  25.918 -36.556  1.00 43.74           H  
ATOM   3403  O   MET A 217     -18.694  25.157 -37.546  1.00 43.74           O  
ATOM   3404  CG  MET A 217     -22.322  24.622 -37.425  1.00 43.74           C  
ATOM   3405  HG2 MET A 217     -21.836  24.072 -38.231  1.00 43.74           H  
ATOM   3406  HG3 MET A 217     -22.700  25.559 -37.835  1.00 43.74           H  
ATOM   3407  SD  MET A 217     -23.741  23.687 -36.794  1.00 43.74           S  
ATOM   3408  CE  MET A 217     -24.771  23.630 -38.293  1.00 43.74           C  
ATOM   3409  HE1 MET A 217     -25.345  22.703 -38.302  1.00 43.74           H  
ATOM   3410  HE2 MET A 217     -24.149  23.661 -39.187  1.00 43.74           H  
ATOM   3411  HE3 MET A 217     -25.449  24.482 -38.307  1.00 43.74           H  
ATOM   3412  N   ARG A 218     -18.732  22.931 -37.837  1.00 46.37           N  
ATOM   3413  H   ARG A 218     -19.052  22.056 -37.449  1.00 46.37           H  
ATOM   3414  CA  ARG A 218     -18.262  22.906 -39.225  1.00 46.37           C  
ATOM   3415  HA  ARG A 218     -18.838  23.654 -39.769  1.00 46.37           H  
ATOM   3416  C   ARG A 218     -18.672  21.573 -39.829  1.00 46.37           C  
ATOM   3417  CB  ARG A 218     -16.765  23.265 -39.362  1.00 46.37           C  
ATOM   3418  HB2 ARG A 218     -16.153  22.374 -39.504  1.00 46.37           H  
ATOM   3419  HB3 ARG A 218     -16.429  23.755 -38.448  1.00 46.37           H  
ATOM   3420  O   ARG A 218     -17.861  20.682 -40.050  1.00 46.37           O  
ATOM   3421  CG  ARG A 218     -16.563  24.243 -40.533  1.00 46.37           C  
ATOM   3422  HG2 ARG A 218     -17.164  25.132 -40.345  1.00 46.37           H  
ATOM   3423  HG3 ARG A 218     -16.897  23.780 -41.462  1.00 46.37           H  
ATOM   3424  CD  ARG A 218     -15.093  24.657 -40.667  1.00 46.37           C  
ATOM   3425  HD2 ARG A 218     -14.708  24.875 -39.670  1.00 46.37           H  
ATOM   3426  HD3 ARG A 218     -14.532  23.821 -41.085  1.00 46.37           H  
ATOM   3427  NE  ARG A 218     -14.934  25.856 -41.516  1.00 46.37           N  
ATOM   3428  HE  ARG A 218     -15.762  26.169 -42.001  1.00 46.37           H  
ATOM   3429  NH1 ARG A 218     -12.698  26.197 -41.127  1.00 46.37           N  
ATOM   3430 HH11 ARG A 218     -12.683  25.338 -40.596  1.00 46.37           H  
ATOM   3431 HH12 ARG A 218     -11.853  26.732 -41.267  1.00 46.37           H  
ATOM   3432  NH2 ARG A 218     -13.826  27.653 -42.385  1.00 46.37           N  
ATOM   3433 HH21 ARG A 218     -14.681  27.964 -42.824  1.00 46.37           H  
ATOM   3434 HH22 ARG A 218     -12.975  28.184 -42.506  1.00 46.37           H  
ATOM   3435  CZ  ARG A 218     -13.826  26.560 -41.673  1.00 46.37           C  
ATOM   3436  N   ASP A 219     -19.978  21.457 -40.021  1.00 45.78           N  
ATOM   3437  H   ASP A 219     -20.609  22.123 -39.599  1.00 45.78           H  
ATOM   3438  CA  ASP A 219     -20.613  20.587 -40.995  1.00 45.78           C  
ATOM   3439  HA  ASP A 219     -20.688  19.574 -40.600  1.00 45.78           H  
ATOM   3440  C   ASP A 219     -19.793  20.597 -42.283  1.00 45.78           C  
ATOM   3441  CB  ASP A 219     -22.028  21.107 -41.301  1.00 45.78           C  
ATOM   3442  HB2 ASP A 219     -22.477  20.468 -42.061  1.00 45.78           H  
ATOM   3443  HB3 ASP A 219     -21.970  22.120 -41.701  1.00 45.78           H  
ATOM   3444  O   ASP A 219     -19.743  21.582 -43.022  1.00 45.78           O  
ATOM   3445  CG  ASP A 219     -22.915  21.127 -40.064  1.00 45.78           C  
ATOM   3446  OD1 ASP A 219     -23.930  20.410 -40.045  1.00 45.78           O  
ATOM   3447  OD2 ASP A 219     -22.552  21.895 -39.145  1.00 45.78           O  
ATOM   3448  N   GLN A 220     -19.134  19.480 -42.542  1.00 45.30           N  
ATOM   3449  H   GLN A 220     -19.126  18.762 -41.832  1.00 45.30           H  
ATOM   3450  CA  GLN A 220     -18.755  19.105 -43.889  1.00 45.30           C  
ATOM   3451  HA  GLN A 220     -19.276  19.767 -44.581  1.00 45.30           H  
ATOM   3452  C   GLN A 220     -19.307  17.703 -44.144  1.00 45.30           C  
ATOM   3453  CB  GLN A 220     -17.246  19.288 -44.125  1.00 45.30           C  
ATOM   3454  HB2 GLN A 220     -16.719  18.419 -43.733  1.00 45.30           H  
ATOM   3455  HB3 GLN A 220     -16.888  20.156 -43.571  1.00 45.30           H  
ATOM   3456  O   GLN A 220     -18.592  16.795 -44.557  1.00 45.30           O  
ATOM   3457  CG  GLN A 220     -16.914  19.456 -45.622  1.00 45.30           C  
ATOM   3458  HG2 GLN A 220     -17.634  18.901 -46.224  1.00 45.30           H  
ATOM   3459  HG3 GLN A 220     -15.936  19.007 -45.800  1.00 45.30           H  
ATOM   3460  CD  GLN A 220     -16.835  20.904 -46.117  1.00 45.30           C  
ATOM   3461  NE2 GLN A 220     -16.880  21.120 -47.415  1.00 45.30           N  
ATOM   3462 HE21 GLN A 220     -16.676  22.073 -47.679  1.00 45.30           H  
ATOM   3463 HE22 GLN A 220     -16.905  20.331 -48.046  1.00 45.30           H  
ATOM   3464  OE1 GLN A 220     -16.640  21.871 -45.402  1.00 45.30           O  
ATOM   3465  N   ASP A 221     -20.613  17.548 -43.915  1.00 46.25           N  
ATOM   3466  H   ASP A 221     -21.121  18.288 -43.451  1.00 46.25           H  
ATOM   3467  CA  ASP A 221     -21.423  16.565 -44.619  1.00 46.25           C  
ATOM   3468  HA  ASP A 221     -20.997  15.571 -44.484  1.00 46.25           H  
ATOM   3469  C   ASP A 221     -21.395  16.917 -46.112  1.00 46.25           C  
ATOM   3470  CB  ASP A 221     -22.860  16.553 -44.073  1.00 46.25           C  
ATOM   3471  HB2 ASP A 221     -23.241  17.572 -44.019  1.00 46.25           H  
ATOM   3472  HB3 ASP A 221     -23.491  15.991 -44.761  1.00 46.25           H  
ATOM   3473  O   ASP A 221     -22.229  17.653 -46.638  1.00 46.25           O  
ATOM   3474  CG  ASP A 221     -22.945  15.881 -42.705  1.00 46.25           C  
ATOM   3475  OD1 ASP A 221     -22.478  14.725 -42.611  1.00 46.25           O  
ATOM   3476  OD2 ASP A 221     -23.472  16.528 -41.779  1.00 46.25           O  
ATOM   3477  N   ARG A 222     -20.385  16.411 -46.821  1.00 44.06           N  
ATOM   3478  H   ARG A 222     -19.661  15.935 -46.302  1.00 44.06           H  
ATOM   3479  CA  ARG A 222     -20.464  16.222 -48.269  1.00 44.06           C  
ATOM   3480  HA  ARG A 222     -21.429  16.582 -48.624  1.00 44.06           H  
ATOM   3481  C   ARG A 222     -20.451  14.736 -48.556  1.00 44.06           C  
ATOM   3482  CB  ARG A 222     -19.398  16.999 -49.044  1.00 44.06           C  
ATOM   3483  HB2 ARG A 222     -18.415  16.828 -48.605  1.00 44.06           H  
ATOM   3484  HB3 ARG A 222     -19.389  16.624 -50.068  1.00 44.06           H  
ATOM   3485  O   ARG A 222     -19.410  14.123 -48.761  1.00 44.06           O  
ATOM   3486  CG  ARG A 222     -19.714  18.500 -49.077  1.00 44.06           C  
ATOM   3487  HG2 ARG A 222     -19.489  18.931 -48.101  1.00 44.06           H  
ATOM   3488  HG3 ARG A 222     -20.768  18.661 -49.303  1.00 44.06           H  
ATOM   3489  CD  ARG A 222     -18.867  19.169 -50.163  1.00 44.06           C  
ATOM   3490  HD2 ARG A 222     -17.844  18.804 -50.080  1.00 44.06           H  
ATOM   3491  HD3 ARG A 222     -19.263  18.882 -51.138  1.00 44.06           H  
ATOM   3492  NE  ARG A 222     -18.868  20.636 -50.026  1.00 44.06           N  
ATOM   3493  HE  ARG A 222     -19.419  21.015 -49.269  1.00 44.06           H  
ATOM   3494  NH1 ARG A 222     -17.504  21.090 -51.816  1.00 44.06           N  
ATOM   3495 HH11 ARG A 222     -17.015  21.752 -52.402  1.00 44.06           H  
ATOM   3496 HH12 ARG A 222     -17.513  20.110 -52.057  1.00 44.06           H  
ATOM   3497  NH2 ARG A 222     -18.216  22.760 -50.513  1.00 44.06           N  
ATOM   3498 HH21 ARG A 222     -18.782  23.101 -49.749  1.00 44.06           H  
ATOM   3499 HH22 ARG A 222     -17.738  23.414 -51.115  1.00 44.06           H  
ATOM   3500  CZ  ARG A 222     -18.202  21.486 -50.786  1.00 44.06           C  
ATOM   3501  N   TYR A 223     -21.665  14.204 -48.582  1.00 42.47           N  
ATOM   3502  H   TYR A 223     -22.414  14.778 -48.221  1.00 42.47           H  
ATOM   3503  CA  TYR A 223     -22.071  13.061 -49.379  1.00 42.47           C  
ATOM   3504  HA  TYR A 223     -21.917  12.142 -48.813  1.00 42.47           H  
ATOM   3505  C   TYR A 223     -21.287  12.994 -50.703  1.00 42.47           C  
ATOM   3506  CB  TYR A 223     -23.572  13.236 -49.673  1.00 42.47           C  
ATOM   3507  HB2 TYR A 223     -23.742  14.206 -50.141  1.00 42.47           H  
ATOM   3508  HB3 TYR A 223     -23.868  12.479 -50.400  1.00 42.47           H  
ATOM   3509  O   TYR A 223     -21.483  13.816 -51.596  1.00 42.47           O  
ATOM   3510  CG  TYR A 223     -24.482  13.114 -48.463  1.00 42.47           C  
ATOM   3511  CD1 TYR A 223     -25.082  11.872 -48.183  1.00 42.47           C  
ATOM   3512  HD1 TYR A 223     -24.897  11.020 -48.820  1.00 42.47           H  
ATOM   3513  CD2 TYR A 223     -24.739  14.222 -47.625  1.00 42.47           C  
ATOM   3514  HD2 TYR A 223     -24.305  15.188 -47.836  1.00 42.47           H  
ATOM   3515  CE1 TYR A 223     -25.929  11.730 -47.069  1.00 42.47           C  
ATOM   3516  HE1 TYR A 223     -26.393  10.781 -46.844  1.00 42.47           H  
ATOM   3517  CE2 TYR A 223     -25.568  14.075 -46.495  1.00 42.47           C  
ATOM   3518  HE2 TYR A 223     -25.746  14.916 -45.840  1.00 42.47           H  
ATOM   3519  OH  TYR A 223     -26.969  12.673 -45.133  1.00 42.47           O  
ATOM   3520  HH  TYR A 223     -26.965  13.453 -44.574  1.00 42.47           H  
ATOM   3521  CZ  TYR A 223     -26.167  12.827 -46.217  1.00 42.47           C  
ATOM   3522  N   SER A 224     -20.420  11.994 -50.828  1.00 49.38           N  
ATOM   3523  H   SER A 224     -20.203  11.453 -50.003  1.00 49.38           H  
ATOM   3524  CA  SER A 224     -19.937  11.462 -52.105  1.00 49.38           C  
ATOM   3525  HA  SER A 224     -20.520  11.873 -52.928  1.00 49.38           H  
ATOM   3526  C   SER A 224     -20.176   9.955 -52.033  1.00 49.38           C  
ATOM   3527  CB  SER A 224     -18.464  11.828 -52.323  1.00 49.38           C  
ATOM   3528  HB2 SER A 224     -17.835  11.324 -51.590  1.00 49.38           H  
ATOM   3529  HB3 SER A 224     -18.347  12.905 -52.203  1.00 49.38           H  
ATOM   3530  O   SER A 224     -19.386   9.232 -51.438  1.00 49.38           O  
ATOM   3531  OG  SER A 224     -18.065  11.473 -53.632  1.00 49.38           O  
ATOM   3532  HG  SER A 224     -18.029  10.516 -53.696  1.00 49.38           H  
ATOM   3533  N   ARG A 225     -21.418   9.524 -52.280  1.00 41.80           N  
ATOM   3534  H   ARG A 225     -21.805   9.076 -51.463  1.00 41.80           H  
ATOM   3535  CA  ARG A 225     -21.815   8.799 -53.500  1.00 41.80           C  
ATOM   3536  HA  ARG A 225     -22.743   8.274 -53.275  1.00 41.80           H  
ATOM   3537  C   ARG A 225     -20.836   7.694 -53.901  1.00 41.80           C  
ATOM   3538  CB  ARG A 225     -22.132   9.726 -54.686  1.00 41.80           C  
ATOM   3539  HB2 ARG A 225     -21.453  10.579 -54.701  1.00 41.80           H  
ATOM   3540  HB3 ARG A 225     -21.981   9.161 -55.606  1.00 41.80           H  
ATOM   3541  O   ARG A 225     -19.775   7.970 -54.450  1.00 41.80           O  
ATOM   3542  CG  ARG A 225     -23.593  10.197 -54.667  1.00 41.80           C  
ATOM   3543  HG2 ARG A 225     -23.736  10.902 -53.847  1.00 41.80           H  
ATOM   3544  HG3 ARG A 225     -24.252   9.342 -54.519  1.00 41.80           H  
ATOM   3545  CD  ARG A 225     -23.955  10.860 -55.999  1.00 41.80           C  
ATOM   3546  HD2 ARG A 225     -23.782  10.142 -56.800  1.00 41.80           H  
ATOM   3547  HD3 ARG A 225     -23.303  11.722 -56.146  1.00 41.80           H  
ATOM   3548  NE  ARG A 225     -25.366  11.285 -56.021  1.00 41.80           N  
ATOM   3549  HE  ARG A 225     -25.939  10.952 -55.259  1.00 41.80           H  
ATOM   3550  NH1 ARG A 225     -25.313  12.373 -58.039  1.00 41.80           N  
ATOM   3551 HH11 ARG A 225     -25.779  12.889 -58.772  1.00 41.80           H  
ATOM   3552 HH12 ARG A 225     -24.351  12.081 -58.142  1.00 41.80           H  
ATOM   3553  NH2 ARG A 225     -27.212  12.319 -56.866  1.00 41.80           N  
ATOM   3554 HH21 ARG A 225     -27.743  12.007 -56.066  1.00 41.80           H  
ATOM   3555 HH22 ARG A 225     -27.668  12.839 -57.603  1.00 41.80           H  
ATOM   3556  CZ  ARG A 225     -25.956  11.988 -56.971  1.00 41.80           C  
ATOM   3557  N   ASP A 226     -21.268   6.470 -53.607  1.00 43.58           N  
ATOM   3558  H   ASP A 226     -22.009   6.448 -52.921  1.00 43.58           H  
ATOM   3559  CA  ASP A 226     -21.423   5.358 -54.549  1.00 43.58           C  
ATOM   3560  HA  ASP A 226     -21.439   4.442 -53.958  1.00 43.58           H  
ATOM   3561  C   ASP A 226     -20.336   5.196 -55.619  1.00 43.58           C  
ATOM   3562  CB  ASP A 226     -22.812   5.462 -55.216  1.00 43.58           C  
ATOM   3563  HB2 ASP A 226     -23.009   4.547 -55.775  1.00 43.58           H  
ATOM   3564  HB3 ASP A 226     -22.815   6.297 -55.917  1.00 43.58           H  
ATOM   3565  O   ASP A 226     -20.301   5.930 -56.605  1.00 43.58           O  
ATOM   3566  CG  ASP A 226     -23.924   5.675 -54.189  1.00 43.58           C  
ATOM   3567  OD1 ASP A 226     -24.024   4.832 -53.276  1.00 43.58           O  
ATOM   3568  OD2 ASP A 226     -24.553   6.759 -54.233  1.00 43.58           O  
ATOM   3569  N   ASN A 227     -19.532   4.138 -55.495  1.00 48.53           N  
ATOM   3570  H   ASN A 227     -19.574   3.602 -54.640  1.00 48.53           H  
ATOM   3571  CA  ASN A 227     -18.986   3.477 -56.677  1.00 48.53           C  
ATOM   3572  HA  ASN A 227     -19.744   3.563 -57.457  1.00 48.53           H  
ATOM   3573  C   ASN A 227     -18.802   1.973 -56.425  1.00 48.53           C  
ATOM   3574  CB  ASN A 227     -17.722   4.194 -57.189  1.00 48.53           C  
ATOM   3575  HB2 ASN A 227     -16.846   3.837 -56.647  1.00 48.53           H  
ATOM   3576  HB3 ASN A 227     -17.809   5.266 -57.016  1.00 48.53           H  
ATOM   3577  O   ASN A 227     -17.715   1.481 -56.128  1.00 48.53           O  
ATOM   3578  CG  ASN A 227     -17.527   4.008 -58.687  1.00 48.53           C  
ATOM   3579  ND2 ASN A 227     -16.303   4.068 -59.155  1.00 48.53           N  
ATOM   3580 HD21 ASN A 227     -16.198   3.916 -60.148  1.00 48.53           H  
ATOM   3581 HD22 ASN A 227     -15.526   4.174 -58.520  1.00 48.53           H  
ATOM   3582  OD1 ASN A 227     -18.445   3.836 -59.474  1.00 48.53           O  
ATOM   3583  N   GLU A 228     -19.908   1.243 -56.541  1.00 37.50           N  
ATOM   3584  H   GLU A 228     -20.778   1.733 -56.690  1.00 37.50           H  
ATOM   3585  CA  GLU A 228     -19.897  -0.144 -56.995  1.00 37.50           C  
ATOM   3586  HA  GLU A 228     -19.224  -0.742 -56.380  1.00 37.50           H  
ATOM   3587  C   GLU A 228     -19.446  -0.176 -58.466  1.00 37.50           C  
ATOM   3588  CB  GLU A 228     -21.323  -0.721 -56.919  1.00 37.50           C  
ATOM   3589  HB2 GLU A 228     -21.988  -0.065 -57.480  1.00 37.50           H  
ATOM   3590  HB3 GLU A 228     -21.329  -1.698 -57.402  1.00 37.50           H  
ATOM   3591  O   GLU A 228     -20.050   0.499 -59.297  1.00 37.50           O  
ATOM   3592  CG  GLU A 228     -21.864  -0.891 -55.493  1.00 37.50           C  
ATOM   3593  HG2 GLU A 228     -21.747   0.044 -54.945  1.00 37.50           H  
ATOM   3594  HG3 GLU A 228     -21.276  -1.655 -54.984  1.00 37.50           H  
ATOM   3595  CD  GLU A 228     -23.352  -1.273 -55.511  1.00 37.50           C  
ATOM   3596  OE1 GLU A 228     -23.684  -2.348 -54.964  1.00 37.50           O  
ATOM   3597  OE2 GLU A 228     -24.136  -0.489 -56.092  1.00 37.50           O  
ATOM   3598  N   ARG A 229     -18.398  -0.951 -58.787  1.00 43.72           N  
ATOM   3599  H   ARG A 229     -17.835  -1.258 -58.007  1.00 43.72           H  
ATOM   3600  CA  ARG A 229     -18.075  -1.560 -60.104  1.00 43.72           C  
ATOM   3601  HA  ARG A 229     -18.842  -2.295 -60.349  1.00 43.72           H  
ATOM   3602  C   ARG A 229     -16.740  -2.303 -59.952  1.00 43.72           C  
ATOM   3603  CB  ARG A 229     -17.997  -0.496 -61.221  1.00 43.72           C  
ATOM   3604  HB2 ARG A 229     -17.190  -0.738 -61.913  1.00 43.72           H  
ATOM   3605  HB3 ARG A 229     -17.760   0.470 -60.775  1.00 43.72           H  
ATOM   3606  O   ARG A 229     -15.737  -1.709 -59.592  1.00 43.72           O  
ATOM   3607  CG  ARG A 229     -19.311  -0.414 -62.028  1.00 43.72           C  
ATOM   3608  HG2 ARG A 229     -19.306  -1.184 -62.800  1.00 43.72           H  
ATOM   3609  HG3 ARG A 229     -20.175  -0.609 -61.392  1.00 43.72           H  
ATOM   3610  CD  ARG A 229     -19.464   0.961 -62.686  1.00 43.72           C  
ATOM   3611  HD2 ARG A 229     -19.235   1.725 -61.942  1.00 43.72           H  
ATOM   3612  HD3 ARG A 229     -18.740   1.037 -63.497  1.00 43.72           H  
ATOM   3613  NE  ARG A 229     -20.843   1.193 -63.160  1.00 43.72           N  
ATOM   3614  HE  ARG A 229     -21.568   0.859 -62.541  1.00 43.72           H  
ATOM   3615  NH1 ARG A 229     -20.354   2.454 -65.018  1.00 43.72           N  
ATOM   3616 HH11 ARG A 229     -19.372   2.313 -64.829  1.00 43.72           H  
ATOM   3617 HH12 ARG A 229     -20.656   3.016 -65.801  1.00 43.72           H  
ATOM   3618  NH2 ARG A 229     -22.482   2.142 -64.423  1.00 43.72           N  
ATOM   3619 HH21 ARG A 229     -22.772   2.706 -65.209  1.00 43.72           H  
ATOM   3620 HH22 ARG A 229     -23.170   1.767 -63.786  1.00 43.72           H  
ATOM   3621  CZ  ARG A 229     -21.217   1.924 -64.195  1.00 43.72           C  
ATOM   3622  N   SER A 230     -16.749  -3.633 -59.978  1.00 39.62           N  
ATOM   3623  H   SER A 230     -16.091  -3.971 -59.291  1.00 39.62           H  
ATOM   3624  CA  SER A 230     -16.694  -4.461 -61.194  1.00 39.62           C  
ATOM   3625  HA  SER A 230     -17.080  -5.442 -60.918  1.00 39.62           H  
ATOM   3626  C   SER A 230     -15.263  -4.656 -61.706  1.00 39.62           C  
ATOM   3627  CB  SER A 230     -17.613  -3.966 -62.319  1.00 39.62           C  
ATOM   3628  HB2 SER A 230     -17.294  -2.980 -62.657  1.00 39.62           H  
ATOM   3629  HB3 SER A 230     -18.637  -3.908 -61.949  1.00 39.62           H  
ATOM   3630  O   SER A 230     -14.672  -3.728 -62.235  1.00 39.62           O  
ATOM   3631  OG  SER A 230     -17.574  -4.863 -63.409  1.00 39.62           O  
ATOM   3632  HG  SER A 230     -16.780  -4.685 -63.920  1.00 39.62           H  
ATOM   3633  N   ALA A 231     -14.795  -5.901 -61.566  1.00 35.33           N  
ATOM   3634  H   ALA A 231     -15.336  -6.473 -60.933  1.00 35.33           H  
ATOM   3635  CA  ALA A 231     -14.027  -6.704 -62.526  1.00 35.33           C  
ATOM   3636  HA  ALA A 231     -13.607  -7.528 -61.949  1.00 35.33           H  
ATOM   3637  C   ALA A 231     -12.845  -6.086 -63.309  1.00 35.33           C  
ATOM   3638  CB  ALA A 231     -15.039  -7.332 -63.496  1.00 35.33           C  
ATOM   3639  HB1 ALA A 231     -15.470  -6.561 -64.134  1.00 35.33           H  
ATOM   3640  HB2 ALA A 231     -15.835  -7.837 -62.948  1.00 35.33           H  
ATOM   3641  HB3 ALA A 231     -14.532  -8.059 -64.131  1.00 35.33           H  
ATOM   3642  O   ALA A 231     -13.003  -5.134 -64.065  1.00 35.33           O  
ATOM   3643  N   GLY A 232     -11.706  -6.788 -63.262  1.00 34.92           N  
ATOM   3644  H   GLY A 232     -11.640  -7.536 -62.586  1.00 34.92           H  
ATOM   3645  CA  GLY A 232     -10.589  -6.671 -64.213  1.00 34.92           C  
ATOM   3646  HA2 GLY A 232     -10.634  -7.515 -64.901  1.00 34.92           H  
ATOM   3647  HA3 GLY A 232     -10.680  -5.754 -64.795  1.00 34.92           H  
ATOM   3648  C   GLY A 232      -9.244  -6.626 -63.475  1.00 34.92           C  
ATOM   3649  O   GLY A 232      -9.003  -5.671 -62.753  1.00 34.92           O  
ATOM   3650  N   GLN A 233      -8.445  -7.695 -63.394  1.00 37.18           N  
ATOM   3651  H   GLN A 233      -7.874  -7.593 -62.567  1.00 37.18           H  
ATOM   3652  CA  GLN A 233      -7.661  -8.344 -64.458  1.00 37.18           C  
ATOM   3653  HA  GLN A 233      -7.543  -9.380 -64.141  1.00 37.18           H  
ATOM   3654  C   GLN A 233      -6.237  -7.763 -64.565  1.00 37.18           C  
ATOM   3655  CB  GLN A 233      -8.402  -8.407 -65.804  1.00 37.18           C  
ATOM   3656  HB2 GLN A 233      -9.320  -8.975 -65.655  1.00 37.18           H  
ATOM   3657  HB3 GLN A 233      -8.637  -7.404 -66.159  1.00 37.18           H  
ATOM   3658  O   GLN A 233      -6.094  -6.562 -64.745  1.00 37.18           O  
ATOM   3659  CG  GLN A 233      -7.574  -9.118 -66.870  1.00 37.18           C  
ATOM   3660  HG2 GLN A 233      -7.023  -9.932 -66.400  1.00 37.18           H  
ATOM   3661  HG3 GLN A 233      -6.871  -8.402 -67.295  1.00 37.18           H  
ATOM   3662  CD  GLN A 233      -8.392  -9.724 -67.999  1.00 37.18           C  
ATOM   3663  NE2 GLN A 233      -7.825 -10.697 -68.668  1.00 37.18           N  
ATOM   3664 HE21 GLN A 233      -6.826 -10.791 -68.547  1.00 37.18           H  
ATOM   3665 HE22 GLN A 233      -8.315 -11.050 -69.478  1.00 37.18           H  
ATOM   3666  OE1 GLN A 233      -9.525  -9.364 -68.280  1.00 37.18           O  
ATOM   3667  N   ASP A 234      -5.247  -8.672 -64.501  1.00 39.57           N  
ATOM   3668  H   ASP A 234      -5.545  -9.636 -64.452  1.00 39.57           H  
ATOM   3669  CA  ASP A 234      -3.824  -8.546 -64.877  1.00 39.57           C  
ATOM   3670  HA  ASP A 234      -3.353  -9.482 -64.574  1.00 39.57           H  
ATOM   3671  C   ASP A 234      -3.004  -7.456 -64.130  1.00 39.57           C  
ATOM   3672  CB  ASP A 234      -3.750  -8.524 -66.420  1.00 39.57           C  
ATOM   3673  HB2 ASP A 234      -2.707  -8.490 -66.734  1.00 39.57           H  
ATOM   3674  HB3 ASP A 234      -4.252  -7.631 -66.794  1.00 39.57           H  
ATOM   3675  O   ASP A 234      -3.491  -6.402 -63.768  1.00 39.57           O  
ATOM   3676  CG  ASP A 234      -4.369  -9.779 -67.063  1.00 39.57           C  
ATOM   3677  OD1 ASP A 234      -4.308 -10.848 -66.416  1.00 39.57           O  
ATOM   3678  OD2 ASP A 234      -4.935  -9.681 -68.175  1.00 39.57           O  
ATOM   3679  N   ASN A 235      -1.722  -7.583 -63.797  1.00 37.78           N  
ATOM   3680  H   ASN A 235      -1.417  -6.814 -63.218  1.00 37.78           H  
ATOM   3681  CA  ASN A 235      -0.648  -8.408 -64.324  1.00 37.78           C  
ATOM   3682  HA  ASN A 235      -1.022  -9.405 -64.553  1.00 37.78           H  
ATOM   3683  C   ASN A 235       0.505  -8.485 -63.295  1.00 37.78           C  
ATOM   3684  CB  ASN A 235      -0.154  -7.699 -65.600  1.00 37.78           C  
ATOM   3685  HB2 ASN A 235       0.403  -6.810 -65.307  1.00 37.78           H  
ATOM   3686  HB3 ASN A 235      -1.003  -7.353 -66.190  1.00 37.78           H  
ATOM   3687  O   ASN A 235       0.651  -7.657 -62.399  1.00 37.78           O  
ATOM   3688  CG  ASN A 235       0.727  -8.506 -66.530  1.00 37.78           C  
ATOM   3689  ND2 ASN A 235       1.104  -7.879 -67.616  1.00 37.78           N  
ATOM   3690 HD21 ASN A 235       0.769  -6.939 -67.772  1.00 37.78           H  
ATOM   3691 HD22 ASN A 235       1.688  -8.370 -68.278  1.00 37.78           H  
ATOM   3692  OD1 ASN A 235       1.089  -9.652 -66.297  1.00 37.78           O  
ATOM   3693  N   SER A 236       1.333  -9.498 -63.491  1.00 37.14           N  
ATOM   3694  H   SER A 236       1.107 -10.053 -64.304  1.00 37.14           H  
ATOM   3695  CA  SER A 236       2.608  -9.818 -62.860  1.00 37.14           C  
ATOM   3696  HA  SER A 236       2.414 -10.150 -61.840  1.00 37.14           H  
ATOM   3697  C   SER A 236       3.683  -8.704 -62.814  1.00 37.14           C  
ATOM   3698  CB  SER A 236       3.132 -11.011 -63.675  1.00 37.14           C  
ATOM   3699  HB2 SER A 236       2.421 -11.834 -63.602  1.00 37.14           H  
ATOM   3700  HB3 SER A 236       4.076 -11.357 -63.254  1.00 37.14           H  
ATOM   3701  O   SER A 236       3.750  -7.846 -63.687  1.00 37.14           O  
ATOM   3702  OG  SER A 236       3.315 -10.691 -65.049  1.00 37.14           O  
ATOM   3703  HG  SER A 236       2.525 -10.303 -65.432  1.00 37.14           H  
ATOM   3704  N   GLN A 237       4.610  -8.887 -61.857  1.00 38.11           N  
ATOM   3705  H   GLN A 237       4.339  -9.536 -61.132  1.00 38.11           H  
ATOM   3706  CA  GLN A 237       6.023  -8.452 -61.801  1.00 38.11           C  
ATOM   3707  HA  GLN A 237       6.508  -9.309 -61.334  1.00 38.11           H  
ATOM   3708  C   GLN A 237       6.418  -7.265 -60.888  1.00 38.11           C  
ATOM   3709  CB  GLN A 237       6.710  -8.384 -63.183  1.00 38.11           C  
ATOM   3710  HB2 GLN A 237       7.750  -8.092 -63.037  1.00 38.11           H  
ATOM   3711  HB3 GLN A 237       6.244  -7.617 -63.802  1.00 38.11           H  
ATOM   3712  O   GLN A 237       5.991  -6.133 -61.060  1.00 38.11           O  
ATOM   3713  CG  GLN A 237       6.708  -9.735 -63.915  1.00 38.11           C  
ATOM   3714  HG2 GLN A 237       7.202 -10.490 -63.304  1.00 38.11           H  
ATOM   3715  HG3 GLN A 237       5.679 -10.050 -64.084  1.00 38.11           H  
ATOM   3716  CD  GLN A 237       7.406  -9.683 -65.267  1.00 38.11           C  
ATOM   3717  NE2 GLN A 237       6.872 -10.358 -66.261  1.00 38.11           N  
ATOM   3718 HE21 GLN A 237       7.335 -10.271 -67.155  1.00 38.11           H  
ATOM   3719 HE22 GLN A 237       5.954 -10.765 -66.157  1.00 38.11           H  
ATOM   3720  OE1 GLN A 237       8.450  -9.076 -65.440  1.00 38.11           O  
ATOM   3721  N   GLN A 238       7.392  -7.594 -60.019  1.00 38.52           N  
ATOM   3722  H   GLN A 238       7.559  -8.588 -59.956  1.00 38.52           H  
ATOM   3723  CA  GLN A 238       8.405  -6.777 -59.321  1.00 38.52           C  
ATOM   3724  HA  GLN A 238       9.223  -7.490 -59.225  1.00 38.52           H  
ATOM   3725  C   GLN A 238       8.182  -6.327 -57.855  1.00 38.52           C  
ATOM   3726  CB  GLN A 238       9.028  -5.688 -60.217  1.00 38.52           C  
ATOM   3727  HB2 GLN A 238       8.252  -5.057 -60.648  1.00 38.52           H  
ATOM   3728  HB3 GLN A 238       9.673  -5.053 -59.609  1.00 38.52           H  
ATOM   3729  O   GLN A 238       7.283  -5.570 -57.524  1.00 38.52           O  
ATOM   3730  CG  GLN A 238       9.889  -6.318 -61.327  1.00 38.52           C  
ATOM   3731  HG2 GLN A 238       9.294  -7.052 -61.872  1.00 38.52           H  
ATOM   3732  HG3 GLN A 238      10.737  -6.837 -60.880  1.00 38.52           H  
ATOM   3733  CD  GLN A 238      10.429  -5.317 -62.340  1.00 38.52           C  
ATOM   3734  NE2 GLN A 238      10.874  -5.776 -63.488  1.00 38.52           N  
ATOM   3735 HE21 GLN A 238      11.170  -5.066 -64.143  1.00 38.52           H  
ATOM   3736 HE22 GLN A 238      10.737  -6.739 -63.758  1.00 38.52           H  
ATOM   3737  OE1 GLN A 238      10.493  -4.122 -62.123  1.00 38.52           O  
ATOM   3738  N   GLN A 239       9.147  -6.783 -57.033  1.00 37.85           N  
ATOM   3739  H   GLN A 239       9.754  -7.465 -57.463  1.00 37.85           H  
ATOM   3740  CA  GLN A 239       9.688  -6.257 -55.761  1.00 37.85           C  
ATOM   3741  HA  GLN A 239      10.467  -6.968 -55.485  1.00 37.85           H  
ATOM   3742  C   GLN A 239       8.763  -6.228 -54.528  1.00 37.85           C  
ATOM   3743  CB  GLN A 239      10.421  -4.932 -56.031  1.00 37.85           C  
ATOM   3744  HB2 GLN A 239      10.619  -4.425 -55.087  1.00 37.85           H  
ATOM   3745  HB3 GLN A 239       9.796  -4.284 -56.646  1.00 37.85           H  
ATOM   3746  O   GLN A 239       7.821  -5.461 -54.426  1.00 37.85           O  
ATOM   3747  CG  GLN A 239      11.768  -5.205 -56.728  1.00 37.85           C  
ATOM   3748  HG2 GLN A 239      12.449  -5.671 -56.016  1.00 37.85           H  
ATOM   3749  HG3 GLN A 239      11.617  -5.900 -57.554  1.00 37.85           H  
ATOM   3750  CD  GLN A 239      12.447  -3.969 -57.309  1.00 37.85           C  
ATOM   3751  NE2 GLN A 239      13.581  -4.136 -57.952  1.00 37.85           N  
ATOM   3752 HE21 GLN A 239      14.004  -5.046 -58.059  1.00 37.85           H  
ATOM   3753 HE22 GLN A 239      13.967  -3.291 -58.350  1.00 37.85           H  
ATOM   3754  OE1 GLN A 239      11.988  -2.848 -57.222  1.00 37.85           O  
ATOM   3755  N   GLN A 240       8.939  -7.129 -53.551  1.00 37.97           N  
ATOM   3756  H   GLN A 240       8.033  -7.410 -53.205  1.00 37.97           H  
ATOM   3757  CA  GLN A 240       9.926  -7.030 -52.453  1.00 37.97           C  
ATOM   3758  HA  GLN A 240       9.554  -7.683 -51.663  1.00 37.97           H  
ATOM   3759  C   GLN A 240      10.009  -5.641 -51.789  1.00 37.97           C  
ATOM   3760  CB  GLN A 240      11.339  -7.561 -52.798  1.00 37.97           C  
ATOM   3761  HB2 GLN A 240      12.040  -7.162 -52.064  1.00 37.97           H  
ATOM   3762  HB3 GLN A 240      11.661  -7.199 -53.774  1.00 37.97           H  
ATOM   3763  O   GLN A 240      10.935  -4.890 -52.059  1.00 37.97           O  
ATOM   3764  CG  GLN A 240      11.478  -9.089 -52.719  1.00 37.97           C  
ATOM   3765  HG2 GLN A 240      10.823  -9.545 -53.461  1.00 37.97           H  
ATOM   3766  HG3 GLN A 240      11.166  -9.427 -51.731  1.00 37.97           H  
ATOM   3767  CD  GLN A 240      12.909  -9.575 -52.963  1.00 37.97           C  
ATOM   3768  NE2 GLN A 240      13.152 -10.865 -52.896  1.00 37.97           N  
ATOM   3769 HE21 GLN A 240      12.419 -11.531 -52.700  1.00 37.97           H  
ATOM   3770 HE22 GLN A 240      14.109 -11.132 -53.077  1.00 37.97           H  
ATOM   3771  OE1 GLN A 240      13.834  -8.827 -53.223  1.00 37.97           O  
ATOM   3772  N   GLN A 241       9.122  -5.362 -50.826  1.00 41.52           N  
ATOM   3773  H   GLN A 241       8.204  -5.774 -50.915  1.00 41.52           H  
ATOM   3774  CA  GLN A 241       9.522  -4.992 -49.457  1.00 41.52           C  
ATOM   3775  HA  GLN A 241      10.189  -5.783 -49.113  1.00 41.52           H  
ATOM   3776  C   GLN A 241       8.318  -4.982 -48.497  1.00 41.52           C  
ATOM   3777  CB  GLN A 241      10.313  -3.663 -49.373  1.00 41.52           C  
ATOM   3778  HB2 GLN A 241      10.272  -3.133 -50.325  1.00 41.52           H  
ATOM   3779  HB3 GLN A 241       9.878  -3.011 -48.616  1.00 41.52           H  
ATOM   3780  O   GLN A 241       7.445  -4.129 -48.550  1.00 41.52           O  
ATOM   3781  CG  GLN A 241      11.779  -3.944 -48.982  1.00 41.52           C  
ATOM   3782  HG2 GLN A 241      12.186  -4.701 -49.652  1.00 41.52           H  
ATOM   3783  HG3 GLN A 241      11.808  -4.339 -47.966  1.00 41.52           H  
ATOM   3784  CD  GLN A 241      12.702  -2.731 -49.055  1.00 41.52           C  
ATOM   3785  NE2 GLN A 241      13.973  -2.896 -48.760  1.00 41.52           N  
ATOM   3786 HE21 GLN A 241      14.352  -3.812 -48.569  1.00 41.52           H  
ATOM   3787 HE22 GLN A 241      14.543  -2.069 -48.870  1.00 41.52           H  
ATOM   3788  OE1 GLN A 241      12.322  -1.617 -49.359  1.00 41.52           O  
ATOM   3789  N   ASN A 242       8.327  -5.984 -47.618  1.00 37.20           N  
ATOM   3790  H   ASN A 242       8.970  -6.729 -47.844  1.00 37.20           H  
ATOM   3791  CA  ASN A 242       7.991  -5.943 -46.194  1.00 37.20           C  
ATOM   3792  HA  ASN A 242       7.858  -6.991 -45.927  1.00 37.20           H  
ATOM   3793  C   ASN A 242       6.686  -5.250 -45.727  1.00 37.20           C  
ATOM   3794  CB  ASN A 242       9.251  -5.450 -45.448  1.00 37.20           C  
ATOM   3795  HB2 ASN A 242      10.140  -5.573 -46.066  1.00 37.20           H  
ATOM   3796  HB3 ASN A 242       9.152  -4.386 -45.229  1.00 37.20           H  
ATOM   3797  O   ASN A 242       6.639  -4.048 -45.481  1.00 37.20           O  
ATOM   3798  CG  ASN A 242       9.519  -6.212 -44.165  1.00 37.20           C  
ATOM   3799  ND2 ASN A 242      10.197  -5.602 -43.224  1.00 37.20           N  
ATOM   3800 HD21 ASN A 242      10.345  -6.123 -42.372  1.00 37.20           H  
ATOM   3801 HD22 ASN A 242      10.433  -4.625 -43.321  1.00 37.20           H  
ATOM   3802  OD1 ASN A 242       9.184  -7.374 -44.012  1.00 37.20           O  
ATOM   3803  N   SER A 243       5.672  -6.094 -45.506  1.00 40.35           N  
ATOM   3804  H   SER A 243       5.800  -7.011 -45.908  1.00 40.35           H  
ATOM   3805  CA  SER A 243       4.755  -6.155 -44.351  1.00 40.35           C  
ATOM   3806  HA  SER A 243       3.765  -6.382 -44.748  1.00 40.35           H  
ATOM   3807  C   SER A 243       4.662  -4.898 -43.464  1.00 40.35           C  
ATOM   3808  CB  SER A 243       5.194  -7.350 -43.496  1.00 40.35           C  
ATOM   3809  HB2 SER A 243       4.477  -7.500 -42.689  1.00 40.35           H  
ATOM   3810  HB3 SER A 243       6.176  -7.150 -43.069  1.00 40.35           H  
ATOM   3811  O   SER A 243       5.595  -4.563 -42.745  1.00 40.35           O  
ATOM   3812  OG  SER A 243       5.260  -8.520 -44.299  1.00 40.35           O  
ATOM   3813  HG  SER A 243       5.579  -9.240 -43.749  1.00 40.35           H  
ATOM   3814  N   GLN A 244       3.567  -4.133 -43.462  1.00 36.97           N  
ATOM   3815  H   GLN A 244       3.817  -3.170 -43.286  1.00 36.97           H  
ATOM   3816  CA  GLN A 244       2.244  -4.501 -42.934  1.00 36.97           C  
ATOM   3817  HA  GLN A 244       1.656  -3.583 -42.941  1.00 36.97           H  
ATOM   3818  C   GLN A 244       2.315  -4.963 -41.464  1.00 36.97           C  
ATOM   3819  CB  GLN A 244       1.512  -5.488 -43.874  1.00 36.97           C  
ATOM   3820  HB2 GLN A 244       1.855  -6.505 -43.687  1.00 36.97           H  
ATOM   3821  HB3 GLN A 244       1.767  -5.230 -44.902  1.00 36.97           H  
ATOM   3822  O   GLN A 244       2.487  -6.146 -41.205  1.00 36.97           O  
ATOM   3823  CG  GLN A 244      -0.019  -5.461 -43.775  1.00 36.97           C  
ATOM   3824  HG2 GLN A 244      -0.379  -4.443 -43.920  1.00 36.97           H  
ATOM   3825  HG3 GLN A 244      -0.323  -5.803 -42.785  1.00 36.97           H  
ATOM   3826  CD  GLN A 244      -0.646  -6.378 -44.827  1.00 36.97           C  
ATOM   3827  NE2 GLN A 244      -1.098  -5.865 -45.952  1.00 36.97           N  
ATOM   3828 HE21 GLN A 244      -1.462  -6.534 -46.615  1.00 36.97           H  
ATOM   3829 HE22 GLN A 244      -1.001  -4.882 -46.164  1.00 36.97           H  
ATOM   3830  OE1 GLN A 244      -0.719  -7.582 -44.667  1.00 36.97           O  
ATOM   3831  N   ASN A 245       2.143  -4.038 -40.508  1.00 38.23           N  
ATOM   3832  H   ASN A 245       2.357  -3.081 -40.750  1.00 38.23           H  
ATOM   3833  CA  ASN A 245       1.101  -4.197 -39.487  1.00 38.23           C  
ATOM   3834  HA  ASN A 245       0.202  -4.463 -40.044  1.00 38.23           H  
ATOM   3835  C   ASN A 245       0.806  -2.888 -38.734  1.00 38.23           C  
ATOM   3836  CB  ASN A 245       1.391  -5.328 -38.473  1.00 38.23           C  
ATOM   3837  HB2 ASN A 245       1.875  -4.914 -37.589  1.00 38.23           H  
ATOM   3838  HB3 ASN A 245       2.066  -6.082 -38.877  1.00 38.23           H  
ATOM   3839  O   ASN A 245       1.670  -2.310 -38.076  1.00 38.23           O  
ATOM   3840  CG  ASN A 245       0.118  -6.050 -38.057  1.00 38.23           C  
ATOM   3841  ND2 ASN A 245       0.159  -6.781 -36.971  1.00 38.23           N  
ATOM   3842 HD21 ASN A 245       1.007  -6.836 -36.425  1.00 38.23           H  
ATOM   3843 HD22 ASN A 245      -0.709  -7.224 -36.706  1.00 38.23           H  
ATOM   3844  OD1 ASN A 245      -0.922  -5.983 -38.696  1.00 38.23           O  
ATOM   3845  N   GLN A 246      -0.451  -2.457 -38.823  1.00 36.00           N  
ATOM   3846  H   GLN A 246      -1.092  -3.058 -39.320  1.00 36.00           H  
ATOM   3847  CA  GLN A 246      -1.069  -1.475 -37.938  1.00 36.00           C  
ATOM   3848  HA  GLN A 246      -0.484  -0.556 -37.922  1.00 36.00           H  
ATOM   3849  C   GLN A 246      -1.191  -2.039 -36.516  1.00 36.00           C  
ATOM   3850  CB  GLN A 246      -2.505  -1.194 -38.413  1.00 36.00           C  
ATOM   3851  HB2 GLN A 246      -3.019  -2.144 -38.562  1.00 36.00           H  
ATOM   3852  HB3 GLN A 246      -3.023  -0.669 -37.611  1.00 36.00           H  
ATOM   3853  O   GLN A 246      -1.506  -3.214 -36.341  1.00 36.00           O  
ATOM   3854  CG  GLN A 246      -2.663  -0.348 -39.678  1.00 36.00           C  
ATOM   3855  HG2 GLN A 246      -2.143  -0.834 -40.503  1.00 36.00           H  
ATOM   3856  HG3 GLN A 246      -2.228   0.640 -39.523  1.00 36.00           H  
ATOM   3857  CD  GLN A 246      -4.144  -0.190 -40.027  1.00 36.00           C  
ATOM   3858  NE2 GLN A 246      -4.521  -0.344 -41.276  1.00 36.00           N  
ATOM   3859 HE21 GLN A 246      -3.854  -0.534 -42.010  1.00 36.00           H  
ATOM   3860 HE22 GLN A 246      -5.509  -0.228 -41.450  1.00 36.00           H  
ATOM   3861  OE1 GLN A 246      -4.991   0.056 -39.186  1.00 36.00           O  
ATOM   3862  N   GLY A 247      -1.067  -1.173 -35.507  1.00 34.97           N  
ATOM   3863  H   GLY A 247      -0.718  -0.246 -35.704  1.00 34.97           H  
ATOM   3864  CA  GLY A 247      -1.532  -1.478 -34.155  1.00 34.97           C  
ATOM   3865  HA2 GLY A 247      -1.140  -2.452 -33.861  1.00 34.97           H  
ATOM   3866  HA3 GLY A 247      -2.620  -1.547 -34.157  1.00 34.97           H  
ATOM   3867  C   GLY A 247      -1.095  -0.470 -33.093  1.00 34.97           C  
ATOM   3868  O   GLY A 247      -0.050  -0.641 -32.483  1.00 34.97           O  
ATOM   3869  N   GLY A 248      -1.937   0.531 -32.815  1.00 37.55           N  
ATOM   3870  H   GLY A 248      -2.737   0.631 -33.424  1.00 37.55           H  
ATOM   3871  CA  GLY A 248      -2.089   1.048 -31.447  1.00 37.55           C  
ATOM   3872  HA2 GLY A 248      -2.025   0.209 -30.754  1.00 37.55           H  
ATOM   3873  HA3 GLY A 248      -3.091   1.466 -31.347  1.00 37.55           H  
ATOM   3874  C   GLY A 248      -1.101   2.108 -30.947  1.00 37.55           C  
ATOM   3875  O   GLY A 248      -0.334   1.862 -30.026  1.00 37.55           O  
ATOM   3876  N   LEU A 249      -1.193   3.313 -31.516  1.00 37.16           N  
ATOM   3877  H   LEU A 249      -1.661   3.306 -32.411  1.00 37.16           H  
ATOM   3878  CA  LEU A 249      -1.262   4.617 -30.824  1.00 37.16           C  
ATOM   3879  HA  LEU A 249      -0.683   5.328 -31.414  1.00 37.16           H  
ATOM   3880  C   LEU A 249      -0.676   4.690 -29.394  1.00 37.16           C  
ATOM   3881  CB  LEU A 249      -2.734   5.081 -30.861  1.00 37.16           C  
ATOM   3882  HB2 LEU A 249      -3.335   4.320 -30.362  1.00 37.16           H  
ATOM   3883  HB3 LEU A 249      -2.840   6.001 -30.287  1.00 37.16           H  
ATOM   3884  O   LEU A 249      -1.388   4.816 -28.401  1.00 37.16           O  
ATOM   3885  CG  LEU A 249      -3.289   5.320 -32.280  1.00 37.16           C  
ATOM   3886  HG  LEU A 249      -2.912   4.563 -32.968  1.00 37.16           H  
ATOM   3887  CD1 LEU A 249      -4.810   5.202 -32.273  1.00 37.16           C  
ATOM   3888 HD11 LEU A 249      -5.237   5.943 -31.597  1.00 37.16           H  
ATOM   3889 HD12 LEU A 249      -5.200   5.371 -33.277  1.00 37.16           H  
ATOM   3890 HD13 LEU A 249      -5.107   4.206 -31.946  1.00 37.16           H  
ATOM   3891  CD2 LEU A 249      -2.898   6.698 -32.814  1.00 37.16           C  
ATOM   3892 HD21 LEU A 249      -3.301   6.832 -33.818  1.00 37.16           H  
ATOM   3893 HD22 LEU A 249      -1.813   6.790 -32.860  1.00 37.16           H  
ATOM   3894 HD23 LEU A 249      -3.298   7.478 -32.166  1.00 37.16           H  
ATOM   3895  N   THR A 250       0.652   4.720 -29.314  1.00 41.25           N  
ATOM   3896  H   THR A 250       1.166   4.491 -30.152  1.00 41.25           H  
ATOM   3897  CA  THR A 250       1.404   5.321 -28.206  1.00 41.25           C  
ATOM   3898  HA  THR A 250       0.799   5.291 -27.299  1.00 41.25           H  
ATOM   3899  C   THR A 250       1.678   6.786 -28.558  1.00 41.25           C  
ATOM   3900  CB  THR A 250       2.695   4.530 -27.909  1.00 41.25           C  
ATOM   3901  HB  THR A 250       2.423   3.623 -27.370  1.00 41.25           H  
ATOM   3902  O   THR A 250       2.597   7.093 -29.314  1.00 41.25           O  
ATOM   3903  CG2 THR A 250       3.510   4.120 -29.141  1.00 41.25           C  
ATOM   3904 HG21 THR A 250       2.940   3.416 -29.748  1.00 41.25           H  
ATOM   3905 HG22 THR A 250       4.422   3.617 -28.818  1.00 41.25           H  
ATOM   3906 HG23 THR A 250       3.782   4.982 -29.749  1.00 41.25           H  
ATOM   3907  OG1 THR A 250       3.554   5.292 -27.094  1.00 41.25           O  
ATOM   3908  HG1 THR A 250       4.063   5.843 -27.693  1.00 41.25           H  
ATOM   3909  N   SER A 251       0.873   7.728 -28.072  1.00 42.86           N  
ATOM   3910  H   SER A 251       0.059   7.455 -27.540  1.00 42.86           H  
ATOM   3911  CA  SER A 251       1.208   9.158 -28.152  1.00 42.86           C  
ATOM   3912  HA  SER A 251       2.278   9.275 -27.979  1.00 42.86           H  
ATOM   3913  C   SER A 251       0.480   9.943 -27.079  1.00 42.86           C  
ATOM   3914  CB  SER A 251       0.901   9.762 -29.528  1.00 42.86           C  
ATOM   3915  HB2 SER A 251       0.025   9.291 -29.972  1.00 42.86           H  
ATOM   3916  HB3 SER A 251       0.719  10.832 -29.429  1.00 42.86           H  
ATOM   3917  O   SER A 251      -0.733  10.094 -27.116  1.00 42.86           O  
ATOM   3918  OG  SER A 251       2.037   9.587 -30.343  1.00 42.86           O  
ATOM   3919  HG  SER A 251       2.341   8.684 -30.224  1.00 42.86           H  
ATOM   3920  N   GLY A 252       1.255  10.455 -26.126  1.00 42.81           N  
ATOM   3921  H   GLY A 252       2.234  10.208 -26.133  1.00 42.81           H  
ATOM   3922  CA  GLY A 252       0.776  11.353 -25.081  1.00 42.81           C  
ATOM   3923  HA2 GLY A 252      -0.050  11.951 -25.466  1.00 42.81           H  
ATOM   3924  HA3 GLY A 252       0.402  10.758 -24.247  1.00 42.81           H  
ATOM   3925  C   GLY A 252       1.840  12.314 -24.547  1.00 42.81           C  
ATOM   3926  O   GLY A 252       1.626  12.919 -23.504  1.00 42.81           O  
ATOM   3927  N   MET A 253       2.984  12.478 -25.222  1.00 58.05           N  
ATOM   3928  H   MET A 253       3.114  12.006 -26.105  1.00 58.05           H  
ATOM   3929  CA  MET A 253       3.960  13.510 -24.858  1.00 58.05           C  
ATOM   3930  HA  MET A 253       3.462  14.236 -24.215  1.00 58.05           H  
ATOM   3931  C   MET A 253       4.378  14.262 -26.117  1.00 58.05           C  
ATOM   3932  CB  MET A 253       5.129  12.898 -24.063  1.00 58.05           C  
ATOM   3933  HB2 MET A 253       5.986  12.705 -24.709  1.00 58.05           H  
ATOM   3934  HB3 MET A 253       4.807  11.951 -23.631  1.00 58.05           H  
ATOM   3935  O   MET A 253       4.944  13.674 -27.036  1.00 58.05           O  
ATOM   3936  CG  MET A 253       5.533  13.816 -22.904  1.00 58.05           C  
ATOM   3937  HG2 MET A 253       6.107  14.661 -23.286  1.00 58.05           H  
ATOM   3938  HG3 MET A 253       4.623  14.205 -22.446  1.00 58.05           H  
ATOM   3939  SD  MET A 253       6.473  12.979 -21.600  1.00 58.05           S  
ATOM   3940  CE  MET A 253       5.737  13.776 -20.147  1.00 58.05           C  
ATOM   3941  HE1 MET A 253       5.888  14.853 -20.205  1.00 58.05           H  
ATOM   3942  HE2 MET A 253       6.213  13.393 -19.244  1.00 58.05           H  
ATOM   3943  HE3 MET A 253       4.669  13.560 -20.112  1.00 58.05           H  
ATOM   3944  N   SER A 254       4.012  15.543 -26.198  1.00 58.09           N  
ATOM   3945  H   SER A 254       3.586  15.994 -25.401  1.00 58.09           H  
ATOM   3946  CA  SER A 254       4.254  16.345 -27.393  1.00 58.09           C  
ATOM   3947  HA  SER A 254       3.860  15.769 -28.230  1.00 58.09           H  
ATOM   3948  C   SER A 254       5.763  16.577 -27.582  1.00 58.09           C  
ATOM   3949  CB  SER A 254       3.468  17.663 -27.365  1.00 58.09           C  
ATOM   3950  HB2 SER A 254       2.415  17.447 -27.185  1.00 58.09           H  
ATOM   3951  HB3 SER A 254       3.560  18.151 -28.335  1.00 58.09           H  
ATOM   3952  O   SER A 254       6.474  16.845 -26.607  1.00 58.09           O  
ATOM   3953  OG  SER A 254       3.946  18.540 -26.364  1.00 58.09           O  
ATOM   3954  HG  SER A 254       3.390  19.322 -26.349  1.00 58.09           H  
ATOM   3955  N   PRO A 255       6.277  16.526 -28.824  1.00 58.10           N  
ATOM   3956  CA  PRO A 255       7.692  16.778 -29.114  1.00 58.10           C  
ATOM   3957  HA  PRO A 255       8.286  15.978 -28.671  1.00 58.10           H  
ATOM   3958  C   PRO A 255       8.204  18.129 -28.582  1.00 58.10           C  
ATOM   3959  CB  PRO A 255       7.798  16.697 -30.641  1.00 58.10           C  
ATOM   3960  HB2 PRO A 255       7.625  17.678 -31.083  1.00 58.10           H  
ATOM   3961  HB3 PRO A 255       8.767  16.309 -30.955  1.00 58.10           H  
ATOM   3962  O   PRO A 255       9.364  18.252 -28.196  1.00 58.10           O  
ATOM   3963  CG  PRO A 255       6.660  15.760 -31.038  1.00 58.10           C  
ATOM   3964  HG2 PRO A 255       6.982  14.726 -30.918  1.00 58.10           H  
ATOM   3965  HG3 PRO A 255       6.322  15.940 -32.059  1.00 58.10           H  
ATOM   3966  CD  PRO A 255       5.575  16.076 -30.017  1.00 58.10           C  
ATOM   3967  HD2 PRO A 255       4.996  15.171 -29.833  1.00 58.10           H  
ATOM   3968  HD3 PRO A 255       4.933  16.873 -30.392  1.00 58.10           H  
ATOM   3969  N   GLN A 256       7.330  19.137 -28.484  1.00 70.48           N  
ATOM   3970  H   GLN A 256       6.383  18.981 -28.799  1.00 70.48           H  
ATOM   3971  CA  GLN A 256       7.668  20.452 -27.928  1.00 70.48           C  
ATOM   3972  HA  GLN A 256       8.568  20.824 -28.418  1.00 70.48           H  
ATOM   3973  C   GLN A 256       7.971  20.410 -26.422  1.00 70.48           C  
ATOM   3974  CB  GLN A 256       6.520  21.429 -28.208  1.00 70.48           C  
ATOM   3975  HB2 GLN A 256       5.579  20.981 -27.889  1.00 70.48           H  
ATOM   3976  HB3 GLN A 256       6.681  22.337 -27.627  1.00 70.48           H  
ATOM   3977  O   GLN A 256       8.884  21.095 -25.963  1.00 70.48           O  
ATOM   3978  CG  GLN A 256       6.438  21.822 -29.692  1.00 70.48           C  
ATOM   3979  HG2 GLN A 256       6.276  20.937 -30.308  1.00 70.48           H  
ATOM   3980  HG3 GLN A 256       7.382  22.279 -29.989  1.00 70.48           H  
ATOM   3981  CD  GLN A 256       5.304  22.806 -29.962  1.00 70.48           C  
ATOM   3982  NE2 GLN A 256       5.425  23.656 -30.957  1.00 70.48           N  
ATOM   3983 HE21 GLN A 256       6.252  23.678 -31.537  1.00 70.48           H  
ATOM   3984 HE22 GLN A 256       4.648  24.286 -31.095  1.00 70.48           H  
ATOM   3985  OE1 GLN A 256       4.286  22.818 -29.293  1.00 70.48           O  
ATOM   3986  N   MET A 257       7.266  19.573 -25.652  1.00 61.64           N  
ATOM   3987  H   MET A 257       6.568  18.979 -26.078  1.00 61.64           H  
ATOM   3988  CA  MET A 257       7.554  19.391 -24.224  1.00 61.64           C  
ATOM   3989  HA  MET A 257       7.590  20.372 -23.750  1.00 61.64           H  
ATOM   3990  C   MET A 257       8.920  18.731 -24.012  1.00 61.64           C  
ATOM   3991  CB  MET A 257       6.456  18.541 -23.562  1.00 61.64           C  
ATOM   3992  HB2 MET A 257       5.707  18.237 -24.294  1.00 61.64           H  
ATOM   3993  HB3 MET A 257       6.892  17.633 -23.146  1.00 61.64           H  
ATOM   3994  O   MET A 257       9.646  19.087 -23.083  1.00 61.64           O  
ATOM   3995  CG  MET A 257       5.756  19.299 -22.435  1.00 61.64           C  
ATOM   3996  HG2 MET A 257       6.502  19.725 -21.765  1.00 61.64           H  
ATOM   3997  HG3 MET A 257       5.179  20.112 -22.875  1.00 61.64           H  
ATOM   3998  SD  MET A 257       4.653  18.234 -21.467  1.00 61.64           S  
ATOM   3999  CE  MET A 257       3.456  19.468 -20.898  1.00 61.64           C  
ATOM   4000  HE1 MET A 257       2.967  19.928 -21.757  1.00 61.64           H  
ATOM   4001  HE2 MET A 257       2.706  18.986 -20.272  1.00 61.64           H  
ATOM   4002  HE3 MET A 257       3.969  20.237 -20.320  1.00 61.64           H  
ATOM   4003  N   MET A 258       9.292  17.802 -24.898  1.00 63.51           N  
ATOM   4004  H   MET A 258       8.649  17.559 -25.639  1.00 63.51           H  
ATOM   4005  CA  MET A 258      10.593  17.139 -24.850  1.00 63.51           C  
ATOM   4006  HA  MET A 258      10.740  16.768 -23.836  1.00 63.51           H  
ATOM   4007  C   MET A 258      11.733  18.123 -25.147  1.00 63.51           C  
ATOM   4008  CB  MET A 258      10.583  15.933 -25.801  1.00 63.51           C  
ATOM   4009  HB2 MET A 258      10.694  16.268 -26.832  1.00 63.51           H  
ATOM   4010  HB3 MET A 258       9.627  15.418 -25.706  1.00 63.51           H  
ATOM   4011  O   MET A 258      12.743  18.097 -24.451  1.00 63.51           O  
ATOM   4012  CG  MET A 258      11.698  14.939 -25.459  1.00 63.51           C  
ATOM   4013  HG2 MET A 258      12.657  15.438 -25.598  1.00 63.51           H  
ATOM   4014  HG3 MET A 258      11.616  14.651 -24.411  1.00 63.51           H  
ATOM   4015  SD  MET A 258      11.696  13.435 -26.474  1.00 63.51           S  
ATOM   4016  CE  MET A 258      10.282  12.533 -25.782  1.00 63.51           C  
ATOM   4017  HE1 MET A 258      10.193  11.568 -26.281  1.00 63.51           H  
ATOM   4018  HE2 MET A 258      10.437  12.371 -24.715  1.00 63.51           H  
ATOM   4019  HE3 MET A 258       9.365  13.101 -25.938  1.00 63.51           H  
ATOM   4020  N   ALA A 259      11.544  19.054 -26.091  1.00 69.51           N  
ATOM   4021  H   ALA A 259      10.713  19.003 -26.663  1.00 69.51           H  
ATOM   4022  CA  ALA A 259      12.519  20.110 -26.378  1.00 69.51           C  
ATOM   4023  HA  ALA A 259      13.480  19.642 -26.594  1.00 69.51           H  
ATOM   4024  C   ALA A 259      12.731  21.058 -25.183  1.00 69.51           C  
ATOM   4025  CB  ALA A 259      12.067  20.870 -27.631  1.00 69.51           C  
ATOM   4026  HB1 ALA A 259      12.813  21.621 -27.890  1.00 69.51           H  
ATOM   4027  HB2 ALA A 259      11.112  21.364 -27.451  1.00 69.51           H  
ATOM   4028  HB3 ALA A 259      11.961  20.177 -28.465  1.00 69.51           H  
ATOM   4029  O   ALA A 259      13.869  21.370 -24.838  1.00 69.51           O  
ATOM   4030  N   GLN A 260      11.657  21.466 -24.496  1.00 73.72           N  
ATOM   4031  H   GLN A 260      10.741  21.206 -24.832  1.00 73.72           H  
ATOM   4032  CA  GLN A 260      11.766  22.304 -23.293  1.00 73.72           C  
ATOM   4033  HA  GLN A 260      12.392  23.167 -23.519  1.00 73.72           H  
ATOM   4034  C   GLN A 260      12.424  21.566 -22.118  1.00 73.72           C  
ATOM   4035  CB  GLN A 260      10.378  22.799 -22.873  1.00 73.72           C  
ATOM   4036  HB2 GLN A 260       9.692  21.954 -22.812  1.00 73.72           H  
ATOM   4037  HB3 GLN A 260      10.455  23.249 -21.883  1.00 73.72           H  
ATOM   4038  O   GLN A 260      13.235  22.150 -21.398  1.00 73.72           O  
ATOM   4039  CG  GLN A 260       9.818  23.857 -23.831  1.00 73.72           C  
ATOM   4040  HG2 GLN A 260      10.538  24.670 -23.919  1.00 73.72           H  
ATOM   4041  HG3 GLN A 260       9.664  23.427 -24.821  1.00 73.72           H  
ATOM   4042  CD  GLN A 260       8.491  24.420 -23.333  1.00 73.72           C  
ATOM   4043  NE2 GLN A 260       8.223  25.687 -23.559  1.00 73.72           N  
ATOM   4044 HE21 GLN A 260       8.867  26.268 -24.075  1.00 73.72           H  
ATOM   4045 HE22 GLN A 260       7.327  26.019 -23.231  1.00 73.72           H  
ATOM   4046  OE1 GLN A 260       7.681  23.745 -22.717  1.00 73.72           O  
ATOM   4047  N   TYR A 261      12.104  20.283 -21.921  1.00 76.04           N  
ATOM   4048  H   TYR A 261      11.400  19.861 -22.510  1.00 76.04           H  
ATOM   4049  CA  TYR A 261      12.760  19.451 -20.910  1.00 76.04           C  
ATOM   4050  HA  TYR A 261      12.673  19.939 -19.939  1.00 76.04           H  
ATOM   4051  C   TYR A 261      14.257  19.286 -21.203  1.00 76.04           C  
ATOM   4052  CB  TYR A 261      12.054  18.092 -20.834  1.00 76.04           C  
ATOM   4053  HB2 TYR A 261      12.048  17.635 -21.824  1.00 76.04           H  
ATOM   4054  HB3 TYR A 261      11.016  18.249 -20.540  1.00 76.04           H  
ATOM   4055  O   TYR A 261      15.084  19.444 -20.305  1.00 76.04           O  
ATOM   4056  CG  TYR A 261      12.698  17.134 -19.851  1.00 76.04           C  
ATOM   4057  CD1 TYR A 261      13.483  16.063 -20.320  1.00 76.04           C  
ATOM   4058  HD1 TYR A 261      13.617  15.912 -21.381  1.00 76.04           H  
ATOM   4059  CD2 TYR A 261      12.533  17.332 -18.466  1.00 76.04           C  
ATOM   4060  HD2 TYR A 261      11.932  18.155 -18.108  1.00 76.04           H  
ATOM   4061  CE1 TYR A 261      14.092  15.185 -19.406  1.00 76.04           C  
ATOM   4062  HE1 TYR A 261      14.685  14.352 -19.755  1.00 76.04           H  
ATOM   4063  CE2 TYR A 261      13.157  16.465 -17.547  1.00 76.04           C  
ATOM   4064  HE2 TYR A 261      13.038  16.621 -16.485  1.00 76.04           H  
ATOM   4065  OH  TYR A 261      14.552  14.549 -17.145  1.00 76.04           O  
ATOM   4066  HH  TYR A 261      14.397  14.791 -16.229  1.00 76.04           H  
ATOM   4067  CZ  TYR A 261      13.940  15.389 -18.019  1.00 76.04           C  
ATOM   4068  N   TRP A 262      14.610  19.049 -22.468  1.00 66.79           N  
ATOM   4069  H   TRP A 262      13.883  18.911 -23.155  1.00 66.79           H  
ATOM   4070  CA  TRP A 262      15.993  18.904 -22.910  1.00 66.79           C  
ATOM   4071  HA  TRP A 262      16.479  18.142 -22.300  1.00 66.79           H  
ATOM   4072  C   TRP A 262      16.799  20.199 -22.736  1.00 66.79           C  
ATOM   4073  CB  TRP A 262      15.982  18.417 -24.360  1.00 66.79           C  
ATOM   4074  HB2 TRP A 262      15.616  19.211 -25.011  1.00 66.79           H  
ATOM   4075  HB3 TRP A 262      15.292  17.577 -24.442  1.00 66.79           H  
ATOM   4076  O   TRP A 262      17.896  20.171 -22.181  1.00 66.79           O  
ATOM   4077  CG  TRP A 262      17.304  17.948 -24.862  1.00 66.79           C  
ATOM   4078  CD1 TRP A 262      17.795  16.697 -24.715  1.00 66.79           C  
ATOM   4079  HD1 TRP A 262      17.289  15.890 -24.208  1.00 66.79           H  
ATOM   4080  CD2 TRP A 262      18.308  18.692 -25.612  1.00 66.79           C  
ATOM   4081  CE2 TRP A 262      19.382  17.803 -25.918  1.00 66.79           C  
ATOM   4082  CE3 TRP A 262      18.409  20.017 -26.086  1.00 66.79           C  
ATOM   4083  HE3 TRP A 262      17.628  20.726 -25.854  1.00 66.79           H  
ATOM   4084  NE1 TRP A 262      19.030  16.612 -25.323  1.00 66.79           N  
ATOM   4085  HE1 TRP A 262      19.581  15.766 -25.356  1.00 66.79           H  
ATOM   4086  CH2 TRP A 262      20.513  19.495 -27.214  1.00 66.79           C  
ATOM   4087  HH2 TRP A 262      21.329  19.801 -27.852  1.00 66.79           H  
ATOM   4088  CZ2 TRP A 262      20.478  18.190 -26.697  1.00 66.79           C  
ATOM   4089  HZ2 TRP A 262      21.261  17.484 -26.933  1.00 66.79           H  
ATOM   4090  CZ3 TRP A 262      19.496  20.411 -26.887  1.00 66.79           C  
ATOM   4091  HZ3 TRP A 262      19.553  21.425 -27.254  1.00 66.79           H  
ATOM   4092  N   GLN A 263      16.226  21.354 -23.089  1.00 73.51           N  
ATOM   4093  H   GLN A 263      15.338  21.328 -23.570  1.00 73.51           H  
ATOM   4094  CA  GLN A 263      16.857  22.657 -22.850  1.00 73.51           C  
ATOM   4095  HA  GLN A 263      17.853  22.657 -23.293  1.00 73.51           H  
ATOM   4096  C   GLN A 263      17.034  22.960 -21.355  1.00 73.51           C  
ATOM   4097  CB  GLN A 263      16.027  23.766 -23.504  1.00 73.51           C  
ATOM   4098  HB2 GLN A 263      16.360  24.727 -23.112  1.00 73.51           H  
ATOM   4099  HB3 GLN A 263      14.976  23.637 -23.248  1.00 73.51           H  
ATOM   4100  O   GLN A 263      18.094  23.429 -20.943  1.00 73.51           O  
ATOM   4101  CG  GLN A 263      16.195  23.796 -25.029  1.00 73.51           C  
ATOM   4102  HG2 GLN A 263      17.250  23.931 -25.267  1.00 73.51           H  
ATOM   4103  HG3 GLN A 263      15.871  22.850 -25.465  1.00 73.51           H  
ATOM   4104  CD  GLN A 263      15.406  24.929 -25.677  1.00 73.51           C  
ATOM   4105  NE2 GLN A 263      15.589  25.161 -26.957  1.00 73.51           N  
ATOM   4106 HE21 GLN A 263      15.085  25.947 -27.343  1.00 73.51           H  
ATOM   4107 HE22 GLN A 263      16.262  24.627 -27.489  1.00 73.51           H  
ATOM   4108  OE1 GLN A 263      14.620  25.629 -25.058  1.00 73.51           O  
ATOM   4109  N   ARG A 264      16.035  22.654 -20.514  1.00 76.22           N  
ATOM   4110  H   ARG A 264      15.173  22.302 -20.904  1.00 76.22           H  
ATOM   4111  CA  ARG A 264      16.152  22.818 -19.054  1.00 76.22           C  
ATOM   4112  HA  ARG A 264      16.439  23.848 -18.840  1.00 76.22           H  
ATOM   4113  C   ARG A 264      17.258  21.931 -18.478  1.00 76.22           C  
ATOM   4114  CB  ARG A 264      14.797  22.523 -18.397  1.00 76.22           C  
ATOM   4115  HB2 ARG A 264      14.038  23.150 -18.865  1.00 76.22           H  
ATOM   4116  HB3 ARG A 264      14.538  21.479 -18.571  1.00 76.22           H  
ATOM   4117  O   ARG A 264      17.990  22.366 -17.593  1.00 76.22           O  
ATOM   4118  CG  ARG A 264      14.811  22.800 -16.882  1.00 76.22           C  
ATOM   4119  HG2 ARG A 264      15.637  22.265 -16.414  1.00 76.22           H  
ATOM   4120  HG3 ARG A 264      14.948  23.867 -16.706  1.00 76.22           H  
ATOM   4121  CD  ARG A 264      13.521  22.319 -16.208  1.00 76.22           C  
ATOM   4122  HD2 ARG A 264      13.393  21.258 -16.422  1.00 76.22           H  
ATOM   4123  HD3 ARG A 264      13.628  22.420 -15.128  1.00 76.22           H  
ATOM   4124  NE  ARG A 264      12.333  23.055 -16.683  1.00 76.22           N  
ATOM   4125  HE  ARG A 264      11.900  22.711 -17.528  1.00 76.22           H  
ATOM   4126  NH1 ARG A 264      12.311  24.711 -15.084  1.00 76.22           N  
ATOM   4127 HH11 ARG A 264      11.910  25.556 -14.703  1.00 76.22           H  
ATOM   4128 HH12 ARG A 264      13.159  24.335 -14.683  1.00 76.22           H  
ATOM   4129  NH2 ARG A 264      10.745  24.684 -16.672  1.00 76.22           N  
ATOM   4130 HH21 ARG A 264      10.360  25.527 -16.270  1.00 76.22           H  
ATOM   4131 HH22 ARG A 264      10.337  24.298 -17.511  1.00 76.22           H  
ATOM   4132  CZ  ARG A 264      11.806  24.141 -16.144  1.00 76.22           C  
ATOM   4133  N   MET A 265      17.399  20.710 -18.989  1.00 70.03           N  
ATOM   4134  H   MET A 265      16.742  20.402 -19.692  1.00 70.03           H  
ATOM   4135  CA  MET A 265      18.462  19.796 -18.576  1.00 70.03           C  
ATOM   4136  HA  MET A 265      18.440  19.709 -17.490  1.00 70.03           H  
ATOM   4137  C   MET A 265      19.848  20.332 -18.967  1.00 70.03           C  
ATOM   4138  CB  MET A 265      18.197  18.410 -19.176  1.00 70.03           C  
ATOM   4139  HB2 MET A 265      18.367  18.438 -20.252  1.00 70.03           H  
ATOM   4140  HB3 MET A 265      17.160  18.128 -18.995  1.00 70.03           H  
ATOM   4141  O   MET A 265      20.756  20.315 -18.137  1.00 70.03           O  
ATOM   4142  CG  MET A 265      19.106  17.347 -18.552  1.00 70.03           C  
ATOM   4143  HG2 MET A 265      18.804  17.176 -17.519  1.00 70.03           H  
ATOM   4144  HG3 MET A 265      20.131  17.718 -18.545  1.00 70.03           H  
ATOM   4145  SD  MET A 265      19.126  15.765 -19.436  1.00 70.03           S  
ATOM   4146  CE  MET A 265      17.429  15.199 -19.171  1.00 70.03           C  
ATOM   4147  HE1 MET A 265      17.305  14.209 -19.610  1.00 70.03           H  
ATOM   4148  HE2 MET A 265      17.221  15.145 -18.102  1.00 70.03           H  
ATOM   4149  HE3 MET A 265      16.735  15.894 -19.644  1.00 70.03           H  
ATOM   4150  N   GLN A 266      20.003  20.881 -20.178  1.00 67.49           N  
ATOM   4151  H   GLN A 266      19.239  20.835 -20.837  1.00 67.49           H  
ATOM   4152  CA  GLN A 266      21.250  21.531 -20.599  1.00 67.49           C  
ATOM   4153  HA  GLN A 266      22.069  20.818 -20.509  1.00 67.49           H  
ATOM   4154  C   GLN A 266      21.612  22.735 -19.726  1.00 67.49           C  
ATOM   4155  CB  GLN A 266      21.155  21.995 -22.054  1.00 67.49           C  
ATOM   4156  HB2 GLN A 266      20.219  22.531 -22.216  1.00 67.49           H  
ATOM   4157  HB3 GLN A 266      21.976  22.687 -22.243  1.00 67.49           H  
ATOM   4158  O   GLN A 266      22.777  22.891 -19.373  1.00 67.49           O  
ATOM   4159  CG  GLN A 266      21.276  20.847 -23.056  1.00 67.49           C  
ATOM   4160  HG2 GLN A 266      22.152  20.247 -22.809  1.00 67.49           H  
ATOM   4161  HG3 GLN A 266      20.394  20.208 -23.018  1.00 67.49           H  
ATOM   4162  CD  GLN A 266      21.431  21.396 -24.466  1.00 67.49           C  
ATOM   4163  NE2 GLN A 266      22.268  20.791 -25.274  1.00 67.49           N  
ATOM   4164 HE21 GLN A 266      22.704  19.920 -25.007  1.00 67.49           H  
ATOM   4165 HE22 GLN A 266      22.306  21.161 -26.213  1.00 67.49           H  
ATOM   4166  OE1 GLN A 266      20.847  22.398 -24.850  1.00 67.49           O  
ATOM   4167  N   GLN A 267      20.635  23.559 -19.336  1.00 70.40           N  
ATOM   4168  H   GLN A 267      19.706  23.416 -19.706  1.00 70.40           H  
ATOM   4169  CA  GLN A 267      20.876  24.692 -18.436  1.00 70.40           C  
ATOM   4170  HA  GLN A 267      21.679  25.307 -18.842  1.00 70.40           H  
ATOM   4171  C   GLN A 267      21.324  24.233 -17.044  1.00 70.40           C  
ATOM   4172  CB  GLN A 267      19.613  25.552 -18.320  1.00 70.40           C  
ATOM   4173  HB2 GLN A 267      18.762  24.919 -18.069  1.00 70.40           H  
ATOM   4174  HB3 GLN A 267      19.753  26.272 -17.514  1.00 70.40           H  
ATOM   4175  O   GLN A 267      22.252  24.807 -16.483  1.00 70.40           O  
ATOM   4176  CG  GLN A 267      19.313  26.327 -19.610  1.00 70.40           C  
ATOM   4177  HG2 GLN A 267      20.121  27.033 -19.804  1.00 70.40           H  
ATOM   4178  HG3 GLN A 267      19.260  25.639 -20.454  1.00 70.40           H  
ATOM   4179  CD  GLN A 267      18.004  27.103 -19.524  1.00 70.40           C  
ATOM   4180  NE2 GLN A 267      17.391  27.423 -20.641  1.00 70.40           N  
ATOM   4181 HE21 GLN A 267      17.801  27.190 -21.535  1.00 70.40           H  
ATOM   4182 HE22 GLN A 267      16.561  27.991 -20.545  1.00 70.40           H  
ATOM   4183  OE1 GLN A 267      17.494  27.431 -18.465  1.00 70.40           O  
ATOM   4184  N   TYR A 268      20.717  23.169 -16.506  1.00 67.42           N  
ATOM   4185  H   TYR A 268      19.942  22.751 -16.999  1.00 67.42           H  
ATOM   4186  CA  TYR A 268      21.117  22.606 -15.212  1.00 67.42           C  
ATOM   4187  HA  TYR A 268      21.095  23.403 -14.468  1.00 67.42           H  
ATOM   4188  C   TYR A 268      22.548  22.050 -15.253  1.00 67.42           C  
ATOM   4189  CB  TYR A 268      20.109  21.525 -14.802  1.00 67.42           C  
ATOM   4190  HB2 TYR A 268      20.307  20.606 -15.354  1.00 67.42           H  
ATOM   4191  HB3 TYR A 268      19.106  21.855 -15.073  1.00 67.42           H  
ATOM   4192  O   TYR A 268      23.333  22.253 -14.328  1.00 67.42           O  
ATOM   4193  CG  TYR A 268      20.110  21.242 -13.314  1.00 67.42           C  
ATOM   4194  CD1 TYR A 268      20.878  20.188 -12.778  1.00 67.42           C  
ATOM   4195  HD1 TYR A 268      21.482  19.574 -13.430  1.00 67.42           H  
ATOM   4196  CD2 TYR A 268      19.348  22.062 -12.461  1.00 67.42           C  
ATOM   4197  HD2 TYR A 268      18.779  22.886 -12.866  1.00 67.42           H  
ATOM   4198  CE1 TYR A 268      20.875  19.950 -11.389  1.00 67.42           C  
ATOM   4199  HE1 TYR A 268      21.465  19.146 -10.974  1.00 67.42           H  
ATOM   4200  CE2 TYR A 268      19.341  21.825 -11.074  1.00 67.42           C  
ATOM   4201  HE2 TYR A 268      18.772  22.454 -10.406  1.00 67.42           H  
ATOM   4202  OH  TYR A 268      20.088  20.557  -9.195  1.00 67.42           O  
ATOM   4203  HH  TYR A 268      20.689  19.863  -8.916  1.00 67.42           H  
ATOM   4204  CZ  TYR A 268      20.105  20.771 -10.535  1.00 67.42           C  
ATOM   4205  N   PHE A 269      22.912  21.399 -16.360  1.00 61.08           N  
ATOM   4206  H   PHE A 269      22.218  21.241 -17.077  1.00 61.08           H  
ATOM   4207  CA  PHE A 269      24.259  20.880 -16.575  1.00 61.08           C  
ATOM   4208  HA  PHE A 269      24.560  20.327 -15.686  1.00 61.08           H  
ATOM   4209  C   PHE A 269      25.296  21.993 -16.782  1.00 61.08           C  
ATOM   4210  CB  PHE A 269      24.228  19.911 -17.762  1.00 61.08           C  
ATOM   4211  HB2 PHE A 269      23.428  19.187 -17.610  1.00 61.08           H  
ATOM   4212  HB3 PHE A 269      24.008  20.461 -18.677  1.00 61.08           H  
ATOM   4213  O   PHE A 269      26.380  21.935 -16.205  1.00 61.08           O  
ATOM   4214  CG  PHE A 269      25.526  19.154 -17.919  1.00 61.08           C  
ATOM   4215  CD1 PHE A 269      26.419  19.457 -18.964  1.00 61.08           C  
ATOM   4216  HD1 PHE A 269      26.171  20.221 -19.686  1.00 61.08           H  
ATOM   4217  CD2 PHE A 269      25.868  18.179 -16.967  1.00 61.08           C  
ATOM   4218  HD2 PHE A 269      25.203  17.966 -16.143  1.00 61.08           H  
ATOM   4219  CE1 PHE A 269      27.642  18.770 -19.069  1.00 61.08           C  
ATOM   4220  HE1 PHE A 269      28.319  19.004 -19.878  1.00 61.08           H  
ATOM   4221  CE2 PHE A 269      27.102  17.520 -17.057  1.00 61.08           C  
ATOM   4222  HE2 PHE A 269      27.389  16.828 -16.279  1.00 61.08           H  
ATOM   4223  CZ  PHE A 269      27.983  17.797 -18.114  1.00 61.08           C  
ATOM   4224  HZ  PHE A 269      28.930  17.280 -18.177  1.00 61.08           H  
ATOM   4225  N   ALA A 270      24.954  23.035 -17.545  1.00 66.10           N  
ATOM   4226  H   ALA A 270      24.064  23.018 -18.022  1.00 66.10           H  
ATOM   4227  CA  ALA A 270      25.809  24.203 -17.743  1.00 66.10           C  
ATOM   4228  HA  ALA A 270      26.780  23.869 -18.107  1.00 66.10           H  
ATOM   4229  C   ALA A 270      26.048  24.963 -16.427  1.00 66.10           C  
ATOM   4230  CB  ALA A 270      25.175  25.100 -18.812  1.00 66.10           C  
ATOM   4231  HB1 ALA A 270      24.198  25.450 -18.478  1.00 66.10           H  
ATOM   4232  HB2 ALA A 270      25.818  25.962 -18.991  1.00 66.10           H  
ATOM   4233  HB3 ALA A 270      25.062  24.545 -19.743  1.00 66.10           H  
ATOM   4234  O   ALA A 270      27.182  25.343 -16.145  1.00 66.10           O  
ATOM   4235  N   LEU A 271      25.017  25.113 -15.585  1.00 71.68           N  
ATOM   4236  H   LEU A 271      24.099  24.822 -15.888  1.00 71.68           H  
ATOM   4237  CA  LEU A 271      25.139  25.747 -14.269  1.00 71.68           C  
ATOM   4238  HA  LEU A 271      25.602  26.725 -14.407  1.00 71.68           H  
ATOM   4239  C   LEU A 271      26.047  24.936 -13.330  1.00 71.68           C  
ATOM   4240  CB  LEU A 271      23.728  25.934 -13.680  1.00 71.68           C  
ATOM   4241  HB2 LEU A 271      23.097  26.429 -14.418  1.00 71.68           H  
ATOM   4242  HB3 LEU A 271      23.303  24.950 -13.484  1.00 71.68           H  
ATOM   4243  O   LEU A 271      26.911  25.500 -12.661  1.00 71.68           O  
ATOM   4244  CG  LEU A 271      23.696  26.760 -12.379  1.00 71.68           C  
ATOM   4245  HG  LEU A 271      24.409  26.351 -11.663  1.00 71.68           H  
ATOM   4246  CD1 LEU A 271      24.024  28.233 -12.632  1.00 71.68           C  
ATOM   4247 HD11 LEU A 271      23.938  28.794 -11.701  1.00 71.68           H  
ATOM   4248 HD12 LEU A 271      25.049  28.335 -12.989  1.00 71.68           H  
ATOM   4249 HD13 LEU A 271      23.342  28.654 -13.370  1.00 71.68           H  
ATOM   4250  CD2 LEU A 271      22.302  26.680 -11.755  1.00 71.68           C  
ATOM   4251 HD21 LEU A 271      22.287  27.248 -10.825  1.00 71.68           H  
ATOM   4252 HD22 LEU A 271      22.060  25.641 -11.532  1.00 71.68           H  
ATOM   4253 HD23 LEU A 271      21.561  27.089 -12.442  1.00 71.68           H  
ATOM   4254  N   MET A 272      25.909  23.607 -13.322  1.00 66.08           N  
ATOM   4255  H   MET A 272      25.161  23.200 -13.865  1.00 66.08           H  
ATOM   4256  CA  MET A 272      26.755  22.722 -12.513  1.00 66.08           C  
ATOM   4257  HA  MET A 272      26.756  23.090 -11.487  1.00 66.08           H  
ATOM   4258  C   MET A 272      28.214  22.711 -13.000  1.00 66.08           C  
ATOM   4259  CB  MET A 272      26.138  21.318 -12.524  1.00 66.08           C  
ATOM   4260  HB2 MET A 272      25.093  21.398 -12.226  1.00 66.08           H  
ATOM   4261  HB3 MET A 272      26.178  20.908 -13.533  1.00 66.08           H  
ATOM   4262  O   MET A 272      29.138  22.772 -12.188  1.00 66.08           O  
ATOM   4263  CG  MET A 272      26.850  20.358 -11.563  1.00 66.08           C  
ATOM   4264  HG2 MET A 272      27.895  20.275 -11.861  1.00 66.08           H  
ATOM   4265  HG3 MET A 272      26.819  20.772 -10.555  1.00 66.08           H  
ATOM   4266  SD  MET A 272      26.148  18.684 -11.534  1.00 66.08           S  
ATOM   4267  CE  MET A 272      24.581  19.003 -10.679  1.00 66.08           C  
ATOM   4268  HE1 MET A 272      23.957  19.663 -11.281  1.00 66.08           H  
ATOM   4269  HE2 MET A 272      24.059  18.060 -10.519  1.00 66.08           H  
ATOM   4270  HE3 MET A 272      24.781  19.470  -9.715  1.00 66.08           H  
ATOM   4271  N   GLN A 273      28.438  22.685 -14.319  1.00 64.58           N  
ATOM   4272  H   GLN A 273      27.648  22.613 -14.944  1.00 64.58           H  
ATOM   4273  CA  GLN A 273      29.780  22.768 -14.900  1.00 64.58           C  
ATOM   4274  HA  GLN A 273      30.401  21.999 -14.440  1.00 64.58           H  
ATOM   4275  C   GLN A 273      30.437  24.121 -14.603  1.00 64.58           C  
ATOM   4276  CB  GLN A 273      29.711  22.498 -16.412  1.00 64.58           C  
ATOM   4277  HB2 GLN A 273      29.254  21.521 -16.574  1.00 64.58           H  
ATOM   4278  HB3 GLN A 273      29.088  23.254 -16.890  1.00 64.58           H  
ATOM   4279  O   GLN A 273      31.623  24.159 -14.281  1.00 64.58           O  
ATOM   4280  CG  GLN A 273      31.105  22.509 -17.061  1.00 64.58           C  
ATOM   4281  HG2 GLN A 273      31.546  23.502 -16.976  1.00 64.58           H  
ATOM   4282  HG3 GLN A 273      31.752  21.799 -16.544  1.00 64.58           H  
ATOM   4283  CD  GLN A 273      31.042  22.151 -18.539  1.00 64.58           C  
ATOM   4284  NE2 GLN A 273      31.239  20.904 -18.908  1.00 64.58           N  
ATOM   4285 HE21 GLN A 273      31.045  20.743 -19.886  1.00 64.58           H  
ATOM   4286 HE22 GLN A 273      31.282  20.178 -18.207  1.00 64.58           H  
ATOM   4287  OE1 GLN A 273      30.793  22.973 -19.397  1.00 64.58           O  
ATOM   4288  N   GLN A 274      29.677  25.217 -14.658  1.00 63.34           N  
ATOM   4289  H   GLN A 274      28.721  25.139 -14.974  1.00 63.34           H  
ATOM   4290  CA  GLN A 274      30.181  26.547 -14.325  1.00 63.34           C  
ATOM   4291  HA  GLN A 274      31.090  26.722 -14.901  1.00 63.34           H  
ATOM   4292  C   GLN A 274      30.546  26.658 -12.842  1.00 63.34           C  
ATOM   4293  CB  GLN A 274      29.144  27.599 -14.734  1.00 63.34           C  
ATOM   4294  HB2 GLN A 274      28.247  27.485 -14.124  1.00 63.34           H  
ATOM   4295  HB3 GLN A 274      28.876  27.444 -15.779  1.00 63.34           H  
ATOM   4296  O   GLN A 274      31.585  27.229 -12.522  1.00 63.34           O  
ATOM   4297  CG  GLN A 274      29.693  29.024 -14.584  1.00 63.34           C  
ATOM   4298  HG2 GLN A 274      30.610  29.116 -15.167  1.00 63.34           H  
ATOM   4299  HG3 GLN A 274      29.927  29.231 -13.540  1.00 63.34           H  
ATOM   4300  CD  GLN A 274      28.687  30.066 -15.055  1.00 63.34           C  
ATOM   4301  NE2 GLN A 274      29.085  31.003 -15.886  1.00 63.34           N  
ATOM   4302 HE21 GLN A 274      28.383  31.679 -16.151  1.00 63.34           H  
ATOM   4303 HE22 GLN A 274      30.045  31.051 -16.197  1.00 63.34           H  
ATOM   4304  OE1 GLN A 274      27.525  30.061 -14.687  1.00 63.34           O  
ATOM   4305  N   GLN A 275      29.758  26.069 -11.939  1.00 60.10           N  
ATOM   4306  H   GLN A 275      28.883  25.664 -12.240  1.00 60.10           H  
ATOM   4307  CA  GLN A 275      30.071  26.081 -10.509  1.00 60.10           C  
ATOM   4308  HA  GLN A 275      30.278  27.113 -10.225  1.00 60.10           H  
ATOM   4309  C   GLN A 275      31.334  25.260 -10.192  1.00 60.10           C  
ATOM   4310  CB  GLN A 275      28.839  25.605  -9.727  1.00 60.10           C  
ATOM   4311  HB2 GLN A 275      28.766  24.519  -9.777  1.00 60.10           H  
ATOM   4312  HB3 GLN A 275      27.944  26.033 -10.179  1.00 60.10           H  
ATOM   4313  O   GLN A 275      32.152  25.676  -9.374  1.00 60.10           O  
ATOM   4314  CG  GLN A 275      28.884  26.067  -8.264  1.00 60.10           C  
ATOM   4315  HG2 GLN A 275      29.011  27.150  -8.236  1.00 60.10           H  
ATOM   4316  HG3 GLN A 275      29.732  25.608  -7.755  1.00 60.10           H  
ATOM   4317  CD  GLN A 275      27.608  25.694  -7.516  1.00 60.10           C  
ATOM   4318  NE2 GLN A 275      27.021  26.600  -6.765  1.00 60.10           N  
ATOM   4319 HE21 GLN A 275      27.419  27.522  -6.654  1.00 60.10           H  
ATOM   4320 HE22 GLN A 275      26.196  26.292  -6.270  1.00 60.10           H  
ATOM   4321  OE1 GLN A 275      27.111  24.584  -7.594  1.00 60.10           O  
ATOM   4322  N   MET A 276      31.552  24.146 -10.899  1.00 57.06           N  
ATOM   4323  H   MET A 276      30.825  23.827 -11.524  1.00 57.06           H  
ATOM   4324  CA  MET A 276      32.772  23.342 -10.763  1.00 57.06           C  
ATOM   4325  HA  MET A 276      32.983  23.227  -9.700  1.00 57.06           H  
ATOM   4326  C   MET A 276      34.002  24.019 -11.395  1.00 57.06           C  
ATOM   4327  CB  MET A 276      32.505  21.947 -11.344  1.00 57.06           C  
ATOM   4328  HB2 MET A 276      32.380  22.014 -12.425  1.00 57.06           H  
ATOM   4329  HB3 MET A 276      31.579  21.567 -10.915  1.00 57.06           H  
ATOM   4330  O   MET A 276      35.094  23.952 -10.836  1.00 57.06           O  
ATOM   4331  CG  MET A 276      33.633  20.960 -11.022  1.00 57.06           C  
ATOM   4332  HG2 MET A 276      34.529  21.270 -11.559  1.00 57.06           H  
ATOM   4333  HG3 MET A 276      33.851  20.999  -9.955  1.00 57.06           H  
ATOM   4334  SD  MET A 276      33.265  19.240 -11.474  1.00 57.06           S  
ATOM   4335  CE  MET A 276      32.138  18.788 -10.123  1.00 57.06           C  
ATOM   4336  HE1 MET A 276      31.241  19.406 -10.162  1.00 57.06           H  
ATOM   4337  HE2 MET A 276      32.637  18.933  -9.165  1.00 57.06           H  
ATOM   4338  HE3 MET A 276      31.854  17.740 -10.222  1.00 57.06           H  
ATOM   4339  N   ALA A 277      33.836  24.717 -12.522  1.00 58.26           N  
ATOM   4340  H   ALA A 277      32.931  24.711 -12.969  1.00 58.26           H  
ATOM   4341  CA  ALA A 277      34.914  25.478 -13.155  1.00 58.26           C  
ATOM   4342  HA  ALA A 277      35.802  24.849 -13.207  1.00 58.26           H  
ATOM   4343  C   ALA A 277      35.297  26.734 -12.350  1.00 58.26           C  
ATOM   4344  CB  ALA A 277      34.490  25.825 -14.587  1.00 58.26           C  
ATOM   4345  HB1 ALA A 277      34.269  24.913 -15.140  1.00 58.26           H  
ATOM   4346  HB2 ALA A 277      33.604  26.460 -14.569  1.00 58.26           H  
ATOM   4347  HB3 ALA A 277      35.299  26.358 -15.086  1.00 58.26           H  
ATOM   4348  O   ALA A 277      36.480  27.050 -12.240  1.00 58.26           O  
ATOM   4349  N   ALA A 278      34.325  27.417 -11.735  1.00 55.55           N  
ATOM   4350  H   ALA A 278      33.364  27.151 -11.896  1.00 55.55           H  
ATOM   4351  CA  ALA A 278      34.581  28.560 -10.860  1.00 55.55           C  
ATOM   4352  HA  ALA A 278      35.223  29.266 -11.387  1.00 55.55           H  
ATOM   4353  C   ALA A 278      35.319  28.149  -9.574  1.00 55.55           C  
ATOM   4354  CB  ALA A 278      33.249  29.257 -10.559  1.00 55.55           C  
ATOM   4355  HB1 ALA A 278      32.579  28.573 -10.038  1.00 55.55           H  
ATOM   4356  HB2 ALA A 278      32.782  29.581 -11.488  1.00 55.55           H  
ATOM   4357  HB3 ALA A 278      33.429  30.128  -9.929  1.00 55.55           H  
ATOM   4358  O   ALA A 278      36.201  28.877  -9.122  1.00 55.55           O  
ATOM   4359  N   ALA A 279      35.026  26.962  -9.028  1.00 50.39           N  
ATOM   4360  H   ALA A 279      34.249  26.432  -9.395  1.00 50.39           H  
ATOM   4361  CA  ALA A 279      35.755  26.416  -7.883  1.00 50.39           C  
ATOM   4362  HA  ALA A 279      35.818  27.184  -7.112  1.00 50.39           H  
ATOM   4363  C   ALA A 279      37.201  26.013  -8.234  1.00 50.39           C  
ATOM   4364  CB  ALA A 279      34.954  25.238  -7.316  1.00 50.39           C  
ATOM   4365  HB1 ALA A 279      35.461  24.848  -6.433  1.00 50.39           H  
ATOM   4366  HB2 ALA A 279      33.956  25.571  -7.033  1.00 50.39           H  
ATOM   4367  HB3 ALA A 279      34.874  24.446  -8.061  1.00 50.39           H  
ATOM   4368  O   ALA A 279      38.096  26.194  -7.417  1.00 50.39           O  
ATOM   4369  N   ALA A 280      37.457  25.521  -9.453  1.00 50.79           N  
ATOM   4370  H   ALA A 280      36.682  25.339 -10.075  1.00 50.79           H  
ATOM   4371  CA  ALA A 280      38.808  25.163  -9.898  1.00 50.79           C  
ATOM   4372  HA  ALA A 280      39.308  24.631  -9.089  1.00 50.79           H  
ATOM   4373  C   ALA A 280      39.695  26.381 -10.239  1.00 50.79           C  
ATOM   4374  CB  ALA A 280      38.682  24.204 -11.088  1.00 50.79           C  
ATOM   4375  HB1 ALA A 280      38.196  24.711 -11.923  1.00 50.79           H  
ATOM   4376  HB2 ALA A 280      39.674  23.876 -11.396  1.00 50.79           H  
ATOM   4377  HB3 ALA A 280      38.092  23.334 -10.800  1.00 50.79           H  
ATOM   4378  O   ALA A 280      40.918  26.264 -10.236  1.00 50.79           O  
ATOM   4379  N   ALA A 281      39.101  27.545 -10.529  1.00 52.87           N  
ATOM   4380  H   ALA A 281      38.092  27.569 -10.574  1.00 52.87           H  
ATOM   4381  CA  ALA A 281      39.836  28.768 -10.860  1.00 52.87           C  
ATOM   4382  HA  ALA A 281      40.710  28.497 -11.452  1.00 52.87           H  
ATOM   4383  C   ALA A 281      40.357  29.533  -9.628  1.00 52.87           C  
ATOM   4384  CB  ALA A 281      38.935  29.648 -11.734  1.00 52.87           C  
ATOM   4385  HB1 ALA A 281      38.050  29.947 -11.172  1.00 52.87           H  
ATOM   4386  HB2 ALA A 281      39.482  30.539 -12.041  1.00 52.87           H  
ATOM   4387  HB3 ALA A 281      38.628  29.095 -12.622  1.00 52.87           H  
ATOM   4388  O   ALA A 281      41.302  30.313  -9.747  1.00 52.87           O  
ATOM   4389  N   GLN A 282      39.787  29.315  -8.438  1.00 47.05           N  
ATOM   4390  H   GLN A 282      39.034  28.645  -8.373  1.00 47.05           H  
ATOM   4391  CA  GLN A 282      40.348  29.839  -7.192  1.00 47.05           C  
ATOM   4392  HA  GLN A 282      40.962  30.713  -7.405  1.00 47.05           H  
ATOM   4393  C   GLN A 282      41.279  28.788  -6.592  1.00 47.05           C  
ATOM   4394  CB  GLN A 282      39.242  30.300  -6.234  1.00 47.05           C  
ATOM   4395  HB2 GLN A 282      38.455  29.549  -6.174  1.00 47.05           H  
ATOM   4396  HB3 GLN A 282      39.677  30.430  -5.243  1.00 47.05           H  
ATOM   4397  O   GLN A 282      40.846  27.885  -5.884  1.00 47.05           O  
ATOM   4398  CG  GLN A 282      38.662  31.648  -6.690  1.00 47.05           C  
ATOM   4399  HG2 GLN A 282      38.134  31.512  -7.634  1.00 47.05           H  
ATOM   4400  HG3 GLN A 282      39.476  32.355  -6.852  1.00 47.05           H  
ATOM   4401  CD  GLN A 282      37.700  32.266  -5.680  1.00 47.05           C  
ATOM   4402  NE2 GLN A 282      37.209  33.458  -5.937  1.00 47.05           N  
ATOM   4403 HE21 GLN A 282      37.459  33.950  -6.783  1.00 47.05           H  
ATOM   4404 HE22 GLN A 282      36.588  33.830  -5.234  1.00 47.05           H  
ATOM   4405  OE1 GLN A 282      37.373  31.718  -4.643  1.00 47.05           O  
ATOM   4406  N   GLY A 283      42.563  28.901  -6.936  1.00 43.77           N  
ATOM   4407  H   GLY A 283      42.794  29.642  -7.583  1.00 43.77           H  
ATOM   4408  CA  GLY A 283      43.635  27.969  -6.589  1.00 43.77           C  
ATOM   4409  HA2 GLY A 283      44.576  28.346  -6.989  1.00 43.77           H  
ATOM   4410  HA3 GLY A 283      43.429  27.009  -7.061  1.00 43.77           H  
ATOM   4411  C   GLY A 283      43.822  27.735  -5.089  1.00 43.77           C  
ATOM   4412  O   GLY A 283      44.733  28.285  -4.477  1.00 43.77           O  
ATOM   4413  N   GLN A 284      42.995  26.867  -4.515  1.00 38.39           N  
ATOM   4414  H   GLN A 284      42.194  26.561  -5.050  1.00 38.39           H  
ATOM   4415  CA  GLN A 284      43.215  26.243  -3.217  1.00 38.39           C  
ATOM   4416  HA  GLN A 284      44.074  26.720  -2.744  1.00 38.39           H  
ATOM   4417  C   GLN A 284      43.529  24.756  -3.444  1.00 38.39           C  
ATOM   4418  CB  GLN A 284      42.005  26.466  -2.299  1.00 38.39           C  
ATOM   4419  HB2 GLN A 284      42.122  25.862  -1.399  1.00 38.39           H  
ATOM   4420  HB3 GLN A 284      41.100  26.137  -2.811  1.00 38.39           H  
ATOM   4421  O   GLN A 284      42.792  24.076  -4.164  1.00 38.39           O  
ATOM   4422  CG  GLN A 284      41.847  27.943  -1.894  1.00 38.39           C  
ATOM   4423  HG2 GLN A 284      40.930  28.053  -1.316  1.00 38.39           H  
ATOM   4424  HG3 GLN A 284      41.747  28.557  -2.789  1.00 38.39           H  
ATOM   4425  CD  GLN A 284      43.005  28.457  -1.041  1.00 38.39           C  
ATOM   4426  NE2 GLN A 284      43.488  29.657  -1.277  1.00 38.39           N  
ATOM   4427 HE21 GLN A 284      43.154  30.198  -2.061  1.00 38.39           H  
ATOM   4428 HE22 GLN A 284      44.279  29.930  -0.711  1.00 38.39           H  
ATOM   4429  OE1 GLN A 284      43.506  27.792  -0.150  1.00 38.39           O  
ATOM   4430  N   PRO A 285      44.637  24.233  -2.892  1.00 41.11           N  
ATOM   4431  CA  PRO A 285      45.094  22.882  -3.181  1.00 41.11           C  
ATOM   4432  HA  PRO A 285      45.072  22.701  -4.256  1.00 41.11           H  
ATOM   4433  C   PRO A 285      44.178  21.871  -2.479  1.00 41.11           C  
ATOM   4434  CB  PRO A 285      46.548  22.847  -2.699  1.00 41.11           C  
ATOM   4435  HB2 PRO A 285      47.201  23.194  -3.500  1.00 41.11           H  
ATOM   4436  HB3 PRO A 285      46.849  21.852  -2.371  1.00 41.11           H  
ATOM   4437  O   PRO A 285      44.168  21.764  -1.256  1.00 41.11           O  
ATOM   4438  CG  PRO A 285      46.576  23.857  -1.551  1.00 41.11           C  
ATOM   4439  HG2 PRO A 285      46.266  23.370  -0.626  1.00 41.11           H  
ATOM   4440  HG3 PRO A 285      47.563  24.304  -1.431  1.00 41.11           H  
ATOM   4441  CD  PRO A 285      45.532  24.894  -1.955  1.00 41.11           C  
ATOM   4442  HD2 PRO A 285      44.993  25.248  -1.076  1.00 41.11           H  
ATOM   4443  HD3 PRO A 285      46.029  25.728  -2.452  1.00 41.11           H  
ATOM   4444  N   ALA A 286      43.397  21.120  -3.258  1.00 43.03           N  
ATOM   4445  H   ALA A 286      43.375  21.333  -4.245  1.00 43.03           H  
ATOM   4446  CA  ALA A 286      42.509  20.067  -2.772  1.00 43.03           C  
ATOM   4447  HA  ALA A 286      41.999  20.436  -1.882  1.00 43.03           H  
ATOM   4448  C   ALA A 286      43.302  18.813  -2.351  1.00 43.03           C  
ATOM   4449  CB  ALA A 286      41.436  19.792  -3.835  1.00 43.03           C  
ATOM   4450  HB1 ALA A 286      40.742  19.037  -3.464  1.00 43.03           H  
ATOM   4451  HB2 ALA A 286      41.901  19.428  -4.751  1.00 43.03           H  
ATOM   4452  HB3 ALA A 286      40.885  20.707  -4.047  1.00 43.03           H  
ATOM   4453  O   ALA A 286      43.297  17.784  -3.025  1.00 43.03           O  
ATOM   4454  N   GLY A 287      43.993  18.902  -1.215  1.00 36.07           N  
ATOM   4455  H   GLY A 287      44.028  19.810  -0.773  1.00 36.07           H  
ATOM   4456  CA  GLY A 287      44.328  17.743  -0.397  1.00 36.07           C  
ATOM   4457  HA2 GLY A 287      44.657  16.914  -1.023  1.00 36.07           H  
ATOM   4458  HA3 GLY A 287      45.126  18.001   0.299  1.00 36.07           H  
ATOM   4459  C   GLY A 287      43.091  17.341   0.405  1.00 36.07           C  
ATOM   4460  O   GLY A 287      42.724  18.031   1.348  1.00 36.07           O  
ATOM   4461  N   GLY A 288      42.417  16.257   0.019  1.00 34.45           N  
ATOM   4462  H   GLY A 288      42.693  15.798  -0.837  1.00 34.45           H  
ATOM   4463  CA  GLY A 288      41.251  15.771   0.765  1.00 34.45           C  
ATOM   4464  HA2 GLY A 288      41.586  15.134   1.583  1.00 34.45           H  
ATOM   4465  HA3 GLY A 288      40.714  16.614   1.199  1.00 34.45           H  
ATOM   4466  C   GLY A 288      40.258  15.001  -0.091  1.00 34.45           C  
ATOM   4467  O   GLY A 288      39.223  15.516  -0.496  1.00 34.45           O  
ATOM   4468  N   VAL A 289      40.585  13.742  -0.359  1.00 43.36           N  
ATOM   4469  H   VAL A 289      41.450  13.400   0.035  1.00 43.36           H  
ATOM   4470  CA  VAL A 289      39.727  12.759  -1.025  1.00 43.36           C  
ATOM   4471  HA  VAL A 289      39.369  13.167  -1.970  1.00 43.36           H  
ATOM   4472  C   VAL A 289      38.526  12.441  -0.120  1.00 43.36           C  
ATOM   4473  CB  VAL A 289      40.571  11.489  -1.299  1.00 43.36           C  
ATOM   4474  HB  VAL A 289      40.899  11.061  -0.352  1.00 43.36           H  
ATOM   4475  O   VAL A 289      38.678  11.687   0.835  1.00 43.36           O  
ATOM   4476  CG1 VAL A 289      39.781  10.418  -2.059  1.00 43.36           C  
ATOM   4477 HG11 VAL A 289      38.922  10.098  -1.468  1.00 43.36           H  
ATOM   4478 HG12 VAL A 289      40.414   9.548  -2.234  1.00 43.36           H  
ATOM   4479 HG13 VAL A 289      39.440  10.813  -3.016  1.00 43.36           H  
ATOM   4480  CG2 VAL A 289      41.834  11.807  -2.116  1.00 43.36           C  
ATOM   4481 HG21 VAL A 289      42.509  12.453  -1.554  1.00 43.36           H  
ATOM   4482 HG22 VAL A 289      41.562  12.298  -3.051  1.00 43.36           H  
ATOM   4483 HG23 VAL A 289      42.371  10.885  -2.341  1.00 43.36           H  
ATOM   4484  N   ILE A 290      37.332  12.983  -0.398  1.00 37.22           N  
ATOM   4485  H   ILE A 290      37.289  13.728  -1.079  1.00 37.22           H  
ATOM   4486  CA  ILE A 290      36.078  12.554   0.255  1.00 37.22           C  
ATOM   4487  HA  ILE A 290      36.239  11.554   0.659  1.00 37.22           H  
ATOM   4488  C   ILE A 290      34.937  12.435  -0.775  1.00 37.22           C  
ATOM   4489  CB  ILE A 290      35.695  13.447   1.475  1.00 37.22           C  
ATOM   4490  HB  ILE A 290      35.510  14.461   1.120  1.00 37.22           H  
ATOM   4491  O   ILE A 290      34.340  13.420  -1.195  1.00 37.22           O  
ATOM   4492  CG1 ILE A 290      36.832  13.499   2.529  1.00 37.22           C  
ATOM   4493 HG12 ILE A 290      37.710  13.955   2.071  1.00 37.22           H  
ATOM   4494 HG13 ILE A 290      37.092  12.484   2.828  1.00 37.22           H  
ATOM   4495  CG2 ILE A 290      34.402  12.916   2.134  1.00 37.22           C  
ATOM   4496 HG21 ILE A 290      34.092  13.580   2.942  1.00 37.22           H  
ATOM   4497 HG22 ILE A 290      33.582  12.900   1.416  1.00 37.22           H  
ATOM   4498 HG23 ILE A 290      34.565  11.916   2.535  1.00 37.22           H  
ATOM   4499  CD1 ILE A 290      36.534  14.306   3.801  1.00 37.22           C  
ATOM   4500 HD11 ILE A 290      36.172  15.299   3.535  1.00 37.22           H  
ATOM   4501 HD12 ILE A 290      37.450  14.409   4.382  1.00 37.22           H  
ATOM   4502 HD13 ILE A 290      35.794  13.795   4.416  1.00 37.22           H  
ATOM   4503  N   GLY A 291      34.585  11.190  -1.123  1.00 39.59           N  
ATOM   4504  H   GLY A 291      35.260  10.479  -0.881  1.00 39.59           H  
ATOM   4505  CA  GLY A 291      33.183  10.757  -1.043  1.00 39.59           C  
ATOM   4506  HA2 GLY A 291      32.710  11.295  -0.222  1.00 39.59           H  
ATOM   4507  HA3 GLY A 291      33.183   9.702  -0.769  1.00 39.59           H  
ATOM   4508  C   GLY A 291      32.245  10.893  -2.251  1.00 39.59           C  
ATOM   4509  O   GLY A 291      31.057  11.093  -2.032  1.00 39.59           O  
ATOM   4510  N   MET A 292      32.683  10.701  -3.501  1.00 45.50           N  
ATOM   4511  H   MET A 292      33.677  10.603  -3.654  1.00 45.50           H  
ATOM   4512  CA  MET A 292      31.766  10.582  -4.661  1.00 45.50           C  
ATOM   4513  HA  MET A 292      30.854  11.122  -4.403  1.00 45.50           H  
ATOM   4514  C   MET A 292      31.323   9.120  -4.918  1.00 45.50           C  
ATOM   4515  CB  MET A 292      32.351  11.314  -5.885  1.00 45.50           C  
ATOM   4516  HB2 MET A 292      33.023  10.656  -6.436  1.00 45.50           H  
ATOM   4517  HB3 MET A 292      32.930  12.167  -5.532  1.00 45.50           H  
ATOM   4518  O   MET A 292      31.299   8.648  -6.050  1.00 45.50           O  
ATOM   4519  CG  MET A 292      31.265  11.864  -6.822  1.00 45.50           C  
ATOM   4520  HG2 MET A 292      30.751  11.035  -7.308  1.00 45.50           H  
ATOM   4521  HG3 MET A 292      30.542  12.421  -6.226  1.00 45.50           H  
ATOM   4522  SD  MET A 292      31.923  12.984  -8.090  1.00 45.50           S  
ATOM   4523  CE  MET A 292      30.385  13.630  -8.799  1.00 45.50           C  
ATOM   4524  HE1 MET A 292      29.799  12.808  -9.211  1.00 45.50           H  
ATOM   4525  HE2 MET A 292      29.808  14.136  -8.024  1.00 45.50           H  
ATOM   4526  HE3 MET A 292      30.621  14.339  -9.592  1.00 45.50           H  
ATOM   4527  N   ALA A 293      30.991   8.375  -3.856  1.00 42.61           N  
ATOM   4528  H   ALA A 293      30.982   8.833  -2.956  1.00 42.61           H  
ATOM   4529  CA  ALA A 293      30.683   6.934  -3.893  1.00 42.61           C  
ATOM   4530  HA  ALA A 293      31.186   6.510  -4.762  1.00 42.61           H  
ATOM   4531  C   ALA A 293      29.183   6.598  -4.078  1.00 42.61           C  
ATOM   4532  CB  ALA A 293      31.304   6.264  -2.657  1.00 42.61           C  
ATOM   4533  HB1 ALA A 293      31.186   5.182  -2.725  1.00 42.61           H  
ATOM   4534  HB2 ALA A 293      30.809   6.618  -1.753  1.00 42.61           H  
ATOM   4535  HB3 ALA A 293      32.368   6.494  -2.603  1.00 42.61           H  
ATOM   4536  O   ALA A 293      28.723   5.554  -3.623  1.00 42.61           O  
ATOM   4537  N   GLY A 294      28.397   7.467  -4.725  1.00 43.59           N  
ATOM   4538  H   GLY A 294      28.818   8.322  -5.062  1.00 43.59           H  
ATOM   4539  CA  GLY A 294      26.948   7.255  -4.900  1.00 43.59           C  
ATOM   4540  HA2 GLY A 294      26.693   6.216  -4.694  1.00 43.59           H  
ATOM   4541  HA3 GLY A 294      26.421   7.873  -4.173  1.00 43.59           H  
ATOM   4542  C   GLY A 294      26.379   7.579  -6.282  1.00 43.59           C  
ATOM   4543  O   GLY A 294      25.170   7.472  -6.476  1.00 43.59           O  
ATOM   4544  N   MET A 295      27.208   7.983  -7.249  1.00 50.09           N  
ATOM   4545  H   MET A 295      28.204   7.973  -7.082  1.00 50.09           H  
ATOM   4546  CA  MET A 295      26.731   8.346  -8.584  1.00 50.09           C  
ATOM   4547  HA  MET A 295      25.709   8.712  -8.485  1.00 50.09           H  
ATOM   4548  C   MET A 295      26.709   7.101  -9.474  1.00 50.09           C  
ATOM   4549  CB  MET A 295      27.566   9.511  -9.136  1.00 50.09           C  
ATOM   4550  HB2 MET A 295      28.519   9.150  -9.523  1.00 50.09           H  
ATOM   4551  HB3 MET A 295      27.780  10.190  -8.311  1.00 50.09           H  
ATOM   4552  O   MET A 295      27.750   6.523  -9.774  1.00 50.09           O  
ATOM   4553  CG  MET A 295      26.829  10.311 -10.221  1.00 50.09           C  
ATOM   4554  HG2 MET A 295      27.222  10.026 -11.196  1.00 50.09           H  
ATOM   4555  HG3 MET A 295      25.765  10.074 -10.200  1.00 50.09           H  
ATOM   4556  SD  MET A 295      27.003  12.105  -9.998  1.00 50.09           S  
ATOM   4557  CE  MET A 295      26.243  12.719 -11.522  1.00 50.09           C  
ATOM   4558  HE1 MET A 295      26.784  12.331 -12.385  1.00 50.09           H  
ATOM   4559  HE2 MET A 295      25.203  12.397 -11.568  1.00 50.09           H  
ATOM   4560  HE3 MET A 295      26.284  13.808 -11.531  1.00 50.09           H  
ATOM   4561  N   ASN A 296      25.505   6.664  -9.848  1.00 45.79           N  
ATOM   4562  H   ASN A 296      24.703   7.166  -9.494  1.00 45.79           H  
ATOM   4563  CA  ASN A 296      25.261   5.455 -10.635  1.00 45.79           C  
ATOM   4564  HA  ASN A 296      25.481   4.602  -9.994  1.00 45.79           H  
ATOM   4565  C   ASN A 296      26.176   5.436 -11.888  1.00 45.79           C  
ATOM   4566  CB  ASN A 296      23.752   5.449 -10.978  1.00 45.79           C  
ATOM   4567  HB2 ASN A 296      23.559   6.143 -11.796  1.00 45.79           H  
ATOM   4568  HB3 ASN A 296      23.189   5.788 -10.109  1.00 45.79           H  
ATOM   4569  O   ASN A 296      26.112   6.388 -12.677  1.00 45.79           O  
ATOM   4570  CG  ASN A 296      23.187   4.088 -11.341  1.00 45.79           C  
ATOM   4571  ND2 ASN A 296      21.912   4.014 -11.642  1.00 45.79           N  
ATOM   4572 HD21 ASN A 296      21.319   4.831 -11.616  1.00 45.79           H  
ATOM   4573 HD22 ASN A 296      21.564   3.091 -11.860  1.00 45.79           H  
ATOM   4574  OD1 ASN A 296      23.863   3.081 -11.355  1.00 45.79           O  
ATOM   4575  N   PRO A 297      27.027   4.409 -12.101  1.00 57.29           N  
ATOM   4576  CA  PRO A 297      28.056   4.409 -13.152  1.00 57.29           C  
ATOM   4577  HA  PRO A 297      28.763   5.213 -12.952  1.00 57.29           H  
ATOM   4578  C   PRO A 297      27.503   4.623 -14.572  1.00 57.29           C  
ATOM   4579  CB  PRO A 297      28.789   3.065 -13.011  1.00 57.29           C  
ATOM   4580  HB2 PRO A 297      29.708   3.217 -12.447  1.00 57.29           H  
ATOM   4581  HB3 PRO A 297      29.016   2.614 -13.977  1.00 57.29           H  
ATOM   4582  O   PRO A 297      28.204   5.158 -15.431  1.00 57.29           O  
ATOM   4583  CG  PRO A 297      27.835   2.192 -12.196  1.00 57.29           C  
ATOM   4584  HG2 PRO A 297      27.096   1.736 -12.854  1.00 57.29           H  
ATOM   4585  HG3 PRO A 297      28.367   1.431 -11.625  1.00 57.29           H  
ATOM   4586  CD  PRO A 297      27.158   3.210 -11.290  1.00 57.29           C  
ATOM   4587  HD2 PRO A 297      26.199   2.815 -10.953  1.00 57.29           H  
ATOM   4588  HD3 PRO A 297      27.795   3.424 -10.432  1.00 57.29           H  
ATOM   4589  N   ALA A 298      26.226   4.303 -14.807  1.00 53.90           N  
ATOM   4590  H   ALA A 298      25.704   3.854 -14.068  1.00 53.90           H  
ATOM   4591  CA  ALA A 298      25.547   4.558 -16.078  1.00 53.90           C  
ATOM   4592  HA  ALA A 298      26.121   4.091 -16.878  1.00 53.90           H  
ATOM   4593  C   ALA A 298      25.426   6.060 -16.421  1.00 53.90           C  
ATOM   4594  CB  ALA A 298      24.171   3.883 -16.014  1.00 53.90           C  
ATOM   4595  HB1 ALA A 298      24.290   2.815 -15.834  1.00 53.90           H  
ATOM   4596  HB2 ALA A 298      23.655   4.021 -16.964  1.00 53.90           H  
ATOM   4597  HB3 ALA A 298      23.571   4.321 -15.216  1.00 53.90           H  
ATOM   4598  O   ALA A 298      25.540   6.439 -17.586  1.00 53.90           O  
ATOM   4599  N   MET A 299      25.242   6.936 -15.424  1.00 54.85           N  
ATOM   4600  H   MET A 299      25.259   6.597 -14.473  1.00 54.85           H  
ATOM   4601  CA  MET A 299      25.104   8.382 -15.651  1.00 54.85           C  
ATOM   4602  HA  MET A 299      24.513   8.533 -16.554  1.00 54.85           H  
ATOM   4603  C   MET A 299      26.464   9.053 -15.879  1.00 54.85           C  
ATOM   4604  CB  MET A 299      24.347   9.021 -14.478  1.00 54.85           C  
ATOM   4605  HB2 MET A 299      23.473   8.412 -14.246  1.00 54.85           H  
ATOM   4606  HB3 MET A 299      24.990   9.051 -13.599  1.00 54.85           H  
ATOM   4607  O   MET A 299      26.570   9.952 -16.711  1.00 54.85           O  
ATOM   4608  CG  MET A 299      23.863  10.437 -14.809  1.00 54.85           C  
ATOM   4609  HG2 MET A 299      23.206  10.387 -15.677  1.00 54.85           H  
ATOM   4610  HG3 MET A 299      24.719  11.062 -15.063  1.00 54.85           H  
ATOM   4611  SD  MET A 299      22.964  11.224 -13.446  1.00 54.85           S  
ATOM   4612  CE  MET A 299      22.401  12.735 -14.275  1.00 54.85           C  
ATOM   4613  HE1 MET A 299      23.262  13.305 -14.623  1.00 54.85           H  
ATOM   4614  HE2 MET A 299      21.772  12.474 -15.125  1.00 54.85           H  
ATOM   4615  HE3 MET A 299      21.827  13.341 -13.574  1.00 54.85           H  
ATOM   4616  N   LEU A 300      27.519   8.585 -15.197  1.00 59.63           N  
ATOM   4617  H   LEU A 300      27.371   7.832 -14.539  1.00 59.63           H  
ATOM   4618  CA  LEU A 300      28.885   9.071 -15.411  1.00 59.63           C  
ATOM   4619  HA  LEU A 300      28.878  10.156 -15.306  1.00 59.63           H  
ATOM   4620  C   LEU A 300      29.365   8.746 -16.833  1.00 59.63           C  
ATOM   4621  CB  LEU A 300      29.813   8.463 -14.342  1.00 59.63           C  
ATOM   4622  HB2 LEU A 300      29.870   7.387 -14.503  1.00 59.63           H  
ATOM   4623  HB3 LEU A 300      29.378   8.629 -13.356  1.00 59.63           H  
ATOM   4624  O   LEU A 300      29.932   9.607 -17.505  1.00 59.63           O  
ATOM   4625  CG  LEU A 300      31.243   9.044 -14.350  1.00 59.63           C  
ATOM   4626  HG  LEU A 300      31.668   8.962 -15.350  1.00 59.63           H  
ATOM   4627  CD1 LEU A 300      31.266  10.512 -13.916  1.00 59.63           C  
ATOM   4628 HD11 LEU A 300      32.297  10.860 -13.862  1.00 59.63           H  
ATOM   4629 HD12 LEU A 300      30.804  10.623 -12.935  1.00 59.63           H  
ATOM   4630 HD13 LEU A 300      30.738  11.130 -14.642  1.00 59.63           H  
ATOM   4631  CD2 LEU A 300      32.129   8.248 -13.393  1.00 59.63           C  
ATOM   4632 HD21 LEU A 300      32.157   7.202 -13.698  1.00 59.63           H  
ATOM   4633 HD22 LEU A 300      33.145   8.642 -13.417  1.00 59.63           H  
ATOM   4634 HD23 LEU A 300      31.744   8.317 -12.376  1.00 59.63           H  
ATOM   4635  N   GLN A 301      29.067   7.538 -17.319  1.00 60.65           N  
ATOM   4636  H   GLN A 301      28.631   6.863 -16.708  1.00 60.65           H  
ATOM   4637  CA  GLN A 301      29.418   7.115 -18.675  1.00 60.65           C  
ATOM   4638  HA  GLN A 301      30.477   7.322 -18.827  1.00 60.65           H  
ATOM   4639  C   GLN A 301      28.641   7.905 -19.746  1.00 60.65           C  
ATOM   4640  CB  GLN A 301      29.206   5.597 -18.770  1.00 60.65           C  
ATOM   4641  HB2 GLN A 301      28.140   5.371 -18.787  1.00 60.65           H  
ATOM   4642  HB3 GLN A 301      29.641   5.129 -17.887  1.00 60.65           H  
ATOM   4643  O   GLN A 301      29.233   8.353 -20.729  1.00 60.65           O  
ATOM   4644  CG  GLN A 301      29.884   4.990 -20.003  1.00 60.65           C  
ATOM   4645  HG2 GLN A 301      30.928   5.302 -20.037  1.00 60.65           H  
ATOM   4646  HG3 GLN A 301      29.388   5.342 -20.908  1.00 60.65           H  
ATOM   4647  CD  GLN A 301      29.815   3.468 -19.965  1.00 60.65           C  
ATOM   4648  NE2 GLN A 301      30.862   2.789 -19.547  1.00 60.65           N  
ATOM   4649 HE21 GLN A 301      31.715   3.258 -19.278  1.00 60.65           H  
ATOM   4650 HE22 GLN A 301      30.759   1.784 -19.544  1.00 60.65           H  
ATOM   4651  OE1 GLN A 301      28.809   2.863 -20.284  1.00 60.65           O  
ATOM   4652  N   GLN A 302      27.348   8.174 -19.524  1.00 58.98           N  
ATOM   4653  H   GLN A 302      26.891   7.746 -18.731  1.00 58.98           H  
ATOM   4654  CA  GLN A 302      26.544   9.016 -20.421  1.00 58.98           C  
ATOM   4655  HA  GLN A 302      26.656   8.636 -21.436  1.00 58.98           H  
ATOM   4656  C   GLN A 302      27.016  10.483 -20.428  1.00 58.98           C  
ATOM   4657  CB  GLN A 302      25.065   8.893 -20.022  1.00 58.98           C  
ATOM   4658  HB2 GLN A 302      24.793   7.838 -20.013  1.00 58.98           H  
ATOM   4659  HB3 GLN A 302      24.922   9.295 -19.019  1.00 58.98           H  
ATOM   4660  O   GLN A 302      27.047  11.124 -21.479  1.00 58.98           O  
ATOM   4661  CG  GLN A 302      24.137   9.628 -21.000  1.00 58.98           C  
ATOM   4662  HG2 GLN A 302      24.325  10.701 -20.957  1.00 58.98           H  
ATOM   4663  HG3 GLN A 302      24.336   9.284 -22.015  1.00 58.98           H  
ATOM   4664  CD  GLN A 302      22.671   9.389 -20.664  1.00 58.98           C  
ATOM   4665  NE2 GLN A 302      22.001   8.489 -21.349  1.00 58.98           N  
ATOM   4666 HE21 GLN A 302      21.040   8.346 -21.072  1.00 58.98           H  
ATOM   4667 HE22 GLN A 302      22.452   7.954 -22.077  1.00 58.98           H  
ATOM   4668  OE1 GLN A 302      22.107   9.994 -19.769  1.00 58.98           O  
ATOM   4669  N   MET A 303      27.439  11.013 -19.279  1.00 57.34           N  
ATOM   4670  H   MET A 303      27.348  10.463 -18.437  1.00 57.34           H  
ATOM   4671  CA  MET A 303      27.968  12.374 -19.156  1.00 57.34           C  
ATOM   4672  HA  MET A 303      27.267  13.065 -19.625  1.00 57.34           H  
ATOM   4673  C   MET A 303      29.322  12.533 -19.859  1.00 57.34           C  
ATOM   4674  CB  MET A 303      28.061  12.712 -17.665  1.00 57.34           C  
ATOM   4675  HB2 MET A 303      27.087  12.529 -17.212  1.00 57.34           H  
ATOM   4676  HB3 MET A 303      28.792  12.060 -17.187  1.00 57.34           H  
ATOM   4677  O   MET A 303      29.558  13.550 -20.513  1.00 57.34           O  
ATOM   4678  CG  MET A 303      28.446  14.168 -17.403  1.00 57.34           C  
ATOM   4679  HG2 MET A 303      29.411  14.371 -17.868  1.00 57.34           H  
ATOM   4680  HG3 MET A 303      27.701  14.821 -17.857  1.00 57.34           H  
ATOM   4681  SD  MET A 303      28.585  14.558 -15.637  1.00 57.34           S  
ATOM   4682  CE  MET A 303      26.851  14.401 -15.116  1.00 57.34           C  
ATOM   4683  HE1 MET A 303      26.745  14.781 -14.100  1.00 57.34           H  
ATOM   4684  HE2 MET A 303      26.554  13.353 -15.134  1.00 57.34           H  
ATOM   4685  HE3 MET A 303      26.203  14.971 -15.783  1.00 57.34           H  
ATOM   4686  N   GLN A 304      30.193  11.521 -19.785  1.00 61.24           N  
ATOM   4687  H   GLN A 304      29.968  10.730 -19.199  1.00 61.24           H  
ATOM   4688  CA  GLN A 304      31.468  11.511 -20.509  1.00 61.24           C  
ATOM   4689  HA  GLN A 304      31.992  12.437 -20.272  1.00 61.24           H  
ATOM   4690  C   GLN A 304      31.244  11.490 -22.030  1.00 61.24           C  
ATOM   4691  CB  GLN A 304      32.317  10.318 -20.030  1.00 61.24           C  
ATOM   4692  HB2 GLN A 304      31.924   9.939 -19.087  1.00 61.24           H  
ATOM   4693  HB3 GLN A 304      32.267   9.508 -20.758  1.00 61.24           H  
ATOM   4694  O   GLN A 304      31.891  12.240 -22.762  1.00 61.24           O  
ATOM   4695  CG  GLN A 304      33.780  10.712 -19.785  1.00 61.24           C  
ATOM   4696  HG2 GLN A 304      34.245  11.008 -20.725  1.00 61.24           H  
ATOM   4697  HG3 GLN A 304      33.807  11.560 -19.100  1.00 61.24           H  
ATOM   4698  CD  GLN A 304      34.583   9.565 -19.175  1.00 61.24           C  
ATOM   4699  NE2 GLN A 304      35.501   9.835 -18.273  1.00 61.24           N  
ATOM   4700 HE21 GLN A 304      36.011   9.036 -17.925  1.00 61.24           H  
ATOM   4701 HE22 GLN A 304      35.707  10.783 -17.991  1.00 61.24           H  
ATOM   4702  OE1 GLN A 304      34.401   8.403 -19.490  1.00 61.24           O  
ATOM   4703  N   GLN A 305      30.260  10.711 -22.492  1.00 59.05           N  
ATOM   4704  H   GLN A 305      29.796  10.093 -21.842  1.00 59.05           H  
ATOM   4705  CA  GLN A 305      29.877  10.630 -23.903  1.00 59.05           C  
ATOM   4706  HA  GLN A 305      30.779  10.454 -24.490  1.00 59.05           H  
ATOM   4707  C   GLN A 305      29.241  11.935 -24.418  1.00 59.05           C  
ATOM   4708  CB  GLN A 305      28.949   9.416 -24.066  1.00 59.05           C  
ATOM   4709  HB2 GLN A 305      27.991   9.618 -23.586  1.00 59.05           H  
ATOM   4710  HB3 GLN A 305      29.406   8.559 -23.571  1.00 59.05           H  
ATOM   4711  O   GLN A 305      29.553  12.388 -25.519  1.00 59.05           O  
ATOM   4712  CG  GLN A 305      28.717   9.043 -25.534  1.00 59.05           C  
ATOM   4713  HG2 GLN A 305      28.169   9.838 -26.039  1.00 59.05           H  
ATOM   4714  HG3 GLN A 305      29.680   8.918 -26.030  1.00 59.05           H  
ATOM   4715  CD  GLN A 305      27.915   7.751 -25.650  1.00 59.05           C  
ATOM   4716  NE2 GLN A 305      28.464   6.711 -26.241  1.00 59.05           N  
ATOM   4717 HE21 GLN A 305      29.400   6.763 -26.616  1.00 59.05           H  
ATOM   4718 HE22 GLN A 305      27.901   5.873 -26.272  1.00 59.05           H  
ATOM   4719  OE1 GLN A 305      26.787   7.647 -25.199  1.00 59.05           O  
ATOM   4720  N   MET A 306      28.404  12.598 -23.612  1.00 55.24           N  
ATOM   4721  H   MET A 306      28.124  12.159 -22.747  1.00 55.24           H  
ATOM   4722  CA  MET A 306      27.784  13.875 -23.989  1.00 55.24           C  
ATOM   4723  HA  MET A 306      27.411  13.779 -25.008  1.00 55.24           H  
ATOM   4724  C   MET A 306      28.790  15.038 -23.985  1.00 55.24           C  
ATOM   4725  CB  MET A 306      26.581  14.142 -23.073  1.00 55.24           C  
ATOM   4726  HB2 MET A 306      26.926  14.371 -22.065  1.00 55.24           H  
ATOM   4727  HB3 MET A 306      25.970  13.240 -23.034  1.00 55.24           H  
ATOM   4728  O   MET A 306      28.732  15.901 -24.862  1.00 55.24           O  
ATOM   4729  CG  MET A 306      25.715  15.296 -23.595  1.00 55.24           C  
ATOM   4730  HG2 MET A 306      25.446  15.099 -24.633  1.00 55.24           H  
ATOM   4731  HG3 MET A 306      26.305  16.212 -23.569  1.00 55.24           H  
ATOM   4732  SD  MET A 306      24.190  15.589 -22.654  1.00 55.24           S  
ATOM   4733  CE  MET A 306      23.215  14.129 -23.112  1.00 55.24           C  
ATOM   4734  HE1 MET A 306      23.701  13.226 -22.743  1.00 55.24           H  
ATOM   4735  HE2 MET A 306      23.120  14.075 -24.197  1.00 55.24           H  
ATOM   4736  HE3 MET A 306      22.224  14.204 -22.666  1.00 55.24           H  
ATOM   4737  N   ARG A 307      29.762  15.037 -23.059  1.00 60.60           N  
ATOM   4738  H   ARG A 307      29.737  14.323 -22.345  1.00 60.60           H  
ATOM   4739  CA  ARG A 307      30.842  16.039 -23.019  1.00 60.60           C  
ATOM   4740  HA  ARG A 307      30.384  17.027 -23.059  1.00 60.60           H  
ATOM   4741  C   ARG A 307      31.755  15.944 -24.247  1.00 60.60           C  
ATOM   4742  CB  ARG A 307      31.608  15.901 -21.692  1.00 60.60           C  
ATOM   4743  HB2 ARG A 307      32.207  14.990 -21.708  1.00 60.60           H  
ATOM   4744  HB3 ARG A 307      30.887  15.825 -20.878  1.00 60.60           H  
ATOM   4745  O   ARG A 307      32.162  16.976 -24.775  1.00 60.60           O  
ATOM   4746  CG  ARG A 307      32.507  17.113 -21.409  1.00 60.60           C  
ATOM   4747  HG2 ARG A 307      33.257  17.196 -22.196  1.00 60.60           H  
ATOM   4748  HG3 ARG A 307      31.901  18.019 -21.403  1.00 60.60           H  
ATOM   4749  CD  ARG A 307      33.218  16.971 -20.057  1.00 60.60           C  
ATOM   4750  HD2 ARG A 307      32.467  16.941 -19.267  1.00 60.60           H  
ATOM   4751  HD3 ARG A 307      33.773  16.033 -20.051  1.00 60.60           H  
ATOM   4752  NE  ARG A 307      34.150  18.092 -19.822  1.00 60.60           N  
ATOM   4753  HE  ARG A 307      34.258  18.753 -20.577  1.00 60.60           H  
ATOM   4754  NH1 ARG A 307      34.834  17.512 -17.704  1.00 60.60           N  
ATOM   4755 HH11 ARG A 307      34.222  16.709 -17.726  1.00 60.60           H  
ATOM   4756 HH12 ARG A 307      35.401  17.698 -16.889  1.00 60.60           H  
ATOM   4757  NH2 ARG A 307      35.688  19.325 -18.680  1.00 60.60           N  
ATOM   4758 HH21 ARG A 307      35.756  19.972 -19.452  1.00 60.60           H  
ATOM   4759 HH22 ARG A 307      36.253  19.484 -17.857  1.00 60.60           H  
ATOM   4760  CZ  ARG A 307      34.884  18.302 -18.741  1.00 60.60           C  
ATOM   4761  N   GLN A 308      32.014  14.731 -24.743  1.00 58.55           N  
ATOM   4762  H   GLN A 308      31.682  13.922 -24.238  1.00 58.55           H  
ATOM   4763  CA  GLN A 308      32.768  14.518 -25.983  1.00 58.55           C  
ATOM   4764  HA  GLN A 308      33.687  15.102 -25.929  1.00 58.55           H  
ATOM   4765  C   GLN A 308      31.993  15.008 -27.222  1.00 58.55           C  
ATOM   4766  CB  GLN A 308      33.150  13.032 -26.075  1.00 58.55           C  
ATOM   4767  HB2 GLN A 308      32.255  12.430 -26.226  1.00 58.55           H  
ATOM   4768  HB3 GLN A 308      33.611  12.732 -25.134  1.00 58.55           H  
ATOM   4769  O   GLN A 308      32.581  15.617 -28.114  1.00 58.55           O  
ATOM   4770  CG  GLN A 308      34.148  12.755 -27.208  1.00 58.55           C  
ATOM   4771  HG2 GLN A 308      33.672  12.932 -28.172  1.00 58.55           H  
ATOM   4772  HG3 GLN A 308      34.998  13.431 -27.116  1.00 58.55           H  
ATOM   4773  CD  GLN A 308      34.643  11.313 -27.171  1.00 58.55           C  
ATOM   4774  NE2 GLN A 308      35.875  11.071 -26.779  1.00 58.55           N  
ATOM   4775 HE21 GLN A 308      36.174  10.107 -26.825  1.00 58.55           H  
ATOM   4776 HE22 GLN A 308      36.513  11.822 -26.558  1.00 58.55           H  
ATOM   4777  OE1 GLN A 308      33.922  10.379 -27.474  1.00 58.55           O  
ATOM   4778  N   MET A 309      30.668  14.831 -27.250  1.00 52.37           N  
ATOM   4779  H   MET A 309      30.240  14.276 -26.522  1.00 52.37           H  
ATOM   4780  CA  MET A 309      29.823  15.326 -28.344  1.00 52.37           C  
ATOM   4781  HA  MET A 309      30.281  15.026 -29.287  1.00 52.37           H  
ATOM   4782  C   MET A 309      29.718  16.862 -28.362  1.00 52.37           C  
ATOM   4783  CB  MET A 309      28.450  14.646 -28.246  1.00 52.37           C  
ATOM   4784  HB2 MET A 309      27.914  15.019 -27.374  1.00 52.37           H  
ATOM   4785  HB3 MET A 309      28.603  13.574 -28.121  1.00 52.37           H  
ATOM   4786  O   MET A 309      29.762  17.472 -29.429  1.00 52.37           O  
ATOM   4787  CG  MET A 309      27.595  14.870 -29.498  1.00 52.37           C  
ATOM   4788  HG2 MET A 309      28.160  14.565 -30.379  1.00 52.37           H  
ATOM   4789  HG3 MET A 309      27.381  15.935 -29.588  1.00 52.37           H  
ATOM   4790  SD  MET A 309      26.013  13.978 -29.485  1.00 52.37           S  
ATOM   4791  CE  MET A 309      26.580  12.279 -29.776  1.00 52.37           C  
ATOM   4792  HE1 MET A 309      27.150  12.237 -30.705  1.00 52.37           H  
ATOM   4793  HE2 MET A 309      25.717  11.618 -29.855  1.00 52.37           H  
ATOM   4794  HE3 MET A 309      27.208  11.948 -28.949  1.00 52.37           H  
ATOM   4795  N   GLN A 310      29.647  17.507 -27.190  1.00 56.55           N  
ATOM   4796  H   GLN A 310      29.569  16.960 -26.345  1.00 56.55           H  
ATOM   4797  CA  GLN A 310      29.554  18.969 -27.090  1.00 56.55           C  
ATOM   4798  HA  GLN A 310      28.788  19.303 -27.791  1.00 56.55           H  
ATOM   4799  C   GLN A 310      30.860  19.682 -27.483  1.00 56.55           C  
ATOM   4800  CB  GLN A 310      29.096  19.345 -25.671  1.00 56.55           C  
ATOM   4801  HB2 GLN A 310      28.231  18.737 -25.410  1.00 56.55           H  
ATOM   4802  HB3 GLN A 310      29.896  19.130 -24.962  1.00 56.55           H  
ATOM   4803  O   GLN A 310      30.811  20.775 -28.047  1.00 56.55           O  
ATOM   4804  CG  GLN A 310      28.692  20.824 -25.565  1.00 56.55           C  
ATOM   4805  HG2 GLN A 310      29.563  21.461 -25.718  1.00 56.55           H  
ATOM   4806  HG3 GLN A 310      27.961  21.051 -26.341  1.00 56.55           H  
ATOM   4807  CD  GLN A 310      28.095  21.152 -24.200  1.00 56.55           C  
ATOM   4808  NE2 GLN A 310      26.896  21.692 -24.143  1.00 56.55           N  
ATOM   4809 HE21 GLN A 310      26.569  21.933 -23.218  1.00 56.55           H  
ATOM   4810 HE22 GLN A 310      26.392  21.928 -24.985  1.00 56.55           H  
ATOM   4811  OE1 GLN A 310      28.688  20.921 -23.160  1.00 56.55           O  
ATOM   4812  N   GLN A 311      32.023  19.063 -27.244  1.00 56.71           N  
ATOM   4813  H   GLN A 311      32.018  18.182 -26.750  1.00 56.71           H  
ATOM   4814  CA  GLN A 311      33.313  19.640 -27.639  1.00 56.71           C  
ATOM   4815  HA  GLN A 311      33.296  20.698 -27.380  1.00 56.71           H  
ATOM   4816  C   GLN A 311      33.552  19.562 -29.157  1.00 56.71           C  
ATOM   4817  CB  GLN A 311      34.435  18.978 -26.824  1.00 56.71           C  
ATOM   4818  HB2 GLN A 311      34.620  17.970 -27.197  1.00 56.71           H  
ATOM   4819  HB3 GLN A 311      34.116  18.907 -25.784  1.00 56.71           H  
ATOM   4820  O   GLN A 311      34.197  20.445 -29.717  1.00 56.71           O  
ATOM   4821  CG  GLN A 311      35.733  19.798 -26.864  1.00 56.71           C  
ATOM   4822  HG2 GLN A 311      36.156  19.772 -27.868  1.00 56.71           H  
ATOM   4823  HG3 GLN A 311      35.514  20.835 -26.612  1.00 56.71           H  
ATOM   4824  CD  GLN A 311      36.771  19.253 -25.889  1.00 56.71           C  
ATOM   4825  NE2 GLN A 311      37.166  20.006 -24.884  1.00 56.71           N  
ATOM   4826 HE21 GLN A 311      37.933  19.627 -24.347  1.00 56.71           H  
ATOM   4827 HE22 GLN A 311      36.883  20.974 -24.834  1.00 56.71           H  
ATOM   4828  OE1 GLN A 311      37.232  18.131 -25.990  1.00 56.71           O  
ATOM   4829  N   MET A 312      32.973  18.572 -29.847  1.00 50.30           N  
ATOM   4830  H   MET A 312      32.475  17.852 -29.344  1.00 50.30           H  
ATOM   4831  CA  MET A 312      33.075  18.468 -31.308  1.00 50.30           C  
ATOM   4832  HA  MET A 312      34.104  18.691 -31.590  1.00 50.30           H  
ATOM   4833  C   MET A 312      32.183  19.488 -32.036  1.00 50.30           C  
ATOM   4834  CB  MET A 312      32.777  17.024 -31.732  1.00 50.30           C  
ATOM   4835  HB2 MET A 312      31.712  16.820 -31.625  1.00 50.30           H  
ATOM   4836  HB3 MET A 312      33.326  16.348 -31.076  1.00 50.30           H  
ATOM   4837  O   MET A 312      32.554  19.972 -33.102  1.00 50.30           O  
ATOM   4838  CG  MET A 312      33.210  16.751 -33.178  1.00 50.30           C  
ATOM   4839  HG2 MET A 312      32.625  17.389 -33.842  1.00 50.30           H  
ATOM   4840  HG3 MET A 312      34.260  17.017 -33.297  1.00 50.30           H  
ATOM   4841  SD  MET A 312      32.982  15.034 -33.718  1.00 50.30           S  
ATOM   4842  CE  MET A 312      34.331  14.211 -32.826  1.00 50.30           C  
ATOM   4843  HE1 MET A 312      34.354  13.156 -33.101  1.00 50.30           H  
ATOM   4844  HE2 MET A 312      34.174  14.296 -31.751  1.00 50.30           H  
ATOM   4845  HE3 MET A 312      35.282  14.671 -33.094  1.00 50.30           H  
ATOM   4846  N   GLN A 313      31.043  19.881 -31.456  1.00 51.07           N  
ATOM   4847  H   GLN A 313      30.752  19.439 -30.596  1.00 51.07           H  
ATOM   4848  CA  GLN A 313      30.154  20.864 -32.091  1.00 51.07           C  
ATOM   4849  HA  GLN A 313      30.144  20.645 -33.159  1.00 51.07           H  
ATOM   4850  C   GLN A 313      30.654  22.315 -31.958  1.00 51.07           C  
ATOM   4851  CB  GLN A 313      28.720  20.672 -31.572  1.00 51.07           C  
ATOM   4852  HB2 GLN A 313      28.625  21.105 -30.576  1.00 51.07           H  
ATOM   4853  HB3 GLN A 313      28.513  19.604 -31.505  1.00 51.07           H  
ATOM   4854  O   GLN A 313      30.255  23.168 -32.747  1.00 51.07           O  
ATOM   4855  CG  GLN A 313      27.687  21.298 -32.524  1.00 51.07           C  
ATOM   4856  HG2 GLN A 313      27.760  22.385 -32.492  1.00 51.07           H  
ATOM   4857  HG3 GLN A 313      27.899  20.971 -33.542  1.00 51.07           H  
ATOM   4858  CD  GLN A 313      26.256  20.907 -32.171  1.00 51.07           C  
ATOM   4859  NE2 GLN A 313      25.445  20.545 -33.141  1.00 51.07           N  
ATOM   4860 HE21 GLN A 313      25.762  20.540 -34.100  1.00 51.07           H  
ATOM   4861 HE22 GLN A 313      24.506  20.296 -32.864  1.00 51.07           H  
ATOM   4862  OE1 GLN A 313      25.835  20.915 -31.026  1.00 51.07           O  
ATOM   4863  N   GLN A 314      31.555  22.605 -31.012  1.00 47.05           N  
ATOM   4864  H   GLN A 314      31.855  21.870 -30.388  1.00 47.05           H  
ATOM   4865  CA  GLN A 314      32.096  23.958 -30.810  1.00 47.05           C  
ATOM   4866  HA  GLN A 314      31.339  24.664 -31.151  1.00 47.05           H  
ATOM   4867  C   GLN A 314      33.332  24.294 -31.666  1.00 47.05           C  
ATOM   4868  CB  GLN A 314      32.323  24.219 -29.307  1.00 47.05           C  
ATOM   4869  HB2 GLN A 314      33.358  24.510 -29.130  1.00 47.05           H  
ATOM   4870  HB3 GLN A 314      32.126  23.315 -28.731  1.00 47.05           H  
ATOM   4871  O   GLN A 314      33.728  25.452 -31.707  1.00 47.05           O  
ATOM   4872  CG  GLN A 314      31.399  25.342 -28.813  1.00 47.05           C  
ATOM   4873  HG2 GLN A 314      31.641  26.265 -29.340  1.00 47.05           H  
ATOM   4874  HG3 GLN A 314      30.363  25.081 -29.030  1.00 47.05           H  
ATOM   4875  CD  GLN A 314      31.544  25.585 -27.318  1.00 47.05           C  
ATOM   4876  NE2 GLN A 314      30.803  24.885 -26.486  1.00 47.05           N  
ATOM   4877 HE21 GLN A 314      30.943  25.089 -25.507  1.00 47.05           H  
ATOM   4878 HE22 GLN A 314      30.171  24.178 -26.835  1.00 47.05           H  
ATOM   4879  OE1 GLN A 314      32.330  26.392 -26.859  1.00 47.05           O  
ATOM   4880  N   MET A 315      33.909  23.328 -32.391  1.00 43.54           N  
ATOM   4881  H   MET A 315      33.547  22.389 -32.311  1.00 43.54           H  
ATOM   4882  CA  MET A 315      35.064  23.547 -33.287  1.00 43.54           C  
ATOM   4883  HA  MET A 315      35.413  24.573 -33.171  1.00 43.54           H  
ATOM   4884  C   MET A 315      34.715  23.446 -34.784  1.00 43.54           C  
ATOM   4885  CB  MET A 315      36.228  22.630 -32.861  1.00 43.54           C  
ATOM   4886  HB2 MET A 315      36.828  22.332 -33.720  1.00 43.54           H  
ATOM   4887  HB3 MET A 315      35.828  21.721 -32.410  1.00 43.54           H  
ATOM   4888  O   MET A 315      35.601  23.384 -35.628  1.00 43.54           O  
ATOM   4889  CG  MET A 315      37.147  23.335 -31.854  1.00 43.54           C  
ATOM   4890  HG2 MET A 315      37.676  22.577 -31.277  1.00 43.54           H  
ATOM   4891  HG3 MET A 315      36.534  23.909 -31.160  1.00 43.54           H  
ATOM   4892  SD  MET A 315      38.383  24.440 -32.598  1.00 43.54           S  
ATOM   4893  CE  MET A 315      39.660  23.236 -33.056  1.00 43.54           C  
ATOM   4894  HE1 MET A 315      39.253  22.523 -33.773  1.00 43.54           H  
ATOM   4895  HE2 MET A 315      40.006  22.708 -32.167  1.00 43.54           H  
ATOM   4896  HE3 MET A 315      40.500  23.760 -33.513  1.00 43.54           H  
ATOM   4897  N   GLY A 316      33.425  23.447 -35.135  1.00 39.90           N  
ATOM   4898  H   GLY A 316      32.736  23.508 -34.399  1.00 39.90           H  
ATOM   4899  CA  GLY A 316      32.948  23.312 -36.519  1.00 39.90           C  
ATOM   4900  HA2 GLY A 316      32.020  22.741 -36.512  1.00 39.90           H  
ATOM   4901  HA3 GLY A 316      33.679  22.747 -37.099  1.00 39.90           H  
ATOM   4902  C   GLY A 316      32.683  24.626 -37.264  1.00 39.90           C  
ATOM   4903  O   GLY A 316      31.934  24.621 -38.238  1.00 39.90           O  
ATOM   4904  N   GLY A 317      33.225  25.756 -36.802  1.00 33.93           N  
ATOM   4905  H   GLY A 317      33.861  25.687 -36.021  1.00 33.93           H  
ATOM   4906  CA  GLY A 317      33.107  27.053 -37.473  1.00 33.93           C  
ATOM   4907  HA2 GLY A 317      33.121  27.845 -36.725  1.00 33.93           H  
ATOM   4908  HA3 GLY A 317      32.164  27.116 -38.018  1.00 33.93           H  
ATOM   4909  C   GLY A 317      34.261  27.297 -38.444  1.00 33.93           C  
ATOM   4910  O   GLY A 317      35.222  27.964 -38.081  1.00 33.93           O  
ATOM   4911  N   GLY A 318      34.174  26.766 -39.667  1.00 31.56           N  
ATOM   4912  H   GLY A 318      33.406  26.141 -39.864  1.00 31.56           H  
ATOM   4913  CA  GLY A 318      35.171  27.020 -40.713  1.00 31.56           C  
ATOM   4914  HA2 GLY A 318      35.223  28.090 -40.916  1.00 31.56           H  
ATOM   4915  HA3 GLY A 318      36.150  26.704 -40.354  1.00 31.56           H  
ATOM   4916  C   GLY A 318      34.895  26.276 -42.022  1.00 31.56           C  
ATOM   4917  O   GLY A 318      35.378  25.170 -42.228  1.00 31.56           O  
ATOM   4918  N   ALA A 319      34.096  26.887 -42.894  1.00 32.53           N  
ATOM   4919  H   ALA A 319      33.759  27.798 -42.616  1.00 32.53           H  
ATOM   4920  CA  ALA A 319      33.983  26.588 -44.329  1.00 32.53           C  
ATOM   4921  HA  ALA A 319      33.886  25.514 -44.489  1.00 32.53           H  
ATOM   4922  C   ALA A 319      35.219  27.124 -45.107  1.00 32.53           C  
ATOM   4923  CB  ALA A 319      32.699  27.322 -44.756  1.00 32.53           C  
ATOM   4924  HB1 ALA A 319      32.465  27.109 -45.799  1.00 32.53           H  
ATOM   4925  HB2 ALA A 319      31.860  26.987 -44.146  1.00 32.53           H  
ATOM   4926  HB3 ALA A 319      32.825  28.398 -44.636  1.00 32.53           H  
ATOM   4927  O   ALA A 319      35.986  27.876 -44.503  1.00 32.53           O  
ATOM   4928  N   PRO A 320      35.353  26.978 -46.449  1.00 42.60           N  
ATOM   4929  CA  PRO A 320      35.023  25.902 -47.407  1.00 42.60           C  
ATOM   4930  HA  PRO A 320      34.663  25.008 -46.899  1.00 42.60           H  
ATOM   4931  C   PRO A 320      36.245  25.535 -48.321  1.00 42.60           C  
ATOM   4932  CB  PRO A 320      33.903  26.540 -48.251  1.00 42.60           C  
ATOM   4933  HB2 PRO A 320      33.840  26.143 -49.264  1.00 42.60           H  
ATOM   4934  HB3 PRO A 320      32.941  26.384 -47.764  1.00 42.60           H  
ATOM   4935  O   PRO A 320      37.356  25.982 -48.071  1.00 42.60           O  
ATOM   4936  CG  PRO A 320      34.249  28.037 -48.265  1.00 42.60           C  
ATOM   4937  HG2 PRO A 320      33.376  28.625 -47.981  1.00 42.60           H  
ATOM   4938  HG3 PRO A 320      34.605  28.343 -49.249  1.00 42.60           H
[truncated: 278,082 more chars]
