# Supplementary material for: A glutamine-based single α-helix scaffold to target globular proteins
Source: Nat Commun. 2022 Nov 18;13:7073. doi: 10.1038/s41467-022-34793-6 (PMC9674830; doi:10.1038/s41467-022-34793-6)
Supplement: Supplementary file 7 — Supplementary Data 4 [file 41467_2022_34793_MOESM7_ESM.zip › ColabFold_p37n/p37n_no_MSAs/A0A0K0E566.pdb]

ATOM      1  N   MET A   1     -68.328  79.567  13.812  1.00 38.23           N  
ATOM      2  H   MET A   1     -68.732  79.082  14.600  1.00 38.23           H  
ATOM      3  H2  MET A   1     -68.325  78.935  13.024  1.00 38.23           H  
ATOM      4  H3  MET A   1     -68.896  80.374  13.597  1.00 38.23           H  
ATOM      5  CA  MET A   1     -66.948  79.975  14.154  1.00 38.23           C  
ATOM      6  HA  MET A   1     -66.481  80.461  13.297  1.00 38.23           H  
ATOM      7  C   MET A   1     -66.167  78.705  14.453  1.00 38.23           C  
ATOM      8  CB  MET A   1     -66.929  80.965  15.332  1.00 38.23           C  
ATOM      9  HB2 MET A   1     -65.906  81.068  15.694  1.00 38.23           H  
ATOM     10  HB3 MET A   1     -67.547  80.584  16.145  1.00 38.23           H  
ATOM     11  O   MET A   1     -66.330  78.122  15.515  1.00 38.23           O  
ATOM     12  CG  MET A   1     -67.431  82.355  14.913  1.00 38.23           C  
ATOM     13  HG2 MET A   1     -68.426  82.266  14.476  1.00 38.23           H  
ATOM     14  HG3 MET A   1     -66.757  82.762  14.160  1.00 38.23           H  
ATOM     15  SD  MET A   1     -67.530  83.523  16.290  1.00 38.23           S  
ATOM     16  CE  MET A   1     -68.081  85.022  15.428  1.00 38.23           C  
ATOM     17  HE1 MET A   1     -69.039  84.840  14.941  1.00 38.23           H  
ATOM     18  HE2 MET A   1     -68.196  85.831  16.149  1.00 38.23           H  
ATOM     19  HE3 MET A   1     -67.341  85.314  14.682  1.00 38.23           H  
ATOM     20  N   ASN A   2     -65.460  78.200  13.441  1.00 37.60           N  
ATOM     21  H   ASN A   2     -65.302  78.764  12.618  1.00 37.60           H  
ATOM     22  CA  ASN A   2     -64.844  76.874  13.417  1.00 37.60           C  
ATOM     23  HA  ASN A   2     -65.463  76.162  13.963  1.00 37.60           H  
ATOM     24  C   ASN A   2     -63.465  76.911  14.087  1.00 37.60           C  
ATOM     25  CB  ASN A   2     -64.736  76.411  11.945  1.00 37.60           C  
ATOM     26  HB2 ASN A   2     -64.295  77.201  11.337  1.00 37.60           H  
ATOM     27  HB3 ASN A   2     -64.066  75.552  11.899  1.00 37.60           H  
ATOM     28  O   ASN A   2     -62.475  77.230  13.436  1.00 37.60           O  
ATOM     29  CG  ASN A   2     -66.048  75.966  11.328  1.00 37.60           C  
ATOM     30  ND2 ASN A   2     -66.084  75.760  10.034  1.00 37.60           N  
ATOM     31 HD21 ASN A   2     -65.251  75.838   9.468  1.00 37.60           H  
ATOM     32 HD22 ASN A   2     -66.955  75.415   9.656  1.00 37.60           H  
ATOM     33  OD1 ASN A   2     -67.055  75.822  11.996  1.00 37.60           O  
ATOM     34  N   ASN A   3     -63.394  76.563  15.371  1.00 36.97           N  
ATOM     35  H   ASN A   3     -64.251  76.363  15.868  1.00 36.97           H  
ATOM     36  CA  ASN A   3     -62.128  76.354  16.073  1.00 36.97           C  
ATOM     37  HA  ASN A   3     -61.360  76.992  15.634  1.00 36.97           H  
ATOM     38  C   ASN A   3     -61.652  74.909  15.868  1.00 36.97           C  
ATOM     39  CB  ASN A   3     -62.273  76.757  17.555  1.00 36.97           C  
ATOM     40  HB2 ASN A   3     -61.441  76.334  18.119  1.00 36.97           H  
ATOM     41  HB3 ASN A   3     -63.196  76.348  17.964  1.00 36.97           H  
ATOM     42  O   ASN A   3     -61.784  74.062  16.748  1.00 36.97           O  
ATOM     43  CG  ASN A   3     -62.230  78.259  17.776  1.00 36.97           C  
ATOM     44  ND2 ASN A   3     -62.582  78.715  18.954  1.00 36.97           N  
ATOM     45 HD21 ASN A   3     -62.856  78.085  19.694  1.00 36.97           H  
ATOM     46 HD22 ASN A   3     -62.505  79.714  19.084  1.00 36.97           H  
ATOM     47  OD1 ASN A   3     -61.870  79.043  16.916  1.00 36.97           O  
ATOM     48  N   PHE A   4     -61.098  74.623  14.687  1.00 35.73           N  
ATOM     49  H   PHE A   4     -61.053  75.357  13.995  1.00 35.73           H  
ATOM     50  CA  PHE A   4     -60.274  73.433  14.475  1.00 35.73           C  
ATOM     51  HA  PHE A   4     -60.713  72.585  15.000  1.00 35.73           H  
ATOM     52  C   PHE A   4     -58.892  73.689  15.084  1.00 35.73           C  
ATOM     53  CB  PHE A   4     -60.202  73.065  12.983  1.00 35.73           C  
ATOM     54  HB2 PHE A   4     -59.253  72.564  12.792  1.00 35.73           H  
ATOM     55  HB3 PHE A   4     -60.210  73.969  12.375  1.00 35.73           H  
ATOM     56  O   PHE A   4     -57.992  74.225  14.439  1.00 35.73           O  
ATOM     57  CG  PHE A   4     -61.305  72.126  12.532  1.00 35.73           C  
ATOM     58  CD1 PHE A   4     -61.102  70.733  12.580  1.00 35.73           C  
ATOM     59  HD1 PHE A   4     -60.162  70.334  12.931  1.00 35.73           H  
ATOM     60  CD2 PHE A   4     -62.530  72.636  12.066  1.00 35.73           C  
ATOM     61  HD2 PHE A   4     -62.684  73.704  12.025  1.00 35.73           H  
ATOM     62  CE1 PHE A   4     -62.118  69.856  12.162  1.00 35.73           C  
ATOM     63  HE1 PHE A   4     -61.959  68.788  12.196  1.00 35.73           H  
ATOM     64  CE2 PHE A   4     -63.548  71.759  11.648  1.00 35.73           C  
ATOM     65  HE2 PHE A   4     -64.489  72.149  11.289  1.00 35.73           H  
ATOM     66  CZ  PHE A   4     -63.341  70.369  11.695  1.00 35.73           C  
ATOM     67  HZ  PHE A   4     -64.120  69.694  11.372  1.00 35.73           H  
ATOM     68  N   ILE A   5     -58.726  73.315  16.353  1.00 37.10           N  
ATOM     69  H   ILE A   5     -59.529  72.959  16.852  1.00 37.10           H  
ATOM     70  CA  ILE A   5     -57.404  73.156  16.958  1.00 37.10           C  
ATOM     71  HA  ILE A   5     -56.784  74.012  16.693  1.00 37.10           H  
ATOM     72  C   ILE A   5     -56.795  71.909  16.315  1.00 37.10           C  
ATOM     73  CB  ILE A   5     -57.489  73.099  18.502  1.00 37.10           C  
ATOM     74  HB  ILE A   5     -58.182  72.307  18.785  1.00 37.10           H  
ATOM     75  O   ILE A   5     -57.035  70.779  16.736  1.00 37.10           O  
ATOM     76  CG1 ILE A   5     -58.025  74.450  19.036  1.00 37.10           C  
ATOM     77 HG12 ILE A   5     -57.306  75.239  18.817  1.00 37.10           H  
ATOM     78 HG13 ILE A   5     -58.956  74.698  18.524  1.00 37.10           H  
ATOM     79  CG2 ILE A   5     -56.110  72.789  19.121  1.00 37.10           C  
ATOM     80 HG21 ILE A   5     -55.396  73.572  18.866  1.00 37.10           H  
ATOM     81 HG22 ILE A   5     -55.734  71.831  18.762  1.00 37.10           H  
ATOM     82 HG23 ILE A   5     -56.190  72.716  20.206  1.00 37.10           H  
ATOM     83  CD1 ILE A   5     -58.334  74.462  20.538  1.00 37.10           C  
ATOM     84 HD11 ILE A   5     -58.819  75.403  20.796  1.00 37.10           H  
ATOM     85 HD12 ILE A   5     -59.004  73.639  20.786  1.00 37.10           H  
ATOM     86 HD13 ILE A   5     -57.416  74.376  21.120  1.00 37.10           H  
ATOM     87  N   ASN A   6     -56.040  72.129  15.239  1.00 35.88           N  
ATOM     88  H   ASN A   6     -56.027  73.067  14.864  1.00 35.88           H  
ATOM     89  CA  ASN A   6     -55.157  71.133  14.656  1.00 35.88           C  
ATOM     90  HA  ASN A   6     -55.735  70.252  14.378  1.00 35.88           H  
ATOM     91  C   ASN A   6     -54.143  70.722  15.727  1.00 35.88           C  
ATOM     92  CB  ASN A   6     -54.472  71.717  13.403  1.00 35.88           C  
ATOM     93  HB2 ASN A   6     -54.187  72.754  13.584  1.00 35.88           H  
ATOM     94  HB3 ASN A   6     -53.561  71.153  13.200  1.00 35.88           H  
ATOM     95  O   ASN A   6     -53.183  71.440  16.005  1.00 35.88           O  
ATOM     96  CG  ASN A   6     -55.326  71.626  12.151  1.00 35.88           C  
ATOM     97  ND2 ASN A   6     -55.077  72.457  11.167  1.00 35.88           N  
ATOM     98 HD21 ASN A   6     -54.365  73.169  11.252  1.00 35.88           H  
ATOM     99 HD22 ASN A   6     -55.665  72.363  10.352  1.00 35.88           H  
ATOM    100  OD1 ASN A   6     -56.198  70.786  12.020  1.00 35.88           O  
ATOM    101  N   SER A   7     -54.360  69.559  16.338  1.00 32.19           N  
ATOM    102  H   SER A   7     -55.234  69.082  16.171  1.00 32.19           H  
ATOM    103  CA  SER A   7     -53.346  68.879  17.130  1.00 32.19           C  
ATOM    104  HA  SER A   7     -52.981  69.556  17.902  1.00 32.19           H  
ATOM    105  C   SER A   7     -52.193  68.519  16.194  1.00 32.19           C  
ATOM    106  CB  SER A   7     -53.937  67.642  17.818  1.00 32.19           C  
ATOM    107  HB2 SER A   7     -54.749  67.944  18.480  1.00 32.19           H  
ATOM    108  HB3 SER A   7     -53.162  67.160  18.414  1.00 32.19           H  
ATOM    109  O   SER A   7     -52.237  67.513  15.481  1.00 32.19           O  
ATOM    110  OG  SER A   7     -54.429  66.725  16.860  1.00 32.19           O  
ATOM    111  HG  SER A   7     -53.807  66.736  16.128  1.00 32.19           H  
ATOM    112  N   ILE A   8     -51.177  69.375  16.164  1.00 34.39           N  
ATOM    113  H   ILE A   8     -51.295  70.256  16.644  1.00 34.39           H  
ATOM    114  CA  ILE A   8     -49.892  69.104  15.534  1.00 34.39           C  
ATOM    115  HA  ILE A   8     -50.050  68.828  14.491  1.00 34.39           H  
ATOM    116  C   ILE A   8     -49.307  67.908  16.288  1.00 34.39           C  
ATOM    117  CB  ILE A   8     -48.991  70.362  15.580  1.00 34.39           C  
ATOM    118  HB  ILE A   8     -48.846  70.643  16.624  1.00 34.39           H  
ATOM    119  O   ILE A   8     -48.744  68.044  17.374  1.00 34.39           O  
ATOM    120  CG1 ILE A   8     -49.653  71.547  14.834  1.00 34.39           C  
ATOM    121 HG12 ILE A   8     -50.682  71.671  15.173  1.00 34.39           H  
ATOM    122 HG13 ILE A   8     -49.682  71.338  13.765  1.00 34.39           H  
ATOM    123  CG2 ILE A   8     -47.614  70.069  14.957  1.00 34.39           C  
ATOM    124 HG21 ILE A   8     -47.179  69.164  15.382  1.00 34.39           H  
ATOM    125 HG22 ILE A   8     -46.930  70.896  15.148  1.00 34.39           H  
ATOM    126 HG23 ILE A   8     -47.710  69.929  13.880  1.00 34.39           H  
ATOM    127  CD1 ILE A   8     -48.959  72.894  15.065  1.00 34.39           C  
ATOM    128 HD11 ILE A   8     -49.538  73.683  14.585  1.00 34.39           H  
ATOM    129 HD12 ILE A   8     -48.897  73.102  16.133  1.00 34.39           H  
ATOM    130 HD13 ILE A   8     -47.958  72.888  14.635  1.00 34.39           H  
ATOM    131  N   LYS A   9     -49.483  66.709  15.728  1.00 31.88           N  
ATOM    132  H   LYS A   9     -50.075  66.663  14.911  1.00 31.88           H  
ATOM    133  CA  LYS A   9     -48.728  65.521  16.120  1.00 31.88           C  
ATOM    134  HA  LYS A   9     -48.732  65.419  17.206  1.00 31.88           H  
ATOM    135  C   LYS A   9     -47.285  65.757  15.686  1.00 31.88           C  
ATOM    136  CB  LYS A   9     -49.323  64.248  15.487  1.00 31.88           C  
ATOM    137  HB2 LYS A   9     -49.517  64.425  14.430  1.00 31.88           H  
ATOM    138  HB3 LYS A   9     -48.582  63.452  15.564  1.00 31.88           H  
ATOM    139  O   LYS A   9     -46.873  65.317  14.619  1.00 31.88           O  
ATOM    140  CG  LYS A   9     -50.607  63.764  16.177  1.00 31.88           C  
ATOM    141  HG2 LYS A   9     -50.396  63.568  17.229  1.00 31.88           H  
ATOM    142  HG3 LYS A   9     -51.374  64.535  16.106  1.00 31.88           H  
ATOM    143  CD  LYS A   9     -51.113  62.474  15.511  1.00 31.88           C  
ATOM    144  HD2 LYS A   9     -50.323  61.724  15.535  1.00 31.88           H  
ATOM    145  HD3 LYS A   9     -51.361  62.692  14.472  1.00 31.88           H  
ATOM    146  CE  LYS A   9     -52.352  61.934  16.236  1.00 31.88           C  
ATOM    147  HE2 LYS A   9     -53.106  62.720  16.263  1.00 31.88           H  
ATOM    148  HE3 LYS A   9     -52.079  61.702  17.266  1.00 31.88           H  
ATOM    149  NZ  LYS A   9     -52.898  60.726  15.564  1.00 31.88           N  
ATOM    150  HZ1 LYS A   9     -53.710  60.384  16.058  1.00 31.88           H  
ATOM    151  HZ2 LYS A   9     -52.209  59.989  15.532  1.00 31.88           H  
ATOM    152  HZ3 LYS A   9     -53.178  60.945  14.619  1.00 31.88           H  
ATOM    153  N   VAL A  10     -46.522  66.480  16.503  1.00 34.40           N  
ATOM    154  H   VAL A  10     -46.963  66.924  17.295  1.00 34.40           H  
ATOM    155  CA  VAL A  10     -45.064  66.426  16.435  1.00 34.40           C  
ATOM    156  HA  VAL A  10     -44.745  66.584  15.405  1.00 34.40           H  
ATOM    157  C   VAL A  10     -44.703  65.009  16.855  1.00 34.40           C  
ATOM    158  CB  VAL A  10     -44.377  67.489  17.317  1.00 34.40           C  
ATOM    159  HB  VAL A  10     -44.617  67.311  18.365  1.00 34.40           H  
ATOM    160  O   VAL A  10     -44.670  64.683  18.039  1.00 34.40           O  
ATOM    161  CG1 VAL A  10     -42.854  67.434  17.140  1.00 34.40           C  
ATOM    162 HG11 VAL A  10     -42.474  66.454  17.428  1.00 34.40           H  
ATOM    163 HG12 VAL A  10     -42.588  67.631  16.101  1.00 34.40           H  
ATOM    164 HG13 VAL A  10     -42.382  68.183  17.776  1.00 34.40           H  
ATOM    165  CG2 VAL A  10     -44.839  68.904  16.953  1.00 34.40           C  
ATOM    166 HG21 VAL A  10     -45.886  69.030  17.231  1.00 34.40           H  
ATOM    167 HG22 VAL A  10     -44.259  69.639  17.510  1.00 34.40           H  
ATOM    168 HG23 VAL A  10     -44.712  69.083  15.885  1.00 34.40           H  
ATOM    169  N   SER A  11     -44.521  64.137  15.867  1.00 35.88           N  
ATOM    170  H   SER A  11     -44.686  64.441  14.918  1.00 35.88           H  
ATOM    171  CA  SER A  11     -43.921  62.827  16.044  1.00 35.88           C  
ATOM    172  HA  SER A  11     -44.475  62.267  16.798  1.00 35.88           H  
ATOM    173  C   SER A  11     -42.495  63.045  16.535  1.00 35.88           C  
ATOM    174  CB  SER A  11     -43.963  62.045  14.725  1.00 35.88           C  
ATOM    175  HB2 SER A  11     -43.405  61.114  14.831  1.00 35.88           H  
ATOM    176  HB3 SER A  11     -44.998  61.809  14.481  1.00 35.88           H  
ATOM    177  O   SER A  11     -41.556  63.199  15.757  1.00 35.88           O  
ATOM    178  OG  SER A  11     -43.410  62.816  13.679  1.00 35.88           O  
ATOM    179  HG  SER A  11     -42.492  62.992  13.898  1.00 35.88           H  
ATOM    180  N   THR A  12     -42.334  63.095  17.850  1.00 36.28           N  
ATOM    181  H   THR A  12     -43.158  63.117  18.433  1.00 36.28           H  
ATOM    182  CA  THR A  12     -41.055  63.009  18.544  1.00 36.28           C  
ATOM    183  HA  THR A  12     -40.342  63.677  18.061  1.00 36.28           H  
ATOM    184  C   THR A  12     -40.511  61.589  18.409  1.00 36.28           C  
ATOM    185  CB  THR A  12     -41.207  63.437  20.016  1.00 36.28           C  
ATOM    186  HB  THR A  12     -40.340  63.109  20.590  1.00 36.28           H  
ATOM    187  O   THR A  12     -40.278  60.892  19.389  1.00 36.28           O  
ATOM    188  CG2 THR A  12     -41.322  64.954  20.155  1.00 36.28           C  
ATOM    189 HG21 THR A  12     -42.219  65.308  19.648  1.00 36.28           H  
ATOM    190 HG22 THR A  12     -40.448  65.433  19.713  1.00 36.28           H  
ATOM    191 HG23 THR A  12     -41.377  65.225  21.210  1.00 36.28           H  
ATOM    192  OG1 THR A  12     -42.383  62.886  20.565  1.00 36.28           O  
ATOM    193  HG1 THR A  12     -42.453  63.173  21.478  1.00 36.28           H  
ATOM    194  N   SER A  13     -40.241  61.140  17.182  1.00 35.51           N  
ATOM    195  H   SER A  13     -40.474  61.724  16.392  1.00 35.51           H  
ATOM    196  CA  SER A  13     -39.383  59.981  16.932  1.00 35.51           C  
ATOM    197  HA  SER A  13     -39.574  59.235  17.703  1.00 35.51           H  
ATOM    198  C   SER A  13     -37.916  60.396  17.066  1.00 35.51           C  
ATOM    199  CB  SER A  13     -39.712  59.318  15.593  1.00 35.51           C  
ATOM    200  HB2 SER A  13     -39.103  58.423  15.467  1.00 35.51           H  
ATOM    201  HB3 SER A  13     -40.764  59.033  15.582  1.00 35.51           H  
ATOM    202  O   SER A  13     -37.084  60.136  16.201  1.00 35.51           O  
ATOM    203  OG  SER A  13     -39.461  60.213  14.534  1.00 35.51           O  
ATOM    204  HG  SER A  13     -38.511  60.320  14.453  1.00 35.51           H  
ATOM    205  N   LEU A  14     -37.586  61.065  18.172  1.00 34.38           N  
ATOM    206  H   LEU A  14     -38.326  61.207  18.844  1.00 34.38           H  
ATOM    207  CA  LEU A  14     -36.225  61.119  18.672  1.00 34.38           C  
ATOM    208  HA  LEU A  14     -35.523  61.186  17.840  1.00 34.38           H  
ATOM    209  C   LEU A  14     -35.984  59.783  19.370  1.00 34.38           C  
ATOM    210  CB  LEU A  14     -36.028  62.338  19.597  1.00 34.38           C  
ATOM    211  HB2 LEU A  14     -35.092  62.216  20.142  1.00 34.38           H  
ATOM    212  HB3 LEU A  14     -36.834  62.347  20.331  1.00 34.38           H  
ATOM    213  O   LEU A  14     -36.042  59.689  20.596  1.00 34.38           O  
ATOM    214  CG  LEU A  14     -35.990  63.700  18.880  1.00 34.38           C  
ATOM    215  HG  LEU A  14     -36.911  63.839  18.314  1.00 34.38           H  
ATOM    216  CD1 LEU A  14     -35.890  64.815  19.924  1.00 34.38           C  
ATOM    217 HD11 LEU A  14     -34.962  64.721  20.489  1.00 34.38           H  
ATOM    218 HD12 LEU A  14     -35.909  65.783  19.425  1.00 34.38           H  
ATOM    219 HD13 LEU A  14     -36.738  64.761  20.606  1.00 34.38           H  
ATOM    220  CD2 LEU A  14     -34.792  63.839  17.935  1.00 34.38           C  
ATOM    221 HD21 LEU A  14     -33.861  63.648  18.468  1.00 34.38           H  
ATOM    222 HD22 LEU A  14     -34.769  64.847  17.521  1.00 34.38           H  
ATOM    223 HD23 LEU A  14     -34.889  63.142  17.102  1.00 34.38           H  
ATOM    224  N   TYR A  15     -35.683  58.752  18.576  1.00 37.01           N  
ATOM    225  H   TYR A  15     -35.755  58.896  17.579  1.00 37.01           H  
ATOM    226  CA  TYR A  15     -34.947  57.573  19.036  1.00 37.01           C  
ATOM    227  HA  TYR A  15     -35.428  57.182  19.933  1.00 37.01           H  
ATOM    228  C   TYR A  15     -33.529  58.011  19.430  1.00 37.01           C  
ATOM    229  CB  TYR A  15     -34.961  56.460  17.976  1.00 37.01           C  
ATOM    230  HB2 TYR A  15     -34.172  55.746  18.210  1.00 37.01           H  
ATOM    231  HB3 TYR A  15     -34.730  56.882  16.998  1.00 37.01           H  
ATOM    232  O   TYR A  15     -32.523  57.674  18.817  1.00 37.01           O  
ATOM    233  CG  TYR A  15     -36.262  55.682  17.907  1.00 37.01           C  
ATOM    234  CD1 TYR A  15     -36.463  54.577  18.760  1.00 37.01           C  
ATOM    235  HD1 TYR A  15     -35.699  54.296  19.470  1.00 37.01           H  
ATOM    236  CD2 TYR A  15     -37.254  56.037  16.972  1.00 37.01           C  
ATOM    237  HD2 TYR A  15     -37.096  56.871  16.305  1.00 37.01           H  
ATOM    238  CE1 TYR A  15     -37.648  53.821  18.675  1.00 37.01           C  
ATOM    239  HE1 TYR A  15     -37.796  52.968  19.321  1.00 37.01           H  
ATOM    240  CE2 TYR A  15     -38.441  55.284  16.887  1.00 37.01           C  
ATOM    241  HE2 TYR A  15     -39.203  55.534  16.164  1.00 37.01           H  
ATOM    242  OH  TYR A  15     -39.779  53.444  17.629  1.00 37.01           O  
ATOM    243  HH  TYR A  15     -39.790  52.689  18.222  1.00 37.01           H  
ATOM    244  CZ  TYR A  15     -38.638  54.173  17.732  1.00 37.01           C  
ATOM    245  N   THR A  16     -33.455  58.832  20.473  1.00 41.21           N  
ATOM    246  H   THR A  16     -34.335  59.069  20.907  1.00 41.21           H  
ATOM    247  CA  THR A  16     -32.240  59.081  21.226  1.00 41.21           C  
ATOM    248  HA  THR A  16     -31.380  59.064  20.557  1.00 41.21           H  
ATOM    249  C   THR A  16     -32.126  57.907  22.179  1.00 41.21           C  
ATOM    250  CB  THR A  16     -32.250  60.450  21.930  1.00 41.21           C  
ATOM    251  HB  THR A  16     -31.400  60.497  22.612  1.00 41.21           H  
ATOM    252  O   THR A  16     -32.793  57.843  23.208  1.00 41.21           O  
ATOM    253  CG2 THR A  16     -32.105  61.578  20.908  1.00 41.21           C  
ATOM    254 HG21 THR A  16     -32.144  62.542  21.415  1.00 41.21           H  
ATOM    255 HG22 THR A  16     -32.900  61.526  20.164  1.00 41.21           H  
ATOM    256 HG23 THR A  16     -31.145  61.487  20.401  1.00 41.21           H  
ATOM    257  OG1 THR A  16     -33.430  60.698  22.666  1.00 41.21           O  
ATOM    258  HG1 THR A  16     -34.184  60.495  22.108  1.00 41.21           H  
ATOM    259  N   SER A  17     -31.329  56.918  21.784  1.00 41.65           N  
ATOM    260  H   SER A  17     -30.926  56.975  20.859  1.00 41.65           H  
ATOM    261  CA  SER A  17     -30.843  55.882  22.689  1.00 41.65           C  
ATOM    262  HA  SER A  17     -31.680  55.287  23.055  1.00 41.65           H  
ATOM    263  C   SER A  17     -30.162  56.579  23.873  1.00 41.65           C  
ATOM    264  CB  SER A  17     -29.889  54.958  21.924  1.00 41.65           C  
ATOM    265  HB2 SER A  17     -29.249  55.549  21.268  1.00 41.65           H  
ATOM    266  HB3 SER A  17     -30.470  54.265  21.316  1.00 41.65           H  
ATOM    267  O   SER A  17     -29.017  57.019  23.779  1.00 41.65           O  
ATOM    268  OG  SER A  17     -29.069  54.238  22.817  1.00 41.65           O  
ATOM    269  HG  SER A  17     -28.258  54.737  22.938  1.00 41.65           H  
ATOM    270  N   LYS A  18     -30.902  56.739  24.974  1.00 44.15           N  
ATOM    271  H   LYS A  18     -31.868  56.454  24.906  1.00 44.15           H  
ATOM    272  CA  LYS A  18     -30.510  57.507  26.165  1.00 44.15           C  
ATOM    273  HA  LYS A  18     -30.055  58.441  25.836  1.00 44.15           H  
ATOM    274  C   LYS A  18     -29.424  56.842  27.021  1.00 44.15           C  
ATOM    275  CB  LYS A  18     -31.766  57.840  27.003  1.00 44.15           C  
ATOM    276  HB2 LYS A  18     -31.491  57.913  28.055  1.00 44.15           H  
ATOM    277  HB3 LYS A  18     -32.496  57.036  26.917  1.00 44.15           H  
ATOM    278  O   LYS A  18     -29.034  57.425  28.023  1.00 44.15           O  
ATOM    279  CG  LYS A  18     -32.402  59.180  26.598  1.00 44.15           C  
ATOM    280  HG2 LYS A  18     -32.737  59.130  25.562  1.00 44.15           H  
ATOM    281  HG3 LYS A  18     -31.657  59.969  26.691  1.00 44.15           H  
ATOM    282  CD  LYS A  18     -33.596  59.509  27.506  1.00 44.15           C  
ATOM    283  HD2 LYS A  18     -34.366  58.751  27.361  1.00 44.15           H  
ATOM    284  HD3 LYS A  18     -33.269  59.488  28.546  1.00 44.15           H  
ATOM    285  CE  LYS A  18     -34.161  60.896  27.177  1.00 44.15           C  
ATOM    286  HE2 LYS A  18     -33.374  61.635  27.327  1.00 44.15           H  
ATOM    287  HE3 LYS A  18     -34.438  60.912  26.123  1.00 44.15           H  
ATOM    288  NZ  LYS A  18     -35.338  61.216  28.025  1.00 44.15           N  
ATOM    289  HZ1 LYS A  18     -36.071  60.537  27.875  1.00 44.15           H  
ATOM    290  HZ2 LYS A  18     -35.704  62.130  27.802  1.00 44.15           H  
ATOM    291  HZ3 LYS A  18     -35.087  61.196  29.003  1.00 44.15           H  
ATOM    292  N   ASN A  19     -28.901  55.672  26.646  1.00 45.65           N  
ATOM    293  H   ASN A  19     -29.226  55.264  25.781  1.00 45.65           H  
ATOM    294  CA  ASN A  19     -28.178  54.820  27.599  1.00 45.65           C  
ATOM    295  HA  ASN A  19     -28.068  55.360  28.539  1.00 45.65           H  
ATOM    296  C   ASN A  19     -26.723  54.478  27.230  1.00 45.65           C  
ATOM    297  CB  ASN A  19     -29.050  53.593  27.931  1.00 45.65           C  
ATOM    298  HB2 ASN A  19     -29.345  53.085  27.013  1.00 45.65           H  
ATOM    299  HB3 ASN A  19     -28.470  52.890  28.530  1.00 45.65           H  
ATOM    300  O   ASN A  19     -26.186  53.511  27.758  1.00 45.65           O  
ATOM    301  CG  ASN A  19     -30.293  53.926  28.744  1.00 45.65           C  
ATOM    302  ND2 ASN A  19     -31.082  52.934  29.072  1.00 45.65           N  
ATOM    303 HD21 ASN A  19     -31.871  53.167  29.658  1.00 45.65           H  
ATOM    304 HD22 ASN A  19     -30.835  51.982  28.844  1.00 45.65           H  
ATOM    305  OD1 ASN A  19     -30.594  55.056  29.087  1.00 45.65           O  
ATOM    306  N   SER A  20     -26.039  55.268  26.391  1.00 44.05           N  
ATOM    307  H   SER A  20     -26.503  56.073  25.996  1.00 44.05           H  
ATOM    308  CA  SER A  20     -24.568  55.192  26.324  1.00 44.05           C  
ATOM    309  HA  SER A  20     -24.238  54.266  26.794  1.00 44.05           H  
ATOM    310  C   SER A  20     -23.965  56.335  27.146  1.00 44.05           C  
ATOM    311  CB  SER A  20     -24.047  55.081  24.881  1.00 44.05           C  
ATOM    312  HB2 SER A  20     -23.232  54.357  24.862  1.00 44.05           H  
ATOM    313  HB3 SER A  20     -24.839  54.707  24.233  1.00 44.05           H  
ATOM    314  O   SER A  20     -24.038  57.499  26.749  1.00 44.05           O  
ATOM    315  OG  SER A  20     -23.553  56.302  24.371  1.00 44.05           O  
ATOM    316  HG  SER A  20     -23.846  57.012  24.948  1.00 44.05           H  
ATOM    317  N   ILE A  21     -23.361  56.000  28.286  1.00 50.40           N  
ATOM    318  H   ILE A  21     -23.390  55.026  28.551  1.00 50.40           H  
ATOM    319  CA  ILE A  21     -22.750  56.928  29.262  1.00 50.40           C  
ATOM    320  HA  ILE A  21     -23.496  57.666  29.553  1.00 50.40           H  
ATOM    321  C   ILE A  21     -21.565  57.713  28.651  1.00 50.40           C  
ATOM    322  CB  ILE A  21     -22.363  56.111  30.527  1.00 50.40           C  
ATOM    323  HB  ILE A  21     -21.662  55.334  30.220  1.00 50.40           H  
ATOM    324  O   ILE A  21     -21.096  58.700  29.207  1.00 50.40           O  
ATOM    325  CG1 ILE A  21     -23.614  55.427  31.146  1.00 50.40           C  
ATOM    326 HG12 ILE A  21     -24.213  56.171  31.671  1.00 50.40           H  
ATOM    327 HG13 ILE A  21     -24.244  54.993  30.369  1.00 50.40           H  
ATOM    328  CG2 ILE A  21     -21.677  56.969  31.607  1.00 50.40           C  
ATOM    329 HG21 ILE A  21     -20.708  57.321  31.254  1.00 50.40           H  
ATOM    330 HG22 ILE A  21     -22.300  57.826  31.862  1.00 50.40           H  
ATOM    331 HG23 ILE A  21     -21.489  56.385  32.508  1.00 50.40           H  
ATOM    332  CD1 ILE A  21     -23.282  54.277  32.105  1.00 50.40           C  
ATOM    333 HD11 ILE A  21     -24.206  53.788  32.412  1.00 50.40           H  
ATOM    334 HD12 ILE A  21     -22.778  54.648  32.997  1.00 50.40           H  
ATOM    335 HD13 ILE A  21     -22.646  53.546  31.605  1.00 50.40           H  
ATOM    336  N   HIS A  22     -21.122  57.337  27.449  1.00 44.08           N  
ATOM    337  H   HIS A  22     -21.542  56.517  27.035  1.00 44.08           H  
ATOM    338  CA  HIS A  22     -20.040  57.989  26.713  1.00 44.08           C  
ATOM    339  HA  HIS A  22     -19.488  58.620  27.408  1.00 44.08           H  
ATOM    340  C   HIS A  22     -20.521  58.945  25.609  1.00 44.08           C  
ATOM    341  CB  HIS A  22     -19.063  56.915  26.223  1.00 44.08           C  
ATOM    342  HB2 HIS A  22     -18.221  57.393  25.721  1.00 44.08           H  
ATOM    343  HB3 HIS A  22     -19.565  56.268  25.504  1.00 44.08           H  
ATOM    344  O   HIS A  22     -19.759  59.263  24.695  1.00 44.08           O  
ATOM    345  CG  HIS A  22     -18.524  56.086  27.359  1.00 44.08           C  
ATOM    346  CD2 HIS A  22     -18.642  54.731  27.509  1.00 44.08           C  
ATOM    347  HD2 HIS A  22     -19.111  54.049  26.815  1.00 44.08           H  
ATOM    348  ND1 HIS A  22     -17.878  56.563  28.479  1.00 44.08           N  
ATOM    349  HD1 HIS A  22     -17.689  57.529  28.704  1.00 44.08           H  
ATOM    350  CE1 HIS A  22     -17.602  55.519  29.277  1.00 44.08           C  
ATOM    351  HE1 HIS A  22     -17.109  55.576  30.236  1.00 44.08           H  
ATOM    352  NE2 HIS A  22     -18.059  54.384  28.729  1.00 44.08           N  
ATOM    353  N   PHE A  23     -21.760  59.446  25.682  1.00 44.59           N  
ATOM    354  H   PHE A  23     -22.368  59.143  26.430  1.00 44.59           H  
ATOM    355  CA  PHE A  23     -22.208  60.528  24.802  1.00 44.59           C  
ATOM    356  HA  PHE A  23     -21.761  60.369  23.821  1.00 44.59           H  
ATOM    357  C   PHE A  23     -21.695  61.880  25.310  1.00 44.59           C  
ATOM    358  CB  PHE A  23     -23.727  60.495  24.588  1.00 44.59           C  
ATOM    359  HB2 PHE A  23     -24.031  59.467  24.387  1.00 44.59           H  
ATOM    360  HB3 PHE A  23     -24.238  60.813  25.497  1.00 44.59           H  
ATOM    361  O   PHE A  23     -22.416  62.667  25.925  1.00 44.59           O  
ATOM    362  CG  PHE A  23     -24.166  61.357  23.413  1.00 44.59           C  
ATOM    363  CD1 PHE A  23     -24.600  62.684  23.608  1.00 44.59           C  
ATOM    364  HD1 PHE A  23     -24.633  63.094  24.606  1.00 44.59           H  
ATOM    365  CD2 PHE A  23     -24.114  60.830  22.108  1.00 44.59           C  
ATOM    366  HD2 PHE A  23     -23.780  59.816  21.950  1.00 44.59           H  
ATOM    367  CE1 PHE A  23     -24.990  63.470  22.507  1.00 44.59           C  
ATOM    368  HE1 PHE A  23     -25.335  64.482  22.658  1.00 44.59           H  
ATOM    369  CE2 PHE A  23     -24.504  61.616  21.009  1.00 44.59           C  
ATOM    370  HE2 PHE A  23     -24.471  61.200  20.013  1.00 44.59           H  
ATOM    371  CZ  PHE A  23     -24.945  62.935  21.208  1.00 44.59           C  
ATOM    372  HZ  PHE A  23     -25.253  63.532  20.362  1.00 44.59           H  
ATOM    373  N   TRP A  24     -20.427  62.178  25.044  1.00 44.04           N  
ATOM    374  H   TRP A  24     -19.846  61.478  24.606  1.00 44.04           H  
ATOM    375  CA  TRP A  24     -19.950  63.552  25.139  1.00 44.04           C  
ATOM    376  HA  TRP A  24     -20.209  63.956  26.118  1.00 44.04           H  
ATOM    377  C   TRP A  24     -20.670  64.349  24.053  1.00 44.04           C  
ATOM    378  CB  TRP A  24     -18.426  63.602  24.991  1.00 44.04           C  
ATOM    379  HB2 TRP A  24     -18.144  63.195  24.020  1.00 44.04           H  
ATOM    380  HB3 TRP A  24     -18.107  64.644  25.019  1.00 44.04           H  
ATOM    381  O   TRP A  24     -20.481  64.082  22.863  1.00 44.04           O  
ATOM    382  CG  TRP A  24     -17.686  62.854  26.056  1.00 44.04           C  
ATOM    383  CD1 TRP A  24     -17.428  61.525  26.044  1.00 44.04           C  
ATOM    384  HD1 TRP A  24     -17.711  60.844  25.255  1.00 44.04           H  
ATOM    385  CD2 TRP A  24     -17.124  63.359  27.308  1.00 44.04           C  
ATOM    386  CE2 TRP A  24     -16.545  62.260  28.014  1.00 44.04           C  
ATOM    387  CE3 TRP A  24     -17.040  64.630  27.920  1.00 44.04           C  
ATOM    388  HE3 TRP A  24     -17.459  65.489  27.418  1.00 44.04           H  
ATOM    389  NE1 TRP A  24     -16.753  61.173  27.194  1.00 44.04           N  
ATOM    390  HE1 TRP A  24     -16.422  60.239  27.387  1.00 44.04           H  
ATOM    391  CH2 TRP A  24     -15.855  63.686  29.840  1.00 44.04           C  
ATOM    392  HH2 TRP A  24     -15.374  63.821  30.798  1.00 44.04           H  
ATOM    393  CZ2 TRP A  24     -15.921  62.409  29.260  1.00 44.04           C  
ATOM    394  HZ2 TRP A  24     -15.492  61.556  29.765  1.00 44.04           H  
ATOM    395  CZ3 TRP A  24     -16.411  64.791  29.171  1.00 44.04           C  
ATOM    396  HZ3 TRP A  24     -16.352  65.770  29.624  1.00 44.04           H  
ATOM    397  N   LYS A  25     -21.509  65.321  24.442  1.00 61.36           N  
ATOM    398  H   LYS A  25     -21.677  65.429  25.432  1.00 61.36           H  
ATOM    399  CA  LYS A  25     -22.011  66.335  23.508  1.00 61.36           C  
ATOM    400  HA  LYS A  25     -22.581  65.858  22.712  1.00 61.36           H  
ATOM    401  C   LYS A  25     -20.776  66.993  22.899  1.00 61.36           C  
ATOM    402  CB  LYS A  25     -22.886  67.386  24.224  1.00 61.36           C  
ATOM    403  HB2 LYS A  25     -23.045  68.216  23.536  1.00 61.36           H  
ATOM    404  HB3 LYS A  25     -22.352  67.770  25.093  1.00 61.36           H  
ATOM    405  O   LYS A  25     -20.147  67.818  23.556  1.00 61.36           O  
ATOM    406  CG  LYS A  25     -24.260  66.862  24.669  1.00 61.36           C  
ATOM    407  HG2 LYS A  25     -24.128  66.073  25.410  1.00 61.36           H  
ATOM    408  HG3 LYS A  25     -24.784  66.455  23.804  1.00 61.36           H  
ATOM    409  CD  LYS A  25     -25.099  68.001  25.273  1.00 61.36           C  
ATOM    410  HD2 LYS A  25     -25.224  68.783  24.524  1.00 61.36           H  
ATOM    411  HD3 LYS A  25     -24.568  68.416  26.130  1.00 61.36           H  
ATOM    412  CE  LYS A  25     -26.476  67.494  25.720  1.00 61.36           C  
ATOM    413  HE2 LYS A  25     -26.972  67.034  24.865  1.00 61.36           H  
ATOM    414  HE3 LYS A  25     -26.331  66.721  26.475  1.00 61.36           H  
ATOM    415  NZ  LYS A  25     -27.314  68.593  26.265  1.00 61.36           N  
ATOM    416  HZ1 LYS A  25     -27.467  69.309  25.569  1.00 61.36           H  
ATOM    417  HZ2 LYS A  25     -26.864  69.019  27.063  1.00 61.36           H  
ATOM    418  HZ3 LYS A  25     -28.213  68.244  26.565  1.00 61.36           H  
ATOM    419  N   ARG A  26     -20.378  66.587  21.688  1.00 61.44           N  
ATOM    420  H   ARG A  26     -20.831  65.774  21.296  1.00 61.44           H  
ATOM    421  CA  ARG A  26     -19.295  67.250  20.956  1.00 61.44           C  
ATOM    422  HA  ARG A  26     -18.364  67.157  21.516  1.00 61.44           H  
ATOM    423  C   ARG A  26     -19.665  68.725  20.906  1.00 61.44           C  
ATOM    424  CB  ARG A  26     -19.118  66.671  19.538  1.00 61.44           C  
ATOM    425  HB2 ARG A  26     -18.844  67.484  18.866  1.00 61.44           H  
ATOM    426  HB3 ARG A  26     -20.060  66.251  19.185  1.00 61.44           H  
ATOM    427  O   ARG A  26     -20.658  69.082  20.275  1.00 61.44           O  
ATOM    428  CG  ARG A  26     -18.005  65.615  19.458  1.00 61.44           C  
ATOM    429  HG2 ARG A  26     -17.071  66.059  19.801  1.00 61.44           H  
ATOM    430  HG3 ARG A  26     -18.255  64.769  20.098  1.00 61.44           H  
ATOM    431  CD  ARG A  26     -17.837  65.134  18.009  1.00 61.44           C  
ATOM    432  HD2 ARG A  26     -18.747  64.612  17.712  1.00 61.44           H  
ATOM    433  HD3 ARG A  26     -17.703  66.002  17.364  1.00 61.44           H  
ATOM    434  NE  ARG A  26     -16.672  64.240  17.851  1.00 61.44           N  
ATOM    435  HE  ARG A  26     -16.039  64.176  18.635  1.00 61.44           H  
ATOM    436  NH1 ARG A  26     -17.107  63.534  15.705  1.00 61.44           N  
ATOM    437 HH11 ARG A  26     -16.862  62.958  14.912  1.00 61.44           H  
ATOM    438 HH12 ARG A  26     -17.955  64.083  15.698  1.00 61.44           H  
ATOM    439  NH2 ARG A  26     -15.280  62.805  16.752  1.00 61.44           N  
ATOM    440 HH21 ARG A  26     -15.024  62.291  15.922  1.00 61.44           H  
ATOM    441 HH22 ARG A  26     -14.680  62.752  17.563  1.00 61.44           H  
ATOM    442  CZ  ARG A  26     -16.360  63.534  16.775  1.00 61.44           C  
ATOM    443  N   PHE A  27     -18.907  69.556  21.612  1.00 74.50           N  
ATOM    444  H   PHE A  27     -18.182  69.179  22.206  1.00 74.50           H  
ATOM    445  CA  PHE A  27     -19.032  70.998  21.509  1.00 74.50           C  
ATOM    446  HA  PHE A  27     -20.059  71.295  21.717  1.00 74.50           H  
ATOM    447  C   PHE A  27     -18.688  71.366  20.066  1.00 74.50           C  
ATOM    448  CB  PHE A  27     -18.112  71.667  22.537  1.00 74.50           C  
ATOM    449  HB2 PHE A  27     -18.426  71.368  23.537  1.00 74.50           H  
ATOM    450  HB3 PHE A  27     -17.092  71.312  22.394  1.00 74.50           H  
ATOM    451  O   PHE A  27     -17.525  71.332  19.668  1.00 74.50           O  
ATOM    452  CG  PHE A  27     -18.123  73.181  22.457  1.00 74.50           C  
ATOM    453  CD1 PHE A  27     -17.118  73.857  21.741  1.00 74.50           C  
ATOM    454  HD1 PHE A  27     -16.336  73.297  21.250  1.00 74.50           H  
ATOM    455  CD2 PHE A  27     -19.146  73.915  23.088  1.00 74.50           C  
ATOM    456  HD2 PHE A  27     -19.918  73.404  23.643  1.00 74.50           H  
ATOM    457  CE1 PHE A  27     -17.129  75.261  21.664  1.00 74.50           C  
ATOM    458  HE1 PHE A  27     -16.348  75.779  21.127  1.00 74.50           H  
ATOM    459  CE2 PHE A  27     -19.159  75.318  23.006  1.00 74.50           C  
ATOM    460  HE2 PHE A  27     -19.939  75.881  23.497  1.00 74.50           H  
ATOM    461  CZ  PHE A  27     -18.149  75.992  22.297  1.00 74.50           C  
ATOM    462  HZ  PHE A  27     -18.156  77.071  22.249  1.00 74.50           H  
ATOM    463  N   LYS A  28     -19.716  71.631  19.259  1.00 74.54           N  
ATOM    464  H   LYS A  28     -20.649  71.561  19.639  1.00 74.54           H  
ATOM    465  CA  LYS A  28     -19.556  72.223  17.935  1.00 74.54           C  
ATOM    466  HA  LYS A  28     -18.601  71.926  17.500  1.00 74.54           H  
ATOM    467  C   LYS A  28     -19.530  73.729  18.119  1.00 74.54           C  
ATOM    468  CB  LYS A  28     -20.686  71.800  16.985  1.00 74.54           C  
ATOM    469  HB2 LYS A  28     -20.636  72.453  16.114  1.00 74.54           H  
ATOM    470  HB3 LYS A  28     -21.652  71.958  17.464  1.00 74.54           H  
ATOM    471  O   LYS A  28     -20.417  74.281  18.772  1.00 74.54           O  
ATOM    472  CG  LYS A  28     -20.575  70.344  16.502  1.00 74.54           C  
ATOM    473  HG2 LYS A  28     -19.559  70.158  16.152  1.00 74.54           H  
ATOM    474  HG3 LYS A  28     -20.805  69.660  17.319  1.00 74.54           H  
ATOM    475  CD  LYS A  28     -21.553  70.123  15.334  1.00 74.54           C  
ATOM    476  HD2 LYS A  28     -21.347  70.872  14.570  1.00 74.54           H  
ATOM    477  HD3 LYS A  28     -22.573  70.271  15.688  1.00 74.54           H  
ATOM    478  CE  LYS A  28     -21.433  68.737  14.690  1.00 74.54           C  
ATOM    479  HE2 LYS A  28     -21.811  67.987  15.385  1.00 74.54           H  
ATOM    480  HE3 LYS A  28     -20.379  68.538  14.495  1.00 74.54           H  
ATOM    481  NZ  LYS A  28     -22.184  68.686  13.404  1.00 74.54           N  
ATOM    482  HZ1 LYS A  28     -23.154  68.950  13.503  1.00 74.54           H  
ATOM    483  HZ2 LYS A  28     -22.136  67.788  12.943  1.00 74.54           H  
ATOM    484  HZ3 LYS A  28     -21.813  69.334  12.724  1.00 74.54           H  
ATOM    485  N   ARG A  29     -18.541  74.407  17.535  1.00 82.68           N  
ATOM    486  H   ARG A  29     -17.893  73.910  16.941  1.00 82.68           H  
ATOM    487  CA  ARG A  29     -18.594  75.870  17.459  1.00 82.68           C  
ATOM    488  HA  ARG A  29     -18.768  76.269  18.458  1.00 82.68           H  
ATOM    489  C   ARG A  29     -19.796  76.255  16.598  1.00 82.68           C  
ATOM    490  CB  ARG A  29     -17.274  76.426  16.907  1.00 82.68           C  
ATOM    491  HB2 ARG A  29     -17.031  75.937  15.964  1.00 82.68           H  
ATOM    492  HB3 ARG A  29     -17.395  77.492  16.716  1.00 82.68           H  
ATOM    493  O   ARG A  29     -20.128  75.545  15.651  1.00 82.68           O  
ATOM    494  CG  ARG A  29     -16.123  76.236  17.906  1.00 82.68           C  
ATOM    495  HG2 ARG A  29     -15.970  75.174  18.099  1.00 82.68           H  
ATOM    496  HG3 ARG A  29     -16.378  76.736  18.840  1.00 82.68           H  
ATOM    497  CD  ARG A  29     -14.829  76.835  17.349  1.00 82.68           C  
ATOM    498  HD2 ARG A  29     -14.564  76.279  16.449  1.00 82.68           H  
ATOM    499  HD3 ARG A  29     -15.007  77.872  17.065  1.00 82.68           H  
ATOM    500  NE  ARG A  29     -13.738  76.791  18.347  1.00 82.68           N  
ATOM    501  HE  ARG A  29     -13.982  77.038  19.295  1.00 82.68           H  
ATOM    502  NH1 ARG A  29     -12.026  76.201  16.929  1.00 82.68           N  
ATOM    503 HH11 ARG A  29     -11.049  76.003  16.770  1.00 82.68           H  
ATOM    504 HH12 ARG A  29     -12.679  76.186  16.159  1.00 82.68           H  
ATOM    505  NH2 ARG A  29     -11.598  76.544  19.090  1.00 82.68           N  
ATOM    506 HH21 ARG A  29     -10.623  76.359  18.903  1.00 82.68           H  
ATOM    507 HH22 ARG A  29     -11.885  76.791  20.027  1.00 82.68           H  
ATOM    508  CZ  ARG A  29     -12.466  76.511  18.117  1.00 82.68           C  
ATOM    509  N   TRP A  30     -20.423  77.395  16.878  1.00 85.45           N  
ATOM    510  H   TRP A  30     -20.144  77.932  17.686  1.00 85.45           H  
ATOM    511  CA  TRP A  30     -21.508  77.916  16.034  1.00 85.45           C  
ATOM    512  HA  TRP A  30     -22.346  77.219  16.054  1.00 85.45           H  
ATOM    513  C   TRP A  30     -21.071  78.056  14.562  1.00 85.45           C  
ATOM    514  CB  TRP A  30     -21.984  79.251  16.613  1.00 85.45           C  
ATOM    515  HB2 TRP A  30     -22.281  79.109  17.652  1.00 85.45           H  
ATOM    516  HB3 TRP A  30     -22.871  79.566  16.064  1.00 85.45           H  
ATOM    517  O   TRP A  30     -21.856  77.795  13.660  1.00 85.45           O  
ATOM    518  CG  TRP A  30     -20.973  80.352  16.535  1.00 85.45           C  
ATOM    519  CD1 TRP A  30     -20.112  80.728  17.509  1.00 85.45           C  
ATOM    520  HD1 TRP A  30     -20.073  80.304  18.501  1.00 85.45           H  
ATOM    521  CD2 TRP A  30     -20.712  81.236  15.403  1.00 85.45           C  
ATOM    522  CE2 TRP A  30     -19.657  82.125  15.761  1.00 85.45           C  
ATOM    523  CE3 TRP A  30     -21.258  81.367  14.108  1.00 85.45           C  
ATOM    524  HE3 TRP A  30     -22.072  80.726  13.800  1.00 85.45           H  
ATOM    525  NE1 TRP A  30     -19.328  81.771  17.052  1.00 85.45           N  
ATOM    526  HE1 TRP A  30     -18.669  82.272  17.631  1.00 85.45           H  
ATOM    527  CH2 TRP A  30     -19.732  83.206  13.599  1.00 85.45           C  
ATOM    528  HH2 TRP A  30     -19.392  83.967  12.913  1.00 85.45           H  
ATOM    529  CZ2 TRP A  30     -19.165  83.099  14.881  1.00 85.45           C  
ATOM    530  HZ2 TRP A  30     -18.385  83.777  15.194  1.00 85.45           H  
ATOM    531  CZ3 TRP A  30     -20.772  82.339  13.215  1.00 85.45           C  
ATOM    532  HZ3 TRP A  30     -21.219  82.436  12.237  1.00 85.45           H  
ATOM    533  N   GLN A  31     -19.788  78.351  14.317  1.00 90.01           N  
ATOM    534  H   GLN A  31     -19.216  78.627  15.102  1.00 90.01           H  
ATOM    535  CA  GLN A  31     -19.176  78.371  12.982  1.00 90.01           C  
ATOM    536  HA  GLN A  31     -19.710  79.082  12.351  1.00 90.01           H  
ATOM    537  C   GLN A  31     -19.216  77.001  12.287  1.00 90.01           C  
ATOM    538  CB  GLN A  31     -17.706  78.802  13.114  1.00 90.01           C  
ATOM    539  HB2 GLN A  31     -17.204  78.117  13.797  1.00 90.01           H  
ATOM    540  HB3 GLN A  31     -17.223  78.725  12.140  1.00 90.01           H  
ATOM    541  O   GLN A  31     -19.380  76.925  11.072  1.00 90.01           O  
ATOM    542  CG  GLN A  31     -17.542  80.241  13.621  1.00 90.01           C  
ATOM    543  HG2 GLN A  31     -17.950  80.928  12.880  1.00 90.01           H  
ATOM    544  HG3 GLN A  31     -18.094  80.364  14.552  1.00 90.01           H  
ATOM    545  CD  GLN A  31     -16.092  80.612  13.915  1.00 90.01           C  
ATOM    546  NE2 GLN A  31     -15.755  81.882  13.880  1.00 90.01           N  
ATOM    547 HE21 GLN A  31     -14.786  82.100  14.058  1.00 90.01           H  
ATOM    548 HE22 GLN A  31     -16.434  82.584  13.621  1.00 90.01           H  
ATOM    549  OE1 GLN A  31     -15.253  79.780  14.226  1.00 90.01           O  
ATOM    550  N   ASP A  32     -19.056  75.910  13.040  1.00 84.42           N  
ATOM    551  H   ASP A  32     -19.004  76.014  14.043  1.00 84.42           H  
ATOM    552  CA  ASP A  32     -19.120  74.548  12.504  1.00 84.42           C  
ATOM    553  HA  ASP A  32     -18.541  74.506  11.582  1.00 84.42           H  
ATOM    554  C   ASP A  32     -20.564  74.177  12.159  1.00 84.42           C  
ATOM    555  CB  ASP A  32     -18.537  73.522  13.494  1.00 84.42           C  
ATOM    556  HB2 ASP A  32     -19.210  73.435  14.347  1.00 84.42           H  
ATOM    557  HB3 ASP A  32     -18.512  72.551  13.001  1.00 84.42           H  
ATOM    558  O   ASP A  32     -20.800  73.590  11.107  1.00 84.42           O  
ATOM    559  CG  ASP A  32     -17.130  73.832  14.013  1.00 84.42           C  
ATOM    560  OD1 ASP A  32     -16.360  74.532  13.317  1.00 84.42           O  
ATOM    561  OD2 ASP A  32     -16.822  73.361  15.129  1.00 84.42           O  
ATOM    562  N   LEU A  33     -21.518  74.571  13.013  1.00 83.73           N  
ATOM    563  H   LEU A  33     -21.226  75.080  13.835  1.00 83.73           H  
ATOM    564  CA  LEU A  33     -22.954  74.397  12.778  1.00 83.73           C  
ATOM    565  HA  LEU A  33     -23.157  73.342  12.591  1.00 83.73           H  
ATOM    566  C   LEU A  33     -23.419  75.144  11.526  1.00 83.73           C  
ATOM    567  CB  LEU A  33     -23.745  74.875  14.011  1.00 83.73           C  
ATOM    568  HB2 LEU A  33     -23.359  75.846  14.322  1.00 83.73           H  
ATOM    569  HB3 LEU A  33     -24.787  75.021  13.726  1.00 83.73           H  
ATOM    570  O   LEU A  33     -24.093  74.554  10.689  1.00 83.73           O  
ATOM    571  CG  LEU A  33     -23.701  73.910  15.205  1.00 83.73           C  
ATOM    572  HG  LEU A  33     -22.669  73.623  15.409  1.00 83.73           H  
ATOM    573  CD1 LEU A  33     -24.267  74.587  16.454  1.00 83.73           C  
ATOM    574 HD11 LEU A  33     -23.657  75.453  16.711  1.00 83.73           H  
ATOM    575 HD12 LEU A  33     -24.252  73.892  17.293  1.00 83.73           H  
ATOM    576 HD13 LEU A  33     -25.291  74.913  16.270  1.00 83.73           H  
ATOM    577  CD2 LEU A  33     -24.527  72.648  14.939  1.00 83.73           C  
ATOM    578 HD21 LEU A  33     -25.558  72.925  14.717  1.00 83.73           H  
ATOM    579 HD22 LEU A  33     -24.123  72.103  14.086  1.00 83.73           H  
ATOM    580 HD23 LEU A  33     -24.513  72.002  15.817  1.00 83.73           H  
ATOM    581  N   GLU A  34     -23.007  76.402  11.365  1.00 88.78           N  
ATOM    582  H   GLU A  34     -22.527  76.858  12.128  1.00 88.78           H  
ATOM    583  CA  GLU A  34     -23.337  77.208  10.186  1.00 88.78           C  
ATOM    584  HA  GLU A  34     -24.421  77.242  10.075  1.00 88.78           H  
ATOM    585  C   GLU A  34     -22.744  76.599   8.907  1.00 88.78           C  
ATOM    586  CB  GLU A  34     -22.812  78.636  10.409  1.00 88.78           C  
ATOM    587  HB2 GLU A  34     -23.141  78.993  11.385  1.00 88.78           H  
ATOM    588  HB3 GLU A  34     -21.722  78.620  10.419  1.00 88.78           H  
ATOM    589  O   GLU A  34     -23.415  76.478   7.884  1.00 88.78           O  
ATOM    590  CG  GLU A  34     -23.282  79.627   9.334  1.00 88.78           C  
ATOM    591  HG2 GLU A  34     -22.857  80.604   9.560  1.00 88.78           H  
ATOM    592  HG3 GLU A  34     -22.886  79.313   8.368  1.00 88.78           H  
ATOM    593  CD  GLU A  34     -24.813  79.747   9.267  1.00 88.78           C  
ATOM    594  OE1 GLU A  34     -25.330  79.895   8.137  1.00 88.78           O  
ATOM    595  OE2 GLU A  34     -25.445  79.665  10.344  1.00 88.78           O  
ATOM    596  N   ARG A  35     -21.487  76.135   8.956  1.00 86.09           N  
ATOM    597  H   ARG A  35     -20.974  76.252   9.818  1.00 86.09           H  
ATOM    598  CA  ARG A  35     -20.862  75.443   7.817  1.00 86.09           C  
ATOM    599  HA  ARG A  35     -20.950  76.077   6.935  1.00 86.09           H  
ATOM    600  C   ARG A  35     -21.567  74.137   7.460  1.00 86.09           C  
ATOM    601  CB  ARG A  35     -19.393  75.145   8.111  1.00 86.09           C  
ATOM    602  HB2 ARG A  35     -19.311  74.762   9.128  1.00 86.09           H  
ATOM    603  HB3 ARG A  35     -19.062  74.373   7.416  1.00 86.09           H  
ATOM    604  O   ARG A  35     -21.667  73.830   6.273  1.00 86.09           O  
ATOM    605  CG  ARG A  35     -18.473  76.357   7.927  1.00 86.09           C  
ATOM    606  HG2 ARG A  35     -18.636  76.776   6.934  1.00 86.09           H  
ATOM    607  HG3 ARG A  35     -18.711  77.129   8.659  1.00 86.09           H  
ATOM    608  CD  ARG A  35     -16.992  75.965   8.045  1.00 86.09           C  
ATOM    609  HD2 ARG A  35     -16.751  75.225   7.281  1.00 86.09           H  
ATOM    610  HD3 ARG A  35     -16.395  76.852   7.833  1.00 86.09           H  
ATOM    611  NE  ARG A  35     -16.613  75.461   9.384  1.00 86.09           N  
ATOM    612  HE  ARG A  35     -16.290  76.143  10.055  1.00 86.09           H  
ATOM    613  NH1 ARG A  35     -17.068  73.222   9.089  1.00 86.09           N  
ATOM    614 HH11 ARG A  35     -17.718  73.504   8.369  1.00 86.09           H  
ATOM    615 HH12 ARG A  35     -17.235  72.349   9.567  1.00 86.09           H  
ATOM    616  NH2 ARG A  35     -15.947  73.854  10.859  1.00 86.09           N  
ATOM    617 HH21 ARG A  35     -15.867  74.499  11.633  1.00 86.09           H  
ATOM    618 HH22 ARG A  35     -15.858  72.882  11.121  1.00 86.09           H  
ATOM    619  CZ  ARG A  35     -16.539  74.199   9.767  1.00 86.09           C  
ATOM    620  N   ASP A  36     -21.984  73.354   8.451  1.00 83.68           N  
ATOM    621  H   ASP A  36     -21.826  73.651   9.403  1.00 83.68           H  
ATOM    622  CA  ASP A  36     -22.716  72.104   8.236  1.00 83.68           C  
ATOM    623  HA  ASP A  36     -22.172  71.486   7.522  1.00 83.68           H  
ATOM    624  C   ASP A  36     -24.091  72.399   7.610  1.00 83.68           C  
ATOM    625  CB  ASP A  36     -22.829  71.312   9.555  1.00 83.68           C  
ATOM    626  HB2 ASP A  36     -23.210  71.968  10.338  1.00 83.68           H  
ATOM    627  HB3 ASP A  36     -23.559  70.516   9.409  1.00 83.68           H  
ATOM    628  O   ASP A  36     -24.423  71.817   6.579  1.00 83.68           O  
ATOM    629  CG  ASP A  36     -21.521  70.653  10.041  1.00 83.68           C  
ATOM    630  OD1 ASP A  36     -20.524  70.607   9.273  1.00 83.68           O  
ATOM    631  OD2 ASP A  36     -21.528  70.130  11.192  1.00 83.68           O  
ATOM    632  N   TYR A  37     -24.814  73.396   8.133  1.00 87.93           N  
ATOM    633  H   TYR A  37     -24.484  73.837   8.979  1.00 87.93           H  
ATOM    634  CA  TYR A  37     -26.087  73.870   7.582  1.00 87.93           C  
ATOM    635  HA  TYR A  37     -26.808  73.053   7.604  1.00 87.93           H  
ATOM    636  C   TYR A  37     -25.956  74.332   6.121  1.00 87.93           C  
ATOM    637  CB  TYR A  37     -26.606  75.012   8.469  1.00 87.93           C  
ATOM    638  HB2 TYR A  37     -26.801  74.621   9.468  1.00 87.93           H  
ATOM    639  HB3 TYR A  37     -25.838  75.780   8.565  1.00 87.93           H  
ATOM    640  O   TYR A  37     -26.723  73.920   5.250  1.00 87.93           O  
ATOM    641  CG  TYR A  37     -27.872  75.652   7.943  1.00 87.93           C  
ATOM    642  CD1 TYR A  37     -27.822  76.901   7.293  1.00 87.93           C  
ATOM    643  HD1 TYR A  37     -26.891  77.446   7.236  1.00 87.93           H  
ATOM    644  CD2 TYR A  37     -29.096  74.972   8.073  1.00 87.93           C  
ATOM    645  HD2 TYR A  37     -29.125  74.005   8.554  1.00 87.93           H  
ATOM    646  CE1 TYR A  37     -28.996  77.458   6.752  1.00 87.93           C  
ATOM    647  HE1 TYR A  37     -28.960  78.431   6.284  1.00 87.93           H  
ATOM    648  CE2 TYR A  37     -30.275  75.531   7.544  1.00 87.93           C  
ATOM    649  HE2 TYR A  37     -31.207  74.992   7.631  1.00 87.93           H  
ATOM    650  OH  TYR A  37     -31.348  77.297   6.318  1.00 87.93           O  
ATOM    651  HH  TYR A  37     -32.105  76.741   6.517  1.00 87.93           H  
ATOM    652  CZ  TYR A  37     -30.222  76.771   6.871  1.00 87.93           C  
ATOM    653  N   LEU A  38     -24.935  75.135   5.808  1.00 90.46           N  
ATOM    654  H   LEU A  38     -24.378  75.503   6.566  1.00 90.46           H  
ATOM    655  CA  LEU A  38     -24.666  75.584   4.439  1.00 90.46           C  
ATOM    656  HA  LEU A  38     -25.573  76.037   4.039  1.00 90.46           H  
ATOM    657  C   LEU A  38     -24.305  74.425   3.499  1.00 90.46           C  
ATOM    658  CB  LEU A  38     -23.533  76.625   4.461  1.00 90.46           C  
ATOM    659  HB2 LEU A  38     -22.711  76.223   5.054  1.00 90.46           H  
ATOM    660  HB3 LEU A  38     -23.169  76.772   3.445  1.00 90.46           H  
ATOM    661  O   LEU A  38     -24.641  74.470   2.313  1.00 90.46           O  
ATOM    662  CG  LEU A  38     -23.938  77.998   5.029  1.00 90.46           C  
ATOM    663  HG  LEU A  38     -24.431  77.877   5.994  1.00 90.46           H  
ATOM    664  CD1 LEU A  38     -22.678  78.847   5.213  1.00 90.46           C  
ATOM    665 HD11 LEU A  38     -22.963  79.801   5.657  1.00 90.46           H  
ATOM    666 HD12 LEU A  38     -22.183  79.020   4.257  1.00 90.46           H  
ATOM    667 HD13 LEU A  38     -22.003  78.346   5.907  1.00 90.46           H  
ATOM    668  CD2 LEU A  38     -24.883  78.745   4.085  1.00 90.46           C  
ATOM    669 HD21 LEU A  38     -25.826  78.205   3.995  1.00 90.46           H  
ATOM    670 HD22 LEU A  38     -25.104  79.722   4.514  1.00 90.46           H  
ATOM    671 HD23 LEU A  38     -24.429  78.873   3.102  1.00 90.46           H  
ATOM    672  N   LYS A  39     -23.613  73.389   3.992  1.00 84.24           N  
ATOM    673  H   LYS A  39     -23.395  73.398   4.978  1.00 84.24           H  
ATOM    674  CA  LYS A  39     -23.318  72.177   3.211  1.00 84.24           C  
ATOM    675  HA  LYS A  39     -22.917  72.460   2.238  1.00 84.24           H  
ATOM    676  C   LYS A  39     -24.584  71.378   2.922  1.00 84.24           C  
ATOM    677  CB  LYS A  39     -22.306  71.285   3.940  1.00 84.24           C  
ATOM    678  HB2 LYS A  39     -22.376  70.277   3.532  1.00 84.24           H  
ATOM    679  HB3 LYS A  39     -22.563  71.231   4.998  1.00 84.24           H  
ATOM    680  O   LYS A  39     -24.774  70.982   1.774  1.00 84.24           O  
ATOM    681  CG  LYS A  39     -20.857  71.758   3.783  1.00 84.24           C  
ATOM    682  HG2 LYS A  39     -20.564  71.692   2.735  1.00 84.24           H  
ATOM    683  HG3 LYS A  39     -20.757  72.790   4.116  1.00 84.24           H  
ATOM    684  CD  LYS A  39     -19.966  70.845   4.630  1.00 84.24           C  
ATOM    685  HD2 LYS A  39     -20.085  69.817   4.290  1.00 84.24           H  
ATOM    686  HD3 LYS A  39     -20.291  70.909   5.668  1.00 84.24           H  
ATOM    687  CE  LYS A  39     -18.496  71.251   4.538  1.00 84.24           C  
ATOM    688  HE2 LYS A  39     -18.180  71.206   3.496  1.00 84.24           H  
ATOM    689  HE3 LYS A  39     -18.404  72.282   4.881  1.00 84.24           H  
ATOM    690  NZ  LYS A  39     -17.666  70.350   5.373  1.00 84.24           N  
ATOM    691  HZ1 LYS A  39     -17.736  69.400   5.035  1.00 84.24           H  
ATOM    692  HZ2 LYS A  39     -18.008  70.354   6.324  1.00 84.24           H  
ATOM    693  HZ3 LYS A  39     -16.695  70.626   5.362  1.00 84.24           H  
ATOM    694  N   GLU A  40     -25.437  71.172   3.922  1.00 85.77           N  
ATOM    695  H   GLU A  40     -25.198  71.508   4.844  1.00 85.77           H  
ATOM    696  CA  GLU A  40     -26.722  70.481   3.769  1.00 85.77           C  
ATOM    697  HA  GLU A  40     -26.558  69.475   3.382  1.00 85.77           H  
ATOM    698  C   GLU A  40     -27.613  71.206   2.762  1.00 85.77           C  
ATOM    699  CB  GLU A  40     -27.424  70.365   5.130  1.00 85.77           C  
ATOM    700  HB2 GLU A  40     -28.465  70.086   4.967  1.00 85.77           H  
ATOM    701  HB3 GLU A  40     -27.395  71.330   5.635  1.00 85.77           H  
ATOM    702  O   GLU A  40     -28.063  70.599   1.792  1.00 85.77           O  
ATOM    703  CG  GLU A  40     -26.765  69.288   6.004  1.00 85.77           C  
ATOM    704  HG2 GLU A  40     -25.702  69.507   6.104  1.00 85.77           H  
ATOM    705  HG3 GLU A  40     -26.853  68.330   5.492  1.00 85.77           H  
ATOM    706  CD  GLU A  40     -27.382  69.170   7.408  1.00 85.77           C  
ATOM    707  OE1 GLU A  40     -26.975  68.221   8.120  1.00 85.77           O  
ATOM    708  OE2 GLU A  40     -28.215  70.026   7.781  1.00 85.77           O  
ATOM    709  N   ARG A  41     -27.744  72.529   2.897  1.00 88.19           N  
ATOM    710  H   ARG A  41     -27.378  72.951   3.739  1.00 88.19           H  
ATOM    711  CA  ARG A  41     -28.522  73.359   1.973  1.00 88.19           C  
ATOM    712  HA  ARG A  41     -29.541  72.972   1.956  1.00 88.19           H  
ATOM    713  C   ARG A  41     -28.006  73.278   0.535  1.00 88.19           C  
ATOM    714  CB  ARG A  41     -28.541  74.788   2.524  1.00 88.19           C  
ATOM    715  HB2 ARG A  41     -28.802  74.747   3.581  1.00 88.19           H  
ATOM    716  HB3 ARG A  41     -27.552  75.236   2.430  1.00 88.19           H  
ATOM    717  O   ARG A  41     -28.796  73.122  -0.388  1.00 88.19           O  
ATOM    718  CG  ARG A  41     -29.577  75.660   1.811  1.00 88.19           C  
ATOM    719  HG2 ARG A  41     -29.273  75.819   0.776  1.00 88.19           H  
ATOM    720  HG3 ARG A  41     -30.549  75.167   1.826  1.00 88.19           H  
ATOM    721  CD  ARG A  41     -29.679  77.003   2.534  1.00 88.19           C  
ATOM    722  HD2 ARG A  41     -28.687  77.451   2.595  1.00 88.19           H  
ATOM    723  HD3 ARG A  41     -30.048  76.824   3.544  1.00 88.19           H  
ATOM    724  NE  ARG A  41     -30.581  77.916   1.817  1.00 88.19           N  
ATOM    725  HE  ARG A  41     -30.814  77.657   0.869  1.00 88.19           H  
ATOM    726  NH1 ARG A  41     -30.817  79.461   3.500  1.00 88.19           N  
ATOM    727 HH11 ARG A  41     -30.324  78.840   4.125  1.00 88.19           H  
ATOM    728 HH12 ARG A  41     -31.211  80.320   3.857  1.00 88.19           H  
ATOM    729  NH2 ARG A  41     -31.821  79.798   1.531  1.00 88.19           N  
ATOM    730 HH21 ARG A  41     -32.186  80.672   1.881  1.00 88.19           H  
ATOM    731 HH22 ARG A  41     -32.023  79.502   0.587  1.00 88.19           H  
ATOM    732  CZ  ARG A  41     -31.066  79.051   2.286  1.00 88.19           C  
ATOM    733  N   LYS A  42     -26.682  73.285   0.329  1.00 87.22           N  
ATOM    734  H   LYS A  42     -26.089  73.421   1.135  1.00 87.22           H  
ATOM    735  CA  LYS A  42     -26.077  73.086  -1.003  1.00 87.22           C  
ATOM    736  HA  LYS A  42     -26.523  73.797  -1.699  1.00 87.22           H  
ATOM    737  C   LYS A  42     -26.359  71.702  -1.587  1.00 87.22           C  
ATOM    738  CB  LYS A  42     -24.559  73.304  -0.939  1.00 87.22           C  
ATOM    739  HB2 LYS A  42     -24.158  72.819  -0.049  1.00 87.22           H  
ATOM    740  HB3 LYS A  42     -24.101  72.842  -1.814  1.00 87.22           H  
ATOM    741  O   LYS A  42     -26.531  71.585  -2.798  1.00 87.22           O  
ATOM    742  CG  LYS A  42     -24.183  74.788  -0.942  1.00 87.22           C  
ATOM    743  HG2 LYS A  42     -24.669  75.297  -0.109  1.00 87.22           H  
ATOM    744  HG3 LYS A  42     -24.526  75.242  -1.872  1.00 87.22           H  
ATOM    745  CD  LYS A  42     -22.662  74.945  -0.828  1.00 87.22           C  
ATOM    746  HD2 LYS A  42     -22.325  74.473   0.094  1.00 87.22           H  
ATOM    747  HD3 LYS A  42     -22.186  74.463  -1.682  1.00 87.22           H  
ATOM    748  CE  LYS A  42     -22.313  76.434  -0.803  1.00 87.22           C  
ATOM    749  HE2 LYS A  42     -22.804  76.885   0.059  1.00 87.22           H  
ATOM    750  HE3 LYS A  42     -22.729  76.902  -1.695  1.00 87.22           H  
ATOM    751  NZ  LYS A  42     -20.848  76.664  -0.739  1.00 87.22           N  
ATOM    752  HZ1 LYS A  42     -20.462  76.251   0.098  1.00 87.22           H  
ATOM    753  HZ2 LYS A  42     -20.659  77.656  -0.719  1.00 87.22           H  
ATOM    754  HZ3 LYS A  42     -20.391  76.276  -1.552  1.00 87.22           H  
ATOM    755  N   ILE A  43     -26.351  70.651  -0.767  1.00 84.56           N  
ATOM    756  H   ILE A  43     -26.211  70.814   0.220  1.00 84.56           H  
ATOM    757  CA  ILE A  43     -26.687  69.288  -1.210  1.00 84.56           C  
ATOM    758  HA  ILE A  43     -26.115  69.050  -2.107  1.00 84.56           H  
ATOM    759  C   ILE A  43     -28.165  69.219  -1.596  1.00 84.56           C  
ATOM    760  CB  ILE A  43     -26.326  68.257  -0.114  1.00 84.56           C  
ATOM    761  HB  ILE A  43     -26.732  68.599   0.838  1.00 84.56           H  
ATOM    762  O   ILE A  43     -28.510  68.615  -2.608  1.00 84.56           O  
ATOM    763  CG1 ILE A  43     -24.791  68.142   0.013  1.00 84.56           C  
ATOM    764 HG12 ILE A  43     -24.347  69.137   0.032  1.00 84.56           H  
ATOM    765 HG13 ILE A  43     -24.392  67.623  -0.859  1.00 84.56           H  
ATOM    766  CG2 ILE A  43     -26.934  66.872  -0.418  1.00 84.56           C  
ATOM    767 HG21 ILE A  43     -26.632  66.146   0.337  1.00 84.56           H  
ATOM    768 HG22 ILE A  43     -26.617  66.526  -1.402  1.00 84.56           H  
ATOM    769 HG23 ILE A  43     -28.022  66.931  -0.385  1.00 84.56           H  
ATOM    770  CD1 ILE A  43     -24.332  67.412   1.282  1.00 84.56           C  
ATOM    771 HD11 ILE A  43     -24.774  67.882   2.161  1.00 84.56           H  
ATOM    772 HD12 ILE A  43     -24.616  66.360   1.249  1.00 84.56           H  
ATOM    773 HD13 ILE A  43     -23.247  67.474   1.359  1.00 84.56           H  
ATOM    774  N   GLU A  44     -29.030  69.860  -0.821  1.00 85.57           N  
ATOM    775  H   GLU A  44     -28.700  70.295   0.029  1.00 85.57           H  
ATOM    776  CA  GLU A  44     -30.464  69.886  -1.069  1.00 85.57           C  
ATOM    777  HA  GLU A  44     -30.798  68.862  -1.239  1.00 85.57           H  
ATOM    778  C   GLU A  44     -30.823  70.687  -2.325  1.00 85.57           C  
ATOM    779  CB  GLU A  44     -31.140  70.397   0.202  1.00 85.57           C  
ATOM    780  HB2 GLU A  44     -30.700  69.845   1.032  1.00 85.57           H  
ATOM    781  HB3 GLU A  44     -30.945  71.460   0.344  1.00 85.57           H  
ATOM    782  O   GLU A  44     -31.580  70.201  -3.164  1.00 85.57           O  
ATOM    783  CG  GLU A  44     -32.647  70.133   0.177  1.00 85.57           C  
ATOM    784  HG2 GLU A  44     -33.141  70.952  -0.345  1.00 85.57           H  
ATOM    785  HG3 GLU A  44     -32.840  69.218  -0.383  1.00 85.57           H  
ATOM    786  CD  GLU A  44     -33.245  69.970   1.579  1.00 85.57           C  
ATOM    787  OE1 GLU A  44     -34.415  69.532   1.614  1.00 85.57           O  
ATOM    788  OE2 GLU A  44     -32.576  70.325   2.573  1.00 85.57           O  
ATOM    789  N   ASP A  45     -30.192  71.843  -2.534  1.00 87.07           N  
ATOM    790  H   ASP A  45     -29.659  72.244  -1.776  1.00 87.07           H  
ATOM    791  CA  ASP A  45     -30.314  72.618  -3.773  1.00 87.07           C  
ATOM    792  HA  ASP A  45     -31.363  72.863  -3.942  1.00 87.07           H  
ATOM    793  C   ASP A  45     -29.828  71.817  -4.990  1.00 87.07           C  
ATOM    794  CB  ASP A  45     -29.514  73.928  -3.655  1.00 87.07           C  
ATOM    795  HB2 ASP A  45     -29.431  74.368  -4.649  1.00 87.07           H  
ATOM    796  HB3 ASP A  45     -28.506  73.703  -3.308  1.00 87.07           H  
ATOM    797  O   ASP A  45     -30.442  71.855  -6.054  1.00 87.07           O  
ATOM    798  CG  ASP A  45     -30.153  74.980  -2.737  1.00 87.07           C  
ATOM    799  OD1 ASP A  45     -31.371  74.882  -2.458  1.00 87.07           O  
ATOM    800  OD2 ASP A  45     -29.416  75.918  -2.352  1.00 87.07           O  
ATOM    801  N   LYS A  46     -28.757  71.031  -4.839  1.00 85.96           N  
ATOM    802  H   LYS A  46     -28.287  71.056  -3.945  1.00 85.96           H  
ATOM    803  CA  LYS A  46     -28.273  70.116  -5.877  1.00 85.96           C  
ATOM    804  HA  LYS A  46     -28.151  70.662  -6.813  1.00 85.96           H  
ATOM    805  C   LYS A  46     -29.271  68.998  -6.186  1.00 85.96           C  
ATOM    806  CB  LYS A  46     -26.925  69.541  -5.443  1.00 85.96           C  
ATOM    807  HB2 LYS A  46     -26.925  69.352  -4.370  1.00 85.96           H  
ATOM    808  HB3 LYS A  46     -26.781  68.578  -5.933  1.00 85.96           H  
ATOM    809  O   LYS A  46     -29.525  68.742  -7.357  1.00 85.96           O  
ATOM    810  CG  LYS A  46     -25.750  70.453  -5.799  1.00 85.96           C  
ATOM    811  HG2 LYS A  46     -25.759  70.660  -6.869  1.00 85.96           H  
ATOM    812  HG3 LYS A  46     -25.811  71.393  -5.250  1.00 85.96           H  
ATOM    813  CD  LYS A  46     -24.468  69.705  -5.437  1.00 85.96           C  
ATOM    814  HD2 LYS A  46     -24.452  68.783  -6.017  1.00 85.96           H  
ATOM    815  HD3 LYS A  46     -24.477  69.458  -4.375  1.00 85.96           H  
ATOM    816  CE  LYS A  46     -23.221  70.515  -5.770  1.00 85.96           C  
ATOM    817  HE2 LYS A  46     -23.155  71.369  -5.096  1.00 85.96           H  
ATOM    818  HE3 LYS A  46     -23.320  70.888  -6.790  1.00 85.96           H  
ATOM    819  NZ  LYS A  46     -22.030  69.641  -5.664  1.00 85.96           N  
ATOM    820  HZ1 LYS A  46     -21.195  70.118  -5.973  1.00 85.96           H  
ATOM    821  HZ2 LYS A  46     -22.170  68.828  -6.246  1.00 85.96           H  
ATOM    822  HZ3 LYS A  46     -21.921  69.305  -4.718  1.00 85.96           H  
ATOM    823  N   LYS A  47     -29.865  68.363  -5.169  1.00 85.72           N  
ATOM    824  H   LYS A  47     -29.598  68.630  -4.232  1.00 85.72           H  
ATOM    825  CA  LYS A  47     -30.919  67.346  -5.352  1.00 85.72           C  
ATOM    826  HA  LYS A  47     -30.548  66.548  -5.994  1.00 85.72           H  
ATOM    827  C   LYS A  47     -32.136  67.929  -6.078  1.00 85.72           C  
ATOM    828  CB  LYS A  47     -31.342  66.749  -3.997  1.00 85.72           C  
ATOM    829  HB2 LYS A  47     -31.562  67.558  -3.301  1.00 85.72           H  
ATOM    830  HB3 LYS A  47     -32.259  66.177  -4.144  1.00 85.72           H  
ATOM    831  O   LYS A  47     -32.673  67.270  -6.962  1.00 85.72           O  
ATOM    832  CG  LYS A  47     -30.294  65.809  -3.377  1.00 85.72           C  
ATOM    833  HG2 LYS A  47     -29.342  66.331  -3.272  1.00 85.72           H  
ATOM    834  HG3 LYS A  47     -30.144  64.954  -4.036  1.00 85.72           H  
ATOM    835  CD  LYS A  47     -30.757  65.312  -1.996  1.00 85.72           C  
ATOM    836  HD2 LYS A  47     -30.977  66.172  -1.363  1.00 85.72           H  
ATOM    837  HD3 LYS A  47     -31.664  64.721  -2.114  1.00 85.72           H  
ATOM    838  CE  LYS A  47     -29.672  64.458  -1.324  1.00 85.72           C  
ATOM    839  HE2 LYS A  47     -28.766  65.058  -1.238  1.00 85.72           H  
ATOM    840  HE3 LYS A  47     -29.446  63.605  -1.965  1.00 85.72           H  
ATOM    841  NZ  LYS A  47     -30.078  63.969   0.020  1.00 85.72           N  
ATOM    842  HZ1 LYS A  47     -29.325  63.481   0.484  1.00 85.72           H  
ATOM    843  HZ2 LYS A  47     -30.743  63.211  -0.039  1.00 85.72           H  
ATOM    844  HZ3 LYS A  47     -30.446  64.688   0.626  1.00 85.72           H  
ATOM    845  N   LYS A  48     -32.528  69.166  -5.746  1.00 84.26           N  
ATOM    846  H   LYS A  48     -32.056  69.610  -4.972  1.00 84.26           H  
ATOM    847  CA  LYS A  48     -33.637  69.892  -6.393  1.00 84.26           C  
ATOM    848  HA  LYS A  48     -34.497  69.228  -6.478  1.00 84.26           H  
ATOM    849  C   LYS A  48     -33.327  70.337  -7.819  1.00 84.26           C  
ATOM    850  CB  LYS A  48     -34.029  71.110  -5.545  1.00 84.26           C  
ATOM    851  HB2 LYS A  48     -34.727  71.726  -6.111  1.00 84.26           H  
ATOM    852  HB3 LYS A  48     -33.143  71.705  -5.325  1.00 84.26           H  
ATOM    853  O   LYS A  48     -34.223  70.418  -8.644  1.00 84.26           O  
ATOM    854  CG  LYS A  48     -34.709  70.681  -4.244  1.00 84.26           C  
ATOM    855  HG2 LYS A  48     -35.623  70.143  -4.497  1.00 84.26           H  
ATOM    856  HG3 LYS A  48     -34.061  70.009  -3.682  1.00 84.26           H  
ATOM    857  CD  LYS A  48     -35.072  71.880  -3.367  1.00 84.26           C  
ATOM    858  HD2 LYS A  48     -34.164  72.439  -3.141  1.00 84.26           H  
ATOM    859  HD3 LYS A  48     -35.779  72.522  -3.893  1.00 84.26           H  
ATOM    860  CE  LYS A  48     -35.694  71.345  -2.074  1.00 84.26           C  
ATOM    861  HE2 LYS A  48     -36.632  70.842  -2.308  1.00 84.26           H  
ATOM    862  HE3 LYS A  48     -35.019  70.596  -1.660  1.00 84.26           H  
ATOM    863  NZ  LYS A  48     -35.898  72.418  -1.075  1.00 84.26           N  
ATOM    864  HZ1 LYS A  48     -36.585  73.087  -1.391  1.00 84.26           H  
ATOM    865  HZ2 LYS A  48     -36.185  72.007  -0.198  1.00 84.26           H  
ATOM    866  HZ3 LYS A  48     -35.019  72.888  -0.908  1.00 84.26           H  
ATOM    867  N   ASN A  49     -32.066  70.618  -8.122  1.00 82.44           N  
ATOM    868  H   ASN A  49     -31.388  70.637  -7.372  1.00 82.44           H  
ATOM    869  CA  ASN A  49     -31.635  71.018  -9.459  1.00 82.44           C  
ATOM    870  HA  ASN A  49     -32.493  71.399 -10.014  1.00 82.44           H  
ATOM    871  C   ASN A  49     -31.101  69.848 -10.300  1.00 82.44           C  
ATOM    872  CB  ASN A  49     -30.620  72.163  -9.337  1.00 82.44           C  
ATOM    873  HB2 ASN A  49     -30.201  72.383 -10.319  1.00 82.44           H  
ATOM    874  HB3 ASN A  49     -29.804  71.849  -8.686  1.00 82.44           H  
ATOM    875  O   ASN A  49     -30.579  70.097 -11.382  1.00 82.44           O  
ATOM    876  CG  ASN A  49     -31.224  73.457  -8.820  1.00 82.44           C  
ATOM    877  ND2 ASN A  49     -30.436  74.263  -8.151  1.00 82.44           N  
ATOM    878 HD21 ASN A  49     -30.875  75.077  -7.747  1.00 82.44           H  
ATOM    879 HD22 ASN A  49     -29.527  73.930  -7.863  1.00 82.44           H  
ATOM    880  OD1 ASN A  49     -32.380  73.795  -9.030  1.00 82.44           O  
ATOM    881  N   PHE A  50     -31.196  68.597  -9.830  1.00 83.76           N  
ATOM    882  H   PHE A  50     -31.602  68.439  -8.918  1.00 83.76           H  
ATOM    883  CA  PHE A  50     -30.718  67.440 -10.591  1.00 83.76           C  
ATOM    884  HA  PHE A  50     -29.665  67.589 -10.830  1.00 83.76           H  
ATOM    885  C   PHE A  50     -31.467  67.323 -11.925  1.00 83.76           C  
ATOM    886  CB  PHE A  50     -30.852  66.169  -9.743  1.00 83.76           C  
ATOM    887  HB2 PHE A  50     -30.301  66.307  -8.812  1.00 83.76           H  
ATOM    888  HB3 PHE A  50     -31.900  66.014  -9.486  1.00 83.76           H  
ATOM    889  O   PHE A  50     -30.845  67.289 -12.984  1.00 83.76           O  
ATOM    890  CG  PHE A  50     -30.316  64.935 -10.440  1.00 83.76           C  
ATOM    891  CD1 PHE A  50     -31.196  64.005 -11.024  1.00 83.76           C  
ATOM    892  HD1 PHE A  50     -32.264  64.156 -10.965  1.00 83.76           H  
ATOM    893  CD2 PHE A  50     -28.926  64.735 -10.533  1.00 83.76           C  
ATOM    894  HD2 PHE A  50     -28.247  65.456 -10.101  1.00 83.76           H  
ATOM    895  CE1 PHE A  50     -30.685  62.884 -11.703  1.00 83.76           C  
ATOM    896  HE1 PHE A  50     -31.362  62.178 -12.161  1.00 83.76           H  
ATOM    897  CE2 PHE A  50     -28.415  63.608 -11.200  1.00 83.76           C  
ATOM    898  HE2 PHE A  50     -27.348  63.453 -11.267  1.00 83.76           H  
ATOM    899  CZ  PHE A  50     -29.296  62.683 -11.787  1.00 83.76           C  
ATOM    900  HZ  PHE A  50     -28.907  61.818 -12.303  1.00 83.76           H  
ATOM    901  N   ILE A  51     -32.801  67.360 -11.867  1.00 80.66           N  
ATOM    902  H   ILE A  51     -33.235  67.316 -10.956  1.00 80.66           H  
ATOM    903  CA  ILE A  51     -33.689  67.587 -13.009  1.00 80.66           C  
ATOM    904  HA  ILE A  51     -33.131  68.026 -13.836  1.00 80.66           H  
ATOM    905  C   ILE A  51     -34.761  68.575 -12.545  1.00 80.66           C  
ATOM    906  CB  ILE A  51     -34.324  66.264 -13.483  1.00 80.66           C  
ATOM    907  HB  ILE A  51     -34.821  65.838 -12.611  1.00 80.66           H  
ATOM    908  O   ILE A  51     -35.550  68.260 -11.652  1.00 80.66           O  
ATOM    909  CG1 ILE A  51     -33.285  65.230 -13.970  1.00 80.66           C  
ATOM    910 HG12 ILE A  51     -32.882  65.542 -14.933  1.00 80.66           H  
ATOM    911 HG13 ILE A  51     -32.456  65.176 -13.264  1.00 80.66           H  
ATOM    912  CG2 ILE A  51     -35.373  66.530 -14.584  1.00 80.66           C  
ATOM    913 HG21 ILE A  51     -36.186  67.151 -14.208  1.00 80.66           H  
ATOM    914 HG22 ILE A  51     -34.905  67.028 -15.434  1.00 80.66           H  
ATOM    915 HG23 ILE A  51     -35.817  65.596 -14.927  1.00 80.66           H  
ATOM    916  CD1 ILE A  51     -33.847  63.806 -14.085  1.00 80.66           C  
ATOM    917 HD11 ILE A  51     -34.599  63.746 -14.871  1.00 80.66           H  
ATOM    918 HD12 ILE A  51     -33.035  63.121 -14.331  1.00 80.66           H  
ATOM    919 HD13 ILE A  51     -34.285  63.502 -13.134  1.00 80.66           H  
ATOM    920  N   LYS A  52     -34.795  69.765 -13.145  1.00 80.18           N  
ATOM    921  H   LYS A  52     -34.158  69.936 -13.911  1.00 80.18           H  
ATOM    922  CA  LYS A  52     -35.787  70.801 -12.846  1.00 80.18           C  
ATOM    923  HA  LYS A  52     -36.369  70.503 -11.974  1.00 80.18           H  
ATOM    924  C   LYS A  52     -36.753  70.936 -14.020  1.00 80.18           C  
ATOM    925  CB  LYS A  52     -35.058  72.106 -12.508  1.00 80.18           C  
ATOM    926  HB2 LYS A  52     -34.595  72.511 -13.407  1.00 80.18           H  
ATOM    927  HB3 LYS A  52     -34.278  71.892 -11.777  1.00 80.18           H  
ATOM    928  O   LYS A  52     -36.308  71.076 -15.154  1.00 80.18           O  
ATOM    929  CG  LYS A  52     -36.019  73.139 -11.911  1.00 80.18           C  
ATOM    930  HG2 LYS A  52     -36.470  72.733 -11.006  1.00 80.18           H  
ATOM    931  HG3 LYS A  52     -36.804  73.367 -12.633  1.00 80.18           H  
ATOM    932  CD  LYS A  52     -35.261  74.422 -11.573  1.00 80.18           C  
ATOM    933  HD2 LYS A  52     -34.871  74.855 -12.494  1.00 80.18           H  
ATOM    934  HD3 LYS A  52     -34.438  74.190 -10.897  1.00 80.18           H  
ATOM    935  CE  LYS A  52     -36.221  75.401 -10.903  1.00 80.18           C  
ATOM    936  HE2 LYS A  52     -36.555  74.962  -9.962  1.00 80.18           H  
ATOM    937  HE3 LYS A  52     -37.095  75.522 -11.543  1.00 80.18           H  
ATOM    938  NZ  LYS A  52     -35.563  76.705 -10.671  1.00 80.18           N  
ATOM    939  HZ1 LYS A  52     -34.762  76.583 -10.067  1.00 80.18           H  
ATOM    940  HZ2 LYS A  52     -35.254  77.084 -11.555  1.00 80.18           H  
ATOM    941  HZ3 LYS A  52     -36.218  77.352 -10.255  1.00 80.18           H  
ATOM    942  N   LEU A  53     -38.047  70.871 -13.733  1.00 80.48           N  
ATOM    943  H   LEU A  53     -38.318  70.817 -12.762  1.00 80.48           H  
ATOM    944  CA  LEU A  53     -39.134  71.052 -14.694  1.00 80.48           C  
ATOM    945  HA  LEU A  53     -38.791  70.777 -15.691  1.00 80.48           H  
ATOM    946  C   LEU A  53     -39.543  72.534 -14.735  1.00 80.48           C  
ATOM    947  CB  LEU A  53     -40.310  70.136 -14.294  1.00 80.48           C  
ATOM    948  HB2 LEU A  53     -41.152  70.323 -14.961  1.00 80.48           H  
ATOM    949  HB3 LEU A  53     -40.629  70.424 -13.292  1.00 80.48           H  
ATOM    950  O   LEU A  53     -39.383  73.251 -13.741  1.00 80.48           O  
ATOM    951  CG  LEU A  53     -39.983  68.627 -14.309  1.00 80.48           C  
ATOM    952  HG  LEU A  53     -38.998  68.448 -13.879  1.00 80.48           H  
ATOM    953  CD1 LEU A  53     -40.992  67.840 -13.472  1.00 80.48           C  
ATOM    954 HD11 LEU A  53     -40.885  68.121 -12.424  1.00 80.48           H  
ATOM    955 HD12 LEU A  53     -42.005  68.053 -13.811  1.00 80.48           H  
ATOM    956 HD13 LEU A  53     -40.796  66.772 -13.563  1.00 80.48           H  
ATOM    957  CD2 LEU A  53     -40.001  68.069 -15.732  1.00 80.48           C  
ATOM    958 HD21 LEU A  53     -39.264  68.589 -16.343  1.00 80.48           H  
ATOM    959 HD22 LEU A  53     -40.988  68.203 -16.175  1.00 80.48           H  
ATOM    960 HD23 LEU A  53     -39.753  67.008 -15.718  1.00 80.48           H  
ATOM    961  N   ASP A  54     -40.093  72.984 -15.865  1.00 83.34           N  
ATOM    962  H   ASP A  54     -40.145  72.369 -16.665  1.00 83.34           H  
ATOM    963  CA  ASP A  54     -40.452  74.394 -16.098  1.00 83.34           C  
ATOM    964  HA  ASP A  54     -39.557  75.006 -15.982  1.00 83.34           H  
ATOM    965  C   ASP A  54     -41.483  74.926 -15.085  1.00 83.34           C  
ATOM    966  CB  ASP A  54     -40.959  74.562 -17.542  1.00 83.34           C  
ATOM    967  HB2 ASP A  54     -41.348  75.573 -17.658  1.00 83.34           H  
ATOM    968  HB3 ASP A  54     -41.777  73.863 -17.716  1.00 83.34           H  
ATOM    969  O   ASP A  54     -41.385  76.067 -14.635  1.00 83.34           O  
ATOM    970  CG  ASP A  54     -39.863  74.354 -18.596  1.00 83.34           C  
ATOM    971  OD1 ASP A  54     -38.682  74.626 -18.279  1.00 83.34           O  
ATOM    972  OD2 ASP A  54     -40.210  73.910 -19.712  1.00 83.34           O  
ATOM    973  N   ASP A  55     -42.395  74.065 -14.625  1.00 84.85           N  
ATOM    974  H   ASP A  55     -42.492  73.200 -15.137  1.00 84.85           H  
ATOM    975  CA  ASP A  55     -43.453  74.391 -13.654  1.00 84.85           C  
ATOM    976  HA  ASP A  55     -43.906  75.337 -13.950  1.00 84.85           H  
ATOM    977  C   ASP A  55     -42.938  74.559 -12.207  1.00 84.85           C  
ATOM    978  CB  ASP A  55     -44.540  73.303 -13.710  1.00 84.85           C  
ATOM    979  HB2 ASP A  55     -45.318  73.544 -12.986  1.00 84.85           H  
ATOM    980  HB3 ASP A  55     -44.095  72.352 -13.417  1.00 84.85           H  
ATOM    981  O   ASP A  55     -43.710  74.760 -11.269  1.00 84.85           O  
ATOM    982  CG  ASP A  55     -45.212  73.142 -15.079  1.00 84.85           C  
ATOM    983  OD1 ASP A  55     -45.069  74.045 -15.931  1.00 84.85           O  
ATOM    984  OD2 ASP A  55     -45.866  72.091 -15.250  1.00 84.85           O  
ATOM    985  N   GLY A  56     -41.625  74.431 -11.988  1.00 82.60           N  
ATOM    986  H   GLY A  56     -41.039  74.291 -12.799  1.00 82.60           H  
ATOM    987  CA  GLY A  56     -40.992  74.500 -10.667  1.00 82.60           C  
ATOM    988  HA2 GLY A  56     -39.965  74.839 -10.799  1.00 82.60           H  
ATOM    989  HA3 GLY A  56     -41.523  75.228 -10.053  1.00 82.60           H  
ATOM    990  C   GLY A  56     -40.955  73.171  -9.905  1.00 82.60           C  
ATOM    991  O   GLY A  56     -40.364  73.104  -8.824  1.00 82.60           O  
ATOM    992  N   LEU A  57     -41.527  72.104 -10.469  1.00 84.51           N  
ATOM    993  H   LEU A  57     -41.982  72.246 -11.359  1.00 84.51           H  
ATOM    994  CA  LEU A  57     -41.342  70.734  -9.987  1.00 84.51           C  
ATOM    995  HA  LEU A  57     -41.501  70.722  -8.909  1.00 84.51           H  
ATOM    996  C   LEU A  57     -39.897  70.268 -10.236  1.00 84.51           C  
ATOM    997  CB  LEU A  57     -42.374  69.808 -10.660  1.00 84.51           C  
ATOM    998  HB2 LEU A  57     -42.306  69.951 -11.738  1.00 84.51           H  
ATOM    999  HB3 LEU A  57     -42.119  68.771 -10.443  1.00 84.51           H  
ATOM   1000  O   LEU A  57     -39.224  70.728 -11.157  1.00 84.51           O  
ATOM   1001  CG  LEU A  57     -43.833  70.049 -10.230  1.00 84.51           C  
ATOM   1002  HG  LEU A  57     -44.073  71.109 -10.308  1.00 84.51           H  
ATOM   1003  CD1 LEU A  57     -44.774  69.274 -11.150  1.00 84.51           C  
ATOM   1004 HD11 LEU A  57     -44.562  68.206 -11.104  1.00 84.51           H  
ATOM   1005 HD12 LEU A  57     -45.809  69.455 -10.858  1.00 84.51           H  
ATOM   1006 HD13 LEU A  57     -44.651  69.621 -12.176  1.00 84.51           H  
ATOM   1007  CD2 LEU A  57     -44.082  69.583  -8.791  1.00 84.51           C  
ATOM   1008 HD21 LEU A  57     -43.826  68.529  -8.687  1.00 84.51           H  
ATOM   1009 HD22 LEU A  57     -43.490  70.179  -8.097  1.00 84.51           H  
ATOM   1010 HD23 LEU A  57     -45.136  69.722  -8.546  1.00 84.51           H  
ATOM   1011  N   TYR A  58     -39.407  69.336  -9.421  1.00 84.01           N  
ATOM   1012  H   TYR A  58     -39.995  68.945  -8.699  1.00 84.01           H  
ATOM   1013  CA  TYR A  58     -38.091  68.729  -9.607  1.00 84.01           C  
ATOM   1014  HA  TYR A  58     -37.763  68.901 -10.632  1.00 84.01           H  
ATOM   1015  C   TYR A  58     -38.144  67.219  -9.412  1.00 84.01           C  
ATOM   1016  CB  TYR A  58     -37.050  69.362  -8.680  1.00 84.01           C  
ATOM   1017  HB2 TYR A  58     -36.981  70.428  -8.899  1.00 84.01           H  
ATOM   1018  HB3 TYR A  58     -36.093  68.906  -8.932  1.00 84.01           H  
ATOM   1019  O   TYR A  58     -38.954  66.711  -8.637  1.00 84.01           O  
ATOM   1020  CG  TYR A  58     -37.288  69.168  -7.192  1.00 84.01           C  
ATOM   1021  CD1 TYR A  58     -38.090  70.082  -6.482  1.00 84.01           C  
ATOM   1022  HD1 TYR A  58     -38.530  70.919  -7.003  1.00 84.01           H  
ATOM   1023  CD2 TYR A  58     -36.725  68.060  -6.526  1.00 84.01           C  
ATOM   1024  HD2 TYR A  58     -36.120  67.354  -7.076  1.00 84.01           H  
ATOM   1025  CE1 TYR A  58     -38.350  69.879  -5.113  1.00 84.01           C  
ATOM   1026  HE1 TYR A  58     -38.991  70.568  -4.583  1.00 84.01           H  
ATOM   1027  CE2 TYR A  58     -36.959  67.867  -5.152  1.00 84.01           C  
ATOM   1028  HE2 TYR A  58     -36.538  67.016  -4.637  1.00 84.01           H  
ATOM   1029  OH  TYR A  58     -38.008  68.588  -3.120  1.00 84.01           O  
ATOM   1030  HH  TYR A  58     -38.753  69.110  -2.814  1.00 84.01           H  
ATOM   1031  CZ  TYR A  58     -37.784  68.768  -4.448  1.00 84.01           C  
ATOM   1032  N   ILE A  59     -37.248  66.511 -10.097  1.00 84.27           N  
ATOM   1033  H   ILE A  59     -36.601  67.014 -10.687  1.00 84.27           H  
ATOM   1034  CA  ILE A  59     -37.031  65.077  -9.922  1.00 84.27           C  
ATOM   1035  HA  ILE A  59     -37.809  64.668  -9.278  1.00 84.27           H  
ATOM   1036  C   ILE A  59     -35.690  64.902  -9.210  1.00 84.27           C  
ATOM   1037  CB  ILE A  59     -37.123  64.323 -11.269  1.00 84.27           C  
ATOM   1038  HB  ILE A  59     -36.388  64.745 -11.954  1.00 84.27           H  
ATOM   1039  O   ILE A  59     -34.638  65.298  -9.715  1.00 84.27           O  
ATOM   1040  CG1 ILE A  59     -38.514  64.497 -11.920  1.00 84.27           C  
ATOM   1041 HG12 ILE A  59     -39.250  63.914 -11.367  1.00 84.27           H  
ATOM   1042 HG13 ILE A  59     -38.817  65.543 -11.877  1.00 84.27           H  
ATOM   1043  CG2 ILE A  59     -36.781  62.834 -11.083  1.00 84.27           C  
ATOM   1044 HG21 ILE A  59     -36.846  62.304 -12.033  1.00 84.27           H  
ATOM   1045 HG22 ILE A  59     -37.465  62.373 -10.370  1.00 84.27           H  
ATOM   1046 HG23 ILE A  59     -35.758  62.720 -10.724  1.00 84.27           H  
ATOM   1047  CD1 ILE A  59     -38.552  64.092 -13.399  1.00 84.27           C  
ATOM   1048 HD11 ILE A  59     -39.541  64.306 -13.803  1.00 84.27           H  
ATOM   1049 HD12 ILE A  59     -37.813  64.664 -13.961  1.00 84.27           H  
ATOM   1050 HD13 ILE A  59     -38.355  63.026 -13.515  1.00 84.27           H  
ATOM   1051  N   SER A  60     -35.738  64.320  -8.012  1.00 83.82           N  
ATOM   1052  H   SER A  60     -36.629  64.004  -7.658  1.00 83.82           H  
ATOM   1053  CA  SER A  60     -34.540  63.910  -7.280  1.00 83.82           C  
ATOM   1054  HA  SER A  60     -33.849  64.753  -7.265  1.00 83.82           H  
ATOM   1055  C   SER A  60     -33.863  62.718  -7.972  1.00 83.82           C  
ATOM   1056  CB  SER A  60     -34.903  63.546  -5.837  1.00 83.82           C  
ATOM   1057  HB2 SER A  60     -35.253  64.439  -5.320  1.00 83.82           H  
ATOM   1058  HB3 SER A  60     -34.022  63.166  -5.319  1.00 83.82           H  
ATOM   1059  O   SER A  60     -34.565  61.871  -8.526  1.00 83.82           O  
ATOM   1060  OG  SER A  60     -35.921  62.566  -5.805  1.00 83.82           O  
ATOM   1061  HG  SER A  60     -35.669  61.840  -6.380  1.00 83.82           H  
ATOM   1062  N   PRO A  61     -32.528  62.593  -7.907  1.00 85.23           N  
ATOM   1063  CA  PRO A  61     -31.816  61.427  -8.440  1.00 85.23           C  
ATOM   1064  HA  PRO A  61     -32.004  61.318  -9.508  1.00 85.23           H  
ATOM   1065  C   PRO A  61     -32.213  60.134  -7.712  1.00 85.23           C  
ATOM   1066  CB  PRO A  61     -30.336  61.720  -8.192  1.00 85.23           C  
ATOM   1067  HB2 PRO A  61     -29.741  60.813  -8.086  1.00 85.23           H  
ATOM   1068  HB3 PRO A  61     -29.932  62.352  -8.983  1.00 85.23           H  
ATOM   1069  O   PRO A  61     -32.556  60.163  -6.529  1.00 85.23           O  
ATOM   1070  CG  PRO A  61     -30.421  62.510  -6.891  1.00 85.23           C  
ATOM   1071  HG2 PRO A  61     -29.504  63.067  -6.697  1.00 85.23           H  
ATOM   1072  HG3 PRO A  61     -30.617  61.842  -6.053  1.00 85.23           H  
ATOM   1073  CD  PRO A  61     -31.618  63.419  -7.133  1.00 85.23           C  
ATOM   1074  HD2 PRO A  61     -31.320  64.288  -7.719  1.00 85.23           H  
ATOM   1075  HD3 PRO A  61     -32.044  63.729  -6.179  1.00 85.23           H  
ATOM   1076  N   GLU A  62     -32.071  58.986  -8.378  1.00 85.10           N  
ATOM   1077  H   GLU A  62     -31.835  59.013  -9.360  1.00 85.10           H  
ATOM   1078  CA  GLU A  62     -32.272  57.669  -7.751  1.00 85.10           C  
ATOM   1079  HA  GLU A  62     -33.256  57.631  -7.285  1.00 85.10           H  
ATOM   1080  C   GLU A  62     -31.230  57.376  -6.659  1.00 85.10           C  
ATOM   1081  CB  GLU A  62     -32.179  56.561  -8.808  1.00 85.10           C  
ATOM   1082  HB2 GLU A  62     -31.213  56.633  -9.308  1.00 85.10           H  
ATOM   1083  HB3 GLU A  62     -32.229  55.601  -8.294  1.00 85.10           H  
ATOM   1084  O   GLU A  62     -31.523  56.695  -5.675  1.00 85.10           O  
ATOM   1085  CG  GLU A  62     -33.301  56.607  -9.855  1.00 85.10           C  
ATOM   1086  HG2 GLU A  62     -33.230  57.542 -10.411  1.00 85.10           H  
ATOM   1087  HG3 GLU A  62     -34.259  56.588  -9.337  1.00 85.10           H  
ATOM   1088  CD  GLU A  62     -33.230  55.426 -10.841  1.00 85.10           C  
ATOM   1089  OE1 GLU A  62     -34.178  55.300 -11.644  1.00 85.10           O  
ATOM   1090  OE2 GLU A  62     -32.237  54.658 -10.785  1.00 85.10           O  
ATOM   1091  N   LYS A  63     -30.006  57.897  -6.817  1.00 81.00           N  
ATOM   1092  H   LYS A  63     -29.828  58.430  -7.657  1.00 81.00           H  
ATOM   1093  CA  LYS A  63     -28.913  57.759  -5.850  1.00 81.00           C  
ATOM   1094  HA  LYS A  63     -29.288  57.256  -4.959  1.00 81.00           H  
ATOM   1095  C   LYS A  63     -28.397  59.129  -5.433  1.00 81.00           C  
ATOM   1096  CB  LYS A  63     -27.780  56.912  -6.447  1.00 81.00           C  
ATOM   1097  HB2 LYS A  63     -27.438  57.378  -7.371  1.00 81.00           H  
ATOM   1098  HB3 LYS A  63     -26.947  56.896  -5.743  1.00 81.00           H  
ATOM   1099  O   LYS A  63     -27.993  59.941  -6.259  1.00 81.00           O  
ATOM   1100  CG  LYS A  63     -28.207  55.467  -6.732  1.00 81.00           C  
ATOM   1101  HG2 LYS A  63     -28.467  54.973  -5.796  1.00 81.00           H  
ATOM   1102  HG3 LYS A  63     -29.075  55.463  -7.390  1.00 81.00           H  
ATOM   1103  CD  LYS A  63     -27.068  54.713  -7.420  1.00 81.00           C  
ATOM   1104  HD2 LYS A  63     -26.805  55.248  -8.333  1.00 81.00           H  
ATOM   1105  HD3 LYS A  63     -26.199  54.673  -6.764  1.00 81.00           H  
ATOM   1106  CE  LYS A  63     -27.546  53.302  -7.766  1.00 81.00           C  
ATOM   1107  HE2 LYS A  63     -28.512  53.388  -8.263  1.00 81.00           H  
ATOM   1108  HE3 LYS A  63     -27.693  52.739  -6.845  1.00 81.00           H  
ATOM   1109  NZ  LYS A  63     -26.584  52.623  -8.664  1.00 81.00           N  
ATOM   1110  HZ1 LYS A  63     -26.931  51.710  -8.921  1.00 81.00           H  
ATOM   1111  HZ2 LYS A  63     -25.676  52.548  -8.228  1.00 81.00           H  
ATOM   1112  HZ3 LYS A  63     -26.495  53.169  -9.509  1.00 81.00           H  
ATOM   1113  N   GLU A  64     -28.314  59.370  -4.125  1.00 78.24           N  
ATOM   1114  H   GLU A  64     -28.724  58.707  -3.484  1.00 78.24           H  
ATOM   1115  CA  GLU A  64     -27.777  60.636  -3.602  1.00 78.24           C  
ATOM   1116  HA  GLU A  64     -28.373  61.457  -3.999  1.00 78.24           H  
ATOM   1117  C   GLU A  64     -26.322  60.891  -4.031  1.00 78.24           C  
ATOM   1118  CB  GLU A  64     -27.854  60.669  -2.071  1.00 78.24           C  
ATOM   1119  HB2 GLU A  64     -27.419  61.616  -1.748  1.00 78.24           H  
ATOM   1120  HB3 GLU A  64     -27.260  59.855  -1.655  1.00 78.24           H  
ATOM   1121  O   GLU A  64     -25.932  62.045  -4.225  1.00 78.24           O  
ATOM   1122  CG  GLU A  64     -29.290  60.583  -1.534  1.00 78.24           C  
ATOM   1123  HG2 GLU A  64     -29.916  61.249  -2.128  1.00 78.24           H  
ATOM   1124  HG3 GLU A  64     -29.659  59.565  -1.657  1.00 78.24           H  
ATOM   1125  CD  GLU A  64     -29.393  60.999  -0.061  1.00 78.24           C  
ATOM   1126  OE1 GLU A  64     -30.507  61.408   0.336  1.00 78.24           O  
ATOM   1127  OE2 GLU A  64     -28.354  61.151   0.612  1.00 78.24           O  
ATOM   1128  N   SER A  65     -25.536  59.825  -4.236  1.00 76.92           N  
ATOM   1129  H   SER A  65     -25.948  58.907  -4.138  1.00 76.92           H  
ATOM   1130  CA  SER A  65     -24.139  59.888  -4.685  1.00 76.92           C  
ATOM   1131  HA  SER A  65     -23.554  60.408  -3.926  1.00 76.92           H  
ATOM   1132  C   SER A  65     -23.946  60.628  -6.007  1.00 76.92           C  
ATOM   1133  CB  SER A  65     -23.566  58.475  -4.847  1.00 76.92           C  
ATOM   1134  HB2 SER A  65     -23.521  58.002  -3.867  1.00 76.92           H  
ATOM   1135  HB3 SER A  65     -22.552  58.537  -5.244  1.00 76.92           H  
ATOM   1136  O   SER A  65     -22.854  61.133  -6.255  1.00 76.92           O  
ATOM   1137  OG  SER A  65     -24.362  57.670  -5.705  1.00 76.92           O  
ATOM   1138  HG  SER A  65     -24.402  58.049  -6.586  1.00 76.92           H  
ATOM   1139  N   ASP A  66     -24.984  60.706  -6.840  1.00 79.53           N  
ATOM   1140  H   ASP A  66     -25.860  60.272  -6.585  1.00 79.53           H  
ATOM   1141  CA  ASP A  66     -24.894  61.288  -8.179  1.00 79.53           C  
ATOM   1142  HA  ASP A  66     -23.979  60.934  -8.654  1.00 79.53           H  
ATOM   1143  C   ASP A  66     -24.809  62.820  -8.138  1.00 79.53           C  
ATOM   1144  CB  ASP A  66     -26.078  60.795  -9.025  1.00 79.53           C  
ATOM   1145  HB2 ASP A  66     -27.010  61.120  -8.561  1.00 79.53           H  
ATOM   1146  HB3 ASP A  66     -26.017  61.253 -10.012  1.00 79.53           H  
ATOM   1147  O   ASP A  66     -24.268  63.435  -9.058  1.00 79.53           O  
ATOM   1148  CG  ASP A  66     -26.094  59.268  -9.200  1.00 79.53           C  
ATOM   1149  OD1 ASP A  66     -25.043  58.621  -8.952  1.00 79.53           O  
ATOM   1150  OD2 ASP A  66     -27.167  58.738  -9.554  1.00 79.53           O  
ATOM   1151  N   VAL A  67     -25.272  63.440  -7.044  1.00 82.33           N  
ATOM   1152  H   VAL A  67     -25.714  62.861  -6.344  1.00 82.33           H  
ATOM   1153  CA  VAL A  67     -25.160  64.894  -6.808  1.00 82.33           C  
ATOM   1154  HA  VAL A  67     -24.688  65.329  -7.689  1.00 82.33           H  
ATOM   1155  C   VAL A  67     -24.237  65.259  -5.659  1.00 82.33           C  
ATOM   1156  CB  VAL A  67     -26.515  65.597  -6.601  1.00 82.33           C  
ATOM   1157  HB  VAL A  67     -26.551  66.063  -5.616  1.00 82.33           H  
ATOM   1158  O   VAL A  67     -23.830  66.424  -5.531  1.00 82.33           O  
ATOM   1159  CG1 VAL A  67     -26.648  66.689  -7.655  1.00 82.33           C  
ATOM   1160 HG11 VAL A  67     -26.594  66.244  -8.648  1.00 82.33           H  
ATOM   1161 HG12 VAL A  67     -25.837  67.412  -7.563  1.00 82.33           H  
ATOM   1162 HG13 VAL A  67     -27.612  67.190  -7.566  1.00 82.33           H  
ATOM   1163  CG2 VAL A  67     -27.730  64.700  -6.723  1.00 82.33           C  
ATOM   1164 HG21 VAL A  67     -27.677  63.936  -5.946  1.00 82.33           H  
ATOM   1165 HG22 VAL A  67     -28.638  65.286  -6.581  1.00 82.33           H  
ATOM   1166 HG23 VAL A  67     -27.759  64.232  -7.707  1.00 82.33           H  
ATOM   1167  N   MET A  68     -23.869  64.286  -4.825  1.00 78.57           N  
ATOM   1168  H   MET A  68     -24.225  63.353  -4.976  1.00 78.57           H  
ATOM   1169  CA  MET A  68     -22.786  64.493  -3.879  1.00 78.57           C  
ATOM   1170  HA  MET A  68     -23.083  65.312  -3.224  1.00 78.57           H  
ATOM   1171  C   MET A  68     -21.517  64.894  -4.642  1.00 78.57           C  
ATOM   1172  CB  MET A  68     -22.543  63.253  -3.018  1.00 78.57           C  
ATOM   1173  HB2 MET A  68     -21.593  63.368  -2.497  1.00 78.57           H  
ATOM   1174  HB3 MET A  68     -22.481  62.368  -3.651  1.00 78.57           H  
ATOM   1175  O   MET A  68     -21.250  64.378  -5.729  1.00 78.57           O  
ATOM   1176  CG  MET A  68     -23.655  63.086  -1.978  1.00 78.57           C  
ATOM   1177  HG2 MET A  68     -24.608  62.949  -2.488  1.00 78.57           H  
ATOM   1178  HG3 MET A  68     -23.731  63.996  -1.383  1.00 78.57           H  
ATOM   1179  SD  MET A  68     -23.415  61.689  -0.854  1.00 78.57           S  
ATOM   1180  CE  MET A  68     -22.118  62.366   0.214  1.00 78.57           C  
ATOM   1181  HE1 MET A  68     -21.217  62.557  -0.368  1.00 78.57           H  
ATOM   1182  HE2 MET A  68     -21.891  61.643   0.998  1.00 78.57           H  
ATOM   1183  HE3 MET A  68     -22.468  63.291   0.672  1.00 78.57           H  
ATOM   1184  N   PRO A  69     -20.727  65.844  -4.116  1.00 76.82           N  
ATOM   1185  CA  PRO A  69     -19.441  66.154  -4.718  1.00 76.82           C  
ATOM   1186  HA  PRO A  69     -19.576  66.534  -5.730  1.00 76.82           H  
ATOM   1187  C   PRO A  69     -18.606  64.870  -4.767  1.00 76.82           C  
ATOM   1188  CB  PRO A  69     -18.827  67.244  -3.833  1.00 76.82           C  
ATOM   1189  HB2 PRO A  69     -19.091  68.223  -4.233  1.00 76.82           H  
ATOM   1190  HB3 PRO A  69     -17.743  67.149  -3.758  1.00 76.82           H  
ATOM   1191  O   PRO A  69     -18.301  64.288  -3.724  1.00 76.82           O  
ATOM   1192  CG  PRO A  69     -19.508  67.050  -2.476  1.00 76.82           C  
ATOM   1193  HG2 PRO A  69     -19.570  67.983  -1.916  1.00 76.82           H  
ATOM   1194  HG3 PRO A  69     -18.966  66.299  -1.902  1.00 76.82           H  
ATOM   1195  CD  PRO A  69     -20.890  66.513  -2.836  1.00 76.82           C  
ATOM   1196  HD2 PRO A  69     -21.597  67.336  -2.942  1.00 76.82           H  
ATOM   1197  HD3 PRO A  69     -21.226  65.824  -2.060  1.00 76.82           H  
ATOM   1198  N   LYS A  70     -18.269  64.415  -5.981  1.00 72.45           N  
ATOM   1199  H   LYS A  70     -18.625  64.892  -6.797  1.00 72.45           H  
ATOM   1200  CA  LYS A  70     -17.304  63.331  -6.161  1.00 72.45           C  
ATOM   1201  HA  LYS A  70     -17.660  62.451  -5.626  1.00 72.45           H  
ATOM   1202  C   LYS A  70     -15.998  63.783  -5.517  1.00 72.45           C  
ATOM   1203  CB  LYS A  70     -17.115  62.975  -7.647  1.00 72.45           C  
ATOM   1204  HB2 LYS A  70     -16.853  63.873  -8.207  1.00 72.45           H  
ATOM   1205  HB3 LYS A  70     -16.289  62.268  -7.732  1.00 72.45           H  
ATOM   1206  O   LYS A  70     -15.581  64.925  -5.712  1.00 72.45           O  
ATOM   1207  CG  LYS A  70     -18.378  62.335  -8.247  1.00 72.45           C  
ATOM   1208  HG2 LYS A  70     -19.199  63.051  -8.205  1.00 72.45           H  
ATOM   1209  HG3 LYS A  70     -18.650  61.461  -7.654  1.00 72.45           H  
ATOM   1210  CD  LYS A  70     -18.168  61.903  -9.705  1.00 72.45           C  
ATOM   1211  HD2 LYS A  70     -17.368  61.164  -9.750  1.00 72.45           H  
ATOM   1212  HD3 LYS A  70     -17.887  62.773 -10.299  1.00 72.45           H  
ATOM   1213  CE  LYS A  70     -19.470  61.299 -10.251  1.00 72.45           C  
ATOM   1214  HE2 LYS A  70     -19.741  60.440  -9.636  1.00 72.45           H  
ATOM   1215  HE3 LYS A  70     -20.266  62.035 -10.142  1.00 72.45           H  
ATOM   1216  NZ  LYS A  70     -19.350  60.890 -11.674  1.00 72.45           N  
ATOM   1217  HZ1 LYS A  70     -20.227  60.507 -11.996  1.00 72.45           H  
ATOM   1218  HZ2 LYS A  70     -18.634  60.187 -11.786  1.00 72.45           H  
ATOM   1219  HZ3 LYS A  70     -19.124  61.685 -12.255  1.00 72.45           H  
ATOM   1220  N   LYS A  71     -15.392  62.909  -4.715  1.00 76.17           N  
ATOM   1221  H   LYS A  71     -15.793  61.987  -4.616  1.00 76.17           H  
ATOM   1222  CA  LYS A  71     -14.050  63.158  -4.184  1.00 76.17           C  
ATOM   1223  HA  LYS A  71     -14.056  64.067  -3.583  1.00 76.17           H  
ATOM   1224  C   LYS A  71     -13.103  63.386  -5.360  1.00 76.17           C  
ATOM   1225  CB  LYS A  71     -13.578  61.978  -3.330  1.00 76.17           C  
ATOM   1226  HB2 LYS A  71     -12.528  62.125  -3.076  1.00 76.17           H  
ATOM   1227  HB3 LYS A  71     -13.651  61.064  -3.920  1.00 76.17           H  
ATOM   1228  O   LYS A  71     -13.283  62.774  -6.415  1.00 76.17           O  
ATOM   1229  CG  LYS A  71     -14.379  61.826  -2.028  1.00 76.17           C  
ATOM   1230  HG2 LYS A  71     -14.243  62.707  -1.401  1.00 76.17           H  
ATOM   1231  HG3 LYS A  71     -15.438  61.698  -2.253  1.00 76.17           H  
ATOM   1232  CD  LYS A  71     -13.863  60.582  -1.303  1.00 76.17           C  
ATOM   1233  HD2 LYS A  71     -12.812  60.720  -1.047  1.00 76.17           H  
ATOM   1234  HD3 LYS A  71     -13.934  59.737  -1.988  1.00 76.17           H  
ATOM   1235  CE  LYS A  71     -14.654  60.259  -0.038  1.00 76.17           C  
ATOM   1236  HE2 LYS A  71     -14.361  60.953   0.749  1.00 76.17           H  
ATOM   1237  HE3 LYS A  71     -15.718  60.375  -0.244  1.00 76.17           H  
ATOM   1238  NZ  LYS A  71     -14.370  58.857   0.347  1.00 76.17           N  
ATOM   1239  HZ1 LYS A  71     -14.804  58.589   1.219  1.00 76.17           H  
ATOM   1240  HZ2 LYS A  71     -14.716  58.222  -0.358  1.00 76.17           H  
ATOM   1241  HZ3 LYS A  71     -13.374  58.689   0.369  1.00 76.17           H  
ATOM   1242  N   ASN A  72     -12.114  64.256  -5.177  1.00 76.48           N  
ATOM   1243  H   ASN A  72     -11.997  64.695  -4.275  1.00 76.48           H  
ATOM   1244  CA  ASN A  72     -11.033  64.379  -6.148  1.00 76.48           C  
ATOM   1245  HA  ASN A  72     -11.442  64.712  -7.102  1.00 76.48           H  
ATOM   1246  C   ASN A  72     -10.400  63.003  -6.358  1.00 76.48           C  
ATOM   1247  CB  ASN A  72     -10.000  65.399  -5.645  1.00 76.48           C  
ATOM   1248  HB2 ASN A  72      -9.077  65.292  -6.215  1.00 76.48           H  
ATOM   1249  HB3 ASN A  72      -9.764  65.206  -4.599  1.00 76.48           H  
ATOM   1250  O   ASN A  72     -10.326  62.219  -5.415  1.00 76.48           O  
ATOM   1251  CG  ASN A  72     -10.454  66.837  -5.807  1.00 76.48           C  
ATOM   1252  ND2 ASN A  72      -9.767  67.756  -5.177  1.00 76.48           N  
ATOM   1253 HD21 ASN A  72     -10.021  68.719  -5.343  1.00 76.48           H  
ATOM   1254 HD22 ASN A  72      -8.977  67.489  -4.606  1.00 76.48           H  
ATOM   1255  OD1 ASN A  72     -11.403  67.155  -6.506  1.00 76.48           O  
ATOM   1256  N   VAL A  73      -9.937  62.716  -7.576  1.00 70.88           N  
ATOM   1257  H   VAL A  73     -10.030  63.407  -8.307  1.00 70.88           H  
ATOM   1258  CA  VAL A  73      -9.326  61.418  -7.922  1.00 70.88           C  
ATOM   1259  HA  VAL A  73     -10.087  60.644  -7.828  1.00 70.88           H  
ATOM   1260  C   VAL A  73      -8.200  61.012  -6.964  1.00 70.88           C  
ATOM   1261  CB  VAL A  73      -8.818  61.406  -9.377  1.00 70.88           C  
ATOM   1262  HB  VAL A  73      -8.220  60.508  -9.527  1.00 70.88           H  
ATOM   1263  O   VAL A  73      -8.035  59.826  -6.700  1.00 70.88           O  
ATOM   1264  CG1 VAL A  73      -9.996  61.341 -10.357  1.00 70.88           C  
ATOM   1265 HG11 VAL A  73      -9.620  61.269 -11.378  1.00 70.88           H  
ATOM   1266 HG12 VAL A  73     -10.620  62.230 -10.265  1.00 70.88           H  
ATOM   1267 HG13 VAL A  73     -10.598  60.457 -10.145  1.00 70.88           H  
ATOM   1268  CG2 VAL A  73      -7.954  62.626  -9.734  1.00 70.88           C  
ATOM   1269 HG21 VAL A  73      -7.095  62.687  -9.066  1.00 70.88           H  
ATOM   1270 HG22 VAL A  73      -7.576  62.516 -10.751  1.00 70.88           H  
ATOM   1271 HG23 VAL A  73      -8.526  63.552  -9.676  1.00 70.88           H  
ATOM   1272  N   GLU A  74      -7.489  61.987  -6.395  1.00 75.12           N  
ATOM   1273  H   GLU A  74      -7.667  62.938  -6.684  1.00 75.12           H  
ATOM   1274  CA  GLU A  74      -6.426  61.792  -5.398  1.00 75.12           C  
ATOM   1275  HA  GLU A  74      -5.734  61.027  -5.751  1.00 75.12           H  
ATOM   1276  C   GLU A  74      -6.948  61.327  -4.027  1.00 75.12           C  
ATOM   1277  CB  GLU A  74      -5.652  63.110  -5.233  1.00 75.12           C  
ATOM   1278  HB2 GLU A  74      -6.327  63.872  -4.843  1.00 75.12           H  
ATOM   1279  HB3 GLU A  74      -4.851  62.947  -4.512  1.00 75.12           H  
ATOM   1280  O   GLU A  74      -6.289  60.544  -3.348  1.00 75.12           O  
ATOM   1281  CG  GLU A  74      -5.040  63.605  -6.555  1.00 75.12           C  
ATOM   1282  HG2 GLU A  74      -5.845  63.852  -7.248  1.00 75.12           H  
ATOM   1283  HG3 GLU A  74      -4.459  62.792  -6.991  1.00 75.12           H  
ATOM   1284  CD  GLU A  74      -4.142  64.840  -6.395  1.00 75.12           C  
ATOM   1285  OE1 GLU A  74      -3.489  65.187  -7.404  1.00 75.12           O  
ATOM   1286  OE2 GLU A  74      -4.144  65.450  -5.303  1.00 75.12           O  
ATOM   1287  N   ASP A  75      -8.156  61.751  -3.648  1.00 79.27           N  
ATOM   1288  H   ASP A  75      -8.674  62.330  -4.293  1.00 79.27           H  
ATOM   1289  CA  ASP A  75      -8.817  61.398  -2.383  1.00 79.27           C  
ATOM   1290  HA  ASP A  75      -8.059  61.179  -1.630  1.00 79.27           H  
ATOM   1291  C   ASP A  75      -9.720  60.159  -2.513  1.00 79.27           C  
ATOM   1292  CB  ASP A  75      -9.661  62.586  -1.897  1.00 79.27           C  
ATOM   1293  HB2 ASP A  75     -10.336  62.888  -2.698  1.00 79.27           H  
ATOM   1294  HB3 ASP A  75     -10.276  62.266  -1.056  1.00 79.27           H  
ATOM   1295  O   ASP A  75     -10.334  59.709  -1.535  1.00 79.27           O  
ATOM   1296  CG  ASP A  75      -8.859  63.799  -1.430  1.00 79.27           C  
ATOM   1297  OD1 ASP A  75      -7.754  63.609  -0.882  1.00 79.27           O  
ATOM   1298  OD2 ASP A  75      -9.431  64.908  -1.555  1.00 79.27           O  
ATOM   1299  N   MET A  76      -9.868  59.620  -3.727  1.00 78.52           N  
ATOM   1300  H   MET A  76      -9.324  60.009  -4.484  1.00 78.52           H  
ATOM   1301  CA  MET A  76     -10.666  58.424  -3.962  1.00 78.52           C  
ATOM   1302  HA  MET A  76     -11.616  58.540  -3.440  1.00 78.52           H  
ATOM   1303  C   MET A  76      -9.962  57.204  -3.377  1.00 78.52           C  
ATOM   1304  CB  MET A  76     -10.974  58.218  -5.450  1.00 78.52           C  
ATOM   1305  HB2 MET A  76     -10.054  58.272  -6.032  1.00 78.52           H  
ATOM   1306  HB3 MET A  76     -11.401  57.224  -5.579  1.00 78.52           H  
ATOM   1307  O   MET A  76      -8.813  56.885  -3.681  1.00 78.52           O  
ATOM   1308  CG  MET A  76     -11.979  59.253  -5.970  1.00 78.52           C  
ATOM   1309  HG2 MET A  76     -12.889  59.196  -5.372  1.00 78.52           H  
ATOM   1310  HG3 MET A  76     -11.555  60.248  -5.832  1.00 78.52           H  
ATOM   1311  SD  MET A  76     -12.427  59.086  -7.721  1.00 78.52           S  
ATOM   1312  CE  MET A  76     -13.446  57.596  -7.644  1.00 78.52           C  
ATOM   1313  HE1 MET A  76     -12.849  56.774  -7.250  1.00 78.52           H  
ATOM   1314  HE2 MET A  76     -14.304  57.767  -6.995  1.00 78.52           H  
ATOM   1315  HE3 MET A  76     -13.793  57.337  -8.644  1.00 78.52           H  
ATOM   1316  N   THR A  77     -10.691  56.451  -2.562  1.00 76.27           N  
ATOM   1317  H   THR A  77     -11.639  56.742  -2.371  1.00 76.27           H  
ATOM   1318  CA  THR A  77     -10.219  55.143  -2.109  1.00 76.27           C  
ATOM   1319  HA  THR A  77      -9.208  55.267  -1.719  1.00 76.27           H  
ATOM   1320  C   THR A  77     -10.157  54.166  -3.289  1.00 76.27           C  
ATOM   1321  CB  THR A  77     -11.096  54.583  -0.985  1.00 76.27           C  
ATOM   1322  HB  THR A  77     -10.702  53.611  -0.688  1.00 76.27           H  
ATOM   1323  O   THR A  77     -10.919  54.276  -4.250  1.00 76.27           O  
ATOM   1324  CG2 THR A  77     -11.133  55.484   0.248  1.00 76.27           C  
ATOM   1325 HG21 THR A  77     -11.536  56.464  -0.008  1.00 76.27           H  
ATOM   1326 HG22 THR A  77     -11.761  55.027   1.013  1.00 76.27           H  
ATOM   1327 HG23 THR A  77     -10.124  55.607   0.641  1.00 76.27           H  
ATOM   1328  OG1 THR A  77     -12.414  54.409  -1.436  1.00 76.27           O  
ATOM   1329  HG1 THR A  77     -12.738  55.284  -1.661  1.00 76.27           H  
ATOM   1330  N   ARG A  78      -9.297  53.140  -3.210  1.00 75.76           N  
ATOM   1331  H   ARG A  78      -8.648  53.140  -2.435  1.00 75.76           H  
ATOM   1332  CA  ARG A  78      -9.143  52.121  -4.274  1.00 75.76           C  
ATOM   1333  HA  ARG A  78      -8.754  52.602  -5.171  1.00 75.76           H  
ATOM   1334  C   ARG A  78     -10.462  51.465  -4.704  1.00 75.76           C  
ATOM   1335  CB  ARG A  78      -8.175  51.021  -3.818  1.00 75.76           C  
ATOM   1336  HB2 ARG A  78      -8.189  50.235  -4.573  1.00 75.76           H  
ATOM   1337  HB3 ARG A  78      -8.528  50.593  -2.880  1.00 75.76           H  
ATOM   1338  O   ARG A  78     -10.628  51.119  -5.866  1.00 75.76           O  
ATOM   1339  CG  ARG A  78      -6.731  51.515  -3.639  1.00 75.76           C  
ATOM   1340  HG2 ARG A  78      -6.693  52.250  -2.835  1.00 75.76           H  
ATOM   1341  HG3 ARG A  78      -6.395  51.994  -4.559  1.00 75.76           H  
ATOM   1342  CD  ARG A  78      -5.785  50.354  -3.286  1.00 75.76           C  
ATOM   1343  HD2 ARG A  78      -4.790  50.753  -3.092  1.00 75.76           H  
ATOM   1344  HD3 ARG A  78      -6.132  49.882  -2.366  1.00 75.76           H  
ATOM   1345  NE  ARG A  78      -5.725  49.339  -4.361  1.00 75.76           N  
ATOM   1346  HE  ARG A  78      -6.320  48.527  -4.274  1.00 75.76           H  
ATOM   1347  NH1 ARG A  78      -4.239  50.414  -5.745  1.00 75.76           N  
ATOM   1348 HH11 ARG A  78      -3.741  50.463  -6.622  1.00 75.76           H  
ATOM   1349 HH12 ARG A  78      -4.120  51.147  -5.061  1.00 75.76           H  
ATOM   1350  NH2 ARG A  78      -5.146  48.474  -6.377  1.00 75.76           N  
ATOM   1351 HH21 ARG A  78      -4.590  48.502  -7.219  1.00 75.76           H  
ATOM   1352 HH22 ARG A  78      -5.836  47.744  -6.274  1.00 75.76           H  
ATOM   1353  CZ  ARG A  78      -5.034  49.414  -5.483  1.00 75.76           C  
ATOM   1354  N   ARG A  79     -11.396  51.284  -3.762  1.00 76.19           N  
ATOM   1355  H   ARG A  79     -11.195  51.646  -2.840  1.00 76.19           H  
ATOM   1356  CA  ARG A  79     -12.731  50.730  -4.033  1.00 76.19           C  
ATOM   1357  HA  ARG A  79     -12.623  49.834  -4.644  1.00 76.19           H  
ATOM   1358  C   ARG A  79     -13.589  51.698  -4.850  1.00 76.19           C  
ATOM   1359  CB  ARG A  79     -13.404  50.365  -2.700  1.00 76.19           C  
ATOM   1360  HB2 ARG A  79     -12.746  49.698  -2.144  1.00 76.19           H  
ATOM   1361  HB3 ARG A  79     -13.553  51.272  -2.113  1.00 76.19           H  
ATOM   1362  O   ARG A  79     -14.319  51.257  -5.727  1.00 76.19           O  
ATOM   1363  CG  ARG A  79     -14.757  49.664  -2.900  1.00 76.19           C  
ATOM   1364  HG2 ARG A  79     -14.608  48.746  -3.469  1.00 76.19           H  
ATOM   1365  HG3 ARG A  79     -15.434  50.317  -3.451  1.00 76.19           H  
ATOM   1366  CD  ARG A  79     -15.396  49.332  -1.549  1.00 76.19           C  
ATOM   1367  HD2 ARG A  79     -15.516  50.258  -0.986  1.00 76.19           H  
ATOM   1368  HD3 ARG A  79     -14.732  48.666  -0.999  1.00 76.19           H  
ATOM   1369  NE  ARG A  79     -16.711  48.687  -1.722  1.00 76.19           N  
ATOM   1370  HE  ARG A  79     -16.992  48.483  -2.671  1.00 76.19           H  
ATOM   1371  NH1 ARG A  79     -17.298  48.599   0.496  1.00 76.19           N  
ATOM   1372 HH11 ARG A  79     -16.423  49.043   0.736  1.00 76.19           H  
ATOM   1373 HH12 ARG A  79     -17.953  48.336   1.218  1.00 76.19           H  
ATOM   1374  NH2 ARG A  79     -18.692  47.788  -1.045  1.00 76.19           N  
ATOM   1375 HH21 ARG A  79     -19.337  47.539  -0.309  1.00 76.19           H  
ATOM   1376 HH22 ARG A  79     -18.930  47.582  -2.005  1.00 76.19           H  
ATOM   1377  CZ  ARG A  79     -17.558  48.363  -0.760  1.00 76.19           C  
ATOM   1378  N   GLU A  80     -13.502  52.994  -4.557  1.00 76.78           N  
ATOM   1379  H   GLU A  80     -12.814  53.296  -3.883  1.00 76.78           H  
ATOM   1380  CA  GLU A  80     -14.246  54.046  -5.260  1.00 76.78           C  
ATOM   1381  HA  GLU A  80     -15.289  53.749  -5.368  1.00 76.78           H  
ATOM   1382  C   GLU A  80     -13.704  54.272  -6.680  1.00 76.78           C  
ATOM   1383  CB  GLU A  80     -14.191  55.358  -4.451  1.00 76.78           C  
ATOM   1384  HB2 GLU A  80     -14.586  56.169  -5.062  1.00 76.78           H  
ATOM   1385  HB3 GLU A  80     -13.144  55.583  -4.243  1.00 76.78           H  
ATOM   1386  O   GLU A  80     -14.485  54.564  -7.579  1.00 76.78           O  
ATOM   1387  CG  GLU A  80     -14.998  55.324  -3.133  1.00 76.78           C  
ATOM   1388  HG2 GLU A  80     -14.822  54.376  -2.625  1.00 76.78           H  
ATOM   1389  HG3 GLU A  80     -16.059  55.369  -3.376  1.00 76.78           H  
ATOM   1390  CD  GLU A  80     -14.635  56.472  -2.162  1.00 76.78           C  
ATOM   1391  OE1 GLU A  80     -15.452  56.870  -1.300  1.00 76.78           O  
ATOM   1392  OE2 GLU A  80     -13.469  56.921  -2.156  1.00 76.78           O  
ATOM   1393  N   SER A  81     -12.396  54.102  -6.909  1.00 79.52           N  
ATOM   1394  H   SER A  81     -11.780  53.918  -6.130  1.00 79.52           H  
ATOM   1395  CA  SER A  81     -11.794  54.226  -8.246  1.00 79.52           C  
ATOM   1396  HA  SER A  81     -12.270  55.062  -8.759  1.00 79.52           H  
ATOM   1397  C   SER A  81     -12.010  53.007  -9.151  1.00 79.52           C  
ATOM   1398  CB  SER A  81     -10.305  54.564  -8.133  1.00 79.52           C  
ATOM   1399  HB2 SER A  81     -10.199  55.502  -7.587  1.00 79.52           H  
ATOM   1400  HB3 SER A  81      -9.892  54.702  -9.132  1.00 79.52           H  
ATOM   1401  O   SER A  81     -11.624  53.038 -10.316  1.00 79.52           O  
ATOM   1402  OG  SER A  81      -9.573  53.555  -7.460  1.00 79.52           O  
ATOM   1403  HG  SER A  81      -8.682  53.899  -7.360  1.00 79.52           H  
ATOM   1404  N   GLY A  82     -12.611  51.927  -8.638  1.00 78.30           N  
ATOM   1405  H   GLY A  82     -12.952  51.975  -7.688  1.00 78.30           H  
ATOM   1406  CA  GLY A  82     -12.762  50.667  -9.370  1.00 78.30           C  
ATOM   1407  HA2 GLY A  82     -13.155  50.871 -10.366  1.00 78.30           H  
ATOM   1408  HA3 GLY A  82     -13.472  50.034  -8.837  1.00 78.30           H  
ATOM   1409  C   GLY A  82     -11.453  49.884  -9.524  1.00 78.30           C  
ATOM   1410  O   GLY A  82     -11.392  48.929 -10.296  1.00 78.30           O  
ATOM   1411  N   ALA A  83     -10.399  50.264  -8.795  1.00 81.51           N  
ATOM   1412  H   ALA A  83     -10.515  51.016  -8.130  1.00 81.51           H  
ATOM   1413  CA  ALA A  83      -9.140  49.540  -8.810  1.00 81.51           C  
ATOM   1414  HA  ALA A  83      -8.839  49.417  -9.851  1.00 81.51           H  
ATOM   1415  C   ALA A  83      -9.302  48.143  -8.192  1.00 81.51           C  
ATOM   1416  CB  ALA A  83      -8.064  50.369  -8.098  1.00 81.51           C  
ATOM   1417  HB1 ALA A  83      -7.120  49.824  -8.095  1.00 81.51           H  
ATOM   1418  HB2 ALA A  83      -7.930  51.315  -8.623  1.00 81.51           H  
ATOM   1419  HB3 ALA A  83      -8.371  50.570  -7.072  1.00 81.51           H  
ATOM   1420  O   ALA A  83     -10.023  47.950  -7.209  1.00 81.51           O  
ATOM   1421  N   VAL A  84      -8.567  47.167  -8.734  1.00 83.14           N  
ATOM   1422  H   VAL A  84      -8.038  47.367  -9.570  1.00 83.14           H  
ATOM   1423  CA  VAL A  84      -8.538  45.801  -8.193  1.00 83.14           C  
ATOM   1424  HA  VAL A  84      -9.553  45.420  -8.306  1.00 83.14           H  
ATOM   1425  C   VAL A  84      -8.172  45.812  -6.698  1.00 83.14           C  
ATOM   1426  CB  VAL A  84      -7.603  44.850  -8.969  1.00 83.14           C  
ATOM   1427  HB  VAL A  84      -7.226  44.094  -8.279  1.00 83.14           H  
ATOM   1428  O   VAL A  84      -7.234  46.527  -6.299  1.00 83.14           O  
ATOM   1429  CG1 VAL A  84      -8.375  44.116 -10.067  1.00 83.14           C  
ATOM   1430 HG11 VAL A  84      -8.793  44.831 -10.777  1.00 83.14           H  
ATOM   1431 HG12 VAL A  84      -7.708  43.437 -10.598  1.00 83.14           H  
ATOM   1432 HG13 VAL A  84      -9.186  43.532  -9.630  1.00 83.14           H  
ATOM   1433  CG2 VAL A  84      -6.402  45.560  -9.606  1.00 83.14           C  
ATOM   1434 HG21 VAL A  84      -5.683  44.816  -9.950  1.00 83.14           H  
ATOM   1435 HG22 VAL A  84      -5.923  46.205  -8.870  1.00 83.14           H  
ATOM   1436 HG23 VAL A  84      -6.716  46.157 -10.462  1.00 83.14           H  
ATOM   1437  N   PRO A  85      -8.888  45.037  -5.858  1.00 85.37           N  
ATOM   1438  CA  PRO A  85      -8.596  44.933  -4.434  1.00 85.37           C  
ATOM   1439  HA  PRO A  85      -8.803  45.897  -3.968  1.00 85.37           H  
ATOM   1440  C   PRO A  85      -7.141  44.536  -4.196  1.00 85.37           C  
ATOM   1441  CB  PRO A  85      -9.559  43.881  -3.875  1.00 85.37           C  
ATOM   1442  HB2 PRO A  85      -9.104  42.891  -3.914  1.00 85.37           H  
ATOM   1443  HB3 PRO A  85      -9.870  44.115  -2.857  1.00 85.37           H  
ATOM   1444  O   PRO A  85      -6.606  43.663  -4.881  1.00 85.37           O  
ATOM   1445  CG  PRO A  85     -10.733  43.925  -4.848  1.00 85.37           C  
ATOM   1446  HG2 PRO A  85     -11.269  42.976  -4.881  1.00 85.37           H  
ATOM   1447  HG3 PRO A  85     -11.406  44.737  -4.573  1.00 85.37           H  
ATOM   1448  CD  PRO A  85     -10.067  44.245  -6.182  1.00 85.37           C  
ATOM   1449  HD2 PRO A  85     -10.773  44.797  -6.802  1.00 85.37           H  
ATOM   1450  HD3 PRO A  85      -9.762  43.323  -6.677  1.00 85.37           H  
ATOM   1451  N   ILE A  86      -6.501  45.160  -3.206  1.00 84.53           N  
ATOM   1452  H   ILE A  86      -6.998  45.834  -2.642  1.00 84.53           H  
ATOM   1453  CA  ILE A  86      -5.082  44.906  -2.924  1.00 84.53           C  
ATOM   1454  HA  ILE A  86      -4.548  45.039  -3.865  1.00 84.53           H  
ATOM   1455  C   ILE A  86      -4.842  43.459  -2.488  1.00 84.53           C  
ATOM   1456  CB  ILE A  86      -4.554  45.940  -1.908  1.00 84.53           C  
ATOM   1457  HB  ILE A  86      -5.077  46.873  -2.117  1.00 84.53           H  
ATOM   1458  O   ILE A  86      -3.815  42.884  -2.820  1.00 84.53           O  
ATOM   1459  CG1 ILE A  86      -3.048  46.206  -2.115  1.00 84.53           C  
ATOM   1460 HG12 ILE A  86      -2.461  45.615  -1.412  1.00 84.53           H  
ATOM   1461 HG13 ILE A  86      -2.743  45.920  -3.121  1.00 84.53           H  
ATOM   1462  CG2 ILE A  86      -4.853  45.566  -0.444  1.00 84.53           C  
ATOM   1463 HG21 ILE A  86      -5.920  45.388  -0.304  1.00 84.53           H  
ATOM   1464 HG22 ILE A  86      -4.299  44.676  -0.148  1.00 84.53           H  
ATOM   1465 HG23 ILE A  86      -4.551  46.382   0.212  1.00 84.53           H  
ATOM   1466  CD1 ILE A  86      -2.716  47.694  -1.943  1.00 84.53           C  
ATOM   1467 HD11 ILE A  86      -3.017  48.034  -0.952  1.00 84.53           H  
ATOM   1468 HD12 ILE A  86      -1.642  47.838  -2.056  1.00 84.53           H  
ATOM   1469 HD13 ILE A  86      -3.232  48.280  -2.703  1.00 84.53           H  
ATOM   1470  N   GLU A  87      -5.828  42.853  -1.826  1.00 84.33           N  
ATOM   1471  H   GLU A  87      -6.633  43.401  -1.556  1.00 84.33           H  
ATOM   1472  CA  GLU A  87      -5.819  41.448  -1.425  1.00 84.33           C  
ATOM   1473  HA  GLU A  87      -4.939  41.248  -0.813  1.00 84.33           H  
ATOM   1474  C   GLU A  87      -5.778  40.509  -2.637  1.00 84.33           C  
ATOM   1475  CB  GLU A  87      -7.075  41.208  -0.584  1.00 84.33           C  
ATOM   1476  HB2 GLU A  87      -7.130  41.979   0.185  1.00 84.33           H  
ATOM   1477  HB3 GLU A  87      -7.950  41.298  -1.228  1.00 84.33           H  
ATOM   1478  O   GLU A  87      -5.020  39.544  -2.644  1.00 84.33           O  
ATOM   1479  CG  GLU A  87      -7.075  39.837   0.103  1.00 84.33           C  
ATOM   1480  HG2 GLU A  87      -6.978  39.060  -0.655  1.00 84.33           H  
ATOM   1481  HG3 GLU A  87      -6.211  39.779   0.765  1.00 84.33           H  
ATOM   1482  CD  GLU A  87      -8.360  39.584   0.905  1.00 84.33           C  
ATOM   1483  OE1 GLU A  87      -8.451  38.483   1.487  1.00 84.33           O  
ATOM   1484  OE2 GLU A  87      -9.249  40.468   0.893  1.00 84.33           O  
ATOM   1485  N   LEU A  88      -6.523  40.822  -3.704  1.00 82.32           N  
ATOM   1486  H   LEU A  88      -7.065  41.674  -3.680  1.00 82.32           H  
ATOM   1487  CA  LEU A  88      -6.504  40.039  -4.940  1.00 82.32           C  
ATOM   1488  HA  LEU A  88      -6.651  38.991  -4.677  1.00 82.32           H  
ATOM   1489  C   LEU A  88      -5.149  40.154  -5.645  1.00 82.32           C  
ATOM   1490  CB  LEU A  88      -7.650  40.502  -5.856  1.00 82.32           C  
ATOM   1491  HB2 LEU A  88      -7.456  41.531  -6.158  1.00 82.32           H  
ATOM   1492  HB3 LEU A  88      -8.586  40.487  -5.297  1.00 82.32           H  
ATOM   1493  O   LEU A  88      -4.626  39.148  -6.117  1.00 82.32           O  
ATOM   1494  CG  LEU A  88      -7.811  39.639  -7.124  1.00 82.32           C  
ATOM   1495  HG  LEU A  88      -6.850  39.522  -7.624  1.00 82.32           H  
ATOM   1496  CD1 LEU A  88      -8.380  38.255  -6.799  1.00 82.32           C  
ATOM   1497 HD11 LEU A  88      -9.333  38.352  -6.279  1.00 82.32           H  
ATOM   1498 HD12 LEU A  88      -8.530  37.699  -7.725  1.00 82.32           H  
ATOM   1499 HD13 LEU A  88      -7.676  37.701  -6.178  1.00 82.32           H  
ATOM   1500  CD2 LEU A  88      -8.755  40.339  -8.100  1.00 82.32           C  
ATOM   1501 HD21 LEU A  88      -9.736  40.477  -7.644  1.00 82.32           H  
ATOM   1502 HD22 LEU A  88      -8.861  39.737  -9.002  1.00 82.32           H  
ATOM   1503 HD23 LEU A  88      -8.343  41.308  -8.379  1.00 82.32           H  
ATOM   1504  N   ILE A  89      -4.570  41.360  -5.688  1.00 83.21           N  
ATOM   1505  H   ILE A  89      -5.064  42.139  -5.275  1.00 83.21           H  
ATOM   1506  CA  ILE A  89      -3.232  41.582  -6.252  1.00 83.21           C  
ATOM   1507  HA  ILE A  89      -3.205  41.171  -7.261  1.00 83.21           H  
ATOM   1508  C   ILE A  89      -2.190  40.824  -5.431  1.00 83.21           C  
ATOM   1509  CB  ILE A  89      -2.883  43.084  -6.330  1.00 83.21           C  
ATOM   1510  HB  ILE A  89      -2.973  43.517  -5.334  1.00 83.21           H  
ATOM   1511  O   ILE A  89      -1.394  40.093  -6.000  1.00 83.21           O  
ATOM   1512  CG1 ILE A  89      -3.836  43.832  -7.286  1.00 83.21           C  
ATOM   1513 HG12 ILE A  89      -3.577  43.580  -8.314  1.00 83.21           H  
ATOM   1514 HG13 ILE A  89      -4.867  43.518  -7.122  1.00 83.21           H  
ATOM   1515  CG2 ILE A  89      -1.429  43.266  -6.820  1.00 83.21           C  
ATOM   1516 HG21 ILE A  89      -1.280  42.732  -7.759  1.00 83.21           H  
ATOM   1517 HG22 ILE A  89      -1.188  44.318  -6.977  1.00 83.21           H  
ATOM   1518 HG23 ILE A  89      -0.723  42.879  -6.085  1.00 83.21           H  
ATOM   1519  CD1 ILE A  89      -3.784  45.357  -7.109  1.00 83.21           C  
ATOM   1520 HD11 ILE A  89      -4.625  45.672  -6.492  1.00 83.21           H  
ATOM   1521 HD12 ILE A  89      -3.844  45.840  -8.085  1.00 83.21           H  
ATOM   1522 HD13 ILE A  89      -2.863  45.679  -6.622  1.00 83.21           H  
ATOM   1523  N   ALA A  90      -2.219  40.945  -4.103  1.00 83.97           N  
ATOM   1524  H   ALA A  90      -2.902  41.559  -3.682  1.00 83.97           H  
ATOM   1525  CA  ALA A  90      -1.303  40.238  -3.216  1.00 83.97           C  
ATOM   1526  HA  ALA A  90      -0.281  40.521  -3.468  1.00 83.97           H  
ATOM   1527  C   ALA A  90      -1.417  38.719  -3.390  1.00 83.97           C  
ATOM   1528  CB  ALA A  90      -1.585  40.668  -1.772  1.00 83.97           C  
ATOM   1529  HB1 ALA A  90      -2.606  40.407  -1.492  1.00 83.97           H  
ATOM   1530  HB2 ALA A  90      -0.893  40.161  -1.100  1.00 83.97           H  
ATOM   1531  HB3 ALA A  90      -1.450  41.745  -1.673  1.00 83.97           H  
ATOM   1532  O   ALA A  90      -0.399  38.051  -3.552  1.00 83.97           O  
ATOM   1533  N   LYS A  91      -2.643  38.186  -3.455  1.00 79.11           N  
ATOM   1534  H   LYS A  91      -3.433  38.788  -3.271  1.00 79.11           H  
ATOM   1535  CA  LYS A  91      -2.899  36.771  -3.733  1.00 79.11           C  
ATOM   1536  HA  LYS A  91      -2.363  36.176  -2.993  1.00 79.11           H  
ATOM   1537  C   LYS A  91      -2.355  36.367  -5.103  1.00 79.11           C  
ATOM   1538  CB  LYS A  91      -4.403  36.496  -3.590  1.00 79.11           C  
ATOM   1539  HB2 LYS A  91      -4.950  37.039  -4.361  1.00 79.11           H  
ATOM   1540  HB3 LYS A  91      -4.730  36.856  -2.615  1.00 79.11           H  
ATOM   1541  O   LYS A  91      -1.682  35.353  -5.201  1.00 79.11           O  
ATOM   1542  CG  LYS A  91      -4.727  34.999  -3.685  1.00 79.11           C  
ATOM   1543  HG2 LYS A  91      -4.439  34.622  -4.667  1.00 79.11           H  
ATOM   1544  HG3 LYS A  91      -4.167  34.461  -2.921  1.00 79.11           H  
ATOM   1545  CD  LYS A  91      -6.227  34.761  -3.478  1.00 79.11           C  
ATOM   1546  HD2 LYS A  91      -6.785  35.292  -4.249  1.00 79.11           H  
ATOM   1547  HD3 LYS A  91      -6.515  35.143  -2.499  1.00 79.11           H  
ATOM   1548  CE  LYS A  91      -6.522  33.261  -3.557  1.00 79.11           C  
ATOM   1549  HE2 LYS A  91      -5.914  32.753  -2.808  1.00 79.11           H  
ATOM   1550  HE3 LYS A  91      -6.214  32.893  -4.535  1.00 79.11           H  
ATOM   1551  NZ  LYS A  91      -7.960  32.980  -3.323  1.00 79.11           N  
ATOM   1552  HZ1 LYS A  91      -8.132  31.986  -3.355  1.00 79.11           H  
ATOM   1553  HZ2 LYS A  91      -8.231  33.320  -2.412  1.00 79.11           H  
ATOM   1554  HZ3 LYS A  91      -8.530  33.437  -4.021  1.00 79.11           H  
ATOM   1555  N   HIS A  92      -2.584  37.160  -6.149  1.00 79.28           N  
ATOM   1556  H   HIS A  92      -3.140  37.991  -6.013  1.00 79.28           H  
ATOM   1557  CA  HIS A  92      -2.048  36.890  -7.487  1.00 79.28           C  
ATOM   1558  HA  HIS A  92      -2.363  35.893  -7.794  1.00 79.28           H  
ATOM   1559  C   HIS A  92      -0.512  36.901  -7.514  1.00 79.28           C  
ATOM   1560  CB  HIS A  92      -2.629  37.906  -8.478  1.00 79.28           C  
ATOM   1561  HB2 HIS A  92      -3.716  37.837  -8.465  1.00 79.28           H  
ATOM   1562  HB3 HIS A  92      -2.350  38.914  -8.173  1.00 79.28           H  
ATOM   1563  O   HIS A  92       0.100  36.003  -8.085  1.00 79.28           O  
ATOM   1564  CG  HIS A  92      -2.151  37.676  -9.888  1.00 79.28           C  
ATOM   1565  CD2 HIS A  92      -1.233  38.427 -10.572  1.00 79.28           C  
ATOM   1566  HD2 HIS A  92      -0.727  39.306 -10.199  1.00 79.28           H  
ATOM   1567  ND1 HIS A  92      -2.516  36.635 -10.711  1.00 79.28           N  
ATOM   1568  HD1 HIS A  92      -3.137  35.872 -10.479  1.00 79.28           H  
ATOM   1569  CE1 HIS A  92      -1.838  36.760 -11.864  1.00 79.28           C  
ATOM   1570  HE1 HIS A  92      -1.900  36.079 -12.700  1.00 79.28           H  
ATOM   1571  NE2 HIS A  92      -1.050  37.844 -11.829  1.00 79.28           N  
ATOM   1572  N   THR A  93       0.121  37.864  -6.842  1.00 79.89           N  
ATOM   1573  H   THR A  93      -0.416  38.625  -6.451  1.00 79.89           H  
ATOM   1574  CA  THR A  93       1.582  37.927  -6.717  1.00 79.89           C  
ATOM   1575  HA  THR A  93       2.014  37.882  -7.717  1.00 79.89           H  
ATOM   1576  C   THR A  93       2.127  36.737  -5.925  1.00 79.89           C  
ATOM   1577  CB  THR A  93       2.024  39.244  -6.061  1.00 79.89           C  
ATOM   1578  HB  THR A  93       1.741  39.242  -5.009  1.00 79.89           H  
ATOM   1579  O   THR A  93       3.159  36.192  -6.296  1.00 79.89           O  
ATOM   1580  CG2 THR A  93       3.527  39.482  -6.192  1.00 79.89           C  
ATOM   1581 HG21 THR A  93       3.789  40.449  -5.761  1.00 79.89           H  
ATOM   1582 HG22 THR A  93       4.075  38.707  -5.656  1.00 79.89           H  
ATOM   1583 HG23 THR A  93       3.817  39.462  -7.242  1.00 79.89           H  
ATOM   1584  OG1 THR A  93       1.416  40.344  -6.695  1.00 79.89           O  
ATOM   1585  HG1 THR A  93       1.603  41.123  -6.167  1.00 79.89           H  
ATOM   1586  N   GLN A  94       1.426  36.284  -4.880  1.00 77.94           N  
ATOM   1587  H   GLN A  94       0.600  36.788  -4.593  1.00 77.94           H  
ATOM   1588  CA  GLN A  94       1.787  35.075  -4.130  1.00 77.94           C  
ATOM   1589  HA  GLN A  94       2.827  35.149  -3.814  1.00 77.94           H  
ATOM   1590  C   GLN A  94       1.667  33.805  -4.982  1.00 77.94           C  
ATOM   1591  CB  GLN A  94       0.914  34.952  -2.875  1.00 77.94           C  
ATOM   1592  HB2 GLN A  94       1.000  33.940  -2.478  1.00 77.94           H  
ATOM   1593  HB3 GLN A  94      -0.129  35.125  -3.141  1.00 77.94           H  
ATOM   1594  O   GLN A  94       2.523  32.931  -4.878  1.00 77.94           O  
ATOM   1595  CG  GLN A  94       1.340  35.930  -1.770  1.00 77.94           C  
ATOM   1596  HG2 GLN A  94       1.407  36.944  -2.165  1.00 77.94           H  
ATOM   1597  HG3 GLN A  94       2.330  35.646  -1.413  1.00 77.94           H  
ATOM   1598  CD  GLN A  94       0.378  35.935  -0.586  1.00 77.94           C  
ATOM   1599  NE2 GLN A  94       0.686  36.665   0.463  1.00 77.94           N  
ATOM   1600 HE21 GLN A  94       0.044  36.606   1.240  1.00 77.94           H  
ATOM   1601 HE22 GLN A  94       1.563  37.165   0.504  1.00 77.94           H  
ATOM   1602  OE1 GLN A  94      -0.665  35.300  -0.567  1.00 77.94           O  
ATOM   1603  N   MET A  95       0.668  33.725  -5.869  1.00 68.20           N  
ATOM   1604  H   MET A  95      -0.026  34.459  -5.877  1.00 68.20           H  
ATOM   1605  CA  MET A  95       0.498  32.588  -6.784  1.00 68.20           C  
ATOM   1606  HA  MET A  95       0.441  31.672  -6.195  1.00 68.20           H  
ATOM   1607  C   MET A  95       1.690  32.414  -7.733  1.00 68.20           C  
ATOM   1608  CB  MET A  95      -0.804  32.716  -7.591  1.00 68.20           C  
ATOM   1609  HB2 MET A  95      -0.822  31.946  -8.362  1.00 68.20           H  
ATOM   1610  HB3 MET A  95      -0.822  33.682  -8.096  1.00 68.20           H  
ATOM   1611  O   MET A  95       1.980  31.288  -8.103  1.00 68.20           O  
ATOM   1612  CG  MET A  95      -2.067  32.585  -6.728  1.00 68.20           C  
ATOM   1613  HG2 MET A  95      -1.944  33.189  -5.829  1.00 68.20           H  
ATOM   1614  HG3 MET A  95      -2.913  32.981  -7.290  1.00 68.20           H  
ATOM   1615  SD  MET A  95      -2.495  30.926  -6.146  1.00 68.20           S  
ATOM   1616  CE  MET A  95      -3.094  30.201  -7.693  1.00 68.20           C  
ATOM   1617  HE1 MET A  95      -3.995  30.721  -8.018  1.00 68.20           H  
ATOM   1618  HE2 MET A  95      -2.333  30.293  -8.469  1.00 68.20           H  
ATOM   1619  HE3 MET A  95      -3.320  29.146  -7.537  1.00 68.20           H  
ATOM   1620  N   ARG A  96       2.444  33.477  -8.063  1.00 66.66           N  
ATOM   1621  H   ARG A  96       2.169  34.384  -7.714  1.00 66.66           H  
ATOM   1622  CA  ARG A  96       3.687  33.356  -8.854  1.00 66.66           C  
ATOM   1623  HA  ARG A  96       3.446  32.865  -9.798  1.00 66.66           H  
ATOM   1624  C   ARG A  96       4.729  32.448  -8.183  1.00 66.66           C  
ATOM   1625  CB  ARG A  96       4.267  34.756  -9.134  1.00 66.66           C  
ATOM   1626  HB2 ARG A  96       3.511  35.364  -9.630  1.00 66.66           H  
ATOM   1627  HB3 ARG A  96       4.524  35.224  -8.184  1.00 66.66           H  
ATOM   1628  O   ARG A  96       5.524  31.836  -8.885  1.00 66.66           O  
ATOM   1629  CG  ARG A  96       5.536  34.718 -10.006  1.00 66.66           C  
ATOM   1630  HG2 ARG A  96       5.323  34.246 -10.966  1.00 66.66           H  
ATOM   1631  HG3 ARG A  96       6.294  34.123  -9.498  1.00 66.66           H  
ATOM   1632  CD  ARG A  96       6.161  36.101 -10.212  1.00 66.66           C  
ATOM   1633  HD2 ARG A  96       7.239  35.959 -10.293  1.00 66.66           H  
ATOM   1634  HD3 ARG A  96       5.966  36.720  -9.336  1.00 66.66           H  
ATOM   1635  NE  ARG A  96       5.686  36.770 -11.438  1.00 66.66           N  
ATOM   1636  HE  ARG A  96       4.976  36.287 -11.969  1.00 66.66           H  
ATOM   1637  NH1 ARG A  96       7.092  38.579 -11.307  1.00 66.66           N  
ATOM   1638 HH11 ARG A  96       7.424  38.229 -10.420  1.00 66.66           H  
ATOM   1639 HH12 ARG A  96       7.494  39.410 -11.716  1.00 66.66           H  
ATOM   1640  NH2 ARG A  96       5.774  38.337 -13.093  1.00 66.66           N  
ATOM   1641 HH21 ARG A  96       6.175  39.177 -13.484  1.00 66.66           H  
ATOM   1642 HH22 ARG A  96       5.088  37.813 -13.618  1.00 66.66           H  
ATOM   1643  CZ  ARG A  96       6.181  37.888 -11.939  1.00 66.66           C  
ATOM   1644  N   TYR A  97       4.743  32.386  -6.850  1.00 69.49           N  
ATOM   1645  H   TYR A  97       4.030  32.886  -6.338  1.00 69.49           H  
ATOM   1646  CA  TYR A  97       5.666  31.544  -6.082  1.00 69.49           C  
ATOM   1647  HA  TYR A  97       6.581  31.400  -6.656  1.00 69.49           H  
ATOM   1648  C   TYR A  97       5.107  30.147  -5.792  1.00 69.49           C  
ATOM   1649  CB  TYR A  97       6.035  32.242  -4.768  1.00 69.49           C  
ATOM   1650  HB2 TYR A  97       5.141  32.323  -4.149  1.00 69.49           H  
ATOM   1651  HB3 TYR A  97       6.743  31.615  -4.227  1.00 69.49           H  
ATOM   1652  O   TYR A  97       5.825  29.315  -5.242  1.00 69.49           O  
ATOM   1653  CG  TYR A  97       6.656  33.612  -4.936  1.00 69.49           C  
ATOM   1654  CD1 TYR A  97       8.008  33.732  -5.308  1.00 69.49           C  
ATOM   1655  HD1 TYR A  97       8.596  32.843  -5.479  1.00 69.49           H  
ATOM   1656  CD2 TYR A  97       5.881  34.765  -4.714  1.00 69.49           C  
ATOM   1657  HD2 TYR A  97       4.839  34.664  -4.450  1.00 69.49           H  
ATOM   1658  CE1 TYR A  97       8.592  35.006  -5.440  1.00 69.49           C  
ATOM   1659  HE1 TYR A  97       9.634  35.091  -5.712  1.00 69.49           H  
ATOM   1660  CE2 TYR A  97       6.458  36.041  -4.849  1.00 69.49           C  
ATOM   1661  HE2 TYR A  97       5.868  36.930  -4.682  1.00 69.49           H  
ATOM   1662  OH  TYR A  97       8.375  37.394  -5.330  1.00 69.49           O  
ATOM   1663  HH  TYR A  97       9.319  37.329  -5.491  1.00 69.49           H  
ATOM   1664  CZ  TYR A  97       7.816  36.162  -5.206  1.00 69.49           C  
ATOM   1665  N   LEU A  98       3.839  29.884  -6.125  1.00 68.19           N  
ATOM   1666  H   LEU A  98       3.328  30.562  -6.672  1.00 68.19           H  
ATOM   1667  CA  LEU A  98       3.308  28.530  -6.099  1.00 68.19           C  
ATOM   1668  HA  LEU A  98       3.787  27.967  -5.298  1.00 68.19           H  
ATOM   1669  C   LEU A  98       3.670  27.847  -7.413  1.00 68.19           C  
ATOM   1670  CB  LEU A  98       1.786  28.510  -5.861  1.00 68.19           C  
ATOM   1671  HB2 LEU A  98       1.407  27.610  -6.345  1.00 68.19           H  
ATOM   1672  HB3 LEU A  98       1.308  29.359  -6.349  1.00 68.19           H  
ATOM   1673  O   LEU A  98       3.267  28.289  -8.486  1.00 68.19           O  
ATOM   1674  CG  LEU A  98       1.397  28.439  -4.374  1.00 68.19           C  
ATOM   1675  HG  LEU A  98       2.119  27.826  -3.834  1.00 68.19           H  
ATOM   1676  CD1 LEU A  98       1.328  29.818  -3.717  1.00 68.19           C  
ATOM   1677 HD11 LEU A  98       2.302  30.301  -3.789  1.00 68.19           H  
ATOM   1678 HD12 LEU A  98       1.067  29.715  -2.664  1.00 68.19           H  
ATOM   1679 HD13 LEU A  98       0.586  30.438  -4.221  1.00 68.19           H  
ATOM   1680  CD2 LEU A  98       0.028  27.772  -4.230  1.00 68.19           C  
ATOM   1681 HD21 LEU A  98      -0.723  28.347  -4.772  1.00 68.19           H  
ATOM   1682 HD22 LEU A  98       0.072  26.759  -4.631  1.00 68.19           H  
ATOM   1683 HD23 LEU A  98      -0.243  27.717  -3.176  1.00 68.19           H  
ATOM   1684  N   ASP A  99       4.393  26.737  -7.315  1.00 68.00           N  
ATOM   1685  H   ASP A  99       4.770  26.458  -6.421  1.00 68.00           H  
ATOM   1686  CA  ASP A  99       4.608  25.863  -8.457  1.00 68.00           C  
ATOM   1687  HA  ASP A  99       5.059  26.448  -9.259  1.00 68.00           H  
ATOM   1688  C   ASP A  99       3.255  25.321  -8.963  1.00 68.00           C  
ATOM   1689  CB  ASP A  99       5.606  24.757  -8.087  1.00 68.00           C  
ATOM   1690  HB2 ASP A  99       6.567  25.208  -7.841  1.00 68.00           H  
ATOM   1691  HB3 ASP A  99       5.242  24.220  -7.210  1.00 68.00           H  
ATOM   1692  O   ASP A  99       2.496  24.683  -8.227  1.00 68.00           O  
ATOM   1693  CG  ASP A  99       5.795  23.775  -9.244  1.00 68.00           C  
ATOM   1694  OD1 ASP A  99       5.488  24.165 -10.393  1.00 68.00           O  
ATOM   1695  OD2 ASP A  99       6.086  22.596  -8.970  1.00 68.00           O  
ATOM   1696  N   HIS A 100       2.937  25.620 -10.221  1.00 71.91           N  
ATOM   1697  H   HIS A 100       3.650  26.091 -10.760  1.00 71.91           H  
ATOM   1698  CA  HIS A 100       1.718  25.199 -10.913  1.00 71.91           C  
ATOM   1699  HA  HIS A 100       1.000  24.854 -10.170  1.00 71.91           H  
ATOM   1700  C   HIS A 100       1.945  23.990 -11.831  1.00 71.91           C  
ATOM   1701  CB  HIS A 100       1.099  26.399 -11.648  1.00 71.91           C  
ATOM   1702  HB2 HIS A 100       1.843  26.829 -12.319  1.00 71.91           H  
ATOM   1703  HB3 HIS A 100       0.261  26.056 -12.255  1.00 71.91           H  
ATOM   1704  O   HIS A 100       1.101  23.706 -12.685  1.00 71.91           O  
ATOM   1705  CG  HIS A 100       0.570  27.471 -10.730  1.00 71.91           C  
ATOM   1706  CD2 HIS A 100       0.671  28.825 -10.900  1.00 71.91           C  
ATOM   1707  HD2 HIS A 100       1.169  29.324 -11.718  1.00 71.91           H  
ATOM   1708  ND1 HIS A 100      -0.119  27.261  -9.561  1.00 71.91           N  
ATOM   1709  HD1 HIS A 100      -0.154  26.380  -9.068  1.00 71.91           H  
ATOM   1710  CE1 HIS A 100      -0.410  28.460  -9.035  1.00 71.91           C  
ATOM   1711  HE1 HIS A 100      -0.844  28.612  -8.058  1.00 71.91           H  
ATOM   1712  NE2 HIS A 100      -0.005  29.449  -9.843  1.00 71.91           N  
ATOM   1713  N   SER A 101       3.060  23.276 -11.668  1.00 73.55           N  
ATOM   1714  H   SER A 101       3.769  23.588 -11.019  1.00 73.55           H  
ATOM   1715  CA  SER A 101       3.318  22.017 -12.359  1.00 73.55           C  
ATOM   1716  HA  SER A 101       3.400  22.234 -13.424  1.00 73.55           H  
ATOM   1717  C   SER A 101       2.170  21.019 -12.158  1.00 73.55           C  
ATOM   1718  CB  SER A 101       4.659  21.419 -11.909  1.00 73.55           C  
ATOM   1719  HB2 SER A 101       5.455  22.154 -12.032  1.00 73.55           H  
ATOM   1720  HB3 SER A 101       4.894  20.551 -12.525  1.00 73.55           H  
ATOM   1721  O   SER A 101       1.494  20.976 -11.121  1.00 73.55           O  
ATOM   1722  OG  SER A 101       4.585  21.019 -10.559  1.00 73.55           O  
ATOM   1723  HG  SER A 101       5.260  21.506 -10.080  1.00 73.55           H  
ATOM   1724  N   ILE A 102       1.919  20.196 -13.181  1.00 75.42           N  
ATOM   1725  H   ILE A 102       2.517  20.257 -13.993  1.00 75.42           H  
ATOM   1726  CA  ILE A 102       0.864  19.174 -13.141  1.00 75.42           C  
ATOM   1727  HA  ILE A 102      -0.089  19.671 -12.958  1.00 75.42           H  
ATOM   1728  C   ILE A 102       1.102  18.217 -11.967  1.00 75.42           C  
ATOM   1729  CB  ILE A 102       0.783  18.429 -14.496  1.00 75.42           C  
ATOM   1730  HB  ILE A 102       1.782  18.075 -14.751  1.00 75.42           H  
ATOM   1731  O   ILE A 102       0.135  17.800 -11.325  1.00 75.42           O  
ATOM   1732  CG1 ILE A 102       0.302  19.393 -15.605  1.00 75.42           C  
ATOM   1733 HG12 ILE A 102       0.910  20.297 -15.586  1.00 75.42           H  
ATOM   1734 HG13 ILE A 102      -0.731  19.683 -15.414  1.00 75.42           H  
ATOM   1735  CG2 ILE A 102      -0.148  17.203 -14.412  1.00 75.42           C  
ATOM   1736 HG21 ILE A 102      -0.208  16.700 -15.378  1.00 75.42           H  
ATOM   1737 HG22 ILE A 102      -1.144  17.509 -14.090  1.00 75.42           H  
ATOM   1738 HG23 ILE A 102       0.269  16.490 -13.701  1.00 75.42           H  
ATOM   1739  CD1 ILE A 102       0.406  18.816 -17.024  1.00 75.42           C  
ATOM   1740 HD11 ILE A 102       1.416  18.450 -17.203  1.00 75.42           H  
ATOM   1741 HD12 ILE A 102      -0.310  18.007 -17.168  1.00 75.42           H  
ATOM   1742 HD13 ILE A 102       0.184  19.602 -17.745  1.00 75.42           H  
ATOM   1743  N   ASP A 103       2.360  17.892 -11.662  1.00 68.57           N  
ATOM   1744  H   ASP A 103       3.131  18.295 -12.176  1.00 68.57           H  
ATOM   1745  CA  ASP A 103       2.691  17.012 -10.549  1.00 68.57           C  
ATOM   1746  HA  ASP A 103       1.976  16.190 -10.568  1.00 68.57           H  
ATOM   1747  C   ASP A 103       2.531  17.691  -9.186  1.00 68.57           C  
ATOM   1748  CB  ASP A 103       4.077  16.387 -10.713  1.00 68.57           C  
ATOM   1749  HB2 ASP A 103       4.845  17.153 -10.602  1.00 68.57           H  
ATOM   1750  HB3 ASP A 103       4.161  15.940 -11.704  1.00 68.57           H  
ATOM   1751  O   ASP A 103       1.877  17.120  -8.315  1.00 68.57           O  
ATOM   1752  CG  ASP A 103       4.236  15.300  -9.646  1.00 68.57           C  
ATOM   1753  OD1 ASP A 103       3.300  14.473  -9.514  1.00 68.57           O  
ATOM   1754  OD2 ASP A 103       5.146  15.429  -8.800  1.00 68.57           O  
ATOM   1755  N   ASN A 104       2.969  18.943  -8.996  1.00 75.42           N  
ATOM   1756  H   ASN A 104       3.527  19.409  -9.698  1.00 75.42           H  
ATOM   1757  CA  ASN A 104       2.681  19.637  -7.740  1.00 75.42           C  
ATOM   1758  HA  ASN A 104       3.070  19.019  -6.930  1.00 75.42           H  
ATOM   1759  C   ASN A 104       1.168  19.784  -7.514  1.00 75.42           C  
ATOM   1760  CB  ASN A 104       3.401  20.987  -7.675  1.00 75.42           C  
ATOM   1761  HB2 ASN A 104       4.460  20.846  -7.893  1.00 75.42           H  
ATOM   1762  HB3 ASN A 104       2.986  21.675  -8.411  1.00 75.42           H  
ATOM   1763  O   ASN A 104       0.687  19.608  -6.397  1.00 75.42           O  
ATOM   1764  CG  ASN A 104       3.312  21.586  -6.284  1.00 75.42           C  
ATOM   1765  ND2 ASN A 104       3.036  22.861  -6.163  1.00 75.42           N  
ATOM   1766 HD21 ASN A 104       2.957  23.436  -6.989  1.00 75.42           H  
ATOM   1767 HD22 ASN A 104       3.093  23.247  -5.231  1.00 75.42           H  
ATOM   1768  OD1 ASN A 104       3.447  20.912  -5.273  1.00 75.42           O  
ATOM   1769  N   ILE A 105       0.375  19.986  -8.574  1.00 77.99           N  
ATOM   1770  H   ILE A 105       0.820  20.163  -9.463  1.00 77.99           H  
ATOM   1771  CA  ILE A 105      -1.092  19.945  -8.485  1.00 77.99           C  
ATOM   1772  HA  ILE A 105      -1.395  20.629  -7.691  1.00 77.99           H  
ATOM   1773  C   ILE A 105      -1.590  18.547  -8.078  1.00 77.99           C  
ATOM   1774  CB  ILE A 105      -1.740  20.434  -9.801  1.00 77.99           C  
ATOM   1775  HB  ILE A 105      -1.311  19.871 -10.630  1.00 77.99           H  
ATOM   1776  O   ILE A 105      -2.502  18.452  -7.252  1.00 77.99           O  
ATOM   1777  CG1 ILE A 105      -1.449  21.937 -10.020  1.00 77.99           C  
ATOM   1778 HG12 ILE A 105      -2.012  22.527  -9.298  1.00 77.99           H  
ATOM   1779 HG13 ILE A 105      -0.392  22.140  -9.847  1.00 77.99           H  
ATOM   1780  CG2 ILE A 105      -3.268  20.197  -9.789  1.00 77.99           C  
ATOM   1781 HG21 ILE A 105      -3.708  20.701  -8.928  1.00 77.99           H  
ATOM   1782 HG22 ILE A 105      -3.713  20.582 -10.707  1.00 77.99           H  
ATOM   1783 HG23 ILE A 105      -3.479  19.129  -9.744  1.00 77.99           H  
ATOM   1784  CD1 ILE A 105      -1.779  22.428 -11.436  1.00 77.99           C  
ATOM   1785 HD11 ILE A 105      -1.450  23.462 -11.538  1.00 77.99           H  
ATOM   1786 HD12 ILE A 105      -1.251  21.821 -12.172  1.00 77.99           H  
ATOM   1787 HD13 ILE A 105      -2.852  22.390 -11.626  1.00 77.99           H  
ATOM   1788  N   LYS A 106      -1.030  17.454  -8.619  1.00 80.23           N  
ATOM   1789  H   LYS A 106      -0.270  17.584  -9.271  1.00 80.23           H  
ATOM   1790  CA  LYS A 106      -1.371  16.080  -8.195  1.00 80.23           C  
ATOM   1791  HA  LYS A 106      -2.447  15.929  -8.274  1.00 80.23           H  
ATOM   1792  C   LYS A 106      -0.997  15.841  -6.729  1.00 80.23           C  
ATOM   1793  CB  LYS A 106      -0.652  15.027  -9.051  1.00 80.23           C  
ATOM   1794  HB2 LYS A 106      -0.745  14.062  -8.552  1.00 80.23           H  
ATOM   1795  HB3 LYS A 106       0.411  15.267  -9.061  1.00 80.23           H  
ATOM   1796  O   LYS A 106      -1.838  15.340  -5.985  1.00 80.23           O  
ATOM   1797  CG  LYS A 106      -1.149  14.841 -10.495  1.00 80.23           C  
ATOM   1798  HG2 LYS A 106      -1.202  15.798 -11.013  1.00 80.23           H  
ATOM   1799  HG3 LYS A 106      -2.137  14.381 -10.496  1.00 80.23           H  
ATOM   1800  CD  LYS A 106      -0.131  13.918 -11.187  1.00 80.23           C  
ATOM   1801  HD2 LYS A 106       0.865  14.316 -10.990  1.00 80.23           H  
ATOM   1802  HD3 LYS A 106      -0.170  12.929 -10.731  1.00 80.23           H  
ATOM   1803  CE  LYS A 106      -0.262  13.780 -12.703  1.00 80.23           C  
ATOM   1804  HE2 LYS A 106      -0.463  14.765 -13.125  1.00 80.23           H  
ATOM   1805  HE3 LYS A 106      -1.094  13.119 -12.943  1.00 80.23           H  
ATOM   1806  NZ  LYS A 106       1.024  13.249 -13.248  1.00 80.23           N  
ATOM   1807  HZ1 LYS A 106       1.063  13.217 -14.257  1.00 80.23           H  
ATOM   1808  HZ2 LYS A 106       1.817  13.802 -12.955  1.00 80.23           H  
ATOM   1809  HZ3 LYS A 106       1.262  12.341 -12.875  1.00 80.23           H  
ATOM   1810  N   ARG A 107       0.211  16.224  -6.298  1.00 79.45           N  
ATOM   1811  H   ARG A 107       0.846  16.590  -6.994  1.00 79.45           H  
ATOM   1812  CA  ARG A 107       0.692  16.136  -4.907  1.00 79.45           C  
ATOM   1813  HA  ARG A 107       0.649  15.100  -4.570  1.00 79.45           H  
ATOM   1814  C   ARG A 107      -0.194  16.949  -3.974  1.00 79.45           C  
ATOM   1815  CB  ARG A 107       2.145  16.636  -4.798  1.00 79.45           C  
ATOM   1816  HB2 ARG A 107       2.409  16.701  -3.742  1.00 79.45           H  
ATOM   1817  HB3 ARG A 107       2.212  17.639  -5.220  1.00 79.45           H  
ATOM   1818  O   ARG A 107      -0.640  16.429  -2.957  1.00 79.45           O  
ATOM   1819  CG  ARG A 107       3.180  15.735  -5.488  1.00 79.45           C  
ATOM   1820  HG2 ARG A 107       2.955  15.660  -6.551  1.00 79.45           H  
ATOM   1821  HG3 ARG A 107       3.147  14.734  -5.056  1.00 79.45           H  
ATOM   1822  CD  ARG A 107       4.592  16.316  -5.315  1.00 79.45           C  
ATOM   1823  HD2 ARG A 107       4.574  17.369  -5.596  1.00 79.45           H  
ATOM   1824  HD3 ARG A 107       4.899  16.231  -4.272  1.00 79.45           H  
ATOM   1825  NE  ARG A 107       5.553  15.621  -6.181  1.00 79.45           N  
ATOM   1826  HE  ARG A 107       5.165  15.153  -6.987  1.00 79.45           H  
ATOM   1827  NH1 ARG A 107       7.469  16.823  -5.734  1.00 79.45           N  
ATOM   1828 HH11 ARG A 107       8.365  17.120  -6.095  1.00 79.45           H  
ATOM   1829 HH12 ARG A 107       6.949  17.431  -5.118  1.00 79.45           H  
ATOM   1830  NH2 ARG A 107       7.440  15.320  -7.382  1.00 79.45           N  
ATOM   1831 HH21 ARG A 107       8.340  15.645  -7.705  1.00 79.45           H  
ATOM   1832 HH22 ARG A 107       6.821  14.984  -8.106  1.00 79.45           H  
ATOM   1833  CZ  ARG A 107       6.820  15.917  -6.409  1.00 79.45           C  
ATOM   1834  N   PHE A 108      -0.525  18.181  -4.354  1.00 83.12           N  
ATOM   1835  H   PHE A 108      -0.066  18.562  -5.169  1.00 83.12           H  
ATOM   1836  CA  PHE A 108      -1.426  19.051  -3.607  1.00 83.12           C  
ATOM   1837  HA  PHE A 108      -1.030  19.183  -2.601  1.00 83.12           H  
ATOM   1838  C   PHE A 108      -2.819  18.433  -3.477  1.00 83.12           C  
ATOM   1839  CB  PHE A 108      -1.501  20.428  -4.277  1.00 83.12           C  
ATOM   1840  HB2 PHE A 108      -1.829  20.315  -5.310  1.00 83.12           H  
ATOM   1841  HB3 PHE A 108      -0.505  20.871  -4.291  1.00 83.12           H  
ATOM   1842  O   PHE A 108      -3.352  18.361  -2.373  1.00 83.12           O  
ATOM   1843  CG  PHE A 108      -2.444  21.368  -3.555  1.00 83.12           C  
ATOM   1844  CD1 PHE A 108      -3.779  21.506  -3.984  1.00 83.12           C  
ATOM   1845  HD1 PHE A 108      -4.126  20.967  -4.853  1.00 83.12           H  
ATOM   1846  CD2 PHE A 108      -2.004  22.050  -2.406  1.00 83.12           C  
ATOM   1847  HD2 PHE A 108      -0.982  21.943  -2.074  1.00 83.12           H  
ATOM   1848  CE1 PHE A 108      -4.670  22.318  -3.262  1.00 83.12           C  
ATOM   1849  HE1 PHE A 108      -5.701  22.400  -3.575  1.00 83.12           H  
ATOM   1850  CE2 PHE A 108      -2.893  22.869  -1.690  1.00 83.12           C  
ATOM   1851  HE2 PHE A 108      -2.551  23.394  -0.810  1.00 83.12           H  
ATOM   1852  CZ  PHE A 108      -4.226  23.002  -2.116  1.00 83.12           C  
ATOM   1853  HZ  PHE A 108      -4.911  23.623  -1.558  1.00 83.12           H  
ATOM   1854  N   LYS A 109      -3.397  17.915  -4.568  1.00 87.72           N  
ATOM   1855  H   LYS A 109      -2.917  18.015  -5.451  1.00 87.72           H  
ATOM   1856  CA  LYS A 109      -4.689  17.211  -4.530  1.00 87.72           C  
ATOM   1857  HA  LYS A 109      -5.435  17.858  -4.068  1.00 87.72           H  
ATOM   1858  C   LYS A 109      -4.631  15.954  -3.666  1.00 87.72           C  
ATOM   1859  CB  LYS A 109      -5.141  16.845  -5.947  1.00 87.72           C  
ATOM   1860  HB2 LYS A 109      -4.304  16.416  -6.499  1.00 87.72           H  
ATOM   1861  HB3 LYS A 109      -5.925  16.090  -5.880  1.00 87.72           H  
ATOM   1862  O   LYS A 109      -5.552  15.716  -2.893  1.00 87.72           O  
ATOM   1863  CG  LYS A 109      -5.705  18.052  -6.704  1.00 87.72           C  
ATOM   1864  HG2 LYS A 109      -6.590  18.420  -6.183  1.00 87.72           H  
ATOM   1865  HG3 LYS A 109      -4.968  18.854  -6.744  1.00 87.72           H  
ATOM   1866  CD  LYS A 109      -6.088  17.632  -8.126  1.00 87.72           C  
ATOM   1867  HD2 LYS A 109      -5.196  17.274  -8.639  1.00 87.72           H  
ATOM   1868  HD3 LYS A 109      -6.822  16.827  -8.076  1.00 87.72           H  
ATOM   1869  CE  LYS A 109      -6.674  18.825  -8.883  1.00 87.72           C  
ATOM   1870  HE2 LYS A 109      -7.538  19.196  -8.332  1.00 87.72           H  
ATOM   1871  HE3 LYS A 109      -5.926  19.617  -8.904  1.00 87.72           H  
ATOM   1872  NZ  LYS A 109      -7.063  18.447 -10.264  1.00 87.72           N  
ATOM   1873  HZ1 LYS A 109      -7.758  17.714 -10.249  1.00 87.72           H  
ATOM   1874  HZ2 LYS A 109      -6.254  18.117 -10.771  1.00 87.72           H  
ATOM   1875  HZ3 LYS A 109      -7.438  19.246 -10.755  1.00 87.72           H  
ATOM   1876  N   ALA A 110      -3.560  15.168  -3.761  1.00 87.01           N  
ATOM   1877  H   ALA A 110      -2.850  15.401  -4.440  1.00 87.01           H  
ATOM   1878  CA  ALA A 110      -3.360  13.985  -2.929  1.00 87.01           C  
ATOM   1879  HA  ALA A 110      -4.229  13.335  -3.031  1.00 87.01           H  
ATOM   1880  C   ALA A 110      -3.232  14.355  -1.443  1.00 87.01           C  
ATOM   1881  CB  ALA A 110      -2.125  13.230  -3.434  1.00 87.01           C  
ATOM   1882  HB1 ALA A 110      -1.982  12.326  -2.842  1.00 87.01           H  
ATOM   1883  HB2 ALA A 110      -1.237  13.855  -3.344  1.00 87.01           H  
ATOM   1884  HB3 ALA A 110      -2.261  12.955  -4.480  1.00 87.01           H  
ATOM   1885  O   ALA A 110      -3.802  13.675  -0.593  1.00 87.01           O  
ATOM   1886  N   TYR A 111      -2.542  15.454  -1.135  1.00 89.02           N  
ATOM   1887  H   TYR A 111      -2.046  15.932  -1.873  1.00 89.02           H  
ATOM   1888  CA  TYR A 111      -2.413  15.989   0.217  1.00 89.02           C  
ATOM   1889  HA  TYR A 111      -2.117  15.177   0.882  1.00 89.02           H  
ATOM   1890  C   TYR A 111      -3.739  16.554   0.749  1.00 89.02           C  
ATOM   1891  CB  TYR A 111      -1.304  17.051   0.224  1.00 89.02           C  
ATOM   1892  HB2 TYR A 111      -1.567  17.853  -0.465  1.00 89.02           H  
ATOM   1893  HB3 TYR A 111      -0.379  16.599  -0.132  1.00 89.02           H  
ATOM   1894  O   TYR A 111      -4.091  16.323   1.903  1.00 89.02           O  
ATOM   1895  CG  TYR A 111      -1.040  17.635   1.594  1.00 89.02           C  
ATOM   1896  CD1 TYR A 111      -1.223  19.010   1.831  1.00 89.02           C  
ATOM   1897  HD1 TYR A 111      -1.526  19.662   1.025  1.00 89.02           H  
ATOM   1898  CD2 TYR A 111      -0.609  16.791   2.636  1.00 89.02           C  
ATOM   1899  HD2 TYR A 111      -0.451  15.738   2.455  1.00 89.02           H  
ATOM   1900  CE1 TYR A 111      -0.978  19.540   3.114  1.00 89.02           C  
ATOM   1901  HE1 TYR A 111      -1.104  20.596   3.298  1.00 89.02           H  
ATOM   1902  CE2 TYR A 111      -0.401  17.312   3.925  1.00 89.02           C  
ATOM   1903  HE2 TYR A 111      -0.096  16.669   4.738  1.00 89.02           H  
ATOM   1904  OH  TYR A 111      -0.427  19.173   5.425  1.00 89.02           O  
ATOM   1905  HH  TYR A 111      -0.609  20.113   5.486  1.00 89.02           H  
ATOM   1906  CZ  TYR A 111      -0.596  18.685   4.170  1.00 89.02           C  
ATOM   1907  N   GLN A 112      -4.516  17.241  -0.090  1.00 91.88           N  
ATOM   1908  H   GLN A 112      -4.153  17.460  -1.007  1.00 91.88           H  
ATOM   1909  CA  GLN A 112      -5.848  17.734   0.260  1.00 91.88           C  
ATOM   1910  HA  GLN A 112      -5.771  18.300   1.189  1.00 91.88           H  
ATOM   1911  C   GLN A 112      -6.829  16.579   0.503  1.00 91.88           C  
ATOM   1912  CB  GLN A 112      -6.344  18.675  -0.848  1.00 91.88           C  
ATOM   1913  HB2 GLN A 112      -6.506  18.111  -1.767  1.00 91.88           H  
ATOM   1914  HB3 GLN A 112      -5.586  19.435  -1.036  1.00 91.88           H  
ATOM   1915  O   GLN A 112      -7.580  16.611   1.476  1.00 91.88           O  
ATOM   1916  CG  GLN A 112      -7.647  19.377  -0.442  1.00 91.88           C  
ATOM   1917  HG2 GLN A 112      -7.479  19.913   0.492  1.00 91.88           H  
ATOM   1918  HG3 GLN A 112      -8.430  18.638  -0.277  1.00 91.88           H  
ATOM   1919  CD  GLN A 112      -8.153  20.366  -1.487  1.00 91.88           C  
ATOM   1920  NE2 GLN A 112      -9.062  21.240  -1.113  1.00 91.88           N  
ATOM   1921 HE21 GLN A 112      -9.379  21.881  -1.827  1.00 91.88           H  
ATOM   1922 HE22 GLN A 112      -9.403  21.246  -0.163  1.00 91.88           H  
ATOM   1923  OE1 GLN A 112      -7.775  20.377  -2.648  1.00 91.88           O  
ATOM   1924  N   HIS A 113      -6.796  15.542  -0.341  1.00 93.74           N  
ATOM   1925  H   HIS A 113      -6.194  15.602  -1.150  1.00 93.74           H  
ATOM   1926  CA  HIS A 113      -7.564  14.308  -0.147  1.00 93.74           C  
ATOM   1927  HA  HIS A 113      -8.627  14.542  -0.085  1.00 93.74           H  
ATOM   1928  C   HIS A 113      -7.183  13.624   1.167  1.00 93.74           C  
ATOM   1929  CB  HIS A 113      -7.347  13.367  -1.340  1.00 93.74           C  
ATOM   1930  HB2 HIS A 113      -7.650  13.879  -2.253  1.00 93.74           H  
ATOM   1931  HB3 HIS A 113      -6.289  13.116  -1.425  1.00 93.74           H  
ATOM   1932  O   HIS A 113      -8.055  13.279   1.956  1.00 93.74           O  
ATOM   1933  CG  HIS A 113      -8.147  12.094  -1.229  1.00 93.74           C  
ATOM   1934  CD2 HIS A 113      -7.647  10.829  -1.113  1.00 93.74           C  
ATOM   1935  HD2 HIS A 113      -6.607  10.539  -1.071  1.00 93.74           H  
ATOM   1936  ND1 HIS A 113      -9.539  12.040  -1.194  1.00 93.74           N  
ATOM   1937  CE1 HIS A 113      -9.847  10.740  -1.049  1.00 93.74           C  
ATOM   1938  HE1 HIS A 113     -10.847  10.342  -0.959  1.00 93.74           H  
ATOM   1939  NE2 HIS A 113      -8.736   9.991  -1.023  1.00 93.74           N  
ATOM   1940  HE2 HIS A 113      -8.736   8.988  -0.900  1.00 93.74           H  
ATOM   1941  N   PHE A 114      -5.884  13.517   1.455  1.00 92.68           N  
ATOM   1942  H   PHE A 114      -5.209  13.814   0.765  1.00 92.68           H  
ATOM   1943  CA  PHE A 114      -5.385  12.967   2.715  1.00 92.68           C  
ATOM   1944  HA  PHE A 114      -5.742  11.942   2.814  1.00 92.68           H  
ATOM   1945  C   PHE A 114      -5.909  13.733   3.942  1.00 92.68           C  
ATOM   1946  CB  PHE A 114      -3.854  12.941   2.660  1.00 92.68           C  
ATOM   1947  HB2 PHE A 114      -3.475  13.949   2.488  1.00 92.68           H  
ATOM   1948  HB3 PHE A 114      -3.543  12.324   1.817  1.00 92.68           H  
ATOM   1949  O   PHE A 114      -6.460  13.119   4.851  1.00 92.68           O  
ATOM   1950  CG  PHE A 114      -3.217  12.392   3.913  1.00 92.68           C  
ATOM   1951  CD1 PHE A 114      -2.671  13.261   4.875  1.00 92.68           C  
ATOM   1952  HD1 PHE A 114      -2.698  14.330   4.728  1.00 92.68           H  
ATOM   1953  CD2 PHE A 114      -3.226  11.006   4.145  1.00 92.68           C  
ATOM   1954  HD2 PHE A 114      -3.732  10.349   3.452  1.00 92.68           H  
ATOM   1955  CE1 PHE A 114      -2.117  12.736   6.054  1.00 92.68           C  
ATOM   1956  HE1 PHE A 114      -1.728  13.402   6.810  1.00 92.68           H  
ATOM   1957  CE2 PHE A 114      -2.667  10.481   5.322  1.00 92.68           C  
ATOM   1958  HE2 PHE A 114      -2.735   9.425   5.535  1.00 92.68           H  
ATOM   1959  CZ  PHE A 114      -2.112  11.348   6.277  1.00 92.68           C  
ATOM   1960  HZ  PHE A 114      -1.731  10.955   7.208  1.00 92.68           H  
ATOM   1961  N   GLN A 115      -5.835  15.068   3.947  1.00 93.51           N  
ATOM   1962  H   GLN A 115      -5.356  15.529   3.186  1.00 93.51           H  
ATOM   1963  CA  GLN A 115      -6.391  15.887   5.035  1.00 93.51           C  
ATOM   1964  HA  GLN A 115      -5.933  15.597   5.980  1.00 93.51           H  
ATOM   1965  C   GLN A 115      -7.907  15.717   5.183  1.00 93.51           C  
ATOM   1966  CB  GLN A 115      -6.114  17.367   4.762  1.00 93.51           C  
ATOM   1967  HB2 GLN A 115      -6.747  17.971   5.412  1.00 93.51           H  
ATOM   1968  HB3 GLN A 115      -6.376  17.600   3.730  1.00 93.51           H  
ATOM   1969  O   GLN A 115      -8.428  15.647   6.297  1.00 93.51           O  
ATOM   1970  CG  GLN A 115      -4.663  17.773   5.020  1.00 93.51           C  
ATOM   1971  HG2 GLN A 115      -3.987  17.139   4.448  1.00 93.51           H  
ATOM   1972  HG3 GLN A 115      -4.430  17.665   6.080  1.00 93.51           H  
ATOM   1973  CD  GLN A 115      -4.486  19.226   4.613  1.00 93.51           C  
ATOM   1974  NE2 GLN A 115      -3.833  19.492   3.511  1.00 93.51           N  
ATOM   1975 HE21 GLN A 115      -3.357  18.750   3.018  1.00 93.51           H  
ATOM   1976 HE22 GLN A 115      -3.752  20.469   3.266  1.00 93.51           H  
ATOM   1977  OE1 GLN A 115      -4.994  20.153   5.219  1.00 93.51           O  
ATOM   1978  N   HIS A 116      -8.626  15.641   4.060  1.00 95.57           N  
ATOM   1979  H   HIS A 116      -8.155  15.719   3.170  1.00 95.57           H  
ATOM   1980  CA  HIS A 116     -10.063  15.394   4.075  1.00 95.57           C  
ATOM   1981  HA  HIS A 116     -10.539  16.159   4.687  1.00 95.57           H  
ATOM   1982  C   HIS A 116     -10.386  14.040   4.715  1.00 95.57           C  
ATOM   1983  CB  HIS A 116     -10.624  15.490   2.652  1.00 95.57           C  
ATOM   1984  HB2 HIS A 116     -10.463  16.498   2.270  1.00 95.57           H  
ATOM   1985  HB3 HIS A 116     -10.100  14.792   1.999  1.00 95.57           H  
ATOM   1986  O   HIS A 116     -11.258  13.976   5.580  1.00 95.57           O  
ATOM   1987  CG  HIS A 116     -12.095  15.177   2.607  1.00 95.57           C  
ATOM   1988  CD2 HIS A 116     -12.678  14.059   2.072  1.00 95.57           C  
ATOM   1989  HD2 HIS A 116     -12.163  13.251   1.572  1.00 95.57           H  
ATOM   1990  ND1 HIS A 116     -13.096  15.920   3.189  1.00 95.57           N  
ATOM   1991  HD1 HIS A 116     -12.970  16.758   3.738  1.00 95.57           H  
ATOM   1992  CE1 HIS A 116     -14.255  15.267   3.006  1.00 95.57           C  
ATOM   1993  HE1 HIS A 116     -15.215  15.584   3.383  1.00 95.57           H  
ATOM   1994  NE2 HIS A 116     -14.053  14.137   2.314  1.00 95.57           N  
ATOM   1995  N   LEU A 117      -9.644  12.987   4.358  1.00 95.30           N  
ATOM   1996  H   LEU A 117      -8.949  13.108   3.635  1.00 95.30           H  
ATOM   1997  CA  LEU A 117      -9.782  11.669   4.971  1.00 95.30           C  
ATOM   1998  HA  LEU A 117     -10.810  11.329   4.844  1.00 95.30           H  
ATOM   1999  C   LEU A 117      -9.521  11.713   6.482  1.00 95.30           C  
ATOM   2000  CB  LEU A 117      -8.827  10.668   4.298  1.00 95.30           C  
ATOM   2001  HB2 LEU A 117      -8.800   9.763   4.905  1.00 95.30           H  
ATOM   2002  HB3 LEU A 117      -7.819  11.084   4.300  1.00 95.30           H  
ATOM   2003  O   LEU A 117     -10.255  11.068   7.227  1.00 95.30           O  
ATOM   2004  CG  LEU A 117      -9.183  10.245   2.864  1.00 95.30           C  
ATOM   2005  HG  LEU A 117      -9.308  11.119   2.224  1.00 95.30           H  
ATOM   2006  CD1 LEU A 117      -8.033   9.389   2.333  1.00 95.30           C  
ATOM   2007 HD11 LEU A 117      -7.825   8.570   3.021  1.00 95.30           H  
ATOM   2008 HD12 LEU A 117      -7.140  10.004   2.219  1.00 95.30           H  
ATOM   2009 HD13 LEU A 117      -8.300   8.971   1.362  1.00 95.30           H  
ATOM   2010  CD2 LEU A 117     -10.472   9.422   2.820  1.00 95.30           C  
ATOM   2011 HD21 LEU A 117     -10.371   8.531   3.439  1.00 95.30           H  
ATOM   2012 HD22 LEU A 117     -10.659   9.111   1.792  1.00 95.30           H  
ATOM   2013 HD23 LEU A 117     -11.319  10.022   3.153  1.00 95.30           H  
ATOM   2014  N   GLN A 118      -8.524  12.476   6.948  1.00 93.59           N  
ATOM   2015  H   GLN A 118      -7.920  12.939   6.283  1.00 93.59           H  
ATOM   2016  CA  GLN A 118      -8.195  12.563   8.381  1.00 93.59           C  
ATOM   2017  HA  GLN A 118      -8.051  11.563   8.791  1.00 93.59           H  
ATOM   2018  C   GLN A 118      -9.347  13.199   9.155  1.00 93.59           C  
ATOM   2019  CB  GLN A 118      -6.908  13.377   8.600  1.00 93.59           C  
ATOM   2020  HB2 GLN A 118      -6.819  13.601   9.663  1.00 93.59           H  
ATOM   2021  HB3 GLN A 118      -6.978  14.322   8.062  1.00 93.59           H  
ATOM   2022  O   GLN A 118      -9.775  12.690  10.191  1.00 93.59           O  
ATOM   2023  CG  GLN A 118      -5.631  12.641   8.175  1.00 93.59           C  
ATOM   2024  HG2 GLN A 118      -5.654  12.415   7.109  1.00 93.59           H  
ATOM   2025  HG3 GLN A 118      -5.561  11.702   8.724  1.00 93.59           H  
ATOM   2026  CD  GLN A 118      -4.386  13.474   8.439  1.00 93.59           C  
ATOM   2027  NE2 GLN A 118      -3.411  12.939   9.135  1.00 93.59           N  
ATOM   2028 HE21 GLN A 118      -2.637  13.536   9.388  1.00 93.59           H  
ATOM   2029 HE22 GLN A 118      -3.583  12.080   9.637  1.00 93.59           H  
ATOM   2030  OE1 GLN A 118      -4.278  14.625   8.037  1.00 93.59           O  
ATOM   2031  N   TYR A 119      -9.896  14.287   8.612  1.00 94.22           N  
ATOM   2032  H   TYR A 119      -9.498  14.652   7.759  1.00 94.22           H  
ATOM   2033  CA  TYR A 119     -11.044  14.954   9.206  1.00 94.22           C  
ATOM   2034  HA  TYR A 119     -10.815  15.169  10.249  1.00 94.22           H  
ATOM   2035  C   TYR A 119     -12.304  14.078   9.185  1.00 94.22           C  
ATOM   2036  CB  TYR A 119     -11.288  16.280   8.483  1.00 94.22           C  
ATOM   2037  HB2 TYR A 119     -10.375  16.876   8.513  1.00 94.22           H  
ATOM   2038  HB3 TYR A 119     -11.523  16.087   7.436  1.00 94.22           H  
ATOM   2039  O   TYR A 119     -13.028  14.029  10.179  1.00 94.22           O  
ATOM   2040  CG  TYR A 119     -12.413  17.069   9.118  1.00 94.22           C  
ATOM   2041  CD1 TYR A 119     -13.727  16.956   8.624  1.00 94.22           C  
ATOM   2042  HD1 TYR A 119     -13.927  16.326   7.770  1.00 94.22           H  
ATOM   2043  CD2 TYR A 119     -12.152  17.857  10.255  1.00 94.22           C  
ATOM   2044  HD2 TYR A 119     -11.142  17.930  10.633  1.00 94.22           H  
ATOM   2045  CE1 TYR A 119     -14.781  17.630   9.269  1.00 94.22           C  
ATOM   2046  HE1 TYR A 119     -15.792  17.540   8.900  1.00 94.22           H  
ATOM   2047  CE2 TYR A 119     -13.200  18.543  10.896  1.00 94.22           C  
ATOM   2048  HE2 TYR A 119     -12.990  19.148  11.765  1.00 94.22           H  
ATOM   2049  OH  TYR A 119     -15.536  19.053  11.047  1.00 94.22           O  
ATOM   2050  HH  TYR A 119     -15.201  19.685  11.687  1.00 94.22           H  
ATOM   2051  CZ  TYR A 119     -14.517  18.426  10.402  1.00 94.22           C  
ATOM   2052  N   ASP A 120     -12.570  13.380   8.079  1.00 95.40           N  
ATOM   2053  H   ASP A 120     -11.956  13.481   7.283  1.00 95.40           H  
ATOM   2054  CA  ASP A 120     -13.741  12.511   7.929  1.00 95.40           C  
ATOM   2055  HA  ASP A 120     -14.635  13.075   8.198  1.00 95.40           H  
ATOM   2056  C   ASP A 120     -13.680  11.285   8.858  1.00 95.40           C  
ATOM   2057  CB  ASP A 120     -13.868  12.099   6.453  1.00 95.40           C  
ATOM   2058  HB2 ASP A 120     -13.958  12.995   5.838  1.00 95.40           H  
ATOM   2059  HB3 ASP A 120     -12.969  11.563   6.149  1.00 95.40           H  
ATOM   2060  O   ASP A 120     -14.705  10.839   9.382  1.00 95.40           O  
ATOM   2061  CG  ASP A 120     -15.095  11.215   6.228  1.00 95.40           C  
ATOM   2062  OD1 ASP A 120     -16.226  11.709   6.427  1.00 95.40           O  
ATOM   2063  OD2 ASP A 120     -14.903   9.999   5.973  1.00 95.40           O  
ATOM   2064  N   GLN A 121     -12.479  10.752   9.104  1.00 96.23           N  
ATOM   2065  H   GLN A 121     -11.679  11.145   8.628  1.00 96.23           H  
ATOM   2066  CA  GLN A 121     -12.267   9.555   9.921  1.00 96.23           C  
ATOM   2067  HA  GLN A 121     -13.155   8.932   9.820  1.00 96.23           H  
ATOM   2068  C   GLN A 121     -12.136   9.812  11.424  1.00 96.23           C  
ATOM   2069  CB  GLN A 121     -11.086   8.739   9.380  1.00 96.23           C  
ATOM   2070  HB2 GLN A 121     -10.208   9.373   9.260  1.00 96.23           H  
ATOM   2071  HB3 GLN A 121     -10.842   7.944  10.085  1.00 96.23           H  
ATOM   2072  O   GLN A 121     -12.099   8.848  12.186  1.00 96.23           O  
ATOM   2073  CG  GLN A 121     -11.482   8.098   8.047  1.00 96.23           C  
ATOM   2074  HG2 GLN A 121     -12.393   7.519   8.197  1.00 96.23           H  
ATOM   2075  HG3 GLN A 121     -11.684   8.873   7.309  1.00 96.23           H  
ATOM   2076  CD  GLN A 121     -10.435   7.139   7.515  1.00 96.23           C  
ATOM   2077  NE2 GLN A 121     -10.118   7.240   6.247  1.00 96.23           N  
ATOM   2078 HE21 GLN A 121      -9.436   6.601   5.863  1.00 96.23           H  
ATOM   2079 HE22 GLN A 121     -10.451   8.019   5.697  1.00 96.23           H  
ATOM   2080  OE1 GLN A 121      -9.954   6.255   8.205  1.00 96.23           O  
ATOM   2081  N   ARG A 122     -12.138  11.069  11.881  1.00 95.51           N  
ATOM   2082  H   ARG A 122     -12.142  11.818  11.204  1.00 95.51           H  
ATOM   2083  CA  ARG A 122     -12.051  11.389  13.312  1.00 95.51           C  
ATOM   2084  HA  ARG A 122     -11.105  10.978  13.666  1.00 95.51           H  
ATOM   2085  C   ARG A 122     -13.161  10.727  14.133  1.00 95.51           C  
ATOM   2086  CB  ARG A 122     -12.014  12.910  13.518  1.00 95.51           C  
ATOM   2087  HB2 ARG A 122     -11.306  13.338  12.808  1.00 95.51           H  
ATOM   2088  HB3 ARG A 122     -11.649  13.122  14.523  1.00 95.51           H  
ATOM   2089  O   ARG A 122     -14.287  10.531  13.665  1.00 95.51           O  
ATOM   2090  CG  ARG A 122     -13.388  13.580  13.345  1.00 95.51           C  
ATOM   2091  HG2 ARG A 122     -14.037  13.309  14.177  1.00 95.51           H  
ATOM   2092  HG3 ARG A 122     -13.853  13.241  12.419  1.00 95.51           H  
ATOM   2093  CD  ARG A 122     -13.222  15.101  13.312  1.00 95.51           C  
ATOM   2094  HD2 ARG A 122     -12.780  15.442  14.249  1.00 95.51           H  
ATOM   2095  HD3 ARG A 122     -12.531  15.352  12.507  1.00 95.51           H  
ATOM   2096  NE  ARG A 122     -14.499  15.790  13.057  1.00 95.51           N  
ATOM   2097  HE  ARG A 122     -14.689  15.987  12.084  1.00 95.51           H  
ATOM   2098  NH1 ARG A 122     -15.276  15.882  15.221  1.00 95.51           N  
ATOM   2099 HH11 ARG A 122     -14.521  15.276  15.508  1.00 95.51           H  
ATOM   2100 HH12 ARG A 122     -15.985  16.143  15.891  1.00 95.51           H  
ATOM   2101  NH2 ARG A 122     -16.444  16.844  13.578  1.00 95.51           N  
ATOM   2102 HH21 ARG A 122     -17.139  17.113  14.259  1.00 95.51           H  
ATOM   2103 HH22 ARG A 122     -16.535  17.117  12.610  1.00 95.51           H  
ATOM   2104  CZ  ARG A 122     -15.396  16.165  13.952  1.00 95.51           C  
ATOM   2105  N   PHE A 123     -12.859  10.449  15.395  1.00 95.81           N  
ATOM   2106  H   PHE A 123     -11.910  10.585  15.711  1.00 95.81           H  
ATOM   2107  CA  PHE A 123     -13.847   9.964  16.347  1.00 95.81           C  
ATOM   2108  HA  PHE A 123     -14.317   9.075  15.926  1.00 95.81           H  
ATOM   2109  C   PHE A 123     -14.944  11.011  16.604  1.00 95.81           C  
ATOM   2110  CB  PHE A 123     -13.130   9.549  17.630  1.00 95.81           C  
ATOM   2111  HB2 PHE A 123     -12.438   8.743  17.388  1.00 95.81           H  
ATOM   2112  HB3 PHE A 123     -12.546  10.389  18.005  1.00 95.81           H  
ATOM   2113  O   PHE A 123     -14.665  12.197  16.803  1.00 95.81           O  
ATOM   2114  CG  PHE A 123     -14.069   9.068  18.709  1.00 95.81           C  
ATOM   2115  CD1 PHE A 123     -14.314   9.876  19.832  1.00 95.81           C  
ATOM   2116  HD1 PHE A 123     -13.811  10.826  19.938  1.00 95.81           H  
ATOM   2117  CD2 PHE A 123     -14.715   7.825  18.579  1.00 95.81           C  
ATOM   2118  HD2 PHE A 123     -14.504   7.193  17.729  1.00 95.81           H  
ATOM   2119  CE1 PHE A 123     -15.202   9.441  20.827  1.00 95.81           C  
ATOM   2120  HE1 PHE A 123     -15.372  10.050  21.703  1.00 95.81           H  
ATOM   2121  CE2 PHE A 123     -15.609   7.391  19.572  1.00 95.81           C  
ATOM   2122  HE2 PHE A 123     -16.083   6.424  19.486  1.00 95.81           H  
ATOM   2123  CZ  PHE A 123     -15.853   8.206  20.691  1.00 95.81           C  
ATOM   2124  HZ  PHE A 123     -16.533   7.887  21.467  1.00 95.81           H  
ATOM   2125  N   ILE A 124     -16.202  10.562  16.598  1.00 95.70           N  
ATOM   2126  H   ILE A 124     -16.343   9.571  16.468  1.00 95.70           H  
ATOM   2127  CA  ILE A 124     -17.378  11.394  16.884  1.00 95.70           C  
ATOM   2128  HA  ILE A 124     -17.043  12.412  17.083  1.00 95.70           H  
ATOM   2129  C   ILE A 124     -18.077  10.833  18.131  1.00 95.70           C  
ATOM   2130  CB  ILE A 124     -18.325  11.492  15.666  1.00 95.70           C  
ATOM   2131  HB  ILE A 124     -18.700  10.497  15.428  1.00 95.70           H  
ATOM   2132  O   ILE A 124     -18.722   9.781  18.032  1.00 95.70           O  
ATOM   2133  CG1 ILE A 124     -17.559  12.028  14.434  1.00 95.70           C  
ATOM   2134 HG12 ILE A 124     -17.017  12.935  14.703  1.00 95.70           H  
ATOM   2135 HG13 ILE A 124     -16.829  11.279  14.128  1.00 95.70           H  
ATOM   2136  CG2 ILE A 124     -19.528  12.392  16.009  1.00 95.70           C  
ATOM   2137 HG21 ILE A 124     -20.055  12.023  16.889  1.00 95.70           H  
ATOM   2138 HG22 ILE A 124     -19.190  13.406  16.222  1.00 95.70           H  
ATOM   2139 HG23 ILE A 124     -20.246  12.418  15.189  1.00 95.70           H  
ATOM   2140  CD1 ILE A 124     -18.438  12.332  13.216  1.00 95.70           C  
ATOM   2141 HD11 ILE A 124     -19.171  11.538  13.076  1.00 95.70           H  
ATOM   2142 HD12 ILE A 124     -17.811  12.418  12.328  1.00 95.70           H  
ATOM   2143 HD13 ILE A 124     -18.963  13.275  13.364  1.00 95.70           H  
ATOM   2144  N   PRO A 125     -17.982  11.505  19.293  1.00 95.58           N  
ATOM   2145  CA  PRO A 125     -18.518  10.989  20.552  1.00 95.58           C  
ATOM   2146  HA  PRO A 125     -18.092  10.006  20.756  1.00 95.58           H  
ATOM   2147  C   PRO A 125     -20.044  10.843  20.535  1.00 95.58           C  
ATOM   2148  CB  PRO A 125     -18.046  11.972  21.629  1.00 95.58           C  
ATOM   2149  HB2 PRO A 125     -18.785  12.105  22.420  1.00 95.58           H  
ATOM   2150  HB3 PRO A 125     -17.107  11.619  22.055  1.00 95.58           H  
ATOM   2151  O   PRO A 125     -20.581   9.900  21.112  1.00 95.58           O  
ATOM   2152  CG  PRO A 125     -17.794  13.275  20.873  1.00 95.58           C  
ATOM   2153  HG2 PRO A 125     -17.033  13.885  21.359  1.00 95.58           H  
ATOM   2154  HG3 PRO A 125     -18.727  13.832  20.786  1.00 95.58           H  
ATOM   2155  CD  PRO A 125     -17.341  12.799  19.498  1.00 95.58           C  
ATOM   2156  HD2 PRO A 125     -16.259  12.675  19.484  1.00 95.58           H  
ATOM   2157  HD3 PRO A 125     -17.653  13.527  18.749  1.00 95.58           H  
ATOM   2158  N   GLU A 126     -20.760  11.709  19.819  1.00 95.55           N  
ATOM   2159  H   GLU A 126     -20.289  12.491  19.386  1.00 95.55           H  
ATOM   2160  CA  GLU A 126     -22.217  11.642  19.693  1.00 95.55           C  
ATOM   2161  HA  GLU A 126     -22.658  11.633  20.689  1.00 95.55           H  
ATOM   2162  C   GLU A 126     -22.655  10.353  18.983  1.00 95.55           C  
ATOM   2163  CB  GLU A 126     -22.759  12.866  18.932  1.00 95.55           C  
ATOM   2164  HB2 GLU A 126     -23.843  12.761  18.886  1.00 95.55           H  
ATOM   2165  HB3 GLU A 126     -22.396  12.858  17.904  1.00 95.55           H  
ATOM   2166  O   GLU A 126     -23.630   9.719  19.389  1.00 95.55           O  
ATOM   2167  CG  GLU A 126     -22.458  14.228  19.587  1.00 95.55           C  
ATOM   2168  HG2 GLU A 126     -22.651  14.151  20.657  1.00 95.55           H  
ATOM   2169  HG3 GLU A 126     -23.164  14.951  19.179  1.00 95.55           H  
ATOM   2170  CD  GLU A 126     -21.034  14.766  19.349  1.00 95.55           C  
ATOM   2171  OE1 GLU A 126     -20.715  15.826  19.923  1.00 95.55           O  
ATOM   2172  OE2 GLU A 126     -20.257  14.117  18.607  1.00 95.55           O  
ATOM   2173  N   ARG A 127     -21.903   9.906  17.964  1.00 94.48           N  
ATOM   2174  H   ARG A 127     -21.053  10.412  17.761  1.00 94.48           H  
ATOM   2175  CA  ARG A 127     -22.175   8.639  17.262  1.00 94.48           C  
ATOM   2176  HA  ARG A 127     -23.203   8.656  16.901  1.00 94.48           H  
ATOM   2177  C   ARG A 127     -22.073   7.459  18.228  1.00 94.48           C  
ATOM   2178  CB  ARG A 127     -21.214   8.475  16.071  1.00 94.48           C  
ATOM   2179  HB2 ARG A 127     -21.252   9.373  15.454  1.00 94.48           H  
ATOM   2180  HB3 ARG A 127     -20.196   8.354  16.442  1.00 94.48           H  
ATOM   2181  O   ARG A 127     -22.947   6.594  18.218  1.00 94.48           O  
ATOM   2182  CG  ARG A 127     -21.579   7.254  15.208  1.00 94.48           C  
ATOM   2183  HG2 ARG A 127     -21.673   6.377  15.848  1.00 94.48           H  
ATOM   2184  HG3 ARG A 127     -22.537   7.433  14.719  1.00 94.48           H  
ATOM   2185  CD  ARG A 127     -20.519   6.927  14.152  1.00 94.48           C  
ATOM   2186  HD2 ARG A 127     -19.578   6.736  14.668  1.00 94.48           H  
ATOM   2187  HD3 ARG A 127     -20.809   6.008  13.642  1.00 94.48           H  
ATOM   2188  NE  ARG A 127     -20.369   8.008  13.154  1.00 94.48           N  
ATOM   2189  HE  ARG A 127     -21.210   8.499  12.887  1.00 94.48           H  
ATOM   2190  NH1 ARG A 127     -18.101   7.832  12.861  1.00 94.48           N  
ATOM   2191 HH11 ARG A 127     -18.052   7.116  13.572  1.00 94.48           H  
ATOM   2192 HH12 ARG A 127     -17.224   8.286  12.648  1.00 94.48           H  
ATOM   2193  NH2 ARG A 127     -19.229   9.355  11.705  1.00 94.48           N  
ATOM   2194 HH21 ARG A 127     -18.345   9.676  11.336  1.00 94.48           H  
ATOM   2195 HH22 ARG A 127     -20.078   9.840  11.454  1.00 94.48           H  
ATOM   2196  CZ  ARG A 127     -19.242   8.388  12.579  1.00 94.48           C  
ATOM   2197  N   LEU A 128     -21.036   7.455  19.069  1.00 94.91           N  
ATOM   2198  H   LEU A 128     -20.383   8.224  19.026  1.00 94.91           H  
ATOM   2199  CA  LEU A 128     -20.838   6.432  20.094  1.00 94.91           C  
ATOM   2200  HA  LEU A 128     -20.848   5.458  19.606  1.00 94.91           H  
ATOM   2201  C   LEU A 128     -21.981   6.444  21.120  1.00 94.91           C  
ATOM   2202  CB  LEU A 128     -19.464   6.644  20.767  1.00 94.91           C  
ATOM   2203  HB2 LEU A 128     -18.684   6.615  20.006  1.00 94.91           H  
ATOM   2204  HB3 LEU A 128     -19.442   7.630  21.231  1.00 94.91           H  
ATOM   2205  O   LEU A 128     -22.508   5.385  21.458  1.00 94.91           O  
ATOM   2206  CG  LEU A 128     -19.149   5.597  21.853  1.00 94.91           C  
ATOM   2207  HG  LEU A 128     -19.957   5.571  22.584  1.00 94.91           H  
ATOM   2208  CD1 LEU A 128     -18.990   4.214  21.240  1.00 94.91           C  
ATOM   2209 HD11 LEU A 128     -18.671   3.508  22.006  1.00 94.91           H  
ATOM   2210 HD12 LEU A 128     -19.947   3.885  20.836  1.00 94.91           H  
ATOM   2211 HD13 LEU A 128     -18.241   4.231  20.448  1.00 94.91           H  
ATOM   2212  CD2 LEU A 128     -17.864   5.911  22.610  1.00 94.91           C  
ATOM   2213 HD21 LEU A 128     -17.907   6.921  23.017  1.00 94.91           H  
ATOM   2214 HD22 LEU A 128     -17.001   5.798  21.953  1.00 94.91           H  
ATOM   2215 HD23 LEU A 128     -17.750   5.214  23.440  1.00 94.91           H  
ATOM   2216  N   LEU A 129     -22.395   7.628  21.581  1.00 93.98           N  
ATOM   2217  H   LEU A 129     -21.896   8.454  21.284  1.00 93.98           H  
ATOM   2218  CA  LEU A 129     -23.439   7.782  22.597  1.00 93.98           C  
ATOM   2219  HA  LEU A 129     -23.144   7.195  23.467  1.00 93.98           H  
ATOM   2220  C   LEU A 129     -24.804   7.250  22.125  1.00 93.98           C  
ATOM   2221  CB  LEU A 129     -23.510   9.269  22.996  1.00 93.98           C  
ATOM   2222  HB2 LEU A 129     -23.814   9.846  22.122  1.00 93.98           H  
ATOM   2223  HB3 LEU A 129     -22.514   9.605  23.285  1.00 93.98           H  
ATOM   2224  O   LEU A 129     -25.483   6.550  22.877  1.00 93.98           O  
ATOM   2225  CG  LEU A 129     -24.487   9.576  24.147  1.00 93.98           C  
ATOM   2226  HG  LEU A 129     -25.482   9.211  23.892  1.00 93.98           H  
ATOM   2227  CD1 LEU A 129     -24.046   8.935  25.465  1.00 93.98           C  
ATOM   2228 HD11 LEU A 129     -24.722   9.238  26.265  1.00 93.98           H  
ATOM   2229 HD12 LEU A 129     -23.032   9.250  25.714  1.00 93.98           H  
ATOM   2230 HD13 LEU A 129     -24.081   7.849  25.383  1.00 93.98           H  
ATOM   2231  CD2 LEU A 129     -24.580  11.087  24.354  1.00 93.98           C  
ATOM   2232 HD21 LEU A 129     -24.929  11.562  23.437  1.00 93.98           H  
ATOM   2233 HD22 LEU A 129     -23.602  11.491  24.617  1.00 93.98           H  
ATOM   2234 HD23 LEU A 129     -25.288  11.309  25.152  1.00 93.98           H  
ATOM   2235  N   PHE A 130     -25.203   7.554  20.884  1.00 94.48           N  
ATOM   2236  H   PHE A 130     -24.616   8.165  20.335  1.00 94.48           H  
ATOM   2237  CA  PHE A 130     -26.523   7.180  20.358  1.00 94.48           C  
ATOM   2238  HA  PHE A 130     -27.252   7.262  21.164  1.00 94.48           H  
ATOM   2239  C   PHE A 130     -26.617   5.737  19.847  1.00 94.48           C  
ATOM   2240  CB  PHE A 130     -26.928   8.158  19.244  1.00 94.48           C  
ATOM   2241  HB2 PHE A 130     -27.775   7.736  18.701  1.00 94.48           H  
ATOM   2242  HB3 PHE A 130     -26.106   8.256  18.534  1.00 94.48           H  
ATOM   2243  O   PHE A 130     -27.670   5.107  19.978  1.00 94.48           O  
ATOM   2244  CG  PHE A 130     -27.352   9.525  19.745  1.00 94.48           C  
ATOM   2245  CD1 PHE A 130     -28.505   9.648  20.543  1.00 94.48           C  
ATOM   2246  HD1 PHE A 130     -29.082   8.772  20.799  1.00 94.48           H  
ATOM   2247  CD2 PHE A 130     -26.615  10.676  19.410  1.00 94.48           C  
ATOM   2248  HD2 PHE A 130     -25.755  10.601  18.761  1.00 94.48           H  
ATOM   2249  CE1 PHE A 130     -28.901  10.909  21.023  1.00 94.48           C  
ATOM   2250  HE1 PHE A 130     -29.778  11.001  21.647  1.00 94.48           H  
ATOM   2251  CE2 PHE A 130     -26.998  11.933  19.905  1.00 94.48           C  
ATOM   2252  HE2 PHE A 130     -26.418  12.810  19.659  1.00 94.48           H  
ATOM   2253  CZ  PHE A 130     -28.142  12.050  20.712  1.00 94.48           C  
ATOM   2254  HZ  PHE A 130     -28.435  13.017  21.094  1.00 94.48           H  
ATOM   2255  N   LEU A 131     -25.549   5.215  19.240  1.00 95.58           N  
ATOM   2256  H   LEU A 131     -24.720   5.785  19.145  1.00 95.58           H  
ATOM   2257  CA  LEU A 131     -25.559   3.895  18.598  1.00 95.58           C  
ATOM   2258  HA  LEU A 131     -26.587   3.580  18.420  1.00 95.58           H  
ATOM   2259  C   LEU A 131     -24.937   2.807  19.480  1.00 95.58           C  
ATOM   2260  CB  LEU A 131     -24.852   3.994  17.236  1.00 95.58           C  
ATOM   2261  HB2 LEU A 131     -24.835   3.004  16.781  1.00 95.58           H  
ATOM   2262  HB3 LEU A 131     -23.817   4.289  17.405  1.00 95.58           H  
ATOM   2263  O   LEU A 131     -25.300   1.639  19.358  1.00 95.58           O  
ATOM   2264  CG  LEU A 131     -25.504   4.975  16.242  1.00 95.58           C  
ATOM   2265  HG  LEU A 131     -25.550   5.972  16.680  1.00 95.58           H  
ATOM   2266  CD1 LEU A 131     -24.645   5.054  14.983  1.00 95.58           C  
ATOM   2267 HD11 LEU A 131     -24.571   4.065  14.529  1.00 95.58           H  
ATOM   2268 HD12 LEU A 131     -25.088   5.749  14.270  1.00 95.58           H  
ATOM   2269 HD13 LEU A 131     -23.646   5.392  15.255  1.00 95.58           H  
ATOM   2270  CD2 LEU A 131     -26.917   4.549  15.833  1.00 95.58           C  
ATOM   2271 HD21 LEU A 131     -27.311   5.246  15.092  1.00 95.58           H  
ATOM   2272 HD22 LEU A 131     -26.903   3.548  15.402  1.00 95.58           H  
ATOM   2273 HD23 LEU A 131     -27.581   4.569  16.697  1.00 95.58           H  
ATOM   2274  N   GLY A 132     -24.055   3.178  20.405  1.00 95.59           N  
ATOM   2275  H   GLY A 132     -23.813   4.157  20.474  1.00 95.59           H  
ATOM   2276  CA  GLY A 132     -23.173   2.246  21.097  1.00 95.59           C  
ATOM   2277  HA2 GLY A 132     -23.707   1.328  21.344  1.00 95.59           H  
ATOM   2278  HA3 GLY A 132     -22.846   2.724  22.021  1.00 95.59           H  
ATOM   2279  C   GLY A 132     -21.933   1.887  20.264  1.00 95.59           C  
ATOM   2280  O   GLY A 132     -21.875   2.220  19.079  1.00 95.59           O  
ATOM   2281  N   PRO A 133     -20.935   1.222  20.872  1.00 95.62           N  
ATOM   2282  CA  PRO A 133     -19.619   1.020  20.262  1.00 95.62           C  
ATOM   2283  HA  PRO A 133     -19.202   1.987  19.980  1.00 95.62           H  
ATOM   2284  C   PRO A 133     -19.656   0.181  18.980  1.00 95.62           C  
ATOM   2285  CB  PRO A 133     -18.737   0.424  21.364  1.00 95.62           C  
ATOM   2286  HB2 PRO A 133     -18.569  -0.642  21.206  1.00 95.62           H  
ATOM   2287  HB3 PRO A 133     -17.793   0.966  21.410  1.00 95.62           H  
ATOM   2288  O   PRO A 133     -19.263   0.660  17.916  1.00 95.62           O  
ATOM   2289  CG  PRO A 133     -19.493   0.643  22.673  1.00 95.62           C  
ATOM   2290  HG2 PRO A 133     -19.188   1.588  23.124  1.00 95.62           H  
ATOM   2291  HG3 PRO A 133     -19.326  -0.177  23.371  1.00 95.62           H  
ATOM   2292  CD  PRO A 133     -20.949   0.727  22.242  1.00 95.62           C  
ATOM   2293  HD2 PRO A 133     -21.487   1.385  22.925  1.00 95.62           H  
ATOM   2294  HD3 PRO A 133     -21.387  -0.271  22.254  1.00 95.62           H  
ATOM   2295  N   ASP A 134     -20.232  -1.020  19.048  1.00 97.27           N  
ATOM   2296  H   ASP A 134     -20.396  -1.423  19.959  1.00 97.27           H  
ATOM   2297  CA  ASP A 134     -20.322  -1.954  17.922  1.00 97.27           C  
ATOM   2298  HA  ASP A 134     -19.319  -2.195  17.571  1.00 97.27           H  
ATOM   2299  C   ASP A 134     -21.108  -1.383  16.738  1.00 97.27           C  
ATOM   2300  CB  ASP A 134     -20.985  -3.243  18.419  1.00 97.27           C  
ATOM   2301  HB2 ASP A 134     -21.976  -3.016  18.813  1.00 97.27           H  
ATOM   2302  HB3 ASP A 134     -21.110  -3.931  17.583  1.00 97.27           H  
ATOM   2303  O   ASP A 134     -20.660  -1.407  15.593  1.00 97.27           O  
ATOM   2304  CG  ASP A 134     -20.146  -3.907  19.506  1.00 97.27           C  
ATOM   2305  OD1 ASP A 134     -19.413  -4.858  19.156  1.00 97.27           O  
ATOM   2306  OD2 ASP A 134     -20.247  -3.438  20.663  1.00 97.27           O  
ATOM   2307  N   LEU A 135     -22.279  -0.804  16.998  1.00 97.06           N  
ATOM   2308  H   LEU A 135     -22.601  -0.785  17.955  1.00 97.06           H  
ATOM   2309  CA  LEU A 135     -23.105  -0.246  15.934  1.00 97.06           C  
ATOM   2310  HA  LEU A 135     -23.156  -0.985  15.135  1.00 97.06           H  
ATOM   2311  C   LEU A 135     -22.478   1.028  15.341  1.00 97.06           C  
ATOM   2312  CB  LEU A 135     -24.514  -0.034  16.490  1.00 97.06           C  
ATOM   2313  HB2 LEU A 135     -24.441   0.714  17.280  1.00 97.06           H  
ATOM   2314  HB3 LEU A 135     -24.856  -0.967  16.938  1.00 97.06           H  
ATOM   2315  O   LEU A 135     -22.536   1.222  14.127  1.00 97.06           O  
ATOM   2316  CG  LEU A 135     -25.562   0.430  15.468  1.00 97.06           C  
ATOM   2317  HG  LEU A 135     -25.264   1.393  15.053  1.00 97.06           H  
ATOM   2318  CD1 LEU A 135     -25.757  -0.569  14.326  1.00 97.06           C  
ATOM   2319 HD11 LEU A 135     -26.591  -0.241  13.705  1.00 97.06           H  
ATOM   2320 HD12 LEU A 135     -24.861  -0.608  13.707  1.00 97.06           H  
ATOM   2321 HD13 LEU A 135     -25.972  -1.560  14.726  1.00 97.06           H  
ATOM   2322  CD2 LEU A 135     -26.888   0.614  16.202  1.00 97.06           C  
ATOM   2323 HD21 LEU A 135     -26.754   1.287  17.049  1.00 97.06           H  
ATOM   2324 HD22 LEU A 135     -27.258  -0.347  16.560  1.00 97.06           H  
ATOM   2325 HD23 LEU A 135     -27.625   1.054  15.530  1.00 97.06           H  
ATOM   2326  N   ALA A 136     -21.831   1.876  16.150  1.00 97.27           N  
ATOM   2327  H   ALA A 136     -21.768   1.667  17.136  1.00 97.27           H  
ATOM   2328  CA  ALA A 136     -21.101   3.043  15.651  1.00 97.27           C  
ATOM   2329  HA  ALA A 136     -21.789   3.659  15.070  1.00 97.27           H  
ATOM   2330  C   ALA A 136     -19.946   2.642  14.720  1.00 97.27           C  
ATOM   2331  CB  ALA A 136     -20.587   3.874  16.833  1.00 97.27           C  
ATOM   2332  HB1 ALA A 136     -20.009   4.722  16.467  1.00 97.27           H  
ATOM   2333  HB2 ALA A 136     -19.941   3.264  17.466  1.00 97.27           H  
ATOM   2334  HB3 ALA A 136     -21.425   4.240  17.426  1.00 97.27           H  
ATOM   2335  O   ALA A 136     -19.803   3.233  13.645  1.00 97.27           O  
ATOM   2336  N   ALA A 137     -19.174   1.618  15.097  1.00 97.79           N  
ATOM   2337  H   ALA A 137     -19.314   1.215  16.012  1.00 97.79           H  
ATOM   2338  CA  ALA A 137     -18.130   1.031  14.262  1.00 97.79           C  
ATOM   2339  HA  ALA A 137     -17.411   1.805  13.990  1.00 97.79           H  
ATOM   2340  C   ALA A 137     -18.704   0.433  12.964  1.00 97.79           C  
ATOM   2341  CB  ALA A 137     -17.402  -0.027  15.093  1.00 97.79           C  
ATOM   2342  HB1 ALA A 137     -16.856   0.450  15.907  1.00 97.79           H  
ATOM   2343  HB2 ALA A 137     -18.120  -0.725  15.524  1.00 97.79           H  
ATOM   2344  HB3 ALA A 137     -16.708  -0.582  14.462  1.00 97.79           H  
ATOM   2345  O   ALA A 137     -18.157   0.659  11.882  1.00 97.79           O  
ATOM   2346  N   ALA A 138     -19.850  -0.254  13.043  1.00 97.82           N  
ATOM   2347  H   ALA A 138     -20.213  -0.472  13.960  1.00 97.82           H  
ATOM   2348  CA  ALA A 138     -20.531  -0.813  11.877  1.00 97.82           C  
ATOM   2349  HA  ALA A 138     -19.841  -1.489  11.373  1.00 97.82           H  
ATOM   2350  C   ALA A 138     -20.928   0.279  10.872  1.00 97.82           C  
ATOM   2351  CB  ALA A 138     -21.747  -1.625  12.341  1.00 97.82           C  
ATOM   2352  HB1 ALA A 138     -22.484  -0.976  12.814  1.00 97.82           H  
ATOM   2353  HB2 ALA A 138     -22.209  -2.121  11.488  1.00 97.82           H  
ATOM   2354  HB3 ALA A 138     -21.432  -2.379  13.063  1.00 97.82           H  
ATOM   2355  O   ALA A 138     -20.595   0.188   9.689  1.00 97.82           O  
ATOM   2356  N   TYR A 139     -21.566   1.358  11.341  1.00 97.21           N  
ATOM   2357  H   TYR A 139     -21.819   1.374  12.319  1.00 97.21           H  
ATOM   2358  CA  TYR A 139     -21.883   2.514  10.499  1.00 97.21           C  
ATOM   2359  HA  TYR A 139     -22.489   2.181   9.656  1.00 97.21           H  
ATOM   2360  C   TYR A 139     -20.622   3.154   9.911  1.00 97.21           C  
ATOM   2361  CB  TYR A 139     -22.682   3.555  11.297  1.00 97.21           C  
ATOM   2362  HB2 TYR A 139     -22.365   3.550  12.339  1.00 97.21           H  
ATOM   2363  HB3 TYR A 139     -22.461   4.547  10.903  1.00 97.21           H  
ATOM   2364  O   TYR A 139     -20.606   3.498   8.731  1.00 97.21           O  
ATOM   2365  CG  TYR A 139     -24.182   3.365  11.214  1.00 97.21           C  
ATOM   2366  CD1 TYR A 139     -24.895   3.906  10.129  1.00 97.21           C  
ATOM   2367  HD1 TYR A 139     -24.365   4.456   9.365  1.00 97.21           H  
ATOM   2368  CD2 TYR A 139     -24.871   2.663  12.215  1.00 97.21           C  
ATOM   2369  HD2 TYR A 139     -24.335   2.243  13.053  1.00 97.21           H  
ATOM   2370  CE1 TYR A 139     -26.290   3.732  10.036  1.00 97.21           C  
ATOM   2371  HE1 TYR A 139     -26.832   4.142   9.196  1.00 97.21           H  
ATOM   2372  CE2 TYR A 139     -26.264   2.510  12.144  1.00 97.21           C  
ATOM   2373  HE2 TYR A 139     -26.796   1.983  12.922  1.00 97.21           H  
ATOM   2374  OH  TYR A 139     -28.320   2.855  10.969  1.00 97.21           O  
ATOM   2375  HH  TYR A 139     -28.695   3.181  10.147  1.00 97.21           H  
ATOM   2376  CZ  TYR A 139     -26.978   3.035  11.051  1.00 97.21           C  
ATOM   2377  N   PHE A 140     -19.559   3.294  10.706  1.00 97.36           N  
ATOM   2378  H   PHE A 140     -19.628   2.979  11.663  1.00 97.36           H  
ATOM   2379  CA  PHE A 140     -18.298   3.895  10.272  1.00 97.36           C  
ATOM   2380  HA  PHE A 140     -18.500   4.906   9.920  1.00 97.36           H  
ATOM   2381  C   PHE A 140     -17.651   3.134   9.102  1.00 97.36           C  
ATOM   2382  CB  PHE A 140     -17.366   3.984  11.490  1.00 97.36           C  
ATOM   2383  HB2 PHE A 140     -17.829   4.620  12.244  1.00 97.36           H  
ATOM   2384  HB3 PHE A 140     -17.248   2.995  11.932  1.00 97.36           H  
ATOM   2385  O   PHE A 140     -17.237   3.761   8.122  1.00 97.36           O  
ATOM   2386  CG  PHE A 140     -15.989   4.524  11.179  1.00 97.36           C  
ATOM   2387  CD1 PHE A 140     -14.923   3.646  10.922  1.00 97.36           C  
ATOM   2388  HD1 PHE A 140     -15.069   2.578  10.980  1.00 97.36           H  
ATOM   2389  CD2 PHE A 140     -15.766   5.909  11.162  1.00 97.36           C  
ATOM   2390  HD2 PHE A 140     -16.573   6.587  11.396  1.00 97.36           H  
ATOM   2391  CE1 PHE A 140     -13.654   4.158  10.607  1.00 97.36           C  
ATOM   2392  HE1 PHE A 140     -12.829   3.481  10.438  1.00 97.36           H  
ATOM   2393  CE2 PHE A 140     -14.497   6.422  10.847  1.00 97.36           C  
ATOM   2394  HE2 PHE A 140     -14.316   7.486  10.877  1.00 97.36           H  
ATOM   2395  CZ  PHE A 140     -13.443   5.545  10.548  1.00 97.36           C  
ATOM   2396  HZ  PHE A 140     -12.460   5.933  10.323  1.00 97.36           H  
ATOM   2397  N   ILE A 141     -17.608   1.801   9.171  1.00 97.88           N  
ATOM   2398  H   ILE A 141     -17.941   1.361  10.017  1.00 97.88           H  
ATOM   2399  CA  ILE A 141     -17.019   0.943   8.131  1.00 97.88           C  
ATOM   2400  HA  ILE A 141     -16.082   1.387   7.794  1.00 97.88           H  
ATOM   2401  C   ILE A 141     -17.914   0.848   6.902  1.00 97.88           C  
ATOM   2402  CB  ILE A 141     -16.730  -0.457   8.712  1.00 97.88           C  
ATOM   2403  HB  ILE A 141     -17.610  -0.783   9.266  1.00 97.88           H  
ATOM   2404  O   ILE A 141     -17.456   1.090   5.783  1.00 97.88           O  
ATOM   2405  CG1 ILE A 141     -15.555  -0.397   9.697  1.00 97.88           C  
ATOM   2406 HG12 ILE A 141     -15.838   0.268  10.514  1.00 97.88           H  
ATOM   2407 HG13 ILE A 141     -15.411  -1.390  10.123  1.00 97.88           H  
ATOM   2408  CG2 ILE A 141     -16.462  -1.524   7.636  1.00 97.88           C  
ATOM   2409 HG21 ILE A 141     -15.628  -1.237   6.996  1.00 97.88           H  
ATOM   2410 HG22 ILE A 141     -17.353  -1.686   7.029  1.00 97.88           H  
ATOM   2411 HG23 ILE A 141     -16.232  -2.478   8.110  1.00 97.88           H  
ATOM   2412  CD1 ILE A 141     -14.220   0.086   9.102  1.00 97.88           C  
ATOM   2413 HD11 ILE A 141     -14.050   1.130   9.365  1.00 97.88           H  
ATOM   2414 HD12 ILE A 141     -13.415  -0.537   9.492  1.00 97.88           H  
ATOM   2415 HD13 ILE A 141     -14.196  -0.001   8.016  1.00 97.88           H  
ATOM   2416  N   VAL A 142     -19.201   0.538   7.092  1.00 97.63           N  
ATOM   2417  H   VAL A 142     -19.529   0.361   8.031  1.00 97.63           H  
ATOM   2418  CA  VAL A 142     -20.130   0.357   5.970  1.00 97.63           C  
ATOM   2419  HA  VAL A 142     -19.689  -0.358   5.275  1.00 97.63           H  
ATOM   2420  C   VAL A 142     -20.294   1.666   5.201  1.00 97.63           C  
ATOM   2421  CB  VAL A 142     -21.475  -0.225   6.442  1.00 97.63           C  
ATOM   2422  HB  VAL A 142     -21.920   0.437   7.184  1.00 97.63           H  
ATOM   2423  O   VAL A 142     -20.331   1.665   3.970  1.00 97.63           O  
ATOM   2424  CG1 VAL A 142     -22.449  -0.387   5.273  1.00 97.63           C  
ATOM   2425 HG11 VAL A 142     -22.705   0.590   4.864  1.00 97.63           H  
ATOM   2426 HG12 VAL A 142     -21.996  -1.000   4.494  1.00 97.63           H  
ATOM   2427 HG13 VAL A 142     -23.360  -0.871   5.627  1.00 97.63           H  
ATOM   2428  CG2 VAL A 142     -21.294  -1.623   7.048  1.00 97.63           C  
ATOM   2429 HG21 VAL A 142     -20.896  -2.310   6.301  1.00 97.63           H  
ATOM   2430 HG22 VAL A 142     -22.251  -2.002   7.409  1.00 97.63           H  
ATOM   2431 HG23 VAL A 142     -20.601  -1.591   7.888  1.00 97.63           H  
ATOM   2432  N   HIS A 143     -20.273   2.817   5.886  1.00 95.44           N  
ATOM   2433  H   HIS A 143     -20.234   2.786   6.894  1.00 95.44           H  
ATOM   2434  CA  HIS A 143     -20.257   4.123   5.229  1.00 95.44           C  
ATOM   2435  HA  HIS A 143     -21.157   4.190   4.619  1.00 95.44           H  
ATOM   2436  C   HIS A 143     -19.039   4.331   4.305  1.00 95.44           C  
ATOM   2437  CB  HIS A 143     -20.375   5.255   6.251  1.00 95.44           C  
ATOM   2438  HB2 HIS A 143     -19.481   5.285   6.874  1.00 95.44           H  
ATOM   2439  HB3 HIS A 143     -21.242   5.075   6.887  1.00 95.44           H  
ATOM   2440  O   HIS A 143     -19.136   5.075   3.332  1.00 95.44           O  
ATOM   2441  CG  HIS A 143     -20.569   6.586   5.575  1.00 95.44           C  
ATOM   2442  CD2 HIS A 143     -21.746   7.071   5.075  1.00 95.44           C  
ATOM   2443  HD2 HIS A 143     -22.713   6.595   5.150  1.00 95.44           H  
ATOM   2444  ND1 HIS A 143     -19.585   7.486   5.231  1.00 95.44           N  
ATOM   2445  HD1 HIS A 143     -18.601   7.434   5.456  1.00 95.44           H  
ATOM   2446  CE1 HIS A 143     -20.156   8.484   4.538  1.00 95.44           C  
ATOM   2447  HE1 HIS A 143     -19.631   9.342   4.143  1.00 95.44           H  
ATOM   2448  NE2 HIS A 143     -21.474   8.257   4.397  1.00 95.44           N  
ATOM   2449  N   ARG A 144     -17.917   3.646   4.523  1.00 95.55           N  
ATOM   2450  H   ARG A 144     -17.885   2.999   5.298  1.00 95.55           H  
ATOM   2451  CA  ARG A 144     -16.702   3.775   3.697  1.00 95.55           C  
ATOM   2452  HA  ARG A 144     -16.757   4.688   3.104  1.00 95.55           H  
ATOM   2453  C   ARG A 144     -16.541   2.681   2.649  1.00 95.55           C  
ATOM   2454  CB  ARG A 144     -15.481   3.912   4.612  1.00 95.55           C  
ATOM   2455  HB2 ARG A 144     -14.562   3.860   4.028  1.00 95.55           H  
ATOM   2456  HB3 ARG A 144     -15.474   3.118   5.358  1.00 95.55           H  
ATOM   2457  O   ARG A 144     -15.513   2.614   1.992  1.00 95.55           O  
ATOM   2458  CG  ARG A 144     -15.557   5.280   5.284  1.00 95.55           C  
ATOM   2459  HG2 ARG A 144     -15.545   6.055   4.517  1.00 95.55           H  
ATOM   2460  HG3 ARG A 144     -16.488   5.362   5.844  1.00 95.55           H  
ATOM   2461  CD  ARG A 144     -14.391   5.517   6.232  1.00 95.55           C  
ATOM   2462  HD2 ARG A 144     -13.452   5.453   5.682  1.00 95.55           H  
ATOM   2463  HD3 ARG A 144     -14.385   4.762   7.018  1.00 95.55           H  
ATOM   2464  NE  ARG A 144     -14.531   6.857   6.803  1.00 95.55           N  
ATOM   2465  HE  ARG A 144     -14.030   7.619   6.369  1.00 95.55           H  
ATOM   2466  NH1 ARG A 144     -16.168   6.378   8.341  1.00 95.55           N  
ATOM   2467 HH11 ARG A 144     -16.165   5.405   8.071  1.00 95.55           H  
ATOM   2468 HH12 ARG A 144     -16.595   6.650   9.215  1.00 95.55           H  
ATOM   2469  NH2 ARG A 144     -15.337   8.437   8.156  1.00 95.55           N  
ATOM   2470 HH21 ARG A 144     -15.850   8.822   8.935  1.00 95.55           H  
ATOM   2471 HH22 ARG A 144     -14.974   9.115   7.501  1.00 95.55           H  
ATOM   2472  CZ  ARG A 144     -15.341   7.206   7.774  1.00 95.55           C  
ATOM   2473  N   GLY A 145     -17.569   1.853   2.464  1.00 96.01           N  
ATOM   2474  H   GLY A 145     -18.356   1.919   3.093  1.00 96.01           H  
ATOM   2475  CA  GLY A 145     -17.547   0.757   1.494  1.00 96.01           C  
ATOM   2476  HA2 GLY A 145     -18.566   0.547   1.172  1.00 96.01           H  
ATOM   2477  HA3 GLY A 145     -16.961   1.046   0.621  1.00 96.01           H  
ATOM   2478  C   GLY A 145     -16.959  -0.542   2.040  1.00 96.01           C  
ATOM   2479  O   GLY A 145     -16.942  -1.531   1.314  1.00 96.01           O  
ATOM   2480  N   GLY A 146     -16.548  -0.563   3.310  1.00 97.77           N  
ATOM   2481  H   GLY A 146     -16.632   0.272   3.871  1.00 97.77           H  
ATOM   2482  CA  GLY A 146     -16.221  -1.802   3.998  1.00 97.77           C  
ATOM   2483  HA2 GLY A 146     -15.602  -2.429   3.357  1.00 97.77           H  
ATOM   2484  HA3 GLY A 146     -15.645  -1.585   4.898  1.00 97.77           H  
ATOM   2485  C   GLY A 146     -17.478  -2.582   4.372  1.00 97.77           C  
ATOM   2486  O   GLY A 146     -18.616  -2.148   4.149  1.00 97.77           O  
ATOM   2487  N   THR A 147     -17.271  -3.759   4.942  1.00 98.26           N  
ATOM   2488  H   THR A 147     -16.320  -4.056   5.110  1.00 98.26           H  
ATOM   2489  CA  THR A 147     -18.341  -4.701   5.253  1.00 98.26           C  
ATOM   2490  HA  THR A 147     -19.286  -4.157   5.262  1.00 98.26           H  
ATOM   2491  C   THR A 147     -18.178  -5.294   6.625  1.00 98.26           C  
ATOM   2492  CB  THR A 147     -18.470  -5.793   4.199  1.00 98.26           C  
ATOM   2493  HB  THR A 147     -19.433  -6.285   4.330  1.00 98.26           H  
ATOM   2494  O   THR A 147     -17.068  -5.397   7.140  1.00 98.26           O  
ATOM   2495  CG2 THR A 147     -18.416  -5.179   2.817  1.00 98.26           C  
ATOM   2496 HG21 THR A 147     -18.972  -4.242   2.780  1.00 98.26           H  
ATOM   2497 HG22 THR A 147     -18.923  -5.896   2.172  1.00 98.26           H  
ATOM   2498 HG23 THR A 147     -17.389  -5.017   2.490  1.00 98.26           H  
ATOM   2499  OG1 THR A 147     -17.471  -6.771   4.220  1.00 98.26           O  
ATOM   2500  HG1 THR A 147     -16.607  -6.354   4.270  1.00 98.26           H  
ATOM   2501  N   ILE A 148     -19.302  -5.625   7.243  1.00 98.31           N  
ATOM   2502  H   ILE A 148     -20.180  -5.546   6.752  1.00 98.31           H  
ATOM   2503  CA  ILE A 148     -19.328  -6.053   8.635  1.00 98.31           C  
ATOM   2504  HA  ILE A 148     -18.331  -6.393   8.913  1.00 98.31           H  
ATOM   2505  C   ILE A 148     -20.240  -7.252   8.820  1.00 98.31           C  
ATOM   2506  CB  ILE A 148     -19.691  -4.885   9.579  1.00 98.31           C  
ATOM   2507  HB  ILE A 148     -19.624  -5.267  10.598  1.00 98.31           H  
ATOM   2508  O   ILE A 148     -21.138  -7.496   8.013  1.00 98.31           O  
ATOM   2509  CG1 ILE A 148     -21.104  -4.295   9.371  1.00 98.31           C  
ATOM   2510 HG12 ILE A 148     -21.100  -3.248   9.675  1.00 98.31           H  
ATOM   2511 HG13 ILE A 148     -21.379  -4.330   8.316  1.00 98.31           H  
ATOM   2512  CG2 ILE A 148     -18.649  -3.760   9.462  1.00 98.31           C  
ATOM   2513 HG21 ILE A 148     -18.774  -3.219   8.524  1.00 98.31           H  
ATOM   2514 HG22 ILE A 148     -18.757  -3.067  10.297  1.00 98.31           H  
ATOM   2515 HG23 ILE A 148     -17.646  -4.184   9.499  1.00 98.31           H  
ATOM   2516  CD1 ILE A 148     -22.187  -4.989  10.204  1.00 98.31           C  
ATOM   2517 HD11 ILE A 148     -22.314  -6.029   9.902  1.00 98.31           H  
ATOM   2518 HD12 ILE A 148     -21.931  -4.952  11.263  1.00 98.31           H  
ATOM   2519 HD13 ILE A 148     -23.136  -4.472  10.060  1.00 98.31           H  
ATOM   2520  N   LYS A 149     -20.019  -7.969   9.914  1.00 98.10           N  
ATOM   2521  H   LYS A 149     -19.213  -7.732  10.474  1.00 98.10           H  
ATOM   2522  CA  LYS A 149     -20.826  -9.104  10.345  1.00 98.10           C  
ATOM   2523  HA  LYS A 149     -21.796  -9.088   9.849  1.00 98.10           H  
ATOM   2524  C   LYS A 149     -21.035  -9.019  11.855  1.00 98.10           C  
ATOM   2525  CB  LYS A 149     -20.078 -10.375   9.939  1.00 98.10           C  
ATOM   2526  HB2 LYS A 149     -19.803 -10.323   8.885  1.00 98.10           H  
ATOM   2527  HB3 LYS A 149     -19.171 -10.429  10.541  1.00 98.10           H  
ATOM   2528  O   LYS A 149     -20.075  -8.795  12.596  1.00 98.10           O  
ATOM   2529  CG  LYS A 149     -20.891 -11.644  10.170  1.00 98.10           C  
ATOM   2530  HG2 LYS A 149     -21.292 -11.631  11.183  1.00 98.10           H  
ATOM   2531  HG3 LYS A 149     -21.717 -11.689   9.461  1.00 98.10           H  
ATOM   2532  CD  LYS A 149     -19.995 -12.878  10.015  1.00 98.10           C  
ATOM   2533  HD2 LYS A 149     -19.662 -12.990   8.983  1.00 98.10           H  
ATOM   2534  HD3 LYS A 149     -19.137 -12.778  10.680  1.00 98.10           H  
ATOM   2535  CE  LYS A 149     -20.840 -14.066  10.445  1.00 98.10           C  
ATOM   2536  HE2 LYS A 149     -21.467 -14.407   9.621  1.00 98.10           H  
ATOM   2537  HE3 LYS A 149     -21.488 -13.689  11.236  1.00 98.10           H  
ATOM   2538  NZ  LYS A 149     -20.079 -15.165  11.061  1.00 98.10           N  
ATOM   2539  HZ1 LYS A 149     -19.770 -14.834  11.964  1.00 98.10           H  
ATOM   2540  HZ2 LYS A 149     -20.699 -15.934  11.271  1.00 98.10           H  
ATOM   2541  HZ3 LYS A 149     -19.282 -15.457  10.514  1.00 98.10           H  
ATOM   2542  N   PHE A 150     -22.275  -9.187  12.301  1.00 97.92           N  
ATOM   2543  H   PHE A 150     -23.004  -9.427  11.644  1.00 97.92           H  
ATOM   2544  CA  PHE A 150     -22.611  -9.249  13.722  1.00 97.92           C  
ATOM   2545  HA  PHE A 150     -21.903  -8.641  14.285  1.00 97.92           H  
ATOM   2546  C   PHE A 150     -22.498 -10.678  14.262  1.00 97.92           C  
ATOM   2547  CB  PHE A 150     -24.009  -8.665  13.961  1.00 97.92           C  
ATOM   2548  HB2 PHE A 150     -24.288  -8.836  15.000  1.00 97.92           H  
ATOM   2549  HB3 PHE A 150     -24.729  -9.200  13.343  1.00 97.92           H  
ATOM   2550  O   PHE A 150     -22.591 -11.651  13.516  1.00 97.92           O  
ATOM   2551  CG  PHE A 150     -24.109  -7.173  13.697  1.00 97.92           C  
ATOM   2552  CD1 PHE A 150     -23.455  -6.263  14.549  1.00 97.92           C  
ATOM   2553  HD1 PHE A 150     -22.876  -6.627  15.385  1.00 97.92           H  
ATOM   2554  CD2 PHE A 150     -24.883  -6.687  12.628  1.00 97.92           C  
ATOM   2555  HD2 PHE A 150     -25.414  -7.380  11.993  1.00 97.92           H  
ATOM   2556  CE1 PHE A 150     -23.562  -4.879  14.336  1.00 97.92           C  
ATOM   2557  HE1 PHE A 150     -23.057  -4.193  15.000  1.00 97.92           H  
ATOM   2558  CE2 PHE A 150     -24.996  -5.299  12.418  1.00 97.92           C  
ATOM   2559  HE2 PHE A 150     -25.612  -4.930  11.611  1.00 97.92           H  
ATOM   2560  CZ  PHE A 150     -24.331  -4.396  13.266  1.00 97.92           C  
ATOM   2561  HZ  PHE A 150     -24.419  -3.332  13.107  1.00 97.92           H  
ATOM   2562  N   VAL A 151     -22.308 -10.797  15.574  1.00 97.04           N  
ATOM   2563  H   VAL A 151     -22.246  -9.953  16.125  1.00 97.04           H  
ATOM   2564  CA  VAL A 151     -22.291 -12.084  16.276  1.00 97.04           C  
ATOM   2565  HA  VAL A 151     -21.535 -12.722  15.819  1.00 97.04           H  
ATOM   2566  C   VAL A 151     -23.649 -12.771  16.129  1.00 97.04           C  
ATOM   2567  CB  VAL A 151     -21.936 -11.889  17.763  1.00 97.04           C  
ATOM   2568  HB  VAL A 151     -22.634 -11.181  18.209  1.00 97.04           H  
ATOM   2569  O   VAL A 151     -24.683 -12.183  16.430  1.00 97.04           O  
ATOM   2570  CG1 VAL A 151     -22.009 -13.206  18.549  1.00 97.04           C  
ATOM   2571 HG11 VAL A 151     -21.366 -13.956  18.087  1.00 97.04           H  
ATOM   2572 HG12 VAL A 151     -23.035 -13.572  18.579  1.00 97.04           H  
ATOM   2573 HG13 VAL A 151     -21.686 -13.039  19.576  1.00 97.04           H  
ATOM   2574  CG2 VAL A 151     -20.512 -11.343  17.939  1.00 97.04           C  
ATOM   2575 HG21 VAL A 151     -19.784 -12.057  17.555  1.00 97.04           H  
ATOM   2576 HG22 VAL A 151     -20.313 -11.167  18.996  1.00 97.04           H  
ATOM   2577 HG23 VAL A 151     -20.393 -10.397  17.410  1.00 97.04           H  
ATOM   2578  N   GLY A 152     -23.635 -14.034  15.699  1.00 94.04           N  
ATOM   2579  H   GLY A 152     -22.753 -14.420  15.395  1.00 94.04           H  
ATOM   2580  CA  GLY A 152     -24.840 -14.854  15.519  1.00 94.04           C  
ATOM   2581  HA2 GLY A 152     -25.574 -14.585  16.278  1.00 94.04           H  
ATOM   2582  HA3 GLY A 152     -24.578 -15.904  15.650  1.00 94.04           H  
ATOM   2583  C   GLY A 152     -25.516 -14.700  14.154  1.00 94.04           C  
ATOM   2584  O   GLY A 152     -26.298 -15.569  13.773  1.00 94.04           O  
ATOM   2585  N   ASP A 153     -25.166 -13.668  13.384  1.00 92.60           N  
ATOM   2586  H   ASP A 153     -24.497 -12.998  13.735  1.00 92.60           H  
ATOM   2587  CA  ASP A 153     -25.646 -13.495  12.016  1.00 92.60           C  
ATOM   2588  HA  ASP A 153     -26.632 -13.950  11.921  1.00 92.60           H  
ATOM   2589  C   ASP A 153     -24.709 -14.192  11.032  1.00 92.60           C  
ATOM   2590  CB  ASP A 153     -25.767 -12.004  11.666  1.00 92.60           C  
ATOM   2591  HB2 ASP A 153     -25.849 -11.911  10.583  1.00 92.60           H  
ATOM   2592  HB3 ASP A 153     -24.861 -11.481  11.972  1.00 92.60           H  
ATOM   2593  O   ASP A 153     -23.497 -14.085  11.140  1.00 92.60           O  
ATOM   2594  CG  ASP A 153     -26.993 -11.318  12.276  1.00 92.60           C  
ATOM   2595  OD1 ASP A 153     -27.941 -12.034  12.665  1.00 92.60           O  
ATOM   2596  OD2 ASP A 153     -27.004 -10.067  12.251  1.00 92.60           O  
ATOM   2597  N   ASN A 154     -25.237 -14.866  10.009  1.00 91.42           N  
ATOM   2598  H   ASN A 154     -26.239 -14.993   9.991  1.00 91.42           H  
ATOM   2599  CA  ASN A 154     -24.397 -15.442   8.946  1.00 91.42           C  
ATOM   2600  HA  ASN A 154     -23.414 -15.676   9.353  1.00 91.42           H  
ATOM   2601  C   ASN A 154     -24.137 -14.464   7.788  1.00 91.42           C  
ATOM   2602  CB  ASN A 154     -25.025 -16.763   8.475  1.00 91.42           C  
ATOM   2603  HB2 ASN A 154     -24.521 -17.099   7.569  1.00 91.42           H  
ATOM   2604  HB3 ASN A 154     -26.080 -16.610   8.248  1.00 91.42           H  
ATOM   2605  O   ASN A 154     -23.241 -14.690   6.975  1.00 91.42           O  
ATOM   2606  CG  ASN A 154     -24.871 -17.868   9.507  1.00 91.42           C  
ATOM   2607  ND2 ASN A 154     -25.778 -18.815   9.540  1.00 91.42           N  
ATOM   2608 HD21 ASN A 154     -26.585 -18.793   8.933  1.00 91.42           H  
ATOM   2609 HD22 ASN A 154     -25.653 -19.509  10.263  1.00 91.42           H  
ATOM   2610  OD1 ASN A 154     -23.923 -17.920  10.271  1.00 91.42           O  
ATOM   2611  N   ALA A 155     -24.919 -13.387   7.694  1.00 94.91           N  
ATOM   2612  H   ALA A 155     -25.548 -13.184   8.458  1.00 94.91           H  
ATOM   2613  CA  ALA A 155     -24.882 -12.458   6.575  1.00 94.91           C  
ATOM   2614  HA  ALA A 155     -24.577 -13.008   5.685  1.00 94.91           H  
ATOM   2615  C   ALA A 155     -23.872 -11.322   6.792  1.00 94.91           C  
ATOM   2616  CB  ALA A 155     -26.298 -11.929   6.319  1.00 94.91           C  
ATOM   2617  HB1 ALA A 155     -26.646 -11.372   7.189  1.00 94.91           H  
ATOM   2618  HB2 ALA A 155     -26.977 -12.760   6.129  1.00 94.91           H  
ATOM   2619  HB3 ALA A 155     -26.293 -11.267   5.454  1.00 94.91           H  
ATOM   2620  O   ALA A 155     -23.787 -10.735   7.868  1.00 94.91           O  
ATOM   2621  N   TRP A 156     -23.157 -10.970   5.724  1.00 96.69           N  
ATOM   2622  H   TRP A 156     -23.297 -11.481   4.864  1.00 96.69           H  
ATOM   2623  CA  TRP A 156     -22.317  -9.778   5.677  1.00 96.69           C  
ATOM   2624  HA  TRP A 156     -21.937  -9.563   6.676  1.00 96.69           H  
ATOM   2625  C   TRP A 156     -23.126  -8.574   5.203  1.00 96.69           C  
ATOM   2626  CB  TRP A 156     -21.117 -10.020   4.763  1.00 96.69           C  
ATOM   2627  HB2 TRP A 156     -20.637  -9.062   4.564  1.00 96.69           H  
ATOM   2628  HB3 TRP A 156     -21.458 -10.421   3.809  1.00 96.69           H  
ATOM   2629  O   TRP A 156     -23.784  -8.623   4.162  1.00 96.69           O  
ATOM   2630  CG  TRP A 156     -20.083 -10.929   5.340  1.00 96.69           C  
ATOM   2631  CD1 TRP A 156     -20.095 -12.281   5.311  1.00 96.69           C  
ATOM   2632  HD1 TRP A 156     -20.869 -12.886   4.863  1.00 96.69           H  
ATOM   2633  CD2 TRP A 156     -18.876 -10.552   6.067  1.00 96.69           C  
ATOM   2634  CE2 TRP A 156     -18.174 -11.743   6.419  1.00 96.69           C  
ATOM   2635  CE3 TRP A 156     -18.303  -9.322   6.454  1.00 96.69           C  
ATOM   2636  HE3 TRP A 156     -18.805  -8.399   6.206  1.00 96.69           H  
ATOM   2637  NE1 TRP A 156     -18.966 -12.766   5.941  1.00 96.69           N  
ATOM   2638  HE1 TRP A 156     -18.747 -13.749   6.013  1.00 96.69           H  
ATOM   2639  CH2 TRP A 156     -16.384 -10.473   7.426  1.00 96.69           C  
ATOM   2640  HH2 TRP A 156     -15.415 -10.424   7.901  1.00 96.69           H  
ATOM   2641  CZ2 TRP A 156     -16.944 -11.716   7.089  1.00 96.69           C  
ATOM   2642  HZ2 TRP A 156     -16.420 -12.633   7.317  1.00 96.69           H  
ATOM   2643  CZ3 TRP A 156     -17.070  -9.282   7.129  1.00 96.69           C  
ATOM   2644  HZ3 TRP A 156     -16.633  -8.331   7.393  1.00 96.69           H  
ATOM   2645  N   ILE A 157     -23.030  -7.469   5.934  1.00 96.96           N  
ATOM   2646  H   ILE A 157     -22.452  -7.501   6.762  1.00 96.96           H  
ATOM   2647  CA  ILE A 157     -23.691  -6.207   5.612  1.00 96.96           C  
ATOM   2648  HA  ILE A 157     -24.530  -6.413   4.947  1.00 96.96           H  
ATOM   2649  C   ILE A 157     -22.703  -5.313   4.869  1.00 96.96           C  
ATOM   2650  CB  ILE A 157     -24.269  -5.546   6.879  1.00 96.96           C  
ATOM   2651  HB  ILE A 157     -23.454  -5.365   7.579  1.00 96.96           H  
ATOM   2652  O   ILE A 157     -21.590  -5.060   5.334  1.00 96.96           O  
ATOM   2653  CG1 ILE A 157     -25.292  -6.499   7.544  1.00 96.96           C  
ATOM   2654 HG12 ILE A 157     -24.829  -7.468   7.726  1.00 96.96           H  
ATOM   2655 HG13 ILE A 157     -26.137  -6.652   6.873  1.00 96.96           H  
ATOM   2656  CG2 ILE A 157     -24.921  -4.193   6.523  1.00 96.96           C  
ATOM   2657 HG21 ILE A 157     -24.184  -3.509   6.103  1.00 96.96           H  
ATOM   2658 HG22 ILE A 157     -25.320  -3.722   7.421  1.00 96.96           H  
ATOM   2659 HG23 ILE A 157     -25.736  -4.342   5.815  1.00 96.96           H  
ATOM   2660  CD1 ILE A 157     -25.817  -6.013   8.897  1.00 96.96           C  
ATOM   2661 HD11 ILE A 157     -26.427  -6.797   9.346  1.00 96.96           H  
ATOM   2662 HD12 ILE A 157     -24.976  -5.802   9.557  1.00 96.96           H  
ATOM   2663 HD13 ILE A 157     -26.435  -5.124   8.774  1.00 96.96           H  
ATOM   2664  N   ARG A 158     -23.121  -4.821   3.701  1.00 96.17           N  
ATOM   2665  H   ARG A 158     -24.061  -5.045   3.406  1.00 96.17           H  
ATOM   2666  CA  ARG A 158     -22.329  -3.948   2.830  1.00 96.17           C  
ATOM   2667  HA  ARG A 158     -21.608  -3.411   3.446  1.00 96.17           H  
ATOM   2668  C   ARG A 158     -23.198  -2.903   2.147  1.00 96.17           C  
ATOM   2669  CB  ARG A 158     -21.541  -4.805   1.826  1.00 96.17           C  
ATOM   2670  HB2 ARG A 158     -20.997  -5.541   2.419  1.00 96.17           H  
ATOM   2671  HB3 ARG A 158     -20.828  -4.165   1.306  1.00 96.17           H  
ATOM   2672  O   ARG A 158     -24.421  -3.013   2.136  1.00 96.17           O  
ATOM   2673  CG  ARG A 158     -22.346  -5.595   0.783  1.00 96.17           C  
ATOM   2674  HG2 ARG A 158     -22.914  -6.380   1.283  1.00 96.17           H  
ATOM   2675  HG3 ARG A 158     -23.047  -4.929   0.279  1.00 96.17           H  
ATOM   2676  CD  ARG A 158     -21.433  -6.229  -0.288  1.00 96.17           C  
ATOM   2677  HD2 ARG A 158     -22.059  -6.809  -0.965  1.00 96.17           H  
ATOM   2678  HD3 ARG A 158     -20.989  -5.422  -0.871  1.00 96.17           H  
ATOM   2679  NE  ARG A 158     -20.380  -7.120   0.266  1.00 96.17           N  
ATOM   2680  HE  ARG A 158     -20.698  -7.897   0.827  1.00 96.17           H  
ATOM   2681  NH1 ARG A 158     -18.502  -6.029  -0.527  1.00 96.17           N  
ATOM   2682 HH11 ARG A 158     -17.496  -5.938  -0.517  1.00 96.17           H  
ATOM   2683 HH12 ARG A 158     -19.075  -5.308  -0.942  1.00 96.17           H  
ATOM   2684  NH2 ARG A 158     -18.253  -7.839   0.737  1.00 96.17           N  
ATOM   2685 HH21 ARG A 158     -17.256  -7.677   0.748  1.00 96.17           H  
ATOM   2686 HH22 ARG A 158     -18.599  -8.547   1.369  1.00 96.17           H  
ATOM   2687  CZ  ARG A 158     -19.060  -7.010   0.129  1.00 96.17           C  
ATOM   2688  N   LYS A 159     -22.555  -1.900   1.551  1.00 95.66           N  
ATOM   2689  H   LYS A 159     -21.547  -1.890   1.602  1.00 95.66           H  
ATOM   2690  CA  LYS A 159     -23.228  -0.951   0.660  1.00 95.66           C  
ATOM   2691  HA  LYS A 159     -24.143  -0.609   1.145  1.00 95.66           H  
ATOM   2692  C   LYS A 159     -23.656  -1.614  -0.648  1.00 95.66           C  
ATOM   2693  CB  LYS A 159     -22.318   0.252   0.384  1.00 95.66           C  
ATOM   2694  HB2 LYS A 159     -22.623   0.720  -0.552  1.00 95.66           H  
ATOM   2695  HB3 LYS A 159     -21.282  -0.071   0.284  1.00 95.66           H  
ATOM   2696  O   LYS A 159     -22.868  -2.308  -1.287  1.00 95.66           O  
ATOM   2697  CG  LYS A 159     -22.452   1.282   1.502  1.00 95.66           C  
ATOM   2698  HG2 LYS A 159     -23.496   1.595   1.522  1.00 95.66           H  
ATOM   2699  HG3 LYS A 159     -22.194   0.831   2.460  1.00 95.66           H  
ATOM   2700  CD  LYS A 159     -21.577   2.508   1.230  1.00 95.66           C  
ATOM   2701  HD2 LYS A 159     -20.527   2.254   1.372  1.00 95.66           H  
ATOM   2702  HD3 LYS A 159     -21.731   2.842   0.204  1.00 95.66           H  
ATOM   2703  CE  LYS A 159     -21.995   3.617   2.190  1.00 95.66           C  
ATOM   2704  HE2 LYS A 159     -21.792   3.269   3.204  1.00 95.66           H  
ATOM   2705  HE3 LYS A 159     -23.072   3.758   2.095  1.00 95.66           H  
ATOM   2706  NZ  LYS A 159     -21.303   4.893   1.889  1.00 95.66           N  
ATOM   2707  HZ1 LYS A 159     -21.601   5.644   2.496  1.00 95.66           H  
ATOM   2708  HZ2 LYS A 159     -21.440   5.179   0.930  1.00 95.66           H  
ATOM   2709  HZ3 LYS A 159     -20.311   4.807   2.054  1.00 95.66           H  
ATOM   2710  N   ASP A 160     -24.876  -1.316  -1.080  1.00 94.38           N  
ATOM   2711  H   ASP A 160     -25.495  -0.847  -0.434  1.00 94.38           H  
ATOM   2712  CA  ASP A 160     -25.368  -1.607  -2.425  1.00 94.38           C  
ATOM   2713  HA  ASP A 160     -25.205  -2.661  -2.650  1.00 94.38           H  
ATOM   2714  C   ASP A 160     -24.649  -0.756  -3.482  1.00 94.38           C  
ATOM   2715  CB  ASP A 160     -26.871  -1.288  -2.507  1.00 94.38           C  
ATOM   2716  HB2 ASP A 160     -27.050  -0.304  -2.073  1.00 94.38           H  
ATOM   2717  HB3 ASP A 160     -27.166  -1.228  -3.555  1.00 94.38           H  
ATOM   2718  O   ASP A 160     -24.069   0.287  -3.181  1.00 94.38           O  
ATOM   2719  CG  ASP A 160     -27.796  -2.311  -1.857  1.00 94.38           C  
ATOM   2720  OD1 ASP A 160     -27.342  -3.447  -1.622  1.00 94.38           O  
ATOM   2721  OD2 ASP A 160     -28.983  -1.924  -1.730  1.00 94.38           O  
ATOM   2722  N   LYS A 161     -24.832  -1.099  -4.765  1.00 93.71           N  
ATOM   2723  H   LYS A 161     -25.292  -1.981  -4.939  1.00 93.71           H  
ATOM   2724  CA  LYS A 161     -24.361  -0.300  -5.919  1.00 93.71           C  
ATOM   2725  HA  LYS A 161     -23.272  -0.264  -5.897  1.00 93.71           H  
ATOM   2726  C   LYS A 161     -24.827   1.166  -5.902  1.00 93.71           C  
ATOM   2727  CB  LYS A 161     -24.816  -0.958  -7.234  1.00 93.71           C  
ATOM   2728  HB2 LYS A 161     -25.904  -1.005  -7.257  1.00 93.71           H  
ATOM   2729  HB3 LYS A 161     -24.486  -0.330  -8.062  1.00 93.71           H  
ATOM   2730  O   LYS A 161     -24.200   2.014  -6.522  1.00 93.71           O  
ATOM   2731  CG  LYS A 161     -24.242  -2.369  -7.443  1.00 93.71           C  
ATOM   2732  HG2 LYS A 161     -24.618  -3.036  -6.667  1.00 93.71           H  
ATOM   2733  HG3 LYS A 161     -23.155  -2.326  -7.372  1.00 93.71           H  
ATOM   2734  CD  LYS A 161     -24.636  -2.930  -8.818  1.00 93.71           C  
ATOM   2735  HD2 LYS A 161     -25.722  -2.970  -8.894  1.00 93.71           H  
ATOM   2736  HD3 LYS A 161     -24.246  -2.273  -9.595  1.00 93.71           H  
ATOM   2737  CE  LYS A 161     -24.052  -4.339  -8.998  1.00 93.71           C  
ATOM   2738  HE2 LYS A 161     -22.972  -4.285  -8.863  1.00 93.71           H  
ATOM   2739  HE3 LYS A 161     -24.448  -4.984  -8.213  1.00 93.71           H  
ATOM   2740  NZ  LYS A 161     -24.363  -4.915 -10.333  1.00 93.71           N  
ATOM   2741  HZ1 LYS A 161     -25.360  -5.001 -10.474  1.00 93.71           H  
ATOM   2742  HZ2 LYS A 161     -23.976  -4.342 -11.070  1.00 93.71           H  
ATOM   2743  HZ3 LYS A 161     -23.957  -5.835 -10.420  1.00 93.71           H  
ATOM   2744  N   LYS A 162     -25.933   1.467  -5.206  1.00 94.71           N  
ATOM   2745  H   LYS A 162     -26.350   0.703  -4.693  1.00 94.71           H  
ATOM   2746  CA  LYS A 162     -26.473   2.830  -5.019  1.00 94.71           C  
ATOM   2747  HA  LYS A 162     -26.124   3.455  -5.841  1.00 94.71           H  
ATOM   2748  C   LYS A 162     -25.949   3.533  -3.753  1.00 94.71           C  
ATOM   2749  CB  LYS A 162     -28.015   2.809  -5.062  1.00 94.71           C  
ATOM   2750  HB2 LYS A 162     -28.382   3.818  -4.872  1.00 94.71           H  
ATOM   2751  HB3 LYS A 162     -28.388   2.159  -4.270  1.00 94.71           H  
ATOM   2752  O   LYS A 162     -26.443   4.600  -3.414  1.00 94.71           O  
ATOM   2753  CG  LYS A 162     -28.584   2.348  -6.414  1.00 94.71           C  
ATOM   2754  HG2 LYS A 162     -28.153   2.960  -7.207  1.00 94.71           H  
ATOM   2755  HG3 LYS A 162     -28.314   1.306  -6.588  1.00 94.71           H  
ATOM   2756  CD  LYS A 162     -30.115   2.486  -6.450  1.00 94.71           C  
ATOM   2757  HD2 LYS A 162     -30.381   3.528  -6.276  1.00 94.71           H  
ATOM   2758  HD3 LYS A 162     -30.550   1.868  -5.665  1.00 94.71           H  
ATOM   2759  CE  LYS A 162     -30.653   2.042  -7.819  1.00 94.71           C  
ATOM   2760  HE2 LYS A 162     -30.388   0.996  -7.977  1.00 94.71           H  
ATOM   2761  HE3 LYS A 162     -30.149   2.626  -8.589  1.00 94.71           H  
ATOM   2762  NZ  LYS A 162     -32.124   2.221  -7.940  1.00 94.71           N  
ATOM   2763  HZ1 LYS A 162     -32.435   1.943  -8.860  1.00 94.71           H  
ATOM   2764  HZ2 LYS A 162     -32.377   3.191  -7.820  1.00 94.71           H  
ATOM   2765  HZ3 LYS A 162     -32.621   1.662  -7.262  1.00 94.71           H  
ATOM   2766  N   GLY A 163     -25.027   2.921  -3.007  1.00 92.69           N  
ATOM   2767  H   GLY A 163     -24.640   2.048  -3.336  1.00 92.69           H  
ATOM   2768  CA  GLY A 163     -24.457   3.465  -1.768  1.00 92.69           C  
ATOM   2769  HA2 GLY A 163     -23.518   2.948  -1.570  1.00 92.69           H  
ATOM   2770  HA3 GLY A 163     -24.238   4.523  -1.911  1.00 92.69           H  
ATOM   2771  C   GLY A 163     -25.336   3.330  -0.516  1.00 92.69           C  
ATOM   2772  O   GLY A 163     -24.982   3.868   0.532  1.00 92.69           O  
ATOM   2773  N   ARG A 164     -26.465   2.615  -0.604  1.00 94.65           N  
ATOM   2774  H   ARG A 164     -26.617   2.112  -1.467  1.00 94.65           H  
ATOM   2775  CA  ARG A 164     -27.403   2.380   0.510  1.00 94.65           C  
ATOM   2776  HA  ARG A 164     -27.351   3.221   1.203  1.00 94.65           H  
ATOM   2777  C   ARG A 164     -27.017   1.124   1.287  1.00 94.65           C  
ATOM   2778  CB  ARG A 164     -28.840   2.251  -0.011  1.00 94.65           C  
ATOM   2779  HB2 ARG A 164     -28.890   1.354  -0.628  1.00 94.65           H  
ATOM   2780  HB3 ARG A 164     -29.511   2.114   0.837  1.00 94.65           H  
ATOM   2781  O   ARG A 164     -26.461   0.202   0.704  1.00 94.65           O  
ATOM   2782  CG  ARG A 164     -29.309   3.475  -0.820  1.00 94.65           C  
ATOM   2783  HG2 ARG A 164     -29.275   4.360  -0.185  1.00 94.65           H  
ATOM   2784  HG3 ARG A 164     -28.648   3.636  -1.671  1.00 94.65           H  
ATOM   2785  CD  ARG A 164     -30.738   3.291  -1.346  1.00 94.65           C  
ATOM   2786  HD2 ARG A 164     -31.413   3.220  -0.494  1.00 94.65           H  
ATOM   2787  HD3 ARG A 164     -31.005   4.169  -1.934  1.00 94.65           H  
ATOM   2788  NE  ARG A 164     -30.852   2.074  -2.176  1.00 94.65           N  
ATOM   2789  HE  ARG A 164     -30.042   1.472  -2.196  1.00 94.65           H  
ATOM   2790  NH1 ARG A 164     -33.099   2.188  -2.628  1.00 94.65           N  
ATOM   2791 HH11 ARG A 164     -33.955   1.725  -2.897  1.00 94.65           H  
ATOM   2792 HH12 ARG A 164     -33.143   3.065  -2.128  1.00 94.65           H  
ATOM   2793  NH2 ARG A 164     -31.914   0.384  -3.240  1.00 94.65           N  
ATOM   2794 HH21 ARG A 164     -31.114  -0.203  -3.056  1.00 94.65           H  
ATOM   2795 HH22 ARG A 164     -32.776  -0.091  -3.466  1.00 94.65           H  
ATOM   2796  CZ  ARG A 164     -31.955   1.562  -2.682  1.00 94.65           C  
ATOM   2797  N   TYR A 165     -27.332   1.084   2.574  1.00 94.62           N  
ATOM   2798  H   TYR A 165     -27.800   1.872   2.998  1.00 94.62           H  
ATOM   2799  CA  TYR A 165     -27.108  -0.066   3.450  1.00 94.62           C  
ATOM   2800  HA  TYR A 165     -27.224  -0.986   2.879  1.00 94.62           H  
ATOM   2801  C   TYR A 165     -28.150  -0.067   4.574  1.00 94.62           C  
ATOM   2802  CB  TYR A 165     -25.681  -0.025   4.013  1.00 94.62           C  
ATOM   2803  HB2 TYR A 165     -24.976  -0.150   3.191  1.00 94.62           H  
ATOM   2804  HB3 TYR A 165     -25.546  -0.882   4.673  1.00 94.62           H  
ATOM   2805  O   TYR A 165     -28.700   0.984   4.905  1.00 94.62           O  
ATOM   2806  CG  TYR A 165     -25.320   1.245   4.764  1.00 94.62           C  
ATOM   2807  CD1 TYR A 165     -24.865   2.382   4.066  1.00 94.62           C  
ATOM   2808  HD1 TYR A 165     -24.830   2.366   2.986  1.00 94.62           H  
ATOM   2809  CD2 TYR A 165     -25.426   1.285   6.165  1.00 94.62           C  
ATOM   2810  HD2 TYR A 165     -25.779   0.421   6.709  1.00 94.62           H  
ATOM   2811  CE1 TYR A 165     -24.505   3.552   4.759  1.00 94.62           C  
ATOM   2812  HE1 TYR A 165     -24.188   4.431   4.218  1.00 94.62           H  
ATOM   2813  CE2 TYR A 165     -25.068   2.453   6.860  1.00 94.62           C  
ATOM   2814  HE2 TYR A 165     -25.154   2.492   7.936  1.00 94.62           H  
ATOM   2815  OH  TYR A 165     -24.291   4.718   6.847  1.00 94.62           O  
ATOM   2816  HH  TYR A 165     -24.088   5.460   6.273  1.00 94.62           H  
ATOM   2817  CZ  TYR A 165     -24.605   3.586   6.166  1.00 94.62           C  
ATOM   2818  N   SER A 166     -28.426  -1.240   5.143  1.00 92.06           N  
ATOM   2819  H   SER A 166     -27.907  -2.057   4.853  1.00 92.06           H  
ATOM   2820  CA  SER A 166     -29.393  -1.415   6.230  1.00 92.06           C  
ATOM   2821  HA  SER A 166     -29.952  -0.492   6.384  1.00 92.06           H  
ATOM   2822  C   SER A 166     -28.661  -1.758   7.521  1.00 92.06           C  
ATOM   2823  CB  SER A 166     -30.409  -2.499   5.864  1.00 92.06           C  
ATOM   2824  HB2 SER A 166     -30.886  -2.236   4.920  1.00 92.06           H  
ATOM   2825  HB3 SER A 166     -29.909  -3.461   5.752  1.00 92.06           H  
ATOM   2826  O   SER A 166     -28.067  -2.826   7.631  1.00 92.06           O  
ATOM   2827  OG  SER A 166     -31.399  -2.586   6.866  1.00 92.06           O  
ATOM   2828  HG  SER A 166     -31.183  -3.318   7.448  1.00 92.06           H  
ATOM   2829  N   LEU A 167     -28.708  -0.845   8.487  1.00 95.86           N  
ATOM   2830  H   LEU A 167     -29.259  -0.013   8.331  1.00 95.86           H  
ATOM   2831  CA  LEU A 167     -28.235  -1.047   9.855  1.00 95.86           C  
ATOM   2832  HA  LEU A 167     -28.098  -2.115  10.020  1.00 95.86           H  
ATOM   2833  C   LEU A 167     -29.311  -0.547  10.833  1.00 95.86           C  
ATOM   2834  CB  LEU A 167     -26.896  -0.316  10.074  1.00 95.86           C  
ATOM   2835  HB2 LEU A 167     -26.725  -0.211  11.146  1.00 95.86           H  
ATOM   2836  HB3 LEU A 167     -26.981   0.686   9.653  1.00 95.86           H  
ATOM   2837  O   LEU A 167     -30.090   0.341  10.468  1.00 95.86           O  
ATOM   2838  CG  LEU A 167     -25.663  -1.001   9.462  1.00 95.86           C  
ATOM   2839  HG  LEU A 167     -25.817  -1.154   8.394  1.00 95.86           H  
ATOM   2840  CD1 LEU A 167     -24.427  -0.124   9.659  1.00 95.86           C  
ATOM   2841 HD11 LEU A 167     -24.596   0.865   9.233  1.00 95.86           H  
ATOM   2842 HD12 LEU A 167     -23.564  -0.578   9.171  1.00 95.86           H  
ATOM   2843 HD13 LEU A 167     -24.218  -0.010  10.722  1.00 95.86           H  
ATOM   2844  CD2 LEU A 167     -25.362  -2.343  10.122  1.00 95.86           C  
ATOM   2845 HD21 LEU A 167     -24.439  -2.746   9.705  1.00 95.86           H  
ATOM   2846 HD22 LEU A 167     -26.163  -3.053   9.919  1.00 95.86           H  
ATOM   2847 HD23 LEU A 167     -25.248  -2.217  11.199  1.00 95.86           H  
ATOM   2848  N   PRO A 168     -29.382  -1.100  12.058  1.00 94.63           N  
ATOM   2849  CA  PRO A 168     -30.313  -0.625  13.076  1.00 94.63           C  
ATOM   2850  HA  PRO A 168     -31.321  -0.854  12.730  1.00 94.63           H  
ATOM   2851  C   PRO A 168     -30.147   0.882  13.348  1.00 94.63           C  
ATOM   2852  CB  PRO A 168     -30.016  -1.460  14.326  1.00 94.63           C  
ATOM   2853  HB2 PRO A 168     -30.916  -1.638  14.914  1.00 94.63           H  
ATOM   2854  HB3 PRO A 168     -29.253  -0.977  14.936  1.00 94.63           H  
ATOM   2855  O   PRO A 168     -29.031   1.331  13.582  1.00 94.63           O  
ATOM   2856  CG  PRO A 168     -29.448  -2.757  13.755  1.00 94.63           C  
ATOM   2857  HG2 PRO A 168     -28.800  -3.267  14.468  1.00 94.63           H  
ATOM   2858  HG3 PRO A 168     -30.264  -3.409  13.444  1.00 94.63           H  
ATOM   2859  CD  PRO A 168     -28.674  -2.285  12.527  1.00 94.63           C  
ATOM   2860  HD2 PRO A 168     -28.666  -3.080  11.782  1.00 94.63           H  
ATOM   2861  HD3 PRO A 168     -27.653  -2.023  12.806  1.00 94.63           H  
ATOM   2862  N   PRO A 169     -31.229   1.683  13.376  1.00 91.97           N  
ATOM   2863  CA  PRO A 169     -31.127   3.141  13.511  1.00 91.97           C  
ATOM   2864  HA  PRO A 169     -30.342   3.519  12.856  1.00 91.97           H  
ATOM   2865  C   PRO A 169     -30.822   3.620  14.939  1.00 91.97           C  
ATOM   2866  CB  PRO A 169     -32.487   3.661  13.032  1.00 91.97           C  
ATOM   2867  HB2 PRO A 169     -32.465   3.779  11.949  1.00 91.97           H  
ATOM   2868  HB3 PRO A 169     -32.765   4.602  13.507  1.00 91.97           H  
ATOM   2869  O   PRO A 169     -30.569   4.803  15.154  1.00 91.97           O  
ATOM   2870  CG  PRO A 169     -33.446   2.529  13.402  1.00 91.97           C  
ATOM   2871  HG2 PRO A 169     -33.697   2.590  14.462  1.00 91.97           H  
ATOM   2872  HG3 PRO A 169     -34.347   2.545  12.790  1.00 91.97           H  
ATOM   2873  CD  PRO A 169     -32.607   1.281  13.141  1.00 91.97           C  
ATOM   2874  HD2 PRO A 169     -32.907   0.475  13.811  1.00 91.97           H  
ATOM   2875  HD3 PRO A 169     -32.719   0.972  12.102  1.00 91.97           H  
ATOM   2876  N   ARG A 170     -30.915   2.732  15.935  1.00 91.73           N  
ATOM   2877  H   ARG A 170     -31.014   1.761  15.678  1.00 91.73           H  
ATOM   2878  CA  ARG A 170     -30.679   3.015  17.357  1.00 91.73           C  
ATOM   2879  HA  ARG A 170     -30.067   3.912  17.451  1.00 91.73           H  
ATOM   2880  C   ARG A 170     -29.899   1.869  17.980  1.00 91.73           C  
ATOM   2881  CB  ARG A 170     -32.006   3.212  18.111  1.00 91.73           C  
ATOM   2882  HB2 ARG A 170     -32.647   2.344  17.954  1.00 91.73           H  
ATOM   2883  HB3 ARG A 170     -31.791   3.285  19.177  1.00 91.73           H  
ATOM   2884  O   ARG A 170     -29.956   0.749  17.475  1.00 91.73           O  
ATOM   2885  CG  ARG A 170     -32.745   4.484  17.681  1.00 91.73           C  
ATOM   2886  HG2 ARG A 170     -33.080   4.385  16.648  1.00 91.73           H  
ATOM   2887  HG3 ARG A 170     -32.064   5.333  17.750  1.00 91.73           H  
ATOM   2888  CD  ARG A 170     -33.955   4.736  18.589  1.00 91.73           C  
ATOM   2889  HD2 ARG A 170     -33.607   4.810  19.619  1.00 91.73           H  
ATOM   2890  HD3 ARG A 170     -34.639   3.890  18.531  1.00 91.73           H  
ATOM   2891  NE  ARG A 170     -34.641   5.993  18.231  1.00 91.73           N  
ATOM   2892  HE  ARG A 170     -34.309   6.827  18.695  1.00 91.73           H  
ATOM   2893  NH1 ARG A 170     -36.132   5.143  16.699  1.00 91.73           N  
ATOM   2894 HH11 ARG A 170     -35.772   4.216  16.878  1.00 91.73           H  
ATOM   2895 HH12 ARG A 170     -36.890   5.282  16.047  1.00 91.73           H  
ATOM   2896  NH2 ARG A 170     -36.119   7.331  17.135  1.00 91.73           N  
ATOM   2897 HH21 ARG A 170     -36.880   7.448  16.481  1.00 91.73           H  
ATOM   2898 HH22 ARG A 170     -35.753   8.135  17.623  1.00 91.73           H  
ATOM   2899  CZ  ARG A 170     -35.623   6.147  17.360  1.00 91.73           C  
ATOM   2900  N   ARG A 171     -29.226   2.150  19.098  1.00 93.55           N  
ATOM   2901  H   ARG A 171     -29.197   3.109  19.413  1.00 93.55           H  
ATOM   2902  CA  ARG A 171     -28.529   1.142  19.900  1.00 93.55           C  
ATOM   2903  HA  ARG A 171     -27.672   0.782  19.330  1.00 93.55           H  
ATOM   2904  C   ARG A 171     -29.436  -0.051  20.206  1.00 93.55           C  
ATOM   2905  CB  ARG A 171     -28.021   1.800  21.189  1.00 93.55           C  
ATOM   2906  HB2 ARG A 171     -28.867   2.155  21.779  1.00 93.55           H  
ATOM   2907  HB3 ARG A 171     -27.402   2.658  20.927  1.00 93.55           H  
ATOM   2908  O   ARG A 171     -30.513   0.115  20.775  1.00 93.55           O  
ATOM   2909  CG  ARG A 171     -27.185   0.830  22.032  1.00 93.55           C  
ATOM   2910  HG2 ARG A 171     -27.815   0.021  22.403  1.00 93.55           H  
ATOM   2911  HG3 ARG A 171     -26.387   0.407  21.422  1.00 93.55           H  
ATOM   2912  CD  ARG A 171     -26.573   1.573  23.218  1.00 93.55           C  
ATOM   2913  HD2 ARG A 171     -25.962   2.393  22.842  1.00 93.55           H  
ATOM   2914  HD3 ARG A 171     -27.378   1.982  23.829  1.00 93.55           H  
ATOM   2915  NE  ARG A 171     -25.736   0.672  24.029  1.00 93.55           N  
ATOM   2916  HE  ARG A 171     -25.564  -0.250  23.653  1.00 93.55           H  
ATOM   2917  NH1 ARG A 171     -25.288   2.151  25.726  1.00 93.55           N  
ATOM   2918 HH11 ARG A 171     -24.812   2.377  26.588  1.00 93.55           H  
ATOM   2919 HH12 ARG A 171     -25.803   2.864  25.229  1.00 93.55           H  
ATOM   2920  NH2 ARG A 171     -24.422   0.093  25.794  1.00 93.55           N  
ATOM   2921 HH21 ARG A 171     -24.253  -0.811  25.375  1.00 93.55           H  
ATOM   2922 HH22 ARG A 171     -23.961   0.331  26.660  1.00 93.55           H  
ATOM   2923  CZ  ARG A 171     -25.158   0.974  25.178  1.00 93.55           C  
ATOM   2924  N   VAL A 172     -28.955  -1.245  19.874  1.00 93.72           N  
ATOM   2925  H   VAL A 172     -28.063  -1.288  19.403  1.00 93.72           H  
ATOM   2926  CA  VAL A 172     -29.606  -2.521  20.188  1.00 93.72           C  
ATOM   2927  HA  VAL A 172     -30.621  -2.336  20.540  1.00 93.72           H  
ATOM   2928  C   VAL A 172     -28.789  -3.213  21.285  1.00 93.72           C  
ATOM   2929  CB  VAL A 172     -29.735  -3.401  18.931  1.00 93.72           C  
ATOM   2930  HB  VAL A 172     -28.741  -3.616  18.539  1.00 93.72           H  
ATOM   2931  O   VAL A 172     -27.611  -3.498  21.063  1.00 93.72           O  
ATOM   2932  CG1 VAL A 172     -30.442  -4.722  19.249  1.00 93.72           C  
ATOM   2933 HG11 VAL A 172     -29.858  -5.304  19.962  1.00 93.72           H  
ATOM   2934 HG12 VAL A 172     -30.539  -5.318  18.342  1.00 93.72           H  
ATOM   2935 HG13 VAL A 172     -31.433  -4.536  19.664  1.00 93.72           H  
ATOM   2936  CG2 VAL A 172     -30.540  -2.691  17.833  1.00 93.72           C  
ATOM   2937 HG21 VAL A 172     -30.683  -3.367  16.989  1.00 93.72           H  
ATOM   2938 HG22 VAL A 172     -29.993  -1.819  17.476  1.00 93.72           H  
ATOM   2939 HG23 VAL A 172     -31.512  -2.381  18.217  1.00 93.72           H  
ATOM   2940  N   PRO A 173     -29.350  -3.450  22.485  1.00 93.02           N  
ATOM   2941  CA  PRO A 173     -28.665  -4.209  23.529  1.00 93.02           C  
ATOM   2942  HA  PRO A 173     -27.752  -3.680  23.803  1.00 93.02           H  
ATOM   2943  C   PRO A 173     -28.317  -5.629  23.061  1.00 93.02           C  
ATOM   2944  CB  PRO A 173     -29.623  -4.226  24.726  1.00 93.02           C  
ATOM   2945  HB2 PRO A 173     -30.245  -5.120  24.698  1.00 93.02           H  
ATOM   2946  HB3 PRO A 173     -29.087  -4.169  25.673  1.00 93.02           H  
ATOM   2947  O   PRO A 173     -29.143  -6.288  22.438  1.00 93.02           O  
ATOM   2948  CG  PRO A 173     -30.505  -2.998  24.500  1.00 93.02           C  
ATOM   2949  HG2 PRO A 173     -31.479  -3.104  24.976  1.00 93.02           H  
ATOM   2950  HG3 PRO A 173     -29.993  -2.106  24.861  1.00 93.02           H  
ATOM   2951  CD  PRO A 173     -30.621  -2.942  22.979  1.00 93.02           C  
ATOM   2952  HD2 PRO A 173     -31.427  -3.595  22.643  1.00 93.02           H  
ATOM   2953  HD3 PRO A 173     -30.803  -1.916  22.661  1.00 93.02           H  
ATOM   2954  N   GLY A 174     -27.106  -6.100  23.372  1.00 92.52           N  
ATOM   2955  H   GLY A 174     -26.458  -5.503  23.866  1.00 92.52           H  
ATOM   2956  CA  GLY A 174     -26.635  -7.441  22.997  1.00 92.52           C  
ATOM   2957  HA2 GLY A 174     -27.434  -8.163  23.165  1.00 92.52           H  
ATOM   2958  HA3 GLY A 174     -25.796  -7.710  23.639  1.00 92.52           H  
ATOM   2959  C   GLY A 174     -26.172  -7.593  21.543  1.00 92.52           C  
ATOM   2960  O   GLY A 174     -25.788  -8.691  21.151  1.00 92.52           O  
ATOM   2961  N   LEU A 175     -26.188  -6.519  20.747  1.00 95.03           N  
ATOM   2962  H   LEU A 175     -26.524  -5.640  21.114  1.00 95.03           H  
ATOM   2963  CA  LEU A 175     -25.653  -6.523  19.387  1.00 95.03           C  
ATOM   2964  HA  LEU A 175     -25.823  -7.508  18.953  1.00 95.03           H  
ATOM   2965  C   LEU A 175     -24.144  -6.251  19.414  1.00 95.03           C  
ATOM   2966  CB  LEU A 175     -26.415  -5.480  18.553  1.00 95.03           C  
ATOM   2967  HB2 LEU A 175     -26.189  -4.490  18.951  1.00 95.03           H  
ATOM   2968  HB3 LEU A 175     -27.485  -5.655  18.663  1.00 95.03           H  
ATOM   2969  O   LEU A 175     -23.729  -5.154  19.786  1.00 95.03           O  
ATOM   2970  CG  LEU A 175     -26.059  -5.508  17.057  1.00 95.03           C  
ATOM   2971  HG  LEU A 175     -24.976  -5.483  16.933  1.00 95.03           H  
ATOM   2972  CD1 LEU A 175     -26.621  -6.757  16.376  1.00 95.03           C  
ATOM   2973 HD11 LEU A 175     -26.435  -6.711  15.303  1.00 95.03           H  
ATOM   2974 HD12 LEU A 175     -27.695  -6.838  16.545  1.00 95.03           H  
ATOM   2975 HD13 LEU A 175     -26.131  -7.653  16.757  1.00 95.03           H  
ATOM   2976  CD2 LEU A 175     -26.647  -4.278  16.363  1.00 95.03           C  
ATOM   2977 HD21 LEU A 175     -26.380  -4.302  15.307  1.00 95.03           H  
ATOM   2978 HD22 LEU A 175     -26.236  -3.374  16.812  1.00 95.03           H  
ATOM   2979 HD23 LEU A 175     -27.733  -4.284  16.460  1.00 95.03           H  
ATOM   2980  N   TYR A 176     -23.349  -7.230  18.981  1.00 97.19           N  
ATOM   2981  H   TYR A 176     -23.771  -8.102  18.696  1.00 97.19           H  
ATOM   2982  CA  TYR A 176     -21.887  -7.157  18.968  1.00 97.19           C  
ATOM   2983  HA  TYR A 176     -21.571  -6.159  19.273  1.00 97.19           H  
ATOM   2984  C   TYR A 176     -21.325  -7.420  17.575  1.00 97.19           C  
ATOM   2985  CB  TYR A 176     -21.303  -8.154  19.971  1.00 97.19           C  
ATOM   2986  HB2 TYR A 176     -20.216  -8.087  19.927  1.00 97.19           H  
ATOM   2987  HB3 TYR A 176     -21.588  -9.165  19.680  1.00 97.19           H  
ATOM   2988  O   TYR A 176     -21.840  -8.275  16.849  1.00 97.19           O  
ATOM   2989  CG  TYR A 176     -21.728  -7.903  21.399  1.00 97.19           C  
ATOM   2990  CD1 TYR A 176     -21.193  -6.805  22.097  1.00 97.19           C  
ATOM   2991  HD1 TYR A 176     -20.486  -6.151  21.610  1.00 97.19           H  
ATOM   2992  CD2 TYR A 176     -22.667  -8.749  22.019  1.00 97.19           C  
ATOM   2993  HD2 TYR A 176     -23.095  -9.577  21.473  1.00 97.19           H  
ATOM   2994  CE1 TYR A 176     -21.587  -6.557  23.424  1.00 97.19           C  
ATOM   2995  HE1 TYR A 176     -21.167  -5.709  23.945  1.00 97.19           H  
ATOM   2996  CE2 TYR A 176     -23.065  -8.505  23.346  1.00 97.19           C  
ATOM   2997  HE2 TYR A 176     -23.782  -9.153  23.829  1.00 97.19           H  
ATOM   2998  OH  TYR A 176     -22.911  -7.161  25.327  1.00 97.19           O  
ATOM   2999  HH  TYR A 176     -22.392  -6.441  25.694  1.00 97.19           H  
ATOM   3000  CZ  TYR A 176     -22.523  -7.409  24.049  1.00 97.19           C  
ATOM   3001  N   LEU A 177     -20.261  -6.711  17.199  1.00 97.39           N  
ATOM   3002  H   LEU A 177     -19.849  -6.078  17.868  1.00 97.39           H  
ATOM   3003  CA  LEU A 177     -19.543  -6.964  15.953  1.00 97.39           C  
ATOM   3004  HA  LEU A 177     -20.275  -7.180  15.175  1.00 97.39           H  
ATOM   3005  C   LEU A 177     -18.651  -8.198  16.084  1.00 97.39           C  
ATOM   3006  CB  LEU A 177     -18.707  -5.739  15.547  1.00 97.39           C  
ATOM   3007  HB2 LEU A 177     -17.915  -6.063  14.873  1.00 97.39           H  
ATOM   3008  HB3 LEU A 177     -18.232  -5.330  16.439  1.00 97.39           H  
ATOM   3009  O   LEU A 177     -17.855  -8.300  17.012  1.00 97.39           O  
ATOM   3010  CG  LEU A 177     -19.507  -4.638  14.839  1.00 97.39           C  
ATOM   3011  HG  LEU A 177     -20.364  -4.353  15.449  1.00 97.39           H  
ATOM   3012  CD1 LEU A 177     -18.588  -3.433  14.647  1.00 97.39           C  
ATOM   3013 HD11 LEU A 177     -18.304  -3.041  15.624  1.00 97.39           H  
ATOM   3014 HD12 LEU A 177     -19.103  -2.660  14.078  1.00 97.39           H  
ATOM   3015 HD13 LEU A 177     -17.686  -3.729  14.111  1.00 97.39           H  
ATOM   3016  CD2 LEU A 177     -19.995  -5.059  13.448  1.00 97.39           C  
ATOM   3017 HD21 LEU A 177     -19.251  -4.793  12.697  1.00 97.39           H  
ATOM   3018 HD22 LEU A 177     -20.172  -6.132  13.384  1.00 97.39           H  
ATOM   3019 HD23 LEU A 177     -20.934  -4.546  13.238  1.00 97.39           H  
ATOM   3020  N   GLU A 178     -18.757  -9.107  15.114  1.00 97.79           N  
ATOM   3021  H   GLU A 178     -19.413  -8.939  14.365  1.00 97.79           H  
ATOM   3022  CA  GLU A 178     -17.909 -10.299  15.016  1.00 97.79           C  
ATOM   3023  HA  GLU A 178     -17.465 -10.509  15.989  1.00 97.79           H  
ATOM   3024  C   GLU A 178     -16.766 -10.097  14.018  1.00 97.79           C  
ATOM   3025  CB  GLU A 178     -18.756 -11.517  14.603  1.00 97.79           C  
ATOM   3026  HB2 GLU A 178     -19.619 -11.600  15.264  1.00 97.79           H  
ATOM   3027  HB3 GLU A 178     -19.112 -11.386  13.581  1.00 97.79           H  
ATOM   3028  O   GLU A 178     -15.634 -10.500  14.282  1.00 97.79           O  
ATOM   3029  CG  GLU A 178     -17.927 -12.808  14.711  1.00 97.79           C  
ATOM   3030  HG2 GLU A 178     -17.028 -12.713  14.101  1.00 97.79           H  
ATOM   3031  HG3 GLU A 178     -17.619 -12.920  15.751  1.00 97.79           H  
ATOM   3032  CD  GLU A 178     -18.639 -14.091  14.262  1.00 97.79           C  
ATOM   3033  OE1 GLU A 178     -18.096 -15.180  14.567  1.00 97.79           O  
ATOM   3034  OE2 GLU A 178     -19.658 -14.026  13.537  1.00 97.79           O  
ATOM   3035  N   ALA A 179     -17.041  -9.493  12.860  1.00 98.41           N  
ATOM   3036  H   ALA A 179     -17.977  -9.151  12.695  1.00 98.41           H  
ATOM   3037  CA  ALA A 179     -16.051  -9.356  11.798  1.00 98.41           C  
ATOM   3038  HA  ALA A 179     -15.059  -9.375  12.248  1.00 98.41           H  
ATOM   3039  C   ALA A 179     -16.173  -8.034  11.039  1.00 98.41           C  
ATOM   3040  CB  ALA A 179     -16.152 -10.557  10.851  1.00 98.41           C  
ATOM   3041  HB1 ALA A 179     -15.321 -10.519  10.146  1.00 98.41           H  
ATOM   3042  HB2 ALA A 179     -16.102 -11.487  11.416  1.00 98.41           H  
ATOM   3043  HB3 ALA A 179     -17.080 -10.517  10.280  1.00 98.41           H  
ATOM   3044  O   ALA A 179     -17.274  -7.533  10.796  1.00 98.41           O  
ATOM   3045  N   ILE A 180     -15.020  -7.503  10.635  1.00 98.55           N  
ATOM   3046  H   ILE A 180     -14.169  -7.980  10.897  1.00 98.55           H  
ATOM   3047  CA  ILE A 180     -14.867  -6.303   9.816  1.00 98.55           C  
ATOM   3048  HA  ILE A 180     -15.839  -5.991   9.432  1.00 98.55           H  
ATOM   3049  C   ILE A 180     -13.974  -6.654   8.627  1.00 98.55           C  
ATOM   3050  CB  ILE A 180     -14.281  -5.142  10.656  1.00 98.55           C  
ATOM   3051  HB  ILE A 180     -13.382  -5.503  11.157  1.00 98.55           H  
ATOM   3052  O   ILE A 180     -12.815  -7.025   8.792  1.00 98.55           O  
ATOM   3053  CG1 ILE A 180     -15.289  -4.674  11.733  1.00 98.55           C  
ATOM   3054 HG12 ILE A 180     -15.660  -5.536  12.288  1.00 98.55           H  
ATOM   3055 HG13 ILE A 180     -16.146  -4.201  11.253  1.00 98.55           H  
ATOM   3056  CG2 ILE A 180     -13.881  -3.958   9.753  1.00 98.55           C  
ATOM   3057 HG21 ILE A 180     -14.743  -3.627   9.174  1.00 98.55           H  
ATOM   3058 HG22 ILE A 180     -13.084  -4.251   9.069  1.00 98.55           H  
ATOM   3059 HG23 ILE A 180     -13.494  -3.131  10.348  1.00 98.55           H  
ATOM   3060  CD1 ILE A 180     -14.695  -3.694  12.755  1.00 98.55           C  
ATOM   3061 HD11 ILE A 180     -14.499  -2.726  12.292  1.00 98.55           H  
ATOM   3062 HD12 ILE A 180     -15.402  -3.545  13.571  1.00 98.55           H  
ATOM   3063 HD13 ILE A 180     -13.767  -4.096  13.162  1.00 98.55           H  
ATOM   3064  N   ASP A 181     -14.496  -6.481   7.420  1.00 98.44           N  
ATOM   3065  H   ASP A 181     -15.453  -6.163   7.352  1.00 98.44           H  
ATOM   3066  CA  ASP A 181     -13.712  -6.482   6.193  1.00 98.44           C  
ATOM   3067  HA  ASP A 181     -12.678  -6.739   6.423  1.00 98.44           H  
ATOM   3068  C   ASP A 181     -13.684  -5.067   5.619  1.00 98.44           C  
ATOM   3069  CB  ASP A 181     -14.226  -7.552   5.224  1.00 98.44           C  
ATOM   3070  HB2 ASP A 181     -14.057  -8.535   5.665  1.00 98.44           H  
ATOM   3071  HB3 ASP A 181     -15.301  -7.426   5.093  1.00 98.44           H  
ATOM   3072  O   ASP A 181     -14.627  -4.608   4.972  1.00 98.44           O  
ATOM   3073  CG  ASP A 181     -13.530  -7.495   3.862  1.00 98.44           C  
ATOM   3074  OD1 ASP A 181     -12.361  -7.039   3.807  1.00 98.44           O  
ATOM   3075  OD2 ASP A 181     -14.168  -7.879   2.859  1.00 98.44           O  
ATOM   3076  N   ALA A 182     -12.593  -4.364   5.906  1.00 97.99           N  
ATOM   3077  H   ALA A 182     -11.841  -4.826   6.398  1.00 97.99           H  
ATOM   3078  CA  ALA A 182     -12.301  -3.028   5.411  1.00 97.99           C  
ATOM   3079  HA  ALA A 182     -13.234  -2.558   5.100  1.00 97.99           H  
ATOM   3080  C   ALA A 182     -11.401  -3.072   4.165  1.00 97.99           C  
ATOM   3081  CB  ALA A 182     -11.722  -2.199   6.566  1.00 97.99           C  
ATOM   3082  HB1 ALA A 182     -12.403  -2.221   7.417  1.00 97.99           H  
ATOM   3083  HB2 ALA A 182     -10.757  -2.608   6.866  1.00 97.99           H  
ATOM   3084  HB3 ALA A 182     -11.585  -1.165   6.250  1.00 97.99           H  
ATOM   3085  O   ALA A 182     -10.758  -2.070   3.843  1.00 97.99           O  
ATOM   3086  N   SER A 183     -11.345  -4.207   3.459  1.00 97.51           N  
ATOM   3087  H   SER A 183     -11.876  -5.013   3.758  1.00 97.51           H  
ATOM   3088  CA  SER A 183     -10.529  -4.336   2.256  1.00 97.51           C  
ATOM   3089  HA  SER A 183      -9.500  -4.176   2.579  1.00 97.51           H  
ATOM   3090  C   SER A 183     -10.864  -3.274   1.207  1.00 97.51           C  
ATOM   3091  CB  SER A 183     -10.612  -5.738   1.641  1.00 97.51           C  
ATOM   3092  HB2 SER A 183     -10.246  -6.470   2.360  1.00 97.51           H  
ATOM   3093  HB3 SER A 183      -9.967  -5.774   0.763  1.00 97.51           H  
ATOM   3094  O   SER A 183     -12.023  -2.904   1.007  1.00 97.51           O  
ATOM   3095  OG  SER A 183     -11.932  -6.079   1.261  1.00 97.51           O  
ATOM   3096  HG  SER A 183     -12.327  -6.514   2.019  1.00 97.51           H  
ATOM   3097  N   ASN A 184      -9.834  -2.780   0.517  1.00 96.31           N  
ATOM   3098  H   ASN A 184      -8.916  -3.130   0.753  1.00 96.31           H  
ATOM   3099  CA  ASN A 184      -9.932  -1.732  -0.507  1.00 96.31           C  
ATOM   3100  HA  ASN A 184      -8.911  -1.492  -0.805  1.00 96.31           H  
ATOM   3101  C   ASN A 184     -10.535  -0.401  -0.017  1.00 96.31           C  
ATOM   3102  CB  ASN A 184     -10.661  -2.268  -1.754  1.00 96.31           C  
ATOM   3103  HB2 ASN A 184     -11.720  -2.398  -1.532  1.00 96.31           H  
ATOM   3104  HB3 ASN A 184     -10.578  -1.538  -2.559  1.00 96.31           H  
ATOM   3105  O   ASN A 184     -10.951   0.420  -0.836  1.00 96.31           O  
ATOM   3106  CG  ASN A 184     -10.089  -3.573  -2.254  1.00 96.31           C  
ATOM   3107  ND2 ASN A 184     -10.737  -4.682  -1.984  1.00 96.31           N  
ATOM   3108 HD21 ASN A 184     -11.509  -4.660  -1.333  1.00 96.31           H  
ATOM   3109 HD22 ASN A 184     -10.293  -5.547  -2.257  1.00 96.31           H  
ATOM   3110  OD1 ASN A 184      -9.043  -3.609  -2.880  1.00 96.31           O  
ATOM   3111  N   THR A 185     -10.590  -0.165   1.296  1.00 96.42           N  
ATOM   3112  H   THR A 185     -10.251  -0.872   1.933  1.00 96.42           H  
ATOM   3113  CA  THR A 185     -10.972   1.140   1.846  1.00 96.42           C  
ATOM   3114  HA  THR A 185     -11.571   1.666   1.103  1.00 96.42           H  
ATOM   3115  C   THR A 185      -9.744   2.009   2.108  1.00 96.42           C  
ATOM   3116  CB  THR A 185     -11.856   1.029   3.096  1.00 96.42           C  
ATOM   3117  HB  THR A 185     -12.201   2.034   3.339  1.00 96.42           H  
ATOM   3118  O   THR A 185      -8.610   1.538   2.194  1.00 96.42           O  
ATOM   3119  CG2 THR A 185     -13.097   0.162   2.886  1.00 96.42           C  
ATOM   3120 HG21 THR A 185     -13.599   0.458   1.964  1.00 96.42           H  
ATOM   3121 HG22 THR A 185     -13.780   0.303   3.723  1.00 96.42           H  
ATOM   3122 HG23 THR A 185     -12.826  -0.891   2.809  1.00 96.42           H  
ATOM   3123  OG1 THR A 185     -11.139   0.548   4.204  1.00 96.42           O  
ATOM   3124  HG1 THR A 185     -10.902  -0.367   4.032  1.00 96.42           H  
ATOM   3125  N   GLU A 186      -9.960   3.313   2.261  1.00 95.40           N  
ATOM   3126  H   GLU A 186     -10.894   3.673   2.126  1.00 95.40           H  
ATOM   3127  CA  GLU A 186      -8.910   4.267   2.633  1.00 95.40           C  
ATOM   3128  HA  GLU A 186      -7.946   3.864   2.324  1.00 95.40           H  
ATOM   3129  C   GLU A 186      -8.812   4.438   4.160  1.00 95.40           C  
ATOM   3130  CB  GLU A 186      -9.102   5.590   1.870  1.00 95.40           C  
ATOM   3131  HB2 GLU A 186     -10.081   6.006   2.107  1.00 95.40           H  
ATOM   3132  HB3 GLU A 186      -8.336   6.296   2.192  1.00 95.40           H  
ATOM   3133  O   GLU A 186      -8.618   5.549   4.646  1.00 95.40           O  
ATOM   3134  CG  GLU A 186      -8.970   5.404   0.350  1.00 95.40           C  
ATOM   3135  HG2 GLU A 186      -8.042   4.872   0.142  1.00 95.40           H  
ATOM   3136  HG3 GLU A 186      -9.798   4.799  -0.019  1.00 95.40           H  
ATOM   3137  CD  GLU A 186      -8.962   6.753  -0.378  1.00 95.40           C  
ATOM   3138  OE1 GLU A 186      -7.950   7.071  -1.047  1.00 95.40           O  
ATOM   3139  OE2 GLU A 186      -9.948   7.509  -0.251  1.00 95.40           O  
ATOM   3140  N   LEU A 187      -8.988   3.357   4.931  1.00 96.58           N  
ATOM   3141  H   LEU A 187      -9.117   2.461   4.483  1.00 96.58           H  
ATOM   3142  CA  LEU A 187      -8.931   3.390   6.396  1.00 96.58           C  
ATOM   3143  HA  LEU A 187      -9.643   4.142   6.735  1.00 96.58           H  
ATOM   3144  C   LEU A 187      -7.533   3.797   6.890  1.00 96.58           C  
ATOM   3145  CB  LEU A 187      -9.363   2.021   6.955  1.00 96.58           C  
ATOM   3146  HB2 LEU A 187      -8.642   1.275   6.619  1.00 96.58           H  
ATOM   3147  HB3 LEU A 187     -10.334   1.760   6.534  1.00 96.58           H  
ATOM   3148  O   LEU A 187      -6.523   3.261   6.430  1.00 96.58           O  
ATOM   3149  CG  LEU A 187      -9.463   1.955   8.492  1.00 96.58           C  
ATOM   3150  HG  LEU A 187      -8.513   2.246   8.940  1.00 96.58           H  
ATOM   3151  CD1 LEU A 187     -10.577   2.842   9.047  1.00 96.58           C  
ATOM   3152 HD11 LEU A 187     -10.348   3.890   8.855  1.00 96.58           H  
ATOM   3153 HD12 LEU A 187     -11.529   2.581   8.585  1.00 96.58           H  
ATOM   3154 HD13 LEU A 187     -10.634   2.707  10.127  1.00 96.58           H  
ATOM   3155  CD2 LEU A 187      -9.778   0.525   8.921  1.00 96.58           C  
ATOM   3156 HD21 LEU A 187     -10.755   0.218   8.548  1.00 96.58           H  
ATOM   3157 HD22 LEU A 187      -9.017  -0.142   8.518  1.00 96.58           H  
ATOM   3158 HD23 LEU A 187      -9.754   0.451  10.009  1.00 96.58           H  
ATOM   3159  N   MET A 188      -7.492   4.735   7.835  1.00 94.56           N  
ATOM   3160  H   MET A 188      -8.366   5.123   8.160  1.00 94.56           H  
ATOM   3161  CA  MET A 188      -6.265   5.311   8.396  1.00 94.56           C  
ATOM   3162  HA  MET A 188      -5.396   4.828   7.949  1.00 94.56           H  
ATOM   3163  C   MET A 188      -6.185   5.096   9.907  1.00 94.56           C  
ATOM   3164  CB  MET A 188      -6.193   6.809   8.078  1.00 94.56           C  
ATOM   3165  HB2 MET A 188      -6.945   7.334   8.669  1.00 94.56           H  
ATOM   3166  HB3 MET A 188      -5.207   7.184   8.354  1.00 94.56           H  
ATOM   3167  O   MET A 188      -7.167   4.699  10.538  1.00 94.56           O  
ATOM   3168  CG  MET A 188      -6.428   7.092   6.593  1.00 94.56           C  
ATOM   3169  HG2 MET A 188      -7.487   6.951   6.379  1.00 94.56           H  
ATOM   3170  HG3 MET A 188      -5.871   6.367   6.000  1.00 94.56           H  
ATOM   3171  SD  MET A 188      -5.968   8.739   6.036  1.00 94.56           S  
ATOM   3172  CE  MET A 188      -7.028   9.651   7.162  1.00 94.56           C  
ATOM   3173  HE1 MET A 188      -6.948  10.694   6.856  1.00 94.56           H  
ATOM   3174  HE2 MET A 188      -6.664   9.550   8.185  1.00 94.56           H  
ATOM   3175  HE3 MET A 188      -8.058   9.303   7.092  1.00 94.56           H  
ATOM   3176  N   PHE A 189      -5.025   5.402  10.490  1.00 94.47           N  
ATOM   3177  H   PHE A 189      -4.284   5.781   9.918  1.00 94.47           H  
ATOM   3178  CA  PHE A 189      -4.775   5.317  11.930  1.00 94.47           C  
ATOM   3179  HA  PHE A 189      -4.826   4.277  12.252  1.00 94.47           H  
ATOM   3180  C   PHE A 189      -5.818   6.068  12.766  1.00 94.47           C  
ATOM   3181  CB  PHE A 189      -3.362   5.851  12.199  1.00 94.47           C  
ATOM   3182  HB2 PHE A 189      -2.631   5.208  11.708  1.00 94.47           H  
ATOM   3183  HB3 PHE A 189      -3.267   6.844  11.761  1.00 94.47           H  
ATOM   3184  O   PHE A 189      -6.370   5.504  13.705  1.00 94.47           O  
ATOM   3185  CG  PHE A 189      -3.026   5.939  13.671  1.00 94.47           C  
ATOM   3186  CD1 PHE A 189      -3.186   7.157  14.357  1.00 94.47           C  
ATOM   3187  HD1 PHE A 189      -3.529   8.034  13.829  1.00 94.47           H  
ATOM   3188  CD2 PHE A 189      -2.587   4.798  14.365  1.00 94.47           C  
ATOM   3189  HD2 PHE A 189      -2.467   3.864  13.838  1.00 94.47           H  
ATOM   3190  CE1 PHE A 189      -2.910   7.231  15.732  1.00 94.47           C  
ATOM   3191  HE1 PHE A 189      -3.043   8.166  16.256  1.00 94.47           H  
ATOM   3192  CE2 PHE A 189      -2.287   4.878  15.736  1.00 94.47           C  
ATOM   3193  HE2 PHE A 189      -1.910   4.010  16.256  1.00 94.47           H  
ATOM   3194  CZ  PHE A 189      -2.456   6.093  16.421  1.00 94.47           C  
ATOM   3195  HZ  PHE A 189      -2.230   6.158  17.475  1.00 94.47           H  
ATOM   3196  N   GLU A 190      -6.162   7.297  12.384  1.00 93.68           N  
ATOM   3197  H   GLU A 190      -5.683   7.705  11.593  1.00 93.68           H  
ATOM   3198  CA  GLU A 190      -7.140   8.139  13.081  1.00 93.68           C  
ATOM   3199  HA  GLU A 190      -6.830   8.267  14.118  1.00 93.68           H  
ATOM   3200  C   GLU A 190      -8.543   7.511  13.099  1.00 93.68           C  
ATOM   3201  CB  GLU A 190      -7.213   9.524  12.408  1.00 93.68           C  
ATOM   3202  HB2 GLU A 190      -7.931  10.119  12.972  1.00 93.68           H  
ATOM   3203  HB3 GLU A 190      -7.603   9.429  11.395  1.00 93.68           H  
ATOM   3204  O   GLU A 190      -9.324   7.722  14.027  1.00 93.68           O  
ATOM   3205  CG  GLU A 190      -5.883  10.305  12.387  1.00 93.68           C  
ATOM   3206  HG2 GLU A 190      -5.333  10.102  13.306  1.00 93.68           H  
ATOM   3207  HG3 GLU A 190      -6.132  11.366  12.386  1.00 93.68           H  
ATOM   3208  CD  GLU A 190      -4.981  10.029  11.167  1.00 93.68           C  
ATOM   3209  OE1 GLU A 190      -4.119  10.890  10.880  1.00 93.68           O  
ATOM   3210  OE2 GLU A 190      -5.159   8.986  10.496  1.00 93.68           O  
ATOM   3211  N   GLY A 191      -8.857   6.690  12.092  1.00 95.84           N  
ATOM   3212  H   GLY A 191      -8.141   6.488  11.408  1.00 95.84           H  
ATOM   3213  CA  GLY A 191     -10.117   5.965  12.003  1.00 95.84           C  
ATOM   3214  HA2 GLY A 191     -10.153   5.456  11.040  1.00 95.84           H  
ATOM   3215  HA3 GLY A 191     -10.944   6.673  12.065  1.00 95.84           H  
ATOM   3216  C   GLY A 191     -10.298   4.919  13.101  1.00 95.84           C  
ATOM   3217  O   GLY A 191     -11.441   4.640  13.473  1.00 95.84           O  
ATOM   3218  N   PHE A 192      -9.207   4.382  13.661  1.00 95.88           N  
ATOM   3219  H   PHE A 192      -8.299   4.728  13.384  1.00 95.88           H  
ATOM   3220  CA  PHE A 192      -9.265   3.296  14.644  1.00 95.88           C  
ATOM   3221  HA  PHE A 192      -9.905   2.516  14.232  1.00 95.88           H  
ATOM   3222  C   PHE A 192      -9.910   3.699  15.968  1.00 95.88           C  
ATOM   3223  CB  PHE A 192      -7.879   2.683  14.883  1.00 95.88           C  
ATOM   3224  HB2 PHE A 192      -7.878   2.211  15.866  1.00 95.88           H  
ATOM   3225  HB3 PHE A 192      -7.117   3.462  14.907  1.00 95.88           H  
ATOM   3226  O   PHE A 192     -10.462   2.839  16.647  1.00 95.88           O  
ATOM   3227  CG  PHE A 192      -7.511   1.626  13.866  1.00 95.88           C  
ATOM   3228  CD1 PHE A 192      -7.662   0.266  14.188  1.00 95.88           C  
ATOM   3229  HD1 PHE A 192      -7.991  -0.027  15.175  1.00 95.88           H  
ATOM   3230  CD2 PHE A 192      -7.081   1.996  12.581  1.00 95.88           C  
ATOM   3231  HD2 PHE A 192      -6.962   3.041  12.337  1.00 95.88           H  
ATOM   3232  CE1 PHE A 192      -7.431  -0.714  13.210  1.00 95.88           C  
ATOM   3233  HE1 PHE A 192      -7.607  -1.755  13.440  1.00 95.88           H  
ATOM   3234  CE2 PHE A 192      -6.813   1.013  11.613  1.00 95.88           C  
ATOM   3235  HE2 PHE A 192      -6.482   1.304  10.627  1.00 95.88           H  
ATOM   3236  CZ  PHE A 192      -6.994  -0.344  11.927  1.00 95.88           C  
ATOM   3237  HZ  PHE A 192      -6.806  -1.099  11.179  1.00 95.88           H  
ATOM   3238  N   ASP A 193      -9.952   4.986  16.310  1.00 94.86           N  
ATOM   3239  H   ASP A 193      -9.474   5.667  15.737  1.00 94.86           H  
ATOM   3240  CA  ASP A 193     -10.680   5.446  17.497  1.00 94.86           C  
ATOM   3241  HA  ASP A 193     -10.340   4.874  18.360  1.00 94.86           H  
ATOM   3242  C   ASP A 193     -12.197   5.202  17.393  1.00 94.86           C  
ATOM   3243  CB  ASP A 193     -10.368   6.926  17.749  1.00 94.86           C  
ATOM   3244  HB2 ASP A 193     -11.051   7.294  18.514  1.00 94.86           H  
ATOM   3245  HB3 ASP A 193     -10.537   7.490  16.832  1.00 94.86           H  
ATOM   3246  O   ASP A 193     -12.891   5.131  18.406  1.00 94.86           O  
ATOM   3247  CG  ASP A 193      -8.943   7.175  18.255  1.00 94.86           C  
ATOM   3248  OD1 ASP A 193      -8.307   6.211  18.757  1.00 94.86           O  
ATOM   3249  OD2 ASP A 193      -8.527   8.350  18.196  1.00 94.86           O  
ATOM   3250  N   ASN A 194     -12.730   4.991  16.182  1.00 96.41           N  
ATOM   3251  H   ASN A 194     -12.108   5.000  15.386  1.00 96.41           H  
ATOM   3252  CA  ASN A 194     -14.124   4.585  15.979  1.00 96.41           C  
ATOM   3253  HA  ASN A 194     -14.747   5.148  16.674  1.00 96.41           H  
ATOM   3254  C   ASN A 194     -14.377   3.101  16.304  1.00 96.41           C  
ATOM   3255  CB  ASN A 194     -14.589   4.925  14.553  1.00 96.41           C  
ATOM   3256  HB2 ASN A 194     -15.618   4.587  14.429  1.00 96.41           H  
ATOM   3257  HB3 ASN A 194     -13.978   4.386  13.829  1.00 96.41           H  
ATOM   3258  O   ASN A 194     -15.537   2.703  16.375  1.00 96.41           O  
ATOM   3259  CG  ASN A 194     -14.552   6.408  14.248  1.00 96.41           C  
ATOM   3260  ND2 ASN A 194     -13.428   6.881  13.769  1.00 96.41           N  
ATOM   3261 HD21 ASN A 194     -12.654   6.249  13.626  1.00 96.41           H  
ATOM   3262 HD22 ASN A 194     -13.330   7.848  13.492  1.00 96.41           H  
ATOM   3263  OD1 ASN A 194     -15.538   7.124  14.409  1.00 96.41           O  
ATOM   3264  N   PHE A 195     -13.333   2.295  16.532  1.00 96.31           N  
ATOM   3265  H   PHE A 195     -12.404   2.684  16.459  1.00 96.31           H  
ATOM   3266  CA  PHE A 195     -13.425   0.903  16.998  1.00 96.31           C  
ATOM   3267  HA  PHE A 195     -14.414   0.516  16.753  1.00 96.31           H  
ATOM   3268  C   PHE A 195     -13.304   0.788  18.519  1.00 96.31           C  
ATOM   3269  CB  PHE A 195     -12.386   0.027  16.290  1.00 96.31           C  
ATOM   3270  HB2 PHE A 195     -12.555  -1.013  16.568  1.00 96.31           H  
ATOM   3271  HB3 PHE A 195     -11.396   0.303  16.654  1.00 96.31           H  
ATOM   3272  O   PHE A 195     -12.784  -0.196  19.046  1.00 96.31           O  
ATOM   3273  CG  PHE A 195     -12.394   0.115  14.785  1.00 96.31           C  
ATOM   3274  CD1 PHE A 195     -13.600   0.076  14.068  1.00 96.31           C  
ATOM   3275  HD1 PHE A 195     -14.539  -0.047  14.588  1.00 96.31           H  
ATOM   3276  CD2 PHE A 195     -11.179   0.263  14.103  1.00 96.31           C  
ATOM   3277  HD2 PHE A 195     -10.254   0.279  14.660  1.00 96.31           H  
ATOM   3278  CE1 PHE A 195     -13.587   0.232  12.675  1.00 96.31           C  
ATOM   3279  HE1 PHE A 195     -14.525   0.224  12.139  1.00 96.31           H  
ATOM   3280  CE2 PHE A 195     -11.162   0.426  12.712  1.00 96.31           C  
ATOM   3281  HE2 PHE A 195     -10.220   0.572  12.205  1.00 96.31           H  
ATOM   3282  CZ  PHE A 195     -12.369   0.425  11.999  1.00 96.31           C  
ATOM   3283  HZ  PHE A 195     -12.336   0.594  10.933  1.00 96.31           H  
ATOM   3284  N   TYR A 196     -13.742   1.819  19.235  1.00 90.97           N  
ATOM   3285  H   TYR A 196     -14.137   2.612  18.749  1.00 90.97           H  
ATOM   3286  CA  TYR A 196     -13.709   1.847  20.688  1.00 90.97           C  
ATOM   3287  HA  TYR A 196     -12.668   1.810  21.007  1.00 90.97           H  
ATOM   3288  C   TYR A 196     -14.447   0.637  21.291  1.00 90.97           C  
ATOM   3289  CB  TYR A 196     -14.312   3.176  21.153  1.00 90.97           C  
ATOM   3290  HB2 TYR A 196     -13.773   3.996  20.679  1.00 90.97           H  
ATOM   3291  HB3 TYR A 196     -15.351   3.232  20.829  1.00 90.97           H  
ATOM   3292  O   TYR A 196     -15.579   0.358  20.913  1.00 90.97           O  
ATOM   3293  CG  TYR A 196     -14.241   3.362  22.650  1.00 90.97           C  
ATOM   3294  CD1 TYR A 196     -15.373   3.108  23.446  1.00 90.97           C  
ATOM   3295  HD1 TYR A 196     -16.291   2.773  22.986  1.00 90.97           H  
ATOM   3296  CD2 TYR A 196     -13.025   3.746  23.247  1.00 90.97           C  
ATOM   3297  HD2 TYR A 196     -12.161   3.940  22.628  1.00 90.97           H  
ATOM   3298  CE1 TYR A 196     -15.294   3.250  24.843  1.00 90.97           C  
ATOM   3299  HE1 TYR A 196     -16.148   3.038  25.469  1.00 90.97           H  
ATOM   3300  CE2 TYR A 196     -12.938   3.877  24.646  1.00 90.97           C  
ATOM   3301  HE2 TYR A 196     -12.006   4.170  25.105  1.00 90.97           H  
ATOM   3302  OH  TYR A 196     -14.004   3.759  26.795  1.00 90.97           O  
ATOM   3303  HH  TYR A 196     -13.114   3.973  27.085  1.00 90.97           H  
ATOM   3304  CZ  TYR A 196     -14.077   3.631  25.444  1.00 90.97           C  
ATOM   3305  N   ASP A 197     -13.805  -0.059  22.234  1.00 91.15           N  
ATOM   3306  H   ASP A 197     -12.866   0.232  22.464  1.00 91.15           H  
ATOM   3307  CA  ASP A 197     -14.378  -1.138  23.060  1.00 91.15           C  
ATOM   3308  HA  ASP A 197     -13.521  -1.605  23.545  1.00 91.15           H  
ATOM   3309  C   ASP A 197     -15.063  -2.302  22.298  1.00 91.15           C  
ATOM   3310  CB  ASP A 197     -15.234  -0.528  24.196  1.00 91.15           C  
ATOM   3311  HB2 ASP A 197     -14.741   0.373  24.559  1.00 91.15           H  
ATOM   3312  HB3 ASP A 197     -16.209  -0.240  23.802  1.00 91.15           H  
ATOM   3313  O   ASP A 197     -16.053  -2.865  22.766  1.00 91.15           O  
ATOM   3314  CG  ASP A 197     -15.411  -1.465  25.404  1.00 91.15           C  
ATOM   3315  OD1 ASP A 197     -14.461  -2.217  25.718  1.00 91.15           O  
ATOM   3316  OD2 ASP A 197     -16.467  -1.422  26.085  1.00 91.15           O  
ATOM   3317  N   LEU A 198     -14.539  -2.703  21.129  1.00 96.04           N  
ATOM   3318  H   LEU A 198     -13.766  -2.179  20.745  1.00 96.04           H  
ATOM   3319  CA  LEU A 198     -15.031  -3.886  20.400  1.00 96.04           C  
ATOM   3320  HA  LEU A 198     -16.118  -3.907  20.473  1.00 96.04           H  
ATOM   3321  C   LEU A 198     -14.515  -5.199  21.019  1.00 96.04           C  
ATOM   3322  CB  LEU A 198     -14.672  -3.815  18.906  1.00 96.04           C  
ATOM   3323  HB2 LEU A 198     -13.587  -3.849  18.810  1.00 96.04           H  
ATOM   3324  HB3 LEU A 198     -15.074  -4.710  18.430  1.00 96.04           H  
ATOM   3325  O   LEU A 198     -13.474  -5.736  20.631  1.00 96.04           O  
ATOM   3326  CG  LEU A 198     -15.191  -2.593  18.135  1.00 96.04           C  
ATOM   3327  HG  LEU A 198     -14.705  -1.692  18.509  1.00 96.04           H  
ATOM   3328  CD1 LEU A 198     -14.843  -2.764  16.654  1.00 96.04           C  
ATOM   3329 HD11 LEU A 198     -13.772  -2.931  16.543  1.00 96.04           H  
ATOM   3330 HD12 LEU A 198     -15.126  -1.865  16.106  1.00 96.04           H  
ATOM   3331 HD13 LEU A 198     -15.380  -3.619  16.244  1.00 96.04           H  
ATOM   3332  CD2 LEU A 198     -16.701  -2.405  18.255  1.00 96.04           C  
ATOM   3333 HD21 LEU A 198     -16.960  -2.162  19.285  1.00 96.04           H  
ATOM   3334 HD22 LEU A 198     -17.020  -1.574  17.626  1.00 96.04           H  
ATOM   3335 HD23 LEU A 198     -17.219  -3.319  17.965  1.00 96.04           H  
ATOM   3336  N   LYS A 199     -15.271  -5.755  21.969  1.00 93.96           N  
ATOM   3337  H   LYS A 199     -16.068  -5.217  22.275  1.00 93.96           H  
ATOM   3338  CA  LYS A 199     -14.868  -6.946  22.750  1.00 93.96           C  
ATOM   3339  HA  LYS A 199     -13.813  -6.847  23.006  1.00 93.96           H  
ATOM   3340  C   LYS A 199     -14.980  -8.277  22.006  1.00 93.96           C  
ATOM   3341  CB  LYS A 199     -15.677  -7.013  24.052  1.00 93.96           C  
ATOM   3342  HB2 LYS A 199     -16.741  -7.066  23.822  1.00 93.96           H  
ATOM   3343  HB3 LYS A 199     -15.393  -7.906  24.608  1.00 93.96           H  
ATOM   3344  O   LYS A 199     -14.382  -9.260  22.434  1.00 93.96           O  
ATOM   3345  CG  LYS A 199     -15.393  -5.784  24.915  1.00 93.96           C  
ATOM   3346  HG2 LYS A 199     -14.320  -5.712  25.095  1.00 93.96           H  
ATOM   3347  HG3 LYS A 199     -15.712  -4.894  24.373  1.00 93.96           H  
ATOM   3348  CD  LYS A 199     -16.126  -5.816  26.257  1.00 93.96           C  
ATOM   3349  HD2 LYS A 199     -17.194  -5.959  26.093  1.00 93.96           H  
ATOM   3350  HD3 LYS A 199     -15.719  -6.600  26.896  1.00 93.96           H  
ATOM   3351  CE  LYS A 199     -15.853  -4.432  26.836  1.00 93.96           C  
ATOM   3352  HE2 LYS A 199     -14.779  -4.287  26.957  1.00 93.96           H  
ATOM   3353  HE3 LYS A 199     -16.160  -3.707  26.083  1.00 93.96           H  
ATOM   3354  NZ  LYS A 199     -16.566  -4.123  28.084  1.00 93.96           N  
ATOM   3355  HZ1 LYS A 199     -16.420  -3.135  28.232  1.00 93.96           H  
ATOM   3356  HZ2 LYS A 199     -17.557  -4.273  27.955  1.00 93.96           H  
ATOM   3357  HZ3 LYS A 199     -16.192  -4.656  28.856  1.00 93.96           H  
ATOM   3358  N   ASN A 200     -15.743  -8.327  20.916  1.00 96.75           N  
ATOM   3359  H   ASN A 200     -16.233  -7.483  20.655  1.00 96.75           H  
ATOM   3360  CA  ASN A 200     -16.092  -9.569  20.218  1.00 96.75           C  
ATOM   3361  HA  ASN A 200     -15.613 -10.410  20.721  1.00 96.75           H  
ATOM   3362  C   ASN A 200     -15.577  -9.631  18.771  1.00 96.75           C  
ATOM   3363  CB  ASN A 200     -17.611  -9.774  20.319  1.00 96.75           C  
ATOM   3364  HB2 ASN A 200     -17.906 -10.646  19.736  1.00 96.75           H  
ATOM   3365  HB3 ASN A 200     -18.118  -8.905  19.898  1.00 96.75           H  
ATOM   3366  O   ASN A 200     -15.935 -10.557  18.045  1.00 96.75           O  
ATOM   3367  CG  ASN A 200     -18.062  -9.971  21.753  1.00 96.75           C  
ATOM   3368  ND2 ASN A 200     -18.028 -11.185  22.251  1.00 96.75           N  
ATOM   3369 HD21 ASN A 200     -18.322 -11.274  23.213  1.00 96.75           H  
ATOM   3370 HD22 ASN A 200     -17.726 -11.961  21.681  1.00 96.75           H  
ATOM   3371  OD1 ASN A 200     -18.405  -9.042  22.463  1.00 96.75           O  
ATOM   3372  N   LEU A 201     -14.727  -8.684  18.359  1.00 98.08           N  
ATOM   3373  H   LEU A 201     -14.450  -7.961  19.008  1.00 98.08           H  
ATOM   3374  CA  LEU A 201     -14.169  -8.653  17.010  1.00 98.08           C  
ATOM   3375  HA  LEU A 201     -14.994  -8.807  16.314  1.00 98.08           H  
ATOM   3376  C   LEU A 201     -13.148  -9.784  16.815  1.00 98.08           C  
ATOM   3377  CB  LEU A 201     -13.546  -7.270  16.746  1.00 98.08           C  
ATOM   3378  HB2 LEU A 201     -14.274  -6.494  16.982  1.00 98.08           H  
ATOM   3379  HB3 LEU A 201     -12.690  -7.141  17.408  1.00 98.08           H  
ATOM   3380  O   LEU A 201     -12.054  -9.735  17.366  1.00 98.08           O  
ATOM   3381  CG  LEU A 201     -13.085  -7.096  15.287  1.00 98.08           C  
ATOM   3382  HG  LEU A 201     -12.486  -7.953  14.978  1.00 98.08           H  
ATOM   3383  CD1 LEU A 201     -14.279  -6.960  14.341  1.00 98.08           C  
ATOM   3384 HD11 LEU A 201     -13.909  -6.824  13.325  1.00 98.08           H  
ATOM   3385 HD12 LEU A 201     -14.893  -6.108  14.632  1.00 98.08           H  
ATOM   3386 HD13 LEU A 201     -14.884  -7.866  14.362  1.00 98.08           H  
ATOM   3387  CD2 LEU A 201     -12.222  -5.844  15.147  1.00 98.08           C  
ATOM   3388 HD21 LEU A 201     -11.336  -5.943  15.775  1.00 98.08           H  
ATOM   3389 HD22 LEU A 201     -12.782  -4.962  15.458  1.00 98.08           H  
ATOM   3390 HD23 LEU A 201     -11.900  -5.729  14.112  1.00 98.08           H  
ATOM   3391  N   ARG A 202     -13.496 -10.780  15.999  1.00 98.19           N  
ATOM   3392  H   ARG A 202     -14.424 -10.737  15.603  1.00 98.19           H  
ATOM   3393  CA  ARG A 202     -12.683 -11.974  15.716  1.00 98.19           C  
ATOM   3394  HA  ARG A 202     -11.940 -12.101  16.504  1.00 98.19           H  
ATOM   3395  C   ARG A 202     -11.918 -11.884  14.403  1.00 98.19           C  
ATOM   3396  CB  ARG A 202     -13.587 -13.211  15.698  1.00 98.19           C  
ATOM   3397  HB2 ARG A 202     -14.382 -13.062  14.968  1.00 98.19           H  
ATOM   3398  HB3 ARG A 202     -12.995 -14.073  15.391  1.00 98.19           H  
ATOM   3399  O   ARG A 202     -10.842 -12.463  14.300  1.00 98.19           O  
ATOM   3400  CG  ARG A 202     -14.202 -13.503  17.073  1.00 98.19           C  
ATOM   3401  HG2 ARG A 202     -14.711 -12.615  17.447  1.00 98.19           H  
ATOM   3402  HG3 ARG A 202     -13.419 -13.775  17.780  1.00 98.19           H  
ATOM   3403  CD  ARG A 202     -15.234 -14.627  16.975  1.00 98.19           C  
ATOM   3404  HD2 ARG A 202     -15.967 -14.368  16.211  1.00 98.19           H  
ATOM   3405  HD3 ARG A 202     -15.747 -14.714  17.933  1.00 98.19           H  
ATOM   3406  NE  ARG A 202     -14.599 -15.907  16.649  1.00 98.19           N  
ATOM   3407  HE  ARG A 202     -13.593 -15.975  16.721  1.00 98.19           H  
ATOM   3408  NH1 ARG A 202     -16.472 -17.100  16.035  1.00 98.19           N  
ATOM   3409 HH11 ARG A 202     -16.977 -16.256  15.807  1.00 98.19           H  
ATOM   3410 HH12 ARG A 202     -16.887 -17.974  15.745  1.00 98.19           H  
ATOM   3411  NH2 ARG A 202     -14.455 -18.084  16.181  1.00 98.19           N  
ATOM   3412 HH21 ARG A 202     -13.465 -17.921  16.296  1.00 98.19           H  
ATOM   3413 HH22 ARG A 202     -14.825 -18.969  15.865  1.00 98.19           H  
ATOM   3414  CZ  ARG A 202     -15.194 -17.021  16.294  1.00 98.19           C  
ATOM   3415  N   LEU A 203     -12.447 -11.178  13.404  1.00 98.48           N  
ATOM   3416  H   LEU A 203     -13.330 -10.716  13.570  1.00 98.48           H  
ATOM   3417  CA  LEU A 203     -11.817 -11.039  12.088  1.00 98.48           C  
ATOM   3418  HA  LEU A 203     -10.801 -11.431  12.142  1.00 98.48           H  
ATOM   3419  C   LEU A 203     -11.713  -9.567  11.698  1.00 98.48           C  
ATOM   3420  CB  LEU A 203     -12.577 -11.910  11.071  1.00 98.48           C  
ATOM   3421  HB2 LEU A 203     -13.619 -11.592  11.038  1.00 98.48           H  
ATOM   3422  HB3 LEU A 203     -12.565 -12.926  11.466  1.00 98.48           H  
ATOM   3423  O   LEU A 203     -12.718  -8.856  11.682  1.00 98.48           O  
ATOM   3424  CG  LEU A 203     -12.012 -11.957   9.633  1.00 98.48           C  
ATOM   3425  HG  LEU A 203     -10.933 -12.112   9.671  1.00 98.48           H  
ATOM   3426  CD1 LEU A 203     -12.647 -13.142   8.901  1.00 98.48           C  
ATOM   3427 HD11 LEU A 203     -12.431 -14.065   9.438  1.00 98.48           H  
ATOM   3428 HD12 LEU A 203     -12.223 -13.227   7.900  1.00 98.48           H  
ATOM   3429 HD13 LEU A 203     -13.726 -13.006   8.830  1.00 98.48           H  
ATOM   3430  CD2 LEU A 203     -12.312 -10.715   8.785  1.00 98.48           C  
ATOM   3431 HD21 LEU A 203     -11.700  -9.870   9.101  1.00 98.48           H  
ATOM   3432 HD22 LEU A 203     -13.363 -10.440   8.868  1.00 98.48           H  
ATOM   3433 HD23 LEU A 203     -12.070 -10.908   7.739  1.00 98.48           H  
ATOM   3434  N   LEU A 204     -10.505  -9.140  11.336  1.00 98.58           N  
ATOM   3435  H   LEU A 204      -9.731  -9.786  11.406  1.00 98.58           H  
ATOM   3436  CA  LEU A 204     -10.232  -7.831  10.755  1.00 98.58           C  
ATOM   3437  HA  LEU A 204     -11.179  -7.339  10.534  1.00 98.58           H  
ATOM   3438  C   LEU A 204      -9.459  -8.004   9.446  1.00 98.58           C  
ATOM   3439  CB  LEU A 204      -9.477  -6.966  11.777  1.00 98.58           C  
ATOM   3440  HB2 LEU A 204      -8.552  -7.477  12.042  1.00 98.58           H  
ATOM   3441  HB3 LEU A 204     -10.086  -6.877  12.677  1.00 98.58           H  
ATOM   3442  O   LEU A 204      -8.353  -8.534   9.434  1.00 98.58           O  
ATOM   3443  CG  LEU A 204      -9.120  -5.555  11.276  1.00 98.58           C  
ATOM   3444  HG  LEU A 204      -8.486  -5.635  10.393  1.00 98.58           H  
ATOM   3445  CD1 LEU A 204     -10.355  -4.723  10.921  1.00 98.58           C  
ATOM   3446 HD11 LEU A 204     -10.868  -5.159  10.064  1.00 98.58           H  
ATOM   3447 HD12 LEU A 204     -10.052  -3.711  10.654  1.00 98.58           H  
ATOM   3448 HD13 LEU A 204     -11.035  -4.681  11.772  1.00 98.58           H  
ATOM   3449  CD2 LEU A 204      -8.338  -4.814  12.360  1.00 98.58           C  
ATOM   3450 HD21 LEU A 204      -8.048  -3.829  11.994  1.00 98.58           H  
ATOM   3451 HD22 LEU A 204      -8.951  -4.707  13.255  1.00 98.58           H  
ATOM   3452 HD23 LEU A 204      -7.436  -5.375  12.608  1.00 98.58           H  
ATOM   3453  N   SER A 205     -10.026  -7.536   8.341  1.00 98.44           N  
ATOM   3454  H   SER A 205     -10.958  -7.153   8.409  1.00 98.44           H  
ATOM   3455  CA  SER A 205      -9.334  -7.467   7.054  1.00 98.44           C  
ATOM   3456  HA  SER A 205      -8.370  -7.969   7.135  1.00 98.44           H  
ATOM   3457  C   SER A 205      -9.045  -6.014   6.699  1.00 98.44           C  
ATOM   3458  CB  SER A 205     -10.126  -8.217   5.977  1.00 98.44           C  
ATOM   3459  HB2 SER A 205     -11.192  -8.040   6.117  1.00 98.44           H  
ATOM   3460  HB3 SER A 205      -9.950  -9.287   6.086  1.00 98.44           H  
ATOM   3461  O   SER A 205      -9.955  -5.190   6.612  1.00 98.44           O  
ATOM   3462  OG  SER A 205      -9.770  -7.811   4.671  1.00 98.44           O  
ATOM   3463  HG  SER A 205     -10.591  -7.606   4.219  1.00 98.44           H  
ATOM   3464  N   LEU A 206      -7.762  -5.716   6.504  1.00 98.05           N  
ATOM   3465  H   LEU A 206      -7.087  -6.456   6.635  1.00 98.05           H  
ATOM   3466  CA  LEU A 206      -7.226  -4.448   6.014  1.00 98.05           C  
ATOM   3467  HA  LEU A 206      -8.041  -3.733   5.902  1.00 98.05           H  
ATOM   3468  C   LEU A 206      -6.611  -4.622   4.617  1.00 98.05           C  
ATOM   3469  CB  LEU A 206      -6.197  -3.889   7.020  1.00 98.05           C  
ATOM   3470  HB2 LEU A 206      -5.816  -2.941   6.640  1.00 98.05           H  
ATOM   3471  HB3 LEU A 206      -5.358  -4.584   7.066  1.00 98.05           H  
ATOM   3472  O   LEU A 206      -5.766  -3.827   4.217  1.00 98.05           O  
ATOM   3473  CG  LEU A 206      -6.723  -3.658   8.445  1.00 98.05           C  
ATOM   3474  HG  LEU A 206      -7.085  -4.600   8.859  1.00 98.05           H  
ATOM   3475  CD1 LEU A 206      -5.596  -3.148   9.343  1.00 98.05           C  
ATOM   3476 HD11 LEU A 206      -5.945  -3.088  10.374  1.00 98.05           H  
ATOM   3477 HD12 LEU A 206      -5.253  -2.169   9.009  1.00 98.05           H  
ATOM   3478 HD13 LEU A 206      -4.760  -3.847   9.310  1.00 98.05           H  
ATOM   3479  CD2 LEU A 206      -7.854  -2.632   8.465  1.00 98.05           C  
ATOM   3480 HD21 LEU A 206      -7.532  -1.728   7.948  1.00 98.05           H  
ATOM   3481 HD22 LEU A 206      -8.734  -3.048   7.974  1.00 98.05           H  
ATOM   3482 HD23 LEU A 206      -8.120  -2.394   9.495  1.00 98.05           H  
ATOM   3483  N   ALA A 207      -6.994  -5.667   3.877  1.00 97.82           N  
ATOM   3484  H   ALA A 207      -7.680  -6.307   4.251  1.00 97.82           H  
ATOM   3485  CA  ALA A 207      -6.360  -5.989   2.606  1.00 97.82           C  
ATOM   3486  HA  ALA A 207      -5.308  -6.180   2.818  1.00 97.82           H  
ATOM   3487  C   ALA A 207      -6.446  -4.819   1.607  1.00 97.82           C  
ATOM   3488  CB  ALA A 207      -6.967  -7.280   2.048  1.00 97.82           C  
ATOM   3489  HB1 ALA A 207      -6.459  -7.553   1.123  1.00 97.82           H  
ATOM   3490  HB2 ALA A 207      -8.029  -7.143   1.848  1.00 97.82           H  
ATOM   3491  HB3 ALA A 207      -6.840  -8.089   2.768  1.00 97.82           H  
ATOM   3492  O   ALA A 207      -7.512  -4.242   1.384  1.00 97.82           O  
ATOM   3493  N   ASN A 208      -5.324  -4.480   0.974  1.00 96.93           N  
ATOM   3494  H   ASN A 208      -4.493  -5.006   1.207  1.00 96.93           H  
ATOM   3495  CA  ASN A 208      -5.186  -3.372   0.028  1.00 96.93           C  
ATOM   3496  HA  ASN A 208      -4.123  -3.300  -0.202  1.00 96.93           H  
ATOM   3497  C   ASN A 208      -5.569  -1.990   0.616  1.00 96.93           C  
ATOM   3498  CB  ASN A 208      -5.919  -3.751  -1.275  1.00 96.93           C  
ATOM   3499  HB2 ASN A 208      -5.705  -4.789  -1.527  1.00 96.93           H  
ATOM   3500  HB3 ASN A 208      -6.993  -3.652  -1.117  1.00 96.93           H  
ATOM   3501  O   ASN A 208      -5.931  -1.071  -0.122  1.00 96.93           O  
ATOM   3502  CG  ASN A 208      -5.517  -2.909  -2.471  1.00 96.93           C  
ATOM   3503  ND2 ASN A 208      -6.438  -2.647  -3.366  1.00 96.93           N  
ATOM   3504 HD21 ASN A 208      -6.164  -2.083  -4.158  1.00 96.93           H  
ATOM   3505 HD22 ASN A 208      -7.377  -2.993  -3.232  1.00 96.93           H  
ATOM   3506  OD1 ASN A 208      -4.375  -2.518  -2.649  1.00 96.93           O  
ATOM   3507  N   CYS A 209      -5.486  -1.811   1.941  1.00 96.63           N  
ATOM   3508  H   CYS A 209      -5.278  -2.601   2.535  1.00 96.63           H  
ATOM   3509  CA  CYS A 209      -5.647  -0.504   2.578  1.00 96.63           C  
ATOM   3510  HA  CYS A 209      -6.481   0.017   2.107  1.00 96.63           H  
ATOM   3511  C   CYS A 209      -4.382   0.342   2.386  1.00 96.63           C  
ATOM   3512  CB  CYS A 209      -5.991  -0.666   4.062  1.00 96.63           C  
ATOM   3513  HB2 CYS A 209      -5.321  -1.394   4.519  1.00 96.63           H  
ATOM   3514  HB3 CYS A 209      -5.873   0.289   4.575  1.00 96.63           H  
ATOM   3515  O   CYS A 209      -3.350   0.126   3.020  1.00 96.63           O  
ATOM   3516  SG  CYS A 209      -7.717  -1.198   4.219  1.00 96.63           S  
ATOM   3517  HG  CYS A 209      -7.705  -1.430   5.535  1.00 96.63           H  
ATOM   3518  N   LYS A 210      -4.471   1.368   1.534  1.00 92.06           N  
ATOM   3519  H   LYS A 210      -5.336   1.440   1.018  1.00 92.06           H  
ATOM   3520  CA  LYS A 210      -3.341   2.238   1.149  1.00 92.06           C  
ATOM   3521  HA  LYS A 210      -2.578   1.621   0.675  1.00 92.06           H  
ATOM   3522  C   LYS A 210      -2.658   2.958   2.323  1.00 92.06           C  
ATOM   3523  CB  LYS A 210      -3.881   3.254   0.132  1.00 92.06           C  
ATOM   3524  HB2 LYS A 210      -4.671   3.837   0.606  1.00 92.06           H  
ATOM   3525  HB3 LYS A 210      -4.319   2.709  -0.704  1.00 92.06           H  
ATOM   3526  O   LYS A 210      -1.478   3.306   2.228  1.00 92.06           O  
ATOM   3527  CG  LYS A 210      -2.814   4.216  -0.411  1.00 92.06           C  
ATOM   3528  HG2 LYS A 210      -2.385   4.803   0.401  1.00 92.06           H  
ATOM   3529  HG3 LYS A 210      -2.026   3.651  -0.910  1.00 92.06           H  
ATOM   3530  CD  LYS A 210      -3.466   5.184  -1.395  1.00 92.06           C  
ATOM   3531  HD2 LYS A 210      -4.287   5.693  -0.890  1.00 92.06           H  
ATOM   3532  HD3 LYS A 210      -3.869   4.626  -2.240  1.00 92.06           H  
ATOM   3533  CE  LYS A 210      -2.457   6.221  -1.888  1.00 92.06           C  
ATOM   3534  HE2 LYS A 210      -1.688   5.718  -2.474  1.00 92.06           H  
ATOM   3535  HE3 LYS A 210      -1.987   6.685  -1.020  1.00 92.06           H  
ATOM   3536  NZ  LYS A 210      -3.153   7.249  -2.697  1.00 92.06           N  
ATOM   3537  HZ1 LYS A 210      -2.517   7.958  -3.033  1.00 92.06           H  
ATOM   3538  HZ2 LYS A 210      -3.869   7.690  -2.139  1.00 92.06           H  
ATOM   3539  HZ3 LYS A 210      -3.623   6.822  -3.483  1.00 92.06           H  
ATOM   3540  N   TYR A 211      -3.405   3.244   3.386  1.00 94.61           N  
ATOM   3541  H   TYR A 211      -4.360   2.915   3.396  1.00 94.61           H  
ATOM   3542  CA  TYR A 211      -2.945   4.035   4.529  1.00 94.61           C  
ATOM   3543  HA  TYR A 211      -1.994   4.504   4.279  1.00 94.61           H  
ATOM   3544  C   TYR A 211      -2.660   3.197   5.783  1.00 94.61           C  
ATOM   3545  CB  TYR A 211      -3.946   5.164   4.797  1.00 94.61           C  
ATOM   3546  HB2 TYR A 211      -3.629   5.719   5.680  1.00 94.61           H  
ATOM   3547  HB3 TYR A 211      -4.913   4.712   5.019  1.00 94.61           H  
ATOM   3548  O   TYR A 211      -2.268   3.770   6.792  1.00 94.61           O  
ATOM   3549  CG  TYR A 211      -4.107   6.151   3.653  1.00 94.61           C  
ATOM   3550  CD1 TYR A 211      -3.104   7.108   3.409  1.00 94.61           C  
ATOM   3551  HD1 TYR A 211      -2.269   7.174   4.090  1.00 94.61           H  
ATOM   3552  CD2 TYR A 211      -5.264   6.130   2.850  1.00 94.61           C  
ATOM   3553  HD2 TYR A 211      -6.058   5.432   3.070  1.00 94.61           H  
ATOM   3554  CE1 TYR A 211      -3.239   8.021   2.345  1.00 94.61           C  
ATOM   3555  HE1 TYR A 211      -2.485   8.778   2.182  1.00 94.61           H  
ATOM   3556  CE2 TYR A 211      -5.403   7.040   1.783  1.00 94.61           C  
ATOM   3557  HE2 TYR A 211      -6.294   7.043   1.172  1.00 94.61           H  
ATOM   3558  OH  TYR A 211      -4.525   8.886   0.516  1.00 94.61           O  
ATOM   3559  HH  TYR A 211      -3.993   9.670   0.670  1.00 94.61           H  
ATOM   3560  CZ  TYR A 211      -4.395   7.992   1.535  1.00 94.61           C  
ATOM   3561  N   ALA A 212      -2.804   1.868   5.717  1.00 95.59           N  
ATOM   3562  H   ALA A 212      -3.057   1.431   4.842  1.00 95.59           H  
ATOM   3563  CA  ALA A 212      -2.415   0.983   6.809  1.00 95.59           C  
ATOM   3564  HA  ALA A 212      -2.818   1.374   7.743  1.00 95.59           H  
ATOM   3565  C   ALA A 212      -0.884   0.934   6.929  1.00 95.59           C  
ATOM   3566  CB  ALA A 212      -3.029  -0.401   6.576  1.00 95.59           C  
ATOM   3567  HB1 ALA A 212      -2.749  -1.064   7.394  1.00 95.59           H  
ATOM   3568  HB2 ALA A 212      -2.664  -0.820   5.638  1.00 95.59           H  
ATOM   3569  HB3 ALA A 212      -4.116  -0.323   6.541  1.00 95.59           H  
ATOM   3570  O   ALA A 212      -0.202   0.498   6.002  1.00 95.59           O  
ATOM   3571  N   ASP A 213      -0.358   1.405   8.056  1.00 94.98           N  
ATOM   3572  H   ASP A 213      -0.989   1.756   8.763  1.00 94.98           H  
ATOM   3573  CA  ASP A 213       1.069   1.512   8.368  1.00 94.98           C  
ATOM   3574  HA  ASP A 213       1.645   0.960   7.625  1.00 94.98           H  
ATOM   3575  C   ASP A 213       1.414   0.892   9.738  1.00 94.98           C  
ATOM   3576  CB  ASP A 213       1.484   2.995   8.268  1.00 94.98           C  
ATOM   3577  HB2 ASP A 213       2.567   3.065   8.364  1.00 94.98           H  
ATOM   3578  HB3 ASP A 213       1.227   3.355   7.272  1.00 94.98           H  
ATOM   3579  O   ASP A 213       0.566   0.314  10.423  1.00 94.98           O  
ATOM   3580  CG  ASP A 213       0.841   3.925   9.309  1.00 94.98           C  
ATOM   3581  OD1 ASP A 213       0.321   3.427  10.337  1.00 94.98           O  
ATOM   3582  OD2 ASP A 213       0.898   5.149   9.063  1.00 94.98           O  
ATOM   3583  N   ASP A 214       2.669   1.013  10.161  1.00 96.57           N  
ATOM   3584  H   ASP A 214       3.352   1.391   9.520  1.00 96.57           H  
ATOM   3585  CA  ASP A 214       3.168   0.456  11.425  1.00 96.57           C  
ATOM   3586  HA  ASP A 214       3.047  -0.627  11.405  1.00 96.57           H  
ATOM   3587  C   ASP A 214       2.425   0.988  12.668  1.00 96.57           C  
ATOM   3588  CB  ASP A 214       4.666   0.785  11.545  1.00 96.57           C  
ATOM   3589  HB2 ASP A 214       5.010   0.470  12.530  1.00 96.57           H  
ATOM   3590  HB3 ASP A 214       4.802   1.864  11.475  1.00 96.57           H  
ATOM   3591  O   ASP A 214       2.248   0.267  13.662  1.00 96.57           O  
ATOM   3592  CG  ASP A 214       5.547   0.103  10.494  1.00 96.57           C  
ATOM   3593  OD1 ASP A 214       5.023  -0.627   9.628  1.00 96.57           O  
ATOM   3594  OD2 ASP A 214       6.785   0.257  10.578  1.00 96.57           O  
ATOM   3595  N   TRP A 215       1.947   2.236  12.623  1.00 95.06           N  
ATOM   3596  H   TRP A 215       2.000   2.747  11.753  1.00 95.06           H  
ATOM   3597  CA  TRP A 215       1.156   2.816  13.707  1.00 95.06           C  
ATOM   3598  HA  TRP A 215       1.643   2.592  14.657  1.00 95.06           H  
ATOM   3599  C   TRP A 215      -0.235   2.190  13.764  1.00 95.06           C  
ATOM   3600  CB  TRP A 215       1.072   4.338  13.566  1.00 95.06           C  
ATOM   3601  HB2 TRP A 215       0.414   4.717  14.348  1.00 95.06           H  
ATOM   3602  HB3 TRP A 215       0.610   4.587  12.610  1.00 95.06           H  
ATOM   3603  O   TRP A 215      -0.709   1.872  14.859  1.00 95.06           O  
ATOM   3604  CG  TRP A 215       2.369   5.076  13.683  1.00 95.06           C  
ATOM   3605  CD1 TRP A 215       3.272   4.933  14.679  1.00 95.06           C  
ATOM   3606  HD1 TRP A 215       3.170   4.249  15.508  1.00 95.06           H  
ATOM   3607  CD2 TRP A 215       2.911   6.104  12.798  1.00 95.06           C  
ATOM   3608  CE2 TRP A 215       4.155   6.551  13.336  1.00 95.06           C  
ATOM   3609  CE3 TRP A 215       2.478   6.711  11.600  1.00 95.06           C  
ATOM   3610  HE3 TRP A 215       1.549   6.388  11.152  1.00 95.06           H  
ATOM   3611  NE1 TRP A 215       4.330   5.797  14.476  1.00 95.06           N  
ATOM   3612  HE1 TRP A 215       5.129   5.856  15.091  1.00 95.06           H  
ATOM   3613  CH2 TRP A 215       4.462   8.138  11.537  1.00 95.06           C  
ATOM   3614  HH2 TRP A 215       5.040   8.908  11.049  1.00 95.06           H  
ATOM   3615  CZ2 TRP A 215       4.926   7.551  12.726  1.00 95.06           C  
ATOM   3616  HZ2 TRP A 215       5.863   7.863  13.165  1.00 95.06           H  
ATOM   3617  CZ3 TRP A 215       3.243   7.715  10.976  1.00 95.06           C  
ATOM   3618  HZ3 TRP A 215       2.886   8.155  10.057  1.00 95.06           H  
ATOM   3619  N   THR A 216      -0.865   1.931  12.609  1.00 94.86           N  
ATOM   3620  H   THR A 216      -0.444   2.258  11.751  1.00 94.86           H  
ATOM   3621  CA  THR A 216      -2.138   1.187  12.574  1.00 94.86           C  
ATOM   3622  HA  THR A 216      -2.864   1.734  13.176  1.00 94.86           H  
ATOM   3623  C   THR A 216      -2.006  -0.190  13.219  1.00 94.86           C  
ATOM   3624  CB  THR A 216      -2.754   1.045  11.172  1.00 94.86           C  
ATOM   3625  HB  THR A 216      -3.733   0.584  11.303  1.00 94.86           H  
ATOM   3626  O   THR A 216      -2.861  -0.567  14.019  1.00 94.86           O  
ATOM   3627  CG2 THR A 216      -2.987   2.379  10.477  1.00 94.86           C  
ATOM   3628 HG21 THR A 216      -3.505   3.044  11.168  1.00 94.86           H  
ATOM   3629 HG22 THR A 216      -2.044   2.837  10.179  1.00 94.86           H  
ATOM   3630 HG23 THR A 216      -3.616   2.232   9.599  1.00 94.86           H  
ATOM   3631  OG1 THR A 216      -2.027   0.222  10.298  1.00 94.86           O  
ATOM   3632  HG1 THR A 216      -1.086   0.392  10.387  1.00 94.86           H  
ATOM   3633  N   LEU A 217      -0.906  -0.914  12.981  1.00 96.40           N  
ATOM   3634  H   LEU A 217      -0.229  -0.558  12.321  1.00 96.40           H  
ATOM   3635  CA  LEU A 217      -0.695  -2.238  13.577  1.00 96.40           C  
ATOM   3636  HA  LEU A 217      -1.590  -2.840  13.420  1.00 96.40           H  
ATOM   3637  C   LEU A 217      -0.488  -2.191  15.088  1.00 96.40           C  
ATOM   3638  CB  LEU A 217       0.498  -2.935  12.917  1.00 96.40           C  
ATOM   3639  HB2 LEU A 217       0.669  -3.867  13.455  1.00 96.40           H  
ATOM   3640  HB3 LEU A 217       1.391  -2.321  13.034  1.00 96.40           H  
ATOM   3641  O   LEU A 217      -1.016  -3.034  15.810  1.00 96.40           O  
ATOM   3642  CG  LEU A 217       0.313  -3.259  11.429  1.00 96.40           C  
ATOM   3643  HG  LEU A 217       0.372  -2.344  10.839  1.00 96.40           H  
ATOM   3644  CD1 LEU A 217       1.454  -4.185  11.026  1.00 96.40           C  
ATOM   3645 HD11 LEU A 217       1.306  -4.538  10.005  1.00 96.40           H  
ATOM   3646 HD12 LEU A 217       2.394  -3.636  11.079  1.00 96.40           H  
ATOM   3647 HD13 LEU A 217       1.492  -5.050  11.687  1.00 96.40           H  
ATOM   3648  CD2 LEU A 217      -1.015  -3.954  11.118  1.00 96.40           C  
ATOM   3649 HD21 LEU A 217      -1.113  -4.871  11.700  1.00 96.40           H  
ATOM   3650 HD22 LEU A 217      -1.851  -3.284  11.318  1.00 96.40           H  
ATOM   3651 HD23 LEU A 217      -1.050  -4.202  10.057  1.00 96.40           H  
ATOM   3652  N   SER A 218       0.217  -1.175  15.582  1.00 94.77           N  
ATOM   3653  H   SER A 218       0.644  -0.533  14.929  1.00 94.77           H  
ATOM   3654  CA  SER A 218       0.364  -0.945  17.024  1.00 94.77           C  
ATOM   3655  HA  SER A 218       0.812  -1.825  17.486  1.00 94.77           H  
ATOM   3656  C   SER A 218      -0.997  -0.700  17.695  1.00 94.77           C  
ATOM   3657  CB  SER A 218       1.286   0.254  17.254  1.00 94.77           C  
ATOM   3658  HB2 SER A 218       1.401   0.415  18.326  1.00 94.77           H  
ATOM   3659  HB3 SER A 218       0.848   1.149  16.811  1.00 94.77           H  
ATOM   3660  O   SER A 218      -1.264  -1.165  18.809  1.00 94.77           O  
ATOM   3661  OG  SER A 218       2.562   0.024  16.684  1.00 94.77           O  
ATOM   3662  HG  SER A 218       2.498   0.040  15.726  1.00 94.77           H  
ATOM   3663  N   ARG A 219      -1.905  -0.005  16.997  1.00 94.57           N  
ATOM   3664  H   ARG A 219      -1.631   0.363  16.098  1.00 94.57           H  
ATOM   3665  CA  ARG A 219      -3.275   0.228  17.465  1.00 94.57           C  
ATOM   3666  HA  ARG A 219      -3.214   0.538  18.508  1.00 94.57           H  
ATOM   3667  C   ARG A 219      -4.107  -1.054  17.442  1.00 94.57           C  
ATOM   3668  CB  ARG A 219      -3.896   1.364  16.636  1.00 94.57           C  
ATOM   3669  HB2 ARG A 219      -3.174   2.178  16.568  1.00 94.57           H  
ATOM   3670  HB3 ARG A 219      -4.090   1.016  15.621  1.00 94.57           H  
ATOM   3671  O   ARG A 219      -4.729  -1.372  18.447  1.00 94.57           O  
ATOM   3672  CG  ARG A 219      -5.195   1.942  17.206  1.00 94.57           C  
ATOM   3673  HG2 ARG A 219      -5.970   1.177  17.163  1.00 94.57           H  
ATOM   3674  HG3 ARG A 219      -5.495   2.774  16.569  1.00 94.57           H  
ATOM   3675  CD  ARG A 219      -5.030   2.454  18.643  1.00 94.57           C  
ATOM   3676  HD2 ARG A 219      -4.118   3.049  18.705  1.00 94.57           H  
ATOM   3677  HD3 ARG A 219      -4.932   1.591  19.301  1.00 94.57           H  
ATOM   3678  NE  ARG A 219      -6.165   3.291  19.075  1.00 94.57           N  
ATOM   3679  HE  ARG A 219      -6.669   3.809  18.370  1.00 94.57           H  
ATOM   3680  NH1 ARG A 219      -5.986   2.897  21.329  1.00 94.57           N  
ATOM   3681 HH11 ARG A 219      -5.262   2.220  21.138  1.00 94.57           H  
ATOM   3682 HH12 ARG A 219      -6.323   3.051  22.269  1.00 94.57           H  
ATOM   3683  NH2 ARG A 219      -7.536   4.313  20.568  1.00 94.57           N  
ATOM   3684 HH21 ARG A 219      -7.857   4.923  19.830  1.00 94.57           H  
ATOM   3685 HH22 ARG A 219      -7.816   4.539  21.512  1.00 94.57           H  
ATOM   3686  CZ  ARG A 219      -6.561   3.491  20.317  1.00 94.57           C  
ATOM   3687  N   VAL A 220      -4.043  -1.832  16.362  1.00 96.37           N  
ATOM   3688  H   VAL A 220      -3.519  -1.491  15.569  1.00 96.37           H  
ATOM   3689  CA  VAL A 220      -4.685  -3.158  16.266  1.00 96.37           C  
ATOM   3690  HA  VAL A 220      -5.765  -3.039  16.349  1.00 96.37           H  
ATOM   3691  C   VAL A 220      -4.236  -4.063  17.416  1.00 96.37           C  
ATOM   3692  CB  VAL A 220      -4.359  -3.812  14.906  1.00 96.37           C  
ATOM   3693  HB  VAL A 220      -3.282  -3.772  14.745  1.00 96.37           H  
ATOM   3694  O   VAL A 220      -5.075  -4.624  18.119  1.00 96.37           O  
ATOM   3695  CG1 VAL A 220      -4.797  -5.277  14.788  1.00 96.37           C  
ATOM   3696 HG11 VAL A 220      -4.485  -5.670  13.820  1.00 96.37           H  
ATOM   3697 HG12 VAL A 220      -4.326  -5.883  15.562  1.00 96.37           H  
ATOM   3698 HG13 VAL A 220      -5.880  -5.368  14.867  1.00 96.37           H  
ATOM   3699  CG2 VAL A 220      -5.051  -3.075  13.757  1.00 96.37           C  
ATOM   3700 HG21 VAL A 220      -6.121  -3.280  13.791  1.00 96.37           H  
ATOM   3701 HG22 VAL A 220      -4.890  -1.999  13.825  1.00 96.37           H  
ATOM   3702 HG23 VAL A 220      -4.652  -3.426  12.805  1.00 96.37           H  
ATOM   3703  N   GLY A 221      -2.922  -4.150  17.650  1.00 95.46           N  
ATOM   3704  H   GLY A 221      -2.289  -3.677  17.022  1.00 95.46           H  
ATOM   3705  CA  GLY A 221      -2.335  -4.988  18.693  1.00 95.46           C  
ATOM   3706  HA2 GLY A 221      -2.577  -6.032  18.496  1.00 95.46           H  
ATOM   3707  HA3 GLY A 221      -1.252  -4.872  18.660  1.00 95.46           H  
ATOM   3708  C   GLY A 221      -2.796  -4.633  20.106  1.00 95.46           C  
ATOM   3709  O   GLY A 221      -2.962  -5.524  20.940  1.00 95.46           O  
ATOM   3710  N   SER A 222      -3.024  -3.347  20.379  1.00 93.48           N  
ATOM   3711  H   SER A 222      -2.884  -2.677  19.637  1.00 93.48           H  
ATOM   3712  CA  SER A 222      -3.492  -2.874  21.688  1.00 93.48           C  
ATOM   3713  HA  SER A 222      -3.070  -3.516  22.461  1.00 93.48           H  
ATOM   3714  C   SER A 222      -5.009  -2.948  21.856  1.00 93.48           C  
ATOM   3715  CB  SER A 222      -2.994  -1.451  21.966  1.00 93.48           C  
ATOM   3716  HB2 SER A 222      -1.910  -1.472  22.074  1.00 93.48           H  
ATOM   3717  HB3 SER A 222      -3.424  -1.104  22.906  1.00 93.48           H  
ATOM   3718  O   SER A 222      -5.480  -3.233  22.951  1.00 93.48           O  
ATOM   3719  OG  SER A 222      -3.331  -0.543  20.932  1.00 93.48           O  
ATOM   3720  HG  SER A 222      -2.741  -0.731  20.198  1.00 93.48           H  
ATOM   3721  N   MET A 223      -5.782  -2.698  20.798  1.00 94.95           N  
ATOM   3722  H   MET A 223      -5.340  -2.439  19.927  1.00 94.95           H  
ATOM   3723  CA  MET A 223      -7.245  -2.642  20.881  1.00 94.95           C  
ATOM   3724  HA  MET A 223      -7.530  -2.147  21.810  1.00 94.95           H  
ATOM   3725  C   MET A 223      -7.905  -4.017  20.905  1.00 94.95           C  
ATOM   3726  CB  MET A 223      -7.803  -1.832  19.707  1.00 94.95           C  
ATOM   3727  HB2 MET A 223      -8.887  -1.944  19.695  1.00 94.95           H  
ATOM   3728  HB3 MET A 223      -7.410  -2.217  18.766  1.00 94.95           H  
ATOM   3729  O   MET A 223      -8.935  -4.180  21.554  1.00 94.95           O  
ATOM   3730  CG  MET A 223      -7.464  -0.347  19.845  1.00 94.95           C  
ATOM   3731  HG2 MET A 223      -6.382  -0.221  19.808  1.00 94.95           H  
ATOM   3732  HG3 MET A 223      -7.805   0.006  20.818  1.00 94.95           H  
ATOM   3733  SD  MET A 223      -8.209   0.691  18.565  1.00 94.95           S  
ATOM   3734  CE  MET A 223      -9.909   0.698  19.165  1.00 94.95           C  
ATOM   3735  HE1 MET A 223     -10.318  -0.310  19.103  1.00 94.95           H  
ATOM   3736  HE2 MET A 223     -10.515   1.370  18.557  1.00 94.95           H  
ATOM   3737  HE3 MET A 223      -9.937   1.039  20.200  1.00 94.95           H  
ATOM   3738  N   PHE A 224      -7.336  -4.996  20.199  1.00 96.00           N  
ATOM   3739  H   PHE A 224      -6.508  -4.785  19.661  1.00 96.00           H  
ATOM   3740  CA  PHE A 224      -7.983  -6.293  19.979  1.00 96.00           C  
ATOM   3741  HA  PHE A 224      -8.928  -6.312  20.523  1.00 96.00           H  
ATOM   3742  C   PHE A 224      -7.179  -7.472  20.542  1.00 96.00           C  
ATOM   3743  CB  PHE A 224      -8.337  -6.455  18.496  1.00 96.00           C  
ATOM   3744  HB2 PHE A 224      -7.432  -6.729  17.954  1.00 96.00           H  
ATOM   3745  HB3 PHE A 224      -9.051  -7.275  18.413  1.00 96.00           H  
ATOM   3746  O   PHE A 224      -7.342  -8.605  20.085  1.00 96.00           O  
ATOM   3747  CG  PHE A 224      -8.967  -5.246  17.832  1.00 96.00           C  
ATOM   3748  CD1 PHE A 224     -10.185  -4.721  18.302  1.00 96.00           C  
ATOM   3749  HD1 PHE A 224     -10.678  -5.168  19.152  1.00 96.00           H  
ATOM   3750  CD2 PHE A 224      -8.323  -4.640  16.739  1.00 96.00           C  
ATOM   3751  HD2 PHE A 224      -7.381  -5.037  16.392  1.00 96.00           H  
ATOM   3752  CE1 PHE A 224     -10.747  -3.590  17.681  1.00 96.00           C  
ATOM   3753  HE1 PHE A 224     -11.660  -3.159  18.063  1.00 96.00           H  
ATOM   3754  CE2 PHE A 224      -8.894  -3.523  16.106  1.00 96.00           C  
ATOM   3755  HE2 PHE A 224      -8.396  -3.064  15.266  1.00 96.00           H  
ATOM   3756  CZ  PHE A 224     -10.108  -3.000  16.577  1.00 96.00           C  
ATOM   3757  HZ  PHE A 224     -10.540  -2.133  16.099  1.00 96.00           H  
ATOM   3758  N   SER A 225      -6.324  -7.225  21.544  1.00 93.67           N  
ATOM   3759  H   SER A 225      -6.266  -6.283  21.906  1.00 93.67           H  
ATOM   3760  CA  SER A 225      -5.449  -8.241  22.158  1.00 93.67           C  
ATOM   3761  HA  SER A 225      -4.741  -8.600  21.411  1.00 93.67           H  
ATOM   3762  C   SER A 225      -6.201  -9.474  22.660  1.00 93.67           C  
ATOM   3763  CB  SER A 225      -4.634  -7.624  23.301  1.00 93.67           C  
ATOM   3764  HB2 SER A 225      -3.940  -8.368  23.692  1.00 93.67           H  
ATOM   3765  HB3 SER A 225      -4.060  -6.781  22.916  1.00 93.67           H  
ATOM   3766  O   SER A 225      -5.693 -10.590  22.567  1.00 93.67           O  
ATOM   3767  OG  SER A 225      -5.467  -7.174  24.351  1.00 93.67           O  
ATOM   3768  HG  SER A 225      -5.498  -7.860  25.021  1.00 93.67           H  
ATOM   3769  N   GLU A 226      -7.433  -9.270  23.134  1.00 93.73           N  
ATOM   3770  H   GLU A 226      -7.735  -8.308  23.195  1.00 93.73           H  
ATOM   3771  CA  GLU A 226      -8.266 -10.293  23.767  1.00 93.73           C  
ATOM   3772  HA  GLU A 226      -7.633 -11.137  24.040  1.00 93.73           H  
ATOM   3773  C   GLU A 226      -9.369 -10.869  22.867  1.00 93.73           C  
ATOM   3774  CB  GLU A 226      -8.894  -9.723  25.052  1.00 93.73           C  
ATOM   3775  HB2 GLU A 226      -9.528 -10.483  25.509  1.00 93.73           H  
ATOM   3776  HB3 GLU A 226      -9.530  -8.876  24.794  1.00 93.73           H  
ATOM   3777  O   GLU A 226     -10.147 -11.704  23.337  1.00 93.73           O  
ATOM   3778  CG  GLU A 226      -7.875  -9.269  26.104  1.00 93.73           C  
ATOM   3779  HG2 GLU A 226      -7.377  -8.367  25.750  1.00 93.73           H  
ATOM   3780  HG3 GLU A 226      -8.411  -9.011  27.017  1.00 93.73           H  
ATOM   3781  CD  GLU A 226      -6.844 -10.360  26.411  1.00 93.73           C  
ATOM   3782  OE1 GLU A 226      -5.646 -10.001  26.459  1.00 93.73           O  
ATOM   3783  OE2 GLU A 226      -7.267 -11.538  26.538  1.00 93.73           O  
ATOM   3784  N   SER A 227      -9.482 -10.449  21.606  1.00 96.62           N  
ATOM   3785  H   SER A 227      -8.821  -9.769  21.258  1.00 96.62           H  
ATOM   3786  CA  SER A 227     -10.619 -10.819  20.745  1.00 96.62           C  
ATOM   3787  HA  SER A 227     -11.159 -11.655  21.190  1.00 96.62           H  
ATOM   3788  C   SER A 227     -10.227 -11.290  19.347  1.00 96.62           C  
ATOM   3789  CB  SER A 227     -11.611  -9.653  20.667  1.00 96.62           C  
ATOM   3790  HB2 SER A 227     -12.011  -9.476  21.665  1.00 96.62           H  
ATOM   3791  HB3 SER A 227     -12.434  -9.917  20.002  1.00 96.62           H  
ATOM   3792  O   SER A 227     -10.868 -12.209  18.832  1.00 96.62           O  
ATOM   3793  OG  SER A 227     -10.990  -8.462  20.215  1.00 96.62           O  
ATOM   3794  HG  SER A 227     -11.653  -7.769  20.164  1.00 96.62           H  
ATOM   3795  N   LEU A 228      -9.175 -10.720  18.752  1.00 98.26           N  
ATOM   3796  H   LEU A 228      -8.676  -9.987  19.237  1.00 98.26           H  
ATOM   3797  CA  LEU A 228      -8.851 -10.958  17.348  1.00 98.26           C  
ATOM   3798  HA  LEU A 228      -9.794 -10.901  16.805  1.00 98.26           H  
ATOM   3799  C   LEU A 228      -8.261 -12.353  17.117  1.00 98.26           C  
ATOM   3800  CB  LEU A 228      -7.911  -9.852  16.839  1.00 98.26           C  
ATOM   3801  HB2 LEU A 228      -8.203  -8.904  17.292  1.00 98.26           H  
ATOM   3802  HB3 LEU A 228      -6.896 -10.076  17.166  1.00 98.26           H  
ATOM   3803  O   LEU A 228      -7.265 -12.727  17.731  1.00 98.26           O  
ATOM   3804  CG  LEU A 228      -7.930  -9.668  15.314  1.00 98.26           C  
ATOM   3805  HG  LEU A 228      -7.738 -10.622  14.824  1.00 98.26           H  
ATOM   3806  CD1 LEU A 228      -9.265  -9.105  14.819  1.00 98.26           C  
ATOM   3807 HD11 LEU A 228     -10.086  -9.781  15.058  1.00 98.26           H  
ATOM   3808 HD12 LEU A 228      -9.224  -9.001  13.734  1.00 98.26           H  
ATOM   3809 HD13 LEU A 228      -9.460  -8.135  15.278  1.00 98.26           H  
ATOM   3810  CD2 LEU A 228      -6.848  -8.671  14.901  1.00 98.26           C  
ATOM   3811 HD21 LEU A 228      -6.907  -8.497  13.827  1.00 98.26           H  
ATOM   3812 HD22 LEU A 228      -5.868  -9.088  15.132  1.00 98.26           H  
ATOM   3813 HD23 LEU A 228      -6.980  -7.729  15.433  1.00 98.26           H  
ATOM   3814  N   GLU A 229      -8.848 -13.094  16.178  1.00 98.20           N  
ATOM   3815  H   GLU A 229      -9.672 -12.720  15.731  1.00 98.20           H  
ATOM   3816  CA  GLU A 229      -8.424 -14.441  15.781  1.00 98.20           C  
ATOM   3817  HA  GLU A 229      -7.641 -14.794  16.452  1.00 98.20           H  
ATOM   3818  C   GLU A 229      -7.865 -14.484  14.353  1.00 98.20           C  
ATOM   3819  CB  GLU A 229      -9.601 -15.421  15.884  1.00 98.20           C  
ATOM   3820  HB2 GLU A 229     -10.379 -15.119  15.183  1.00 98.20           H  
ATOM   3821  HB3 GLU A 229      -9.242 -16.407  15.587  1.00 98.20           H  
ATOM   3822  O   GLU A 229      -7.015 -15.320  14.052  1.00 98.20           O  
ATOM   3823  CG  GLU A 229     -10.209 -15.538  17.290  1.00 98.20           C  
ATOM   3824  HG2 GLU A 229      -9.406 -15.690  18.012  1.00 98.20           H  
ATOM   3825  HG3 GLU A 229     -10.730 -14.613  17.538  1.00 98.20           H  
ATOM   3826  CD  GLU A 229     -11.198 -16.709  17.365  1.00 98.20           C  
ATOM   3827  OE1 GLU A 229     -11.145 -17.511  18.324  1.00 98.20           O  
ATOM   3828  OE2 GLU A 229     -12.005 -16.909  16.428  1.00 98.20           O  
ATOM   3829  N   MET A 230      -8.314 -13.589  13.469  1.00 98.41           N  
ATOM   3830  H   MET A 230      -9.033 -12.946  13.766  1.00 98.41           H  
ATOM   3831  CA  MET A 230      -7.871 -13.519  12.078  1.00 98.41           C  
ATOM   3832  HA  MET A 230      -6.940 -14.077  11.979  1.00 98.41           H  
ATOM   3833  C   MET A 230      -7.594 -12.074  11.657  1.00 98.41           C  
ATOM   3834  CB  MET A 230      -8.911 -14.205  11.181  1.00 98.41           C  
ATOM   3835  HB2 MET A 230      -9.880 -13.721  11.309  1.00 98.41           H  
ATOM   3836  HB3 MET A 230      -9.004 -15.246  11.491  1.00 98.41           H  
ATOM   3837  O   MET A 230      -8.459 -11.205  11.787  1.00 98.41           O  
ATOM   3838  CG  MET A 230      -8.527 -14.170   9.699  1.00 98.41           C  
ATOM   3839  HG2 MET A 230      -7.508 -14.537   9.579  1.00 98.41           H  
ATOM   3840  HG3 MET A 230      -8.559 -13.135   9.358  1.00 98.41           H  
ATOM   3841  SD  MET A 230      -9.627 -15.155   8.648  1.00 98.41           S  
ATOM   3842  CE  MET A 230      -9.198 -14.454   7.035  1.00 98.41           C  
ATOM   3843  HE1 MET A 230      -8.137 -14.609   6.840  1.00 98.41           H  
ATOM   3844  HE2 MET A 230      -9.787 -14.942   6.259  1.00 98.41           H  
ATOM   3845  HE3 MET A 230      -9.412 -13.385   7.032  1.00 98.41           H  
ATOM   3846  N   LEU A 231      -6.402 -11.836  11.110  1.00 98.59           N  
ATOM   3847  H   LEU A 231      -5.743 -12.599  11.049  1.00 98.59           H  
ATOM   3848  CA  LEU A 231      -5.970 -10.539  10.596  1.00 98.59           C  
ATOM   3849  HA  LEU A 231      -6.826  -9.864  10.590  1.00 98.59           H  
ATOM   3850  C   LEU A 231      -5.452 -10.677   9.161  1.00 98.59           C  
ATOM   3851  CB  LEU A 231      -4.923  -9.945  11.553  1.00 98.59           C  
ATOM   3852  HB2 LEU A 231      -5.363  -9.874  12.549  1.00 98.59           H  
ATOM   3853  HB3 LEU A 231      -4.079 -10.632  11.607  1.00 98.59           H  
ATOM   3854  O   LEU A 231      -4.527 -11.446   8.902  1.00 98.59           O  
ATOM   3855  CG  LEU A 231      -4.394  -8.559  11.143  1.00 98.59           C  
ATOM   3856  HG  LEU A 231      -3.898  -8.647  10.177  1.00 98.59           H  
ATOM   3857  CD1 LEU A 231      -5.475  -7.481  11.040  1.00 98.59           C  
ATOM   3858 HD11 LEU A 231      -5.016  -6.508  10.869  1.00 98.59           H  
ATOM   3859 HD12 LEU A 231      -6.061  -7.447  11.959  1.00 98.59           H  
ATOM   3860 HD13 LEU A 231      -6.126  -7.692  10.192  1.00 98.59           H  
ATOM   3861  CD2 LEU A 231      -3.369  -8.089  12.172  1.00 98.59           C  
ATOM   3862 HD21 LEU A 231      -2.561  -8.819  12.234  1.00 98.59           H  
ATOM   3863 HD22 LEU A 231      -3.838  -7.993  13.151  1.00 98.59           H  
ATOM   3864 HD23 LEU A 231      -2.949  -7.129  11.871  1.00 98.59           H  
ATOM   3865  N   ASP A 232      -6.031  -9.919   8.231  1.00 98.58           N  
ATOM   3866  H   ASP A 232      -6.789  -9.315   8.514  1.00 98.58           H  
ATOM   3867  CA  ASP A 232      -5.567  -9.852   6.841  1.00 98.58           C  
ATOM   3868  HA  ASP A 232      -4.801 -10.613   6.691  1.00 98.58           H  
ATOM   3869  C   ASP A 232      -4.908  -8.497   6.553  1.00 98.58           C  
ATOM   3870  CB  ASP A 232      -6.717 -10.184   5.868  1.00 98.58           C  
ATOM   3871  HB2 ASP A 232      -7.414  -9.347   5.820  1.00 98.58           H  
ATOM   3872  HB3 ASP A 232      -7.254 -11.053   6.247  1.00 98.58           H  
ATOM   3873  O   ASP A 232      -5.567  -7.458   6.600  1.00 98.58           O  
ATOM   3874  CG  ASP A 232      -6.238 -10.499   4.445  1.00 98.58           C  
ATOM   3875  OD1 ASP A 232      -5.098 -10.119   4.091  1.00 98.58           O  
ATOM   3876  OD2 ASP A 232      -6.964 -11.209   3.707  1.00 98.58           O  
ATOM   3877  N   LEU A 233      -3.607  -8.515   6.261  1.00 98.15           N  
ATOM   3878  H   LEU A 233      -3.142  -9.412   6.250  1.00 98.15           H  
ATOM   3879  CA  LEU A 233      -2.775  -7.359   5.911  1.00 98.15           C  
ATOM   3880  HA  LEU A 233      -3.372  -6.450   5.991  1.00 98.15           H  
ATOM   3881  C   LEU A 233      -2.291  -7.416   4.456  1.00 98.15           C  
ATOM   3882  CB  LEU A 233      -1.583  -7.260   6.883  1.00 98.15           C  
ATOM   3883  HB2 LEU A 233      -0.958  -8.144   6.754  1.00 98.15           H  
ATOM   3884  HB3 LEU A 233      -0.984  -6.390   6.615  1.00 98.15           H  
ATOM   3885  O   LEU A 233      -1.314  -6.758   4.099  1.00 98.15           O  
ATOM   3886  CG  LEU A 233      -1.965  -7.141   8.361  1.00 98.15           C  
ATOM   3887  HG  LEU A 233      -2.512  -8.037   8.658  1.00 98.15           H  
ATOM   3888  CD1 LEU A 233      -0.699  -7.069   9.209  1.00 98.15           C  
ATOM   3889 HD11 LEU A 233      -0.101  -6.202   8.926  1.00 98.15           H  
ATOM   3890 HD12 LEU A 233      -0.974  -7.000  10.261  1.00 98.15           H  
ATOM   3891 HD13 LEU A 233      -0.102  -7.968   9.053  1.00 98.15           H  
ATOM   3892  CD2 LEU A 233      -2.828  -5.907   8.636  1.00 98.15           C  
ATOM   3893 HD21 LEU A 233      -2.964  -5.784   9.711  1.00 98.15           H  
ATOM   3894 HD22 LEU A 233      -2.356  -5.016   8.222  1.00 98.15           H  
ATOM   3895 HD23 LEU A 233      -3.810  -6.044   8.184  1.00 98.15           H  
ATOM   3896  N   SER A 234      -2.936  -8.224   3.612  1.00 97.39           N  
ATOM   3897  H   SER A 234      -3.719  -8.764   3.953  1.00 97.39           H  
ATOM   3898  CA  SER A 234      -2.472  -8.438   2.242  1.00 97.39           C  
ATOM   3899  HA  SER A 234      -1.472  -8.868   2.310  1.00 97.39           H  
ATOM   3900  C   SER A 234      -2.391  -7.125   1.457  1.00 97.39           C  
ATOM   3901  CB  SER A 234      -3.363  -9.427   1.489  1.00 97.39           C  
ATOM   3902  HB2 SER A 234      -2.936  -9.606   0.503  1.00 97.39           H  
ATOM   3903  HB3 SER A 234      -4.361  -9.004   1.373  1.00 97.39           H  
ATOM   3904  O   SER A 234      -3.315  -6.320   1.483  1.00 97.39           O  
ATOM   3905  OG  SER A 234      -3.454 -10.654   2.182  1.00 97.39           O  
ATOM   3906  HG  SER A 234      -4.061 -10.491   2.909  1.00 97.39           H  
ATOM   3907  N   TYR A 235      -1.309  -6.920   0.710  1.00 96.09           N  
ATOM   3908  H   TYR A 235      -0.606  -7.645   0.726  1.00 96.09           H  
ATOM   3909  CA  TYR A 235      -1.061  -5.770  -0.167  1.00 96.09           C  
ATOM   3910  HA  TYR A 235      -0.055  -5.915  -0.559  1.00 96.09           H  
ATOM   3911  C   TYR A 235      -1.003  -4.397   0.537  1.00 96.09           C  
ATOM   3912  CB  TYR A 235      -2.004  -5.817  -1.383  1.00 96.09           C  
ATOM   3913  HB2 TYR A 235      -3.023  -5.611  -1.057  1.00 96.09           H  
ATOM   3914  HB3 TYR A 235      -1.724  -5.023  -2.076  1.00 96.09           H  
ATOM   3915  O   TYR A 235      -1.097  -3.353  -0.114  1.00 96.09           O  
ATOM   3916  CG  TYR A 235      -1.972  -7.135  -2.137  1.00 96.09           C  
ATOM   3917  CD1 TYR A 235      -0.894  -7.422  -2.997  1.00 96.09           C  
ATOM   3918  HD1 TYR A 235      -0.094  -6.706  -3.109  1.00 96.09           H  
ATOM   3919  CD2 TYR A 235      -3.003  -8.080  -1.964  1.00 96.09           C  
ATOM   3920  HD2 TYR A 235      -3.827  -7.863  -1.300  1.00 96.09           H  
ATOM   3921  CE1 TYR A 235      -0.846  -8.647  -3.692  1.00 96.09           C  
ATOM   3922  HE1 TYR A 235      -0.015  -8.869  -4.344  1.00 96.09           H  
ATOM   3923  CE2 TYR A 235      -2.957  -9.308  -2.654  1.00 96.09           C  
ATOM   3924  HE2 TYR A 235      -3.738 -10.042  -2.527  1.00 96.09           H  
ATOM   3925  OH  TYR A 235      -1.850 -10.775  -4.185  1.00 96.09           O  
ATOM   3926  HH  TYR A 235      -1.054 -10.886  -4.709  1.00 96.09           H  
ATOM   3927  CZ  TYR A 235      -1.882  -9.591  -3.521  1.00 96.09           C  
ATOM   3928  N   CYS A 236      -0.786  -4.363   1.854  1.00 96.07           N  
ATOM   3929  H   CYS A 236      -0.794  -5.233   2.367  1.00 96.07           H  
ATOM   3930  CA  CYS A 236      -0.579  -3.130   2.620  1.00 96.07           C  
ATOM   3931  HA  CYS A 236      -1.238  -2.352   2.234  1.00 96.07           H  
ATOM   3932  C   CYS A 236       0.866  -2.614   2.514  1.00 96.07           C  
ATOM   3933  CB  CYS A 236      -0.978  -3.381   4.071  1.00 96.07           C  
ATOM   3934  HB2 CYS A 236      -0.677  -2.536   4.691  1.00 96.07           H  
ATOM   3935  HB3 CYS A 236      -0.488  -4.288   4.424  1.00 96.07           H  
ATOM   3936  O   CYS A 236       1.699  -2.824   3.392  1.00 96.07           O  
ATOM   3937  SG  CYS A 236      -2.768  -3.575   4.163  1.00 96.07           S  
ATOM   3938  HG  CYS A 236      -2.839  -3.933   5.448  1.00 96.07           H  
ATOM   3939  N   LYS A 237       1.176  -1.875   1.444  1.00 90.38           N  
ATOM   3940  H   LYS A 237       0.458  -1.807   0.737  1.00 90.38           H  
ATOM   3941  CA  LYS A 237       2.553  -1.449   1.107  1.00 90.38           C  
ATOM   3942  HA  LYS A 237       3.181  -2.340   1.084  1.00 90.38           H  
ATOM   3943  C   LYS A 237       3.247  -0.503   2.100  1.00 90.38           C  
ATOM   3944  CB  LYS A 237       2.574  -0.812  -0.289  1.00 90.38           C  
ATOM   3945  HB2 LYS A 237       3.599  -0.521  -0.515  1.00 90.38           H  
ATOM   3946  HB3 LYS A 237       1.952   0.083  -0.298  1.00 90.38           H  
ATOM   3947  O   LYS A 237       4.415  -0.191   1.899  1.00 90.38           O  
ATOM   3948  CG  LYS A 237       2.098  -1.780  -1.376  1.00 90.38           C  
ATOM   3949  HG2 LYS A 237       2.539  -2.762  -1.198  1.00 90.38           H  
ATOM   3950  HG3 LYS A 237       1.012  -1.868  -1.344  1.00 90.38           H  
ATOM   3951  CD  LYS A 237       2.539  -1.291  -2.758  1.00 90.38           C  
ATOM   3952  HD2 LYS A 237       3.626  -1.215  -2.771  1.00 90.38           H  
ATOM   3953  HD3 LYS A 237       2.097  -0.316  -2.967  1.00 90.38           H  
ATOM   3954  CE  LYS A 237       2.087  -2.313  -3.802  1.00 90.38           C  
ATOM   3955  HE2 LYS A 237       2.385  -3.302  -3.453  1.00 90.38           H  
ATOM   3956  HE3 LYS A 237       0.999  -2.304  -3.861  1.00 90.38           H  
ATOM   3957  NZ  LYS A 237       2.694  -2.054  -5.131  1.00 90.38           N  
ATOM   3958  HZ1 LYS A 237       2.395  -2.762  -5.787  1.00 90.38           H  
ATOM   3959  HZ2 LYS A 237       2.431  -1.146  -5.486  1.00 90.38           H  
ATOM   3960  HZ3 LYS A 237       3.700  -2.115  -5.064  1.00 90.38           H  
ATOM   3961  N   LYS A 238       2.555   0.033   3.106  1.00 92.91           N  
ATOM   3962  H   LYS A 238       1.609  -0.290   3.253  1.00 92.91           H  
ATOM   3963  CA  LYS A 238       3.160   0.920   4.118  1.00 92.91           C  
ATOM   3964  HA  LYS A 238       4.109   1.312   3.754  1.00 92.91           H  
ATOM   3965  C   LYS A 238       3.529   0.201   5.414  1.00 92.91           C  
ATOM   3966  CB  LYS A 238       2.239   2.106   4.403  1.00 92.91           C  
ATOM   3967  HB2 LYS A 238       2.580   2.598   5.313  1.00 92.91           H  
ATOM   3968  HB3 LYS A 238       1.223   1.746   4.570  1.00 92.91           H  
ATOM   3969  O   LYS A 238       4.144   0.820   6.275  1.00 92.91           O  
ATOM   3970  CG  LYS A 238       2.204   3.138   3.276  1.00 92.91           C  
ATOM   3971  HG2 LYS A 238       3.217   3.464   3.041  1.00 92.91           H  
ATOM   3972  HG3 LYS A 238       1.733   2.715   2.389  1.00 92.91           H  
ATOM   3973  CD  LYS A 238       1.389   4.321   3.797  1.00 92.91           C  
ATOM   3974  HD2 LYS A 238       0.383   3.981   4.041  1.00 92.91           H  
ATOM   3975  HD3 LYS A 238       1.854   4.691   4.711  1.00 92.91           H  
ATOM   3976  CE  LYS A 238       1.318   5.455   2.781  1.00 92.91           C  
ATOM   3977  HE2 LYS A 238       2.333   5.717   2.482  1.00 92.91           H  
ATOM   3978  HE3 LYS A 238       0.765   5.104   1.910  1.00 92.91           H  
ATOM   3979  NZ  LYS A 238       0.645   6.617   3.406  1.00 92.91           N  
ATOM   3980  HZ1 LYS A 238       1.119   6.863   4.263  1.00 92.91           H  
ATOM   3981  HZ2 LYS A 238      -0.297   6.361   3.664  1.00 92.91           H  
ATOM   3982  HZ3 LYS A 238       0.632   7.422   2.796  1.00 92.91           H  
ATOM   3983  N   ILE A 239       3.171  -1.074   5.542  1.00 95.22           N  
ATOM   3984  H   ILE A 239       2.703  -1.536   4.775  1.00 95.22           H  
ATOM   3985  CA  ILE A 239       3.550  -1.903   6.681  1.00 95.22           C  
ATOM   3986  HA  ILE A 239       3.530  -1.300   7.589  1.00 95.22           H  
ATOM   3987  C   ILE A 239       4.979  -2.392   6.466  1.00 95.22           C  
ATOM   3988  CB  ILE A 239       2.552  -3.061   6.854  1.00 95.22           C  
ATOM   3989  HB  ILE A 239       2.477  -3.595   5.906  1.00 95.22           H  
ATOM   3990  O   ILE A 239       5.295  -2.976   5.428  1.00 95.22           O  
ATOM   3991  CG1 ILE A 239       1.161  -2.480   7.197  1.00 95.22           C  
ATOM   3992 HG12 ILE A 239       0.864  -1.787   6.410  1.00 95.22           H  
ATOM   3993 HG13 ILE A 239       1.211  -1.929   8.136  1.00 95.22           H  
ATOM   3994  CG2 ILE A 239       3.050  -4.060   7.912  1.00 95.22           C  
ATOM   3995 HG21 ILE A 239       2.339  -4.878   8.029  1.00 95.22           H  
ATOM   3996 HG22 ILE A 239       3.992  -4.511   7.599  1.00 95.22           H  
ATOM   3997 HG23 ILE A 239       3.208  -3.549   8.862  1.00 95.22           H  
ATOM   3998  CD1 ILE A 239       0.054  -3.529   7.292  1.00 95.22           C  
ATOM   3999 HD11 ILE A 239       0.155  -4.087   8.222  1.00 95.22           H  
ATOM   4000 HD12 ILE A 239      -0.919  -3.038   7.279  1.00 95.22           H  
ATOM   4001 HD13 ILE A 239       0.130  -4.231   6.461  1.00 95.22           H  
ATOM   4002  N   SER A 240       5.829  -2.149   7.455  1.00 94.09           N  
ATOM   4003  H   SER A 240       5.488  -1.647   8.262  1.00 94.09           H  
ATOM   4004  CA  SER A 240       7.204  -2.626   7.496  1.00 94.09           C  
ATOM   4005  HA  SER A 240       7.512  -2.851   6.475  1.00 94.09           H  
ATOM   4006  C   SER A 240       7.329  -3.910   8.332  1.00 94.09           C  
ATOM   4007  CB  SER A 240       8.119  -1.510   8.020  1.00 94.09           C  
ATOM   4008  HB2 SER A 240       7.754  -0.540   7.683  1.00 94.09           H  
ATOM   4009  HB3 SER A 240       9.117  -1.655   7.605  1.00 94.09           H  
ATOM   4010  O   SER A 240       6.461  -4.209   9.163  1.00 94.09           O  
ATOM   4011  OG  SER A 240       8.223  -1.521   9.431  1.00 94.09           O  
ATOM   4012  HG  SER A 240       7.643  -0.839   9.777  1.00 94.09           H  
ATOM   4013  N   PRO A 241       8.457  -4.636   8.213  1.00 93.93           N  
ATOM   4014  CA  PRO A 241       8.789  -5.738   9.118  1.00 93.93           C  
ATOM   4015  HA  PRO A 241       8.095  -6.563   8.957  1.00 93.93           H  
ATOM   4016  C   PRO A 241       8.760  -5.350  10.602  1.00 93.93           C  
ATOM   4017  CB  PRO A 241      10.199  -6.164   8.706  1.00 93.93           C  
ATOM   4018  HB2 PRO A 241      10.945  -5.590   9.255  1.00 93.93           H  
ATOM   4019  HB3 PRO A 241      10.356  -7.230   8.872  1.00 93.93           H  
ATOM   4020  O   PRO A 241       8.380  -6.151  11.453  1.00 93.93           O  
ATOM   4021  CG  PRO A 241      10.279  -5.789   7.228  1.00 93.93           C  
ATOM   4022  HG2 PRO A 241       9.799  -6.553   6.617  1.00 93.93           H  
ATOM   4023  HG3 PRO A 241      11.309  -5.623   6.914  1.00 93.93           H  
ATOM   4024  CD  PRO A 241       9.466  -4.504   7.167  1.00 93.93           C  
ATOM   4025  HD2 PRO A 241      10.114  -3.654   7.379  1.00 93.93           H  
ATOM   4026  HD3 PRO A 241       9.016  -4.406   6.179  1.00 93.93           H  
ATOM   4027  N   LYS A 242       9.125  -4.103  10.932  1.00 93.48           N  
ATOM   4028  H   LYS A 242       9.303  -3.449  10.183  1.00 93.48           H  
ATOM   4029  CA  LYS A 242       9.084  -3.600  12.313  1.00 93.48           C  
ATOM   4030  HA  LYS A 242       9.498  -4.358  12.978  1.00 93.48           H  
ATOM   4031  C   LYS A 242       7.649  -3.371  12.780  1.00 93.48           C  
ATOM   4032  CB  LYS A 242       9.905  -2.310  12.451  1.00 93.48           C  
ATOM   4033  HB2 LYS A 242       9.529  -1.562  11.752  1.00 93.48           H  
ATOM   4034  HB3 LYS A 242       9.771  -1.924  13.461  1.00 93.48           H  
ATOM   4035  O   LYS A 242       7.342  -3.664  13.932  1.00 93.48           O  
ATOM   4036  CG  LYS A 242      11.403  -2.537  12.209  1.00 93.48           C  
ATOM   4037  HG2 LYS A 242      11.556  -2.917  11.198  1.00 93.48           H  
ATOM   4038  HG3 LYS A 242      11.777  -3.270  12.923  1.00 93.48           H  
ATOM   4039  CD  LYS A 242      12.179  -1.224  12.368  1.00 93.48           C  
ATOM   4040  HD2 LYS A 242      12.043  -0.842  13.380  1.00 93.48           H  
ATOM   4041  HD3 LYS A 242      11.790  -0.498  11.655  1.00 93.48           H  
ATOM   4042  CE  LYS A 242      13.668  -1.470  12.098  1.00 93.48           C  
ATOM   4043  HE2 LYS A 242      14.052  -2.159  12.849  1.00 93.48           H  
ATOM   4044  HE3 LYS A 242      13.762  -1.955  11.126  1.00 93.48           H  
ATOM   4045  NZ  LYS A 242      14.448  -0.207  12.103  1.00 93.48           N  
ATOM   4046  HZ1 LYS A 242      14.093   0.424  11.399  1.00 93.48           H  
ATOM   4047  HZ2 LYS A 242      14.395   0.244  13.006  1.00 93.48           H  
ATOM   4048  HZ3 LYS A 242      15.417  -0.395  11.890  1.00 93.48           H  
ATOM   4049  N   GLY A 243       6.768  -2.902  11.896  1.00 95.33           N  
ATOM   4050  H   GLY A 243       7.086  -2.685  10.962  1.00 95.33           H  
ATOM   4051  CA  GLY A 243       5.350  -2.702  12.193  1.00 95.33           C  
ATOM   4052  HA2 GLY A 243       4.851  -2.346  11.292  1.00 95.33           H  
ATOM   4053  HA3 GLY A 243       5.236  -1.962  12.985  1.00 95.33           H  
ATOM   4054  C   GLY A 243       4.636  -3.983  12.601  1.00 95.33           C  
ATOM   4055  O   GLY A 243       3.817  -3.959  13.521  1.00 95.33           O  
ATOM   4056  N   LEU A 244       4.994  -5.117  11.987  1.00 96.89           N  
ATOM   4057  H   LEU A 244       5.645  -5.057  11.217  1.00 96.89           H  
ATOM   4058  CA  LEU A 244       4.441  -6.428  12.342  1.00 96.89           C  
ATOM   4059  HA  LEU A 244       3.360  -6.403  12.206  1.00 96.89           H  
ATOM   4060  C   LEU A 244       4.660  -6.783  13.820  1.00 96.89           C  
ATOM   4061  CB  LEU A 244       5.043  -7.514  11.433  1.00 96.89           C  
ATOM   4062  HB2 LEU A 244       6.128  -7.413  11.426  1.00 96.89           H  
ATOM   4063  HB3 LEU A 244       4.818  -8.486  11.872  1.00 96.89           H  
ATOM   4064  O   LEU A 244       3.795  -7.406  14.431  1.00 96.89           O  
ATOM   4065  CG  LEU A 244       4.536  -7.535   9.979  1.00 96.89           C  
ATOM   4066  HG  LEU A 244       4.844  -6.625   9.465  1.00 96.89           H  
ATOM   4067  CD1 LEU A 244       5.151  -8.744   9.274  1.00 96.89           C  
ATOM   4068 HD11 LEU A 244       4.723  -8.851   8.278  1.00 96.89           H  
ATOM   4069 HD12 LEU A 244       6.229  -8.610   9.186  1.00 96.89           H  
ATOM   4070 HD13 LEU A 244       4.948  -9.658   9.833  1.00 96.89           H  
ATOM   4071  CD2 LEU A 244       3.013  -7.674   9.877  1.00 96.89           C  
ATOM   4072 HD21 LEU A 244       2.727  -7.794   8.832  1.00 96.89           H  
ATOM   4073 HD22 LEU A 244       2.526  -6.775  10.253  1.00 96.89           H  
ATOM   4074 HD23 LEU A 244       2.677  -8.543  10.442  1.00 96.89           H  
ATOM   4075  N   MET A 245       5.747  -6.317  14.442  1.00 95.65           N  
ATOM   4076  H   MET A 245       6.404  -5.763  13.912  1.00 95.65           H  
ATOM   4077  CA  MET A 245       6.005  -6.542  15.872  1.00 95.65           C  
ATOM   4078  HA  MET A 245       5.945  -7.612  16.073  1.00 95.65           H  
ATOM   4079  C   MET A 245       4.969  -5.882  16.791  1.00 95.65           C  
ATOM   4080  CB  MET A 245       7.412  -6.058  16.244  1.00 95.65           C  
ATOM   4081  HB2 MET A 245       7.501  -4.991  16.037  1.00 95.65           H  
ATOM   4082  HB3 MET A 245       7.558  -6.196  17.315  1.00 95.65           H  
ATOM   4083  O   MET A 245       4.823  -6.297  17.943  1.00 95.65           O  
ATOM   4084  CG  MET A 245       8.527  -6.813  15.517  1.00 95.65           C  
ATOM   4085  HG2 MET A 245       9.473  -6.338  15.776  1.00 95.65           H  
ATOM   4086  HG3 MET A 245       8.400  -6.729  14.437  1.00 95.65           H  
ATOM   4087  SD  MET A 245       8.637  -8.556  15.990  1.00 95.65           S  
ATOM   4088  CE  MET A 245       7.745  -9.324  14.619  1.00 95.65           C  
ATOM   4089  HE1 MET A 245       7.723 -10.398  14.798  1.00 95.65           H  
ATOM   4090  HE2 MET A 245       6.725  -8.946  14.550  1.00 95.65           H  
ATOM   4091  HE3 MET A 245       8.273  -9.128  13.686  1.00 95.65           H  
ATOM   4092  N   GLY A 246       4.204  -4.904  16.292  1.00 95.29           N  
ATOM   4093  H   GLY A 246       4.347  -4.623  15.332  1.00 95.29           H  
ATOM   4094  CA  GLY A 246       3.057  -4.329  16.997  1.00 95.29           C  
ATOM   4095  HA2 GLY A 246       2.629  -3.540  16.378  1.00 95.29           H  
ATOM   4096  HA3 GLY A 246       3.389  -3.892  17.939  1.00 95.29           H  
ATOM   4097  C   GLY A 246       1.949  -5.347  17.295  1.00 95.29           C  
ATOM   4098  O   GLY A 246       1.155  -5.131  18.204  1.00 95.29           O  
ATOM   4099  N   LEU A 247       1.930  -6.488  16.595  1.00 97.10           N  
ATOM   4100  H   LEU A 247       2.614  -6.607  15.862  1.00 97.10           H  
ATOM   4101  CA  LEU A 247       0.925  -7.544  16.743  1.00 97.10           C  
ATOM   4102  HA  LEU A 247      -0.031  -7.085  16.994  1.00 97.10           H  
ATOM   4103  C   LEU A 247       1.227  -8.538  17.872  1.00 97.10           C  
ATOM   4104  CB  LEU A 247       0.776  -8.277  15.400  1.00 97.10           C  
ATOM   4105  HB2 LEU A 247       1.709  -8.797  15.183  1.00 97.10           H  
ATOM   4106  HB3 LEU A 247       0.002  -9.039  15.498  1.00 97.10           H  
ATOM   4107  O   LEU A 247       0.362  -9.336  18.218  1.00 97.10           O  
ATOM   4108  CG  LEU A 247       0.427  -7.369  14.207  1.00 97.10           C  
ATOM   4109  HG  LEU A 247       1.203  -6.616  14.068  1.00 97.10           H  
ATOM   4110  CD1 LEU A 247       0.367  -8.219  12.942  1.00 97.10           C  
ATOM   4111 HD11 LEU A 247      -0.392  -8.995  13.040  1.00 97.10           H  
ATOM   4112 HD12 LEU A 247       0.146  -7.583  12.084  1.00 97.10           H  
ATOM   4113 HD13 LEU A 247       1.336  -8.691  12.777  1.00 97.10           H  
ATOM   4114  CD2 LEU A 247      -0.911  -6.651  14.398  1.00 97.10           C  
ATOM   4115 HD21 LEU A 247      -1.132  -6.050  13.516  1.00 97.10           H  
ATOM   4116 HD22 LEU A 247      -1.708  -7.383  14.528  1.00 97.10           H  
ATOM   4117 HD23 LEU A 247      -0.869  -5.983  15.258  1.00 97.10           H  
ATOM   4118  N   ARG A 248       2.415  -8.485  18.491  1.00 95.37           N  
ATOM   4119  H   ARG A 248       3.071  -7.798  18.148  1.00 95.37           H  
ATOM   4120  CA  ARG A 248       2.881  -9.449  19.515  1.00 95.37           C  
ATOM   4121  HA  ARG A 248       2.958 -10.428  19.044  1.00 95.37           H  
ATOM   4122  C   ARG A 248       1.947  -9.627  20.722  1.00 95.37           C  
ATOM   4123  CB  ARG A 248       4.284  -9.025  19.981  1.00 95.37           C  
ATOM   4124  HB2 ARG A 248       4.918  -8.888  19.105  1.00 95.37           H  
ATOM   4125  HB3 ARG A 248       4.714  -9.827  20.581  1.00 95.37           H  
ATOM   4126  O   ARG A 248       2.049 -10.625  21.441  1.00 95.37           O  
ATOM   4127  CG  ARG A 248       4.266  -7.731  20.814  1.00 95.37           C  
ATOM   4128  HG2 ARG A 248       3.753  -7.910  21.758  1.00 95.37           H  
ATOM   4129  HG3 ARG A 248       3.740  -6.944  20.273  1.00 95.37           H  
ATOM   4130  CD  ARG A 248       5.686  -7.257  21.117  1.00 95.37           C  
ATOM   4131  HD2 ARG A 248       6.203  -7.086  20.172  1.00 95.37           H  
ATOM   4132  HD3 ARG A 248       6.209  -8.039  21.669  1.00 95.37           H  
ATOM   4133  NE  ARG A 248       5.668  -6.010  21.903  1.00 95.37           N  
ATOM   4134  HE  ARG A 248       4.761  -5.595  22.066  1.00 95.37           H  
ATOM   4135  NH1 ARG A 248       7.940  -5.768  22.099  1.00 95.37           N  
ATOM   4136 HH11 ARG A 248       8.062  -6.613  21.559  1.00 95.37           H  
ATOM   4137 HH12 ARG A 248       8.746  -5.268  22.446  1.00 95.37           H  
ATOM   4138  NH2 ARG A 248       6.584  -4.238  23.000  1.00 95.37           N  
ATOM   4139 HH21 ARG A 248       5.659  -3.885  23.199  1.00 95.37           H  
ATOM   4140 HH22 ARG A 248       7.399  -3.724  23.301  1.00 95.37           H  
ATOM   4141  CZ  ARG A 248       6.727  -5.347  22.328  1.00 95.37           C  
ATOM   4142  N   SER A 249       1.092  -8.641  20.992  1.00 95.37           N  
ATOM   4143  H   SER A 249       1.051  -7.860  20.352  1.00 95.37           H  
ATOM   4144  CA  SER A 249       0.105  -8.646  22.078  1.00 95.37           C  
ATOM   4145  HA  SER A 249       0.533  -9.147  22.946  1.00 95.37           H  
ATOM   4146  C   SER A 249      -1.185  -9.393  21.733  1.00 95.37           C  
ATOM   4147  CB  SER A 249      -0.225  -7.207  22.487  1.00 95.37           C  
ATOM   4148  HB2 SER A 249      -1.080  -7.194  23.163  1.00 95.37           H  
ATOM   4149  HB3 SER A 249       0.636  -6.782  23.002  1.00 95.37           H  
ATOM   4150  O   SER A 249      -1.954  -9.691  22.641  1.00 95.37           O  
ATOM   4151  OG  SER A 249      -0.495  -6.425  21.344  1.00 95.37           O  
ATOM   4152  HG  SER A 249      -1.432  -6.214  21.318  1.00 95.37           H  
ATOM   4153  N   LEU A 250      -1.428  -9.732  20.464  1.00 96.40           N  
ATOM   4154  H   LEU A 250      -0.744  -9.499  19.758  1.00 96.40           H  
ATOM   4155  CA  LEU A 250      -2.622 -10.450  20.014  1.00 96.40           C  
ATOM   4156  HA  LEU A 250      -3.493 -10.070  20.547  1.00 96.40           H  
ATOM   4157  C   LEU A 250      -2.523 -11.950  20.332  1.00 96.40           C  
ATOM   4158  CB  LEU A 250      -2.840 -10.216  18.511  1.00 96.40           C  
ATOM   4159  HB2 LEU A 250      -3.744 -10.756  18.229  1.00 96.40           H  
ATOM   4160  HB3 LEU A 250      -2.002 -10.651  17.965  1.00 96.40           H  
ATOM   4161  O   LEU A 250      -2.347 -12.781  19.446  1.00 96.40           O  
ATOM   4162  CG  LEU A 250      -3.015  -8.763  18.053  1.00 96.40           C  
ATOM   4163  HG  LEU A 250      -2.139  -8.176  18.329  1.00 96.40           H  
ATOM   4164  CD1 LEU A 250      -3.136  -8.755  16.535  1.00 96.40           C  
ATOM   4165 HD11 LEU A 250      -2.220  -9.155  16.099  1.00 96.40           H  
ATOM   4166 HD12 LEU A 250      -3.975  -9.379  16.229  1.00 96.40           H  
ATOM   4167 HD13 LEU A 250      -3.280  -7.735  16.180  1.00 96.40           H  
ATOM   4168  CD2 LEU A 250      -4.268  -8.116  18.639  1.00 96.40           C  
ATOM   4169 HD21 LEU A 250      -4.047  -7.784  19.653  1.00 96.40           H  
ATOM   4170 HD22 LEU A 250      -4.553  -7.238  18.060  1.00 96.40           H  
ATOM   4171 HD23 LEU A 250      -5.099  -8.822  18.638  1.00 96.40           H  
ATOM   4172  N   LYS A 251      -2.632 -12.324  21.610  1.00 94.48           N  
ATOM   4173  H   LYS A 251      -2.784 -11.598  22.296  1.00 94.48           H  
ATOM   4174  CA  LYS A 251      -2.414 -13.713  22.058  1.00 94.48           C  
ATOM   4175  HA  LYS A 251      -1.502 -14.083  21.589  1.00 94.48           H  
ATOM   4176  C   LYS A 251      -3.475 -14.712  21.586  1.00 94.48           C  
ATOM   4177  CB  LYS A 251      -2.246 -13.762  23.587  1.00 94.48           C  
ATOM   4178  HB2 LYS A 251      -2.116 -14.802  23.886  1.00 94.48           H  
ATOM   4179  HB3 LYS A 251      -3.156 -13.394  24.062  1.00 94.48           H  
ATOM   4180  O   LYS A 251      -3.247 -15.912  21.692  1.00 94.48           O  
ATOM   4181  CG  LYS A 251      -1.047 -12.964  24.127  1.00 94.48           C  
ATOM   4182  HG2 LYS A 251      -0.922 -13.207  25.182  1.00 94.48           H  
ATOM   4183  HG3 LYS A 251      -1.253 -11.896  24.049  1.00 94.48           H  
ATOM   4184  CD  LYS A 251       0.256 -13.280  23.376  1.00 94.48           C  
ATOM   4185  HD2 LYS A 251       0.377 -14.360  23.291  1.00 94.48           H  
ATOM   4186  HD3 LYS A 251       0.195 -12.853  22.375  1.00 94.48           H  
ATOM   4187  CE  LYS A 251       1.477 -12.694  24.083  1.00 94.48           C  
ATOM   4188  HE2 LYS A 251       1.644 -13.250  25.006  1.00 94.48           H  
ATOM   4189  HE3 LYS A 251       1.273 -11.654  24.335  1.00 94.48           H  
ATOM   4190  NZ  LYS A 251       2.669 -12.776  23.204  1.00 94.48           N  
ATOM   4191  HZ1 LYS A 251       3.521 -12.519  23.682  1.00 94.48           H  
ATOM   4192  HZ2 LYS A 251       2.809 -13.703  22.827  1.00 94.48           H  
ATOM   4193  HZ3 LYS A 251       2.548 -12.169  22.406  1.00 94.48           H  
ATOM   4194  N   LYS A 252      -4.612 -14.237  21.067  1.00 96.73           N  
ATOM   4195  H   LYS A 252      -4.726 -13.234  21.049  1.00 96.73           H  
ATOM   4196  CA  LYS A 252      -5.667 -15.076  20.469  1.00 96.73           C  
ATOM   4197  HA  LYS A 252      -5.525 -16.105  20.799  1.00 96.73           H  
ATOM   4198  C   LYS A 252      -5.607 -15.158  18.942  1.00 96.73           C  
ATOM   4199  CB  LYS A 252      -7.050 -14.614  20.944  1.00 96.73           C  
ATOM   4200  HB2 LYS A 252      -7.811 -15.229  20.464  1.00 96.73           H  
ATOM   4201  HB3 LYS A 252      -7.214 -13.577  20.649  1.00 96.73           H  
ATOM   4202  O   LYS A 252      -6.443 -15.847  18.356  1.00 96.73           O  
ATOM   4203  CG  LYS A 252      -7.196 -14.752  22.464  1.00 96.73           C  
ATOM   4204  HG2 LYS A 252      -6.580 -13.997  22.953  1.00 96.73           H  
ATOM   4205  HG3 LYS A 252      -6.866 -15.742  22.781  1.00 96.73           H  
ATOM   4206  CD  LYS A 252      -8.656 -14.561  22.869  1.00 96.73           C  
ATOM   4207  HD2 LYS A 252      -9.024 -13.652  22.395  1.00 96.73           H  
ATOM   4208  HD3 LYS A 252      -9.250 -15.404  22.516  1.00 96.73           H  
ATOM   4209  CE  LYS A 252      -8.745 -14.450  24.394  1.00 96.73           C  
ATOM   4210  HE2 LYS A 252      -8.489 -15.409  24.845  1.00 96.73           H  
ATOM   4211  HE3 LYS A 252      -8.006 -13.720  24.726  1.00 96.73           H  
ATOM   4212  NZ  LYS A 252     -10.084 -13.998  24.825  1.00 96.73           N  
ATOM   4213  HZ1 LYS A 252     -10.282 -13.126  24.354  1.00 96.73           H  
ATOM   4214  HZ2 LYS A 252     -10.077 -13.794  25.814  1.00 96.73           H  
ATOM   4215  HZ3 LYS A 252     -10.804 -14.665  24.586  1.00 96.73           H  
ATOM   4216  N   LEU A 253      -4.643 -14.487  18.305  1.00 98.31           N  
ATOM   4217  H   LEU A 253      -3.936 -14.004  18.841  1.00 98.31           H  
ATOM   4218  CA  LEU A 253      -4.509 -14.493  16.853  1.00 98.31           C  
ATOM   4219  HA  LEU A 253      -5.485 -14.246  16.435  1.00 98.31           H  
ATOM   4220  C   LEU A 253      -4.103 -15.889  16.369  1.00 98.31           C  
ATOM   4221  CB  LEU A 253      -3.503 -13.411  16.426  1.00 98.31           C  
ATOM   4222  HB2 LEU A 253      -3.756 -12.482  16.937  1.00 98.31           H  
ATOM   4223  HB3 LEU A 253      -2.508 -13.715  16.749  1.00 98.31           H  
ATOM   4224  O   LEU A 253      -3.074 -16.417  16.772  1.00 98.31           O  
ATOM   4225  CG  LEU A 253      -3.478 -13.131  14.915  1.00 98.31           C  
ATOM   4226  HG  LEU A 253      -3.388 -14.066  14.362  1.00 98.31           H  
ATOM   4227  CD1 LEU A 253      -4.743 -12.399  14.458  1.00 98.31           C  
ATOM   4228 HD11 LEU A 253      -5.628 -12.994  14.683  1.00 98.31           H  
ATOM   4229 HD12 LEU A 253      -4.824 -11.435  14.961  1.00 98.31           H  
ATOM   4230 HD13 LEU A 253      -4.697 -12.251  13.380  1.00 98.31           H  
ATOM   4231  CD2 LEU A 253      -2.284 -12.239  14.576  1.00 98.31           C  
ATOM   4232 HD21 LEU A 253      -2.328 -11.317  15.156  1.00 98.31           H  
ATOM   4233 HD22 LEU A 253      -1.358 -12.762  14.814  1.00 98.31           H  
ATOM   4234 HD23 LEU A 253      -2.291 -11.999  13.512  1.00 98.31           H  
ATOM   4235  N   LYS A 254      -4.922 -16.471  15.493  1.00 97.99           N  
ATOM   4236  H   LYS A 254      -5.747 -15.957  15.218  1.00 97.99           H  
ATOM   4237  CA  LYS A 254      -4.728 -17.804  14.903  1.00 97.99           C  
ATOM   4238  HA  LYS A 254      -3.964 -18.352  15.453  1.00 97.99           H  
ATOM   4239  C   LYS A 254      -4.241 -17.717  13.465  1.00 97.99           C  
ATOM   4240  CB  LYS A 254      -6.045 -18.591  14.952  1.00 97.99           C  
ATOM   4241  HB2 LYS A 254      -5.913 -19.535  14.424  1.00 97.99           H  
ATOM   4242  HB3 LYS A 254      -6.821 -18.021  14.440  1.00 97.99           H  
ATOM   4243  O   LYS A 254      -3.436 -18.537  13.049  1.00 97.99           O  
ATOM   4244  CG  LYS A 254      -6.494 -18.892  16.386  1.00 97.99           C  
ATOM   4245  HG2 LYS A 254      -6.509 -17.971  16.968  1.00 97.99           H  
ATOM   4246  HG3 LYS A 254      -5.791 -19.587  16.846  1.00 97.99           H  
ATOM   4247  CD  LYS A 254      -7.904 -19.489  16.399  1.00 97.99           C  
ATOM   4248  HD2 LYS A 254      -8.589 -18.774  15.944  1.00 97.99           H  
ATOM   4249  HD3 LYS A 254      -7.919 -20.420  15.832  1.00 97.99           H  
ATOM   4250  CE  LYS A 254      -8.316 -19.750  17.849  1.00 97.99           C  
ATOM   4251  HE2 LYS A 254      -7.993 -18.905  18.457  1.00 97.99           H  
ATOM   4252  HE3 LYS A 254      -7.789 -20.638  18.200  1.00 97.99           H  
ATOM   4253  NZ  LYS A 254      -9.783 -19.915  17.984  1.00 97.99           N  
ATOM   4254  HZ1 LYS A 254     -10.156 -20.527  17.272  1.00 97.99           H  
ATOM   4255  HZ2 LYS A 254     -10.241 -19.018  17.913  1.00 97.99           H  
ATOM   4256  HZ3 LYS A 254     -10.024 -20.250  18.906  1.00 97.99           H  
ATOM   4257  N   TYR A 255      -4.721 -16.730  12.708  1.00 98.42           N  
ATOM   4258  H   TYR A 255      -5.390 -16.095  13.120  1.00 98.42           H  
ATOM   4259  CA  TYR A 255      -4.394 -16.576  11.292  1.00 98.42           C  
ATOM   4260  HA  TYR A 255      -3.572 -17.246  11.038  1.00 98.42           H  
ATOM   4261  C   TYR A 255      -3.944 -15.152  10.984  1.00 98.42           C  
ATOM   4262  CB  TYR A 255      -5.597 -16.979  10.429  1.00 98.42           C  
ATOM   4263  HB2 TYR A 255      -6.425 -16.301  10.638  1.00 98.42           H  
ATOM   4264  HB3 TYR A 255      -5.329 -16.862   9.379  1.00 98.42           H  
ATOM   4265  O   TYR A 255      -4.688 -14.195  11.212  1.00 98.42           O  
ATOM   4266  CG  TYR A 255      -6.065 -18.403  10.649  1.00 98.42           C  
ATOM   4267  CD1 TYR A 255      -5.334 -19.474  10.100  1.00 98.42           C  
ATOM   4268  HD1 TYR A 255      -4.436 -19.278   9.533  1.00 98.42           H  
ATOM   4269  CD2 TYR A 255      -7.210 -18.655  11.429  1.00 98.42           C  
ATOM   4270  HD2 TYR A 255      -7.760 -17.832  11.861  1.00 98.42           H  
ATOM   4271  CE1 TYR A 255      -5.747 -20.800  10.328  1.00 98.42           C  
ATOM   4272  HE1 TYR A 255      -5.172 -21.618   9.920  1.00 98.42           H  
ATOM   4273  CE2 TYR A 255      -7.625 -19.980  11.662  1.00 98.42           C  
ATOM   4274  HE2 TYR A 255      -8.496 -20.190  12.264  1.00 98.42           H  
ATOM   4275  OH  TYR A 255      -7.290 -22.328  11.357  1.00 98.42           O  
ATOM   4276  HH  TYR A 255      -6.672 -22.961  10.985  1.00 98.42           H  
ATOM   4277  CZ  TYR A 255      -6.891 -21.053  11.115  1.00 98.42           C  
ATOM   4278  N   LEU A 256      -2.750 -15.018  10.412  1.00 98.50           N  
ATOM   4279  H   LEU A 256      -2.187 -15.846  10.282  1.00 98.50           H  
ATOM   4280  CA  LEU A 256      -2.208 -13.752   9.929  1.00 98.50           C  
ATOM   4281  HA  LEU A 256      -2.949 -12.962  10.056  1.00 98.50           H  
ATOM   4282  C   LEU A 256      -1.885 -13.874   8.442  1.00 98.50           C  
ATOM   4283  CB  LEU A 256      -0.977 -13.388  10.774  1.00 98.50           C  
ATOM   4284  HB2 LEU A 256      -1.302 -13.206  11.799  1.00 98.50           H  
ATOM   4285  HB3 LEU A 256      -0.296 -14.239  10.778  1.00 98.50           H  
ATOM   4286  O   LEU A 256      -1.063 -14.697   8.053  1.00 98.50           O  
ATOM   4287  CG  LEU A 256      -0.208 -12.157  10.274  1.00 98.50           C  
ATOM   4288  HG  LEU A 256       0.147 -12.362   9.264  1.00 98.50           H  
ATOM   4289  CD1 LEU A 256      -1.070 -10.892  10.267  1.00 98.50           C  
ATOM   4290 HD11 LEU A 256      -1.875 -10.979   9.537  1.00 98.50           H  
ATOM   4291 HD12 LEU A 256      -0.453 -10.037   9.991  1.00 98.50           H  
ATOM   4292 HD13 LEU A 256      -1.491 -10.728  11.259  1.00 98.50           H  
ATOM   4293  CD2 LEU A 256       1.013 -11.899  11.152  1.00 98.50           C  
ATOM   4294 HD21 LEU A 256       0.702 -11.686  12.175  1.00 98.50           H  
ATOM   4295 HD22 LEU A 256       1.581 -11.056  10.760  1.00 98.50           H  
ATOM   4296 HD23 LEU A 256       1.658 -12.778  11.151  1.00 98.50           H  
ATOM   4297  N   ARG A 257      -2.504 -13.048   7.599  1.00 98.40           N  
ATOM   4298  H   ARG A 257      -3.166 -12.387   7.980  1.00 98.40           H  
ATOM   4299  CA  ARG A 257      -2.212 -13.020   6.162  1.00 98.40           C  
ATOM   4300  HA  ARG A 257      -1.609 -13.894   5.918  1.00 98.40           H  
ATOM   4301  C   ARG A 257      -1.377 -11.793   5.799  1.00 98.40           C  
ATOM   4302  CB  ARG A 257      -3.519 -13.134   5.373  1.00 98.40           C  
ATOM   4303  HB2 ARG A 257      -4.121 -13.945   5.782  1.00 98.40           H  
ATOM   4304  HB3 ARG A 257      -4.078 -12.202   5.453  1.00 98.40           H  
ATOM   4305  O   ARG A 257      -1.786 -10.674   6.090  1.00 98.40           O  
ATOM   4306  CG  ARG A 257      -3.214 -13.428   3.904  1.00 98.40           C  
ATOM   4307  HG2 ARG A 257      -2.708 -14.390   3.820  1.00 98.40           H  
ATOM   4308  HG3 ARG A 257      -2.547 -12.654   3.525  1.00 98.40           H  
ATOM   4309  CD  ARG A 257      -4.479 -13.433   3.048  1.00 98.40           C  
ATOM   4310  HD2 ARG A 257      -5.055 -12.538   3.283  1.00 98.40           H  
ATOM   4311  HD3 ARG A 257      -4.195 -13.371   1.998  1.00 98.40           H  
ATOM   4312  NE  ARG A 257      -5.291 -14.643   3.247  1.00 98.40           N  
ATOM   4313  HE  ARG A 257      -4.828 -15.454   3.631  1.00 98.40           H  
ATOM   4314  NH1 ARG A 257      -7.252 -13.750   2.454  1.00 98.40           N  
ATOM   4315 HH11 ARG A 257      -8.219 -13.845   2.178  1.00 98.40           H  
ATOM   4316 HH12 ARG A 257      -6.943 -12.825   2.715  1.00 98.40           H  
ATOM   4317  NH2 ARG A 257      -7.102 -15.949   2.854  1.00 98.40           N  
ATOM   4318 HH21 ARG A 257      -8.059 -16.046   2.547  1.00 98.40           H  
ATOM   4319 HH22 ARG A 257      -6.570 -16.759   3.138  1.00 98.40           H  
ATOM   4320  CZ  ARG A 257      -6.542 -14.771   2.850  1.00 98.40           C  
ATOM   4321  N   VAL A 258      -0.237 -12.002   5.140  1.00 96.98           N  
ATOM   4322  H   VAL A 258       0.033 -12.962   4.980  1.00 96.98           H  
ATOM   4323  CA  VAL A 258       0.778 -10.963   4.842  1.00 96.98           C  
ATOM   4324  HA  VAL A 258       0.326  -9.983   4.991  1.00 96.98           H  
ATOM   4325  C   VAL A 258       1.242 -10.961   3.377  1.00 96.98           C  
ATOM   4326  CB  VAL A 258       1.975 -11.054   5.813  1.00 96.98           C  
ATOM   4327  HB  VAL A 258       2.759 -10.368   5.492  1.00 96.98           H  
ATOM   4328  O   VAL A 258       2.324 -10.477   3.053  1.00 96.98           O  
ATOM   4329  CG1 VAL A 258       1.571 -10.633   7.228  1.00 96.98           C  
ATOM   4330 HG11 VAL A 258       2.427 -10.710   7.898  1.00 96.98           H  
ATOM   4331 HG12 VAL A 258       0.768 -11.279   7.584  1.00 96.98           H  
ATOM   4332 HG13 VAL A 258       1.216  -9.602   7.221  1.00 96.98           H  
ATOM   4333  CG2 VAL A 258       2.581 -12.456   5.848  1.00 96.98           C  
ATOM   4334 HG21 VAL A 258       3.472 -12.444   6.474  1.00 96.98           H  
ATOM   4335 HG22 VAL A 258       1.875 -13.181   6.254  1.00 96.98           H  
ATOM   4336 HG23 VAL A 258       2.872 -12.756   4.841  1.00 96.98           H  
ATOM   4337  N   ASN A 259       0.419 -11.481   2.461  1.00 94.46           N  
ATOM   4338  H   ASN A 259      -0.467 -11.854   2.774  1.00 94.46           H  
ATOM   4339  CA  ASN A 259       0.746 -11.512   1.031  1.00 94.46           C  
ATOM   4340  HA  ASN A 259       1.642 -12.117   0.891  1.00 94.46           H  
ATOM   4341  C   ASN A 259       1.014 -10.109   0.479  1.00 94.46           C  
ATOM   4342  CB  ASN A 259      -0.409 -12.117   0.222  1.00 94.46           C  
ATOM   4343  HB2 ASN A 259      -1.336 -11.584   0.434  1.00 94.46           H  
ATOM   4344  HB3 ASN A 259      -0.198 -12.004  -0.842  1.00 94.46           H  
ATOM   4345  O   ASN A 259       0.238  -9.191   0.725  1.00 94.46           O  
ATOM   4346  CG  ASN A 259      -0.586 -13.589   0.475  1.00 94.46           C  
ATOM   4347  ND2 ASN A 259      -1.543 -13.965   1.285  1.00 94.46           N  
ATOM   4348 HD21 ASN A 259      -2.166 -13.270   1.669  1.00 94.46           H  
ATOM   4349 HD22 ASN A 259      -1.598 -14.960   1.451  1.00 94.46           H  
ATOM   4350  OD1 ASN A 259       0.123 -14.420  -0.049  1.00 94.46           O  
ATOM   4351  N   GLY A 260       2.044  -9.948  -0.350  1.00 92.10           N  
ATOM   4352  H   GLY A 260       2.679 -10.720  -0.494  1.00 92.10           H  
ATOM   4353  CA  GLY A 260       2.254  -8.706  -1.102  1.00 92.10           C  
ATOM   4354  HA2 GLY A 260       3.074  -8.860  -1.803  1.00 92.10           H  
ATOM   4355  HA3 GLY A 260       1.351  -8.478  -1.669  1.00 92.10           H  
ATOM   4356  C   GLY A 260       2.602  -7.479  -0.249  1.00 92.10           C  
ATOM   4357  O   GLY A 260       2.409  -6.352  -0.713  1.00 92.10           O  
ATOM   4358  N   LEU A 261       3.085  -7.681   0.983  1.00 93.28           N  
ATOM   4359  H   LEU A 261       3.173  -8.632   1.312  1.00 93.28           H  
ATOM   4360  CA  LEU A 261       3.777  -6.642   1.746  1.00 93.28           C  
ATOM   4361  HA  LEU A 261       3.176  -5.732   1.732  1.00 93.28           H  
ATOM   4362  C   LEU A 261       5.121  -6.286   1.089  1.00 93.28           C  
ATOM   4363  CB  LEU A 261       3.971  -7.095   3.207  1.00 93.28           C  
ATOM   4364  HB2 LEU A 261       4.490  -8.053   3.208  1.00 93.28           H  
ATOM   4365  HB3 LEU A 261       4.615  -6.372   3.709  1.00 93.28           H  
ATOM   4366  O   LEU A 261       5.649  -7.033   0.262  1.00 93.28           O  
ATOM   4367  CG  LEU A 261       2.680  -7.238   4.033  1.00 93.28           C  
ATOM   4368  HG  LEU A 261       2.071  -8.053   3.643  1.00 93.28           H  
ATOM   4369  CD1 LEU A 261       3.028  -7.525   5.492  1.00 93.28           C  
ATOM   4370 HD11 LEU A 261       3.676  -8.400   5.542  1.00 93.28           H  
ATOM   4371 HD12 LEU A 261       2.117  -7.715   6.059  1.00 93.28           H  
ATOM   4372 HD13 LEU A 261       3.553  -6.673   5.925  1.00 93.28           H  
ATOM   4373  CD2 LEU A 261       1.840  -5.967   4.018  1.00 93.28           C  
ATOM   4374 HD21 LEU A 261       1.051  -6.039   4.766  1.00 93.28           H  
ATOM   4375 HD22 LEU A 261       1.378  -5.843   3.038  1.00 93.28           H  
ATOM   4376 HD23 LEU A 261       2.476  -5.112   4.244  1.00 93.28           H  
ATOM   4377  N   ASN A 262       5.674  -5.129   1.452  1.00 86.14           N  
ATOM   4378  H   ASN A 262       5.265  -4.623   2.224  1.00 86.14           H  
ATOM   4379  CA  ASN A 262       7.017  -4.755   1.013  1.00 86.14           C  
ATOM   4380  HA  ASN A 262       7.138  -5.029  -0.035  1.00 86.14           H  
ATOM   4381  C   ASN A 262       8.071  -5.524   1.825  1.00 86.14           C  
ATOM   4382  CB  ASN A 262       7.220  -3.241   1.155  1.00 86.14           C  
ATOM   4383  HB2 ASN A 262       8.270  -3.015   0.970  1.00 86.14           H  
ATOM   4384  HB3 ASN A 262       6.999  -2.954   2.184  1.00 86.14           H  
ATOM   4385  O   ASN A 262       7.838  -5.822   2.992  1.00 86.14           O  
ATOM   4386  CG  ASN A 262       6.398  -2.373   0.220  1.00 86.14           C  
ATOM   4387  ND2 ASN A 262       6.551  -1.083   0.374  1.00 86.14           N  
ATOM   4388 HD21 ASN A 262       7.109  -0.784   1.162  1.00 86.14           H  
ATOM   4389 HD22 ASN A 262       5.768  -0.520   0.075  1.00 86.14           H  
ATOM   4390  OD1 ASN A 262       5.617  -2.785  -0.626  1.00 86.14           O  
ATOM   4391  N   ASP A 263       9.240  -5.758   1.222  1.00 88.10           N  
ATOM   4392  H   ASP A 263       9.346  -5.468   0.260  1.00 88.10           H  
ATOM   4393  CA  ASP A 263      10.382  -6.466   1.829  1.00 88.10           C  
ATOM   4394  HA  ASP A 263      11.158  -6.545   1.067  1.00 88.10           H  
ATOM   4395  C   ASP A 263      10.073  -7.920   2.262  1.00 88.10           C  
ATOM   4396  CB  ASP A 263      10.998  -5.596   2.941  1.00 88.10           C  
ATOM   4397  HB2 ASP A 263      10.259  -5.413   3.721  1.00 88.10           H  
ATOM   4398  HB3 ASP A 263      11.284  -4.634   2.517  1.00 88.10           H  
ATOM   4399  O   ASP A 263       9.969  -8.213   3.453  1.00 88.10           O  
ATOM   4400  CG  ASP A 263      12.231  -6.232   3.587  1.00 88.10           C  
ATOM   4401  OD1 ASP A 263      12.795  -7.182   2.995  1.00 88.10           O  
ATOM   4402  OD2 ASP A 263      12.591  -5.765   4.690  1.00 88.10           O  
ATOM   4403  N   PRO A 264       9.951  -8.869   1.311  1.00 88.45           N  
ATOM   4404  CA  PRO A 264       9.636 -10.268   1.620  1.00 88.45           C  
ATOM   4405  HA  PRO A 264       8.628 -10.313   2.034  1.00 88.45           H  
ATOM   4406  C   PRO A 264      10.605 -10.927   2.615  1.00 88.45           C  
ATOM   4407  CB  PRO A 264       9.658 -10.998   0.271  1.00 88.45           C  
ATOM   4408  HB2 PRO A 264       8.915 -11.795   0.234  1.00 88.45           H  
ATOM   4409  HB3 PRO A 264      10.651 -11.401   0.074  1.00 88.45           H  
ATOM   4410  O   PRO A 264      10.167 -11.702   3.462  1.00 88.45           O  
ATOM   4411  CG  PRO A 264       9.357  -9.895  -0.741  1.00 88.45           C  
ATOM   4412  HG2 PRO A 264       8.281  -9.727  -0.790  1.00 88.45           H  
ATOM   4413  HG3 PRO A 264       9.756 -10.128  -1.728  1.00 88.45           H  
ATOM   4414  CD  PRO A 264      10.035  -8.674  -0.129  1.00 88.45           C  
ATOM   4415  HD2 PRO A 264       9.520  -7.770  -0.453  1.00 88.45           H  
ATOM   4416  HD3 PRO A 264      11.083  -8.642  -0.430  1.00 88.45           H  
ATOM   4417  N   GLN A 265      11.899 -10.587   2.555  1.00 89.01           N  
ATOM   4418  H   GLN A 265      12.171  -9.857   1.912  1.00 89.01           H  
ATOM   4419  CA  GLN A 265      12.927 -11.103   3.467  1.00 89.01           C  
ATOM   4420  HA  GLN A 265      12.908 -12.193   3.469  1.00 89.01           H  
ATOM   4421  C   GLN A 265      12.685 -10.627   4.900  1.00 89.01           C  
ATOM   4422  CB  GLN A 265      14.313 -10.616   3.019  1.00 89.01           C  
ATOM   4423  HB2 GLN A 265      15.030 -10.819   3.815  1.00 89.01           H  
ATOM   4424  HB3 GLN A 265      14.281  -9.538   2.866  1.00 89.01           H  
ATOM   4425  O   GLN A 265      12.619 -11.431   5.835  1.00 89.01           O  
ATOM   4426  CG  GLN A 265      14.826 -11.290   1.745  1.00 89.01           C  
ATOM   4427  HG2 GLN A 265      14.882 -12.365   1.915  1.00 89.01           H  
ATOM   4428  HG3 GLN A 265      14.143 -11.102   0.917  1.00 89.01           H  
ATOM   4429  CD  GLN A 265      16.211 -10.771   1.364  1.00 89.01           C  
ATOM   4430  NE2 GLN A 265      17.023 -11.586   0.754  1.00 89.01           N  
ATOM   4431 HE21 GLN A 265      16.735 -12.552   0.686  1.00 89.01           H  
ATOM   4432 HE22 GLN A 265      18.003 -11.344   0.763  1.00 89.01           H  
ATOM   4433  OE1 GLN A 265      16.594  -9.631   1.577  1.00 89.01           O  
ATOM   4434  N   GLY A 266      12.525  -9.314   5.082  1.00 91.90           N  
ATOM   4435  H   GLY A 266      12.605  -8.688   4.293  1.00 91.90           H  
ATOM   4436  CA  GLY A 266      12.239  -8.737   6.388  1.00 91.90           C  
ATOM   4437  HA2 GLY A 266      13.042  -8.987   7.081  1.00 91.90           H  
ATOM   4438  HA3 GLY A 266      12.186  -7.654   6.284  1.00 91.90           H  
ATOM   4439  C   GLY A 266      10.916  -9.242   6.957  1.00 91.90           C  
ATOM   4440  O   GLY A 266      10.847  -9.554   8.147  1.00 91.90           O  
ATOM   4441  N   ILE A 267       9.886  -9.383   6.117  1.00 95.36           N  
ATOM   4442  H   ILE A 267      10.012  -9.094   5.157  1.00 95.36           H  
ATOM   4443  CA  ILE A 267       8.588  -9.932   6.519  1.00 95.36           C  
ATOM   4444  HA  ILE A 267       8.244  -9.383   7.396  1.00 95.36           H  
ATOM   4445  C   ILE A 267       8.731 -11.383   6.973  1.00 95.36           C  
ATOM   4446  CB  ILE A 267       7.539  -9.757   5.400  1.00 95.36           C  
ATOM   4447  HB  ILE A 267       7.950 -10.179   4.483  1.00 95.36           H  
ATOM   4448  O   ILE A 267       8.260 -11.687   8.062  1.00 95.36           O  
ATOM   4449  CG1 ILE A 267       7.237  -8.263   5.129  1.00 95.36           C  
ATOM   4450 HG12 ILE A 267       8.161  -7.743   4.875  1.00 95.36           H  
ATOM   4451 HG13 ILE A 267       6.583  -8.193   4.260  1.00 95.36           H  
ATOM   4452  CG2 ILE A 267       6.233 -10.514   5.708  1.00 95.36           C  
ATOM   4453 HG21 ILE A 267       6.412 -11.589   5.691  1.00 95.36           H  
ATOM   4454 HG22 ILE A 267       5.485 -10.288   4.949  1.00 95.36           H  
ATOM   4455 HG23 ILE A 267       5.853 -10.240   6.692  1.00 95.36           H  
ATOM   4456  CD1 ILE A 267       6.619  -7.456   6.274  1.00 95.36           C  
ATOM   4457 HD11 ILE A 267       5.645  -7.866   6.540  1.00 95.36           H  
ATOM   4458 HD12 ILE A 267       6.487  -6.423   5.952  1.00 95.36           H  
ATOM   4459 HD13 ILE A 267       7.276  -7.467   7.144  1.00 95.36           H  
ATOM   4460  N   ALA A 268       9.437 -12.241   6.230  1.00 95.44           N  
ATOM   4461  H   ALA A 268       9.795 -11.944   5.334  1.00 95.44           H  
ATOM   4462  CA  ALA A 268       9.671 -13.629   6.635  1.00 95.44           C  
ATOM   4463  HA  ALA A 268       8.706 -14.127   6.734  1.00 95.44           H  
ATOM   4464  C   ALA A 268      10.375 -13.728   7.997  1.00 95.44           C  
ATOM   4465  CB  ALA A 268      10.482 -14.330   5.539  1.00 95.44           C  
ATOM   4466  HB1 ALA A 268      11.460 -13.861   5.432  1.00 95.44           H  
ATOM   4467  HB2 ALA A 268      10.615 -15.380   5.800  1.00 95.44           H  
ATOM   4468  HB3 ALA A 268       9.953 -14.273   4.588  1.00 95.44           H  
ATOM   4469  O   ALA A 268       9.990 -14.514   8.860  1.00 95.44           O  
ATOM   4470  N   LYS A 269      11.375 -12.875   8.240  1.00 94.86           N  
ATOM   4471  H   LYS A 269      11.674 -12.274   7.485  1.00 94.86           H  
ATOM   4472  CA  LYS A 269      12.043 -12.805   9.545  1.00 94.86           C  
ATOM   4473  HA  LYS A 269      12.355 -13.812   9.823  1.00 94.86           H  
ATOM   4474  C   LYS A 269      11.098 -12.327  10.652  1.00 94.86           C  
ATOM   4475  CB  LYS A 269      13.285 -11.919   9.404  1.00 94.86           C  
ATOM   4476  HB2 LYS A 269      13.906 -12.320   8.603  1.00 94.86           H  
ATOM   4477  HB3 LYS A 269      12.986 -10.906   9.135  1.00 94.86           H  
ATOM   4478  O   LYS A 269      11.092 -12.884  11.746  1.00 94.86           O  
ATOM   4479  CG  LYS A 269      14.102 -11.886  10.699  1.00 94.86           C  
ATOM   4480  HG2 LYS A 269      14.351 -12.905  10.996  1.00 94.86           H  
ATOM   4481  HG3 LYS A 269      13.510 -11.415  11.483  1.00 94.86           H  
ATOM   4482  CD  LYS A 269      15.391 -11.086  10.497  1.00 94.86           C  
ATOM   4483  HD2 LYS A 269      15.140 -10.058  10.234  1.00 94.86           H  
ATOM   4484  HD3 LYS A 269      15.954 -11.534   9.679  1.00 94.86           H  
ATOM   4485  CE  LYS A 269      16.234 -11.114  11.775  1.00 94.86           C  
ATOM   4486  HE2 LYS A 269      16.367 -12.154  12.073  1.00 94.86           H  
ATOM   4487  HE3 LYS A 269      15.690 -10.603  12.570  1.00 94.86           H  
ATOM   4488  NZ  LYS A 269      17.555 -10.475  11.560  1.00 94.86           N  
ATOM   4489  HZ1 LYS A 269      17.452  -9.510  11.280  1.00 94.86           H  
ATOM   4490  HZ2 LYS A 269      18.119 -10.528  12.395  1.00 94.86           H  
ATOM   4491  HZ3 LYS A 269      18.050 -10.961  10.826  1.00 94.86           H  
ATOM   4492  N   ALA A 270      10.307 -11.289  10.388  1.00 96.02           N  
ATOM   4493  H   ALA A 270      10.345 -10.882   9.465  1.00 96.02           H  
ATOM   4494  CA  ALA A 270       9.348 -10.751  11.348  1.00 96.02           C  
ATOM   4495  HA  ALA A 270       9.866 -10.526  12.280  1.00 96.02           H  
ATOM   4496  C   ALA A 270       8.235 -11.757  11.678  1.00 96.02           C  
ATOM   4497  CB  ALA A 270       8.778  -9.447  10.780  1.00 96.02           C  
ATOM   4498  HB1 ALA A 270       8.311  -9.636   9.814  1.00 96.02           H  
ATOM   4499  HB2 ALA A 270       8.029  -9.038  11.459  1.00 96.02           H  
ATOM   4500  HB3 ALA A 270       9.580  -8.720  10.654  1.00 96.02           H  
ATOM   4501  O   ALA A 270       7.804 -11.835  12.826  1.00 96.02           O  
ATOM   4502  N   THR A 271       7.780 -12.542  10.703  1.00 96.20           N  
ATOM   4503  H   THR A 271       8.149 -12.451   9.767  1.00 96.20           H  
ATOM   4504  CA  THR A 271       6.729 -13.539  10.912  1.00 96.20           C  
ATOM   4505  HA  THR A 271       5.925 -13.072  11.481  1.00 96.20           H  
ATOM   4506  C   THR A 271       7.219 -14.705  11.756  1.00 96.20           C  
ATOM   4507  CB  THR A 271       6.115 -14.016   9.594  1.00 96.20           C  
ATOM   4508  HB  THR A 271       5.404 -14.815   9.800  1.00 96.20           H  
ATOM   4509  O   THR A 271       6.484 -15.099  12.652  1.00 96.20           O  
ATOM   4510  CG2 THR A 271       5.371 -12.854   8.920  1.00 96.20           C  
ATOM   4511 HG21 THR A 271       5.171 -13.096   7.877  1.00 96.20           H  
ATOM   4512 HG22 THR A 271       5.956 -11.935   8.948  1.00 96.20           H  
ATOM   4513 HG23 THR A 271       4.427 -12.681   9.438  1.00 96.20           H  
ATOM   4514  OG1 THR A 271       7.075 -14.520   8.705  1.00 96.20           O  
ATOM   4515  HG1 THR A 271       7.016 -15.478   8.712  1.00 96.20           H  
ATOM   4516  N   LEU A 272       8.473 -15.149  11.599  1.00 95.26           N  
ATOM   4517  H   LEU A 272       9.008 -14.822  10.807  1.00 95.26           H  
ATOM   4518  CA  LEU A 272       9.077 -16.144  12.500  1.00 95.26           C  
ATOM   4519  HA  LEU A 272       8.487 -17.059  12.460  1.00 95.26           H  
ATOM   4520  C   LEU A 272       9.060 -15.677  13.964  1.00 95.26           C  
ATOM   4521  CB  LEU A 272      10.524 -16.446  12.068  1.00 95.26           C  
ATOM   4522  HB2 LEU A 272      11.069 -15.505  11.983  1.00 95.26           H  
ATOM   4523  HB3 LEU A 272      11.003 -17.033  12.852  1.00 95.26           H  
ATOM   4524  O   LEU A 272       8.635 -16.416  14.849  1.00 95.26           O  
ATOM   4525  CG  LEU A 272      10.649 -17.223  10.749  1.00 95.26           C  
ATOM   4526  HG  LEU A 272      10.078 -16.710   9.975  1.00 95.26           H  
ATOM   4527  CD1 LEU A 272      12.115 -17.268  10.312  1.00 95.26           C  
ATOM   4528 HD11 LEU A 272      12.489 -16.253  10.180  1.00 95.26           H  
ATOM   4529 HD12 LEU A 272      12.192 -17.795   9.361  1.00 95.26           H  
ATOM   4530 HD13 LEU A 272      12.711 -17.787  11.062  1.00 95.26           H  
ATOM   4531  CD2 LEU A 272      10.130 -18.655  10.861  1.00 95.26           C  
ATOM   4532 HD21 LEU A 272      10.295 -19.181   9.920  1.00 95.26           H  
ATOM   4533 HD22 LEU A 272      10.635 -19.185  11.668  1.00 95.26           H  
ATOM   4534 HD23 LEU A 272       9.056 -18.652  11.051  1.00 95.26           H  
ATOM   4535  N   PHE A 273       9.444 -14.422  14.229  1.00 96.35           N  
ATOM   4536  H   PHE A 273       9.819 -13.863  13.476  1.00 96.35           H  
ATOM   4537  CA  PHE A 273       9.374 -13.864  15.585  1.00 96.35           C  
ATOM   4538  HA  PHE A 273       9.901 -14.533  16.265  1.00 96.35           H  
ATOM   4539  C   PHE A 273       7.936 -13.753  16.112  1.00 96.35           C  
ATOM   4540  CB  PHE A 273      10.033 -12.479  15.624  1.00 96.35           C  
ATOM   4541  HB2 PHE A 273       9.597 -11.857  14.842  1.00 96.35           H  
ATOM   4542  HB3 PHE A 273       9.796 -12.012  16.579  1.00 96.35           H  
ATOM   4543  O   PHE A 273       7.709 -13.869  17.317  1.00 96.35           O  
ATOM   4544  CG  PHE A 273      11.541 -12.476  15.492  1.00 96.35           C  
ATOM   4545  CD1 PHE A 273      12.332 -13.192  16.410  1.00 96.35           C  
ATOM   4546  HD1 PHE A 273      11.871 -13.792  17.181  1.00 96.35           H  
ATOM   4547  CD2 PHE A 273      12.161 -11.718  14.483  1.00 96.35           C  
ATOM   4548  HD2 PHE A 273      11.558 -11.167  13.777  1.00 96.35           H  
ATOM   4549  CE1 PHE A 273      13.733 -13.160  16.311  1.00 96.35           C  
ATOM   4550  HE1 PHE A 273      14.324 -13.741  17.004  1.00 96.35           H  
ATOM   4551  CE2 PHE A 273      13.563 -11.675  14.395  1.00 96.35           C  
ATOM   4552  HE2 PHE A 273      14.028 -11.073  13.628  1.00 96.35           H  
ATOM   4553  CZ  PHE A 273      14.351 -12.402  15.304  1.00 96.35           C  
ATOM   4554  HZ  PHE A 273      15.429 -12.388  15.233  1.00 96.35           H  
ATOM   4555  N   LEU A 274       6.952 -13.511  15.239  1.00 96.94           N  
ATOM   4556  H   LEU A 274       7.185 -13.450  14.258  1.00 96.94           H  
ATOM   4557  CA  LEU A 274       5.543 -13.513  15.637  1.00 96.94           C  
ATOM   4558  HA  LEU A 274       5.442 -12.954  16.567  1.00 96.94           H  
ATOM   4559  C   LEU A 274       5.035 -14.918  15.952  1.00 96.94           C  
ATOM   4560  CB  LEU A 274       4.656 -12.873  14.557  1.00 96.94           C  
ATOM   4561  HB2 LEU A 274       3.622 -13.147  14.766  1.00 96.94           H  
ATOM   4562  HB3 LEU A 274       4.912 -13.297  13.586  1.00 96.94           H  
ATOM   4563  O   LEU A 274       4.306 -15.066  16.928  1.00 96.94           O  
ATOM   4564  CG  LEU A 274       4.723 -11.345  14.478  1.00 96.94           C  
ATOM   4565  HG  LEU A 274       5.746 -11.037  14.261  1.00 96.94           H  
ATOM   4566  CD1 LEU A 274       3.829 -10.872  13.333  1.00 96.94           C  
ATOM   4567 HD11 LEU A 274       3.787  -9.783  13.321  1.00 96.94           H  
ATOM   4568 HD12 LEU A 274       4.233 -11.230  12.386  1.00 96.94           H  
ATOM   4569 HD13 LEU A 274       2.820 -11.262  13.467  1.00 96.94           H  
ATOM   4570  CD2 LEU A 274       4.253 -10.667  15.772  1.00 96.94           C  
ATOM   4571 HD21 LEU A 274       4.945 -10.892  16.584  1.00 96.94           H  
ATOM   4572 HD22 LEU A 274       4.235  -9.586  15.635  1.00 96.94           H  
ATOM   4573 HD23 LEU A 274       3.254 -11.019  16.030  1.00 96.94           H  
ATOM   4574  N   GLU A 275       5.414 -15.920  15.162  1.00 95.93           N  
ATOM   4575  H   GLU A 275       5.992 -15.716  14.359  1.00 95.93           H  
ATOM   4576  CA  GLU A 275       5.066 -17.327  15.391  1.00 95.93           C  
ATOM   4577  HA  GLU A 275       3.985 -17.424  15.490  1.00 95.93           H  
ATOM   4578  C   GLU A 275       5.664 -17.839  16.709  1.00 95.93           C  
ATOM   4579  CB  GLU A 275       5.521 -18.177  14.186  1.00 95.93           C  
ATOM   4580  HB2 GLU A 275       5.439 -19.233  14.443  1.00 95.93           H  
ATOM   4581  HB3 GLU A 275       6.562 -17.954  13.953  1.00 95.93           H  
ATOM   4582  O   GLU A 275       4.998 -18.557  17.451  1.00 95.93           O  
ATOM   4583  CG  GLU A 275       4.636 -17.906  12.958  1.00 95.93           C  
ATOM   4584  HG2 GLU A 275       3.613 -18.180  13.215  1.00 95.93           H  
ATOM   4585  HG3 GLU A 275       4.625 -16.837  12.744  1.00 95.93           H  
ATOM   4586  CD  GLU A 275       5.060 -18.652  11.679  1.00 95.93           C  
ATOM   4587  OE1 GLU A 275       4.141 -19.158  10.993  1.00 95.93           O  
ATOM   4588  OE2 GLU A 275       6.261 -18.616  11.312  1.00 95.93           O  
ATOM   4589  N   GLU A 276       6.872 -17.393  17.065  1.00 95.73           N  
ATOM   4590  H   GLU A 276       7.419 -16.896  16.377  1.00 95.73           H  
ATOM   4591  CA  GLU A 276       7.476 -17.674  18.372  1.00 95.73           C  
ATOM   4592  HA  GLU A 276       7.410 -18.745  18.565  1.00 95.73           H  
ATOM   4593  C   GLU A 276       6.745 -16.950  19.522  1.00 95.73           C  
ATOM   4594  CB  GLU A 276       8.962 -17.282  18.307  1.00 95.73           C  
ATOM   4595  HB2 GLU A 276       9.408 -17.747  17.428  1.00 95.73           H  
ATOM   4596  HB3 GLU A 276       9.040 -16.200  18.207  1.00 95.73           H  
ATOM   4597  O   GLU A 276       6.543 -17.507  20.603  1.00 95.73           O  
ATOM   4598  CG  GLU A 276       9.745 -17.741  19.547  1.00 95.73           C  
ATOM   4599  HG2 GLU A 276       9.298 -17.290  20.433  1.00 95.73           H  
ATOM   4600  HG3 GLU A 276       9.650 -18.823  19.636  1.00 95.73           H  
ATOM   4601  CD  GLU A 276      11.235 -17.362  19.513  1.00 95.73           C  
ATOM   4602  OE1 GLU A 276      11.935 -17.746  20.477  1.00 95.73           O  
ATOM   4603  OE2 GLU A 276      11.664 -16.650  18.574  1.00 95.73           O  
ATOM   4604  N   ALA A 277       6.313 -15.703  19.307  1.00 96.02           N  
ATOM   4605  H   ALA A 277       6.529 -15.285  18.413  1.00 96.02           H  
ATOM   4606  CA  ALA A 277       5.692 -14.881  20.345  1.00 96.02           C  
ATOM   4607  HA  ALA A 277       6.194 -15.098  21.288  1.00 96.02           H  
ATOM   4608  C   ALA A 277       4.187 -15.145  20.564  1.00 96.02           C  
ATOM   4609  CB  ALA A 277       5.945 -13.408  20.001  1.00 96.02           C  
ATOM   4610  HB1 ALA A 277       7.017 -13.238  19.902  1.00 96.02           H  
ATOM   4611  HB2 ALA A 277       5.552 -12.769  20.791  1.00 96.02           H  
ATOM   4612  HB3 ALA A 277       5.460 -13.163  19.056  1.00 96.02           H  
ATOM   4613  O   ALA A 277       3.660 -14.816  21.639  1.00 96.02           O  
ATOM   4614  N   ILE A 278       3.468 -15.655  19.560  1.00 96.82           N  
ATOM   4615  H   ILE A 278       3.955 -15.883  18.704  1.00 96.82           H  
ATOM   4616  CA  ILE A 278       2.014 -15.873  19.569  1.00 96.82           C  
ATOM   4617  HA  ILE A 278       1.611 -15.536  20.524  1.00 96.82           H  
ATOM   4618  C   ILE A 278       1.727 -17.373  19.392  1.00 96.82           C  
ATOM   4619  CB  ILE A 278       1.291 -15.026  18.498  1.00 96.82           C  
ATOM   4620  HB  ILE A 278       1.643 -15.334  17.513  1.00 96.82           H  
ATOM   4621  O   ILE A 278       1.905 -17.909  18.299  1.00 96.82           O  
ATOM   4622  CG1 ILE A 278       1.601 -13.520  18.682  1.00 96.82           C  
ATOM   4623 HG12 ILE A 278       2.679 -13.370  18.621  1.00 96.82           H  
ATOM   4624 HG13 ILE A 278       1.269 -13.197  19.669  1.00 96.82           H  
ATOM   4625  CG2 ILE A 278      -0.229 -15.277  18.585  1.00 96.82           C  
ATOM   4626 HG21 ILE A 278      -0.622 -14.952  19.548  1.00 96.82           H  
ATOM   4627 HG22 ILE A 278      -0.462 -16.332  18.442  1.00 96.82           H  
ATOM   4628 HG23 ILE A 278      -0.744 -14.742  17.787  1.00 96.82           H  
ATOM   4629  CD1 ILE A 278       0.969 -12.606  17.625  1.00 96.82           C  
ATOM   4630 HD11 ILE A 278       1.205 -12.966  16.624  1.00 96.82           H  
ATOM   4631 HD12 ILE A 278      -0.111 -12.552  17.755  1.00 96.82           H  
ATOM   4632 HD13 ILE A 278       1.387 -11.605  17.732  1.00 96.82           H  
ATOM   4633  N   PRO A 279       1.237 -18.064  20.438  1.00 92.42           N  
ATOM   4634  CA  PRO A 279       0.973 -19.498  20.368  1.00 92.42           C  
ATOM   4635  HA  PRO A 279       1.913 -20.006  20.152  1.00 92.42           H  
ATOM   4636  C   PRO A 279      -0.066 -19.865  19.301  1.00 92.42           C  
ATOM   4637  CB  PRO A 279       0.489 -19.900  21.766  1.00 92.42           C  
ATOM   4638  HB2 PRO A 279       0.848 -20.891  22.045  1.00 92.42           H  
ATOM   4639  HB3 PRO A 279      -0.600 -19.866  21.815  1.00 92.42           H  
ATOM   4640  O   PRO A 279      -1.135 -19.261  19.241  1.00 92.42           O  
ATOM   4641  CG  PRO A 279       1.058 -18.816  22.677  1.00 92.42           C  
ATOM   4642  HG2 PRO A 279       2.089 -19.060  22.934  1.00 92.42           H  
ATOM   4643  HG3 PRO A 279       0.458 -18.684  23.577  1.00 92.42           H  
ATOM   4644  CD  PRO A 279       1.035 -17.575  21.793  1.00 92.42           C  
ATOM   4645  HD2 PRO A 279       0.063 -17.086  21.859  1.00 92.42           H  
ATOM   4646  HD3 PRO A 279       1.832 -16.900  22.104  1.00 92.42           H  
ATOM   4647  N   ASN A 280       0.205 -20.927  18.535  1.00 94.85           N  
ATOM   4648  H   ASN A 280       1.118 -21.349  18.633  1.00 94.85           H  
ATOM   4649  CA  ASN A 280      -0.665 -21.460  17.474  1.00 94.85           C  
ATOM   4650  HA  ASN A 280      -0.117 -22.279  17.007  1.00 94.85           H  
ATOM   4651  C   ASN A 280      -0.966 -20.476  16.326  1.00 94.85           C  
ATOM   4652  CB  ASN A 280      -1.957 -22.058  18.064  1.00 94.85           C  
ATOM   4653  HB2 ASN A 280      -2.611 -21.245  18.377  1.00 94.85           H  
ATOM   4654  HB3 ASN A 280      -2.476 -22.618  17.285  1.00 94.85           H  
ATOM   4655  O   ASN A 280      -1.962 -20.654  15.619  1.00 94.85           O  
ATOM   4656  CG  ASN A 280      -1.724 -22.999  19.222  1.00 94.85           C  
ATOM   4657  ND2 ASN A 280      -2.296 -22.715  20.369  1.00 94.85           N  
ATOM   4658 HD21 ASN A 280      -2.078 -23.341  21.131  1.00 94.85           H  
ATOM   4659 HD22 ASN A 280      -2.763 -21.826  20.476  1.00 94.85           H  
ATOM   4660  OD1 ASN A 280      -1.034 -23.997  19.127  1.00 94.85           O  
ATOM   4661  N   LEU A 281      -0.139 -19.443  16.143  1.00 97.87           N  
ATOM   4662  H   LEU A 281       0.653 -19.320  16.757  1.00 97.87           H  
ATOM   4663  CA  LEU A 281      -0.253 -18.549  15.000  1.00 97.87           C  
ATOM   4664  HA  LEU A 281      -1.292 -18.227  14.927  1.00 97.87           H  
ATOM   4665  C   LEU A 281       0.133 -19.285  13.713  1.00 97.87           C  
ATOM   4666  CB  LEU A 281       0.638 -17.318  15.224  1.00 97.87           C  
ATOM   4667  HB2 LEU A 281       1.669 -17.654  15.331  1.00 97.87           H  
ATOM   4668  HB3 LEU A 281       0.341 -16.835  16.156  1.00 97.87           H  
ATOM   4669  O   LEU A 281       1.183 -19.914  13.643  1.00 97.87           O  
ATOM   4670  CG  LEU A 281       0.568 -16.291  14.079  1.00 97.87           C  
ATOM   4671  HG  LEU A 281       0.805 -16.769  13.128  1.00 97.87           H  
ATOM   4672  CD1 LEU A 281      -0.825 -15.664  13.981  1.00 97.87           C  
ATOM   4673 HD11 LEU A 281      -1.124 -15.282  14.957  1.00 97.87           H  
ATOM   4674 HD12 LEU A 281      -1.546 -16.411  13.648  1.00 97.87           H  
ATOM   4675 HD13 LEU A 281      -0.810 -14.852  13.254  1.00 97.87           H  
ATOM   4676  CD2 LEU A 281       1.587 -15.178  14.303  1.00 97.87           C  
ATOM   4677 HD21 LEU A 281       2.586 -15.613  14.327  1.00 97.87           H  
ATOM   4678 HD22 LEU A 281       1.392 -14.682  15.254  1.00 97.87           H  
ATOM   4679 HD23 LEU A 281       1.543 -14.460  13.485  1.00 97.87           H  
ATOM   4680  N   ILE A 282      -0.703 -19.158  12.688  1.00 97.33           N  
ATOM   4681  H   ILE A 282      -1.602 -18.729  12.858  1.00 97.33           H  
ATOM   4682  CA  ILE A 282      -0.421 -19.610  11.328  1.00 97.33           C  
ATOM   4683  HA  ILE A 282       0.539 -20.126  11.307  1.00 97.33           H  
ATOM   4684  C   ILE A 282      -0.313 -18.378  10.438  1.00 97.33           C  
ATOM   4685  CB  ILE A 282      -1.501 -20.601  10.843  1.00 97.33           C  
ATOM   4686  HB  ILE A 282      -2.474 -20.115  10.915  1.00 97.33           H  
ATOM   4687  O   ILE A 282      -1.284 -17.629  10.260  1.00 97.33           O  
ATOM   4688  CG1 ILE A 282      -1.512 -21.863  11.740  1.00 97.33           C  
ATOM   4689 HG12 ILE A 282      -1.563 -21.569  12.788  1.00 97.33           H  
ATOM   4690 HG13 ILE A 282      -0.583 -22.415  11.596  1.00 97.33           H  
ATOM   4691  CG2 ILE A 282      -1.252 -20.984   9.369  1.00 97.33           C  
ATOM   4692 HG21 ILE A 282      -1.276 -20.101   8.731  1.00 97.33           H  
ATOM   4693 HG22 ILE A 282      -0.275 -21.458   9.271  1.00 97.33           H  
ATOM   4694 HG23 ILE A 282      -2.020 -21.670   9.013  1.00 97.33           H  
ATOM   4695  CD1 ILE A 282      -2.697 -22.803  11.492  1.00 97.33           C  
ATOM   4696 HD11 ILE A 282      -2.670 -23.209  10.481  1.00 97.33           H  
ATOM   4697 HD12 ILE A 282      -3.631 -22.265  11.655  1.00 97.33           H  
ATOM   4698 HD13 ILE A 282      -2.645 -23.632  12.198  1.00 97.33           H  
ATOM   4699  N   VAL A 283       0.867 -18.178   9.859  1.00 97.56           N  
ATOM   4700  H   VAL A 283       1.641 -18.786  10.085  1.00 97.56           H  
ATOM   4701  CA  VAL A 283       1.113 -17.094   8.912  1.00 97.56           C  
ATOM   4702  HA  VAL A 283       0.386 -16.306   9.105  1.00 97.56           H  
ATOM   4703  C   VAL A 283       0.900 -17.589   7.480  1.00 97.56           C  
ATOM   4704  CB  VAL A 283       2.495 -16.465   9.138  1.00 97.56           C  
ATOM   4705  HB  VAL A 283       3.276 -17.196   8.932  1.00 97.56           H  
ATOM   4706  O   VAL A 283       1.356 -18.657   7.087  1.00 97.56           O  
ATOM   4707  CG1 VAL A 283       2.666 -15.261   8.209  1.00 97.56           C  
ATOM   4708 HG11 VAL A 283       2.614 -15.584   7.169  1.00 97.56           H  
ATOM   4709 HG12 VAL A 283       3.654 -14.831   8.371  1.00 97.56           H  
ATOM   4710 HG13 VAL A 283       1.900 -14.511   8.407  1.00 97.56           H  
ATOM   4711  CG2 VAL A 283       2.628 -15.958  10.584  1.00 97.56           C  
ATOM   4712 HG21 VAL A 283       3.613 -15.518  10.739  1.00 97.56           H  
ATOM   4713 HG22 VAL A 283       1.855 -15.224  10.812  1.00 97.56           H  
ATOM   4714 HG23 VAL A 283       2.543 -16.796  11.277  1.00 97.56           H  
ATOM   4715  N   ILE A 284       0.172 -16.809   6.680  1.00 96.59           N  
ATOM   4716  H   ILE A 284      -0.176 -15.947   7.075  1.00 96.59           H  
ATOM   4717  CA  ILE A 284      -0.179 -17.131   5.294  1.00 96.59           C  
ATOM   4718  HA  ILE A 284       0.283 -18.081   5.024  1.00 96.59           H  
ATOM   4719  C   ILE A 284       0.380 -16.056   4.367  1.00 96.59           C  
ATOM   4720  CB  ILE A 284      -1.709 -17.286   5.125  1.00 96.59           C  
ATOM   4721  HB  ILE A 284      -2.174 -16.334   5.382  1.00 96.59           H  
ATOM   4722  O   ILE A 284       0.135 -14.861   4.563  1.00 96.59           O  
ATOM   4723  CG1 ILE A 284      -2.279 -18.369   6.073  1.00 96.59           C  
ATOM   4724 HG12 ILE A 284      -1.898 -19.348   5.782  1.00 96.59           H  
ATOM   4725 HG13 ILE A 284      -1.945 -18.173   7.092  1.00 96.59           H  
ATOM   4726  CG2 ILE A 284      -2.060 -17.619   3.658  1.00 96.59           C  
ATOM   4727 HG21 ILE A 284      -1.723 -16.828   2.988  1.00 96.59           H  
ATOM   4728 HG22 ILE A 284      -3.138 -17.720   3.532  1.00 96.59           H  
ATOM   4729 HG23 ILE A 284      -1.583 -18.556   3.369  1.00 96.59           H  
ATOM   4730  CD1 ILE A 284      -3.812 -18.415   6.123  1.00 96.59           C  
ATOM   4731 HD11 ILE A 284      -4.207 -17.426   6.357  1.00 96.59           H  
ATOM   4732 HD12 ILE A 284      -4.221 -18.763   5.175  1.00 96.59           H  
ATOM   4733 HD13 ILE A 284      -4.120 -19.110   6.905  1.00 96.59           H  
ATOM   4734  N   GLY A 285       1.033 -16.491   3.289  1.00 93.58           N  
ATOM   4735  H   GLY A 285       1.212 -17.481   3.195  1.00 93.58           H  
ATOM   4736  CA  GLY A 285       1.517 -15.597   2.238  1.00 93.58           C  
ATOM   4737  HA2 GLY A 285       0.915 -14.689   2.240  1.00 93.58           H  
ATOM   4738  HA3 GLY A 285       1.417 -16.099   1.275  1.00 93.58           H  
ATOM   4739  C   GLY A 285       2.964 -15.149   2.374  1.00 93.58           C  
ATOM   4740  O   GLY A 285       3.317 -14.098   1.844  1.00 93.58           O  
ATOM   4741  N   VAL A 286       3.768 -15.921   3.103  1.00 94.48           N  
ATOM   4742  H   VAL A 286       3.399 -16.778   3.489  1.00 94.48           H  
ATOM   4743  CA  VAL A 286       5.216 -15.745   3.213  1.00 94.48           C  
ATOM   4744  HA  VAL A 286       5.504 -14.772   2.814  1.00 94.48           H  
ATOM   4745  C   VAL A 286       5.894 -16.832   2.393  1.00 94.48           C  
ATOM   4746  CB  VAL A 286       5.680 -15.820   4.676  1.00 94.48           C  
ATOM   4747  HB  VAL A 286       5.422 -16.796   5.086  1.00 94.48           H  
ATOM   4748  O   VAL A 286       5.597 -18.012   2.568  1.00 94.48           O  
ATOM   4749  CG1 VAL A 286       7.189 -15.605   4.809  1.00 94.48           C  
ATOM   4750 HG11 VAL A 286       7.464 -15.673   5.862  1.00 94.48           H  
ATOM   4751 HG12 VAL A 286       7.735 -16.389   4.284  1.00 94.48           H  
ATOM   4752 HG13 VAL A 286       7.478 -14.631   4.413  1.00 94.48           H  
ATOM   4753  CG2 VAL A 286       4.994 -14.747   5.518  1.00 94.48           C  
ATOM   4754 HG21 VAL A 286       5.314 -14.870   6.553  1.00 94.48           H  
ATOM   4755 HG22 VAL A 286       3.912 -14.875   5.473  1.00 94.48           H  
ATOM   4756 HG23 VAL A 286       5.267 -13.755   5.160  1.00 94.48           H  
ATOM   4757  N   ASP A 287       6.803 -16.423   1.515  1.00 92.81           N  
ATOM   4758  H   ASP A 287       7.002 -15.436   1.437  1.00 92.81           H  
ATOM   4759  CA  ASP A 287       7.706 -17.326   0.807  1.00 92.81           C  
ATOM   4760  HA  ASP A 287       7.263 -18.319   0.733  1.00 92.81           H  
ATOM   4761  C   ASP A 287       9.013 -17.449   1.602  1.00 92.81           C  
ATOM   4762  CB  ASP A 287       7.913 -16.816  -0.624  1.00 92.81           C  
ATOM   4763  HB2 ASP A 287       6.950 -16.800  -1.134  1.00 92.81           H  
ATOM   4764  HB3 ASP A 287       8.298 -15.797  -0.593  1.00 92.81           H  
ATOM   4765  O   ASP A 287       9.915 -16.614   1.493  1.00 92.81           O  
ATOM   4766  CG  ASP A 287       8.878 -17.694  -1.423  1.00 92.81           C  
ATOM   4767  OD1 ASP A 287       9.219 -18.796  -0.935  1.00 92.81           O  
ATOM   4768  OD2 ASP A 287       9.276 -17.227  -2.510  1.00 92.81           O  
ATOM   4769  N   TYR A 288       9.073 -18.457   2.475  1.00 92.27           N  
ATOM   4770  H   TYR A 288       8.286 -19.088   2.535  1.00 92.27           H  
ATOM   4771  CA  TYR A 288      10.241 -18.704   3.321  1.00 92.27           C  
ATOM   4772  HA  TYR A 288      10.537 -17.766   3.791  1.00 92.27           H  
ATOM   4773  C   TYR A 288      11.446 -19.204   2.515  1.00 92.27           C  
ATOM   4774  CB  TYR A 288       9.886 -19.708   4.427  1.00 92.27           C  
ATOM   4775  HB2 TYR A 288      10.805 -19.989   4.941  1.00 92.27           H  
ATOM   4776  HB3 TYR A 288       9.486 -20.615   3.972  1.00 92.27           H  
ATOM   4777  O   TYR A 288      12.576 -18.867   2.862  1.00 92.27           O  
ATOM   4778  CG  TYR A 288       8.912 -19.192   5.472  1.00 92.27           C  
ATOM   4779  CD1 TYR A 288       9.367 -18.332   6.491  1.00 92.27           C  
ATOM   4780  HD1 TYR A 288      10.405 -18.031   6.516  1.00 92.27           H  
ATOM   4781  CD2 TYR A 288       7.559 -19.586   5.449  1.00 92.27           C  
ATOM   4782  HD2 TYR A 288       7.200 -20.239   4.667  1.00 92.27           H  
ATOM   4783  CE1 TYR A 288       8.482 -17.885   7.494  1.00 92.27           C  
ATOM   4784  HE1 TYR A 288       8.828 -17.225   8.275  1.00 92.27           H  
ATOM   4785  CE2 TYR A 288       6.671 -19.131   6.446  1.00 92.27           C  
ATOM   4786  HE2 TYR A 288       5.633 -19.430   6.436  1.00 92.27           H  
ATOM   4787  OH  TYR A 288       6.266 -17.843   8.440  1.00 92.27           O  
ATOM   4788  HH  TYR A 288       6.445 -18.181   9.321  1.00 92.27           H  
ATOM   4789  CZ  TYR A 288       7.131 -18.294   7.486  1.00 92.27           C  
ATOM   4790  N   GLU A 289      11.217 -19.971   1.445  1.00 91.67           N  
ATOM   4791  H   GLU A 289      10.268 -20.098   1.123  1.00 91.67           H  
ATOM   4792  CA  GLU A 289      12.280 -20.512   0.592  1.00 91.67           C  
ATOM   4793  HA  GLU A 289      13.041 -20.987   1.211  1.00 91.67           H  
ATOM   4794  C   GLU A 289      12.970 -19.377  -0.168  1.00 91.67           C  
ATOM   4795  CB  GLU A 289      11.716 -21.570  -0.374  1.00 91.67           C  
ATOM   4796  HB2 GLU A 289      12.500 -21.849  -1.078  1.00 91.67           H  
ATOM   4797  HB3 GLU A 289      10.882 -21.141  -0.930  1.00 91.67           H  
ATOM   4798  O   GLU A 289      14.179 -19.188  -0.026  1.00 91.67           O  
ATOM   4799  CG  GLU A 289      11.246 -22.836   0.363  1.00 91.67           C  
ATOM   4800  HG2 GLU A 289      10.483 -22.557   1.090  1.00 91.67           H  
ATOM   4801  HG3 GLU A 289      12.092 -23.247   0.914  1.00 91.67           H  
ATOM   4802  CD  GLU A 289      10.665 -23.927  -0.559  1.00 91.67           C  
ATOM   4803  OE1 GLU A 289      10.329 -25.004  -0.012  1.00 91.67           O  
ATOM   4804  OE2 GLU A 289      10.524 -23.693  -1.779  1.00 91.67           O  
ATOM   4805  N   GLY A 290      12.196 -18.533  -0.859  1.00 89.06           N  
ATOM   4806  H   GLY A 290      11.212 -18.739  -0.956  1.00 89.06           H  
ATOM   4807  CA  GLY A 290      12.736 -17.366  -1.556  1.00 89.06           C  
ATOM   4808  HA2 GLY A 290      13.466 -17.698  -2.294  1.00 89.06           H  
ATOM   4809  HA3 GLY A 290      11.919 -16.864  -2.075  1.00 89.06           H  
ATOM   4810  C   GLY A 290      13.409 -16.361  -0.613  1.00 89.06           C  
ATOM   4811  O   GLY A 290      14.442 -15.771  -0.950  1.00 89.06           O  
ATOM   4812  N   ALA A 291      12.880 -16.184   0.605  1.00 90.78           N  
ATOM   4813  H   ALA A 291      12.024 -16.670   0.834  1.00 90.78           H  
ATOM   4814  CA  ALA A 291      13.525 -15.355   1.621  1.00 90.78           C  
ATOM   4815  HA  ALA A 291      13.724 -14.376   1.185  1.00 90.78           H  
ATOM   4816  C   ALA A 291      14.879 -15.938   2.064  1.00 90.78           C  
ATOM   4817  CB  ALA A 291      12.574 -15.162   2.807  1.00 90.78           C  
ATOM   4818  HB1 ALA A 291      12.318 -16.129   3.241  1.00 90.78           H  
ATOM   4819  HB2 ALA A 291      11.661 -14.671   2.471  1.00 90.78           H  
ATOM   4820  HB3 ALA A 291      13.056 -14.548   3.567  1.00 90.78           H  
ATOM   4821  O   ALA A 291      15.857 -15.191   2.146  1.00 90.78           O  
ATOM   4822  N   LEU A 292      14.950 -17.251   2.310  1.00 92.21           N  
ATOM   4823  H   LEU A 292      14.118 -17.810   2.184  1.00 92.21           H  
ATOM   4824  CA  LEU A 292      16.171 -17.950   2.717  1.00 92.21           C  
ATOM   4825  HA  LEU A 292      16.570 -17.450   3.599  1.00 92.21           H  
ATOM   4826  C   LEU A 292      17.251 -17.893   1.635  1.00 92.21           C  
ATOM   4827  CB  LEU A 292      15.824 -19.401   3.092  1.00 92.21           C  
ATOM   4828  HB2 LEU A 292      15.078 -19.390   3.886  1.00 92.21           H  
ATOM   4829  HB3 LEU A 292      15.380 -19.891   2.225  1.00 92.21           H  
ATOM   4830  O   LEU A 292      18.386 -17.533   1.942  1.00 92.21           O  
ATOM   4831  CG  LEU A 292      17.033 -20.236   3.556  1.00 92.21           C  
ATOM   4832  HG  LEU A 292      17.785 -20.272   2.767  1.00 92.21           H  
ATOM   4833  CD1 LEU A 292      17.675 -19.667   4.826  1.00 92.21           C  
ATOM   4834 HD11 LEU A 292      18.126 -18.698   4.612  1.00 92.21           H  
ATOM   4835 HD12 LEU A 292      18.461 -20.339   5.170  1.00 92.21           H  
ATOM   4836 HD13 LEU A 292      16.922 -19.560   5.607  1.00 92.21           H  
ATOM   4837  CD2 LEU A 292      16.587 -21.668   3.846  1.00 92.21           C  
ATOM   4838 HD21 LEU A 292      16.152 -22.100   2.945  1.00 92.21           H  
ATOM   4839 HD22 LEU A 292      15.842 -21.678   4.641  1.00 92.21           H  
ATOM   4840 HD23 LEU A 292      17.446 -22.273   4.139  1.00 92.21           H  
ATOM   4841  N   GLU A 293      16.902 -18.172   0.378  1.00 89.20           N  
ATOM   4842  H   GLU A 293      15.966 -18.503   0.194  1.00 89.20           H  
ATOM   4843  CA  GLU A 293      17.824 -18.032  -0.757  1.00 89.20           C  
ATOM   4844  HA  GLU A 293      18.660 -18.723  -0.654  1.00 89.20           H  
ATOM   4845  C   GLU A 293      18.376 -16.609  -0.851  1.00 89.20           C  
ATOM   4846  CB  GLU A 293      17.090 -18.305  -2.071  1.00 89.20           C  
ATOM   4847  HB2 GLU A 293      16.178 -17.709  -2.104  1.00 89.20           H  
ATOM   4848  HB3 GLU A 293      17.741 -17.979  -2.882  1.00 89.20           H  
ATOM   4849  O   GLU A 293      19.567 -16.389  -1.082  1.00 89.20           O  
ATOM   4850  CG  GLU A 293      16.743 -19.777  -2.307  1.00 89.20           C  
ATOM   4851  HG2 GLU A 293      16.077 -20.129  -1.520  1.00 89.20           H  
ATOM   4852  HG3 GLU A 293      17.663 -20.359  -2.257  1.00 89.20           H  
ATOM   4853  CD  GLU A 293      16.087 -19.986  -3.682  1.00 89.20           C  
ATOM   4854  OE1 GLU A 293      15.750 -21.150  -3.981  1.00 89.20           O  
ATOM   4855  OE2 GLU A 293      15.997 -19.001  -4.461  1.00 89.20           O  
ATOM   4856  N   GLY A 294      17.512 -15.616  -0.645  1.00 88.06           N  
ATOM   4857  H   GLY A 294      16.539 -15.848  -0.504  1.00 88.06           H  
ATOM   4858  CA  GLY A 294      17.932 -14.230  -0.634  1.00 88.06           C  
ATOM   4859  HA2 GLY A 294      18.450 -14.006  -1.566  1.00 88.06           H  
ATOM   4860  HA3 GLY A 294      17.030 -13.621  -0.586  1.00 88.06           H  
ATOM   4861  C   GLY A 294      18.881 -13.906   0.531  1.00 88.06           C  
ATOM   4862  O   GLY A 294      19.849 -13.181   0.322  1.00 88.06           O  
ATOM   4863  N   PHE A 295      18.649 -14.447   1.733  1.00 89.84           N  
ATOM   4864  H   PHE A 295      17.836 -15.034   1.856  1.00 89.84           H  
ATOM   4865  CA  PHE A 295      19.569 -14.279   2.868  1.00 89.84           C  
ATOM   4866  HA  PHE A 295      19.776 -13.217   2.997  1.00 89.84           H  
ATOM   4867  C   PHE A 295      20.919 -14.960   2.627  1.00 89.84           C  
ATOM   4868  CB  PHE A 295      18.949 -14.837   4.160  1.00 89.84           C  
ATOM   4869  HB2 PHE A 295      19.735 -14.905   4.912  1.00 89.84           H  
ATOM   4870  HB3 PHE A 295      18.592 -15.850   3.979  1.00 89.84           H  
ATOM   4871  O   PHE A 295      21.952 -14.412   3.001  1.00 89.84           O  
ATOM   4872  CG  PHE A 295      17.838 -14.002   4.764  1.00 89.84           C  
ATOM   4873  CD1 PHE A 295      18.076 -12.657   5.103  1.00 89.84           C  
ATOM   4874  HD1 PHE A 295      19.037 -12.209   4.899  1.00 89.84           H  
ATOM   4875  CD2 PHE A 295      16.579 -14.573   5.030  1.00 89.84           C  
ATOM   4876  HD2 PHE A 295      16.389 -15.606   4.776  1.00 89.84           H  
ATOM   4877  CE1 PHE A 295      17.059 -11.887   5.692  1.00 89.84           C  
ATOM   4878  HE1 PHE A 295      17.240 -10.847   5.921  1.00 89.84           H  
ATOM   4879  CE2 PHE A 295      15.558 -13.803   5.611  1.00 89.84           C  
ATOM   4880  HE2 PHE A 295      14.589 -14.241   5.794  1.00 89.84           H  
ATOM   4881  CZ  PHE A 295      15.803 -12.461   5.950  1.00 89.84           C  
ATOM   4882  HZ  PHE A 295      15.018 -11.867   6.393  1.00 89.84           H  
ATOM   4883  N   GLN A 296      20.929 -16.128   1.983  1.00 89.94           N  
ATOM   4884  H   GLN A 296      20.046 -16.552   1.736  1.00 89.94           H  
ATOM   4885  CA  GLN A 296      22.163 -16.816   1.601  1.00 89.94           C  
ATOM   4886  HA  GLN A 296      22.789 -16.953   2.482  1.00 89.94           H  
ATOM   4887  C   GLN A 296      22.971 -15.994   0.594  1.00 89.94           C  
ATOM   4888  CB  GLN A 296      21.828 -18.188   1.009  1.00 89.94           C  
ATOM   4889  HB2 GLN A 296      21.060 -18.070   0.245  1.00 89.94           H  
ATOM   4890  HB3 GLN A 296      22.719 -18.597   0.534  1.00 89.94           H  
ATOM   4891  O   GLN A 296      24.179 -15.854   0.757  1.00 89.94           O  
ATOM   4892  CG  GLN A 296      21.352 -19.188   2.072  1.00 89.94           C  
ATOM   4893  HG2 GLN A 296      20.525 -18.769   2.646  1.00 89.94           H  
ATOM   4894  HG3 GLN A 296      22.174 -19.390   2.759  1.00 89.94           H  
ATOM   4895  CD  GLN A 296      20.888 -20.502   1.455  1.00 89.94           C  
ATOM   4896  NE2 GLN A 296      20.726 -21.542   2.242  1.00 89.94           N  
ATOM   4897 HE21 GLN A 296      20.408 -22.382   1.780  1.00 89.94           H  
ATOM   4898 HE22 GLN A 296      20.908 -21.479   3.234  1.00 89.94           H  
ATOM   4899  OE1 GLN A 296      20.662 -20.633   0.265  1.00 89.94           O  
ATOM   4900  N   LYS A 297      22.317 -15.393  -0.409  1.00 87.92           N  
ATOM   4901  H   LYS A 297      21.330 -15.582  -0.513  1.00 87.92           H  
ATOM   4902  CA  LYS A 297      22.981 -14.485  -1.360  1.00 87.92           C  
ATOM   4903  HA  LYS A 297      23.825 -15.001  -1.817  1.00 87.92           H  
ATOM   4904  C   LYS A 297      23.570 -13.262  -0.668  1.00 87.92           C  
ATOM   4905  CB  LYS A 297      22.006 -14.049  -2.459  1.00 87.92           C  
ATOM   4906  HB2 LYS A 297      22.445 -13.223  -3.018  1.00 87.92           H  
ATOM   4907  HB3 LYS A 297      21.077 -13.703  -2.005  1.00 87.92           H  
ATOM   4908  O   LYS A 297      24.691 -12.884  -0.984  1.00 87.92           O  
ATOM   4909  CG  LYS A 297      21.722 -15.196  -3.433  1.00 87.92           C  
ATOM   4910  HG2 LYS A 297      21.386 -16.074  -2.881  1.00 87.92           H  
ATOM   4911  HG3 LYS A 297      22.641 -15.453  -3.961  1.00 87.92           H  
ATOM   4912  CD  LYS A 297      20.646 -14.799  -4.447  1.00 87.92           C  
ATOM   4913  HD2 LYS A 297      19.750 -14.489  -3.908  1.00 87.92           H  
ATOM   4914  HD3 LYS A 297      21.009 -13.980  -5.067  1.00 87.92           H  
ATOM   4915  CE  LYS A 297      20.328 -16.023  -5.310  1.00 87.92           C  
ATOM   4916  HE2 LYS A 297      20.106 -16.857  -4.644  1.00 87.92           H  
ATOM   4917  HE3 LYS A 297      21.216 -16.289  -5.883  1.00 87.92           H  
ATOM   4918  NZ  LYS A 297      19.174 -15.794  -6.212  1.00 87.92           N  
ATOM   4919  HZ1 LYS A 297      18.973 -16.641  -6.724  1.00 87.92           H  
ATOM   4920  HZ2 LYS A 297      18.347 -15.587  -5.671  1.00 87.92           H  
ATOM   4921  HZ3 LYS A 297      19.366 -15.046  -6.863  1.00 87.92           H  
ATOM   4922  N   ASP A 298      22.856 -12.680   0.294  1.00 87.80           N  
ATOM   4923  H   ASP A 298      21.912 -13.000   0.456  1.00 87.80           H  
ATOM   4924  CA  ASP A 298      23.371 -11.550   1.072  1.00 87.80           C  
ATOM   4925  HA  ASP A 298      23.685 -10.758   0.393  1.00 87.80           H  
ATOM   4926  C   ASP A 298      24.575 -11.942   1.932  1.00 87.80           C  
ATOM   4927  CB  ASP A 298      22.294 -11.003   2.008  1.00 87.80           C  
ATOM   4928  HB2 ASP A 298      22.736 -10.213   2.616  1.00 87.80           H  
ATOM   4929  HB3 ASP A 298      21.965 -11.793   2.683  1.00 87.80           H  
ATOM   4930  O   ASP A 298      25.535 -11.182   2.024  1.00 87.80           O  
ATOM   4931  CG  ASP A 298      21.080 -10.419   1.308  1.00 87.80           C  
ATOM   4932  OD1 ASP A 298      21.144  -9.979   0.136  1.00 87.80           O  
ATOM   4933  OD2 ASP A 298      20.039 -10.291   1.992  1.00 87.80           O  
ATOM   4934  N   ALA A 299      24.536 -13.124   2.553  1.00 89.98           N  
ATOM   4935  H   ALA A 299      23.702 -13.689   2.474  1.00 89.98           H  
ATOM   4936  CA  ALA A 299      25.651 -13.646   3.334  1.00 89.98           C  
ATOM   4937  HA  ALA A 299      25.928 -12.910   4.088  1.00 89.98           H  
ATOM   4938  C   ALA A 299      26.883 -13.873   2.447  1.00 89.98           C
[truncated: 192,870 more chars]
