# Supplementary material for: A glutamine-based single α-helix scaffold to target globular proteins
Source: Nat Commun. 2022 Nov 18;13:7073. doi: 10.1038/s41467-022-34793-6 (PMC9674830; doi:10.1038/s41467-022-34793-6)
Supplement: Supplementary file 7 — Supplementary Data 4 [file 41467_2022_34793_MOESM7_ESM.zip › ColabFold_p37n/p37n_no_MSAs/A0A0R4J6S2.pdb]

ATOM      1  N   MET A   1      18.802  -4.071 -59.364  1.00 31.72           N  
ATOM      2  H   MET A   1      18.254  -4.611 -60.019  1.00 31.72           H  
ATOM      3  H2  MET A   1      18.990  -3.163 -59.763  1.00 31.72           H  
ATOM      4  H3  MET A   1      18.278  -3.944 -58.510  1.00 31.72           H  
ATOM      5  CA  MET A   1      20.085  -4.746 -59.087  1.00 31.72           C  
ATOM      6  HA  MET A   1      19.903  -5.716 -58.624  1.00 31.72           H  
ATOM      7  C   MET A   1      20.870  -3.878 -58.114  1.00 31.72           C  
ATOM      8  CB  MET A   1      20.848  -4.965 -60.412  1.00 31.72           C  
ATOM      9  HB2 MET A   1      20.166  -5.427 -61.126  1.00 31.72           H  
ATOM     10  HB3 MET A   1      21.154  -4.005 -60.827  1.00 31.72           H  
ATOM     11  O   MET A   1      21.470  -2.918 -58.561  1.00 31.72           O  
ATOM     12  CG  MET A   1      22.075  -5.874 -60.293  1.00 31.72           C  
ATOM     13  HG2 MET A   1      21.747  -6.897 -60.107  1.00 31.72           H  
ATOM     14  HG3 MET A   1      22.674  -5.550 -59.442  1.00 31.72           H  
ATOM     15  SD  MET A   1      23.155  -5.858 -61.753  1.00 31.72           S  
ATOM     16  CE  MET A   1      22.042  -6.375 -63.092  1.00 31.72           C  
ATOM     17  HE1 MET A   1      21.592  -7.337 -62.847  1.00 31.72           H  
ATOM     18  HE2 MET A   1      21.264  -5.627 -63.243  1.00 31.72           H  
ATOM     19  HE3 MET A   1      22.616  -6.477 -64.013  1.00 31.72           H  
ATOM     20  N   ILE A   2      20.806  -4.163 -56.810  1.00 39.00           N  
ATOM     21  H   ILE A   2      20.183  -4.887 -56.484  1.00 39.00           H  
ATOM     22  CA  ILE A   2      21.862  -3.810 -55.846  1.00 39.00           C  
ATOM     23  HA  ILE A   2      22.811  -3.737 -56.377  1.00 39.00           H  
ATOM     24  C   ILE A   2      21.948  -4.996 -54.883  1.00 39.00           C  
ATOM     25  CB  ILE A   2      21.658  -2.458 -55.109  1.00 39.00           C  
ATOM     26  HB  ILE A   2      20.721  -2.493 -54.552  1.00 39.00           H  
ATOM     27  O   ILE A   2      21.111  -5.182 -54.007  1.00 39.00           O  
ATOM     28  CG1 ILE A   2      21.597  -1.277 -56.107  1.00 39.00           C  
ATOM     29 HG12 ILE A   2      22.485  -1.290 -56.739  1.00 39.00           H  
ATOM     30 HG13 ILE A   2      20.715  -1.407 -56.735  1.00 39.00           H  
ATOM     31  CG2 ILE A   2      22.815  -2.246 -54.111  1.00 39.00           C  
ATOM     32 HG21 ILE A   2      22.656  -1.337 -53.531  1.00 39.00           H  
ATOM     33 HG22 ILE A   2      23.766  -2.171 -54.638  1.00 39.00           H  
ATOM     34 HG23 ILE A   2      22.871  -3.066 -53.394  1.00 39.00           H  
ATOM     35  CD1 ILE A   2      21.468   0.120 -55.495  1.00 39.00           C  
ATOM     36 HD11 ILE A   2      22.391   0.402 -54.988  1.00 39.00           H  
ATOM     37 HD12 ILE A   2      20.639   0.142 -54.787  1.00 39.00           H  
ATOM     38 HD13 ILE A   2      21.278   0.844 -56.287  1.00 39.00           H  
ATOM     39  N   THR A   3      22.918  -5.855 -55.161  1.00 36.31           N  
ATOM     40  H   THR A   3      23.510  -5.645 -55.952  1.00 36.31           H  
ATOM     41  CA  THR A   3      23.464  -6.897 -54.295  1.00 36.31           C  
ATOM     42  HA  THR A   3      22.665  -7.435 -53.785  1.00 36.31           H  
ATOM     43  C   THR A   3      24.392  -6.253 -53.268  1.00 36.31           C  
ATOM     44  CB  THR A   3      24.298  -7.864 -55.156  1.00 36.31           C  
ATOM     45  HB  THR A   3      24.989  -8.422 -54.525  1.00 36.31           H  
ATOM     46  O   THR A   3      25.225  -5.431 -53.641  1.00 36.31           O  
ATOM     47  CG2 THR A   3      23.418  -8.856 -55.913  1.00 36.31           C  
ATOM     48 HG21 THR A   3      22.852  -9.463 -55.206  1.00 36.31           H  
ATOM     49 HG22 THR A   3      22.730  -8.325 -56.571  1.00 36.31           H  
ATOM     50 HG23 THR A   3      24.050  -9.513 -56.512  1.00 36.31           H  
ATOM     51  OG1 THR A   3      25.021  -7.133 -56.130  1.00 36.31           O  
ATOM     52  HG1 THR A   3      25.692  -6.623 -55.671  1.00 36.31           H  
ATOM     53  N   GLY A   4      24.294  -6.655 -52.002  1.00 40.81           N  
ATOM     54  H   GLY A   4      23.550  -7.288 -51.746  1.00 40.81           H  
ATOM     55  CA  GLY A   4      25.184  -6.202 -50.931  1.00 40.81           C  
ATOM     56  HA2 GLY A   4      26.183  -6.011 -51.322  1.00 40.81           H  
ATOM     57  HA3 GLY A   4      24.798  -5.277 -50.504  1.00 40.81           H  
ATOM     58  C   GLY A   4      25.283  -7.244 -49.823  1.00 40.81           C  
ATOM     59  O   GLY A   4      24.698  -7.079 -48.761  1.00 40.81           O  
ATOM     60  N   GLN A   5      25.992  -8.336 -50.109  1.00 31.92           N  
ATOM     61  H   GLN A   5      26.432  -8.367 -51.018  1.00 31.92           H  
ATOM     62  CA  GLN A   5      26.510  -9.282 -49.121  1.00 31.92           C  
ATOM     63  HA  GLN A   5      25.732  -9.578 -48.417  1.00 31.92           H  
ATOM     64  C   GLN A   5      27.666  -8.619 -48.362  1.00 31.92           C  
ATOM     65  CB  GLN A   5      27.060 -10.517 -49.869  1.00 31.92           C  
ATOM     66  HB2 GLN A   5      27.586 -10.185 -50.764  1.00 31.92           H  
ATOM     67  HB3 GLN A   5      27.792 -11.022 -49.239  1.00 31.92           H  
ATOM     68  O   GLN A   5      28.677  -8.299 -48.983  1.00 31.92           O  
ATOM     69  CG  GLN A   5      25.996 -11.543 -50.277  1.00 31.92           C  
ATOM     70  HG2 GLN A   5      26.376 -12.132 -51.111  1.00 31.92           H  
ATOM     71  HG3 GLN A   5      25.086 -11.038 -50.601  1.00 31.92           H  
ATOM     72  CD  GLN A   5      25.678 -12.484 -49.122  1.00 31.92           C  
ATOM     73  NE2 GLN A   5      26.353 -13.608 -49.009  1.00 31.92           N  
ATOM     74 HE21 GLN A   5      26.105 -14.190 -48.222  1.00 31.92           H  
ATOM     75 HE22 GLN A   5      27.060 -13.870 -49.680  1.00 31.92           H  
ATOM     76  OE1 GLN A   5      24.843 -12.204 -48.284  1.00 31.92           O  
ATOM     77  N   LEU A   6      27.559  -8.471 -47.040  1.00 41.70           N  
ATOM     78  H   LEU A   6      26.671  -8.669 -46.602  1.00 41.70           H  
ATOM     79  CA  LEU A   6      28.722  -8.339 -46.159  1.00 41.70           C  
ATOM     80  HA  LEU A   6      29.580  -8.771 -46.674  1.00 41.70           H  
ATOM     81  C   LEU A   6      28.511  -9.187 -44.903  1.00 41.70           C  
ATOM     82  CB  LEU A   6      29.066  -6.872 -45.838  1.00 41.70           C  
ATOM     83  HB2 LEU A   6      28.140  -6.315 -45.701  1.00 41.70           H  
ATOM     84  HB3 LEU A   6      29.608  -6.843 -44.893  1.00 41.70           H  
ATOM     85  O   LEU A   6      27.700  -8.898 -44.027  1.00 41.70           O  
ATOM     86  CG  LEU A   6      29.940  -6.169 -46.900  1.00 41.70           C  
ATOM     87  HG  LEU A   6      29.432  -6.179 -47.864  1.00 41.70           H  
ATOM     88  CD1 LEU A   6      30.138  -4.706 -46.508  1.00 41.70           C  
ATOM     89 HD11 LEU A   6      30.668  -4.641 -45.558  1.00 41.70           H  
ATOM     90 HD12 LEU A   6      30.713  -4.191 -47.278  1.00 41.70           H  
ATOM     91 HD13 LEU A   6      29.168  -4.218 -46.414  1.00 41.70           H  
ATOM     92  CD2 LEU A   6      31.333  -6.798 -47.050  1.00 41.70           C  
ATOM     93 HD21 LEU A   6      31.949  -6.177 -47.700  1.00 41.70           H  
ATOM     94 HD22 LEU A   6      31.814  -6.885 -46.075  1.00 41.70           H  
ATOM     95 HD23 LEU A   6      31.256  -7.782 -47.512  1.00 41.70           H  
ATOM     96  N   SER A   7      29.259 -10.278 -44.890  1.00 36.47           N  
ATOM     97  H   SER A   7      29.819 -10.452 -45.712  1.00 36.47           H  
ATOM     98  CA  SER A   7      29.422 -11.268 -43.841  1.00 36.47           C  
ATOM     99  HA  SER A   7      28.440 -11.582 -43.484  1.00 36.47           H  
ATOM    100  C   SER A   7      30.265 -10.713 -42.683  1.00 36.47           C  
ATOM    101  CB  SER A   7      30.158 -12.473 -44.461  1.00 36.47           C  
ATOM    102  HB2 SER A   7      31.232 -12.289 -44.427  1.00 36.47           H  
ATOM    103  HB3 SER A   7      29.943 -13.368 -43.877  1.00 36.47           H  
ATOM    104  O   SER A   7      31.282 -10.084 -42.944  1.00 36.47           O  
ATOM    105  OG  SER A   7      29.795 -12.680 -45.822  1.00 36.47           O  
ATOM    106  HG  SER A   7      30.315 -13.406 -46.173  1.00 36.47           H  
ATOM    107  N   LYS A   8      29.846 -11.019 -41.441  1.00 29.61           N  
ATOM    108  H   LYS A   8      28.891 -11.346 -41.414  1.00 29.61           H  
ATOM    109  CA  LYS A   8      30.602 -11.233 -40.175  1.00 29.61           C  
ATOM    110  HA  LYS A   8      29.901 -11.040 -39.363  1.00 29.61           H  
ATOM    111  C   LYS A   8      31.816 -10.318 -39.856  1.00 29.61           C  
ATOM    112  CB  LYS A   8      30.991 -12.729 -40.086  1.00 29.61           C  
ATOM    113  HB2 LYS A   8      31.584 -12.888 -39.186  1.00 29.61           H  
ATOM    114  HB3 LYS A   8      31.614 -12.980 -40.945  1.00 29.61           H  
ATOM    115  O   LYS A   8      32.769 -10.223 -40.621  1.00 29.61           O  
ATOM    116  CG  LYS A   8      29.779 -13.689 -40.033  1.00 29.61           C  
ATOM    117  HG2 LYS A   8      29.205 -13.474 -39.132  1.00 29.61           H  
ATOM    118  HG3 LYS A   8      29.137 -13.521 -40.898  1.00 29.61           H  
ATOM    119  CD  LYS A   8      30.188 -15.179 -40.022  1.00 29.61           C  
ATOM    120  HD2 LYS A   8      30.875 -15.351 -39.194  1.00 29.61           H  
ATOM    121  HD3 LYS A   8      30.705 -15.409 -40.954  1.00 29.61           H  
ATOM    122  CE  LYS A   8      28.969 -16.118 -39.867  1.00 29.61           C  
ATOM    123  HE2 LYS A   8      28.262 -15.917 -40.673  1.00 29.61           H  
ATOM    124  HE3 LYS A   8      28.466 -15.889 -38.928  1.00 29.61           H  
ATOM    125  NZ  LYS A   8      29.329 -17.567 -39.884  1.00 29.61           N  
ATOM    126  HZ1 LYS A   8      29.952 -17.842 -39.138  1.00 29.61           H  
ATOM    127  HZ2 LYS A   8      29.718 -17.885 -40.761  1.00 29.61           H  
ATOM    128  HZ3 LYS A   8      28.547 -18.192 -39.750  1.00 29.61           H  
ATOM    129  N   PRO A   9      31.899  -9.847 -38.596  1.00 36.30           N  
ATOM    130  CA  PRO A   9      32.800 -10.558 -37.685  1.00 36.30           C  
ATOM    131  HA  PRO A   9      33.113 -11.501 -38.132  1.00 36.30           H  
ATOM    132  C   PRO A   9      32.164 -10.861 -36.317  1.00 36.30           C  
ATOM    133  CB  PRO A   9      34.045  -9.677 -37.563  1.00 36.30           C  
ATOM    134  HB2 PRO A   9      34.582  -9.847 -36.631  1.00 36.30           H  
ATOM    135  HB3 PRO A   9      34.699  -9.854 -38.417  1.00 36.30           H  
ATOM    136  O   PRO A   9      31.622  -9.995 -35.639  1.00 36.30           O  
ATOM    137  CG  PRO A   9      33.479  -8.263 -37.646  1.00 36.30           C  
ATOM    138  HG2 PRO A   9      33.299  -7.877 -36.643  1.00 36.30           H  
ATOM    139  HG3 PRO A   9      34.155  -7.603 -38.190  1.00 36.30           H  
ATOM    140  CD  PRO A   9      32.142  -8.421 -38.380  1.00 36.30           C  
ATOM    141  HD2 PRO A   9      31.340  -7.998 -37.775  1.00 36.30           H  
ATOM    142  HD3 PRO A   9      32.188  -7.894 -39.333  1.00 36.30           H  
ATOM    143  N   LEU A  10      32.277 -12.128 -35.920  1.00 28.01           N  
ATOM    144  H   LEU A  10      32.766 -12.749 -36.549  1.00 28.01           H  
ATOM    145  CA  LEU A  10      32.159 -12.636 -34.553  1.00 28.01           C  
ATOM    146  HA  LEU A  10      31.552 -11.976 -33.933  1.00 28.01           H  
ATOM    147  C   LEU A  10      33.582 -12.715 -33.983  1.00 28.01           C  
ATOM    148  CB  LEU A  10      31.545 -14.056 -34.621  1.00 28.01           C  
ATOM    149  HB2 LEU A  10      32.025 -14.691 -33.877  1.00 28.01           H  
ATOM    150  HB3 LEU A  10      31.790 -14.498 -35.587  1.00 28.01           H  
ATOM    151  O   LEU A  10      34.385 -13.453 -34.543  1.00 28.01           O  
ATOM    152  CG  LEU A  10      30.026 -14.119 -34.396  1.00 28.01           C  
ATOM    153  HG  LEU A  10      29.568 -13.181 -34.711  1.00 28.01           H  
ATOM    154  CD1 LEU A  10      29.404 -15.253 -35.213  1.00 28.01           C  
ATOM    155 HD11 LEU A  10      29.851 -16.206 -34.931  1.00 28.01           H  
ATOM    156 HD12 LEU A  10      28.331 -15.295 -35.025  1.00 28.01           H  
ATOM    157 HD13 LEU A  10      29.567 -15.074 -36.276  1.00 28.01           H  
ATOM    158  CD2 LEU A  10      29.722 -14.367 -32.917  1.00 28.01           C  
ATOM    159 HD21 LEU A  10      30.161 -13.573 -32.313  1.00 28.01           H  
ATOM    160 HD22 LEU A  10      28.643 -14.369 -32.761  1.00 28.01           H  
ATOM    161 HD23 LEU A  10      30.127 -15.329 -32.602  1.00 28.01           H  
ATOM    162  N   LEU A  11      33.889 -11.992 -32.901  1.00 34.52           N  
ATOM    163  H   LEU A  11      33.196 -11.347 -32.548  1.00 34.52           H  
ATOM    164  CA  LEU A  11      35.091 -12.141 -32.056  1.00 34.52           C  
ATOM    165  HA  LEU A  11      35.244 -13.203 -31.864  1.00 34.52           H  
ATOM    166  C   LEU A  11      34.826 -11.498 -30.666  1.00 34.52           C  
ATOM    167  CB  LEU A  11      36.328 -11.553 -32.785  1.00 34.52           C  
ATOM    168  HB2 LEU A  11      36.977 -11.053 -32.067  1.00 34.52           H  
ATOM    169  HB3 LEU A  11      35.995 -10.758 -33.453  1.00 34.52           H  
ATOM    170  O   LEU A  11      33.922 -10.671 -30.561  1.00 34.52           O  
ATOM    171  CG  LEU A  11      37.177 -12.550 -33.618  1.00 34.52           C  
ATOM    172  HG  LEU A  11      36.680 -12.745 -34.568  1.00 34.52           H  
ATOM    173  CD1 LEU A  11      38.514 -11.901 -33.968  1.00 34.52           C  
ATOM    174 HD11 LEU A  11      39.077 -12.551 -34.638  1.00 34.52           H  
ATOM    175 HD12 LEU A  11      39.098 -11.724 -33.064  1.00 34.52           H  
ATOM    176 HD13 LEU A  11      38.339 -10.952 -34.475  1.00 34.52           H  
ATOM    177  CD2 LEU A  11      37.486 -13.897 -32.947  1.00 34.52           C  
ATOM    178 HD21 LEU A  11      36.575 -14.488 -32.851  1.00 34.52           H  
ATOM    179 HD22 LEU A  11      37.951 -13.746 -31.973  1.00 34.52           H  
ATOM    180 HD23 LEU A  11      38.170 -14.466 -33.578  1.00 34.52           H  
ATOM    181  N   PRO A  12      35.492 -11.930 -29.574  1.00 41.60           N  
ATOM    182  CA  PRO A  12      34.849 -12.858 -28.646  1.00 41.60           C  
ATOM    183  HA  PRO A  12      33.824 -13.058 -28.961  1.00 41.60           H  
ATOM    184  C   PRO A  12      34.823 -12.400 -27.173  1.00 41.60           C  
ATOM    185  CB  PRO A  12      35.684 -14.136 -28.794  1.00 41.60           C  
ATOM    186  HB2 PRO A  12      35.428 -14.634 -29.729  1.00 41.60           H  
ATOM    187  HB3 PRO A  12      35.570 -14.825 -27.957  1.00 41.60           H  
ATOM    188  O   PRO A  12      35.466 -11.444 -26.754  1.00 41.60           O  
ATOM    189  CG  PRO A  12      37.105 -13.585 -28.880  1.00 41.60           C  
ATOM    190  HG2 PRO A  12      37.524 -13.483 -27.880  1.00 41.60           H  
ATOM    191  HG3 PRO A  12      37.739 -14.223 -29.495  1.00 41.60           H  
ATOM    192  CD  PRO A  12      36.926 -12.200 -29.501  1.00 41.60           C  
ATOM    193  HD2 PRO A  12      37.406 -12.201 -30.480  1.00 41.60           H  
ATOM    194  HD3 PRO A  12      37.406 -11.451 -28.873  1.00 41.60           H  
ATOM    195  N   LEU A  13      34.093 -13.196 -26.393  1.00 27.90           N  
ATOM    196  H   LEU A  13      33.589 -13.920 -26.885  1.00 27.90           H  
ATOM    197  CA  LEU A  13      34.111 -13.355 -24.940  1.00 27.90           C  
ATOM    198  HA  LEU A  13      33.442 -12.622 -24.490  1.00 27.90           H  
ATOM    199  C   LEU A  13      35.526 -13.229 -24.313  1.00 27.90           C  
ATOM    200  CB  LEU A  13      33.557 -14.791 -24.736  1.00 27.90           C  
ATOM    201  HB2 LEU A  13      34.362 -15.501 -24.926  1.00 27.90           H  
ATOM    202  HB3 LEU A  13      32.796 -15.004 -25.486  1.00 27.90           H  
ATOM    203  O   LEU A  13      36.377 -14.088 -24.545  1.00 27.90           O  
ATOM    204  CG  LEU A  13      32.937 -15.098 -23.366  1.00 27.90           C  
ATOM    205  HG  LEU A  13      33.472 -14.555 -22.587  1.00 27.90           H  
ATOM    206  CD1 LEU A  13      31.460 -14.695 -23.360  1.00 27.90           C  
ATOM    207 HD11 LEU A  13      30.904 -15.271 -24.100  1.00 27.90           H  
ATOM    208 HD12 LEU A  13      31.037 -14.884 -22.373  1.00 27.90           H  
ATOM    209 HD13 LEU A  13      31.366 -13.632 -23.582  1.00 27.90           H  
ATOM    210  CD2 LEU A  13      33.017 -16.597 -23.073  1.00 27.90           C  
ATOM    211 HD21 LEU A  13      32.501 -17.163 -23.848  1.00 27.90           H  
ATOM    212 HD22 LEU A  13      32.559 -16.809 -22.107  1.00 27.90           H  
ATOM    213 HD23 LEU A  13      34.061 -16.908 -23.037  1.00 27.90           H  
ATOM    214  N   ARG A  14      35.757 -12.227 -23.450  1.00 33.33           N  
ATOM    215  H   ARG A  14      35.105 -11.456 -23.427  1.00 33.33           H  
ATOM    216  CA  ARG A  14      36.786 -12.265 -22.391  1.00 33.33           C  
ATOM    217  HA  ARG A  14      36.802 -13.279 -21.992  1.00 33.33           H  
ATOM    218  C   ARG A  14      36.428 -11.306 -21.250  1.00 33.33           C  
ATOM    219  CB  ARG A  14      38.188 -11.962 -22.956  1.00 33.33           C  
ATOM    220  HB2 ARG A  14      38.319 -12.509 -23.889  1.00 33.33           H  
ATOM    221  HB3 ARG A  14      38.254 -10.901 -23.198  1.00 33.33           H  
ATOM    222  O   ARG A  14      36.088 -10.151 -21.482  1.00 33.33           O  
ATOM    223  CG  ARG A  14      39.334 -12.332 -21.987  1.00 33.33           C  
ATOM    224  HG2 ARG A  14      39.848 -11.413 -21.704  1.00 33.33           H  
ATOM    225  HG3 ARG A  14      38.945 -12.789 -21.078  1.00 33.33           H  
ATOM    226  CD  ARG A  14      40.341 -13.299 -22.632  1.00 33.33           C  
ATOM    227  HD2 ARG A  14      39.881 -14.283 -22.722  1.00 33.33           H  
ATOM    228  HD3 ARG A  14      40.570 -12.942 -23.636  1.00 33.33           H  
ATOM    229  NE  ARG A  14      41.605 -13.349 -21.868  1.00 33.33           N  
ATOM    230  HE  ARG A  14      42.060 -12.458 -21.729  1.00 33.33           H  
ATOM    231  NH1 ARG A  14      41.665 -15.583 -21.303  1.00 33.33           N  
ATOM    232 HH11 ARG A  14      42.120 -16.345 -20.822  1.00 33.33           H  
ATOM    233 HH12 ARG A  14      40.765 -15.711 -21.744  1.00 33.33           H  
ATOM    234  NH2 ARG A  14      43.332 -14.237 -20.688  1.00 33.33           N  
ATOM    235 HH21 ARG A  14      43.757 -15.010 -20.195  1.00 33.33           H  
ATOM    236 HH22 ARG A  14      43.728 -13.313 -20.586  1.00 33.33           H  
ATOM    237  CZ  ARG A  14      42.189 -14.388 -21.295  1.00 33.33           C  
ATOM    238  N   ALA A  15      36.475 -11.845 -20.037  1.00 31.95           N  
ATOM    239  H   ALA A  15      36.787 -12.804 -19.974  1.00 31.95           H  
ATOM    240  CA  ALA A  15      36.422 -11.137 -18.768  1.00 31.95           C  
ATOM    241  HA  ALA A  15      35.532 -10.509 -18.731  1.00 31.95           H  
ATOM    242  C   ALA A  15      37.671 -10.263 -18.561  1.00 31.95           C  
ATOM    243  CB  ALA A  15      36.344 -12.214 -17.677  1.00 31.95           C  
ATOM    244  HB1 ALA A  15      35.455 -12.830 -17.814  1.00 31.95           H  
ATOM    245  HB2 ALA A  15      36.294 -11.734 -16.700  1.00 31.95           H  
ATOM    246  HB3 ALA A  15      37.236 -12.840 -17.701  1.00 31.95           H  
ATOM    247  O   ALA A  15      38.747 -10.676 -18.991  1.00 31.95           O  
ATOM    248  N   ASP A  16      37.470  -9.085 -17.960  1.00 30.38           N  
ATOM    249  H   ASP A  16      36.521  -8.746 -18.016  1.00 30.38           H  
ATOM    250  CA  ASP A  16      38.214  -8.457 -16.845  1.00 30.38           C  
ATOM    251  HA  ASP A  16      37.715  -8.764 -15.926  1.00 30.38           H  
ATOM    252  C   ASP A  16      38.081  -6.924 -16.931  1.00 30.38           C  
ATOM    253  CB  ASP A  16      39.701  -8.851 -16.688  1.00 30.38           C  
ATOM    254  HB2 ASP A  16      40.322  -7.955 -16.705  1.00 30.38           H  
ATOM    255  HB3 ASP A  16      40.077  -9.489 -17.488  1.00 30.38           H  
ATOM    256  O   ASP A  16      38.578  -6.293 -17.862  1.00 30.38           O  
ATOM    257  CG  ASP A  16      39.896  -9.541 -15.340  1.00 30.38           C  
ATOM    258  OD1 ASP A  16      40.153  -8.795 -14.378  1.00 30.38           O  
ATOM    259  OD2 ASP A  16      39.688 -10.775 -15.280  1.00 30.38           O  
ATOM    260  N   MET A  17      37.394  -6.322 -15.960  1.00 36.82           N  
ATOM    261  H   MET A  17      37.049  -6.910 -15.215  1.00 36.82           H  
ATOM    262  CA  MET A  17      37.529  -4.902 -15.623  1.00 36.82           C  
ATOM    263  HA  MET A  17      38.442  -4.511 -16.071  1.00 36.82           H  
ATOM    264  C   MET A  17      37.745  -4.843 -14.115  1.00 36.82           C  
ATOM    265  CB  MET A  17      36.351  -4.037 -16.117  1.00 36.82           C  
ATOM    266  HB2 MET A  17      36.106  -3.284 -15.368  1.00 36.82           H  
ATOM    267  HB3 MET A  17      35.472  -4.661 -16.281  1.00 36.82           H  
ATOM    268  O   MET A  17      36.822  -4.626 -13.331  1.00 36.82           O  
ATOM    269  CG  MET A  17      36.716  -3.296 -17.411  1.00 36.82           C  
ATOM    270  HG2 MET A  17      37.058  -4.035 -18.135  1.00 36.82           H  
ATOM    271  HG3 MET A  17      37.548  -2.621 -17.209  1.00 36.82           H  
ATOM    272  SD  MET A  17      35.364  -2.349 -18.182  1.00 36.82           S  
ATOM    273  CE  MET A  17      35.195  -0.971 -17.016  1.00 36.82           C  
ATOM    274  HE1 MET A  17      34.438  -0.276 -17.377  1.00 36.82           H  
ATOM    275  HE2 MET A  17      34.902  -1.349 -16.036  1.00 36.82           H  
ATOM    276  HE3 MET A  17      36.149  -0.452 -16.926  1.00 36.82           H  
ATOM    277  N   ASP A  18      38.984  -5.143 -13.753  1.00 30.92           N  
ATOM    278  H   ASP A  18      39.623  -5.453 -14.471  1.00 30.92           H  
ATOM    279  CA  ASP A  18      39.618  -4.752 -12.506  1.00 30.92           C  
ATOM    280  HA  ASP A  18      38.907  -4.880 -11.691  1.00 30.92           H  
ATOM    281  C   ASP A  18      40.043  -3.265 -12.579  1.00 30.92           C  
ATOM    282  CB  ASP A  18      40.809  -5.702 -12.269  1.00 30.92           C  
ATOM    283  HB2 ASP A  18      41.658  -5.384 -12.874  1.00 30.92           H  
ATOM    284  HB3 ASP A  18      40.532  -6.708 -12.586  1.00 30.92           H  
ATOM    285  O   ASP A  18      40.211  -2.702 -13.665  1.00 30.92           O  
ATOM    286  CG  ASP A  18      41.211  -5.767 -10.796  1.00 30.92           C  
ATOM    287  OD1 ASP A  18      41.860  -4.803 -10.334  1.00 30.92           O  
ATOM    288  OD2 ASP A  18      40.797  -6.729 -10.116  1.00 30.92           O  
ATOM    289  N   ALA A  19      40.245  -2.673 -11.402  1.00 33.79           N  
ATOM    290  H   ALA A  19      40.244  -3.320 -10.627  1.00 33.79           H  
ATOM    291  CA  ALA A  19      40.938  -1.415 -11.116  1.00 33.79           C  
ATOM    292  HA  ALA A  19      41.035  -1.405 -10.031  1.00 33.79           H  
ATOM    293  C   ALA A  19      40.268  -0.064 -11.465  1.00 33.79           C  
ATOM    294  CB  ALA A  19      42.386  -1.523 -11.613  1.00 33.79           C  
ATOM    295  HB1 ALA A  19      42.408  -1.528 -12.703  1.00 33.79           H  
ATOM    296  HB2 ALA A  19      42.963  -0.671 -11.253  1.00 33.79           H  
ATOM    297  HB3 ALA A  19      42.842  -2.441 -11.242  1.00 33.79           H  
ATOM    298  O   ALA A  19      40.528   0.553 -12.496  1.00 33.79           O  
ATOM    299  N   CYS A  20      39.577   0.502 -10.465  1.00 37.50           N  
ATOM    300  H   CYS A  20      39.323  -0.093  -9.690  1.00 37.50           H  
ATOM    301  CA  CYS A  20      39.658   1.939 -10.163  1.00 37.50           C  
ATOM    302  HA  CYS A  20      40.497   2.370 -10.709  1.00 37.50           H  
ATOM    303  C   CYS A  20      39.941   2.160  -8.660  1.00 37.50           C  
ATOM    304  CB  CYS A  20      38.390   2.692 -10.604  1.00 37.50           C  
ATOM    305  HB2 CYS A  20      38.333   3.623 -10.040  1.00 37.50           H  
ATOM    306  HB3 CYS A  20      37.506   2.097 -10.373  1.00 37.50           H  
ATOM    307  O   CYS A  20      39.065   1.922  -7.834  1.00 37.50           O  
ATOM    308  SG  CYS A  20      38.431   3.113 -12.373  1.00 37.50           S  
ATOM    309  HG  CYS A  20      39.720   3.462 -12.427  1.00 37.50           H  
ATOM    310  N   GLU A  21      41.172   2.614  -8.374  1.00 34.03           N  
ATOM    311  H   GLU A  21      41.819   2.553  -9.148  1.00 34.03           H  
ATOM    312  CA  GLU A  21      41.599   3.625  -7.374  1.00 34.03           C  
ATOM    313  HA  GLU A  21      42.681   3.524  -7.300  1.00 34.03           H  
ATOM    314  C   GLU A  21      41.087   3.502  -5.917  1.00 34.03           C  
ATOM    315  CB  GLU A  21      41.330   5.017  -7.981  1.00 34.03           C  
ATOM    316  HB2 GLU A  21      40.834   5.652  -7.247  1.00 34.03           H  
ATOM    317  HB3 GLU A  21      40.660   4.929  -8.836  1.00 34.03           H  
ATOM    318  O   GLU A  21      39.917   3.721  -5.625  1.00 34.03           O  
ATOM    319  CG  GLU A  21      42.621   5.711  -8.432  1.00 34.03           C  
ATOM    320  HG2 GLU A  21      43.190   5.045  -9.082  1.00 34.03           H  
ATOM    321  HG3 GLU A  21      43.234   5.930  -7.558  1.00 34.03           H  
ATOM    322  CD  GLU A  21      42.304   7.013  -9.174  1.00 34.03           C  
ATOM    323  OE1 GLU A  21      42.303   8.077  -8.516  1.00 34.03           O  
ATOM    324  OE2 GLU A  21      42.046   6.928 -10.396  1.00 34.03           O  
ATOM    325  N   LEU A  22      41.899   3.062  -4.945  1.00 30.74           N  
ATOM    326  H   LEU A  22      41.354   2.530  -4.282  1.00 30.74           H  
ATOM    327  CA  LEU A  22      43.041   3.735  -4.282  1.00 30.74           C  
ATOM    328  HA  LEU A  22      43.381   2.998  -3.555  1.00 30.74           H  
ATOM    329  C   LEU A  22      42.641   4.969  -3.441  1.00 30.74           C  
ATOM    330  CB  LEU A  22      44.264   3.943  -5.210  1.00 30.74           C  
ATOM    331  HB2 LEU A  22      44.296   3.093  -5.891  1.00 30.74           H  
ATOM    332  HB3 LEU A  22      44.130   4.843  -5.810  1.00 30.74           H  
ATOM    333  O   LEU A  22      42.547   6.085  -3.939  1.00 30.74           O  
ATOM    334  CG  LEU A  22      45.625   4.003  -4.469  1.00 30.74           C  
ATOM    335  HG  LEU A  22      45.522   3.546  -3.485  1.00 30.74           H  
ATOM    336  CD1 LEU A  22      46.682   3.212  -5.246  1.00 30.74           C  
ATOM    337 HD11 LEU A  22      46.380   2.167  -5.319  1.00 30.74           H  
ATOM    338 HD12 LEU A  22      47.630   3.259  -4.710  1.00 30.74           H  
ATOM    339 HD13 LEU A  22      46.809   3.632  -6.244  1.00 30.74           H  
ATOM    340  CD2 LEU A  22      46.154   5.427  -4.293  1.00 30.74           C  
ATOM    341 HD21 LEU A  22      46.351   5.882  -5.264  1.00 30.74           H  
ATOM    342 HD22 LEU A  22      47.071   5.404  -3.704  1.00 30.74           H  
ATOM    343 HD23 LEU A  22      45.418   6.027  -3.759  1.00 30.74           H  
ATOM    344  N   ARG A  23      42.457   4.748  -2.130  1.00 42.11           N  
ATOM    345  H   ARG A  23      42.471   3.786  -1.822  1.00 42.11           H  
ATOM    346  CA  ARG A  23      42.615   5.753  -1.062  1.00 42.11           C  
ATOM    347  HA  ARG A  23      43.328   6.503  -1.402  1.00 42.11           H  
ATOM    348  C   ARG A  23      43.247   5.084   0.162  1.00 42.11           C  
ATOM    349  CB  ARG A  23      41.289   6.468  -0.716  1.00 42.11           C  
ATOM    350  HB2 ARG A  23      41.184   6.551   0.366  1.00 42.11           H  
ATOM    351  HB3 ARG A  23      40.446   5.896  -1.101  1.00 42.11           H  
ATOM    352  O   ARG A  23      42.588   4.325   0.868  1.00 42.11           O  
ATOM    353  CG  ARG A  23      41.282   7.887  -1.309  1.00 42.11           C  
ATOM    354  HG2 ARG A  23      42.085   8.478  -0.868  1.00 42.11           H  
ATOM    355  HG3 ARG A  23      41.473   7.809  -2.379  1.00 42.11           H  
ATOM    356  CD  ARG A  23      39.946   8.617  -1.140  1.00 42.11           C  
ATOM    357  HD2 ARG A  23      39.131   7.909  -1.293  1.00 42.11           H  
ATOM    358  HD3 ARG A  23      39.897   9.374  -1.923  1.00 42.11           H  
ATOM    359  NE  ARG A  23      39.814   9.278   0.173  1.00 42.11           N  
ATOM    360  HE  ARG A  23      40.502   9.033   0.871  1.00 42.11           H  
ATOM    361  NH1 ARG A  23      37.995  10.568  -0.358  1.00 42.11           N  
ATOM    362 HH11 ARG A  23      37.993  10.122  -1.264  1.00 42.11           H  
ATOM    363 HH12 ARG A  23      37.338  11.296  -0.117  1.00 42.11           H  
ATOM    364  NH2 ARG A  23      38.952  10.768   1.658  1.00 42.11           N  
ATOM    365 HH21 ARG A  23      39.677  10.491   2.305  1.00 42.11           H  
ATOM    366 HH22 ARG A  23      38.297  11.491   1.920  1.00 42.11           H  
ATOM    367  CZ  ARG A  23      38.922  10.199   0.487  1.00 42.11           C  
ATOM    368  N   ASP A  24      44.535   5.357   0.325  1.00 34.00           N  
ATOM    369  H   ASP A  24      44.992   5.882  -0.408  1.00 34.00           H  
ATOM    370  CA  ASP A  24      45.346   5.211   1.534  1.00 34.00           C  
ATOM    371  HA  ASP A  24      45.425   4.165   1.828  1.00 34.00           H  
ATOM    372  C   ASP A  24      44.779   6.039   2.696  1.00 34.00           C  
ATOM    373  CB  ASP A  24      46.746   5.787   1.230  1.00 34.00           C  
ATOM    374  HB2 ASP A  24      46.665   6.628   0.540  1.00 34.00           H  
ATOM    375  HB3 ASP A  24      47.171   6.181   2.152  1.00 34.00           H  
ATOM    376  O   ASP A  24      44.427   7.195   2.479  1.00 34.00           O  
ATOM    377  CG  ASP A  24      47.732   4.767   0.674  1.00 34.00           C  
ATOM    378  OD1 ASP A  24      48.649   4.396   1.438  1.00 34.00           O  
ATOM    379  OD2 ASP A  24      47.570   4.381  -0.506  1.00 34.00           O  
ATOM    380  N   ASP A  25      44.778   5.477   3.911  1.00 40.78           N  
ATOM    381  H   ASP A  25      44.957   4.484   3.962  1.00 40.78           H  
ATOM    382  CA  ASP A  25      44.962   6.205   5.178  1.00 40.78           C  
ATOM    383  HA  ASP A  25      45.789   6.903   5.050  1.00 40.78           H  
ATOM    384  C   ASP A  25      45.364   5.212   6.310  1.00 40.78           C  
ATOM    385  CB  ASP A  25      43.719   7.048   5.554  1.00 40.78           C  
ATOM    386  HB2 ASP A  25      42.817   6.558   5.189  1.00 40.78           H  
ATOM    387  HB3 ASP A  25      43.646   7.090   6.640  1.00 40.78           H  
ATOM    388  O   ASP A  25      44.590   4.338   6.697  1.00 40.78           O  
ATOM    389  CG  ASP A  25      43.776   8.508   5.049  1.00 40.78           C  
ATOM    390  OD1 ASP A  25      44.751   9.208   5.412  1.00 40.78           O  
ATOM    391  OD2 ASP A  25      42.793   8.963   4.404  1.00 40.78           O  
ATOM    392  N   ASP A  26      46.628   5.334   6.748  1.00 36.90           N  
ATOM    393  H   ASP A  26      47.164   5.977   6.184  1.00 36.90           H  
ATOM    394  CA  ASP A  26      47.256   5.145   8.084  1.00 36.90           C  
ATOM    395  HA  ASP A  26      48.273   4.813   7.875  1.00 36.90           H  
ATOM    396  C   ASP A  26      46.663   4.100   9.081  1.00 36.90           C  
ATOM    397  CB  ASP A  26      47.367   6.556   8.711  1.00 36.90           C  
ATOM    398  HB2 ASP A  26      47.108   7.320   7.978  1.00 36.90           H  
ATOM    399  HB3 ASP A  26      46.654   6.653   9.530  1.00 36.90           H  
ATOM    400  O   ASP A  26      45.542   4.219   9.561  1.00 36.90           O  
ATOM    401  CG  ASP A  26      48.778   6.878   9.214  1.00 36.90           C  
ATOM    402  OD1 ASP A  26      48.964   7.031  10.440  1.00 36.90           O  
ATOM    403  OD2 ASP A  26      49.716   6.912   8.383  1.00 36.90           O  
ATOM    404  N   LYS A  27      47.337   2.981   9.405  1.00 29.74           N  
ATOM    405  H   LYS A  27      46.664   2.228   9.436  1.00 29.74           H  
ATOM    406  CA  LYS A  27      48.422   2.800  10.409  1.00 29.74           C  
ATOM    407  HA  LYS A  27      48.665   1.737  10.404  1.00 29.74           H  
ATOM    408  C   LYS A  27      48.041   3.149  11.869  1.00 29.74           C  
ATOM    409  CB  LYS A  27      49.702   3.533   9.964  1.00 29.74           C  
ATOM    410  HB2 LYS A  27      49.932   3.263   8.933  1.00 29.74           H  
ATOM    411  HB3 LYS A  27      49.493   4.603   9.994  1.00 29.74           H  
ATOM    412  O   LYS A  27      48.090   4.305  12.254  1.00 29.74           O  
ATOM    413  CG  LYS A  27      50.941   3.270  10.838  1.00 29.74           C  
ATOM    414  HG2 LYS A  27      50.693   3.405  11.890  1.00 29.74           H  
ATOM    415  HG3 LYS A  27      51.290   2.249  10.681  1.00 29.74           H  
ATOM    416  CD  LYS A  27      52.041   4.269  10.465  1.00 29.74           C  
ATOM    417  HD2 LYS A  27      51.632   5.271  10.589  1.00 29.74           H  
ATOM    418  HD3 LYS A  27      52.320   4.141   9.419  1.00 29.74           H  
ATOM    419  CE  LYS A  27      53.265   4.093  11.366  1.00 29.74           C  
ATOM    420  HE2 LYS A  27      52.915   3.866  12.372  1.00 29.74           H  
ATOM    421  HE3 LYS A  27      53.857   3.252  11.005  1.00 29.74           H  
ATOM    422  NZ  LYS A  27      54.053   5.345  11.385  1.00 29.74           N  
ATOM    423  HZ1 LYS A  27      54.853   5.275  11.997  1.00 29.74           H  
ATOM    424  HZ2 LYS A  27      54.350   5.575  10.447  1.00 29.74           H  
ATOM    425  HZ3 LYS A  27      53.456   6.101  11.690  1.00 29.74           H  
ATOM    426  N   ALA A  28      47.836   2.125  12.716  1.00 33.96           N  
ATOM    427  H   ALA A  28      47.471   1.281  12.298  1.00 33.96           H  
ATOM    428  CA  ALA A  28      48.481   1.938  14.040  1.00 33.96           C  
ATOM    429  HA  ALA A  28      49.505   1.614  13.857  1.00 33.96           H  
ATOM    430  C   ALA A  28      47.798   0.850  14.913  1.00 33.96           C  
ATOM    431  CB  ALA A  28      48.551   3.234  14.869  1.00 33.96           C  
ATOM    432  HB1 ALA A  28      49.242   3.945  14.415  1.00 33.96           H  
ATOM    433  HB2 ALA A  28      48.902   3.017  15.878  1.00 33.96           H  
ATOM    434  HB3 ALA A  28      47.560   3.683  14.933  1.00 33.96           H  
ATOM    435  O   ALA A  28      46.580   0.818  15.019  1.00 33.96           O  
ATOM    436  N   ALA A  29      48.641   0.067  15.611  1.00 38.33           N  
ATOM    437  H   ALA A  29      49.619   0.205  15.398  1.00 38.33           H  
ATOM    438  CA  ALA A  29      48.397  -0.842  16.755  1.00 38.33           C  
ATOM    439  HA  ALA A  29      49.394  -1.145  17.075  1.00 38.33           H  
ATOM    440  C   ALA A  29      47.622  -2.160  16.474  1.00 38.33           C  
ATOM    441  CB  ALA A  29      47.828  -0.023  17.921  1.00 38.33           C  
ATOM    442  HB1 ALA A  29      47.763  -0.649  18.811  1.00 38.33           H  
ATOM    443  HB2 ALA A  29      48.465   0.835  18.132  1.00 38.33           H  
ATOM    444  HB3 ALA A  29      46.825   0.324  17.672  1.00 38.33           H  
ATOM    445  O   ALA A  29      46.437  -2.131  16.189  1.00 38.33           O  
ATOM    446  N   SER A  30      48.261  -3.340  16.390  1.00 32.24           N  
ATOM    447  H   SER A  30      47.691  -3.939  15.810  1.00 32.24           H  
ATOM    448  CA  SER A  30      48.930  -4.172  17.435  1.00 32.24           C  
ATOM    449  HA  SER A  30      49.653  -4.771  16.880  1.00 32.24           H  
ATOM    450  C   SER A  30      47.958  -5.181  18.106  1.00 32.24           C  
ATOM    451  CB  SER A  30      49.758  -3.356  18.436  1.00 32.24           C  
ATOM    452  HB2 SER A  30      49.093  -2.760  19.062  1.00 32.24           H  
ATOM    453  HB3 SER A  30      50.417  -2.691  17.879  1.00 32.24           H  
ATOM    454  O   SER A  30      46.788  -4.847  18.252  1.00 32.24           O  
ATOM    455  OG  SER A  30      50.591  -4.147  19.254  1.00 32.24           O  
ATOM    456  HG  SER A  30      50.061  -4.569  19.934  1.00 32.24           H  
ATOM    457  N   PRO A  31      48.398  -6.417  18.449  1.00 41.58           N  
ATOM    458  CA  PRO A  31      47.600  -7.644  18.325  1.00 41.58           C  
ATOM    459  HA  PRO A  31      46.739  -7.483  17.677  1.00 41.58           H  
ATOM    460  C   PRO A  31      47.108  -8.223  19.669  1.00 41.58           C  
ATOM    461  CB  PRO A  31      48.594  -8.603  17.645  1.00 41.58           C  
ATOM    462  HB2 PRO A  31      48.706  -8.329  16.596  1.00 41.58           H  
ATOM    463  HB3 PRO A  31      48.313  -9.654  17.723  1.00 41.58           H  
ATOM    464  O   PRO A  31      47.361  -7.644  20.722  1.00 41.58           O  
ATOM    465  CG  PRO A  31      49.891  -8.313  18.391  1.00 41.58           C  
ATOM    466  HG2 PRO A  31      49.912  -8.864  19.332  1.00 41.58           H  
ATOM    467  HG3 PRO A  31      50.765  -8.556  17.786  1.00 41.58           H  
ATOM    468  CD  PRO A  31      49.789  -6.820  18.668  1.00 41.58           C  
ATOM    469  HD2 PRO A  31      50.466  -6.309  17.983  1.00 41.58           H  
ATOM    470  HD3 PRO A  31      50.080  -6.631  19.701  1.00 41.58           H  
ATOM    471  N   ASP A  32      46.512  -9.420  19.574  1.00 27.86           N  
ATOM    472  H   ASP A  32      46.268  -9.709  18.637  1.00 27.86           H  
ATOM    473  CA  ASP A  32      46.517 -10.521  20.559  1.00 27.86           C  
ATOM    474  HA  ASP A  32      46.782 -11.399  19.970  1.00 27.86           H  
ATOM    475  C   ASP A  32      45.164 -10.866  21.211  1.00 27.86           C  
ATOM    476  CB  ASP A  32      47.664 -10.420  21.581  1.00 27.86           C  
ATOM    477  HB2 ASP A  32      48.525  -9.933  21.125  1.00 27.86           H  
ATOM    478  HB3 ASP A  32      47.355  -9.832  22.445  1.00 27.86           H  
ATOM    479  O   ASP A  32      44.674 -10.181  22.107  1.00 27.86           O  
ATOM    480  CG  ASP A  32      48.114 -11.809  22.017  1.00 27.86           C  
ATOM    481  OD1 ASP A  32      47.475 -12.374  22.928  1.00 27.86           O  
ATOM    482  OD2 ASP A  32      49.073 -12.296  21.380  1.00 27.86           O  
ATOM    483  N   SER A  33      44.562 -11.958  20.730  1.00 42.15           N  
ATOM    484  H   SER A  33      44.961 -12.318  19.875  1.00 42.15           H  
ATOM    485  CA  SER A  33      43.933 -13.011  21.544  1.00 42.15           C  
ATOM    486  HA  SER A  33      44.679 -13.418  22.227  1.00 42.15           H  
ATOM    487  C   SER A  33      43.501 -14.141  20.605  1.00 42.15           C  
ATOM    488  CB  SER A  33      42.745 -12.538  22.390  1.00 42.15           C  
ATOM    489  HB2 SER A  33      42.112 -11.873  21.803  1.00 42.15           H  
ATOM    490  HB3 SER A  33      42.160 -13.401  22.705  1.00 42.15           H  
ATOM    491  O   SER A  33      42.365 -14.201  20.134  1.00 42.15           O  
ATOM    492  OG  SER A  33      43.216 -11.875  23.546  1.00 42.15           O  
ATOM    493  HG  SER A  33      43.840 -11.214  23.234  1.00 42.15           H  
ATOM    494  N   GLU A  34      44.449 -15.027  20.303  1.00 27.26           N  
ATOM    495  H   GLU A  34      45.365 -14.856  20.693  1.00 27.26           H  
ATOM    496  CA  GLU A  34      44.127 -16.443  20.147  1.00 27.26           C  
ATOM    497  HA  GLU A  34      43.398 -16.591  19.351  1.00 27.26           H  
ATOM    498  C   GLU A  34      43.556 -16.940  21.479  1.00 27.26           C  
ATOM    499  CB  GLU A  34      45.401 -17.261  19.859  1.00 27.26           C  
ATOM    500  HB2 GLU A  34      45.153 -18.314  19.998  1.00 27.26           H  
ATOM    501  HB3 GLU A  34      46.175 -17.002  20.581  1.00 27.26           H  
ATOM    502  O   GLU A  34      44.109 -16.608  22.522  1.00 27.26           O  
ATOM    503  CG  GLU A  34      45.957 -17.098  18.443  1.00 27.26           C  
ATOM    504  HG2 GLU A  34      46.334 -16.082  18.317  1.00 27.26           H  
ATOM    505  HG3 GLU A  34      45.150 -17.246  17.726  1.00 27.26           H  
ATOM    506  CD  GLU A  34      47.072 -18.124  18.182  1.00 27.26           C  
ATOM    507  OE1 GLU A  34      46.721 -19.290  17.895  1.00 27.26           O  
ATOM    508  OE2 GLU A  34      48.259 -17.733  18.244  1.00 27.26           O  
ATOM    509  N   LEU A  35      42.477 -17.725  21.455  1.00 36.91           N  
ATOM    510  H   LEU A  35      41.955 -17.755  20.591  1.00 36.91           H  
ATOM    511  CA  LEU A  35      42.314 -18.891  22.327  1.00 36.91           C  
ATOM    512  HA  LEU A  35      43.193 -19.515  22.167  1.00 36.91           H  
ATOM    513  C   LEU A  35      41.084 -19.712  21.901  1.00 36.91           C  
ATOM    514  CB  LEU A  35      42.260 -18.537  23.836  1.00 36.91           C  
ATOM    515  HB2 LEU A  35      41.954 -17.497  23.943  1.00 36.91           H  
ATOM    516  HB3 LEU A  35      41.495 -19.145  24.320  1.00 36.91           H  
ATOM    517  O   LEU A  35      39.938 -19.294  22.047  1.00 36.91           O  
ATOM    518  CG  LEU A  35      43.592 -18.764  24.601  1.00 36.91           C  
ATOM    519  HG  LEU A  35      44.429 -18.261  24.118  1.00 36.91           H  
ATOM    520  CD1 LEU A  35      43.471 -18.202  26.019  1.00 36.91           C  
ATOM    521 HD11 LEU A  35      42.667 -18.705  26.555  1.00 36.91           H  
ATOM    522 HD12 LEU A  35      44.414 -18.341  26.548  1.00 36.91           H  
ATOM    523 HD13 LEU A  35      43.262 -17.134  25.959  1.00 36.91           H  
ATOM    524  CD2 LEU A  35      43.988 -20.238  24.709  1.00 36.91           C  
ATOM    525 HD21 LEU A  35      44.143 -20.669  23.719  1.00 36.91           H  
ATOM    526 HD22 LEU A  35      44.925 -20.324  25.260  1.00 36.91           H  
ATOM    527 HD23 LEU A  35      43.214 -20.801  25.229  1.00 36.91           H  
ATOM    528  N   ASN A  36      41.410 -20.922  21.450  1.00 33.48           N  
ATOM    529  H   ASN A  36      42.381 -21.030  21.194  1.00 33.48           H  
ATOM    530  CA  ASN A  36      40.777 -22.194  21.784  1.00 33.48           C  
ATOM    531  HA  ASN A  36      41.503 -22.914  21.406  1.00 33.48           H  
ATOM    532  C   ASN A  36      39.451 -22.594  21.104  1.00 33.48           C  
ATOM    533  CB  ASN A  36      40.810 -22.394  23.308  1.00 33.48           C  
ATOM    534  HB2 ASN A  36      39.840 -22.147  23.739  1.00 33.48           H  
ATOM    535  HB3 ASN A  36      41.557 -21.744  23.764  1.00 33.48           H  
ATOM    536  O   ASN A  36      38.344 -22.339  21.573  1.00 33.48           O  
ATOM    537  CG  ASN A  36      41.204 -23.808  23.674  1.00 33.48           C  
ATOM    538  ND2 ASN A  36      40.292 -24.624  24.126  1.00 33.48           N  
ATOM    539 HD21 ASN A  36      40.604 -25.584  24.172  1.00 33.48           H  
ATOM    540 HD22 ASN A  36      39.341 -24.468  23.824  1.00 33.48           H  
ATOM    541  OD1 ASN A  36      42.354 -24.189  23.569  1.00 33.48           O  
ATOM    542  N   GLU A  37      39.629 -23.329  20.009  1.00 29.01           N  
ATOM    543  H   GLU A  37      40.575 -23.284  19.657  1.00 29.01           H  
ATOM    544  CA  GLU A  37      39.018 -24.635  19.716  1.00 29.01           C  
ATOM    545  HA  GLU A  37      38.316 -24.506  18.893  1.00 29.01           H  
ATOM    546  C   GLU A  37      38.275 -25.376  20.861  1.00 29.01           C  
ATOM    547  CB  GLU A  37      40.190 -25.514  19.218  1.00 29.01           C  
ATOM    548  HB2 GLU A  37      40.605 -25.036  18.331  1.00 29.01           H  
ATOM    549  HB3 GLU A  37      39.802 -26.483  18.906  1.00 29.01           H  
ATOM    550  O   GLU A  37      38.781 -25.488  21.968  1.00 29.01           O  
ATOM    551  CG  GLU A  37      41.320 -25.734  20.256  1.00 29.01           C  
ATOM    552  HG2 GLU A  37      41.282 -24.984  21.046  1.00 29.01           H  
ATOM    553  HG3 GLU A  37      41.152 -26.696  20.740  1.00 29.01           H  
ATOM    554  CD  GLU A  37      42.718 -25.700  19.629  1.00 29.01           C  
ATOM    555  OE1 GLU A  37      43.131 -24.589  19.220  1.00 29.01           O  
ATOM    556  OE2 GLU A  37      43.334 -26.784  19.523  1.00 29.01           O  
ATOM    557  N   GLU A  38      37.083 -25.928  20.589  1.00 36.47           N  
ATOM    558  H   GLU A  38      36.507 -25.402  19.947  1.00 36.47           H  
ATOM    559  CA  GLU A  38      36.789 -27.385  20.581  1.00 36.47           C  
ATOM    560  HA  GLU A  38      37.353 -27.809  19.751  1.00 36.47           H  
ATOM    561  C   GLU A  38      35.266 -27.644  20.378  1.00 36.47           C  
ATOM    562  CB  GLU A  38      37.252 -28.156  21.842  1.00 36.47           C  
ATOM    563  HB2 GLU A  38      36.560 -27.976  22.665  1.00 36.47           H  
ATOM    564  HB3 GLU A  38      38.251 -27.842  22.142  1.00 36.47           H  
ATOM    565  O   GLU A  38      34.439 -26.986  21.014  1.00 36.47           O  
ATOM    566  CG  GLU A  38      37.340 -29.664  21.537  1.00 36.47           C  
ATOM    567  HG2 GLU A  38      38.106 -29.827  20.780  1.00 36.47           H  
ATOM    568  HG3 GLU A  38      36.393 -30.004  21.118  1.00 36.47           H  
ATOM    569  CD  GLU A  38      37.652 -30.517  22.775  1.00 36.47           C  
ATOM    570  OE1 GLU A  38      36.813 -31.395  23.083  1.00 36.47           O  
ATOM    571  OE2 GLU A  38      38.729 -30.321  23.379  1.00 36.47           O  
ATOM    572  N   PRO A  39      34.853 -28.597  19.514  1.00 39.44           N  
ATOM    573  CA  PRO A  39      33.469 -29.066  19.384  1.00 39.44           C  
ATOM    574  HA  PRO A  39      32.776 -28.440  19.946  1.00 39.44           H  
ATOM    575  C   PRO A  39      33.292 -30.543  19.805  1.00 39.44           C  
ATOM    576  CB  PRO A  39      33.215 -28.914  17.880  1.00 39.44           C  
ATOM    577  HB2 PRO A  39      32.970 -27.874  17.663  1.00 39.44           H  
ATOM    578  HB3 PRO A  39      32.419 -29.570  17.528  1.00 39.44           H  
ATOM    579  O   PRO A  39      33.961 -31.393  19.239  1.00 39.44           O  
ATOM    580  CG  PRO A  39      34.569 -29.261  17.237  1.00 39.44           C  
ATOM    581  HG2 PRO A  39      34.763 -28.615  16.381  1.00 39.44           H  
ATOM    582  HG3 PRO A  39      34.586 -30.306  16.926  1.00 39.44           H  
ATOM    583  CD  PRO A  39      35.605 -29.033  18.343  1.00 39.44           C  
ATOM    584  HD2 PRO A  39      36.304 -28.265  18.014  1.00 39.44           H  
ATOM    585  HD3 PRO A  39      36.139 -29.958  18.562  1.00 39.44           H  
ATOM    586  N   LEU A  40      32.325 -30.893  20.668  1.00 34.84           N  
ATOM    587  H   LEU A  40      31.911 -30.164  21.232  1.00 34.84           H  
ATOM    588  CA  LEU A  40      31.784 -32.267  20.852  1.00 34.84           C  
ATOM    589  HA  LEU A  40      31.588 -32.703  19.873  1.00 34.84           H  
ATOM    590  C   LEU A  40      30.438 -32.179  21.618  1.00 34.84           C  
ATOM    591  CB  LEU A  40      32.807 -33.156  21.610  1.00 34.84           C  
ATOM    592  HB2 LEU A  40      32.266 -33.787  22.315  1.00 34.84           H  
ATOM    593  HB3 LEU A  40      33.450 -32.511  22.208  1.00 34.84           H  
ATOM    594  O   LEU A  40      30.363 -31.592  22.687  1.00 34.84           O  
ATOM    595  CG  LEU A  40      33.706 -34.087  20.753  1.00 34.84           C  
ATOM    596  HG  LEU A  40      34.231 -33.548  19.966  1.00 34.84           H  
ATOM    597  CD1 LEU A  40      34.786 -34.731  21.614  1.00 34.84           C  
ATOM    598 HD11 LEU A  40      35.394 -33.946  22.063  1.00 34.84           H  
ATOM    599 HD12 LEU A  40      34.336 -35.325  22.410  1.00 34.84           H  
ATOM    600 HD13 LEU A  40      35.437 -35.354  21.001  1.00 34.84           H  
ATOM    601  CD2 LEU A  40      32.924 -35.216  20.084  1.00 34.84           C  
ATOM    602 HD21 LEU A  40      32.372 -35.778  20.838  1.00 34.84           H  
ATOM    603 HD22 LEU A  40      32.258 -34.784  19.337  1.00 34.84           H  
ATOM    604 HD23 LEU A  40      33.619 -35.882  19.573  1.00 34.84           H  
ATOM    605  N   LEU A  41      29.303 -32.470  20.973  1.00 28.49           N  
ATOM    606  H   LEU A  41      28.696 -31.667  21.057  1.00 28.49           H  
ATOM    607  CA  LEU A  41      28.499 -33.704  21.074  1.00 28.49           C  
ATOM    608  HA  LEU A  41      27.666 -33.538  20.391  1.00 28.49           H  
ATOM    609  C   LEU A  41      27.811 -34.021  22.431  1.00 28.49           C  
ATOM    610  CB  LEU A  41      29.245 -34.950  20.541  1.00 28.49           C  
ATOM    611  HB2 LEU A  41      28.673 -35.831  20.832  1.00 28.49           H  
ATOM    612  HB3 LEU A  41      30.205 -35.023  21.052  1.00 28.49           H  
ATOM    613  O   LEU A  41      28.463 -34.306  23.424  1.00 28.49           O  
ATOM    614  CG  LEU A  41      29.461 -35.066  19.021  1.00 28.49           C  
ATOM    615  HG  LEU A  41      30.201 -34.334  18.698  1.00 28.49           H  
ATOM    616  CD1 LEU A  41      29.948 -36.482  18.683  1.00 28.49           C  
ATOM    617 HD11 LEU A  41      30.817 -36.738  19.290  1.00 28.49           H  
ATOM    618 HD12 LEU A  41      29.162 -37.210  18.881  1.00 28.49           H  
ATOM    619 HD13 LEU A  41      30.234 -36.531  17.632  1.00 28.49           H  
ATOM    620  CD2 LEU A  41      28.185 -34.842  18.206  1.00 28.49           C  
ATOM    621 HD21 LEU A  41      27.382 -35.477  18.580  1.00 28.49           H  
ATOM    622 HD22 LEU A  41      28.375 -35.078  17.159  1.00 28.49           H  
ATOM    623 HD23 LEU A  41      27.890 -33.794  18.260  1.00 28.49           H  
ATOM    624  N   LEU A  42      26.483 -34.220  22.313  1.00 27.05           N  
ATOM    625  H   LEU A  42      26.064 -33.768  21.513  1.00 27.05           H  
ATOM    626  CA  LEU A  42      25.661 -35.307  22.893  1.00 27.05           C  
ATOM    627  HA  LEU A  42      24.905 -35.459  22.122  1.00 27.05           H  
ATOM    628  C   LEU A  42      24.839 -35.069  24.190  1.00 27.05           C  
ATOM    629  CB  LEU A  42      26.470 -36.628  22.946  1.00 27.05           C  
ATOM    630  HB2 LEU A  42      26.874 -36.731  23.953  1.00 27.05           H  
ATOM    631  HB3 LEU A  42      27.324 -36.588  22.270  1.00 27.05           H  
ATOM    632  O   LEU A  42      25.382 -34.767  25.240  1.00 27.05           O  
ATOM    633  CG  LEU A  42      25.693 -37.899  22.580  1.00 27.05           C  
ATOM    634  HG  LEU A  42      24.775 -37.930  23.167  1.00 27.05           H  
ATOM    635  CD1 LEU A  42      25.314 -37.960  21.096  1.00 27.05           C  
ATOM    636 HD11 LEU A  42      26.211 -37.883  20.481  1.00 27.05           H  
ATOM    637 HD12 LEU A  42      24.625 -37.154  20.843  1.00 27.05           H  
ATOM    638 HD13 LEU A  42      24.816 -38.907  20.891  1.00 27.05           H  
ATOM    639  CD2 LEU A  42      26.519 -39.140  22.915  1.00 27.05           C  
ATOM    640 HD21 LEU A  42      26.773 -39.131  23.975  1.00 27.05           H  
ATOM    641 HD22 LEU A  42      25.942 -40.039  22.701  1.00 27.05           H  
ATOM    642 HD23 LEU A  42      27.439 -39.146  22.330  1.00 27.05           H  
ATOM    643  N   SER A  43      23.535 -35.389  24.065  1.00 31.32           N  
ATOM    644  H   SER A  43      23.250 -35.600  23.119  1.00 31.32           H  
ATOM    645  CA  SER A  43      22.546 -35.850  25.074  1.00 31.32           C  
ATOM    646  HA  SER A  43      21.628 -36.034  24.517  1.00 31.32           H  
ATOM    647  C   SER A  43      22.148 -34.905  26.220  1.00 31.32           C  
ATOM    648  CB  SER A  43      22.980 -37.207  25.618  1.00 31.32           C  
ATOM    649  HB2 SER A  43      23.993 -37.136  26.016  1.00 31.32           H  
ATOM    650  HB3 SER A  43      22.311 -37.513  26.422  1.00 31.32           H  
ATOM    651  O   SER A  43      22.976 -34.480  27.006  1.00 31.32           O  
ATOM    652  OG  SER A  43      22.926 -38.161  24.575  1.00 31.32           O  
ATOM    653  HG  SER A  43      23.182 -39.005  24.953  1.00 31.32           H  
ATOM    654  N   ALA A  44      20.898 -34.438  26.302  1.00 27.11           N  
ATOM    655  H   ALA A  44      20.942 -33.553  26.785  1.00 27.11           H  
ATOM    656  CA  ALA A  44      19.657 -35.140  26.679  1.00 27.11           C  
ATOM    657  HA  ALA A  44      18.864 -34.462  26.362  1.00 27.11           H  
ATOM    658  C   ALA A  44      19.463 -35.317  28.204  1.00 27.11           C  
ATOM    659  CB  ALA A  44      19.374 -36.432  25.893  1.00 27.11           C  
ATOM    660  HB1 ALA A  44      19.412 -36.242  24.820  1.00 27.11           H  
ATOM    661  HB2 ALA A  44      20.092 -37.204  26.169  1.00 27.11           H  
ATOM    662  HB3 ALA A  44      18.378 -36.792  26.149  1.00 27.11           H  
ATOM    663  O   ALA A  44      20.205 -36.048  28.851  1.00 27.11           O  
ATOM    664  N   ASP A  45      18.355 -34.716  28.660  1.00 26.08           N  
ATOM    665  H   ASP A  45      17.913 -34.086  28.006  1.00 26.08           H  
ATOM    666  CA  ASP A  45      17.483 -35.064  29.795  1.00 26.08           C  
ATOM    667  HA  ASP A  45      16.558 -34.572  29.493  1.00 26.08           H  
ATOM    668  C   ASP A  45      17.673 -34.474  31.210  1.00 26.08           C  
ATOM    669  CB  ASP A  45      17.122 -36.562  29.799  1.00 26.08           C  
ATOM    670  HB2 ASP A  45      17.208 -36.960  30.810  1.00 26.08           H  
ATOM    671  HB3 ASP A  45      17.792 -37.141  29.163  1.00 26.08           H  
ATOM    672  O   ASP A  45      18.781 -34.280  31.701  1.00 26.08           O  
ATOM    673  CG  ASP A  45      15.689 -36.738  29.314  1.00 26.08           C  
ATOM    674  OD1 ASP A  45      14.790 -36.360  30.098  1.00 26.08           O  
ATOM    675  OD2 ASP A  45      15.510 -37.138  28.142  1.00 26.08           O  
ATOM    676  N   THR A  46      16.504 -34.283  31.856  1.00 31.05           N  
ATOM    677  H   THR A  46      15.707 -34.611  31.331  1.00 31.05           H  
ATOM    678  CA  THR A  46      16.162 -33.878  33.251  1.00 31.05           C  
ATOM    679  HA  THR A  46      15.079 -33.987  33.313  1.00 31.05           H  
ATOM    680  C   THR A  46      16.398 -32.406  33.642  1.00 31.05           C  
ATOM    681  CB  THR A  46      16.712 -34.882  34.278  1.00 31.05           C  
ATOM    682  HB  THR A  46      16.530 -34.498  35.282  1.00 31.05           H  
ATOM    683  O   THR A  46      17.522 -31.926  33.645  1.00 31.05           O  
ATOM    684  CG2 THR A  46      15.996 -36.229  34.140  1.00 31.05           C  
ATOM    685 HG21 THR A  46      16.383 -36.917  34.891  1.00 31.05           H  
ATOM    686 HG22 THR A  46      14.926 -36.097  34.302  1.00 31.05           H  
ATOM    687 HG23 THR A  46      16.164 -36.651  33.150  1.00 31.05           H  
ATOM    688  OG1 THR A  46      18.089 -35.152  34.133  1.00 31.05           O  
ATOM    689  HG1 THR A  46      18.394 -34.718  33.332  1.00 31.05           H  
ATOM    690  N   ASP A  47      15.390 -31.542  33.838  1.00 26.16           N  
ATOM    691  H   ASP A  47      15.739 -30.609  33.673  1.00 26.16           H  
ATOM    692  CA  ASP A  47      14.263 -31.524  34.805  1.00 26.16           C  
ATOM    693  HA  ASP A  47      13.815 -30.539  34.680  1.00 26.16           H  
ATOM    694  C   ASP A  47      14.698 -31.585  36.281  1.00 26.16           C  
ATOM    695  CB  ASP A  47      13.103 -32.487  34.499  1.00 26.16           C  
ATOM    696  HB2 ASP A  47      12.880 -32.454  33.432  1.00 26.16           H  
ATOM    697  HB3 ASP A  47      13.384 -33.508  34.760  1.00 26.16           H  
ATOM    698  O   ASP A  47      15.076 -32.645  36.775  1.00 26.16           O  
ATOM    699  CG  ASP A  47      11.850 -32.065  35.287  1.00 26.16           C  
ATOM    700  OD1 ASP A  47      11.582 -32.673  36.345  1.00 26.16           O  
ATOM    701  OD2 ASP A  47      11.197 -31.102  34.826  1.00 26.16           O  
ATOM    702  N   SER A  48      14.654 -30.432  36.969  1.00 32.65           N  
ATOM    703  H   SER A  48      14.435 -29.601  36.439  1.00 32.65           H  
ATOM    704  CA  SER A  48      14.471 -30.295  38.425  1.00 32.65           C  
ATOM    705  HA  SER A  48      13.583 -30.862  38.704  1.00 32.65           H  
ATOM    706  C   SER A  48      14.243 -28.829  38.823  1.00 32.65           C  
ATOM    707  CB  SER A  48      15.648 -30.844  39.238  1.00 32.65           C  
ATOM    708  HB2 SER A  48      15.621 -30.434  40.248  1.00 32.65           H  
ATOM    709  HB3 SER A  48      16.590 -30.563  38.767  1.00 32.65           H  
ATOM    710  O   SER A  48      14.985 -27.922  38.445  1.00 32.65           O  
ATOM    711  OG  SER A  48      15.542 -32.249  39.326  1.00 32.65           O  
ATOM    712  HG  SER A  48      15.382 -32.565  38.434  1.00 32.65           H  
ATOM    713  N   GLU A  49      13.192 -28.628  39.610  1.00 27.59           N  
ATOM    714  H   GLU A  49      12.660 -29.451  39.853  1.00 27.59           H  
ATOM    715  CA  GLU A  49      12.731 -27.398  40.249  1.00 27.59           C  
ATOM    716  HA  GLU A  49      12.931 -26.540  39.608  1.00 27.59           H  
ATOM    717  C   GLU A  49      13.397 -27.202  41.632  1.00 27.59           C  
ATOM    718  CB  GLU A  49      11.207 -27.551  40.478  1.00 27.59           C  
ATOM    719  HB2 GLU A  49      10.838 -26.637  40.943  1.00 27.59           H  
ATOM    720  HB3 GLU A  49      11.048 -28.364  41.185  1.00 27.59           H  
ATOM    721  O   GLU A  49      13.379 -28.130  42.429  1.00 27.59           O  
ATOM    722  CG  GLU A  49      10.345 -27.841  39.236  1.00 27.59           C  
ATOM    723  HG2 GLU A  49      10.786 -28.649  38.651  1.00 27.59           H  
ATOM    724  HG3 GLU A  49      10.320 -26.951  38.608  1.00 27.59           H  
ATOM    725  CD  GLU A  49       8.919 -28.243  39.651  1.00 27.59           C  
ATOM    726  OE1 GLU A  49       8.117 -27.321  39.942  1.00 27.59           O  
ATOM    727  OE2 GLU A  49       8.636 -29.459  39.718  1.00 27.59           O  
ATOM    728  N   GLU A  50      13.901 -26.003  41.974  1.00 32.64           N  
ATOM    729  H   GLU A  50      14.094 -25.355  41.224  1.00 32.64           H  
ATOM    730  CA  GLU A  50      14.058 -25.487  43.364  1.00 32.64           C  
ATOM    731  HA  GLU A  50      13.081 -25.527  43.846  1.00 32.64           H  
ATOM    732  C   GLU A  50      14.525 -24.009  43.294  1.00 32.64           C  
ATOM    733  CB  GLU A  50      15.061 -26.325  44.206  1.00 32.64           C  
ATOM    734  HB2 GLU A  50      15.998 -25.779  44.323  1.00 32.64           H  
ATOM    735  HB3 GLU A  50      15.303 -27.269  43.718  1.00 32.64           H  
ATOM    736  O   GLU A  50      15.578 -23.707  42.749  1.00 32.64           O  
ATOM    737  CG  GLU A  50      14.485 -26.620  45.600  1.00 32.64           C  
ATOM    738  HG2 GLU A  50      14.240 -25.674  46.083  1.00 32.64           H  
ATOM    739  HG3 GLU A  50      13.554 -27.177  45.491  1.00 32.64           H  
ATOM    740  CD  GLU A  50      15.452 -27.398  46.506  1.00 32.64           C  
ATOM    741  OE1 GLU A  50      16.158 -26.733  47.302  1.00 32.64           O  
ATOM    742  OE2 GLU A  50      15.412 -28.647  46.478  1.00 32.64           O  
ATOM    743  N   LYS A  51      13.712 -22.979  43.565  1.00 28.75           N  
ATOM    744  H   LYS A  51      13.899 -22.264  42.877  1.00 28.75           H  
ATOM    745  CA  LYS A  51      13.362 -22.400  44.877  1.00 28.75           C  
ATOM    746  HA  LYS A  51      12.931 -21.420  44.672  1.00 28.75           H  
ATOM    747  C   LYS A  51      14.568 -22.154  45.799  1.00 28.75           C  
ATOM    748  CB  LYS A  51      12.260 -23.239  45.553  1.00 28.75           C  
ATOM    749  HB2 LYS A  51      11.519 -23.494  44.795  1.00 28.75           H  
ATOM    750  HB3 LYS A  51      12.679 -24.173  45.928  1.00 28.75           H  
ATOM    751  O   LYS A  51      14.958 -23.068  46.495  1.00 28.75           O  
ATOM    752  CG  LYS A  51      11.544 -22.509  46.701  1.00 28.75           C  
ATOM    753  HG2 LYS A  51      11.108 -21.584  46.323  1.00 28.75           H  
ATOM    754  HG3 LYS A  51      12.251 -22.277  47.497  1.00 28.75           H  
ATOM    755  CD  LYS A  51      10.433 -23.416  47.246  1.00 28.75           C  
ATOM    756  HD2 LYS A  51       9.807 -23.750  46.418  1.00 28.75           H  
ATOM    757  HD3 LYS A  51      10.897 -24.291  47.700  1.00 28.75           H  
ATOM    758  CE  LYS A  51       9.559 -22.696  48.275  1.00 28.75           C  
ATOM    759  HE2 LYS A  51      10.204 -22.308  49.063  1.00 28.75           H  
ATOM    760  HE3 LYS A  51       9.065 -21.855  47.788  1.00 28.75           H  
ATOM    761  NZ  LYS A  51       8.559 -23.634  48.843  1.00 28.75           N  
ATOM    762  HZ1 LYS A  51       9.033 -24.413  49.277  1.00 28.75           H  
ATOM    763  HZ2 LYS A  51       7.980 -24.010  48.106  1.00 28.75           H  
ATOM    764  HZ3 LYS A  51       7.976 -23.180  49.531  1.00 28.75           H  
ATOM    765  N   MET A  52      15.037 -20.903  45.926  1.00 30.30           N  
ATOM    766  H   MET A  52      14.903 -20.276  45.146  1.00 30.30           H  
ATOM    767  CA  MET A  52      15.450 -20.279  47.205  1.00 30.30           C  
ATOM    768  HA  MET A  52      14.566 -20.246  47.842  1.00 30.30           H  
ATOM    769  C   MET A  52      15.925 -18.815  47.034  1.00 30.30           C  
ATOM    770  CB  MET A  52      16.548 -21.084  47.953  1.00 30.30           C  
ATOM    771  HB2 MET A  52      17.213 -20.383  48.456  1.00 30.30           H  
ATOM    772  HB3 MET A  52      17.159 -21.651  47.249  1.00 30.30           H  
ATOM    773  O   MET A  52      16.640 -18.509  46.093  1.00 30.30           O  
ATOM    774  CG  MET A  52      15.970 -22.027  49.034  1.00 30.30           C  
ATOM    775  HG2 MET A  52      14.972 -21.696  49.318  1.00 30.30           H  
ATOM    776  HG3 MET A  52      15.865 -23.033  48.627  1.00 30.30           H  
ATOM    777  SD  MET A  52      16.955 -22.162  50.548  1.00 30.30           S  
ATOM    778  CE  MET A  52      17.911 -23.635  50.094  1.00 30.30           C  
ATOM    779  HE1 MET A  52      17.239 -24.473  49.909  1.00 30.30           H  
ATOM    780  HE2 MET A  52      18.483 -23.439  49.187  1.00 30.30           H  
ATOM    781  HE3 MET A  52      18.595 -23.896  50.902  1.00 30.30           H  
ATOM    782  N   TYR A  53      15.480 -17.955  47.971  1.00 30.38           N  
ATOM    783  H   TYR A  53      14.763 -18.350  48.562  1.00 30.38           H  
ATOM    784  CA  TYR A  53      16.149 -16.802  48.623  1.00 30.38           C  
ATOM    785  HA  TYR A  53      15.364 -16.127  48.961  1.00 30.38           H  
ATOM    786  C   TYR A  53      17.132 -15.938  47.797  1.00 30.38           C  
ATOM    787  CB  TYR A  53      16.854 -17.349  49.877  1.00 30.38           C  
ATOM    788  HB2 TYR A  53      17.526 -18.158  49.590  1.00 30.38           H  
ATOM    789  HB3 TYR A  53      17.480 -16.558  50.290  1.00 30.38           H  
ATOM    790  O   TYR A  53      18.093 -16.431  47.241  1.00 30.38           O  
ATOM    791  CG  TYR A  53      15.923 -17.843  50.977  1.00 30.38           C  
ATOM    792  CD1 TYR A  53      15.707 -17.052  52.120  1.00 30.38           C  
ATOM    793  HD1 TYR A  53      16.202 -16.097  52.215  1.00 30.38           H  
ATOM    794  CD2 TYR A  53      15.299 -19.099  50.885  1.00 30.38           C  
ATOM    795  HD2 TYR A  53      15.510 -19.730  50.035  1.00 30.38           H  
ATOM    796  CE1 TYR A  53      14.873 -17.515  53.157  1.00 30.38           C  
ATOM    797  HE1 TYR A  53      14.724 -16.911  54.039  1.00 30.38           H  
ATOM    798  CE2 TYR A  53      14.458 -19.570  51.910  1.00 30.38           C  
ATOM    799  HE2 TYR A  53      14.013 -20.552  51.851  1.00 30.38           H  
ATOM    800  OH  TYR A  53      13.440 -19.226  54.049  1.00 30.38           O  
ATOM    801  HH  TYR A  53      13.436 -18.636  54.805  1.00 30.38           H  
ATOM    802  CZ  TYR A  53      14.245 -18.776  53.052  1.00 30.38           C  
ATOM    803  N   GLY A  54      17.070 -14.607  47.749  1.00 25.53           N  
ATOM    804  H   GLY A  54      17.784 -14.252  47.128  1.00 25.53           H  
ATOM    805  CA  GLY A  54      16.611 -13.622  48.721  1.00 25.53           C  
ATOM    806  HA2 GLY A  54      16.579 -14.056  49.721  1.00 25.53           H  
ATOM    807  HA3 GLY A  54      15.619 -13.269  48.440  1.00 25.53           H  
ATOM    808  C   GLY A  54      17.602 -12.443  48.722  1.00 25.53           C  
ATOM    809  O   GLY A  54      18.785 -12.633  48.469  1.00 25.53           O  
ATOM    810  N   GLY A  55      17.133 -11.238  49.060  1.00 27.14           N  
ATOM    811  H   GLY A  55      16.132 -11.130  49.140  1.00 27.14           H  
ATOM    812  CA  GLY A  55      17.989 -10.236  49.705  1.00 27.14           C  
ATOM    813  HA2 GLY A  55      17.457  -9.855  50.576  1.00 27.14           H  
ATOM    814  HA3 GLY A  55      18.878 -10.736  50.089  1.00 27.14           H  
ATOM    815  C   GLY A  55      18.500  -9.041  48.884  1.00 27.14           C  
ATOM    816  O   GLY A  55      19.553  -9.099  48.271  1.00 27.14           O  
ATOM    817  N   ARG A  56      17.870  -7.894  49.184  1.00 27.82           N  
ATOM    818  H   ARG A  56      16.883  -8.006  49.368  1.00 27.82           H  
ATOM    819  CA  ARG A  56      18.496  -6.740  49.871  1.00 27.82           C  
ATOM    820  HA  ARG A  56      17.662  -6.271  50.394  1.00 27.82           H  
ATOM    821  C   ARG A  56      19.132  -5.607  49.032  1.00 27.82           C  
ATOM    822  CB  ARG A  56      19.475  -7.241  50.965  1.00 27.82           C  
ATOM    823  HB2 ARG A  56      19.312  -8.299  51.175  1.00 27.82           H  
ATOM    824  HB3 ARG A  56      20.499  -7.152  50.601  1.00 27.82           H  
ATOM    825  O   ARG A  56      19.994  -5.824  48.198  1.00 27.82           O  
ATOM    826  CG  ARG A  56      19.323  -6.530  52.313  1.00 27.82           C  
ATOM    827  HG2 ARG A  56      18.350  -6.797  52.726  1.00 27.82           H  
ATOM    828  HG3 ARG A  56      19.362  -5.448  52.191  1.00 27.82           H  
ATOM    829  CD  ARG A  56      20.433  -6.985  53.271  1.00 27.82           C  
ATOM    830  HD2 ARG A  56      21.319  -6.378  53.084  1.00 27.82           H  
ATOM    831  HD3 ARG A  56      20.686  -8.024  53.060  1.00 27.82           H  
ATOM    832  NE  ARG A  56      19.997  -6.897  54.679  1.00 27.82           N  
ATOM    833  HE  ARG A  56      19.048  -7.184  54.870  1.00 27.82           H  
ATOM    834  NH1 ARG A  56      21.970  -6.180  55.624  1.00 27.82           N  
ATOM    835 HH11 ARG A  56      22.401  -6.160  54.711  1.00 27.82           H  
ATOM    836 HH12 ARG A  56      22.512  -5.939  56.441  1.00 27.82           H  
ATOM    837  NH2 ARG A  56      20.209  -6.608  56.924  1.00 27.82           N  
ATOM    838 HH21 ARG A  56      19.254  -6.907  57.061  1.00 27.82           H  
ATOM    839 HH22 ARG A  56      20.771  -6.357  57.725  1.00 27.82           H  
ATOM    840  CZ  ARG A  56      20.727  -6.562  55.729  1.00 27.82           C  
ATOM    841  N   VAL A  57      18.806  -4.392  49.510  1.00 31.99           N  
ATOM    842  H   VAL A  57      18.042  -4.397  50.170  1.00 31.99           H  
ATOM    843  CA  VAL A  57      19.426  -3.059  49.307  1.00 31.99           C  
ATOM    844  HA  VAL A  57      18.984  -2.420  50.072  1.00 31.99           H  
ATOM    845  C   VAL A  57      19.075  -2.412  47.954  1.00 31.99           C  
ATOM    846  CB  VAL A  57      20.950  -3.079  49.598  1.00 31.99           C  
ATOM    847  HB  VAL A  57      21.485  -3.432  48.717  1.00 31.99           H  
ATOM    848  O   VAL A  57      19.325  -2.985  46.913  1.00 31.99           O  
ATOM    849  CG1 VAL A  57      21.441  -1.672  49.946  1.00 31.99           C  
ATOM    850 HG11 VAL A  57      20.919  -1.276  50.817  1.00 31.99           H  
ATOM    851 HG12 VAL A  57      22.513  -1.687  50.144  1.00 31.99           H  
ATOM    852 HG13 VAL A  57      21.285  -1.013  49.091  1.00 31.99           H  
ATOM    853  CG2 VAL A  57      21.359  -3.960  50.793  1.00 31.99           C  
ATOM    854 HG21 VAL A  57      20.772  -3.699  51.674  1.00 31.99           H  
ATOM    855 HG22 VAL A  57      21.244  -5.013  50.536  1.00 31.99           H  
ATOM    856 HG23 VAL A  57      22.416  -3.809  51.010  1.00 31.99           H  
ATOM    857  N   GLY A  58      18.437  -1.245  47.840  1.00 25.12           N  
ATOM    858  H   GLY A  58      18.199  -1.064  46.875  1.00 25.12           H  
ATOM    859  CA  GLY A  58      18.412  -0.074  48.713  1.00 25.12           C  
ATOM    860  HA2 GLY A  58      17.381   0.227  48.898  1.00 25.12           H  
ATOM    861  HA3 GLY A  58      18.897  -0.282  49.667  1.00 25.12           H  
ATOM    862  C   GLY A  58      19.167   1.074  48.032  1.00 25.12           C  
ATOM    863  O   GLY A  58      20.382   1.169  48.153  1.00 25.12           O  
ATOM    864  N   SER A  59      18.461   1.953  47.320  1.00 34.89           N  
ATOM    865  H   SER A  59      17.486   1.764  47.140  1.00 34.89           H  
ATOM    866  CA  SER A  59      18.926   3.320  47.048  1.00 34.89           C  
ATOM    867  HA  SER A  59      19.457   3.685  47.927  1.00 34.89           H  
ATOM    868  C   SER A  59      17.726   4.235  46.846  1.00 34.89           C  
ATOM    869  CB  SER A  59      19.911   3.408  45.876  1.00 34.89           C  
ATOM    870  HB2 SER A  59      19.815   4.374  45.380  1.00 34.89           H  
ATOM    871  HB3 SER A  59      19.722   2.613  45.154  1.00 34.89           H  
ATOM    872  O   SER A  59      17.108   4.290  45.789  1.00 34.89           O  
ATOM    873  OG  SER A  59      21.217   3.307  46.405  1.00 34.89           O  
ATOM    874  HG  SER A  59      21.263   2.505  46.930  1.00 34.89           H  
ATOM    875  N   VAL A  60      17.390   4.909  47.939  1.00 24.24           N  
ATOM    876  H   VAL A  60      17.970   4.740  48.749  1.00 24.24           H  
ATOM    877  CA  VAL A  60      16.686   6.186  47.990  1.00 24.24           C  
ATOM    878  HA  VAL A  60      16.030   6.321  47.129  1.00 24.24           H  
ATOM    879  C   VAL A  60      17.786   7.241  48.004  1.00 24.24           C  
ATOM    880  CB  VAL A  60      15.888   6.267  49.316  1.00 24.24           C  
ATOM    881  HB  VAL A  60      16.546   5.981  50.136  1.00 24.24           H  
ATOM    882  O   VAL A  60      18.619   7.163  48.904  1.00 24.24           O  
ATOM    883  CG1 VAL A  60      15.357   7.673  49.624  1.00 24.24           C  
ATOM    884 HG11 VAL A  60      14.738   8.028  48.800  1.00 24.24           H  
ATOM    885 HG12 VAL A  60      14.755   7.650  50.532  1.00 24.24           H  
ATOM    886 HG13 VAL A  60      16.182   8.366  49.784  1.00 24.24           H  
ATOM    887  CG2 VAL A  60      14.703   5.296  49.331  1.00 24.24           C  
ATOM    888 HG21 VAL A  60      15.031   4.292  49.058  1.00 24.24           H  
ATOM    889 HG22 VAL A  60      13.938   5.624  48.629  1.00 24.24           H  
ATOM    890 HG23 VAL A  60      14.277   5.259  50.334  1.00 24.24           H  
ATOM    891  N   GLN A  61      17.787   8.208  47.077  1.00 29.05           N  
ATOM    892  H   GLN A  61      17.212   8.090  46.255  1.00 29.05           H  
ATOM    893  CA  GLN A  61      18.256   9.575  47.353  1.00 29.05           C  
ATOM    894  HA  GLN A  61      17.654   9.933  48.187  1.00 29.05           H  
ATOM    895  C   GLN A  61      18.021  10.567  46.190  1.00 29.05           C  
ATOM    896  CB  GLN A  61      19.738   9.612  47.809  1.00 29.05           C  
ATOM    897  HB2 GLN A  61      20.211   8.639  47.678  1.00 29.05           H  
ATOM    898  HB3 GLN A  61      20.313  10.309  47.199  1.00 29.05           H  
ATOM    899  O   GLN A  61      18.531  10.387  45.090  1.00 29.05           O  
ATOM    900  CG  GLN A  61      19.817  10.043  49.291  1.00 29.05           C  
ATOM    901  HG2 GLN A  61      19.188   9.393  49.899  1.00 29.05           H  
ATOM    902  HG3 GLN A  61      19.433  11.058  49.393  1.00 29.05           H  
ATOM    903  CD  GLN A  61      21.222  10.009  49.882  1.00 29.05           C  
ATOM    904  NE2 GLN A  61      21.364  10.283  51.161  1.00 29.05           N  
ATOM    905 HE21 GLN A  61      20.565  10.526  51.729  1.00 29.05           H  
ATOM    906 HE22 GLN A  61      22.315  10.266  51.501  1.00 29.05           H  
ATOM    907  OE1 GLN A  61      22.218   9.754  49.230  1.00 29.05           O  
ATOM    908  N   SER A  62      17.331  11.654  46.557  1.00 29.45           N  
ATOM    909  H   SER A  62      16.859  11.561  47.445  1.00 29.45           H  
ATOM    910  CA  SER A  62      17.569  13.070  46.208  1.00 29.45           C  
ATOM    911  HA  SER A  62      17.067  13.605  47.015  1.00 29.45           H  
ATOM    912  C   SER A  62      17.015  13.692  44.921  1.00 29.45           C  
ATOM    913  CB  SER A  62      19.031  13.496  46.377  1.00 29.45           C  
ATOM    914  HB2 SER A  62      19.555  13.358  45.431  1.00 29.45           H  
ATOM    915  HB3 SER A  62      19.062  14.556  46.629  1.00 29.45           H  
ATOM    916  O   SER A  62      17.491  13.463  43.813  1.00 29.45           O  
ATOM    917  OG  SER A  62      19.702  12.754  47.373  1.00 29.45           O  
ATOM    918  HG  SER A  62      20.385  12.249  46.925  1.00 29.45           H  
ATOM    919  N   ASP A  63      16.100  14.633  45.164  1.00 22.88           N  
ATOM    920  H   ASP A  63      15.684  14.619  46.084  1.00 22.88           H  
ATOM    921  CA  ASP A  63      15.933  15.928  44.501  1.00 22.88           C  
ATOM    922  HA  ASP A  63      15.200  15.847  43.698  1.00 22.88           H  
ATOM    923  C   ASP A  63      17.223  16.579  43.967  1.00 22.88           C  
ATOM    924  CB  ASP A  63      15.416  16.905  45.577  1.00 22.88           C  
ATOM    925  HB2 ASP A  63      15.514  17.925  45.204  1.00 22.88           H  
ATOM    926  HB3 ASP A  63      16.033  16.829  46.472  1.00 22.88           H  
ATOM    927  O   ASP A  63      18.218  16.670  44.688  1.00 22.88           O  
ATOM    928  CG  ASP A  63      13.953  16.694  45.934  1.00 22.88           C  
ATOM    929  OD1 ASP A  63      13.122  17.028  45.064  1.00 22.88           O  
ATOM    930  OD2 ASP A  63      13.692  16.212  47.059  1.00 22.88           O  
ATOM    931  N   ALA A  64      17.138  17.182  42.773  1.00 31.97           N  
ATOM    932  H   ALA A  64      16.356  16.926  42.186  1.00 31.97           H  
ATOM    933  CA  ALA A  64      17.797  18.452  42.453  1.00 31.97           C  
ATOM    934  HA  ALA A  64      17.639  19.123  43.297  1.00 31.97           H  
ATOM    935  C   ALA A  64      17.198  19.106  41.191  1.00 31.97           C  
ATOM    936  CB  ALA A  64      19.313  18.290  42.289  1.00 31.97           C  
ATOM    937  HB1 ALA A  64      19.771  17.962  43.222  1.00 31.97           H  
ATOM    938  HB2 ALA A  64      19.523  17.555  41.512  1.00 31.97           H  
ATOM    939  HB3 ALA A  64      19.756  19.244  42.003  1.00 31.97           H  
ATOM    940  O   ALA A  64      17.223  18.568  40.087  1.00 31.97           O  
ATOM    941  N   SER A  65      16.693  20.317  41.398  1.00 25.51           N  
ATOM    942  H   SER A  65      16.714  20.618  42.362  1.00 25.51           H  
ATOM    943  CA  SER A  65      16.427  21.375  40.422  1.00 25.51           C  
ATOM    944  HA  SER A  65      15.719  21.032  39.667  1.00 25.51           H  
ATOM    945  C   SER A  65      17.720  21.869  39.748  1.00 25.51           C  
ATOM    946  CB  SER A  65      15.815  22.514  41.254  1.00 25.51           C  
ATOM    947  HB2 SER A  65      16.363  22.600  42.193  1.00 25.51           H  
ATOM    948  HB3 SER A  65      14.778  22.271  41.486  1.00 25.51           H  
ATOM    949  O   SER A  65      18.720  22.043  40.443  1.00 25.51           O  
ATOM    950  OG  SER A  65      15.877  23.774  40.623  1.00 25.51           O  
ATOM    951  HG  SER A  65      15.603  24.443  41.255  1.00 25.51           H  
ATOM    952  N   SER A  66      17.707  22.153  38.433  1.00 30.55           N  
ATOM    953  H   SER A  66      16.969  21.736  37.884  1.00 30.55           H  
ATOM    954  CA  SER A  66      18.361  23.331  37.807  1.00 30.55           C  
ATOM    955  HA  SER A  66      17.831  24.201  38.193  1.00 30.55           H  
ATOM    956  C   SER A  66      18.213  23.386  36.269  1.00 30.55           C  
ATOM    957  CB  SER A  66      19.839  23.537  38.193  1.00 30.55           C  
ATOM    958  HB2 SER A  66      20.353  24.109  37.420  1.00 30.55           H  
ATOM    959  HB3 SER A  66      19.876  24.115  39.117  1.00 30.55           H  
ATOM    960  O   SER A  66      18.107  22.375  35.583  1.00 30.55           O  
ATOM    961  OG  SER A  66      20.525  22.331  38.414  1.00 30.55           O  
ATOM    962  HG  SER A  66      20.094  21.914  39.164  1.00 30.55           H  
ATOM    963  N   SER A  67      18.153  24.629  35.781  1.00 29.20           N  
ATOM    964  H   SER A  67      18.289  25.350  36.476  1.00 29.20           H  
ATOM    965  CA  SER A  67      17.883  25.149  34.427  1.00 29.20           C  
ATOM    966  HA  SER A  67      16.897  24.802  34.121  1.00 29.20           H  
ATOM    967  C   SER A  67      18.893  24.795  33.312  1.00 29.20           C  
ATOM    968  CB  SER A  67      17.878  26.684  34.549  1.00 29.20           C  
ATOM    969  HB2 SER A  67      18.433  27.134  33.726  1.00 29.20           H  
ATOM    970  HB3 SER A  67      18.368  26.996  35.472  1.00 29.20           H  
ATOM    971  O   SER A  67      20.003  24.362  33.608  1.00 29.20           O  
ATOM    972  OG  SER A  67      16.561  27.186  34.522  1.00 29.20           O  
ATOM    973  HG  SER A  67      16.602  28.145  34.527  1.00 29.20           H  
ATOM    974  N   PRO A  68      18.544  25.063  32.029  1.00 33.54           N  
ATOM    975  CA  PRO A  68      19.364  24.759  30.858  1.00 33.54           C  
ATOM    976  HA  PRO A  68      19.915  23.834  31.027  1.00 33.54           H  
ATOM    977  C   PRO A  68      20.365  25.877  30.509  1.00 33.54           C  
ATOM    978  CB  PRO A  68      18.350  24.539  29.732  1.00 33.54           C  
ATOM    979  HB2 PRO A  68      17.952  23.527  29.798  1.00 33.54           H  
ATOM    980  HB3 PRO A  68      18.781  24.715  28.747  1.00 33.54           H  
ATOM    981  O   PRO A  68      20.041  27.064  30.566  1.00 33.54           O  
ATOM    982  CG  PRO A  68      17.246  25.544  30.060  1.00 33.54           C  
ATOM    983  HG2 PRO A  68      16.275  25.206  29.697  1.00 33.54           H  
ATOM    984  HG3 PRO A  68      17.493  26.515  29.631  1.00 33.54           H  
ATOM    985  CD  PRO A  68      17.275  25.638  31.585  1.00 33.54           C  
ATOM    986  HD2 PRO A  68      16.445  25.062  31.994  1.00 33.54           H  
ATOM    987  HD3 PRO A  68      17.191  26.683  31.885  1.00 33.54           H  
ATOM    988  N   THR A  69      21.552  25.461  30.063  1.00 28.63           N  
ATOM    989  H   THR A  69      21.717  24.465  30.037  1.00 28.63           H  
ATOM    990  CA  THR A  69      22.687  26.300  29.651  1.00 28.63           C  
ATOM    991  HA  THR A  69      22.399  27.351  29.695  1.00 28.63           H  
ATOM    992  C   THR A  69      23.102  25.949  28.216  1.00 28.63           C  
ATOM    993  CB  THR A  69      23.863  26.103  30.629  1.00 28.63           C  
ATOM    994  HB  THR A  69      24.108  25.042  30.683  1.00 28.63           H  
ATOM    995  O   THR A  69      23.315  24.781  27.913  1.00 28.63           O  
ATOM    996  CG2 THR A  69      25.135  26.879  30.303  1.00 28.63           C  
ATOM    997 HG21 THR A  69      25.548  26.534  29.355  1.00 28.63           H  
ATOM    998 HG22 THR A  69      25.886  26.701  31.073  1.00 28.63           H  
ATOM    999 HG23 THR A  69      24.928  27.948  30.260  1.00 28.63           H  
ATOM   1000  OG1 THR A  69      23.481  26.546  31.910  1.00 28.63           O  
ATOM   1001  HG1 THR A  69      24.243  26.447  32.485  1.00 28.63           H  
ATOM   1002  N   GLU A  70      23.170  26.994  27.380  1.00 27.03           N  
ATOM   1003  H   GLU A  70      22.821  27.842  27.803  1.00 27.03           H  
ATOM   1004  CA  GLU A  70      24.040  27.278  26.215  1.00 27.03           C  
ATOM   1005  HA  GLU A  70      23.514  28.035  25.634  1.00 27.03           H  
ATOM   1006  C   GLU A  70      24.433  26.183  25.200  1.00 27.03           C  
ATOM   1007  CB  GLU A  70      25.329  27.955  26.714  1.00 27.03           C  
ATOM   1008  HB2 GLU A  70      25.901  27.260  27.328  1.00 27.03           H  
ATOM   1009  HB3 GLU A  70      25.938  28.208  25.846  1.00 27.03           H  
ATOM   1010  O   GLU A  70      24.903  25.120  25.581  1.00 27.03           O  
ATOM   1011  CG  GLU A  70      25.049  29.250  27.488  1.00 27.03           C  
ATOM   1012  HG2 GLU A  70      24.469  29.042  28.387  1.00 27.03           H  
ATOM   1013  HG3 GLU A  70      24.444  29.904  26.860  1.00 27.03           H  
ATOM   1014  CD  GLU A  70      26.357  29.950  27.857  1.00 27.03           C  
ATOM   1015  OE1 GLU A  70      26.709  30.899  27.121  1.00 27.03           O  
ATOM   1016  OE2 GLU A  70      26.986  29.520  28.848  1.00 27.03           O  
ATOM   1017  N   HIS A  71      24.389  26.526  23.896  1.00 36.48           N  
ATOM   1018  H   HIS A  71      23.706  27.232  23.663  1.00 36.48           H  
ATOM   1019  CA  HIS A  71      25.535  26.494  22.951  1.00 36.48           C  
ATOM   1020  HA  HIS A  71      26.279  27.205  23.311  1.00 36.48           H  
ATOM   1021  C   HIS A  71      25.127  26.937  21.513  1.00 36.48           C  
ATOM   1022  CB  HIS A  71      26.223  25.107  22.875  1.00 36.48           C  
ATOM   1023  HB2 HIS A  71      25.519  24.321  23.148  1.00 36.48           H  
ATOM   1024  HB3 HIS A  71      26.525  24.913  21.846  1.00 36.48           H  
ATOM   1025  O   HIS A  71      24.209  26.372  20.929  1.00 36.48           O  
ATOM   1026  CG  HIS A  71      27.469  24.995  23.735  1.00 36.48           C  
ATOM   1027  CD2 HIS A  71      28.755  24.790  23.311  1.00 36.48           C  
ATOM   1028  HD2 HIS A  71      29.073  24.667  22.286  1.00 36.48           H  
ATOM   1029  ND1 HIS A  71      27.526  25.085  25.104  1.00 36.48           N  
ATOM   1030  HD1 HIS A  71      26.714  25.122  25.703  1.00 36.48           H  
ATOM   1031  CE1 HIS A  71      28.798  24.956  25.501  1.00 36.48           C  
ATOM   1032  HE1 HIS A  71      29.135  24.967  26.527  1.00 36.48           H  
ATOM   1033  NE2 HIS A  71      29.590  24.772  24.434  1.00 36.48           N  
ATOM   1034  N   GLY A  72      25.876  27.881  20.906  1.00 29.40           N  
ATOM   1035  H   GLY A  72      26.503  28.386  21.514  1.00 29.40           H  
ATOM   1036  CA  GLY A  72      26.342  27.744  19.504  1.00 29.40           C  
ATOM   1037  HA2 GLY A  72      27.402  28.001  19.485  1.00 29.40           H  
ATOM   1038  HA3 GLY A  72      26.293  26.686  19.247  1.00 29.40           H  
ATOM   1039  C   GLY A  72      25.674  28.493  18.321  1.00 29.40           C  
ATOM   1040  O   GLY A  72      24.944  27.889  17.551  1.00 29.40           O  
ATOM   1041  N   HIS A  73      26.025  29.773  18.117  1.00 28.39           N  
ATOM   1042  H   HIS A  73      26.327  30.236  18.962  1.00 28.39           H  
ATOM   1043  CA  HIS A  73      26.621  30.398  16.901  1.00 28.39           C  
ATOM   1044  HA  HIS A  73      26.378  31.459  16.946  1.00 28.39           H  
ATOM   1045  C   HIS A  73      26.255  29.930  15.457  1.00 28.39           C  
ATOM   1046  CB  HIS A  73      28.155  30.281  17.054  1.00 28.39           C  
ATOM   1047  HB2 HIS A  73      28.621  30.620  16.129  1.00 28.39           H  
ATOM   1048  HB3 HIS A  73      28.424  29.232  17.178  1.00 28.39           H  
ATOM   1049  O   HIS A  73      26.604  28.817  15.087  1.00 28.39           O  
ATOM   1050  CG  HIS A  73      28.761  31.077  18.187  1.00 28.39           C  
ATOM   1051  CD2 HIS A  73      28.515  30.954  19.531  1.00 28.39           C  
ATOM   1052  HD2 HIS A  73      27.847  30.252  20.009  1.00 28.39           H  
ATOM   1053  ND1 HIS A  73      29.721  32.055  18.050  1.00 28.39           N  
ATOM   1054  HD1 HIS A  73      30.178  32.329  17.193  1.00 28.39           H  
ATOM   1055  CE1 HIS A  73      30.022  32.523  19.273  1.00 28.39           C  
ATOM   1056  HE1 HIS A  73      30.752  33.289  19.490  1.00 28.39           H  
ATOM   1057  NE2 HIS A  73      29.297  31.890  20.202  1.00 28.39           N  
ATOM   1058  N   MET A  74      25.757  30.854  14.593  1.00 31.75           N  
ATOM   1059  H   MET A  74      25.129  31.513  15.031  1.00 31.75           H  
ATOM   1060  CA  MET A  74      26.391  31.395  13.343  1.00 31.75           C  
ATOM   1061  HA  MET A  74      26.973  32.259  13.663  1.00 31.75           H  
ATOM   1062  C   MET A  74      25.396  31.925  12.256  1.00 31.75           C  
ATOM   1063  CB  MET A  74      27.414  30.433  12.684  1.00 31.75           C  
ATOM   1064  HB2 MET A  74      27.941  30.982  11.904  1.00 31.75           H  
ATOM   1065  HB3 MET A  74      28.160  30.153  13.428  1.00 31.75           H  
ATOM   1066  O   MET A  74      24.502  31.202  11.841  1.00 31.75           O  
ATOM   1067  CG  MET A  74      26.852  29.152  12.049  1.00 31.75           C  
ATOM   1068  HG2 MET A  74      26.230  29.420  11.194  1.00 31.75           H  
ATOM   1069  HG3 MET A  74      26.211  28.633  12.761  1.00 31.75           H  
ATOM   1070  SD  MET A  74      28.143  28.013  11.469  1.00 31.75           S  
ATOM   1071  CE  MET A  74      27.487  26.445  12.101  1.00 31.75           C  
ATOM   1072  HE1 MET A  74      28.167  25.633  11.843  1.00 31.75           H  
ATOM   1073  HE2 MET A  74      26.508  26.253  11.662  1.00 31.75           H  
ATOM   1074  HE3 MET A  74      27.391  26.504  13.185  1.00 31.75           H  
ATOM   1075  N   GLY A  75      25.616  33.150  11.723  1.00 28.78           N  
ATOM   1076  H   GLY A  75      26.281  33.731  12.214  1.00 28.78           H  
ATOM   1077  CA  GLY A  75      25.433  33.475  10.280  1.00 28.78           C  
ATOM   1078  HA2 GLY A  75      25.321  32.532   9.747  1.00 28.78           H  
ATOM   1079  HA3 GLY A  75      26.367  33.905   9.919  1.00 28.78           H  
ATOM   1080  C   GLY A  75      24.277  34.380   9.758  1.00 28.78           C  
ATOM   1081  O   GLY A  75      23.209  33.884   9.440  1.00 28.78           O  
ATOM   1082  N   GLN A  76      24.576  35.673   9.525  1.00 33.61           N  
ATOM   1083  H   GLN A  76      25.421  35.977   9.987  1.00 33.61           H  
ATOM   1084  CA  GLN A  76      24.207  36.555   8.372  1.00 33.61           C  
ATOM   1085  HA  GLN A  76      24.573  37.541   8.657  1.00 33.61           H  
ATOM   1086  C   GLN A  76      22.738  36.846   7.915  1.00 33.61           C  
ATOM   1087  CB  GLN A  76      25.062  36.171   7.152  1.00 33.61           C  
ATOM   1088  HB2 GLN A  76      24.938  35.110   6.931  1.00 33.61           H  
ATOM   1089  HB3 GLN A  76      24.695  36.736   6.296  1.00 33.61           H  
ATOM   1090  O   GLN A  76      22.151  36.145   7.105  1.00 33.61           O  
ATOM   1091  CG  GLN A  76      26.556  36.500   7.320  1.00 33.61           C  
ATOM   1092  HG2 GLN A  76      26.666  37.540   7.626  1.00 33.61           H  
ATOM   1093  HG3 GLN A  76      26.982  35.862   8.094  1.00 33.61           H  
ATOM   1094  CD  GLN A  76      27.349  36.305   6.028  1.00 33.61           C  
ATOM   1095  NE2 GLN A  76      28.661  36.240   6.097  1.00 33.61           N  
ATOM   1096 HE21 GLN A  76      29.128  36.114   5.210  1.00 33.61           H  
ATOM   1097 HE22 GLN A  76      29.153  36.327   6.975  1.00 33.61           H  
ATOM   1098  OE1 GLN A  76      26.827  36.210   4.933  1.00 33.61           O  
ATOM   1099  N   SER A  77      22.206  37.995   8.365  1.00 25.22           N  
ATOM   1100  H   SER A  77      22.568  38.213   9.282  1.00 25.22           H  
ATOM   1101  CA  SER A  77      21.844  39.252   7.641  1.00 25.22           C  
ATOM   1102  HA  SER A  77      21.146  39.747   8.316  1.00 25.22           H  
ATOM   1103  C   SER A  77      21.163  39.348   6.228  1.00 25.22           C  
ATOM   1104  CB  SER A  77      23.098  40.138   7.663  1.00 25.22           C  
ATOM   1105  HB2 SER A  77      22.824  41.160   7.400  1.00 25.22           H  
ATOM   1106  HB3 SER A  77      23.504  40.168   8.674  1.00 25.22           H  
ATOM   1107  O   SER A  77      21.799  39.067   5.216  1.00 25.22           O  
ATOM   1108  OG  SER A  77      24.092  39.644   6.789  1.00 25.22           O  
ATOM   1109  HG  SER A  77      23.663  39.379   5.972  1.00 25.22           H  
ATOM   1110  N   HIS A  78      19.997  40.050   6.217  1.00 33.89           N  
ATOM   1111  H   HIS A  78      19.561  40.096   7.127  1.00 33.89           H  
ATOM   1112  CA  HIS A  78      19.349  40.958   5.205  1.00 33.89           C  
ATOM   1113  HA  HIS A  78      18.688  41.588   5.800  1.00 33.89           H  
ATOM   1114  C   HIS A  78      18.423  40.411   4.072  1.00 33.89           C  
ATOM   1115  CB  HIS A  78      20.380  41.930   4.597  1.00 33.89           C  
ATOM   1116  HB2 HIS A  78      19.874  42.621   3.923  1.00 33.89           H  
ATOM   1117  HB3 HIS A  78      21.086  41.357   3.995  1.00 33.89           H  
ATOM   1118  O   HIS A  78      18.682  39.342   3.537  1.00 33.89           O  
ATOM   1119  CG  HIS A  78      21.144  42.768   5.584  1.00 33.89           C  
ATOM   1120  CD2 HIS A  78      22.505  42.810   5.717  1.00 33.89           C  
ATOM   1121  HD2 HIS A  78      23.218  42.231   5.149  1.00 33.89           H  
ATOM   1122  ND1 HIS A  78      20.620  43.675   6.479  1.00 33.89           N  
ATOM   1123  HD1 HIS A  78      19.649  43.938   6.573  1.00 33.89           H  
ATOM   1124  CE1 HIS A  78      21.640  44.216   7.165  1.00 33.89           C  
ATOM   1125  HE1 HIS A  78      21.548  44.967   7.937  1.00 33.89           H  
ATOM   1126  NE2 HIS A  78      22.805  43.704   6.749  1.00 33.89           N  
ATOM   1127  N   PRO A  79      17.440  41.204   3.555  1.00 42.11           N  
ATOM   1128  CA  PRO A  79      16.427  41.998   4.265  1.00 42.11           C  
ATOM   1129  HA  PRO A  79      16.466  41.793   5.335  1.00 42.11           H  
ATOM   1130  C   PRO A  79      14.973  41.770   3.765  1.00 42.11           C  
ATOM   1131  CB  PRO A  79      16.829  43.450   3.999  1.00 42.11           C  
ATOM   1132  HB2 PRO A  79      17.652  43.729   4.656  1.00 42.11           H  
ATOM   1133  HB3 PRO A  79      15.997  44.145   4.117  1.00 42.11           H  
ATOM   1134  O   PRO A  79      14.700  41.460   2.607  1.00 42.11           O  
ATOM   1135  CG  PRO A  79      17.324  43.396   2.550  1.00 42.11           C  
ATOM   1136  HG2 PRO A  79      18.190  44.043   2.413  1.00 42.11           H  
ATOM   1137  HG3 PRO A  79      16.524  43.689   1.870  1.00 42.11           H  
ATOM   1138  CD  PRO A  79      17.688  41.920   2.304  1.00 42.11           C  
ATOM   1139  HD2 PRO A  79      18.734  41.837   2.008  1.00 42.11           H  
ATOM   1140  HD3 PRO A  79      17.064  41.506   1.512  1.00 42.11           H  
ATOM   1141  N   THR A  80      14.027  42.035   4.664  1.00 23.75           N  
ATOM   1142  H   THR A  80      14.338  42.259   5.598  1.00 23.75           H  
ATOM   1143  CA  THR A  80      12.580  42.174   4.431  1.00 23.75           C  
ATOM   1144  HA  THR A  80      12.248  41.443   3.694  1.00 23.75           H  
ATOM   1145  C   THR A  80      12.258  43.592   3.942  1.00 23.75           C  
ATOM   1146  CB  THR A  80      11.865  41.912   5.772  1.00 23.75           C  
ATOM   1147  HB  THR A  80      12.281  42.577   6.528  1.00 23.75           H  
ATOM   1148  O   THR A  80      12.693  44.550   4.580  1.00 23.75           O  
ATOM   1149  CG2 THR A  80      10.351  42.107   5.755  1.00 23.75           C  
ATOM   1150 HG21 THR A  80      10.110  43.152   5.559  1.00 23.75           H  
ATOM   1151 HG22 THR A  80       9.930  41.833   6.722  1.00 23.75           H  
ATOM   1152 HG23 THR A  80       9.907  41.486   4.977  1.00 23.75           H  
ATOM   1153  OG1 THR A  80      12.100  40.582   6.173  1.00 23.75           O  
ATOM   1154  HG1 THR A  80      11.623  40.426   6.991  1.00 23.75           H  
ATOM   1155  N   TYR A  81      11.459  43.743   2.875  1.00 28.81           N  
ATOM   1156  H   TYR A  81      11.128  42.916   2.399  1.00 28.81           H  
ATOM   1157  CA  TYR A  81      10.863  45.030   2.471  1.00 28.81           C  
ATOM   1158  HA  TYR A  81      11.360  45.795   3.068  1.00 28.81           H  
ATOM   1159  C   TYR A  81       9.346  45.085   2.755  1.00 28.81           C  
ATOM   1160  CB  TYR A  81      11.162  45.375   1.003  1.00 28.81           C  
ATOM   1161  HB2 TYR A  81      10.323  45.938   0.593  1.00 28.81           H  
ATOM   1162  HB3 TYR A  81      11.244  44.460   0.418  1.00 28.81           H  
ATOM   1163  O   TYR A  81       8.680  44.054   2.631  1.00 28.81           O  
ATOM   1164  CG  TYR A  81      12.407  46.222   0.822  1.00 28.81           C  
ATOM   1165  CD1 TYR A  81      12.331  47.626   0.935  1.00 28.81           C  
ATOM   1166  HD1 TYR A  81      11.381  48.101   1.132  1.00 28.81           H  
ATOM   1167  CD2 TYR A  81      13.642  45.606   0.548  1.00 28.81           C  
ATOM   1168  HD2 TYR A  81      13.705  44.531   0.467  1.00 28.81           H  
ATOM   1169  CE1 TYR A  81      13.487  48.414   0.775  1.00 28.81           C  
ATOM   1170  HE1 TYR A  81      13.426  49.489   0.856  1.00 28.81           H  
ATOM   1171  CE2 TYR A  81      14.798  46.391   0.379  1.00 28.81           C  
ATOM   1172  HE2 TYR A  81      15.750  45.929   0.162  1.00 28.81           H  
ATOM   1173  OH  TYR A  81      15.846  48.542   0.327  1.00 28.81           O  
ATOM   1174  HH  TYR A  81      15.670  49.482   0.408  1.00 28.81           H  
ATOM   1175  CZ  TYR A  81      14.724  47.794   0.492  1.00 28.81           C  
ATOM   1176  N   PRO A  82       8.784  46.261   3.118  1.00 30.47           N  
ATOM   1177  CA  PRO A  82       7.409  46.414   3.596  1.00 30.47           C  
ATOM   1178  HA  PRO A  82       6.977  45.443   3.837  1.00 30.47           H  
ATOM   1179  C   PRO A  82       6.460  47.153   2.618  1.00 30.47           C  
ATOM   1180  CB  PRO A  82       7.601  47.216   4.891  1.00 30.47           C  
ATOM   1181  HB2 PRO A  82       7.870  46.535   5.699  1.00 30.47           H  
ATOM   1182  HB3 PRO A  82       6.721  47.797   5.167  1.00 30.47           H  
ATOM   1183  O   PRO A  82       6.900  47.922   1.777  1.00 30.47           O  
ATOM   1184  CG  PRO A  82       8.779  48.145   4.595  1.00 30.47           C  
ATOM   1185  HG2 PRO A  82       8.423  49.142   4.336  1.00 30.47           H  
ATOM   1186  HG3 PRO A  82       9.449  48.193   5.453  1.00 30.47           H  
ATOM   1187  CD  PRO A  82       9.480  47.519   3.392  1.00 30.47           C  
ATOM   1188  HD2 PRO A  82      10.534  47.406   3.645  1.00 30.47           H  
ATOM   1189  HD3 PRO A  82       9.386  48.180   2.530  1.00 30.47           H  
ATOM   1190  N   VAL A  83       5.149  46.951   2.839  1.00 24.66           N  
ATOM   1191  H   VAL A  83       4.964  46.144   3.417  1.00 24.66           H  
ATOM   1192  CA  VAL A  83       4.012  47.913   2.787  1.00 24.66           C  
ATOM   1193  HA  VAL A  83       3.118  47.300   2.900  1.00 24.66           H  
ATOM   1194  C   VAL A  83       3.751  48.769   1.525  1.00 24.66           C  
ATOM   1195  CB  VAL A  83       4.052  48.819   4.045  1.00 24.66           C  
ATOM   1196  HB  VAL A  83       5.006  49.345   4.074  1.00 24.66           H  
ATOM   1197  O   VAL A  83       4.557  49.603   1.133  1.00 24.66           O  
ATOM   1198  CG1 VAL A  83       2.924  49.862   4.102  1.00 24.66           C  
ATOM   1199 HG11 VAL A  83       3.051  50.595   3.306  1.00 24.66           H  
ATOM   1200 HG12 VAL A  83       1.951  49.379   4.006  1.00 24.66           H  
ATOM   1201 HG13 VAL A  83       2.966  50.400   5.049  1.00 24.66           H  
ATOM   1202  CG2 VAL A  83       3.912  47.987   5.332  1.00 24.66           C  
ATOM   1203 HG21 VAL A  83       2.914  47.552   5.389  1.00 24.66           H  
ATOM   1204 HG22 VAL A  83       4.640  47.177   5.375  1.00 24.66           H  
ATOM   1205 HG23 VAL A  83       4.067  48.629   6.199  1.00 24.66           H  
ATOM   1206  N   GLY A  84       2.494  48.726   1.048  1.00 29.38           N  
ATOM   1207  H   GLY A  84       1.906  47.955   1.332  1.00 29.38           H  
ATOM   1208  CA  GLY A  84       1.829  49.857   0.374  1.00 29.38           C  
ATOM   1209  HA2 GLY A  84       2.518  50.278  -0.358  1.00 29.38           H  
ATOM   1210  HA3 GLY A  84       1.628  50.639   1.106  1.00 29.38           H  
ATOM   1211  C   GLY A  84       0.536  49.488  -0.384  1.00 29.38           C  
ATOM   1212  O   GLY A  84       0.610  48.692  -1.315  1.00 29.38           O  
ATOM   1213  N   PRO A  85      -0.646  50.044  -0.042  1.00 34.08           N  
ATOM   1214  CA  PRO A  85      -1.866  49.931  -0.846  1.00 34.08           C  
ATOM   1215  HA  PRO A  85      -1.855  49.045  -1.481  1.00 34.08           H  
ATOM   1216  C   PRO A  85      -2.056  51.191  -1.704  1.00 34.08           C  
ATOM   1217  CB  PRO A  85      -2.978  49.819   0.203  1.00 34.08           C  
ATOM   1218  HB2 PRO A  85      -3.042  48.787   0.550  1.00 34.08           H  
ATOM   1219  HB3 PRO A  85      -3.943  50.148  -0.183  1.00 34.08           H  
ATOM   1220  O   PRO A  85      -1.919  52.278  -1.160  1.00 34.08           O  
ATOM   1221  CG  PRO A  85      -2.488  50.713   1.352  1.00 34.08           C  
ATOM   1222  HG2 PRO A  85      -2.791  50.310   2.318  1.00 34.08           H  
ATOM   1223  HG3 PRO A  85      -2.879  51.723   1.232  1.00 34.08           H  
ATOM   1224  CD  PRO A  85      -0.958  50.731   1.209  1.00 34.08           C  
ATOM   1225  HD2 PRO A  85      -0.595  51.758   1.182  1.00 34.08           H  
ATOM   1226  HD3 PRO A  85      -0.509  50.198   2.048  1.00 34.08           H  
ATOM   1227  N   GLN A  86      -2.426  51.095  -2.985  1.00 24.45           N  
ATOM   1228  H   GLN A  86      -2.369  50.200  -3.449  1.00 24.45           H  
ATOM   1229  CA  GLN A  86      -3.236  52.134  -3.648  1.00 24.45           C  
ATOM   1230  HA  GLN A  86      -4.127  52.253  -3.031  1.00 24.45           H  
ATOM   1231  C   GLN A  86      -3.729  51.728  -5.050  1.00 24.45           C  
ATOM   1232  CB  GLN A  86      -2.514  53.506  -3.779  1.00 24.45           C  
ATOM   1233  HB2 GLN A  86      -1.442  53.334  -3.877  1.00 24.45           H  
ATOM   1234  HB3 GLN A  86      -2.824  53.961  -4.720  1.00 24.45           H  
ATOM   1235  O   GLN A  86      -3.019  51.087  -5.819  1.00 24.45           O  
ATOM   1236  CG  GLN A  86      -2.745  54.601  -2.707  1.00 24.45           C  
ATOM   1237  HG2 GLN A  86      -2.433  55.546  -3.153  1.00 24.45           H  
ATOM   1238  HG3 GLN A  86      -2.077  54.475  -1.855  1.00 24.45           H  
ATOM   1239  CD  GLN A  86      -4.174  54.807  -2.204  1.00 24.45           C  
ATOM   1240  NE2 GLN A  86      -4.350  55.617  -1.181  1.00 24.45           N  
ATOM   1241 HE21 GLN A  86      -5.306  55.759  -0.886  1.00 24.45           H  
ATOM   1242 HE22 GLN A  86      -3.556  56.052  -0.734  1.00 24.45           H  
ATOM   1243  OE1 GLN A  86      -5.159  54.298  -2.719  1.00 24.45           O  
ATOM   1244  N   SER A  87      -4.925  52.242  -5.356  1.00 27.02           N  
ATOM   1245  H   SER A  87      -5.327  52.795  -4.612  1.00 27.02           H  
ATOM   1246  CA  SER A  87      -5.509  52.523  -6.678  1.00 27.02           C  
ATOM   1247  HA  SER A  87      -6.353  53.178  -6.460  1.00 27.02           H  
ATOM   1248  C   SER A  87      -6.130  51.382  -7.494  1.00 27.02           C  
ATOM   1249  CB  SER A  87      -4.594  53.425  -7.502  1.00 27.02           C  
ATOM   1250  HB2 SER A  87      -3.655  52.913  -7.710  1.00 27.02           H  
ATOM   1251  HB3 SER A  87      -5.083  53.673  -8.444  1.00 27.02           H  
ATOM   1252  O   SER A  87      -5.532  50.789  -8.386  1.00 27.02           O  
ATOM   1253  OG  SER A  87      -4.355  54.615  -6.767  1.00 27.02           O  
ATOM   1254  HG  SER A  87      -3.779  55.175  -7.292  1.00 27.02           H  
ATOM   1255  N   LEU A  88      -7.427  51.188  -7.228  1.00 24.24           N  
ATOM   1256  H   LEU A  88      -7.700  51.519  -6.314  1.00 24.24           H  
ATOM   1257  CA  LEU A  88      -8.511  51.304  -8.217  1.00 24.24           C  
ATOM   1258  HA  LEU A  88      -9.076  50.372  -8.251  1.00 24.24           H  
ATOM   1259  C   LEU A  88      -8.059  51.652  -9.649  1.00 24.24           C  
ATOM   1260  CB  LEU A  88      -9.428  52.459  -7.735  1.00 24.24           C  
ATOM   1261  HB2 LEU A  88      -9.981  52.861  -8.584  1.00 24.24           H  
ATOM   1262  HB3 LEU A  88      -8.796  53.273  -7.378  1.00 24.24           H  
ATOM   1263  O   LEU A  88      -7.625  52.774  -9.889  1.00 24.24           O  
ATOM   1264  CG  LEU A  88     -10.445  52.086  -6.646  1.00 24.24           C  
ATOM   1265  HG  LEU A  88     -10.010  51.344  -5.977  1.00 24.24           H  
ATOM   1266  CD1 LEU A  88     -10.830  53.313  -5.819  1.00 24.24           C  
ATOM   1267 HD11 LEU A  88      -9.948  53.716  -5.321  1.00 24.24           H  
ATOM   1268 HD12 LEU A  88     -11.561  53.034  -5.061  1.00 24.24           H  
ATOM   1269 HD13 LEU A  88     -11.257  54.080  -6.464  1.00 24.24           H  
ATOM   1270  CD2 LEU A  88     -11.714  51.516  -7.282  1.00 24.24           C  
ATOM   1271 HD21 LEU A  88     -11.471  50.636  -7.878  1.00 24.24           H  
ATOM   1272 HD22 LEU A  88     -12.187  52.263  -7.920  1.00 24.24           H  
ATOM   1273 HD23 LEU A  88     -12.416  51.225  -6.501  1.00 24.24           H  
ATOM   1274  N   LEU A  89      -8.337  50.770 -10.611  1.00 26.12           N  
ATOM   1275  H   LEU A  89      -8.531  49.814 -10.349  1.00 26.12           H  
ATOM   1276  CA  LEU A  89      -8.861  51.200 -11.907  1.00 26.12           C  
ATOM   1277  HA  LEU A  89      -9.419  52.114 -11.706  1.00 26.12           H  
ATOM   1278  C   LEU A  89      -9.879  50.190 -12.444  1.00 26.12           C  
ATOM   1279  CB  LEU A  89      -7.759  51.541 -12.932  1.00 26.12           C  
ATOM   1280  HB2 LEU A  89      -8.047  51.140 -13.904  1.00 26.12           H  
ATOM   1281  HB3 LEU A  89      -6.832  51.047 -12.639  1.00 26.12           H  
ATOM   1282  O   LEU A  89      -9.683  48.976 -12.447  1.00 26.12           O  
ATOM   1283  CG  LEU A  89      -7.494  53.056 -13.106  1.00 26.12           C  
ATOM   1284  HG  LEU A  89      -7.142  53.490 -12.170  1.00 26.12           H  
ATOM   1285  CD1 LEU A  89      -6.390  53.261 -14.140  1.00 26.12           C  
ATOM   1286 HD11 LEU A  89      -6.709  52.883 -15.111  1.00 26.12           H  
ATOM   1287 HD12 LEU A  89      -6.157  54.323 -14.226  1.00 26.12           H  
ATOM   1288 HD13 LEU A  89      -5.490  52.733 -13.824  1.00 26.12           H  
ATOM   1289  CD2 LEU A  89      -8.727  53.841 -13.576  1.00 26.12           C  
ATOM   1290 HD21 LEU A  89      -9.165  53.361 -14.452  1.00 26.12           H  
ATOM   1291 HD22 LEU A  89      -8.434  54.856 -13.841  1.00 26.12           H  
ATOM   1292 HD23 LEU A  89      -9.469  53.913 -12.781  1.00 26.12           H  
ATOM   1293  N   VAL A  90     -11.002  50.772 -12.840  1.00 28.33           N  
ATOM   1294  H   VAL A  90     -10.970  51.781 -12.869  1.00 28.33           H  
ATOM   1295  CA  VAL A  90     -12.227  50.198 -13.382  1.00 28.33           C  
ATOM   1296  HA  VAL A  90     -12.343  49.171 -13.035  1.00 28.33           H  
ATOM   1297  C   VAL A  90     -12.144  50.208 -14.918  1.00 28.33           C  
ATOM   1298  CB  VAL A  90     -13.394  51.067 -12.845  1.00 28.33           C  
ATOM   1299  HB  VAL A  90     -13.102  52.116 -12.909  1.00 28.33           H  
ATOM   1300  O   VAL A  90     -11.630  51.159 -15.491  1.00 28.33           O  
ATOM   1301  CG1 VAL A  90     -14.708  50.934 -13.614  1.00 28.33           C  
ATOM   1302 HG11 VAL A  90     -15.486  51.519 -13.121  1.00 28.33           H  
ATOM   1303 HG12 VAL A  90     -15.019  49.891 -13.659  1.00 28.33           H  
ATOM   1304 HG13 VAL A  90     -14.585  51.335 -14.620  1.00 28.33           H  
ATOM   1305  CG2 VAL A  90     -13.668  50.749 -11.367  1.00 28.33           C  
ATOM   1306 HG21 VAL A  90     -12.768  50.913 -10.773  1.00 28.33           H  
ATOM   1307 HG22 VAL A  90     -13.987  49.712 -11.258  1.00 28.33           H  
ATOM   1308 HG23 VAL A  90     -14.452  51.404 -10.987  1.00 28.33           H  
ATOM   1309  N   ALA A  91     -12.656  49.141 -15.540  1.00 27.41           N  
ATOM   1310  H   ALA A  91     -12.899  48.387 -14.914  1.00 27.41           H  
ATOM   1311  CA  ALA A  91     -13.218  48.988 -16.896  1.00 27.41           C  
ATOM   1312  HA  ALA A  91     -13.000  47.964 -17.197  1.00 27.41           H  
ATOM   1313  C   ALA A  91     -12.769  49.889 -18.082  1.00 27.41           C  
ATOM   1314  CB  ALA A  91     -14.746  49.089 -16.745  1.00 27.41           C  
ATOM   1315  HB1 ALA A  91     -15.224  48.816 -17.686  1.00 27.41           H  
ATOM   1316  HB2 ALA A  91     -15.098  48.419 -15.961  1.00 27.41           H  
ATOM   1317  HB3 ALA A  91     -15.030  50.113 -16.503  1.00 27.41           H  
ATOM   1318  O   ALA A  91     -13.087  51.071 -18.107  1.00 27.41           O  
ATOM   1319  N   GLN A  92     -12.275  49.262 -19.168  1.00 24.73           N  
ATOM   1320  H   GLN A  92     -11.853  48.354 -19.035  1.00 24.73           H  
ATOM   1321  CA  GLN A  92     -12.547  49.637 -20.580  1.00 24.73           C  
ATOM   1322  HA  GLN A  92     -13.620  49.802 -20.675  1.00 24.73           H  
ATOM   1323  C   GLN A  92     -12.144  48.471 -21.524  1.00 24.73           C  
ATOM   1324  CB  GLN A  92     -11.809  50.943 -20.948  1.00 24.73           C  
ATOM   1325  HB2 GLN A  92     -11.726  51.584 -20.070  1.00 24.73           H  
ATOM   1326  HB3 GLN A  92     -10.796  50.727 -21.286  1.00 24.73           H  
ATOM   1327  O   GLN A  92     -11.017  47.998 -21.469  1.00 24.73           O  
ATOM   1328  CG  GLN A  92     -12.565  51.732 -22.029  1.00 24.73           C  
ATOM   1329  HG2 GLN A  92     -12.384  51.276 -23.002  1.00 24.73           H  
ATOM   1330  HG3 GLN A  92     -13.633  51.700 -21.817  1.00 24.73           H  
ATOM   1331  CD  GLN A  92     -12.157  53.201 -22.101  1.00 24.73           C  
ATOM   1332  NE2 GLN A  92     -12.988  54.050 -22.666  1.00 24.73           N  
ATOM   1333 HE21 GLN A  92     -13.856  53.734 -23.074  1.00 24.73           H  
ATOM   1334 HE22 GLN A  92     -12.667  55.007 -22.702  1.00 24.73           H  
ATOM   1335  OE1 GLN A  92     -11.102  53.624 -21.664  1.00 24.73           O  
ATOM   1336  N   GLN A  93     -13.096  47.728 -22.104  1.00 26.08           N  
ATOM   1337  H   GLN A  93     -12.965  46.771 -21.808  1.00 26.08           H  
ATOM   1338  CA  GLN A  93     -13.542  47.747 -23.516  1.00 26.08           C  
ATOM   1339  HA  GLN A  93     -14.169  46.860 -23.605  1.00 26.08           H  
ATOM   1340  C   GLN A  93     -12.481  47.570 -24.637  1.00 26.08           C  
ATOM   1341  CB  GLN A  93     -14.483  48.922 -23.835  1.00 26.08           C  
ATOM   1342  HB2 GLN A  93     -14.489  49.064 -24.916  1.00 26.08           H  
ATOM   1343  HB3 GLN A  93     -14.109  49.841 -23.383  1.00 26.08           H  
ATOM   1344  O   GLN A  93     -11.657  48.439 -24.868  1.00 26.08           O  
ATOM   1345  CG  GLN A  93     -15.936  48.678 -23.395  1.00 26.08           C  
ATOM   1346  HG2 GLN A  93     -16.002  48.723 -22.308  1.00 26.08           H  
ATOM   1347  HG3 GLN A  93     -16.248  47.686 -23.721  1.00 26.08           H  
ATOM   1348  CD  GLN A  93     -16.909  49.693 -23.997  1.00 26.08           C  
ATOM   1349  NE2 GLN A  93     -18.198  49.436 -23.952  1.00 26.08           N  
ATOM   1350 HE21 GLN A  93     -18.559  48.598 -23.519  1.00 26.08           H  
ATOM   1351 HE22 GLN A  93     -18.787  50.144 -24.365  1.00 26.08           H  
ATOM   1352  OE1 GLN A  93     -16.543  50.726 -24.524  1.00 26.08           O  
ATOM   1353  N   LEU A  94     -12.660  46.460 -25.379  1.00 24.91           N  
ATOM   1354  H   LEU A  94     -13.194  45.750 -24.899  1.00 24.91           H  
ATOM   1355  CA  LEU A  94     -12.662  46.259 -26.847  1.00 24.91           C  
ATOM   1356  HA  LEU A  94     -12.687  45.176 -26.970  1.00 24.91           H  
ATOM   1357  C   LEU A  94     -11.492  46.718 -27.757  1.00 24.91           C  
ATOM   1358  CB  LEU A  94     -14.000  46.785 -27.418  1.00 24.91           C  
ATOM   1359  HB2 LEU A  94     -14.100  47.832 -27.131  1.00 24.91           H  
ATOM   1360  HB3 LEU A  94     -13.953  46.763 -28.507  1.00 24.91           H  
ATOM   1361  O   LEU A  94     -11.241  47.899 -27.926  1.00 24.91           O  
ATOM   1362  CG  LEU A  94     -15.262  46.016 -26.983  1.00 24.91           C  
ATOM   1363  HG  LEU A  94     -15.274  45.915 -25.898  1.00 24.91           H  
ATOM   1364  CD1 LEU A  94     -16.516  46.782 -27.401  1.00 24.91           C  
ATOM   1365 HD11 LEU A  94     -16.542  46.893 -28.485  1.00 24.91           H  
ATOM   1366 HD12 LEU A  94     -17.409  46.249 -27.074  1.00 24.91           H  
ATOM   1367 HD13 LEU A  94     -16.512  47.773 -26.947  1.00 24.91           H  
ATOM   1368  CD2 LEU A  94     -15.329  44.620 -27.612  1.00 24.91           C  
ATOM   1369 HD21 LEU A  94     -14.504  44.000 -27.261  1.00 24.91           H  
ATOM   1370 HD22 LEU A  94     -16.264  44.136 -27.332  1.00 24.91           H  
ATOM   1371 HD23 LEU A  94     -15.286  44.700 -28.699  1.00 24.91           H  
ATOM   1372  N   ALA A  95     -11.008  45.727 -28.529  1.00 24.84           N  
ATOM   1373  H   ALA A  95     -11.184  44.799 -28.171  1.00 24.84           H  
ATOM   1374  CA  ALA A  95     -10.701  45.752 -29.974  1.00 24.84           C  
ATOM   1375  HA  ALA A  95     -10.415  44.730 -30.225  1.00 24.84           H  
ATOM   1376  C   ALA A  95      -9.564  46.642 -30.533  1.00 24.84           C  
ATOM   1377  CB  ALA A  95     -12.015  46.015 -30.732  1.00 24.84           C  
ATOM   1378  HB1 ALA A  95     -12.783  45.307 -30.419  1.00 24.84           H  
ATOM   1379  HB2 ALA A  95     -11.850  45.908 -31.804  1.00 24.84           H  
ATOM   1380  HB3 ALA A  95     -12.357  47.031 -30.534  1.00 24.84           H  
ATOM   1381  O   ALA A  95      -9.617  47.860 -30.421  1.00 24.84           O  
ATOM   1382  N   SER A  96      -8.636  46.036 -31.305  1.00 22.88           N  
ATOM   1383  H   SER A  96      -8.441  45.072 -31.076  1.00 22.88           H  
ATOM   1384  CA  SER A  96      -8.309  46.387 -32.719  1.00 22.88           C  
ATOM   1385  HA  SER A  96      -9.086  45.957 -33.351  1.00 22.88           H  
ATOM   1386  C   SER A  96      -6.948  45.850 -33.220  1.00 22.88           C  
ATOM   1387  CB  SER A  96      -8.292  47.897 -32.998  1.00 22.88           C  
ATOM   1388  HB2 SER A  96      -7.724  48.421 -32.228  1.00 22.88           H  
ATOM   1389  HB3 SER A  96      -7.827  48.085 -33.966  1.00 22.88           H  
ATOM   1390  O   SER A  96      -5.947  46.043 -32.545  1.00 22.88           O  
ATOM   1391  OG  SER A  96      -9.621  48.370 -33.047  1.00 22.88           O  
ATOM   1392  HG  SER A  96      -9.869  48.503 -32.130  1.00 22.88           H  
ATOM   1393  N   ALA A  97      -6.971  45.302 -34.456  1.00 23.88           N  
ATOM   1394  H   ALA A  97      -7.905  45.124 -34.798  1.00 23.88           H  
ATOM   1395  CA  ALA A  97      -5.948  45.259 -35.538  1.00 23.88           C  
ATOM   1396  HA  ALA A  97      -6.387  44.651 -36.329  1.00 23.88           H  
ATOM   1397  C   ALA A  97      -4.569  44.592 -35.262  1.00 23.88           C  
ATOM   1398  CB  ALA A  97      -5.847  46.677 -36.109  1.00 23.88           C  
ATOM   1399  HB1 ALA A  97      -6.841  47.085 -36.292  1.00 23.88           H  
ATOM   1400  HB2 ALA A  97      -5.306  46.656 -37.055  1.00 23.88           H  
ATOM   1401  HB3 ALA A  97      -5.318  47.318 -35.404  1.00 23.88           H  
ATOM   1402  O   ALA A  97      -4.050  44.679 -34.163  1.00 23.88           O  
ATOM   1403  N   VAL A  98      -3.901  43.849 -36.168  1.00 28.28           N  
ATOM   1404  H   VAL A  98      -3.252  43.239 -35.691  1.00 28.28           H  
ATOM   1405  CA  VAL A  98      -3.449  44.083 -37.572  1.00 28.28           C  
ATOM   1406  HA  VAL A  98      -4.238  44.534 -38.173  1.00 28.28           H  
ATOM   1407  C   VAL A  98      -3.047  42.713 -38.200  1.00 28.28           C  
ATOM   1408  CB  VAL A  98      -2.176  44.977 -37.565  1.00 28.28           C  
ATOM   1409  HB  VAL A  98      -1.540  44.664 -38.393  1.00 28.28           H  
ATOM   1410  O   VAL A  98      -2.479  41.887 -37.498  1.00 28.28           O  
ATOM   1411  CG1 VAL A  98      -2.503  46.451 -37.812  1.00 28.28           C  
ATOM   1412 HG11 VAL A  98      -3.112  46.558 -38.710  1.00 28.28           H  
ATOM   1413 HG12 VAL A  98      -1.577  47.010 -37.951  1.00 28.28           H  
ATOM   1414 HG13 VAL A  98      -3.031  46.868 -36.954  1.00 28.28           H  
ATOM   1415  CG2 VAL A  98      -1.337  44.909 -36.274  1.00 28.28           C  
ATOM   1416 HG21 VAL A  98      -1.851  45.379 -35.435  1.00 28.28           H  
ATOM   1417 HG22 VAL A  98      -0.393  45.431 -36.429  1.00 28.28           H  
ATOM   1418 HG23 VAL A  98      -1.113  43.871 -36.031  1.00 28.28           H  
ATOM   1419  N   SER A  99      -3.494  42.294 -39.397  1.00 24.16           N  
ATOM   1420  H   SER A  99      -3.683  41.306 -39.308  1.00 24.16           H  
ATOM   1421  CA  SER A  99      -3.031  42.573 -40.785  1.00 24.16           C  
ATOM   1422  HA  SER A  99      -3.766  42.078 -41.420  1.00 24.16           H  
ATOM   1423  C   SER A  99      -1.658  41.984 -41.205  1.00 24.16           C  
ATOM   1424  CB  SER A  99      -3.123  44.055 -41.162  1.00 24.16           C  
ATOM   1425  HB2 SER A  99      -2.243  44.585 -40.797  1.00 24.16           H  
ATOM   1426  HB3 SER A  99      -4.016  44.491 -40.715  1.00 24.16           H  
ATOM   1427  O   SER A  99      -0.644  42.344 -40.616  1.00 24.16           O  
ATOM   1428  OG  SER A  99      -3.215  44.168 -42.571  1.00 24.16           O  
ATOM   1429  HG  SER A  99      -3.136  45.094 -42.811  1.00 24.16           H  
ATOM   1430  N   GLY A 100      -1.626  41.160 -42.278  1.00 24.55           N  
ATOM   1431  H   GLY A 100      -2.513  40.883 -42.674  1.00 24.55           H  
ATOM   1432  CA  GLY A 100      -0.410  40.842 -43.063  1.00 24.55           C  
ATOM   1433  HA2 GLY A 100       0.442  40.830 -42.384  1.00 24.55           H  
ATOM   1434  HA3 GLY A 100      -0.234  41.651 -43.772  1.00 24.55           H  
ATOM   1435  C   GLY A 100      -0.372  39.498 -43.837  1.00 24.55           C  
ATOM   1436  O   GLY A 100       0.016  38.501 -43.251  1.00 24.55           O  
ATOM   1437  N   VAL A 101      -0.757  39.519 -45.134  1.00 25.36           N  
ATOM   1438  H   VAL A 101      -1.246  40.372 -45.368  1.00 25.36           H  
ATOM   1439  CA  VAL A 101      -0.204  38.850 -46.365  1.00 25.36           C  
ATOM   1440  HA  VAL A 101      -1.042  38.741 -47.053  1.00 25.36           H  
ATOM   1441  C   VAL A 101       0.399  37.412 -46.265  1.00 25.36           C  
ATOM   1442  CB  VAL A 101       0.775  39.850 -47.029  1.00 25.36           C  
ATOM   1443  HB  VAL A 101       1.080  39.437 -47.990  1.00 25.36           H  
ATOM   1444  O   VAL A 101       1.187  37.146 -45.377  1.00 25.36           O  
ATOM   1445  CG1 VAL A 101       0.093  41.200 -47.323  1.00 25.36           C  
ATOM   1446 HG11 VAL A 101      -0.119  41.747 -46.404  1.00 25.36           H  
ATOM   1447 HG12 VAL A 101       0.757  41.810 -47.936  1.00 25.36           H  
ATOM   1448 HG13 VAL A 101      -0.831  41.038 -47.877  1.00 25.36           H  
ATOM   1449  CG2 VAL A 101       2.028  40.156 -46.191  1.00 25.36           C  
ATOM   1450 HG21 VAL A 101       2.697  40.807 -46.754  1.00 25.36           H  
ATOM   1451 HG22 VAL A 101       1.766  40.647 -45.255  1.00 25.36           H  
ATOM   1452 HG23 VAL A 101       2.567  39.236 -45.962  1.00 25.36           H  
ATOM   1453  N   MET A 102       0.150  36.399 -47.123  1.00 26.22           N  
ATOM   1454  H   MET A 102       0.274  35.508 -46.664  1.00 26.22           H  
ATOM   1455  CA  MET A 102       0.363  36.275 -48.586  1.00 26.22           C  
ATOM   1456  HA  MET A 102      -0.005  37.174 -49.081  1.00 26.22           H  
ATOM   1457  C   MET A 102      -0.367  35.030 -49.181  1.00 26.22           C  
ATOM   1458  CB  MET A 102       1.871  36.091 -48.912  1.00 26.22           C  
ATOM   1459  HB2 MET A 102       2.132  35.037 -48.811  1.00 26.22           H  
ATOM   1460  HB3 MET A 102       2.031  36.370 -49.953  1.00 26.22           H  
ATOM   1461  O   MET A 102      -0.841  34.155 -48.462  1.00 26.22           O  
ATOM   1462  CG  MET A 102       2.856  36.878 -48.038  1.00 26.22           C  
ATOM   1463  HG2 MET A 102       2.511  37.907 -47.933  1.00 26.22           H  
ATOM   1464  HG3 MET A 102       2.876  36.417 -47.051  1.00 26.22           H  
ATOM   1465  SD  MET A 102       4.565  36.942 -48.619  1.00 26.22           S  
ATOM   1466  CE  MET A 102       4.444  38.314 -49.795  1.00 26.22           C  
ATOM   1467  HE1 MET A 102       3.734  38.066 -50.583  1.00 26.22           H  
ATOM   1468  HE2 MET A 102       5.424  38.494 -50.239  1.00 26.22           H  
ATOM   1469  HE3 MET A 102       4.117  39.214 -49.275  1.00 26.22           H  
ATOM   1470  N   SER A 103      -0.423  34.972 -50.512  1.00 24.79           N  
ATOM   1471  H   SER A 103       0.058  35.719 -50.992  1.00 24.79           H  
ATOM   1472  CA  SER A 103      -1.292  34.191 -51.411  1.00 24.79           C  
ATOM   1473  HA  SER A 103      -2.285  34.115 -50.967  1.00 24.79           H  
ATOM   1474  C   SER A 103      -0.813  32.779 -51.833  1.00 24.79           C  
ATOM   1475  CB  SER A 103      -1.377  35.018 -52.707  1.00 24.79           C  
ATOM   1476  HB2 SER A 103      -0.455  34.886 -53.273  1.00 24.79           H  
ATOM   1477  HB3 SER A 103      -2.210  34.655 -53.308  1.00 24.79           H  
ATOM   1478  O   SER A 103       0.383  32.544 -51.932  1.00 24.79           O  
ATOM   1479  OG  SER A 103      -1.546  36.406 -52.450  1.00 24.79           O  
ATOM   1480  HG  SER A 103      -1.612  36.869 -53.289  1.00 24.79           H  
ATOM   1481  N   GLY A 104      -1.758  31.930 -52.283  1.00 22.99           N  
ATOM   1482  H   GLY A 104      -2.705  32.131 -51.996  1.00 22.99           H  
ATOM   1483  CA  GLY A 104      -1.621  31.087 -53.495  1.00 22.99           C  
ATOM   1484  HA2 GLY A 104      -2.572  31.104 -54.026  1.00 22.99           H  
ATOM   1485  HA3 GLY A 104      -0.890  31.559 -54.152  1.00 22.99           H  
ATOM   1486  C   GLY A 104      -1.178  29.614 -53.358  1.00 22.99           C  
ATOM   1487  O   GLY A 104      -0.009  29.335 -53.129  1.00 22.99           O  
ATOM   1488  N   GLY A 105      -2.084  28.665 -53.643  1.00 26.58           N  
ATOM   1489  H   GLY A 105      -3.049  28.942 -53.757  1.00 26.58           H  
ATOM   1490  CA  GLY A 105      -1.761  27.246 -53.885  1.00 26.58           C  
ATOM   1491  HA2 GLY A 105      -1.130  26.881 -53.074  1.00 26.58           H  
ATOM   1492  HA3 GLY A 105      -1.192  27.159 -54.811  1.00 26.58           H  
ATOM   1493  C   GLY A 105      -3.003  26.341 -53.955  1.00 26.58           C  
ATOM   1494  O   GLY A 105      -3.700  26.176 -52.963  1.00 26.58           O  
ATOM   1495  N   ALA A 106      -3.297  25.807 -55.143  1.00 30.10           N  
ATOM   1496  H   ALA A 106      -2.613  25.942 -55.874  1.00 30.10           H  
ATOM   1497  CA  ALA A 106      -4.491  25.041 -55.531  1.00 30.10           C  
ATOM   1498  HA  ALA A 106      -5.367  25.547 -55.125  1.00 30.10           H  
ATOM   1499  C   ALA A 106      -4.510  23.569 -55.012  1.00 30.10           C  
ATOM   1500  CB  ALA A 106      -4.530  25.138 -57.067  1.00 30.10           C  
ATOM   1501  HB1 ALA A 106      -3.728  24.539 -57.497  1.00 30.10           H  
ATOM   1502  HB2 ALA A 106      -5.483  24.791 -57.466  1.00 30.10           H  
ATOM   1503  HB3 ALA A 106      -4.408  26.175 -57.379  1.00 30.10           H  
ATOM   1504  O   ALA A 106      -3.498  23.099 -54.494  1.00 30.10           O  
ATOM   1505  N   PRO A 107      -5.632  22.821 -55.141  1.00 34.47           N  
ATOM   1506  CA  PRO A 107      -5.854  21.548 -54.454  1.00 34.47           C  
ATOM   1507  HA  PRO A 107      -5.348  21.555 -53.488  1.00 34.47           H  
ATOM   1508  C   PRO A 107      -5.361  20.337 -55.265  1.00 34.47           C  
ATOM   1509  CB  PRO A 107      -7.369  21.504 -54.225  1.00 34.47           C  
ATOM   1510  HB2 PRO A 107      -7.619  22.097 -53.345  1.00 34.47           H  
ATOM   1511  HB3 PRO A 107      -7.741  20.486 -54.116  1.00 34.47           H  
ATOM   1512  O   PRO A 107      -5.554  20.266 -56.477  1.00 34.47           O  
ATOM   1513  CG  PRO A 107      -7.929  22.185 -55.474  1.00 34.47           C  
ATOM   1514  HG2 PRO A 107      -8.066  21.446 -56.265  1.00 34.47           H  
ATOM   1515  HG3 PRO A 107      -8.871  22.691 -55.264  1.00 34.47           H  
ATOM   1516  CD  PRO A 107      -6.838  23.174 -55.883  1.00 34.47           C  
ATOM   1517  HD2 PRO A 107      -6.666  23.083 -56.956  1.00 34.47           H  
ATOM   1518  HD3 PRO A 107      -7.154  24.186 -55.630  1.00 34.47           H  
ATOM   1519  N   GLY A 108      -4.775  19.348 -54.586  1.00 27.64           N  
ATOM   1520  H   GLY A 108      -4.596  19.479 -53.601  1.00 27.64           H  
ATOM   1521  CA  GLY A 108      -4.309  18.099 -55.190  1.00 27.64           C  
ATOM   1522  HA2 GLY A 108      -4.894  17.873 -56.082  1.00 27.64           H  
ATOM   1523  HA3 GLY A 108      -3.269  18.217 -55.493  1.00 27.64           H  
ATOM   1524  C   GLY A 108      -4.390  16.923 -54.216  1.00 27.64           C  
ATOM   1525  O   GLY A 108      -3.647  16.870 -53.245  1.00 27.64           O  
ATOM   1526  N   LEU A 109      -5.329  16.016 -54.501  1.00 26.50           N  
ATOM   1527  H   LEU A 109      -5.984  16.316 -55.209  1.00 26.50           H  
ATOM   1528  CA  LEU A 109      -5.276  14.557 -54.323  1.00 26.50           C  
ATOM   1529  HA  LEU A 109      -6.296  14.203 -54.173  1.00 26.50           H  
ATOM   1530  C   LEU A 109      -4.446  14.024 -53.134  1.00 26.50           C  
ATOM   1531  CB  LEU A 109      -4.755  13.959 -55.653  1.00 26.50           C  
ATOM   1532  HB2 LEU A 109      -4.772  12.872 -55.575  1.00 26.50           H  
ATOM   1533  HB3 LEU A 109      -3.715  14.260 -55.774  1.00 26.50           H  
ATOM   1534  O   LEU A 109      -3.236  13.848 -53.253  1.00 26.50           O  
ATOM   1535  CG  LEU A 109      -5.514  14.373 -56.931  1.00 26.50           C  
ATOM   1536  HG  LEU A 109      -5.524  15.459 -57.023  1.00 26.50           H  
ATOM   1537  CD1 LEU A 109      -4.808  13.816 -58.165  1.00 26.50           C  
ATOM   1538 HD11 LEU A 109      -4.791  12.726 -58.130  1.00 26.50           H  
ATOM   1539 HD12 LEU A 109      -3.784  14.189 -58.205  1.00 26.50           H  
ATOM   1540 HD13 LEU A 109      -5.330  14.137 -59.067  1.00 26.50           H  
ATOM   1541  CD2 LEU A 109      -6.958  13.873 -56.923  1.00 26.50           C  
ATOM   1542 HD21 LEU A 109      -6.978  12.788 -56.817  1.00 26.50           H  
ATOM   1543 HD22 LEU A 109      -7.445  14.146 -57.859  1.00 26.50           H  
ATOM   1544 HD23 LEU A 109      -7.514  14.328 -56.103  1.00 26.50           H  
ATOM   1545  N   ASN A 110      -5.098  13.625 -52.036  1.00 27.12           N  
ATOM   1546  H   ASN A 110      -6.093  13.782 -51.962  1.00 27.12           H  
ATOM   1547  CA  ASN A 110      -4.489  12.693 -51.083  1.00 27.12           C  
ATOM   1548  HA  ASN A 110      -3.549  12.348 -51.513  1.00 27.12           H  
ATOM   1549  C   ASN A 110      -5.364  11.441 -50.930  1.00 27.12           C  
ATOM   1550  CB  ASN A 110      -4.111  13.382 -49.764  1.00 27.12           C  
ATOM   1551  HB2 ASN A 110      -4.903  13.251 -49.027  1.00 27.12           H  
ATOM   1552  HB3 ASN A 110      -3.963  14.449 -49.931  1.00 27.12           H  
ATOM   1553  O   ASN A 110      -6.530  11.509 -50.546  1.00 27.12           O  
ATOM   1554  CG  ASN A 110      -2.818  12.790 -49.227  1.00 27.12           C  
ATOM   1555  ND2 ASN A 110      -1.696  13.418 -49.488  1.00 27.12           N  
ATOM   1556 HD21 ASN A 110      -1.699  14.256 -50.051  1.00 27.12           H  
ATOM   1557 HD22 ASN A 110      -0.851  12.978 -49.152  1.00 27.12           H  
ATOM   1558  OD1 ASN A 110      -2.783  11.726 -48.641  1.00 27.12           O  
ATOM   1559  N   GLN A 111      -4.779  10.326 -51.354  1.00 22.65           N  
ATOM   1560  H   GLN A 111      -3.795  10.402 -51.572  1.00 22.65           H  
ATOM   1561  CA  GLN A 111      -5.333   8.981 -51.446  1.00 22.65           C  
ATOM   1562  HA  GLN A 111      -6.187   8.991 -52.124  1.00 22.65           H  
ATOM   1563  C   GLN A 111      -5.749   8.425 -50.071  1.00 22.65           C  
ATOM   1564  CB  GLN A 111      -4.218   8.093 -52.024  1.00 22.65           C  
ATOM   1565  HB2 GLN A 111      -3.317   8.250 -51.432  1.00 22.65           H  
ATOM   1566  HB3 GLN A 111      -4.487   7.044 -51.902  1.00 22.65           H  
ATOM   1567  O   GLN A 111      -5.066   8.681 -49.078  1.00 22.65           O  
ATOM   1568  CG  GLN A 111      -3.879   8.363 -53.503  1.00 22.65           C  
ATOM   1569  HG2 GLN A 111      -2.809   8.205 -53.634  1.00 22.65           H  
ATOM   1570  HG3 GLN A 111      -4.098   9.394 -53.779  1.00 22.65           H  
ATOM   1571  CD  GLN A 111      -4.607   7.423 -54.457  1.00 22.65           C  
ATOM   1572  NE2 GLN A 111      -4.057   7.167 -55.623  1.00 22.65           N  
ATOM   1573 HE21 GLN A 111      -4.567   6.526 -56.213  1.00 22.65           H  
ATOM   1574 HE22 GLN A 111      -3.169   7.574 -55.883  1.00 22.65           H  
ATOM   1575  OE1 GLN A 111      -5.672   6.900 -54.182  1.00 22.65           O  
ATOM   1576  N   PRO A 112      -6.809   7.601 -49.997  1.00 31.32           N  
ATOM   1577  CA  PRO A 112      -7.166   6.881 -48.784  1.00 31.32           C  
ATOM   1578  HA  PRO A 112      -7.142   7.550 -47.924  1.00 31.32           H  
ATOM   1579  C   PRO A 112      -6.174   5.728 -48.567  1.00 31.32           C  
ATOM   1580  CB  PRO A 112      -8.603   6.407 -49.019  1.00 31.32           C  
ATOM   1581  HB2 PRO A 112      -9.294   7.201 -48.736  1.00 31.32           H  
ATOM   1582  HB3 PRO A 112      -8.829   5.493 -48.470  1.00 31.32           H  
ATOM   1583  O   PRO A 112      -6.063   4.819 -49.388  1.00 31.32           O  
ATOM   1584  CG  PRO A 112      -8.669   6.195 -50.533  1.00 31.32           C  
ATOM   1585  HG2 PRO A 112      -8.330   5.188 -50.779  1.00 31.32           H  
ATOM   1586  HG3 PRO A 112      -9.676   6.356 -50.918  1.00 31.32           H  
ATOM   1587  CD  PRO A 112      -7.683   7.217 -51.097  1.00 31.32           C  
ATOM   1588  HD2 PRO A 112      -8.229   8.093 -51.449  1.00 31.32           H  
ATOM   1589  HD3 PRO A 112      -7.115   6.773 -51.914  1.00 31.32           H  
ATOM   1590  N   ILE A 113      -5.438   5.755 -47.457  1.00 28.63           N  
ATOM   1591  H   ILE A 113      -5.522   6.551 -46.841  1.00 28.63           H  
ATOM   1592  CA  ILE A 113      -4.580   4.639 -47.046  1.00 28.63           C  
ATOM   1593  HA  ILE A 113      -4.044   4.277 -47.924  1.00 28.63           H  
ATOM   1594  C   ILE A 113      -5.474   3.488 -46.567  1.00 28.63           C  
ATOM   1595  CB  ILE A 113      -3.511   5.124 -46.034  1.00 28.63           C  
ATOM   1596  HB  ILE A 113      -3.976   5.830 -45.346  1.00 28.63           H  
ATOM   1597  O   ILE A 113      -6.087   3.548 -45.502  1.00 28.63           O  
ATOM   1598  CG1 ILE A 113      -2.400   5.851 -46.832  1.00 28.63           C  
ATOM   1599 HG12 ILE A 113      -2.863   6.587 -47.489  1.00 28.63           H  
ATOM   1600 HG13 ILE A 113      -1.874   5.132 -47.459  1.00 28.63           H  
ATOM   1601  CG2 ILE A 113      -2.913   3.979 -45.194  1.00 28.63           C  
ATOM   1602 HG21 ILE A 113      -2.474   3.222 -45.844  1.00 28.63           H  
ATOM   1603 HG22 ILE A 113      -2.149   4.360 -44.517  1.00 28.63           H  
ATOM   1604 HG23 ILE A 113      -3.683   3.515 -44.578  1.00 28.63           H  
ATOM   1605  CD1 ILE A 113      -1.372   6.599 -45.975  1.00 28.63           C  
ATOM   1606 HD11 ILE A 113      -1.883   7.281 -45.294  1.00 28.63           H  
ATOM   1607 HD12 ILE A 113      -0.714   7.175 -46.625  1.00 28.63           H  
ATOM   1608 HD13 ILE A 113      -0.765   5.897 -45.403  1.00 28.63           H  
ATOM   1609  N   LEU A 114      -5.556   2.447 -47.402  1.00 24.66           N  
ATOM   1610  H   LEU A 114      -5.110   2.550 -48.302  1.00 24.66           H  
ATOM   1611  CA  LEU A 114      -6.073   1.125 -47.059  1.00 24.66           C  
ATOM   1612  HA  LEU A 114      -7.094   1.212 -46.689  1.00 24.66           H  
ATOM   1613  C   LEU A 114      -5.196   0.498 -45.967  1.00 24.66           C  
ATOM   1614  CB  LEU A 114      -6.030   0.189 -48.291  1.00 24.66           C  
ATOM   1615  HB2 LEU A 114      -5.955  -0.825 -47.899  1.00 24.66           H  
ATOM   1616  HB3 LEU A 114      -5.117   0.360 -48.862  1.00 24.66           H  
ATOM   1617  O   LEU A 114      -3.991   0.341 -46.159  1.00 24.66           O  
ATOM   1618  CG  LEU A 114      -7.251   0.209 -49.229  1.00 24.66           C  
ATOM   1619  HG  LEU A 114      -8.151   0.415 -48.649  1.00 24.66           H  
ATOM   1620  CD1 LEU A 114      -7.120   1.245 -50.345  1.00 24.66           C  
ATOM   1621 HD11 LEU A 114      -8.009   1.225 -50.976  1.00 24.66           H  
ATOM   1622 HD12 LEU A 114      -7.026   2.241 -49.913  1.00 24.66           H  
ATOM   1623 HD13 LEU A 114      -6.241   1.037 -50.955  1.00 24.66           H  
ATOM   1624  CD2 LEU A 114      -7.405  -1.168 -49.880  1.00 24.66           C  
ATOM   1625 HD21 LEU A 114      -8.259  -1.160 -50.558  1.00 24.66           H  
ATOM   1626 HD22 LEU A 114      -6.506  -1.420 -50.443  1.00 24.66           H  
ATOM   1627 HD23 LEU A 114      -7.580  -1.926 -49.117  1.00 24.66           H  
ATOM   1628  N   ILE A 115      -5.808   0.037 -44.877  1.00 28.86           N  
ATOM   1629  H   ILE A 115      -6.788   0.244 -44.748  1.00 28.86           H  
ATOM   1630  CA  ILE A 115      -5.201  -0.959 -43.987  1.00 28.86           C  
ATOM   1631  HA  ILE A 115      -4.201  -1.202 -44.347  1.00 28.86           H  
ATOM   1632  C   ILE A 115      -6.079  -2.215 -44.061  1.00 28.86           C  
ATOM   1633  CB  ILE A 115      -5.011  -0.434 -42.546  1.00 28.86           C  
ATOM   1634  HB  ILE A 115      -5.989  -0.222 -42.115  1.00 28.86           H  
ATOM   1635  O   ILE A 115      -7.168  -2.227 -43.483  1.00 28.86           O  
ATOM   1636  CG1 ILE A 115      -4.179   0.871 -42.543  1.00 28.86           C  
ATOM   1637 HG12 ILE A 115      -3.192   0.676 -42.963  1.00 28.86           H  
ATOM   1638 HG13 ILE A 115      -4.671   1.612 -43.173  1.00 28.86           H  
ATOM   1639  CG2 ILE A 115      -4.318  -1.524 -41.701  1.00 28.86           C  
ATOM   1640 HG21 ILE A 115      -4.238  -1.203 -40.663  1.00 28.86           H  
ATOM   1641 HG22 ILE A 115      -4.902  -2.445 -41.707  1.00 28.86           H  
ATOM   1642 HG23 ILE A 115      -3.322  -1.730 -42.093  1.00 28.86           H  
ATOM   1643  CD1 ILE A 115      -4.015   1.510 -41.159  1.00 28.86           C  
ATOM   1644 HD11 ILE A 115      -4.990   1.642 -40.692  1.00 28.86           H  
ATOM   1645 HD12 ILE A 115      -3.382   0.891 -40.523  1.00 28.86           H  
ATOM   1646 HD13 ILE A 115      -3.541   2.486 -41.270  1.00 28.86           H  
ATOM   1647  N   PRO A 116      -5.665  -3.263 -44.795  1.00 25.24           N  
ATOM   1648  CA  PRO A 116      -6.347  -4.546 -44.767  1.00 25.24           C  
ATOM   1649  HA  PRO A 116      -7.426  -4.407 -44.840  1.00 25.24           H  
ATOM   1650  C   PRO A 116      -6.011  -5.254 -43.450  1.00 25.24           C  
ATOM   1651  CB  PRO A 116      -5.849  -5.294 -46.006  1.00 25.24           C  
ATOM   1652  HB2 PRO A 116      -5.847  -6.374 -45.862  1.00 25.24           H  
ATOM   1653  HB3 PRO A 116      -6.471  -5.028 -46.861  1.00 25.24           H  
ATOM   1654  O   PRO A 116      -4.842  -5.437 -43.107  1.00 25.24           O  
ATOM   1655  CG  PRO A 116      -4.437  -4.745 -46.220  1.00 25.24           C  
ATOM   1656  HG2 PRO A 116      -4.163  -4.743 -47.276  1.00 25.24           H  
ATOM   1657  HG3 PRO A 116      -3.724  -5.340 -45.649  1.00 25.24           H  
ATOM   1658  CD  PRO A 116      -4.486  -3.327 -45.649  1.00 25.24           C  
ATOM   1659  HD2 PRO A 116      -4.584  -2.605 -46.460  1.00 25.24           H  
ATOM   1660  HD3 PRO A 116      -3.578  -3.132 -45.079  1.00 25.24           H  
ATOM   1661  N   PHE A 117      -7.033  -5.670 -42.702  1.00 30.40           N  
ATOM   1662  H   PHE A 117      -7.975  -5.472 -43.006  1.00 30.40           H  
ATOM   1663  CA  PHE A 117      -6.841  -6.592 -41.587  1.00 30.40           C  
ATOM   1664  HA  PHE A 117      -5.995  -6.247 -40.991  1.00 30.40           H  
ATOM   1665  C   PHE A 117      -6.489  -7.974 -42.147  1.00 30.40           C  
ATOM   1666  CB  PHE A 117      -8.072  -6.610 -40.672  1.00 30.40           C  
ATOM   1667  HB2 PHE A 117      -8.059  -7.534 -40.093  1.00 30.40           H  
ATOM   1668  HB3 PHE A 117      -8.981  -6.620 -41.273  1.00 30.40           H  
ATOM   1669  O   PHE A 117      -7.265  -8.575 -42.888  1.00 30.40           O  
ATOM   1670  CG  PHE A 117      -8.104  -5.449 -39.694  1.00 30.40           C  
ATOM   1671  CD1 PHE A 117      -7.392  -5.539 -38.482  1.00 30.40           C  
ATOM   1672  HD1 PHE A 117      -6.840  -6.437 -38.245  1.00 30.40           H  
ATOM   1673  CD2 PHE A 117      -8.818  -4.274 -39.995  1.00 30.40           C  
ATOM   1674  HD2 PHE A 117      -9.356  -4.189 -40.928  1.00 30.40           H  
ATOM   1675  CE1 PHE A 117      -7.395  -4.464 -37.576  1.00 30.40           C  
ATOM   1676  HE1 PHE A 117      -6.847  -4.536 -36.648  1.00 30.40           H  
ATOM   1677  CE2 PHE A 117      -8.824  -3.199 -39.087  1.00 30.40           C  
ATOM   1678  HE2 PHE A 117      -9.369  -2.297 -39.324  1.00 30.40           H  
ATOM   1679  CZ  PHE A 117      -8.113  -3.294 -37.878  1.00 30.40           C  
ATOM   1680  HZ  PHE A 117      -8.116  -2.466 -37.185  1.00 30.40           H  
ATOM   1681  N   ASN A 118      -5.288  -8.447 -41.815  1.00 26.24           N  
ATOM   1682  H   ASN A 118      -4.692  -7.859 -41.250  1.00 26.24           H  
ATOM   1683  CA  ASN A 118      -4.768  -9.747 -42.215  1.00 26.24           C  
ATOM   1684  HA  ASN A 118      -4.882  -9.851 -43.294  1.00 26.24           H  
ATOM   1685  C   ASN A 118      -5.576 -10.861 -41.529  1.00 26.24           C  
ATOM   1686  CB  ASN A 118      -3.265  -9.781 -41.876  1.00 26.24           C  
ATOM   1687  HB2 ASN A 118      -3.135  -9.798 -40.794  1.00 26.24           H  
ATOM   1688  HB3 ASN A 118      -2.788  -8.884 -42.271  1.00 26.24           H  
ATOM   1689  O   ASN A 118      -5.478 -11.062 -40.318  1.00 26.24           O  
ATOM   1690  CG  ASN A 118      -2.539 -10.975 -42.470  1.00 26.24           C  
ATOM   1691  ND2 ASN A 118      -1.272 -11.136 -42.167  1.00 26.24           N  
ATOM   1692 HD21 ASN A 118      -0.800 -10.495 -41.546  1.00 26.24           H  
ATOM   1693 HD22 ASN A 118      -0.822 -11.935 -42.590  1.00 26.24           H  
ATOM   1694  OD1 ASN A 118      -3.077 -11.758 -43.229  1.00 26.24           O  
ATOM   1695  N   ALA A 119      -6.398 -11.548 -42.316  1.00 30.02           N  
ATOM   1696  H   ALA A 119      -6.438 -11.290 -43.292  1.00 30.02           H  
ATOM   1697  CA  ALA A 119      -7.125 -12.740 -41.925  1.00 30.02           C  
ATOM   1698  HA  ALA A 119      -7.333 -12.704 -40.856  1.00 30.02           H  
ATOM   1699  C   ALA A 119      -6.269 -13.978 -42.228  1.00 30.02           C  
ATOM   1700  CB  ALA A 119      -8.465 -12.758 -42.674  1.00 30.02           C  
ATOM   1701  HB1 ALA A 119      -8.293 -12.788 -43.750  1.00 30.02           H  
ATOM   1702  HB2 ALA A 119      -9.037 -11.864 -42.427  1.00 30.02           H  
ATOM   1703  HB3 ALA A 119      -9.037 -13.638 -42.380  1.00 30.02           H  
ATOM   1704  O   ALA A 119      -5.991 -14.283 -43.384  1.00 30.02           O  
ATOM   1705  N   GLY A 120      -5.900 -14.718 -41.183  1.00 28.80           N  
ATOM   1706  H   GLY A 120      -6.092 -14.363 -40.257  1.00 28.80           H  
ATOM   1707  CA  GLY A 120      -5.365 -16.073 -41.280  1.00 28.80           C  
ATOM   1708  HA2 GLY A 120      -4.301 -16.063 -41.046  1.00 28.80           H  
ATOM   1709  HA3 GLY A 120      -5.499 -16.475 -42.285  1.00 28.80           H  
ATOM   1710  C   GLY A 120      -6.082 -16.963 -40.271  1.00 28.80           C  
ATOM   1711  O   GLY A 120      -5.705 -16.974 -39.106  1.00 28.80           O  
ATOM   1712  N   GLY A 121      -7.136 -17.666 -40.707  1.00 29.95           N  
ATOM   1713  H   GLY A 121      -7.416 -17.546 -41.670  1.00 29.95           H  
ATOM   1714  CA  GLY A 121      -7.848 -18.647 -39.873  1.00 29.95           C  
ATOM   1715  HA2 GLY A 121      -7.453 -19.641 -40.084  1.00 29.95           H  
ATOM   1716  HA3 GLY A 121      -7.658 -18.442 -38.820  1.00 29.95           H  
ATOM   1717  C   GLY A 121      -9.370 -18.688 -40.052  1.00 29.95           C  
ATOM   1718  O   GLY A 121     -10.103 -18.299 -39.159  1.00 29.95           O  
ATOM   1719  N   HIS A 122      -9.816 -19.118 -41.235  1.00 28.85           N  
ATOM   1720  H   HIS A 122      -9.083 -19.255 -41.916  1.00 28.85           H  
ATOM   1721  CA  HIS A 122     -11.033 -19.895 -41.536  1.00 28.85           C  
ATOM   1722  HA  HIS A 122     -11.462 -19.485 -42.450  1.00 28.85           H  
ATOM   1723  C   HIS A 122     -12.177 -19.957 -40.484  1.00 28.85           C  
ATOM   1724  CB  HIS A 122     -10.499 -21.305 -41.866  1.00 28.85           C  
ATOM   1725  HB2 HIS A 122     -10.126 -21.764 -40.951  1.00 28.85           H  
ATOM   1726  HB3 HIS A 122      -9.652 -21.215 -42.547  1.00 28.85           H  
ATOM   1727  O   HIS A 122     -12.079 -20.706 -39.519  1.00 28.85           O  
ATOM   1728  CG  HIS A 122     -11.468 -22.253 -42.519  1.00 28.85           C  
ATOM   1729  CD2 HIS A 122     -11.725 -23.540 -42.125  1.00 28.85           C  
ATOM   1730  HD2 HIS A 122     -11.316 -24.034 -41.256  1.00 28.85           H  
ATOM   1731  ND1 HIS A 122     -12.153 -22.044 -43.697  1.00 28.85           N  
ATOM   1732  HD1 HIS A 122     -12.095 -21.230 -44.291  1.00 28.85           H  
ATOM   1733  CE1 HIS A 122     -12.815 -23.175 -43.995  1.00 28.85           C  
ATOM   1734  HE1 HIS A 122     -13.422 -23.331 -44.875  1.00 28.85           H  
ATOM   1735  NE2 HIS A 122     -12.586 -24.110 -43.066  1.00 28.85           N  
ATOM   1736  N   LEU A 123     -13.288 -19.236 -40.742  1.00 32.24           N  
ATOM   1737  H   LEU A 123     -13.110 -18.374 -41.238  1.00 32.24           H  
ATOM   1738  CA  LEU A 123     -14.693 -19.715 -40.856  1.00 32.24           C  
ATOM   1739  HA  LEU A 123     -14.833 -20.055 -41.882  1.00 32.24           H  
ATOM   1740  C   LEU A 123     -15.717 -18.566 -40.631  1.00 32.24           C  
ATOM   1741  CB  LEU A 123     -15.036 -20.907 -39.922  1.00 32.24           C  
ATOM   1742  HB2 LEU A 123     -16.116 -20.939 -39.779  1.00 32.24           H  
ATOM   1743  HB3 LEU A 123     -14.599 -20.721 -38.940  1.00 32.24           H  
ATOM   1744  O   LEU A 123     -15.920 -18.107 -39.517  1.00 32.24           O  
ATOM   1745  CG  LEU A 123     -14.599 -22.302 -40.431  1.00 32.24           C  
ATOM   1746  HG  LEU A 123     -13.538 -22.293 -40.679  1.00 32.24           H  
ATOM   1747  CD1 LEU A 123     -14.818 -23.363 -39.355  1.00 32.24           C  
ATOM   1748 HD11 LEU A 123     -14.241 -23.100 -38.469  1.00 32.24           H  
ATOM   1749 HD12 LEU A 123     -15.875 -23.425 -39.093  1.00 32.24           H  
ATOM   1750 HD13 LEU A 123     -14.473 -24.332 -39.717  1.00 32.24           H  
ATOM   1751  CD2 LEU A 123     -15.367 -22.735 -41.684  1.00 32.24           C  
ATOM   1752 HD21 LEU A 123     -15.083 -23.754 -41.945  1.00 32.24           H  
ATOM   1753 HD22 LEU A 123     -16.440 -22.706 -41.492  1.00 32.24           H  
ATOM   1754 HD23 LEU A 123     -15.120 -22.089 -42.527  1.00 32.24           H  
ATOM   1755  N   GLY A 124     -16.395 -18.148 -41.713  1.00 30.63           N  
ATOM   1756  H   GLY A 124     -16.043 -18.498 -42.593  1.00 30.63           H  
ATOM   1757  CA  GLY A 124     -17.818 -17.746 -41.744  1.00 30.63           C  
ATOM   1758  HA2 GLY A 124     -18.127 -17.705 -42.789  1.00 30.63           H  
ATOM   1759  HA3 GLY A 124     -18.385 -18.559 -41.292  1.00 30.63           H  
ATOM   1760  C   GLY A 124     -18.332 -16.453 -41.067  1.00 30.63           C  
ATOM   1761  O   GLY A 124     -18.882 -16.525 -39.979  1.00 30.63           O  
ATOM   1762  N   GLY A 125     -18.385 -15.338 -41.820  1.00 28.03           N  
ATOM   1763  H   GLY A 125     -17.773 -15.323 -42.623  1.00 28.03           H  
ATOM   1764  CA  GLY A 125     -19.575 -14.455 -41.897  1.00 28.03           C  
ATOM   1765  HA2 GLY A 125     -20.447 -15.056 -41.641  1.00 28.03           H  
ATOM   1766  HA3 GLY A 125     -19.702 -14.167 -42.941  1.00 28.03           H  
ATOM   1767  C   GLY A 125     -19.685 -13.174 -41.031  1.00 28.03           C  
ATOM   1768  O   GLY A 125     -19.821 -13.251 -39.820  1.00 28.03           O  
ATOM   1769  N   GLN A 126     -19.835 -12.026 -41.725  1.00 29.83           N  
ATOM   1770  H   GLN A 126     -19.628 -12.108 -42.710  1.00 29.83           H  
ATOM   1771  CA  GLN A 126     -20.454 -10.725 -41.337  1.00 29.83           C  
ATOM   1772  HA  GLN A 126     -20.794 -10.328 -42.293  1.00 29.83           H  
ATOM   1773  C   GLN A 126     -19.581  -9.565 -40.767  1.00 29.83           C  
ATOM   1774  CB  GLN A 126     -21.780 -10.905 -40.566  1.00 29.83           C  
ATOM   1775  HB2 GLN A 126     -21.587 -11.466 -39.652  1.00 29.83           H  
ATOM   1776  HB3 GLN A 126     -22.140  -9.928 -40.245  1.00 29.83           H  
ATOM   1777  O   GLN A 126     -19.332  -9.458 -39.575  1.00 29.83           O  
ATOM   1778  CG  GLN A 126     -22.899 -11.611 -41.364  1.00 29.83           C  
ATOM   1779  HG2 GLN A 126     -22.488 -12.142 -42.223  1.00 29.83           H  
ATOM   1780  HG3 GLN A 126     -23.342 -12.361 -40.708  1.00 29.83           H  
ATOM   1781  CD  GLN A 126     -24.022 -10.690 -41.849  1.00 29.83           C  
ATOM   1782  NE2 GLN A 126     -25.243 -11.165 -41.921  1.00 29.83           N  
ATOM   1783 HE21 GLN A 126     -25.957 -10.520 -42.228  1.00 29.83           H  
ATOM   1784 HE22 GLN A 126     -25.450 -12.103 -41.607  1.00 29.83           H  
ATOM   1785  OE1 GLN A 126     -23.839  -9.546 -42.225  1.00 29.83           O  
ATOM   1786  N   GLN A 127     -19.249  -8.644 -41.693  1.00 30.57           N  
ATOM   1787  H   GLN A 127     -19.336  -8.986 -42.639  1.00 30.57           H  
ATOM   1788  CA  GLN A 127     -19.203  -7.159 -41.668  1.00 30.57           C  
ATOM   1789  HA  GLN A 127     -18.605  -6.918 -42.547  1.00 30.57           H  
ATOM   1790  C   GLN A 127     -18.524  -6.398 -40.505  1.00 30.57           C  
ATOM   1791  CB  GLN A 127     -20.582  -6.529 -41.981  1.00 30.57           C  
ATOM   1792  HB2 GLN A 127     -21.009  -6.152 -41.052  1.00 30.57           H  
ATOM   1793  HB3 GLN A 127     -20.429  -5.666 -42.629  1.00 30.57           H  
ATOM   1794  O   GLN A 127     -19.066  -6.252 -39.411  1.00 30.57           O  
ATOM   1795  CG  GLN A 127     -21.658  -7.431 -42.599  1.00 30.57           C  
ATOM   1796  HG2 GLN A 127     -21.852  -8.237 -41.892  1.00 30.57           H  
ATOM   1797  HG3 GLN A 127     -22.579  -6.854 -42.682  1.00 30.57           H  
ATOM   1798  CD  GLN A 127     -21.355  -8.013 -43.976  1.00 30.57           C  
ATOM   1799  NE2 GLN A 127     -22.153  -8.954 -44.426  1.00 30.57           N  
ATOM   1800 HE21 GLN A 127     -22.954  -9.202 -43.863  1.00 30.57           H  
ATOM   1801 HE22 GLN A 127     -22.003  -9.272 -45.373  1.00 30.57           H  
ATOM   1802  OE1 GLN A 127     -20.402  -7.670 -44.651  1.00 30.57           O  
ATOM   1803  N   GLY A 128     -17.376  -5.784 -40.825  1.00 27.20           N  
ATOM   1804  H   GLY A 128     -17.042  -5.907 -41.770  1.00 27.20           H  
ATOM   1805  CA  GLY A 128     -16.635  -4.831 -39.993  1.00 27.20           C  
ATOM   1806  HA2 GLY A 128     -15.587  -4.831 -40.292  1.00 27.20           H  
ATOM   1807  HA3 GLY A 128     -16.687  -5.166 -38.957  1.00 27.20           H  
ATOM   1808  C   GLY A 128     -17.152  -3.385 -40.066  1.00 27.20           C  
ATOM   1809  O   GLY A 128     -17.742  -2.954 -41.056  1.00 27.20           O  
ATOM   1810  N   LEU A 129     -16.918  -2.647 -38.980  1.00 32.41           N  
ATOM   1811  H   LEU A 129     -16.367  -3.075 -38.249  1.00 32.41           H  
ATOM   1812  CA  LEU A 129     -17.437  -1.307 -38.696  1.00 32.41           C  
ATOM   1813  HA  LEU A 129     -18.423  -1.207 -39.151  1.00 32.41           H  
ATOM   1814  C   LEU A 129     -16.528  -0.208 -39.277  1.00 32.41           C  
ATOM   1815  CB  LEU A 129     -17.567  -1.166 -37.163  1.00 32.41           C  
ATOM   1816  HB2 LEU A 129     -16.588  -1.356 -36.723  1.00 32.41           H  
ATOM   1817  HB3 LEU A 129     -17.835  -0.137 -36.924  1.00 32.41           H  
ATOM   1818  O   LEU A 129     -15.339  -0.158 -38.971  1.00 32.41           O  
ATOM   1819  CG  LEU A 129     -18.598  -2.112 -36.510  1.00 32.41           C  
ATOM   1820  HG  LEU A 129     -18.464  -3.126 -36.884  1.00 32.41           H  
ATOM   1821  CD1 LEU A 129     -18.403  -2.144 -34.993  1.00 32.41           C  
ATOM   1822 HD11 LEU A 129     -18.537  -1.146 -34.576  1.00 32.41           H  
ATOM   1823 HD12 LEU A 129     -19.127  -2.825 -34.546  1.00 32.41           H  
ATOM   1824 HD13 LEU A 129     -17.400  -2.503 -34.760  1.00 32.41           H  
ATOM   1825  CD2 LEU A 129     -20.029  -1.658 -36.799  1.00 32.41           C  
ATOM   1826 HD21 LEU A 129     -20.223  -1.696 -37.871  1.00 32.41           H  
ATOM   1827 HD22 LEU A 129     -20.186  -0.642 -36.435  1.00 32.41           H  
ATOM   1828 HD23 LEU A 129     -20.731  -2.330 -36.304  1.00 32.41           H  
ATOM   1829  N   VAL A 130     -17.103   0.697 -40.075  1.00 26.26           N  
ATOM   1830  H   VAL A 130     -18.088   0.593 -40.270  1.00 26.26           H  
ATOM   1831  CA  VAL A 130     -16.439   1.886 -40.639  1.00 26.26           C  
ATOM   1832  HA  VAL A 130     -15.368   1.824 -40.446  1.00 26.26           H  
ATOM   1833  C   VAL A 130     -16.993   3.127 -39.937  1.00 26.26           C  
ATOM   1834  CB  VAL A 130     -16.641   1.975 -42.169  1.00 26.26           C  
ATOM   1835  HB  VAL A 130     -17.694   2.159 -42.381  1.00 26.26           H  
ATOM   1836  O   VAL A 130     -18.207   3.317 -39.891  1.00 26.26           O  
ATOM   1837  CG1 VAL A 130     -15.813   3.116 -42.778  1.00 26.26           C  
ATOM   1838 HG11 VAL A 130     -15.968   3.148 -43.856  1.00 26.26           H  
ATOM   1839 HG12 VAL A 130     -16.129   4.073 -42.364  1.00 26.26           H  
ATOM   1840 HG13 VAL A 130     -14.753   2.963 -42.574  1.00 26.26           H  
ATOM   1841  CG2 VAL A 130     -16.235   0.675 -42.879  1.00 26.26           C  
ATOM   1842 HG21 VAL A 130     -15.200   0.428 -42.644  1.00 26.26           H  
ATOM   1843 HG22 VAL A 130     -16.877  -0.147 -42.564  1.00 26.26           H  
ATOM   1844 HG23 VAL A 130     -16.342   0.792 -43.957  1.00 26.26           H  
ATOM   1845  N   LEU A 131     -16.118   3.966 -39.375  1.00 24.06           N  
ATOM   1846  H   LEU A 131     -15.134   3.753 -39.452  1.00 24.06           H  
ATOM   1847  CA  LEU A 131     -16.490   5.181 -38.645  1.00 24.06           C  
ATOM   1848  HA  LEU A 131     -17.574   5.218 -38.543  1.00 24.06           H  
ATOM   1849  C   LEU A 131     -16.044   6.418 -39.441  1.00 24.06           C  
ATOM   1850  CB  LEU A 131     -15.873   5.111 -37.229  1.00 24.06           C  
ATOM   1851  HB2 LEU A 131     -14.795   5.246 -37.315  1.00 24.06           H  
ATOM   1852  HB3 LEU A 131     -16.044   4.119 -36.813  1.00 24.06           H  
ATOM   1853  O   LEU A 131     -14.867   6.766 -39.443  1.00 24.06           O  
ATOM   1854  CG  LEU A 131     -16.434   6.154 -36.242  1.00 24.06           C  
ATOM   1855  HG  LEU A 131     -16.473   7.131 -36.723  1.00 24.06           H  
ATOM   1856  CD1 LEU A 131     -17.838   5.771 -35.764  1.00 24.06           C  
ATOM   1857 HD11 LEU A 131     -18.531   5.752 -36.605  1.00 24.06           H  
ATOM   1858 HD12 LEU A 131     -17.821   4.788 -35.293  1.00 24.06           H  
ATOM   1859 HD13 LEU A 131     -18.195   6.507 -35.044  1.00 24.06           H  
ATOM   1860  CD2 LEU A 131     -15.534   6.258 -35.010  1.00 24.06           C  
ATOM   1861 HD21 LEU A 131     -15.930   7.008 -34.326  1.00 24.06           H  
ATOM   1862 HD22 LEU A 131     -14.533   6.562 -35.316  1.00 24.06           H  
ATOM   1863 HD23 LEU A 131     -15.478   5.295 -34.502  1.00 24.06           H  
ATOM   1864  N   SER A 132     -16.981   7.083 -40.119  1.00 26.33           N  
ATOM   1865  H   SER A 132     -17.913   6.697 -40.157  1.00 26.33           H  
ATOM   1866  CA  SER A 132     -16.767   8.368 -40.800  1.00 26.33           C  
ATOM   1867  HA  SER A 132     -15.706   8.616 -40.790  1.00 26.33           H  
ATOM   1868  C   SER A 132     -17.522   9.479 -40.067  1.00 26.33           C  
ATOM   1869  CB  SER A 132     -17.191   8.277 -42.272  1.00 26.33           C  
ATOM   1870  HB2 SER A 132     -17.135   9.264 -42.730  1.00 26.33           H  
ATOM   1871  HB3 SER A 132     -16.511   7.607 -42.799  1.00 26.33           H  
ATOM   1872  O   SER A 132     -18.748   9.437 -39.968  1.00 26.33           O  
ATOM   1873  OG  SER A 132     -18.507   7.770 -42.382  1.00 26.33           O  
ATOM   1874  HG  SER A 132     -19.080   8.317 -41.840  1.00 26.33           H  
ATOM   1875  N   LEU A 133     -16.788  10.460 -39.539  1.00 28.07           N  
ATOM   1876  H   LEU A 133     -15.789  10.435 -39.685  1.00 28.07           H  
ATOM   1877  CA  LEU A 133     -17.322  11.627 -38.833  1.00 28.07           C  
ATOM   1878  HA  LEU A 133     -18.190  11.335 -38.242  1.00 28.07           H  
ATOM   1879  C   LEU A 133     -17.730  12.712 -39.846  1.00 28.07           C  
ATOM   1880  CB  LEU A 133     -16.246  12.219 -37.895  1.00 28.07           C  
ATOM   1881  HB2 LEU A 133     -16.657  13.155 -37.517  1.00 28.07           H  
ATOM   1882  HB3 LEU A 133     -15.360  12.476 -38.475  1.00 28.07           H  
ATOM   1883  O   LEU A 133     -16.894  13.058 -40.682  1.00 28.07           O  
ATOM   1884  CG  LEU A 133     -15.825  11.373 -36.678  1.00 28.07           C  
ATOM   1885  HG  LEU A 133     -16.708  10.916 -36.231  1.00 28.07           H  
ATOM   1886  CD1 LEU A 133     -14.806  10.278 -37.013  1.00 28.07           C  
ATOM   1887 HD11 LEU A 133     -15.259   9.515 -37.647  1.00 28.07           H  
ATOM   1888 HD12 LEU A 133     -13.942  10.708 -37.520  1.00 28.07           H  
ATOM   1889 HD13 LEU A 133     -14.474   9.789 -36.097  1.00 28.07           H  
ATOM   1890  CD2 LEU A 133     -15.177  12.289 -35.636  1.00 28.07           C  
ATOM   1891 HD21 LEU A 133     -14.887  11.707 -34.761  1.00 28.07           H  
ATOM   1892 HD22 LEU A 133     -14.294  12.769 -36.058  1.00 28.07           H  
ATOM   1893 HD23 LEU A 133     -15.887  13.053 -35.322  1.00 28.07           H  
ATOM   1894  N   PRO A 134     -18.934  13.308 -39.773  1.00 29.26           N  
ATOM   1895  CA  PRO A 134     -19.240  14.490 -40.558  1.00 29.26           C  
ATOM   1896  HA  PRO A 134     -18.589  14.549 -41.430  1.00 29.26           H  
ATOM   1897  C   PRO A 134     -19.076  15.781 -39.749  1.00 29.26           C  
ATOM   1898  CB  PRO A 134     -20.658  14.277 -41.067  1.00 29.26           C  
ATOM   1899  HB2 PRO A 134     -20.634  13.639 -41.951  1.00 29.26           H  
ATOM   1900  HB3 PRO A 134     -21.167  15.216 -41.285  1.00 29.26           H  
ATOM   1901  O   PRO A 134     -19.359  15.870 -38.553  1.00 29.26           O  
ATOM   1902  CG  PRO A 134     -21.315  13.523 -39.911  1.00 29.26           C  
ATOM   1903  HG2 PRO A 134     -21.757  14.237 -39.217  1.00 29.26           H  
ATOM   1904  HG3 PRO A 134     -22.077  12.832 -40.272  1.00 29.26           H  
ATOM   1905  CD  PRO A 134     -20.168  12.779 -39.209  1.00 29.26           C  
ATOM   1906  HD2 PRO A 134     -20.243  11.712 -39.419  1.00 29.26           H  
ATOM   1907  HD3 PRO A 134     -20.204  12.955 -38.134  1.00 29.26           H  
ATOM   1908  N   THR A 135     -18.616  16.790 -40.473  1.00 28.15           N  
ATOM   1909  H   THR A 135     -18.351  16.583 -41.426  1.00 28.15           H  
ATOM   1910  CA  THR A 135     -18.411  18.184 -40.094  1.00 28.15           C  
ATOM   1911  HA  THR A 135     -17.913  18.196 -39.124  1.00 28.15           H  
ATOM   1912  C   THR A 135     -19.742  18.933 -39.970  1.00 28.15           C  
ATOM   1913  CB  THR A 135     -17.512  18.875 -41.145  1.00 28.15           C  
ATOM   1914  HB  THR A 135     -18.104  19.587 -41.720  1.00 28.15           H  
ATOM   1915  O   THR A 135     -20.699  18.673 -40.695  1.00 28.15           O  
ATOM   1916  CG2 THR A 135     -16.343  19.610 -40.496  1.00 28.15           C  
ATOM   1917 HG21 THR A 135     -15.744  20.102 -41.263  1.00 28.15           H  
ATOM   1918 HG22 THR A 135     -16.722  20.367 -39.810  1.00 28.15           H  
ATOM   1919 HG23 THR A 135     -15.719  18.904 -39.949  1.00 28.15           H  
ATOM   1920  OG1 THR A 135     -16.934  17.950 -42.048  1.00 28.15           O  
ATOM   1921  HG1 THR A 135     -16.443  18.444 -42.709  1.00 28.15           H  
ATOM   1922  N   ALA A 136     -19.785  19.882 -39.039  1.00 27.10           N  
ATOM   1923  H   ALA A 136     -18.945  20.047 -38.503  1.00 27.10           H  
ATOM   1924  CA  ALA A 136     -20.967  20.624 -38.624  1.00 27.10           C  
ATOM   1925  HA  ALA A 136     -21.728  19.909 -38.311  1.00 27.10           H  
ATOM   1926  C   ALA A 136     -21.570  21.539 -39.707  1.00 27.10           C  
ATOM   1927  CB  ALA A 136     -20.545  21.459 -37.405  1.00 27.10           C  
ATOM   1928  HB1 ALA A 136     -19.765  22.168 -37.685  1.00 27.10           H  
ATOM   1929  HB2 ALA A 136     -20.173  20.806 -36.615  1.00 27.10           H  
ATOM   1930  HB3 ALA A 136     -21.404  22.011 -37.025  1.00 27.10           H  
ATOM   1931  O   ALA A 136     -20.901  22.442 -40.202  1.00 27.10           O  
ATOM   1932  N   ALA A 137     -22.875  21.397 -39.948  1.00 26.80           N  
ATOM   1933  H   ALA A 137     -23.301  20.510 -39.721  1.00 26.80           H  
ATOM   1934  CA  ALA A 137     -23.801  22.498 -40.212  1.00 26.80           C  
ATOM   1935  HA  ALA A 137     -23.607  23.296 -39.496  1.00 26.80           H  
ATOM   1936  C   ALA A 137     -25.243  21.994 -40.025  1.00 26.80           C  
ATOM   1937  CB  ALA A 137     -23.609  23.069 -41.625  1.00 26.80           C  
ATOM   1938  HB1 ALA A 137     -23.728  22.274 -42.361  1.00 26.80           H  
ATOM   1939  HB2 ALA A 137     -24.357  23.838 -41.816  1.00 26.80           H  
ATOM   1940  HB3 ALA A 137     -22.617  23.508 -41.733  1.00 26.80           H  
ATOM   1941  O   ALA A 137     -25.621  20.999 -40.623  1.00 26.80           O  
ATOM   1942  N   ASN A 138     -25.981  22.670 -39.138  1.00 26.67           N  
ATOM   1943  H   ASN A 138     -25.434  23.254 -38.522  1.00 26.67           H  
ATOM   1944  CA  ASN A 138     -27.374  23.125 -39.258  1.00 26.67           C  
ATOM   1945  HA  ASN A 138     -27.766  23.161 -38.241  1.00 26.67           H  
ATOM   1946  C   ASN A 138     -28.395  22.292 -40.087  1.00 26.67           C  
ATOM   1947  CB  ASN A 138     -27.266  24.581 -39.769  1.00 26.67           C  
ATOM   1948  HB2 ASN A 138     -26.399  25.065 -39.320  1.00 26.67           H  
ATOM   1949  HB3 ASN A 138     -27.123  24.569 -40.849  1.00 26.67           H  
ATOM   1950  O   ASN A 138     -28.120  21.900 -41.211  1.00 26.67           O  
ATOM   1951  CG  ASN A 138     -28.462  25.460 -39.455  1.00 26.67           C  
ATOM   1952  ND2 ASN A 138     -28.338  26.750 -39.661  1.00 26.67           N  
ATOM   1953 HD21 ASN A 138     -29.158  27.306 -39.466  1.00 26.67           H  
ATOM   1954 HD22 ASN A 138     -27.513  27.132 -40.102  1.00 26.67           H  
ATOM   1955  OD1 ASN A 138     -29.494  25.027 -38.978  1.00 26.67           O  
ATOM   1956  N   ILE A 139     -29.634  22.246 -39.573  1.00 25.50           N  
ATOM   1957  H   ILE A 139     -29.719  22.708 -38.679  1.00 25.50           H  
ATOM   1958  CA  ILE A 139     -30.932  21.925 -40.212  1.00 25.50           C  
ATOM   1959  HA  ILE A 139     -31.581  22.732 -39.874  1.00 25.50           H  
ATOM   1960  C   ILE A 139     -31.609  20.642 -39.683  1.00 25.50           C  
ATOM   1961  CB  ILE A 139     -30.986  22.089 -41.755  1.00 25.50           C  
ATOM   1962  HB  ILE A 139     -30.347  21.328 -42.203  1.00 25.50           H  
ATOM   1963  O   ILE A 139     -31.352  19.514 -40.082  1.00 25.50           O  
ATOM   1964  CG1 ILE A 139     -30.523  23.475 -42.288  1.00 25.50           C  
ATOM   1965 HG12 ILE A 139     -30.406  23.392 -43.368  1.00 25.50           H  
ATOM   1966 HG13 ILE A 139     -29.541  23.743 -41.896  1.00 25.50           H  
ATOM   1967  CG2 ILE A 139     -32.411  21.836 -42.277  1.00 25.50           C  
ATOM   1968 HG21 ILE A 139     -32.471  22.084 -43.337  1.00 25.50           H  
ATOM   1969 HG22 ILE A 139     -33.148  22.422 -41.727  1.00 25.50           H  
ATOM   1970 HG23 ILE A 139     -32.648  20.776 -42.188  1.00 25.50           H  
ATOM   1971  CD1 ILE A 139     -31.446  24.666 -42.016  1.00 25.50           C  
ATOM   1972 HD11 ILE A 139     -30.970  25.578 -42.376  1.00 25.50           H  
ATOM   1973 HD12 ILE A 139     -32.395  24.545 -42.539  1.00 25.50           H  
ATOM   1974 HD13 ILE A 139     -31.630  24.766 -40.946  1.00 25.50           H  
ATOM   1975  N   GLN A 140     -32.504  20.891 -38.725  1.00 24.65           N  
ATOM   1976  H   GLN A 140     -32.374  21.805 -38.316  1.00 24.65           H  
ATOM   1977  CA  GLN A 140     -33.908  20.467 -38.678  1.00 24.65           C  
ATOM   1978  HA  GLN A 140     -34.105  20.069 -37.682  1.00 24.65           H  
ATOM   1979  C   GLN A 140     -34.371  19.409 -39.707  1.00 24.65           C  
ATOM   1980  CB  GLN A 140     -34.761  21.745 -38.862  1.00 24.65           C  
ATOM   1981  HB2 GLN A 140     -35.816  21.473 -38.823  1.00 24.65           H  
ATOM   1982  HB3 GLN A 140     -34.562  22.161 -39.850  1.00 24.65           H  
ATOM   1983  O   GLN A 140     -34.513  19.706 -40.887  1.00 24.65           O  
ATOM   1984  CG  GLN A 140     -34.502  22.840 -37.806  1.00 24.65           C  
ATOM   1985  HG2 GLN A 140     -34.786  22.453 -36.827  1.00 24.65           H  
ATOM   1986  HG3 GLN A 140     -33.445  23.103 -37.773  1.00 24.65           H  
ATOM   1987  CD  GLN A 140     -35.269  24.134 -38.069  1.00 24.65           C  
ATOM   1988  NE2 GLN A 140     -35.534  24.924 -37.052  1.00 24.65           N  
ATOM   1989 HE21 GLN A 140     -35.249  24.692 -36.112  1.00 24.65           H  
ATOM   1990 HE22 GLN A 140     -36.034  25.769 -37.289  1.00 24.65           H  
ATOM   1991  OE1 GLN A 140     -35.626  24.482 -39.178  1.00 24.65           O  
ATOM   1992  N   GLY A 141     -34.815  18.249 -39.211  1.00 24.20           N  
ATOM   1993  H   GLY A 141     -34.555  18.007 -38.265  1.00 24.20           H  
ATOM   1994  CA  GLY A 141     -35.877  17.469 -39.855  1.00 24.20           C  
ATOM   1995  HA2 GLY A 141     -36.348  18.073 -40.631  1.00 24.20           H  
ATOM   1996  HA3 GLY A 141     -36.646  17.272 -39.109  1.00 24.20           H  
ATOM   1997  C   GLY A 141     -35.474  16.147 -40.519  1.00 24.20           C  
ATOM   1998  O   GLY A 141     -34.669  16.106 -41.434  1.00 24.20           O  
ATOM   1999  N   LEU A 142     -36.205  15.106 -40.109  1.00 23.03           N  
ATOM   2000  H   LEU A 142     -36.738  15.268 -39.267  1.00 23.03           H  
ATOM   2001  CA  LEU A 142     -36.658  13.965 -40.912  1.00 23.03           C  
ATOM   2002  HA  LEU A 142     -37.409  13.494 -40.279  1.00 23.03           H  
ATOM   2003  C   LEU A 142     -35.688  12.820 -41.274  1.00 23.03           C  
ATOM   2004  CB  LEU A 142     -37.438  14.463 -42.148  1.00 23.03           C  
ATOM   2005  HB2 LEU A 142     -36.786  15.118 -42.726  1.00 23.03           H  
ATOM   2006  HB3 LEU A 142     -37.672  13.620 -42.798  1.00 23.03           H  
ATOM   2007  O   LEU A 142     -34.769  12.940 -42.068  1.00 23.03           O  
ATOM   2008  CG  LEU A 142     -38.747  15.206 -41.822  1.00 23.03           C  
ATOM   2009  HG  LEU A 142     -38.554  15.982 -41.081  1.00 23.03           H  
ATOM   2010  CD1 LEU A 142     -39.283  15.879 -43.082  1.00 23.03           C  
ATOM   2011 HD11 LEU A 142     -40.197  16.427 -42.854  1.00 23.03           H  
ATOM   2012 HD12 LEU A 142     -38.543  16.583 -43.462  1.00 23.03           H  
ATOM   2013 HD13 LEU A 142     -39.488  15.134 -43.850  1.00 23.03           H  
ATOM   2014  CD2 LEU A 142     -39.847  14.281 -41.288  1.00 23.03           C  
ATOM   2015 HD21 LEU A 142     -39.534  13.792 -40.365  1.00 23.03           H  
ATOM   2016 HD22 LEU A 142     -40.102  13.533 -42.039  1.00 23.03           H  
ATOM   2017 HD23 LEU A 142     -40.738  14.871 -41.074  1.00 23.03           H  
ATOM   2018  N   VAL A 143     -36.150  11.651 -40.820  1.00 25.14           N  
ATOM   2019  H   VAL A 143     -36.780  11.735 -40.035  1.00 25.14           H  
ATOM   2020  CA  VAL A 143     -36.311  10.400 -41.571  1.00 25.14           C  
ATOM   2021  HA  VAL A 143     -36.924   9.807 -40.893  1.00 25.14           H  
ATOM   2022  C   VAL A 143     -35.079   9.539 -41.799  1.00 25.14           C  
ATOM   2023  CB  VAL A 143     -37.206  10.551 -42.823  1.00 25.14           C  
ATOM   2024  HB  VAL A 143     -36.801  11.333 -43.465  1.00 25.14           H  
ATOM   2025  O   VAL A 143     -33.959   9.930 -42.094  1.00 25.14           O  
ATOM   2026  CG1 VAL A 143     -37.378   9.272 -43.661  1.00 25.14           C  
ATOM   2027 HG11 VAL A 143     -36.422   8.977 -44.094  1.00 25.14           H  
ATOM   2028 HG12 VAL A 143     -37.778   8.456 -43.060  1.00 25.14           H  
ATOM   2029 HG13 VAL A 143     -38.061   9.466 -44.489  1.00 25.14           H  
ATOM   2030  CG2 VAL A 143     -38.627  10.940 -42.385  1.00 25.14           C  
ATOM   2031 HG21 VAL A 143     -38.606  11.800 -41.716  1.00 25.14           H  
ATOM   2032 HG22 VAL A 143     -39.220  11.198 -43.262  1.00 25.14           H  
ATOM   2033 HG23 VAL A 143     -39.106  10.109 -41.867  1.00 25.14           H  
ATOM   2034  N   ALA A 144     -35.400   8.279 -41.619  1.00 26.59           N  
ATOM   2035  H   ALA A 144     -36.385   8.074 -41.528  1.00 26.59           H  
ATOM   2036  CA  ALA A 144     -34.569   7.138 -41.532  1.00 26.59           C  
ATOM   2037  HA  ALA A 144     -33.519   7.416 -41.620  1.00 26.59           H  
ATOM   2038  C   ALA A 144     -34.959   6.149 -42.618  1.00 26.59           C  
ATOM   2039  CB  ALA A 144     -34.892   6.578 -40.169  1.00 26.59           C  
ATOM   2040  HB1 ALA A 144     -35.873   6.890 -39.810  1.00 26.59           H  
ATOM   2041  HB2 ALA A 144     -34.939   5.492 -40.251  1.00 26.59           H  
ATOM   2042  HB3 ALA A 144     -34.089   6.938 -39.526  1.00 26.59           H  
ATOM   2043  O   ALA A 144     -36.143   5.837 -42.753  1.00 26.59           O  
ATOM   2044  N   ALA A 145     -33.975   5.646 -43.351  1.00 25.87           N  
ATOM   2045  H   ALA A 145     -33.028   5.866 -43.077  1.00 25.87           H  
ATOM   2046  CA  ALA A 145     -34.148   4.600 -44.341  1.00 25.87           C  
ATOM   2047  HA  ALA A 145     -35.190   4.283 -44.364  1.00 25.87           H  
ATOM   2048  C   ALA A 145     -33.296   3.397 -43.942  1.00 25.87           C  
ATOM   2049  CB  ALA A 145     -33.806   5.146 -45.730  1.00 25.87           C  
ATOM   2050  HB1 ALA A 145     -33.930   4.358 -46.473  1.00 25.87           H  
ATOM   2051  HB2 ALA A 145     -32.772   5.491 -45.757  1.00 25.87           H  
ATOM   2052  HB3 ALA A 145     -34.469   5.976 -45.975  1.00 25.87           H  
ATOM   2053  O   ALA A 145     -32.102   3.508 -43.726  1.00 25.87           O  
ATOM   2054  N   ALA A 146     -33.926   2.240 -43.817  1.00 25.41           N  
ATOM   2055  H   ALA A 146     -34.911   2.219 -44.040  1.00 25.41           H  
ATOM   2056  CA  ALA A 146     -33.262   0.965 -43.635  1.00 25.41           C  
ATOM   2057  HA  ALA A 146     -32.635   1.014 -42.745  1.00 25.41           H  
ATOM   2058  C   ALA A 146     -32.384   0.596 -44.844  1.00 25.41           C  
ATOM   2059  CB  ALA A 146     -34.377  -0.065 -43.429  1.00 25.41           C  
ATOM   2060  HB1 ALA A 146     -33.944  -1.049 -43.247  1.00 25.41           H  
ATOM   2061  HB2 ALA A 146     -34.986   0.211 -42.568  1.00 25.41           H  
ATOM   2062  HB3 ALA A 146     -35.007  -0.118 -44.317  1.00 25.41           H  
ATOM   2063  O   ALA A 146     -32.611   1.087 -45.942  1.00 25.41           O  
ATOM   2064  N   ALA A 147     -31.475  -0.359 -44.616  1.00 28.89           N  
ATOM   2065  H   ALA A 147     -31.361  -0.640 -43.652  1.00 28.89           H  
ATOM   2066  CA  ALA A 147     -30.844  -1.216 -45.622  1.00 28.89           C  
ATOM   2067  HA  ALA A 147     -30.080  -1.800 -45.109  1.00 28.89           H  
ATOM   2068  C   ALA A 147     -30.138  -0.469 -46.767  1.00 28.89           C  
ATOM   2069  CB  ALA A 147     -31.891  -2.221 -46.122  1.00 28.89           C  
ATOM   2070  HB1 ALA A 147     -32.690  -1.694 -46.645  1.00 28.89           H  
ATOM   2071  HB2 ALA A 147     -31.425  -2.920 -46.817  1.00 28.89           H  
ATOM   2072  HB3 ALA A 147     -32.313  -2.776 -45.285  1.00 28.89           H  
ATOM   2073  O   ALA A 147     -30.759  -0.044 -47.728  1.00 28.89           O  
ATOM   2074  N   ALA A 148     -28.808  -0.402 -46.684  1.00 33.78           N  
ATOM   2075  H   ALA A 148     -28.367  -0.834 -45.884  1.00 33.78           H  
ATOM   2076  CA  ALA A 148     -27.967   0.408 -47.561  1.00 33.78           C  
ATOM   2077  HA  ALA A 148     -26.935   0.196 -47.283  1.00 33.78           H  
ATOM   2078  C   ALA A 148     -28.185   1.918 -47.341  1.00 33.78           C  
ATOM   2079  CB  ALA A 148     -28.104  -0.043 -49.028  1.00 33.78           C  
ATOM   2080  HB1 ALA A 148     -27.303   0.404 -49.618  1.00 33.78           H  
ATOM   2081  HB2 ALA A 148     -29.052   0.288 -49.453  1.00 33.78           H  
ATOM   2082  HB3 ALA A 148     -28.033  -1.128 -49.099  1.00 33.78           H  
ATOM   2083  O   ALA A 148     -29.131   2.527 -47.818  1.00 33.78           O  
ATOM   2084  N   GLY A 149     -27.267   2.547 -46.607  1.00 28.62           N  
ATOM   2085  H   GLY A 149     -26.512   2.012 -46.203  1.00 28.62           H  
ATOM   2086  CA  GLY A 149     -27.123   4.003 -46.667  1.00 28.62           C  
ATOM   2087  HA2 GLY A 149     -27.121   4.310 -47.713  1.00 28.62           H  
ATOM   2088  HA3 GLY A 149     -26.154   4.270 -46.246  1.00 28.62           H  
ATOM   2089  C   GLY A 149     -28.175   4.860 -45.952  1.00 28.62           C  
ATOM   2090  O   GLY A 149     -28.261   6.042 -46.267  1.00 28.62           O  
ATOM   2091  N   GLY A 150     -28.913   4.355 -44.960  1.00 22.82           N  
ATOM   2092  H   GLY A 150     -28.889   3.365 -44.759  1.00 22.82           H  
ATOM   2093  CA  GLY A 150     -29.781   5.207 -44.145  1.00 22.82           C  
ATOM   2094  HA2 GLY A 150     -29.408   6.230 -44.179  1.00 22.82           H  
ATOM   2095  HA3 GLY A 150     -30.779   5.233 -44.581  1.00 22.82           H  
ATOM   2096  C   GLY A 150     -29.859   4.803 -42.668  1.00 22.82           C  
ATOM   2097  O   GLY A 150     -29.741   3.641 -42.277  1.00 22.82           O  
ATOM   2098  N   ILE A 151     -29.999   5.833 -41.838  1.00 28.69           N  
ATOM   2099  H   ILE A 151     -30.074   6.740 -42.277  1.00 28.69           H  
ATOM   2100  CA  ILE A 151     -30.186   5.803 -40.384  1.00 28.69           C  
ATOM   2101  HA  ILE A 151     -29.411   5.189 -39.925  1.00 28.69           H  
ATOM   2102  C   ILE A 151     -31.563   5.190 -40.084  1.00 28.69           C  
ATOM   2103  CB  ILE A 151     -30.071   7.271 -39.892  1.00 28.69           C  
ATOM   2104  HB  ILE A 151     -30.835   7.843 -40.419  1.00 28.69           H  
ATOM   2105  O   ILE A 151     -32.470   5.385 -40.876  1.00 28.69           O  
ATOM   2106  CG1 ILE A 151     -28.713   7.937 -40.242  1.00 28.69           C  
ATOM   2107 HG12 ILE A 151     -28.811   9.008 -40.068  1.00 28.69           H  
ATOM   2108 HG13 ILE A 151     -28.496   7.820 -41.304  1.00 28.69           H  
ATOM   2109  CG2 ILE A 151     -30.365   7.437 -38.393  1.00 28.69           C  
ATOM   2110 HG21 ILE A 151     -31.411   7.210 -38.188  1.00 28.69           H  
ATOM   2111 HG22 ILE A 151     -29.734   6.775 -37.801  1.00 28.69           H  
ATOM   2112 HG23 ILE A 151     -30.185   8.469 -38.093  1.00 28.69           H  
ATOM   2113  CD1 ILE A 151     -27.498   7.453 -39.442  1.00 28.69           C  
ATOM   2114 HD11 ILE A 151     -26.603   7.951 -39.813  1.00 28.69           H  
ATOM   2115 HD12 ILE A 151     -27.376   6.376 -39.563  1.00 28.69           H  
ATOM   2116 HD13 ILE A 151     -27.614   7.692 -38.385  1.00 28.69           H  
ATOM   2117  N   MET A 152     -31.763   4.485 -38.965  1.00 20.97           N  
ATOM   2118  H   MET A 152     -30.976   4.349 -38.347  1.00 20.97           H  
ATOM   2119  CA  MET A 152     -33.098   4.156 -38.433  1.00 20.97           C  
ATOM   2120  HA  MET A 152     -33.836   4.294 -39.223  1.00 20.97           H  
ATOM   2121  C   MET A 152     -33.449   5.122 -37.291  1.00 20.97           C  
ATOM   2122  CB  MET A 152     -33.239   2.678 -38.041  1.00 20.97           C  
ATOM   2123  HB2 MET A 152     -32.349   2.340 -37.511  1.00 20.97           H  
ATOM   2124  HB3 MET A 152     -34.095   2.583 -37.372  1.00 20.97           H  
ATOM   2125  O   MET A 152     -32.728   5.211 -36.304  1.00 20.97           O  
ATOM   2126  CG  MET A 152     -33.505   1.790 -39.268  1.00 20.97           C  
ATOM   2127  HG2 MET A 152     -32.588   1.694 -39.848  1.00 20.97           H  
ATOM   2128  HG3 MET A 152     -34.246   2.282 -39.899  1.00 20.97           H  
ATOM   2129  SD  MET A 152     -34.156   0.139 -38.879  1.00 20.97           S  
ATOM   2130  CE  MET A 152     -32.689  -0.640 -38.157  1.00 20.97           C  
ATOM   2131  HE1 MET A 152     -31.871  -0.618 -38.877  1.00 20.97           H  
ATOM   2132  HE2 MET A 152     -32.393  -0.106 -37.254  1.00 20.97           H  
ATOM   2133  HE3 MET A 152     -32.916  -1.675 -37.903  1.00 20.97           H  
ATOM   2134  N   ALA A 153     -34.545   5.862 -37.438  1.00 27.44           N  
ATOM   2135  H   ALA A 153     -35.105   5.689 -38.261  1.00 27.44           H  
ATOM   2136  CA  ALA A 153     -35.045   6.909 -36.564  1.00 27.44           C  
ATOM   2137  HA  ALA A 153     -34.362   7.035 -35.724  1.00 27.44           H  
ATOM   2138  C   ALA A 153     -36.390   6.416 -36.054  1.00 27.44           C  
ATOM   2139  CB  ALA A 153     -35.169   8.262 -37.291  1.00 27.44           C  
ATOM   2140  HB1 ALA A 153     -35.947   8.224 -38.053  1.00 27.44           H  
ATOM   2141  HB2 ALA A 153     -34.215   8.531 -37.745  1.00 27.44           H  
ATOM   2142  HB3 ALA A 153     -35.439   9.032 -36.568  1.00 27.44           H  
ATOM   2143  O   ALA A 153     -37.305   6.131 -36.828  1.00 27.44           O  
ATOM   2144  N   LEU A 154     -36.474   6.276 -34.739  1.00 27.28           N  
ATOM   2145  H   LEU A 154     -35.676   6.538 -34.179  1.00 27.28           H  
ATOM   2146  CA  LEU A 154     -37.695   5.913 -34.045  1.00 27.28           C  
ATOM   2147  HA  LEU A 154     -38.192   5.114 -34.594  1.00 27.28           H  
ATOM   2148  C   LEU A 154     -38.595   7.157 -33.987  1.00 27.28           C  
ATOM   2149  CB  LEU A 154     -37.311   5.397 -32.649  1.00 27.28           C  
ATOM   2150  HB2 LEU A 154     -38.201   5.352 -32.021  1.00 27.28           H  
ATOM   2151  HB3 LEU A 154     -36.629   6.113 -32.192  1.00 27.28           H  
ATOM   2152  O   LEU A 154     -38.154   8.193 -33.480  1.00 27.28           O  
ATOM   2153  CG  LEU A 154     -36.650   4.004 -32.697  1.00 27.28           C  
ATOM   2154  HG  LEU A 154     -36.052   3.902 -33.603  1.00 27.28           H  
ATOM   2155  CD1 LEU A 154     -35.718   3.809 -31.504  1.00 27.28           C  
ATOM   2156 HD11 LEU A 154     -36.275   3.908 -30.573  1.00 27.28           H  
ATOM   2157 HD12 LEU A 154     -35.263   2.820 -31.550  1.00 27.28           H  
ATOM   2158 HD13 LEU A 154     -34.925   4.557 -31.530  1.00 27.28           H  
ATOM   2159  CD2 LEU A 154     -37.708   2.900 -32.679  1.00 27.28           C  
ATOM   2160 HD21 LEU A 154     -38.372   3.007 -33.537  1.00 27.28           H  
ATOM   2161 HD22 LEU A 154     -37.221   1.926 -32.737  1.00 27.28           H  
ATOM   2162 HD23 LEU A 154     -38.294   2.953 -31.761  1.00 27.28           H  
ATOM   2163  N   PRO A 155     -39.842   7.096 -34.480  1.00 27.49           N  
ATOM   2164  CA  PRO A 155     -40.792   8.170 -34.287  1.00 27.49           C  
ATOM   2165  HA  PRO A 155     -40.334   9.140 -34.480  1.00 27.49           H  
ATOM   2166  C   PRO A 155     -41.275   8.104 -32.838  1.00 27.49           C  
ATOM   2167  CB  PRO A 155     -41.899   7.912 -35.316  1.00 27.49           C  
ATOM   2168  HB2 PRO A 155     -42.863   8.308 -34.996  1.00 27.49           H  
ATOM   2169  HB3 PRO A 155     -41.609   8.349 -36.272  1.00 27.49           H  
ATOM   2170  O   PRO A 155     -42.150   7.315 -32.500  1.00 27.49           O  
ATOM   2171  CG  PRO A 155     -41.920   6.387 -35.443  1.00 27.49           C  
ATOM   2172  HG2 PRO A 155     -42.591   5.959 -34.699  1.00 27.49           H  
ATOM   2173  HG3 PRO A 155     -42.224   6.075 -36.443  1.00 27.49           H  
ATOM   2174  CD  PRO A 155     -40.480   5.966 -35.140  1.00 27.49           C  
ATOM   2175  HD2 PRO A 155     -39.959   5.751 -36.073  1.00 27.49           H  
ATOM   2176  HD3 PRO A 155     -40.479   5.085 -34.497  1.00 27.49           H  
ATOM   2177  N   LEU A 156     -40.739   8.957 -31.971  1.00 27.89           N  
ATOM   2178  H   LEU A 156     -39.927   9.486 -32.259  1.00 27.89           H  
ATOM   2179  CA  LEU A 156     -41.511   9.438 -30.828  1.00 27.89           C  
ATOM   2180  HA  LEU A 156     -42.308   8.730 -30.604  1.00 27.89           H  
ATOM   2181  C   LEU A 156     -42.228  10.711 -31.273  1.00 27.89           C  
ATOM   2182  CB  LEU A 156     -40.645   9.550 -29.561  1.00 27.89           C  
ATOM   2183  HB2 LEU A 156     -41.044  10.330 -28.913  1.00 27.89           H  
ATOM   2184  HB3 LEU A 156     -39.633   9.840 -29.847  1.00 27.89           H  
ATOM   2185  O   LEU A 156     -41.841  11.833 -30.958  1.00 27.89           O  
ATOM   2186  CG  LEU A 156     -40.616   8.228 -28.767  1.00 27.89           C  
ATOM   2187  HG  LEU A 156     -40.455   7.394 -29.451  1.00 27.89           H  
ATOM   2188  CD1 LEU A 156     -39.466   8.246 -27.761  1.00 27.89           C  
ATOM   2189 HD11 LEU A 156     -38.520   8.367 -28.288  1.00 27.89           H  
ATOM   2190 HD12 LEU A 156     -39.596   9.070 -27.059  1.00 27.89           H  
ATOM   2191 HD13 LEU A 156     -39.442   7.305 -27.212  1.00 27.89           H  
ATOM   2192  CD2 LEU A 156     -41.914   7.995 -27.982  1.00 27.89           C  
ATOM   2193 HD21 LEU A 156     -42.762   7.909 -28.660  1.00 27.89           H  
ATOM   2194 HD22 LEU A 156     -41.839   7.067 -27.415  1.00 27.89           H  
ATOM   2195 HD23 LEU A 156     -42.092   8.821 -27.293  1.00 27.89           H  
ATOM   2196  N   GLN A 157     -43.280  10.501 -32.066  1.00 26.59           N  
ATOM   2197  H   GLN A 157     -43.490   9.538 -32.288  1.00 26.59           H  
ATOM   2198  CA  GLN A 157     -44.381  11.446 -32.164  1.00 26.59           C  
ATOM   2199  HA  GLN A 157     -44.043  12.377 -32.617  1.00 26.59           H  
ATOM   2200  C   GLN A 157     -44.879  11.721 -30.740  1.00 26.59           C  
ATOM   2201  CB  GLN A 157     -45.511  10.831 -33.015  1.00 26.59           C  
ATOM   2202  HB2 GLN A 157     -45.590   9.769 -32.781  1.00 26.59           H  
ATOM   2203  HB3 GLN A 157     -46.461  11.287 -32.736  1.00 26.59           H  
ATOM   2204  O   GLN A 157     -45.346  10.820 -30.053  1.00 26.59           O  
ATOM   2205  CG  GLN A 157     -45.315  10.995 -34.531  1.00 26.59           C  
ATOM   2206  HG2 GLN A 157     -44.260  11.123 -34.773  1.00 26.59           H  
ATOM   2207  HG3 GLN A 157     -45.660  10.086 -35.022  1.00 26.59           H  
ATOM   2208  CD  GLN A 157     -46.111  12.179 -35.078  1.00 26.59           C  
ATOM   2209  NE2 GLN A 157     -47.058  11.955 -35.964  1.00 26.59           N  
ATOM   2210 HE21 GLN A 157     -47.260  11.021 -36.290  1.00 26.59           H  
ATOM   2211 HE22 GLN A 157     -47.563  12.767 -36.288  1.00 26.59           H  
ATOM   2212  OE1 GLN A 157     -45.920  13.319 -34.690  1.00 26.59           O  
ATOM   2213  N   ASN A 158     -44.794  12.984 -30.335  1.00 26.92           N  
ATOM   2214  H   ASN A 158     -44.259  13.611 -30.918  1.00 26.92           H  
ATOM   2215  CA  ASN A 158     -45.732  13.585 -29.398  1.00 26.92           C  
ATOM   2216  HA  ASN A 158     -45.382  14.606 -29.247  1.00 26.92           H  
ATOM   2217  C   ASN A 158     -45.791  12.973 -27.980  1.00 26.92           C  
ATOM   2218  CB  ASN A 158     -47.095  13.681 -30.120  1.00 26.92           C  
ATOM   2219  HB2 ASN A 158     -46.978  13.522 -31.192  1.00 26.92           H  
ATOM   2220  HB3 ASN A 158     -47.786  12.920 -29.760  1.00 26.92           H  
ATOM   2221  O   ASN A 158     -46.798  12.419 -27.555  1.00 26.92           O  
ATOM   2222  CG  ASN A 158     -47.714  15.041 -29.916  1.00 26.92           C  
ATOM   2223  ND2 ASN A 158     -47.919  15.787 -30.976  1.00 26.92           N  
ATOM   2224 HD21 ASN A 158     -47.756  15.427 -31.905  1.00 26.92           H  
ATOM   2225 HD22 ASN A 158     -48.359  16.680 -30.802  1.00 26.92           H  
ATOM   2226  OD1 ASN A 158     -47.929  15.488 -28.808  1.00 26.92           O  
ATOM   2227  N   LEU A 159     -44.745  13.194 -27.182  1.00 26.17           N  
ATOM   2228  H   LEU A 159     -43.890  13.532 -27.601  1.00 26.17           H  
ATOM   2229  CA  LEU A 159     -44.955  13.462 -25.756  1.00 26.17           C  
ATOM   2230  HA  LEU A 159     -46.007  13.310 -25.517  1.00 26.17           H  
ATOM   2231  C   LEU A 159     -44.745  14.955 -25.507  1.00 26.17           C  
ATOM   2232  CB  LEU A 159     -44.159  12.500 -24.854  1.00 26.17           C  
ATOM   2233  HB2 LEU A 159     -44.067  12.936 -23.859  1.00 26.17           H  
ATOM   2234  HB3 LEU A 159     -43.155  12.387 -25.263  1.00 26.17           H  
ATOM   2235  O   LEU A 159     -43.837  15.384 -24.798  1.00 26.17           O  
ATOM   2236  CG  LEU A 159     -44.824  11.114 -24.708  1.00 26.17           C  
ATOM   2237  HG  LEU A 159     -45.041  10.707 -25.695  1.00 26.17           H  
ATOM   2238  CD1 LEU A 159     -43.861  10.161 -23.998  1.00 26.17           C  
ATOM   2239 HD11 LEU A 159     -42.940  10.075 -24.575  1.00 26.17           H  
ATOM   2240 HD12 LEU A 159     -44.314   9.172 -23.923  1.00 26.17           H  
ATOM   2241 HD13 LEU A 159     -43.631  10.532 -22.999  1.00 26.17           H  
ATOM   2242  CD2 LEU A 159     -46.116  11.156 -23.881  1.00 26.17           C  
ATOM   2243 HD21 LEU A 159     -46.887  11.712 -24.415  1.00 26.17           H  
ATOM   2244 HD22 LEU A 159     -46.488  10.143 -23.731  1.00 26.17           H  
ATOM   2245 HD23 LEU A 159     -45.934  11.621 -22.912  1.00 26.17           H  
ATOM   2246  N   GLN A 160     -45.647  15.756 -26.082  1.00 29.18           N  
ATOM   2247  H   GLN A 160     -46.325  15.330 -26.698  1.00 29.18           H  
ATOM   2248  CA  GLN A 160     -46.112  16.956 -25.399  1.00 29.18           C  
ATOM   2249  HA  GLN A 160     -45.256  17.563 -25.100  1.00 29.18           H  
ATOM   2250  C   GLN A 160     -46.852  16.516 -24.127  1.00 29.18           C  
ATOM   2251  CB  GLN A 160     -47.020  17.805 -26.302  1.00 29.18           C  
ATOM   2252  HB2 GLN A 160     -47.817  17.188 -26.717  1.00 29.18           H  
ATOM   2253  HB3 GLN A 160     -47.479  18.572 -25.678  1.00 29.18           H  
ATOM   2254  O   GLN A 160     -48.071  16.438 -24.071  1.00 29.18           O  
ATOM   2255  CG  GLN A 160     -46.270  18.514 -27.436  1.00 29.18           C  
ATOM   2256  HG2 GLN A 160     -45.968  17.785 -28.189  1.00 29.18           H  
ATOM   2257  HG3 GLN A 160     -45.375  18.985 -27.030  1.00 29.18           H  
ATOM   2258  CD  GLN A 160     -47.122  19.595 -28.101  1.00 29.18           C  
ATOM   2259  NE2 GLN A 160     -46.519  20.524 -28.809  1.00 29.18           N  
ATOM   2260 HE21 GLN A 160     -45.517  20.527 -28.929  1.00 29.18           H  
ATOM   2261 HE22 GLN A 160     -47.133  21.216 -29.216  1.00 29.18           H  
ATOM   2262  OE1 GLN A 160     -48.333  19.650 -27.997  1.00 29.18           O  
ATOM   2263  N   ALA A 161     -46.085  16.199 -23.093  1.00 34.10           N  
ATOM   2264  H   ALA A 161     -45.094  16.108 -23.265  1.00 34.10           H  
ATOM   2265  CA  ALA A 161     -46.524  16.294 -21.714  1.00 34.10           C  
ATOM   2266  HA  ALA A 161     -47.388  16.955 -21.655  1.00 34.10           H  
ATOM   2267  C   ALA A 161     -45.377  16.960 -20.957  1.00 34.10           C  
ATOM   2268  CB  ALA A 161     -46.952  14.926 -21.174  1.00 34.10           C  
ATOM   2269  HB1 ALA A 161     -46.122  14.222 -21.238  1.00 34.10           H  
ATOM   2270  HB2 ALA A 161     -47.788  14.546 -21.761  1.00 34.10           H  
ATOM   2271  HB3 ALA A 161     -47.262  15.021 -20.134  1.00 34.10           H  
ATOM   2272  O   ALA A 161     -44.602  16.334 -20.236  1.00 34.10           O  
ATOM   2273  N   THR A 162     -45.256  18.270 -21.162  1.00 39.42           N  
ATOM   2274  H   THR A 162     -45.912  18.707 -21.794  1.00 39.42           H  
ATOM   2275  CA  THR A 162     -44.417  19.220 -20.418  1.00 39.42           C  
ATOM   2276  HA  THR A 162     -43.396  18.840 -20.407  1.00 39.42           H  
ATOM   2277  C   THR A 162     -44.843  19.349 -18.943  1.00 39.42           C  
ATOM   2278  CB  THR A 162     -44.418  20.585 -21.143  1.00 39.42           C  
ATOM   2279  HB  THR A 162     -44.156  21.391 -20.459  1.00 39.42           H  
ATOM   2280  O   THR A 162     -44.793  20.423 -18.354  1.00 39.42           O  
ATOM   2281  CG2 THR A 162     -43.416  20.605 -22.296  1.00 39.42           C  
ATOM   2282 HG21 THR A 162     -43.448  21.575 -22.793  1.00 39.42           H  
ATOM   2283 HG22 THR A 162     -43.658  19.824 -23.017  1.00 39.42           H  
ATOM   2284 HG23 THR A 162     -42.410  20.441 -21.911  1.00 39.42           H  
ATOM   2285  OG1 THR A 162     -45.688  20.830 -21.712  1.00 39.42           O  
ATOM   2286  HG1 THR A 162     -45.744  21.765 -21.923  1.00 39.42           H  
ATOM   2287  N   SER A 163     -45.229  18.238 -18.313  1.00 42.70           N  
ATOM   2288  H   SER A 163     -45.295  17.393 -18.863  1.00 42.70           H  
ATOM   2289  CA  SER A 163     -45.456  18.084 -16.876  1.00 42.70           C  
ATOM   2290  HA  SER A 163     -45.336  19.052 -16.389  1.00 42.70           H  
ATOM   2291  C   SER A 163     -44.438  17.136 -16.218  1.00 42.70           C  
ATOM   2292  CB  SER A 163     -46.899  17.632 -16.624  1.00 42.70           C  
ATOM   2293  HB2 SER A 163     -47.579  18.421 -16.945  1.00 42.70           H  
ATOM   2294  HB3 SER A 163     -47.044  17.455 -15.558  1.00 42.70           H  
ATOM   2295  O   SER A 163     -44.212  17.242 -15.014  1.00 42.70           O  
ATOM   2296  OG  SER A 163     -47.187  16.451 -17.349  1.00 42.70           O  
ATOM   2297  HG  SER A 163     -48.093  16.190 -17.169  1.00 42.70           H  
ATOM   2298  N   SER A 164     -43.730  16.280 -16.973  1.00 48.67           N  
ATOM   2299  H   SER A 164     -43.926  16.212 -17.961  1.00 48.67           H  
ATOM   2300  CA  SER A 164     -42.749  15.340 -16.399  1.00 48.67           C  
ATOM   2301  HA  SER A 164     -43.192  14.891 -15.510  1.00 48.67           H  
ATOM   2302  C   SER A 164     -41.441  16.003 -15.952  1.00 48.67           C  
ATOM   2303  CB  SER A 164     -42.460  14.196 -17.372  1.00 48.67           C  
ATOM   2304  HB2 SER A 164     -41.770  13.489 -16.912  1.00 48.67           H  
ATOM   2305  HB3 SER A 164     -43.391  13.682 -17.610  1.00 48.67           H  
ATOM   2306  O   SER A 164     -40.915  15.626 -14.911  1.00 48.67           O  
ATOM   2307  OG  SER A 164     -41.891  14.715 -18.557  1.00 48.67           O  
ATOM   2308  HG  SER A 164     -41.867  14.023 -19.222  1.00 48.67           H  
ATOM   2309  N   LEU A 165     -40.956  17.043 -16.645  1.00 47.62           N  
ATOM   2310  H   LEU A 165     -41.375  17.243 -17.542  1.00 47.62           H  
ATOM   2311  CA  LEU A 165     -39.805  17.842 -16.184  1.00 47.62           C  
ATOM   2312  HA  LEU A 165     -38.977  17.165 -15.973  1.00 47.62           H  
ATOM   2313  C   LEU A 165     -40.105  18.577 -14.867  1.00 47.62           C  
ATOM   2314  CB  LEU A 165     -39.376  18.839 -17.281  1.00 47.62           C  
ATOM   2315  HB2 LEU A 165     -40.266  19.203 -17.794  1.00 47.62           H  
ATOM   2316  HB3 LEU A 165     -38.898  19.700 -16.815  1.00 47.62           H  
ATOM   2317  O   LEU A 165     -39.227  18.685 -14.015  1.00 47.62           O  
ATOM   2318  CG  LEU A 165     -38.390  18.248 -18.307  1.00 47.62           C  
ATOM   2319  HG  LEU A 165     -38.745  17.270 -18.631  1.00 47.62           H  
ATOM   2320  CD1 LEU A 165     -38.309  19.162 -19.530  1.00 47.62           C  
ATOM   2321 HD11 LEU A 165     -37.959  20.152 -19.237  1.00 47.62           H  
ATOM   2322 HD12 LEU A 165     -39.291  19.246 -19.995  1.00 47.62           H  
ATOM   2323 HD13 LEU A 165     -37.617  18.738 -20.258  1.00 47.62           H  
ATOM   2324  CD2 LEU A 165     -36.979  18.112 -17.725  1.00 47.62           C  
ATOM   2325 HD21 LEU A 165     -36.611  19.081 -17.388  1.00 47.62           H  
ATOM   2326 HD22 LEU A 165     -36.981  17.414 -16.888  1.00 47.62           H  
ATOM   2327 HD23 LEU A 165     -36.306  17.718 -18.487  1.00 47.62           H  
ATOM   2328  N   ASN A 166     -41.351  19.018 -14.659  1.00 52.15           N  
ATOM   2329  H   ASN A 166     -42.044  18.860 -15.378  1.00 52.15           H  
ATOM   2330  CA  ASN A 166     -41.785  19.592 -13.381  1.00 52.15           C  
ATOM   2331  HA  ASN A 166     -41.041  20.318 -13.054  1.00 52.15           H  
ATOM   2332  C   ASN A 166     -41.852  18.503 -12.294  1.00 52.15           C  
ATOM   2333  CB  ASN A 166     -43.117  20.333 -13.600  1.00 52.15           C  
ATOM   2334  HB2 ASN A 166     -43.027  20.960 -14.488  1.00 52.15           H  
ATOM   2335  HB3 ASN A 166     -43.921  19.616 -13.767  1.00 52.15           H  
ATOM   2336  O   ASN A 166     -41.364  18.699 -11.184  1.00 52.15           O  
ATOM   2337  CG  ASN A 166     -43.515  21.235 -12.440  1.00 52.15           C  
ATOM   2338  ND2 ASN A 166     -44.388  22.184 -12.679  1.00 52.15           N  
ATOM   2339 HD21 ASN A 166     -44.781  22.313 -13.600  1.00 52.15           H  
ATOM   2340 HD22 ASN A 166     -44.629  22.774 -11.895  1.00 52.15           H  
ATOM   2341  OD1 ASN A 166     -43.072  21.113 -11.312  1.00 52.15           O  
ATOM   2342  N   SER A 167     -42.334  17.305 -12.638  1.00 54.47           N  
ATOM   2343  H   SER A 167     -42.766  17.194 -13.544  1.00 54.47           H  
ATOM   2344  CA  SER A 167     -42.309  16.160 -11.722  1.00 54.47           C  
ATOM   2345  HA  SER A 167     -42.794  16.469 -10.795  1.00 54.47           H  
ATOM   2346  C   SER A 167     -40.881  15.710 -11.374  1.00 54.47           C  
ATOM   2347  CB  SER A 167     -43.112  15.002 -12.316  1.00 54.47           C  
ATOM   2348  HB2 SER A 167     -43.877  15.393 -12.987  1.00 54.47           H  
ATOM   2349  HB3 SER A 167     -42.460  14.336 -12.880  1.00 54.47           H  
ATOM   2350  O   SER A 167     -40.620  15.341 -10.232  1.00 54.47           O  
ATOM   2351  OG  SER A 167     -43.766  14.297 -11.284  1.00 54.47           O  
ATOM   2352  HG  SER A 167     -43.121  14.012 -10.632  1.00 54.47           H  
ATOM   2353  N   GLN A 168     -39.936  15.785 -12.316  1.00 62.63           N  
ATOM   2354  H   GLN A 168     -40.220  16.024 -13.256  1.00 62.63           H  
ATOM   2355  CA  GLN A 168     -38.523  15.477 -12.088  1.00 62.63           C  
ATOM   2356  HA  GLN A 168     -38.466  14.539 -11.536  1.00 62.63           H  
ATOM   2357  C   GLN A 168     -37.840  16.555 -11.233  1.00 62.63           C  
ATOM   2358  CB  GLN A 168     -37.818  15.279 -13.439  1.00 62.63           C  
ATOM   2359  HB2 GLN A 168     -37.778  16.228 -13.974  1.00 62.63           H  
ATOM   2360  HB3 GLN A 168     -38.397  14.571 -14.033  1.00 62.63           H  
ATOM   2361  O   GLN A 168     -37.039  16.216 -10.365  1.00 62.63           O  
ATOM   2362  CG  GLN A 168     -36.393  14.723 -13.273  1.00 62.63           C  
ATOM   2363  HG2 GLN A 168     -35.787  15.438 -12.716  1.00 62.63           H  
ATOM   2364  HG3 GLN A 168     -36.433  13.793 -12.706  1.00 62.63           H  
ATOM   2365  CD  GLN A 168     -35.694  14.444 -14.602  1.00 62.63           C  
ATOM   2366  NE2 GLN A 168     -34.428  14.090 -14.581  1.00 62.63           N  
ATOM   2367 HE21 GLN A 168     -34.036  13.856 -15.481  1.00 62.63           H  
ATOM   2368 HE22 GLN A 168     -33.947  13.943 -13.705  1.00 62.63           H  
ATOM   2369  OE1 GLN A 168     -36.255  14.529 -15.681  1.00 62.63           O  
ATOM   2370  N   LEU A 169     -38.190  17.834 -11.412  1.00 69.14           N  
ATOM   2371  H   LEU A 169     -38.805  18.066 -12.179  1.00 69.14           H  
ATOM   2372  CA  LEU A 169     -37.732  18.918 -10.539  1.00 69.14           C  
ATOM   2373  HA  LEU A 169     -36.645  18.869 -10.479  1.00 69.14           H  
ATOM   2374  C   LEU A 169     -38.283  18.755  -9.110  1.00 69.14           C  
ATOM   2375  CB  LEU A 169     -38.138  20.273 -11.147  1.00 69.14           C  
ATOM   2376  HB2 LEU A 169     -37.931  20.274 -12.217  1.00 69.14           H  
ATOM   2377  HB3 LEU A 169     -39.213  20.396 -11.020  1.00 69.14           H  
ATOM   2378  O   LEU A 169     -37.525  18.884  -8.151  1.00 69.14           O  
ATOM   2379  CG  LEU A 169     -37.404  21.463 -10.497  1.00 69.14           C  
ATOM   2380  HG  LEU A 169     -37.295  21.296  -9.425  1.00 69.14           H  
ATOM   2381  CD1 LEU A 169     -36.017  21.664 -11.114  1.00 69.14           C  
ATOM   2382 HD11 LEU A 169     -35.519  22.503 -10.628  1.00 69.14           H  
ATOM   2383 HD12 LEU A 169     -36.106  21.867 -12.181  1.00 69.14           H  
ATOM   2384 HD13 LEU A 169     -35.413  20.768 -10.967  1.00 69.14           H  
ATOM   2385  CD2 LEU A 169     -38.205  22.750 -10.687  1.00 69.14           C  
ATOM   2386 HD21 LEU A 169     -39.181  22.646 -10.213  1.00 69.14           H  
ATOM   2387 HD22 LEU A 169     -37.680  23.583 -10.220  1.00 69.14           H  
ATOM   2388 HD23 LEU A 169     -38.340  22.954 -11.749  1.00 69.14           H  
ATOM   2389  N   GLN A 170     -39.565  18.399  -8.956  1.00 69.77           N  
ATOM   2390  H   GLN A 170     -40.160  18.362  -9.771  1.00 69.77           H  
ATOM   2391  CA  GLN A 170     -40.148  18.079  -7.646  1.00 69.77           C  
ATOM   2392  HA  GLN A 170     -39.963  18.911  -6.967  1.00 69.77           H  
ATOM   2393  C   GLN A 170     -39.495  16.848  -7.012  1.00 69.77           C  
ATOM   2394  CB  GLN A 170     -41.665  17.864  -7.749  1.00 69.77           C  
ATOM   2395  HB2 GLN A 170     -41.990  17.315  -6.865  1.00 69.77           H  
ATOM   2396  HB3 GLN A 170     -41.905  17.265  -8.628  1.00 69.77           H  
ATOM   2397  O   GLN A 170     -39.203  16.861  -5.817  1.00 69.77           O  
ATOM   2398  CG  GLN A 170     -42.429  19.191  -7.790  1.00 69.77           C  
ATOM   2399  HG2 GLN A 170     -42.203  19.708  -8.723  1.00 69.77           H  
ATOM   2400  HG3 GLN A 170     -42.112  19.825  -6.962  1.00 69.77           H  
ATOM   2401  CD  GLN A 170     -43.933  18.979  -7.666  1.00 69.77           C  
ATOM   2402  NE2 GLN A 170     -44.716  19.542  -8.559  1.00 69.77           N  
ATOM   2403 HE21 GLN A 170     -44.314  20.080  -9.313  1.00 69.77           H  
ATOM   2404 HE22 GLN A 170     -45.707  19.384  -8.443  1.00 69.77           H  
ATOM   2405  OE1 GLN A 170     -44.429  18.311  -6.774  1.00 69.77           O  
ATOM   2406  N   HIS A 171     -39.192  15.811  -7.798  1.00 72.72           N  
ATOM   2407  H   HIS A 171     -39.516  15.811  -8.755  1.00 72.72           H  
ATOM   2408  CA  HIS A 171     -38.467  14.644  -7.301  1.00 72.72           C  
ATOM   2409  HA  HIS A 171     -38.996  14.258  -6.430  1.00 72.72           H  
ATOM   2410  C   HIS A 171     -37.047  15.009  -6.846  1.00 72.72           C  
ATOM   2411  CB  HIS A 171     -38.448  13.550  -8.373  1.00 72.72           C  
ATOM   2412  HB2 HIS A 171     -37.878  13.890  -9.237  1.00 72.72           H  
ATOM   2413  HB3 HIS A 171     -39.469  13.344  -8.694  1.00 72.72           H  
ATOM   2414  O   HIS A 171     -36.605  14.563  -5.789  1.00 72.72           O  
ATOM   2415  CG  HIS A 171     -37.849  12.270  -7.854  1.00 72.72           C  
ATOM   2416  CD2 HIS A 171     -36.620  11.752  -8.163  1.00 72.72           C  
ATOM   2417  HD2 HIS A 171     -35.904  12.180  -8.850  1.00 72.72           H  
ATOM   2418  ND1 HIS A 171     -38.416  11.437  -6.916  1.00 72.72           N  
ATOM   2419  HD1 HIS A 171     -39.290  11.583  -6.432  1.00 72.72           H  
ATOM   2420  CE1 HIS A 171     -37.554  10.436  -6.677  1.00 72.72           C  
ATOM   2421  HE1 HIS A 171     -37.716   9.635  -5.971  1.00 72.72           H  
ATOM   2422  NE2 HIS A 171     -36.443  10.585  -7.415  1.00 72.72           N  
ATOM   2423  N   LEU A 172     -36.346  15.879  -7.580  1.00 81.45           N  
ATOM   2424  H   LEU A 172     -36.737  16.197  -8.456  1.00 81.45           H  
ATOM   2425  CA  LEU A 172     -35.020  16.359  -7.191  1.00 81.45           C  
ATOM   2426  HA  LEU A 172     -34.411  15.481  -6.972  1.00 81.45           H  
ATOM   2427  C   LEU A 172     -35.071  17.209  -5.910  1.00 81.45           C  
ATOM   2428  CB  LEU A 172     -34.404  17.123  -8.377  1.00 81.45           C  
ATOM   2429  HB2 LEU A 172     -34.565  16.552  -9.291  1.00 81.45           H  
ATOM   2430  HB3 LEU A 172     -34.923  18.076  -8.484  1.00 81.45           H  
ATOM   2431  O   LEU A 172     -34.199  17.078  -5.050  1.00 81.45           O  
ATOM   2432  CG  LEU A 172     -32.894  17.383  -8.235  1.00 81.45           C  
ATOM   2433  HG  LEU A 172     -32.693  17.892  -7.292  1.00 81.45           H  
ATOM   2434  CD1 LEU A 172     -32.081  16.085  -8.291  1.00 81.45           C  
ATOM   2435 HD11 LEU A 172     -31.016  16.318  -8.283  1.00 81.45           H  
ATOM   2436 HD12 LEU A 172     -32.296  15.468  -7.419  1.00 81.45           H  
ATOM   2437 HD13 LEU A 172     -32.321  15.530  -9.197  1.00 81.45           H  
ATOM   2438  CD2 LEU A 172     -32.420  18.285  -9.375  1.00 81.45           C  
ATOM   2439 HD21 LEU A 172     -31.356  18.492  -9.266  1.00 81.45           H  
ATOM   2440 HD22 LEU A 172     -32.964  19.229  -9.345  1.00 81.45           H  
ATOM   2441 HD23 LEU A 172     -32.598  17.800 -10.335  1.00 81.45           H  
ATOM   2442  N   GLN A 173     -36.115  18.026  -5.738  1.00 78.38           N  
ATOM   2443  H   GLN A 173     -36.776  18.126  -6.495  1.00 78.38           H  
ATOM   2444  CA  GLN A 173     -36.340  18.791  -4.510  1.00 78.38           C  
ATOM   2445  HA  GLN A 173     -35.416  19.318  -4.271  1.00 78.38           H  
ATOM   2446  C   GLN A 173     -36.659  17.880  -3.313  1.00 78.38           C  
ATOM   2447  CB  GLN A 173     -37.430  19.843  -4.764  1.00 78.38           C  
ATOM   2448  HB2 GLN A 173     -37.140  20.421  -5.641  1.00 78.38           H  
ATOM   2449  HB3 GLN A 173     -38.380  19.355  -4.984  1.00 78.38           H  
ATOM   2450  O   GLN A 173     -36.129  18.094  -2.220  1.00 78.38           O  
ATOM   2451  CG  GLN A 173     -37.614  20.797  -3.571  1.00 78.38           C  
ATOM   2452  HG2 GLN A 173     -38.503  20.510  -3.009  1.00 78.38           H  
ATOM   2453  HG3 GLN A 173     -36.757  20.733  -2.901  1.00 78.38           H  
ATOM   2454  CD  GLN A 173     -37.752  22.244  -4.026  1.00 78.38           C  
ATOM   2455  NE2 GLN A 173     -36.675  23.000  -4.059  1.00 78.38           N  
ATOM   2456 HE21 GLN A 173     -36.819  23.950  -4.373  1.00 78.38           H  
ATOM   2457 HE22 GLN A 173     -35.776  22.644  -3.769  1.00 78.38           H  
ATOM   2458  OE1 GLN A 173     -38.816  22.719  -4.379  1.00 78.38           O  
ATOM   2459  N   GLN A 174     -37.441  16.815  -3.517  1.00 80.37           N  
ATOM   2460  H   GLN A 174     -37.891  16.709  -4.415  1.00 80.37           H  
ATOM   2461  CA  GLN A 174     -37.687  15.800  -2.491  1.00 80.37           C  
ATOM   2462  HA  GLN A 174     -38.037  16.303  -1.589  1.00 80.37           H  
ATOM   2463  C   GLN A 174     -36.403  15.037  -2.127  1.00 80.37           C  
ATOM   2464  CB  GLN A 174     -38.792  14.850  -2.973  1.00 80.37           C  
ATOM   2465  HB2 GLN A 174     -39.659  15.439  -3.271  1.00 80.37           H  
ATOM   2466  HB3 GLN A 174     -38.442  14.288  -3.840  1.00 80.37           H  
ATOM   2467  O   GLN A 174     -36.134  14.807  -0.947  1.00 80.37           O  
ATOM   2468  CG  GLN A 174     -39.219  13.873  -1.869  1.00 80.37           C  
ATOM   2469  HG2 GLN A 174     -39.517  14.443  -0.989  1.00 80.37           H  
ATOM   2470  HG3 GLN A 174     -38.385  13.228  -1.594  1.00 80.37           H  
ATOM   2471  CD  GLN A 174     -40.375  12.984  -2.311  1.00 80.37           C  
ATOM   2472  NE2 GLN A 174     -41.419  12.869  -1.520  1.00 80.37           N  
ATOM   2473 HE21 GLN A 174     -41.472  13.379  -0.650  1.00 80.37           H  
ATOM   2474 HE22 GLN A 174     -42.169  12.285  -1.862  1.00 80.37           H  
ATOM   2475  OE1 GLN A 174     -40.359  12.373  -3.367  1.00 80.37           O  
ATOM   2476  N   LEU A 175     -35.567  14.700  -3.114  1.00 82.36           N  
ATOM   2477  H   LEU A 175     -35.865  14.854  -4.067  1.00 82.36           H  
ATOM   2478  CA  LEU A 175     -34.284  14.033  -2.885  1.00 82.36           C  
ATOM   2479  HA  LEU A 175     -34.475  13.140  -2.292  1.00 82.36           H  
ATOM   2480  C   LEU A 175     -33.318  14.925  -2.088  1.00 82.36           C  
ATOM   2481  CB  LEU A 175     -33.686  13.625  -4.244  1.00 82.36           C  
ATOM   2482  HB2 LEU A 175     -34.476  13.261  -4.901  1.00 82.36           H  
ATOM   2483  HB3 LEU A 175     -33.251  14.508  -4.711  1.00 82.36           H  
ATOM   2484  O   LEU A 175     -32.611  14.439  -1.204  1.00 82.36           O  
ATOM   2485  CG  LEU A 175     -32.618  12.524  -4.122  1.00 82.36           C  
ATOM   2486  HG  LEU A 175     -31.964  12.732  -3.275  1.00 82.36           H  
ATOM   2487  CD1 LEU A 175     -33.262  11.147  -3.934  1.00 82.36           C  
ATOM   2488 HD11 LEU A 175     -33.850  11.126  -3.016  1.00 82.36           H  
ATOM   2489 HD12 LEU A 175     -33.913  10.920  -4.778  1.00 82.36           H  
ATOM   2490 HD13 LEU A 175     -32.488  10.383  -3.868  1.00 82.36           H  
ATOM   2491  CD2 LEU A 175     -31.756  12.482  -5.383  1.00 82.36           C  
ATOM   2492 HD21 LEU A 175     -31.256  13.440  -5.521  1.00 82.36           H  
ATOM   2493 HD22 LEU A 175     -31.003  11.699  -5.291  1.00 82.36           H  
ATOM   2494 HD23 LEU A 175     -32.381  12.275  -6.251  1.00 82.36           H  
ATOM   2495  N   GLN A 176     -33.323  16.237  -2.346  1.00 80.78           N  
ATOM   2496  H   GLN A 176     -33.886  16.569  -3.116  1.00 80.78           H  
ATOM   2497  CA  GLN A 176     -32.537  17.206  -1.581  1.00 80.78           C  
ATOM   2498  HA  GLN A 176     -31.506  16.856  -1.557  1.00 80.78           H  
ATOM   2499  C   GLN A 176     -33.013  17.306  -0.121  1.00 80.78           C  
ATOM   2500  CB  GLN A 176     -32.560  18.560  -2.308  1.00 80.78           C  
ATOM   2501  HB2 GLN A 176     -32.256  18.403  -3.343  1.00 80.78           H  
ATOM   2502  HB3 GLN A 176     -33.571  18.967  -2.304  1.00 80.78           H  
ATOM   2503  O   GLN A 176     -32.178  17.317   0.788  1.00 80.78           O  
ATOM   2504  CG  GLN A 176     -31.603  19.575  -1.668  1.00 80.78           C  
ATOM   2505  HG2 GLN A 176     -30.618  19.124  -1.551  1.00 80.78           H  
ATOM   2506  HG3 GLN A 176     -31.970  19.860  -0.683  1.00 80.78           H  
ATOM   2507  CD  GLN A 176     -31.478  20.830  -2.522  1.00 80.78           C  
ATOM   2508  NE2 GLN A 176     -30.477  20.927  -3.370  1.00 80.78           N  
ATOM   2509 HE21 GLN A 176     -29.786  20.194  -3.447  1.00 80.78           H  
ATOM   2510 HE22 GLN A 176     -30.443  21.780  -3.910  1.00 80.78           H  
ATOM   2511  OE1 GLN A 176     -32.291  21.735  -2.464  1.00 80.78           O  
ATOM   2512  N   GLN A 177     -34.329  17.295   0.134  1.00 81.74           N  
ATOM   2513  H   GLN A 177     -34.976  17.307  -0.641  1.00 81.74           H  
ATOM   2514  CA  GLN A 177     -34.862  17.216   1.502  1.00 81.74           C  
ATOM   2515  HA  GLN A 177     -34.422  18.019   2.094  1.00 81.74           H  
ATOM   2516  C   GLN A 177     -34.480  15.909   2.204  1.00 81.74           C  
ATOM   2517  CB  GLN A 177     -36.391  17.373   1.515  1.00 81.74           C  
ATOM   2518  HB2 GLN A 177     -36.820  17.001   0.584  1.00 81.74           H  
ATOM   2519  HB3 GLN A 177     -36.796  16.778   2.333  1.00 81.74           H  
ATOM   2520  O   GLN A 177     -34.081  15.939   3.370  1.00 81.74           O  
ATOM   2521  CG  GLN A 177     -36.818  18.828   1.745  1.00 81.74           C  
ATOM   2522  HG2 GLN A 177     -36.496  19.432   0.897  1.00 81.74           H  
ATOM   2523  HG3 GLN A 177     -36.338  19.210   2.646  1.00 81.74           H  
ATOM   2524  CD  GLN A 177     -38.328  18.979   1.914  1.00 81.74           C  
ATOM   2525  NE2 GLN A 177     -38.828  20.191   2.000  1.00 81.74           N  
ATOM   2526 HE21 GLN A 177     -38.241  21.010   1.922  1.00 81.74           H  
ATOM   2527 HE22 GLN A 177     -39.832  20.240   2.096  1.00 81.74           H  
ATOM   2528  OE1 GLN A 177     -39.088  18.028   1.983  1.00 81.74           O  
ATOM   2529  N   LEU A 178     -34.543  14.771   1.505  1.00 83.11           N  
ATOM   2530  H   LEU A 178     -34.930  14.800   0.572  1.00 83.11           H  
ATOM   2531  CA  LEU A 178     -34.172  13.475   2.073  1.00 83.11           C  
ATOM   2532  HA  LEU A 178     -34.751  13.332   2.985  1.00 83.11           H  
ATOM   2533  C   LEU A 178     -32.686  13.436   2.454  1.00 83.11           C  
ATOM   2534  CB  LEU A 178     -34.523  12.366   1.067  1.00 83.11           C  
ATOM   2535  HB2 LEU A 178     -33.825  12.421   0.232  1.00 83.11           H  
ATOM   2536  HB3 LEU A 178     -35.525  12.536   0.671  1.00 83.11           H  
ATOM   2537  O   LEU A 178     -32.329  12.930   3.518  1.00 83.11           O  
ATOM   2538  CG  LEU A 178     -34.470  10.955   1.684  1.00 83.11           C  
ATOM   2539  HG  LEU A 178     -33.556  10.838   2.267  1.00 83.11           H  
ATOM   2540  CD1 LEU A 178     -35.678  10.691   2.585  1.00 83.11           C  
ATOM   2541 HD11 LEU A 178     -35.631   9.673   2.974  1.00 83.11           H  
ATOM   2542 HD12 LEU A 178     -35.680  11.379   3.431  1.00 83.11           H  
ATOM   2543 HD13 LEU A 178     -36.602  10.812   2.021  1.00 83.11           H  
ATOM   2544  CD2 LEU A 178     -34.453   9.902   0.578  1.00 83.11           C  
ATOM   2545 HD21 LEU A 178     -35.355   9.984  -0.029  1.00 83.11           H  
ATOM   2546 HD22 LEU A 178     -33.579  10.045  -0.058  1.00 83.11           H  
ATOM   2547 HD23 LEU A 178     -34.408   8.905   1.017  1.00 83.11           H  
ATOM   2548  N   GLN A 179     -31.819  14.021   1.623  1.00 81.99           N  
ATOM   2549  H   GLN A 179     -32.167  14.390   0.749  1.00 81.99           H  
ATOM   2550  CA  GLN A 179     -30.390  14.116   1.911  1.00 81.99           C  
ATOM   2551  HA  GLN A 179     -30.024  13.112   2.126  1.00 81.99           H  
ATOM   2552  C   GLN A 179     -30.120  14.981   3.152  1.00 81.99           C  
ATOM   2553  CB  GLN A 179     -29.662  14.645   0.667  1.00 81.99           C  
ATOM   2554  HB2 GLN A 179     -29.840  15.716   0.559  1.00 81.99           H  
ATOM   2555  HB3 GLN A 179     -30.055  14.140  -0.216  1.00 81.99           H  
ATOM   2556  O   GLN A 179     -29.318  14.595   4.005  1.00 81.99           O  
ATOM   2557  CG  GLN A 179     -28.155  14.372   0.744  1.00 81.99           C  
ATOM   2558  HG2 GLN A 179     -27.985  13.298   0.817  1.00 81.99           H  
ATOM   2559  HG3 GLN A 179     -27.742  14.850   1.632  1.00 81.99           H  
ATOM   2560  CD  GLN A 179     -27.419  14.907  -0.477  1.00 81.99           C  
ATOM   2561  NE2 GLN A 179     -27.560  14.291  -1.631  1.00 81.99           N  
ATOM   2562 HE21 GLN A 179     -28.183  13.502  -1.727  1.00 81.99           H  
ATOM   2563 HE22 GLN A 179     -27.066  14.702  -2.410  1.00 81.99           H  
ATOM   2564  OE1 GLN A 179     -26.702  15.888  -0.418  1.00 81.99           O  
ATOM   2565  N   HIS A 180     -30.832  16.103   3.303  1.00 82.25           N  
ATOM   2566  H   HIS A 180     -31.463  16.385   2.567  1.00 82.25           H  
ATOM   2567  CA  HIS A 180     -30.691  16.963   4.478  1.00 82.25           C  
ATOM   2568  HA  HIS A 180     -29.626  17.143   4.621  1.00 82.25           H  
ATOM   2569  C   HIS A 180     -31.214  16.285   5.757  1.00 82.25           C  
ATOM   2570  CB  HIS A 180     -31.375  18.310   4.203  1.00 82.25           C  
ATOM   2571  HB2 HIS A 180     -32.457  18.175   4.225  1.00 82.25           H  
ATOM   2572  HB3 HIS A 180     -31.101  18.643   3.202  1.00 82.25           H  
ATOM   2573  O   HIS A 180     -30.559  16.347   6.799  1.00 82.25           O  
ATOM   2574  CG  HIS A 180     -30.988  19.411   5.161  1.00 82.25           C  
ATOM   2575  CD2 HIS A 180     -29.777  19.588   5.782  1.00 82.25           C  
ATOM   2576  HD2 HIS A 180     -28.913  18.945   5.704  1.00 82.25           H  
ATOM   2577  ND1 HIS A 180     -31.774  20.490   5.503  1.00 82.25           N  
ATOM   2578  HD1 HIS A 180     -32.703  20.681   5.157  1.00 82.25           H  
ATOM   2579  CE1 HIS A 180     -31.057  21.293   6.306  1.00 82.25           C  
ATOM   2580  HE1 HIS A 180     -31.401  22.231   6.718  1.00 82.25           H  
ATOM   2581  NE2 HIS A 180     -29.845  20.770   6.526  1.00 82.25           N  
ATOM   2582  N   HIS A 181     -32.331  15.552   5.674  1.00 83.46           N  
ATOM   2583  H   HIS A 181     -32.848  15.550   4.806  1.00 83.46           H  
ATOM   2584  CA  HIS A 181     -32.848  14.770   6.800  1.00 83.46           C  
ATOM   2585  HA  HIS A 181     -32.964  15.436   7.655  1.00 83.46           H  
ATOM   2586  C   HIS A 181     -31.873  13.657   7.216  1.00 83.46           C  
ATOM   2587  CB  HIS A 181     -34.229  14.199   6.449  1.00 83.46           C  
ATOM   2588  HB2 HIS A 181     -34.127  13.420   5.694  1.00 83.46           H  
ATOM   2589  HB3 HIS A 181     -34.849  14.993   6.032  1.00 83.46           H  
ATOM   2590  O   HIS A 181     -31.610  13.471   8.405  1.00 83.46           O  
ATOM   2591  CG  HIS A 181     -34.934  13.639   7.661  1.00 83.46           C  
ATOM   2592  CD2 HIS A 181     -34.863  12.358   8.143  1.00 83.46           C  
ATOM   2593  HD2 HIS A 181     -34.306  11.545   7.700  1.00 83.46           H  
ATOM   2594  ND1 HIS A 181     -35.714  14.355   8.540  1.00 83.46           N  
ATOM   2595  HD1 HIS A 181     -35.960  15.332   8.465  1.00 83.46           H  
ATOM   2596  CE1 HIS A 181     -36.103  13.528   9.524  1.00 83.46           C  
ATOM   2597  HE1 HIS A 181     -36.728  13.809  10.359  1.00 83.46           H  
ATOM   2598  NE2 HIS A 181     -35.594  12.300   9.335  1.00 83.46           N  
ATOM   2599  N   GLN A 182     -31.266  12.957   6.250  1.00 82.38           N  
ATOM   2600  H   GLN A 182     -31.530  13.120   5.289  1.00 82.38           H  
ATOM   2601  CA  GLN A 182     -30.279  11.917   6.547  1.00 82.38           C  
ATOM   2602  HA  GLN A 182     -30.733  11.223   7.254  1.00 82.38           H  
ATOM   2603  C   GLN A 182     -29.016  12.498   7.209  1.00 82.38           C  
ATOM   2604  CB  GLN A 182     -29.923  11.146   5.264  1.00 82.38           C  
ATOM   2605  HB2 GLN A 182     -30.802  11.046   4.628  1.00 82.38           H  
ATOM   2606  HB3 GLN A 182     -29.159  11.697   4.714  1.00 82.38           H  
ATOM   2607  O   GLN A 182     -28.454  11.888   8.121  1.00 82.38           O  
ATOM   2608  CG  GLN A 182     -29.422   9.734   5.607  1.00 82.38           C  
ATOM   2609  HG2 GLN A 182     -28.912   9.741   6.570  1.00 82.38           H  
ATOM   2610  HG3 GLN A 182     -30.274   9.059   5.686  1.00 82.38           H  
ATOM   2611  CD  GLN A 182     -28.436   9.198   4.581  1.00 82.38           C  
ATOM   2612  NE2 GLN A 182     -28.885   8.765   3.422  1.00 82.38           N  
ATOM   2613 HE21 GLN A 182     -28.195   8.395   2.784  1.00 82.38           H  
ATOM   2614 HE22 GLN A 182     -29.874   8.769   3.218  1.00 82.38           H  
ATOM   2615  OE1 GLN A 182     -27.237   9.166   4.806  1.00 82.38           O  
ATOM   2616  N   GLN A 183     -28.586  13.697   6.803  1.00 84.25           N  
ATOM   2617  H   GLN A 183     -29.055  14.145   6.029  1.00 84.25           H  
ATOM   2618  CA  GLN A 183     -27.437  14.367   7.410  1.00 84.25           C  
ATOM   2619  HA  GLN A 183     -26.615  13.653   7.435  1.00 84.25           H  
ATOM   2620  C   GLN A 183     -27.707  14.793   8.864  1.00 84.25           C  
ATOM   2621  CB  GLN A 183     -27.016  15.545   6.521  1.00 84.25           C  
ATOM   2622  HB2 GLN A 183     -26.936  15.196   5.492  1.00 84.25           H  
ATOM   2623  HB3 GLN A 183     -27.772  16.330   6.561  1.00 84.25           H  
ATOM   2624  O   GLN A 183     -26.825  14.627   9.710  1.00 84.25           O  
ATOM   2625  CG  GLN A 183     -25.655  16.115   6.942  1.00 84.25           C  
ATOM   2626  HG2 GLN A 183     -25.741  16.604   7.913  1.00 84.25           H  
ATOM   2627  HG3 GLN A 183     -24.937  15.299   7.027  1.00 84.25           H  
ATOM   2628  CD  GLN A 183     -25.142  17.132   5.930  1.00 84.25           C  
ATOM   2629  NE2 GLN A 183     -23.976  16.934   5.354  1.00 84.25           N  
ATOM   2630 HE21 GLN A 183     -23.724  17.633   4.670  1.00 84.25           H  
ATOM   2631 HE22 GLN A 183     -23.426  16.107   5.540  1.00 84.25           H  
ATOM   2632  OE1 GLN A 183     -25.783  18.117   5.622  1.00 84.25           O  
ATOM   2633  N   GLN A 184     -28.920  15.267   9.178  1.00 83.73           N  
ATOM   2634  H   GLN A 184     -29.592  15.411   8.438  1.00 83.73           H  
ATOM   2635  CA  GLN A 184     -29.315  15.597  10.555  1.00 83.73           C  
ATOM   2636  HA  GLN A 184     -28.562  16.255  10.989  1.00 83.73           H  
ATOM   2637  C   GLN A 184     -29.379  14.355  11.454  1.00 83.73           C  
ATOM   2638  CB  GLN A 184     -30.661  16.332  10.575  1.00 83.73           C  
ATOM   2639  HB2 GLN A 184     -31.020  16.356  11.604  1.00 83.73           H  
ATOM   2640  HB3 GLN A 184     -31.391  15.795   9.970  1.00 83.73           H  
ATOM   2641  O   GLN A 184     -28.839  14.377  12.560  1.00 83.73           O  
ATOM   2642  CG  GLN A 184     -30.533  17.778  10.076  1.00 83.73           C  
ATOM   2643  HG2 GLN A 184     -29.767  18.298  10.650  1.00 83.73           H  
ATOM   2644  HG3 GLN A 184     -30.228  17.773   9.029  1.00 83.73           H  
ATOM   2645  CD  GLN A 184     -31.836  18.558  10.214  1.00 83.73           C  
ATOM   2646  NE2 GLN A 184     -32.101  19.491   9.327  1.00 83.73           N  
ATOM   2647 HE21 GLN A 184     -32.956  20.008   9.479  1.00 83.73           H  
ATOM   2648 HE22 GLN A 184     -31.447  19.697   8.586  1.00 83.73           H  
ATOM   2649  OE1 GLN A 184     -32.633  18.358  11.115  1.00 83.73           O  
ATOM   2650  N   GLN A 185     -29.948  13.251  10.959  1.00 84.52           N  
ATOM   2651  H   GLN A 185     -30.407  13.308  10.061  1.00 84.52           H  
ATOM   2652  CA  GLN A 185     -29.965  11.964  11.669  1.00 84.52           C  
ATOM   2653  HA  GLN A 185     -30.499  12.072  12.614  1.00 84.52           H  
ATOM   2654  C   GLN A 185     -28.541  11.487  11.998  1.00 84.52           C  
ATOM   2655  CB  GLN A 185     -30.690  10.922  10.800  1.00 84.52           C  
ATOM   2656  HB2 GLN A 185     -30.288  10.969   9.788  1.00 84.52           H  
ATOM   2657  HB3 GLN A 185     -30.484   9.921  11.180  1.00 84.52           H  
ATOM   2658  O   GLN A 185     -28.262  11.066  13.120  1.00 84.52           O  
ATOM   2659  CG  GLN A 185     -32.213  11.133  10.728  1.00 84.52           C  
ATOM   2660  HG2 GLN A 185     -32.441  12.190  10.589  1.00 84.52           H  
ATOM   2661  HG3 GLN A 185     -32.593  10.599   9.857  1.00 84.52           H  
ATOM   2662  CD  GLN A 185     -32.976  10.621  11.946  1.00 84.52           C  
ATOM   2663  NE2 GLN A 185     -34.263  10.880  12.015  1.00 84.52           N  
ATOM   2664 HE21 GLN A 185     -34.730  11.365  11.261  1.00 84.52           H  
ATOM   2665 HE22 GLN A 185     -34.754  10.520  12.820  1.00 84.52           H  
ATOM   2666  OE1 GLN A 185     -32.445   9.972  12.832  1.00 84.52           O  
ATOM   2667  N   HIS A 186     -27.606  11.617  11.049  1.00 84.47           N  
ATOM   2668  H   HIS A 186     -27.887  11.946  10.137  1.00 84.47           H  
ATOM   2669  CA  HIS A 186     -26.214  11.218  11.266  1.00 84.47           C  
ATOM   2670  HA  HIS A 186     -26.220  10.192  11.635  1.00 84.47           H  
ATOM   2671  C   HIS A 186     -25.512  12.076  12.330  1.00 84.47           C  
ATOM   2672  CB  HIS A 186     -25.459  11.247   9.931  1.00 84.47           C  
ATOM   2673  HB2 HIS A 186     -25.075  12.250   9.742  1.00 84.47           H  
ATOM   2674  HB3 HIS A 186     -26.148  11.001   9.123  1.00 84.47           H  
ATOM   2675  O   HIS A 186     -24.761  11.541  13.145  1.00 84.47           O  
ATOM   2676  CG  HIS A 186     -24.337  10.243   9.873  1.00 84.47           C  
ATOM   2677  CD2 HIS A 186     -22.998  10.472  10.039  1.00 84.47           C  
ATOM   2678  HD2 HIS A 186     -22.547  11.425  10.273  1.00 84.47           H  
ATOM   2679  ND1 HIS A 186     -24.492   8.899   9.628  1.00 84.47           N  
ATOM   2680  HD1 HIS A 186     -25.374   8.420   9.519  1.00 84.47           H  
ATOM   2681  CE1 HIS A 186     -23.279   8.327   9.644  1.00 84.47           C  
ATOM   2682  HE1 HIS A 186     -23.097   7.270   9.515  1.00 84.47           H  
ATOM   2683  NE2 HIS A 186     -22.324   9.255   9.836  1.00 84.47           N  
ATOM   2684  N   HIS A 187     -25.777  13.388  12.358  1.00 85.18           N  
ATOM   2685  H   HIS A 187     -26.408  13.771  11.669  1.00 85.18           H  
ATOM   2686  CA  HIS A 187     -25.246  14.285  13.390  1.00 85.18           C  
ATOM   2687  HA  HIS A 187     -24.163  14.163  13.433  1.00 85.18           H  
ATOM   2688  C   HIS A 187     -25.781  13.936  14.784  1.00 85.18           C  
ATOM   2689  CB  HIS A 187     -25.561  15.749  13.038  1.00 85.18           C  
ATOM   2690  HB2 HIS A 187     -26.050  16.236  13.882  1.00 85.18           H  
ATOM   2691  HB3 HIS A 187     -26.251  15.802  12.195  1.00 85.18           H  
ATOM   2692  O   HIS A 187     -25.006  13.862  15.738  1.00 85.18           O  
ATOM   2693  CG  HIS A 187     -24.322  16.533  12.705  1.00 85.18           C  
ATOM   2694  CD2 HIS A 187     -23.566  17.278  13.571  1.00 85.18           C  
ATOM   2695  HD2 HIS A 187     -23.758  17.418  14.625  1.00 85.18           H  
ATOM   2696  ND1 HIS A 187     -23.722  16.607  11.471  1.00 85.18           N  
ATOM   2697  HD1 HIS A 187     -24.077  16.193  10.621  1.00 85.18           H  
ATOM   2698  CE1 HIS A 187     -22.632  17.384  11.588  1.00 85.18           C  
ATOM   2699  HE1 HIS A 187     -21.964  17.649  10.782  1.00 85.18           H  
ATOM   2700  NE2 HIS A 187     -22.497  17.817  12.849  1.00 85.18           N  
ATOM   2701  N   HIS A 188     -27.084  13.663  14.897  1.00 87.60           N  
ATOM   2702  H   HIS A 188     -27.675  13.755  14.084  1.00 87.60           H  
ATOM   2703  CA  HIS A 188     -27.706  13.304  16.171  1.00 87.60           C  
ATOM   2704  HA  HIS A 188     -27.466  14.081  16.898  1.00 87.60           H  
ATOM   2705  C   HIS A 188     -27.153  11.978  16.714  1.00 87.60           C  
ATOM   2706  CB  HIS A 188     -29.231  13.262  15.987  1.00 87.60           C  
ATOM   2707  HB2 HIS A 188     -29.551  12.259  15.704  1.00 87.60           H  
ATOM   2708  HB3 HIS A 188     -29.523  13.939  15.185  1.00 87.60           H  
ATOM   2709  O   HIS A 188     -26.795  11.870  17.886  1.00 87.60           O  
ATOM   2710  CG  HIS A 188     -29.962  13.706  17.223  1.00 87.60           C  
ATOM   2711  CD2 HIS A 188     -30.523  12.914  18.189  1.00 87.60           C  
ATOM   2712  HD2 HIS A 188     -30.531  11.834  18.204  1.00 87.60           H  
ATOM   2713  ND1 HIS A 188     -30.167  15.014  17.600  1.00 87.60           N  
ATOM   2714  HD1 HIS A 188     -29.855  15.838  17.105  1.00 87.60           H  
ATOM   2715  CE1 HIS A 188     -30.836  15.012  18.763  1.00 87.60           C  
ATOM   2716  HE1 HIS A 188     -31.134  15.892  19.314  1.00 87.60           H  
ATOM   2717  NE2 HIS A 188     -31.079  13.754  19.158  1.00 87.60           N  
ATOM   2718  N   HIS A 189     -26.981  10.987  15.834  1.00 86.69           N  
ATOM   2719  H   HIS A 189     -27.320  11.116  14.892  1.00 86.69           H  
ATOM   2720  CA  HIS A 189     -26.432   9.686  16.206  1.00 86.69           C  
ATOM   2721  HA  HIS A 189     -26.983   9.327  17.075  1.00 86.69           H  
ATOM   2722  C   HIS A 189     -24.947   9.769  16.608  1.00 86.69           C  
ATOM   2723  CB  HIS A 189     -26.670   8.713  15.044  1.00 86.69           C  
ATOM   2724  HB2 HIS A 189     -25.838   8.753  14.341  1.00 86.69           H  
ATOM   2725  HB3 HIS A 189     -27.575   8.998  14.508  1.00 86.69           H  
ATOM   2726  O   HIS A 189     -24.517   9.115  17.559  1.00 86.69           O  
ATOM   2727  CG  HIS A 189     -26.886   7.306  15.518  1.00 86.69           C  
ATOM   2728  CD2 HIS A 189     -25.974   6.291  15.518  1.00 86.69           C  
ATOM   2729  HD2 HIS A 189     -24.962   6.359  15.148  1.00 86.69           H  
ATOM   2730  ND1 HIS A 189     -28.052   6.808  16.052  1.00 86.69           N  
ATOM   2731  HD1 HIS A 189     -28.905   7.322  16.222  1.00 86.69           H  
ATOM   2732  CE1 HIS A 189     -27.843   5.522  16.376  1.00 86.69           C  
ATOM   2733  HE1 HIS A 189     -28.570   4.873  16.841  1.00 86.69           H  
ATOM   2734  NE2 HIS A 189     -26.584   5.161  16.067  1.00 86.69           N  
ATOM   2735  N   GLN A 190     -24.160  10.614  15.932  1.00 89.47           N  
ATOM   2736  H   GLN A 190     -24.547  11.118  15.147  1.00 89.47           H  
ATOM   2737  CA  GLN A 190     -22.761  10.855  16.293  1.00 89.47           C  
ATOM   2738  HA  GLN A 190     -22.261   9.890  16.376  1.00 89.47           H  
ATOM   2739  C   GLN A 190     -22.632  11.553  17.655  1.00 89.47           C  
ATOM   2740  CB  GLN A 190     -22.083  11.657  15.172  1.00 89.47           C  
ATOM   2741  HB2 GLN A 190     -22.548  12.639  15.086  1.00 89.47           H  
ATOM   2742  HB3 GLN A 190     -22.220  11.126  14.230  1.00 89.47           H  
ATOM   2743  O   GLN A 190     -21.776  11.178  18.457  1.00 89.47           O  
ATOM   2744  CG  GLN A 190     -20.578  11.824  15.422  1.00 89.47           C  
ATOM   2745  HG2 GLN A 190     -20.413  12.446  16.301  1.00 89.47           H  
ATOM   2746  HG3 GLN A 190     -20.138  10.844  15.607  1.00 89.47           H  
ATOM   2747  CD  GLN A 190     -19.877  12.479  14.238  1.00 89.47           C  
ATOM   2748  NE2 GLN A 190     -18.891  11.839  13.649  1.00 89.47           N  
ATOM   2749 HE21 GLN A 190     -18.427  12.350  12.912  1.00 89.47           H  
ATOM   2750 HE22 GLN A 190     -18.575  10.947  14.003  1.00 89.47           H  
ATOM   2751  OE1 GLN A 190     -20.194  13.572  13.810  1.00 89.47           O  
ATOM   2752  N   GLN A 191     -23.497  12.528  17.946  1.00 89.73           N  
ATOM   2753  H   GLN A 191     -24.164  12.817  17.245  1.00 89.73           H  
ATOM   2754  CA  GLN A 191     -23.501  13.228  19.231  1.00 89.73           C  
ATOM   2755  HA  GLN A 191     -22.488  13.583  19.425  1.00 89.73           H  
ATOM   2756  C   GLN A 191     -23.889  12.293  20.387  1.00 89.73           C  
ATOM   2757  CB  GLN A 191     -24.427  14.447  19.122  1.00 89.73           C  
ATOM   2758  HB2 GLN A 191     -24.188  14.986  18.206  1.00 89.73           H  
ATOM   2759  HB3 GLN A 191     -25.465  14.119  19.067  1.00 89.73           H  
ATOM   2760  O   GLN A 191     -23.250  12.321  21.440  1.00 89.73           O  
ATOM   2761  CG  GLN A 191     -24.251  15.415  20.299  1.00 89.73           C  
ATOM   2762  HG2 GLN A 191     -24.597  14.947  21.221  1.00 89.73           H  
ATOM   2763  HG3 GLN A 191     -23.195  15.658  20.410  1.00 89.73           H  
ATOM   2764  CD  GLN A 191     -25.045  16.698  20.080  1.00 89.73           C  
ATOM   2765  NE2 GLN A 191     -24.410  17.851  20.066  1.00 89.73           N  
ATOM   2766 HE21 GLN A 191     -24.993  18.663  19.922  1.00 89.73           H  
ATOM   2767 HE22 GLN A 191     -23.410  17.900  20.202  1.00 89.73           H  
ATOM   2768  OE1 GLN A 191     -26.248  16.695  19.897  1.00 89.73           O  
ATOM   2769  N   GLN A 192     -24.861  11.402  20.169  1.00 90.41           N  
ATOM   2770  H   GLN A 192     -25.389  11.466  19.311  1.00 90.41           H  
ATOM   2771  CA  GLN A 192     -25.277  10.409  21.161  1.00 90.41           C  
ATOM   2772  HA  GLN A 192     -25.488  10.933  22.093  1.00 90.41           H  
ATOM   2773  C   GLN A 192     -24.176   9.373  21.451  1.00 90.41           C  
ATOM   2774  CB  GLN A 192     -26.578   9.757  20.672  1.00 90.41           C  
ATOM   2775  HB2 GLN A 192     -27.252  10.540  20.325  1.00 90.41           H  
ATOM   2776  HB3 GLN A 192     -26.366   9.091  19.836  1.00 90.41           H  
ATOM   2777  O   GLN A 192     -23.933   9.038  22.611  1.00 90.41           O  
ATOM   2778  CG  GLN A 192     -27.294   8.985  21.786  1.00 90.41           C  
ATOM   2779  HG2 GLN A 192     -26.695   8.126  22.089  1.00 90.41           H  
ATOM   2780  HG3 GLN A 192     -27.427   9.636  22.650  1.00 90.41           H  
ATOM   2781  CD  GLN A 192     -28.655   8.488  21.312  1.00 90.41           C  
ATOM   2782  NE2 GLN A 192     -29.740   8.944  21.897  1.00 90.41           N  
ATOM   2783 HE21 GLN A 192     -29.684   9.620  22.646  1.00 90.41           H  
ATOM   2784 HE22 GLN A 192     -30.620   8.594  21.547  1.00 90.41           H  
ATOM   2785  OE1 GLN A 192     -28.762   7.691  20.394  1.00 90.41           O  
ATOM   2786  N   GLN A 193     -23.439   8.919  20.428  1.00 89.08           N  
ATOM   2787  H   GLN A 193     -23.696   9.183  19.488  1.00 89.08           H  
ATOM   2788  CA  GLN A 193     -22.271   8.050  20.637  1.00 89.08           C  
ATOM   2789  HA  GLN A 193     -22.578   7.187  21.227  1.00 89.08           H  
ATOM   2790  C   GLN A 193     -21.161   8.751  21.426  1.00 89.08           C  
ATOM   2791  CB  GLN A 193     -21.707   7.554  19.299  1.00 89.08           C  
ATOM   2792  HB2 GLN A 193     -20.710   7.150  19.476  1.00 89.08           H  
ATOM   2793  HB3 GLN A 193     -21.622   8.382  18.595  1.00 89.08           H  
ATOM   2794  O   GLN A 193     -20.534   8.132  22.286  1.00 89.08           O  
ATOM   2795  CG  GLN A 193     -22.572   6.442  18.696  1.00 89.08           C  
ATOM   2796  HG2 GLN A 193     -23.562   6.838  18.468  1.00 89.08           H  
ATOM   2797  HG3 GLN A 193     -22.690   5.637  19.420  1.00 89.08           H  
ATOM   2798  CD  GLN A 193     -21.960   5.852  17.430  1.00 89.08           C  
ATOM   2799  NE2 GLN A 193     -22.770   5.480  16.465  1.00 89.08           N  
ATOM   2800 HE21 GLN A 193     -23.769   5.507  16.614  1.00 89.08           H  
ATOM   2801 HE22 GLN A 193     -22.341   5.029  15.670  1.00 89.08           H  
ATOM   2802  OE1 GLN A 193     -20.760   5.680  17.286  1.00 89.08           O  
ATOM   2803  N   GLN A 194     -20.937  10.043  21.176  1.00 90.91           N  
ATOM   2804  H   GLN A 194     -21.462  10.495  20.440  1.00 90.91           H  
ATOM   2805  CA  GLN A 194     -19.932  10.818  21.899  1.00 90.91           C  
ATOM   2806  HA  GLN A 194     -19.007  10.240  21.898  1.00 90.91           H  
ATOM   2807  C   GLN A 194     -20.327  11.043  23.370  1.00 90.91           C  
ATOM   2808  CB  GLN A 194     -19.680  12.127  21.139  1.00 90.91           C  
ATOM   2809  HB2 GLN A 194     -20.479  12.839  21.347  1.00 90.91           H  
ATOM   2810  HB3 GLN A 194     -19.674  11.919  20.069  1.00 90.91           H  
ATOM   2811  O   GLN A 194     -19.465  10.984  24.246  1.00 90.91           O  
ATOM   2812  CG  GLN A 194     -18.324  12.738  21.506  1.00 90.91           C  
ATOM   2813  HG2 GLN A 194     -18.321  13.014  22.560  1.00 90.91           H  
ATOM   2814  HG3 GLN A 194     -17.536  12.003  21.338  1.00 90.91           H  
ATOM   2815  CD  GLN A 194     -18.031  13.975  20.669  1.00 90.91           C  
ATOM   2816  NE2 GLN A 194     -17.546  13.826  19.455  1.00 90.91           N  
ATOM   2817 HE21 GLN A 194     -17.361  12.904  19.088  1.00 90.91           H  
ATOM   2818 HE22 GLN A 194     -17.376  14.676  18.937  1.00 90.91           H  
ATOM   2819  OE1 GLN A 194     -18.233  15.098  21.099  1.00 90.91           O  
ATOM   2820  N   GLN A 195     -21.620  11.227  23.668  1.00 90.86           N  
ATOM   2821  H   GLN A 195     -22.284  11.314  22.913  1.00 90.86           H  
ATOM   2822  CA  GLN A 195     -22.128  11.250  25.046  1.00 90.86           C  
ATOM   2823  HA  GLN A 195     -21.538  11.964  25.621  1.00 90.86           H  
ATOM   2824  C   GLN A 195     -21.947   9.901  25.750  1.00 90.86           C  
ATOM   2825  CB  GLN A 195     -23.599  11.694  25.082  1.00 90.86           C  
ATOM   2826  HB2 GLN A 195     -24.130  11.141  25.857  1.00 90.86           H  
ATOM   2827  HB3 GLN A 195     -24.078  11.483  24.126  1.00 90.86           H  
ATOM   2828  O   GLN A 195     -21.397   9.879  26.847  1.00 90.86           O  
ATOM   2829  CG  GLN A 195     -23.709  13.189  25.411  1.00 90.86           C  
ATOM   2830  HG2 GLN A 195     -23.109  13.754  24.697  1.00 90.86           H  
ATOM   2831  HG3 GLN A 195     -23.317  13.367  26.412  1.00 90.86           H  
ATOM   2832  CD  GLN A 195     -25.139  13.717  25.350  1.00 90.86           C  
ATOM   2833  NE2 GLN A 195     -25.337  15.002  25.544  1.00 90.86           N  
ATOM   2834 HE21 GLN A 195     -26.305  15.289  25.511  1.00 90.86           H  
ATOM   2835 HE22 GLN A 195     -24.578  15.624  25.783  1.00 90.86           H  
ATOM   2836  OE1 GLN A 195     -26.100  13.013  25.101  1.00 90.86           O  
ATOM   2837  N   GLN A 196     -22.291   8.780  25.106  1.00 91.56           N  
ATOM   2838  H   GLN A 196     -22.783   8.856  24.227  1.00 91.56           H  
ATOM   2839  CA  GLN A 196     -22.072   7.447  25.688  1.00 91.56           C  
ATOM   2840  HA  GLN A 196     -22.560   7.396  26.661  1.00 91.56           H  
ATOM   2841  C   GLN A 196     -20.589   7.118  25.905  1.00 91.56           C  
ATOM   2842  CB  GLN A 196     -22.652   6.361  24.778  1.00 91.56           C  
ATOM   2843  HB2 GLN A 196     -22.377   6.560  23.742  1.00 91.56           H  
ATOM   2844  HB3 GLN A 196     -22.215   5.405  25.068  1.00 91.56           H  
ATOM   2845  O   GLN A 196     -20.249   6.361  26.813  1.00 91.56           O  
ATOM   2846  CG  GLN A 196     -24.171   6.220  24.891  1.00 91.56           C  
ATOM   2847  HG2 GLN A 196     -24.641   7.159  24.599  1.00 91.56           H  
ATOM   2848  HG3 GLN A 196     -24.447   6.003  25.923  1.00 91.56           H  
ATOM   2849  CD  GLN A 196     -24.687   5.096  23.998  1.00 91.56           C  
ATOM   2850  NE2 GLN A 196     -25.908   5.196  23.525  1.00 91.56           N  
ATOM   2851 HE21 GLN A 196     -26.249   4.422  22.973  1.00 91.56           H  
ATOM   2852 HE22 GLN A 196     -26.506   5.952  23.826  1.00 91.56           H  
ATOM   2853  OE1 GLN A 196     -23.999   4.130  23.685  1.00 91.56           O  
ATOM   2854  N   GLN A 197     -19.689   7.623  25.057  1.00 90.79           N  
ATOM   2855  H   GLN A 197     -20.010   8.168  24.269  1.00 90.79           H  
ATOM   2856  CA  GLN A 197     -18.248   7.484  25.285  1.00 90.79           C  
ATOM   2857  HA  GLN A 197     -18.020   6.442  25.513  1.00 90.79           H  
ATOM   2858  C   GLN A 197     -17.810   8.288  26.509  1.00 90.79           C  
ATOM   2859  CB  GLN A 197     -17.453   7.885  24.039  1.00 90.79           C  
ATOM   2860  HB2 GLN A 197     -16.420   8.081  24.327  1.00 90.79           H  
ATOM   2861  HB3 GLN A 197     -17.870   8.797  23.611  1.00 90.79           H  
ATOM   2862  O   GLN A 197     -17.143   7.728  27.371  1.00 90.79           O  
ATOM   2863  CG  GLN A 197     -17.452   6.760  22.994  1.00 90.79           C  
ATOM   2864  HG2 GLN A 197     -18.477   6.511  22.721  1.00 90.79           H  
ATOM   2865  HG3 GLN A 197     -16.987   5.874  23.427  1.00 90.79           H  
ATOM   2866  CD  GLN A 197     -16.692   7.128  21.723  1.00 90.79           C  
ATOM   2867  NE2 GLN A 197     -16.559   6.211  20.791  1.00 90.79           N  
ATOM   2868 HE21 GLN A 197     -16.943   5.284  20.912  1.00 90.79           H  
ATOM   2869 HE22 GLN A 197     -16.035   6.498  19.977  1.00 90.79           H  
ATOM   2870  OE1 GLN A 197     -16.217   8.232  21.519  1.00 90.79           O  
ATOM   2871  N   ARG A 198     -18.253   9.546  26.637  1.00 90.83           N  
ATOM   2872  H   ARG A 198     -18.815   9.934  25.893  1.00 90.83           H  
ATOM   2873  CA  ARG A 198     -17.959  10.383  27.812  1.00 90.83           C  
ATOM   2874  HA  ARG A 198     -16.880  10.404  27.967  1.00 90.83           H  
ATOM   2875  C   ARG A 198     -18.544   9.818  29.107  1.00 90.83           C  
ATOM   2876  CB  ARG A 198     -18.470  11.810  27.585  1.00 90.83           C  
ATOM   2877  HB2 ARG A 198     -19.490  11.776  27.201  1.00 90.83           H  
ATOM   2878  HB3 ARG A 198     -18.486  12.328  28.544  1.00 90.83           H  
ATOM   2879  O   ARG A 198     -17.897   9.915  30.141  1.00 90.83           O  
ATOM   2880  CG  ARG A 198     -17.577  12.611  26.628  1.00 90.83           C  
ATOM   2881  HG2 ARG A 198     -16.577  12.693  27.053  1.00 90.83           H  
ATOM   2882  HG3 ARG A 198     -17.512  12.108  25.664  1.00 90.83           H  
ATOM   2883  CD  ARG A 198     -18.176  14.011  26.442  1.00 90.83           C  
ATOM   2884  HD2 ARG A 198     -19.154  13.903  25.974  1.00 90.83           H  
ATOM   2885  HD3 ARG A 198     -18.326  14.467  27.421  1.00 90.83           H  
ATOM   2886  NE  ARG A 198     -17.333  14.867  25.583  1.00 90.83           N  
ATOM   2887  HE  ARG A 198     -17.292  14.607  24.608  1.00 90.83           H  
ATOM   2888  NH1 ARG A 198     -16.556  16.337  27.178  1.00 90.83           N  
ATOM   2889 HH11 ARG A 198     -16.945  15.740  27.893  1.00 90.83           H  
ATOM   2890 HH12 ARG A 198     -15.949  17.104  27.428  1.00 90.83           H  
ATOM   2891  NH2 ARG A 198     -15.981  16.615  25.043  1.00 90.83           N  
ATOM   2892 HH21 ARG A 198     -16.008  16.327  24.075  1.00 90.83           H  
ATOM   2893 HH22 ARG A 198     -15.410  17.401  25.318  1.00 90.83           H  
ATOM   2894  CZ  ARG A 198     -16.632  15.930  25.941  1.00 90.83           C  
ATOM   2895  N   GLU A 199     -19.742   9.236  29.078  1.00 92.57           N  
ATOM   2896  H   GLU A 199     -20.282   9.270  28.226  1.00 92.57           H  
ATOM   2897  CA  GLU A 199     -20.323   8.568  30.251  1.00 92.57           C  
ATOM   2898  HA  GLU A 199     -20.267   9.233  31.112  1.00 92.57           H  
ATOM   2899  C   GLU A 199     -19.537   7.318  30.638  1.00 92.57           C  
ATOM   2900  CB  GLU A 199     -21.795   8.215  30.019  1.00 92.57           C  
ATOM   2901  HB2 GLU A 199     -22.091   7.447  30.733  1.00 92.57           H  
ATOM   2902  HB3 GLU A 199     -21.921   7.824  29.009  1.00 92.57           H  
ATOM   2903  O   GLU A 199     -19.188   7.179  31.805  1.00 92.57           O  
ATOM   2904  CG  GLU A 199     -22.688   9.441  30.241  1.00 92.57           C  
ATOM   2905  HG2 GLU A 199     -22.500   9.832  31.241  1.00 92.57           H  
ATOM   2906  HG3 GLU A 199     -22.414  10.216  29.526  1.00 92.57           H  
ATOM   2907  CD  GLU A 199     -24.182   9.122  30.092  1.00 92.57           C  
ATOM   2908  OE1 GLU A 199     -24.974   9.928  30.630  1.00 92.57           O  
ATOM   2909  OE2 GLU A 199     -24.511   8.131  29.401  1.00 92.57           O  
ATOM   2910  N   ARG A 200     -19.164   6.465  29.673  1.00 90.80           N  
ATOM   2911  H   ARG A 200     -19.499   6.625  28.733  1.00 90.80           H  
ATOM   2912  CA  ARG A 200     -18.304   5.301  29.944  1.00 90.80           C  
ATOM   2913  HA  ARG A 200     -18.751   4.717  30.748  1.00 90.80           H  
ATOM   2914  C   ARG A 200     -16.926   5.694  30.461  1.00 90.80           C  
ATOM   2915  CB  ARG A 200     -18.160   4.434  28.688  1.00 90.80           C  
ATOM   2916  HB2 ARG A 200     -17.265   3.819  28.787  1.00 90.80           H  
ATOM   2917  HB3 ARG A 200     -18.052   5.060  27.802  1.00 90.80           H  
ATOM   2918  O   ARG A 200     -16.360   4.988  31.286  1.00 90.80           O  
ATOM   2919  CG  ARG A 200     -19.364   3.499  28.552  1.00 90.80           C  
ATOM   2920  HG2 ARG A 200     -19.456   2.923  29.473  1.00 90.80           H  
ATOM   2921  HG3 ARG A 200     -20.281   4.075  28.422  1.00 90.80           H  
ATOM   2922  CD  ARG A 200     -19.189   2.513  27.395  1.00 90.80           C  
ATOM   2923  HD2 ARG A 200     -19.854   1.674  27.601  1.00 90.80           H  
ATOM   2924  HD3 ARG A 200     -18.164   2.143  27.379  1.00 90.80           H  
ATOM   2925  NE  ARG A 200     -19.538   3.124  26.098  1.00 90.80           N  
ATOM   2926  HE  ARG A 200     -19.513   4.133  26.073  1.00 90.80           H  
ATOM   2927  NH1 ARG A 200     -20.330   1.209  25.100  1.00 90.80           N  
ATOM   2928 HH11 ARG A 200     -20.846   0.765  24.353  1.00 90.80           H  
ATOM   2929 HH12 ARG A 200     -20.098   0.694  25.937  1.00 90.80           H  
ATOM   2930  NH2 ARG A 200     -20.529   3.163  24.047  1.00 90.80           N  
ATOM   2931 HH21 ARG A 200     -20.494   4.172  24.075  1.00 90.80           H  
ATOM   2932 HH22 ARG A 200     -21.165   2.725  23.395  1.00 90.80           H  
ATOM   2933  CZ  ARG A 200     -20.118   2.497  25.088  1.00 90.80           C  
ATOM   2934  N   GLU A 201     -16.371   6.796  29.974  1.00 92.92           N  
ATOM   2935  H   GLU A 201     -16.844   7.287  29.229  1.00 92.92           H  
ATOM   2936  CA  GLU A 201     -15.088   7.317  30.443  1.00 92.92           C  
ATOM   2937  HA  GLU A 201     -14.365   6.502  30.462  1.00 92.92           H  
ATOM   2938  C   GLU A 201     -15.201   7.846  31.880  1.00 92.92           C  
ATOM   2939  CB  GLU A 201     -14.598   8.360  29.433  1.00 92.92           C  
ATOM   2940  HB2 GLU A 201     -15.167   9.282  29.552  1.00 92.92           H  
ATOM   2941  HB3 GLU A 201     -14.782   7.966  28.433  1.00 92.92           H  
ATOM   2942  O   GLU A 201     -14.387   7.475  32.720  1.00 92.92           O  
ATOM   2943  CG  GLU A 201     -13.097   8.649  29.526  1.00 92.92           C  
ATOM   2944  HG2 GLU A 201     -12.895   9.194  30.449  1.00 92.92           H  
ATOM   2945  HG3 GLU A 201     -12.563   7.700  29.562  1.00 92.92           H  
ATOM   2946  CD  GLU A 201     -12.605   9.466  28.317  1.00 92.92           C  
ATOM   2947  OE1 GLU A 201     -11.407   9.333  27.984  1.00 92.92           O  
ATOM   2948  OE2 GLU A 201     -13.432  10.182  27.698  1.00 92.92           O  
ATOM   2949  N   ARG A 202     -16.275   8.583  32.205  1.00 92.97           N  
ATOM   2950  H   ARG A 202     -16.907   8.842  31.461  1.00 92.97           H  
ATOM   2951  CA  ARG A 202     -16.592   9.009  33.581  1.00 92.97           C  
ATOM   2952  HA  ARG A 202     -15.736   9.540  33.998  1.00 92.97           H  
ATOM   2953  C   ARG A 202     -16.856   7.837  34.523  1.00 92.97           C  
ATOM   2954  CB  ARG A 202     -17.823   9.922  33.577  1.00 92.97           C  
ATOM   2955  HB2 ARG A 202     -18.200  10.009  34.596  1.00 92.97           H  
ATOM   2956  HB3 ARG A 202     -18.605   9.471  32.965  1.00 92.97           H  
ATOM   2957  O   ARG A 202     -16.477   7.898  35.685  1.00 92.97           O  
ATOM   2958  CG  ARG A 202     -17.510  11.330  33.068  1.00 92.97           C  
ATOM   2959  HG2 ARG A 202     -16.835  11.820  33.771  1.00 92.97           H  
ATOM   2960  HG3 ARG A 202     -17.026  11.287  32.092  1.00 92.97           H  
ATOM   2961  CD  ARG A 202     -18.819  12.115  32.968  1.00 92.97           C  
ATOM   2962  HD2 ARG A 202     -19.313  12.090  33.939  1.00 92.97           H  
ATOM   2963  HD3 ARG A 202     -19.459  11.628  32.231  1.00 92.97           H  
ATOM   2964  NE  ARG A 202     -18.576  13.510  32.572  1.00 92.97           N  
ATOM   2965  HE  ARG A 202     -17.612  13.747  32.386  1.00 92.97           H  
ATOM   2966  NH1 ARG A 202     -20.739  14.249  32.790  1.00 92.97           N  
ATOM   2967 HH11 ARG A 202     -21.021  13.303  33.000  1.00 92.97           H  
ATOM   2968 HH12 ARG A 202     -21.431  14.983  32.744  1.00 92.97           H  
ATOM   2969  NH2 ARG A 202     -19.132  15.683  32.194  1.00 92.97           N  
ATOM   2970 HH21 ARG A 202     -19.816  16.426  32.233  1.00 92.97           H  
ATOM   2971 HH22 ARG A 202     -18.149  15.899  32.109  1.00 92.97           H  
ATOM   2972  CZ  ARG A 202     -19.481  14.470  32.518  1.00 92.97           C  
ATOM   2973  N   GLU A 203     -17.521   6.786  34.054  1.00 94.11           N  
ATOM   2974  H   GLU A 203     -17.903   6.834  33.121  1.00 94.11           H  
ATOM   2975  CA  GLU A 203     -17.772   5.580  34.847  1.00 94.11           C  
ATOM   2976  HA  GLU A 203     -18.192   5.869  35.810  1.00 94.11           H  
ATOM   2977  C   GLU A 203     -16.465   4.830  35.132  1.00 94.11           C  
ATOM   2978  CB  GLU A 203     -18.805   4.711  34.121  1.00 94.11           C  
ATOM   2979  HB2 GLU A 203     -19.650   5.344  33.848  1.00 94.11           H  
ATOM   2980  HB3 GLU A 203     -18.359   4.310  33.211  1.00 94.11           H  
ATOM   2981  O   GLU A 203     -16.207   4.478  36.278  1.00 94.11           O  
ATOM   2982  CG  GLU A 203     -19.333   3.564  34.994  1.00 94.11           C  
ATOM   2983  HG2 GLU A 203     -19.698   3.984  35.931  1.00 94.11           H  
ATOM   2984  HG3 GLU A 203     -18.513   2.883  35.219  1.00 94.11           H  
ATOM   2985  CD  GLU A 203     -20.468   2.783  34.308  1.00 94.11           C  
ATOM   2986  OE1 GLU A 203     -21.195   2.072  35.034  1.00 94.11           O  
ATOM   2987  OE2 GLU A 203     -20.611   2.906  33.066  1.00 94.11           O  
ATOM   2988  N   ARG A 204     -15.581   4.696  34.133  1.00 92.67           N  
ATOM   2989  H   ARG A 204     -15.857   5.014  33.215  1.00 92.67           H  
ATOM   2990  CA  ARG A 204     -14.227   4.144  34.321  1.00 92.67           C  
ATOM   2991  HA  ARG A 204     -14.305   3.160  34.783  1.00 92.67           H  
ATOM   2992  C   ARG A 204     -13.376   4.982  35.268  1.00 92.67           C  
ATOM   2993  CB  ARG A 204     -13.508   4.041  32.973  1.00 92.67           C  
ATOM   2994  HB2 ARG A 204     -12.445   3.882  33.151  1.00 92.67           H  
ATOM   2995  HB3 ARG A 204     -13.626   4.976  32.425  1.00 92.67           H  
ATOM   2996  O   ARG A 204     -12.613   4.419  36.046  1.00 92.67           O  
ATOM   2997  CG  ARG A 204     -14.029   2.875  32.134  1.00 92.67           C  
ATOM   2998  HG2 ARG A 204     -13.800   1.937  32.640  1.00 92.67           H  
ATOM   2999  HG3 ARG A 204     -15.109   2.948  32.006  1.00 92.67           H  
ATOM   3000  CD  ARG A 204     -13.336   2.909  30.773  1.00 92.67           C  
ATOM   3001  HD2 ARG A 204     -13.552   3.864  30.294  1.00 92.67           H  
ATOM   3002  HD3 ARG A 204     -12.261   2.833  30.938  1.00 92.67           H  
ATOM   3003  NE  ARG A 204     -13.820   1.814  29.917  1.00 92.67           N  
ATOM   3004  HE  ARG A 204     -14.776   1.533  30.082  1.00 92.67           H  
ATOM   3005  NH1 ARG A 204     -11.866   1.393  28.784  1.00 92.67           N  
ATOM   3006 HH11 ARG A 204     -11.432   2.146  29.298  1.00 92.67           H  
ATOM   3007 HH12 ARG A 204     -11.334   0.858  28.113  1.00 92.67           H  
ATOM   3008  NH2 ARG A 204     -13.686   0.173  28.354  1.00 92.67           N  
ATOM   3009 HH21 ARG A 204     -14.627  -0.104  28.593  1.00 92.67           H  
ATOM   3010 HH22 ARG A 204     -13.134  -0.380  27.713  1.00 92.67           H  
ATOM   3011  CZ  ARG A 204     -13.123   1.137  29.025  1.00 92.67           C  
ATOM   3012  N   GLU A 205     -13.483   6.305  35.195  1.00 93.86           N  
ATOM   3013  H   GLU A 205     -14.053   6.705  34.463  1.00 93.86           H  
ATOM   3014  CA  GLU A 205     -12.779   7.218  36.096  1.00 93.86           C  
ATOM   3015  HA  GLU A 205     -11.720   6.959  36.098  1.00 93.86           H  
ATOM   3016  C   GLU A 205     -13.280   7.059  37.537  1.00 93.86           C  
ATOM   3017  CB  GLU A 205     -12.911   8.649  35.560  1.00 93.86           C  
ATOM   3018  HB2 GLU A 205     -12.666   8.634  34.498  1.00 93.86           H  
ATOM   3019  HB3 GLU A 205     -13.941   8.985  35.674  1.00 93.86           H  
ATOM   3020  O   GLU A 205     -12.466   6.863  38.434  1.00 93.86           O  
ATOM   3021  CG  GLU A 205     -11.962   9.641  36.246  1.00 93.86           C  
ATOM   3022  HG2 GLU A 205     -12.272   9.771  37.283  1.00 93.86           H  
ATOM   3023  HG3 GLU A 205     -10.957   9.218  36.239  1.00 93.86           H  
ATOM   3024  CD  GLU A 205     -11.945  11.007  35.534  1.00 93.86           C  
ATOM   3025  OE1 GLU A 205     -10.906  11.696  35.632  1.00 93.86           O  
ATOM   3026  OE2 GLU A 205     -12.950  11.346  34.858  1.00 93.86           O  
ATOM   3027  N   ARG A 206     -14.602   6.985  37.749  1.00 93.63           N  
ATOM   3028  H   ARG A 206     -15.214   7.147  36.962  1.00 93.63           H  
ATOM   3029  CA  ARG A 206     -15.198   6.675  39.062  1.00 93.63           C  
ATOM   3030  HA  ARG A 206     -14.842   7.400  39.794  1.00 93.63           H  
ATOM   3031  C   ARG A 206     -14.784   5.305  39.588  1.00 93.63           C  
ATOM   3032  CB  ARG A 206     -16.726   6.729  38.980  1.00 93.63           C  
ATOM   3033  HB2 ARG A 206     -17.142   6.268  39.876  1.00 93.63           H  
ATOM   3034  HB3 ARG A 206     -17.063   6.155  38.116  1.00 93.63           H  
ATOM   3035  O   ARG A 206     -14.487   5.177  40.769  1.00 93.63           O  
ATOM   3036  CG  ARG A 206     -17.252   8.161  38.892  1.00 93.63           C  
ATOM   3037  HG2 ARG A 206     -17.004   8.693  39.811  1.00 93.63           H  
ATOM   3038  HG3 ARG A 206     -16.797   8.685  38.051  1.00 93.63           H  
ATOM   3039  CD  ARG A 206     -18.769   8.105  38.717  1.00 93.63           C  
ATOM   3040  HD2 ARG A 206     -18.996   7.531  37.819  1.00 93.63           H  
ATOM   3041  HD3 ARG A 206     -19.195   7.596  39.581  1.00 93.63           H  
ATOM   3042  NE  ARG A 206     -19.336   9.456  38.591  1.00 93.63           N  
ATOM   3043  HE  ARG A 206     -18.664  10.198  38.452  1.00 93.63           H  
ATOM   3044  NH1 ARG A 206     -21.531   8.867  38.896  1.00 93.63           N  
ATOM   3045 HH11 ARG A 206     -21.235   7.906  38.980  1.00 93.63           H  
ATOM   3046 HH12 ARG A 206     -22.513   9.101  38.945  1.00 93.63           H  
ATOM   3047  NH2 ARG A 206     -20.995  11.009  38.547  1.00 93.63           N  
ATOM   3048 HH21 ARG A 206     -21.971  11.245  38.659  1.00 93.63           H  
ATOM   3049 HH22 ARG A 206     -20.290  11.727  38.461  1.00 93.63           H  
ATOM   3050  CZ  ARG A 206     -20.614   9.769  38.677  1.00 93.63           C  
ATOM   3051  N   GLU A 207     -14.747   4.283  38.735  1.00 93.81           N  
ATOM   3052  H   GLU A 207     -15.094   4.425  37.797  1.00 93.81           H  
ATOM   3053  CA  GLU A 207     -14.320   2.939  39.133  1.00 93.81           C  
ATOM   3054  HA  GLU A 207     -14.881   2.652  40.023  1.00 93.81           H  
ATOM   3055  C   GLU A 207     -12.825   2.918  39.496  1.00 93.81           C  
ATOM   3056  CB  GLU A 207     -14.641   1.937  38.009  1.00 93.81           C  
ATOM   3057  HB2 GLU A 207     -15.548   2.247  37.490  1.00 93.81           H  
ATOM   3058  HB3 GLU A 207     -13.820   1.921  37.292  1.00 93.81           H  
ATOM   3059  O   GLU A 207     -12.414   2.237  40.436  1.00 93.81           O  
ATOM   3060  CG  GLU A 207     -14.885   0.527  38.564  1.00 93.81           C  
ATOM   3061  HG2 GLU A 207     -15.826   0.517  39.115  1.00 93.81           H  
ATOM   3062  HG3 GLU A 207     -14.086   0.287  39.265  1.00 93.81           H  
ATOM   3063  CD  GLU A 207     -14.915  -0.550  37.469  1.00 93.81           C  
ATOM   3064  OE1 GLU A 207     -14.312  -1.629  37.729  1.00 93.81           O  
ATOM   3065  OE2 GLU A 207     -15.446  -0.285  36.367  1.00 93.81           O  
ATOM   3066  N   ARG A 208     -12.000   3.706  38.794  1.00 93.09           N  
ATOM   3067  H   ARG A 208     -12.393   4.235  38.029  1.00 93.09           H  
ATOM   3068  CA  ARG A 208     -10.581   3.890  39.119  1.00 93.09           C  
ATOM   3069  HA  ARG A 208     -10.136   2.906  39.264  1.00 93.09           H  
ATOM   3070  C   ARG A 208     -10.395   4.637  40.440  1.00 93.09           C  
ATOM   3071  CB  ARG A 208      -9.877   4.589  37.949  1.00 93.09           C  
ATOM   3072  HB2 ARG A 208     -10.099   4.046  37.030  1.00 93.09           H  
ATOM   3073  HB3 ARG A 208     -10.253   5.607  37.850  1.00 93.09           H  
ATOM   3074  O   ARG A 208      -9.602   4.181  41.257  1.00 93.09           O  
ATOM   3075  CG  ARG A 208      -8.357   4.623  38.144  1.00 93.09           C  
ATOM   3076  HG2 ARG A 208      -8.113   5.180  39.048  1.00 93.09           H  
ATOM   3077  HG3 ARG A 208      -7.980   3.605  38.238  1.00 93.09           H  
ATOM   3078  CD  ARG A 208      -7.697   5.308  36.947  1.00 93.09           C  
ATOM   3079  HD2 ARG A 208      -7.945   4.762  36.037  1.00 93.09           H  
ATOM   3080  HD3 ARG A 208      -8.105   6.316  36.874  1.00 93.09           H  
ATOM   3081  NE  ARG A 208      -6.233   5.357  37.112  1.00 93.09           N  
ATOM   3082  HE  ARG A 208      -5.831   4.683  37.748  1.00 93.09           H  
ATOM   3083  NH1 ARG A 208      -5.847   7.268  35.895  1.00 93.09           N  
ATOM   3084 HH11 ARG A 208      -6.844   7.383  35.781  1.00 93.09           H  
ATOM   3085 HH12 ARG A 208      -5.227   8.014  35.616  1.00 93.09           H  
ATOM   3086  NH2 ARG A 208      -4.142   6.221  36.885  1.00 93.09           N  
ATOM   3087 HH21 ARG A 208      -3.796   5.536  37.541  1.00 93.09           H  
ATOM   3088 HH22 ARG A 208      -3.535   6.967  36.577  1.00 93.09           H  
ATOM   3089  CZ  ARG A 208      -5.419   6.278  36.628  1.00 93.09           C  
ATOM   3090  N   GLU A 209     -11.136   5.719  40.674  1.00 93.58           N  
ATOM   3091  H   GLU A 209     -11.733   6.064  39.935  1.00 93.58           H  
ATOM   3092  CA  GLU A 209     -11.136   6.448  41.949  1.00 93.58           C  
ATOM   3093  HA  GLU A 209     -10.122   6.770  42.189  1.00 93.58           H  
ATOM   3094  C   GLU A 209     -11.620   5.565  43.104  1.00 93.58           C  
ATOM   3095  CB  GLU A 209     -12.041   7.687  41.868  1.00 93.58           C  
ATOM   3096  HB2 GLU A 209     -12.997   7.400  41.432  1.00 93.58           H  
ATOM   3097  HB3 GLU A 209     -12.223   8.043  42.882  1.00 93.58           H  
ATOM   3098  O   GLU A 209     -11.026   5.583  44.180  1.00 93.58           O  
ATOM   3099  CG  GLU A 209     -11.432   8.848  41.070  1.00 93.58           C  
ATOM   3100  HG2 GLU A 209     -10.463   9.091  41.506  1.00 93.58           H  
ATOM   3101  HG3 GLU A 209     -11.265   8.537  40.039  1.00 93.58           H  
ATOM   3102  CD  GLU A 209     -12.331  10.099  41.092  1.00 93.58           C  
ATOM   3103  OE1 GLU A 209     -11.776  11.210  40.948  1.00 93.58           O  
ATOM   3104  OE2 GLU A 209     -13.565   9.953  41.280  1.00 93.58           O  
ATOM   3105  N   GLN A 210     -12.654   4.746  42.888  1.00 93.59           N  
ATOM   3106  H   GLN A 210     -13.152   4.819  42.013  1.00 93.59           H  
ATOM   3107  CA  GLN A 210     -13.139   3.797  43.888  1.00 93.59           C  
ATOM   3108  HA  GLN A 210     -13.347   4.349  44.805  1.00 93.59           H  
ATOM   3109  C   GLN A 210     -12.073   2.750  44.223  1.00 93.59           C  
ATOM   3110  CB  GLN A 210     -14.448   3.153  43.411  1.00 93.59           C  
ATOM   3111  HB2 GLN A 210     -15.170   3.942  43.202  1.00 93.59           H  
ATOM   3112  HB3 GLN A 210     -14.273   2.584  42.497  1.00 93.59           H  
ATOM   3113  O   GLN A 210     -11.800   2.527  45.400  1.00 93.59           O  
ATOM   3114  CG  GLN A 210     -15.020   2.223  44.491  1.00 93.59           C  
ATOM   3115  HG2 GLN A 210     -15.111   2.770  45.429  1.00 93.59           H  
ATOM   3116  HG3 GLN A 210     -14.338   1.389  44.653  1.00 93.59           H  
ATOM   3117  CD  GLN A 210     -16.385   1.643  44.149  1.00 93.59           C  
ATOM   3118  NE2 GLN A 210     -16.862   0.724  44.957  1.00 93.59           N  
ATOM   3119 HE21 GLN A 210     -17.726   0.284  44.677  1.00 93.59           H  
ATOM   3120 HE22 GLN A 210     -16.240   0.296  45.628  1.00 93.59           H  
ATOM   3121  OE1 GLN A 210     -17.042   1.995  43.181  1.00 93.59           O  
ATOM   3122  N   ARG A 211     -11.414   2.164  43.213  1.00 92.38           N  
ATOM   3123  H   ARG A 211     -11.704   2.380  42.270  1.00 92.38           H  
ATOM   3124  CA  ARG A 211     -10.301   1.222  43.423  1.00 92.38           C  
ATOM   3125  HA  ARG A 211     -10.639   0.416  44.074  1.00 92.38           H  
ATOM   3126  C   ARG A 211      -9.126   1.876  44.143  1.00 92.38           C  
ATOM   3127  CB  ARG A 211      -9.835   0.642  42.083  1.00 92.38           C  
ATOM   3128  HB2 ARG A 211      -8.871   0.152  42.223  1.00 92.38           H  
ATOM   3129  HB3 ARG A 211      -9.704   1.455  41.368  1.00 92.38           H  
ATOM   3130  O   ARG A 211      -8.529   1.246  45.009  1.00 92.38           O  
ATOM   3131  CG  ARG A 211     -10.822  -0.390  41.525  1.00 92.38           C  
ATOM   3132  HG2 ARG A 211     -11.826   0.033  41.488  1.00 92.38           H  
ATOM   3133  HG3 ARG A 211     -10.844  -1.263  42.177  1.00 92.38           H  
ATOM   3134  CD  ARG A 211     -10.388  -0.802  40.114  1.00 92.38           C  
ATOM   3135  HD2 ARG A 211      -9.424  -1.308  40.156  1.00 92.38           H  
ATOM   3136  HD3 ARG A 211     -10.271   0.102  39.517  1.00 92.38           H  
ATOM   3137  NE  ARG A 211     -11.400  -1.648  39.459  1.00 92.38           N  
ATOM   3138  HE  ARG A 211     -12.151  -1.174  38.978  1.00 92.38           H  
ATOM   3139  NH1 ARG A 211     -10.687  -3.714  40.170  1.00 92.38           N  
ATOM   3140 HH11 ARG A 211     -10.865  -4.705  40.250  1.00 92.38           H  
ATOM   3141 HH12 ARG A 211     -10.005  -3.250  40.754  1.00 92.38           H  
ATOM   3142  NH2 ARG A 211     -12.508  -3.506  38.859  1.00 92.38           N  
ATOM   3143 HH21 ARG A 211     -12.715  -4.493  38.921  1.00 92.38           H  
ATOM   3144 HH22 ARG A 211     -13.180  -2.898  38.413  1.00 92.38           H  
ATOM   3145  CZ  ARG A 211     -11.518  -2.957  39.500  1.00 92.38           C  
ATOM   3146  N   GLU A 212      -8.801   3.127  43.820  1.00 93.28           N  
ATOM   3147  H   GLU A 212      -9.295   3.578  43.064  1.00 93.28           H  
ATOM   3148  CA  GLU A 212      -7.746   3.871  44.514  1.00 93.28           C  
ATOM   3149  HA  GLU A 212      -6.850   3.252  44.534  1.00 93.28           H  
ATOM   3150  C   GLU A 212      -8.131   4.160  45.972  1.00 93.28           C  
ATOM   3151  CB  GLU A 212      -7.416   5.164  43.747  1.00 93.28           C  
ATOM   3152  HB2 GLU A 212      -7.317   4.932  42.687  1.00 93.28           H  
ATOM   3153  HB3 GLU A 212      -8.221   5.889  43.878  1.00 93.28           H  
ATOM   3154  O   GLU A 212      -7.292   4.049  46.865  1.00 93.28           O  
ATOM   3155  CG  GLU A 212      -6.089   5.758  44.245  1.00 93.28           C  
ATOM   3156  HG2 GLU A 212      -5.295   5.031  44.078  1.00 93.28           H  
ATOM   3157  HG3 GLU A 212      -6.161   5.928  45.319  1.00 93.28           H  
ATOM   3158  CD  GLU A 212      -5.699   7.081  43.574  1.00 93.28           C  
ATOM   3159  OE1 GLU A 212      -5.071   7.901  44.300  1.00 93.28           O  
ATOM   3160  OE2 GLU A 212      -5.993   7.255  42.371  1.00 93.28           O  
ATOM   3161  N   ARG A 213      -9.403   4.469  46.247  1.00 92.05           N  
ATOM   3162  H   ARG A 213     -10.040   4.578  45.470  1.00 92.05           H  
ATOM   3163  CA  ARG A 213      -9.909   4.691  47.607  1.00 92.05           C  
ATOM   3164  HA  ARG A 213      -9.220   5.371  48.108  1.00 92.05           H  
ATOM   3165  C   ARG A 213      -9.910   3.404  48.432  1.00 92.05           C  
ATOM   3166  CB  ARG A 213     -11.293   5.347  47.529  1.00 92.05           C  
ATOM   3167  HB2 ARG A 213     -11.307   6.028  46.678  1.00 92.05           H  
ATOM   3168  HB3 ARG A 213     -12.060   4.588  47.373  1.00 92.05           H  
ATOM   3169  O   ARG A 213      -9.403   3.420  49.546  1.00 92.05           O  
ATOM   3170  CG  ARG A 213     -11.609   6.175  48.778  1.00 92.05           C  
ATOM   3171  HG2 ARG A 213     -11.669   5.529  49.654  1.00 92.05           H  
ATOM   3172  HG3 ARG A 213     -10.819   6.910  48.925  1.00 92.05           H  
ATOM   3173  CD  ARG A 213     -12.944   6.896  48.569  1.00 92.05           C  
ATOM   3174  HD2 ARG A 213     -12.952   7.344  47.576  1.00 92.05           H  
ATOM   3175  HD3 ARG A 213     -13.741   6.153  48.607  1.00 92.05           H  
ATOM   3176  NE  ARG A 213     -13.143   7.971  49.560  1.00 92.05           N  
ATOM   3177  HE  ARG A 213     -12.372   8.613  49.674  1.00 92.05           H  
ATOM   3178  NH1 ARG A 213     -15.253   7.395  50.265  1.00 92.05           N  
ATOM   3179 HH11 ARG A 213     -15.154   6.523  49.766  1.00 92.05           H  
ATOM   3180 HH12 ARG A 213     -16.019   7.508  50.914  1.00 92.05           H  
ATOM   3181  NH2 ARG A 213     -14.277   9.228  51.080  1.00 92.05           N  
ATOM   3182 HH21 ARG A 213     -15.088   9.365  51.665  1.00 92.05           H  
ATOM   3183 HH22 ARG A 213     -13.481   9.846  51.149  1.00 92.05           H  
ATOM   3184  CZ  ARG A 213     -14.221   8.189  50.292  1.00 92.05           C  
ATOM   3185  N   GLU A 214     -10.374   2.291  47.866  1.00 93.10           N  
ATOM   3186  H   GLU A 214     -10.804   2.364  46.955  1.00 93.10           H  
ATOM   3187  CA  GLU A 214     -10.295   0.960  48.487  1.00 93.10           C  
ATOM   3188  HA  GLU A 214     -10.805   0.971  49.450  1.00 93.10           H  
ATOM   3189  C   GLU A 214      -8.840   0.538  48.734  1.00 93.10           C  
ATOM   3190  CB  GLU A 214     -10.964  -0.085  47.577  1.00 93.10           C  
ATOM   3191  HB2 GLU A 214     -10.663  -1.078  47.910  1.00 93.10           H  
ATOM   3192  HB3 GLU A 214     -10.604   0.055  46.558  1.00 93.10           H  
ATOM   3193  O   GLU A 214      -8.519  -0.040  49.773  1.00 93.10           O  
ATOM   3194  CG  GLU A 214     -12.500  -0.025  47.598  1.00 93.10           C  
ATOM   3195  HG2 GLU A 214     -12.839  -0.257  48.608  1.00 93.10           H  
ATOM   3196  HG3 GLU A 214     -12.822   0.989  47.363  1.00 93.10           H  
ATOM   3197  CD  GLU A 214     -13.160  -1.002  46.605  1.00 93.10           C  
ATOM   3198  OE1 GLU A 214     -14.413  -0.982  46.528  1.00 93.10           O  
ATOM   3199  OE2 GLU A 214     -12.427  -1.748  45.909  1.00 93.10           O  
ATOM   3200  N   GLN A 215      -7.928   0.850  47.807  1.00 91.18           N  
ATOM   3201  H   GLN A 215      -8.238   1.269  46.941  1.00 91.18           H  
ATOM   3202  CA  GLN A 215      -6.503   0.587  47.986  1.00 91.18           C  
ATOM   3203  HA  GLN A 215      -6.396  -0.454  48.289  1.00 91.18           H  
ATOM   3204  C   GLN A 215      -5.915   1.438  49.119  1.00 91.18           C  
ATOM   3205  CB  GLN A 215      -5.771   0.764  46.651  1.00 91.18           C  
ATOM   3206  HB2 GLN A 215      -6.266   0.142  45.905  1.00 91.18           H  
ATOM   3207  HB3 GLN A 215      -5.817   1.805  46.329  1.00 91.18           H  
ATOM   3208  O   GLN A 215      -5.266   0.881  49.999  1.00 91.18           O  
ATOM   3209  CG  GLN A 215      -4.306   0.324  46.757  1.00 91.18           C  
ATOM   3210  HG2 GLN A 215      -3.757   1.038  47.371  1.00 91.18           H  
ATOM   3211  HG3 GLN A 215      -4.256  -0.648  47.249  1.00 91.18           H  
ATOM   3212  CD  GLN A 215      -3.604   0.207  45.409  1.00 91.18           C  
ATOM   3213  NE2 GLN A 215      -2.367  -0.234  45.412  1.00 91.18           N  
ATOM   3214 HE21 GLN A 215      -1.884  -0.201  44.526  1.00 91.18           H  
ATOM   3215 HE22 GLN A 215      -1.883  -0.285  46.297  1.00 91.18           H  
ATOM   3216  OE1 GLN A 215      -4.136   0.464  44.340  1.00 91.18           O  
ATOM   3217  N   ARG A 216      -6.220   2.742  49.174  1.00 91.12           N  
ATOM   3218  H   ARG A 216      -6.758   3.129  48.411  1.00 91.12           H  
ATOM   3219  CA  ARG A 216      -5.822   3.634  50.279  1.00 91.12           C  
ATOM   3220  HA  ARG A 216      -4.739   3.593  50.396  1.00 91.12           H  
ATOM   3221  C   ARG A 216      -6.407   3.205  51.624  1.00 91.12           C  
ATOM   3222  CB  ARG A 216      -6.257   5.075  49.980  1.00 91.12           C  
ATOM   3223  HB2 ARG A 216      -7.299   5.072  49.659  1.00 91.12           H  
ATOM   3224  HB3 ARG A 216      -6.191   5.660  50.898  1.00 91.12           H  
ATOM   3225  O   ARG A 216      -5.754   3.382  52.646  1.00 91.12           O  
ATOM   3226  CG  ARG A 216      -5.391   5.767  48.919  1.00 91.12           C  
ATOM   3227  HG2 ARG A 216      -4.380   5.901  49.305  1.00 91.12           H  
ATOM   3228  HG3 ARG A 216      -5.340   5.159  48.016  1.00 91.12           H  
ATOM   3229  CD  ARG A 216      -6.005   7.132  48.587  1.00 91.12           C  
ATOM   3230  HD2 ARG A 216      -7.032   6.971  48.259  1.00 91.12           H  
ATOM   3231  HD3 ARG A 216      -6.032   7.747  49.486  1.00 91.12           H  
ATOM   3232  NE  ARG A 216      -5.283   7.815  47.498  1.00 91.12           N  
ATOM   3233  HE  ARG A 216      -5.449   7.487  46.558  1.00 91.12           H  
ATOM   3234  NH1 ARG A 216      -4.109   9.384  48.712  1.00 91.12           N  
ATOM   3235 HH11 ARG A 216      -4.411   8.938  49.566  1.00 91.12           H  
ATOM   3236 HH12 ARG A 216      -3.439  10.140  48.723  1.00 91.12           H  
ATOM   3237  NH2 ARG A 216      -3.999   9.334  46.465  1.00 91.12           N  
ATOM   3238 HH21 ARG A 216      -4.305   8.909  45.602  1.00 91.12           H  
ATOM   3239 HH22 ARG A 216      -3.363  10.118  46.437  1.00 91.12           H  
ATOM   3240  CZ  ARG A 216      -4.465   8.843  47.575  1.00 91.12           C  
ATOM   3241  N   GLU A 217      -7.624   2.670  51.657  1.00 91.29           N  
ATOM   3242  H   GLU A 217      -8.165   2.645  50.805  1.00 91.29           H  
ATOM   3243  CA  GLU A 217      -8.218   2.116  52.879  1.00 91.29           C  
ATOM   3244  HA  GLU A 217      -8.101   2.828  53.695  1.00 91.29           H  
ATOM   3245  C   GLU A 217      -7.497   0.840  53.323  1.00 91.29           C  
ATOM   3246  CB  GLU A 217      -9.720   1.864  52.687  1.00 91.29           C  
ATOM   3247  HB2 GLU A 217     -10.069   1.204  53.481  1.00 91.29           H  
ATOM   3248  HB3 GLU A 217      -9.888   1.375  51.727  1.00 91.29           H  
ATOM   3249  O   GLU A 217      -7.177   0.713  54.504  1.00 91.29           O  
ATOM   3250  CG  GLU A 217     -10.519   3.176  52.764  1.00 91.29           C  
ATOM   3251  HG2 GLU A 217     -10.142   3.876  52.019  1.00 91.29           H  
ATOM   3252  HG3 GLU A 217     -10.347   3.622  53.743  1.00 91.29           H  
ATOM   3253  CD  GLU A 217     -12.033   2.995  52.560  1.00 91.29           C  
ATOM   3254  OE1 GLU A 217     -12.747   4.018  52.707  1.00 91.29           O  
ATOM   3255  OE2 GLU A 217     -12.473   1.866  52.250  1.00 91.29           O  
ATOM   3256  N   ARG A 218      -7.151  -0.065  52.396  1.00 87.60           N  
ATOM   3257  H   ARG A 218      -7.455   0.085  51.444  1.00 87.60           H  
ATOM   3258  CA  ARG A 218      -6.336  -1.246  52.725  1.00 87.60           C  
ATOM   3259  HA  ARG A 218      -6.792  -1.754  53.575  1.00 87.60           H  
ATOM   3260  C   ARG A 218      -4.928  -0.885  53.178  1.00 87.60           C  
ATOM   3261  CB  ARG A 218      -6.239  -2.212  51.544  1.00 87.60           C  
ATOM   3262  HB2 ARG A 218      -5.954  -1.674  50.641  1.00 87.60           H  
ATOM   3263  HB3 ARG A 218      -5.446  -2.923  51.778  1.00 87.60           H  
ATOM   3264  O   ARG A 218      -4.427  -1.515  54.106  1.00 87.60           O  
ATOM   3265  CG  ARG A 218      -7.537  -2.995  51.302  1.00 87.60           C  
ATOM   3266  HG2 ARG A 218      -8.064  -3.141  52.245  1.00 87.60           H  
ATOM   3267  HG3 ARG A 218      -8.186  -2.438  50.627  1.00 87.60           H  
ATOM   3268  CD  ARG A 218      -7.226  -4.375  50.711  1.00 87.60           C  
ATOM   3269  HD2 ARG A 218      -6.697  -4.958  51.465  1.00 87.60           H  
ATOM   3270  HD3 ARG A 218      -8.169  -4.884  50.509  1.00 87.60           H  
ATOM   3271  NE  ARG A 218      -6.383  -4.281  49.501  1.00 87.60           N  
ATOM   3272  HE  ARG A 218      -5.473  -3.863  49.631  1.00 87.60           H  
ATOM   3273  NH1 ARG A 218      -7.925  -4.991  47.953  1.00 87.60           N  
ATOM   3274 HH11 ARG A 218      -8.213  -5.083  46.990  1.00 87.60           H  
ATOM   3275 HH12 ARG A 218      -8.625  -5.009  48.681  1.00 87.60           H  
ATOM   3276  NH2 ARG A 218      -5.879  -4.384  47.290  1.00 87.60           N  
ATOM   3277 HH21 ARG A 218      -6.170  -4.525  46.333  1.00 87.60           H  
ATOM   3278 HH22 ARG A 218      -4.982  -3.963  47.485  1.00 87.60           H  
ATOM   3279  CZ  ARG A 218      -6.733  -4.557  48.259  1.00 87.60           C  
ATOM   3280  N   ASP A 219      -4.298   0.096  52.543  1.00 88.07           N  
ATOM   3281  H   ASP A 219      -4.731   0.505  51.728  1.00 88.07           H  
ATOM   3282  CA  ASP A 219      -2.963   0.553  52.924  1.00 88.07           C  
ATOM   3283  HA  ASP A 219      -2.313  -0.315  53.031  1.00 88.07           H  
ATOM   3284  C   ASP A 219      -3.005   1.229  54.301  1.00 88.07           C  
ATOM   3285  CB  ASP A 219      -2.362   1.443  51.823  1.00 88.07           C  
ATOM   3286  HB2 ASP A 219      -1.454   1.906  52.210  1.00 88.07           H  
ATOM   3287  HB3 ASP A 219      -3.067   2.238  51.577  1.00 88.07           H  
ATOM   3288  O   ASP A 219      -2.228   0.850  55.172  1.00 88.07           O  
ATOM   3289  CG  ASP A 219      -1.990   0.661  50.549  1.00 88.07           C  
ATOM   3290  OD1 ASP A 219      -1.733  -0.566  50.646  1.00 88.07           O  
ATOM   3291  OD2 ASP A 219      -1.958   1.286  49.464  1.00 88.07           O  
ATOM   3292  N   GLN A 220      -3.994   2.090  54.577  1.00 88.61           N  
ATOM   3293  H   GLN A 220      -4.607   2.380  53.829  1.00 88.61           H  
ATOM   3294  CA  GLN A 220      -4.203   2.650  55.920  1.00 88.61           C  
ATOM   3295  HA  GLN A 220      -3.289   3.153  56.235  1.00 88.61           H  
ATOM   3296  C   GLN A 220      -4.525   1.581  56.968  1.00 88.61           C  
ATOM   3297  CB  GLN A 220      -5.354   3.660  55.919  1.00 88.61           C  
ATOM   3298  HB2 GLN A 220      -6.180   3.276  55.320  1.00 88.61           H  
ATOM   3299  HB3 GLN A 220      -5.714   3.781  56.941  1.00 88.61           H  
ATOM   3300  O   GLN A 220      -4.111   1.712  58.119  1.00 88.61           O  
ATOM   3301  CG  GLN A 220      -4.931   5.043  55.423  1.00 88.61           C  
ATOM   3302  HG2 GLN A 220      -4.580   4.983  54.393  1.00 88.61           H  
ATOM   3303  HG3 GLN A 220      -4.120   5.423  56.044  1.00 88.61           H  
ATOM   3304  CD  GLN A 220      -6.113   5.995  55.511  1.00 88.61           C  
ATOM   3305  NE2 GLN A 220      -7.041   5.904  54.583  1.00 88.61           N  
ATOM   3306 HE21 GLN A 220      -7.860   6.484  54.690  1.00 88.61           H  
ATOM   3307 HE22 GLN A 220      -6.932   5.207  53.860  1.00 88.61           H  
ATOM   3308  OE1 GLN A 220      -6.262   6.780  56.436  1.00 88.61           O  
ATOM   3309  N   GLN A 221      -5.273   0.532  56.615  1.00 88.39           N  
ATOM   3310  H   GLN A 221      -5.678   0.508  55.690  1.00 88.39           H  
ATOM   3311  CA  GLN A 221      -5.548  -0.569  57.534  1.00 88.39           C  
ATOM   3312  HA  GLN A 221      -5.884  -0.139  58.478  1.00 88.39           H  
ATOM   3313  C   GLN A 221      -4.270  -1.357  57.834  1.00 88.39           C  
ATOM   3314  CB  GLN A 221      -6.689  -1.438  56.995  1.00 88.39           C  
ATOM   3315  HB2 GLN A 221      -6.385  -1.935  56.074  1.00 88.39           H  
ATOM   3316  HB3 GLN A 221      -7.533  -0.783  56.778  1.00 88.39           H  
ATOM   3317  O   GLN A 221      -3.987  -1.598  59.002  1.00 88.39           O  
ATOM   3318  CG  GLN A 221      -7.126  -2.486  58.031  1.00 88.39           C  
ATOM   3319  HG2 GLN A 221      -6.368  -3.267  58.090  1.00 88.39           H  
ATOM   3320  HG3 GLN A 221      -7.207  -2.019  59.012  1.00 88.39           H  
ATOM   3321  CD  GLN A 221      -8.473  -3.127  57.715  1.00 88.39           C  
ATOM   3322  NE2 GLN A 221      -8.808  -4.210  58.379  1.00 88.39           N  
ATOM   3323 HE21 GLN A 221      -9.696  -4.626  58.137  1.00 88.39           H  
ATOM   3324 HE22 GLN A 221      -8.135  -4.655  58.987  1.00 88.39           H  
ATOM   3325  OE1 GLN A 221      -9.259  -2.675  56.899  1.00 88.39           O  
ATOM   3326  N   ARG A 222      -3.438  -1.638  56.822  1.00 84.80           N  
ATOM   3327  H   ARG A 222      -3.729  -1.386  55.889  1.00 84.80           H  
ATOM   3328  CA  ARG A 222      -2.110  -2.245  57.006  1.00 84.80           C  
ATOM   3329  HA  ARG A 222      -2.223  -3.173  57.567  1.00 84.80           H  
ATOM   3330  C   ARG A 222      -1.170  -1.363  57.820  1.00 84.80           C  
ATOM   3331  CB  ARG A 222      -1.475  -2.533  55.642  1.00 84.80           C  
ATOM   3332  HB2 ARG A 222      -1.603  -1.676  54.981  1.00 84.80           H  
ATOM   3333  HB3 ARG A 222      -0.406  -2.700  55.780  1.00 84.80           H  
ATOM   3334  O   ARG A 222      -0.414  -1.879  58.639  1.00 84.80           O  
ATOM   3335  CG  ARG A 222      -2.074  -3.782  54.997  1.00 84.80           C  
ATOM   3336  HG2 ARG A 222      -3.151  -3.672  54.876  1.00 84.80           H  
ATOM   3337  HG3 ARG A 222      -1.880  -4.636  55.646  1.00 84.80           H  
ATOM   3338  CD  ARG A 222      -1.420  -4.014  53.633  1.00 84.80           C  
ATOM   3339  HD2 ARG A 222      -0.345  -3.868  53.729  1.00 84.80           H  
ATOM   3340  HD3 ARG A 222      -1.797  -3.267  52.934  1.00 84.80           H  
ATOM   3341  NE  ARG A 222      -1.735  -5.368  53.139  1.00 84.80           N  
ATOM   3342  HE  ARG A 222      -2.718  -5.598  53.119  1.00 84.80           H  
ATOM   3343  NH1 ARG A 222       0.412  -6.154  52.869  1.00 84.80           N  
ATOM   3344 HH11 ARG A 222       0.757  -5.241  53.129  1.00 84.80           H  
ATOM   3345 HH12 ARG A 222       1.054  -6.903  52.654  1.00 84.80           H  
ATOM   3346  NH2 ARG A 222      -1.320  -7.505  52.483  1.00 84.80           N  
ATOM   3347 HH21 ARG A 222      -0.665  -8.248  52.286  1.00 84.80           H  
ATOM   3348 HH22 ARG A 222      -2.311  -7.694  52.522  1.00 84.80           H  
ATOM   3349  CZ  ARG A 222      -0.880  -6.328  52.833  1.00 84.80           C  
ATOM   3350  N   GLU A 223      -1.205  -0.050  57.618  1.00 83.81           N  
ATOM   3351  H   GLU A 223      -1.755   0.305  56.849  1.00 83.81           H  
ATOM   3352  CA  GLU A 223      -0.448   0.904  58.428  1.00 83.81           C  
ATOM   3353  HA  GLU A 223       0.597   0.597  58.466  1.00 83.81           H  
ATOM   3354  C   GLU A 223      -0.953   0.924  59.868  1.00 83.81           C  
ATOM   3355  CB  GLU A 223      -0.507   2.317  57.839  1.00 83.81           C  
ATOM   3356  HB2 GLU A 223      -0.170   3.019  58.601  1.00 83.81           H  
ATOM   3357  HB3 GLU A 223      -1.535   2.567  57.578  1.00 83.81           H  
ATOM   3358  O   GLU A 223      -0.136   0.890  60.777  1.00 83.81           O  
ATOM   3359  CG  GLU A 223       0.404   2.476  56.618  1.00 83.81           C  
ATOM   3360  HG2 GLU A 223       1.407   2.142  56.882  1.00 83.81           H  
ATOM   3361  HG3 GLU A 223       0.053   1.847  55.799  1.00 83.81           H  
ATOM   3362  CD  GLU A 223       0.440   3.943  56.181  1.00 83.81           C  
ATOM   3363  OE1 GLU A 223       1.482   4.587  56.438  1.00 83.81           O  
ATOM   3364  OE2 GLU A 223      -0.585   4.417  55.640  1.00 83.81           O  
ATOM   3365  N   ARG A 224      -2.271   0.903  60.105  1.00 82.10           N  
ATOM   3366  H   ARG A 224      -2.892   0.952  59.310  1.00 82.10           H  
ATOM   3367  CA  ARG A 224      -2.846   0.807  61.456  1.00 82.10           C  
ATOM   3368  HA  ARG A 224      -2.387   1.570  62.085  1.00 82.10           H  
ATOM   3369  C   ARG A 224      -2.525  -0.519  62.130  1.00 82.10           C  
ATOM   3370  CB  ARG A 224      -4.364   1.016  61.424  1.00 82.10           C  
ATOM   3371  HB2 ARG A 224      -4.788   0.629  62.351  1.00 82.10           H  
ATOM   3372  HB3 ARG A 224      -4.798   0.458  60.594  1.00 82.10           H  
ATOM   3373  O   ARG A 224      -2.232  -0.508  63.317  1.00 82.10           O  
ATOM   3374  CG  ARG A 224      -4.736   2.497  61.314  1.00 82.10           C  
ATOM   3375  HG2 ARG A 224      -4.300   3.037  62.155  1.00 82.10           H  
ATOM   3376  HG3 ARG A 224      -4.348   2.918  60.387  1.00 82.10           H  
ATOM   3377  CD  ARG A 224      -6.259   2.645  61.356  1.00 82.10           C  
ATOM   3378  HD2 ARG A 224      -6.678   2.165  60.471  1.00 82.10           H  
ATOM   3379  HD3 ARG A 224      -6.634   2.123  62.236  1.00 82.10           H  
ATOM   3380  NE  ARG A 224      -6.654   4.066  61.371  1.00 82.10           N  
ATOM   3381  HE  ARG A 224      -6.241   4.637  60.648  1.00 82.10           H  
ATOM   3382  NH1 ARG A 224      -8.091   4.027  63.171  1.00 82.10           N  
ATOM   3383 HH11 ARG A 224      -7.925   3.035  63.265  1.00 82.10           H  
ATOM   3384 HH12 ARG A 224      -8.720   4.509  63.798  1.00 82.10           H  
ATOM   3385  NH2 ARG A 224      -7.725   5.940  62.083  1.00 82.10           N  
ATOM   3386 HH21 ARG A 224      -8.352   6.410  62.720  1.00 82.10           H  
ATOM   3387 HH22 ARG A 224      -7.277   6.458  61.341  1.00 82.10           H  
ATOM   3388  CZ  ARG A 224      -7.485   4.665  62.207  1.00 82.10           C  
ATOM   3389  N   GLU A 225      -2.554  -1.635  61.411  1.00 80.81           N  
ATOM   3390  H   GLU A 225      -2.879  -1.581  60.456  1.00 80.81           H  
ATOM   3391  CA  GLU A 225      -2.165  -2.948  61.932  1.00 80.81           C  
ATOM   3392  HA  GLU A 225      -2.691  -3.137  62.868  1.00 80.81           H  
ATOM   3393  C   GLU A 225      -0.665  -2.992  62.254  1.00 80.81           C  
ATOM   3394  CB  GLU A 225      -2.553  -4.050  60.933  1.00 80.81           C  
ATOM   3395  HB2 GLU A 225      -2.062  -4.979  61.223  1.00 80.81           H  
ATOM   3396  HB3 GLU A 225      -2.198  -3.772  59.941  1.00 80.81           H  
ATOM   3397  O   GLU A 225      -0.291  -3.472  63.323  1.00 80.81           O  
ATOM   3398  CG  GLU A 225      -4.070  -4.296  60.905  1.00 80.81           C  
ATOM   3399  HG2 GLU A 225      -4.601  -3.360  60.729  1.00 80.81           H  
ATOM   3400  HG3 GLU A 225      -4.374  -4.654  61.889  1.00 80.81           H  
ATOM   3401  CD  GLU A 225      -4.477  -5.315  59.830  1.00 80.81           C  
ATOM   3402  OE1 GLU A 225      -5.174  -6.289  60.194  1.00 80.81           O  
ATOM   3403  OE2 GLU A 225      -4.128  -5.107  58.643  1.00 80.81           O  
ATOM   3404  N   GLN A 226       0.194  -2.413  61.404  1.00 78.69           N  
ATOM   3405  H   GLN A 226      -0.154  -2.064  60.522  1.00 78.69           H  
ATOM   3406  CA  GLN A 226       1.622  -2.260  61.706  1.00 78.69           C  
ATOM   3407  HA  GLN A 226       2.023  -3.230  62.000  1.00 78.69           H  
ATOM   3408  C   GLN A 226       1.864  -1.318  62.885  1.00 78.69           C  
ATOM   3409  CB  GLN A 226       2.408  -1.748  60.491  1.00 78.69           C  
ATOM   3410  HB2 GLN A 226       3.305  -1.244  60.850  1.00 78.69           H  
ATOM   3411  HB3 GLN A 226       1.819  -1.020  59.933  1.00 78.69           H  
ATOM   3412  O   GLN A 226       2.644  -1.654  63.771  1.00 78.69           O  
ATOM   3413  CG  GLN A 226       2.868  -2.884  59.573  1.00 78.69           C  
ATOM   3414  HG2 GLN A 226       2.008  -3.312  59.058  1.00 78.69           H  
ATOM   3415  HG3 GLN A 226       3.346  -3.664  60.165  1.00 78.69           H  
ATOM   3416  CD  GLN A 226       3.878  -2.367  58.559  1.00 78.69           C  
ATOM   3417  NE2 GLN A 226       3.430  -1.743  57.491  1.00 78.69           N  
ATOM   3418 HE21 GLN A 226       2.441  -1.560  57.395  1.00 78.69           H  
ATOM   3419 HE22 GLN A 226       4.129  -1.329  56.892  1.00 78.69           H  
ATOM   3420  OE1 GLN A 226       5.081  -2.484  58.717  1.00 78.69           O  
ATOM   3421  N   HIS A 227       1.193  -0.166  62.942  1.00 69.17           N  
ATOM   3422  H   HIS A 227       0.590   0.086  62.172  1.00 69.17           H  
ATOM   3423  CA  HIS A 227       1.330   0.761  64.062  1.00 69.17           C  
ATOM   3424  HA  HIS A 227       2.394   0.942  64.216  1.00 69.17           H  
ATOM   3425  C   HIS A 227       0.795   0.125  65.344  1.00 69.17           C  
ATOM   3426  CB  HIS A 227       0.654   2.113  63.768  1.00 69.17           C  
ATOM   3427  HB2 HIS A 227      -0.290   2.187  64.310  1.00 69.17           H  
ATOM   3428  HB3 HIS A 227       0.426   2.202  62.706  1.00 69.17           H  
ATOM   3429  O   HIS A 227       1.412   0.257  66.383  1.00 69.17           O  
ATOM   3430  CG  HIS A 227       1.529   3.289  64.113  1.00 69.17           C  
ATOM   3431  CD2 HIS A 227       1.482   4.060  65.243  1.00 69.17           C  
ATOM   3432  HD2 HIS A 227       0.808   3.926  66.076  1.00 69.17           H  
ATOM   3433  ND1 HIS A 227       2.531   3.797  63.319  1.00 69.17           N  
ATOM   3434  HD1 HIS A 227       2.792   3.459  62.404  1.00 69.17           H  
ATOM   3435  CE1 HIS A 227       3.077   4.845  63.956  1.00 69.17           C  
ATOM   3436  HE1 HIS A 227       3.883   5.454  63.574  1.00 69.17           H  
ATOM   3437  NE2 HIS A 227       2.465   5.050  65.131  1.00 69.17           N  
ATOM   3438  N   GLN A 228      -0.293  -0.645  65.301  1.00 69.77           N  
ATOM   3439  H   GLN A 228      -0.796  -0.739  64.431  1.00 69.77           H  
ATOM   3440  CA  GLN A 228      -0.802  -1.338  66.484  1.00 69.77           C  
ATOM   3441  HA  GLN A 228      -0.802  -0.622  67.306  1.00 69.77           H  
ATOM   3442  C   GLN A 228       0.107  -2.500  66.915  1.00 69.77           C  
ATOM   3443  CB  GLN A 228      -2.254  -1.765  66.237  1.00 69.77           C  
ATOM   3444  HB2 GLN A 228      -2.284  -2.633  65.580  1.00 69.77           H  
ATOM   3445  HB3 GLN A 228      -2.771  -0.939  65.749  1.00 69.77           H  
ATOM   3446  O   GLN A 228       0.229  -2.742  68.111  1.00 69.77           O  
ATOM   3447  CG  GLN A 228      -3.001  -2.062  67.543  1.00 69.77           C  
ATOM   3448  HG2 GLN A 228      -2.608  -2.974  67.991  1.00 69.77           H  
ATOM   3449  HG3 GLN A 228      -2.855  -1.239  68.244  1.00 69.77           H  
ATOM   3450  CD  GLN A 228      -4.496  -2.227  67.299  1.00 69.77           C  
ATOM   3451  NE2 GLN A 228      -5.212  -1.168  66.985  1.00 69.77           N  
ATOM   3452 HE21 GLN A 228      -4.770  -0.264  66.891  1.00 69.77           H  
ATOM   3453 HE22 GLN A 228      -6.193  -1.346  66.823  1.00 69.77           H  
ATOM   3454  OE1 GLN A 228      -5.058  -3.303  67.382  1.00 69.77           O  
ATOM   3455  N   GLN A 229       0.807  -3.168  65.990  1.00 66.81           N  
ATOM   3456  H   GLN A 229       0.625  -2.993  65.012  1.00 66.81           H  
ATOM   3457  CA  GLN A 229       1.852  -4.136  66.345  1.00 66.81           C  
ATOM   3458  HA  GLN A 229       1.480  -4.765  67.154  1.00 66.81           H  
ATOM   3459  C   GLN A 229       3.121  -3.467  66.893  1.00 66.81           C  
ATOM   3460  CB  GLN A 229       2.183  -5.048  65.155  1.00 66.81           C  
ATOM   3461  HB2 GLN A 229       3.147  -5.524  65.333  1.00 66.81           H  
ATOM   3462  HB3 GLN A 229       2.254  -4.459  64.240  1.00 66.81           H  
ATOM   3463  O   GLN A 229       3.728  -4.011  67.813  1.00 66.81           O  
ATOM   3464  CG  GLN A 229       1.130  -6.154  64.997  1.00 66.81           C  
ATOM   3465  HG2 GLN A 229       0.156  -5.700  64.815  1.00 66.81           H  
ATOM   3466  HG3 GLN A 229       1.071  -6.728  65.922  1.00 66.81           H  
ATOM   3467  CD  GLN A 229       1.430  -7.121  63.855  1.00 66.81           C  
ATOM   3468  NE2 GLN A 229       0.554  -8.070  63.604  1.00 66.81           N  
ATOM   3469 HE21 GLN A 229       0.767  -8.662  62.815  1.00 66.81           H  
ATOM   3470 HE22 GLN A 229      -0.320  -8.106  64.109  1.00 66.81           H  
ATOM   3471  OE1 GLN A 229       2.439  -7.068  63.173  1.00 66.81           O  
ATOM   3472  N   LEU A 230       3.502  -2.280  66.405  1.00 62.71           N  
ATOM   3473  H   LEU A 230       3.018  -1.908  65.601  1.00 62.71           H  
ATOM   3474  CA  LEU A 230       4.616  -1.512  66.975  1.00 62.71           C  
ATOM   3475  HA  LEU A 230       5.413  -2.208  67.237  1.00 62.71           H  
ATOM   3476  C   LEU A 230       4.255  -0.811  68.298  1.00 62.71           C  
ATOM   3477  CB  LEU A 230       5.169  -0.501  65.948  1.00 62.71           C  
ATOM   3478  HB2 LEU A 230       4.371  -0.131  65.304  1.00 62.71           H  
ATOM   3479  HB3 LEU A 230       5.534   0.359  66.509  1.00 62.71           H  
ATOM   3480  O   LEU A 230       5.132  -0.605  69.132  1.00 62.71           O  
ATOM   3481  CG  LEU A 230       6.344  -1.051  65.109  1.00 62.71           C  
ATOM   3482  HG  LEU A 230       6.809  -1.893  65.621  1.00 62.71           H  
ATOM   3483  CD1 LEU A 230       5.904  -1.511  63.720  1.00 62.71           C  
ATOM   3484 HD11 LEU A 230       5.184  -2.322  63.822  1.00 62.71           H  
ATOM   3485 HD12 LEU A 230       6.763  -1.878  63.158  1.00 62.71           H  
ATOM   3486 HD13 LEU A 230       5.438  -0.688  63.178  1.00 62.71           H  
ATOM   3487  CD2 LEU A 230       7.421   0.022  64.935  1.00 62.71           C  
ATOM   3488 HD21 LEU A 230       8.247  -0.377  64.346  1.00 62.71           H  
ATOM   3489 HD22 LEU A 230       7.803   0.320  65.912  1.00 62.71           H  
ATOM   3490 HD23 LEU A 230       7.002   0.892  64.430  1.00 62.71           H  
ATOM   3491  N   CYS A 231       2.985  -0.463  68.514  1.00 59.17           N  
ATOM   3492  H   CYS A 231       2.350  -0.550  67.734  1.00 59.17           H  
ATOM   3493  CA  CYS A 231       2.511   0.306  69.671  1.00 59.17           C  
ATOM   3494  HA  CYS A 231       3.373   0.667  70.230  1.00 59.17           H  
ATOM   3495  C   CYS A 231       1.674  -0.521  70.661  1.00 59.17           C  
ATOM   3496  CB  CYS A 231       1.716   1.534  69.199  1.00 59.17           C  
ATOM   3497  HB2 CYS A 231       0.772   1.202  68.767  1.00 59.17           H  
ATOM   3498  HB3 CYS A 231       1.491   2.167  70.058  1.00 59.17           H  
ATOM   3499  O   CYS A 231       1.087   0.049  71.578  1.00 59.17           O  
ATOM   3500  SG  CYS A 231       2.607   2.508  67.958  1.00 59.17           S  
ATOM   3501  HG  CYS A 231       3.730   2.692  68.659  1.00 59.17           H  
ATOM   3502  N   GLY A 232       1.605  -1.848  70.507  1.00 48.92           N  
ATOM   3503  H   GLY A 232       2.078  -2.237  69.704  1.00 48.92           H  
ATOM   3504  CA  GLY A 232       0.723  -2.762  71.253  1.00 48.92           C  
ATOM   3505  HA2 GLY A 232      -0.304  -2.415  71.134  1.00 48.92           H  
ATOM   3506  HA3 GLY A 232       0.792  -3.751  70.800  1.00 48.92           H  
ATOM   3507  C   GLY A 232       0.989  -2.915  72.759  1.00 48.92           C  
ATOM   3508  O   GLY A 232       0.549  -3.891  73.358  1.00 48.92           O  
ATOM   3509  N   GLN A 233       1.681  -1.961  73.380  1.00 43.04           N  
ATOM   3510  H   GLN A 233       1.949  -1.170  72.812  1.00 43.04           H  
ATOM   3511  CA  GLN A 233       1.850  -1.811  74.824  1.00 43.04           C  
ATOM   3512  HA  GLN A 233       1.107  -2.413  75.347  1.00 43.04           H  
ATOM   3513  C   GLN A 233       1.594  -0.345  75.220  1.00 43.04           C  
ATOM   3514  CB  GLN A 233       3.253  -2.300  75.246  1.00 43.04           C  
ATOM   3515  HB2 GLN A 233       3.540  -1.843  76.193  1.00 43.04           H  
ATOM   3516  HB3 GLN A 233       3.976  -1.975  74.497  1.00 43.04           H  
ATOM   3517  O   GLN A 233       2.507   0.351  75.647  1.00 43.04           O  
ATOM   3518  CG  GLN A 233       3.364  -3.821  75.423  1.00 43.04           C  
ATOM   3519  HG2 GLN A 233       4.401  -4.101  75.236  1.00 43.04           H  
ATOM   3520  HG3 GLN A 233       2.748  -4.347  74.694  1.00 43.04           H  
ATOM   3521  CD  GLN A 233       2.990  -4.278  76.833  1.00 43.04           C  
ATOM   3522  NE2 GLN A 233       3.803  -5.101  77.460  1.00 43.04           N  
ATOM   3523 HE21 GLN A 233       4.643  -5.436  77.011  1.00 43.04           H  
ATOM   3524 HE22 GLN A 233       3.518  -5.370  78.391  1.00 43.04           H  
ATOM   3525  OE1 GLN A 233       1.986  -3.898  77.414  1.00 43.04           O  
ATOM   3526  N   ALA A 234       0.362   0.147  75.053  1.00 40.68           N  
ATOM   3527  H   ALA A 234      -0.288  -0.394  74.502  1.00 40.68           H  
ATOM   3528  CA  ALA A 234      -0.173   1.276  75.827  1.00 40.68           C  
ATOM   3529  HA  ALA A 234       0.002   1.079  76.885  1.00 40.68           H  
ATOM   3530  C   ALA A 234      -1.692   1.430  75.618  1.00 40.68           C  
ATOM   3531  CB  ALA A 234       0.545   2.594  75.498  1.00 40.68           C  
ATOM   3532  HB1 ALA A 234       1.573   2.589  75.861  1.00 40.68           H  
ATOM   3533  HB2 ALA A 234       0.023   3.422  75.978  1.00 40.68           H  
ATOM   3534  HB3 ALA A 234       0.543   2.757  74.420  1.00 40.68           H  
ATOM   3535  O   ALA A 234      -2.169   2.022  74.657  1.00 40.68           O  
ATOM   3536  N   HIS A 235      -2.440   0.853  76.556  1.00 39.93           N  
ATOM   3537  H   HIS A 235      -1.924   0.226  77.158  1.00 39.93           H  
ATOM   3538  CA  HIS A 235      -3.645   1.400  77.185  1.00 39.93           C  
ATOM   3539  HA  HIS A 235      -4.494   0.753  76.969  1.00 39.93           H  
ATOM   3540  C   HIS A 235      -4.002   2.858  76.800  1.00 39.93           C  
ATOM   3541  CB  HIS A 235      -3.289   1.315  78.688  1.00 39.93           C  
ATOM   3542  HB2 HIS A 235      -2.959   0.301  78.912  1.00 39.93           H  
ATOM   3543  HB3 HIS A 235      -2.443   1.973  78.886  1.00 39.93           H  
ATOM   3544  O   HIS A 235      -3.186   3.743  77.035  1.00 39.93           O  
ATOM   3545  CG  HIS A 235      -4.370   1.638  79.680  1.00 39.93           C  
ATOM   3546  CD2 HIS A 235      -4.344   2.638  80.615  1.00 39.93           C  
ATOM   3547  HD2 HIS A 235      -3.569   3.382  80.727  1.00 39.93           H  
ATOM   3548  ND1 HIS A 235      -5.482   0.871  79.940  1.00 39.93           N  
ATOM   3549  HD1 HIS A 235      -5.733   0.008  79.481  1.00 39.93           H  
ATOM   3550  CE1 HIS A 235      -6.128   1.419  80.982  1.00 39.93           C  
ATOM   3551  HE1 HIS A 235      -7.033   1.033  81.428  1.00 39.93           H  
ATOM   3552  NE2 HIS A 235      -5.480   2.508  81.417  1.00 39.93           N  
ATOM   3553  N   LEU A 236      -5.224   3.112  76.294  1.00 39.31           N  
ATOM   3554  H   LEU A 236      -5.640   2.366  75.755  1.00 39.31           H  
ATOM   3555  CA  LEU A 236      -6.197   4.109  76.807  1.00 39.31           C  
ATOM   3556  HA  LEU A 236      -6.635   3.669  77.703  1.00 39.31           H  
ATOM   3557  C   LEU A 236      -7.383   4.342  75.842  1.00 39.31           C  
ATOM   3558  CB  LEU A 236      -5.555   5.452  77.224  1.00 39.31           C  
ATOM   3559  HB2 LEU A 236      -4.745   5.690  76.534  1.00 39.31           H  
ATOM   3560  HB3 LEU A 236      -6.283   6.259  77.147  1.00 39.31           H  
ATOM   3561  O   LEU A 236      -7.286   4.205  74.628  1.00 39.31           O  
ATOM   3562  CG  LEU A 236      -5.035   5.403  78.680  1.00 39.31           C  
ATOM   3563  HG  LEU A 236      -4.630   4.411  78.882  1.00 39.31           H  
ATOM   3564  CD1 LEU A 236      -3.911   6.405  78.916  1.00 39.31           C  
ATOM   3565 HD11 LEU A 236      -3.087   6.186  78.237  1.00 39.31           H  
ATOM   3566 HD12 LEU A 236      -4.270   7.418  78.733  1.00 39.31           H  
ATOM   3567 HD13 LEU A 236      -3.550   6.322  79.941  1.00 39.31           H  
ATOM   3568  CD2 LEU A 236      -6.147   5.646  79.703  1.00 39.31           C  
ATOM   3569 HD21 LEU A 236      -6.577   6.638  79.564  1.00 39.31           H  
ATOM   3570 HD22 LEU A 236      -5.737   5.571  80.710  1.00 39.31           H  
ATOM   3571 HD23 LEU A 236      -6.929   4.893  79.602  1.00 39.31           H  
ATOM   3572  N   GLN A 237      -8.527   4.641  76.454  1.00 33.90           N  
ATOM   3573  H   GLN A 237      -8.440   4.871  77.433  1.00 33.90           H  
ATOM   3574  CA  GLN A 237      -9.899   4.683  75.933  1.00 33.90           C  
ATOM   3575  HA  GLN A 237     -10.184   3.683  75.608  1.00 33.90           H  
ATOM   3576  C   GLN A 237     -10.158   5.693  74.797  1.00 33.90           C  
ATOM   3577  CB  GLN A 237     -10.783   5.121  77.114  1.00 33.90           C  
ATOM   3578  HB2 GLN A 237     -11.772   5.392  76.745  1.00 33.90           H  
ATOM   3579  HB3 GLN A 237     -10.349   6.023  77.544  1.00 33.90           H  
ATOM   3580  O   GLN A 237      -9.615   6.796  74.830  1.00 33.90           O  
ATOM   3581  CG  GLN A 237     -10.974   4.047  78.195  1.00 33.90           C  
ATOM   3582  HG2 GLN A 237     -11.835   3.434  77.929  1.00 33.90           H  
ATOM   3583  HG3 GLN A 237     -10.104   3.391  78.232  1.00 33.90           H  
ATOM   3584  CD  GLN A 237     -11.164   4.619  79.599  1.00 33.90           C  
ATOM   3585  NE2 GLN A 237     -11.956   3.988  80.436  1.00 33.90           N  
ATOM   3586 HE21 GLN A 237     -12.470   3.164  80.157  1.00 33.90           H  
ATOM   3587 HE22 GLN A 237     -12.023   4.400  81.356  1.00 33.90           H  
ATOM   3588  OE1 GLN A 237     -10.569   5.604  79.995  1.00 33.90           O  
ATOM   3589  N   PRO A 238     -11.101   5.411  73.873  1.00 41.34           N  
ATOM   3590  CA  PRO A 238     -11.702   6.438  73.031  1.00 41.34           C  
ATOM   3591  HA  PRO A 238     -10.947   7.168  72.739  1.00 41.34           H  
ATOM   3592  C   PRO A 238     -12.868   7.130  73.769  1.00 41.34           C  
ATOM   3593  CB  PRO A 238     -12.162   5.693  71.778  1.00 41.34           C  
ATOM   3594  HB2 PRO A 238     -11.326   5.614  71.083  1.00 41.34           H  
ATOM   3595  HB3 PRO A 238     -13.010   6.181  71.297  1.00 41.34           H  
ATOM   3596  O   PRO A 238     -13.775   6.446  74.253  1.00 41.34           O  
ATOM   3597  CG  PRO A 238     -12.521   4.298  72.295  1.00 41.34           C  
ATOM   3598  HG2 PRO A 238     -12.312   3.532  71.548  1.00 41.34           H  
ATOM   3599  HG3 PRO A 238     -13.574   4.271  72.575  1.00 41.34           H  
ATOM   3600  CD  PRO A 238     -11.659   4.105  73.549  1.00 41.34           C  
ATOM   3601  HD2 PRO A 238     -10.851   3.407  73.333  1.00 41.34           H  
ATOM   3602  HD3 PRO A 238     -12.271   3.734  74.371  1.00 41.34           H  
ATOM   3603  N   PRO A 239     -12.901   8.473  73.842  1.00 42.48           N  
ATOM   3604  CA  PRO A 239     -14.068   9.200  74.303  1.00 42.48           C  
ATOM   3605  HA  PRO A 239     -14.519   8.687  75.153  1.00 42.48           H  
ATOM   3606  C   PRO A 239     -15.093   9.303  73.169  1.00 42.48           C  
ATOM   3607  CB  PRO A 239     -13.549  10.554  74.783  1.00 42.48           C  
ATOM   3608  HB2 PRO A 239     -14.299  11.341  74.690  1.00 42.48           H  
ATOM   3609  HB3 PRO A 239     -13.214  10.468  75.817  1.00 42.48           H  
ATOM   3610  O   PRO A 239     -14.855   9.858  72.099  1.00 42.48           O  
ATOM   3611  CG  PRO A 239     -12.343  10.803  73.878  1.00 42.48           C  
ATOM   3612  HG2 PRO A 239     -12.669  11.312  72.971  1.00 42.48           H  
ATOM   3613  HG3 PRO A 239     -11.578  11.391  74.383  1.00 42.48           H  
ATOM   3614  CD  PRO A 239     -11.832   9.404  73.516  1.00 42.48           C  
ATOM   3615  HD2 PRO A 239     -11.583   9.360  72.456  1.00 42.48           H  
ATOM   3616  HD3 PRO A 239     -10.953   9.172  74.118  1.00 42.48           H  
ATOM   3617  N   SER A 240     -16.267   8.759  73.446  1.00 32.55           N  
ATOM   3618  H   SER A 240     -16.329   8.243  74.312  1.00 32.55           H  
ATOM   3619  CA  SER A 240     -17.552   9.167  72.894  1.00 32.55           C  
ATOM   3620  HA  SER A 240     -17.637   8.865  71.850  1.00 32.55           H  
ATOM   3621  C   SER A 240     -17.760  10.676  73.031  1.00 32.55           C  
ATOM   3622  CB  SER A 240     -18.620   8.463  73.751  1.00 32.55           C  
ATOM   3623  HB2 SER A 240     -19.590   8.939  73.605  1.00 32.55           H  
ATOM   3624  HB3 SER A 240     -18.694   7.422  73.436  1.00 32.55           H  
ATOM   3625  O   SER A 240     -17.596  11.162  74.140  1.00 32.55           O  
ATOM   3626  OG  SER A 240     -18.266   8.489  75.129  1.00 32.55           O  
ATOM   3627  HG  SER A 240     -18.127   9.407  75.374  1.00 32.55           H  
ATOM   3628  N   HIS A 241     -18.189  11.384  71.977  1.00 40.39           N  
ATOM   3629  H   HIS A 241     -18.036  10.997  71.057  1.00 40.39           H  
ATOM   3630  CA  HIS A 241     -19.169  12.481  72.069  1.00 40.39           C  
ATOM   3631  HA  HIS A 241     -20.038  12.082  72.592  1.00 40.39           H  
ATOM   3632  C   HIS A 241     -19.659  12.957  70.681  1.00 40.39           C  
ATOM   3633  CB  HIS A 241     -18.665  13.682  72.901  1.00 40.39           C  
ATOM   3634  HB2 HIS A 241     -17.584  13.773  72.793  1.00 40.39           H  
ATOM   3635  HB3 HIS A 241     -19.107  14.598  72.510  1.00 40.39           H  
ATOM   3636  O   HIS A 241     -18.868  13.285  69.808  1.00 40.39           O  
ATOM   3637  CG  HIS A 241     -19.034  13.607  74.373  1.00 40.39           C  
ATOM   3638  CD2 HIS A 241     -18.170  13.585  75.437  1.00 40.39           C  
ATOM   3639  HD2 HIS A 241     -17.093  13.624  75.374  1.00 40.39           H  
ATOM   3640  ND1 HIS A 241     -20.298  13.491  74.911  1.00 40.39           N  
ATOM   3641  HD1 HIS A 241     -21.173  13.387  74.416  1.00 40.39           H  
ATOM   3642  CE1 HIS A 241     -20.201  13.440  76.246  1.00 40.39           C  
ATOM   3643  HE1 HIS A 241     -21.031  13.334  76.928  1.00 40.39           H  
ATOM   3644  NE2 HIS A 241     -18.918  13.474  76.615  1.00 40.39           N  
ATOM   3645  N   HIS A 242     -20.993  12.954  70.553  1.00 35.78           N  
ATOM   3646  H   HIS A 242     -21.454  12.455  71.300  1.00 35.78           H  
ATOM   3647  CA  HIS A 242     -21.918  13.901  69.897  1.00 35.78           C  
ATOM   3648  HA  HIS A 242     -22.808  13.299  69.710  1.00 35.78           H  
ATOM   3649  C   HIS A 242     -21.576  14.526  68.529  1.00 35.78           C  
ATOM   3650  CB  HIS A 242     -22.309  14.952  70.942  1.00 35.78           C  
ATOM   3651  HB2 HIS A 242     -21.409  15.449  71.304  1.00 35.78           H  
ATOM   3652  HB3 HIS A 242     -22.939  15.719  70.491  1.00 35.78           H  
ATOM   3653  O   HIS A 242     -20.540  15.140  68.344  1.00 35.78           O  
ATOM   3654  CG  HIS A 242     -23.048  14.323  72.096  1.00 35.78           C  
ATOM   3655  CD2 HIS A 242     -22.678  14.379  73.404  1.00 35.78           C  
ATOM   3656  HD2 HIS A 242     -21.871  14.985  73.788  1.00 35.78           H  
ATOM   3657  ND1 HIS A 242     -24.188  13.552  72.035  1.00 35.78           N  
ATOM   3658  HD1 HIS A 242     -24.788  13.434  71.231  1.00 35.78           H  
ATOM   3659  CE1 HIS A 242     -24.460  13.111  73.275  1.00 35.78           C  
ATOM   3660  HE1 HIS A 242     -25.303  12.495  73.549  1.00 35.78           H  
ATOM   3661  NE2 HIS A 242     -23.534  13.554  74.139  1.00 35.78           N  
ATOM   3662  N   GLN A 243     -22.408  14.345  67.492  1.00 30.04           N  
ATOM   3663  H   GLN A 243     -21.860  14.424  66.648  1.00 30.04           H  
ATOM   3664  CA  GLN A 243     -23.772  14.885  67.285  1.00 30.04           C  
ATOM   3665  HA  GLN A 243     -24.131  14.373  66.392  1.00 30.04           H  
ATOM   3666  C   GLN A 243     -23.777  16.393  66.951  1.00 30.04           C  
ATOM   3667  CB  GLN A 243     -24.788  14.527  68.400  1.00 30.04           C  
ATOM   3668  HB2 GLN A 243     -24.648  15.208  69.239  1.00 30.04           H  
ATOM   3669  HB3 GLN A 243     -24.605  13.506  68.734  1.00 30.04           H  
ATOM   3670  O   GLN A 243     -23.232  17.187  67.707  1.00 30.04           O  
ATOM   3671  CG  GLN A 243     -26.272  14.576  67.986  1.00 30.04           C  
ATOM   3672  HG2 GLN A 243     -26.495  15.489  67.434  1.00 30.04           H  
ATOM   3673  HG3 GLN A 243     -26.482  13.736  67.324  1.00 30.04           H  
ATOM   3674  CD  GLN A 243     -27.196  14.498  69.202  1.00 30.04           C  
ATOM   3675  NE2 GLN A 243     -27.461  13.321  69.727  1.00 30.04           N  
ATOM   3676 HE21 GLN A 243     -28.117  13.341  70.495  1.00 30.04           H  
ATOM   3677 HE22 GLN A 243     -27.166  12.466  69.277  1.00 30.04           H  
ATOM   3678  OE1 GLN A 243     -27.679  15.485  69.721  1.00 30.04           O  
ATOM   3679  N   LEU A 244     -24.520  16.719  65.877  1.00 32.88           N  
ATOM   3680  H   LEU A 244     -24.784  15.935  65.298  1.00 32.88           H  
ATOM   3681  CA  LEU A 244     -25.207  17.981  65.525  1.00 32.88           C  
ATOM   3682  HA  LEU A 244     -26.220  17.647  65.301  1.00 32.88           H  
ATOM   3683  C   LEU A 244     -24.758  18.692  64.222  1.00 32.88           C  
ATOM   3684  CB  LEU A 244     -25.405  18.956  66.709  1.00 32.88           C  
ATOM   3685  HB2 LEU A 244     -24.427  19.259  67.084  1.00 32.88           H  
ATOM   3686  HB3 LEU A 244     -25.880  19.862  66.333  1.00 32.88           H  
ATOM   3687  O   LEU A 244     -23.776  19.419  64.182  1.00 32.88           O  
ATOM   3688  CG  LEU A 244     -26.268  18.406  67.866  1.00 32.88           C  
ATOM   3689  HG  LEU A 244     -25.922  17.412  68.150  1.00 32.88           H  
ATOM   3690  CD1 LEU A 244     -26.132  19.274  69.110  1.00 32.88           C  
ATOM   3691 HD11 LEU A 244     -26.722  18.849  69.922  1.00 32.88           H  
ATOM   3692 HD12 LEU A 244     -26.472  20.289  68.902  1.00 32.88           H  
ATOM   3693 HD13 LEU A 244     -25.087  19.300  69.418  1.00 32.88           H  
ATOM   3694  CD2 LEU A 244     -27.756  18.329  67.501  1.00 32.88           C  
ATOM   3695 HD21 LEU A 244     -27.910  17.641  66.670  1.00 32.88           H  
ATOM   3696 HD22 LEU A 244     -28.313  17.954  68.359  1.00 32.88           H  
ATOM   3697 HD23 LEU A 244     -28.126  19.321  67.240  1.00 32.88           H  
ATOM   3698  N   THR A 245     -25.567  18.454  63.179  1.00 35.92           N  
ATOM   3699  H   THR A 245     -26.114  17.619  63.330  1.00 35.92           H  
ATOM   3700  CA  THR A 245     -26.380  19.427  62.401  1.00 35.92           C  
ATOM   3701  HA  THR A 245     -26.844  18.794  61.645  1.00 35.92           H  
ATOM   3702  C   THR A 245     -25.718  20.621  61.662  1.00 35.92           C  
ATOM   3703  CB  THR A 245     -27.559  19.944  63.252  1.00 35.92           C  
ATOM   3704  HB  THR A 245     -27.272  20.867  63.756  1.00 35.92           H  
ATOM   3705  O   THR A 245     -25.010  21.407  62.281  1.00 35.92           O  
ATOM   3706  CG2 THR A 245     -28.826  20.170  62.428  1.00 35.92           C  
ATOM   3707 HG21 THR A 245     -29.640  20.485  63.080  1.00 35.92           H  
ATOM   3708 HG22 THR A 245     -28.654  20.962  61.700  1.00 35.92           H  
ATOM   3709 HG23 THR A 245     -29.113  19.254  61.912  1.00 35.92           H  
ATOM   3710  OG1 THR A 245     -27.949  19.003  64.230  1.00 35.92           O  
ATOM   3711  HG1 THR A 245     -28.560  19.449  64.821  1.00 35.92           H  
ATOM   3712  N   PRO A 246     -26.036  20.850  60.362  1.00 40.77           N  
ATOM   3713  CA  PRO A 246     -25.499  21.951  59.546  1.00 40.77           C  
ATOM   3714  HA  PRO A 246     -24.520  22.253  59.919  1.00 40.77           H  
ATOM   3715  C   PRO A 246     -26.440  23.185  59.461  1.00 40.77           C  
ATOM   3716  CB  PRO A 246     -25.330  21.311  58.163  1.00 40.77           C  
ATOM   3717  HB2 PRO A 246     -25.309  22.052  57.365  1.00 40.77           H  
ATOM   3718  HB3 PRO A 246     -24.418  20.714  58.150  1.00 40.77           H  
ATOM   3719  O   PRO A 246     -27.658  23.003  59.421  1.00 40.77           O  
ATOM   3720  CG  PRO A 246     -26.548  20.390  58.054  1.00 40.77           C  
ATOM   3721  HG2 PRO A 246     -27.405  20.950  57.680  1.00 40.77           H  
ATOM   3722  HG3 PRO A 246     -26.344  19.535  57.409  1.00 40.77           H  
ATOM   3723  CD  PRO A 246     -26.805  19.956  59.496  1.00 40.77           C  
ATOM   3724  HD2 PRO A 246     -27.871  20.015  59.718  1.00 40.77           H  
ATOM   3725  HD3 PRO A 246     -26.450  18.932  59.611  1.00 40.77           H  
ATOM   3726  N   PRO A 247     -25.931  24.432  59.343  1.00 40.10           N  
ATOM   3727  CA  PRO A 247     -26.716  25.615  58.948  1.00 40.10           C  
ATOM   3728  HA  PRO A 247     -27.784  25.439  59.074  1.00 40.10           H  
ATOM   3729  C   PRO A 247     -26.437  25.987  57.470  1.00 40.10           C  
ATOM   3730  CB  PRO A 247     -26.271  26.686  59.942  1.00 40.10           C  
ATOM   3731  HB2 PRO A 247     -26.825  26.564  60.873  1.00 40.10           H  
ATOM   3732  HB3 PRO A 247     -26.408  27.692  59.547  1.00 40.10           H  
ATOM   3733  O   PRO A 247     -25.305  25.918  57.006  1.00 40.10           O  
ATOM   3734  CG  PRO A 247     -24.792  26.362  60.183  1.00 40.10           C  
ATOM   3735  HG2 PRO A 247     -24.508  26.574  61.214  1.00 40.10           H  
ATOM   3736  HG3 PRO A 247     -24.174  26.944  59.499  1.00 40.10           H  
ATOM   3737  CD  PRO A 247     -24.639  24.870  59.857  1.00 40.10           C  
ATOM   3738  HD2 PRO A 247     -24.391  24.326  60.768  1.00 40.10           H  
ATOM   3739  HD3 PRO A 247     -23.861  24.724  59.108  1.00 40.10           H  
ATOM   3740  N   ILE A 248     -27.441  26.141  56.599  1.00 31.02           N  
ATOM   3741  H   ILE A 248     -27.199  25.654  55.749  1.00 31.02           H  
ATOM   3742  CA  ILE A 248     -28.251  27.348  56.302  1.00 31.02           C  
ATOM   3743  HA  ILE A 248     -28.801  27.081  55.399  1.00 31.02           H  
ATOM   3744  C   ILE A 248     -27.433  28.597  55.898  1.00 31.02           C  
ATOM   3745  CB  ILE A 248     -29.373  27.641  57.330  1.00 31.02           C  
ATOM   3746  HB  ILE A 248     -28.922  27.836  58.303  1.00 31.02           H  
ATOM   3747  O   ILE A 248     -26.910  29.323  56.731  1.00 31.02           O  
ATOM   3748  CG1 ILE A 248     -30.318  26.419  57.440  1.00 31.02           C  
ATOM   3749 HG12 ILE A 248     -30.699  26.166  56.451  1.00 31.02           H  
ATOM   3750 HG13 ILE A 248     -29.750  25.564  57.806  1.00 31.02           H  
ATOM   3751  CG2 ILE A 248     -30.191  28.881  56.907  1.00 31.02           C  
ATOM   3752 HG21 ILE A 248     -30.929  29.128  57.671  1.00 31.02           H  
ATOM   3753 HG22 ILE A 248     -29.550  29.759  56.825  1.00 31.02           H  
ATOM   3754 HG23 ILE A 248     -30.701  28.706  55.960  1.00 31.02           H  
ATOM   3755  CD1 ILE A 248     -31.517  26.607  58.380  1.00 31.02           C  
ATOM   3756 HD11 ILE A 248     -32.236  27.307  57.954  1.00 31.02           H  
ATOM   3757 HD12 ILE A 248     -31.175  26.971  59.349  1.00 31.02           H  
ATOM   3758 HD13 ILE A 248     -32.016  25.648  58.519  1.00 31.02           H  
ATOM   3759  N   GLN A 249     -27.388  28.831  54.579  1.00 32.22           N  
ATOM   3760  H   GLN A 249     -27.466  27.984  54.033  1.00 32.22           H  
ATOM   3761  CA  GLN A 249     -27.913  30.004  53.848  1.00 32.22           C  
ATOM   3762  HA  GLN A 249     -27.328  30.060  52.930  1.00 32.22           H  
ATOM   3763  C   GLN A 249     -27.823  31.409  54.504  1.00 32.22           C  
ATOM   3764  CB  GLN A 249     -29.374  29.666  53.444  1.00 32.22           C  
ATOM   3765  HB2 GLN A 249     -30.074  30.214  54.075  1.00 32.22           H  
ATOM   3766  HB3 GLN A 249     -29.565  28.606  53.609  1.00 32.22           H  
ATOM   3767  O   GLN A 249     -28.545  31.701  55.449  1.00 32.22           O  
ATOM   3768  CG  GLN A 249     -29.706  29.952  51.975  1.00 32.22           C  
ATOM   3769  HG2 GLN A 249     -29.567  31.014  51.774  1.00 32.22           H  
ATOM   3770  HG3 GLN A 249     -29.034  29.384  51.331  1.00 32.22           H  
ATOM   3771  CD  GLN A 249     -31.150  29.573  51.648  1.00 32.22           C  
ATOM   3772  NE2 GLN A 249     -31.446  28.322  51.365  1.00 32.22           N  
ATOM   3773 HE21 GLN A 249     -32.423  28.144  51.177  1.00 32.22           H  
ATOM   3774 HE22 GLN A 249     -30.740  27.600  51.355  1.00 32.22           H  
ATOM   3775  OE1 GLN A 249     -32.044  30.398  51.645  1.00 32.22           O  
ATOM   3776  N   SER A 250     -27.036  32.317  53.903  1.00 35.92           N  
ATOM   3777  H   SER A 250     -26.332  31.958  53.273  1.00 35.92           H  
ATOM   3778  CA  SER A 250     -27.138  33.804  53.916  1.00 35.92           C  
ATOM   3779  HA  SER A 250     -28.148  34.111  53.643  1.00 35.92           H  
ATOM   3780  C   SER A 250     -26.122  34.323  52.869  1.00 35.92           C  
ATOM   3781  CB  SER A 250     -26.791  34.370  55.303  1.00 35.92           C  
ATOM   3782  HB2 SER A 250     -25.875  33.908  55.673  1.00 35.92           H  
ATOM   3783  HB3 SER A 250     -26.634  35.446  55.228  1.00 35.92           H  
ATOM   3784  O   SER A 250     -24.985  33.871  52.896  1.00 35.92           O  
ATOM   3785  OG  SER A 250     -27.853  34.130  56.207  1.00 35.92           O  
ATOM   3786  HG  SER A 250     -28.107  33.208  56.132  1.00 35.92           H  
ATOM   3787  N   GLN A 251     -26.431  35.026  51.767  1.00 30.91           N  
ATOM   3788  H   GLN A 251     -25.694  34.877  51.092  1.00 30.91           H  
ATOM   3789  CA  GLN A 251     -27.088  36.331  51.546  1.00 30.91           C  
ATOM   3790  HA  GLN A 251     -26.950  36.542  50.485  1.00 30.91           H  
ATOM   3791  C   GLN A 251     -26.402  37.510  52.276  1.00 30.91           C  
ATOM   3792  CB  GLN A 251     -28.618  36.307  51.741  1.00 30.91           C  
ATOM   3793  HB2 GLN A 251     -28.838  35.901  52.728  1.00 30.91           H  
ATOM   3794  HB3 GLN A 251     -28.995  37.330  51.745  1.00 30.91           H  
ATOM   3795  O   GLN A 251     -26.266  37.468  53.491  1.00 30.91           O  
ATOM   3796  CG  GLN A 251     -29.403  35.505  50.680  1.00 30.91           C  
ATOM   3797  HG2 GLN A 251     -30.286  35.095  51.170  1.00 30.91           H  
ATOM   3798  HG3 GLN A 251     -28.808  34.662  50.328  1.00 30.91           H  
ATOM   3799  CD  GLN A 251     -29.890  36.320  49.477  1.00 30.91           C  
ATOM   3800  NE2 GLN A 251     -30.834  35.806  48.717  1.00 30.91           N  
ATOM   3801 HE21 GLN A 251     -31.257  34.918  48.945  1.00 30.91           H  
ATOM   3802 HE22 GLN A 251     -31.142  36.383  47.947  1.00 30.91           H  
ATOM   3803  OE1 GLN A 251     -29.441  37.417  49.188  1.00 30.91           O  
ATOM   3804  N   VAL A 252     -26.106  38.574  51.498  1.00 31.47           N  
ATOM   3805  H   VAL A 252     -26.268  38.427  50.512  1.00 31.47           H  
ATOM   3806  CA  VAL A 252     -25.792  39.987  51.861  1.00 31.47           C  
ATOM   3807  HA  VAL A 252     -26.246  40.557  51.050  1.00 31.47           H  
ATOM   3808  C   VAL A 252     -24.311  40.463  51.844  1.00 31.47           C  
ATOM   3809  CB  VAL A 252     -26.593  40.481  53.092  1.00 31.47           C  
ATOM   3810  HB  VAL A 252     -26.306  39.915  53.979  1.00 31.47           H  
ATOM   3811  O   VAL A 252     -23.522  40.181  52.732  1.00 31.47           O  
ATOM   3812  CG1 VAL A 252     -26.366  41.962  53.407  1.00 31.47           C  
ATOM   3813 HG11 VAL A 252     -26.938  42.236  54.295  1.00 31.47           H  
ATOM   3814 HG12 VAL A 252     -26.691  42.583  52.572  1.00 31.47           H  
ATOM   3815 HG13 VAL A 252     -25.315  42.141  53.633  1.00 31.47           H  
ATOM   3816  CG2 VAL A 252     -28.108  40.331  52.854  1.00 31.47           C  
ATOM   3817 HG21 VAL A 252     -28.381  39.278  52.789  1.00 31.47           H  
ATOM   3818 HG22 VAL A 252     -28.655  40.752  53.698  1.00 31.47           H  
ATOM   3819 HG23 VAL A 252     -28.407  40.845  51.940  1.00 31.47           H  
ATOM   3820  N   SER A 253     -24.008  41.249  50.795  1.00 29.68           N  
ATOM   3821  H   SER A 253     -24.708  41.180  50.070  1.00 29.68           H  
ATOM   3822  CA  SER A 253     -23.375  42.593  50.721  1.00 29.68           C  
ATOM   3823  HA  SER A 253     -23.098  42.721  49.675  1.00 29.68           H  
ATOM   3824  C   SER A 253     -22.129  43.009  51.541  1.00 29.68           C  
ATOM   3825  CB  SER A 253     -24.464  43.646  50.989  1.00 29.68           C  
ATOM   3826  HB2 SER A 253     -24.091  44.628  50.698  1.00 29.68           H  
ATOM   3827  HB3 SER A 253     -24.692  43.672  52.055  1.00 29.68           H  
ATOM   3828  O   SER A 253     -22.255  43.226  52.736  1.00 29.68           O  
ATOM   3829  OG  SER A 253     -25.648  43.356  50.258  1.00 29.68           O  
ATOM   3830  HG  SER A 253     -26.323  43.986  50.524  1.00 29.68           H  
ATOM   3831  N   GLY A 254     -21.042  43.375  50.818  1.00 26.98           N  
ATOM   3832  H   GLY A 254     -21.019  43.005  49.878  1.00 26.98           H  
ATOM   3833  CA  GLY A 254     -20.035  44.451  51.087  1.00 26.98           C  
ATOM   3834  HA2 GLY A 254     -19.301  44.431  50.282  1.00 26.98           H  
ATOM   3835  HA3 GLY A 254     -20.545  45.413  51.038  1.00 26.98           H  
ATOM   3836  C   GLY A 254     -19.242  44.434  52.418  1.00 26.98           C  
ATOM   3837  O   GLY A 254     -19.593  43.658  53.295  1.00 26.98           O  
ATOM   3838  N   PRO A 255     -18.210  45.291  52.659  1.00 40.77           N  
ATOM   3839  CA  PRO A 255     -17.481  46.269  51.822  1.00 40.77           C  
ATOM   3840  HA  PRO A 255     -17.822  46.244  50.787  1.00 40.77           H  
ATOM   3841  C   PRO A 255     -15.916  46.131  51.861  1.00 40.77           C  
ATOM   3842  CB  PRO A 255     -17.890  47.591  52.485  1.00 40.77           C  
ATOM   3843  HB2 PRO A 255     -17.209  48.411  52.259  1.00 40.77           H  
ATOM   3844  HB3 PRO A 255     -18.902  47.852  52.175  1.00 40.77           H  
ATOM   3845  O   PRO A 255     -15.364  45.297  52.570  1.00 40.77           O  
ATOM   3846  CG  PRO A 255     -17.890  47.252  53.982  1.00 40.77           C  
ATOM   3847  HG2 PRO A 255     -16.951  47.563  54.441  1.00 40.77           H  
ATOM   3848  HG3 PRO A 255     -18.732  47.730  54.483  1.00 40.77           H  
ATOM   3849  CD  PRO A 255     -18.007  45.728  54.039  1.00 40.77           C  
ATOM   3850  HD2 PRO A 255     -17.092  45.292  54.441  1.00 40.77           H  
ATOM   3851  HD3 PRO A 255     -18.843  45.460  54.685  1.00 40.77           H  
ATOM   3852  N   SER A 256     -15.197  46.995  51.120  1.00 29.50           N  
ATOM   3853  H   SER A 256     -15.720  47.585  50.488  1.00 29.50           H  
ATOM   3854  CA  SER A 256     -13.766  47.385  51.304  1.00 29.50           C  
ATOM   3855  HA  SER A 256     -13.110  46.549  51.062  1.00 29.50           H  
ATOM   3856  C   SER A 256     -13.460  47.871  52.743  1.00 29.50           C  
ATOM   3857  CB  SER A 256     -13.490  48.569  50.362  1.00 29.50           C  
ATOM   3858  HB2 SER A 256     -12.515  49.006  50.578  1.00 29.50           H  
ATOM   3859  HB3 SER A 256     -14.246  49.338  50.516  1.00 29.50           H  
ATOM   3860  O   SER A 256     -14.388  48.420  53.344  1.00 29.50           O  
ATOM   3861  OG  SER A 256     -13.486  48.171  49.009  1.00 29.50           O  
ATOM   3862  HG  SER A 256     -13.228  48.914  48.460  1.00 29.50           H  
ATOM   3863  N   PRO A 257     -12.223  47.767  53.315  1.00 37.80           N  
ATOM   3864  CA  PRO A 257     -11.020  48.560  52.940  1.00 37.80           C  
ATOM   3865  HA  PRO A 257     -11.063  48.895  51.904  1.00 37.80           H  
ATOM   3866  C   PRO A 257      -9.634  47.860  53.136  1.00 37.80           C  
ATOM   3867  CB  PRO A 257     -11.136  49.782  53.866  1.00 37.80           C  
ATOM   3868  HB2 PRO A 257     -11.835  50.496  53.431  1.00 37.80           H  
ATOM   3869  HB3 PRO A 257     -10.180  50.270  54.054  1.00 37.80           H  
ATOM   3870  O   PRO A 257      -9.565  46.698  53.515  1.00 37.80           O  
ATOM   3871  CG  PRO A 257     -11.737  49.212  55.156  1.00 37.80           C  
ATOM   3872  HG2 PRO A 257     -12.591  49.813  55.470  1.00 37.80           H  
ATOM   3873  HG3 PRO A 257     -10.990  49.166  55.948  1.00 37.80           H  
ATOM   3874  CD  PRO A 257     -12.184  47.799  54.776  1.00 37.80           C  
ATOM   3875  HD2 PRO A 257     -13.147  47.568  55.230  1.00 37.80           H  
ATOM   3876  HD3 PRO A 257     -11.455  47.074  55.139  1.00 37.80           H  
ATOM   3877  N   GLY A 258      -8.532  48.579  52.831  1.00 25.31           N  
ATOM   3878  H   GLY A 258      -8.696  49.536  52.553  1.00 25.31           H  
ATOM   3879  CA  GLY A 258      -7.106  48.159  52.900  1.00 25.31           C  
ATOM   3880  HA2 GLY A 258      -6.983  47.261  52.295  1.00 25.31           H  
ATOM   3881  HA3 GLY A 258      -6.488  48.939  52.455  1.00 25.31           H  
ATOM   3882  C   GLY A 258      -6.540  47.838  54.304  1.00 25.31           C  
ATOM   3883  O   GLY A 258      -7.317  47.821  55.256  1.00 25.31           O  
ATOM   3884  N   PRO A 259      -5.214  47.580  54.477  1.00 37.42           N  
ATOM   3885  CA  PRO A 259      -4.156  48.582  54.261  1.00 37.42           C  
ATOM   3886  HA  PRO A 259      -4.505  49.369  53.593  1.00 37.42           H  
ATOM   3887  C   PRO A 259      -2.786  48.061  53.732  1.00 37.42           C  
ATOM   3888  CB  PRO A 259      -3.970  49.162  55.674  1.00 37.42           C  
ATOM   3889  HB2 PRO A 259      -4.775  49.868  55.879  1.00 37.42           H  
ATOM   3890  HB3 PRO A 259      -3.007  49.648  55.826  1.00 37.42           H  
ATOM   3891  O   PRO A 259      -2.547  46.878  53.518  1.00 37.42           O  
ATOM   3892  CG  PRO A 259      -4.130  47.942  56.585  1.00 37.42           C  
ATOM   3893  HG2 PRO A 259      -3.159  47.582  56.922  1.00 37.42           H  
ATOM   3894  HG3 PRO A 259      -4.765  48.186  57.437  1.00 37.42           H  
ATOM   3895  CD  PRO A 259      -4.793  46.888  55.694  1.00 37.42           C  
ATOM   3896  HD2 PRO A 259      -4.069  46.114  55.441  1.00 37.42           H  
ATOM   3897  HD3 PRO A 259      -5.625  46.418  56.220  1.00 37.42           H  
ATOM   3898  N   VAL A 260      -1.902  49.041  53.535  1.00 29.39           N  
ATOM   3899  H   VAL A 260      -2.261  49.952  53.782  1.00 29.39           H  
ATOM   3900  CA  VAL A 260      -0.474  49.073  53.162  1.00 29.39           C  
ATOM   3901  HA  VAL A 260      -0.349  48.644  52.167  1.00 29.39           H  
ATOM   3902  C   VAL A 260       0.514  48.360  54.111  1.00 29.39           C  
ATOM   3903  CB  VAL A 260      -0.072  50.567  53.138  1.00 29.39           C  
ATOM   3904  HB  VAL A 260       1.008  50.641  53.011  1.00 29.39           H  
ATOM   3905  O   VAL A 260       0.256  48.259  55.309  1.00 29.39           O  
ATOM   3906  CG1 VAL A 260      -0.724  51.305  51.962  1.00 29.39           C  
ATOM   3907 HG11 VAL A 260      -0.452  50.813  51.029  1.00 29.39           H  
ATOM   3908 HG12 VAL A 260      -0.362  52.333  51.929  1.00 29.39           H  
ATOM   3909 HG13 VAL A 260      -1.810  51.314  52.057  1.00 29.39           H  
ATOM   3910  CG2 VAL A 260      -0.463  51.323  54.427  1.00 29.39           C  
ATOM   3911 HG21 VAL A 260      -0.072  50.809  55.304  1.00 29.39           H  
ATOM   3912 HG22 VAL A 260      -0.024  52.320  54.403  1.00 29.39           H  
ATOM   3913 HG23 VAL A 260      -1.543  51.431  54.525  1.00 29.39           H  
ATOM   3914  N   PRO A 261       1.714  48.013  53.593  1.00 41.32           N  
ATOM   3915  CA  PRO A 261       2.975  48.405  54.241  1.00 41.32           C  
ATOM   3916  HA  PRO A 261       2.775  49.134  55.025  1.00 41.32           H  
ATOM   3917  C   PRO A 261       4.024  49.015  53.268  1.00 41.32           C  
ATOM   3918  CB  PRO A 261       3.493  47.127  54.906  1.00 41.32           C  
ATOM   3919  HB2 PRO A 261       4.579  47.123  54.999  1.00 41.32           H  
ATOM   3920  HB3 PRO A 261       3.030  47.021  55.887  1.00 41.32           H  
ATOM   3921  O   PRO A 261       4.439  48.405  52.291  1.00 41.32           O  
ATOM   3922  CG  PRO A 261       2.996  46.007  53.990  1.00 41.32           C  
ATOM   3923  HG2 PRO A 261       3.804  45.662  53.346  1.00 41.32           H  
ATOM   3924  HG3 PRO A 261       2.604  45.177  54.579  1.00 41.32           H  
ATOM   3925  CD  PRO A 261       1.892  46.641  53.134  1.00 41.32           C  
ATOM   3926  HD2 PRO A 261       0.969  46.071  53.242  1.00 41.32           H  
ATOM   3927  HD3 PRO A 261       2.196  46.644  52.088  1.00 41.32           H  
ATOM   3928  N   THR A 262       4.406  50.265  53.549  1.00 31.90           N  
ATOM   3929  H   THR A 262       3.784  50.701  54.214  1.00 31.90           H  
ATOM   3930  CA  THR A 262       5.768  50.823  53.759  1.00 31.90           C  
ATOM   3931  HA  THR A 262       5.716  51.870  53.463  1.00 31.90           H  
ATOM   3932  C   THR A 262       7.014  50.228  53.039  1.00 31.90           C  
ATOM   3933  CB  THR A 262       5.986  50.817  55.290  1.00 31.90           C  
ATOM   3934  HB  THR A 262       6.215  49.803  55.619  1.00 31.90           H  
ATOM   3935  O   THR A 262       7.464  49.148  53.393  1.00 31.90           O  
ATOM   3936  CG2 THR A 262       7.075  51.767  55.776  1.00 31.90           C  
ATOM   3937 HG21 THR A 262       7.150  51.716  56.862  1.00 31.90           H  
ATOM   3938 HG22 THR A 262       8.036  51.465  55.359  1.00 31.90           H  
ATOM   3939 HG23 THR A 262       6.844  52.789  55.478  1.00 31.90           H  
ATOM   3940  OG1 THR A 262       4.803  51.246  55.947  1.00 31.90           O  
ATOM   3941  HG1 THR A 262       4.955  51.145  56.890  1.00 31.90           H  
ATOM   3942  N   CYS A 263       7.594  50.995  52.085  1.00 23.65           N  
ATOM   3943  H   CYS A 263       6.913  51.563  51.603  1.00 23.65           H  
ATOM   3944  CA  CYS A 263       8.937  51.663  52.032  1.00 23.65           C  
ATOM   3945  HA  CYS A 263       9.216  51.764  50.983  1.00 23.65           H  
ATOM   3946  C   CYS A 263      10.195  51.084  52.762  1.00 23.65           C  
ATOM   3947  CB  CYS A 263       8.643  53.068  52.601  1.00 23.65           C  
ATOM   3948  HB2 CYS A 263       9.557  53.599  52.866  1.00 23.65           H  
ATOM   3949  HB3 CYS A 263       8.089  52.962  53.533  1.00 23.65           H  
ATOM   3950  O   CYS A 263      10.012  50.504  53.827  1.00 23.65           O  
ATOM   3951  SG  CYS A 263       7.657  54.046  51.430  1.00 23.65           S  
ATOM   3952  HG  CYS A 263       7.541  55.148  52.177  1.00 23.65           H  
ATOM   3953  N   PRO A 264      11.475  51.453  52.417  1.00 43.21           N  
ATOM   3954  CA  PRO A 264      12.078  52.089  51.215  1.00 43.21           C  
ATOM   3955  HA  PRO A 264      11.427  51.967  50.350  1.00 43.21           H  
ATOM   3956  C   PRO A 264      13.504  51.497  50.837  1.00 43.21           C  
ATOM   3957  CB  PRO A 264      12.069  53.549  51.651  1.00 43.21           C  
ATOM   3958  HB2 PRO A 264      11.044  53.917  51.608  1.00 43.21           H  
ATOM   3959  HB3 PRO A 264      12.598  54.235  50.990  1.00 43.21           H  
ATOM   3960  O   PRO A 264      13.611  50.276  50.858  1.00 43.21           O  
ATOM   3961  CG  PRO A 264      12.534  53.459  53.122  1.00 43.21           C  
ATOM   3962  HG2 PRO A 264      11.917  54.108  53.744  1.00 43.21           H  
ATOM   3963  HG3 PRO A 264      13.586  53.712  53.253  1.00 43.21           H  
ATOM   3964  CD  PRO A 264      12.309  51.984  53.492  1.00 43.21           C  
ATOM   3965  HD2 PRO A 264      13.259  51.451  53.523  1.00 43.21           H  
ATOM   3966  HD3 PRO A 264      11.835  51.920  54.472  1.00 43.21           H  
ATOM   3967  N   PRO A 265      14.579  52.235  50.408  1.00 43.36           N  
ATOM   3968  CA  PRO A 265      15.429  51.875  49.249  1.00 43.36           C  
ATOM   3969  HA  PRO A 265      15.006  51.037  48.696  1.00 43.36           H  
ATOM   3970  C   PRO A 265      16.903  51.554  49.609  1.00 43.36           C  
ATOM   3971  CB  PRO A 265      15.366  53.158  48.401  1.00 43.36           C  
ATOM   3972  HB2 PRO A 265      14.459  53.141  47.796  1.00 43.36           H  
ATOM   3973  HB3 PRO A 265      16.235  53.274  47.754  1.00 43.36           H  
ATOM   3974  O   PRO A 265      17.291  51.719  50.760  1.00 43.36           O  
ATOM   3975  CG  PRO A 265      15.269  54.300  49.424  1.00 43.36           C  
ATOM   3976  HG2 PRO A 265      14.420  54.942  49.190  1.00 43.36           H  
ATOM   3977  HG3 PRO A 265      16.191  54.879  49.456  1.00 43.36           H  
ATOM   3978  CD  PRO A 265      15.049  53.585  50.753  1.00 43.36           C  
ATOM   3979  HD2 PRO A 265      16.005  53.525  51.273  1.00 43.36           H  
ATOM   3980  HD3 PRO A 265      14.447  54.189  51.432  1.00 43.36           H  
ATOM   3981  N   SER A 266      17.757  51.175  48.641  1.00 32.55           N  
ATOM   3982  H   SER A 266      17.370  50.877  47.757  1.00 32.55           H  
ATOM   3983  CA  SER A 266      19.222  51.422  48.666  1.00 32.55           C  
ATOM   3984  HA  SER A 266      19.395  52.492  48.781  1.00 32.55           H  
ATOM   3985  C   SER A 266      19.944  50.946  47.398  1.00 32.55           C  
ATOM   3986  CB  SER A 266      19.935  50.705  49.825  1.00 32.55           C  
ATOM   3987  HB2 SER A 266      21.001  50.629  49.614  1.00 32.55           H  
ATOM   3988  HB3 SER A 266      19.533  49.698  49.938  1.00 32.55           H  
ATOM   3989  O   SER A 266      19.798  49.793  47.013  1.00 32.55           O  
ATOM   3990  OG  SER A 266      19.790  51.421  51.027  1.00 32.55           O  
ATOM   3991  HG  SER A 266      18.846  51.534  51.160  1.00 32.55           H  
ATOM   3992  N   ASN A 267      20.829  51.824  46.903  1.00 29.56           N  
ATOM   3993  H   ASN A 267      20.783  52.745  47.315  1.00 29.56           H  
ATOM   3994  CA  ASN A 267      22.122  51.550  46.260  1.00 29.56           C  
ATOM   3995  HA  ASN A 267      22.564  52.531  46.082  1.00 29.56           H  
ATOM   3996  C   ASN A 267      22.168  50.858  44.890  1.00 29.56           C  
ATOM   3997  CB  ASN A 267      23.016  50.808  47.279  1.00 29.56           C  
ATOM   3998  HB2 ASN A 267      23.862  50.357  46.760  1.00 29.56           H  
ATOM   3999  HB3 ASN A 267      22.469  49.986  47.741  1.00 29.56           H  
ATOM   4000  O   ASN A 267      21.454  49.909  44.622  1.00 29.56           O  
ATOM   4001  CG  ASN A 267      23.570  51.716  48.358  1.00 29.56           C  
ATOM   4002  ND2 ASN A 267      24.414  51.196  49.214  1.00 29.56           N  
ATOM   4003 HD21 ASN A 267      24.751  51.814  49.938  1.00 29.56           H  
ATOM   4004 HD22 ASN A 267      24.637  50.212  49.185  1.00 29.56           H  
ATOM   4005  OD1 ASN A 267      23.278  52.898  48.427  1.00 29.56           O  
ATOM   4006  N   HIS A 268      23.108  51.147  43.998  1.00 30.65           N  
ATOM   4007  H   HIS A 268      23.143  50.428  43.290  1.00 30.65           H  
ATOM   4008  CA  HIS A 268      24.046  52.240  43.708  1.00 30.65           C  
ATOM   4009  HA  HIS A 268      23.498  53.152  43.470  1.00 30.65           H  
ATOM   4010  C   HIS A 268      24.793  51.714  42.460  1.00 30.65           C  
ATOM   4011  CB  HIS A 268      25.082  52.503  44.835  1.00 30.65           C  
ATOM   4012  HB2 HIS A 268      24.680  52.208  45.804  1.00 30.65           H  
ATOM   4013  HB3 HIS A 268      25.960  51.877  44.678  1.00 30.65           H  
ATOM   4014  O   HIS A 268      24.953  50.503  42.324  1.00 30.65           O  
ATOM   4015  CG  HIS A 268      25.521  53.944  44.983  1.00 30.65           C  
ATOM   4016  CD2 HIS A 268      25.090  54.837  45.931  1.00 30.65           C  
ATOM   4017  HD2 HIS A 268      24.350  54.649  46.694  1.00 30.65           H  
ATOM   4018  ND1 HIS A 268      26.508  54.574  44.260  1.00 30.65           N  
ATOM   4019  HD1 HIS A 268      27.097  54.127  43.573  1.00 30.65           H  
ATOM   4020  CE1 HIS A 268      26.660  55.817  44.750  1.00 30.65           C  
ATOM   4021  HE1 HIS A 268      27.386  56.538  44.404  1.00 30.65           H  
ATOM   4022  NE2 HIS A 268      25.807  56.026  45.762  1.00 30.65           N  
ATOM   4023  N   SER A 269      25.333  52.603  41.625  1.00 31.64           N  
ATOM   4024  H   SER A 269      25.132  53.576  41.807  1.00 31.64           H  
ATOM   4025  CA  SER A 269      26.504  52.319  40.770  1.00 31.64           C  
ATOM   4026  HA  SER A 269      26.875  53.283  40.424  1.00 31.64           H  
ATOM   4027  C   SER A 269      26.304  51.459  39.505  1.00 31.64           C  
ATOM   4028  CB  SER A 269      27.635  51.736  41.638  1.00 31.64           C  
ATOM   4029  HB2 SER A 269      28.549  51.651  41.050  1.00 31.64           H  
ATOM   4030  HB3 SER A 269      27.370  50.737  41.985  1.00 31.64           H  
ATOM   4031  O   SER A 269      26.233  50.239  39.554  1.00 31.64           O  
ATOM   4032  OG  SER A 269      27.911  52.569  42.753  1.00 31.64           O  
ATOM   4033  HG  SER A 269      28.530  52.087  43.306  1.00 31.64           H  
ATOM   4034  N   SER A 270      26.364  52.097  38.330  1.00 29.69           N  
ATOM   4035  H   SER A 270      25.824  52.950  38.298  1.00 29.69           H  
ATOM   4036  CA  SER A 270      27.606  52.192  37.530  1.00 29.69           C  
ATOM   4037  HA  SER A 270      28.090  53.128  37.807  1.00 29.69           H  
ATOM   4038  C   SER A 270      27.370  52.237  36.013  1.00 29.69           C  
ATOM   4039  CB  SER A 270      28.628  51.072  37.798  1.00 29.69           C  
ATOM   4040  HB2 SER A 270      28.129  50.121  37.986  1.00 29.69           H  
ATOM   4041  HB3 SER A 270      29.270  50.946  36.926  1.00 29.69           H  
ATOM   4042  O   SER A 270      26.671  51.407  35.447  1.00 29.69           O  
ATOM   4043  OG  SER A 270      29.448  51.451  38.886  1.00 29.69           O  
ATOM   4044  HG  SER A 270      29.979  50.687  39.127  1.00 29.69           H  
ATOM   4045  N   ALA A 271      28.109  53.161  35.389  1.00 33.02           N  
ATOM   4046  H   ALA A 271      28.594  53.801  36.001  1.00 33.02           H  
ATOM   4047  CA  ALA A 271      28.644  53.122  34.023  1.00 33.02           C  
ATOM   4048  HA  ALA A 271      29.396  53.910  34.003  1.00 33.02           H  
ATOM   4049  C   ALA A 271      27.726  53.471  32.825  1.00 33.02           C  
ATOM   4050  CB  ALA A 271      29.470  51.843  33.846  1.00 33.02           C  
ATOM   4051  HB1 ALA A 271      30.189  51.735  34.659  1.00 33.02           H  
ATOM   4052  HB2 ALA A 271      28.812  50.974  33.822  1.00 33.02           H  
ATOM   4053  HB3 ALA A 271      30.011  51.890  32.901  1.00 33.02           H  
ATOM   4054  O   ALA A 271      27.260  52.621  32.075  1.00 33.02           O  
ATOM   4055  N   GLN A 272      27.627  54.783  32.569  1.00 27.10           N  
ATOM   4056  H   GLN A 272      27.939  55.383  33.319  1.00 27.10           H  
ATOM   4057  CA  GLN A 272      27.780  55.384  31.226  1.00 27.10           C  
ATOM   4058  HA  GLN A 272      26.961  55.081  30.573  1.00 27.10           H  
ATOM   4059  C   GLN A 272      29.121  54.965  30.570  1.00 27.10           C  
ATOM   4060  CB  GLN A 272      27.802  56.910  31.417  1.00 27.10           C  
ATOM   4061  HB2 GLN A 272      28.353  57.161  32.323  1.00 27.10           H  
ATOM   4062  HB3 GLN A 272      28.344  57.373  30.593  1.00 27.10           H  
ATOM   4063  O   GLN A 272      30.070  54.710  31.319  1.00 27.10           O  
ATOM   4064  CG  GLN A 272      26.428  57.576  31.463  1.00 27.10           C  
ATOM   4065  HG2 GLN A 272      25.906  57.291  32.376  1.00 27.10           H  
ATOM   4066  HG3 GLN A 272      25.836  57.261  30.604  1.00 27.10           H  
ATOM   4067  CD  GLN A 272      26.612  59.088  31.432  1.00 27.10           C  
ATOM   4068  NE2 GLN A 272      26.526  59.722  30.282  1.00 27.10           N  
ATOM   4069 HE21 GLN A 272      26.247  59.230  29.445  1.00 27.10           H  
ATOM   4070 HE22 GLN A 272      26.645  60.723  30.337  1.00 27.10           H  
ATOM   4071  OE1 GLN A 272      26.891  59.726  32.430  1.00 27.10           O  
ATOM   4072  N   PRO A 273      29.252  54.915  29.218  1.00 41.64           N  
ATOM   4073  CA  PRO A 273      29.552  56.101  28.367  1.00 41.64           C  
ATOM   4074  HA  PRO A 273      29.198  57.035  28.805  1.00 41.64           H  
ATOM   4075  C   PRO A 273      28.955  56.000  26.919  1.00 41.64           C  
ATOM   4076  CB  PRO A 273      31.087  56.094  28.402  1.00 41.64           C  
ATOM   4077  HB2 PRO A 273      31.559  56.697  27.626  1.00 41.64           H  
ATOM   4078  HB3 PRO A 273      31.419  56.460  29.373  1.00 41.64           H  
ATOM   4079  O   PRO A 273      28.159  55.102  26.671  1.00 41.64           O  
ATOM   4080  CG  PRO A 273      31.444  54.609  28.284  1.00 41.64           C  
ATOM   4081  HG2 PRO A 273      32.264  54.361  28.958  1.00 41.64           H  
ATOM   4082  HG3 PRO A 273      31.700  54.349  27.257  1.00 41.64           H  
ATOM   4083  CD  PRO A 273      30.159  53.888  28.698  1.00 41.64           C  
ATOM   4084  HD2 PRO A 273      29.709  53.406  27.830  1.00 41.64           H  
ATOM   4085  HD3 PRO A 273      30.380  53.121  29.440  1.00 41.64           H  
ATOM   4086  N   PRO A 274      29.292  56.860  25.928  1.00 40.76           N  
ATOM   4087  CA  PRO A 274      28.956  58.286  25.840  1.00 40.76           C  
ATOM   4088  HA  PRO A 274      28.295  58.577  26.656  1.00 40.76           H  
ATOM   4089  C   PRO A 274      28.319  58.716  24.476  1.00 40.76           C  
ATOM   4090  CB  PRO A 274      30.336  58.932  26.021  1.00 40.76           C  
ATOM   4091  HB2 PRO A 274      30.386  59.962  25.667  1.00 40.76           H  
ATOM   4092  HB3 PRO A 274      30.622  58.891  27.072  1.00 40.76           H  
ATOM   4093  O   PRO A 274      28.423  58.012  23.483  1.00 40.76           O  
ATOM   4094  CG  PRO A 274      31.260  58.026  25.201  1.00 40.76           C  
ATOM   4095  HG2 PRO A 274      31.352  58.407  24.184  1.00 40.76           H  
ATOM   4096  HG3 PRO A 274      32.243  57.944  25.664  1.00 40.76           H  
ATOM   4097  CD  PRO A 274      30.531  56.677  25.175  1.00 40.76           C  
ATOM   4098  HD2 PRO A 274      30.297  56.403  24.146  1.00 40.76           H  
ATOM   4099  HD3 PRO A 274      31.154  55.894  25.606  1.00 40.76           H  
ATOM   4100  N   GLN A 275      27.756  59.940  24.450  1.00 29.73           N  
ATOM   4101  H   GLN A 275      27.541  60.319  25.361  1.00 29.73           H  
ATOM   4102  CA  GLN A 275      27.884  60.978  23.388  1.00 29.73           C  
ATOM   4103  HA  GLN A 275      27.284  61.821  23.732  1.00 29.73           H  
ATOM   4104  C   GLN A 275      27.368  60.685  21.947  1.00 29.73           C  
ATOM   4105  CB  GLN A 275      29.356  61.432  23.403  1.00 29.73           C  
ATOM   4106  HB2 GLN A 275      29.589  62.002  22.503  1.00 29.73           H  
ATOM   4107  HB3 GLN A 275      30.009  60.559  23.383  1.00 29.73           H  
ATOM   4108  O   GLN A 275      27.901  59.835  21.254  1.00 29.73           O  
ATOM   4109  CG  GLN A 275      29.679  62.303  24.632  1.00 29.73           C  
ATOM   4110  HG2 GLN A 275      29.322  61.833  25.548  1.00 29.73           H  
ATOM   4111  HG3 GLN A 275      29.161  63.257  24.536  1.00 29.73           H  
ATOM   4112  CD  GLN A 275      31.172  62.589  24.756  1.00 29.73           C  
ATOM   4113  NE2 GLN A 275      31.711  62.703  25.951  1.00 29.73           N  
ATOM   4114 HE21 GLN A 275      31.168  62.608  26.797  1.00 29.73           H  
ATOM   4115 HE22 GLN A 275      32.702  62.901  25.952  1.00 29.73           H  
ATOM   4116  OE1 GLN A 275      31.882  62.747  23.783  1.00 29.73           O  
ATOM   4117  N   SER A 276      26.280  61.310  21.456  1.00 31.18           N  
ATOM   4118  H   SER A 276      25.913  60.705  20.735  1.00 31.18           H  
ATOM   4119  CA  SER A 276      26.077  62.718  20.993  1.00 31.18           C  
ATOM   4120  HA  SER A 276      25.104  63.014  21.385  1.00 31.18           H  
ATOM   4121  C   SER A 276      25.889  62.766  19.434  1.00 31.18           C  
ATOM   4122  CB  SER A 276      27.064  63.720  21.616  1.00 31.18           C  
ATOM   4123  HB2 SER A 276      27.092  63.582  22.697  1.00 31.18           H  
ATOM   4124  HB3 SER A 276      26.716  64.739  21.449  1.00 31.18           H  
ATOM   4125  O   SER A 276      25.878  61.701  18.829  1.00 31.18           O  
ATOM   4126  OG  SER A 276      28.355  63.549  21.089  1.00 31.18           O  
ATOM   4127  HG  SER A 276      28.995  64.104  21.540  1.00 31.18           H  
ATOM   4128  N   PRO A 277      25.555  63.904  18.773  1.00 44.31           N  
ATOM   4129  CA  PRO A 277      24.253  64.219  18.130  1.00 44.31           C  
ATOM   4130  HA  PRO A 277      23.515  63.438  18.313  1.00 44.31           H  
ATOM   4131  C   PRO A 277      24.387  64.462  16.586  1.00 44.31           C  
ATOM   4132  CB  PRO A 277      23.907  65.490  18.917  1.00 44.31           C  
ATOM   4133  HB2 PRO A 277      23.152  66.112  18.435  1.00 44.31           H  
ATOM   4134  HB3 PRO A 277      23.544  65.201  19.904  1.00 44.31           H  
ATOM   4135  O   PRO A 277      25.360  63.980  16.016  1.00 44.31           O  
ATOM   4136  CG  PRO A 277      25.244  66.231  19.077  1.00 44.31           C  
ATOM   4137  HG2 PRO A 277      25.340  66.625  20.089  1.00 44.31           H  
ATOM   4138  HG3 PRO A 277      25.336  67.034  18.345  1.00 44.31           H  
ATOM   4139  CD  PRO A 277      26.293  65.155  18.807  1.00 44.31           C  
ATOM   4140  HD2 PRO A 277      27.101  65.184  19.538  1.00 44.31           H  
ATOM   4141  HD3 PRO A 277      26.737  65.325  17.826  1.00 44.31           H  
ATOM   4142  N   PRO A 278      23.614  65.340  15.886  1.00 43.79           N  
ATOM   4143  CA  PRO A 278      22.157  65.568  15.724  1.00 43.79           C  
ATOM   4144  HA  PRO A 278      21.570  64.906  16.360  1.00 43.79           H  
ATOM   4145  C   PRO A 278      21.691  65.450  14.235  1.00 43.79           C  
ATOM   4146  CB  PRO A 278      21.981  67.042  16.134  1.00 43.79           C  
ATOM   4147  HB2 PRO A 278      21.157  67.524  15.609  1.00 43.79           H  
ATOM   4148  HB3 PRO A 278      21.796  67.127  17.205  1.00 43.79           H  
ATOM   4149  O   PRO A 278      22.520  65.367  13.337  1.00 43.79           O  
ATOM   4150  CG  PRO A 278      23.319  67.703  15.765  1.00 43.79           C  
ATOM   4151  HG2 PRO A 278      23.202  68.348  14.895  1.00 43.79           H  
ATOM   4152  HG3 PRO A 278      23.697  68.279  16.610  1.00 43.79           H  
ATOM   4153  CD  PRO A 278      24.276  66.555  15.431  1.00 43.79           C  
ATOM   4154  HD2 PRO A 278      24.454  66.508  14.357  1.00 43.79           H  
ATOM   4155  HD3 PRO A 278      25.228  66.705  15.939  1.00 43.79           H  
ATOM   4156  N   SER A 279      20.380  65.555  13.937  1.00 32.59           N  
ATOM   4157  H   SER A 279      19.752  65.239  14.662  1.00 32.59           H  
ATOM   4158  CA  SER A 279      19.779  66.574  13.020  1.00 32.59           C  
ATOM   4159  HA  SER A 279      19.615  67.449  13.649  1.00 32.59           H  
ATOM   4160  C   SER A 279      18.388  66.215  12.434  1.00 32.59           C  
ATOM   4161  CB  SER A 279      20.695  67.094  11.890  1.00 32.59           C  
ATOM   4162  HB2 SER A 279      21.480  67.706  12.334  1.00 32.59           H  
ATOM   4163  HB3 SER A 279      20.118  67.730  11.219  1.00 32.59           H  
ATOM   4164  O   SER A 279      18.187  65.205  11.776  1.00 32.59           O  
ATOM   4165  OG  SER A 279      21.310  66.082  11.139  1.00 32.59           O  
ATOM   4166  HG  SER A 279      21.879  65.597  11.742  1.00 32.59           H  
ATOM   4167  N   HIS A 280      17.435  67.123  12.688  1.00 32.00           N  
ATOM   4168  H   HIS A 280      17.699  67.799  13.391  1.00 32.00           H  
ATOM   4169  CA  HIS A 280      16.340  67.606  11.826  1.00 32.00           C  
ATOM   4170  HA  HIS A 280      15.601  68.050  12.494  1.00 32.00           H  
ATOM   4171  C   HIS A 280      15.541  66.646  10.910  1.00 32.00           C  
ATOM   4172  CB  HIS A 280      16.915  68.756  10.978  1.00 32.00           C  
ATOM   4173  HB2 HIS A 280      16.209  69.005  10.186  1.00 32.00           H  
ATOM   4174  HB3 HIS A 280      17.836  68.432  10.494  1.00 32.00           H  
ATOM   4175  O   HIS A 280      15.962  66.355   9.799  1.00 32.00           O  
ATOM   4176  CG  HIS A 280      17.162  70.018  11.758  1.00 32.00           C  
ATOM   4177  CD2 HIS A 280      18.373  70.565  12.089  1.00 32.00           C  
ATOM   4178  HD2 HIS A 280      19.345  70.163  11.844  1.00 32.00           H  
ATOM   4179  ND1 HIS A 280      16.188  70.870  12.229  1.00 32.00           N  
ATOM   4180  HD1 HIS A 280      15.189  70.769  12.116  1.00 32.00           H  
ATOM   4181  CE1 HIS A 280      16.795  71.903  12.834  1.00 32.00           C  
ATOM   4182  HE1 HIS A 280      16.297  72.740  13.300  1.00 32.00           H  
ATOM   4183  NE2 HIS A 280      18.124  71.752  12.781  1.00 32.00           N  
ATOM   4184  N   ARG A 281      14.242  66.458  11.203  1.00 34.76           N  
ATOM   4185  H   ARG A 281      14.049  66.071  12.116  1.00 34.76           H  
ATOM   4186  CA  ARG A 281      13.139  67.259  10.614  1.00 34.76           C  
ATOM   4187  HA  ARG A 281      13.302  68.298  10.902  1.00 34.76           H  
ATOM   4188  C   ARG A 281      11.764  66.875  11.187  1.00 34.76           C  
ATOM   4189  CB  ARG A 281      13.089  67.171   9.067  1.00 34.76           C  
ATOM   4190  HB2 ARG A 281      13.522  66.229   8.732  1.00 34.76           H  
ATOM   4191  HB3 ARG A 281      12.046  67.151   8.748  1.00 34.76           H  
ATOM   4192  O   ARG A 281      11.497  65.740  11.549  1.00 34.76           O  
ATOM   4193  CG  ARG A 281      13.796  68.351   8.358  1.00 34.76           C  
ATOM   4194  HG2 ARG A 281      14.663  67.972   7.818  1.00 34.76           H  
ATOM   4195  HG3 ARG A 281      14.143  69.083   9.087  1.00 34.76           H  
ATOM   4196  CD  ARG A 281      12.851  69.061   7.375  1.00 34.76           C  
ATOM   4197  HD2 ARG A 281      11.984  69.417   7.931  1.00 34.76           H  
ATOM   4198  HD3 ARG A 281      12.506  68.337   6.637  1.00 34.76           H  
ATOM   4199  NE  ARG A 281      13.517  70.178   6.673  1.00 34.76           N  
ATOM   4200  HE  ARG A 281      14.445  69.987   6.321  1.00 34.76           H  
ATOM   4201  NH1 ARG A 281      11.814  71.736   6.769  1.00 34.76           N  
ATOM   4202 HH11 ARG A 281      11.449  72.646   6.527  1.00 34.76           H  
ATOM   4203 HH12 ARG A 281      11.277  71.141   7.384  1.00 34.76           H  
ATOM   4204  NH2 ARG A 281      13.681  72.201   5.646  1.00 34.76           N  
ATOM   4205 HH21 ARG A 281      13.286  73.098   5.400  1.00 34.76           H  
ATOM   4206 HH22 ARG A 281      14.596  71.948   5.299  1.00 34.76           H  
ATOM   4207  CZ  ARG A 281      12.998  71.358   6.369  1.00 34.76           C  
ATOM   4208  N   GLN A 282      10.929  67.907  11.268  1.00 28.94           N  
ATOM   4209  H   GLN A 282      11.280  68.762  10.861  1.00 28.94           H  
ATOM   4210  CA  GLN A 282       9.527  67.977  11.685  1.00 28.94           C  
ATOM   4211  HA  GLN A 282       9.439  67.861  12.766  1.00 28.94           H  
ATOM   4212  C   GLN A 282       8.621  66.950  10.975  1.00 28.94           C  
ATOM   4213  CB  GLN A 282       9.058  69.381  11.242  1.00 28.94           C  
ATOM   4214  HB2 GLN A 282       9.217  69.454  10.167  1.00 28.94           H  
ATOM   4215  HB3 GLN A 282       7.984  69.469  11.407  1.00 28.94           H  
ATOM   4216  O   GLN A 282       8.802  66.748   9.779  1.00 28.94           O  
ATOM   4217  CG  GLN A 282       9.740  70.573  11.946  1.00 28.94           C  
ATOM   4218  HG2 GLN A 282       9.172  70.812  12.846  1.00 28.94           H  
ATOM   4219  HG3 GLN A 282      10.749  70.308  12.261  1.00 28.94           H  
ATOM   4220  CD  GLN A 282       9.858  71.822  11.066  1.00 28.94           C  
ATOM   4221  NE2 GLN A 282       9.769  73.003  11.637  1.00 28.94           N  
ATOM   4222 HE21 GLN A 282       9.837  73.805  11.027  1.00 28.94           H  
ATOM   4223 HE22 GLN A 282       9.557  73.097  12.620  1.00 28.94           H  
ATOM   4224  OE1 GLN A 282      10.107  71.762   9.869  1.00 28.94           O  
ATOM   4225  N   ASN A 283       7.574  66.429  11.636  1.00 32.30           N  
ATOM   4226  H   ASN A 283       7.782  66.045  12.546  1.00 32.30           H  
ATOM   4227  CA  ASN A 283       6.207  66.983  11.535  1.00 32.30           C  
ATOM   4228  HA  ASN A 283       6.241  67.981  11.971  1.00 32.30           H  
ATOM   4229  C   ASN A 283       5.159  66.152  12.331  1.00 32.30           C  
ATOM   4230  CB  ASN A 283       5.745  67.114  10.060  1.00 32.30           C  
ATOM   4231  HB2 ASN A 283       6.565  67.370   9.390  1.00 32.30           H  
ATOM   4232  HB3 ASN A 283       5.335  66.163   9.720  1.00 32.30           H  
ATOM   4233  O   ASN A 283       4.941  64.987  12.037  1.00 32.30           O  
ATOM   4234  CG  ASN A 283       4.729  68.217   9.849  1.00 32.30           C  
ATOM   4235  ND2 ASN A 283       3.972  68.160   8.781  1.00 32.30           N  
ATOM   4236 HD21 ASN A 283       4.039  67.363   8.164  1.00 32.30           H  
ATOM   4237 HD22 ASN A 283       3.276  68.879   8.648  1.00 32.30           H  
ATOM   4238  OD1 ASN A 283       4.637  69.165  10.612  1.00 32.30           O  
ATOM   4239  N   GLN A 284       4.512  66.811  13.300  1.00 35.73           N  
ATOM   4240  H   GLN A 284       4.901  67.721  13.501  1.00 35.73           H  
ATOM   4241  CA  GLN A 284       3.124  66.671  13.796  1.00 35.73           C  
ATOM   4242  HA  GLN A 284       3.125  67.238  14.727  1.00 35.73           H  
ATOM   4243  C   GLN A 284       2.499  65.304  14.206  1.00 35.73           C  
ATOM   4244  CB  GLN A 284       2.197  67.471  12.864  1.00 35.73           C  
ATOM   4245  HB2 GLN A 284       1.159  67.246  13.111  1.00 35.73           H  
ATOM   4246  HB3 GLN A 284       2.372  67.181  11.828  1.00 35.73           H  
ATOM   4247  O   GLN A 284       2.233  64.423  13.399  1.00 35.73           O  
ATOM   4248  CG  GLN A 284       2.416  68.985  13.041  1.00 35.73           C  
ATOM   4249  HG2 GLN A 284       2.148  69.266  14.060  1.00 35.73           H  
ATOM   4250  HG3 GLN A 284       3.465  69.240  12.891  1.00 35.73           H  
ATOM   4251  CD  GLN A 284       1.568  69.813  12.085  1.00 35.73           C  
ATOM   4252  NE2 GLN A 284       2.074  70.178  10.930  1.00 35.73           N  
ATOM   4253 HE21 GLN A 284       3.034  69.948  10.718  1.00 35.73           H  
ATOM   4254 HE22 GLN A 284       1.481  70.755  10.350  1.00 35.73           H  
ATOM   4255  OE1 GLN A 284       0.441  70.168  12.369  1.00 35.73           O  
ATOM   4256  N   SER A 285       2.174  65.260  15.508  1.00 27.86           N  
ATOM   4257  H   SER A 285       2.653  65.962  16.053  1.00 27.86           H  
ATOM   4258  CA  SER A 285       1.010  64.757  16.284  1.00 27.86           C  
ATOM   4259  HA  SER A 285       1.327  63.892  16.868  1.00 27.86           H  
ATOM   4260  C   SER A 285      -0.320  64.410  15.553  1.00 27.86           C  
ATOM   4261  CB  SER A 285       0.675  65.932  17.232  1.00 27.86           C  
ATOM   4262  HB2 SER A 285       0.112  65.568  18.092  1.00 27.86           H  
ATOM   4263  HB3 SER A 285       0.068  66.660  16.694  1.00 27.86           H  
ATOM   4264  O   SER A 285      -0.481  64.830  14.412  1.00 27.86           O  
ATOM   4265  OG  SER A 285       1.827  66.598  17.734  1.00 27.86           O  
ATOM   4266  HG  SER A 285       1.546  67.309  18.314  1.00 27.86           H  
ATOM   4267  N   PRO A 286      -1.361  63.819  16.217  1.00 42.65           N  
ATOM   4268  CA  PRO A 286      -1.491  63.474  17.644  1.00 42.65           C  
ATOM   4269  HA  PRO A 286      -0.538  63.569  18.164  1.00 42.65           H  
ATOM   4270  C   PRO A 286      -2.062  62.069  17.973  1.00 42.65           C  
ATOM   4271  CB  PRO A 286      -2.482  64.531  18.162  1.00 42.65           C  
ATOM   4272  HB2 PRO A 286      -3.026  64.208  19.050  1.00 42.65           H  
ATOM   4273  HB3 PRO A 286      -1.973  65.471  18.374  1.00 42.65           H  
ATOM   4274  O   PRO A 286      -2.566  61.323  17.140  1.00 42.65           O  
ATOM   4275  CG  PRO A 286      -3.432  64.737  16.978  1.00 42.65           C  
ATOM   4276  HG2 PRO A 286      -3.580  65.801  16.797  1.00 42.65           H  
ATOM   4277  HG3 PRO A 286      -4.388  64.247  17.163  1.00 42.65           H  
ATOM   4278  CD  PRO A 286      -2.734  64.079  15.783  1.00 42.65           C  
ATOM   4279  HD2 PRO A 286      -3.226  63.140  15.530  1.00 42.65           H  
ATOM   4280  HD3 PRO A 286      -2.788  64.745  14.922  1.00 42.65           H  
ATOM   4281  N   ALA A 287      -2.004  61.765  19.270  1.00 28.46           N  
ATOM   4282  H   ALA A 287      -1.591  62.468  19.866  1.00 28.46           H  
ATOM   4283  CA  ALA A 287      -2.540  60.608  19.974  1.00 28.46           C  
ATOM   4284  HA  ALA A 287      -1.924  59.739  19.745  1.00 28.46           H  
ATOM   4285  C   ALA A 287      -4.017  60.265  19.695  1.00 28.46           C  
ATOM   4286  CB  ALA A 287      -2.402  60.959  21.464  1.00 28.46           C  
ATOM   4287  HB1 ALA A 287      -3.001  61.838  21.703  1.00 28.46           H  
ATOM   4288  HB2 ALA A 287      -1.358  61.155  21.709  1.00 28.46           H  
ATOM   4289  HB3 ALA A 287      -2.747  60.123  22.072  1.00 28.46           H  
ATOM   4290  O   ALA A 287      -4.877  61.143  19.736  1.00 28.46           O  
ATOM   4291  N   ARG A 288      -4.326  58.961  19.627  1.00 33.44           N  
ATOM   4292  H   ARG A 288      -3.587  58.318  19.380  1.00 33.44           H  
ATOM   4293  CA  ARG A 288      -5.478  58.386  20.339  1.00 33.44           C  
ATOM   4294  HA  ARG A 288      -5.483  58.850  21.325  1.00 33.44           H  
ATOM   4295  C   ARG A 288      -5.312  56.877  20.536  1.00 33.44           C  
ATOM   4296  CB  ARG A 288      -6.809  58.731  19.649  1.00 33.44           C  
ATOM   4297  HB2 ARG A 288      -7.060  57.965  18.915  1.00 33.44           H  
ATOM   4298  HB3 ARG A 288      -6.721  59.674  19.110  1.00 33.44           H  
ATOM   4299  O   ARG A 288      -5.004  56.133  19.614  1.00 33.44           O  
ATOM   4300  CG  ARG A 288      -7.945  58.870  20.674  1.00 33.44           C  
ATOM   4301  HG2 ARG A 288      -8.247  57.873  20.995  1.00 33.44           H  
ATOM   4302  HG3 ARG A 288      -7.614  59.440  21.542  1.00 33.44           H  
ATOM   4303  CD  ARG A 288      -9.127  59.603  20.032  1.00 33.44           C  
ATOM   4304  HD2 ARG A 288      -8.920  60.673  20.041  1.00 33.44           H  
ATOM   4305  HD3 ARG A 288      -9.220  59.274  18.997  1.00 33.44           H  
ATOM   4306  NE  ARG A 288     -10.392  59.311  20.728  1.00 33.44           N  
ATOM   4307  HE  ARG A 288     -10.364  58.586  21.430  1.00 33.44           H  
ATOM   4308  NH1 ARG A 288     -11.711  60.783  19.559  1.00 33.44           N  
ATOM   4309 HH11 ARG A 288     -12.621  61.163  19.341  1.00 33.44           H  
ATOM   4310 HH12 ARG A 288     -10.885  61.141  19.101  1.00 33.44           H  
ATOM   4311  NH2 ARG A 288     -12.648  59.373  21.014  1.00 33.44           N  
ATOM   4312 HH21 ARG A 288     -12.585  58.621  21.685  1.00 33.44           H  
ATOM   4313 HH22 ARG A 288     -13.551  59.766  20.786  1.00 33.44           H  
ATOM   4314  CZ  ARG A 288     -11.573  59.824  20.433  1.00 33.44           C  
ATOM   4315  N   SER A 289      -5.488  56.482  21.785  1.00 32.50           N  
ATOM   4316  H   SER A 289      -5.804  57.180  22.442  1.00 32.50           H  
ATOM   4317  CA  SER A 289      -5.455  55.141  22.354  1.00 32.50           C  
ATOM   4318  HA  SER A 289      -4.442  54.748  22.274  1.00 32.50           H  
ATOM   4319  C   SER A 289      -6.413  54.161  21.668  1.00 32.50           C  
ATOM   4320  CB  SER A 289      -5.815  55.274  23.846  1.00 32.50           C  
ATOM   4321  HB2 SER A 289      -4.894  55.394  24.415  1.00 32.50           H  
ATOM   4322  HB3 SER A 289      -6.312  54.366  24.188  1.00 32.50           H  
ATOM   4323  O   SER A 289      -7.571  54.482  21.402  1.00 32.50           O  
ATOM   4324  OG  SER A 289      -6.644  56.410  24.098  1.00 32.50           O  
ATOM   4325  HG  SER A 289      -6.978  56.335  24.995  1.00 32.50           H  
ATOM   4326  N   LEU A 290      -5.914  52.942  21.445  1.00 29.85           N  
ATOM   4327  H   LEU A 290      -4.947  52.781  21.687  1.00 29.85           H  
ATOM   4328  CA  LEU A 290      -6.698  51.754  21.117  1.00 29.85           C  
ATOM   4329  HA  LEU A 290      -7.366  51.967  20.282  1.00 29.85           H  
ATOM   4330  C   LEU A 290      -7.530  51.306  22.332  1.00 29.85           C  
ATOM   4331  CB  LEU A 290      -5.751  50.591  20.745  1.00 29.85           C  
ATOM   4332  HB2 LEU A 290      -6.377  49.701  20.675  1.00 29.85           H  
ATOM   4333  HB3 LEU A 290      -5.056  50.408  21.564  1.00 29.85           H  
ATOM   4334  O   LEU A 290      -6.979  51.219  23.431  1.00 29.85           O  
ATOM   4335  CG  LEU A 290      -4.970  50.733  19.423  1.00 29.85           C  
ATOM   4336  HG  LEU A 290      -5.453  51.478  18.790  1.00 29.85           H  
ATOM   4337  CD1 LEU A 290      -3.509  51.134  19.651  1.00 29.85           C  
ATOM   4338 HD11 LEU A 290      -3.466  52.100  20.153  1.00 29.85           H  
ATOM   4339 HD12 LEU A 290      -3.000  51.222  18.691  1.00 29.85           H  
ATOM   4340 HD13 LEU A 290      -3.002  50.384  20.257  1.00 29.85           H  
ATOM   4341  CD2 LEU A 290      -4.971  49.397  18.677  1.00 29.85           C  
ATOM   4342 HD21 LEU A 290      -4.417  49.496  17.743  1.00 29.85           H  
ATOM   4343 HD22 LEU A 290      -4.508  48.623  19.289  1.00 29.85           H  
ATOM   4344 HD23 LEU A 290      -5.994  49.106  18.440  1.00 29.85           H  
ATOM   4345  N   PRO A 291      -8.798  50.912  22.135  1.00 34.05           N  
ATOM   4346  CA  PRO A 291      -9.434  49.915  22.979  1.00 34.05           C  
ATOM   4347  HA  PRO A 291      -8.778  49.625  23.800  1.00 34.05           H  
ATOM   4348  C   PRO A 291      -9.787  48.659  22.170  1.00 34.05           C  
ATOM   4349  CB  PRO A 291     -10.655  50.618  23.561  1.00 34.05           C  
ATOM   4350  HB2 PRO A 291     -10.352  51.208  24.426  1.00 34.05           H  
ATOM   4351  HB3 PRO A 291     -11.443  49.917  23.833  1.00 34.05           H  
ATOM   4352  O   PRO A 291     -10.277  48.718  21.042  1.00 34.05           O  
ATOM   4353  CG  PRO A 291     -11.086  51.556  22.430  1.00 34.05           C  
ATOM   4354  HG2 PRO A 291     -11.869  51.082  21.838  1.00 34.05           H  
ATOM   4355  HG3 PRO A 291     -11.443  52.506  22.828  1.00 34.05           H  
ATOM   4356  CD  PRO A 291      -9.837  51.753  21.555  1.00 34.05           C  
ATOM   4357  HD2 PRO A 291      -9.535  52.800  21.575  1.00 34.05           H  
ATOM   4358  HD3 PRO A 291     -10.043  51.444  20.530  1.00 34.05           H  
ATOM   4359  N   SER A 292      -9.533  47.510  22.787  1.00 28.85           N  
ATOM   4360  H   SER A 292      -9.055  47.545  23.676  1.00 28.85           H  
ATOM   4361  CA  SER A 292      -9.921  46.173  22.341  1.00 28.85           C  
ATOM   4362  HA  SER A 292      -9.379  45.922  21.430  1.00 28.85           H  
ATOM   4363  C   SER A 292     -11.439  46.058  22.119  1.00 28.85           C  
ATOM   4364  CB  SER A 292      -9.537  45.180  23.449  1.00 28.85           C  
ATOM   4365  HB2 SER A 292      -9.660  44.163  23.076  1.00 28.85           H  
ATOM   4366  HB3 SER A 292     -10.194  45.319  24.307  1.00 28.85           H  
ATOM   4367  O   SER A 292     -12.194  46.434  23.019  1.00 28.85           O  
ATOM   4368  OG  SER A 292      -8.197  45.378  23.867  1.00 28.85           O  
ATOM   4369  HG  SER A 292      -7.965  44.696  24.502  1.00 28.85           H  
ATOM   4370  N   PRO A 293     -11.921  45.480  21.003  1.00 35.68           N  
ATOM   4371  CA  PRO A 293     -13.316  45.100  20.870  1.00 35.68           C  
ATOM   4372  HA  PRO A 293     -13.941  45.690  21.541  1.00 35.68           H  
ATOM   4373  C   PRO A 293     -13.502  43.615  21.197  1.00 35.68           C  
ATOM   4374  CB  PRO A 293     -13.702  45.473  19.445  1.00 35.68           C  
ATOM   4375  HB2 PRO A 293     -13.972  46.528  19.408  1.00 35.68           H  
ATOM   4376  HB3 PRO A 293     -14.515  44.856  19.063  1.00 35.68           H  
ATOM   4377  O   PRO A 293     -12.925  42.719  20.582  1.00 35.68           O  
ATOM   4378  CG  PRO A 293     -12.403  45.253  18.668  1.00 35.68           C  
ATOM   4379  HG2 PRO A 293     -12.391  44.244  18.257  1.00 35.68           H  
ATOM   4380  HG3 PRO A 293     -12.298  45.984  17.866  1.00 35.68           H  
ATOM   4381  CD  PRO A 293     -11.275  45.393  19.701  1.00 35.68           C  
ATOM   4382  HD2 PRO A 293     -10.616  44.526  19.659  1.00 35.68           H  
ATOM   4383  HD3 PRO A 293     -10.712  46.305  19.505  1.00 35.68           H  
ATOM   4384  N   VAL A 294     -14.341  43.396  22.201  1.00 31.84           N  
ATOM   4385  H   VAL A 294     -14.707  44.221  22.656  1.00 31.84           H  
ATOM   4386  CA  VAL A 294     -15.004  42.140  22.535  1.00 31.84           C  
ATOM   4387  HA  VAL A 294     -14.255  41.375  22.734  1.00 31.84           H  
ATOM   4388  C   VAL A 294     -15.877  41.688  21.358  1.00 31.84           C  
ATOM   4389  CB  VAL A 294     -15.845  42.382  23.808  1.00 31.84           C  
ATOM   4390  HB  VAL A 294     -16.425  43.295  23.677  1.00 31.84           H  
ATOM   4391  O   VAL A 294     -16.617  42.476  20.774  1.00 31.84           O  
ATOM   4392  CG1 VAL A 294     -16.831  41.260  24.140  1.00 31.84           C  
ATOM   4393 HG11 VAL A 294     -17.333  41.474  25.084  1.00 31.84           H  
ATOM   4394 HG12 VAL A 294     -17.594  41.189  23.366  1.00 31.84           H  
ATOM   4395 HG13 VAL A 294     -16.307  40.308  24.220  1.00 31.84           H  
ATOM   4396  CG2 VAL A 294     -14.918  42.575  25.018  1.00 31.84           C  
ATOM   4397 HG21 VAL A 294     -14.249  43.421  24.858  1.00 31.84           H  
ATOM   4398 HG22 VAL A 294     -14.324  41.676  25.183  1.00 31.84           H  
ATOM   4399 HG23 VAL A 294     -15.512  42.777  25.909  1.00 31.84           H  
ATOM   4400  N   THR A 295     -15.785  40.401  21.043  1.00 33.82           N  
ATOM   4401  H   THR A 295     -15.063  39.863  21.500  1.00 33.82           H  
ATOM   4402  CA  THR A 295     -16.627  39.632  20.120  1.00 33.82           C  
ATOM   4403  HA  THR A 295     -16.409  39.920  19.092  1.00 33.82           H  
ATOM   4404  C   THR A 295     -18.126  39.794  20.420  1.00 33.82           C  
ATOM   4405  CB  THR A 295     -16.267  38.145  20.327  1.00 33.82           C  
ATOM   4406  HB  THR A 295     -16.629  37.821  21.303  1.00 33.82           H  
ATOM   4407  O   THR A 295     -18.539  39.458  21.531  1.00 33.82           O  
ATOM   4408  CG2 THR A 295     -16.839  37.208  19.268  1.00 33.82           C  
ATOM   4409 HG21 THR A 295     -16.496  37.514  18.279  1.00 33.82           H  
ATOM   4410 HG22 THR A 295     -16.521  36.184  19.464  1.00 33.82           H  
ATOM   4411 HG23 THR A 295     -17.928  37.243  19.291  1.00 33.82           H  
ATOM   4412  OG1 THR A 295     -14.866  37.970  20.321  1.00 33.82           O  
ATOM   4413  HG1 THR A 295     -14.689  37.028  20.382  1.00 33.82           H  
ATOM   4414  N   PRO A 296     -18.975  40.205  19.457  1.00 35.52           N  
ATOM   4415  CA  PRO A 296     -20.412  39.979  19.529  1.00 35.52           C  
ATOM   4416  HA  PRO A 296     -20.700  39.829  20.569  1.00 35.52           H  
ATOM   4417  C   PRO A 296     -20.837  38.746  18.698  1.00 35.52           C  
ATOM   4418  CB  PRO A 296     -21.034  41.283  19.045  1.00 35.52           C  
ATOM   4419  HB2 PRO A 296     -22.039  41.148  18.646  1.00 35.52           H  
ATOM   4420  HB3 PRO A 296     -21.039  42.007  19.860  1.00 35.52           H  
ATOM   4421  O   PRO A 296     -20.094  38.296  17.821  1.00 35.52           O  
ATOM   4422  CG  PRO A 296     -20.052  41.736  17.965  1.00 35.52           C  
ATOM   4423  HG2 PRO A 296     -20.363  41.334  17.001  1.00 35.52           H  
ATOM   4424  HG3 PRO A 296     -19.994  42.823  17.917  1.00 35.52           H  
ATOM   4425  CD  PRO A 296     -18.700  41.118  18.357  1.00 35.52           C  
ATOM   4426  HD2 PRO A 296     -18.272  40.579  17.512  1.00 35.52           H  
ATOM   4427  HD3 PRO A 296     -18.019  41.904  18.685  1.00 35.52           H  
ATOM   4428  N   PRO A 297     -22.018  38.168  18.987  1.00 34.04           N  
ATOM   4429  CA  PRO A 297     -22.411  36.831  18.556  1.00 34.04           C  
ATOM   4430  HA  PRO A 297     -21.523  36.222  18.384  1.00 34.04           H  
ATOM   4431  C   PRO A 297     -23.270  36.805  17.276  1.00 34.04           C  
ATOM   4432  CB  PRO A 297     -23.165  36.276  19.769  1.00 34.04           C  
ATOM   4433  HB2 PRO A 297     -22.451  35.952  20.526  1.00 34.04           H  
ATOM   4434  HB3 PRO A 297     -23.841  35.461  19.510  1.00 34.04           H  
ATOM   4435  O   PRO A 297     -23.775  37.820  16.810  1.00 34.04           O  
ATOM   4436  CG  PRO A 297     -23.923  37.503  20.273  1.00 34.04           C  
ATOM   4437  HG2 PRO A 297     -24.848  37.620  19.707  1.00 34.04           H  
ATOM   4438  HG3 PRO A 297     -24.136  37.434  21.340  1.00 34.04           H  
ATOM   4439  CD  PRO A 297     -22.986  38.665  19.959  1.00 34.04           C  
ATOM   4440  HD2 PRO A 297     -22.496  38.960  20.886  1.00 34.04           H  
ATOM   4441  HD3 PRO A 297     -23.552  39.502  19.549  1.00 34.04           H  
ATOM   4442  N   LEU A 298     -23.414  35.582  16.756  1.00 30.88           N  
ATOM   4443  H   LEU A 298     -22.913  34.863  17.257  1.00 30.88           H  
ATOM   4444  CA  LEU A 298     -24.283  35.066  15.686  1.00 30.88           C  
ATOM   4445  HA  LEU A 298     -23.669  34.816  14.822  1.00 30.88           H  
ATOM   4446  C   LEU A 298     -25.450  35.967  15.214  1.00 30.88           C  
ATOM   4447  CB  LEU A 298     -24.944  33.771  16.221  1.00 30.88           C  
ATOM   4448  HB2 LEU A 298     -25.374  33.973  17.202  1.00 30.88           H  
ATOM   4449  HB3 LEU A 298     -25.776  33.539  15.557  1.00 30.88           H  
ATOM   4450  O   LEU A 298     -26.313  36.312  16.022  1.00 30.88           O  
ATOM   4451  CG  LEU A 298     -24.089  32.494  16.299  1.00 30.88           C  
ATOM   4452  HG  LEU A 298     -23.674  32.284  15.313  1.00 30.88           H  
ATOM   4453  CD1 LEU A 298     -22.942  32.558  17.312  1.00 30.88           C  
ATOM   4454 HD11 LEU A 298     -22.492  31.570  17.419  1.00 30.88           H  
ATOM   4455 HD12 LEU A 298     -23.315  32.885  18.282  1.00 30.88           H  
ATOM   4456 HD13 LEU A 298     -22.165  33.233  16.953  1.00 30.88           H  
ATOM   4457  CD2 LEU A 298     -24.997  31.328  16.699  1.00 30.88           C  
ATOM   4458 HD21 LEU A 298     -25.805  31.222  15.974  1.00 30.88           H  
ATOM   4459 HD22 LEU A 298     -25.422  31.504  17.687  1.00 30.88           H  
ATOM   4460 HD23 LEU A 298     -24.425  30.400  16.713  1.00 30.88           H  
ATOM   4461  N   PRO A 299     -25.630  36.130  13.887  1.00 32.44           N  
ATOM   4462  CA  PRO A 299     -26.935  36.337  13.287  1.00 32.44           C  
ATOM   4463  HA  PRO A 299     -27.631  36.740  14.023  1.00 32.44           H  
ATOM   4464  C   PRO A 299     -27.503  35.022  12.730  1.00 32.44           C  
ATOM   4465  CB  PRO A 299     -26.720  37.400  12.218  1.00 32.44           C  
ATOM   4466  HB2 PRO A 299     -27.456  37.335  11.416  1.00 32.44           H  
ATOM   4467  HB3 PRO A 299     -26.744  38.387  12.680  1.00 32.44           H  
ATOM   4468  O   PRO A 299     -26.840  34.230  12.057  1.00 32.44           O  
ATOM   4469  CG  PRO A 299     -25.303  37.102  11.724  1.00 32.44           C  
ATOM   4470  HG2 PRO A 299     -25.351  36.451  10.851  1.00 32.44           H  
ATOM   4471  HG3 PRO A 299     -24.775  38.022  11.475  1.00 32.44           H  
ATOM   4472  CD  PRO A 299     -24.609  36.354  12.875  1.00 32.44           C  
ATOM   4473  HD2 PRO A 299     -23.808  36.968  13.286  1.00 32.44           H  
ATOM   4474  HD3 PRO A 299     -24.211  35.403  12.519  1.00 32.44           H  
ATOM   4475  N   LEU A 300     -28.772  34.821  13.055  1.00 25.21           N  
ATOM   4476  H   LEU A 300     -29.206  35.555  13.597  1.00 25.21           H  
ATOM   4477  CA  LEU A 300     -29.665  33.783  12.573  1.00 25.21           C  
ATOM   4478  HA  LEU A 300     -29.209  32.807  12.737  1.00 25.21           H  
ATOM   4479  C   LEU A 300     -29.973  33.953  11.074  1.00 25.21           C  
ATOM   4480  CB  LEU A 300     -30.965  33.915  13.395  1.00 25.21           C  
ATOM   4481  HB2 LEU A 300     -31.736  33.283  12.955  1.00 25.21           H  
ATOM   4482  HB3 LEU A 300     -31.314  34.943  13.309  1.00 25.21           H  
ATOM   4483  O   LEU A 300     -30.135  35.066  10.589  1.00 25.21           O  
ATOM   4484  CG  LEU A 300     -30.823  33.553  14.887  1.00 25.21           C  
ATOM   4485  HG  LEU A 300     -29.877  33.925  15.279  1.00 25.21           H  
ATOM   4486  CD1 LEU A 300     -31.950  34.181  15.706  1.00 25.21           C  
ATOM   4487 HD11 LEU A 300     -31.840  33.908  16.755  1.00 25.21           H  
ATOM   4488 HD12 LEU A 300     -32.918  33.837  15.342  1.00 25.21           H  
ATOM   4489 HD13 LEU A 300     -31.903  35.267  15.624  1.00 25.21           H  
ATOM   4490  CD2 LEU A 300     -30.877  32.036  15.071  1.00 25.21           C  
ATOM   4491 HD21 LEU A 300     -30.769  31.796  16.128  1.00 25.21           H  
ATOM   4492 HD22 LEU A 300     -31.830  31.646  14.713  1.00 25.21           H  
ATOM   4493 HD23 LEU A 300     -30.060  31.565  14.524  1.00 25.21           H  
ATOM   4494  N   GLN A 301     -30.132  32.813  10.398  1.00 27.80           N  
ATOM   4495  H   GLN A 301     -29.748  32.000  10.856  1.00 27.80           H  
ATOM   4496  CA  GLN A 301     -31.211  32.519   9.446  1.00 27.80           C  
ATOM   4497  HA  GLN A 301     -30.883  31.675   8.838  1.00 27.80           H  
ATOM   4498  C   GLN A 301     -31.630  33.640   8.471  1.00 27.80           C  
ATOM   4499  CB  GLN A 301     -32.417  32.041  10.288  1.00 27.80           C  
ATOM   4500  HB2 GLN A 301     -32.825  32.892  10.834  1.00 27.80           H  
ATOM   4501  HB3 GLN A 301     -32.078  31.311  11.023  1.00 27.80           H  
ATOM   4502  O   GLN A 301     -32.527  34.414   8.781  1.00 27.80           O  
ATOM   4503  CG  GLN A 301     -33.544  31.395   9.470  1.00 27.80           C  
ATOM   4504  HG2 GLN A 301     -33.239  30.398   9.151  1.00 27.80           H  
ATOM   4505  HG3 GLN A 301     -33.752  31.992   8.582  1.00 27.80           H  
ATOM   4506  CD  GLN A 301     -34.834  31.305  10.278  1.00 27.80           C  
ATOM   4507  NE2 GLN A 301     -34.956  30.379  11.205  1.00 27.80           N  
ATOM   4508 HE21 GLN A 301     -34.209  29.730  11.407  1.00 27.80           H  
ATOM   4509 HE22 GLN A 301     -35.833  30.393  11.706  1.00 27.80           H  
ATOM   4510  OE1 GLN A 301     -35.764  32.064  10.090  1.00 27.80           O  
ATOM   4511  N   LEU A 302     -31.146  33.592   7.225  1.00 28.99           N  
ATOM   4512  H   LEU A 302     -30.337  33.017   7.034  1.00 28.99           H  
ATOM   4513  CA  LEU A 302     -31.944  34.023   6.072  1.00 28.99           C  
ATOM   4514  HA  LEU A 302     -32.993  33.962   6.363  1.00 28.99           H  
ATOM   4515  C   LEU A 302     -31.772  33.048   4.905  1.00 28.99           C  
ATOM   4516  CB  LEU A 302     -31.676  35.486   5.671  1.00 28.99           C  
ATOM   4517  HB2 LEU A 302     -31.992  35.622   4.637  1.00 28.99           H  
ATOM   4518  HB3 LEU A 302     -30.603  35.671   5.715  1.00 28.99           H  
ATOM   4519  O   LEU A 302     -30.713  32.906   4.302  1.00 28.99           O  
ATOM   4520  CG  LEU A 302     -32.416  36.538   6.529  1.00 28.99           C  
ATOM   4521  HG  LEU A 302     -32.108  36.458   7.572  1.00 28.99           H  
ATOM   4522  CD1 LEU A 302     -32.017  37.938   6.074  1.00 28.99           C  
ATOM   4523 HD11 LEU A 302     -30.936  38.056   6.158  1.00 28.99           H  
ATOM   4524 HD12 LEU A 302     -32.496  38.681   6.712  1.00 28.99           H  
ATOM   4525 HD13 LEU A 302     -32.321  38.099   5.040  1.00 28.99           H  
ATOM   4526  CD2 LEU A 302     -33.945  36.433   6.426  1.00 28.99           C  
ATOM   4527 HD21 LEU A 302     -34.255  36.419   5.381  1.00 28.99           H  
ATOM   4528 HD22 LEU A 302     -34.297  35.535   6.933  1.00 28.99           H  
ATOM   4529 HD23 LEU A 302     -34.404  37.287   6.925  1.00 28.99           H  
ATOM   4530  N   ASN A 303     -32.877  32.363   4.649  1.00 30.68           N  
ATOM   4531  H   ASN A 303     -33.665  32.595   5.236  1.00 30.68           H  
ATOM   4532  CA  ASN A 303     -33.220  31.615   3.457  1.00 30.68           C  
ATOM   4533  HA  ASN A 303     -32.401  30.970   3.138  1.00 30.68           H  
ATOM   4534  C   ASN A 303     -33.584  32.619   2.345  1.00 30.68           C  
ATOM   4535  CB  ASN A 303     -34.447  30.788   3.912  1.00 30.68           C  
ATOM   4536  HB2 ASN A 303     -35.251  31.471   4.187  1.00 30.68           H  
ATOM   4537  HB3 ASN A 303     -34.182  30.210   4.797  1.00 30.68           H  
ATOM   4538  O   ASN A 303     -34.436  33.472   2.598  1.00 30.68           O  
ATOM   4539  CG  ASN A 303     -34.990  29.802   2.904  1.00 30.68           C  
ATOM   4540  ND2 ASN A 303     -36.263  29.487   2.981  1.00 30.68           N  
ATOM   4541 HD21 ASN A 303     -36.600  28.826   2.296  1.00 30.68           H  
ATOM   4542 HD22 ASN A 303     -36.867  29.941   3.652  1.00 30.68           H  
ATOM   4543  OD1 ASN A 303     -34.284  29.270   2.071  1.00 30.68           O  
ATOM   4544  N   PRO A 304     -33.018  32.521   1.130  1.00 33.33           N  
ATOM   4545  CA  PRO A 304     -33.728  33.023  -0.036  1.00 33.33           C  
ATOM   4546  HA  PRO A 304     -34.758  33.279   0.211  1.00 33.33           H  
ATOM   4547  C   PRO A 304     -33.760  31.966  -1.141  1.00 33.33           C  
ATOM   4548  CB  PRO A 304     -33.016  34.313  -0.430  1.00 33.33           C  
ATOM   4549  HB2 PRO A 304     -33.456  35.149   0.113  1.00 33.33           H  
ATOM   4550  HB3 PRO A 304     -33.064  34.496  -1.504  1.00 33.33           H  
ATOM   4551  O   PRO A 304     -32.808  31.744  -1.887  1.00 33.33           O  
ATOM   4552  CG  PRO A 304     -31.578  34.099   0.048  1.00 33.33           C  
ATOM   4553  HG2 PRO A 304     -31.253  34.950   0.646  1.00 33.33           H  
ATOM   4554  HG3 PRO A 304     -30.909  33.957  -0.801  1.00 33.33           H  
ATOM   4555  CD  PRO A 304     -31.611  32.824   0.905  1.00 33.33           C  
ATOM   4556  HD2 PRO A 304     -31.145  32.001   0.362  1.00 33.33           H  
ATOM   4557  HD3 PRO A 304     -31.079  32.991   1.842  1.00 33.33           H  
ATOM   4558  N   LEU A 305     -34.928  31.340  -1.236  1.00 26.32           N  
ATOM   4559  H   LEU A 305     -35.604  31.575  -0.523  1.00 26.32           H  
ATOM   4560  CA  LEU A 305     -35.506  30.860  -2.479  1.00 26.32           C  
ATOM   4561  HA  LEU A 305     -34.710  30.495  -3.127  1.00 26.32           H  
ATOM   4562  C   LEU A 305     -36.226  32.051  -3.146  1.00 26.32           C  
ATOM   4563  CB  LEU A 305     -36.469  29.709  -2.112  1.00 26.32           C  
ATOM   4564  HB2 LEU A 305     -35.919  28.976  -1.521  1.00 26.32           H  
ATOM   4565  HB3 LEU A 305     -37.253  30.120  -1.475  1.00 26.32           H  
ATOM   4566  O   LEU A 305     -36.856  32.840  -2.450  1.00 26.32           O  
ATOM   4567  CG  LEU A 305     -37.143  28.975  -3.284  1.00 26.32           C  
ATOM   4568  HG  LEU A 305     -37.676  29.692  -3.908  1.00 26.32           H  
ATOM   4569  CD1 LEU A 305     -36.126  28.224  -4.145  1.00 26.32           C  
ATOM   4570 HD11 LEU A 305     -35.429  28.924  -4.606  1.00 26.32           H  
ATOM   4571 HD12 LEU A 305     -35.568  27.516  -3.532  1.00 26.32           H  
ATOM   4572 HD13 LEU A 305     -36.645  27.683  -4.936  1.00 26.32           H  
ATOM   4573  CD2 LEU A 305     -38.150  27.958  -2.743  1.00 26.32           C  
ATOM   4574 HD21 LEU A 305     -37.646  27.221  -2.118  1.00 26.32           H  
ATOM   4575 HD22 LEU A 305     -38.645  27.450  -3.571  1.00 26.32           H  
ATOM   4576 HD23 LEU A 305     -38.908  28.473  -2.152  1.00 26.32           H  
ATOM   4577  N   ALA A 306     -36.185  32.095  -4.480  1.00 29.65           N  
ATOM   4578  H   ALA A 306     -35.592  31.404  -4.916  1.00 29.65           H  
ATOM   4579  CA  ALA A 306     -36.964  32.947  -5.394  1.00 29.65           C  
ATOM   4580  HA  ALA A 306     -36.944  32.413  -6.345  1.00 29.65           H  
ATOM   4581  C   ALA A 306     -36.422  34.355  -5.722  1.00 29.65           C  
ATOM   4582  CB  ALA A 306     -38.454  32.951  -5.012  1.00 29.65           C  
ATOM   4583  HB1 ALA A 306     -38.804  31.935  -4.830  1.00 29.65           H  
ATOM   4584  HB2 ALA A 306     -39.036  33.388  -5.823  1.00 29.65           H  
ATOM   4585  HB3 ALA A 306     -38.615  33.554  -4.119  1.00 29.65           H  
ATOM   4586  O   ALA A 306     -36.675  35.323  -5.012  1.00 29.65           O  
ATOM   4587  N   SER A 307     -35.739  34.438  -6.874  1.00 27.86           N  
ATOM   4588  H   SER A 307     -35.372  33.554  -7.197  1.00 27.86           H  
ATOM   4589  CA  SER A 307     -35.816  35.456  -7.956  1.00 27.86           C  
ATOM   4590  HA  SER A 307     -36.711  35.304  -8.560  1.00 27.86           H  
ATOM   4591  C   SER A 307     -34.574  35.227  -8.838  1.00 27.86           C  
ATOM   4592  CB  SER A 307     -35.812  36.908  -7.445  1.00 27.86           C  
ATOM   4593  HB2 SER A 307     -34.971  37.065  -6.770  1.00 27.86           H  
ATOM   4594  HB3 SER A 307     -35.712  37.583  -8.295  1.00 27.86           H  
ATOM   4595  O   SER A 307     -33.477  35.623  -8.472  1.00 27.86           O  
ATOM   4596  OG  SER A 307     -37.022  37.198  -6.776  1.00 27.86           O  
ATOM   4597  HG  SER A 307     -37.013  36.687  -5.963  1.00 27.86           H  
ATOM   4598  N   GLN A 308     -34.563  34.340  -9.839  1.00 26.13           N  
ATOM   4599  H   GLN A 308     -33.640  33.936  -9.902  1.00 26.13           H  
ATOM   4600  CA  GLN A 308     -35.177  34.466 -11.170  1.00 26.13           C  
ATOM   4601  HA  GLN A 308     -34.509  33.904 -11.822  1.00 26.13           H  
ATOM   4602  C   GLN A 308     -35.163  35.898 -11.727  1.00 26.13           C  
ATOM   4603  CB  GLN A 308     -36.548  33.764 -11.287  1.00 26.13           C  
ATOM   4604  HB2 GLN A 308     -36.822  33.367 -10.310  1.00 26.13           H  
ATOM   4605  HB3 GLN A 308     -37.319  34.480 -11.573  1.00 26.13           H  
ATOM   4606  O   GLN A 308     -35.887  36.757 -11.244  1.00 26.13           O  
ATOM   4607  CG  GLN A 308     -36.544  32.587 -12.290  1.00 26.13           C  
ATOM   4608  HG2 GLN A 308     -37.377  31.930 -12.036  1.00 26.13           H  
ATOM   4609  HG3 GLN A 308     -35.632  32.001 -12.176  1.00 26.13           H  
ATOM   4610  CD  GLN A 308     -36.702  32.998 -13.754  1.00 26.13           C  
ATOM   4611  NE2 GLN A 308     -37.910  33.036 -14.273  1.00 26.13           N  
ATOM   4612 HE21 GLN A 308     -37.967  33.335 -15.236  1.00 26.13           H  
ATOM   4613 HE22 GLN A 308     -38.727  32.845 -13.712  1.00 26.13           H  
ATOM   4614  OE1 GLN A 308     -35.746  33.287 -14.453  1.00 26.13           O  
ATOM   4615  N   ALA A 309     -34.372  36.054 -12.794  1.00 26.78           N  
ATOM   4616  H   ALA A 309     -33.834  35.240 -13.057  1.00 26.78           H  
ATOM   4617  CA  ALA A 309     -34.417  37.100 -13.811  1.00 26.78           C  
ATOM   4618  HA  ALA A 309     -33.636  36.857 -14.531  1.00 26.78           H  
ATOM   4619  C   ALA A 309     -34.142  38.549 -13.366  1.00 26.78           C  
ATOM   4620  CB  ALA A 309     -35.742  36.959 -14.574  1.00 26.78           C  
ATOM   4621  HB1 ALA A 309     -35.764  37.667 -15.402  1.00 26.78           H  
ATOM   4622  HB2 ALA A 309     -36.579  37.179 -13.911  1.00 26.78           H  
ATOM   4623  HB3 ALA A 309     -35.848  35.948 -14.968  1.00 26.78           H  
ATOM   4624  O   ALA A 309     -35.032  39.244 -12.898  1.00 26.78           O  
ATOM   4625  N   ALA A 310     -32.945  39.060 -13.675  1.00 27.88           N  
ATOM   4626  H   ALA A 310     -32.152  38.455 -13.515  1.00 27.88           H  
ATOM   4627  CA  ALA A 310     -32.757  39.981 -14.804  1.00 27.88           C  
ATOM   4628  HA  ALA A 310     -32.951  39.424 -15.720  1.00 27.88           H  
ATOM   4629  C   ALA A 310     -31.304  40.509 -14.861  1.00 27.88           C  
ATOM   4630  CB  ALA A 310     -33.754  41.154 -14.760  1.00 27.88           C  
ATOM   4631  HB1 ALA A 310     -33.596  41.747 -13.859  1.00 27.88           H  
ATOM   4632  HB2 ALA A 310     -33.635  41.782 -15.643  1.00 27.88           H  
ATOM   4633  HB3 ALA A 310     -34.784  40.796 -14.780  1.00 27.88           H  
ATOM   4634  O   ALA A 310     -30.745  40.910 -13.850  1.00 27.88           O  
ATOM   4635  N   VAL A 311     -30.754  40.511 -16.084  1.00 26.03           N  
ATOM   4636  H   VAL A 311     -31.310  40.042 -16.784  1.00 26.03           H  
ATOM   4637  CA  VAL A 311     -29.754  41.438 -16.665  1.00 26.03           C  
ATOM   4638  HA  VAL A 311     -29.408  40.942 -17.572  1.00 26.03           H  
ATOM   4639  C   VAL A 311     -28.459  41.717 -15.870  1.00 26.03           C  
ATOM   4640  CB  VAL A 311     -30.453  42.725 -17.152  1.00 26.03           C  
ATOM   4641  HB  VAL A 311     -29.701  43.354 -17.628  1.00 26.03           H  
ATOM   4642  O   VAL A 311     -28.439  42.339 -14.823  1.00 26.03           O  
ATOM   4643  CG1 VAL A 311     -31.504  42.380 -18.222  1.00 26.03           C  
ATOM   4644 HG11 VAL A 311     -31.048  41.794 -19.020  1.00 26.03           H  
ATOM   4645 HG12 VAL A 311     -31.889  43.304 -18.655  1.00 26.03           H  
ATOM   4646 HG13 VAL A 311     -32.339  41.830 -17.788  1.00 26.03           H  
ATOM   4647  CG2 VAL A 311     -31.131  43.557 -16.055  1.00 26.03           C  
ATOM   4648 HG21 VAL A 311     -31.595  44.439 -16.497  1.00 26.03           H  
ATOM   4649 HG22 VAL A 311     -30.383  43.898 -15.339  1.00 26.03           H  
ATOM   4650 HG23 VAL A 311     -31.889  42.994 -15.511  1.00 26.03           H  
ATOM   4651  N   ALA A 312     -27.302  41.217 -16.308  1.00 24.50           N  
ATOM   4652  H   ALA A 312     -26.749  40.929 -15.514  1.00 24.50           H  
ATOM   4653  CA  ALA A 312     -26.468  41.864 -17.329  1.00 24.50           C  
ATOM   4654  HA  ALA A 312     -25.507  41.350 -17.309  1.00 24.50           H  
ATOM   4655  C   ALA A 312     -26.161  43.350 -17.035  1.00 24.50           C  
ATOM   4656  CB  ALA A 312     -27.035  41.640 -18.743  1.00 24.50           C  
ATOM   4657  HB1 ALA A 312     -26.317  41.998 -19.482  1.00 24.50           H  
ATOM   4658  HB2 ALA A 312     -27.964  42.193 -18.876  1.00 24.50           H  
ATOM   4659  HB3 ALA A 312     -27.215  40.578 -18.911  1.00 24.50           H  
ATOM   4660  O   ALA A 312     -26.887  44.214 -17.510  1.00 24.50           O  
ATOM   4661  N   ALA A 313     -25.072  43.626 -16.299  1.00 23.91           N  
ATOM   4662  H   ALA A 313     -24.775  42.909 -15.653  1.00 23.91           H  
ATOM   4663  CA  ALA A 313     -24.053  44.660 -16.579  1.00 23.91           C  
ATOM   4664  HA  ALA A 313     -23.388  44.271 -17.350  1.00 23.91           H  
ATOM   4665  C   ALA A 313     -23.199  44.979 -15.329  1.00 23.91           C  
ATOM   4666  CB  ALA A 313     -24.654  45.975 -17.104  1.00 23.91           C  
ATOM   4667  HB1 ALA A 313     -25.431  46.323 -16.425  1.00 23.91           H  
ATOM   4668  HB2 ALA A 313     -25.076  45.834 -18.099  1.00 23.91           H  
ATOM   4669  HB3 ALA A 313     -23.879  46.739 -17.170  1.00 23.91           H  
ATOM   4670  O   ALA A 313     -23.734  45.135 -14.241  1.00 23.91           O  
ATOM   4671  N   ALA A 314     -21.888  45.157 -15.550  1.00 22.39           N  
ATOM   4672  H   ALA A 314     -21.583  44.995 -16.499  1.00 22.39           H  
ATOM   4673  CA  ALA A 314     -20.884  45.791 -14.674  1.00 22.39           C  
ATOM   4674  HA  ALA A 314     -19.956  45.778 -15.246  1.00 22.39           H  
ATOM   4675  C   ALA A 314     -20.566  45.077 -13.334  1.00 22.39           C  
ATOM   4676  CB  ALA A 314     -21.251  47.270 -14.515  1.00 22.39           C  
ATOM   4677  HB1 ALA A 314     -22.179  47.363 -13.950  1.00 22.39           H  
ATOM   4678  HB2 ALA A 314     -20.464  47.786 -13.966  1.00 22.39           H  
ATOM   4679  HB3 ALA A 314     -21.375  47.740 -15.491  1.00 22.39           H  
ATOM   4680  O   ALA A 314     -21.351  45.044 -12.402  1.00 22.39           O  
ATOM   4681  N   ALA A 315     -19.450  44.355 -13.224  1.00 23.17           N  
ATOM   4682  H   ALA A 315     -19.647  43.570 -12.620  1.00 23.17           H  
ATOM   4683  CA  ALA A 315     -18.099  44.877 -12.966  1.00 23.17           C  
ATOM   4684  HA  ALA A 315     -17.454  43.999 -13.003  1.00 23.17           H  
ATOM   4685  C   ALA A 315     -17.898  45.491 -11.555  1.00 23.17           C  
ATOM   4686  CB  ALA A 315     -17.580  45.780 -14.096  1.00 23.17           C  
ATOM   4687  HB1 ALA A 315     -16.528  46.008 -13.924  1.00 23.17           H  
ATOM   4688  HB2 ALA A 315     -17.679  45.276 -15.058  1.00 23.17           H  
ATOM   4689  HB3 ALA A 315     -18.134  46.718 -14.108  1.00 23.17           H  
ATOM   4690  O   ALA A 315     -18.353  46.590 -11.272  1.00 23.17           O  
ATOM   4691  N   ALA A 316     -17.075  44.779 -10.768  1.00 25.45           N  
ATOM   4692  H   ALA A 316     -16.869  43.848 -11.103  1.00 25.45           H  
ATOM   4693  CA  ALA A 316     -16.200  45.228  -9.674  1.00 25.45           C  
ATOM   4694  HA  ALA A 316     -15.538  44.382  -9.488  1.00 25.45           H  
ATOM   4695  C   ALA A 316     -16.791  45.560  -8.282  1.00 25.45           C  
ATOM   4696  CB  ALA A 316     -15.265  46.328 -10.205  1.00 25.45           C  
ATOM   4697  HB1 ALA A 316     -14.771  45.999 -11.119  1.00 25.45           H  
ATOM   4698  HB2 ALA A 316     -14.509  46.560  -9.455  1.00 25.45           H  
ATOM   4699  HB3 ALA A 316     -15.837  47.233 -10.410  1.00 25.45           H  
ATOM   4700  O   ALA A 316     -17.090  46.706  -7.980  1.00 25.45           O  
ATOM   4701  N   MET A 317     -16.740  44.577  -7.367  1.00 24.87           N  
ATOM   4702  H   MET A 317     -16.716  43.626  -7.708  1.00 24.87           H  
ATOM   4703  CA  MET A 317     -16.231  44.745  -5.992  1.00 24.87           C  
ATOM   4704  HA  MET A 317     -15.352  45.388  -6.033  1.00 24.87           H  
ATOM   4705  C   MET A 317     -15.784  43.392  -5.403  1.00 24.87           C  
ATOM   4706  CB  MET A 317     -17.261  45.392  -5.035  1.00 24.87           C  
ATOM   4707  HB2 MET A 317     -17.110  44.980  -4.037  1.00 24.87           H  
ATOM   4708  HB3 MET A 317     -18.278  45.146  -5.344  1.00 24.87           H  
ATOM   4709  O   MET A 317     -16.524  42.416  -5.469  1.00 24.87           O  
ATOM   4710  CG  MET A 317     -17.099  46.916  -4.917  1.00 24.87           C  
ATOM   4711  HG2 MET A 317     -17.635  47.405  -5.731  1.00 24.87           H  
ATOM   4712  HG3 MET A 317     -16.042  47.166  -5.014  1.00 24.87           H  
ATOM   4713  SD  MET A 317     -17.666  47.629  -3.348  1.00 24.87           S  
ATOM   4714  CE  MET A 317     -19.461  47.521  -3.576  1.00 24.87           C  
ATOM   4715  HE1 MET A 317     -19.751  48.082  -4.464  1.00 24.87           H  
ATOM   4716  HE2 MET A 317     -19.756  46.478  -3.694  1.00 24.87           H  
ATOM   4717  HE3 MET A 317     -19.964  47.941  -2.705  1.00 24.87           H  
ATOM   4718  N   GLY A 318     -14.603  43.371  -4.772  1.00 25.18           N  
ATOM   4719  H   GLY A 318     -14.038  44.205  -4.836  1.00 25.18           H  
ATOM   4720  CA  GLY A 318     -14.314  42.478  -3.640  1.00 25.18           C  
ATOM   4721  HA2 GLY A 318     -13.804  43.055  -2.869  1.00 25.18           H  
ATOM   4722  HA3 GLY A 318     -15.258  42.147  -3.206  1.00 25.18           H  
ATOM   4723  C   GLY A 318     -13.484  41.218  -3.902  1.00 25.18           C  
ATOM   4724  O   GLY A 318     -14.012  40.114  -3.937  1.00 25.18           O  
ATOM   4725  N   SER A 319     -12.162  41.381  -3.977  1.00 24.71           N  
ATOM   4726  H   SER A 319     -11.805  42.325  -4.004  1.00 24.71           H  
ATOM   4727  CA  SER A 319     -11.160  40.319  -3.826  1.00 24.71           C  
ATOM   4728  HA  SER A 319     -11.266  39.597  -4.636  1.00 24.71           H  
ATOM   4729  C   SER A 319     -11.248  39.602  -2.472  1.00 24.71           C  
ATOM   4730  CB  SER A 319      -9.761  40.952  -3.874  1.00 24.71           C  
ATOM   4731  HB2 SER A 319      -9.649  41.652  -3.046  1.00 24.71           H  
ATOM   4732  HB3 SER A 319      -9.009  40.169  -3.772  1.00 24.71           H  
ATOM   4733  O   SER A 319     -11.249  40.269  -1.441  1.00 24.71           O  
ATOM   4734  OG  SER A 319      -9.549  41.639  -5.090  1.00 24.71           O  
ATOM   4735  HG  SER A 319      -8.675  42.037  -5.084  1.00 24.71           H  
ATOM   4736  N   ILE A 320     -11.139  38.267  -2.468  1.00 25.10           N  
ATOM   4737  H   ILE A 320     -11.296  37.774  -3.335  1.00 25.10           H  
ATOM   4738  CA  ILE A 320     -10.484  37.503  -1.392  1.00 25.10           C  
ATOM   4739  HA  ILE A 320      -9.791  38.182  -0.895  1.00 25.10           H  
ATOM   4740  C   ILE A 320      -9.666  36.357  -2.022  1.00 25.10           C  
ATOM   4741  CB  ILE A 320     -11.451  36.977  -0.292  1.00 25.10           C  
ATOM   4742  HB  ILE A 320     -12.003  36.128  -0.694  1.00 25.10           H  
ATOM   4743  O   ILE A 320     -10.203  35.488  -2.698  1.00 25.10           O  
ATOM   4744  CG1 ILE A 320     -12.478  38.031   0.185  1.00 25.10           C  
ATOM   4745 HG12 ILE A 320     -11.950  38.890   0.597  1.00 25.10           H  
ATOM   4746 HG13 ILE A 320     -13.066  38.362  -0.671  1.00 25.10           H  
ATOM   4747  CG2 ILE A 320     -10.617  36.502   0.917  1.00 25.10           C  
ATOM   4748 HG21 ILE A 320     -11.262  36.047   1.669  1.00 25.10           H  
ATOM   4749 HG22 ILE A 320      -9.910  35.732   0.609  1.00 25.10           H  
ATOM   4750 HG23 ILE A 320     -10.081  37.340   1.364  1.00 25.10           H  
ATOM   4751  CD1 ILE A 320     -13.478  37.540   1.238  1.00 25.10           C  
ATOM   4752 HD11 ILE A 320     -12.983  37.379   2.196  1.00 25.10           H  
ATOM   4753 HD12 ILE A 320     -14.250  38.297   1.378  1.00 25.10           H  
ATOM   4754 HD13 ILE A 320     -13.948  36.615   0.904  1.00 25.10           H  
ATOM   4755  N   ALA A 321      -8.353  36.418  -1.781  1.00 24.41           N  
ATOM   4756  H   ALA A 321      -8.067  37.268  -1.316  1.00 24.41           H  
ATOM   4757  CA  ALA A 321      -7.372  35.331  -1.661  1.00 24.41           C  
ATOM   4758  HA  ALA A 321      -6.402  35.827  -1.658  1.00 24.41           H  
ATOM   4759  C   ALA A 321      -7.252  34.242  -2.756  1.00 24.41           C  
ATOM   4760  CB  ALA A 321      -7.502  34.734  -0.257  1.00 24.41           C  
ATOM   4761  HB1 ALA A 321      -7.475  35.519   0.499  1.00 24.41           H  
ATOM   4762  HB2 ALA A 321      -6.674  34.048  -0.079  1.00 24.41           H  
ATOM   4763  HB3 ALA A 321      -8.432  34.172  -0.179  1.00 24.41           H  
ATOM   4764  O   ALA A 321      -7.799  33.150  -2.668  1.00 24.41           O  
ATOM   4765  N   GLY A 322      -6.364  34.521  -3.714  1.00 23.06           N  
ATOM   4766  H   GLY A 322      -6.245  35.510  -3.879  1.00 23.06           H  
ATOM   4767  CA  GLY A 322      -5.154  33.736  -4.005  1.00 23.06           C  
ATOM   4768  HA2 GLY A 322      -4.361  34.115  -3.362  1.00 23.06           H  
ATOM   4769  HA3 GLY A 322      -4.854  33.956  -5.030  1.00 23.06           H  
ATOM   4770  C   GLY A 322      -5.145  32.207  -3.829  1.00 23.06           C  
ATOM   4771  O   GLY A 322      -4.850  31.687  -2.758  1.00 23.06           O  
ATOM   4772  N   SER A 323      -5.161  31.498  -4.956  1.00 25.65           N  
ATOM   4773  H   SER A 323      -5.652  31.896  -5.743  1.00 25.65           H  
ATOM   4774  CA  SER A 323      -4.016  30.653  -5.319  1.00 25.65           C  
ATOM   4775  HA  SER A 323      -3.145  30.999  -4.763  1.00 25.65           H  
ATOM   4776  C   SER A 323      -3.716  30.851  -6.796  1.00 25.65           C  
ATOM   4777  CB  SER A 323      -4.208  29.184  -4.955  1.00 25.65           C  
ATOM   4778  HB2 SER A 323      -5.251  28.893  -5.086  1.00 25.65           H  
ATOM   4779  HB3 SER A 323      -3.575  28.559  -5.584  1.00 25.65           H  
ATOM   4780  O   SER A 323      -4.578  30.713  -7.659  1.00 25.65           O  
ATOM   4781  OG  SER A 323      -3.806  29.031  -3.609  1.00 25.65           O  
ATOM   4782  HG  SER A 323      -4.264  29.695  -3.089  1.00 25.65           H  
ATOM   4783  N   GLN A 324      -2.494  31.308  -7.035  1.00 24.76           N  
ATOM   4784  H   GLN A 324      -1.838  31.315  -6.267  1.00 24.76           H  
ATOM   4785  CA  GLN A 324      -2.006  31.807  -8.302  1.00 24.76           C  
ATOM   4786  HA  GLN A 324      -2.769  32.453  -8.737  1.00 24.76           H  
ATOM   4787  C   GLN A 324      -1.723  30.675  -9.287  1.00 24.76           C  
ATOM   4788  CB  GLN A 324      -0.750  32.650  -8.049  1.00 24.76           C  
ATOM   4789  HB2 GLN A 324       0.006  32.049  -7.543  1.00 24.76           H  
ATOM   4790  HB3 GLN A 324      -0.347  32.931  -9.023  1.00 24.76           H  
ATOM   4791  O   GLN A 324      -1.106  29.663  -8.962  1.00 24.76           O  
ATOM   4792  CG  GLN A 324      -1.043  33.914  -7.215  1.00 24.76           C  
ATOM   4793  HG2 GLN A 324      -0.596  33.808  -6.226  1.00 24.76           H  
ATOM   4794  HG3 GLN A 324      -2.118  34.039  -7.085  1.00 24.76           H  
ATOM   4795  CD  GLN A 324      -0.485  35.176  -7.864  1.00 24.76           C  
ATOM   4796  NE2 GLN A 324      -1.180  36.290  -7.796  1.00 24.76           N  
ATOM   4797 HE21 GLN A 324      -2.072  36.336  -7.323  1.00 24.76           H  
ATOM   4798 HE22 GLN A 324      -0.754  37.084  -8.253  1.00 24.76           H  
ATOM   4799  OE1 GLN A 324       0.579  35.190  -8.449  1.00 24.76           O  
ATOM   4800  N   VAL A 325      -2.163  30.916 -10.514  1.00 27.50           N  
ATOM   4801  H   VAL A 325      -2.689  31.769 -10.642  1.00 27.50           H  
ATOM   4802  CA  VAL A 325      -1.747  30.260 -11.748  1.00 27.50           C  
ATOM   4803  HA  VAL A 325      -1.738  29.179 -11.608  1.00 27.50           H  
ATOM   4804  C   VAL A 325      -0.327  30.720 -12.076  1.00 27.50           C  
ATOM   4805  CB  VAL A 325      -2.714  30.629 -12.908  1.00 27.50           C  
ATOM   4806  HB  VAL A 325      -2.135  30.784 -13.818  1.00 27.50           H  
ATOM   4807  O   VAL A 325      -0.127  31.862 -12.480  1.00 27.50           O  
ATOM   4808  CG1 VAL A 325      -3.678  29.478 -13.196  1.00 27.50           C  
ATOM   4809 HG11 VAL A 325      -4.285  29.271 -12.315  1.00 27.50           H  
ATOM   4810 HG12 VAL A 325      -3.114  28.585 -13.463  1.00 27.50           H  
ATOM   4811 HG13 VAL A 325      -4.330  29.738 -14.031  1.00 27.50           H  
ATOM   4812  CG2 VAL A 325      -3.564  31.893 -12.660  1.00 27.50           C  
ATOM   4813 HG21 VAL A 325      -4.273  31.737 -11.847  1.00 27.50           H  
ATOM   4814 HG22 VAL A 325      -4.125  32.131 -13.563  1.00 27.50           H  
ATOM   4815 HG23 VAL A 325      -2.912  32.738 -12.440  1.00 27.50           H  
ATOM   4816  N   PHE A 326       0.660  29.841 -11.919  1.00 26.49           N  
ATOM   4817  H   PHE A 326       0.453  28.937 -11.518  1.00 26.49           H  
ATOM   4818  CA  PHE A 326       1.928  30.002 -12.626  1.00 26.49           C  
ATOM   4819  HA  PHE A 326       2.149  31.065 -12.723  1.00 26.49           H  
ATOM   4820  C   PHE A 326       1.768  29.436 -14.033  1.00 26.49           C  
ATOM   4821  CB  PHE A 326       3.100  29.380 -11.861  1.00 26.49           C  
ATOM   4822  HB2 PHE A 326       2.768  28.499 -11.312  1.00 26.49           H  
ATOM   4823  HB3 PHE A 326       3.854  29.052 -12.577  1.00 26.49           H  
ATOM   4824  O   PHE A 326       1.485  28.252 -14.220  1.00 26.49           O  
ATOM   4825  CG  PHE A 326       3.758  30.371 -10.921  1.00 26.49           C  
ATOM   4826  CD1 PHE A 326       4.736  31.258 -11.412  1.00 26.49           C  
ATOM   4827  HD1 PHE A 326       5.035  31.215 -12.449  1.00 26.49           H  
ATOM   4828  CD2 PHE A 326       3.363  30.442  -9.572  1.00 26.49           C  
ATOM   4829  HD2 PHE A 326       2.598  29.780  -9.196  1.00 26.49           H  
ATOM   4830  CE1 PHE A 326       5.324  32.205 -10.556  1.00 26.49           C  
ATOM   4831  HE1 PHE A 326       6.071  32.886 -10.935  1.00 26.49           H  
ATOM   4832  CE2 PHE A 326       3.956  31.387  -8.715  1.00 26.49           C  
ATOM   4833  HE2 PHE A 326       3.650  31.447  -7.681  1.00 26.49           H  
ATOM   4834  CZ  PHE A 326       4.935  32.268  -9.207  1.00 26.49           C  
ATOM   4835  HZ  PHE A 326       5.383  33.000  -8.551  1.00 26.49           H  
ATOM   4836  N   GLY A 327       1.916  30.321 -15.014  1.00 23.72           N  
ATOM   4837  H   GLY A 327       2.129  31.274 -14.756  1.00 23.72           H  
ATOM   4838  CA  GLY A 327       2.054  29.966 -16.412  1.00 23.72           C  
ATOM   4839  HA2 GLY A 327       1.844  30.837 -17.033  1.00 23.72           H  
ATOM   4840  HA3 GLY A 327       1.335  29.185 -16.659  1.00 23.72           H  
ATOM   4841  C   GLY A 327       3.463  29.474 -16.736  1.00 23.72           C  
ATOM   4842  O   GLY A 327       4.442  29.886 -16.123  1.00 23.72           O  
ATOM   4843  N   ASN A 328       3.548  28.633 -17.761  1.00 23.95           N  
ATOM   4844  H   ASN A 328       2.716  28.110 -17.996  1.00 23.95           H  
ATOM   4845  CA  ASN A 328       4.417  28.921 -18.893  1.00 23.95           C  
ATOM   4846  HA  ASN A 328       4.345  29.993 -19.076  1.00 23.95           H  
ATOM   4847  C   ASN A 328       3.842  28.207 -20.120  1.00 23.95           C  
ATOM   4848  CB  ASN A 328       5.889  28.552 -18.603  1.00 23.95           C  
ATOM   4849  HB2 ASN A 328       6.021  28.312 -17.547  1.00 23.95           H  
ATOM   4850  HB3 ASN A 328       6.169  27.670 -19.179  1.00 23.95           H  
ATOM   4851  O   ASN A 328       3.727  26.983 -20.151  1.00 23.95           O  
ATOM   4852  CG  ASN A 328       6.851  29.687 -18.930  1.00 23.95           C  
ATOM   4853  ND2 ASN A 328       8.120  29.395 -19.082  1.00 23.95           N  
ATOM   4854 HD21 ASN A 328       8.454  28.449 -18.968  1.00 23.95           H  
ATOM   4855 HD22 ASN A 328       8.727  30.174 -19.295  1.00 23.95           H  
ATOM   4856  OD1 ASN A 328       6.490  30.844 -19.062  1.00 23.95           O  
ATOM   4857  N   ALA A 329       3.403  28.996 -21.096  1.00 24.67           N  
ATOM   4858  H   ALA A 329       3.579  29.988 -21.025  1.00 24.67           H  
ATOM   4859  CA  ALA A 329       2.872  28.517 -22.358  1.00 24.67           C  
ATOM   4860  HA  ALA A 329       2.261  27.631 -22.187  1.00 24.67           H  
ATOM   4861  C   ALA A 329       4.041  28.146 -23.280  1.00 24.67           C  
ATOM   4862  CB  ALA A 329       1.986  29.623 -22.950  1.00 24.67           C  
ATOM   4863  HB1 ALA A 329       1.165  29.848 -22.269  1.00 24.67           H  
ATOM   4864  HB2 ALA A 329       1.575  29.288 -23.903  1.00 24.67           H  
ATOM   4865  HB3 ALA A 329       2.573  30.525 -23.120  1.00 24.67           H  
ATOM   4866  O   ALA A 329       4.810  29.016 -23.680  1.00 24.67           O  
ATOM   4867  N   LEU A 330       4.157  26.868 -23.638  1.00 26.48           N  
ATOM   4868  H   LEU A 330       3.543  26.188 -23.213  1.00 26.48           H  
ATOM   4869  CA  LEU A 330       4.851  26.457 -24.852  1.00 26.48           C  
ATOM   4870  HA  LEU A 330       5.235  27.343 -25.357  1.00 26.48           H  
ATOM   4871  C   LEU A 330       3.820  25.841 -25.791  1.00 26.48           C  
ATOM   4872  CB  LEU A 330       6.049  25.541 -24.558  1.00 26.48           C  
ATOM   4873  HB2 LEU A 330       5.730  24.756 -23.872  1.00 26.48           H  
ATOM   4874  HB3 LEU A 330       6.359  25.063 -25.488  1.00 26.48           H  
ATOM   4875  O   LEU A 330       3.093  24.911 -25.449  1.00 26.48           O  
ATOM   4876  CG  LEU A 330       7.265  26.281 -23.964  1.00 26.48           C  
ATOM   4877  HG  LEU A 330       6.967  26.797 -23.051  1.00 26.48           H  
ATOM   4878  CD1 LEU A 330       8.349  25.264 -23.606  1.00 26.48           C  
ATOM   4879 HD11 LEU A 330       9.197  25.773 -23.149  1.00 26.48           H  
ATOM   4880 HD12 LEU A 330       8.685  24.742 -24.502  1.00 26.48           H  
ATOM   4881 HD13 LEU A 330       7.954  24.539 -22.895  1.00 26.48           H  
ATOM   4882  CD2 LEU A 330       7.883  27.296 -24.933  1.00 26.48           C  
ATOM   4883 HD21 LEU A 330       8.105  26.821 -25.889  1.00 26.48           H  
ATOM   4884 HD22 LEU A 330       7.204  28.135 -25.084  1.00 26.48           H  
ATOM   4885 HD23 LEU A 330       8.805  27.694 -24.509  1.00 26.48           H  
ATOM   4886  N   SER A 331       3.731  26.466 -26.954  1.00 28.12           N  
ATOM   4887  H   SER A 331       4.320  27.276 -27.086  1.00 28.12           H  
ATOM   4888  CA  SER A 331       2.857  26.151 -28.067  1.00 28.12           C  
ATOM   4889  HA  SER A 331       1.824  26.311 -27.758  1.00 28.12           H  
ATOM   4890  C   SER A 331       3.030  24.708 -28.553  1.00 28.12           C  
ATOM   4891  CB  SER A 331       3.203  27.128 -29.199  1.00 28.12           C  
ATOM   4892  HB2 SER A 331       4.215  26.928 -29.551  1.00 28.12           H  
ATOM   4893  HB3 SER A 331       2.506  26.992 -30.026  1.00 28.12           H  
ATOM   4894  O   SER A 331       4.142  24.191 -28.603  1.00 28.12           O  
ATOM   4895  OG  SER A 331       3.126  28.463 -28.725  1.00 28.12           O  
ATOM   4896  HG  SER A 331       3.440  29.062 -29.407  1.00 28.12           H  
ATOM   4897  N   SER A 332       1.923  24.137 -29.034  1.00 27.59           N  
ATOM   4898  H   SER A 332       1.072  24.657 -28.873  1.00 27.59           H  
ATOM   4899  CA  SER A 332       1.766  22.864 -29.759  1.00 27.59           C  
ATOM   4900  HA  SER A 332       0.901  23.058 -30.394  1.00 27.59           H  
ATOM   4901  C   SER A 332       1.373  21.625 -28.930  1.00 27.59           C  
ATOM   4902  CB  SER A 332       2.876  22.595 -30.791  1.00 27.59           C  
ATOM   4903  HB2 SER A 332       3.107  23.516 -31.327  1.00 27.59           H  
ATOM   4904  HB3 SER A 332       2.515  21.862 -31.513  1.00 27.59           H  
ATOM   4905  O   SER A 332       2.084  21.155 -28.053  1.00 27.59           O  
ATOM   4906  OG  SER A 332       4.052  22.091 -30.204  1.00 27.59           O  
ATOM   4907  HG  SER A 332       4.290  22.691 -29.494  1.00 27.59           H  
ATOM   4908  N   LEU A 333       0.218  21.075 -29.323  1.00 27.07           N  
ATOM   4909  H   LEU A 333      -0.253  21.569 -30.068  1.00 27.07           H  
ATOM   4910  CA  LEU A 333      -0.423  19.815 -28.927  1.00 27.07           C  
ATOM   4911  HA  LEU A 333      -1.161  19.673 -29.716  1.00 27.07           H  
ATOM   4912  C   LEU A 333      -1.278  19.820 -27.642  1.00 27.07           C  
ATOM   4913  CB  LEU A 333       0.549  18.629 -29.077  1.00 27.07           C  
ATOM   4914  HB2 LEU A 333       1.429  18.930 -29.646  1.00 27.07           H  
ATOM   4915  HB3 LEU A 333       0.891  18.330 -28.086  1.00 27.07           H  
ATOM   4916  O   LEU A 333      -0.818  19.642 -26.520  1.00 27.07           O  
ATOM   4917  CG  LEU A 333      -0.088  17.425 -29.792  1.00 27.07           C  
ATOM   4918  HG  LEU A 333      -1.031  17.169 -29.309  1.00 27.07           H  
ATOM   4919  CD1 LEU A 333      -0.337  17.703 -31.282  1.00 27.07           C  
ATOM   4920 HD11 LEU A 333       0.588  18.017 -31.765  1.00 27.07           H  
ATOM   4921 HD12 LEU A 333      -1.100  18.469 -31.422  1.00 27.07           H  
ATOM   4922 HD13 LEU A 333      -0.694  16.792 -31.763  1.00 27.07           H  
ATOM   4923  CD2 LEU A 333       0.854  16.227 -29.701  1.00 27.07           C  
ATOM   4924 HD21 LEU A 333       0.398  15.363 -30.185  1.00 27.07           H  
ATOM   4925 HD22 LEU A 333       1.027  15.981 -28.653  1.00 27.07           H  
ATOM   4926 HD23 LEU A 333       1.804  16.457 -30.183  1.00 27.07           H  
ATOM   4927  N   GLN A 334      -2.582  20.001 -27.869  1.00 27.62           N  
ATOM   4928  H   GLN A 334      -2.875  20.061 -28.833  1.00 27.62           H  
ATOM   4929  CA  GLN A 334      -3.659  19.928 -26.889  1.00 27.62           C  
ATOM   4930  HA  GLN A 334      -3.362  20.462 -25.986  1.00 27.62           H  
ATOM   4931  C   GLN A 334      -3.987  18.474 -26.518  1.00 27.62           C  
ATOM   4932  CB  GLN A 334      -4.911  20.593 -27.483  1.00 27.62           C  
ATOM   4933  HB2 GLN A 334      -5.699  20.472 -26.740  1.00 27.62           H  
ATOM   4934  HB3 GLN A 334      -5.224  20.077 -28.391  1.00 27.62           H  
ATOM   4935  O   GLN A 334      -4.404  17.703 -27.378  1.00 27.62           O  
ATOM   4936  CG  GLN A 334      -4.727  22.089 -27.788  1.00 27.62           C  
ATOM   4937  HG2 GLN A 334      -4.397  22.221 -28.818  1.00 27.62           H  
ATOM   4938  HG3 GLN A 334      -3.961  22.495 -27.128  1.00 27.62           H
[truncated: 449,154 more chars]
