# Supplementary material for: A glutamine-based single α-helix scaffold to target globular proteins
Source: Nat Commun. 2022 Nov 18;13:7073. doi: 10.1038/s41467-022-34793-6 (PMC9674830; doi:10.1038/s41467-022-34793-6)
Supplement: Supplementary file 7 — Supplementary Data 4 [file 41467_2022_34793_MOESM7_ESM.zip › ColabFold_p37n/p37n_no_MSAs/Q05785.pdb]

ATOM      1  N   MET A   1      15.142 -14.374 -15.939  1.00 49.44           N  
ATOM      2  H   MET A   1      14.945 -15.153 -16.550  1.00 49.44           H  
ATOM      3  H2  MET A   1      15.734 -14.679 -15.180  1.00 49.44           H  
ATOM      4  H3  MET A   1      15.645 -13.668 -16.457  1.00 49.44           H  
ATOM      5  CA  MET A   1      13.885 -13.805 -15.385  1.00 49.44           C  
ATOM      6  HA  MET A   1      13.287 -13.391 -16.197  1.00 49.44           H  
ATOM      7  C   MET A   1      14.216 -12.672 -14.420  1.00 49.44           C  
ATOM      8  CB  MET A   1      13.048 -14.865 -14.653  1.00 49.44           C  
ATOM      9  HB2 MET A   1      13.671 -15.394 -13.932  1.00 49.44           H  
ATOM     10  HB3 MET A   1      12.244 -14.368 -14.110  1.00 49.44           H  
ATOM     11  O   MET A   1      15.286 -12.708 -13.826  1.00 49.44           O  
ATOM     12  CG  MET A   1      12.410 -15.866 -15.620  1.00 49.44           C  
ATOM     13  HG2 MET A   1      13.182 -16.412 -16.161  1.00 49.44           H  
ATOM     14  HG3 MET A   1      11.811 -15.312 -16.342  1.00 49.44           H  
ATOM     15  SD  MET A   1      11.319 -17.054 -14.801  1.00 49.44           S  
ATOM     16  CE  MET A   1      12.506 -18.277 -14.182  1.00 49.44           C  
ATOM     17  HE1 MET A   1      11.965 -19.076 -13.675  1.00 49.44           H  
ATOM     18  HE2 MET A   1      13.195 -17.810 -13.479  1.00 49.44           H  
ATOM     19  HE3 MET A   1      13.062 -18.705 -15.017  1.00 49.44           H  
ATOM     20  N   SER A   2      13.330 -11.683 -14.256  1.00 60.85           N  
ATOM     21  H   SER A   2      12.437 -11.720 -14.727  1.00 60.85           H  
ATOM     22  CA  SER A   2      13.529 -10.562 -13.320  1.00 60.85           C  
ATOM     23  HA  SER A   2      14.598 -10.363 -13.244  1.00 60.85           H  
ATOM     24  C   SER A   2      13.014 -10.879 -11.907  1.00 60.85           C  
ATOM     25  CB  SER A   2      12.871  -9.287 -13.870  1.00 60.85           C  
ATOM     26  HB2 SER A   2      13.160  -9.152 -14.912  1.00 60.85           H  
ATOM     27  HB3 SER A   2      13.219  -8.425 -13.302  1.00 60.85           H  
ATOM     28  O   SER A   2      12.163 -11.752 -11.726  1.00 60.85           O  
ATOM     29  OG  SER A   2      11.461  -9.367 -13.771  1.00 60.85           O  
ATOM     30  HG  SER A   2      11.080  -8.739 -14.389  1.00 60.85           H  
ATOM     31  N   LYS A   3      13.485 -10.132 -10.895  1.00 66.48           N  
ATOM     32  H   LYS A   3      14.196  -9.444 -11.097  1.00 66.48           H  
ATOM     33  CA  LYS A   3      13.004 -10.272  -9.505  1.00 66.48           C  
ATOM     34  HA  LYS A   3      13.118 -11.313  -9.204  1.00 66.48           H  
ATOM     35  C   LYS A   3      11.500  -9.982  -9.376  1.00 66.48           C  
ATOM     36  CB  LYS A   3      13.832  -9.394  -8.540  1.00 66.48           C  
ATOM     37  HB2 LYS A   3      13.834  -8.365  -8.898  1.00 66.48           H  
ATOM     38  HB3 LYS A   3      13.350  -9.411  -7.563  1.00 66.48           H  
ATOM     39  O   LYS A   3      10.832 -10.669  -8.610  1.00 66.48           O  
ATOM     40  CG  LYS A   3      15.283  -9.888  -8.370  1.00 66.48           C  
ATOM     41  HG2 LYS A   3      15.785  -9.865  -9.337  1.00 66.48           H  
ATOM     42  HG3 LYS A   3      15.267 -10.918  -8.013  1.00 66.48           H  
ATOM     43  CD  LYS A   3      16.084  -9.025  -7.376  1.00 66.48           C  
ATOM     44  HD2 LYS A   3      15.594  -9.052  -6.402  1.00 66.48           H  
ATOM     45  HD3 LYS A   3      16.099  -7.996  -7.734  1.00 66.48           H  
ATOM     46  CE  LYS A   3      17.527  -9.543  -7.242  1.00 66.48           C  
ATOM     47  HE2 LYS A   3      17.499 -10.562  -6.855  1.00 66.48           H  
ATOM     48  HE3 LYS A   3      17.973  -9.583  -8.236  1.00 66.48           H  
ATOM     49  NZ  LYS A   3      18.365  -8.687  -6.357  1.00 66.48           N  
ATOM     50  HZ1 LYS A   3      17.992  -8.649  -5.419  1.00 66.48           H  
ATOM     51  HZ2 LYS A   3      19.307  -9.048  -6.300  1.00 66.48           H  
ATOM     52  HZ3 LYS A   3      18.426  -7.745  -6.715  1.00 66.48           H  
ATOM     53  N   GLN A   4      10.957  -9.035 -10.152  1.00 65.62           N  
ATOM     54  H   GLN A   4      11.556  -8.521 -10.782  1.00 65.62           H  
ATOM     55  CA  GLN A   4       9.513  -8.763 -10.178  1.00 65.62           C  
ATOM     56  HA  GLN A   4       9.157  -8.679  -9.152  1.00 65.62           H  
ATOM     57  C   GLN A   4       8.718  -9.912 -10.816  1.00 65.62           C  
ATOM     58  CB  GLN A   4       9.198  -7.441 -10.901  1.00 65.62           C  
ATOM     59  HB2 GLN A   4       9.628  -7.472 -11.903  1.00 65.62           H  
ATOM     60  HB3 GLN A   4       8.117  -7.365 -11.015  1.00 65.62           H  
ATOM     61  O   GLN A   4       7.732 -10.332 -10.230  1.00 65.62           O  
ATOM     62  CG  GLN A   4       9.688  -6.163 -10.193  1.00 65.62           C  
ATOM     63  HG2 GLN A   4      10.778  -6.149 -10.202  1.00 65.62           H  
ATOM     64  HG3 GLN A   4       9.339  -5.303 -10.765  1.00 65.62           H  
ATOM     65  CD  GLN A   4       9.210  -5.999  -8.748  1.00 65.62           C  
ATOM     66  NE2 GLN A   4       7.931  -6.133  -8.473  1.00 65.62           N  
ATOM     67 HE21 GLN A   4       7.244  -6.304  -9.193  1.00 65.62           H  
ATOM     68 HE22 GLN A   4       7.612  -6.068  -7.517  1.00 65.62           H  
ATOM     69  OE1 GLN A   4      10.002  -5.725  -7.857  1.00 65.62           O  
ATOM     70  N   PHE A   5       9.162 -10.488 -11.942  1.00 59.47           N  
ATOM     71  H   PHE A   5       9.991 -10.128 -12.393  1.00 59.47           H  
ATOM     72  CA  PHE A   5       8.446 -11.599 -12.593  1.00 59.47           C  
ATOM     73  HA  PHE A   5       7.444 -11.264 -12.860  1.00 59.47           H  
ATOM     74  C   PHE A   5       8.287 -12.813 -11.658  1.00 59.47           C  
ATOM     75  CB  PHE A   5       9.192 -11.981 -13.880  1.00 59.47           C  
ATOM     76  HB2 PHE A   5       9.334 -11.081 -14.479  1.00 59.47           H  
ATOM     77  HB3 PHE A   5      10.180 -12.362 -13.622  1.00 59.47           H  
ATOM     78  O   PHE A   5       7.223 -13.426 -11.595  1.00 59.47           O  
ATOM     79  CG  PHE A   5       8.477 -13.006 -14.740  1.00 59.47           C  
ATOM     80  CD1 PHE A   5       8.742 -14.381 -14.581  1.00 59.47           C  
ATOM     81  HD1 PHE A   5       9.440 -14.723 -13.832  1.00 59.47           H  
ATOM     82  CD2 PHE A   5       7.545 -12.583 -15.708  1.00 59.47           C  
ATOM     83  HD2 PHE A   5       7.327 -11.534 -15.837  1.00 59.47           H  
ATOM     84  CE1 PHE A   5       8.082 -15.325 -15.391  1.00 59.47           C  
ATOM     85  HE1 PHE A   5       8.278 -16.380 -15.268  1.00 59.47           H  
ATOM     86  CE2 PHE A   5       6.887 -13.528 -16.516  1.00 59.47           C  
ATOM     87  HE2 PHE A   5       6.172 -13.204 -17.257  1.00 59.47           H  
ATOM     88  CZ  PHE A   5       7.157 -14.898 -16.358  1.00 59.47           C  
ATOM     89  HZ  PHE A   5       6.647 -15.621 -16.978  1.00 59.47           H  
ATOM     90  N   VAL A   6       9.317 -13.109 -10.857  1.00 65.51           N  
ATOM     91  H   VAL A   6      10.169 -12.578 -10.966  1.00 65.51           H  
ATOM     92  CA  VAL A   6       9.271 -14.177  -9.843  1.00 65.51           C  
ATOM     93  HA  VAL A   6       8.844 -15.065 -10.311  1.00 65.51           H  
ATOM     94  C   VAL A   6       8.339 -13.828  -8.667  1.00 65.51           C  
ATOM     95  CB  VAL A   6      10.699 -14.542  -9.383  1.00 65.51           C  
ATOM     96  HB  VAL A   6      11.180 -13.654  -8.974  1.00 65.51           H  
ATOM     97  O   VAL A   6       7.722 -14.736  -8.110  1.00 65.51           O  
ATOM     98  CG1 VAL A   6      10.719 -15.643  -8.313  1.00 65.51           C  
ATOM     99 HG11 VAL A   6      11.748 -15.916  -8.078  1.00 65.51           H  
ATOM    100 HG12 VAL A   6      10.187 -16.522  -8.675  1.00 65.51           H  
ATOM    101 HG13 VAL A   6      10.244 -15.287  -7.399  1.00 65.51           H  
ATOM    102  CG2 VAL A   6      11.538 -15.056 -10.565  1.00 65.51           C  
ATOM    103 HG21 VAL A   6      11.070 -15.939 -11.000  1.00 65.51           H  
ATOM    104 HG22 VAL A   6      12.541 -15.313 -10.225  1.00 65.51           H  
ATOM    105 HG23 VAL A   6      11.627 -14.288 -11.334  1.00 65.51           H  
ATOM    106  N   ARG A   7       8.157 -12.540  -8.319  1.00 67.52           N  
ATOM    107  H   ARG A   7       8.650 -11.829  -8.840  1.00 67.52           H  
ATOM    108  CA  ARG A   7       7.078 -12.109  -7.404  1.00 67.52           C  
ATOM    109  HA  ARG A   7       7.086 -12.746  -6.520  1.00 67.52           H  
ATOM    110  C   ARG A   7       5.707 -12.326  -8.047  1.00 67.52           C  
ATOM    111  CB  ARG A   7       7.218 -10.642  -6.941  1.00 67.52           C  
ATOM    112  HB2 ARG A   7       6.322 -10.379  -6.379  1.00 67.52           H  
ATOM    113  HB3 ARG A   7       7.258  -9.980  -7.806  1.00 67.52           H  
ATOM    114  O   ARG A   7       4.881 -12.995  -7.441  1.00 67.52           O  
ATOM    115  CG  ARG A   7       8.432 -10.364  -6.041  1.00 67.52           C  
ATOM    116  HG2 ARG A   7       9.350 -10.590  -6.584  1.00 67.52           H  
ATOM    117  HG3 ARG A   7       8.381 -10.994  -5.153  1.00 67.52           H  
ATOM    118  CD  ARG A   7       8.439  -8.887  -5.616  1.00 67.52           C  
ATOM    119  HD2 ARG A   7       8.350  -8.264  -6.507  1.00 67.52           H  
ATOM    120  HD3 ARG A   7       7.570  -8.707  -4.983  1.00 67.52           H  
ATOM    121  NE  ARG A   7       9.658  -8.507  -4.874  1.00 67.52           N  
ATOM    122  HE  ARG A   7      10.311  -9.245  -4.653  1.00 67.52           H  
ATOM    123  NH1 ARG A   7       9.212  -6.244  -4.679  1.00 67.52           N  
ATOM    124 HH11 ARG A   7       8.326  -6.350  -5.152  1.00 67.52           H  
ATOM    125 HH12 ARG A   7       9.449  -5.349  -4.275  1.00 67.52           H  
ATOM    126  NH2 ARG A   7      11.071  -7.059  -3.826  1.00 67.52           N  
ATOM    127 HH21 ARG A   7      11.301  -6.099  -3.612  1.00 67.52           H  
ATOM    128 HH22 ARG A   7      11.695  -7.799  -3.539  1.00 67.52           H  
ATOM    129  CZ  ARG A   7       9.964  -7.281  -4.473  1.00 67.52           C  
ATOM    130  N   SER A   8       5.482 -11.845  -9.272  1.00 66.18           N  
ATOM    131  H   SER A   8       6.199 -11.279  -9.702  1.00 66.18           H  
ATOM    132  CA  SER A   8       4.203 -11.969  -9.992  1.00 66.18           C  
ATOM    133  HA  SER A   8       3.437 -11.424  -9.441  1.00 66.18           H  
ATOM    134  C   SER A   8       3.740 -13.423 -10.115  1.00 66.18           C  
ATOM    135  CB  SER A   8       4.314 -11.350 -11.392  1.00 66.18           C  
ATOM    136  HB2 SER A   8       3.350 -11.407 -11.895  1.00 66.18           H  
ATOM    137  HB3 SER A   8       5.048 -11.904 -11.978  1.00 66.18           H  
ATOM    138  O   SER A   8       2.636 -13.750  -9.683  1.00 66.18           O  
ATOM    139  OG  SER A   8       4.725  -9.999 -11.303  1.00 66.18           O  
ATOM    140  HG  SER A   8       3.957  -9.434 -11.417  1.00 66.18           H  
ATOM    141  N   ALA A   9       4.608 -14.314 -10.604  1.00 58.47           N  
ATOM    142  H   ALA A   9       5.499 -13.990 -10.952  1.00 58.47           H  
ATOM    143  CA  ALA A   9       4.299 -15.737 -10.729  1.00 58.47           C  
ATOM    144  HA  ALA A   9       3.404 -15.848 -11.341  1.00 58.47           H  
ATOM    145  C   ALA A   9       4.005 -16.384  -9.363  1.00 58.47           C  
ATOM    146  CB  ALA A   9       5.464 -16.424 -11.451  1.00 58.47           C  
ATOM    147  HB1 ALA A   9       5.235 -17.481 -11.588  1.00 58.47           H  
ATOM    148  HB2 ALA A   9       5.611 -15.969 -12.430  1.00 58.47           H  
ATOM    149  HB3 ALA A   9       6.381 -16.326 -10.870  1.00 58.47           H  
ATOM    150  O   ALA A   9       3.019 -17.103  -9.223  1.00 58.47           O  
ATOM    151  N   LYS A  10       4.801 -16.089  -8.323  1.00 64.45           N  
ATOM    152  H   LYS A  10       5.584 -15.469  -8.476  1.00 64.45           H  
ATOM    153  CA  LYS A  10       4.598 -16.656  -6.976  1.00 64.45           C  
ATOM    154  HA  LYS A  10       4.291 -17.692  -7.115  1.00 64.45           H  
ATOM    155  C   LYS A  10       3.448 -16.003  -6.189  1.00 64.45           C  
ATOM    156  CB  LYS A  10       5.937 -16.668  -6.221  1.00 64.45           C  
ATOM    157  HB2 LYS A  10       6.701 -17.051  -6.897  1.00 64.45           H  
ATOM    158  HB3 LYS A  10       6.211 -15.654  -5.928  1.00 64.45           H  
ATOM    159  O   LYS A  10       2.983 -16.583  -5.210  1.00 64.45           O  
ATOM    160  CG  LYS A  10       5.877 -17.576  -4.982  1.00 64.45           C  
ATOM    161  HG2 LYS A  10       5.314 -18.476  -5.232  1.00 64.45           H  
ATOM    162  HG3 LYS A  10       5.363 -17.057  -4.173  1.00 64.45           H  
ATOM    163  CD  LYS A  10       7.269 -18.005  -4.506  1.00 64.45           C  
ATOM    164  HD2 LYS A  10       7.831 -17.132  -4.171  1.00 64.45           H  
ATOM    165  HD3 LYS A  10       7.792 -18.475  -5.338  1.00 64.45           H  
ATOM    166  CE  LYS A  10       7.107 -19.015  -3.362  1.00 64.45           C  
ATOM    167  HE2 LYS A  10       6.714 -18.497  -2.488  1.00 64.45           H  
ATOM    168  HE3 LYS A  10       6.367 -19.754  -3.668  1.00 64.45           H  
ATOM    169  NZ  LYS A  10       8.384 -19.701  -3.040  1.00 64.45           N  
ATOM    170  HZ1 LYS A  10       9.091 -19.039  -2.754  1.00 64.45           H  
ATOM    171  HZ2 LYS A  10       8.720 -20.204  -3.849  1.00 64.45           H  
ATOM    172  HZ3 LYS A  10       8.246 -20.374  -2.299  1.00 64.45           H  
ATOM    173  N   ASN A  11       2.970 -14.836  -6.617  1.00 69.71           N  
ATOM    174  H   ASN A  11       3.469 -14.367  -7.360  1.00 69.71           H  
ATOM    175  CA  ASN A  11       1.736 -14.224  -6.131  1.00 69.71           C  
ATOM    176  HA  ASN A  11       1.679 -14.365  -5.052  1.00 69.71           H  
ATOM    177  C   ASN A  11       0.515 -14.938  -6.740  1.00 69.71           C  
ATOM    178  CB  ASN A  11       1.752 -12.708  -6.417  1.00 69.71           C  
ATOM    179  HB2 ASN A  11       0.736 -12.328  -6.309  1.00 69.71           H  
ATOM    180  HB3 ASN A  11       2.057 -12.530  -7.448  1.00 69.71           H  
ATOM    181  O   ASN A  11      -0.332 -15.429  -5.995  1.00 69.71           O  
ATOM    182  CG  ASN A  11       2.649 -11.899  -5.485  1.00 69.71           C  
ATOM    183  ND2 ASN A  11       3.005 -10.693  -5.870  1.00 69.71           N  
ATOM    184 HD21 ASN A  11       2.668 -10.318  -6.745  1.00 69.71           H  
ATOM    185 HD22 ASN A  11       3.591 -10.126  -5.274  1.00 69.71           H  
ATOM    186  OD1 ASN A  11       2.999 -12.312  -4.384  1.00 69.71           O  
ATOM    187  N   MET A  12       0.486 -15.085  -8.072  1.00 56.25           N  
ATOM    188  H   MET A  12       1.222 -14.658  -8.615  1.00 56.25           H  
ATOM    189  CA  MET A  12      -0.560 -15.810  -8.810  1.00 56.25           C  
ATOM    190  HA  MET A  12      -1.521 -15.333  -8.622  1.00 56.25           H  
ATOM    191  C   MET A  12      -0.676 -17.274  -8.355  1.00 56.25           C  
ATOM    192  CB  MET A  12      -0.251 -15.707 -10.313  1.00 56.25           C  
ATOM    193  HB2 MET A  12       0.739 -16.121 -10.506  1.00 56.25           H  
ATOM    194  HB3 MET A  12      -0.239 -14.655 -10.597  1.00 56.25           H  
ATOM    195  O   MET A  12      -1.761 -17.715  -7.992  1.00 56.25           O  
ATOM    196  CG  MET A  12      -1.264 -16.444 -11.196  1.00 56.25           C  
ATOM    197  HG2 MET A  12      -1.289 -17.494 -10.905  1.00 56.25           H  
ATOM    198  HG3 MET A  12      -2.258 -16.026 -11.042  1.00 56.25           H  
ATOM    199  SD  MET A  12      -0.859 -16.384 -12.962  1.00 56.25           S  
ATOM    200  CE  MET A  12      -1.456 -14.727 -13.392  1.00 56.25           C  
ATOM    201  HE1 MET A  12      -1.300 -14.553 -14.457  1.00 56.25           H  
ATOM    202  HE2 MET A  12      -2.522 -14.655 -13.174  1.00 56.25           H  
ATOM    203  HE3 MET A  12      -0.914 -13.974 -12.820  1.00 56.25           H  
ATOM    204  N   MET A  13       0.452 -17.991  -8.258  1.00 53.72           N  
ATOM    205  H   MET A  13       1.301 -17.569  -8.608  1.00 53.72           H  
ATOM    206  CA  MET A  13       0.541 -19.385  -7.784  1.00 53.72           C  
ATOM    207  HA  MET A  13       0.009 -20.028  -8.485  1.00 53.72           H  
ATOM    208  C   MET A  13      -0.073 -19.607  -6.389  1.00 53.72           C  
ATOM    209  CB  MET A  13       2.031 -19.784  -7.763  1.00 53.72           C  
ATOM    210  HB2 MET A  13       2.537 -19.182  -7.008  1.00 53.72           H  
ATOM    211  HB3 MET A  13       2.471 -19.560  -8.734  1.00 53.72           H  
ATOM    212  O   MET A  13      -0.344 -20.744  -6.012  1.00 53.72           O  
ATOM    213  CG  MET A  13       2.311 -21.265  -7.472  1.00 53.72           C  
ATOM    214  HG2 MET A  13       1.966 -21.858  -8.319  1.00 53.72           H  
ATOM    215  HG3 MET A  13       1.760 -21.586  -6.588  1.00 53.72           H  
ATOM    216  SD  MET A  13       4.055 -21.644  -7.148  1.00 53.72           S  
ATOM    217  CE  MET A  13       3.890 -23.438  -6.933  1.00 53.72           C  
ATOM    218  HE1 MET A  13       4.865 -23.876  -6.722  1.00 53.72           H  
ATOM    219  HE2 MET A  13       3.209 -23.651  -6.108  1.00 53.72           H  
ATOM    220  HE3 MET A  13       3.491 -23.880  -7.846  1.00 53.72           H  
ATOM    221  N   LYS A  14      -0.271 -18.544  -5.598  1.00 67.84           N  
ATOM    222  H   LYS A  14      -0.087 -17.626  -5.977  1.00 67.84           H  
ATOM    223  CA  LYS A  14      -0.818 -18.641  -4.243  1.00 67.84           C  
ATOM    224  HA  LYS A  14      -1.050 -19.691  -4.062  1.00 67.84           H  
ATOM    225  C   LYS A  14      -2.170 -17.952  -4.039  1.00 67.84           C  
ATOM    226  CB  LYS A  14       0.243 -18.195  -3.224  1.00 67.84           C  
ATOM    227  HB2 LYS A  14       1.223 -18.090  -3.689  1.00 67.84           H  
ATOM    228  HB3 LYS A  14      -0.060 -17.230  -2.815  1.00 67.84           H  
ATOM    229  O   LYS A  14      -2.611 -17.881  -2.894  1.00 67.84           O  
ATOM    230  CG  LYS A  14       0.329 -19.234  -2.103  1.00 67.84           C  
ATOM    231  HG2 LYS A  14       0.903 -20.094  -2.450  1.00 67.84           H  
ATOM    232  HG3 LYS A  14      -0.683 -19.571  -1.881  1.00 67.84           H  
ATOM    233  CD  LYS A  14       0.953 -18.677  -0.819  1.00 67.84           C  
ATOM    234  HD2 LYS A  14       0.456 -17.745  -0.552  1.00 67.84           H  
ATOM    235  HD3 LYS A  14       2.012 -18.479  -0.985  1.00 67.84           H  
ATOM    236  CE  LYS A  14       0.781 -19.675   0.335  1.00 67.84           C  
ATOM    237  HE2 LYS A  14       1.305 -19.289   1.210  1.00 67.84           H  
ATOM    238  HE3 LYS A  14       1.241 -20.621   0.052  1.00 67.84           H  
ATOM    239  NZ  LYS A  14      -0.657 -19.885   0.663  1.00 67.84           N  
ATOM    240  HZ1 LYS A  14      -1.107 -19.017   0.915  1.00 67.84           H  
ATOM    241  HZ2 LYS A  14      -1.158 -20.241  -0.139  1.00 67.84           H  
ATOM    242  HZ3 LYS A  14      -0.780 -20.542   1.420  1.00 67.84           H  
ATOM    243  N   GLY A  15      -2.801 -17.455  -5.106  1.00 75.14           N  
ATOM    244  H   GLY A  15      -2.390 -17.591  -6.019  1.00 75.14           H  
ATOM    245  CA  GLY A  15      -4.119 -16.816  -5.044  1.00 75.14           C  
ATOM    246  HA2 GLY A  15      -4.446 -16.591  -6.059  1.00 75.14           H  
ATOM    247  HA3 GLY A  15      -4.835 -17.508  -4.602  1.00 75.14           H  
ATOM    248  C   GLY A  15      -4.164 -15.511  -4.241  1.00 75.14           C  
ATOM    249  O   GLY A  15      -5.218 -15.173  -3.714  1.00 75.14           O  
ATOM    250  N   TYR A  16      -3.043 -14.788  -4.107  1.00 79.84           N  
ATOM    251  H   TYR A  16      -2.215 -15.074  -4.611  1.00 79.84           H  
ATOM    252  CA  TYR A  16      -3.053 -13.488  -3.425  1.00 79.84           C  
ATOM    253  HA  TYR A  16      -3.525 -13.618  -2.451  1.00 79.84           H  
ATOM    254  C   TYR A  16      -3.893 -12.477  -4.230  1.00 79.84           C  
ATOM    255  CB  TYR A  16      -1.626 -12.952  -3.202  1.00 79.84           C  
ATOM    256  HB2 TYR A  16      -1.711 -11.912  -2.886  1.00 79.84           H  
ATOM    257  HB3 TYR A  16      -1.099 -12.951  -4.156  1.00 79.84           H  
ATOM    258  O   TYR A  16      -3.618 -12.256  -5.411  1.00 79.84           O  
ATOM    259  CG  TYR A  16      -0.773 -13.662  -2.158  1.00 79.84           C  
ATOM    260  CD1 TYR A  16      -0.916 -13.353  -0.793  1.00 79.84           C  
ATOM    261  HD1 TYR A  16      -1.650 -12.622  -0.488  1.00 79.84           H  
ATOM    262  CD2 TYR A  16       0.213 -14.586  -2.546  1.00 79.84           C  
ATOM    263  HD2 TYR A  16       0.300 -14.855  -3.588  1.00 79.84           H  
ATOM    264  CE1 TYR A  16      -0.129 -13.989   0.183  1.00 79.84           C  
ATOM    265  HE1 TYR A  16      -0.297 -13.764   1.226  1.00 79.84           H  
ATOM    266  CE2 TYR A  16       1.051 -15.186  -1.584  1.00 79.84           C  
ATOM    267  HE2 TYR A  16       1.809 -15.890  -1.894  1.00 79.84           H  
ATOM    268  OH  TYR A  16       1.649 -15.499   0.724  1.00 79.84           O  
ATOM    269  HH  TYR A  16       1.334 -15.276   1.603  1.00 79.84           H  
ATOM    270  CZ  TYR A  16       0.861 -14.908  -0.214  1.00 79.84           C  
ATOM    271  N   SER A  17      -4.873 -11.848  -3.576  1.00 88.04           N  
ATOM    272  H   SER A  17      -5.060 -12.140  -2.628  1.00 88.04           H  
ATOM    273  CA  SER A  17      -5.723 -10.774  -4.127  1.00 88.04           C  
ATOM    274  HA  SER A  17      -6.326 -11.182  -4.939  1.00 88.04           H  
ATOM    275  C   SER A  17      -4.916  -9.587  -4.678  1.00 88.04           C  
ATOM    276  CB  SER A  17      -6.670 -10.300  -3.017  1.00 88.04           C  
ATOM    277  HB2 SER A  17      -7.472 -11.026  -2.879  1.00 88.04           H  
ATOM    278  HB3 SER A  17      -6.100 -10.242  -2.091  1.00 88.04           H  
ATOM    279  O   SER A  17      -3.768  -9.370  -4.289  1.00 88.04           O  
ATOM    280  OG  SER A  17      -7.216  -9.021  -3.263  1.00 88.04           O  
ATOM    281  HG  SER A  17      -7.461  -8.695  -2.394  1.00 88.04           H  
ATOM    282  N   SER A  18      -5.532  -8.770  -5.542  1.00 87.53           N  
ATOM    283  H   SER A  18      -6.516  -8.945  -5.691  1.00 87.53           H  
ATOM    284  CA  SER A  18      -4.968  -7.498  -6.026  1.00 87.53           C  
ATOM    285  HA  SER A  18      -4.138  -7.714  -6.699  1.00 87.53           H  
ATOM    286  C   SER A  18      -4.439  -6.626  -4.881  1.00 87.53           C  
ATOM    287  CB  SER A  18      -6.049  -6.719  -6.792  1.00 87.53           C  
ATOM    288  HB2 SER A  18      -6.887  -6.517  -6.125  1.00 87.53           H  
ATOM    289  HB3 SER A  18      -6.408  -7.323  -7.626  1.00 87.53           H  
ATOM    290  O   SER A  18      -3.317  -6.124  -4.960  1.00 87.53           O  
ATOM    291  OG  SER A  18      -5.545  -5.488  -7.288  1.00 87.53           O  
ATOM    292  HG  SER A  18      -4.909  -5.683  -7.980  1.00 87.53           H  
ATOM    293  N   THR A  19      -5.208  -6.496  -3.799  1.00 91.90           N  
ATOM    294  H   THR A  19      -6.110  -6.949  -3.776  1.00 91.90           H  
ATOM    295  CA  THR A  19      -4.877  -5.626  -2.663  1.00 91.90           C  
ATOM    296  HA  THR A  19      -4.458  -4.696  -3.046  1.00 91.90           H  
ATOM    297  C   THR A  19      -3.823  -6.261  -1.762  1.00 91.90           C  
ATOM    298  CB  THR A  19      -6.156  -5.266  -1.904  1.00 91.90           C  
ATOM    299  HB  THR A  19      -6.614  -6.167  -1.497  1.00 91.90           H  
ATOM    300  O   THR A  19      -2.824  -5.609  -1.445  1.00 91.90           O  
ATOM    301  CG2 THR A  19      -5.901  -4.274  -0.773  1.00 91.90           C  
ATOM    302 HG21 THR A  19      -5.397  -3.383  -1.147  1.00 91.90           H  
ATOM    303 HG22 THR A  19      -6.851  -3.995  -0.318  1.00 91.90           H  
ATOM    304 HG23 THR A  19      -5.284  -4.749  -0.010  1.00 91.90           H  
ATOM    305  OG1 THR A  19      -7.031  -4.688  -2.840  1.00 91.90           O  
ATOM    306  HG1 THR A  19      -7.904  -4.784  -2.451  1.00 91.90           H  
ATOM    307  N   GLN A  20      -3.937  -7.563  -1.466  1.00 91.54           N  
ATOM    308  H   GLN A  20      -4.819  -8.018  -1.654  1.00 91.54           H  
ATOM    309  CA  GLN A  20      -2.842  -8.329  -0.854  1.00 91.54           C  
ATOM    310  HA  GLN A  20      -2.684  -7.961   0.160  1.00 91.54           H  
ATOM    311  C   GLN A  20      -1.525  -8.149  -1.634  1.00 91.54           C  
ATOM    312  CB  GLN A  20      -3.175  -9.831  -0.794  1.00 91.54           C  
ATOM    313  HB2 GLN A  20      -2.284 -10.364  -0.461  1.00 91.54           H  
ATOM    314  HB3 GLN A  20      -3.418 -10.178  -1.798  1.00 91.54           H  
ATOM    315  O   GLN A  20      -0.489  -7.871  -1.032  1.00 91.54           O  
ATOM    316  CG  GLN A  20      -4.329 -10.198   0.150  1.00 91.54           C  
ATOM    317  HG2 GLN A  20      -4.054  -9.982   1.182  1.00 91.54           H  
ATOM    318  HG3 GLN A  20      -5.190  -9.580  -0.106  1.00 91.54           H  
ATOM    319  CD  GLN A  20      -4.733 -11.669   0.037  1.00 91.54           C  
ATOM    320  NE2 GLN A  20      -5.968 -12.042   0.247  1.00 91.54           N  
ATOM    321 HE21 GLN A  20      -6.712 -11.359   0.283  1.00 91.54           H  
ATOM    322 HE22 GLN A  20      -6.206 -13.017   0.137  1.00 91.54           H  
ATOM    323  OE1 GLN A  20      -3.932 -12.531  -0.281  1.00 91.54           O  
ATOM    324  N   VAL A  21      -1.533  -8.287  -2.966  1.00 91.18           N  
ATOM    325  H   VAL A  21      -2.414  -8.506  -3.408  1.00 91.18           H  
ATOM    326  CA  VAL A  21      -0.347  -8.125  -3.829  1.00 91.18           C  
ATOM    327  HA  VAL A  21       0.443  -8.777  -3.456  1.00 91.18           H  
ATOM    328  C   VAL A  21       0.211  -6.704  -3.766  1.00 91.18           C  
ATOM    329  CB  VAL A  21      -0.654  -8.547  -5.282  1.00 91.18           C  
ATOM    330  HB  VAL A  21      -1.603  -8.117  -5.602  1.00 91.18           H  
ATOM    331  O   VAL A  21       1.426  -6.546  -3.632  1.00 91.18           O  
ATOM    332  CG1 VAL A  21       0.429  -8.122  -6.285  1.00 91.18           C  
ATOM    333 HG11 VAL A  21       1.414  -8.427  -5.931  1.00 91.18           H  
ATOM    334 HG12 VAL A  21       0.228  -8.564  -7.261  1.00 91.18           H  
ATOM    335 HG13 VAL A  21       0.416  -7.039  -6.402  1.00 91.18           H  
ATOM    336  CG2 VAL A  21      -0.747 -10.075  -5.348  1.00 91.18           C  
ATOM    337 HG21 VAL A  21       0.186 -10.521  -5.005  1.00 91.18           H  
ATOM    338 HG22 VAL A  21      -1.560 -10.424  -4.710  1.00 91.18           H  
ATOM    339 HG23 VAL A  21      -0.972 -10.393  -6.367  1.00 91.18           H  
ATOM    340  N   LEU A  22      -0.654  -5.689  -3.799  1.00 92.94           N  
ATOM    341  H   LEU A  22      -1.634  -5.895  -3.929  1.00 92.94           H  
ATOM    342  CA  LEU A  22      -0.267  -4.284  -3.689  1.00 92.94           C  
ATOM    343  HA  LEU A  22       0.406  -4.053  -4.515  1.00 92.94           H  
ATOM    344  C   LEU A  22       0.494  -4.016  -2.380  1.00 92.94           C  
ATOM    345  CB  LEU A  22      -1.539  -3.431  -3.828  1.00 92.94           C  
ATOM    346  HB2 LEU A  22      -2.067  -3.729  -4.733  1.00 92.94           H  
ATOM    347  HB3 LEU A  22      -2.192  -3.640  -2.980  1.00 92.94           H  
ATOM    348  O   LEU A  22       1.607  -3.492  -2.422  1.00 92.94           O  
ATOM    349  CG  LEU A  22      -1.298  -1.915  -3.888  1.00 92.94           C  
ATOM    350  HG  LEU A  22      -0.745  -1.593  -3.006  1.00 92.94           H  
ATOM    351  CD1 LEU A  22      -0.533  -1.498  -5.145  1.00 92.94           C  
ATOM    352 HD11 LEU A  22      -0.524  -0.410  -5.213  1.00 92.94           H  
ATOM    353 HD12 LEU A  22       0.493  -1.863  -5.101  1.00 92.94           H  
ATOM    354 HD13 LEU A  22      -1.033  -1.890  -6.031  1.00 92.94           H  
ATOM    355  CD2 LEU A  22      -2.652  -1.218  -3.905  1.00 92.94           C  
ATOM    356 HD21 LEU A  22      -2.511  -0.138  -3.856  1.00 92.94           H  
ATOM    357 HD22 LEU A  22      -3.256  -1.534  -3.055  1.00 92.94           H  
ATOM    358 HD23 LEU A  22      -3.181  -1.465  -4.825  1.00 92.94           H  
ATOM    359  N   VAL A  23      -0.029  -4.470  -1.232  1.00 94.59           N  
ATOM    360  H   VAL A  23      -0.947  -4.892  -1.259  1.00 94.59           H  
ATOM    361  CA  VAL A  23       0.681  -4.373   0.059  1.00 94.59           C  
ATOM    362  HA  VAL A  23       0.946  -3.330   0.229  1.00 94.59           H  
ATOM    363  C   VAL A  23       1.975  -5.187   0.042  1.00 94.59           C  
ATOM    364  CB  VAL A  23      -0.188  -4.844   1.244  1.00 94.59           C  
ATOM    365  HB  VAL A  23      -0.447  -5.894   1.108  1.00 94.59           H  
ATOM    366  O   VAL A  23       3.009  -4.718   0.520  1.00 94.59           O  
ATOM    367  CG1 VAL A  23       0.553  -4.675   2.582  1.00 94.59           C  
ATOM    368 HG11 VAL A  23      -0.125  -4.871   3.413  1.00 94.59           H  
ATOM    369 HG12 VAL A  23       1.389  -5.371   2.653  1.00 94.59           H  
ATOM    370 HG13 VAL A  23       0.920  -3.654   2.680  1.00 94.59           H  
ATOM    371  CG2 VAL A  23      -1.477  -4.039   1.370  1.00 94.59           C  
ATOM    372 HG21 VAL A  23      -2.084  -4.476   2.163  1.00 94.59           H  
ATOM    373 HG22 VAL A  23      -1.247  -3.004   1.625  1.00 94.59           H  
ATOM    374 HG23 VAL A  23      -2.059  -4.079   0.450  1.00 94.59           H  
ATOM    375  N   ARG A  24       1.960  -6.406  -0.506  1.00 92.73           N  
ATOM    376  H   ARG A  24       1.084  -6.730  -0.889  1.00 92.73           H  
ATOM    377  CA  ARG A  24       3.114  -7.325  -0.494  1.00 92.73           C  
ATOM    378  HA  ARG A  24       3.444  -7.462   0.535  1.00 92.73           H  
ATOM    379  C   ARG A  24       4.325  -6.798  -1.251  1.00 92.73           C  
ATOM    380  CB  ARG A  24       2.701  -8.674  -1.083  1.00 92.73           C  
ATOM    381  HB2 ARG A  24       3.593  -9.242  -1.346  1.00 92.73           H  
ATOM    382  HB3 ARG A  24       2.127  -8.507  -1.994  1.00 92.73           H  
ATOM    383  O   ARG A  24       5.441  -7.036  -0.791  1.00 92.73           O  
ATOM    384  CG  ARG A  24       1.882  -9.495  -0.082  1.00 92.73           C  
ATOM    385  HG2 ARG A  24       2.554  -9.906   0.672  1.00 92.73           H  
ATOM    386  HG3 ARG A  24       1.166  -8.859   0.439  1.00 92.73           H  
ATOM    387  CD  ARG A  24       1.120 -10.621  -0.792  1.00 92.73           C  
ATOM    388  HD2 ARG A  24       0.549 -11.181  -0.052  1.00 92.73           H  
ATOM    389  HD3 ARG A  24       0.406 -10.184  -1.491  1.00 92.73           H  
ATOM    390  NE  ARG A  24       2.021 -11.517  -1.539  1.00 92.73           N  
ATOM    391  HE  ARG A  24       1.981 -11.479  -2.548  1.00 92.73           H  
ATOM    392  NH1 ARG A  24       2.960 -12.566   0.268  1.00 92.73           N  
ATOM    393 HH11 ARG A  24       3.491 -13.337   0.647  1.00 92.73           H  
ATOM    394 HH12 ARG A  24       2.352 -12.013   0.855  1.00 92.73           H  
ATOM    395  NH2 ARG A  24       3.587 -13.122  -1.806  1.00 92.73           N  
ATOM    396 HH21 ARG A  24       3.472 -12.978  -2.799  1.00 92.73           H  
ATOM    397 HH22 ARG A  24       4.170 -13.864  -1.443  1.00 92.73           H  
ATOM    398  CZ  ARG A  24       2.849 -12.397  -1.021  1.00 92.73           C  
ATOM    399  N   ASP A  25       4.123  -6.104  -2.370  1.00 91.76           N  
ATOM    400  H   ASP A  25       3.179  -6.021  -2.717  1.00 91.76           H  
ATOM    401  CA  ASP A  25       5.210  -5.470  -3.123  1.00 91.76           C  
ATOM    402  HA  ASP A  25       6.112  -6.065  -2.978  1.00 91.76           H  
ATOM    403  C   ASP A  25       5.558  -4.073  -2.571  1.00 91.76           C  
ATOM    404  CB  ASP A  25       4.919  -5.497  -4.636  1.00 91.76           C  
ATOM    405  HB2 ASP A  25       5.216  -4.543  -5.072  1.00 91.76           H  
ATOM    406  HB3 ASP A  25       3.852  -5.624  -4.819  1.00 91.76           H  
ATOM    407  O   ASP A  25       6.745  -3.763  -2.458  1.00 91.76           O  
ATOM    408  CG  ASP A  25       5.709  -6.617  -5.331  1.00 91.76           C  
ATOM    409  OD1 ASP A  25       6.781  -6.309  -5.913  1.00 91.76           O  
ATOM    410  OD2 ASP A  25       5.324  -7.805  -5.228  1.00 91.76           O  
ATOM    411  N   ALA A  26       4.576  -3.279  -2.115  1.00 94.27           N  
ATOM    412  H   ALA A  26       3.615  -3.564  -2.238  1.00 94.27           H  
ATOM    413  CA  ALA A  26       4.816  -1.985  -1.456  1.00 94.27           C  
ATOM    414  HA  ALA A  26       5.385  -1.349  -2.134  1.00 94.27           H  
ATOM    415  C   ALA A  26       5.624  -2.113  -0.149  1.00 94.27           C  
ATOM    416  CB  ALA A  26       3.464  -1.316  -1.179  1.00 94.27           C  
ATOM    417  HB1 ALA A  26       3.620  -0.325  -0.751  1.00 94.27           H  
ATOM    418  HB2 ALA A  26       2.903  -1.216  -2.108  1.00 94.27           H  
ATOM    419  HB3 ALA A  26       2.883  -1.916  -0.480  1.00 94.27           H  
ATOM    420  O   ALA A  26       6.452  -1.259   0.164  1.00 94.27           O  
ATOM    421  N   THR A  27       5.421  -3.201   0.600  1.00 94.40           N  
ATOM    422  H   THR A  27       4.677  -3.823   0.319  1.00 94.40           H  
ATOM    423  CA  THR A  27       6.161  -3.511   1.834  1.00 94.40           C  
ATOM    424  HA  THR A  27       6.463  -2.571   2.297  1.00 94.40           H  
ATOM    425  C   THR A  27       7.449  -4.305   1.601  1.00 94.40           C  
ATOM    426  CB  THR A  27       5.296  -4.256   2.869  1.00 94.40           C  
ATOM    427  HB  THR A  27       5.913  -4.483   3.739  1.00 94.40           H  
ATOM    428  O   THR A  27       8.183  -4.522   2.556  1.00 94.40           O  
ATOM    429  CG2 THR A  27       4.108  -3.427   3.353  1.00 94.40           C  
ATOM    430 HG21 THR A  27       3.466  -3.135   2.523  1.00 94.40           H  
ATOM    431 HG22 THR A  27       4.470  -2.529   3.853  1.00 94.40           H  
ATOM    432 HG23 THR A  27       3.528  -4.010   4.069  1.00 94.40           H  
ATOM    433  OG1 THR A  27       4.814  -5.473   2.338  1.00 94.40           O  
ATOM    434  HG1 THR A  27       4.100  -5.230   1.744  1.00 94.40           H  
ATOM    435  N   ALA A  28       7.762  -4.756   0.381  1.00 91.51           N  
ATOM    436  H   ALA A  28       7.169  -4.494  -0.395  1.00 91.51           H  
ATOM    437  CA  ALA A  28       8.791  -5.777   0.146  1.00 91.51           C  
ATOM    438  HA  ALA A  28       8.528  -6.647   0.748  1.00 91.51           H  
ATOM    439  C   ALA A  28      10.228  -5.364   0.526  1.00 91.51           C  
ATOM    440  CB  ALA A  28       8.752  -6.193  -1.326  1.00 91.51           C  
ATOM    441  HB1 ALA A  28       7.762  -6.566  -1.586  1.00 91.51           H  
ATOM    442  HB2 ALA A  28       9.479  -6.986  -1.501  1.00 91.51           H  
ATOM    443  HB3 ALA A  28       8.989  -5.334  -1.954  1.00 91.51           H  
ATOM    444  O   ALA A  28      10.627  -4.210   0.362  1.00 91.51           O  
ATOM    445  N   ASN A  29      11.045  -6.339   0.950  1.00 89.79           N  
ATOM    446  H   ASN A  29      10.638  -7.237   1.170  1.00 89.79           H  
ATOM    447  CA  ASN A  29      12.468  -6.154   1.253  1.00 89.79           C  
ATOM    448  HA  ASN A  29      12.561  -5.247   1.851  1.00 89.79           H  
ATOM    449  C   ASN A  29      13.302  -5.936  -0.026  1.00 89.79           C  
ATOM    450  CB  ASN A  29      12.982  -7.318   2.123  1.00 89.79           C  
ATOM    451  HB2 ASN A  29      12.994  -8.242   1.545  1.00 89.79           H  
ATOM    452  HB3 ASN A  29      12.320  -7.441   2.980  1.00 89.79           H  
ATOM    453  O   ASN A  29      13.847  -6.864  -0.625  1.00 89.79           O  
ATOM    454  CG  ASN A  29      14.363  -7.075   2.704  1.00 89.79           C  
ATOM    455  ND2 ASN A  29      14.836  -7.981   3.527  1.00 89.79           N  
ATOM    456 HD21 ASN A  29      14.306  -8.810   3.755  1.00 89.79           H  
ATOM    457 HD22 ASN A  29      15.659  -7.742   4.062  1.00 89.79           H  
ATOM    458  OD1 ASN A  29      14.993  -6.056   2.486  1.00 89.79           O  
ATOM    459  N   ASP A  30      13.362  -4.673  -0.433  1.00 88.57           N  
ATOM    460  H   ASP A  30      12.784  -4.022   0.079  1.00 88.57           H  
ATOM    461  CA  ASP A  30      14.347  -4.059  -1.320  1.00 88.57           C  
ATOM    462  HA  ASP A  30      15.315  -4.526  -1.140  1.00 88.57           H  
ATOM    463  C   ASP A  30      14.475  -2.567  -0.947  1.00 88.57           C  
ATOM    464  CB  ASP A  30      13.978  -4.288  -2.796  1.00 88.57           C  
ATOM    465  HB2 ASP A  30      13.946  -5.361  -2.989  1.00 88.57           H  
ATOM    466  HB3 ASP A  30      14.771  -3.877  -3.421  1.00 88.57           H  
ATOM    467  O   ASP A  30      13.749  -2.082  -0.076  1.00 88.57           O  
ATOM    468  CG  ASP A  30      12.651  -3.661  -3.220  1.00 88.57           C  
ATOM    469  OD1 ASP A  30      12.569  -2.416  -3.269  1.00 88.57           O  
ATOM    470  OD2 ASP A  30      11.733  -4.420  -3.617  1.00 88.57           O  
ATOM    471  N   SER A  31      15.398  -1.828  -1.560  1.00 84.46           N  
ATOM    472  H   SER A  31      15.933  -2.217  -2.323  1.00 84.46           H  
ATOM    473  CA  SER A  31      15.743  -0.453  -1.162  1.00 84.46           C  
ATOM    474  HA  SER A  31      15.864  -0.430  -0.079  1.00 84.46           H  
ATOM    475  C   SER A  31      14.700   0.627  -1.490  1.00 84.46           C  
ATOM    476  CB  SER A  31      17.094  -0.070  -1.782  1.00 84.46           C  
ATOM    477  HB2 SER A  31      17.889  -0.603  -1.262  1.00 84.46           H  
ATOM    478  HB3 SER A  31      17.265   1.001  -1.668  1.00 84.46           H  
ATOM    479  O   SER A  31      14.843   1.744  -1.004  1.00 84.46           O  
ATOM    480  OG  SER A  31      17.131  -0.425  -3.155  1.00 84.46           O  
ATOM    481  HG  SER A  31      17.810   0.105  -3.580  1.00 84.46           H  
ATOM    482  N   ARG A  32      13.661   0.342  -2.290  1.00 85.36           N  
ATOM    483  H   ARG A  32      13.548  -0.606  -2.618  1.00 85.36           H  
ATOM    484  CA  ARG A  32      12.739   1.375  -2.806  1.00 85.36           C  
ATOM    485  HA  ARG A  32      13.313   2.262  -3.071  1.00 85.36           H  
ATOM    486  C   ARG A  32      11.684   1.802  -1.783  1.00 85.36           C  
ATOM    487  CB  ARG A  32      12.025   0.860  -4.064  1.00 85.36           C  
ATOM    488  HB2 ARG A  32      11.440  -0.018  -3.787  1.00 85.36           H  
ATOM    489  HB3 ARG A  32      11.328   1.622  -4.412  1.00 85.36           H  
ATOM    490  O   ARG A  32      10.974   0.950  -1.249  1.00 85.36           O  
ATOM    491  CG  ARG A  32      12.979   0.509  -5.218  1.00 85.36           C  
ATOM    492  HG2 ARG A  32      13.405   1.430  -5.616  1.00 85.36           H  
ATOM    493  HG3 ARG A  32      13.791  -0.127  -4.868  1.00 85.36           H  
ATOM    494  CD  ARG A  32      12.227  -0.227  -6.332  1.00 85.36           C  
ATOM    495  HD2 ARG A  32      12.892  -0.320  -7.191  1.00 85.36           H  
ATOM    496  HD3 ARG A  32      11.360   0.366  -6.624  1.00 85.36           H  
ATOM    497  NE  ARG A  32      11.801  -1.572  -5.894  1.00 85.36           N  
ATOM    498  HE  ARG A  32      12.038  -1.836  -4.948  1.00 85.36           H  
ATOM    499  NH1 ARG A  32      10.681  -2.207  -7.796  1.00 85.36           N  
ATOM    500 HH11 ARG A  32      10.804  -1.277  -8.171  1.00 85.36           H  
ATOM    501 HH12 ARG A  32      10.079  -2.879  -8.250  1.00 85.36           H  
ATOM    502  NH2 ARG A  32      10.864  -3.631  -6.104  1.00 85.36           N  
ATOM    503 HH21 ARG A  32      10.416  -4.345  -6.660  1.00 85.36           H  
ATOM    504 HH22 ARG A  32      11.162  -3.831  -5.160  1.00 85.36           H  
ATOM    505  CZ  ARG A  32      11.118  -2.456  -6.595  1.00 85.36           C  
ATOM    506  N   THR A  33      11.496   3.101  -1.584  1.00 86.12           N  
ATOM    507  H   THR A  33      12.148   3.762  -1.983  1.00 86.12           H  
ATOM    508  CA  THR A  33      10.278   3.656  -0.962  1.00 86.12           C  
ATOM    509  HA  THR A  33      10.186   3.248   0.045  1.00 86.12           H  
ATOM    510  C   THR A  33       9.044   3.274  -1.805  1.00 86.12           C  
ATOM    511  CB  THR A  33      10.387   5.191  -0.867  1.00 86.12           C  
ATOM    512  HB  THR A  33      10.259   5.625  -1.859  1.00 86.12           H  
ATOM    513  O   THR A  33       9.156   3.275  -3.033  1.00 86.12           O  
ATOM    514  CG2 THR A  33       9.392   5.827   0.101  1.00 86.12           C  
ATOM    515 HG21 THR A  33       9.547   6.906   0.128  1.00 86.12           H  
ATOM    516 HG22 THR A  33       8.372   5.643  -0.236  1.00 86.12           H  
ATOM    517 HG23 THR A  33       9.527   5.418   1.102  1.00 86.12           H  
ATOM    518  OG1 THR A  33      11.664   5.542  -0.382  1.00 86.12           O  
ATOM    519  HG1 THR A  33      11.751   6.495  -0.459  1.00 86.12           H  
ATOM    520  N   PRO A  34       7.879   2.933  -1.215  1.00 89.91           N  
ATOM    521  CA  PRO A  34       6.630   2.832  -1.979  1.00 89.91           C  
ATOM    522  HA  PRO A  34       6.741   2.111  -2.789  1.00 89.91           H  
ATOM    523  C   PRO A  34       6.249   4.199  -2.574  1.00 89.91           C  
ATOM    524  CB  PRO A  34       5.580   2.325  -0.983  1.00 89.91           C  
ATOM    525  HB2 PRO A  34       4.583   2.706  -1.203  1.00 89.91           H  
ATOM    526  HB3 PRO A  34       5.579   1.235  -0.984  1.00 89.91           H  
ATOM    527  O   PRO A  34       6.504   5.228  -1.947  1.00 89.91           O  
ATOM    528  CG  PRO A  34       6.099   2.832   0.363  1.00 89.91           C  
ATOM    529  HG2 PRO A  34       5.810   3.874   0.500  1.00 89.91           H  
ATOM    530  HG3 PRO A  34       5.738   2.222   1.192  1.00 89.91           H  
ATOM    531  CD  PRO A  34       7.616   2.734   0.205  1.00 89.91           C  
ATOM    532  HD2 PRO A  34       8.101   3.489   0.824  1.00 89.91           H  
ATOM    533  HD3 PRO A  34       7.951   1.738   0.493  1.00 89.91           H  
ATOM    534  N   SER A  35       5.643   4.224  -3.767  1.00 90.93           N  
ATOM    535  H   SER A  35       5.375   3.360  -4.216  1.00 90.93           H  
ATOM    536  CA  SER A  35       5.252   5.491  -4.405  1.00 90.93           C  
ATOM    537  HA  SER A  35       6.070   6.198  -4.267  1.00 90.93           H  
ATOM    538  C   SER A  35       4.004   6.092  -3.757  1.00 90.93           C  
ATOM    539  CB  SER A  35       5.038   5.342  -5.915  1.00 90.93           C  
ATOM    540  HB2 SER A  35       5.809   4.694  -6.333  1.00 90.93           H  
ATOM    541  HB3 SER A  35       4.053   4.923  -6.124  1.00 90.93           H  
ATOM    542  O   SER A  35       3.183   5.376  -3.181  1.00 90.93           O  
ATOM    543  OG  SER A  35       5.157   6.624  -6.496  1.00 90.93           O  
ATOM    544  HG  SER A  35       4.396   6.806  -7.051  1.00 90.93           H  
ATOM    545  N   ILE A  36       3.822   7.405  -3.902  1.00 91.01           N  
ATOM    546  H   ILE A  36       4.484   7.908  -4.475  1.00 91.01           H  
ATOM    547  CA  ILE A  36       2.649   8.124  -3.381  1.00 91.01           C  
ATOM    548  HA  ILE A  36       2.560   7.903  -2.317  1.00 91.01           H  
ATOM    549  C   ILE A  36       1.360   7.609  -4.049  1.00 91.01           C  
ATOM    550  CB  ILE A  36       2.837   9.654  -3.533  1.00 91.01           C  
ATOM    551  HB  ILE A  36       2.921   9.890  -4.594  1.00 91.01           H  
ATOM    552  O   ILE A  36       0.330   7.502  -3.392  1.00 91.01           O  
ATOM    553  CG1 ILE A  36       4.135  10.112  -2.818  1.00 91.01           C  
ATOM    554 HG12 ILE A  36       4.986   9.564  -3.223  1.00 91.01           H  
ATOM    555 HG13 ILE A  36       4.063   9.878  -1.756  1.00 91.01           H  
ATOM    556  CG2 ILE A  36       1.619  10.405  -2.960  1.00 91.01           C  
ATOM    557 HG21 ILE A  36       0.710  10.112  -3.485  1.00 91.01           H  
ATOM    558 HG22 ILE A  36       1.508  10.183  -1.898  1.00 91.01           H  
ATOM    559 HG23 ILE A  36       1.733  11.480  -3.101  1.00 91.01           H  
ATOM    560  CD1 ILE A  36       4.465  11.602  -2.973  1.00 91.01           C  
ATOM    561 HD11 ILE A  36       3.748  12.215  -2.427  1.00 91.01           H  
ATOM    562 HD12 ILE A  36       4.456  11.878  -4.028  1.00 91.01           H  
ATOM    563 HD13 ILE A  36       5.458  11.795  -2.567  1.00 91.01           H  
ATOM    564  N   ASP A  37       1.432   7.182  -5.310  1.00 91.65           N  
ATOM    565  H   ASP A  37       2.286   7.344  -5.824  1.00 91.65           H  
ATOM    566  CA  ASP A  37       0.335   6.543  -6.053  1.00 91.65           C  
ATOM    567  HA  ASP A  37      -0.540   7.192  -6.012  1.00 91.65           H  
ATOM    568  C   ASP A  37      -0.032   5.180  -5.449  1.00 91.65           C  
ATOM    569  CB  ASP A  37       0.730   6.339  -7.531  1.00 91.65           C  
ATOM    570  HB2 ASP A  37      -0.169   6.363  -8.147  1.00 91.65           H  
ATOM    571  HB3 ASP A  37       1.182   5.356  -7.655  1.00 91.65           H  
ATOM    572  O   ASP A  37      -1.205   4.850  -5.302  1.00 91.65           O  
ATOM    573  CG  ASP A  37       1.736   7.374  -8.026  1.00 91.65           C  
ATOM    574  OD1 ASP A  37       1.302   8.366  -8.644  1.00 91.65           O  
ATOM    575  OD2 ASP A  37       2.931   7.173  -7.691  1.00 91.65           O  
ATOM    576  N   THR A  38       0.978   4.401  -5.043  1.00 93.37           N  
ATOM    577  H   THR A  38       1.916   4.766  -5.135  1.00 93.37           H  
ATOM    578  CA  THR A  38       0.806   3.116  -4.347  1.00 93.37           C  
ATOM    579  HA  THR A  38       0.160   2.471  -4.941  1.00 93.37           H  
ATOM    580  C   THR A  38       0.140   3.322  -2.986  1.00 93.37           C  
ATOM    581  CB  THR A  38       2.168   2.428  -4.128  1.00 93.37           C  
ATOM    582  HB  THR A  38       2.668   2.876  -3.269  1.00 93.37           H  
ATOM    583  O   THR A  38      -0.686   2.514  -2.566  1.00 93.37           O  
ATOM    584  CG2 THR A  38       2.038   0.930  -3.882  1.00 93.37           C  
ATOM    585 HG21 THR A  38       1.411   0.746  -3.009  1.00 93.37           H  
ATOM    586 HG22 THR A  38       1.595   0.449  -4.754  1.00 93.37           H  
ATOM    587 HG23 THR A  38       3.028   0.509  -3.707  1.00 93.37           H  
ATOM    588  OG1 THR A  38       3.015   2.568  -5.251  1.00 93.37           O  
ATOM    589  HG1 THR A  38       2.469   2.439  -6.030  1.00 93.37           H  
ATOM    590  N   LEU A  39       0.480   4.420  -2.307  1.00 94.60           N  
ATOM    591  H   LEU A  39       1.174   5.029  -2.715  1.00 94.60           H  
ATOM    592  CA  LEU A  39      -0.110   4.815  -1.033  1.00 94.60           C  
ATOM    593  HA  LEU A  39      -0.213   3.929  -0.405  1.00 94.60           H  
ATOM    594  C   LEU A  39      -1.535   5.376  -1.195  1.00 94.60           C  
ATOM    595  CB  LEU A  39       0.843   5.803  -0.336  1.00 94.60           C  
ATOM    596  HB2 LEU A  39       1.018   6.650  -0.999  1.00 94.60           H  
ATOM    597  HB3 LEU A  39       0.346   6.183   0.556  1.00 94.60           H  
ATOM    598  O   LEU A  39      -2.374   5.102  -0.343  1.00 94.60           O  
ATOM    599  CG  LEU A  39       2.199   5.208   0.096  1.00 94.60           C  
ATOM    600  HG  LEU A  39       2.687   4.726  -0.751  1.00 94.60           H  
ATOM    601  CD1 LEU A  39       3.119   6.314   0.615  1.00 94.60           C  
ATOM    602 HD11 LEU A  39       3.267   7.059  -0.166  1.00 94.60           H  
ATOM    603 HD12 LEU A  39       4.089   5.895   0.880  1.00 94.60           H  
ATOM    604 HD13 LEU A  39       2.675   6.790   1.489  1.00 94.60           H  
ATOM    605  CD2 LEU A  39       2.044   4.174   1.211  1.00 94.60           C  
ATOM    606 HD21 LEU A  39       1.511   4.620   2.051  1.00 94.60           H  
ATOM    607 HD22 LEU A  39       3.027   3.839   1.542  1.00 94.60           H  
ATOM    608 HD23 LEU A  39       1.484   3.314   0.844  1.00 94.60           H  
ATOM    609  N   ASP A  40      -1.855   6.083  -2.286  1.00 93.18           N  
ATOM    610  H   ASP A  40      -1.117   6.347  -2.922  1.00 93.18           H  
ATOM    611  CA  ASP A  40      -3.229   6.511  -2.588  1.00 93.18           C  
ATOM    612  HA  ASP A  40      -3.653   6.916  -1.669  1.00 93.18           H  
ATOM    613  C   ASP A  40      -4.124   5.334  -3.009  1.00 93.18           C  
ATOM    614  CB  ASP A  40      -3.249   7.634  -3.649  1.00 93.18           C  
ATOM    615  HB2 ASP A  40      -2.532   8.402  -3.357  1.00 93.18           H  
ATOM    616  HB3 ASP A  40      -2.938   7.227  -4.611  1.00 93.18           H  
ATOM    617  O   ASP A  40      -5.281   5.267  -2.603  1.00 93.18           O  
ATOM    618  CG  ASP A  40      -4.629   8.305  -3.797  1.00 93.18           C  
ATOM    619  OD1 ASP A  40      -5.459   8.199  -2.866  1.00 93.18           O  
ATOM    620  OD2 ASP A  40      -4.882   9.029  -4.786  1.00 93.18           O  
ATOM    621  N   ASP A  41      -3.616   4.374  -3.783  1.00 93.60           N  
ATOM    622  H   ASP A  41      -2.683   4.486  -4.153  1.00 93.60           H  
ATOM    623  CA  ASP A  41      -4.358   3.152  -4.122  1.00 93.60           C  
ATOM    624  HA  ASP A  41      -5.317   3.438  -4.555  1.00 93.60           H  
ATOM    625  C   ASP A  41      -4.678   2.339  -2.849  1.00 93.60           C  
ATOM    626  CB  ASP A  41      -3.587   2.370  -5.205  1.00 93.60           C  
ATOM    627  HB2 ASP A  41      -3.286   3.068  -5.986  1.00 93.60           H  
ATOM    628  HB3 ASP A  41      -2.681   1.948  -4.770  1.00 93.60           H  
ATOM    629  O   ASP A  41      -5.840   2.040  -2.578  1.00 93.60           O  
ATOM    630  CG  ASP A  41      -4.416   1.267  -5.875  1.00 93.60           C  
ATOM    631  OD1 ASP A  41      -5.658   1.277  -5.755  1.00 93.60           O  
ATOM    632  OD2 ASP A  41      -3.836   0.362  -6.513  1.00 93.60           O  
ATOM    633  N   LEU A  42      -3.693   2.123  -1.967  1.00 95.55           N  
ATOM    634  H   LEU A  42      -2.758   2.414  -2.212  1.00 95.55           H  
ATOM    635  CA  LEU A  42      -3.923   1.510  -0.649  1.00 95.55           C  
ATOM    636  HA  LEU A  42      -4.416   0.550  -0.800  1.00 95.55           H  
ATOM    637  C   LEU A  42      -4.875   2.323   0.247  1.00 95.55           C  
ATOM    638  CB  LEU A  42      -2.569   1.287   0.051  1.00 95.55           C  
ATOM    639  HB2 LEU A  42      -2.747   1.056   1.101  1.00 95.55           H  
ATOM    640  HB3 LEU A  42      -1.997   2.214   0.009  1.00 95.55           H  
ATOM    641  O   LEU A  42      -5.744   1.745   0.901  1.00 95.55           O  
ATOM    642  CG  LEU A  42      -1.738   0.146  -0.564  1.00 95.55           C  
ATOM    643  HG  LEU A  42      -1.650   0.288  -1.642  1.00 95.55           H  
ATOM    644  CD1 LEU A  42      -0.330   0.126   0.034  1.00 95.55           C  
ATOM    645 HD11 LEU A  42      -0.386  -0.042   1.110  1.00 95.55           H  
ATOM    646 HD12 LEU A  42       0.254  -0.667  -0.433  1.00 95.55           H  
ATOM    647 HD13 LEU A  42       0.155   1.081  -0.163  1.00 95.55           H  
ATOM    648  CD2 LEU A  42      -2.377  -1.216  -0.296  1.00 95.55           C  
ATOM    649 HD21 LEU A  42      -3.350  -1.290  -0.782  1.00 95.55           H  
ATOM    650 HD22 LEU A  42      -1.739  -2.006  -0.691  1.00 95.55           H  
ATOM    651 HD23 LEU A  42      -2.521  -1.347   0.777  1.00 95.55           H  
ATOM    652  N   ALA A  43      -4.763   3.655   0.262  1.00 94.45           N  
ATOM    653  H   ALA A  43      -4.009   4.087  -0.252  1.00 94.45           H  
ATOM    654  CA  ALA A  43      -5.661   4.512   1.033  1.00 94.45           C  
ATOM    655  HA  ALA A  43      -5.673   4.163   2.066  1.00 94.45           H  
ATOM    656  C   ALA A  43      -7.110   4.435   0.533  1.00 94.45           C  
ATOM    657  CB  ALA A  43      -5.133   5.950   1.024  1.00 94.45           C  
ATOM    658  HB1 ALA A  43      -4.144   5.978   1.481  1.00 94.45           H  
ATOM    659  HB2 ALA A  43      -5.079   6.322   0.001  1.00 94.45           H  
ATOM    660  HB3 ALA A  43      -5.805   6.587   1.600  1.00 94.45           H  
ATOM    661  O   ALA A  43      -8.018   4.358   1.353  1.00 94.45           O  
ATOM    662  N   GLN A  44      -7.341   4.393  -0.783  1.00 92.38           N  
ATOM    663  H   GLN A  44      -6.549   4.446  -1.407  1.00 92.38           H  
ATOM    664  CA  GLN A  44      -8.678   4.211  -1.362  1.00 92.38           C  
ATOM    665  HA  GLN A  44      -9.352   4.970  -0.966  1.00 92.38           H  
ATOM    666  C   GLN A  44      -9.272   2.847  -1.012  1.00 92.38           C  
ATOM    667  CB  GLN A  44      -8.605   4.352  -2.885  1.00 92.38           C  
ATOM    668  HB2 GLN A  44      -9.533   3.992  -3.329  1.00 92.38           H  
ATOM    669  HB3 GLN A  44      -7.789   3.734  -3.262  1.00 92.38           H  
ATOM    670  O   GLN A  44     -10.411   2.777  -0.557  1.00 92.38           O  
ATOM    671  CG  GLN A  44      -8.403   5.806  -3.314  1.00 92.38           C  
ATOM    672  HG2 GLN A  44      -9.334   6.355  -3.177  1.00 92.38           H  
ATOM    673  HG3 GLN A  44      -7.632   6.281  -2.707  1.00 92.38           H  
ATOM    674  CD  GLN A  44      -7.981   5.870  -4.770  1.00 92.38           C  
ATOM    675  NE2 GLN A  44      -6.735   5.613  -5.072  1.00 92.38           N  
ATOM    676 HE21 GLN A  44      -6.117   5.342  -4.319  1.00 92.38           H  
ATOM    677 HE22 GLN A  44      -6.470   5.487  -6.038  1.00 92.38           H  
ATOM    678  OE1 GLN A  44      -8.741   6.254  -5.650  1.00 92.38           O  
ATOM    679  N   ARG A  45      -8.485   1.780  -1.174  1.00 93.93           N  
ATOM    680  H   ARG A  45      -7.568   1.924  -1.571  1.00 93.93           H  
ATOM    681  CA  ARG A  45      -8.881   0.400  -0.860  1.00 93.93           C  
ATOM    682  HA  ARG A  45      -9.767   0.117  -1.429  1.00 93.93           H  
ATOM    683  C   ARG A  45      -9.263   0.230   0.610  1.00 93.93           C  
ATOM    684  CB  ARG A  45      -7.730  -0.517  -1.282  1.00 93.93           C  
ATOM    685  HB2 ARG A  45      -6.799  -0.138  -0.861  1.00 93.93           H  
ATOM    686  HB3 ARG A  45      -7.888  -1.525  -0.898  1.00 93.93           H  
ATOM    687  O   ARG A  45     -10.248  -0.428   0.913  1.00 93.93           O  
ATOM    688  CG  ARG A  45      -7.622  -0.587  -2.813  1.00 93.93           C  
ATOM    689  HG2 ARG A  45      -8.485  -1.102  -3.235  1.00 93.93           H  
ATOM    690  HG3 ARG A  45      -7.591   0.414  -3.245  1.00 93.93           H  
ATOM    691  CD  ARG A  45      -6.346  -1.330  -3.184  1.00 93.93           C  
ATOM    692  HD2 ARG A  45      -5.514  -0.884  -2.638  1.00 93.93           H  
ATOM    693  HD3 ARG A  45      -6.445  -2.370  -2.873  1.00 93.93           H  
ATOM    694  NE  ARG A  45      -6.062  -1.223  -4.616  1.00 93.93           N  
ATOM    695  HE  ARG A  45      -5.921  -0.290  -4.977  1.00 93.93           H  
ATOM    696  NH1 ARG A  45      -6.282  -3.422  -5.277  1.00 93.93           N  
ATOM    697 HH11 ARG A  45      -6.709  -3.661  -4.393  1.00 93.93           H  
ATOM    698 HH12 ARG A  45      -6.169  -4.128  -5.990  1.00 93.93           H  
ATOM    699  NH2 ARG A  45      -5.447  -1.893  -6.666  1.00 93.93           N  
ATOM    700 HH21 ARG A  45      -5.335  -2.607  -7.372  1.00 93.93           H  
ATOM    701 HH22 ARG A  45      -5.028  -0.979  -6.762  1.00 93.93           H  
ATOM    702  CZ  ARG A  45      -5.949  -2.183  -5.504  1.00 93.93           C  
ATOM    703  N   SER A  46      -8.596   0.942   1.524  1.00 94.53           N  
ATOM    704  H   SER A  46      -7.767   1.432   1.219  1.00 94.53           H  
ATOM    705  CA  SER A  46      -8.939   0.935   2.957  1.00 94.53           C  
ATOM    706  HA  SER A  46      -8.912  -0.105   3.282  1.00 94.53           H  
ATOM    707  C   SER A  46     -10.349   1.450   3.317  1.00 94.53           C  
ATOM    708  CB  SER A  46      -7.875   1.692   3.760  1.00 94.53           C  
ATOM    709  HB2 SER A  46      -6.884   1.424   3.393  1.00 94.53           H  
ATOM    710  HB3 SER A  46      -7.946   1.378   4.801  1.00 94.53           H  
ATOM    711  O   SER A  46     -10.736   1.343   4.481  1.00 94.53           O  
ATOM    712  OG  SER A  46      -8.045   3.100   3.709  1.00 94.53           O  
ATOM    713  HG  SER A  46      -8.080   3.394   2.796  1.00 94.53           H  
ATOM    714  N   TYR A  47     -11.112   2.013   2.368  1.00 92.26           N  
ATOM    715  H   TYR A  47     -10.746   2.069   1.428  1.00 92.26           H  
ATOM    716  CA  TYR A  47     -12.524   2.381   2.557  1.00 92.26           C  
ATOM    717  HA  TYR A  47     -12.690   2.596   3.613  1.00 92.26           H  
ATOM    718  C   TYR A  47     -13.518   1.256   2.211  1.00 92.26           C  
ATOM    719  CB  TYR A  47     -12.862   3.661   1.774  1.00 92.26           C  
ATOM    720  HB2 TYR A  47     -12.586   3.523   0.728  1.00 92.26           H  
ATOM    721  HB3 TYR A  47     -13.942   3.801   1.792  1.00 92.26           H  
ATOM    722  O   TYR A  47     -14.689   1.391   2.564  1.00 92.26           O  
ATOM    723  CG  TYR A  47     -12.228   4.939   2.298  1.00 92.26           C  
ATOM    724  CD1 TYR A  47     -12.907   5.736   3.243  1.00 92.26           C  
ATOM    725  HD1 TYR A  47     -13.867   5.414   3.618  1.00 92.26           H  
ATOM    726  CD2 TYR A  47     -10.973   5.350   1.817  1.00 92.26           C  
ATOM    727  HD2 TYR A  47     -10.452   4.726   1.105  1.00 92.26           H  
ATOM    728  CE1 TYR A  47     -12.336   6.945   3.693  1.00 92.26           C  
ATOM    729  HE1 TYR A  47     -12.855   7.553   4.418  1.00 92.26           H  
ATOM    730  CE2 TYR A  47     -10.397   6.556   2.259  1.00 92.26           C  
ATOM    731  HE2 TYR A  47      -9.424   6.864   1.905  1.00 92.26           H  
ATOM    732  OH  TYR A  47     -10.538   8.540   3.587  1.00 92.26           O  
ATOM    733  HH  TYR A  47     -10.972   8.913   4.357  1.00 92.26           H  
ATOM    734  CZ  TYR A  47     -11.082   7.361   3.191  1.00 92.26           C  
ATOM    735  N   ASP A  48     -13.093   0.161   1.570  1.00 94.56           N  
ATOM    736  H   ASP A  48     -12.112   0.069   1.346  1.00 94.56           H  
ATOM    737  CA  ASP A  48     -13.874  -1.083   1.544  1.00 94.56           C  
ATOM    738  HA  ASP A  48     -14.931  -0.833   1.633  1.00 94.56           H  
ATOM    739  C   ASP A  48     -13.533  -1.970   2.755  1.00 94.56           C  
ATOM    740  CB  ASP A  48     -13.735  -1.841   0.213  1.00 94.56           C  
ATOM    741  HB2 ASP A  48     -14.240  -1.283  -0.575  1.00 94.56           H  
ATOM    742  HB3 ASP A  48     -12.681  -1.927  -0.051  1.00 94.56           H  
ATOM    743  O   ASP A  48     -12.421  -1.965   3.277  1.00 94.56           O  
ATOM    744  CG  ASP A  48     -14.360  -3.238   0.341  1.00 94.56           C  
ATOM    745  OD1 ASP A  48     -15.565  -3.303   0.688  1.00 94.56           O  
ATOM    746  OD2 ASP A  48     -13.604  -4.230   0.334  1.00 94.56           O  
ATOM    747  N   SER A  49     -14.521  -2.744   3.196  1.00 92.03           N  
ATOM    748  H   SER A  49     -15.337  -2.782   2.602  1.00 92.03           H  
ATOM    749  CA  SER A  49     -14.437  -3.674   4.318  1.00 92.03           C  
ATOM    750  HA  SER A  49     -14.038  -3.136   5.178  1.00 92.03           H  
ATOM    751  C   SER A  49     -13.518  -4.879   4.083  1.00 92.03           C  
ATOM    752  CB  SER A  49     -15.851  -4.145   4.667  1.00 92.03           C  
ATOM    753  HB2 SER A  49     -16.453  -3.278   4.938  1.00 92.03           H  
ATOM    754  HB3 SER A  49     -15.805  -4.813   5.527  1.00 92.03           H  
ATOM    755  O   SER A  49     -12.813  -5.273   5.010  1.00 92.03           O  
ATOM    756  OG  SER A  49     -16.479  -4.820   3.587  1.00 92.03           O  
ATOM    757  HG  SER A  49     -16.272  -4.396   2.751  1.00 92.03           H  
ATOM    758  N   VAL A  50     -13.493  -5.461   2.879  1.00 91.97           N  
ATOM    759  H   VAL A  50     -13.963  -5.017   2.104  1.00 91.97           H  
ATOM    760  CA  VAL A  50     -12.678  -6.648   2.575  1.00 91.97           C  
ATOM    761  HA  VAL A  50     -12.685  -7.311   3.440  1.00 91.97           H  
ATOM    762  C   VAL A  50     -11.234  -6.223   2.342  1.00 91.97           C  
ATOM    763  CB  VAL A  50     -13.232  -7.436   1.368  1.00 91.97           C  
ATOM    764  HB  VAL A  50     -13.154  -6.833   0.464  1.00 91.97           H  
ATOM    765  O   VAL A  50     -10.333  -6.722   3.017  1.00 91.97           O  
ATOM    766  CG1 VAL A  50     -12.444  -8.735   1.149  1.00 91.97           C  
ATOM    767 HG11 VAL A  50     -11.405  -8.506   0.914  1.00 91.97           H  
ATOM    768 HG12 VAL A  50     -12.866  -9.285   0.307  1.00 91.97           H  
ATOM    769 HG13 VAL A  50     -12.481  -9.355   2.045  1.00 91.97           H  
ATOM    770  CG2 VAL A  50     -14.706  -7.817   1.572  1.00 91.97           C  
ATOM    771 HG21 VAL A  50     -15.053  -8.415   0.730  1.00 91.97           H  
ATOM    772 HG22 VAL A  50     -14.825  -8.381   2.497  1.00 91.97           H  
ATOM    773 HG23 VAL A  50     -15.317  -6.915   1.618  1.00 91.97           H  
ATOM    774  N   ASP A  51     -11.024  -5.233   1.471  1.00 92.87           N  
ATOM    775  H   ASP A  51     -11.820  -4.867   0.969  1.00 92.87           H  
ATOM    776  CA  ASP A  51      -9.704  -4.657   1.201  1.00 92.87           C  
ATOM    777  HA  ASP A  51      -9.050  -5.433   0.802  1.00 92.87           H  
ATOM    778  C   ASP A  51      -9.034  -4.120   2.479  1.00 92.87           C  
ATOM    779  CB  ASP A  51      -9.838  -3.519   0.174  1.00 92.87           C  
ATOM    780  HB2 ASP A  51      -9.083  -2.772   0.419  1.00 92.87           H  
ATOM    781  HB3 ASP A  51     -10.812  -3.042   0.285  1.00 92.87           H  
ATOM    782  O   ASP A  51      -7.832  -4.309   2.669  1.00 92.87           O  
ATOM    783  CG  ASP A  51      -9.618  -3.910  -1.292  1.00 92.87           C  
ATOM    784  OD1 ASP A  51      -9.230  -5.064  -1.575  1.00 92.87           O  
ATOM    785  OD2 ASP A  51      -9.668  -3.006  -2.153  1.00 92.87           O  
ATOM    786  N   PHE A  52      -9.788  -3.503   3.398  1.00 95.38           N  
ATOM    787  H   PHE A  52     -10.756  -3.313   3.180  1.00 95.38           H  
ATOM    788  CA  PHE A  52      -9.267  -3.076   4.700  1.00 95.38           C  
ATOM    789  HA  PHE A  52      -8.451  -2.374   4.533  1.00 95.38           H  
ATOM    790  C   PHE A  52      -8.690  -4.242   5.522  1.00 95.38           C  
ATOM    791  CB  PHE A  52     -10.371  -2.355   5.484  1.00 95.38           C  
ATOM    792  HB2 PHE A  52     -11.270  -2.971   5.484  1.00 95.38           H  
ATOM    793  HB3 PHE A  52     -10.603  -1.416   4.981  1.00 95.38           H  
ATOM    794  O   PHE A  52      -7.588  -4.120   6.067  1.00 95.38           O  
ATOM    795  CG  PHE A  52      -9.994  -2.053   6.917  1.00 95.38           C  
ATOM    796  CD1 PHE A  52     -10.400  -2.921   7.950  1.00 95.38           C  
ATOM    797  HD1 PHE A  52     -11.013  -3.782   7.726  1.00 95.38           H  
ATOM    798  CD2 PHE A  52      -9.181  -0.943   7.209  1.00 95.38           C  
ATOM    799  HD2 PHE A  52      -8.876  -0.275   6.417  1.00 95.38           H  
ATOM    800  CE1 PHE A  52      -9.983  -2.685   9.270  1.00 95.38           C  
ATOM    801  HE1 PHE A  52     -10.289  -3.354  10.060  1.00 95.38           H  
ATOM    802  CE2 PHE A  52      -8.760  -0.713   8.529  1.00 95.38           C  
ATOM    803  HE2 PHE A  52      -8.139   0.141   8.759  1.00 95.38           H  
ATOM    804  CZ  PHE A  52      -9.158  -1.584   9.557  1.00 95.38           C  
ATOM    805  HZ  PHE A  52      -8.844  -1.400  10.574  1.00 95.38           H  
ATOM    806  N   PHE A  53      -9.390  -5.380   5.597  1.00 94.76           N  
ATOM    807  H   PHE A  53     -10.265  -5.455   5.098  1.00 94.76           H  
ATOM    808  CA  PHE A  53      -8.875  -6.552   6.307  1.00 94.76           C  
ATOM    809  HA  PHE A  53      -8.492  -6.220   7.272  1.00 94.76           H  
ATOM    810  C   PHE A  53      -7.679  -7.180   5.581  1.00 94.76           C  
ATOM    811  CB  PHE A  53      -9.990  -7.576   6.569  1.00 94.76           C  
ATOM    812  HB2 PHE A  53     -10.497  -7.795   5.629  1.00 94.76           H  
ATOM    813  HB3 PHE A  53      -9.530  -8.502   6.914  1.00 94.76           H  
ATOM    814  O   PHE A  53      -6.711  -7.542   6.247  1.00 94.76           O  
ATOM    815  CG  PHE A  53     -11.008  -7.161   7.621  1.00 94.76           C  
ATOM    816  CD1 PHE A  53     -10.590  -6.794   8.917  1.00 94.76           C  
ATOM    817  HD1 PHE A  53      -9.540  -6.805   9.172  1.00 94.76           H  
ATOM    818  CD2 PHE A  53     -12.383  -7.172   7.320  1.00 94.76           C  
ATOM    819  HD2 PHE A  53     -12.716  -7.458   6.333  1.00 94.76           H  
ATOM    820  CE1 PHE A  53     -11.534  -6.414   9.889  1.00 94.76           C  
ATOM    821  HE1 PHE A  53     -11.208  -6.129  10.878  1.00 94.76           H  
ATOM    822  CE2 PHE A  53     -13.328  -6.789   8.288  1.00 94.76           C  
ATOM    823  HE2 PHE A  53     -14.378  -6.783   8.039  1.00 94.76           H  
ATOM    824  CZ  PHE A  53     -12.904  -6.407   9.573  1.00 94.76           C  
ATOM    825  HZ  PHE A  53     -13.629  -6.111  10.316  1.00 94.76           H  
ATOM    826  N   GLU A  54      -7.674  -7.234   4.244  1.00 93.82           N  
ATOM    827  H   GLU A  54      -8.498  -6.934   3.743  1.00 93.82           H  
ATOM    828  CA  GLU A  54      -6.497  -7.676   3.477  1.00 93.82           C  
ATOM    829  HA  GLU A  54      -6.232  -8.687   3.788  1.00 93.82           H  
ATOM    830  C   GLU A  54      -5.265  -6.791   3.722  1.00 93.82           C  
ATOM    831  CB  GLU A  54      -6.780  -7.684   1.968  1.00 93.82           C  
ATOM    832  HB2 GLU A  54      -5.846  -7.951   1.475  1.00 93.82           H  
ATOM    833  HB3 GLU A  54      -7.061  -6.686   1.632  1.00 93.82           H  
ATOM    834  O   GLU A  54      -4.137  -7.290   3.783  1.00 93.82           O  
ATOM    835  CG  GLU A  54      -7.860  -8.687   1.544  1.00 93.82           C  
ATOM    836  HG2 GLU A  54      -8.850  -8.262   1.708  1.00 93.82           H  
ATOM    837  HG3 GLU A  54      -7.764  -9.579   2.163  1.00 93.82           H  
ATOM    838  CD  GLU A  54      -7.717  -9.094   0.074  1.00 93.82           C  
ATOM    839  OE1 GLU A  54      -7.965 -10.284  -0.218  1.00 93.82           O  
ATOM    840  OE2 GLU A  54      -7.162  -8.331  -0.751  1.00 93.82           O  
ATOM    841  N   ILE A  55      -5.478  -5.482   3.886  1.00 95.75           N  
ATOM    842  H   ILE A  55      -6.419  -5.143   3.750  1.00 95.75           H  
ATOM    843  CA  ILE A  55      -4.429  -4.511   4.197  1.00 95.75           C  
ATOM    844  HA  ILE A  55      -3.603  -4.685   3.508  1.00 95.75           H  
ATOM    845  C   ILE A  55      -3.858  -4.754   5.597  1.00 95.75           C  
ATOM    846  CB  ILE A  55      -4.954  -3.072   3.964  1.00 95.75           C  
ATOM    847  HB  ILE A  55      -5.956  -2.991   4.385  1.00 95.75           H  
ATOM    848  O   ILE A  55      -2.641  -4.895   5.739  1.00 95.75           O  
ATOM    849  CG1 ILE A  55      -5.030  -2.794   2.445  1.00 95.75           C  
ATOM    850 HG12 ILE A  55      -5.503  -3.645   1.956  1.00 95.75           H  
ATOM    851 HG13 ILE A  55      -4.022  -2.706   2.041  1.00 95.75           H  
ATOM    852  CG2 ILE A  55      -4.076  -2.005   4.637  1.00 95.75           C  
ATOM    853 HG21 ILE A  55      -4.470  -1.011   4.423  1.00 95.75           H  
ATOM    854 HG22 ILE A  55      -3.050  -2.080   4.277  1.00 95.75           H  
ATOM    855 HG23 ILE A  55      -4.099  -2.131   5.720  1.00 95.75           H  
ATOM    856  CD1 ILE A  55      -5.833  -1.544   2.059  1.00 95.75           C  
ATOM    857 HD11 ILE A  55      -6.834  -1.598   2.486  1.00 95.75           H  
ATOM    858 HD12 ILE A  55      -5.333  -0.639   2.405  1.00 95.75           H  
ATOM    859 HD13 ILE A  55      -5.916  -1.498   0.973  1.00 95.75           H  
ATOM    860  N   MET A  56      -4.703  -4.842   6.627  1.00 95.46           N  
ATOM    861  H   MET A  56      -5.693  -4.742   6.449  1.00 95.46           H  
ATOM    862  CA  MET A  56      -4.231  -4.949   8.013  1.00 95.46           C  
ATOM    863  HA  MET A  56      -3.384  -4.273   8.133  1.00 95.46           H  
ATOM    864  C   MET A  56      -3.686  -6.340   8.369  1.00 95.46           C  
ATOM    865  CB  MET A  56      -5.321  -4.485   8.988  1.00 95.46           C  
ATOM    866  HB2 MET A  56      -6.219  -5.087   8.851  1.00 95.46           H  
ATOM    867  HB3 MET A  56      -4.957  -4.633  10.005  1.00 95.46           H  
ATOM    868  O   MET A  56      -2.671  -6.427   9.063  1.00 95.46           O  
ATOM    869  CG  MET A  56      -5.672  -3.000   8.813  1.00 95.46           C  
ATOM    870  HG2 MET A  56      -6.382  -2.728   9.594  1.00 95.46           H  
ATOM    871  HG3 MET A  56      -6.172  -2.869   7.853  1.00 95.46           H  
ATOM    872  SD  MET A  56      -4.265  -1.849   8.888  1.00 95.46           S  
ATOM    873  CE  MET A  56      -5.150  -0.296   8.649  1.00 95.46           C  
ATOM    874  HE1 MET A  56      -5.667  -0.321   7.689  1.00 95.46           H  
ATOM    875  HE2 MET A  56      -4.443   0.533   8.667  1.00 95.46           H  
ATOM    876  HE3 MET A  56      -5.873  -0.180   9.456  1.00 95.46           H  
ATOM    877  N   ASP A  57      -4.271  -7.415   7.827  1.00 94.51           N  
ATOM    878  H   ASP A  57      -5.099  -7.285   7.263  1.00 94.51           H  
ATOM    879  CA  ASP A  57      -3.748  -8.786   7.952  1.00 94.51           C  
ATOM    880  HA  ASP A  57      -3.749  -9.077   9.003  1.00 94.51           H  
ATOM    881  C   ASP A  57      -2.308  -8.890   7.425  1.00 94.51           C  
ATOM    882  CB  ASP A  57      -4.664  -9.743   7.168  1.00 94.51           C  
ATOM    883  HB2 ASP A  57      -4.675  -9.460   6.115  1.00 94.51           H  
ATOM    884  HB3 ASP A  57      -5.679  -9.663   7.556  1.00 94.51           H  
ATOM    885  O   ASP A  57      -1.439  -9.509   8.047  1.00 94.51           O  
ATOM    886  CG  ASP A  57      -4.206 -11.195   7.291  1.00 94.51           C  
ATOM    887  OD1 ASP A  57      -4.636 -11.883   8.245  1.00 94.51           O  
ATOM    888  OD2 ASP A  57      -3.318 -11.648   6.526  1.00 94.51           O  
ATOM    889  N   MET A  58      -2.040  -8.233   6.293  1.00 93.99           N  
ATOM    890  H   MET A  58      -2.801  -7.753   5.834  1.00 93.99           H  
ATOM    891  CA  MET A  58      -0.719  -8.206   5.678  1.00 93.99           C  
ATOM    892  HA  MET A  58      -0.301  -9.211   5.744  1.00 93.99           H  
ATOM    893  C   MET A  58       0.243  -7.253   6.406  1.00 93.99           C  
ATOM    894  CB  MET A  58      -0.888  -7.844   4.196  1.00 93.99           C  
ATOM    895  HB2 MET A  58      -1.072  -6.773   4.114  1.00 93.99           H  
ATOM    896  HB3 MET A  58      -1.771  -8.346   3.800  1.00 93.99           H  
ATOM    897  O   MET A  58       1.431  -7.561   6.497  1.00 93.99           O  
ATOM    898  CG  MET A  58       0.316  -8.230   3.324  1.00 93.99           C  
ATOM    899  HG2 MET A  58       1.205  -7.740   3.722  1.00 93.99           H  
ATOM    900  HG3 MET A  58       0.135  -7.823   2.329  1.00 93.99           H  
ATOM    901  SD  MET A  58       0.671 -10.012   3.134  1.00 93.99           S  
ATOM    902  CE  MET A  58      -0.966 -10.623   2.632  1.00 93.99           C  
ATOM    903  HE1 MET A  58      -1.658 -10.559   3.473  1.00 93.99           H  
ATOM    904  HE2 MET A  58      -1.351 -10.021   1.809  1.00 93.99           H  
ATOM    905  HE3 MET A  58      -0.898 -11.666   2.322  1.00 93.99           H  
ATOM    906  N   LEU A  59      -0.237  -6.117   6.933  1.00 96.04           N  
ATOM    907  H   LEU A  59      -1.219  -5.913   6.815  1.00 96.04           H  
ATOM    908  CA  LEU A  59       0.602  -5.120   7.612  1.00 96.04           C  
ATOM    909  HA  LEU A  59       1.506  -4.993   7.017  1.00 96.04           H  
ATOM    910  C   LEU A  59       1.096  -5.573   8.991  1.00 96.04           C  
ATOM    911  CB  LEU A  59      -0.113  -3.758   7.699  1.00 96.04           C  
ATOM    912  HB2 LEU A  59       0.364  -3.158   8.474  1.00 96.04           H  
ATOM    913  HB3 LEU A  59      -1.143  -3.927   8.011  1.00 96.04           H  
ATOM    914  O   LEU A  59       2.287  -5.395   9.251  1.00 96.04           O  
ATOM    915  CG  LEU A  59      -0.096  -2.943   6.391  1.00 96.04           C  
ATOM    916  HG  LEU A  59      -0.453  -3.556   5.564  1.00 96.04           H  
ATOM    917  CD1 LEU A  59      -1.005  -1.723   6.536  1.00 96.04           C  
ATOM    918 HD11 LEU A  59      -1.066  -1.192   5.586  1.00 96.04           H  
ATOM    919 HD12 LEU A  59      -0.629  -1.055   7.311  1.00 96.04           H  
ATOM    920 HD13 LEU A  59      -2.006  -2.054   6.813  1.00 96.04           H  
ATOM    921  CD2 LEU A  59       1.299  -2.412   6.035  1.00 96.04           C  
ATOM    922 HD21 LEU A  59       2.000  -3.237   5.906  1.00 96.04           H  
ATOM    923 HD22 LEU A  59       1.654  -1.752   6.826  1.00 96.04           H  
ATOM    924 HD23 LEU A  59       1.245  -1.856   5.099  1.00 96.04           H  
ATOM    925  N   ASP A  60       0.279  -6.207   9.848  1.00 94.85           N  
ATOM    926  H   ASP A  60      -0.695  -6.327   9.612  1.00 94.85           H  
ATOM    927  CA  ASP A  60       0.798  -6.792  11.104  1.00 94.85           C  
ATOM    928  HA  ASP A  60       1.189  -6.000  11.743  1.00 94.85           H  
ATOM    929  C   ASP A  60       1.951  -7.754  10.806  1.00 94.85           C  
ATOM    930  CB  ASP A  60      -0.276  -7.550  11.900  1.00 94.85           C  
ATOM    931  HB2 ASP A  60      -0.946  -6.835  12.378  1.00 94.85           H  
ATOM    932  HB3 ASP A  60      -0.855  -8.180  11.225  1.00 94.85           H  
ATOM    933  O   ASP A  60       3.057  -7.607  11.327  1.00 94.85           O  
ATOM    934  CG  ASP A  60       0.400  -8.424  12.971  1.00 94.85           C  
ATOM    935  OD1 ASP A  60       1.073  -7.850  13.860  1.00 94.85           O  
ATOM    936  OD2 ASP A  60       0.391  -9.664  12.801  1.00 94.85           O  
ATOM    937  N   LYS A  61       1.737  -8.668   9.857  1.00 94.10           N  
ATOM    938  H   LYS A  61       0.805  -8.708   9.468  1.00 94.10           H  
ATOM    939  CA  LYS A  61       2.704  -9.700   9.462  1.00 94.10           C  
ATOM    940  HA  LYS A  61       3.063 -10.176  10.375  1.00 94.10           H  
ATOM    941  C   LYS A  61       3.952  -9.128   8.775  1.00 94.10           C  
ATOM    942  CB  LYS A  61       1.975 -10.763   8.625  1.00 94.10           C  
ATOM    943  HB2 LYS A  61       2.681 -11.525   8.296  1.00 94.10           H  
ATOM    944  HB3 LYS A  61       1.540 -10.283   7.748  1.00 94.10           H  
ATOM    945  O   LYS A  61       4.858  -9.887   8.427  1.00 94.10           O  
ATOM    946  CG  LYS A  61       0.866 -11.432   9.459  1.00 94.10           C  
ATOM    947  HG2 LYS A  61       1.313 -12.020  10.260  1.00 94.10           H  
ATOM    948  HG3 LYS A  61       0.244 -10.663   9.918  1.00 94.10           H  
ATOM    949  CD  LYS A  61      -0.048 -12.325   8.618  1.00 94.10           C  
ATOM    950  HD2 LYS A  61      -0.247 -11.844   7.660  1.00 94.10           H  
ATOM    951  HD3 LYS A  61       0.420 -13.296   8.453  1.00 94.10           H  
ATOM    952  CE  LYS A  61      -1.370 -12.472   9.375  1.00 94.10           C  
ATOM    953  HE2 LYS A  61      -1.734 -11.467   9.591  1.00 94.10           H  
ATOM    954  HE3 LYS A  61      -1.209 -12.978  10.327  1.00 94.10           H  
ATOM    955  NZ  LYS A  61      -2.384 -13.165   8.561  1.00 94.10           N  
ATOM    956  HZ1 LYS A  61      -2.478 -12.708   7.665  1.00 94.10           H  
ATOM    957  HZ2 LYS A  61      -2.250 -14.160   8.452  1.00 94.10           H  
ATOM    958  HZ3 LYS A  61      -3.313 -12.959   8.900  1.00 94.10           H  
ATOM    959  N   ARG A  62       4.031  -7.800   8.614  1.00 94.76           N  
ATOM    960  H   ARG A  62       3.208  -7.277   8.879  1.00 94.76           H  
ATOM    961  CA  ARG A  62       5.230  -7.038   8.240  1.00 94.76           C  
ATOM    962  HA  ARG A  62       6.046  -7.735   8.052  1.00 94.76           H  
ATOM    963  C   ARG A  62       5.781  -6.120   9.331  1.00 94.76           C  
ATOM    964  CB  ARG A  62       4.944  -6.232   6.972  1.00 94.76           C  
ATOM    965  HB2 ARG A  62       5.811  -5.597   6.790  1.00 94.76           H  
ATOM    966  HB3 ARG A  62       4.076  -5.594   7.137  1.00 94.76           H  
ATOM    967  O   ARG A  62       6.984  -5.881   9.323  1.00 94.76           O  
ATOM    968  CG  ARG A  62       4.715  -7.047   5.699  1.00 94.76           C  
ATOM    969  HG2 ARG A  62       4.847  -6.376   4.850  1.00 94.76           H  
ATOM    970  HG3 ARG A  62       3.694  -7.428   5.670  1.00 94.76           H  
ATOM    971  CD  ARG A  62       5.673  -8.230   5.585  1.00 94.76           C  
ATOM    972  HD2 ARG A  62       6.637  -7.980   6.028  1.00 94.76           H  
ATOM    973  HD3 ARG A  62       5.249  -9.073   6.132  1.00 94.76           H  
ATOM    974  NE  ARG A  62       5.893  -8.603   4.191  1.00 94.76           N  
ATOM    975  HE  ARG A  62       5.548  -7.961   3.492  1.00 94.76           H  
ATOM    976  NH1 ARG A  62       7.035 -10.547   4.664  1.00 94.76           N  
ATOM    977 HH11 ARG A  62       7.507 -11.394   4.384  1.00 94.76           H  
ATOM    978 HH12 ARG A  62       7.101 -10.302   5.642  1.00 94.76           H  
ATOM    979  NH2 ARG A  62       6.683  -9.914   2.539  1.00 94.76           N  
ATOM    980 HH21 ARG A  62       6.367  -9.204   1.894  1.00 94.76           H  
ATOM    981 HH22 ARG A  62       7.266 -10.682   2.238  1.00 94.76           H  
ATOM    982  CZ  ARG A  62       6.532  -9.688   3.814  1.00 94.76           C  
ATOM    983  N   LEU A  63       4.965  -5.653  10.274  1.00 93.93           N  
ATOM    984  H   LEU A  63       3.981  -5.857  10.182  1.00 93.93           H  
ATOM    985  CA  LEU A  63       5.404  -4.959  11.495  1.00 93.93           C  
ATOM    986  HA  LEU A  63       6.164  -4.221  11.240  1.00 93.93           H  
ATOM    987  C   LEU A  63       6.041  -5.934  12.501  1.00 93.93           C  
ATOM    988  CB  LEU A  63       4.188  -4.247  12.117  1.00 93.93           C  
ATOM    989  HB2 LEU A  63       4.462  -3.859  13.098  1.00 93.93           H  
ATOM    990  HB3 LEU A  63       3.402  -4.986  12.268  1.00 93.93           H  
ATOM    991  O   LEU A  63       6.984  -5.581  13.203  1.00 93.93           O  
ATOM    992  CG  LEU A  63       3.635  -3.089  11.263  1.00 93.93           C  
ATOM    993  HG  LEU A  63       3.555  -3.397  10.221  1.00 93.93           H  
ATOM    994  CD1 LEU A  63       2.242  -2.699  11.748  1.00 93.93           C  
ATOM    995 HD11 LEU A  63       2.282  -2.319  12.769  1.00 93.93           H  
ATOM    996 HD12 LEU A  63       1.588  -3.570  11.713  1.00 93.93           H  
ATOM    997 HD13 LEU A  63       1.828  -1.942  11.082  1.00 93.93           H  
ATOM    998  CD2 LEU A  63       4.530  -1.849  11.319  1.00 93.93           C  
ATOM    999 HD21 LEU A  63       4.085  -1.053  10.723  1.00 93.93           H  
ATOM   1000 HD22 LEU A  63       4.626  -1.507  12.350  1.00 93.93           H  
ATOM   1001 HD23 LEU A  63       5.518  -2.078  10.920  1.00 93.93           H  
ATOM   1002  N   ASN A  64       5.569  -7.183  12.516  1.00 92.60           N  
ATOM   1003  H   ASN A  64       4.728  -7.357  11.985  1.00 92.60           H  
ATOM   1004  CA  ASN A  64       6.093  -8.289  13.315  1.00 92.60           C  
ATOM   1005  HA  ASN A  64       6.546  -7.855  14.206  1.00 92.60           H  
ATOM   1006  C   ASN A  64       7.231  -9.083  12.633  1.00 92.60           C  
ATOM   1007  CB  ASN A  64       4.904  -9.176  13.757  1.00 92.60           C  
ATOM   1008  HB2 ASN A  64       4.039  -9.039  13.108  1.00 92.60           H  
ATOM   1009  HB3 ASN A  64       5.169 -10.232  13.705  1.00 92.60           H  
ATOM   1010  O   ASN A  64       7.683 -10.087  13.194  1.00 92.60           O  
ATOM   1011  CG  ASN A  64       4.507  -8.882  15.187  1.00 92.60           C  
ATOM   1012  ND2 ASN A  64       3.324  -8.378  15.437  1.00 92.60           N  
ATOM   1013 HD21 ASN A  64       3.050  -8.209  16.394  1.00 92.60           H  
ATOM   1014 HD22 ASN A  64       2.630  -8.241  14.716  1.00 92.60           H  
ATOM   1015  OD1 ASN A  64       5.308  -9.112  16.090  1.00 92.60           O  
ATOM   1016  N   ASP A  65       7.704  -8.652  11.459  1.00 91.81           N  
ATOM   1017  H   ASP A  65       7.352  -7.772  11.110  1.00 91.81           H  
ATOM   1018  CA  ASP A  65       8.760  -9.304  10.667  1.00 91.81           C  
ATOM   1019  HA  ASP A  65       8.704 -10.376  10.855  1.00 91.81           H  
ATOM   1020  C   ASP A  65      10.164  -8.818  11.094  1.00 91.81           C  
ATOM   1021  CB  ASP A  65       8.455  -9.080   9.176  1.00 91.81           C  
ATOM   1022  HB2 ASP A  65       7.373  -9.076   9.050  1.00 91.81           H  
ATOM   1023  HB3 ASP A  65       8.837  -8.108   8.865  1.00 91.81           H  
ATOM   1024  O   ASP A  65      10.341  -7.658  11.466  1.00 91.81           O  
ATOM   1025  CG  ASP A  65       9.001 -10.168   8.251  1.00 91.81           C  
ATOM   1026  OD1 ASP A  65       9.958 -10.867   8.649  1.00 91.81           O  
ATOM   1027  OD2 ASP A  65       8.488 -10.257   7.104  1.00 91.81           O  
ATOM   1028  N   LYS A  66      11.162  -9.711  11.160  1.00 84.39           N  
ATOM   1029  H   LYS A  66      11.031 -10.583  10.668  1.00 84.39           H  
ATOM   1030  CA  LYS A  66      12.282  -9.566  12.124  1.00 84.39           C  
ATOM   1031  HA  LYS A  66      12.293  -8.529  12.462  1.00 84.39           H  
ATOM   1032  C   LYS A  66      13.686  -9.775  11.540  1.00 84.39           C  
ATOM   1033  CB  LYS A  66      11.981 -10.437  13.368  1.00 84.39           C  
ATOM   1034  HB2 LYS A  66      12.897 -10.630  13.925  1.00 84.39           H  
ATOM   1035  HB3 LYS A  66      11.573 -11.394  13.043  1.00 84.39           H  
ATOM   1036  O   LYS A  66      13.886 -10.433  10.518  1.00 84.39           O  
ATOM   1037  CG  LYS A  66      10.982  -9.723  14.309  1.00 84.39           C  
ATOM   1038  HG2 LYS A  66      11.529  -9.004  14.919  1.00 84.39           H  
ATOM   1039  HG3 LYS A  66      10.264  -9.160  13.712  1.00 84.39           H  
ATOM   1040  CD  LYS A  66      10.167 -10.651  15.224  1.00 84.39           C  
ATOM   1041  HD2 LYS A  66      10.825 -11.161  15.927  1.00 84.39           H  
ATOM   1042  HD3 LYS A  66       9.669 -11.393  14.599  1.00 84.39           H  
ATOM   1043  CE  LYS A  66       9.119  -9.812  15.986  1.00 84.39           C  
ATOM   1044  HE2 LYS A  66       9.468  -9.625  17.002  1.00 84.39           H  
ATOM   1045  HE3 LYS A  66       9.030  -8.848  15.486  1.00 84.39           H  
ATOM   1046  NZ  LYS A  66       7.777 -10.449  15.997  1.00 84.39           N  
ATOM   1047  HZ1 LYS A  66       7.500 -10.618  15.041  1.00 84.39           H  
ATOM   1048  HZ2 LYS A  66       7.065  -9.833  16.362  1.00 84.39           H  
ATOM   1049  HZ3 LYS A  66       7.758 -11.318  16.512  1.00 84.39           H  
ATOM   1050  N   GLY A  67      14.682  -9.181  12.207  1.00 84.37           N  
ATOM   1051  H   GLY A  67      14.439  -8.630  13.018  1.00 84.37           H  
ATOM   1052  CA  GLY A  67      16.085  -9.164  11.770  1.00 84.37           C  
ATOM   1053  HA2 GLY A  67      16.464 -10.186  11.746  1.00 84.37           H  
ATOM   1054  HA3 GLY A  67      16.686  -8.594  12.478  1.00 84.37           H  
ATOM   1055  C   GLY A  67      16.241  -8.527  10.386  1.00 84.37           C  
ATOM   1056  O   GLY A  67      15.675  -7.467  10.124  1.00 84.37           O  
ATOM   1057  N   LYS A  68      16.924  -9.231   9.474  1.00 87.07           N  
ATOM   1058  H   LYS A  68      17.385 -10.064   9.809  1.00 87.07           H  
ATOM   1059  CA  LYS A  68      17.166  -8.851   8.063  1.00 87.07           C  
ATOM   1060  HA  LYS A  68      17.816  -7.976   8.071  1.00 87.07           H  
ATOM   1061  C   LYS A  68      15.927  -8.446   7.243  1.00 87.07           C  
ATOM   1062  CB  LYS A  68      17.921 -10.001   7.370  1.00 87.07           C  
ATOM   1063  HB2 LYS A  68      18.230  -9.674   6.377  1.00 87.07           H  
ATOM   1064  HB3 LYS A  68      18.824 -10.214   7.942  1.00 87.07           H  
ATOM   1065  O   LYS A  68      16.073  -7.948   6.127  1.00 87.07           O  
ATOM   1066  CG  LYS A  68      17.082 -11.289   7.236  1.00 87.07           C  
ATOM   1067  HG2 LYS A  68      16.247 -11.117   6.557  1.00 87.07           H  
ATOM   1068  HG3 LYS A  68      16.686 -11.571   8.212  1.00 87.07           H  
ATOM   1069  CD  LYS A  68      17.936 -12.445   6.704  1.00 87.07           C  
ATOM   1070  HD2 LYS A  68      18.290 -12.202   5.702  1.00 87.07           H  
ATOM   1071  HD3 LYS A  68      18.798 -12.572   7.360  1.00 87.07           H  
ATOM   1072  CE  LYS A  68      17.120 -13.743   6.675  1.00 87.07           C  
ATOM   1073  HE2 LYS A  68      16.658 -13.880   7.653  1.00 87.07           H  
ATOM   1074  HE3 LYS A  68      16.320 -13.641   5.942  1.00 87.07           H  
ATOM   1075  NZ  LYS A  68      17.983 -14.909   6.357  1.00 87.07           N  
ATOM   1076  HZ1 LYS A  68      17.445 -15.763   6.353  1.00 87.07           H  
ATOM   1077  HZ2 LYS A  68      18.423 -14.791   5.456  1.00 87.07           H  
ATOM   1078  HZ3 LYS A  68      18.714 -14.998   7.048  1.00 87.07           H  
ATOM   1079  N   TYR A  69      14.719  -8.669   7.762  1.00 91.51           N  
ATOM   1080  H   TYR A  69      14.676  -9.096   8.676  1.00 91.51           H  
ATOM   1081  CA  TYR A  69      13.454  -8.226   7.178  1.00 91.51           C  
ATOM   1082  HA  TYR A  69      13.611  -8.055   6.113  1.00 91.51           H  
ATOM   1083  C   TYR A  69      12.939  -6.878   7.713  1.00 91.51           C  
ATOM   1084  CB  TYR A  69      12.419  -9.352   7.300  1.00 91.51           C  
ATOM   1085  HB2 TYR A  69      11.447  -8.988   6.967  1.00 91.51           H  
ATOM   1086  HB3 TYR A  69      12.316  -9.624   8.351  1.00 91.51           H  
ATOM   1087  O   TYR A  69      11.844  -6.480   7.332  1.00 91.51           O  
ATOM   1088  CG  TYR A  69      12.761 -10.578   6.475  1.00 91.51           C  
ATOM   1089  CD1 TYR A  69      12.817 -10.485   5.070  1.00 91.51           C  
ATOM   1090  HD1 TYR A  69      12.568  -9.547   4.595  1.00 91.51           H  
ATOM   1091  CD2 TYR A  69      13.021 -11.807   7.109  1.00 91.51           C  
ATOM   1092  HD2 TYR A  69      12.923 -11.879   8.183  1.00 91.51           H  
ATOM   1093  CE1 TYR A  69      13.167 -11.610   4.298  1.00 91.51           C  
ATOM   1094  HE1 TYR A  69      13.212 -11.535   3.221  1.00 91.51           H  
ATOM   1095  CE2 TYR A  69      13.362 -12.938   6.344  1.00 91.51           C  
ATOM   1096  HE2 TYR A  69      13.531 -13.889   6.828  1.00 91.51           H  
ATOM   1097  OH  TYR A  69      13.799 -13.926   4.206  1.00 91.51           O  
ATOM   1098  HH  TYR A  69      13.755 -13.745   3.264  1.00 91.51           H  
ATOM   1099  CZ  TYR A  69      13.444 -12.838   4.940  1.00 91.51           C  
ATOM   1100  N   TRP A  70      13.713  -6.115   8.499  1.00 92.63           N  
ATOM   1101  H   TRP A  70      14.575  -6.506   8.854  1.00 92.63           H  
ATOM   1102  CA  TRP A  70      13.312  -4.789   9.014  1.00 92.63           C  
ATOM   1103  HA  TRP A  70      12.514  -4.932   9.743  1.00 92.63           H  
ATOM   1104  C   TRP A  70      12.787  -3.828   7.933  1.00 92.63           C  
ATOM   1105  CB  TRP A  70      14.499  -4.126   9.726  1.00 92.63           C  
ATOM   1106  HB2 TRP A  70      14.110  -3.329  10.361  1.00 92.63           H  
ATOM   1107  HB3 TRP A  70      14.977  -4.849  10.387  1.00 92.63           H  
ATOM   1108  O   TRP A  70      11.923  -2.997   8.203  1.00 92.63           O  
ATOM   1109  CG  TRP A  70      15.536  -3.515   8.829  1.00 92.63           C  
ATOM   1110  CD1 TRP A  70      16.724  -4.077   8.526  1.00 92.63           C  
ATOM   1111  HD1 TRP A  70      17.082  -5.016   8.920  1.00 92.63           H  
ATOM   1112  CD2 TRP A  70      15.516  -2.227   8.124  1.00 92.63           C  
ATOM   1113  CE2 TRP A  70      16.731  -2.094   7.394  1.00 92.63           C  
ATOM   1114  CE3 TRP A  70      14.599  -1.158   8.012  1.00 92.63           C  
ATOM   1115  HE3 TRP A  70      13.678  -1.199   8.575  1.00 92.63           H  
ATOM   1116  NE1 TRP A  70      17.448  -3.223   7.724  1.00 92.63           N  
ATOM   1117  HE1 TRP A  70      18.444  -3.321   7.593  1.00 92.63           H  
ATOM   1118  CH2 TRP A  70      16.075   0.068   6.506  1.00 92.63           C  
ATOM   1119  HH2 TRP A  70      16.302   0.959   5.939  1.00 92.63           H  
ATOM   1120  CZ2 TRP A  70      17.011  -0.970   6.599  1.00 92.63           C  
ATOM   1121  HZ2 TRP A  70      17.981  -0.861   6.136  1.00 92.63           H  
ATOM   1122  CZ3 TRP A  70      14.866  -0.032   7.209  1.00 92.63           C  
ATOM   1123  HZ3 TRP A  70      14.160   0.784   7.165  1.00 92.63           H  
ATOM   1124  N   ARG A  71      13.262  -3.956   6.684  1.00 93.98           N  
ATOM   1125  H   ARG A  71      14.013  -4.618   6.550  1.00 93.98           H  
ATOM   1126  CA  ARG A  71      12.782  -3.166   5.537  1.00 93.98           C  
ATOM   1127  HA  ARG A  71      12.895  -2.109   5.782  1.00 93.98           H  
ATOM   1128  C   ARG A  71      11.278  -3.361   5.286  1.00 93.98           C  
ATOM   1129  CB  ARG A  71      13.647  -3.470   4.297  1.00 93.98           C  
ATOM   1130  HB2 ARG A  71      13.718  -4.550   4.167  1.00 93.98           H  
ATOM   1131  HB3 ARG A  71      13.171  -3.044   3.414  1.00 93.98           H  
ATOM   1132  O   ARG A  71      10.636  -2.437   4.798  1.00 93.98           O  
ATOM   1133  CG  ARG A  71      15.056  -2.860   4.436  1.00 93.98           C  
ATOM   1134  HG2 ARG A  71      15.514  -3.229   5.354  1.00 93.98           H  
ATOM   1135  HG3 ARG A  71      14.950  -1.778   4.507  1.00 93.98           H  
ATOM   1136  CD  ARG A  71      16.007  -3.195   3.275  1.00 93.98           C  
ATOM   1137  HD2 ARG A  71      16.379  -4.213   3.397  1.00 93.98           H  
ATOM   1138  HD3 ARG A  71      15.447  -3.151   2.341  1.00 93.98           H  
ATOM   1139  NE  ARG A  71      17.144  -2.250   3.188  1.00 93.98           N  
ATOM   1140  HE  ARG A  71      17.022  -1.463   2.567  1.00 93.98           H  
ATOM   1141  NH1 ARG A  71      18.602  -3.155   4.756  1.00 93.98           N  
ATOM   1142 HH11 ARG A  71      19.410  -2.969   5.333  1.00 93.98           H  
ATOM   1143 HH12 ARG A  71      17.950  -3.878   5.026  1.00 93.98           H  
ATOM   1144  NH2 ARG A  71      19.143  -1.298   3.719  1.00 93.98           N  
ATOM   1145 HH21 ARG A  71      19.888  -1.271   4.401  1.00 93.98           H  
ATOM   1146 HH22 ARG A  71      18.993  -0.504   3.115  1.00 93.98           H  
ATOM   1147  CZ  ARG A  71      18.279  -2.255   3.875  1.00 93.98           C  
ATOM   1148  N   HIS A  72      10.702  -4.496   5.692  1.00 95.16           N  
ATOM   1149  H   HIS A  72      11.283  -5.192   6.138  1.00 95.16           H  
ATOM   1150  CA  HIS A  72       9.254  -4.694   5.776  1.00 95.16           C  
ATOM   1151  HA  HIS A  72       8.802  -4.414   4.825  1.00 95.16           H  
ATOM   1152  C   HIS A  72       8.615  -3.797   6.847  1.00 95.16           C  
ATOM   1153  CB  HIS A  72       8.922  -6.168   6.062  1.00 95.16           C  
ATOM   1154  HB2 HIS A  72       9.322  -6.448   7.037  1.00 95.16           H  
ATOM   1155  HB3 HIS A  72       7.837  -6.237   6.139  1.00 95.16           H  
ATOM   1156  O   HIS A  72       7.674  -3.069   6.536  1.00 95.16           O  
ATOM   1157  CG  HIS A  72       9.365  -7.195   5.042  1.00 95.16           C  
ATOM   1158  CD2 HIS A  72       9.683  -7.000   3.729  1.00 95.16           C  
ATOM   1159  HD2 HIS A  72       9.746  -6.036   3.245  1.00 95.16           H  
ATOM   1160  ND1 HIS A  72       9.458  -8.545   5.256  1.00 95.16           N  
ATOM   1161  HD1 HIS A  72       9.236  -9.036   6.111  1.00 95.16           H  
ATOM   1162  CE1 HIS A  72       9.819  -9.145   4.117  1.00 95.16           C  
ATOM   1163  HE1 HIS A  72       9.966 -10.210   4.015  1.00 95.16           H  
ATOM   1164  NE2 HIS A  72       9.945  -8.246   3.130  1.00 95.16           N  
ATOM   1165  N   VAL A  73       9.148  -3.785   8.073  1.00 94.92           N  
ATOM   1166  H   VAL A  73       9.921  -4.408   8.257  1.00 94.92           H  
ATOM   1167  CA  VAL A  73       8.656  -2.971   9.204  1.00 94.92           C  
ATOM   1168  HA  VAL A  73       7.626  -3.257   9.417  1.00 94.92           H  
ATOM   1169  C   VAL A  73       8.679  -1.478   8.863  1.00 94.92           C  
ATOM   1170  CB  VAL A  73       9.498  -3.217  10.477  1.00 94.92           C  
ATOM   1171  HB  VAL A  73      10.504  -2.833  10.308  1.00 94.92           H  
ATOM   1172  O   VAL A  73       7.671  -0.793   9.019  1.00 94.92           O  
ATOM   1173  CG1 VAL A  73       8.924  -2.488  11.695  1.00 94.92           C  
ATOM   1174 HG11 VAL A  73       9.569  -2.669  12.555  1.00 94.92           H  
ATOM   1175 HG12 VAL A  73       7.925  -2.862  11.920  1.00 94.92           H  
ATOM   1176 HG13 VAL A  73       8.879  -1.412  11.522  1.00 94.92           H  
ATOM   1177  CG2 VAL A  73       9.635  -4.696  10.848  1.00 94.92           C  
ATOM   1178 HG21 VAL A  73      10.275  -4.801  11.724  1.00 94.92           H  
ATOM   1179 HG22 VAL A  73       8.659  -5.117  11.087  1.00 94.92           H  
ATOM   1180 HG23 VAL A  73      10.079  -5.269  10.034  1.00 94.92           H  
ATOM   1181  N   ALA A  74       9.795  -0.968   8.331  1.00 94.25           N  
ATOM   1182  H   ALA A  74      10.590  -1.584   8.234  1.00 94.25           H  
ATOM   1183  CA  ALA A  74       9.952   0.450   7.991  1.00 94.25           C  
ATOM   1184  HA  ALA A  74       9.739   1.048   8.877  1.00 94.25           H  
ATOM   1185  C   ALA A  74       8.996   0.917   6.880  1.00 94.25           C  
ATOM   1186  CB  ALA A  74      11.407   0.688   7.582  1.00 94.25           C  
ATOM   1187  HB1 ALA A  74      12.067   0.424   8.409  1.00 94.25           H  
ATOM   1188  HB2 ALA A  74      11.660   0.080   6.714  1.00 94.25           H  
ATOM   1189  HB3 ALA A  74      11.553   1.740   7.340  1.00 94.25           H  
ATOM   1190  O   ALA A  74       8.418   2.008   6.963  1.00 94.25           O  
ATOM   1191  N   LYS A  75       8.787   0.086   5.849  1.00 95.22           N  
ATOM   1192  H   LYS A  75       9.294  -0.787   5.816  1.00 95.22           H  
ATOM   1193  CA  LYS A  75       7.790   0.365   4.807  1.00 95.22           C  
ATOM   1194  HA  LYS A  75       7.891   1.401   4.485  1.00 95.22           H  
ATOM   1195  C   LYS A  75       6.369   0.234   5.347  1.00 95.22           C  
ATOM   1196  CB  LYS A  75       8.008  -0.533   3.583  1.00 95.22           C  
ATOM   1197  HB2 LYS A  75       7.177  -0.390   2.892  1.00 95.22           H  
ATOM   1198  HB3 LYS A  75       8.029  -1.577   3.894  1.00 95.22           H  
ATOM   1199  O   LYS A  75       5.533   1.054   5.000  1.00 95.22           O  
ATOM   1200  CG  LYS A  75       9.311  -0.176   2.854  1.00 95.22           C  
ATOM   1201  HG2 LYS A  75       9.291   0.873   2.560  1.00 95.22           H  
ATOM   1202  HG3 LYS A  75      10.161  -0.327   3.520  1.00 95.22           H  
ATOM   1203  CD  LYS A  75       9.478  -1.040   1.602  1.00 95.22           C  
ATOM   1204  HD2 LYS A  75       8.799  -0.675   0.832  1.00 95.22           H  
ATOM   1205  HD3 LYS A  75       9.242  -2.079   1.833  1.00 95.22           H  
ATOM   1206  CE  LYS A  75      10.915  -0.966   1.095  1.00 95.22           C  
ATOM   1207  HE2 LYS A  75      11.228   0.077   1.056  1.00 95.22           H  
ATOM   1208  HE3 LYS A  75      11.560  -1.497   1.795  1.00 95.22           H  
ATOM   1209  NZ  LYS A  75      11.027  -1.559  -0.253  1.00 95.22           N  
ATOM   1210  HZ1 LYS A  75      10.606  -0.939  -0.929  1.00 95.22           H  
ATOM   1211  HZ2 LYS A  75      10.606  -2.477  -0.280  1.00 95.22           H  
ATOM   1212  HZ3 LYS A  75      12.003  -1.647  -0.500  1.00 95.22           H  
ATOM   1213  N   SER A  76       6.108  -0.708   6.249  1.00 95.96           N  
ATOM   1214  H   SER A  76       6.844  -1.354   6.497  1.00 95.96           H  
ATOM   1215  CA  SER A  76       4.777  -0.914   6.838  1.00 95.96           C  
ATOM   1216  HA  SER A  76       4.043  -0.928   6.032  1.00 95.96           H  
ATOM   1217  C   SER A  76       4.374   0.213   7.781  1.00 95.96           C  
ATOM   1218  CB  SER A  76       4.688  -2.262   7.543  1.00 95.96           C  
ATOM   1219  HB2 SER A  76       3.673  -2.428   7.903  1.00 95.96           H  
ATOM   1220  HB3 SER A  76       5.384  -2.303   8.381  1.00 95.96           H  
ATOM   1221  O   SER A  76       3.247   0.674   7.686  1.00 95.96           O  
ATOM   1222  OG  SER A  76       5.023  -3.242   6.589  1.00 95.96           O  
ATOM   1223  HG  SER A  76       5.981  -3.253   6.522  1.00 95.96           H  
ATOM   1224  N   LEU A  77       5.293   0.754   8.590  1.00 95.50           N  
ATOM   1225  H   LEU A  77       6.190   0.297   8.681  1.00 95.50           H  
ATOM   1226  CA  LEU A  77       5.064   2.010   9.318  1.00 95.50           C  
ATOM   1227  HA  LEU A  77       4.166   1.912   9.928  1.00 95.50           H  
ATOM   1228  C   LEU A  77       4.810   3.187   8.363  1.00 95.50           C  
ATOM   1229  CB  LEU A  77       6.270   2.327  10.222  1.00 95.50           C  
ATOM   1230  HB2 LEU A  77       7.182   2.228   9.632  1.00 95.50           H  
ATOM   1231  HB3 LEU A  77       6.196   3.367  10.539  1.00 95.50           H  
ATOM   1232  O   LEU A  77       3.978   4.036   8.651  1.00 95.50           O  
ATOM   1233  CG  LEU A  77       6.391   1.460  11.487  1.00 95.50           C  
ATOM   1234  HG  LEU A  77       6.401   0.404  11.214  1.00 95.50           H  
ATOM   1235  CD1 LEU A  77       7.708   1.793  12.185  1.00 95.50           C  
ATOM   1236 HD11 LEU A  77       7.737   2.849  12.454  1.00 95.50           H  
ATOM   1237 HD12 LEU A  77       8.542   1.564  11.522  1.00 95.50           H  
ATOM   1238 HD13 LEU A  77       7.801   1.195  13.092  1.00 95.50           H  
ATOM   1239  CD2 LEU A  77       5.256   1.714  12.483  1.00 95.50           C  
ATOM   1240 HD21 LEU A  77       4.302   1.402  12.057  1.00 95.50           H  
ATOM   1241 HD22 LEU A  77       5.206   2.773  12.736  1.00 95.50           H  
ATOM   1242 HD23 LEU A  77       5.425   1.136  13.392  1.00 95.50           H  
ATOM   1243  N   THR A  78       5.489   3.228   7.210  1.00 95.48           N  
ATOM   1244  H   THR A  78       6.150   2.487   7.024  1.00 95.48           H  
ATOM   1245  CA  THR A  78       5.282   4.278   6.194  1.00 95.48           C  
ATOM   1246  HA  THR A  78       5.270   5.243   6.700  1.00 95.48           H  
ATOM   1247  C   THR A  78       3.924   4.153   5.487  1.00 95.48           C  
ATOM   1248  CB  THR A  78       6.436   4.291   5.176  1.00 95.48           C  
ATOM   1249  HB  THR A  78       6.475   3.339   4.646  1.00 95.48           H  
ATOM   1250  O   THR A  78       3.298   5.170   5.207  1.00 95.48           O  
ATOM   1251  CG2 THR A  78       6.322   5.412   4.143  1.00 95.48           C  
ATOM   1252 HG21 THR A  78       6.117   6.363   4.634  1.00 95.48           H  
ATOM   1253 HG22 THR A  78       7.241   5.480   3.562  1.00 95.48           H  
ATOM   1254 HG23 THR A  78       5.502   5.196   3.459  1.00 95.48           H  
ATOM   1255  OG1 THR A  78       7.672   4.487   5.842  1.00 95.48           O  
ATOM   1256  HG1 THR A  78       7.890   3.659   6.276  1.00 95.48           H  
ATOM   1257  N   VAL A  79       3.439   2.931   5.238  1.00 96.47           N  
ATOM   1258  H   VAL A  79       4.025   2.134   5.441  1.00 96.47           H  
ATOM   1259  CA  VAL A  79       2.073   2.681   4.748  1.00 96.47           C  
ATOM   1260  HA  VAL A  79       1.871   3.343   3.906  1.00 96.47           H  
ATOM   1261  C   VAL A  79       1.050   3.023   5.831  1.00 96.47           C  
ATOM   1262  CB  VAL A  79       1.904   1.223   4.266  1.00 96.47           C  
ATOM   1263  HB  VAL A  79       2.216   0.549   5.065  1.00 96.47           H  
ATOM   1264  O   VAL A  79       0.091   3.731   5.552  1.00 96.47           O  
ATOM   1265  CG1 VAL A  79       0.453   0.891   3.893  1.00 96.47           C  
ATOM   1266 HG11 VAL A  79       0.084   1.598   3.149  1.00 96.47           H  
ATOM   1267 HG12 VAL A  79       0.388  -0.121   3.494  1.00 96.47           H  
ATOM   1268 HG13 VAL A  79      -0.184   0.943   4.776  1.00 96.47           H  
ATOM   1269  CG2 VAL A  79       2.754   0.923   3.023  1.00 96.47           C  
ATOM   1270 HG21 VAL A  79       3.795   1.200   3.190  1.00 96.47           H  
ATOM   1271 HG22 VAL A  79       2.708  -0.143   2.798  1.00 96.47           H  
ATOM   1272 HG23 VAL A  79       2.375   1.481   2.168  1.00 96.47           H  
ATOM   1273  N   LEU A  80       1.256   2.561   7.066  1.00 95.92           N  
ATOM   1274  H   LEU A  80       2.067   1.983   7.233  1.00 95.92           H  
ATOM   1275  CA  LEU A  80       0.307   2.717   8.168  1.00 95.92           C  
ATOM   1276  HA  LEU A  80      -0.661   2.355   7.822  1.00 95.92           H  
ATOM   1277  C   LEU A  80       0.121   4.185   8.580  1.00 95.92           C  
ATOM   1278  CB  LEU A  80       0.781   1.841   9.340  1.00 95.92           C  
ATOM   1279  HB2 LEU A  80       1.035   0.850   8.965  1.00 95.92           H  
ATOM   1280  HB3 LEU A  80       1.682   2.287   9.761  1.00 95.92           H  
ATOM   1281  O   LEU A  80      -1.008   4.608   8.802  1.00 95.92           O  
ATOM   1282  CG  LEU A  80      -0.262   1.664  10.455  1.00 95.92           C  
ATOM   1283  HG  LEU A  80      -0.627   2.640  10.776  1.00 95.92           H  
ATOM   1284  CD1 LEU A  80      -1.438   0.802   9.982  1.00 95.92           C  
ATOM   1285 HD11 LEU A  80      -2.118   0.613  10.812  1.00 95.92           H  
ATOM   1286 HD12 LEU A  80      -1.999   1.318   9.203  1.00 95.92           H  
ATOM   1287 HD13 LEU A  80      -1.083  -0.158   9.605  1.00 95.92           H  
ATOM   1288  CD2 LEU A  80       0.398   0.974  11.649  1.00 95.92           C  
ATOM   1289 HD21 LEU A  80      -0.326   0.875  12.457  1.00 95.92           H  
ATOM   1290 HD22 LEU A  80       0.746  -0.017  11.357  1.00 95.92           H  
ATOM   1291 HD23 LEU A  80       1.239   1.569  12.006  1.00 95.92           H  
ATOM   1292  N   ASP A  81       1.195   4.979   8.602  1.00 95.22           N  
ATOM   1293  H   ASP A  81       2.106   4.569   8.456  1.00 95.22           H  
ATOM   1294  CA  ASP A  81       1.126   6.431   8.803  1.00 95.22           C  
ATOM   1295  HA  ASP A  81       0.629   6.637   9.752  1.00 95.22           H  
ATOM   1296  C   ASP A  81       0.299   7.117   7.700  1.00 95.22           C  
ATOM   1297  CB  ASP A  81       2.560   6.978   8.872  1.00 95.22           C  
ATOM   1298  HB2 ASP A  81       3.092   6.480   9.683  1.00 95.22           H  
ATOM   1299  HB3 ASP A  81       3.078   6.750   7.940  1.00 95.22           H  
ATOM   1300  O   ASP A  81      -0.610   7.896   7.993  1.00 95.22           O  
ATOM   1301  CG  ASP A  81       2.596   8.485   9.111  1.00 95.22           C  
ATOM   1302  OD1 ASP A  81       2.678   8.908  10.283  1.00 95.22           O  
ATOM   1303  OD2 ASP A  81       2.559   9.247   8.123  1.00 95.22           O  
ATOM   1304  N   TYR A  82       0.520   6.745   6.434  1.00 95.38           N  
ATOM   1305  H   TYR A  82       1.259   6.084   6.241  1.00 95.38           H  
ATOM   1306  CA  TYR A  82      -0.277   7.258   5.319  1.00 95.38           C  
ATOM   1307  HA  TYR A  82      -0.250   8.346   5.371  1.00 95.38           H  
ATOM   1308  C   TYR A  82      -1.752   6.829   5.423  1.00 95.38           C  
ATOM   1309  CB  TYR A  82       0.352   6.831   3.986  1.00 95.38           C  
ATOM   1310  HB2 TYR A  82       0.155   5.773   3.812  1.00 95.38           H  
ATOM   1311  HB3 TYR A  82       1.433   6.955   4.051  1.00 95.38           H  
ATOM   1312  O   TYR A  82      -2.644   7.638   5.191  1.00 95.38           O  
ATOM   1313  CG  TYR A  82      -0.148   7.635   2.800  1.00 95.38           C  
ATOM   1314  CD1 TYR A  82      -1.368   7.304   2.178  1.00 95.38           C  
ATOM   1315  HD1 TYR A  82      -1.939   6.454   2.522  1.00 95.38           H  
ATOM   1316  CD2 TYR A  82       0.601   8.733   2.330  1.00 95.38           C  
ATOM   1317  HD2 TYR A  82       1.532   8.992   2.812  1.00 95.38           H  
ATOM   1318  CE1 TYR A  82      -1.847   8.078   1.103  1.00 95.38           C  
ATOM   1319  HE1 TYR A  82      -2.779   7.817   0.624  1.00 95.38           H  
ATOM   1320  CE2 TYR A  82       0.127   9.508   1.253  1.00 95.38           C  
ATOM   1321  HE2 TYR A  82       0.695  10.362   0.915  1.00 95.38           H  
ATOM   1322  OH  TYR A  82      -1.598   9.971  -0.354  1.00 95.38           O  
ATOM   1323  HH  TYR A  82      -0.948  10.630  -0.607  1.00 95.38           H  
ATOM   1324  CZ  TYR A  82      -1.109   9.190   0.649  1.00 95.38           C  
ATOM   1325  N   LEU A  83      -2.043   5.591   5.832  1.00 95.09           N  
ATOM   1326  H   LEU A  83      -1.276   4.955   5.999  1.00 95.09           H  
ATOM   1327  CA  LEU A  83      -3.413   5.125   6.076  1.00 95.09           C  
ATOM   1328  HA  LEU A  83      -4.016   5.327   5.191  1.00 95.09           H  
ATOM   1329  C   LEU A  83      -4.085   5.886   7.232  1.00 95.09           C  
ATOM   1330  CB  LEU A  83      -3.404   3.610   6.340  1.00 95.09           C  
ATOM   1331  HB2 LEU A  83      -4.389   3.323   6.710  1.00 95.09           H  
ATOM   1332  HB3 LEU A  83      -2.684   3.395   7.130  1.00 95.09           H  
ATOM   1333  O   LEU A  83      -5.247   6.269   7.117  1.00 95.09           O  
ATOM   1334  CG  LEU A  83      -3.088   2.731   5.116  1.00 95.09           C  
ATOM   1335  HG  LEU A  83      -2.116   2.996   4.701  1.00 95.09           H  
ATOM   1336  CD1 LEU A  83      -3.043   1.267   5.549  1.00 95.09           C  
ATOM   1337 HD11 LEU A  83      -2.757   0.647   4.699  1.00 95.09           H  
ATOM   1338 HD12 LEU A  83      -2.306   1.137   6.341  1.00 95.09           H  
ATOM   1339 HD13 LEU A  83      -4.022   0.955   5.914  1.00 95.09           H  
ATOM   1340  CD2 LEU A  83      -4.129   2.877   4.007  1.00 95.09           C  
ATOM   1341 HD21 LEU A  83      -5.132   2.747   4.414  1.00 95.09           H  
ATOM   1342 HD22 LEU A  83      -4.041   3.865   3.556  1.00 95.09           H  
ATOM   1343 HD23 LEU A  83      -3.958   2.130   3.232  1.00 95.09           H  
ATOM   1344  N   VAL A  84      -3.355   6.189   8.307  1.00 95.06           N  
ATOM   1345  H   VAL A  84      -2.412   5.831   8.361  1.00 95.06           H  
ATOM   1346  CA  VAL A  84      -3.852   7.007   9.425  1.00 95.06           C  
ATOM   1347  HA  VAL A  84      -4.813   6.602   9.744  1.00 95.06           H  
ATOM   1348  C   VAL A  84      -4.133   8.453   8.995  1.00 95.06           C  
ATOM   1349  CB  VAL A  84      -2.883   6.901  10.623  1.00 95.06           C  
ATOM   1350  HB  VAL A  84      -1.856   6.988  10.268  1.00 95.06           H  
ATOM   1351  O   VAL A  84      -5.138   9.014   9.427  1.00 95.06           O  
ATOM   1352  CG1 VAL A  84      -3.096   7.955  11.712  1.00 95.06           C  
ATOM   1353 HG11 VAL A  84      -4.121   7.916  12.080  1.00 95.06           H  
ATOM   1354 HG12 VAL A  84      -2.411   7.777  12.541  1.00 95.06           H  
ATOM   1355 HG13 VAL A  84      -2.889   8.948  11.312  1.00 95.06           H  
ATOM   1356  CG2 VAL A  84      -3.068   5.532  11.290  1.00 95.06           C  
ATOM   1357 HG21 VAL A  84      -2.908   4.732  10.568  1.00 95.06           H  
ATOM   1358 HG22 VAL A  84      -2.346   5.413  12.098  1.00 95.06           H  
ATOM   1359 HG23 VAL A  84      -4.075   5.444  11.698  1.00 95.06           H  
ATOM   1360  N   ARG A  85      -3.340   9.044   8.089  1.00 94.10           N  
ATOM   1361  H   ARG A  85      -2.498   8.555   7.821  1.00 94.10           H  
ATOM   1362  CA  ARG A  85      -3.555  10.419   7.584  1.00 94.10           C  
ATOM   1363  HA  ARG A  85      -3.987  11.023   8.382  1.00 94.10           H  
ATOM   1364  C   ARG A  85      -4.536  10.539   6.405  1.00 94.10           C  
ATOM   1365  CB  ARG A  85      -2.198  11.042   7.212  1.00 94.10           C  
ATOM   1366  HB2 ARG A  85      -1.699  10.396   6.490  1.00 94.10           H  
ATOM   1367  HB3 ARG A  85      -2.368  12.011   6.741  1.00 94.10           H  
ATOM   1368  O   ARG A  85      -5.128  11.605   6.235  1.00 94.10           O  
ATOM   1369  CG  ARG A  85      -1.274  11.253   8.421  1.00 94.10           C  
ATOM   1370  HG2 ARG A  85      -1.766  11.881   9.164  1.00 94.10           H  
ATOM   1371  HG3 ARG A  85      -1.051  10.288   8.876  1.00 94.10           H  
ATOM   1372  CD  ARG A  85       0.033  11.922   7.978  1.00 94.10           C  
ATOM   1373  HD2 ARG A  85       0.281  11.586   6.971  1.00 94.10           H  
ATOM   1374  HD3 ARG A  85      -0.100  13.004   7.951  1.00 94.10           H  
ATOM   1375  NE  ARG A  85       1.151  11.544   8.853  1.00 94.10           N  
ATOM   1376  HE  ARG A  85       1.628  10.683   8.624  1.00 94.10           H  
ATOM   1377  NH1 ARG A  85       1.155  13.320  10.324  1.00 94.10           N  
ATOM   1378 HH11 ARG A  85       0.326  13.715   9.903  1.00 94.10           H  
ATOM   1379 HH12 ARG A  85       1.455  13.746  11.190  1.00 94.10           H  
ATOM   1380  NH2 ARG A  85       2.556  11.617  10.611  1.00 94.10           N  
ATOM   1381 HH21 ARG A  85       2.762  10.649  10.409  1.00 94.10           H  
ATOM   1382 HH22 ARG A  85       2.916  12.048  11.451  1.00 94.10           H  
ATOM   1383  CZ  ARG A  85       1.612  12.173   9.913  1.00 94.10           C  
ATOM   1384  N   PHE A  86      -4.699   9.491   5.590  1.00 92.62           N  
ATOM   1385  H   PHE A  86      -4.100   8.697   5.762  1.00 92.62           H  
ATOM   1386  CA  PHE A  86      -5.372   9.555   4.277  1.00 92.62           C  
ATOM   1387  HA  PHE A  86      -5.978  10.460   4.228  1.00 92.62           H  
ATOM   1388  C   PHE A  86      -6.315   8.381   3.934  1.00 92.62           C  
ATOM   1389  CB  PHE A  86      -4.300   9.623   3.177  1.00 92.62           C  
ATOM   1390  HB2 PHE A  86      -4.805   9.641   2.211  1.00 92.62           H  
ATOM   1391  HB3 PHE A  86      -3.727   8.697   3.190  1.00 92.62           H  
ATOM   1392  O   PHE A  86      -7.085   8.504   2.979  1.00 92.62           O  
ATOM   1393  CG  PHE A  86      -3.342  10.800   3.219  1.00 92.62           C  
ATOM   1394  CD1 PHE A  86      -3.760  12.071   2.792  1.00 92.62           C  
ATOM   1395  HD1 PHE A  86      -4.794  12.231   2.523  1.00 92.62           H  
ATOM   1396  CD2 PHE A  86      -2.012  10.619   3.638  1.00 92.62           C  
ATOM   1397  HD2 PHE A  86      -1.681   9.648   3.974  1.00 92.62           H  
ATOM   1398  CE1 PHE A  86      -2.851  13.142   2.745  1.00 92.62           C  
ATOM   1399  HE1 PHE A  86      -3.174  14.124   2.431  1.00 92.62           H  
ATOM   1400  CE2 PHE A  86      -1.107  11.694   3.622  1.00 92.62           C  
ATOM   1401  HE2 PHE A  86      -0.091  11.549   3.959  1.00 92.62           H  
ATOM   1402  CZ  PHE A  86      -1.525  12.956   3.168  1.00 92.62           C  
ATOM   1403  HZ  PHE A  86      -0.837  13.788   3.168  1.00 92.62           H  
ATOM   1404  N   GLY A  87      -6.233   7.250   4.646  1.00 92.52           N  
ATOM   1405  H   GLY A  87      -5.598   7.227   5.431  1.00 92.52           H  
ATOM   1406  CA  GLY A  87      -7.147   6.103   4.523  1.00 92.52           C  
ATOM   1407  HA2 GLY A  87      -7.424   5.950   3.480  1.00 92.52           H  
ATOM   1408  HA3 GLY A  87      -6.643   5.204   4.876  1.00 92.52           H  
ATOM   1409  C   GLY A  87      -8.431   6.288   5.341  1.00 92.52           C  
ATOM   1410  O   GLY A  87      -8.721   7.397   5.788  1.00 92.52           O  
ATOM   1411  N   SER A  88      -9.207   5.227   5.569  1.00 93.40           N  
ATOM   1412  H   SER A  88      -8.909   4.327   5.221  1.00 93.40           H  
ATOM   1413  CA  SER A  88     -10.472   5.293   6.328  1.00 93.40           C  
ATOM   1414  HA  SER A  88     -11.029   6.162   5.979  1.00 93.40           H  
ATOM   1415  C   SER A  88     -10.291   5.464   7.847  1.00 93.40           C  
ATOM   1416  CB  SER A  88     -11.330   4.065   6.018  1.00 93.40           C  
ATOM   1417  HB2 SER A  88     -12.340   4.226   6.395  1.00 93.40           H  
ATOM   1418  HB3 SER A  88     -11.377   3.931   4.937  1.00 93.40           H  
ATOM   1419  O   SER A  88      -9.198   5.283   8.385  1.00 93.40           O  
ATOM   1420  OG  SER A  88     -10.791   2.908   6.619  1.00 93.40           O  
ATOM   1421  HG  SER A  88     -10.778   2.225   5.945  1.00 93.40           H  
ATOM   1422  N   GLU A  89     -11.370   5.799   8.569  1.00 91.71           N  
ATOM   1423  H   GLU A  89     -12.243   5.991   8.099  1.00 91.71           H  
ATOM   1424  CA  GLU A  89     -11.333   5.923  10.041  1.00 91.71           C  
ATOM   1425  HA  GLU A  89     -10.570   6.653  10.311  1.00 91.71           H  
ATOM   1426  C   GLU A  89     -10.960   4.592  10.721  1.00 91.71           C  
ATOM   1427  CB  GLU A  89     -12.681   6.410  10.613  1.00 91.71           C  
ATOM   1428  HB2 GLU A  89     -13.378   5.573  10.621  1.00 91.71           H  
ATOM   1429  HB3 GLU A  89     -12.514   6.705  11.649  1.00 91.71           H  
ATOM   1430  O   GLU A  89     -10.338   4.580  11.785  1.00 91.71           O  
ATOM   1431  CG  GLU A  89     -13.373   7.574   9.884  1.00 91.71           C  
ATOM   1432  HG2 GLU A  89     -14.173   7.960  10.516  1.00 91.71           H  
ATOM   1433  HG3 GLU A  89     -13.836   7.174   8.982  1.00 91.71           H  
ATOM   1434  CD  GLU A  89     -12.429   8.717   9.498  1.00 91.71           C  
ATOM   1435  OE1 GLU A  89     -12.453   9.112   8.310  1.00 91.71           O  
ATOM   1436  OE2 GLU A  89     -11.581   9.139  10.313  1.00 91.71           O  
ATOM   1437  N   ASN A  90     -11.264   3.459  10.076  1.00 93.44           N  
ATOM   1438  H   ASN A  90     -11.785   3.527   9.213  1.00 93.44           H  
ATOM   1439  CA  ASN A  90     -10.918   2.117  10.549  1.00 93.44           C  
ATOM   1440  HA  ASN A  90     -11.389   1.952  11.518  1.00 93.44           H  
ATOM   1441  C   ASN A  90      -9.395   1.960  10.728  1.00 93.44           C  
ATOM   1442  CB  ASN A  90     -11.447   1.066   9.553  1.00 93.44           C  
ATOM   1443  HB2 ASN A  90     -11.245   0.078   9.965  1.00 93.44           H  
ATOM   1444  HB3 ASN A  90     -10.901   1.157   8.614  1.00 93.44           H  
ATOM   1445  O   ASN A  90      -8.945   1.236  11.616  1.00 93.44           O  
ATOM   1446  CG  ASN A  90     -12.932   1.115   9.234  1.00 93.44           C  
ATOM   1447  ND2 ASN A  90     -13.384   0.236   8.373  1.00 93.44           N  
ATOM   1448 HD21 ASN A  90     -12.755  -0.427   7.943  1.00 93.44           H  
ATOM   1449 HD22 ASN A  90     -14.369   0.277   8.155  1.00 93.44           H  
ATOM   1450  OD1 ASN A  90     -13.697   1.931   9.719  1.00 93.44           O  
ATOM   1451  N   CYS A  91      -8.589   2.680   9.937  1.00 94.38           N  
ATOM   1452  H   CYS A  91      -9.003   3.270   9.229  1.00 94.38           H  
ATOM   1453  CA  CYS A  91      -7.134   2.709  10.077  1.00 94.38           C  
ATOM   1454  HA  CYS A  91      -6.769   1.684  10.125  1.00 94.38           H  
ATOM   1455  C   CYS A  91      -6.672   3.391  11.375  1.00 94.38           C  
ATOM   1456  CB  CYS A  91      -6.521   3.395   8.846  1.00 94.38           C  
ATOM   1457  HB2 CYS A  91      -6.843   4.435   8.801  1.00 94.38           H  
ATOM   1458  HB3 CYS A  91      -5.434   3.379   8.930  1.00 94.38           H  
ATOM   1459  O   CYS A  91      -5.606   3.052  11.882  1.00 94.38           O  
ATOM   1460  SG  CYS A  91      -7.025   2.552   7.314  1.00 94.38           S  
ATOM   1461  HG  CYS A  91      -6.639   1.319   7.653  1.00 94.38           H  
ATOM   1462  N   VAL A  92      -7.464   4.305  11.945  1.00 94.27           N  
ATOM   1463  H   VAL A  92      -8.352   4.505  11.508  1.00 94.27           H  
ATOM   1464  CA  VAL A  92      -7.201   4.910  13.263  1.00 94.27           C  
ATOM   1465  HA  VAL A  92      -6.129   5.085  13.362  1.00 94.27           H  
ATOM   1466  C   VAL A  92      -7.611   3.956  14.386  1.00 94.27           C  
ATOM   1467  CB  VAL A  92      -7.915   6.270  13.414  1.00 94.27           C  
ATOM   1468  HB  VAL A  92      -8.994   6.122  13.380  1.00 94.27           H  
ATOM   1469  O   VAL A  92      -6.866   3.801  15.354  1.00 94.27           O  
ATOM   1470  CG1 VAL A  92      -7.573   6.928  14.758  1.00 94.27           C  
ATOM   1471 HG11 VAL A  92      -8.003   7.928  14.803  1.00 94.27           H  
ATOM   1472 HG12 VAL A  92      -6.492   6.989  14.884  1.00 94.27           H  
ATOM   1473 HG13 VAL A  92      -7.994   6.346  15.578  1.00 94.27           H  
ATOM   1474  CG2 VAL A  92      -7.525   7.237  12.286  1.00 94.27           C  
ATOM   1475 HG21 VAL A  92      -8.006   8.201  12.451  1.00 94.27           H  
ATOM   1476 HG22 VAL A  92      -6.444   7.371  12.259  1.00 94.27           H  
ATOM   1477 HG23 VAL A  92      -7.866   6.854  11.325  1.00 94.27           H  
ATOM   1478  N   LEU A  93      -8.753   3.272  14.242  1.00 93.89           N  
ATOM   1479  H   LEU A  93      -9.315   3.457  13.423  1.00 93.89           H  
ATOM   1480  CA  LEU A  93      -9.233   2.279  15.212  1.00 93.89           C  
ATOM   1481  HA  LEU A  93      -9.303   2.750  16.193  1.00 93.89           H  
ATOM   1482  C   LEU A  93      -8.238   1.119  15.363  1.00 93.89           C  
ATOM   1483  CB  LEU A  93     -10.631   1.768  14.809  1.00 93.89           C  
ATOM   1484  HB2 LEU A  93     -10.935   1.007  15.528  1.00 93.89           H  
ATOM   1485  HB3 LEU A  93     -10.561   1.284  13.834  1.00 93.89           H  
ATOM   1486  O   LEU A  93      -7.742   0.875  16.463  1.00 93.89           O  
ATOM   1487  CG  LEU A  93     -11.734   2.843  14.741  1.00 93.89           C  
ATOM   1488  HG  LEU A  93     -11.467   3.589  13.993  1.00 93.89           H  
ATOM   1489  CD1 LEU A  93     -13.056   2.200  14.322  1.00 93.89           C  
ATOM   1490 HD11 LEU A  93     -13.363   1.458  15.059  1.00 93.89           H  
ATOM   1491 HD12 LEU A  93     -12.941   1.713  13.354  1.00 93.89           H  
ATOM   1492 HD13 LEU A  93     -13.828   2.965  14.235  1.00 93.89           H  
ATOM   1493  CD2 LEU A  93     -11.947   3.551  16.082  1.00 93.89           C  
ATOM   1494 HD21 LEU A  93     -12.156   2.817  16.860  1.00 93.89           H  
ATOM   1495 HD22 LEU A  93     -11.059   4.126  16.345  1.00 93.89           H  
ATOM   1496 HD23 LEU A  93     -12.788   4.240  16.001  1.00 93.89           H  
ATOM   1497  N   TRP A  94      -7.845   0.490  14.252  1.00 94.81           N  
ATOM   1498  H   TRP A  94      -8.292   0.732  13.379  1.00 94.81           H  
ATOM   1499  CA  TRP A  94      -6.891  -0.624  14.258  1.00 94.81           C  
ATOM   1500  HA  TRP A  94      -7.291  -1.421  14.884  1.00 94.81           H  
ATOM   1501  C   TRP A  94      -5.523  -0.230  14.834  1.00 94.81           C  
ATOM   1502  CB  TRP A  94      -6.754  -1.161  12.833  1.00 94.81           C  
ATOM   1503  HB2 TRP A  94      -6.327  -0.392  12.190  1.00 94.81           H  
ATOM   1504  HB3 TRP A  94      -7.754  -1.394  12.467  1.00 94.81           H  
ATOM   1505  O   TRP A  94      -4.909  -0.997  15.576  1.00 94.81           O  
ATOM   1506  CG  TRP A  94      -5.927  -2.401  12.723  1.00 94.81           C  
ATOM   1507  CD1 TRP A  94      -6.407  -3.659  12.837  1.00 94.81           C  
ATOM   1508  HD1 TRP A  94      -7.443  -3.904  13.018  1.00 94.81           H  
ATOM   1509  CD2 TRP A  94      -4.476  -2.532  12.589  1.00 94.81           C  
ATOM   1510  CE2 TRP A  94      -4.152  -3.921  12.628  1.00 94.81           C  
ATOM   1511  CE3 TRP A  94      -3.397  -1.625  12.488  1.00 94.81           C  
ATOM   1512  HE3 TRP A  94      -3.603  -0.565  12.457  1.00 94.81           H  
ATOM   1513  NE1 TRP A  94      -5.367  -4.561  12.746  1.00 94.81           N  
ATOM   1514  HE1 TRP A  94      -5.487  -5.559  12.839  1.00 94.81           H  
ATOM   1515  CH2 TRP A  94      -1.780  -3.460  12.487  1.00 94.81           C  
ATOM   1516  HH2 TRP A  94      -0.759  -3.809  12.453  1.00 94.81           H  
ATOM   1517  CZ2 TRP A  94      -2.832  -4.386  12.581  1.00 94.81           C  
ATOM   1518  HZ2 TRP A  94      -2.636  -5.447  12.630  1.00 94.81           H  
ATOM   1519  CZ3 TRP A  94      -2.064  -2.083  12.438  1.00 94.81           C  
ATOM   1520  HZ3 TRP A  94      -1.254  -1.372  12.363  1.00 94.81           H  
ATOM   1521  N   CYS A  95      -5.065   0.998  14.566  1.00 94.74           N  
ATOM   1522  H   CYS A  95      -5.599   1.582  13.939  1.00 94.74           H  
ATOM   1523  CA  CYS A  95      -3.839   1.549  15.149  1.00 94.74           C  
ATOM   1524  HA  CYS A  95      -3.022   0.846  14.988  1.00 94.74           H  
ATOM   1525  C   CYS A  95      -3.913   1.792  16.666  1.00 94.74           C  
ATOM   1526  CB  CYS A  95      -3.507   2.863  14.445  1.00 94.74           C  
ATOM   1527  HB2 CYS A  95      -2.794   3.415  15.058  1.00 94.74           H  
ATOM   1528  HB3 CYS A  95      -4.403   3.470  14.318  1.00 94.74           H  
ATOM   1529  O   CYS A  95      -2.867   1.887  17.309  1.00 94.74           O  
ATOM   1530  SG  CYS A  95      -2.734   2.527  12.850  1.00 94.74           S  
ATOM   1531  HG  CYS A  95      -3.773   2.931  12.113  1.00 94.74           H  
ATOM   1532  N   ARG A  96      -5.117   1.898  17.243  1.00 93.13           N  
ATOM   1533  H   ARG A  96      -5.931   1.829  16.649  1.00 93.13           H  
ATOM   1534  CA  ARG A  96      -5.339   2.024  18.692  1.00 93.13           C  
ATOM   1535  HA  ARG A  96      -4.467   2.492  19.150  1.00 93.13           H  
ATOM   1536  C   ARG A  96      -5.483   0.665  19.370  1.00 93.13           C  
ATOM   1537  CB  ARG A  96      -6.538   2.939  18.954  1.00 93.13           C  
ATOM   1538  HB2 ARG A  96      -7.379   2.641  18.328  1.00 93.13           H  
ATOM   1539  HB3 ARG A  96      -6.836   2.851  19.999  1.00 93.13           H  
ATOM   1540  O   ARG A  96      -4.905   0.466  20.434  1.00 93.13           O  
ATOM   1541  CG  ARG A  96      -6.159   4.398  18.673  1.00 93.13           C  
ATOM   1542  HG2 ARG A  96      -5.741   4.499  17.671  1.00 93.13           H  
ATOM   1543  HG3 ARG A  96      -5.415   4.722  19.400  1.00 93.13           H  
ATOM   1544  CD  ARG A  96      -7.399   5.277  18.783  1.00 93.13           C  
ATOM   1545  HD2 ARG A  96      -8.086   5.002  17.983  1.00 93.13           H  
ATOM   1546  HD3 ARG A  96      -7.881   5.095  19.743  1.00 93.13           H  
ATOM   1547  NE  ARG A  96      -7.057   6.704  18.680  1.00 93.13           N  
ATOM   1548  HE  ARG A  96      -6.085   6.973  18.740  1.00 93.13           H  
ATOM   1549  NH1 ARG A  96      -9.216   7.472  18.538  1.00 93.13           N  
ATOM   1550 HH11 ARG A  96      -9.607   6.546  18.632  1.00 93.13           H  
ATOM   1551 HH12 ARG A  96      -9.802   8.296  18.548  1.00 93.13           H  
ATOM   1552  NH2 ARG A  96      -7.557   8.916  18.515  1.00 93.13           N  
ATOM   1553 HH21 ARG A  96      -8.313   9.587  18.496  1.00 93.13           H  
ATOM   1554 HH22 ARG A  96      -6.594   9.194  18.642  1.00 93.13           H  
ATOM   1555  CZ  ARG A  96      -7.935   7.681  18.575  1.00 93.13           C  
ATOM   1556  N   GLU A  97      -6.146  -0.289  18.722  1.00 94.41           N  
ATOM   1557  H   GLU A  97      -6.645  -0.034  17.882  1.00 94.41           H  
ATOM   1558  CA  GLU A  97      -6.172  -1.700  19.139  1.00 94.41           C  
ATOM   1559  HA  GLU A  97      -6.600  -1.790  20.137  1.00 94.41           H  
ATOM   1560  C   GLU A  97      -4.750  -2.290  19.175  1.00 94.41           C  
ATOM   1561  CB  GLU A  97      -7.033  -2.499  18.146  1.00 94.41           C  
ATOM   1562  HB2 GLU A  97      -6.958  -3.560  18.382  1.00 94.41           H  
ATOM   1563  HB3 GLU A  97      -6.622  -2.339  17.149  1.00 94.41           H  
ATOM   1564  O   GLU A  97      -4.306  -2.839  20.183  1.00 94.41           O  
ATOM   1565  CG  GLU A  97      -8.518  -2.098  18.154  1.00 94.41           C  
ATOM   1566  HG2 GLU A  97      -8.606  -1.013  18.099  1.00 94.41           H  
ATOM   1567  HG3 GLU A  97      -8.950  -2.414  19.103  1.00 94.41           H  
ATOM   1568  CD  GLU A  97      -9.313  -2.709  16.986  1.00 94.41           C  
ATOM   1569  OE1 GLU A  97     -10.554  -2.772  17.123  1.00 94.41           O  
ATOM   1570  OE2 GLU A  97      -8.692  -3.077  15.960  1.00 94.41           O  
ATOM   1571  N   ASN A  98      -3.988  -2.094  18.095  1.00 93.18           N  
ATOM   1572  H   ASN A  98      -4.420  -1.639  17.304  1.00 93.18           H  
ATOM   1573  CA  ASN A  98      -2.644  -2.648  17.905  1.00 93.18           C  
ATOM   1574  HA  ASN A  98      -2.550  -3.522  18.549  1.00 93.18           H  
ATOM   1575  C   ASN A  98      -1.533  -1.679  18.353  1.00 93.18           C  
ATOM   1576  CB  ASN A  98      -2.507  -3.154  16.457  1.00 93.18           C  
ATOM   1577  HB2 ASN A  98      -1.509  -3.565  16.303  1.00 93.18           H  
ATOM   1578  HB3 ASN A  98      -2.656  -2.339  15.749  1.00 93.18           H  
ATOM   1579  O   ASN A  98      -0.351  -1.879  18.057  1.00 93.18           O  
ATOM   1580  CG  ASN A  98      -3.508  -4.262  16.180  1.00 93.18           C  
ATOM   1581  ND2 ASN A  98      -4.711  -3.925  15.783  1.00 93.18           N  
ATOM   1582 HD21 ASN A  98      -4.934  -2.961  15.582  1.00 93.18           H  
ATOM   1583 HD22 ASN A  98      -5.395  -4.656  15.650  1.00 93.18           H  
ATOM   1584  OD1 ASN A  98      -3.230  -5.431  16.384  1.00 93.18           O  
ATOM   1585  N   PHE A  99      -1.892  -0.641  19.117  1.00 93.76           N  
ATOM   1586  H   PHE A  99      -2.875  -0.553  19.335  1.00 93.76           H  
ATOM   1587  CA  PHE A  99      -1.004   0.435  19.568  1.00 93.76           C  
ATOM   1588  HA  PHE A  99      -0.686   1.011  18.700  1.00 93.76           H  
ATOM   1589  C   PHE A  99       0.250  -0.072  20.290  1.00 93.76           C  
ATOM   1590  CB  PHE A  99      -1.817   1.346  20.494  1.00 93.76           C  
ATOM   1591  HB2 PHE A  99      -2.191   0.756  21.331  1.00 93.76           H  
ATOM   1592  HB3 PHE A  99      -2.685   1.700  19.937  1.00 93.76           H  
ATOM   1593  O   PHE A  99       1.313   0.530  20.165  1.00 93.76           O  
ATOM   1594  CG  PHE A  99      -1.110   2.576  21.024  1.00 93.76           C  
ATOM   1595  CD1 PHE A  99      -0.868   2.704  22.405  1.00 93.76           C  
ATOM   1596  HD1 PHE A  99      -1.154   1.908  23.076  1.00 93.76           H  
ATOM   1597  CD2 PHE A  99      -0.796   3.638  20.155  1.00 93.76           C  
ATOM   1598  HD2 PHE A  99      -1.017   3.554  19.101  1.00 93.76           H  
ATOM   1599  CE1 PHE A  99      -0.327   3.895  22.918  1.00 93.76           C  
ATOM   1600  HE1 PHE A  99      -0.205   4.021  23.984  1.00 93.76           H  
ATOM   1601  CE2 PHE A  99      -0.252   4.829  20.668  1.00 93.76           C  
ATOM   1602  HE2 PHE A  99      -0.055   5.661  20.007  1.00 93.76           H  
ATOM   1603  CZ  PHE A  99      -0.024   4.957  22.050  1.00 93.76           C  
ATOM   1604  HZ  PHE A  99       0.341   5.889  22.454  1.00 93.76           H  
ATOM   1605  N   TYR A 100       0.171  -1.205  20.999  1.00 93.71           N  
ATOM   1606  H   TYR A 100      -0.724  -1.671  21.039  1.00 93.71           H  
ATOM   1607  CA  TYR A 100       1.328  -1.827  21.654  1.00 93.71           C  
ATOM   1608  HA  TYR A 100       1.766  -1.099  22.336  1.00 93.71           H  
ATOM   1609  C   TYR A 100       2.434  -2.246  20.662  1.00 93.71           C  
ATOM   1610  CB  TYR A 100       0.848  -3.023  22.488  1.00 93.71           C  
ATOM   1611  HB2 TYR A 100       0.079  -2.685  23.183  1.00 93.71           H  
ATOM   1612  HB3 TYR A 100       0.392  -3.761  21.829  1.00 93.71           H  
ATOM   1613  O   TYR A 100       3.623  -2.080  20.953  1.00 93.71           O  
ATOM   1614  CG  TYR A 100       1.961  -3.681  23.280  1.00 93.71           C  
ATOM   1615  CD1 TYR A 100       2.658  -4.777  22.734  1.00 93.71           C  
ATOM   1616  HD1 TYR A 100       2.379  -5.172  21.768  1.00 93.71           H  
ATOM   1617  CD2 TYR A 100       2.328  -3.172  24.542  1.00 93.71           C  
ATOM   1618  HD2 TYR A 100       1.780  -2.343  24.965  1.00 93.71           H  
ATOM   1619  CE1 TYR A 100       3.730  -5.353  23.440  1.00 93.71           C  
ATOM   1620  HE1 TYR A 100       4.274  -6.189  23.027  1.00 93.71           H  
ATOM   1621  CE2 TYR A 100       3.399  -3.749  25.253  1.00 93.71           C  
ATOM   1622  HE2 TYR A 100       3.678  -3.366  26.224  1.00 93.71           H  
ATOM   1623  OH  TYR A 100       5.148  -5.396  25.366  1.00 93.71           O  
ATOM   1624  HH  TYR A 100       5.299  -4.985  26.220  1.00 93.71           H  
ATOM   1625  CZ  TYR A 100       4.105  -4.839  24.697  1.00 93.71           C  
ATOM   1626  N   VAL A 101       2.068  -2.725  19.466  1.00 92.76           N  
ATOM   1627  H   VAL A 101       1.085  -2.751  19.234  1.00 92.76           H  
ATOM   1628  CA  VAL A 101       3.029  -3.099  18.414  1.00 92.76           C  
ATOM   1629  HA  VAL A 101       3.778  -3.765  18.843  1.00 92.76           H  
ATOM   1630  C   VAL A 101       3.756  -1.848  17.916  1.00 92.76           C  
ATOM   1631  CB  VAL A 101       2.341  -3.848  17.249  1.00 92.76           C  
ATOM   1632  HB  VAL A 101       1.661  -3.170  16.734  1.00 92.76           H  
ATOM   1633  O   VAL A 101       4.982  -1.782  17.957  1.00 92.76           O  
ATOM   1634  CG1 VAL A 101       3.373  -4.360  16.236  1.00 92.76           C  
ATOM   1635 HG11 VAL A 101       3.916  -3.527  15.790  1.00 92.76           H  
ATOM   1636 HG12 VAL A 101       4.081  -5.031  16.723  1.00 92.76           H  
ATOM   1637 HG13 VAL A 101       2.866  -4.903  15.438  1.00 92.76           H  
ATOM   1638  CG2 VAL A 101       1.535  -5.056  17.748  1.00 92.76           C  
ATOM   1639 HG21 VAL A 101       1.116  -5.595  16.898  1.00 92.76           H  
ATOM   1640 HG22 VAL A 101       0.702  -4.728  18.370  1.00 92.76           H  
ATOM   1641 HG23 VAL A 101       2.175  -5.730  18.318  1.00 92.76           H  
ATOM   1642  N   ILE A 102       3.010  -0.798  17.561  1.00 93.76           N  
ATOM   1643  H   ILE A 102       2.006  -0.906  17.574  1.00 93.76           H  
ATOM   1644  CA  ILE A 102       3.582   0.490  17.131  1.00 93.76           C  
ATOM   1645  HA  ILE A 102       4.237   0.295  16.281  1.00 93.76           H  
ATOM   1646  C   ILE A 102       4.448   1.104  18.252  1.00 93.76           C  
ATOM   1647  CB  ILE A 102       2.473   1.475  16.673  1.00 93.76           C  
ATOM   1648  HB  ILE A 102       2.019   1.913  17.561  1.00 93.76           H  
ATOM   1649  O   ILE A 102       5.537   1.619  18.001  1.00 93.76           O  
ATOM   1650  CG1 ILE A 102       1.348   0.797  15.848  1.00 93.76           C  
ATOM   1651 HG12 ILE A 102       0.880   0.014  16.445  1.00 93.76           H  
ATOM   1652 HG13 ILE A 102       1.774   0.336  14.957  1.00 93.76           H  
ATOM   1653  CG2 ILE A 102       3.121   2.601  15.844  1.00 93.76           C  
ATOM   1654 HG21 ILE A 102       2.417   3.422  15.711  1.00 93.76           H  
ATOM   1655 HG22 ILE A 102       4.007   2.995  16.342  1.00 93.76           H  
ATOM   1656 HG23 ILE A 102       3.416   2.222  14.865  1.00 93.76           H  
ATOM   1657  CD1 ILE A 102       0.217   1.742  15.426  1.00 93.76           C  
ATOM   1658 HD11 ILE A 102      -0.585   1.160  14.971  1.00 93.76           H  
ATOM   1659 HD12 ILE A 102       0.572   2.470  14.697  1.00 93.76           H  
ATOM   1660 HD13 ILE A 102      -0.178   2.258  16.302  1.00 93.76           H  
ATOM   1661  N   LYS A 103       4.009   0.987  19.512  1.00 94.25           N  
ATOM   1662  H   LYS A 103       3.094   0.580  19.642  1.00 94.25           H  
ATOM   1663  CA  LYS A 103       4.699   1.515  20.696  1.00 94.25           C  
ATOM   1664  HA  LYS A 103       4.935   2.559  20.493  1.00 94.25           H  
ATOM   1665  C   LYS A 103       6.031   0.818  20.981  1.00 94.25           C  
ATOM   1666  CB  LYS A 103       3.737   1.459  21.892  1.00 94.25           C  
ATOM   1667  HB2 LYS A 103       2.826   1.992  21.620  1.00 94.25           H  
ATOM   1668  HB3 LYS A 103       3.483   0.418  22.093  1.00 94.25           H  
ATOM   1669  O   LYS A 103       6.980   1.499  21.349  1.00 94.25           O  
ATOM   1670  CG  LYS A 103       4.291   2.092  23.175  1.00 94.25           C  
ATOM   1671  HG2 LYS A 103       5.148   1.518  23.529  1.00 94.25           H  
ATOM   1672  HG3 LYS A 103       4.605   3.115  22.967  1.00 94.25           H  
ATOM   1673  CD  LYS A 103       3.205   2.104  24.260  1.00 94.25           C  
ATOM   1674  HD2 LYS A 103       2.883   1.080  24.452  1.00 94.25           H  
ATOM   1675  HD3 LYS A 103       2.354   2.681  23.900  1.00 94.25           H  
ATOM   1676  CE  LYS A 103       3.741   2.728  25.554  1.00 94.25           C  
ATOM   1677  HE2 LYS A 103       4.119   3.725  25.326  1.00 94.25           H  
ATOM   1678  HE3 LYS A 103       4.579   2.127  25.907  1.00 94.25           H  
ATOM   1679  NZ  LYS A 103       2.687   2.809  26.597  1.00 94.25           N  
ATOM   1680  HZ1 LYS A 103       3.052   3.218  27.445  1.00 94.25           H  
ATOM   1681  HZ2 LYS A 103       1.916   3.378  26.279  1.00 94.25           H  
ATOM   1682  HZ3 LYS A 103       2.331   1.889  26.815  1.00 94.25           H  
ATOM   1683  N   THR A 104       6.138  -0.496  20.794  1.00 94.20           N  
ATOM   1684  H   THR A 104       5.320  -1.005  20.491  1.00 94.20           H  
ATOM   1685  CA  THR A 104       7.409  -1.226  20.995  1.00 94.20           C  
ATOM   1686  HA  THR A 104       7.885  -0.848  21.900  1.00 94.20           H  
ATOM   1687  C   THR A 104       8.423  -0.979  19.872  1.00 94.20           C  
ATOM   1688  CB  THR A 104       7.187  -2.731  21.205  1.00 94.20           C  
ATOM   1689  HB  THR A 104       8.150  -3.236  21.136  1.00 94.20           H  
ATOM   1690  O   THR A 104       9.626  -0.928  20.128  1.00 94.20           O  
ATOM   1691  CG2 THR A 104       6.594  -3.026  22.580  1.00 94.20           C  
ATOM   1692 HG21 THR A 104       6.504  -4.105  22.711  1.00 94.20           H  
ATOM   1693 HG22 THR A 104       7.256  -2.635  23.352  1.00 94.20           H  
ATOM   1694 HG23 THR A 104       5.610  -2.568  22.681  1.00 94.20           H  
ATOM   1695  OG1 THR A 104       6.316  -3.277  20.244  1.00 94.20           O  
ATOM   1696  HG1 THR A 104       5.427  -2.958  20.419  1.00 94.20           H  
ATOM   1697  N   LEU A 105       7.967  -0.700  18.645  1.00 94.44           N  
ATOM   1698  H   LEU A 105       6.978  -0.804  18.468  1.00 94.44           H  
ATOM   1699  CA  LEU A 105       8.849  -0.343  17.523  1.00 94.44           C  
ATOM   1700  HA  LEU A 105       9.615  -1.115  17.448  1.00 94.44           H  
ATOM   1701  C   LEU A 105       9.626   0.976  17.730  1.00 94.44           C  
ATOM   1702  CB  LEU A 105       8.032  -0.336  16.217  1.00 94.44           C  
ATOM   1703  HB2 LEU A 105       8.642   0.103  15.427  1.00 94.44           H  
ATOM   1704  HB3 LEU A 105       7.159   0.302  16.352  1.00 94.44           H  
ATOM   1705  O   LEU A 105      10.650   1.194  17.082  1.00 94.44           O  
ATOM   1706  CG  LEU A 105       7.568  -1.730  15.747  1.00 94.44           C  
ATOM   1707  HG  LEU A 105       6.984  -2.213  16.530  1.00 94.44           H  
ATOM   1708  CD1 LEU A 105       6.685  -1.586  14.508  1.00 94.44           C  
ATOM   1709 HD11 LEU A 105       7.239  -1.105  13.702  1.00 94.44           H  
ATOM   1710 HD12 LEU A 105       5.806  -0.992  14.757  1.00 94.44           H  
ATOM   1711 HD13 LEU A 105       6.354  -2.572  14.182  1.00 94.44           H  
ATOM   1712  CD2 LEU A 105       8.748  -2.644  15.411  1.00 94.44           C  
ATOM   1713 HD21 LEU A 105       9.458  -2.121  14.772  1.00 94.44           H  
ATOM   1714 HD22 LEU A 105       8.388  -3.539  14.902  1.00 94.44           H  
ATOM   1715 HD23 LEU A 105       9.240  -2.956  16.332  1.00 94.44           H  
ATOM   1716  N   ARG A 106       9.221   1.824  18.687  1.00 93.90           N  
ATOM   1717  H   ARG A 106       8.384   1.572  19.192  1.00 93.90           H  
ATOM   1718  CA  ARG A 106       9.943   3.048  19.103  1.00 93.90           C  
ATOM   1719  HA  ARG A 106      10.000   3.747  18.268  1.00 93.90           H  
ATOM   1720  C   ARG A 106      11.379   2.798  19.575  1.00 93.90           C  
ATOM   1721  CB  ARG A 106       9.181   3.687  20.265  1.00 93.90           C  
ATOM   1722  HB2 ARG A 106       9.799   4.485  20.677  1.00 93.90           H  
ATOM   1723  HB3 ARG A 106       9.044   2.937  21.043  1.00 93.90           H  
ATOM   1724  O   ARG A 106      12.208   3.711  19.522  1.00 93.90           O  
ATOM   1725  CG  ARG A 106       7.823   4.289  19.868  1.00 93.90           C  
ATOM   1726  HG2 ARG A 106       7.252   3.581  19.269  1.00 93.90           H  
ATOM   1727  HG3 ARG A 106       8.011   5.174  19.259  1.00 93.90           H  
ATOM   1728  CD  ARG A 106       6.967   4.702  21.073  1.00 93.90           C  
ATOM   1729  HD2 ARG A 106       6.278   5.487  20.759  1.00 93.90           H  
ATOM   1730  HD3 ARG A 106       6.364   3.847  21.380  1.00 93.90           H  
ATOM   1731  NE  ARG A 106       7.780   5.107  22.235  1.00 93.90           N  
ATOM   1732  HE  ARG A 106       8.413   4.404  22.589  1.00 93.90           H  
ATOM   1733  NH1 ARG A 106       7.089   7.292  22.468  1.00 93.90           N  
ATOM   1734 HH11 ARG A 106       7.138   8.174  22.959  1.00 93.90           H  
ATOM   1735 HH12 ARG A 106       6.467   7.183  21.680  1.00 93.90           H  
ATOM   1736  NH2 ARG A 106       8.642   6.413  23.837  1.00 93.90           N  
ATOM   1737 HH21 ARG A 106       9.216   5.620  24.087  1.00 93.90           H  
ATOM   1738 HH22 ARG A 106       8.715   7.282  24.347  1.00 93.90           H  
ATOM   1739  CZ  ARG A 106       7.823   6.275  22.837  1.00 93.90           C  
ATOM   1740  N   GLU A 107      11.666   1.583  20.033  1.00 92.92           N  
ATOM   1741  H   GLU A 107      10.907   0.918  20.087  1.00 92.92           H  
ATOM   1742  CA  GLU A 107      12.950   1.168  20.606  1.00 92.92           C  
ATOM   1743  HA  GLU A 107      13.655   1.996  20.538  1.00 92.92           H  
ATOM   1744  C   GLU A 107      13.633   0.030  19.805  1.00 92.92           C  
ATOM   1745  CB  GLU A 107      12.740   0.893  22.113  1.00 92.92           C  
ATOM   1746  HB2 GLU A 107      13.628   0.395  22.504  1.00 92.92           H  
ATOM   1747  HB3 GLU A 107      11.893   0.221  22.247  1.00 92.92           H  
ATOM   1748  O   GLU A 107      14.659  -0.502  20.222  1.00 92.92           O  
ATOM   1749  CG  GLU A 107      12.536   2.202  22.922  1.00 92.92           C  
ATOM   1750  HG2 GLU A 107      13.324   2.256  23.673  1.00 92.92           H  
ATOM   1751  HG3 GLU A 107      12.687   3.066  22.274  1.00 92.92           H  
ATOM   1752  CD  GLU A 107      11.176   2.335  23.639  1.00 92.92           C  
ATOM   1753  OE1 GLU A 107      10.439   3.323  23.355  1.00 92.92           O  
ATOM   1754  OE2 GLU A 107      10.901   1.487  24.513  1.00 92.92           O  
ATOM   1755  N   PHE A 108      13.121  -0.288  18.607  1.00 93.09           N  
ATOM   1756  H   PHE A 108      12.297   0.213  18.307  1.00 93.09           H  
ATOM   1757  CA  PHE A 108      13.672  -1.280  17.668  1.00 93.09           C  
ATOM   1758  HA  PHE A 108      13.616  -2.263  18.135  1.00 93.09           H  
ATOM   1759  C   PHE A 108      15.144  -1.004  17.287  1.00 93.09           C  
ATOM   1760  CB  PHE A 108      12.775  -1.273  16.418  1.00 93.09           C  
ATOM   1761  HB2 PHE A 108      11.741  -1.410  16.737  1.00 93.09           H  
ATOM   1762  HB3 PHE A 108      12.837  -0.289  15.953  1.00 93.09           H  
ATOM   1763  O   PHE A 108      15.519   0.136  17.021  1.00 93.09           O  
ATOM   1764  CG  PHE A 108      13.082  -2.319  15.362  1.00 93.09           C  
ATOM   1765  CD1 PHE A 108      14.093  -2.087  14.411  1.00 93.09           C  
ATOM   1766  HD1 PHE A 108      14.668  -1.174  14.447  1.00 93.09           H  
ATOM   1767  CD2 PHE A 108      12.316  -3.499  15.288  1.00 93.09           C  
ATOM   1768  HD2 PHE A 108      11.527  -3.678  16.003  1.00 93.09           H  
ATOM   1769  CE1 PHE A 108      14.350  -3.038  13.408  1.00 93.09           C  
ATOM   1770  HE1 PHE A 108      15.123  -2.850  12.678  1.00 93.09           H  
ATOM   1771  CE2 PHE A 108      12.561  -4.441  14.272  1.00 93.09           C  
ATOM   1772  HE2 PHE A 108      11.958  -5.335  14.208  1.00 93.09           H  
ATOM   1773  CZ  PHE A 108      13.584  -4.214  13.336  1.00 93.09           C  
ATOM   1774  HZ  PHE A 108      13.776  -4.940  12.560  1.00 93.09           H  
ATOM   1775  N   ARG A 109      15.982  -2.043  17.187  1.00 90.27           N  
ATOM   1776  H   ARG A 109      15.609  -2.967  17.347  1.00 90.27           H  
ATOM   1777  CA  ARG A 109      17.395  -1.965  16.757  1.00 90.27           C  
ATOM   1778  HA  ARG A 109      17.666  -0.948  16.474  1.00 90.27           H  
ATOM   1779  C   ARG A 109      17.650  -2.840  15.535  1.00 90.27           C  
ATOM   1780  CB  ARG A 109      18.318  -2.421  17.899  1.00 90.27           C  
ATOM   1781  HB2 ARG A 109      19.277  -2.719  17.475  1.00 90.27           H  
ATOM   1782  HB3 ARG A 109      17.886  -3.296  18.383  1.00 90.27           H  
ATOM   1783  O   ARG A 109      17.117  -3.947  15.465  1.00 90.27           O  
ATOM   1784  CG  ARG A 109      18.588  -1.330  18.941  1.00 90.27           C  
ATOM   1785  HG2 ARG A 109      17.650  -0.949  19.343  1.00 90.27           H  
ATOM   1786  HG3 ARG A 109      19.138  -0.517  18.467  1.00 90.27           H  
ATOM   1787  CD  ARG A 109      19.430  -1.929  20.075  1.00 90.27           C  
ATOM   1788  HD2 ARG A 109      20.250  -2.503  19.644  1.00 90.27           H  
ATOM   1789  HD3 ARG A 109      18.809  -2.624  20.641  1.00 90.27           H  
ATOM   1790  NE  ARG A 109      19.963  -0.897  20.986  1.00 90.27           N  
ATOM   1791  HE  ARG A 109      19.383  -0.631  21.769  1.00 90.27           H  
ATOM   1792  NH1 ARG A 109      21.975  -0.607  19.919  1.00 90.27           N  
ATOM   1793 HH11 ARG A 109      21.710  -1.203  19.147  1.00 90.27           H  
ATOM   1794 HH12 ARG A 109      22.952  -0.356  19.869  1.00 90.27           H  
ATOM   1795  NH2 ARG A 109      21.600   0.451  21.827  1.00 90.27           N  
ATOM   1796 HH21 ARG A 109      21.033   0.667  22.634  1.00 90.27           H  
ATOM   1797 HH22 ARG A 109      22.526   0.838  21.711  1.00 90.27           H  
ATOM   1798  CZ  ARG A 109      21.169  -0.359  20.902  1.00 90.27           C  
ATOM   1799  N   HIS A 110      18.488  -2.371  14.611  1.00 90.13           N  
ATOM   1800  H   HIS A 110      18.891  -1.454  14.739  1.00 90.13           H  
ATOM   1801  CA  HIS A 110      19.069  -3.212  13.561  1.00 90.13           C  
ATOM   1802  HA  HIS A 110      19.271  -4.194  13.989  1.00 90.13           H  
ATOM   1803  C   HIS A 110      20.426  -2.652  13.110  1.00 90.13           C  
ATOM   1804  CB  HIS A 110      18.079  -3.421  12.402  1.00 90.13           C  
ATOM   1805  HB2 HIS A 110      17.125  -3.754  12.812  1.00 90.13           H  
ATOM   1806  HB3 HIS A 110      17.916  -2.483  11.871  1.00 90.13           H  
ATOM   1807  O   HIS A 110      20.582  -2.140  12.000  1.00 90.13           O  
ATOM   1808  CG  HIS A 110      18.541  -4.473  11.424  1.00 90.13           C  
ATOM   1809  CD2 HIS A 110      18.087  -5.759  11.331  1.00 90.13           C  
ATOM   1810  HD2 HIS A 110      17.312  -6.194  11.945  1.00 90.13           H  
ATOM   1811  ND1 HIS A 110      19.534  -4.332  10.486  1.00 90.13           N  
ATOM   1812  HD1 HIS A 110      20.105  -3.509  10.362  1.00 90.13           H  
ATOM   1813  CE1 HIS A 110      19.681  -5.501   9.845  1.00 90.13           C  
ATOM   1814  HE1 HIS A 110      20.407  -5.684   9.067  1.00 90.13           H  
ATOM   1815  NE2 HIS A 110      18.800  -6.407  10.311  1.00 90.13           N  
ATOM   1816  N   GLU A 111      21.418  -2.757  13.990  1.00 90.12           N  
ATOM   1817  H   GLU A 111      21.220  -3.107  14.916  1.00 90.12           H  
ATOM   1818  CA  GLU A 111      22.828  -2.573  13.640  1.00 90.12           C  
ATOM   1819  HA  GLU A 111      22.971  -1.595  13.180  1.00 90.12           H  
ATOM   1820  C   GLU A 111      23.259  -3.630  12.606  1.00 90.12           C  
ATOM   1821  CB  GLU A 111      23.664  -2.606  14.931  1.00 90.12           C  
ATOM   1822  HB2 GLU A 111      24.722  -2.607  14.667  1.00 90.12           H  
ATOM   1823  HB3 GLU A 111      23.448  -3.522  15.480  1.00 90.12           H  
ATOM   1824  O   GLU A 111      23.059  -4.827  12.811  1.00 90.12           O  
ATOM   1825  CG  GLU A 111      23.376  -1.373  15.814  1.00 90.12           C  
ATOM   1826  HG2 GLU A 111      22.580  -0.775  15.371  1.00 90.12           H  
ATOM   1827  HG3 GLU A 111      24.265  -0.743  15.826  1.00 90.12           H  
ATOM   1828  CD  GLU A 111      22.971  -1.722  17.254  1.00 90.12           C  
ATOM   1829  OE1 GLU A 111      21.762  -1.955  17.513  1.00 90.12           O  
ATOM   1830  OE2 GLU A 111      23.831  -1.659  18.159  1.00 90.12           O  
ATOM   1831  N   ASN A 112      23.781  -3.182  11.459  1.00 86.86           N  
ATOM   1832  H   ASN A 112      23.873  -2.184  11.334  1.00 86.86           H  
ATOM   1833  CA  ASN A 112      24.097  -4.040  10.314  1.00 86.86           C  
ATOM   1834  HA  ASN A 112      23.520  -4.959  10.422  1.00 86.86           H  
ATOM   1835  C   ASN A 112      25.574  -4.488  10.263  1.00 86.86           C  
ATOM   1836  CB  ASN A 112      23.590  -3.353   9.023  1.00 86.86           C  
ATOM   1837  HB2 ASN A 112      23.511  -4.102   8.235  1.00 86.86           H  
ATOM   1838  HB3 ASN A 112      22.586  -2.969   9.201  1.00 86.86           H  
ATOM   1839  O   ASN A 112      26.390  -4.129  11.110  1.00 86.86           O  
ATOM   1840  CG  ASN A 112      24.451  -2.216   8.485  1.00 86.86           C  
ATOM   1841  ND2 ASN A 112      24.032  -1.607   7.401  1.00 86.86           N  
ATOM   1842 HD21 ASN A 112      24.622  -0.871   7.042  1.00 86.86           H  
ATOM   1843 HD22 ASN A 112      23.152  -1.859   6.973  1.00 86.86           H  
ATOM   1844  OD1 ASN A 112      25.518  -1.885   8.978  1.00 86.86           O  
ATOM   1845  N   GLU A 113      25.930  -5.241   9.219  1.00 86.55           N  
ATOM   1846  H   GLU A 113      25.207  -5.522   8.573  1.00 86.55           H  
ATOM   1847  CA  GLU A 113      27.279  -5.783   8.953  1.00 86.55           C  
ATOM   1848  HA  GLU A 113      27.600  -6.359   9.821  1.00 86.55           H  
ATOM   1849  C   GLU A 113      28.373  -4.709   8.730  1.00 86.55           C  
ATOM   1850  CB  GLU A 113      27.183  -6.745   7.749  1.00 86.55           C  
ATOM   1851  HB2 GLU A 113      26.736  -6.209   6.912  1.00 86.55           H  
ATOM   1852  HB3 GLU A 113      28.183  -7.066   7.458  1.00 86.55           H  
ATOM   1853  O   GLU A 113      29.541  -5.038   8.540  1.00 86.55           O  
ATOM   1854  CG  GLU A 113      26.343  -8.001   8.062  1.00 86.55           C  
ATOM   1855  HG2 GLU A 113      26.907  -8.639   8.743  1.00 86.55           H  
ATOM   1856  HG3 GLU A 113      25.430  -7.702   8.577  1.00 86.55           H  
ATOM   1857  CD  GLU A 113      25.946  -8.806   6.811  1.00 86.55           C  
ATOM   1858  OE1 GLU A 113      24.821  -9.361   6.822  1.00 86.55           O  
ATOM   1859  OE2 GLU A 113      26.742  -8.858   5.849  1.00 86.55           O  
ATOM   1860  N   SER A 114      28.025  -3.419   8.770  1.00 86.52           N  
ATOM   1861  H   SER A 114      27.048  -3.203   8.913  1.00 86.52           H  
ATOM   1862  CA  SER A 114      28.951  -2.275   8.741  1.00 86.52           C  
ATOM   1863  HA  SER A 114      29.975  -2.646   8.789  1.00 86.52           H  
ATOM   1864  C   SER A 114      28.787  -1.342   9.953  1.00 86.52           C  
ATOM   1865  CB  SER A 114      28.802  -1.503   7.425  1.00 86.52           C  
ATOM   1866  HB2 SER A 114      27.831  -1.008   7.399  1.00 86.52           H  
ATOM   1867  HB3 SER A 114      29.585  -0.749   7.356  1.00 86.52           H  
ATOM   1868  O   SER A 114      29.254  -0.207   9.926  1.00 86.52           O  
ATOM   1869  OG  SER A 114      28.905  -2.389   6.326  1.00 86.52           O  
ATOM   1870  HG  SER A 114      29.305  -3.201   6.646  1.00 86.52           H  
ATOM   1871  N   GLY A 115      28.105  -1.793  11.014  1.00 87.68           N  
ATOM   1872  H   GLY A 115      27.714  -2.723  10.968  1.00 87.68           H  
ATOM   1873  CA  GLY A 115      27.879  -1.031  12.248  1.00 87.68           C  
ATOM   1874  HA2 GLY A 115      27.559  -1.722  13.027  1.00 87.68           H  
ATOM   1875  HA3 GLY A 115      28.817  -0.572  12.560  1.00 87.68           H  
ATOM   1876  C   GLY A 115      26.825   0.080  12.149  1.00 87.68           C  
ATOM   1877  O   GLY A 115      26.629   0.817  13.113  1.00 87.68           O  
ATOM   1878  N   PHE A 116      26.128   0.215  11.017  1.00 88.56           N  
ATOM   1879  H   PHE A 116      26.269  -0.461  10.280  1.00 88.56           H  
ATOM   1880  CA  PHE A 116      25.089   1.228  10.836  1.00 88.56           C  
ATOM   1881  HA  PHE A 116      25.373   2.122  11.392  1.00 88.56           H  
ATOM   1882  C   PHE A 116      23.749   0.726  11.390  1.00 88.56           C  
ATOM   1883  CB  PHE A 116      25.008   1.615   9.353  1.00 88.56           C  
ATOM   1884  HB2 PHE A 116      24.700   0.745   8.774  1.00 88.56           H  
ATOM   1885  HB3 PHE A 116      26.004   1.897   9.011  1.00 88.56           H  
ATOM   1886  O   PHE A 116      23.273  -0.342  10.998  1.00 88.56           O  
ATOM   1887  CG  PHE A 116      24.052   2.755   9.059  1.00 88.56           C  
ATOM   1888  CD1 PHE A 116      22.678   2.498   8.896  1.00 88.56           C  
ATOM   1889  HD1 PHE A 116      22.308   1.487   8.988  1.00 88.56           H  
ATOM   1890  CD2 PHE A 116      24.530   4.075   8.954  1.00 88.56           C  
ATOM   1891  HD2 PHE A 116      25.583   4.280   9.079  1.00 88.56           H  
ATOM   1892  CE1 PHE A 116      21.785   3.552   8.633  1.00 88.56           C  
ATOM   1893  HE1 PHE A 116      20.730   3.350   8.522  1.00 88.56           H  
ATOM   1894  CE2 PHE A 116      23.639   5.129   8.685  1.00 88.56           C  
ATOM   1895  HE2 PHE A 116      24.010   6.140   8.602  1.00 88.56           H  
ATOM   1896  CZ  PHE A 116      22.267   4.868   8.524  1.00 88.56           C  
ATOM   1897  HZ  PHE A 116      21.584   5.680   8.321  1.00 88.56           H  
ATOM   1898  N   ASP A 117      23.118   1.494  12.282  1.00 91.21           N  
ATOM   1899  H   ASP A 117      23.566   2.346  12.588  1.00 91.21           H  
ATOM   1900  CA  ASP A 117      21.818   1.149  12.871  1.00 91.21           C  
ATOM   1901  HA  ASP A 117      21.780   0.069  13.012  1.00 91.21           H  
ATOM   1902  C   ASP A 117      20.656   1.502  11.937  1.00 91.21           C  
ATOM   1903  CB  ASP A 117      21.671   1.758  14.264  1.00 91.21           C  
ATOM   1904  HB2 ASP A 117      22.559   1.518  14.849  1.00 91.21           H  
ATOM   1905  HB3 ASP A 117      21.615   2.843  14.178  1.00 91.21           H  
ATOM   1906  O   ASP A 117      19.989   2.535  12.050  1.00 91.21           O  
ATOM   1907  CG  ASP A 117      20.437   1.246  15.020  1.00 91.21           C  
ATOM   1908  OD1 ASP A 117      19.647   0.399  14.529  1.00 91.21           O  
ATOM   1909  OD2 ASP A 117      20.225   1.769  16.134  1.00 91.21           O  
ATOM   1910  N   GLU A 118      20.384   0.575  11.025  1.00 90.18           N  
ATOM   1911  H   GLU A 118      20.959  -0.256  11.029  1.00 90.18           H  
ATOM   1912  CA  GLU A 118      19.237   0.609  10.127  1.00 90.18           C  
ATOM   1913  HA  GLU A 118      19.288   1.518   9.527  1.00 90.18           H  
ATOM   1914  C   GLU A 118      17.888   0.638  10.880  1.00 90.18           C  
ATOM   1915  CB  GLU A 118      19.300  -0.604   9.190  1.00 90.18           C  
ATOM   1916  HB2 GLU A 118      18.428  -0.512   8.542  1.00 90.18           H  
ATOM   1917  HB3 GLU A 118      19.203  -1.524   9.767  1.00 90.18           H  
ATOM   1918  O   GLU A 118      16.871   1.045  10.318  1.00 90.18           O  
ATOM   1919  CG  GLU A 118      20.550  -0.686   8.293  1.00 90.18           C  
ATOM   1920  HG2 GLU A 118      20.686   0.280   7.808  1.00 90.18           H  
ATOM   1921  HG3 GLU A 118      21.425  -0.885   8.911  1.00 90.18           H  
ATOM   1922  CD  GLU A 118      20.433  -1.776   7.212  1.00 90.18           C  
ATOM   1923  OE1 GLU A 118      20.552  -1.463   6.005  1.00 90.18           O  
ATOM   1924  OE2 GLU A 118      20.159  -2.956   7.520  1.00 90.18           O  
ATOM   1925  N   GLY A 119      17.863   0.278  12.170  1.00 91.40           N  
ATOM   1926  H   GLY A 119      18.741   0.047  12.614  1.00 91.40           H  
ATOM   1927  CA  GLY A 119      16.683   0.377  13.027  1.00 91.40           C  
ATOM   1928  HA2 GLY A 119      16.897  -0.132  13.967  1.00 91.40           H  
ATOM   1929  HA3 GLY A 119      15.844  -0.118  12.539  1.00 91.40           H  
ATOM   1930  C   GLY A 119      16.269   1.814  13.364  1.00 91.40           C  
ATOM   1931  O   GLY A 119      15.113   2.043  13.725  1.00 91.40           O  
ATOM   1932  N   GLN A 120      17.152   2.808  13.204  1.00 93.67           N  
ATOM   1933  H   GLN A 120      18.085   2.576  12.893  1.00 93.67           H  
ATOM   1934  CA  GLN A 120      16.853   4.202  13.557  1.00 93.67           C  
ATOM   1935  HA  GLN A 120      16.597   4.222  14.616  1.00 93.67           H  
ATOM   1936  C   GLN A 120      15.638   4.769  12.802  1.00 93.67           C  
ATOM   1937  CB  GLN A 120      18.116   5.057  13.351  1.00 93.67           C  
ATOM   1938  HB2 GLN A 120      18.448   4.933  12.320  1.00 93.67           H  
ATOM   1939  HB3 GLN A 120      18.909   4.680  13.997  1.00 93.67           H  
ATOM   1940  O   GLN A 120      14.832   5.471  13.411  1.00 93.67           O  
ATOM   1941  CG  GLN A 120      17.946   6.569  13.605  1.00 93.67           C  
ATOM   1942  HG2 GLN A 120      17.195   6.972  12.926  1.00 93.67           H  
ATOM   1943  HG3 GLN A 120      18.889   7.052  13.351  1.00 93.67           H  
ATOM   1944  CD  GLN A 120      17.585   6.987  15.034  1.00 93.67           C  
ATOM   1945  NE2 GLN A 120      17.526   8.276  15.289  1.00 93.67           N  
ATOM   1946 HE21 GLN A 120      17.712   8.947  14.558  1.00 93.67           H  
ATOM   1947 HE22 GLN A 120      17.344   8.560  16.241  1.00 93.67           H  
ATOM   1948  OE1 GLN A 120      17.367   6.200  15.951  1.00 93.67           O  
ATOM   1949  N   ILE A 121      15.441   4.435  11.520  1.00 92.07           N  
ATOM   1950  H   ILE A 121      16.109   3.824  11.072  1.00 92.07           H  
ATOM   1951  CA  ILE A 121      14.279   4.923  10.750  1.00 92.07           C  
ATOM   1952  HA  ILE A 121      14.216   5.998  10.916  1.00 92.07           H  
ATOM   1953  C   ILE A 121      12.950   4.333  11.254  1.00 92.07           C  
ATOM   1954  CB  ILE A 121      14.493   4.709   9.234  1.00 92.07           C  
ATOM   1955  HB  ILE A 121      15.483   5.095   8.990  1.00 92.07           H  
ATOM   1956  O   ILE A 121      11.926   5.014  11.237  1.00 92.07           O  
ATOM   1957  CG1 ILE A 121      13.462   5.530   8.426  1.00 92.07           C  
ATOM   1958 HG12 ILE A 121      13.488   6.562   8.774  1.00 92.07           H  
ATOM   1959 HG13 ILE A 121      12.460   5.140   8.600  1.00 92.07           H  
ATOM   1960  CG2 ILE A 121      14.458   3.221   8.841  1.00 92.07           C  
ATOM   1961 HG21 ILE A 121      13.443   2.829   8.910  1.00 92.07           H  
ATOM   1962 HG22 ILE A 121      14.822   3.099   7.821  1.00 92.07           H  
ATOM   1963 HG23 ILE A 121      15.109   2.639   9.492  1.00 92.07           H  
ATOM   1964  CD1 ILE A 121      13.721   5.539   6.914  1.00 92.07           C  
ATOM   1965 HD11 ILE A 121      13.023   6.225   6.434  1.00 92.07           H  
ATOM   1966 HD12 ILE A 121      13.573   4.544   6.495  1.00 92.07           H  
ATOM   1967 HD13 ILE A 121      14.739   5.873   6.713  1.00 92.07           H  
ATOM   1968  N   ILE A 122      12.969   3.101  11.777  1.00 94.55           N  
ATOM   1969  H   ILE A 122      13.856   2.622  11.827  1.00 94.55           H  
ATOM   1970  CA  ILE A 122      11.810   2.481  12.439  1.00 94.55           C  
ATOM   1971  HA  ILE A 122      10.931   2.606  11.807  1.00 94.55           H  
ATOM   1972  C   ILE A 122      11.520   3.216  13.747  1.00 94.55           C  
ATOM   1973  CB  ILE A 122      12.045   0.965  12.647  1.00 94.55           C  
ATOM   1974  HB  ILE A 122      13.020   0.817  13.111  1.00 94.55           H  
ATOM   1975  O   ILE A 122      10.383   3.620  13.975  1.00 94.55           O  
ATOM   1976  CG1 ILE A 122      12.037   0.266  11.274  1.00 94.55           C  
ATOM   1977 HG12 ILE A 122      12.666   0.822  10.579  1.00 94.55           H  
ATOM   1978 HG13 ILE A 122      11.020   0.253  10.880  1.00 94.55           H  
ATOM   1979  CG2 ILE A 122      10.990   0.329  13.570  1.00 94.55           C  
ATOM   1980 HG21 ILE A 122      11.197  -0.731  13.718  1.00 94.55           H  
ATOM   1981 HG22 ILE A 122      11.011   0.794  14.555  1.00 94.55           H  
ATOM   1982 HG23 ILE A 122       9.993   0.439  13.143  1.00 94.55           H  
ATOM   1983  CD1 ILE A 122      12.580  -1.161  11.313  1.00 94.55           C  
ATOM   1984 HD11 ILE A 122      12.477  -1.604  10.322  1.00 94.55           H  
ATOM   1985 HD12 ILE A 122      13.635  -1.137  11.585  1.00 94.55           H  
ATOM   1986 HD13 ILE A 122      12.025  -1.782  12.016  1.00 94.55           H  
ATOM   1987  N   ARG A 123      12.548   3.475  14.567  1.00 95.54           N  
ATOM   1988  H   ARG A 123      13.456   3.112  14.314  1.00 95.54           H  
ATOM   1989  CA  ARG A 123      12.395   4.211  15.833  1.00 95.54           C  
ATOM   1990  HA  ARG A 123      11.648   3.701  16.441  1.00 95.54           H  
ATOM   1991  C   ARG A 123      11.907   5.643  15.658  1.00 95.54           C  
ATOM   1992  CB  ARG A 123      13.716   4.259  16.593  1.00 95.54           C  
ATOM   1993  HB2 ARG A 123      14.485   4.706  15.963  1.00 95.54           H  
ATOM   1994  HB3 ARG A 123      13.580   4.895  17.468  1.00 95.54           H  
ATOM   1995  O   ARG A 123      11.267   6.154  16.572  1.00 95.54           O  
ATOM   1996  CG  ARG A 123      14.172   2.880  17.067  1.00 95.54           C  
ATOM   1997  HG2 ARG A 123      13.337   2.348  17.523  1.00 95.54           H  
ATOM   1998  HG3 ARG A 123      14.531   2.304  16.215  1.00 95.54           H  
ATOM   1999  CD  ARG A 123      15.288   3.047  18.102  1.00 95.54           C  
ATOM   2000  HD2 ARG A 123      14.916   3.649  18.930  1.00 95.54           H  
ATOM   2001  HD3 ARG A 123      15.547   2.072  18.514  1.00 95.54           H  
ATOM   2002  NE  ARG A 123      16.477   3.695  17.516  1.00 95.54           N  
ATOM   2003  HE  ARG A 123      16.463   4.690  17.343  1.00 95.54           H  
ATOM   2004  NH1 ARG A 123      17.737   1.809  17.132  1.00 95.54           N  
ATOM   2005 HH11 ARG A 123      18.617   1.468  16.772  1.00 95.54           H  
ATOM   2006 HH12 ARG A 123      16.940   1.199  17.245  1.00 95.54           H  
ATOM   2007  NH2 ARG A 123      18.586   3.801  16.735  1.00 95.54           N  
ATOM   2008 HH21 ARG A 123      19.409   3.281  16.468  1.00 95.54           H  
ATOM   2009 HH22 ARG A 123      18.482   4.790  16.558  1.00 95.54           H  
ATOM   2010  CZ  ARG A 123      17.584   3.094  17.138  1.00 95.54           C  
ATOM   2011  N   VAL A 124      12.232   6.297  14.544  1.00 95.72           N  
ATOM   2012  H   VAL A 124      12.856   5.839  13.895  1.00 95.72           H  
ATOM   2013  CA  VAL A 124      11.711   7.627  14.194  1.00 95.72           C  
ATOM   2014  HA  VAL A 124      11.774   8.277  15.067  1.00 95.72           H  
ATOM   2015  C   VAL A 124      10.222   7.519  13.860  1.00 95.72           C  
ATOM   2016  CB  VAL A 124      12.562   8.273  13.081  1.00 95.72           C  
ATOM   2017  HB  VAL A 124      12.728   7.544  12.288  1.00 95.72           H  
ATOM   2018  O   VAL A 124       9.402   8.041  14.615  1.00 95.72           O  
ATOM   2019  CG1 VAL A 124      11.916   9.513  12.465  1.00 95.72           C  
ATOM   2020 HG11 VAL A 124      11.024   9.236  11.904  1.00 95.72           H  
ATOM   2021 HG12 VAL A 124      12.600   9.996  11.768  1.00 95.72           H  
ATOM   2022 HG13 VAL A 124      11.634  10.230  13.236  1.00 95.72           H  
ATOM   2023  CG2 VAL A 124      13.922   8.707  13.650  1.00 95.72           C  
ATOM   2024 HG21 VAL A 124      13.781   9.506  14.378  1.00 95.72           H  
ATOM   2025 HG22 VAL A 124      14.424   7.868  14.131  1.00 95.72           H  
ATOM   2026 HG23 VAL A 124      14.553   9.074  12.840  1.00 95.72           H  
ATOM   2027  N   LYS A 125       9.843   6.725  12.848  1.00 94.52           N  
ATOM   2028  H   LYS A 125      10.556   6.276  12.290  1.00 94.52           H  
ATOM   2029  CA  LYS A 125       8.436   6.619  12.417  1.00 94.52           C  
ATOM   2030  HA  LYS A 125       8.062   7.628  12.245  1.00 94.52           H  
ATOM   2031  C   LYS A 125       7.501   6.042  13.477  1.00 94.52           C  
ATOM   2032  CB  LYS A 125       8.336   5.861  11.088  1.00 94.52           C  
ATOM   2033  HB2 LYS A 125       8.794   4.875  11.171  1.00 94.52           H  
ATOM   2034  HB3 LYS A 125       7.280   5.741  10.848  1.00 94.52           H  
ATOM   2035  O   LYS A 125       6.362   6.477  13.601  1.00 94.52           O  
ATOM   2036  CG  LYS A 125       9.017   6.670   9.973  1.00 94.52           C  
ATOM   2037  HG2 LYS A 125       8.786   7.726  10.112  1.00 94.52           H  
ATOM   2038  HG3 LYS A 125      10.098   6.544  10.025  1.00 94.52           H  
ATOM   2039  CD  LYS A 125       8.514   6.275   8.586  1.00 94.52           C  
ATOM   2040  HD2 LYS A 125       8.826   5.259   8.346  1.00 94.52           H  
ATOM   2041  HD3 LYS A 125       7.426   6.334   8.583  1.00 94.52           H  
ATOM   2042  CE  LYS A 125       9.083   7.272   7.573  1.00 94.52           C  
ATOM   2043  HE2 LYS A 125      10.125   7.022   7.377  1.00 94.52           H  
ATOM   2044  HE3 LYS A 125       9.055   8.268   8.016  1.00 94.52           H  
ATOM   2045  NZ  LYS A 125       8.286   7.265   6.327  1.00 94.52           N  
ATOM   2046  HZ1 LYS A 125       8.187   6.322   5.979  1.00 94.52           H  
ATOM   2047  HZ2 LYS A 125       7.360   7.619   6.521  1.00 94.52           H  
ATOM   2048  HZ3 LYS A 125       8.707   7.855   5.623  1.00 94.52           H  
ATOM   2049  N   ALA A 126       7.987   5.123  14.308  1.00 96.10           N  
ATOM   2050  H   ALA A 126       8.916   4.764  14.140  1.00 96.10           H  
ATOM   2051  CA  ALA A 126       7.234   4.602  15.446  1.00 96.10           C  
ATOM   2052  HA  ALA A 126       6.238   4.323  15.104  1.00 96.10           H  
ATOM   2053  C   ALA A 126       7.047   5.629  16.581  1.00 96.10           C  
ATOM   2054  CB  ALA A 126       7.935   3.336  15.937  1.00 96.10           C  
ATOM   2055  HB1 ALA A 126       7.974   2.599  15.136  1.00 96.10           H  
ATOM   2056  HB2 ALA A 126       8.950   3.573  16.257  1.00 96.10           H  
ATOM   2057  HB3 ALA A 126       7.378   2.917  16.775  1.00 96.10           H  
ATOM   2058  O   ALA A 126       6.156   5.454  17.407  1.00 96.10           O  
ATOM   2059  N   LYS A 127       7.843   6.708  16.649  1.00 96.16           N  
ATOM   2060  H   LYS A 127       8.546   6.828  15.935  1.00 96.16           H  
ATOM   2061  CA  LYS A 127       7.609   7.834  17.576  1.00 96.16           C  
ATOM   2062  HA  LYS A 127       7.096   7.470  18.466  1.00 96.16           H  
ATOM   2063  C   LYS A 127       6.668   8.865  16.965  1.00 96.16           C  
ATOM   2064  CB  LYS A 127       8.938   8.473  18.011  1.00 96.16           C  
ATOM   2065  HB2 LYS A 127       8.742   9.409  18.533  1.00 96.16           H  
ATOM   2066  HB3 LYS A 127       9.541   8.691  17.129  1.00 96.16           H  
ATOM   2067  O   LYS A 127       5.751   9.298  17.653  1.00 96.16           O  
ATOM   2068  CG  LYS A 127       9.698   7.531  18.952  1.00 96.16           C  
ATOM   2069  HG2 LYS A 127       9.197   7.498  19.920  1.00 96.16           H  
ATOM   2070  HG3 LYS A 127       9.676   6.527  18.529  1.00 96.16           H  
ATOM   2071  CD  LYS A 127      11.162   7.939  19.145  1.00 96.16           C  
ATOM   2072  HD2 LYS A 127      11.234   8.796  19.815  1.00 96.16           H  
ATOM   2073  HD3 LYS A 127      11.595   8.195  18.178  1.00 96.16           H  
ATOM   2074  CE  LYS A 127      11.880   6.717  19.724  1.00 96.16           C  
ATOM   2075  HE2 LYS A 127      11.570   5.851  19.139  1.00 96.16           H  
ATOM   2076  HE3 LYS A 127      11.554   6.552  20.751  1.00 96.16           H  
ATOM   2077  NZ  LYS A 127      13.350   6.829  19.648  1.00 96.16           N  
ATOM   2078  HZ1 LYS A 127      13.752   5.959  19.967  1.00 96.16           H  
ATOM   2079  HZ2 LYS A 127      13.622   6.979  18.687  1.00 96.16           H  
ATOM   2080  HZ3 LYS A 127      13.685   7.591  20.221  1.00 96.16           H  
ATOM   2081  N   GLU A 128       6.852   9.192  15.688  1.00 95.51           N  
ATOM   2082  H   GLU A 128       7.654   8.807  15.210  1.00 95.51           H  
ATOM   2083  CA  GLU A 128       6.000  10.118  14.928  1.00 95.51           C  
ATOM   2084  HA  GLU A 128       6.005  11.099  15.403  1.00 95.51           H  
ATOM   2085  C   GLU A 128       4.541   9.634  14.892  1.00 95.51           C  
ATOM   2086  CB  GLU A 128       6.564  10.261  13.502  1.00 95.51           C  
ATOM   2087  HB2 GLU A 128       6.641   9.264  13.069  1.00 95.51           H  
ATOM   2088  HB3 GLU A 128       5.871  10.845  12.897  1.00 95.51           H  
ATOM   2089  O   GLU A 128       3.640  10.348  15.338  1.00 95.51           O  
ATOM   2090  CG  GLU A 128       7.941  10.954  13.484  1.00 95.51           C  
ATOM   2091  HG2 GLU A 128       7.792  12.006  13.727  1.00 95.51           H  
ATOM   2092  HG3 GLU A 128       8.577  10.532  14.262  1.00 95.51           H  
ATOM   2093  CD  GLU A 128       8.686  10.826  12.144  1.00 95.51           C  
ATOM   2094  OE1 GLU A 128       9.528  11.707  11.873  1.00 95.51           O  
ATOM   2095  OE2 GLU A 128       8.485   9.815  11.431  1.00 95.51           O  
ATOM   2096  N   LEU A 129       4.315   8.386  14.465  1.00 95.06           N  
ATOM   2097  H   LEU A 129       5.089   7.860  14.085  1.00 95.06           H  
ATOM   2098  CA  LEU A 129       2.980   7.791  14.380  1.00 95.06           C  
ATOM   2099  HA  LEU A 129       2.344   8.488  13.835  1.00 95.06           H  
ATOM   2100  C   LEU A 129       2.347   7.584  15.765  1.00 95.06           C  
ATOM   2101  CB  LEU A 129       3.080   6.487  13.567  1.00 95.06           C  
ATOM   2102  HB2 LEU A 129       3.745   5.796  14.085  1.00 95.06           H  
ATOM   2103  HB3 LEU A 129       3.527   6.724  12.601  1.00 95.06           H  
ATOM   2104  O   LEU A 129       1.159   7.840  15.940  1.00 95.06           O  
ATOM   2105  CG  LEU A 129       1.738   5.774  13.317  1.00 95.06           C  
ATOM   2106  HG  LEU A 129       1.342   5.417  14.268  1.00 95.06           H  
ATOM   2107  CD1 LEU A 129       0.703   6.687  12.660  1.00 95.06           C  
ATOM   2108 HD11 LEU A 129      -0.145   6.101  12.306  1.00 95.06           H  
ATOM   2109 HD12 LEU A 129       1.154   7.218  11.822  1.00 95.06           H  
ATOM   2110 HD13 LEU A 129       0.337   7.418  13.382  1.00 95.06           H  
ATOM   2111  CD2 LEU A 129       1.961   4.558  12.415  1.00 95.06           C  
ATOM   2112 HD21 LEU A 129       1.015   4.035  12.275  1.00 95.06           H  
ATOM   2113 HD22 LEU A 129       2.677   3.879  12.879  1.00 95.06           H  
ATOM   2114 HD23 LEU A 129       2.338   4.879  11.444  1.00 95.06           H  
ATOM   2115  N   VAL A 130       3.124   7.192  16.785  1.00 95.35           N  
ATOM   2116  H   VAL A 130       4.101   7.005  16.605  1.00 95.35           H  
ATOM   2117  CA  VAL A 130       2.607   7.121  18.165  1.00 95.35           C  
ATOM   2118  HA  VAL A 130       1.682   6.544  18.148  1.00 95.35           H  
ATOM   2119  C   VAL A 130       2.222   8.504  18.685  1.00 95.35           C  
ATOM   2120  CB  VAL A 130       3.584   6.400  19.114  1.00 95.35           C  
ATOM   2121  HB  VAL A 130       4.594   6.768  18.934  1.00 95.35           H  
ATOM   2122  O   VAL A 130       1.197   8.607  19.351  1.00 95.35           O  
ATOM   2123  CG1 VAL A 130       3.287   6.589  20.610  1.00 95.35           C  
ATOM   2124 HG11 VAL A 130       2.250   6.322  20.812  1.00 95.35           H  
ATOM   2125 HG12 VAL A 130       3.450   7.628  20.896  1.00 95.35           H  
ATOM   2126 HG13 VAL A 130       3.941   5.954  21.207  1.00 95.35           H  
ATOM   2127  CG2 VAL A 130       3.523   4.892  18.847  1.00 95.35           C  
ATOM   2128 HG21 VAL A 130       4.313   4.383  19.399  1.00 95.35           H  
ATOM   2129 HG22 VAL A 130       2.552   4.489  19.134  1.00 95.35           H  
ATOM   2130 HG23 VAL A 130       3.678   4.704  17.784  1.00 95.35           H  
ATOM   2131  N   SER A 131       2.973   9.565  18.377  1.00 95.50           N  
ATOM   2132  H   SER A 131       3.802   9.441  17.812  1.00 95.50           H  
ATOM   2133  CA  SER A 131       2.599  10.929  18.775  1.00 95.50           C  
ATOM   2134  HA  SER A 131       2.507  10.961  19.860  1.00 95.50           H  
ATOM   2135  C   SER A 131       1.243  11.316  18.181  1.00 95.50           C  
ATOM   2136  CB  SER A 131       3.679  11.934  18.359  1.00 95.50           C  
ATOM   2137  HB2 SER A 131       3.608  12.152  17.293  1.00 95.50           H  
ATOM   2138  HB3 SER A 131       4.662  11.509  18.564  1.00 95.50           H  
ATOM   2139  O   SER A 131       0.349  11.714  18.922  1.00 95.50           O  
ATOM   2140  OG  SER A 131       3.552  13.123  19.111  1.00 95.50           O  
ATOM   2141  HG  SER A 131       2.689  13.516  18.963  1.00 95.50           H  
ATOM   2142  N   LEU A 132       1.059  11.099  16.875  1.00 93.56           N  
ATOM   2143  H   LEU A 132       1.836  10.749  16.332  1.00 93.56           H  
ATOM   2144  CA  LEU A 132      -0.197  11.374  16.171  1.00 93.56           C  
ATOM   2145  HA  LEU A 132      -0.450  12.424  16.316  1.00 93.56           H  
ATOM   2146  C   LEU A 132      -1.382  10.543  16.703  1.00 93.56           C  
ATOM   2147  CB  LEU A 132       0.052  11.113  14.675  1.00 93.56           C  
ATOM   2148  HB2 LEU A 132       0.278  10.054  14.545  1.00 93.56           H  
ATOM   2149  HB3 LEU A 132       0.924  11.683  14.353  1.00 93.56           H  
ATOM   2150  O   LEU A 132      -2.499  11.037  16.769  1.00 93.56           O  
ATOM   2151  CG  LEU A 132      -1.135  11.474  13.766  1.00 93.56           C  
ATOM   2152  HG  LEU A 132      -2.030  10.963  14.122  1.00 93.56           H  
ATOM   2153  CD1 LEU A 132      -1.398  12.981  13.717  1.00 93.56           C  
ATOM   2154 HD11 LEU A 132      -0.500  13.518  13.414  1.00 93.56           H  
ATOM   2155 HD12 LEU A 132      -1.729  13.335  14.693  1.00 93.56           H  
ATOM   2156 HD13 LEU A 132      -2.190  13.194  12.998  1.00 93.56           H  
ATOM   2157  CD2 LEU A 132      -0.840  10.983  12.350  1.00 93.56           C  
ATOM   2158 HD21 LEU A 132      -0.749   9.897  12.343  1.00 93.56           H  
ATOM   2159 HD22 LEU A 132       0.096  11.419  12.001  1.00 93.56           H  
ATOM   2160 HD23 LEU A 132      -1.645  11.277  11.676  1.00 93.56           H  
ATOM   2161  N   LEU A 133      -1.158   9.291  17.115  1.00 93.36           N  
ATOM   2162  H   LEU A 133      -0.235   8.905  16.976  1.00 93.36           H  
ATOM   2163  CA  LEU A 133      -2.226   8.410  17.611  1.00 93.36           C  
ATOM   2164  HA  LEU A 133      -3.102   8.557  16.979  1.00 93.36           H  
ATOM   2165  C   LEU A 133      -2.711   8.731  19.038  1.00 93.36           C  
ATOM   2166  CB  LEU A 133      -1.769   6.948  17.486  1.00 93.36           C  
ATOM   2167  HB2 LEU A 133      -2.435   6.311  18.069  1.00 93.36           H  
ATOM   2168  HB3 LEU A 133      -0.771   6.864  17.916  1.00 93.36           H  
ATOM   2169  O   LEU A 133      -3.809   8.298  19.398  1.00 93.36           O  
ATOM   2170  CG  LEU A 133      -1.753   6.433  16.035  1.00 93.36           C  
ATOM   2171  HG  LEU A 133      -1.244   7.146  15.386  1.00 93.36           H  
ATOM   2172  CD1 LEU A 133      -0.991   5.109  15.995  1.00 93.36           C  
ATOM   2173 HD11 LEU A 133      -0.952   4.742  14.970  1.00 93.36           H  
ATOM   2174 HD12 LEU A 133      -1.482   4.375  16.634  1.00 93.36           H  
ATOM   2175 HD13 LEU A 133       0.030   5.266  16.345  1.00 93.36           H  
ATOM   2176  CD2 LEU A 133      -3.165   6.207  15.483  1.00 93.36           C  
ATOM   2177 HD21 LEU A 133      -3.100   5.807  14.471  1.00 93.36           H  
ATOM   2178 HD22 LEU A 133      -3.714   5.511  16.116  1.00 93.36           H  
ATOM   2179 HD23 LEU A 133      -3.705   7.153  15.433  1.00 93.36           H  
ATOM   2180  N   ASN A 134      -1.934   9.487  19.828  1.00 93.57           N  
ATOM   2181  H   ASN A 134      -1.066   9.826  19.438  1.00 93.57           H  
ATOM   2182  CA  ASN A 134      -2.408  10.090  21.085  1.00 93.57           C  
ATOM   2183  HA  ASN A 134      -3.107   9.415  21.580  1.00 93.57           H  
ATOM   2184  C   ASN A 134      -3.163  11.410  20.831  1.00 93.57           C  
ATOM   2185  CB  ASN A 134      -1.224  10.363  22.036  1.00 93.57           C  
ATOM   2186  HB2 ASN A 134      -1.590  10.959  22.872  1.00 93.57           H  
ATOM   2187  HB3 ASN A 134      -0.470  10.954  21.518  1.00 93.57           H  
ATOM   2188  O   ASN A 134      -4.073  11.754  21.580  1.00 93.57           O  
ATOM   2189  CG  ASN A 134      -0.574   9.127  22.629  1.00 93.57           C  
ATOM   2190  ND2 ASN A 134       0.380   8.539  21.957  1.00 93.57           N  
ATOM   2191 HD21 ASN A 134       0.781   7.715  22.382  1.00 93.57           H  
ATOM   2192 HD22 ASN A 134       0.576   8.823  21.008  1.00 93.57           H  
ATOM   2193  OD1 ASN A 134      -0.861   8.673  23.722  1.00 93.57           O  
ATOM   2194  N   ASP A 135      -2.772  12.146  19.791  1.00 93.57           N  
ATOM   2195  H   ASP A 135      -2.040  11.788  19.194  1.00 93.57           H  
ATOM   2196  CA  ASP A 135      -3.228  13.502  19.482  1.00 93.57           C  
ATOM   2197  HA  ASP A 135      -3.484  14.014  20.409  1.00 93.57           H  
ATOM   2198  C   ASP A 135      -4.497  13.479  18.606  1.00 93.57           C  
ATOM   2199  CB  ASP A 135      -2.033  14.246  18.862  1.00 93.57           C  
ATOM   2200  HB2 ASP A 135      -1.161  14.085  19.496  1.00 93.57           H  
ATOM   2201  HB3 ASP A 135      -1.811  13.824  17.882  1.00 93.57           H  
ATOM   2202  O   ASP A 135      -4.463  13.719  17.399  1.00 93.57           O  
ATOM   2203  CG  ASP A 135      -2.229  15.756  18.727  1.00 93.57           C  
ATOM   2204  OD1 ASP A 135      -3.344  16.247  19.015  1.00 93.57           O  
ATOM   2205  OD2 ASP A 135      -1.238  16.399  18.303  1.00 93.57           O  
ATOM   2206  N   GLU A 136      -5.630  13.102  19.211  1.00 90.36           N  
ATOM   2207  H   GLU A 136      -5.579  12.875  20.194  1.00 90.36           H  
ATOM   2208  CA  GLU A 136      -6.900  12.909  18.494  1.00 90.36           C  
ATOM   2209  HA  GLU A 136      -6.737  12.168  17.712  1.00 90.36           H  
ATOM   2210  C   GLU A 136      -7.399  14.173  17.782  1.00 90.36           C  
ATOM   2211  CB  GLU A 136      -7.974  12.360  19.453  1.00 90.36           C  
ATOM   2212  HB2 GLU A 136      -8.057  13.009  20.325  1.00 90.36           H  
ATOM   2213  HB3 GLU A 136      -7.648  11.377  19.794  1.00 90.36           H  
ATOM   2214  O   GLU A 136      -7.893  14.074  16.659  1.00 90.36           O  
ATOM   2215  CG  GLU A 136      -9.359  12.243  18.787  1.00 90.36           C  
ATOM   2216  HG2 GLU A 136      -9.918  13.167  18.936  1.00 90.36           H  
ATOM   2217  HG3 GLU A 136      -9.230  12.100  17.714  1.00 90.36           H  
ATOM   2218  CD  GLU A 136     -10.151  11.046  19.312  1.00 90.36           C  
ATOM   2219  OE1 GLU A 136     -10.076   9.998  18.627  1.00 90.36           O  
ATOM   2220  OE2 GLU A 136     -10.767  11.131  20.390  1.00 90.36           O  
ATOM   2221  N   GLU A 137      -7.266  15.350  18.393  1.00 91.52           N  
ATOM   2222  H   GLU A 137      -6.777  15.394  19.275  1.00 91.52           H  
ATOM   2223  CA  GLU A 137      -7.774  16.594  17.808  1.00 91.52           C  
ATOM   2224  HA  GLU A 137      -8.799  16.418  17.480  1.00 91.52           H  
ATOM   2225  C   GLU A 137      -6.975  16.983  16.558  1.00 91.52           C  
ATOM   2226  CB  GLU A 137      -7.821  17.686  18.886  1.00 91.52           C  
ATOM   2227  HB2 GLU A 137      -6.810  17.957  19.192  1.00 91.52           H  
ATOM   2228  HB3 GLU A 137      -8.337  17.270  19.751  1.00 91.52           H  
ATOM   2229  O   GLU A 137      -7.560  17.164  15.487  1.00 91.52           O  
ATOM   2230  CG  GLU A 137      -8.576  18.939  18.417  1.00 91.52           C  
ATOM   2231  HG2 GLU A 137      -7.863  19.668  18.031  1.00 91.52           H  
ATOM   2232  HG3 GLU A 137      -9.249  18.672  17.602  1.00 91.52           H  
ATOM   2233  CD  GLU A 137      -9.400  19.540  19.564  1.00 91.52           C  
ATOM   2234  OE1 GLU A 137     -10.635  19.318  19.549  1.00 91.52           O  
ATOM   2235  OE2 GLU A 137      -8.793  20.162  20.464  1.00 91.52           O  
ATOM   2236  N   ARG A 138      -5.638  16.960  16.636  1.00 92.92           N  
ATOM   2237  H   ARG A 138      -5.204  16.769  17.528  1.00 92.92           H  
ATOM   2238  CA  ARG A 138      -4.766  17.152  15.470  1.00 92.92           C  
ATOM   2239  HA  ARG A 138      -4.988  18.115  15.010  1.00 92.92           H  
ATOM   2240  C   ARG A 138      -4.959  16.066  14.413  1.00 92.92           C  
ATOM   2241  CB  ARG A 138      -3.318  17.133  15.951  1.00 92.92           C  
ATOM   2242  HB2 ARG A 138      -3.176  17.867  16.745  1.00 92.92           H  
ATOM   2243  HB3 ARG A 138      -3.133  16.135  16.348  1.00 92.92           H  
ATOM   2244  O   ARG A 138      -4.975  16.373  13.225  1.00 92.92           O  
ATOM   2245  CG  ARG A 138      -2.311  17.402  14.831  1.00 92.92           C  
ATOM   2246  HG2 ARG A 138      -2.587  16.854  13.930  1.00 92.92           H  
ATOM   2247  HG3 ARG A 138      -2.286  18.466  14.596  1.00 92.92           H  
ATOM   2248  CD  ARG A 138      -0.929  16.918  15.254  1.00 92.92           C  
ATOM   2249  HD2 ARG A 138      -1.018  15.955  15.757  1.00 92.92           H  
ATOM   2250  HD3 ARG A 138      -0.506  17.636  15.956  1.00 92.92           H  
ATOM   2251  NE  ARG A 138      -0.095  16.738  14.059  1.00 92.92           N  
ATOM   2252  HE  ARG A 138      -0.552  16.388  13.228  1.00 92.92           H  
ATOM   2253  NH1 ARG A 138       1.903  17.490  14.877  1.00 92.92           N  
ATOM   2254 HH11 ARG A 138       2.866  17.757  14.731  1.00 92.92           H  
ATOM   2255 HH12 ARG A 138       1.450  17.594  15.774  1.00 92.92           H  
ATOM   2256  NH2 ARG A 138       1.680  16.877  12.718  1.00 92.92           N  
ATOM   2257 HH21 ARG A 138       1.025  16.561  12.017  1.00 92.92           H  
ATOM   2258 HH22 ARG A 138       2.607  17.201  12.481  1.00 92.92           H  
ATOM   2259  CZ  ARG A 138       1.167  17.040  13.900  1.00 92.92           C  
ATOM   2260  N   LEU A 139      -5.087  14.796  14.801  1.00 92.83           N  
ATOM   2261  H   LEU A 139      -5.007  14.584  15.786  1.00 92.83           H  
ATOM   2262  CA  LEU A 139      -5.308  13.704  13.849  1.00 92.83           C  
ATOM   2263  HA  LEU A 139      -4.509  13.730  13.108  1.00 92.83           H  
ATOM   2264  C   LEU A 139      -6.632  13.895  13.095  1.00 92.83           C  
ATOM   2265  CB  LEU A 139      -5.240  12.364  14.602  1.00 92.83           C  
ATOM   2266  HB2 LEU A 139      -5.920  12.410  15.453  1.00 92.83           H  
ATOM   2267  HB3 LEU A 139      -4.229  12.243  14.991  1.00 92.83           H  
ATOM   2268  O   LEU A 139      -6.695  13.684  11.884  1.00 92.83           O  
ATOM   2269  CG  LEU A 139      -5.612  11.124  13.770  1.00 92.83           C  
ATOM   2270  HG  LEU A 139      -6.663  11.183  13.486  1.00 92.83           H  
ATOM   2271  CD1 LEU A 139      -4.778  10.957  12.499  1.00 92.83           C  
ATOM   2272 HD11 LEU A 139      -5.141  10.098  11.934  1.00 92.83           H  
ATOM   2273 HD12 LEU A 139      -4.854  11.841  11.865  1.00 92.83           H  
ATOM   2274 HD13 LEU A 139      -3.732  10.797  12.759  1.00 92.83           H  
ATOM   2275  CD2 LEU A 139      -5.416   9.868  14.618  1.00 92.83           C  
ATOM   2276 HD21 LEU A 139      -6.079   9.908  15.483  1.00 92.83           H  
ATOM   2277 HD22 LEU A 139      -4.384   9.811  14.963  1.00 92.83           H  
ATOM   2278 HD23 LEU A 139      -5.650   8.986  14.022  1.00 92.83           H  
ATOM   2279  N   ARG A 140      -7.678  14.345  13.790  1.00 91.28           N  
ATOM   2280  H   ARG A 140      -7.554  14.486  14.782  1.00 91.28           H  
ATOM   2281  CA  ARG A 140      -8.978  14.686  13.205  1.00 91.28           C  
ATOM   2282  HA  ARG A 140      -9.325  13.845  12.604  1.00 91.28           H  
ATOM   2283  C   ARG A 140      -8.883  15.895  12.270  1.00 91.28           C  
ATOM   2284  CB  ARG A 140      -9.938  14.902  14.377  1.00 91.28           C  
ATOM   2285  HB2 ARG A 140      -9.860  14.040  15.040  1.00 91.28           H  
ATOM   2286  HB3 ARG A 140      -9.627  15.786  14.933  1.00 91.28           H  
ATOM   2287  O   ARG A 140      -9.490  15.861  11.200  1.00 91.28           O  
ATOM   2288  CG  ARG A 140     -11.410  15.048  13.996  1.00 91.28           C  
ATOM   2289  HG2 ARG A 140     -11.549  15.891  13.320  1.00 91.28           H  
ATOM   2290  HG3 ARG A 140     -11.759  14.128  13.526  1.00 91.28           H  
ATOM   2291  CD  ARG A 140     -12.167  15.298  15.305  1.00 91.28           C  
ATOM   2292  HD2 ARG A 140     -11.883  14.536  16.031  1.00 91.28           H  
ATOM   2293  HD3 ARG A 140     -11.860  16.270  15.692  1.00 91.28           H  
ATOM   2294  NE  ARG A 140     -13.627  15.261  15.128  1.00 91.28           N  
ATOM   2295  HE  ARG A 140     -13.975  14.839  14.279  1.00 91.28           H  
ATOM   2296  NH1 ARG A 140     -14.139  16.236  17.144  1.00 91.28           N  
ATOM   2297 HH11 ARG A 140     -14.804  16.569  17.828  1.00 91.28           H  
ATOM   2298 HH12 ARG A 140     -13.156  16.386  17.320  1.00 91.28           H  
ATOM   2299  NH2 ARG A 140     -15.782  15.523  15.812  1.00 91.28           N  
ATOM   2300 HH21 ARG A 140     -16.104  15.073  14.967  1.00 91.28           H  
ATOM   2301 HH22 ARG A 140     -16.436  15.836  16.515  1.00 91.28           H  
ATOM   2302  CZ  ARG A 140     -14.504  15.673  16.026  1.00 91.28           C  
ATOM   2303  N   GLU A 141      -8.094  16.911  12.618  1.00 90.47           N  
ATOM   2304  H   GLU A 141      -7.692  16.908  13.545  1.00 90.47           H  
ATOM   2305  CA  GLU A 141      -7.770  18.044  11.739  1.00 90.47           C  
ATOM   2306  HA  GLU A 141      -8.693  18.510  11.395  1.00 90.47           H  
ATOM   2307  C   GLU A 141      -7.003  17.604  10.483  1.00 90.47           C  
ATOM   2308  CB  GLU A 141      -6.966  19.111  12.495  1.00 90.47           C  
ATOM   2309  HB2 GLU A 141      -6.507  19.768  11.756  1.00 90.47           H  
ATOM   2310  HB3 GLU A 141      -6.153  18.642  13.050  1.00 90.47           H  
ATOM   2311  O   GLU A 141      -7.480  17.845   9.374  1.00 90.47           O  
ATOM   2312  CG  GLU A 141      -7.817  19.951  13.461  1.00 90.47           C  
ATOM   2313  HG2 GLU A 141      -8.860  19.640  13.412  1.00 90.47           H  
ATOM   2314  HG3 GLU A 141      -7.468  19.786  14.481  1.00 90.47           H  
ATOM   2315  CD  GLU A 141      -7.693  21.435  13.104  1.00 90.47           C  
ATOM   2316  OE1 GLU A 141      -8.640  21.948  12.461  1.00 90.47           O  
ATOM   2317  OE2 GLU A 141      -6.619  22.011  13.383  1.00 90.47           O  
ATOM   2318  N   GLU A 142      -5.875  16.895  10.624  1.00 89.92           N  
ATOM   2319  H   GLU A 142      -5.533  16.733  11.560  1.00 89.92           H  
ATOM   2320  CA  GLU A 142      -5.083  16.388   9.493  1.00 89.92           C  
ATOM   2321  HA  GLU A 142      -4.721  17.234   8.909  1.00 89.92           H  
ATOM   2322  C   GLU A 142      -5.956  15.544   8.556  1.00 89.92           C  
ATOM   2323  CB  GLU A 142      -3.870  15.550   9.954  1.00 89.92           C  
ATOM   2324  HB2 GLU A 142      -4.170  14.864  10.747  1.00 89.92           H  
ATOM   2325  HB3 GLU A 142      -3.558  14.950   9.099  1.00 89.92           H  
ATOM   2326  O   GLU A 142      -6.010  15.813   7.356  1.00 89.92           O  
ATOM   2327  CG  GLU A 142      -2.656  16.381  10.417  1.00 89.92           C  
ATOM   2328  HG2 GLU A 142      -2.475  17.168   9.685  1.00 89.92           H  
ATOM   2329  HG3 GLU A 142      -2.892  16.855  11.369  1.00 89.92           H  
ATOM   2330  CD  GLU A 142      -1.365  15.545  10.552  1.00 89.92           C  
ATOM   2331  OE1 GLU A 142      -0.522  15.845  11.438  1.00 89.92           O  
ATOM   2332  OE2 GLU A 142      -1.147  14.611   9.744  1.00 89.92           O  
ATOM   2333  N   ARG A 143      -6.713  14.574   9.090  1.00 91.41           N  
ATOM   2334  H   ARG A 143      -6.653  14.425  10.087  1.00 91.41           H  
ATOM   2335  CA  ARG A 143      -7.635  13.742   8.297  1.00 91.41           C  
ATOM   2336  HA  ARG A 143      -7.074  13.261   7.496  1.00 91.41           H  
ATOM   2337  C   ARG A 143      -8.731  14.565   7.618  1.00 91.41           C  
ATOM   2338  CB  ARG A 143      -8.256  12.652   9.184  1.00 91.41           C  
ATOM   2339  HB2 ARG A 143      -9.071  12.184   8.632  1.00 91.41           H  
ATOM   2340  HB3 ARG A 143      -8.670  13.103  10.085  1.00 91.41           H  
ATOM   2341  O   ARG A 143      -9.076  14.270   6.472  1.00 91.41           O  
ATOM   2342  CG  ARG A 143      -7.237  11.565   9.562  1.00 91.41           C  
ATOM   2343  HG2 ARG A 143      -6.840  11.118   8.651  1.00 91.41           H  
ATOM   2344  HG3 ARG A 143      -6.394  12.008  10.092  1.00 91.41           H  
ATOM   2345  CD  ARG A 143      -7.872  10.479  10.450  1.00 91.41           C  
ATOM   2346  HD2 ARG A 143      -8.299  10.952  11.334  1.00 91.41           H  
ATOM   2347  HD3 ARG A 143      -7.097   9.788  10.783  1.00 91.41           H  
ATOM   2348  NE  ARG A 143      -8.923   9.730   9.737  1.00 91.41           N  
ATOM   2349  HE  ARG A 143      -9.877   9.801  10.062  1.00 91.41           H  
ATOM   2350  NH1 ARG A 143      -7.621   8.592   8.209  1.00 91.41           N  
ATOM   2351 HH11 ARG A 143      -7.607   7.983   7.404  1.00 91.41           H  
ATOM   2352 HH12 ARG A 143      -6.789   8.774   8.753  1.00 91.41           H  
ATOM   2353  NH2 ARG A 143      -9.789   8.711   7.918  1.00 91.41           N  
ATOM   2354 HH21 ARG A 143     -10.714   9.006   8.197  1.00 91.41           H  
ATOM   2355 HH22 ARG A 143      -9.632   8.210   7.055  1.00 91.41           H  
ATOM   2356  CZ  ARG A 143      -8.770   9.011   8.646  1.00 91.41           C  
ATOM   2357  N   SER A 144      -9.255  15.602   8.272  1.00 86.90           N  
ATOM   2358  H   SER A 144      -8.920  15.785   9.208  1.00 86.90           H  
ATOM   2359  CA  SER A 144     -10.265  16.511   7.712  1.00 86.90           C  
ATOM   2360  HA  SER A 144     -11.097  15.919   7.331  1.00 86.90           H  
ATOM   2361  C   SER A 144      -9.708  17.339   6.548  1.00 86.90           C  
ATOM   2362  CB  SER A 144     -10.808  17.423   8.818  1.00 86.90           C  
ATOM   2363  HB2 SER A 144     -11.224  16.810   9.617  1.00 86.90           H  
ATOM   2364  HB3 SER A 144     -10.000  18.030   9.226  1.00 86.90           H  
ATOM   2365  O   SER A 144     -10.269  17.312   5.448  1.00 86.90           O  
ATOM   2366  OG  SER A 144     -11.823  18.272   8.321  1.00 86.90           O  
ATOM   2367  HG  SER A 144     -11.982  18.939   8.993  1.00 86.90           H  
ATOM   2368  N   MET A 145      -8.561  18.000   6.740  1.00 85.31           N  
ATOM   2369  H   MET A 145      -8.130  17.944   7.652  1.00 85.31           H  
ATOM   2370  CA  MET A 145      -7.881  18.796   5.711  1.00 85.31           C  
ATOM   2371  HA  MET A 145      -8.569  19.550   5.329  1.00 85.31           H  
ATOM   2372  C   MET A 145      -7.451  17.918   4.528  1.00 85.31           C  
ATOM   2373  CB  MET A 145      -6.664  19.511   6.320  1.00 85.31           C  
ATOM   2374  HB2 MET A 145      -5.995  18.775   6.767  1.00 85.31           H  
ATOM   2375  HB3 MET A 145      -6.124  20.027   5.526  1.00 85.31           H  
ATOM   2376  O   MET A 145      -7.763  18.225   3.375  1.00 85.31           O  
ATOM   2377  CG  MET A 145      -7.049  20.542   7.388  1.00 85.31           C  
ATOM   2378  HG2 MET A 145      -7.584  20.041   8.196  1.00 85.31           H  
ATOM   2379  HG3 MET A 145      -7.714  21.286   6.950  1.00 85.31           H  
ATOM   2380  SD  MET A 145      -5.619  21.393   8.101  1.00 85.31           S  
ATOM   2381  CE  MET A 145      -6.403  22.182   9.540  1.00 85.31           C  
ATOM   2382  HE1 MET A 145      -6.882  21.430  10.167  1.00 85.31           H  
ATOM   2383  HE2 MET A 145      -5.650  22.698  10.136  1.00 85.31           H  
ATOM   2384  HE3 MET A 145      -7.154  22.902   9.213  1.00 85.31           H  
ATOM   2385  N   ASN A 146      -6.839  16.764   4.807  1.00 85.09           N  
ATOM   2386  H   ASN A 146      -6.590  16.577   5.767  1.00 85.09           H  
ATOM   2387  CA  ASN A 146      -6.470  15.772   3.800  1.00 85.09           C  
ATOM   2388  HA  ASN A 146      -5.786  16.231   3.086  1.00 85.09           H  
ATOM   2389  C   ASN A 146      -7.690  15.283   3.011  1.00 85.09           C  
ATOM   2390  CB  ASN A 146      -5.760  14.600   4.497  1.00 85.09           C  
ATOM   2391  HB2 ASN A 146      -5.689  13.759   3.807  1.00 85.09           H  
ATOM   2392  HB3 ASN A 146      -6.345  14.264   5.353  1.00 85.09           H  
ATOM   2393  O   ASN A 146      -7.632  15.187   1.786  1.00 85.09           O  
ATOM   2394  CG  ASN A 146      -4.350  14.941   4.952  1.00 85.09           C  
ATOM   2395  ND2 ASN A 146      -3.804  14.180   5.866  1.00 85.09           N  
ATOM   2396 HD21 ASN A 146      -4.328  13.405   6.247  1.00 85.09           H  
ATOM   2397 HD22 ASN A 146      -2.904  14.465   6.223  1.00 85.09           H  
ATOM   2398  OD1 ASN A 146      -3.711  15.846   4.441  1.00 85.09           O  
ATOM   2399  N   THR A 147      -8.817  15.023   3.679  1.00 78.59           N  
ATOM   2400  H   THR A 147      -8.796  15.089   4.687  1.00 78.59           H  
ATOM   2401  CA  THR A 147     -10.070  14.609   3.031  1.00 78.59           C  
ATOM   2402  HA  THR A 147      -9.854  13.771   2.369  1.00 78.59           H  
ATOM   2403  C   THR A 147     -10.669  15.725   2.173  1.00 78.59           C  
ATOM   2404  CB  THR A 147     -11.080  14.117   4.078  1.00 78.59           C  
ATOM   2405  HB  THR A 147     -11.226  14.874   4.849  1.00 78.59           H  
ATOM   2406  O   THR A 147     -11.105  15.457   1.051  1.00 78.59           O  
ATOM   2407  CG2 THR A 147     -12.437  13.738   3.489  1.00 78.59           C  
ATOM   2408 HG21 THR A 147     -12.295  13.037   2.666  1.00 78.59           H  
ATOM   2409 HG22 THR A 147     -13.041  13.271   4.267  1.00 78.59           H  
ATOM   2410 HG23 THR A 147     -12.948  14.636   3.141  1.00 78.59           H  
ATOM   2411  OG1 THR A 147     -10.584  12.941   4.658  1.00 78.59           O  
ATOM   2412  HG1 THR A 147      -9.995  13.213   5.366  1.00 78.59           H  
ATOM   2413  N   ARG A 148     -10.664  16.979   2.646  1.00 76.20           N  
ATOM   2414  H   ARG A 148     -10.296  17.130   3.574  1.00 76.20           H  
ATOM   2415  CA  ARG A 148     -11.132  18.153   1.889  1.00 76.20           C  
ATOM   2416  HA  ARG A 148     -12.159  17.979   1.566  1.00 76.20           H  
ATOM   2417  C   ARG A 148     -10.303  18.352   0.619  1.00 76.20           C  
ATOM   2418  CB  ARG A 148     -11.109  19.387   2.813  1.00 76.20           C  
ATOM   2419  HB2 ARG A 148     -10.084  19.594   3.121  1.00 76.20           H  
ATOM   2420  HB3 ARG A 148     -11.689  19.158   3.707  1.00 76.20           H  
ATOM   2421  O   ARG A 148     -10.871  18.434  -0.470  1.00 76.20           O  
ATOM   2422  CG  ARG A 148     -11.696  20.651   2.159  1.00 76.20           C  
ATOM   2423  HG2 ARG A 148     -11.060  20.960   1.330  1.00 76.20           H  
ATOM   2424  HG3 ARG A 148     -12.693  20.428   1.778  1.00 76.20           H  
ATOM   2425  CD  ARG A 148     -11.793  21.799   3.177  1.00 76.20           C  
ATOM   2426  HD2 ARG A 148     -10.794  22.019   3.553  1.00 76.20           H  
ATOM   2427  HD3 ARG A 148     -12.413  21.469   4.011  1.00 76.20           H  
ATOM   2428  NE  ARG A 148     -12.366  23.023   2.574  1.00 76.20           N  
ATOM   2429  HE  ARG A 148     -12.236  23.141   1.580  1.00 76.20           H  
ATOM   2430  NH1 ARG A 148     -13.084  24.050   4.507  1.00 76.20           N  
ATOM   2431 HH11 ARG A 148     -13.471  24.862   4.968  1.00 76.20           H  
ATOM   2432 HH12 ARG A 148     -12.683  23.304   5.056  1.00 76.20           H  
ATOM   2433  NH2 ARG A 148     -13.369  25.073   2.550  1.00 76.20           N  
ATOM   2434 HH21 ARG A 148     -13.758  25.866   3.039  1.00 76.20           H  
ATOM   2435 HH22 ARG A 148     -13.220  25.153   1.554  1.00 76.20           H  
ATOM   2436  CZ  ARG A 148     -12.937  24.036   3.211  1.00 76.20           C  
ATOM   2437  N   ASN A 149      -8.979  18.315   0.738  1.00 75.48           N  
ATOM   2438  H   ASN A 149      -8.595  18.284   1.671  1.00 75.48           H  
ATOM   2439  CA  ASN A 149      -8.058  18.553  -0.375  1.00 75.48           C  
ATOM   2440  HA  ASN A 149      -8.398  19.427  -0.929  1.00 75.48           H  
ATOM   2441  C   ASN A 149      -8.053  17.375  -1.368  1.00 75.48           C  
ATOM   2442  CB  ASN A 149      -6.670  18.883   0.210  1.00 75.48           C  
ATOM   2443  HB2 ASN A 149      -5.961  19.013  -0.608  1.00 75.48           H  
ATOM   2444  HB3 ASN A 149      -6.326  18.063   0.839  1.00 75.48           H  
ATOM   2445  O   ASN A 149      -8.079  17.581  -2.582  1.00 75.48           O  
ATOM   2446  CG  ASN A 149      -6.663  20.167   1.038  1.00 75.48           C  
ATOM   2447  ND2 ASN A 149      -5.545  20.515   1.627  1.00 75.48           N  
ATOM   2448 HD21 ASN A 149      -5.566  21.376   2.154  1.00 75.48           H  
ATOM   2449 HD22 ASN A 149      -4.709  19.953   1.555  1.00 75.48           H  
ATOM   2450  OD1 ASN A 149      -7.655  20.869   1.165  1.00 75.48           O  
ATOM   2451  N   ARG A 150      -8.156  16.128  -0.881  1.00 70.99           N  
ATOM   2452  H   ARG A 150      -8.087  16.002   0.118  1.00 70.99           H  
ATOM   2453  CA  ARG A 150      -8.390  14.944  -1.731  1.00 70.99           C  
ATOM   2454  HA  ARG A 150      -7.598  14.890  -2.478  1.00 70.99           H  
ATOM   2455  C   ARG A 150      -9.695  15.053  -2.518  1.00 70.99           C  
ATOM   2456  CB  ARG A 150      -8.368  13.661  -0.881  1.00 70.99           C  
ATOM   2457  HB2 ARG A 150      -8.853  12.856  -1.434  1.00 70.99           H  
ATOM   2458  HB3 ARG A 150      -8.930  13.818   0.040  1.00 70.99           H  
ATOM   2459  O   ARG A 150      -9.708  14.708  -3.698  1.00 70.99           O  
ATOM   2460  CG  ARG A 150      -6.932  13.214  -0.567  1.00 70.99           C  
ATOM   2461  HG2 ARG A 150      -6.339  14.054  -0.204  1.00 70.99           H  
ATOM   2462  HG3 ARG A 150      -6.483  12.862  -1.496  1.00 70.99           H  
ATOM   2463  CD  ARG A 150      -6.892  12.091   0.481  1.00 70.99           C  
ATOM   2464  HD2 ARG A 150      -7.788  11.477   0.392  1.00 70.99           H  
ATOM   2465  HD3 ARG A 150      -6.899  12.534   1.477  1.00 70.99           H  
ATOM   2466  NE  ARG A 150      -5.684  11.259   0.304  1.00 70.99           N  
ATOM   2467  HE  ARG A 150      -4.808  11.622   0.651  1.00 70.99           H  
ATOM   2468  NH1 ARG A 150      -6.652   9.519  -0.843  1.00 70.99           N  
ATOM   2469 HH11 ARG A 150      -6.476   8.777  -1.505  1.00 70.99           H  
ATOM   2470 HH12 ARG A 150      -7.541   9.637  -0.378  1.00 70.99           H  
ATOM   2471  NH2 ARG A 150      -4.468   9.641  -0.756  1.00 70.99           N  
ATOM   2472 HH21 ARG A 150      -4.520   8.893  -1.432  1.00 70.99           H  
ATOM   2473 HH22 ARG A 150      -3.571   9.996  -0.458  1.00 70.99           H  
ATOM   2474  CZ  ARG A 150      -5.606  10.153  -0.410  1.00 70.99           C  
ATOM   2475  N   ARG A 151     -10.783  15.544  -1.911  1.00 66.51           N  
ATOM   2476  H   ARG A 151     -10.704  15.796  -0.936  1.00 66.51           H  
ATOM   2477  CA  ARG A 151     -12.070  15.761  -2.601  1.00 66.51           C  
ATOM   2478  HA  ARG A 151     -12.320  14.865  -3.170  1.00 66.51           H  
ATOM   2479  C   ARG A 151     -11.975  16.875  -3.647  1.00 66.51           C  
ATOM   2480  CB  ARG A 151     -13.195  16.013  -1.581  1.00 66.51           C  
ATOM   2481  HB2 ARG A 151     -14.072  16.398  -2.101  1.00 66.51           H  
ATOM   2482  HB3 ARG A 151     -12.869  16.764  -0.861  1.00 66.51           H  
ATOM   2483  O   ARG A 151     -12.420  16.653  -4.770  1.00 66.51           O  
ATOM   2484  CG  ARG A 151     -13.592  14.721  -0.846  1.00 66.51           C  
ATOM   2485  HG2 ARG A 151     -12.701  14.226  -0.461  1.00 66.51           H  
ATOM   2486  HG3 ARG A 151     -14.078  14.044  -1.548  1.00 66.51           H  
ATOM   2487  CD  ARG A 151     -14.546  15.008   0.322  1.00 66.51           C  
ATOM   2488  HD2 ARG A 151     -14.100  15.775   0.955  1.00 66.51           H  
ATOM   2489  HD3 ARG A 151     -15.487  15.384  -0.079  1.00 66.51           H  
ATOM   2490  NE  ARG A 151     -14.781  13.797   1.134  1.00 66.51           N  
ATOM   2491  HE  ARG A 151     -14.119  13.043   1.018  1.00 66.51           H  
ATOM   2492  NH1 ARG A 151     -16.570  14.552   2.368  1.00 66.51           N  
ATOM   2493 HH11 ARG A 151     -17.230  14.415   3.120  1.00 66.51           H  
ATOM   2494 HH12 ARG A 151     -16.566  15.416   1.845  1.00 66.51           H  
ATOM   2495  NH2 ARG A 151     -15.694  12.551   2.810  1.00 66.51           N  
ATOM   2496 HH21 ARG A 151     -14.988  11.840   2.682  1.00 66.51           H  
ATOM   2497 HH22 ARG A 151     -16.357  12.444   3.564  1.00 66.51           H  
ATOM   2498  CZ  ARG A 151     -15.680  13.640   2.092  1.00 66.51           C  
ATOM   2499  N   ALA A 152     -11.334  18.002  -3.326  1.00 67.44           N  
ATOM   2500  H   ALA A 152     -11.011  18.119  -2.376  1.00 67.44           H  
ATOM   2501  CA  ALA A 152     -11.098  19.101  -4.267  1.00 67.44           C  
ATOM   2502  HA  ALA A 152     -12.060  19.476  -4.616  1.00 67.44           H  
ATOM   2503  C   ALA A 152     -10.312  18.633  -5.506  1.00 67.44           C  
ATOM   2504  CB  ALA A 152     -10.384  20.240  -3.527  1.00 67.44           C  
ATOM   2505  HB1 ALA A 152     -10.246  21.084  -4.202  1.00 67.44           H  
ATOM   2506  HB2 ALA A 152     -10.982  20.566  -2.676  1.00 67.44           H  
ATOM   2507  HB3 ALA A 152      -9.406  19.914  -3.174  1.00 67.44           H  
ATOM   2508  O   ALA A 152     -10.805  18.729  -6.630  1.00 67.44           O  
ATOM   2509  N   ASN A 153      -9.153  17.997  -5.317  1.00 61.09           N  
ATOM   2510  H   ASN A 153      -8.758  17.998  -4.387  1.00 61.09           H  
ATOM   2511  CA  ASN A 153      -8.298  17.560  -6.429  1.00 61.09           C  
ATOM   2512  HA  ASN A 153      -8.141  18.414  -7.089  1.00 61.09           H  
ATOM   2513  C   ASN A 153      -8.956  16.454  -7.285  1.00 61.09           C  
ATOM   2514  CB  ASN A 153      -6.923  17.144  -5.867  1.00 61.09           C  
ATOM   2515  HB2 ASN A 153      -7.050  16.375  -5.105  1.00 61.09           H  
ATOM   2516  HB3 ASN A 153      -6.321  16.735  -6.679  1.00 61.09           H  
ATOM   2517  O   ASN A 153      -8.673  16.329  -8.479  1.00 61.09           O  
ATOM   2518  CG  ASN A 153      -6.145  18.307  -5.258  1.00 61.09           C  
ATOM   2519  ND2 ASN A 153      -4.899  18.110  -4.899  1.00 61.09           N  
ATOM   2520 HD21 ASN A 153      -4.425  18.929  -4.545  1.00 61.09           H  
ATOM   2521 HD22 ASN A 153      -4.431  17.225  -5.032  1.00 61.09           H  
ATOM   2522  OD1 ASN A 153      -6.635  19.408  -5.100  1.00 61.09           O  
ATOM   2523  N   ARG A 154      -9.885  15.676  -6.706  1.00 61.10           N  
ATOM   2524  H   ARG A 154     -10.052  15.826  -5.721  1.00 61.10           H  
ATOM   2525  CA  ARG A 154     -10.692  14.646  -7.397  1.00 61.10           C  
ATOM   2526  HA  ARG A 154     -10.102  14.259  -8.228  1.00 61.10           H  
ATOM   2527  C   ARG A 154     -11.971  15.187  -8.063  1.00 61.10           C  
ATOM   2528  CB  ARG A 154     -10.964  13.483  -6.424  1.00 61.10           C  
ATOM   2529  HB2 ARG A 154     -11.691  12.799  -6.863  1.00 61.10           H  
ATOM   2530  HB3 ARG A 154     -11.386  13.877  -5.500  1.00 61.10           H  
ATOM   2531  O   ARG A 154     -12.662  14.416  -8.741  1.00 61.10           O  
ATOM   2532  CG  ARG A 154      -9.673  12.694  -6.132  1.00 61.10           C  
ATOM   2533  HG2 ARG A 154      -9.387  12.158  -7.037  1.00 61.10           H  
ATOM   2534  HG3 ARG A 154      -8.863  13.375  -5.873  1.00 61.10           H  
ATOM   2535  CD  ARG A 154      -9.839  11.690  -4.985  1.00 61.10           C  
ATOM   2536  HD2 ARG A 154      -9.937  12.232  -4.044  1.00 61.10           H  
ATOM   2537  HD3 ARG A 154     -10.759  11.127  -5.141  1.00 61.10           H  
ATOM   2538  NE  ARG A 154      -8.672  10.783  -4.907  1.00 61.10           N  
ATOM   2539  HE  ARG A 154      -7.769  11.187  -4.700  1.00 61.10           H  
ATOM   2540  NH1 ARG A 154      -9.717   8.815  -5.479  1.00 61.10           N  
ATOM   2541 HH11 ARG A 154      -9.596   7.830  -5.669  1.00 61.10           H  
ATOM   2542 HH12 ARG A 154     -10.632   9.213  -5.322  1.00 61.10           H  
ATOM   2543  NH2 ARG A 154      -7.526   8.850  -5.315  1.00 61.10           N  
ATOM   2544 HH21 ARG A 154      -6.623   9.202  -5.030  1.00 61.10           H  
ATOM   2545 HH22 ARG A 154      -7.536   7.875  -5.579  1.00 61.10           H  
ATOM   2546  CZ  ARG A 154      -8.641   9.501  -5.223  1.00 61.10           C  
ATOM   2547  N   ALA A 155     -12.249  16.484  -7.910  1.00 59.06           N  
ATOM   2548  H   ALA A 155     -11.689  17.006  -7.251  1.00 59.06           H  
ATOM   2549  CA  ALA A 155     -13.209  17.257  -8.701  1.00 59.06           C  
ATOM   2550  HA  ALA A 155     -13.877  16.575  -9.228  1.00 59.06           H  
ATOM   2551  C   ALA A 155     -12.514  18.127  -9.769  1.00 59.06           C  
ATOM   2552  CB  ALA A 155     -14.057  18.100  -7.739  1.00 59.06           C  
ATOM   2553  HB1 ALA A 155     -13.428  18.814  -7.207  1.00 59.06           H  
ATOM   2554  HB2 ALA A 155     -14.552  17.453  -7.014  1.00 59.06           H  
ATOM   2555  HB3 ALA A 155     -14.813  18.649  -8.302  1.00 59.06           H  
ATOM   2556  O   ALA A 155     -13.026  18.230 -10.882  1.00 59.06           O  
ATOM   2557  N   ALA A 156     -11.342  18.694  -9.452  1.00 56.85           N  
ATOM   2558  H   ALA A 156     -11.042  18.653  -8.489  1.00 56.85           H  
ATOM   2559  CA  ALA A 156     -10.547  19.529 -10.354  1.00 56.85           C  
ATOM   2560  HA  ALA A 156     -11.197  20.285 -10.794  1.00 56.85           H  
ATOM   2561  C   ALA A 156      -9.918  18.742 -11.520  1.00 56.85           C  
ATOM   2562  CB  ALA A 156      -9.478  20.248  -9.524  1.00 56.85           C  
ATOM   2563  HB1 ALA A 156      -9.949  20.829  -8.731  1.00 56.85           H  
ATOM   2564  HB2 ALA A 156      -8.915  20.929 -10.163  1.00 56.85           H  
ATOM   2565  HB3 ALA A 156      -8.789  19.527  -9.083  1.00 56.85           H  
ATOM   2566  O   ALA A 156      -9.902  19.235 -12.645  1.00 56.85           O  
ATOM   2567  N   ARG A 157      -9.447  17.499 -11.296  1.00 49.45           N  
ATOM   2568  H   ARG A 157      -9.443  17.150 -10.348  1.00 49.45           H  
ATOM   2569  CA  ARG A 157      -8.985  16.627 -12.396  1.00 49.45           C  
ATOM   2570  HA  ARG A 157      -8.191  17.163 -12.916  1.00 49.45           H  
ATOM   2571  C   ARG A 157     -10.138  16.391 -13.396  1.00 49.45           C  
ATOM   2572  CB  ARG A 157      -8.410  15.297 -11.868  1.00 49.45           C  
ATOM   2573  HB2 ARG A 157      -8.457  14.565 -12.674  1.00 49.45           H  
ATOM   2574  HB3 ARG A 157      -9.016  14.931 -11.040  1.00 49.45           H  
ATOM   2575  O   ARG A 157     -11.151  15.798 -13.006  1.00 49.45           O  
ATOM   2576  CG  ARG A 157      -6.941  15.428 -11.435  1.00 49.45           C  
ATOM   2577  HG2 ARG A 157      -6.372  15.853 -12.262  1.00 49.45           H  
ATOM   2578  HG3 ARG A 157      -6.865  16.099 -10.581  1.00 49.45           H  
ATOM   2579  CD  ARG A 157      -6.337  14.061 -11.073  1.00 49.45           C  
ATOM   2580  HD2 ARG A 157      -6.803  13.703 -10.155  1.00 49.45           H  
ATOM   2581  HD3 ARG A 157      -6.558  13.359 -11.876  1.00 49.45           H  
ATOM   2582  NE  ARG A 157      -4.872  14.138 -10.892  1.00 49.45           N  
ATOM   2583  HE  ARG A 157      -4.457  15.058 -10.941  1.00 49.45           H  
ATOM   2584  NH1 ARG A 157      -4.423  11.890 -10.650  1.00 49.45           N  
ATOM   2585 HH11 ARG A 157      -3.746  11.150 -10.529  1.00 49.45           H  
ATOM   2586 HH12 ARG A 157      -5.409  11.680 -10.719  1.00 49.45           H  
ATOM   2587  NH2 ARG A 157      -2.748  13.351 -10.615  1.00 49.45           N  
ATOM   2588 HH21 ARG A 157      -2.104  12.582 -10.496  1.00 49.45           H  
ATOM   2589 HH22 ARG A 157      -2.373  14.284 -10.705  1.00 49.45           H  
ATOM   2590  CZ  ARG A 157      -4.028  13.131 -10.721  1.00 49.45           C  
ATOM   2591  N   PRO A 158     -10.014  16.813 -14.672  1.00 46.39           N  
ATOM   2592  CA  PRO A 158     -11.149  16.901 -15.586  1.00 46.39           C  
ATOM   2593  HA  PRO A 158     -11.979  17.393 -15.080  1.00 46.39           H  
ATOM   2594  C   PRO A 158     -11.614  15.518 -16.054  1.00 46.39           C  
ATOM   2595  CB  PRO A 158     -10.687  17.810 -16.733  1.00 46.39           C  
ATOM   2596  HB2 PRO A 158     -10.902  18.848 -16.480  1.00 46.39           H  
ATOM   2597  HB3 PRO A 158     -11.152  17.553 -17.686  1.00 46.39           H  
ATOM   2598  O   PRO A 158     -11.065  14.920 -16.978  1.00 46.39           O  
ATOM   2599  CG  PRO A 158      -9.175  17.605 -16.764  1.00 46.39           C  
ATOM   2600  HG2 PRO A 158      -8.934  16.693 -17.310  1.00 46.39           H  
ATOM   2601  HG3 PRO A 158      -8.657  18.460 -17.196  1.00 46.39           H  
ATOM   2602  CD  PRO A 158      -8.840  17.428 -15.284  1.00 46.39           C  
ATOM   2603  HD2 PRO A 158      -7.956  16.800 -15.174  1.00 46.39           H  
ATOM   2604  HD3 PRO A 158      -8.666  18.406 -14.836  1.00 46.39           H  
ATOM   2605  N   ARG A 159     -12.679  15.003 -15.431  1.00 49.71           N  
ATOM   2606  H   ARG A 159     -13.025  15.501 -14.623  1.00 49.71           H  
ATOM   2607  CA  ARG A 159     -13.381  13.806 -15.921  1.00 49.71           C  
ATOM   2608  HA  ARG A 159     -12.638  13.016 -16.033  1.00 49.71           H  
ATOM   2609  C   ARG A 159     -14.002  14.102 -17.297  1.00 49.71           C  
ATOM   2610  CB  ARG A 159     -14.469  13.354 -14.936  1.00 49.71           C  
ATOM   2611  HB2 ARG A 159     -15.209  14.148 -14.836  1.00 49.71           H  
ATOM   2612  HB3 ARG A 159     -14.964  12.478 -15.353  1.00 49.71           H  
ATOM   2613  O   ARG A 159     -14.643  15.149 -17.430  1.00 49.71           O  
ATOM   2614  CG  ARG A 159     -13.925  13.000 -13.545  1.00 49.71           C  
ATOM   2615  HG2 ARG A 159     -13.503  13.891 -13.078  1.00 49.71           H  
ATOM   2616  HG3 ARG A 159     -13.146  12.244 -13.637  1.00 49.71           H  
ATOM   2617  CD  ARG A 159     -15.062  12.460 -12.672  1.00 49.71           C  
ATOM   2618  HD2 ARG A 159     -15.874  13.187 -12.660  1.00 49.71           H  
ATOM   2619  HD3 ARG A 159     -15.431  11.537 -13.120  1.00 49.71           H  
ATOM   2620  NE  ARG A 159     -14.613  12.233 -11.286  1.00 49.71           N  
ATOM   2621  HE  ARG A 159     -14.041  12.959 -10.880  1.00 49.71           H  
ATOM   2622  NH1 ARG A 159     -15.610  10.187 -10.894  1.00 49.71           N  
ATOM   2623 HH11 ARG A 159     -15.791   9.414 -10.269  1.00 49.71           H  
ATOM   2624 HH12 ARG A 159     -15.950  10.164 -11.844  1.00 49.71           H  
ATOM   2625  NH2 ARG A 159     -14.453  11.207  -9.277  1.00 49.71           N  
ATOM   2626 HH21 ARG A 159     -13.927  12.004  -8.947  1.00 49.71           H  
ATOM   2627 HH22 ARG A 159     -14.665  10.442  -8.654  1.00 49.71           H  
ATOM   2628  CZ  ARG A 159     -14.896  11.208 -10.501  1.00 49.71           C  
ATOM   2629  N   PRO A 160     -13.909  13.195 -18.290  1.00 44.13           N  
ATOM   2630  CA  PRO A 160     -14.469  13.412 -19.624  1.00 44.13           C  
ATOM   2631  HA  PRO A 160     -14.116  14.367 -20.013  1.00 44.13           H  
ATOM   2632  C   PRO A 160     -16.007  13.438 -19.588  1.00 44.13           C  
ATOM   2633  CB  PRO A 160     -13.886  12.293 -20.500  1.00 44.13           C  
ATOM   2634  HB2 PRO A 160     -12.944  12.628 -20.934  1.00 44.13           H  
ATOM   2635  HB3 PRO A 160     -14.570  11.979 -21.288  1.00 44.13           H  
ATOM   2636  O   PRO A 160     -16.686  12.412 -19.680  1.00 44.13           O  
ATOM   2637  CG  PRO A 160     -13.606  11.168 -19.506  1.00 44.13           C  
ATOM   2638  HG2 PRO A 160     -14.521  10.605 -19.321  1.00 44.13           H  
ATOM   2639  HG3 PRO A 160     -12.814  10.506 -19.857  1.00 44.13           H  
ATOM   2640  CD  PRO A 160     -13.194  11.926 -18.244  1.00 44.13           C  
ATOM   2641  HD2 PRO A 160     -12.122  12.119 -18.264  1.00 44.13           H  
ATOM   2642  HD3 PRO A 160     -13.456  11.348 -17.358  1.00 44.13           H  
ATOM   2643  N   ARG A 161     -16.574  14.639 -19.429  1.00 44.71           N  
ATOM   2644  H   ARG A 161     -15.948  15.419 -19.281  1.00 44.71           H  
ATOM   2645  CA  ARG A 161     -18.020  14.890 -19.425  1.00 44.71           C  
ATOM   2646  HA  ARG A 161     -18.509  14.189 -18.749  1.00 44.71           H  
ATOM   2647  C   ARG A 161     -18.596  14.655 -20.827  1.00 44.71           C  
ATOM   2648  CB  ARG A 161     -18.311  16.329 -18.944  1.00 44.71           C  
ATOM   2649  HB2 ARG A 161     -19.336  16.576 -19.220  1.00 44.71           H  
ATOM   2650  HB3 ARG A 161     -17.654  17.023 -19.468  1.00 44.71           H  
ATOM   2651  O   ARG A 161     -18.542  15.543 -21.674  1.00 44.71           O  
ATOM   2652  CG  ARG A 161     -18.176  16.545 -17.425  1.00 44.71           C  
ATOM   2653  HG2 ARG A 161     -18.875  15.885 -16.912  1.00 44.71           H  
ATOM   2654  HG3 ARG A 161     -17.162  16.313 -17.100  1.00 44.71           H  
ATOM   2655  CD  ARG A 161     -18.503  18.011 -17.081  1.00 44.71           C  
ATOM   2656  HD2 ARG A 161     -19.409  18.297 -17.615  1.00 44.71           H  
ATOM   2657  HD3 ARG A 161     -17.701  18.649 -17.450  1.00 44.71           H  
ATOM   2658  NE  ARG A 161     -18.742  18.238 -15.636  1.00 44.71           N  
ATOM   2659  HE  ARG A 161     -19.656  17.977 -15.292  1.00 44.71           H  
ATOM   2660  NH1 ARG A 161     -16.769  19.298 -15.077  1.00 44.71           N  
ATOM   2661 HH11 ARG A 161     -16.398  19.126 -16.001  1.00 44.71           H  
ATOM   2662 HH12 ARG A 161     -16.222  19.835 -14.419  1.00 44.71           H  
ATOM   2663  NH2 ARG A 161     -18.411  19.178 -13.585  1.00 44.71           N  
ATOM   2664 HH21 ARG A 161     -17.834  19.726 -12.962  1.00 44.71           H  
ATOM   2665 HH22 ARG A 161     -19.363  18.974 -13.316  1.00 44.71           H  
ATOM   2666  CZ  ARG A 161     -17.973  18.898 -14.781  1.00 44.71           C  
ATOM   2667  N   ARG A 162     -19.207  13.483 -21.057  1.00 44.30           N  
ATOM   2668  H   ARG A 162     -19.103  12.766 -20.354  1.00 44.30           H  
ATOM   2669  CA  ARG A 162     -20.097  13.251 -22.215  1.00 44.30           C  
ATOM   2670  HA  ARG A 162     -19.505  13.285 -23.129  1.00 44.30           H  
ATOM   2671  C   ARG A 162     -21.126  14.388 -22.283  1.00 44.30           C  
ATOM   2672  CB  ARG A 162     -20.805  11.886 -22.108  1.00 44.30           C  
ATOM   2673  HB2 ARG A 162     -21.636  11.876 -22.813  1.00 44.30           H  
ATOM   2674  HB3 ARG A 162     -21.215  11.770 -21.104  1.00 44.30           H  
ATOM   2675  O   ARG A 162     -21.829  14.632 -21.302  1.00 44.30           O  
ATOM   2676  CG  ARG A 162     -19.892  10.692 -22.435  1.00 44.30           C  
ATOM   2677  HG2 ARG A 162     -19.048  10.672 -21.745  1.00 44.30           H  
ATOM   2678  HG3 ARG A 162     -19.515  10.806 -23.451  1.00 44.30           H  
ATOM   2679  CD  ARG A 162     -20.673   9.371 -22.327  1.00 44.30           C  
ATOM   2680  HD2 ARG A 162     -21.595   9.461 -22.901  1.00 44.30           H  
ATOM   2681  HD3 ARG A 162     -20.926   9.202 -21.280  1.00 44.30           H  
ATOM   2682  NE  ARG A 162     -19.901   8.224 -22.849  1.00 44.30           N  
ATOM   2683  HE  ARG A 162     -19.045   8.440 -23.340  1.00 44.30           H  
ATOM   2684  NH1 ARG A 162     -21.315   6.531 -22.184  1.00 44.30           N  
ATOM   2685 HH11 ARG A 162     -21.546   5.548 -22.171  1.00 44.30           H  
ATOM   2686 HH12 ARG A 162     -21.916   7.206 -21.734  1.00 44.30           H  
ATOM   2687  NH2 ARG A 162     -19.496   6.040 -23.369  1.00 44.30           N  
ATOM   2688 HH21 ARG A 162     -19.758   5.065 -23.341  1.00 44.30           H  
ATOM   2689 HH22 ARG A 162     -18.662   6.302 -23.874  1.00 44.30           H  
ATOM   2690  CZ  ARG A 162     -20.239   6.944 -22.797  1.00 44.30           C  
ATOM   2691  N   GLN A 163     -21.184  15.090 -23.413  1.00 46.49           N  
ATOM   2692  H   GLN A 163     -20.574  14.821 -24.172  1.00 46.49           H  
ATOM   2693  CA  GLN A 163     -21.830  16.402 -23.532  1.00 46.49           C  
ATOM   2694  HA  GLN A 163     -21.526  17.013 -22.683  1.00 46.49           H  
ATOM   2695  C   GLN A 163     -23.367  16.326 -23.499  1.00 46.49           C  
ATOM   2696  CB  GLN A 163     -21.318  17.101 -24.805  1.00 46.49           C  
ATOM   2697  HB2 GLN A 163     -21.463  16.430 -25.652  1.00 46.49           H  
ATOM   2698  HB3 GLN A 163     -21.909  18.000 -24.983  1.00 46.49           H  
ATOM   2699  O   GLN A 163     -24.037  16.355 -24.529  1.00 46.49           O  
ATOM   2700  CG  GLN A 163     -19.838  17.517 -24.717  1.00 46.49           C  
ATOM   2701  HG2 GLN A 163     -19.229  16.684 -24.368  1.00 46.49           H  
ATOM   2702  HG3 GLN A 163     -19.737  18.334 -24.002  1.00 46.49           H  
ATOM   2703  CD  GLN A 163     -19.295  17.947 -26.077  1.00 46.49           C  
ATOM   2704  NE2 GLN A 163     -18.682  19.103 -26.200  1.00 46.49           N  
ATOM   2705 HE21 GLN A 163     -18.539  19.720 -25.413  1.00 46.49           H  
ATOM   2706 HE22 GLN A 163     -18.335  19.318 -27.123  1.00 46.49           H  
ATOM   2707  OE1 GLN A 163     -19.411  17.233 -27.056  1.00 46.49           O  
ATOM   2708  N   ARG A 164     -23.947  16.284 -22.294  1.00 42.20           N  
ATOM   2709  H   ARG A 164     -23.341  16.180 -21.492  1.00 42.20           H  
ATOM   2710  CA  ARG A 164     -25.338  16.704 -22.073  1.00 42.20           C  
ATOM   2711  HA  ARG A 164     -25.945  16.418 -22.933  1.00 42.20           H  
ATOM   2712  C   ARG A 164     -25.378  18.229 -21.988  1.00 42.20           C  
ATOM   2713  CB  ARG A 164     -25.933  16.044 -20.819  1.00 42.20           C  
ATOM   2714  HB2 ARG A 164     -26.852  16.570 -20.562  1.00 42.20           H  
ATOM   2715  HB3 ARG A 164     -25.239  16.137 -19.983  1.00 42.20           H  
ATOM   2716  O   ARG A 164     -24.869  18.808 -21.033  1.00 42.20           O  
ATOM   2717  CG  ARG A 164     -26.270  14.566 -21.066  1.00 42.20           C  
ATOM   2718  HG2 ARG A 164     -25.353  14.003 -21.239  1.00 42.20           H  
ATOM   2719  HG3 ARG A 164     -26.902  14.494 -21.951  1.00 42.20           H  
ATOM   2720  CD  ARG A 164     -27.024  13.971 -19.870  1.00 42.20           C  
ATOM   2721  HD2 ARG A 164     -26.351  13.930 -19.013  1.00 42.20           H  
ATOM   2722  HD3 ARG A 164     -27.859  14.628 -19.628  1.00 42.20           H  
ATOM   2723  NE  ARG A 164     -27.541  12.620 -20.172  1.00 42.20           N  
ATOM   2724  HE  ARG A 164     -27.285  12.229 -21.068  1.00 42.20           H  
ATOM   2725  NH1 ARG A 164     -28.780  12.327 -18.258  1.00 42.20           N  
ATOM   2726 HH11 ARG A 164     -28.482  13.235 -17.931  1.00 42.20           H  
ATOM   2727 HH12 ARG A 164     -29.431  11.784 -17.709  1.00 42.20           H  
ATOM   2728  NH2 ARG A 164     -28.802  10.750 -19.832  1.00 42.20           N  
ATOM   2729 HH21 ARG A 164     -28.551  10.402 -20.747  1.00 42.20           H  
ATOM   2730 HH22 ARG A 164     -29.450  10.225 -19.263  1.00 42.20           H  
ATOM   2731  CZ  ARG A 164     -28.366  11.909 -19.422  1.00 42.20           C  
ATOM   2732  N   THR A 165     -25.943  18.862 -23.010  1.00 48.97           N  
ATOM   2733  H   THR A 165     -26.321  18.312 -23.769  1.00 48.97           H  
ATOM   2734  CA  THR A 165     -26.191  20.310 -23.067  1.00 48.97           C  
ATOM   2735  HA  THR A 165     -25.348  20.834 -22.617  1.00 48.97           H  
ATOM   2736  C   THR A 165     -27.448  20.694 -22.269  1.00 48.97           C  
ATOM   2737  CB  THR A 165     -26.307  20.759 -24.537  1.00 48.97           C  
ATOM   2738  HB  THR A 165     -26.570  21.816 -24.576  1.00 48.97           H  
ATOM   2739  O   THR A 165     -28.167  19.819 -21.787  1.00 48.97           O  
ATOM   2740  CG2 THR A 165     -25.003  20.563 -25.309  1.00 48.97           C  
ATOM   2741 HG21 THR A 165     -25.104  20.969 -26.316  1.00 48.97           H  
ATOM   2742 HG22 THR A 165     -24.194  21.093 -24.805  1.00 48.97           H  
ATOM   2743 HG23 THR A 165     -24.747  19.505 -25.375  1.00 48.97           H  
ATOM   2744  OG1 THR A 165     -27.293  20.010 -25.207  1.00 48.97           O  
ATOM   2745  HG1 THR A 165     -27.117  20.085 -26.148  1.00 48.97           H  
ATOM   2746  N   ARG A 166     -27.734  22.004 -22.171  1.00 49.31           N  
ATOM   2747  H   ARG A 166     -27.080  22.645 -22.598  1.00 49.31           H  
ATOM   2748  CA  ARG A 166     -28.893  22.610 -21.475  1.00 49.31           C  
ATOM   2749  HA  ARG A 166     -28.855  23.680 -21.679  1.00 49.31           H  
ATOM   2750  C   ARG A 166     -28.862  22.549 -19.935  1.00 49.31           C  
ATOM   2751  CB  ARG A 166     -30.241  22.121 -22.053  1.00 49.31           C  
ATOM   2752  HB2 ARG A 166     -31.036  22.693 -21.575  1.00 49.31           H  
ATOM   2753  HB3 ARG A 166     -30.390  21.075 -21.788  1.00 49.31           H  
ATOM   2754  O   ARG A 166     -29.812  22.096 -19.306  1.00 49.31           O  
ATOM   2755  CG  ARG A 166     -30.394  22.277 -23.573  1.00 49.31           C  
ATOM   2756  HG2 ARG A 166     -30.263  23.324 -23.845  1.00 49.31           H  
ATOM   2757  HG3 ARG A 166     -29.647  21.672 -24.088  1.00 49.31           H  
ATOM   2758  CD  ARG A 166     -31.795  21.806 -23.984  1.00 49.31           C  
ATOM   2759  HD2 ARG A 166     -31.904  20.757 -23.707  1.00 49.31           H  
ATOM   2760  HD3 ARG A 166     -32.531  22.392 -23.435  1.00 49.31           H  
ATOM   2761  NE  ARG A 166     -32.029  21.960 -25.433  1.00 49.31           N  
ATOM   2762  HE  ARG A 166     -31.261  22.319 -25.982  1.00 49.31           H  
ATOM   2763  NH1 ARG A 166     -34.214  21.249 -25.455  1.00 49.31           N  
ATOM   2764 HH11 ARG A 166     -35.077  21.087 -25.954  1.00 49.31           H  
ATOM   2765 HH12 ARG A 166     -34.171  21.116 -24.455  1.00 49.31           H  
ATOM   2766  NH2 ARG A 166     -33.252  21.903 -27.356  1.00 49.31           N  
ATOM   2767 HH21 ARG A 166     -32.470  22.282 -27.872  1.00 49.31           H  
ATOM   2768 HH22 ARG A 166     -34.123  21.727 -27.836  1.00 49.31           H  
ATOM   2769  CZ  ARG A 166     -33.158  21.703 -26.072  1.00 49.31           C  
ATOM   2770  N   SER A 167     -27.819  23.134 -19.346  1.00 40.76           N  
ATOM   2771  H   SER A 167     -27.065  23.426 -19.950  1.00 40.76           H  
ATOM   2772  CA  SER A 167     -27.990  23.960 -18.134  1.00 40.76           C  
ATOM   2773  HA  SER A 167     -28.862  23.623 -17.574  1.00 40.76           H  
ATOM   2774  C   SER A 167     -28.221  25.418 -18.558  1.00 40.76           C  
ATOM   2775  CB  SER A 167     -26.774  23.872 -17.207  1.00 40.76           C  
ATOM   2776  HB2 SER A 167     -26.929  24.532 -16.353  1.00 40.76           H  
ATOM   2777  HB3 SER A 167     -25.880  24.194 -17.740  1.00 40.76           H  
ATOM   2778  O   SER A 167     -27.814  25.791 -19.660  1.00 40.76           O  
ATOM   2779  OG  SER A 167     -26.599  22.549 -16.739  1.00 40.76           O  
ATOM   2780  HG  SER A 167     -26.047  22.582 -15.954  1.00 40.76           H  
ATOM   2781  N   ASN A 168     -28.863  26.240 -17.722  1.00 42.36           N  
ATOM   2782  H   ASN A 168     -29.126  25.912 -16.803  1.00 42.36           H  
ATOM   2783  CA  ASN A 168     -29.157  27.643 -18.042  1.00 42.36           C  
ATOM   2784  HA  ASN A 168     -29.176  27.755 -19.126  1.00 42.36           H  
ATOM   2785  C   ASN A 168     -28.104  28.602 -17.433  1.00 42.36           C  
ATOM   2786  CB  ASN A 168     -30.574  27.982 -17.554  1.00 42.36           C  
ATOM   2787  HB2 ASN A 168     -30.605  27.977 -16.464  1.00 42.36           H  
ATOM   2788  HB3 ASN A 168     -31.286  27.246 -17.930  1.00 42.36           H  
ATOM   2789  O   ASN A 168     -27.937  28.556 -16.217  1.00 42.36           O  
ATOM   2790  CG  ASN A 168     -30.995  29.341 -18.079  1.00 42.36           C  
ATOM   2791  ND2 ASN A 168     -31.323  30.278 -17.223  1.00 42.36           N  
ATOM   2792 HD21 ASN A 168     -31.315  30.114 -16.227  1.00 42.36           H  
ATOM   2793 HD22 ASN A 168     -31.586  31.173 -17.610  1.00 42.36           H  
ATOM   2794  OD1 ASN A 168     -30.995  29.574 -19.274  1.00 42.36           O  
ATOM   2795  N   PRO A 169     -27.432  29.489 -18.199  1.00 43.77           N  
ATOM   2796  CA  PRO A 169     -26.354  30.357 -17.684  1.00 43.77           C  
ATOM   2797  HA  PRO A 169     -25.684  29.735 -17.091  1.00 43.77           H  
ATOM   2798  C   PRO A 169     -26.771  31.549 -16.794  1.00 43.77           C  
ATOM   2799  CB  PRO A 169     -25.585  30.850 -18.922  1.00 43.77           C  
ATOM   2800  HB2 PRO A 169     -24.510  30.876 -18.743  1.00 43.77           H  
ATOM   2801  HB3 PRO A 169     -25.940  31.836 -19.220  1.00 43.77           H  
ATOM   2802  O   PRO A 169     -26.017  32.511 -16.695  1.00 43.77           O  
ATOM   2803  CG  PRO A 169     -25.951  29.854 -20.014  1.00 43.77           C  
ATOM   2804  HG2 PRO A 169     -25.874  30.295 -21.008  1.00 43.77           H  
ATOM   2805  HG3 PRO A 169     -25.323  28.967 -19.932  1.00 43.77           H  
ATOM   2806  CD  PRO A 169     -27.391  29.505 -19.657  1.00 43.77           C  
ATOM   2807  HD2 PRO A 169     -27.628  28.539 -20.103  1.00 43.77           H  
ATOM   2808  HD3 PRO A 169     -28.068  30.272 -20.032  1.00 43.77           H  
ATOM   2809  N   HIS A 170     -27.969  31.545 -16.200  1.00 41.33           N  
ATOM   2810  H   HIS A 170     -28.492  30.681 -16.195  1.00 41.33           H  
ATOM   2811  CA  HIS A 170     -28.550  32.716 -15.521  1.00 41.33           C  
ATOM   2812  HA  HIS A 170     -27.778  33.481 -15.439  1.00 41.33           H  
ATOM   2813  C   HIS A 170     -28.957  32.426 -14.064  1.00 41.33           C  
ATOM   2814  CB  HIS A 170     -29.666  33.318 -16.392  1.00 41.33           C  
ATOM   2815  HB2 HIS A 170     -30.569  32.716 -16.289  1.00 41.33           H  
ATOM   2816  HB3 HIS A 170     -29.356  33.290 -17.436  1.00 41.33           H  
ATOM   2817  O   HIS A 170     -30.056  32.765 -13.635  1.00 41.33           O  
ATOM   2818  CG  HIS A 170     -29.990  34.753 -16.054  1.00 41.33           C  
ATOM   2819  CD2 HIS A 170     -31.121  35.212 -15.433  1.00 41.33           C  
ATOM   2820  HD2 HIS A 170     -31.935  34.605 -15.067  1.00 41.33           H  
ATOM   2821  ND1 HIS A 170     -29.204  35.851 -16.326  1.00 41.33           N  
ATOM   2822  HD1 HIS A 170     -28.281  35.841 -16.734  1.00 41.33           H  
ATOM   2823  CE1 HIS A 170     -29.852  36.944 -15.888  1.00 41.33           C  
ATOM   2824  HE1 HIS A 170     -29.479  37.956 -15.948  1.00 41.33           H  
ATOM   2825  NE2 HIS A 170     -31.034  36.606 -15.351  1.00 41.33           N  
ATOM   2826  N   ASP A 171     -28.065  31.763 -13.329  1.00 46.81           N  
ATOM   2827  H   ASP A 171     -27.216  31.449 -13.777  1.00 46.81           H  
ATOM   2828  CA  ASP A 171     -28.051  31.701 -11.863  1.00 46.81           C  
ATOM   2829  HA  ASP A 171     -28.440  32.634 -11.457  1.00 46.81           H  
ATOM   2830  C   ASP A 171     -26.592  31.529 -11.404  1.00 46.81           C  
ATOM   2831  CB  ASP A 171     -28.940  30.554 -11.352  1.00 46.81           C  
ATOM   2832  HB2 ASP A 171     -28.566  29.606 -11.741  1.00 46.81           H  
ATOM   2833  HB3 ASP A 171     -29.952  30.694 -11.733  1.00 46.81           H  
ATOM   2834  O   ASP A 171     -25.960  30.524 -11.732  1.00 46.81           O  
ATOM   2835  CG  ASP A 171     -29.008  30.481  -9.820  1.00 46.81           C  
ATOM   2836  OD1 ASP A 171     -28.551  31.441  -9.156  1.00 46.81           O  
ATOM   2837  OD2 ASP A 171     -29.541  29.461  -9.327  1.00 46.81           O  
ATOM   2838  N   SER A 172     -26.053  32.548 -10.727  1.00 43.42           N  
ATOM   2839  H   SER A 172     -26.676  33.304 -10.477  1.00 43.42           H  
ATOM   2840  CA  SER A 172     -24.700  32.608 -10.155  1.00 43.42           C  
ATOM   2841  HA  SER A 172     -24.471  31.665  -9.659  1.00 43.42           H  
ATOM   2842  C   SER A 172     -24.624  33.755  -9.144  1.00 43.42           C  
ATOM   2843  CB  SER A 172     -23.639  32.885 -11.232  1.00 43.42           C  
ATOM   2844  HB2 SER A 172     -22.765  33.340 -10.766  1.00 43.42           H  
ATOM   2845  HB3 SER A 172     -24.038  33.583 -11.967  1.00 43.42           H  
ATOM   2846  O   SER A 172     -25.027  34.878  -9.445  1.00 43.42           O  
ATOM   2847  OG  SER A 172     -23.218  31.696 -11.869  1.00 43.42           O  
ATOM   2848  HG  SER A 172     -22.672  31.936 -12.621  1.00 43.42           H  
ATOM   2849  N   SER A 173     -24.055  33.509  -7.962  1.00 54.73           N  
ATOM   2850  H   SER A 173     -23.710  32.576  -7.785  1.00 54.73           H  
ATOM   2851  CA  SER A 173     -23.755  34.573  -6.991  1.00 54.73           C  
ATOM   2852  HA  SER A 173     -24.618  35.236  -6.934  1.00 54.73           H  
ATOM   2853  C   SER A 173     -22.506  35.364  -7.416  1.00 54.73           C  
ATOM   2854  CB  SER A 173     -23.537  33.975  -5.598  1.00 54.73           C  
ATOM   2855  HB2 SER A 173     -22.724  33.251  -5.637  1.00 54.73           H  
ATOM   2856  HB3 SER A 173     -24.449  33.470  -5.280  1.00 54.73           H  
ATOM   2857  O   SER A 173     -21.514  34.725  -7.775  1.00 54.73           O  
ATOM   2858  OG  SER A 173     -23.212  34.992  -4.667  1.00 54.73           O  
ATOM   2859  HG  SER A 173     -23.180  34.603  -3.790  1.00 54.73           H  
ATOM   2860  N   PRO A 174     -22.477  36.711  -7.305  1.00 54.25           N  
ATOM   2861  CA  PRO A 174     -21.290  37.521  -7.605  1.00 54.25           C  
ATOM   2862  HA  PRO A 174     -21.090  37.458  -8.675  1.00 54.25           H  
ATOM   2863  C   PRO A 174     -20.020  37.101  -6.850  1.00 54.25           C  
ATOM   2864  CB  PRO A 174     -21.678  38.961  -7.254  1.00 54.25           C  
ATOM   2865  HB2 PRO A 174     -21.462  39.166  -6.206  1.00 54.25           H  
ATOM   2866  HB3 PRO A 174     -21.171  39.682  -7.896  1.00 54.25           H  
ATOM   2867  O   PRO A 174     -18.920  37.287  -7.358  1.00 54.25           O  
ATOM   2868  CG  PRO A 174     -23.189  38.975  -7.471  1.00 54.25           C  
ATOM   2869  HG2 PRO A 174     -23.407  39.090  -8.533  1.00 54.25           H  
ATOM   2870  HG3 PRO A 174     -23.677  39.758  -6.890  1.00 54.25           H  
ATOM   2871  CD  PRO A 174     -23.608  37.580  -7.009  1.00 54.25           C  
ATOM   2872  HD2 PRO A 174     -23.794  37.583  -5.935  1.00 54.25           H  
ATOM   2873  HD3 PRO A 174     -24.504  37.273  -7.550  1.00 54.25           H  
ATOM   2874  N   SER A 175     -20.158  36.461  -5.682  1.00 54.30           N  
ATOM   2875  H   SER A 175     -21.092  36.318  -5.325  1.00 54.30           H  
ATOM   2876  CA  SER A 175     -19.022  35.906  -4.930  1.00 54.30           C  
ATOM   2877  HA  SER A 175     -18.344  36.720  -4.672  1.00 54.30           H  
ATOM   2878  C   SER A 175     -18.217  34.863  -5.716  1.00 54.30           C  
ATOM   2879  CB  SER A 175     -19.527  35.263  -3.638  1.00 54.30           C  
ATOM   2880  HB2 SER A 175     -20.202  35.953  -3.131  1.00 54.30           H  
ATOM   2881  HB3 SER A 175     -20.074  34.351  -3.878  1.00 54.30           H  
ATOM   2882  O   SER A 175     -17.054  34.658  -5.395  1.00 54.30           O  
ATOM   2883  OG  SER A 175     -18.463  34.955  -2.764  1.00 54.30           O  
ATOM   2884  HG  SER A 175     -17.685  34.718  -3.273  1.00 54.30           H  
ATOM   2885  N   TYR A 176     -18.804  34.214  -6.731  1.00 57.14           N  
ATOM   2886  H   TYR A 176     -19.759  34.443  -6.970  1.00 57.14           H  
ATOM   2887  CA  TYR A 176     -18.092  33.283  -7.615  1.00 57.14           C  
ATOM   2888  HA  TYR A 176     -17.304  32.805  -7.033  1.00 57.14           H  
ATOM   2889  C   TYR A 176     -17.357  33.961  -8.778  1.00 57.14           C  
ATOM   2890  CB  TYR A 176     -19.044  32.185  -8.128  1.00 57.14           C  
ATOM   2891  HB2 TYR A 176     -18.642  31.774  -9.054  1.00 57.14           H  
ATOM   2892  HB3 TYR A 176     -20.010  32.625  -8.375  1.00 57.14           H  
ATOM   2893  O   TYR A 176     -16.582  33.284  -9.448  1.00 57.14           O  
ATOM   2894  CG  TYR A 176     -19.222  31.011  -7.184  1.00 57.14           C  
ATOM   2895  CD1 TYR A 176     -18.087  30.299  -6.747  1.00 57.14           C  
ATOM   2896  HD1 TYR A 176     -17.099  30.610  -7.054  1.00 57.14           H  
ATOM   2897  CD2 TYR A 176     -20.507  30.604  -6.773  1.00 57.14           C  
ATOM   2898  HD2 TYR A 176     -21.376  31.143  -7.122  1.00 57.14           H  
ATOM   2899  CE1 TYR A 176     -18.226  29.207  -5.875  1.00 57.14           C  
ATOM   2900  HE1 TYR A 176     -17.340  28.708  -5.511  1.00 57.14           H  
ATOM   2901  CE2 TYR A 176     -20.654  29.493  -5.916  1.00 57.14           C  
ATOM   2902  HE2 TYR A 176     -21.632  29.173  -5.591  1.00 57.14           H  
ATOM   2903  OH  TYR A 176     -19.637  27.745  -4.615  1.00 57.14           O  
ATOM   2904  HH  TYR A 176     -18.766  27.474  -4.315  1.00 57.14           H  
ATOM   2905  CZ  TYR A 176     -19.511  28.801  -5.461  1.00 57.14           C  
ATOM   2906  N   GLN A 177     -17.558  35.263  -9.017  1.00 59.17           N  
ATOM   2907  H   GLN A 177     -18.184  35.783  -8.418  1.00 59.17           H  
ATOM   2908  CA  GLN A 177     -16.667  36.032  -9.889  1.00 59.17           C  
ATOM   2909  HA  GLN A 177     -16.412  35.425 -10.758  1.00 59.17           H  
ATOM   2910  C   GLN A 177     -15.364  36.343  -9.143  1.00 59.17           C  
ATOM   2911  CB  GLN A 177     -17.367  37.311 -10.382  1.00 59.17           C  
ATOM   2912  HB2 GLN A 177     -17.548  37.972  -9.535  1.00 59.17           H  
ATOM   2913  HB3 GLN A 177     -18.332  37.051 -10.819  1.00 59.17           H  
ATOM   2914  O   GLN A 177     -14.293  36.062  -9.662  1.00 59.17           O  
ATOM   2915  CG  GLN A 177     -16.532  38.079 -11.425  1.00 59.17           C  
ATOM   2916  HG2 GLN A 177     -17.030  39.022 -11.651  1.00 59.17           H  
ATOM   2917  HG3 GLN A 177     -15.555  38.321 -11.007  1.00 59.17           H  
ATOM   2918  CD  GLN A 177     -16.341  37.326 -12.741  1.00 59.17           C  
ATOM   2919  NE2 GLN A 177     -15.271  37.572 -13.456  1.00 59.17           N  
ATOM   2920 HE21 GLN A 177     -14.557  38.205 -13.123  1.00 59.17           H  
ATOM   2921 HE22 GLN A 177     -15.139  37.062 -14.318  1.00 59.17           H  
ATOM   2922  OE1 GLN A 177     -17.161  36.520 -13.162  1.00 59.17           O  
ATOM   2923  N   ASP A 178     -15.469  36.833  -7.903  1.00 66.85           N  
ATOM   2924  H   ASP A 178     -16.393  37.042  -7.551  1.00 66.85           H  
ATOM   2925  CA  ASP A 178     -14.333  37.181  -7.036  1.00 66.85           C  
ATOM   2926  HA  ASP A 178     -13.742  37.958  -7.521  1.00 66.85           H  
ATOM   2927  C   ASP A 178     -13.404  35.972  -6.794  1.00 66.85           C  
ATOM   2928  CB  ASP A 178     -14.909  37.758  -5.732  1.00 66.85           C  
ATOM   2929  HB2 ASP A 178     -15.694  38.472  -5.982  1.00 66.85           H  
ATOM   2930  HB3 ASP A 178     -15.375  36.961  -5.152  1.00 66.85           H  
ATOM   2931  O   ASP A 178     -12.226  36.016  -7.147  1.00 66.85           O  
ATOM   2932  CG  ASP A 178     -13.867  38.478  -4.872  1.00 66.85           C  
ATOM   2933  OD1 ASP A 178     -13.737  39.708  -5.052  1.00 66.85           O  
ATOM   2934  OD2 ASP A 178     -13.274  37.811  -3.996  1.00 66.85           O  
ATOM   2935  N   ASP A 179     -13.967  34.842  -6.336  1.00 69.31           N  
ATOM   2936  H   ASP A 179     -14.929  34.890  -6.033  1.00 69.31           H  
ATOM   2937  CA  ASP A 179     -13.249  33.567  -6.137  1.00 69.31           C  
ATOM   2938  HA  ASP A 179     -12.486  33.714  -5.373  1.00 69.31           H  
ATOM   2939  C   ASP A 179     -12.540  33.086  -7.424  1.00 69.31           C  
ATOM   2940  CB  ASP A 179     -14.260  32.481  -5.675  1.00 69.31           C  
ATOM   2941  HB2 ASP A 179     -14.298  31.690  -6.425  1.00 69.31           H  
ATOM   2942  HB3 ASP A 179     -15.264  32.905  -5.648  1.00 69.31           H  
ATOM   2943  O   ASP A 179     -11.439  32.538  -7.369  1.00 69.31           O  
ATOM   2944  CG  ASP A 179     -14.004  31.807  -4.314  1.00 69.31           C  
ATOM   2945  OD1 ASP A 179     -12.928  32.000  -3.704  1.00 69.31           O  
ATOM   2946  OD2 ASP A 179     -14.902  31.030  -3.902  1.00 69.31           O  
ATOM   2947  N   LEU A 180     -13.163  33.279  -8.596  1.00 79.52           N  
ATOM   2948  H   LEU A 180     -14.013  33.824  -8.589  1.00 79.52           H  
ATOM   2949  CA  LEU A 180     -12.648  32.810  -9.887  1.00 79.52           C  
ATOM   2950  HA  LEU A 180     -12.200  31.828  -9.739  1.00 79.52           H  
ATOM   2951  C   LEU A 180     -11.555  33.724 -10.448  1.00 79.52           C  
ATOM   2952  CB  LEU A 180     -13.825  32.673 -10.872  1.00 79.52           C  
ATOM   2953  HB2 LEU A 180     -14.518  31.930 -10.478  1.00 79.52           H  
ATOM   2954  HB3 LEU A 180     -14.346  33.629 -10.917  1.00 79.52           H  
ATOM   2955  O   LEU A 180     -10.532  33.231 -10.918  1.00 79.52           O  
ATOM   2956  CG  LEU A 180     -13.436  32.282 -12.311  1.00 79.52           C  
ATOM   2957  HG  LEU A 180     -12.783  33.043 -12.738  1.00 79.52           H  
ATOM   2958  CD1 LEU A 180     -12.730  30.924 -12.385  1.00 79.52           C  
ATOM   2959 HD11 LEU A 180     -12.528  30.673 -13.426  1.00 79.52           H  
ATOM   2960 HD12 LEU A 180     -11.777  30.981 -11.859  1.00 79.52           H  
ATOM   2961 HD13 LEU A 180     -13.353  30.155 -11.928  1.00 79.52           H  
ATOM   2962  CD2 LEU A 180     -14.696  32.204 -13.176  1.00 79.52           C  
ATOM   2963 HD21 LEU A 180     -15.374  31.446 -12.785  1.00 79.52           H  
ATOM   2964 HD22 LEU A 180     -15.198  33.171 -13.160  1.00 79.52           H  
ATOM   2965 HD23 LEU A 180     -14.423  31.970 -14.206  1.00 79.52           H  
ATOM   2966  N   GLU A 181     -11.761  35.036 -10.419  1.00 76.84           N  
ATOM   2967  H   GLU A 181     -12.615  35.383 -10.006  1.00 76.84           H  
ATOM   2968  CA  GLU A 181     -10.827  36.020 -10.968  1.00 76.84           C  
ATOM   2969  HA  GLU A 181     -10.519  35.680 -11.957  1.00 76.84           H  
ATOM   2970  C   GLU A 181      -9.559  36.089 -10.105  1.00 76.84           C  
ATOM   2971  CB  GLU A 181     -11.574  37.356 -11.138  1.00 76.84           C  
ATOM   2972  HB2 GLU A 181     -12.579  37.109 -11.482  1.00 76.84           H  
ATOM   2973  HB3 GLU A 181     -11.658  37.867 -10.179  1.00 76.84           H  
ATOM   2974  O   GLU A 181      -8.446  36.038 -10.633  1.00 76.84           O  
ATOM   2975  CG  GLU A 181     -10.925  38.283 -12.181  1.00 76.84           C  
ATOM   2976  HG2 GLU A 181     -10.051  38.754 -11.731  1.00 76.84           H  
ATOM   2977  HG3 GLU A 181     -10.581  37.676 -13.018  1.00 76.84           H  
ATOM   2978  CD  GLU A 181     -11.883  39.356 -12.742  1.00 76.84           C  
ATOM   2979  OE1 GLU A 181     -11.372  40.377 -13.251  1.00 76.84           O  
ATOM   2980  OE2 GLU A 181     -13.118  39.125 -12.755  1.00 76.84           O  
ATOM   2981  N   LYS A 182      -9.718  36.004  -8.776  1.00 83.04           N  
ATOM   2982  H   LYS A 182     -10.657  36.039  -8.406  1.00 83.04           H  
ATOM   2983  CA  LYS A 182      -8.618  35.778  -7.834  1.00 83.04           C  
ATOM   2984  HA  LYS A 182      -7.883  36.573  -7.963  1.00 83.04           H  
ATOM   2985  C   LYS A 182      -7.891  34.454  -8.095  1.00 83.04           C  
ATOM   2986  CB  LYS A 182      -9.180  35.848  -6.407  1.00 83.04           C  
ATOM   2987  HB2 LYS A 182      -9.649  36.819  -6.251  1.00 83.04           H  
ATOM   2988  HB3 LYS A 182      -9.935  35.072  -6.281  1.00 83.04           H  
ATOM   2989  O   LYS A 182      -6.664  34.445  -8.155  1.00 83.04           O  
ATOM   2990  CG  LYS A 182      -8.082  35.645  -5.361  1.00 83.04           C  
ATOM   2991  HG2 LYS A 182      -7.328  36.425  -5.463  1.00 83.04           H  
ATOM   2992  HG3 LYS A 182      -7.609  34.678  -5.531  1.00 83.04           H  
ATOM   2993  CD  LYS A 182      -8.660  35.675  -3.941  1.00 83.04           C  
ATOM   2994  HD2 LYS A 182      -8.964  36.694  -3.705  1.00 83.04           H  
ATOM   2995  HD3 LYS A 182      -9.535  35.029  -3.876  1.00 83.04           H  
ATOM   2996  CE  LYS A 182      -7.588  35.208  -2.953  1.00 83.04           C  
ATOM   2997  HE2 LYS A 182      -7.909  35.444  -1.938  1.00 83.04           H  
ATOM   2998  HE3 LYS A 182      -6.672  35.760  -3.162  1.00 83.04           H  
ATOM   2999  NZ  LYS A 182      -7.331  33.755  -3.085  1.00 83.04           N  
ATOM   3000  HZ1 LYS A 182      -7.205  33.487  -4.051  1.00 83.04           H  
ATOM   3001  HZ2 LYS A 182      -8.061  33.169  -2.706  1.00 83.04           H  
ATOM   3002  HZ3 LYS A 182      -6.413  33.501  -2.750  1.00 83.04           H  
ATOM   3003  N   ALA A 183      -8.606  33.340  -8.284  1.00 81.19           N  
ATOM   3004  H   ALA A 183      -9.609  33.376  -8.175  1.00 81.19           H  
ATOM   3005  CA  ALA A 183      -7.968  32.049  -8.564  1.00 81.19           C  
ATOM   3006  HA  ALA A 183      -7.223  31.865  -7.789  1.00 81.19           H  
ATOM   3007  C   ALA A 183      -7.232  32.024  -9.918  1.00 81.19           C  
ATOM   3008  CB  ALA A 183      -9.016  30.934  -8.487  1.00 81.19           C  
ATOM   3009  HB1 ALA A 183      -9.436  30.899  -7.482  1.00 81.19           H  
ATOM   3010  HB2 ALA A 183      -9.813  31.121  -9.207  1.00 81.19           H  
ATOM   3011  HB3 ALA A 183      -8.546  29.975  -8.706  1.00 81.19           H  
ATOM   3012  O   ALA A 183      -6.243  31.300 -10.065  1.00 81.19           O  
ATOM   3013  N   LEU A 184      -7.676  32.814 -10.902  1.00 76.78           N  
ATOM   3014  H   LEU A 184      -8.524  33.338 -10.741  1.00 76.78           H  
ATOM   3015  CA  LEU A 184      -6.971  33.015 -12.170  1.00 76.78           C  
ATOM   3016  HA  LEU A 184      -6.645  32.045 -12.544  1.00 76.78           H  
ATOM   3017  C   LEU A 184      -5.696  33.849 -11.984  1.00 76.78           C  
ATOM   3018  CB  LEU A 184      -7.926  33.650 -13.199  1.00 76.78           C  
ATOM   3019  HB2 LEU A 184      -8.437  34.490 -12.728  1.00 76.78           H  
ATOM   3020  HB3 LEU A 184      -7.341  34.050 -14.028  1.00 76.78           H  
ATOM   3021  O   LEU A 184      -4.670  33.494 -12.565  1.00 76.78           O  
ATOM   3022  CG  LEU A 184      -8.974  32.673 -13.766  1.00 76.78           C  
ATOM   3023  HG  LEU A 184      -9.443  32.111 -12.958  1.00 76.78           H  
ATOM   3024  CD1 LEU A 184     -10.062  33.443 -14.517  1.00 76.78           C  
ATOM   3025 HD11 LEU A 184      -9.623  34.019 -15.332  1.00 76.78           H  
ATOM   3026 HD12 LEU A 184     -10.558  34.125 -13.827  1.00 76.78           H  
ATOM   3027 HD13 LEU A 184     -10.806  32.750 -14.909  1.00 76.78           H  
ATOM   3028  CD2 LEU A 184      -8.352  31.673 -14.747  1.00 76.78           C  
ATOM   3029 HD21 LEU A 184      -9.131  31.026 -15.150  1.00 76.78           H  
ATOM   3030 HD22 LEU A 184      -7.620  31.052 -14.231  1.00 76.78           H  
ATOM   3031 HD23 LEU A 184      -7.864  32.206 -15.562  1.00 76.78           H  
ATOM   3032  N   GLU A 185      -5.710  34.888 -11.143  1.00 75.43           N  
ATOM   3033  H   GLU A 185      -6.584  35.179 -10.729  1.00 75.43           H  
ATOM   3034  CA  GLU A 185      -4.491  35.629 -10.793  1.00 75.43           C  
ATOM   3035  HA  GLU A 185      -3.974  35.872 -11.721  1.00 75.43           H  
ATOM   3036  C   GLU A 185      -3.511  34.780  -9.967  1.00 75.43           C  
ATOM   3037  CB  GLU A 185      -4.823  36.971 -10.119  1.00 75.43           C  
ATOM   3038  HB2 GLU A 185      -5.434  37.558 -10.805  1.00 75.43           H  
ATOM   3039  HB3 GLU A 185      -5.384  36.804  -9.199  1.00 75.43           H  
ATOM   3040  O   GLU A 185      -2.336  34.714 -10.315  1.00 75.43           O  
ATOM   3041  CG  GLU A 185      -3.527  37.737  -9.806  1.00 75.43           C  
ATOM   3042  HG2 GLU A 185      -2.808  37.566 -10.607  1.00 75.43           H  
ATOM   3043  HG3 GLU A 185      -3.097  37.337  -8.887  1.00 75.43           H  
ATOM   3044  CD  GLU A 185      -3.747  39.246  -9.666  1.00 75.43           C  
ATOM   3045  OE1 GLU A 185      -3.521  39.943 -10.684  1.00 75.43           O  
ATOM   3046  OE2 GLU A 185      -4.089  39.686  -8.546  1.00 75.43           O  
ATOM   3047  N   GLU A 186      -3.965  34.036  -8.956  1.00 77.14           N  
ATOM   3048  H   GLU A 186      -4.927  34.154  -8.672  1.00 77.14           H  
ATOM   3049  CA  GLU A 186      -3.106  33.110  -8.197  1.00 77.14           C  
ATOM   3050  HA  GLU A 186      -2.263  33.668  -7.791  1.00 77.14           H  
ATOM   3051  C   GLU A 186      -2.519  32.008  -9.097  1.00 77.14           C  
ATOM   3052  CB  GLU A 186      -3.891  32.494  -7.025  1.00 77.14           C  
ATOM   3053  HB2 GLU A 186      -4.853  32.137  -7.391  1.00 77.14           H  
ATOM   3054  HB3 GLU A 186      -3.336  31.643  -6.632  1.00 77.14           H  
ATOM   3055  O   GLU A 186      -1.340  31.663  -8.971  1.00 77.14           O  
ATOM   3056  CG  GLU A 186      -4.093  33.502  -5.882  1.00 77.14           C  
ATOM   3057  HG2 GLU A 186      -3.118  33.755  -5.467  1.00 77.14           H  
ATOM   3058  HG3 GLU A 186      -4.533  34.417  -6.279  1.00 77.14           H  
ATOM   3059  CD  GLU A 186      -5.008  32.971  -4.770  1.00 77.14           C  
ATOM   3060  OE1 GLU A 186      -4.735  33.209  -3.568  1.00 77.14           O  
ATOM   3061  OE2 GLU A 186      -6.100  32.434  -5.064  1.00 77.14           O  
ATOM   3062  N   SER A 187      -3.295  31.502 -10.065  1.00 77.86           N  
ATOM   3063  H   SER A 187      -4.255  31.811 -10.108  1.00 77.86           H  
ATOM   3064  CA  SER A 187      -2.800  30.563 -11.085  1.00 77.86           C  
ATOM   3065  HA  SER A 187      -2.329  29.717 -10.585  1.00 77.86           H  
ATOM   3066  C   SER A 187      -1.753  31.207 -11.998  1.00 77.86           C  
ATOM   3067  CB  SER A 187      -3.941  30.028 -11.956  1.00 77.86           C  
ATOM   3068  HB2 SER A 187      -3.522  29.368 -12.715  1.00 77.86           H  
ATOM   3069  HB3 SER A 187      -4.446  30.856 -12.455  1.00 77.86           H  
ATOM   3070  O   SER A 187      -0.733  30.583 -12.293  1.00 77.86           O  
ATOM   3071  OG  SER A 187      -4.877  29.301 -11.187  1.00 77.86           O  
ATOM   3072  HG  SER A 187      -5.377  29.942 -10.676  1.00 77.86           H  
ATOM   3073  N   ARG A 188      -1.971  32.459 -12.422  1.00 80.68           N  
ATOM   3074  H   ARG A 188      -2.830  32.913 -12.144  1.00 80.68           H  
ATOM   3075  CA  ARG A 188      -1.022  33.226 -13.238  1.00 80.68           C  
ATOM   3076  HA  ARG A 188      -0.746  32.633 -14.110  1.00 80.68           H  
ATOM   3077  C   ARG A 188       0.273  33.498 -12.480  1.00 80.68           C  
ATOM   3078  CB  ARG A 188      -1.679  34.532 -13.707  1.00 80.68           C  
ATOM   3079  HB2 ARG A 188      -2.569  34.298 -14.291  1.00 80.68           H  
ATOM   3080  HB3 ARG A 188      -1.977  35.123 -12.841  1.00 80.68           H  
ATOM   3081  O   ARG A 188       1.337  33.265 -13.037  1.00 80.68           O  
ATOM   3082  CG  ARG A 188      -0.713  35.359 -14.565  1.00 80.68           C  
ATOM   3083  HG2 ARG A 188      -0.454  34.796 -15.462  1.00 80.68           H  
ATOM   3084  HG3 ARG A 188       0.198  35.571 -14.006  1.00 80.68           H  
ATOM   3085  CD  ARG A 188      -1.331  36.695 -14.960  1.00 80.68           C  
ATOM   3086  HD2 ARG A 188      -1.612  37.238 -14.058  1.00 80.68           H  
ATOM   3087  HD3 ARG A 188      -2.223  36.509 -15.559  1.00 80.68           H  
ATOM   3088  NE  ARG A 188      -0.351  37.482 -15.725  1.00 80.68           N  
ATOM   3089  HE  ARG A 188       0.608  37.170 -15.680  1.00 80.68           H  
ATOM   3090  NH1 ARG A 188      -1.781  39.120 -16.455  1.00 80.68           N  
ATOM   3091 HH11 ARG A 188      -1.943  39.988 -16.945  1.00 80.68           H  
ATOM   3092 HH12 ARG A 188      -2.491  38.744 -15.843  1.00 80.68           H  
ATOM   3093  NH2 ARG A 188       0.364  39.119 -17.107  1.00 80.68           N  
ATOM   3094 HH21 ARG A 188       0.202  39.959 -17.643  1.00 80.68           H  
ATOM   3095 HH22 ARG A 188       1.285  38.706 -17.058  1.00 80.68           H  
ATOM   3096  CZ  ARG A 188      -0.598  38.569 -16.425  1.00 80.68           C  
ATOM   3097  N   ILE A 189       0.194  33.962 -11.234  1.00 74.73           N  
ATOM   3098  H   ILE A 189      -0.725  34.154 -10.860  1.00 74.73           H  
ATOM   3099  CA  ILE A 189       1.359  34.232 -10.384  1.00 74.73           C  
ATOM   3100  HA  ILE A 189       2.024  34.918 -10.909  1.00 74.73           H  
ATOM   3101  C   ILE A 189       2.150  32.939 -10.167  1.00 74.73           C  
ATOM   3102  CB  ILE A 189       0.924  34.907  -9.061  1.00 74.73           C  
ATOM   3103  HB  ILE A 189       0.110  34.327  -8.626  1.00 74.73           H  
ATOM   3104  O   ILE A 189       3.358  32.943 -10.366  1.00 74.73           O  
ATOM   3105  CG1 ILE A 189       0.421  36.343  -9.352  1.00 74.73           C  
ATOM   3106 HG12 ILE A 189      -0.300  36.322 -10.169  1.00 74.73           H  
ATOM   3107 HG13 ILE A 189       1.259  36.962  -9.673  1.00 74.73           H  
ATOM   3108  CG2 ILE A 189       2.082  34.952  -8.044  1.00 74.73           C  
ATOM   3109 HG21 ILE A 189       2.928  35.498  -8.461  1.00 74.73           H  
ATOM   3110 HG22 ILE A 189       1.763  35.433  -7.120  1.00 74.73           H  
ATOM   3111 HG23 ILE A 189       2.406  33.945  -7.782  1.00 74.73           H  
ATOM   3112  CD1 ILE A 189      -0.266  37.019  -8.159  1.00 74.73           C  
ATOM   3113 HD11 ILE A 189      -1.067  36.382  -7.783  1.00 74.73           H  
ATOM   3114 HD12 ILE A 189       0.450  37.217  -7.361  1.00 74.73           H  
ATOM   3115 HD13 ILE A 189      -0.691  37.969  -8.482  1.00 74.73           H  
ATOM   3116  N   THR A 190       1.481  31.818  -9.872  1.00 71.82           N  
ATOM   3117  H   THR A 190       0.486  31.884  -9.711  1.00 71.82           H  
ATOM   3118  CA  THR A 190       2.139  30.506  -9.720  1.00 71.82           C  
ATOM   3119  HA  THR A 190       2.887  30.580  -8.930  1.00 71.82           H  
ATOM   3120  C   THR A 190       2.868  30.079 -11.000  1.00 71.82           C  
ATOM   3121  CB  THR A 190       1.123  29.420  -9.323  1.00 71.82           C  
ATOM   3122  HB  THR A 190       0.401  29.286 -10.128  1.00 71.82           H  
ATOM   3123  O   THR A 190       4.024  29.666 -10.944  1.00 71.82           O  
ATOM   3124  CG2 THR A 190       1.784  28.074  -9.025  1.00 71.82           C  
ATOM   3125 HG21 THR A 190       1.030  27.366  -8.681  1.00 71.82           H  
ATOM   3126 HG22 THR A 190       2.541  28.201  -8.251  1.00 71.82           H  
ATOM   3127 HG23 THR A 190       2.253  27.675  -9.924  1.00 71.82           H  
ATOM   3128  OG1 THR A 190       0.428  29.776  -8.151  1.00 71.82           O  
ATOM   3129  HG1 THR A 190      -0.171  30.494  -8.367  1.00 71.82           H  
ATOM   3130  N   ALA A 191       2.222  30.202 -12.166  1.00 79.16           N  
ATOM   3131  H   ALA A 191       1.271  30.541 -12.167  1.00 79.16           H  
ATOM   3132  CA  ALA A 191       2.831  29.848 -13.450  1.00 79.16           C  
ATOM   3133  HA  ALA A 191       3.246  28.842 -13.376  1.00 79.16           H  
ATOM   3134  C   ALA A 191       3.990  30.785 -13.835  1.00 79.16           C  
ATOM   3135  CB  ALA A 191       1.733  29.842 -14.519  1.00 79.16           C  
ATOM   3136  HB1 ALA A 191       1.299  30.837 -14.615  1.00 79.16           H  
ATOM   3137  HB2 ALA A 191       2.162  29.547 -15.477  1.00 79.16           H  
ATOM   3138  HB3 ALA A 191       0.952  29.133 -14.245  1.00 79.16           H  
ATOM   3139  O   ALA A 191       5.009  30.327 -14.343  1.00 79.16           O  
ATOM   3140  N   GLN A 192       3.854  32.086 -13.567  1.00 76.45           N  
ATOM   3141  H   GLN A 192       2.985  32.406 -13.164  1.00 76.45           H  
ATOM   3142  CA  GLN A 192       4.877  33.086 -13.864  1.00 76.45           C  
ATOM   3143  HA  GLN A 192       5.292  32.854 -14.845  1.00 76.45           H  
ATOM   3144  C   GLN A 192       6.044  33.027 -12.858  1.00 76.45           C  
ATOM   3145  CB  GLN A 192       4.201  34.469 -13.956  1.00 76.45           C  
ATOM   3146  HB2 GLN A 192       3.998  34.844 -12.953  1.00 76.45           H  
ATOM   3147  HB3 GLN A 192       3.253  34.360 -14.483  1.00 76.45           H  
ATOM   3148  O   GLN A 192       7.161  33.400 -13.207  1.00 76.45           O  
ATOM   3149  CG  GLN A 192       5.040  35.490 -14.737  1.00 76.45           C  
ATOM   3150  HG2 GLN A 192       5.240  35.105 -15.737  1.00 76.45           H  
ATOM   3151  HG3 GLN A 192       5.998  35.617 -14.233  1.00 76.45           H  
ATOM   3152  CD  GLN A 192       4.364  36.858 -14.877  1.00 76.45           C  
ATOM   3153  NE2 GLN A 192       5.108  37.924 -14.672  1.00 76.45           N  
ATOM   3154 HE21 GLN A 192       6.080  37.811 -14.423  1.00 76.45           H  
ATOM   3155 HE22 GLN A 192       4.656  38.826 -14.729  1.00 76.45           H  
ATOM   3156  OE1 GLN A 192       3.182  37.017 -15.178  1.00 76.45           O  
ATOM   3157  N   GLU A 193       5.842  32.532 -11.631  1.00 74.63           N  
ATOM   3158  H   GLU A 193       4.900  32.323 -11.333  1.00 74.63           H  
ATOM   3159  CA  GLU A 193       6.941  32.221 -10.706  1.00 74.63           C  
ATOM   3160  HA  GLU A 193       7.641  33.055 -10.717  1.00 74.63           H  
ATOM   3161  C   GLU A 193       7.719  30.977 -11.160  1.00 74.63           C  
ATOM   3162  CB  GLU A 193       6.445  32.049  -9.256  1.00 74.63           C  
ATOM   3163  HB2 GLU A 193       5.643  32.756  -9.048  1.00 74.63           H  
ATOM   3164  HB3 GLU A 193       6.060  31.038  -9.125  1.00 74.63           H  
ATOM   3165  O   GLU A 193       8.945  31.022 -11.187  1.00 74.63           O  
ATOM   3166  CG  GLU A 193       7.592  32.322  -8.263  1.00 74.63           C  
ATOM   3167  HG2 GLU A 193       7.607  33.387  -8.031  1.00 74.63           H  
ATOM   3168  HG3 GLU A 193       8.544  32.087  -8.738  1.00 74.63           H  
ATOM   3169  CD  GLU A 193       7.498  31.513  -6.963  1.00 74.63           C  
ATOM   3170  OE1 GLU A 193       8.542  30.935  -6.573  1.00 74.63           O  
ATOM   3171  OE2 GLU A 193       6.412  31.444  -6.348  1.00 74.63           O  
ATOM   3172  N   ASP A 194       7.043  29.899 -11.582  1.00 69.83           N  
ATOM   3173  H   ASP A 194       6.035  29.893 -11.518  1.00 69.83           H  
ATOM   3174  CA  ASP A 194       7.724  28.707 -12.115  1.00 69.83           C  
ATOM   3175  HA  ASP A 194       8.473  28.394 -11.388  1.00 69.83           H  
ATOM   3176  C   ASP A 194       8.471  29.018 -13.425  1.00 69.83           C  
ATOM   3177  CB  ASP A 194       6.735  27.544 -12.288  1.00 69.83           C  
ATOM   3178  HB2 ASP A 194       6.061  27.758 -13.117  1.00 69.83           H  
ATOM   3179  HB3 ASP A 194       6.134  27.453 -11.383  1.00 69.83           H  
ATOM   3180  O   ASP A 194       9.621  28.614 -13.578  1.00 69.83           O  
ATOM   3181  CG  ASP A 194       7.460  26.209 -12.525  1.00 69.83           C  
ATOM   3182  OD1 ASP A 194       8.022  25.675 -11.539  1.00 69.83           O  
ATOM   3183  OD2 ASP A 194       7.417  25.702 -13.671  1.00 69.83           O  
ATOM   3184  N   GLU A 195       7.886  29.818 -14.327  1.00 71.04           N  
ATOM   3185  H   GLU A 195       6.924  30.087 -14.173  1.00 71.04           H  
ATOM   3186  CA  GLU A 195       8.563  30.304 -15.537  1.00 71.04           C  
ATOM   3187  HA  GLU A 195       8.891  29.441 -16.117  1.00 71.04           H  
ATOM   3188  C   GLU A 195       9.818  31.126 -15.203  1.00 71.04           C  
ATOM   3189  CB  GLU A 195       7.589  31.126 -16.404  1.00 71.04           C  
ATOM   3190  HB2 GLU A 195       7.260  32.000 -15.842  1.00 71.04           H  
ATOM   3191  HB3 GLU A 195       6.719  30.513 -16.637  1.00 71.04           H  
ATOM   3192  O   GLU A 195      10.888  30.859 -15.754  1.00 71.04           O  
ATOM   3193  CG  GLU A 195       8.238  31.584 -17.721  1.00 71.04           C  
ATOM   3194  HG2 GLU A 195       9.122  32.184 -17.507  1.00 71.04           H  
ATOM   3195  HG3 GLU A 195       8.562  30.705 -18.277  1.00 71.04           H  
ATOM   3196  CD  GLU A 195       7.283  32.426 -18.577  1.00 71.04           C  
ATOM   3197  OE1 GLU A 195       6.844  31.915 -19.632  1.00 71.04           O  
ATOM   3198  OE2 GLU A 195       7.037  33.594 -18.195  1.00 71.04           O  
ATOM   3199  N   GLN A 196       9.715  32.094 -14.282  1.00 74.71           N  
ATOM   3200  H   GLN A 196       8.817  32.260 -13.851  1.00 74.71           H  
ATOM   3201  CA  GLN A 196      10.863  32.898 -13.855  1.00 74.71           C  
ATOM   3202  HA  GLN A 196      11.329  33.334 -14.739  1.00 74.71           H  
ATOM   3203  C   GLN A 196      11.930  32.023 -13.195  1.00 74.71           C  
ATOM   3204  CB  GLN A 196      10.422  34.046 -12.934  1.00 74.71           C  
ATOM   3205  HB2 GLN A 196      11.293  34.446 -12.415  1.00 74.71           H  
ATOM   3206  HB3 GLN A 196       9.729  33.660 -12.186  1.00 74.71           H  
ATOM   3207  O   GLN A 196      13.072  32.051 -13.638  1.00 74.71           O  
ATOM   3208  CG  GLN A 196       9.773  35.190 -13.734  1.00 74.71           C  
ATOM   3209  HG2 GLN A 196       9.013  34.788 -14.404  1.00 74.71           H  
ATOM   3210  HG3 GLN A 196      10.535  35.679 -14.340  1.00 74.71           H  
ATOM   3211  CD  GLN A 196       9.117  36.227 -12.829  1.00 74.71           C  
ATOM   3212  NE2 GLN A 196       8.050  35.873 -12.150  1.00 74.71           N  
ATOM   3213 HE21 GLN A 196       7.707  34.929 -12.265  1.00 74.71           H  
ATOM   3214 HE22 GLN A 196       7.690  36.528 -11.471  1.00 74.71           H  
ATOM   3215  OE1 GLN A 196       9.518  37.375 -12.739  1.00 74.71           O  
ATOM   3216  N   ARG A 197      11.570  31.168 -12.232  1.00 73.89           N  
ATOM   3217  H   ARG A 197      10.603  31.169 -11.939  1.00 73.89           H  
ATOM   3218  CA  ARG A 197      12.504  30.274 -11.529  1.00 73.89           C  
ATOM   3219  HA  ARG A 197      13.287  30.880 -11.073  1.00 73.89           H  
ATOM   3220  C   ARG A 197      13.192  29.287 -12.478  1.00 73.89           C  
ATOM   3221  CB  ARG A 197      11.721  29.552 -10.425  1.00 73.89           C  
ATOM   3222  HB2 ARG A 197      11.145  30.284  -9.859  1.00 73.89           H  
ATOM   3223  HB3 ARG A 197      11.026  28.849 -10.885  1.00 73.89           H  
ATOM   3224  O   ARG A 197      14.393  29.043 -12.381  1.00 73.89           O  
ATOM   3225  CG  ARG A 197      12.645  28.812  -9.450  1.00 73.89           C  
ATOM   3226  HG2 ARG A 197      13.168  29.534  -8.822  1.00 73.89           H  
ATOM   3227  HG3 ARG A 197      13.387  28.240 -10.006  1.00 73.89           H  
ATOM   3228  CD  ARG A 197      11.858  27.827  -8.581  1.00 73.89           C  
ATOM   3229  HD2 ARG A 197      12.578  27.251  -8.000  1.00 73.89           H  
ATOM   3230  HD3 ARG A 197      11.319  27.147  -9.240  1.00 73.89           H  
ATOM   3231  NE  ARG A 197      10.906  28.481  -7.659  1.00 73.89           N  
ATOM   3232  HE  ARG A 197      10.798  29.484  -7.713  1.00 73.89           H  
ATOM   3233  NH1 ARG A 197      10.123  26.550  -6.715  1.00 73.89           N  
ATOM   3234 HH11 ARG A 197      10.610  26.052  -7.446  1.00 73.89           H  
ATOM   3235 HH12 ARG A 197       9.438  26.098  -6.126  1.00 73.89           H  
ATOM   3236  NH2 ARG A 197       9.359  28.493  -5.979  1.00 73.89           N  
ATOM   3237 HH21 ARG A 197       8.657  28.033  -5.417  1.00 73.89           H  
ATOM   3238 HH22 ARG A 197       9.207  29.478  -6.143  1.00 73.89           H  
ATOM   3239  CZ  ARG A 197      10.138  27.852  -6.790  1.00 73.89           C  
ATOM   3240  N   ARG A 198      12.454  28.729 -13.440  1.00 65.68           N  
ATOM   3241  H   ARG A 198      11.466  28.937 -13.450  1.00 65.68           H  
ATOM   3242  CA  ARG A 198      12.995  27.846 -14.485  1.00 65.68           C  
ATOM   3243  HA  ARG A 198      13.593  27.067 -14.011  1.00 65.68           H  
ATOM   3244  C   ARG A 198      13.936  28.590 -15.440  1.00 65.68           C  
ATOM   3245  CB  ARG A 198      11.803  27.198 -15.201  1.00 65.68           C  
ATOM   3246  HB2 ARG A 198      11.212  27.976 -15.685  1.00 65.68           H  
ATOM   3247  HB3 ARG A 198      11.180  26.707 -14.453  1.00 65.68           H  
ATOM   3248  O   ARG A 198      14.851  27.975 -15.984  1.00 65.68           O  
ATOM   3249  CG  ARG A 198      12.203  26.153 -16.244  1.00 65.68           C  
ATOM   3250  HG2 ARG A 198      12.839  25.396 -15.784  1.00 65.68           H  
ATOM   3251  HG3 ARG A 198      12.745  26.637 -17.057  1.00 65.68           H  
ATOM   3252  CD  ARG A 198      10.937  25.498 -16.798  1.00 65.68           C  
ATOM   3253  HD2 ARG A 198      10.441  24.944 -16.000  1.00 65.68           H  
ATOM   3254  HD3 ARG A 198      10.268  26.288 -17.137  1.00 65.68           H  
ATOM   3255  NE  ARG A 198      11.257  24.596 -17.919  1.00 65.68           N  
ATOM   3256  HE  ARG A 198      12.224  24.317 -18.007  1.00 65.68           H  
ATOM   3257  NH1 ARG A 198       9.157  24.531 -18.838  1.00 65.68           N  
ATOM   3258 HH11 ARG A 198       8.534  24.288 -19.595  1.00 65.68           H  
ATOM   3259 HH12 ARG A 198       8.823  25.079 -18.059  1.00 65.68           H  
ATOM   3260  NH2 ARG A 198      10.848  23.492 -19.867  1.00 65.68           N  
ATOM   3261 HH21 ARG A 198      11.830  23.270 -19.943  1.00 65.68           H  
ATOM   3262 HH22 ARG A 198      10.214  23.232 -20.609  1.00 65.68           H  
ATOM   3263  CZ  ARG A 198      10.421  24.209 -18.865  1.00 65.68           C  
ATOM   3264  N   ARG A 199      13.747  29.901 -15.614  1.00 66.81           N  
ATOM   3265  H   ARG A 199      12.943  30.317 -15.167  1.00 66.81           H  
ATOM   3266  CA  ARG A 199      14.622  30.784 -16.398  1.00 66.81           C  
ATOM   3267  HA  ARG A 199      15.033  30.209 -17.228  1.00 66.81           H  
ATOM   3268  C   ARG A 199      15.832  31.297 -15.607  1.00 66.81           C  
ATOM   3269  CB  ARG A 199      13.759  31.911 -16.972  1.00 66.81           C  
ATOM   3270  HB2 ARG A 199      13.428  32.569 -16.169  1.00 66.81           H  
ATOM   3271  HB3 ARG A 199      12.881  31.469 -17.442  1.00 66.81           H  
ATOM   3272  O   ARG A 199      16.897  31.431 -16.196  1.00 66.81           O  
ATOM   3273  CG  ARG A 199      14.508  32.729 -18.024  1.00 66.81           C  
ATOM   3274  HG2 ARG A 199      14.880  32.065 -18.804  1.00 66.81           H  
ATOM   3275  HG3 ARG A 199      15.346  33.253 -17.564  1.00 66.81           H  
ATOM   3276  CD  ARG A 199      13.545  33.746 -18.635  1.00 66.81           C  
ATOM   3277  HD2 ARG A 199      12.685  33.213 -19.040  1.00 66.81           H  
ATOM   3278  HD3 ARG A 199      13.206  34.424 -17.851  1.00 66.81           H  
ATOM   3279  NE  ARG A 199      14.204  34.510 -19.704  1.00 66.81           N  
ATOM   3280  HE  ARG A 199      15.192  34.343 -19.827  1.00 66.81           H  
ATOM   3281  NH1 ARG A 199      12.352  35.664 -20.409  1.00 66.81           N  
ATOM   3282 HH11 ARG A 199      11.904  36.305 -21.047  1.00 66.81           H  
ATOM   3283 HH12 ARG A 199      11.811  35.187 -19.703  1.00 66.81           H  
ATOM   3284  NH2 ARG A 199      14.317  35.966 -21.440  1.00 66.81           N  
ATOM   3285 HH21 ARG A 199      15.296  35.738 -21.540  1.00 66.81           H  
ATOM   3286 HH22 ARG A 199      13.878  36.620 -22.072  1.00 66.81           H  
ATOM   3287  CZ  ARG A 199      13.622  35.375 -20.509  1.00 66.81           C  
ATOM   3288  N   GLU A 200      15.712  31.504 -14.296  1.00 61.22           N  
ATOM   3289  H   GLU A 200      14.786  31.480 -13.893  1.00 61.22           H  
ATOM   3290  CA  GLU A 200      16.849  31.733 -13.390  1.00 61.22           C  
ATOM   3291  HA  GLU A 200      17.416  32.605 -13.717  1.00 61.22           H  
ATOM   3292  C   GLU A 200      17.804  30.532 -13.405  1.00 61.22           C  
ATOM   3293  CB  GLU A 200      16.363  31.965 -11.947  1.00 61.22           C  
ATOM   3294  HB2 GLU A 200      17.227  31.935 -11.283  1.00 61.22           H  
ATOM   3295  HB3 GLU A 200      15.700  31.146 -11.666  1.00 61.22           H  
ATOM   3296  O   GLU A 200      19.015  30.716 -13.454  1.00 61.22           O  
ATOM   3297  CG  GLU A 200      15.649  33.307 -11.725  1.00 61.22           C  
ATOM   3298  HG2 GLU A 200      16.354  34.109 -11.941  1.00 61.22           H  
ATOM   3299  HG3 GLU A 200      14.818  33.405 -12.423  1.00 61.22           H  
ATOM   3300  CD  GLU A 200      15.119  33.446 -10.286  1.00 61.22           C  
ATOM   3301  OE1 GLU A 200      15.290  34.544  -9.709  1.00 61.22           O  
ATOM   3302  OE2 GLU A 200      14.537  32.464  -9.767  1.00 61.22           O  
ATOM   3303  N   LEU A 201      17.268  29.304 -13.441  1.00 58.27           N  
ATOM   3304  H   LEU A 201      16.271  29.218 -13.306  1.00 58.27           H  
ATOM   3305  CA  LEU A 201      18.070  28.092 -13.643  1.00 58.27           C  
ATOM   3306  HA  LEU A 201      18.874  28.085 -12.907  1.00 58.27           H  
ATOM   3307  C   LEU A 201      18.767  28.076 -15.014  1.00 58.27           C  
ATOM   3308  CB  LEU A 201      17.194  26.839 -13.436  1.00 58.27           C  
ATOM   3309  HB2 LEU A 201      17.511  26.082 -14.153  1.00 58.27           H  
ATOM   3310  HB3 LEU A 201      16.150  27.071 -13.646  1.00 58.27           H  
ATOM   3311  O   LEU A 201      19.947  27.753 -15.076  1.00 58.27           O  
ATOM   3312  CG  LEU A 201      17.325  26.223 -12.032  1.00 58.27           C  
ATOM   3313  HG  LEU A 201      18.371  25.977 -11.850  1.00 58.27           H  
ATOM   3314  CD1 LEU A 201      16.837  27.139 -10.907  1.00 58.27           C  
ATOM   3315 HD11 LEU A 201      16.975  26.649  -9.943  1.00 58.27           H  
ATOM   3316 HD12 LEU A 201      15.783  27.378 -11.048  1.00 58.27           H  
ATOM   3317 HD13 LEU A 201      17.411  28.065 -10.908  1.00 58.27           H  
ATOM   3318  CD2 LEU A 201      16.509  24.929 -11.960  1.00 58.27           C  
ATOM   3319 HD21 LEU A 201      15.455  25.147 -12.127  1.00 58.27           H  
ATOM   3320 HD22 LEU A 201      16.862  24.238 -12.726  1.00 58.27           H  
ATOM   3321 HD23 LEU A 201      16.640  24.467 -10.981  1.00 58.27           H  
ATOM   3322  N   ALA A 202      18.077  28.459 -16.093  1.00 58.07           N  
ATOM   3323  H   ALA A 202      17.102  28.701 -15.986  1.00 58.07           H  
ATOM   3324  CA  ALA A 202      18.677  28.532 -17.431  1.00 58.07           C  
ATOM   3325  HA  ALA A 202      19.127  27.567 -17.663  1.00 58.07           H  
ATOM   3326  C   ALA A 202      19.803  29.583 -17.536  1.00 58.07           C  
ATOM   3327  CB  ALA A 202      17.565  28.803 -18.450  1.00 58.07           C  
ATOM   3328  HB1 ALA A 202      17.999  28.809 -19.449  1.00 58.07           H  
ATOM   3329  HB2 ALA A 202      16.806  28.023 -18.390  1.00 58.07           H  
ATOM   3330  HB3 ALA A 202      17.114  29.778 -18.262  1.00 58.07           H  
ATOM   3331  O   ALA A 202      20.781  29.364 -18.243  1.00 58.07           O  
ATOM   3332  N   GLN A 203      19.711  30.685 -16.784  1.00 50.12           N  
ATOM   3333  H   GLN A 203      18.872  30.819 -16.237  1.00 50.12           H  
ATOM   3334  CA  GLN A 203      20.724  31.749 -16.750  1.00 50.12           C  
ATOM   3335  HA  GLN A 203      20.945  32.021 -17.782  1.00 50.12           H  
ATOM   3336  C   GLN A 203      22.070  31.316 -16.121  1.00 50.12           C  
ATOM   3337  CB  GLN A 203      20.102  32.978 -16.060  1.00 50.12           C  
ATOM   3338  HB2 GLN A 203      19.892  32.736 -15.018  1.00 50.12           H  
ATOM   3339  HB3 GLN A 203      19.151  33.194 -16.545  1.00 50.12           H  
ATOM   3340  O   GLN A 203      23.039  32.073 -16.149  1.00 50.12           O  
ATOM   3341  CG  GLN A 203      20.985  34.240 -16.103  1.00 50.12           C  
ATOM   3342  HG2 GLN A 203      21.357  34.462 -15.103  1.00 50.12           H  
ATOM   3343  HG3 GLN A 203      21.841  34.084 -16.760  1.00 50.12           H  
ATOM   3344  CD  GLN A 203      20.247  35.445 -16.651  1.00 50.12           C  
ATOM   3345  NE2 GLN A 203      20.155  35.544 -17.960  1.00 50.12           N  
ATOM   3346 HE21 GLN A 203      20.593  34.840 -18.538  1.00 50.12           H  
ATOM   3347 HE22 GLN A 203      19.721  36.371 -18.345  1.00 50.12           H  
ATOM   3348  OE1 GLN A 203      19.757  36.307 -15.933  1.00 50.12           O  
ATOM   3349  N   TYR A 204      22.170  30.098 -15.579  1.00 49.24           N  
ATOM   3350  H   TYR A 204      21.354  29.503 -15.559  1.00 49.24           H  
ATOM   3351  CA  TYR A 204      23.453  29.514 -15.176  1.00 49.24           C  
ATOM   3352  HA  TYR A 204      24.141  30.323 -14.930  1.00 49.24           H  
ATOM   3353  C   TYR A 204      24.171  28.733 -16.295  1.00 49.24           C  
ATOM   3354  CB  TYR A 204      23.267  28.696 -13.890  1.00 49.24           C  
ATOM   3355  HB2 TYR A 204      24.070  27.962 -13.820  1.00 49.24           H  
ATOM   3356  HB3 TYR A 204      22.330  28.141 -13.931  1.00 49.24           H  
ATOM   3357  O   TYR A 204      25.370  28.501 -16.155  1.00 49.24           O  
ATOM   3358  CG  TYR A 204      23.315  29.560 -12.641  1.00 49.24           C  
ATOM   3359  CD1 TYR A 204      24.567  29.915 -12.103  1.00 49.24           C  
ATOM   3360  HD1 TYR A 204      25.465  29.556 -12.582  1.00 49.24           H  
ATOM   3361  CD2 TYR A 204      22.134  30.053 -12.054  1.00 49.24           C  
ATOM   3362  HD2 TYR A 204      21.178  29.808 -12.494  1.00 49.24           H  
ATOM   3363  CE1 TYR A 204      24.644  30.756 -10.977  1.00 49.24           C  
ATOM   3364  HE1 TYR A 204      25.610  31.036 -10.583  1.00 49.24           H  
ATOM   3365  CE2 TYR A 204      22.202  30.891 -10.922  1.00 49.24           C  
ATOM   3366  HE2 TYR A 204      21.298  31.286 -10.484  1.00 49.24           H  
ATOM   3367  OH  TYR A 204      23.538  32.062  -9.300  1.00 49.24           O  
ATOM   3368  HH  TYR A 204      24.454  32.275  -9.107  1.00 49.24           H  
ATOM   3369  CZ  TYR A 204      23.458  31.245 -10.385  1.00 49.24           C  
ATOM   3370  N   ASP A 205      23.488  28.407 -17.402  1.00 49.13           N  
ATOM   3371  H   ASP A 205      22.512  28.663 -17.457  1.00 49.13           H  
ATOM   3372  CA  ASP A 205      24.015  27.622 -18.536  1.00 49.13           C  
ATOM   3373  HA  ASP A 205      25.059  27.375 -18.340  1.00 49.13           H  
ATOM   3374  C   ASP A 205      24.008  28.405 -19.881  1.00 49.13           C  
ATOM   3375  CB  ASP A 205      23.248  26.282 -18.648  1.00 49.13           C  
ATOM   3376  HB2 ASP A 205      22.181  26.496 -18.714  1.00 49.13           H  
ATOM   3377  HB3 ASP A 205      23.537  25.785 -19.574  1.00 49.13           H  
ATOM   3378  O   ASP A 205      24.238  27.821 -20.939  1.00 49.13           O  
ATOM   3379  CG  ASP A 205      23.500  25.273 -17.511  1.00 49.13           C  
ATOM   3380  OD1 ASP A 205      24.655  25.159 -17.041  1.00 49.13           O  
ATOM   3381  OD2 ASP A 205      22.532  24.567 -17.137  1.00 49.13           O  
ATOM   3382  N   ASP A 206      23.771  29.730 -19.868  1.00 45.74           N  
ATOM   3383  H   ASP A 206      23.577  30.140 -18.966  1.00 45.74           H  
ATOM   3384  CA  ASP A 206      23.581  30.596 -21.063  1.00 45.74           C  
ATOM   3385  HA  ASP A 206      22.685  30.253 -21.581  1.00 45.74           H  
ATOM   3386  C   ASP A 206      24.730  30.531 -22.118  1.00 45.74           C  
ATOM   3387  CB  ASP A 206      23.342  32.069 -20.604  1.00 45.74           C  
ATOM   3388  HB2 ASP A 206      23.762  32.206 -19.608  1.00 45.74           H  
ATOM   3389  HB3 ASP A 206      23.903  32.732 -21.263  1.00 45.74           H  
ATOM   3390  O   ASP A 206      24.523  30.911 -23.276  1.00 45.74           O  
ATOM   3391  CG  ASP A 206      21.878  32.581 -20.609  1.00 45.74           C  
ATOM   3392  OD1 ASP A 206      21.108  32.209 -21.524  1.00 45.74           O  
ATOM   3393  OD2 ASP A 206      21.533  33.429 -19.740  1.00 45.74           O  
ATOM   3394  N   GLU A 207      25.931  30.043 -21.763  1.00 49.84           N  
ATOM   3395  H   GLU A 207      26.014  29.669 -20.829  1.00 49.84           H  
ATOM   3396  CA  GLU A 207      27.074  29.876 -22.687  1.00 49.84           C  
ATOM   3397  HA  GLU A 207      27.026  30.673 -23.429  1.00 49.84           H  
ATOM   3398  C   GLU A 207      27.073  28.563 -23.506  1.00 49.84           C  
ATOM   3399  CB  GLU A 207      28.428  30.027 -21.947  1.00 49.84           C  
ATOM   3400  HB2 GLU A 207      28.473  29.316 -21.122  1.00 49.84           H  
ATOM   3401  HB3 GLU A 207      29.224  29.777 -22.649  1.00 49.84           H  
ATOM   3402  O   GLU A 207      27.789  28.496 -24.509  1.00 49.84           O  
ATOM   3403  CG  GLU A 207      28.711  31.447 -21.420  1.00 49.84           C  
ATOM   3404  HG2 GLU A 207      28.395  32.163 -22.179  1.00 49.84           H  
ATOM   3405  HG3 GLU A 207      28.107  31.624 -20.530  1.00 49.84           H  
ATOM   3406  CD  GLU A 207      30.202  31.689 -21.094  1.00 49.84           C  
ATOM   3407  OE1 GLU A 207      30.747  32.716 -21.571  1.00 49.84           O  
ATOM   3408  OE2 GLU A 207      30.806  30.875 -20.357  1.00 49.84           O  
ATOM   3409  N   ASP A 208      26.309  27.523 -23.133  1.00 59.37           N  
ATOM   3410  H   ASP A 208      25.668  27.629 -22.360  1.00 59.37           H  
ATOM   3411  CA  ASP A 208      26.377  26.214 -23.814  1.00 59.37           C  
ATOM   3412  HA  ASP A 208      27.405  26.102 -24.156  1.00 59.37           H  
ATOM   3413  C   ASP A 208      25.432  26.135 -25.042  1.00 59.37           C  
ATOM   3414  CB  ASP A 208      26.164  25.048 -22.831  1.00 59.37           C  
ATOM   3415  HB2 ASP A 208      26.722  25.252 -21.917  1.00 59.37           H  
ATOM   3416  HB3 ASP A 208      25.107  24.972 -22.574  1.00 59.37           H  
ATOM   3417  O   ASP A 208      24.208  26.278 -24.909  1.00 59.37           O  
ATOM   3418  CG  ASP A 208      26.651  23.715 -23.425  1.00 59.37           C  
ATOM   3419  OD1 ASP A 208      26.227  23.393 -24.561  1.00 59.37           O  
ATOM   3420  OD2 ASP A 208      27.477  23.038 -22.770  1.00 59.37           O  
ATOM   3421  N   PRO A 209      25.953  25.895 -26.265  1.00 58.82           N  
ATOM   3422  CA  PRO A 209      25.141  25.886 -27.480  1.00 58.82           C  
ATOM   3423  HA  PRO A 209      24.565  26.809 -27.532  1.00 58.82           H  
ATOM   3424  C   PRO A 209      24.151  24.713 -27.570  1.00 58.82           C  
ATOM   3425  CB  PRO A 209      26.146  25.861 -28.635  1.00 58.82           C  
ATOM   3426  HB2 PRO A 209      25.760  25.337 -29.509  1.00 58.82           H  
ATOM   3427  HB3 PRO A 209      26.422  26.883 -28.895  1.00 58.82           H  
ATOM   3428  O   PRO A 209      23.141  24.856 -28.264  1.00 58.82           O  
ATOM   3429  CG  PRO A 209      27.354  25.146 -28.032  1.00 58.82           C  
ATOM   3430  HG2 PRO A 209      28.279  25.400 -28.549  1.00 58.82           H  
ATOM   3431  HG3 PRO A 209      27.188  24.068 -28.042  1.00 58.82           H  
ATOM   3432  CD  PRO A 209      27.351  25.652 -26.593  1.00 58.82           C  
ATOM   3433  HD2 PRO A 209      27.793  24.901 -25.938  1.00 58.82           H  
ATOM   3434  HD3 PRO A 209      27.905  26.587 -26.524  1.00 58.82           H  
ATOM   3435  N   ASP A 210      24.370  23.587 -26.878  1.00 52.62           N  
ATOM   3436  H   ASP A 210      25.161  23.525 -26.253  1.00 52.62           H  
ATOM   3437  CA  ASP A 210      23.431  22.454 -26.926  1.00 52.62           C  
ATOM   3438  HA  ASP A 210      23.168  22.270 -27.967  1.00 52.62           H  
ATOM   3439  C   ASP A 210      22.113  22.793 -26.204  1.00 52.62           C  
ATOM   3440  CB  ASP A 210      24.082  21.164 -26.377  1.00 52.62           C  
ATOM   3441  HB2 ASP A 210      23.339  20.629 -25.786  1.00 52.62           H  
ATOM   3442  HB3 ASP A 210      24.905  21.413 -25.706  1.00 52.62           H  
ATOM   3443  O   ASP A 210      21.040  22.352 -26.629  1.00 52.62           O  
ATOM   3444  CG  ASP A 210      24.591  20.204 -27.469  1.00 52.62           C  
ATOM   3445  OD1 ASP A 210      25.000  20.676 -28.556  1.00 52.62           O  
ATOM   3446  OD2 ASP A 210      24.539  18.974 -27.225  1.00 52.62           O  
ATOM   3447  N   PHE A 211      22.146  23.663 -25.183  1.00 58.32           N  
ATOM   3448  H   PHE A 211      23.044  24.023 -24.892  1.00 58.32           H  
ATOM   3449  CA  PHE A 211      20.928  24.215 -24.578  1.00 58.32           C  
ATOM   3450  HA  PHE A 211      20.263  23.387 -24.330  1.00 58.32           H  
ATOM   3451  C   PHE A 211      20.170  25.124 -25.558  1.00 58.32           C  
ATOM   3452  CB  PHE A 211      21.264  24.963 -23.278  1.00 58.32           C  
ATOM   3453  HB2 PHE A 211      21.674  24.257 -22.556  1.00 58.32           H  
ATOM   3454  HB3 PHE A 211      22.035  25.706 -23.483  1.00 58.32           H  
ATOM   3455  O   PHE A 211      18.946  25.025 -25.683  1.00 58.32           O  
ATOM   3456  CG  PHE A 211      20.060  25.655 -22.659  1.00 58.32           C  
ATOM   3457  CD1 PHE A 211      20.022  27.059 -22.557  1.00 58.32           C  
ATOM   3458  HD1 PHE A 211      20.876  27.647 -22.859  1.00 58.32           H  
ATOM   3459  CD2 PHE A 211      18.955  24.897 -22.228  1.00 58.32           C  
ATOM   3460  HD2 PHE A 211      18.987  23.819 -22.297  1.00 58.32           H  
ATOM   3461  CE1 PHE A 211      18.879  27.699 -22.044  1.00 58.32           C  
ATOM   3462  HE1 PHE A 211      18.873  28.776 -21.953  1.00 58.32           H  
ATOM   3463  CE2 PHE A 211      17.810  25.536 -21.717  1.00 58.32           C  
ATOM   3464  HE2 PHE A 211      16.968  24.947 -21.386  1.00 58.32           H  
ATOM   3465  CZ  PHE A 211      17.770  26.939 -21.631  1.00 58.32           C  
ATOM   3466  HZ  PHE A 211      16.898  27.435 -21.231  1.00 58.32           H  
ATOM   3467  N   GLN A 212      20.886  25.963 -26.311  1.00 68.59           N  
ATOM   3468  H   GLN A 212      21.888  25.977 -26.180  1.00 68.59           H  
ATOM   3469  CA  GLN A 212      20.285  26.851 -27.312  1.00 68.59           C  
ATOM   3470  HA  GLN A 212      19.477  27.404 -26.833  1.00 68.59           H  
ATOM   3471  C   GLN A 212      19.657  26.049 -28.471  1.00 68.59           C  
ATOM   3472  CB  GLN A 212      21.329  27.873 -27.804  1.00 68.59           C  
ATOM   3473  HB2 GLN A 212      20.837  28.551 -28.502  1.00 68.59           H  
ATOM   3474  HB3 GLN A 212      22.126  27.354 -28.336  1.00 68.59           H  
ATOM   3475  O   GLN A 212      18.546  26.359 -28.913  1.00 68.59           O  
ATOM   3476  CG  GLN A 212      21.946  28.698 -26.654  1.00 68.59           C  
ATOM   3477  HG2 GLN A 212      21.150  29.164 -26.074  1.00 68.59           H  
ATOM   3478  HG3 GLN A 212      22.503  28.038 -25.989  1.00 68.59           H  
ATOM   3479  CD  GLN A 212      22.899  29.799 -27.121  1.00 68.59           C  
ATOM   3480  NE2 GLN A 212      23.677  30.378 -26.231  1.00 68.59           N  
ATOM   3481 HE21 GLN A 212      24.322  31.084 -26.557  1.00 68.59           H  
ATOM   3482 HE22 GLN A 212      23.683  30.108 -25.258  1.00 68.59           H  
ATOM   3483  OE1 GLN A 212      22.947  30.183 -28.282  1.00 68.59           O  
ATOM   3484  N   ALA A 213      20.304  24.959 -28.900  1.00 71.52           N  
ATOM   3485  H   ALA A 213      21.225  24.775 -28.529  1.00 71.52           H  
ATOM   3486  CA  ALA A 213      19.753  24.013 -29.871  1.00 71.52           C  
ATOM   3487  HA  ALA A 213      19.449  24.565 -30.760  1.00 71.52           H  
ATOM   3488  C   ALA A 213      18.507  23.282 -29.332  1.00 71.52           C  
ATOM   3489  CB  ALA A 213      20.860  23.030 -30.270  1.00 71.52           C  
ATOM   3490  HB1 ALA A 213      20.489  22.346 -31.032  1.00 71.52           H  
ATOM   3491  HB2 ALA A 213      21.716  23.576 -30.667  1.00 71.52           H  
ATOM   3492  HB3 ALA A 213      21.184  22.454 -29.403  1.00 71.52           H  
ATOM   3493  O   ALA A 213      17.490  23.199 -30.024  1.00 71.52           O  
ATOM   3494  N   ALA A 214      18.536  22.810 -28.080  1.00 68.41           N  
ATOM   3495  H   ALA A 214      19.403  22.860 -27.563  1.00 68.41           H  
ATOM   3496  CA  ALA A 214      17.378  22.194 -27.429  1.00 68.41           C  
ATOM   3497  HA  ALA A 214      17.050  21.351 -28.037  1.00 68.41           H  
ATOM   3498  C   ALA A 214      16.187  23.165 -27.305  1.00 68.41           C  
ATOM   3499  CB  ALA A 214      17.815  21.657 -26.061  1.00 68.41           C  
ATOM   3500  HB1 ALA A 214      16.979  21.150 -25.580  1.00 68.41           H  
ATOM   3501  HB2 ALA A 214      18.636  20.951 -26.187  1.00 68.41           H  
ATOM   3502  HB3 ALA A 214      18.151  22.477 -25.426  1.00 68.41           H  
ATOM   3503  O   ALA A 214      15.033  22.755 -27.462  1.00 68.41           O  
ATOM   3504  N   LEU A 215      16.450  24.458 -27.084  1.00 66.06           N  
ATOM   3505  H   LEU A 215      17.406  24.722 -26.897  1.00 66.06           H  
ATOM   3506  CA  LEU A 215      15.421  25.496 -27.033  1.00 66.06           C  
ATOM   3507  HA  LEU A 215      14.645  25.145 -26.352  1.00 66.06           H  
ATOM   3508  C   LEU A 215      14.753  25.719 -28.404  1.00 66.06           C  
ATOM   3509  CB  LEU A 215      16.043  26.783 -26.458  1.00 66.06           C  
ATOM   3510  HB2 LEU A 215      16.676  26.529 -25.608  1.00 66.06           H  
ATOM   3511  HB3 LEU A 215      16.680  27.229 -27.221  1.00 66.06           H  
ATOM   3512  O   LEU A 215      13.528  25.855 -28.457  1.00 66.06           O  
ATOM   3513  CG  LEU A 215      15.009  27.825 -25.993  1.00 66.06           C  
ATOM   3514  HG  LEU A 215      14.284  28.005 -26.787  1.00 66.06           H  
ATOM   3515  CD1 LEU A 215      14.267  27.377 -24.728  1.00 66.06           C  
ATOM   3516 HD11 LEU A 215      13.597  28.170 -24.396  1.00 66.06           H  
ATOM   3517 HD12 LEU A 215      14.986  27.157 -23.939  1.00 66.06           H  
ATOM   3518 HD13 LEU A 215      13.674  26.487 -24.938  1.00 66.06           H  
ATOM   3519  CD2 LEU A 215      15.709  29.147 -25.679  1.00 66.06           C  
ATOM   3520 HD21 LEU A 215      16.443  29.001 -24.887  1.00 66.06           H  
ATOM   3521 HD22 LEU A 215      16.223  29.509 -26.570  1.00 66.06           H  
ATOM   3522 HD23 LEU A 215      14.979  29.893 -25.365  1.00 66.06           H  
ATOM   3523  N   GLN A 216      15.513  25.683 -29.511  1.00 71.86           N  
ATOM   3524  H   GLN A 216      16.514  25.590 -29.412  1.00 71.86           H  
ATOM   3525  CA  GLN A 216      14.923  25.682 -30.858  1.00 71.86           C  
ATOM   3526  HA  GLN A 216      14.242  26.531 -30.925  1.00 71.86           H  
ATOM   3527  C   GLN A 216      14.091  24.416 -31.095  1.00 71.86           C  
ATOM   3528  CB  GLN A 216      15.984  25.846 -31.966  1.00 71.86           C  
ATOM   3529  HB2 GLN A 216      16.559  26.754 -31.785  1.00 71.86           H  
ATOM   3530  HB3 GLN A 216      16.662  24.993 -31.956  1.00 71.86           H  
ATOM   3531  O   GLN A 216      12.931  24.527 -31.485  1.00 71.86           O  
ATOM   3532  CG  GLN A 216      15.298  25.940 -33.349  1.00 71.86           C  
ATOM   3533  HG2 GLN A 216      14.634  25.088 -33.493  1.00 71.86           H  
ATOM   3534  HG3 GLN A 216      14.692  26.845 -33.391  1.00 71.86           H  
ATOM   3535  CD  GLN A 216      16.259  25.956 -34.530  1.00 71.86           C  
ATOM   3536  NE2 GLN A 216      15.967  25.217 -35.580  1.00 71.86           N  
ATOM   3537 HE21 GLN A 216      15.134  24.646 -35.616  1.00 71.86           H  
ATOM   3538 HE22 GLN A 216      16.624  25.213 -36.346  1.00 71.86           H  
ATOM   3539  OE1 GLN A 216      17.258  26.658 -34.548  1.00 71.86           O  
ATOM   3540  N   LEU A 217      14.644  23.228 -30.834  1.00 67.81           N  
ATOM   3541  H   LEU A 217      15.604  23.209 -30.522  1.00 67.81           H  
ATOM   3542  CA  LEU A 217      13.961  21.950 -31.083  1.00 67.81           C  
ATOM   3543  HA  LEU A 217      13.703  21.892 -32.141  1.00 67.81           H  
ATOM   3544  C   LEU A 217      12.637  21.833 -30.308  1.00 67.81           C  
ATOM   3545  CB  LEU A 217      14.915  20.796 -30.725  1.00 67.81           C  
ATOM   3546  HB2 LEU A 217      15.309  20.973 -29.724  1.00 67.81           H  
ATOM   3547  HB3 LEU A 217      14.348  19.866 -30.696  1.00 67.81           H  
ATOM   3548  O   LEU A 217      11.653  21.332 -30.844  1.00 67.81           O  
ATOM   3549  CG  LEU A 217      16.089  20.617 -31.708  1.00 67.81           C  
ATOM   3550  HG  LEU A 217      16.581  21.574 -31.884  1.00 67.81           H  
ATOM   3551  CD1 LEU A 217      17.113  19.649 -31.112  1.00 67.81           C  
ATOM   3552 HD11 LEU A 217      16.653  18.679 -30.926  1.00 67.81           H  
ATOM   3553 HD12 LEU A 217      17.498  20.057 -30.177  1.00 67.81           H  
ATOM   3554 HD13 LEU A 217      17.949  19.531 -31.801  1.00 67.81           H  
ATOM   3555  CD2 LEU A 217      15.627  20.050 -33.052  1.00 67.81           C  
ATOM   3556 HD21 LEU A 217      15.102  19.106 -32.907  1.00 67.81           H  
ATOM   3557 HD22 LEU A 217      16.490  19.890 -33.699  1.00 67.81           H  
ATOM   3558 HD23 LEU A 217      14.964  20.758 -33.550  1.00 67.81           H  
ATOM   3559  N   SER A 218      12.586  22.362 -29.082  1.00 70.87           N  
ATOM   3560  H   SER A 218      13.451  22.703 -28.688  1.00 70.87           H  
ATOM   3561  CA  SER A 218      11.362  22.465 -28.274  1.00 70.87           C  
ATOM   3562  HA  SER A 218      10.950  21.467 -28.119  1.00 70.87           H  
ATOM   3563  C   SER A 218      10.278  23.323 -28.953  1.00 70.87           C  
ATOM   3564  CB  SER A 218      11.751  23.052 -26.914  1.00 70.87           C  
ATOM   3565  HB2 SER A 218      12.541  22.444 -26.474  1.00 70.87           H  
ATOM   3566  HB3 SER A 218      12.134  24.063 -27.057  1.00 70.87           H  
ATOM   3567  O   SER A 218       9.112  22.932 -29.016  1.00 70.87           O  
ATOM   3568  OG  SER A 218      10.658  23.090 -26.020  1.00 70.87           O  
ATOM   3569  HG  SER A 218      10.722  23.899 -25.508  1.00 70.87           H  
ATOM   3570  N   LYS A 219      10.661  24.474 -29.527  1.00 75.67           N  
ATOM   3571  H   LYS A 219      11.643  24.712 -29.499  1.00 75.67           H  
ATOM   3572  CA  LYS A 219       9.760  25.334 -30.315  1.00 75.67           C  
ATOM   3573  HA  LYS A 219       8.848  25.508 -29.743  1.00 75.67           H  
ATOM   3574  C   LYS A 219       9.322  24.662 -31.622  1.00 75.67           C  
ATOM   3575  CB  LYS A 219      10.460  26.682 -30.571  1.00 75.67           C  
ATOM   3576  HB2 LYS A 219      10.659  27.164 -29.613  1.00 75.67           H  
ATOM   3577  HB3 LYS A 219      11.414  26.507 -31.068  1.00 75.67           H  
ATOM   3578  O   LYS A 219       8.164  24.783 -32.013  1.00 75.67           O  
ATOM   3579  CG  LYS A 219       9.622  27.623 -31.447  1.00 75.67           C  
ATOM   3580  HG2 LYS A 219       9.417  27.141 -32.403  1.00 75.67           H  
ATOM   3581  HG3 LYS A 219       8.674  27.830 -30.950  1.00 75.67           H  
ATOM   3582  CD  LYS A 219      10.354  28.943 -31.722  1.00 75.67           C  
ATOM   3583  HD2 LYS A 219      10.525  29.454 -30.775  1.00 75.67           H  
ATOM   3584  HD3 LYS A 219      11.318  28.744 -32.192  1.00 75.67           H  
ATOM   3585  CE  LYS A 219       9.499  29.835 -32.629  1.00 75.67           C  
ATOM   3586  HE2 LYS A 219       9.911  30.845 -32.637  1.00 75.67           H  
ATOM   3587  HE3 LYS A 219       8.495  29.881 -32.208  1.00 75.67           H  
ATOM   3588  NZ  LYS A 219       9.412  29.314 -34.011  1.00 75.67           N  
ATOM   3589  HZ1 LYS A 219       8.560  29.622 -34.457  1.00 75.67           H  
ATOM   3590  HZ2 LYS A 219       9.201  28.326 -34.033  1.00 75.67           H  
ATOM   3591  HZ3 LYS A 219      10.226  29.473 -34.588  1.00 75.67           H  
ATOM   3592  N   GLU A 220      10.240  23.970 -32.288  1.00 71.13           N  
ATOM   3593  H   GLU A 220      11.181  23.954 -31.921  1.00 71.13           H  
ATOM   3594  CA  GLU A 220       9.998  23.315 -33.575  1.00 71.13           C  
ATOM   3595  HA  GLU A 220       9.486  24.030 -34.220  1.00 71.13           H  
ATOM   3596  C   GLU A 220       9.061  22.101 -33.426  1.00 71.13           C  
ATOM   3597  CB  GLU A 220      11.360  22.985 -34.217  1.00 71.13           C  
ATOM   3598  HB2 GLU A 220      12.055  23.782 -33.953  1.00 71.13           H  
ATOM   3599  HB3 GLU A 220      11.747  22.049 -33.813  1.00 71.13           H  
ATOM   3600  O   GLU A 220       8.177  21.911 -34.263  1.00 71.13           O  
ATOM   3601  CG  GLU A 220      11.293  22.912 -35.750  1.00 71.13           C  
ATOM   3602  HG2 GLU A 220      10.712  22.034 -36.031  1.00 71.13           H  
ATOM   3603  HG3 GLU A 220      10.767  23.793 -36.119  1.00 71.13           H  
ATOM   3604  CD  GLU A 220      12.684  22.866 -36.413  1.00 71.13           C  
ATOM   3605  OE1 GLU A 220      12.822  22.099 -37.392  1.00 71.13           O  
ATOM   3606  OE2 GLU A 220      13.589  23.626 -35.979  1.00 71.13           O  
ATOM   3607  N   GLU A 221       9.145  21.357 -32.309  1.00 69.76           N  
ATOM   3608  H   GLU A 221       9.917  21.514 -31.678  1.00 69.76           H  
ATOM   3609  CA  GLU A 221       8.103  20.395 -31.921  1.00 69.76           C  
ATOM   3610  HA  GLU A 221       7.998  19.669 -32.728  1.00 69.76           H  
ATOM   3611  C   GLU A 221       6.755  21.103 -31.757  1.00 69.76           C  
ATOM   3612  CB  GLU A 221       8.441  19.629 -30.620  1.00 69.76           C  
ATOM   3613  HB2 GLU A 221       9.459  19.241 -30.676  1.00 69.76           H  
ATOM   3614  HB3 GLU A 221       8.383  20.315 -29.775  1.00 69.76           H  
ATOM   3615  O   GLU A 221       5.785  20.688 -32.385  1.00 69.76           O  
ATOM   3616  CG  GLU A 221       7.470  18.445 -30.396  1.00 69.76           C  
ATOM   3617  HG2 GLU A 221       6.500  18.665 -30.842  1.00 69.76           H  
ATOM   3618  HG3 GLU A 221       7.857  17.574 -30.924  1.00 69.76           H  
ATOM   3619  CD  GLU A 221       7.229  18.098 -28.915  1.00 69.76           C  
ATOM   3620  OE1 GLU A 221       6.217  18.591 -28.347  1.00 69.76           O  
ATOM   3621  OE2 GLU A 221       7.990  17.275 -28.364  1.00 69.76           O  
ATOM   3622  N   GLU A 222       6.681  22.171 -30.952  1.00 75.61           N  
ATOM   3623  H   GLU A 222       7.523  22.470 -30.481  1.00 75.61           H  
ATOM   3624  CA  GLU A 222       5.423  22.858 -30.624  1.00 75.61           C  
ATOM   3625  HA  GLU A 222       4.759  22.126 -30.163  1.00 75.61           H  
ATOM   3626  C   GLU A 222       4.694  23.394 -31.870  1.00 75.61           C  
ATOM   3627  CB  GLU A 222       5.707  23.979 -29.602  1.00 75.61           C  
ATOM   3628  HB2 GLU A 222       6.215  24.797 -30.114  1.00 75.61           H  
ATOM   3629  HB3 GLU A 222       6.381  23.601 -28.833  1.00 75.61           H  
ATOM   3630  O   GLU A 222       3.478  23.242 -31.999  1.00 75.61           O  
ATOM   3631  CG  GLU A 222       4.459  24.545 -28.902  1.00 75.61           C  
ATOM   3632  HG2 GLU A 222       4.738  25.481 -28.417  1.00 75.61           H  
ATOM   3633  HG3 GLU A 222       3.692  24.779 -29.640  1.00 75.61           H  
ATOM   3634  CD  GLU A 222       3.899  23.578 -27.847  1.00 75.61           C  
ATOM   3635  OE1 GLU A 222       3.400  22.496 -28.233  1.00 75.61           O  
ATOM   3636  OE2 GLU A 222       3.984  23.869 -26.635  1.00 75.61           O  
ATOM   3637  N   GLU A 223       5.422  23.955 -32.837  1.00 75.03           N  
ATOM   3638  H   GLU A 223       6.413  24.066 -32.681  1.00 75.03           H  
ATOM   3639  CA  GLU A 223       4.843  24.443 -34.095  1.00 75.03           C  
ATOM   3640  HA  GLU A 223       3.928  24.990 -33.865  1.00 75.03           H  
ATOM   3641  C   GLU A 223       4.426  23.298 -35.036  1.00 75.03           C  
ATOM   3642  CB  GLU A 223       5.815  25.428 -34.763  1.00 75.03           C  
ATOM   3643  HB2 GLU A 223       5.489  25.618 -35.786  1.00 75.03           H  
ATOM   3644  HB3 GLU A 223       6.809  24.982 -34.790  1.00 75.03           H  
ATOM   3645  O   GLU A 223       3.341  23.354 -35.623  1.00 75.03           O  
ATOM   3646  CG  GLU A 223       5.842  26.768 -34.003  1.00 75.03           C  
ATOM   3647  HG2 GLU A 223       4.859  27.233 -34.088  1.00 75.03           H  
ATOM   3648  HG3 GLU A 223       6.029  26.584 -32.945  1.00 75.03           H  
ATOM   3649  CD  GLU A 223       6.913  27.740 -34.512  1.00 75.03           C  
ATOM   3650  OE1 GLU A 223       6.748  28.976 -34.373  1.00 75.03           O  
ATOM   3651  OE2 GLU A 223       8.001  27.304 -34.948  1.00 75.03           O  
ATOM   3652  N   LEU A 224       5.209  22.215 -35.134  1.00 78.05           N  
ATOM   3653  H   LEU A 224       6.081  22.207 -34.624  1.00 78.05           H  
ATOM   3654  CA  LEU A 224       4.861  21.022 -35.924  1.00 78.05           C  
ATOM   3655  HA  LEU A 224       4.608  21.344 -36.934  1.00 78.05           H  
ATOM   3656  C   LEU A 224       3.632  20.296 -35.344  1.00 78.05           C  
ATOM   3657  CB  LEU A 224       6.124  20.138 -35.998  1.00 78.05           C  
ATOM   3658  HB2 LEU A 224       6.401  19.810 -34.996  1.00 78.05           H  
ATOM   3659  HB3 LEU A 224       6.930  20.779 -36.356  1.00 78.05           H  
ATOM   3660  O   LEU A 224       2.743  19.859 -36.076  1.00 78.05           O  
ATOM   3661  CG  LEU A 224       6.053  18.915 -36.933  1.00 78.05           C  
ATOM   3662  HG  LEU A 224       5.514  19.184 -37.842  1.00 78.05           H  
ATOM   3663  CD1 LEU A 224       7.469  18.486 -37.324  1.00 78.05           C  
ATOM   3664 HD11 LEU A 224       7.437  17.631 -37.999  1.00 78.05           H  
ATOM   3665 HD12 LEU A 224       7.977  19.307 -37.829  1.00 78.05           H  
ATOM   3666 HD13 LEU A 224       8.039  18.226 -36.432  1.00 78.05           H  
ATOM   3667  CD2 LEU A 224       5.385  17.689 -36.296  1.00 78.05           C  
ATOM   3668 HD21 LEU A 224       4.329  17.879 -36.106  1.00 78.05           H  
ATOM   3669 HD22 LEU A 224       5.884  17.449 -35.357  1.00 78.05           H  
ATOM   3670 HD23 LEU A 224       5.465  16.837 -36.971  1.00 78.05           H  
ATOM   3671  N   LYS A 225       3.551  20.216 -34.018  1.00 72.45           N  
ATOM   3672  H   LYS A 225       4.347  20.585 -33.518  1.00 72.45           H  
ATOM   3673  CA  LYS A 225       2.458  19.674 -33.193  1.00 72.45           C  
ATOM   3674  HA  LYS A 225       2.230  18.652 -33.495  1.00 72.45           H  
ATOM   3675  C   LYS A 225       1.181  20.502 -33.322  1.00 72.45           C  
ATOM   3676  CB  LYS A 225       3.057  19.671 -31.785  1.00 72.45           C  
ATOM   3677  HB2 LYS A 225       3.438  20.678 -31.616  1.00 72.45           H  
ATOM   3678  HB3 LYS A 225       3.909  18.992 -31.829  1.00 72.45           H  
ATOM   3679  O   LYS A 225       0.110  19.936 -33.558  1.00 72.45           O  
ATOM   3680  CG  LYS A 225       2.272  19.335 -30.512  1.00 72.45           C  
ATOM   3681  HG2 LYS A 225       1.755  18.381 -30.607  1.00 72.45           H  
ATOM   3682  HG3 LYS A 225       1.568  20.138 -30.291  1.00 72.45           H  
ATOM   3683  CD  LYS A 225       3.372  19.255 -29.431  1.00 72.45           C  
ATOM   3684  HD2 LYS A 225       3.832  18.267 -29.466  1.00 72.45           H  
ATOM   3685  HD3 LYS A 225       4.160  19.963 -29.685  1.00 72.45           H  
ATOM   3686  CE  LYS A 225       2.980  19.564 -27.988  1.00 72.45           C  
ATOM   3687  HE2 LYS A 225       2.617  18.656 -27.507  1.00 72.45           H  
ATOM   3688  HE3 LYS A 225       2.204  20.329 -27.985  1.00 72.45           H  
ATOM   3689  NZ  LYS A 225       4.176  20.103 -27.297  1.00 72.45           N  
ATOM   3690  HZ1 LYS A 225       4.286  21.054 -27.618  1.00 72.45           H  
ATOM   3691  HZ2 LYS A 225       4.083  20.149 -26.293  1.00 72.45           H  
ATOM   3692  HZ3 LYS A 225       5.005  19.592 -27.565  1.00 72.45           H  
ATOM   3693  N   GLN A 226       1.292  21.830 -33.295  1.00 79.07           N  
ATOM   3694  H   GLN A 226       2.187  22.228 -33.049  1.00 79.07           H  
ATOM   3695  CA  GLN A 226       0.179  22.740 -33.571  1.00 79.07           C  
ATOM   3696  HA  GLN A 226      -0.649  22.474 -32.914  1.00 79.07           H  
ATOM   3697  C   GLN A 226      -0.312  22.608 -35.024  1.00 79.07           C  
ATOM   3698  CB  GLN A 226       0.622  24.172 -33.237  1.00 79.07           C  
ATOM   3699  HB2 GLN A 226       1.134  24.160 -32.275  1.00 79.07           H  
ATOM   3700  HB3 GLN A 226       1.315  24.531 -33.998  1.00 79.07           H  
ATOM   3701  O   GLN A 226      -1.518  22.521 -35.262  1.00 79.07           O  
ATOM   3702  CG  GLN A 226      -0.562  25.140 -33.114  1.00 79.07           C  
ATOM   3703  HG2 GLN A 226      -1.196  24.825 -32.285  1.00 79.07           H  
ATOM   3704  HG3 GLN A 226      -1.148  25.118 -34.033  1.00 79.07           H  
ATOM   3705  CD  GLN A 226      -0.110  26.576 -32.863  1.00 79.07           C  
ATOM   3706  NE2 GLN A 226       0.736  26.828 -31.887  1.00 79.07           N  
ATOM   3707 HE21 GLN A 226       1.044  27.786 -31.796  1.00 79.07           H  
ATOM   3708 HE22 GLN A 226       1.152  26.078 -31.353  1.00 79.07           H  
ATOM   3709  OE1 GLN A 226      -0.530  27.502 -33.536  1.00 79.07           O  
ATOM   3710  N   LEU A 227       0.602  22.496 -35.996  1.00 78.32           N  
ATOM   3711  H   LEU A 227       1.573  22.631 -35.755  1.00 78.32           H  
ATOM   3712  CA  LEU A 227       0.275  22.237 -37.403  1.00 78.32           C  
ATOM   3713  HA  LEU A 227      -0.438  22.996 -37.724  1.00 78.32           H  
ATOM   3714  C   LEU A 227      -0.389  20.860 -37.603  1.00 78.32           C  
ATOM   3715  CB  LEU A 227       1.566  22.396 -38.230  1.00 78.32           C  
ATOM   3716  HB2 LEU A 227       1.957  23.400 -38.069  1.00 78.32           H  
ATOM   3717  HB3 LEU A 227       2.309  21.693 -37.854  1.00 78.32           H  
ATOM   3718  O   LEU A 227      -1.307  20.729 -38.416  1.00 78.32           O  
ATOM   3719  CG  LEU A 227       1.413  22.165 -39.744  1.00 78.32           C  
ATOM   3720  HG  LEU A 227       1.063  21.148 -39.924  1.00 78.32           H  
ATOM   3721  CD1 LEU A 227       0.429  23.144 -40.390  1.00 78.32           C  
ATOM   3722 HD11 LEU A 227       0.731  24.168 -40.170  1.00 78.32           H  
ATOM   3723 HD12 LEU A 227      -0.576  22.970 -40.005  1.00 78.32           H  
ATOM   3724 HD13 LEU A 227       0.418  22.997 -41.470  1.00 78.32           H  
ATOM   3725  CD2 LEU A 227       2.770  22.325 -40.427  1.00 78.32           C  
ATOM   3726 HD21 LEU A 227       3.482  21.620 -39.999  1.00 78.32           H  
ATOM   3727 HD22 LEU A 227       2.680  22.129 -41.495  1.00 78.32           H  
ATOM   3728 HD23 LEU A 227       3.147  23.337 -40.277  1.00 78.32           H  
ATOM   3729  N   GLN A 228       0.014  19.842 -36.839  1.00 75.34           N  
ATOM   3730  H   GLN A 228       0.822  19.988 -36.251  1.00 75.34           H  
ATOM   3731  CA  GLN A 228      -0.609  18.516 -36.849  1.00 75.34           C  
ATOM   3732  HA  GLN A 228      -0.649  18.170 -37.881  1.00 75.34           H  
ATOM   3733  C   GLN A 228      -2.047  18.563 -36.305  1.00 75.34           C  
ATOM   3734  CB  GLN A 228       0.257  17.537 -36.039  1.00 75.34           C  
ATOM   3735  HB2 GLN A 228       1.306  17.671 -36.303  1.00 75.34           H  
ATOM   3736  HB3 GLN A 228       0.140  17.746 -34.976  1.00 75.34           H  
ATOM   3737  O   GLN A 228      -2.953  17.984 -36.909  1.00 75.34           O  
ATOM   3738  CG  GLN A 228      -0.118  16.073 -36.311  1.00 75.34           C  
ATOM   3739  HG2 GLN A 228      -1.203  15.963 -36.314  1.00 75.34           H  
ATOM   3740  HG3 GLN A 228       0.262  15.781 -37.290  1.00 75.34           H  
ATOM   3741  CD  GLN A 228       0.441  15.128 -35.254  1.00 75.34           C  
ATOM   3742  NE2 GLN A 228       1.742  15.058 -35.077  1.00 75.34           N  
ATOM   3743 HE21 GLN A 228       2.372  15.664 -35.583  1.00 75.34           H  
ATOM   3744 HE22 GLN A 228       2.066  14.444 -34.343  1.00 75.34           H  
ATOM   3745  OE1 GLN A 228      -0.295  14.429 -34.577  1.00 75.34           O  
ATOM   3746  N   GLU A 229      -2.288  19.282 -35.204  1.00 77.63           N  
ATOM   3747  H   GLU A 229      -1.509  19.712 -34.726  1.00 77.63           H  
ATOM   3748  CA  GLU A 229      -3.638  19.483 -34.665  1.00 77.63           C  
ATOM   3749  HA  GLU A 229      -4.115  18.506 -34.587  1.00 77.63           H  
ATOM   3750  C   GLU A 229      -4.513  20.315 -35.620  1.00 77.63           C  
ATOM   3751  CB  GLU A 229      -3.569  20.065 -33.241  1.00 77.63           C  
ATOM   3752  HB2 GLU A 229      -3.044  21.020 -33.250  1.00 77.63           H  
ATOM   3753  HB3 GLU A 229      -3.010  19.367 -32.619  1.00 77.63           H  
ATOM   3754  O   GLU A 229      -5.653  19.930 -35.888  1.00 77.63           O  
ATOM   3755  CG  GLU A 229      -4.976  20.260 -32.651  1.00 77.63           C  
ATOM   3756  HG2 GLU A 229      -5.318  21.272 -32.867  1.00 77.63           H  
ATOM   3757  HG3 GLU A 229      -5.666  19.576 -33.144  1.00 77.63           H  
ATOM   3758  CD  GLU A 229      -5.046  19.972 -31.147  1.00 77.63           C  
ATOM   3759  OE1 GLU A 229      -5.145  18.763 -30.816  1.00 77.63           O  
ATOM   3760  OE2 GLU A 229      -5.158  20.919 -30.351  1.00 77.63           O  
ATOM   3761  N   LEU A 230      -3.967  21.369 -36.234  1.00 76.15           N  
ATOM   3762  H   LEU A 230      -3.043  21.659 -35.947  1.00 76.15           H  
ATOM   3763  CA  LEU A 230      -4.637  22.145 -37.283  1.00 76.15           C  
ATOM   3764  HA  LEU A 230      -5.557  22.552 -36.862  1.00 76.15           H  
ATOM   3765  C   LEU A 230      -5.021  21.266 -38.488  1.00 76.15           C  
ATOM   3766  CB  LEU A 230      -3.714  23.311 -37.684  1.00 76.15           C  
ATOM   3767  HB2 LEU A 230      -2.777  22.898 -38.059  1.00 76.15           H  
ATOM   3768  HB3 LEU A 230      -3.482  23.895 -36.793  1.00 76.15           H  
ATOM   3769  O   LEU A 230      -6.147  21.348 -38.982  1.00 76.15           O  
ATOM   3770  CG  LEU A 230      -4.286  24.256 -38.756  1.00 76.15           C  
ATOM   3771  HG  LEU A 230      -4.513  23.688 -39.659  1.00 76.15           H  
ATOM   3772  CD1 LEU A 230      -5.557  24.966 -38.287  1.00 76.15           C  
ATOM   3773 HD11 LEU A 230      -5.362  25.498 -37.356  1.00 76.15           H  
ATOM   3774 HD12 LEU A 230      -5.882  25.679 -39.045  1.00 76.15           H  
ATOM   3775 HD13 LEU A 230      -6.356  24.241 -38.131  1.00 76.15           H  
ATOM   3776  CD2 LEU A 230      -3.243  25.314 -39.114  1.00 76.15           C  
ATOM   3777 HD21 LEU A 230      -3.628  25.972 -39.893  1.00 76.15           H  
ATOM   3778 HD22 LEU A 230      -2.995  25.908 -38.234  1.00 76.15           H  
ATOM   3779 HD23 LEU A 230      -2.336  24.832 -39.479  1.00 76.15           H  
ATOM   3780  N   GLN A 231      -4.133  20.368 -38.925  1.00 76.51           N  
ATOM   3781  H   GLN A 231      -3.209  20.379 -38.516  1.00 76.51           H  
ATOM   3782  CA  GLN A 231      -4.421  19.396 -39.984  1.00 76.51           C  
ATOM   3783  HA  GLN A 231      -4.790  19.941 -40.853  1.00 76.51           H  
ATOM   3784  C   GLN A 231      -5.503  18.385 -39.561  1.00 76.51           C  
ATOM   3785  CB  GLN A 231      -3.123  18.671 -40.376  1.00 76.51           C  
ATOM   3786  HB2 GLN A 231      -2.871  17.949 -39.599  1.00 76.51           H  
ATOM   3787  HB3 GLN A 231      -2.309  19.391 -40.451  1.00 76.51           H  
ATOM   3788  O   GLN A 231      -6.351  18.005 -40.373  1.00 76.51           O  
ATOM   3789  CG  GLN A 231      -3.247  17.953 -41.728  1.00 76.51           C  
ATOM   3790  HG2 GLN A 231      -4.234  17.501 -41.827  1.00 76.51           H  
ATOM   3791  HG3 GLN A 231      -3.124  18.679 -42.532  1.00 76.51           H  
ATOM   3792  CD  GLN A 231      -2.212  16.847 -41.883  1.00 76.51           C  
ATOM   3793  NE2 GLN A 231      -0.939  17.161 -41.952  1.00 76.51           N  
ATOM   3794 HE21 GLN A 231      -0.269  16.409 -42.027  1.00 76.51           H  
ATOM   3795 HE22 GLN A 231      -0.639  18.122 -41.868  1.00 76.51           H  
ATOM   3796  OE1 GLN A 231      -2.551  15.672 -41.949  1.00 76.51           O  
ATOM   3797  N   ARG A 232      -5.521  17.963 -38.288  1.00 79.49           N  
ATOM   3798  H   ARG A 232      -4.780  18.276 -37.678  1.00 79.49           H  
ATOM   3799  CA  ARG A 232      -6.568  17.085 -37.743  1.00 79.49           C  
ATOM   3800  HA  ARG A 232      -6.666  16.224 -38.403  1.00 79.49           H  
ATOM   3801  C   ARG A 232      -7.930  17.785 -37.732  1.00 79.49           C  
ATOM   3802  CB  ARG A 232      -6.156  16.595 -36.345  1.00 79.49           C  
ATOM   3803  HB2 ARG A 232      -6.279  17.405 -35.627  1.00 79.49           H  
ATOM   3804  HB3 ARG A 232      -5.106  16.305 -36.358  1.00 79.49           H  
ATOM   3805  O   ARG A 232      -8.916  17.183 -38.150  1.00 79.49           O  
ATOM   3806  CG  ARG A 232      -6.987  15.377 -35.911  1.00 79.49           C  
ATOM   3807  HG2 ARG A 232      -8.051  15.587 -36.018  1.00 79.49           H  
ATOM   3808  HG3 ARG A 232      -6.736  14.535 -36.557  1.00 79.49           H  
ATOM   3809  CD  ARG A 232      -6.701  14.986 -34.457  1.00 79.49           C  
ATOM   3810  HD2 ARG A 232      -7.151  14.012 -34.264  1.00 79.49           H  
ATOM   3811  HD3 ARG A 232      -5.624  14.891 -34.319  1.00 79.49           H  
ATOM   3812  NE  ARG A 232      -7.283  15.968 -33.520  1.00 79.49           N  
ATOM   3813  HE  ARG A 232      -8.268  16.166 -33.623  1.00 79.49           H  
ATOM   3814  NH1 ARG A 232      -5.385  16.556 -32.333  1.00 79.49           N  
ATOM   3815 HH11 ARG A 232      -4.777  15.928 -32.840  1.00 79.49           H  
ATOM   3816 HH12 ARG A 232      -5.008  17.220 -31.672  1.00 79.49           H  
ATOM   3817  NH2 ARG A 232      -7.295  17.547 -31.886  1.00 79.49           N  
ATOM   3818 HH21 ARG A 232      -6.719  18.093 -31.260  1.00 79.49           H  
ATOM   3819 HH22 ARG A 232      -8.236  17.843 -32.101  1.00 79.49           H  
ATOM   3820  CZ  ARG A 232      -6.652  16.671 -32.594  1.00 79.49           C  
ATOM   3821  N   LEU A 233      -7.979  19.059 -37.338  1.00 74.59           N  
ATOM   3822  H   LEU A 233      -7.129  19.470 -36.980  1.00 74.59           H  
ATOM   3823  CA  LEU A 233      -9.180  19.901 -37.404  1.00 74.59           C  
ATOM   3824  HA  LEU A 233      -9.997  19.390 -36.894  1.00 74.59           H  
ATOM   3825  C   LEU A 233      -9.646  20.120 -38.853  1.00 74.59           C  
ATOM   3826  CB  LEU A 233      -8.909  21.239 -36.684  1.00 74.59           C  
ATOM   3827  HB2 LEU A 233      -9.442  22.030 -37.212  1.00 74.59           H  
ATOM   3828  HB3 LEU A 233      -7.847  21.479 -36.734  1.00 74.59           H  
ATOM   3829  O   LEU A 233     -10.841  20.014 -39.126  1.00 74.59           O  
ATOM   3830  CG  LEU A 233      -9.378  21.273 -35.217  1.00 74.59           C  
ATOM   3831  HG  LEU A 233     -10.460  21.146 -35.199  1.00 74.59           H  
ATOM   3832  CD1 LEU A 233      -8.756  20.189 -34.334  1.00 74.59           C  
ATOM   3833 HD11 LEU A 233      -7.671  20.291 -34.341  1.00 74.59           H  
ATOM   3834 HD12 LEU A 233      -9.036  19.201 -34.697  1.00 74.59           H  
ATOM   3835 HD13 LEU A 233      -9.112  20.305 -33.310  1.00 74.59           H  
ATOM   3836  CD2 LEU A 233      -9.045  22.635 -34.610  1.00 74.59           C  
ATOM   3837 HD21 LEU A 233      -9.421  22.691 -33.589  1.00 74.59           H  
ATOM   3838 HD22 LEU A 233      -9.504  23.431 -35.198  1.00 74.59           H  
ATOM   3839 HD23 LEU A 233      -7.965  22.781 -34.594  1.00 74.59           H  
ATOM   3840  N   GLN A 234      -8.728  20.342 -39.798  1.00 69.45           N  
ATOM   3841  H   GLN A 234      -7.773  20.493 -39.507  1.00 69.45           H  
ATOM   3842  CA  GLN A 234      -9.048  20.447 -41.227  1.00 69.45           C  
ATOM   3843  HA  GLN A 234      -9.774  21.250 -41.358  1.00 69.45           H  
ATOM   3844  C   GLN A 234      -9.686  19.152 -41.761  1.00 69.45           C  
ATOM   3845  CB  GLN A 234      -7.771  20.815 -41.999  1.00 69.45           C  
ATOM   3846  HB2 GLN A 234      -7.326  21.703 -41.550  1.00 69.45           H  
ATOM   3847  HB3 GLN A 234      -7.054  19.997 -41.920  1.00 69.45           H  
ATOM   3848  O   GLN A 234     -10.744  19.198 -42.390  1.00 69.45           O  
ATOM   3849  CG  GLN A 234      -8.036  21.097 -43.484  1.00 69.45           C  
ATOM   3850  HG2 GLN A 234      -8.664  21.982 -43.581  1.00 69.45           H  
ATOM   3851  HG3 GLN A 234      -8.555  20.252 -43.938  1.00 69.45           H  
ATOM   3852  CD  GLN A 234      -6.733  21.308 -44.244  1.00 69.45           C  
ATOM   3853  NE2 GLN A 234      -6.155  22.489 -44.217  1.00 69.45           N  
ATOM   3854 HE21 GLN A 234      -6.554  23.257 -43.696  1.00 69.45           H  
ATOM   3855 HE22 GLN A 234      -5.283  22.567 -44.721  1.00 69.45           H  
ATOM   3856  OE1 GLN A 234      -6.199  20.401 -44.859  1.00 69.45           O  
ATOM   3857  N   LYS A 235      -9.105  17.986 -41.449  1.00 66.09           N  
ATOM   3858  H   LYS A 235      -8.225  18.017 -40.953  1.00 66.09           H  
ATOM   3859  CA  LYS A 235      -9.668  16.669 -41.803  1.00 66.09           C  
ATOM   3860  HA  LYS A 235      -9.854  16.642 -42.877  1.00 66.09           H  
ATOM   3861  C   LYS A 235     -11.029  16.420 -41.137  1.00 66.09           C  
ATOM   3862  CB  LYS A 235      -8.645  15.572 -41.460  1.00 66.09           C  
ATOM   3863  HB2 LYS A 235      -9.144  14.603 -41.460  1.00 66.09           H  
ATOM   3864  HB3 LYS A 235      -8.236  15.750 -40.465  1.00 66.09           H  
ATOM   3865  O   LYS A 235     -11.933  15.869 -41.763  1.00 66.09           O  
ATOM   3866  CG  LYS A 235      -7.513  15.535 -42.501  1.00 66.09           C  
ATOM   3867  HG2 LYS A 235      -7.928  15.191 -43.448  1.00 66.09           H  
ATOM   3868  HG3 LYS A 235      -7.111  16.537 -42.647  1.00 66.09           H  
ATOM   3869  CD  LYS A 235      -6.362  14.608 -42.083  1.00 66.09           C  
ATOM   3870  HD2 LYS A 235      -6.762  13.637 -41.790  1.00 66.09           H  
ATOM   3871  HD3 LYS A 235      -5.840  15.055 -41.237  1.00 66.09           H  
ATOM   3872  CE  LYS A 235      -5.400  14.432 -43.265  1.00 66.09           C  
ATOM   3873  HE2 LYS A 235      -5.131  15.419 -43.642  1.00 66.09           H  
ATOM   3874  HE3 LYS A 235      -5.925  13.905 -44.062  1.00 66.09           H  
ATOM   3875  NZ  LYS A 235      -4.167  13.698 -42.885  1.00 66.09           N  
ATOM   3876  HZ1 LYS A 235      -3.597  13.508 -43.697  1.00 66.09           H  
ATOM   3877  HZ2 LYS A 235      -3.597  14.279 -42.288  1.00 66.09           H  
ATOM   3878  HZ3 LYS A 235      -4.371  12.832 -42.407  1.00 66.09           H  
ATOM   3879  N   GLN A 236     -11.222  16.891 -39.904  1.00 61.25           N  
ATOM   3880  H   GLN A 236     -10.431  17.289 -39.417  1.00 61.25           H  
ATOM   3881  CA  GLN A 236     -12.507  16.819 -39.204  1.00 61.25           C  
ATOM   3882  HA  GLN A 236     -12.868  15.793 -39.272  1.00 61.25           H  
ATOM   3883  C   GLN A 236     -13.582  17.714 -39.856  1.00 61.25           C  
ATOM   3884  CB  GLN A 236     -12.264  17.135 -37.719  1.00 61.25           C  
ATOM   3885  HB2 GLN A 236     -11.454  16.497 -37.364  1.00 61.25           H  
ATOM   3886  HB3 GLN A 236     -11.960  18.176 -37.605  1.00 61.25           H  
ATOM   3887  O   GLN A 236     -14.739  17.303 -39.948  1.00 61.25           O  
ATOM   3888  CG  GLN A 236     -13.495  16.873 -36.841  1.00 61.25           C  
ATOM   3889  HG2 GLN A 236     -13.855  15.860 -37.023  1.00 61.25           H  
ATOM   3890  HG3 GLN A 236     -14.287  17.571 -37.112  1.00 61.25           H  
ATOM   3891  CD  GLN A 236     -13.211  17.018 -35.346  1.00 61.25           C  
ATOM   3892  NE2 GLN A 236     -14.213  16.866 -34.509  1.00 61.25           N  
ATOM   3893 HE21 GLN A 236     -13.990  16.985 -33.532  1.00 61.25           H  
ATOM   3894 HE22 GLN A 236     -15.143  16.672 -34.854  1.00 61.25           H  
ATOM   3895  OE1 GLN A 236     -12.106  17.257 -34.886  1.00 61.25           O  
ATOM   3896  N   GLN A 237     -13.220  18.883 -40.397  1.00 57.01           N  
ATOM   3897  H   GLN A 237     -12.267  19.196 -40.284  1.00 57.01           H  
ATOM   3898  CA  GLN A 237     -14.138  19.700 -41.206  1.00 57.01           C  
ATOM   3899  HA  GLN A 237     -15.086  19.791 -40.677  1.00 57.01           H  
ATOM   3900  C   GLN A 237     -14.454  19.036 -42.557  1.00 57.01           C  
ATOM   3901  CB  GLN A 237     -13.572  21.114 -41.409  1.00 57.01           C  
ATOM   3902  HB2 GLN A 237     -12.559  21.054 -41.805  1.00 57.01           H  
ATOM   3903  HB3 GLN A 237     -14.194  21.631 -42.140  1.00 57.01           H  
ATOM   3904  O   GLN A 237     -15.616  19.000 -42.960  1.00 57.01           O  
ATOM   3905  CG  GLN A 237     -13.567  21.939 -40.111  1.00 57.01           C  
ATOM   3906  HG2 GLN A 237     -12.957  21.438 -39.360  1.00 57.01           H  
ATOM   3907  HG3 GLN A 237     -14.584  22.012 -39.726  1.00 57.01           H  
ATOM   3908  CD  GLN A 237     -13.030  23.355 -40.310  1.00 57.01           C  
ATOM   3909  NE2 GLN A 237     -12.666  24.045 -39.252  1.00 57.01           N  
ATOM   3910 HE21 GLN A 237     -12.706  23.643 -38.326  1.00 57.01           H  
ATOM   3911 HE22 GLN A 237     -12.316  24.975 -39.437  1.00 57.01           H  
ATOM   3912  OE1 GLN A 237     -12.934  23.879 -41.405  1.00 57.01           O  
ATOM   3913  N   GLN A 238     -13.463  18.425 -43.216  1.00 56.09           N  
ATOM   3914  H   GLN A 238     -12.523  18.518 -42.860  1.00 56.09           H  
ATOM   3915  CA  GLN A 238     -13.667  17.670 -44.462  1.00 56.09           C  
ATOM   3916  HA  GLN A 238     -14.121  18.332 -45.200  1.00 56.09           H  
ATOM   3917  C   GLN A 238     -14.631  16.482 -44.285  1.00 56.09           C  
ATOM   3918  CB  GLN A 238     -12.313  17.193 -45.011  1.00 56.09           C  
ATOM   3919  HB2 GLN A 238     -12.484  16.461 -45.800  1.00 56.09           H  
ATOM   3920  HB3 GLN A 238     -11.759  16.704 -44.210  1.00 56.09           H  
ATOM   3921  O   GLN A 238     -15.424  16.205 -45.185  1.00 56.09           O  
ATOM   3922  CG  GLN A 238     -11.478  18.343 -45.601  1.00 56.09           C  
ATOM   3923  HG2 GLN A 238     -11.451  19.181 -44.904  1.00 56.09           H  
ATOM   3924  HG3 GLN A 238     -11.955  18.689 -46.518  1.00 56.09           H  
ATOM   3925  CD  GLN A 238     -10.034  17.949 -45.913  1.00 56.09           C  
ATOM   3926  NE2 GLN A 238      -9.297  18.791 -46.604  1.00 56.09           N  
ATOM   3927 HE21 GLN A 238      -8.328  18.535 -46.732  1.00 56.09           H  
ATOM   3928 HE22 GLN A 238      -9.672  19.672 -46.922  1.00 56.09           H  
ATOM   3929  OE1 GLN A 238      -9.527  16.906 -45.529  1.00 56.09           O  
ATOM   3930  N   SER A 239     -14.648  15.823 -43.116  1.00 50.16           N  
ATOM   3931  H   SER A 239     -13.918  16.012 -42.444  1.00 50.16           H  
ATOM   3932  CA  SER A 239     -15.647  14.776 -42.824  1.00 50.16           C  
ATOM   3933  HA  SER A 239     -15.660  14.099 -43.677  1.00 50.16           H  
ATOM   3934  C   SER A 239     -17.088  15.287 -42.680  1.00 50.16           C  
ATOM   3935  CB  SER A 239     -15.254  13.932 -41.605  1.00 50.16           C  
ATOM   3936  HB2 SER A 239     -15.970  13.115 -41.510  1.00 50.16           H  
ATOM   3937  HB3 SER A 239     -14.274  13.489 -41.781  1.00 50.16           H  
ATOM   3938  O   SER A 239     -18.017  14.484 -42.711  1.00 50.16           O  
ATOM   3939  OG  SER A 239     -15.246  14.646 -40.381  1.00 50.16           O  
ATOM   3940  HG  SER A 239     -15.296  15.594 -40.526  1.00 50.16           H  
ATOM   3941  N   LEU A 240     -17.292  16.605 -42.551  1.00 44.99           N  
ATOM   3942  H   LEU A 240     -16.487  17.215 -42.567  1.00 44.99           H  
ATOM   3943  CA  LEU A 240     -18.608  17.236 -42.408  1.00 44.99           C  
ATOM   3944  HA  LEU A 240     -19.329  16.470 -42.123  1.00 44.99           H  
ATOM   3945  C   LEU A 240     -19.122  17.862 -43.720  1.00 44.99           C  
ATOM   3946  CB  LEU A 240     -18.508  18.257 -41.257  1.00 44.99           C  
ATOM   3947  HB2 LEU A 240     -17.808  19.039 -41.549  1.00 44.99           H  
ATOM   3948  HB3 LEU A 240     -18.096  17.752 -40.383  1.00 44.99           H  
ATOM   3949  O   LEU A 240     -20.330  17.954 -43.917  1.00 44.99           O  
ATOM   3950  CG  LEU A 240     -19.833  18.929 -40.850  1.00 44.99           C  
ATOM   3951  HG  LEU A 240     -20.245  19.477 -41.697  1.00 44.99           H  
ATOM   3952  CD1 LEU A 240     -20.873  17.925 -40.347  1.00 44.99           C  
ATOM   3953 HD11 LEU A 240     -21.180  17.273 -41.165  1.00 44.99           H  
ATOM   3954 HD12 LEU A 240     -21.756  18.456 -39.992  1.00 44.99           H  
ATOM   3955 HD13 LEU A 240     -20.457  17.323 -39.539  1.00 44.99           H  
ATOM   3956  CD2 LEU A 240     -19.560  19.929 -39.725  1.00 44.99           C  
ATOM   3957 HD21 LEU A 240     -19.164  19.411 -38.851  1.00 44.99           H  
ATOM   3958 HD22 LEU A 240     -20.483  20.443 -39.458  1.00 44.99           H  
ATOM   3959 HD23 LEU A 240     -18.835  20.669 -40.064  1.00 44.99           H  
ATOM   3960  N   SER A 241     -18.235  18.260 -44.639  1.00 43.63           N  
ATOM   3961  H   SER A 241     -17.251  18.192 -44.423  1.00 43.63           H  
ATOM   3962  CA  SER A 241     -18.605  18.909 -45.912  1.00 43.63           C  
ATOM   3963  HA  SER A 241     -19.469  19.547 -45.725  1.00 43.63           H  
ATOM   3964  C   SER A 241     -19.018  17.947 -47.038  1.00 43.63           C  
ATOM   3965  CB  SER A 241     -17.463  19.823 -46.374  1.00 43.63           C  
ATOM   3966  HB2 SER A 241     -17.300  20.592 -45.619  1.00 43.63           H  
ATOM   3967  HB3 SER A 241     -17.734  20.311 -47.310  1.00 43.63           H  
ATOM   3968  O   SER A 241     -19.347  18.390 -48.137  1.00 43.63           O  
ATOM   3969  OG  SER A 241     -16.260  19.096 -46.547  1.00 43.63           O  
ATOM   3970  HG  SER A 241     -16.357  18.489 -47.284  1.00 43.63           H  
ATOM   3971  N   GLN A 242     -18.988  16.633 -46.799  1.00 43.30           N  
ATOM   3972  H   GLN A 242     -18.736  16.349 -45.864  1.00 43.30           H  
ATOM   3973  CA  GLN A 242     -19.135  15.571 -47.807  1.00 43.30           C  
ATOM   3974  HA  GLN A 242     -18.608  15.903 -48.702  1.00 43.30           H  
ATOM   3975  C   GLN A 242     -20.607  15.331 -48.231  1.00 43.30           C  
ATOM   3976  CB  GLN A 242     -18.400  14.317 -47.271  1.00 43.30           C  
ATOM   3977  HB2 GLN A 242     -19.078  13.706 -46.676  1.00 43.30           H  
ATOM   3978  HB3 GLN A 242     -17.603  14.643 -46.603  1.00 43.30           H  
ATOM   3979  O   GLN A 242     -21.101  14.207 -48.179  1.00 43.30           O  
ATOM   3980  CG  GLN A 242     -17.717  13.456 -48.347  1.00 43.30           C  
ATOM   3981  HG2 GLN A 242     -17.045  14.083 -48.933  1.00 43.30           H  
ATOM   3982  HG3 GLN A 242     -17.111  12.700 -47.848  1.00 43.30           H  
ATOM   3983  CD  GLN A 242     -18.675  12.744 -49.294  1.00 43.30           C  
ATOM   3984  NE2 GLN A 242     -19.341  11.696 -48.860  1.00 43.30           N  
ATOM   3985 HE21 GLN A 242     -19.302  11.436 -47.885  1.00 43.30           H  
ATOM   3986 HE22 GLN A 242     -20.024  11.325 -49.504  1.00 43.30           H  
ATOM   3987  OE1 GLN A 242     -18.829  13.109 -50.446  1.00 43.30           O  
ATOM   3988  N   PHE A 243     -21.345  16.396 -48.583  1.00 40.56           N  
ATOM   3989  H   PHE A 243     -20.891  17.298 -48.566  1.00 40.56           H  
ATOM   3990  CA  PHE A 243     -22.789  16.327 -48.880  1.00 40.56           C  
ATOM   3991  HA  PHE A 243     -22.956  15.370 -49.374  1.00 40.56           H  
ATOM   3992  C   PHE A 243     -23.313  17.389 -49.882  1.00 40.56           C  
ATOM   3993  CB  PHE A 243     -23.588  16.299 -47.558  1.00 40.56           C  
ATOM   3994  HB2 PHE A 243     -23.974  17.292 -47.330  1.00 40.56           H  
ATOM   3995  HB3 PHE A 243     -22.927  16.030 -46.735  1.00 40.56           H  
ATOM   3996  O   PHE A 243     -24.475  17.803 -49.820  1.00 40.56           O  
ATOM   3997  CG  PHE A 243     -24.722  15.288 -47.572  1.00 40.56           C  
ATOM   3998  CD1 PHE A 243     -26.028  15.671 -47.933  1.00 40.56           C  
ATOM   3999  HD1 PHE A 243     -26.235  16.699 -48.192  1.00 40.56           H  
ATOM   4000  CD2 PHE A 243     -24.456  13.942 -47.251  1.00 40.56           C  
ATOM   4001  HD2 PHE A 243     -23.453  13.641 -46.990  1.00 40.56           H  
ATOM   4002  CE1 PHE A 243     -27.061  14.716 -47.967  1.00 40.56           C  
ATOM   4003  HE1 PHE A 243     -28.060  15.013 -48.249  1.00 40.56           H  
ATOM   4004  CE2 PHE A 243     -25.489  12.988 -47.282  1.00 40.56           C  
ATOM   4005  HE2 PHE A 243     -25.276  11.957 -47.037  1.00 40.56           H  
ATOM   4006  CZ  PHE A 243     -26.792  13.374 -47.640  1.00 40.56           C  
ATOM   4007  HZ  PHE A 243     -27.584  12.641 -47.669  1.00 40.56           H  
ATOM   4008  N   GLN A 244     -22.483  17.863 -50.821  1.00 32.45           N  
ATOM   4009  H   GLN A 244     -21.536  17.514 -50.868  1.00 32.45           H  
ATOM   4010  CA  GLN A 244     -22.951  18.706 -51.935  1.00 32.45           C  
ATOM   4011  HA  GLN A 244     -23.936  18.331 -52.212  1.00 32.45           H  
ATOM   4012  C   GLN A 244     -22.075  18.592 -53.197  1.00 32.45           C  
ATOM   4013  CB  GLN A 244     -23.091  20.176 -51.479  1.00 32.45           C  
ATOM   4014  HB2 GLN A 244     -23.151  20.226 -50.392  1.00 32.45           H  
ATOM   4015  HB3 GLN A 244     -22.197  20.731 -51.766  1.00 32.45           H  
ATOM   4016  O   GLN A 244     -21.010  17.979 -53.173  1.00 32.45           O  
ATOM   4017  CG  GLN A 244     -24.336  20.854 -52.094  1.00 32.45           C  
ATOM   4018  HG2 GLN A 244     -24.007  21.712 -52.680  1.00 32.45           H  
ATOM   4019  HG3 GLN A 244     -24.860  20.177 -52.769  1.00 32.45           H  
ATOM   4020  CD  GLN A 244     -25.339  21.343 -51.053  1.00 32.45           C  
ATOM   4021  NE2 GLN A 244     -25.790  20.501 -50.147  1.00 32.45           N  
ATOM   4022 HE21 GLN A 244     -26.435  20.882 -49.470  1.00 32.45           H  
ATOM   4023 HE22 GLN A 244     -25.422  19.563 -50.078  1.00 32.45           H  
ATOM   4024  OE1 GLN A 244     -25.755  22.487 -51.055  1.00 32.45           O  
ATOM   4025  N   ALA A 245     -22.548  19.160 -54.312  1.00 33.32           N  
ATOM   4026  H   ALA A 245     -23.391  19.713 -54.247  1.00 33.32           H  
ATOM   4027  CA  ALA A 245     -21.887  19.106 -55.618  1.00 33.32           C  
ATOM   4028  HA  ALA A 245     -21.472  18.105 -55.730  1.00 33.32           H  
ATOM   4029  C   ALA A 245     -20.732  20.132 -55.757  1.00 33.32           C  
ATOM   4030  CB  ALA A 245     -22.958  19.299 -56.700  1.00 33.32           C  
ATOM   4031  HB1 ALA A 245     -23.729  18.535 -56.601  1.00 33.32           H  
ATOM   4032  HB2 ALA A 245     -22.506  19.219 -57.689  1.00 33.32           H  
ATOM   4033  HB3 ALA A 245     -23.409  20.286 -56.602  1.00 33.32           H  
ATOM   4034  O   ALA A 245     -20.787  21.195 -55.136  1.00 33.32           O  
ATOM   4035  N   PRO A 246     -19.700  19.845 -56.579  1.00 42.73           N  
ATOM   4036  CA  PRO A 246     -18.513  20.692 -56.717  1.00 42.73           C  
ATOM   4037  HA  PRO A 246     -18.226  21.083 -55.741  1.00 42.73           H  
ATOM   4038  C   PRO A 246     -18.692  21.880 -57.680  1.00 42.73           C  
ATOM   4039  CB  PRO A 246     -17.419  19.741 -57.215  1.00 42.73           C  
ATOM   4040  HB2 PRO A 246     -16.987  19.207 -56.368  1.00 42.73           H  
ATOM   4041  HB3 PRO A 246     -16.638  20.255 -57.776  1.00 42.73           H  
ATOM   4042  O   PRO A 246     -19.552  21.877 -58.561  1.00 42.73           O  
ATOM   4043  CG  PRO A 246     -18.201  18.765 -58.092  1.00 42.73           C  
ATOM   4044  HG2 PRO A 246     -17.680  17.813 -58.203  1.00 42.73           H  
ATOM   4045  HG3 PRO A 246     -18.393  19.214 -59.066  1.00 42.73           H  
ATOM   4046  CD  PRO A 246     -19.514  18.607 -57.326  1.00 42.73           C  
ATOM   4047  HD2 PRO A 246     -19.426  17.773 -56.630  1.00 42.73           H  
ATOM   4048  HD3 PRO A 246     -20.334  18.434 -58.023  1.00 42.73           H  
ATOM   4049  N   LEU A 247     -17.786  22.856 -57.565  1.00 27.89           N  
ATOM   4050  H   LEU A 247     -17.082  22.753 -56.848  1.00 27.89           H  
ATOM   4051  CA  LEU A 247     -17.550  23.937 -58.532  1.00 27.89           C  
ATOM   4052  HA  LEU A 247     -17.947  23.613 -59.495  1.00 27.89           H  
ATOM   4053  C   LEU A 247     -16.031  24.146 -58.724  1.00 27.89           C  
ATOM   4054  CB  LEU A 247     -18.302  25.213 -58.084  1.00 27.89           C  
ATOM   4055  HB2 LEU A 247     -18.853  25.002 -57.167  1.00 27.89           H  
ATOM   4056  HB3 LEU A 247     -17.589  26.004 -57.853  1.00 27.89           H  
ATOM   4057  O   LEU A 247     -15.232  23.461 -58.087  1.00 27.89           O  
ATOM   4058  CG  LEU A 247     -19.310  25.721 -59.133  1.00 27.89           C  
ATOM   4059  HG  LEU A 247     -20.008  24.921 -59.377  1.00 27.89           H  
ATOM   4060  CD1 LEU A 247     -20.105  26.896 -58.562  1.00 27.89           C  
ATOM   4061 HD11 LEU A 247     -19.436  27.721 -58.317  1.00 27.89           H  
ATOM   4062 HD12 LEU A 247     -20.629  26.579 -57.661  1.00 27.89           H  
ATOM   4063 HD13 LEU A 247     -20.843  27.233 -59.291  1.00 27.89           H  
ATOM   4064  CD2 LEU A 247     -18.632  26.197 -60.423  1.00 27.89           C  
ATOM   4065 HD21 LEU A 247     -17.901  26.975 -60.201  1.00 27.89           H  
ATOM   4066 HD22 LEU A 247     -18.151  25.360 -60.930  1.00 27.89           H  
ATOM   4067 HD23 LEU A 247     -19.384  26.604 -61.097  1.00 27.89           H  
ATOM   4068  N   GLN A 248     -15.617  25.045 -59.625  1.00 41.05           N  
ATOM   4069  H   GLN A 248     -16.304  25.640 -60.065  1.00 41.05           H  
ATOM   4070  CA  GLN A 248     -14.236  25.128 -60.127  1.00 41.05           C  
ATOM   4071  HA  GLN A 248     -13.595  24.481 -59.529  1.00 41.05           H  
ATOM   4072  C   GLN A 248     -13.649  26.549 -60.068  1.00 41.05           C  
ATOM   4073  CB  GLN A 248     -14.230  24.594 -61.572  1.00 41.05           C  
ATOM   4074  HB2 GLN A 248     -14.843  25.247 -62.192  1.00 41.05           H  
ATOM   4075  HB3 GLN A 248     -14.678  23.601 -61.580  1.00 41.05           H  
ATOM   4076  O   GLN A 248     -14.290  27.501 -60.506  1.00 41.05           O  
ATOM   4077  CG  GLN A 248     -12.827  24.499 -62.193  1.00 41.05           C  
ATOM   4078  HG2 GLN A 248     -12.227  23.786 -61.628  1.00 41.05           H  
ATOM   4079  HG3 GLN A 248     -12.335  25.472 -62.159  1.00 41.05           H  
ATOM   4080  CD  GLN A 248     -12.888  24.062 -63.652  1.00 41.05           C  
ATOM   4081  NE2 GLN A 248     -13.165  22.807 -63.933  1.00 41.05           N  
ATOM   4082 HE21 GLN A 248     -13.191  22.574 -64.915  1.00 41.05           H  
ATOM   4083 HE22 GLN A 248     -13.323  22.134 -63.196  1.00 41.05           H  
ATOM   4084  OE1 GLN A 248     -12.692  24.838 -64.570  1.00 41.05           O  
ATOM   4085  N   GLN A 249     -12.395  26.658 -59.616  1.00 32.46           N  
ATOM   4086  H   GLN A 249     -11.950  25.824 -59.259  1.00 32.46           H  
ATOM   4087  CA  GLN A 249     -11.472  27.778 -59.863  1.00 32.46           C  
ATOM   4088  HA  GLN A 249     -11.641  28.128 -60.881  1.00 32.46           H  
ATOM   4089  C   GLN A 249     -10.007  27.277 -59.825  1.00 32.46           C  
ATOM   4090  CB  GLN A 249     -11.735  28.942 -58.877  1.00 32.46           C  
ATOM   4091  HB2 GLN A 249     -10.798  29.299 -58.449  1.00 32.46           H  
ATOM   4092  HB3 GLN A 249     -12.349  28.592 -58.047  1.00 32.46           H  
ATOM   4093  O   GLN A 249      -9.783  26.070 -59.718  1.00 32.46           O  
ATOM   4094  CG  GLN A 249     -12.438  30.140 -59.547  1.00 32.46           C  
ATOM   4095  HG2 GLN A 249     -12.596  30.911 -58.793  1.00 32.46           H  
ATOM   4096  HG3 GLN A 249     -13.419  29.829 -59.907  1.00 32.46           H  
ATOM   4097  CD  GLN A 249     -11.665  30.765 -60.712  1.00 32.46           C  
ATOM   4098  NE2 GLN A 249     -12.235  31.730 -61.397  1.00 32.46           N  
ATOM   4099 HE21 GLN A 249     -11.686  32.120 -62.150  1.00 32.46           H  
ATOM   4100 HE22 GLN A 249     -13.162  32.052 -61.160  1.00 32.46           H  
ATOM   4101  OE1 GLN A 249     -10.548  30.401 -61.043  1.00 32.46           O  
ATOM   4102  N   GLN A 250      -9.022  28.169 -59.988  1.00 35.83           N  
ATOM   4103  H   GLN A 250      -9.281  29.141 -60.072  1.00 35.83           H  
ATOM   4104  CA  GLN A 250      -7.604  27.842 -60.219  1.00 35.83           C  
ATOM   4105  HA  GLN A 250      -7.426  26.796 -59.969  1.00 35.83           H  
ATOM   4106  C   GLN A 250      -6.627  28.691 -59.369  1.00 35.83           C  
ATOM   4107  CB  GLN A 250      -7.297  28.051 -61.718  1.00 35.83           C  
ATOM   4108  HB2 GLN A 250      -6.266  27.755 -61.910  1.00 35.83           H  
ATOM   4109  HB3 GLN A 250      -7.393  29.112 -61.949  1.00 35.83           H  
ATOM   4110  O   GLN A 250      -7.045  29.626 -58.693  1.00 35.83           O  
ATOM   4111  CG  GLN A 250      -8.200  27.258 -62.679  1.00 35.83           C  
ATOM   4112  HG2 GLN A 250      -9.236  27.576 -62.558  1.00 35.83           H  
ATOM   4113  HG3 GLN A 250      -8.135  26.196 -62.442  1.00 35.83           H  
ATOM   4114  CD  GLN A 250      -7.822  27.458 -64.145  1.00 35.83           C  
ATOM   4115  NE2 GLN A 250      -8.599  26.931 -65.066  1.00 35.83           N  
ATOM   4116 HE21 GLN A 250      -9.437  26.427 -64.814  1.00 35.83           H  
ATOM   4117 HE22 GLN A 250      -8.318  27.092 -66.022  1.00 35.83           H  
ATOM   4118  OE1 GLN A 250      -6.836  28.083 -64.500  1.00 35.83           O  
ATOM   4119  N   GLN A 251      -5.320  28.414 -59.535  1.00 32.35           N  
ATOM   4120  H   GLN A 251      -5.118  27.616 -60.120  1.00 32.35           H  
ATOM   4121  CA  GLN A 251      -4.134  29.102 -58.977  1.00 32.35           C  
ATOM   4122  HA  GLN A 251      -3.295  28.718 -59.556  1.00 32.35           H  
ATOM   4123  C   GLN A 251      -3.812  28.840 -57.488  1.00 32.35           C  
ATOM   4124  CB  GLN A 251      -4.175  30.629 -59.228  1.00 32.35           C  
ATOM   4125  HB2 GLN A 251      -4.944  31.072 -58.595  1.00 32.35           H  
ATOM   4126  HB3 GLN A 251      -3.226  31.060 -58.911  1.00 32.35           H  
ATOM   4127  O   GLN A 251      -4.732  28.755 -56.678  1.00 32.35           O  
ATOM   4128  CG  GLN A 251      -4.439  31.063 -60.679  1.00 32.35           C  
ATOM   4129  HG2 GLN A 251      -5.402  30.676 -61.013  1.00 32.35           H  
ATOM   4130  HG3 GLN A 251      -4.498  32.151 -60.710  1.00 32.35           H  
ATOM   4131  CD  GLN A 251      -3.352  30.623 -61.653  1.00 32.35           C  
ATOM   4132  NE2 GLN A 251      -3.626  30.627 -62.938  1.00 32.35           N  
ATOM   4133 HE21 GLN A 251      -4.549  30.866 -63.271  1.00 32.35           H  
ATOM   4134 HE22 GLN A 251      -2.887  30.309 -63.548  1.00 32.35           H  
ATOM   4135  OE1 GLN A 251      -2.245  30.260 -61.290  1.00 32.35           O  
ATOM   4136  N   PRO A 252      -2.521  28.848 -57.076  1.00 41.08           N  
ATOM   4137  CA  PRO A 252      -1.279  28.570 -57.819  1.00 41.08           C  
ATOM   4138  HA  PRO A 252      -1.448  28.385 -58.880  1.00 41.08           H  
ATOM   4139  C   PRO A 252      -0.501  27.362 -57.229  1.00 41.08           C  
ATOM   4140  CB  PRO A 252      -0.488  29.867 -57.648  1.00 41.08           C  
ATOM   4141  HB2 PRO A 252       0.581  29.737 -57.820  1.00 41.08           H  
ATOM   4142  HB3 PRO A 252      -0.887  30.629 -58.318  1.00 41.08           H  
ATOM   4143  O   PRO A 252      -0.888  26.796 -56.210  1.00 41.08           O  
ATOM   4144  CG  PRO A 252      -0.789  30.247 -56.194  1.00 41.08           C  
ATOM   4145  HG2 PRO A 252      -0.032  29.821 -55.535  1.00 41.08           H  
ATOM   4146  HG3 PRO A 252      -0.825  31.330 -56.074  1.00 41.08           H  
ATOM   4147  CD  PRO A 252      -2.150  29.605 -55.887  1.00 41.08           C  
ATOM   4148  HD2 PRO A 252      -2.886  30.384 -55.684  1.00 41.08           H  
ATOM   4149  HD3 PRO A 252      -2.072  28.940 -55.027  1.00 41.08           H  
ATOM   4150  N   GLN A 253       0.629  26.973 -57.836  1.00 36.01           N  
ATOM   4151  H   GLN A 253       0.948  27.485 -58.646  1.00 36.01           H  
ATOM   4152  CA  GLN A 253       1.543  25.970 -57.260  1.00 36.01           C  
ATOM   4153  HA  GLN A 253       0.974  25.284 -56.633  1.00 36.01           H  
ATOM   4154  C   GLN A 253       2.637  26.594 -56.380  1.00 36.01           C  
ATOM   4155  CB  GLN A 253       2.228  25.137 -58.360  1.00 36.01           C  
ATOM   4156  HB2 GLN A 253       3.109  24.654 -57.937  1.00 36.01           H  
ATOM   4157  HB3 GLN A 253       2.563  25.797 -59.160  1.00 36.01           H  
ATOM   4158  O   GLN A 253       3.267  27.579 -56.761  1.00 36.01           O  
ATOM   4159  CG  GLN A 253       1.339  24.033 -58.941  1.00 36.01           C  
ATOM   4160  HG2 GLN A 253       0.444  24.476 -59.378  1.00 36.01           H  
ATOM   4161  HG3 GLN A 253       1.039  23.351 -58.146  1.00 36.01           H  
ATOM   4162  CD  GLN A 253       2.079  23.248 -60.020  1.00 36.01           C  
ATOM   4163  NE2 GLN A 253       2.893  22.274 -59.678  1.00 36.01           N  
ATOM   4164 HE21 GLN A 253       3.349  21.788 -60.436  1.00 36.01           H  
ATOM   4165 HE22 GLN A 253       3.061  22.022 -58.715  1.00 36.01           H  
ATOM   4166  OE1 GLN A 253       1.958  23.514 -61.203  1.00 36.01           O  
ATOM   4167  N   GLN A 254       2.963  25.903 -55.287  1.00 36.38           N  
ATOM   4168  H   GLN A 254       2.337  25.164 -55.000  1.00 36.38           H  
ATOM   4169  CA  GLN A 254       4.337  25.735 -54.801  1.00 36.38           C  
ATOM   4170  HA  GLN A 254       5.035  26.030 -55.585  1.00 36.38           H  
ATOM   4171  C   GLN A 254       4.551  24.239 -54.520  1.00 36.38           C  
ATOM   4172  CB  GLN A 254       4.623  26.586 -53.553  1.00 36.38           C  
ATOM   4173  HB2 GLN A 254       5.616  26.321 -53.188  1.00 36.38           H  
ATOM   4174  HB3 GLN A 254       3.899  26.353 -52.773  1.00 36.38           H  
ATOM   4175  O   GLN A 254       3.600  23.543 -54.166  1.00 36.38           O  
ATOM   4176  CG  GLN A 254       4.596  28.096 -53.846  1.00 36.38           C  
ATOM   4177  HG2 GLN A 254       3.573  28.398 -54.071  1.00 36.38           H  
ATOM   4178  HG3 GLN A 254       5.213  28.304 -54.719  1.00 36.38           H  
ATOM   4179  CD  GLN A 254       5.112  28.950 -52.690  1.00 36.38           C  
ATOM   4180  NE2 GLN A 254       4.977  30.255 -52.766  1.00 36.38           N  
ATOM   4181 HE21 GLN A 254       5.340  30.770 -51.977  1.00 36.38           H  
ATOM   4182 HE22 GLN A 254       4.532  30.686 -53.564  1.00 36.38           H  
ATOM   4183  OE1 GLN A 254       5.660  28.483 -51.709  1.00 36.38           O  
ATOM   4184  N   GLN A 255       5.772  23.732 -54.708  1.00 43.25           N  
ATOM   4185  H   GLN A 255       6.539  24.356 -54.915  1.00 43.25           H  
ATOM   4186  CA  GLN A 255       6.082  22.311 -54.524  1.00 43.25           C  
ATOM   4187  HA  GLN A 255       5.161  21.731 -54.595  1.00 43.25           H  
ATOM   4188  C   GLN A 255       6.725  22.072 -53.149  1.00 43.25           C  
ATOM   4189  CB  GLN A 255       7.024  21.817 -55.638  1.00 43.25           C  
ATOM   4190  HB2 GLN A 255       7.910  22.452 -55.663  1.00 43.25           H  
ATOM   4191  HB3 GLN A 255       7.351  20.806 -55.395  1.00 43.25           H  
ATOM   4192  O   GLN A 255       7.800  22.622 -52.906  1.00 43.25           O  
ATOM   4193  CG  GLN A 255       6.394  21.800 -57.040  1.00 43.25           C  
ATOM   4194  HG2 GLN A 255       6.082  22.808 -57.313  1.00 43.25           H  
ATOM   4195  HG3 GLN A 255       7.150  21.476 -57.755  1.00 43.25           H  
ATOM   4196  CD  GLN A 255       5.197  20.861 -57.146  1.00 43.25           C  
ATOM   4197  NE2 GLN A 255       5.393  19.563 -57.064  1.00 43.25           N  
ATOM   4198 HE21 GLN A 255       4.575  18.973 -57.104  1.00 43.25           H  
ATOM   4199 HE22 GLN A 255       6.310  19.183 -56.879  1.00 43.25           H  
ATOM   4200  OE1 GLN A 255       4.065  21.285 -57.316  1.00 43.25           O  
ATOM   4201  N   PRO A 256       6.141  21.240 -52.266  1.00 44.81           N  
ATOM   4202  CA  PRO A 256       6.853  20.751 -51.093  1.00 44.81           C  
ATOM   4203  HA  PRO A 256       7.318  21.579 -50.557  1.00 44.81           H  
ATOM   4204  C   PRO A 256       7.935  19.752 -51.526  1.00 44.81           C  
ATOM   4205  CB  PRO A 256       5.784  20.108 -50.205  1.00 44.81           C  
ATOM   4206  HB2 PRO A 256       5.336  20.872 -49.569  1.00 44.81           H  
ATOM   4207  HB3 PRO A 256       6.186  19.297 -49.599  1.00 44.81           H  
ATOM   4208  O   PRO A 256       7.667  18.832 -52.301  1.00 44.81           O  
ATOM   4209  CG  PRO A 256       4.746  19.608 -51.210  1.00 44.81           C  
ATOM   4210  HG2 PRO A 256       3.749  19.565 -50.772  1.00 44.81           H  
ATOM   4211  HG3 PRO A 256       5.039  18.626 -51.581  1.00 44.81           H  
ATOM   4212  CD  PRO A 256       4.820  20.628 -52.350  1.00 44.81           C  
ATOM   4213  HD2 PRO A 256       4.675  20.118 -53.302  1.00 44.81           H  
ATOM   4214  HD3 PRO A 256       4.058  21.395 -52.211  1.00 44.81           H  
ATOM   4215  N   ALA A 257       9.152  19.918 -51.011  1.00 51.05           N  
ATOM   4216  H   ALA A 257       9.308  20.685 -50.372  1.00 51.05           H  
ATOM   4217  CA  ALA A 257      10.181  18.887 -51.083  1.00 51.05           C  
ATOM   4218  HA  ALA A 257      10.116  18.376 -52.044  1.00 51.05           H  
ATOM   4219  C   ALA A 257       9.934  17.856 -49.970  1.00 51.05           C  
ATOM   4220  CB  ALA A 257      11.562  19.543 -50.990  1.00 51.05           C  
ATOM   4221  HB1 ALA A 257      12.333  18.773 -50.984  1.00 51.05           H  
ATOM   4222  HB2 ALA A 257      11.719  20.199 -51.847  1.00 51.05           H  
ATOM   4223  HB3 ALA A 257      11.635  20.126 -50.072  1.00 51.05           H  
ATOM   4224  O   ALA A 257       9.746  18.230 -48.812  1.00 51.05           O  
ATOM   4225  N   TYR A 258       9.921  16.572 -50.327  1.00 54.16           N  
ATOM   4226  H   TYR A 258      10.152  16.328 -51.279  1.00 54.16           H  
ATOM   4227  CA  TYR A 258       9.842  15.469 -49.371  1.00 54.16           C  
ATOM   4228  HA  TYR A 258       9.319  15.802 -48.474  1.00 54.16           H  
ATOM   4229  C   TYR A 258      11.257  15.059 -48.961  1.00 54.16           C  
ATOM   4230  CB  TYR A 258       9.051  14.297 -49.969  1.00 54.16           C  
ATOM   4231  HB2 TYR A 258       9.453  14.054 -50.953  1.00 54.16           H  
ATOM   4232  HB3 TYR A 258       9.199  13.421 -49.339  1.00 54.16           H  
ATOM   4233  O   TYR A 258      12.179  15.122 -49.775  1.00 54.16           O  
ATOM   4234  CG  TYR A 258       7.559  14.552 -50.100  1.00 54.16           C  
ATOM   4235  CD1 TYR A 258       6.665  13.963 -49.184  1.00 54.16           C  
ATOM   4236  HD1 TYR A 258       7.042  13.329 -48.395  1.00 54.16           H  
ATOM   4237  CD2 TYR A 258       7.061  15.366 -51.137  1.00 54.16           C  
ATOM   4238  HD2 TYR A 258       7.742  15.821 -51.841  1.00 54.16           H  
ATOM   4239  CE1 TYR A 258       5.279  14.174 -49.308  1.00 54.16           C  
ATOM   4240  HE1 TYR A 258       4.606  13.695 -48.613  1.00 54.16           H  
ATOM   4241  CE2 TYR A 258       5.678  15.591 -51.260  1.00 54.16           C  
ATOM   4242  HE2 TYR A 258       5.302  16.220 -52.054  1.00 54.16           H  
ATOM   4243  OH  TYR A 258       3.443  15.161 -50.493  1.00 54.16           O  
ATOM   4244  HH  TYR A 258       2.976  14.710 -49.786  1.00 54.16           H  
ATOM   4245  CZ  TYR A 258       4.785  14.987 -50.351  1.00 54.16           C  
ATOM   4246  N   TYR A 259      11.426  14.635 -47.710  1.00 59.98           N  
ATOM   4247  H   TYR A 259      10.628  14.551 -47.097  1.00 59.98           H  
ATOM   4248  CA  TYR A 259      12.726  14.272 -47.150  1.00 59.98           C  
ATOM   4249  HA  TYR A 259      13.436  14.141 -47.966  1.00 59.98           H  
ATOM   4250  C   TYR A 259      12.677  12.941 -46.396  1.00 59.98           C  
ATOM   4251  CB  TYR A 259      13.264  15.403 -46.261  1.00 59.98           C  
ATOM   4252  HB2 TYR A 259      14.110  15.022 -45.689  1.00 59.98           H  
ATOM   4253  HB3 TYR A 259      12.497  15.695 -45.543  1.00 59.98           H  
ATOM   4254  O   TYR A 259      11.674  12.578 -45.782  1.00 59.98           O  
ATOM   4255  CG  TYR A 259      13.737  16.622 -47.034  1.00 59.98           C  
ATOM   4256  CD1 TYR A 259      15.040  16.642 -47.567  1.00 59.98           C  
ATOM   4257  HD1 TYR A 259      15.693  15.795 -47.418  1.00 59.98           H  
ATOM   4258  CD2 TYR A 259      12.890  17.731 -47.217  1.00 59.98           C  
ATOM   4259  HD2 TYR A 259      11.888  17.717 -46.813  1.00 59.98           H  
ATOM   4260  CE1 TYR A 259      15.500  17.764 -48.282  1.00 59.98           C  
ATOM   4261  HE1 TYR A 259      16.505  17.783 -48.678  1.00 59.98           H  
ATOM   4262  CE2 TYR A 259      13.349  18.862 -47.919  1.00 59.98           C  
ATOM   4263  HE2 TYR A 259      12.697  19.716 -48.036  1.00 59.98           H  
ATOM   4264  OH  TYR A 259      15.095  19.964 -49.146  1.00 59.98           O  
ATOM   4265  HH  TYR A 259      14.445  20.671 -49.124  1.00 59.98           H  
ATOM   4266  CZ  TYR A 259      14.654  18.877 -48.459  1.00 59.98           C  
ATOM   4267  N   ASP A 260      13.799  12.241 -46.474  1.00 57.98           N  
ATOM   4268  H   ASP A 260      14.526  12.628 -47.059  1.00 57.98           H  
ATOM   4269  CA  ASP A 260      14.173  11.042 -45.735  1.00 57.98           C  
ATOM   4270  HA  ASP A 260      13.377  10.300 -45.799  1.00 57.98           H  
ATOM   4271  C   ASP A 260      14.462  11.341 -44.250  1.00 57.98           C  
ATOM   4272  CB  ASP A 260      15.422  10.515 -46.456  1.00 57.98           C  
ATOM   4273  HB2 ASP A 260      15.181  10.298 -47.497  1.00 57.98           H  
ATOM   4274  HB3 ASP A 260      16.161  11.316 -46.451  1.00 57.98           H  
ATOM   4275  O   ASP A 260      14.814  12.462 -43.879  1.00 57.98           O  
ATOM   4276  CG  ASP A 260      16.083   9.288 -45.845  1.00 57.98           C  
ATOM   4277  OD1 ASP A 260      15.389   8.477 -45.194  1.00 57.98           O  
ATOM   4278  OD2 ASP A 260      17.325   9.227 -45.967  1.00 57.98           O  
ATOM   4279  N   ILE A 261      14.413  10.306 -43.409  1.00 55.11           N  
ATOM   4280  H   ILE A 261      14.305   9.398 -43.838  1.00 55.11           H  
ATOM   4281  CA  ILE A 261      14.850  10.343 -42.003  1.00 55.11           C  
ATOM   4282  HA  ILE A 261      14.295  11.127 -41.488  1.00 55.11           H  
ATOM   4283  C   ILE A 261      16.334  10.731 -41.879  1.00 55.11           C  
ATOM   4284  CB  ILE A 261      14.515   8.979 -41.342  1.00 55.11           C  
ATOM   4285  HB  ILE A 261      14.730   8.187 -42.061  1.00 55.11           H  
ATOM   4286  O   ILE A 261      16.721  11.340 -40.884  1.00 55.11           O  
ATOM   4287  CG1 ILE A 261      13.000   8.962 -41.024  1.00 55.11           C  
ATOM   4288 HG12 ILE A 261      12.778   9.736 -40.290  1.00 55.11           H  
ATOM   4289 HG13 ILE A 261      12.448   9.199 -41.934  1.00 55.11           H  
ATOM   4290  CG2 ILE A 261      15.346   8.678 -40.079  1.00 55.11           C  
ATOM   4291 HG21 ILE A 261      16.405   8.625 -40.331  1.00 55.11           H  
ATOM   4292 HG22 ILE A 261      15.070   7.711 -39.657  1.00 55.11           H  
ATOM   4293 HG23 ILE A 261      15.193   9.460 -39.336  1.00 55.11           H  
ATOM   4294  CD1 ILE A 261      12.460   7.624 -40.501  1.00 55.11           C  
ATOM   4295 HD11 ILE A 261      12.846   7.419 -39.502  1.00 55.11           H  
ATOM   4296 HD12 ILE A 261      11.372   7.674 -40.446  1.00 55.11           H  
ATOM   4297 HD13 ILE A 261      12.744   6.820 -41.179  1.00 55.11           H  
ATOM   4298  N   PHE A 262      17.158  10.445 -42.893  1.00 63.68           N  
ATOM   4299  H   PHE A 262      16.804   9.886 -43.656  1.00 63.68           H  
ATOM   4300  CA  PHE A 262      18.563  10.867 -42.955  1.00 63.68           C  
ATOM   4301  HA  PHE A 262      18.880  11.114 -41.942  1.00 63.68           H  
ATOM   4302  C   PHE A 262      18.785  12.161 -43.767  1.00 63.68           C  
ATOM   4303  CB  PHE A 262      19.444   9.689 -43.402  1.00 63.68           C  
ATOM   4304  HB2 PHE A 262      19.302   9.515 -44.468  1.00 63.68           H  
ATOM   4305  HB3 PHE A 262      20.490   9.960 -43.257  1.00 63.68           H  
ATOM   4306  O   PHE A 262      19.911  12.454 -44.163  1.00 63.68           O  
ATOM   4307  CG  PHE A 262      19.168   8.400 -42.647  1.00 63.68           C  
ATOM   4308  CD1 PHE A 262      19.676   8.227 -41.345  1.00 63.68           C  
ATOM   4309  HD1 PHE A 262      20.276   9.003 -40.896  1.00 63.68           H  
ATOM   4310  CD2 PHE A 262      18.358   7.399 -43.217  1.00 63.68           C  
ATOM   4311  HD2 PHE A 262      17.941   7.537 -44.204  1.00 63.68           H  
ATOM   4312  CE1 PHE A 262      19.381   7.057 -40.621  1.00 63.68           C  
ATOM   4313  HE1 PHE A 262      19.763   6.935 -39.619  1.00 63.68           H  
ATOM   4314  CE2 PHE A 262      18.061   6.231 -42.494  1.00 63.68           C  
ATOM   4315  HE2 PHE A 262      17.425   5.480 -42.936  1.00 63.68           H  
ATOM   4316  CZ  PHE A 262      18.574   6.059 -41.196  1.00 63.68           C  
ATOM   4317  HZ  PHE A 262      18.336   5.166 -40.637  1.00 63.68           H  
ATOM   4318  N   GLY A 263      17.732  12.950 -44.019  1.00 59.96           N  
ATOM   4319  H   GLY A 263      16.824  12.656 -43.688  1.00 59.96           H  
ATOM   4320  CA  GLY A 263      17.820  14.287 -44.627  1.00 59.96           C  
ATOM   4321  HA2 GLY A 263      16.902  14.828 -44.398  1.00 59.96           H  
ATOM   4322  HA3 GLY A 263      18.654  14.826 -44.178  1.00 59.96           H  
ATOM   4323  C   GLY A 263      18.008  14.320 -46.150  1.00 59.96           C  
ATOM   4324  O   GLY A 263      18.119  15.399 -46.731  1.00 59.96           O  
ATOM   4325  N   ASN A 264      18.016  13.166 -46.821  1.00 69.89           N  
ATOM   4326  H   ASN A 264      17.938  12.310 -46.290  1.00 69.89           H  
ATOM   4327  CA  ASN A 264      18.053  13.082 -48.282  1.00 69.89           C  
ATOM   4328  HA  ASN A 264      18.860  13.724 -48.633  1.00 69.89           H  
ATOM   4329  C   ASN A 264      16.715  13.554 -48.894  1.00 69.89           C  
ATOM   4330  CB  ASN A 264      18.364  11.635 -48.706  1.00 69.89           C  
ATOM   4331  HB2 ASN A 264      18.433  11.585 -49.793  1.00 69.89           H  
ATOM   4332  HB3 ASN A 264      17.557  10.973 -48.393  1.00 69.89           H  
ATOM   4333  O   ASN A 264      15.662  13.163 -48.390  1.00 69.89           O  
ATOM   4334  CG  ASN A 264      19.673  11.135 -48.131  1.00 69.89           C  
ATOM   4335  ND2 ASN A 264      19.637  10.271 -47.144  1.00 69.89           N  
ATOM   4336 HD21 ASN A 264      18.766   9.904 -46.788  1.00 69.89           H  
ATOM   4337 HD22 ASN A 264      20.519  10.023 -46.719  1.00 69.89           H  
ATOM   4338  OD1 ASN A 264      20.746  11.534 -48.553  1.00 69.89           O  
ATOM   4339  N   PRO A 265      16.700  14.350 -49.979  1.00 57.62           N  
ATOM   4340  CA  PRO A 265      15.461  14.669 -50.686  1.00 57.62           C  
ATOM   4341  HA  PRO A 265      14.710  15.020 -49.977  1.00 57.62           H  
ATOM   4342  C   PRO A 265      14.926  13.427 -51.418  1.00 57.62           C  
ATOM   4343  CB  PRO A 265      15.819  15.814 -51.636  1.00 57.62           C  
ATOM   4344  HB2 PRO A 265      15.217  15.798 -52.545  1.00 57.62           H  
ATOM   4345  HB3 PRO A 265      15.696  16.765 -51.117  1.00 57.62           H  
ATOM   4346  O   PRO A 265      15.649  12.802 -52.193  1.00 57.62           O  
ATOM   4347  CG  PRO A 265      17.302  15.579 -51.928  1.00 57.62           C  
ATOM   4348  HG2 PRO A 265      17.815  16.506 -52.186  1.00 57.62           H  
ATOM   4349  HG3 PRO A 265      17.407  14.850 -52.731  1.00 57.62           H  
ATOM   4350  CD  PRO A 265      17.839  14.983 -50.624  1.00 57.62           C  
ATOM   4351  HD2 PRO A 265      18.625  14.259 -50.840  1.00 57.62           H  
ATOM   4352  HD3 PRO A 265      18.219  15.777 -49.982  1.00 57.62           H  
ATOM   4353  N   ILE A 266      13.658  13.090 -51.183  1.00 56.53           N  
ATOM   4354  H   ILE A 266      13.117  13.715 -50.602  1.00 56.53           H  
ATOM   4355  CA  ILE A 266      12.958  11.910 -51.720  1.00 56.53           C  
ATOM   4356  HA  ILE A 266      13.668  11.309 -52.287  1.00 56.53           H  
ATOM   4357  C   ILE A 266      11.882  12.333 -52.733  1.00 56.53           C  
ATOM   4358  CB  ILE A 266      12.441  11.036 -50.541  1.00 56.53           C  
ATOM   4359  HB  ILE A 266      12.254  11.687 -49.687  1.00 56.53           H  
ATOM   4360  O   ILE A 266      11.308  13.422 -52.640  1.00 56.53           O  
ATOM   4361  CG1 ILE A 266      13.555  10.038 -50.149  1.00 56.53           C  
ATOM   4362 HG12 ILE A 266      14.440  10.606 -49.862  1.00 56.53           H  
ATOM   4363 HG13 ILE A 266      13.814   9.429 -51.015  1.00 56.53           H  
ATOM   4364  CG2 ILE A 266      11.116  10.305 -50.823  1.00 56.53           C  
ATOM   4365 HG21 ILE A 266      10.779   9.761 -49.941  1.00 56.53           H  
ATOM   4366 HG22 ILE A 266      11.239   9.604 -51.649  1.00 56.53           H  
ATOM   4367 HG23 ILE A 266      10.339  11.029 -51.069  1.00 56.53           H  
ATOM   4368  CD1 ILE A 266      13.201   9.090 -48.994  1.00 56.53           C  
ATOM   4369 HD11 ILE A 266      12.827   9.661 -48.144  1.00 56.53           H  
ATOM   4370 HD12 ILE A 266      14.093   8.539 -48.694  1.00 56.53           H  
ATOM   4371 HD13 ILE A 266      12.449   8.368 -49.312  1.00 56.53           H  
ATOM   4372  N   SER A 267      11.599  11.477 -53.717  1.00 68.30           N  
ATOM   4373  H   SER A 267      12.056  10.576 -53.716  1.00 68.30           H  
ATOM   4374  CA  SER A 267      10.548  11.714 -54.713  1.00 68.30           C  
ATOM   4375  HA  SER A 267      10.535  12.785 -54.918  1.00 68.30           H  
ATOM   4376  C   SER A 267       9.143  11.361 -54.192  1.00 68.30           C  
ATOM   4377  CB  SER A 267      10.905  11.038 -56.040  1.00 68.30           C  
ATOM   4378  HB2 SER A 267      10.180  11.337 -56.797  1.00 68.30           H  
ATOM   4379  HB3 SER A 267      11.891  11.376 -56.358  1.00 68.30           H  
ATOM   4380  O   SER A 267       8.969  10.597 -53.242  1.00 68.30           O  
ATOM   4381  OG  SER A 267      10.912   9.634 -55.953  1.00 68.30           O  
ATOM   4382  HG  SER A 267      11.550   9.356 -55.292  1.00 68.30           H  
ATOM   4383  N   GLN A 268       8.097  11.958 -54.774  1.00 59.35           N  
ATOM   4384  H   GLN A 268       8.248  12.549 -55.579  1.00 59.35           H  
ATOM   4385  CA  GLN A 268       6.749  11.885 -54.191  1.00 59.35           C  
ATOM   4386  HA  GLN A 268       6.847  12.083 -53.124  1.00 59.35           H  
ATOM   4387  C   GLN A 268       6.121  10.485 -54.321  1.00 59.35           C  
ATOM   4388  CB  GLN A 268       5.876  12.998 -54.793  1.00 59.35           C  
ATOM   4389  HB2 GLN A 268       5.625  12.755 -55.825  1.00 59.35           H  
ATOM   4390  HB3 GLN A 268       6.445  13.927 -54.783  1.00 59.35           H  
ATOM   4391  O   GLN A 268       5.536   9.983 -53.362  1.00 59.35           O  
ATOM   4392  CG  GLN A 268       4.592  13.218 -53.978  1.00 59.35           C  
ATOM   4393  HG2 GLN A 268       4.856  13.304 -52.924  1.00 59.35           H  
ATOM   4394  HG3 GLN A 268       3.931  12.359 -54.091  1.00 59.35           H  
ATOM   4395  CD  GLN A 268       3.832  14.477 -54.395  1.00 59.35           C  
ATOM   4396  NE2 GLN A 268       3.170  15.152 -53.480  1.00 59.35           N  
ATOM   4397 HE21 GLN A 268       3.236  14.904 -52.504  1.00 59.35           H  
ATOM   4398 HE22 GLN A 268       2.691  15.980 -53.804  1.00 59.35           H  
ATOM   4399  OE1 GLN A 268       3.810  14.901 -55.538  1.00 59.35           O  
ATOM   4400  N   ASP A 269       6.285   9.829 -55.471  1.00 66.76           N  
ATOM   4401  H   ASP A 269       6.665  10.323 -56.266  1.00 66.76           H  
ATOM   4402  CA  ASP A 269       5.834   8.454 -55.728  1.00 66.76           C  
ATOM   4403  HA  ASP A 269       4.761   8.388 -55.547  1.00 66.76           H  
ATOM   4404  C   ASP A 269       6.545   7.429 -54.819  1.00 66.76           C  
ATOM   4405  CB  ASP A 269       6.103   8.120 -57.208  1.00 66.76           C  
ATOM   4406  HB2 ASP A 269       5.675   7.143 -57.431  1.00 66.76           H  
ATOM   4407  HB3 ASP A 269       7.179   8.054 -57.368  1.00 66.76           H  
ATOM   4408  O   ASP A 269       5.941   6.469 -54.345  1.00 66.76           O  
ATOM   4409  CG  ASP A 269       5.532   9.163 -58.179  1.00 66.76           C  
ATOM   4410  OD1 ASP A 269       4.504   8.864 -58.826  1.00 66.76           O  
ATOM   4411  OD2 ASP A 269       6.137  10.260 -58.262  1.00 66.76           O  
ATOM   4412  N   GLU A 270       7.823   7.672 -54.532  1.00 60.12           N  
ATOM   4413  H   GLU A 270       8.233   8.497 -54.948  1.00 60.12           H  
ATOM   4414  CA  GLU A 270       8.703   6.879 -53.665  1.00 60.12           C  
ATOM   4415  HA  GLU A 270       8.652   5.827 -53.946  1.00 60.12           H  
ATOM   4416  C   GLU A 270       8.307   6.995 -52.185  1.00 60.12           C  
ATOM   4417  CB  GLU A 270      10.111   7.406 -53.957  1.00 60.12           C  
ATOM   4418  HB2 GLU A 270      10.071   8.486 -53.815  1.00 60.12           H  
ATOM   4419  HB3 GLU A 270      10.316   7.206 -55.008  1.00 60.12           H  
ATOM   4420  O   GLU A 270       8.174   5.976 -51.504  1.00 60.12           O  
ATOM   4421  CG  GLU A 270      11.311   6.906 -53.153  1.00 60.12           C  
ATOM   4422  HG2 GLU A 270      11.177   7.155 -52.100  1.00 60.12           H  
ATOM   4423  HG3 GLU A 270      11.376   5.822 -53.253  1.00 60.12           H  
ATOM   4424  CD  GLU A 270      12.589   7.580 -53.695  1.00 60.12           C  
ATOM   4425  OE1 GLU A 270      13.604   6.868 -53.843  1.00 60.12           O  
ATOM   4426  OE2 GLU A 270      12.531   8.799 -54.017  1.00 60.12           O  
ATOM   4427  N   TYR A 271       7.999   8.209 -51.711  1.00 67.43           N  
ATOM   4428  H   TYR A 271       8.170   9.007 -52.306  1.00 67.43           H  
ATOM   4429  CA  TYR A 271       7.394   8.436 -50.392  1.00 67.43           C  
ATOM   4430  HA  TYR A 271       8.064   8.043 -49.627  1.00 67.43           H  
ATOM   4431  C   TYR A 271       6.046   7.703 -50.255  1.00 67.43           C  
ATOM   4432  CB  TYR A 271       7.235   9.950 -50.174  1.00 67.43           C  
ATOM   4433  HB2 TYR A 271       6.593  10.360 -50.954  1.00 67.43           H  
ATOM   4434  HB3 TYR A 271       8.210  10.424 -50.283  1.00 67.43           H  
ATOM   4435  O   TYR A 271       5.802   7.019 -49.256  1.00 67.43           O  
ATOM   4436  CG  TYR A 271       6.662  10.337 -48.822  1.00 67.43           C  
ATOM   4437  CD1 TYR A 271       5.267  10.435 -48.649  1.00 67.43           C  
ATOM   4438  HD1 TYR A 271       4.610  10.224 -49.480  1.00 67.43           H  
ATOM   4439  CD2 TYR A 271       7.522  10.592 -47.736  1.00 67.43           C  
ATOM   4440  HD2 TYR A 271       8.591  10.510 -47.864  1.00 67.43           H  
ATOM   4441  CE1 TYR A 271       4.729  10.776 -47.394  1.00 67.43           C  
ATOM   4442  HE1 TYR A 271       3.660  10.819 -47.246  1.00 67.43           H  
ATOM   4443  CE2 TYR A 271       6.989  10.945 -46.480  1.00 67.43           C  
ATOM   4444  HE2 TYR A 271       7.656  11.137 -45.653  1.00 67.43           H  
ATOM   4445  OH  TYR A 271       5.072  11.371 -45.097  1.00 67.43           O  
ATOM   4446  HH  TYR A 271       5.768  11.482 -44.446  1.00 67.43           H  
ATOM   4447  CZ  TYR A 271       5.590  11.033 -46.307  1.00 67.43           C  
ATOM   4448  N   LEU A 272       5.189   7.784 -51.283  1.00 72.46           N  
ATOM   4449  H   LEU A 272       5.450   8.355 -52.074  1.00 72.46           H  
ATOM   4450  CA  LEU A 272       3.920   7.049 -51.339  1.00 72.46           C  
ATOM   4451  HA  LEU A 272       3.329   7.310 -50.460  1.00 72.46           H  
ATOM   4452  C   LEU A 272       4.135   5.528 -51.274  1.00 72.46           C  
ATOM   4453  CB  LEU A 272       3.135   7.441 -52.612  1.00 72.46           C  
ATOM   4454  HB2 LEU A 272       3.813   7.853 -53.359  1.00 72.46           H  
ATOM   4455  HB3 LEU A 272       2.703   6.537 -53.040  1.00 72.46           H  
ATOM   4456  O   LEU A 272       3.439   4.851 -50.516  1.00 72.46           O  
ATOM   4457  CG  LEU A 272       1.981   8.428 -52.367  1.00 72.46           C  
ATOM   4458  HG  LEU A 272       1.310   8.005 -51.619  1.00 72.46           H  
ATOM   4459  CD1 LEU A 272       2.443   9.802 -51.884  1.00 72.46           C  
ATOM   4460 HD11 LEU A 272       2.977   9.694 -50.940  1.00 72.46           H  
ATOM   4461 HD12 LEU A 272       3.108  10.251 -52.623  1.00 72.46           H  
ATOM   4462 HD13 LEU A 272       1.582  10.451 -51.729  1.00 72.46           H  
ATOM   4463  CD2 LEU A 272       1.188   8.628 -53.660  1.00 72.46           C  
ATOM   4464 HD21 LEU A 272       0.805   7.668 -54.007  1.00 72.46           H  
ATOM   4465 HD22 LEU A 272       1.836   9.052 -54.427  1.00 72.46           H  
ATOM   4466 HD23 LEU A 272       0.349   9.301 -53.481  1.00 72.46           H  
ATOM   4467  N   GLN A 273       5.099   4.983 -52.025  1.00 72.80           N  
ATOM   4468  H   GLN A 273       5.607   5.581 -52.661  1.00 72.80           H  
ATOM   4469  CA  GLN A 273       5.409   3.551 -52.016  1.00 72.80           C  
ATOM   4470  HA  GLN A 273       4.484   3.006 -52.208  1.00 72.80           H  
ATOM   4471  C   GLN A 273       5.934   3.084 -50.649  1.00 72.80           C  
ATOM   4472  CB  GLN A 273       6.399   3.219 -53.147  1.00 72.80           C  
ATOM   4473  HB2 GLN A 273       7.348   3.725 -52.965  1.00 72.80           H  
ATOM   4474  HB3 GLN A 273       5.990   3.576 -54.092  1.00 72.80           H  
ATOM   4475  O   GLN A 273       5.517   2.028 -50.169  1.00 72.80           O  
ATOM   4476  CG  GLN A 273       6.641   1.703 -53.248  1.00 72.80           C  
ATOM   4477  HG2 GLN A 273       7.064   1.340 -52.311  1.00 72.80           H  
ATOM   4478  HG3 GLN A 273       5.690   1.194 -53.408  1.00 72.80           H  
ATOM   4479  CD  GLN A 273       7.582   1.316 -54.383  1.00 72.80           C  
ATOM   4480  NE2 GLN A 273       8.616   0.550 -54.110  1.00 72.80           N  
ATOM   4481 HE21 GLN A 273       9.244   0.370 -54.880  1.00 72.80           H  
ATOM   4482 HE22 GLN A 273       8.808   0.271 -53.158  1.00 72.80           H  
ATOM   4483  OE1 GLN A 273       7.399   1.657 -55.539  1.00 72.80           O  
ATOM   4484  N   TYR A 274       6.800   3.869 -49.999  1.00 68.38           N  
ATOM   4485  H   TYR A 274       7.128   4.709 -50.455  1.00 68.38           H  
ATOM   4486  CA  TYR A 274       7.339   3.542 -48.676  1.00 68.38           C  
ATOM   4487  HA  TYR A 274       7.823   2.567 -48.735  1.00 68.38           H  
ATOM   4488  C   TYR A 274       6.222   3.445 -47.623  1.00 68.38           C  
ATOM   4489  CB  TYR A 274       8.403   4.582 -48.292  1.00 68.38           C  
ATOM   4490  HB2 TYR A 274       8.997   4.818 -49.175  1.00 68.38           H  
ATOM   4491  HB3 TYR A 274       7.917   5.506 -47.979  1.00 68.38           H  
ATOM   4492  O   TYR A 274       6.171   2.484 -46.850  1.00 68.38           O  
ATOM   4493  CG  TYR A 274       9.352   4.116 -47.203  1.00 68.38           C  
ATOM   4494  CD1 TYR A 274       8.971   4.174 -45.848  1.00 68.38           C  
ATOM   4495  HD1 TYR A 274       7.997   4.556 -45.579  1.00 68.38           H  
ATOM   4496  CD2 TYR A 274      10.625   3.622 -47.553  1.00 68.38           C  
ATOM   4497  HD2 TYR A 274      10.925   3.591 -48.590  1.00 68.38           H  
ATOM   4498  CE1 TYR A 274       9.859   3.737 -44.844  1.00 68.38           C  
ATOM   4499  HE1 TYR A 274       9.564   3.788 -43.806  1.00 68.38           H  
ATOM   4500  CE2 TYR A 274      11.513   3.181 -46.554  1.00 68.38           C  
ATOM   4501  HE2 TYR A 274      12.495   2.813 -46.814  1.00 68.38           H  
ATOM   4502  OH  TYR A 274      11.994   2.815 -44.237  1.00 68.38           O  
ATOM   4503  HH  TYR A 274      11.650   2.978 -43.356  1.00 68.38           H  
ATOM   4504  CZ  TYR A 274      11.133   3.239 -45.198  1.00 68.38           C  
ATOM   4505  N   GLN A 275       5.264   4.381 -47.647  1.00 64.83           N  
ATOM   4506  H   GLN A 275       5.360   5.154 -48.290  1.00 64.83           H  
ATOM   4507  CA  GLN A 275       4.071   4.316 -46.798  1.00 64.83           C  
ATOM   4508  HA  GLN A 275       4.399   4.224 -45.762  1.00 64.83           H  
ATOM   4509  C   GLN A 275       3.207   3.079 -47.115  1.00 64.83           C  
ATOM   4510  CB  GLN A 275       3.273   5.625 -46.937  1.00 64.83           C  
ATOM   4511  HB2 GLN A 275       3.937   6.470 -46.755  1.00 64.83           H  
ATOM   4512  HB3 GLN A 275       2.873   5.708 -47.948  1.00 64.83           H  
ATOM   4513  O   GLN A 275       2.772   2.381 -46.198  1.00 64.83           O  
ATOM   4514  CG  GLN A 275       2.120   5.671 -45.921  1.00 64.83           C  
ATOM   4515  HG2 GLN A 275       1.449   4.829 -46.093  1.00 64.83           H  
ATOM   4516  HG3 GLN A 275       2.531   5.573 -44.917  1.00 64.83           H  
ATOM   4517  CD  GLN A 275       1.278   6.943 -45.970  1.00 64.83           C  
ATOM   4518  NE2 GLN A 275       0.290   7.047 -45.108  1.00 64.83           N  
ATOM   4519 HE21 GLN A 275      -0.257   7.894 -45.168  1.00 64.83           H  
ATOM   4520 HE22 GLN A 275       0.104   6.293 -44.462  1.00 64.83           H  
ATOM   4521  OE1 GLN A 275       1.452   7.855 -46.760  1.00 64.83           O  
ATOM   4522  N   TYR A 276       2.995   2.771 -48.400  1.00 71.65           N  
ATOM   4523  H   TYR A 276       3.366   3.390 -49.106  1.00 71.65           H  
ATOM   4524  CA  TYR A 276       2.186   1.623 -48.838  1.00 71.65           C  
ATOM   4525  HA  TYR A 276       1.199   1.715 -48.385  1.00 71.65           H  
ATOM   4526  C   TYR A 276       2.766   0.269 -48.395  1.00 71.65           C  
ATOM   4527  CB  TYR A 276       2.031   1.659 -50.370  1.00 71.65           C  
ATOM   4528  HB2 TYR A 276       2.662   0.895 -50.824  1.00 71.65           H  
ATOM   4529  HB3 TYR A 276       2.383   2.613 -50.761  1.00 71.65           H  
ATOM   4530  O   TYR A 276       2.020  -0.665 -48.097  1.00 71.65           O  
ATOM   4531  CG  TYR A 276       0.605   1.467 -50.840  1.00 71.65           C  
ATOM   4532  CD1 TYR A 276       0.054   0.174 -50.926  1.00 71.65           C  
ATOM   4533  HD1 TYR A 276       0.649  -0.681 -50.641  1.00 71.65           H  
ATOM   4534  CD2 TYR A 276      -0.176   2.591 -51.172  1.00 71.65           C  
ATOM   4535  HD2 TYR A 276       0.250   3.580 -51.091  1.00 71.65           H  
ATOM   4536  CE1 TYR A 276      -1.276   0.003 -51.358  1.00 71.65           C  
ATOM   4537  HE1 TYR A 276      -1.714  -0.983 -51.416  1.00 71.65           H  
ATOM   4538  CE2 TYR A 276      -1.508   2.426 -51.598  1.00 71.65           C  
ATOM   4539  HE2 TYR A 276      -2.104   3.291 -51.846  1.00 71.65           H  
ATOM   4540  OH  TYR A 276      -3.342   0.963 -52.106  1.00 71.65           O  
ATOM   4541  HH  TYR A 276      -3.770   1.811 -52.248  1.00 71.65           H  
ATOM   4542  CZ  TYR A 276      -2.058   1.128 -51.693  1.00 71.65           C  
ATOM   4543  N   GLN A 277       4.096   0.155 -48.334  1.00 71.32           N  
ATOM   4544  H   GLN A 277       4.657   0.931 -48.656  1.00 71.32           H  
ATOM   4545  CA  GLN A 277       4.777  -1.051 -47.862  1.00 71.32           C  
ATOM   4546  HA  GLN A 277       4.274  -1.916 -48.294  1.00 71.32           H  
ATOM   4547  C   GLN A 277       4.694  -1.202 -46.332  1.00 71.32           C  
ATOM   4548  CB  GLN A 277       6.219  -1.034 -48.392  1.00 71.32           C  
ATOM   4549  HB2 GLN A 277       6.763  -0.195 -47.959  1.00 71.32           H  
ATOM   4550  HB3 GLN A 277       6.182  -0.902 -49.474  1.00 71.32           H  
ATOM   4551  O   GLN A 277       4.487  -2.312 -45.841  1.00 71.32           O  
ATOM   4552  CG  GLN A 277       6.959  -2.343 -48.077  1.00 71.32           C  
ATOM   4553  HG2 GLN A 277       6.352  -3.190 -48.397  1.00 71.32           H  
ATOM   4554  HG3 GLN A 277       7.106  -2.419 -47.000  1.00 71.32           H  
ATOM   4555  CD  GLN A 277       8.317  -2.456 -48.766  1.00 71.32           C  
ATOM   4556  NE2 GLN A 277       9.240  -3.198 -48.195  1.00 71.32           N  
ATOM   4557 HE21 GLN A 277      10.138  -3.221 -48.657  1.00 71.32           H  
ATOM   4558 HE22 GLN A 277       9.061  -3.642 -47.306  1.00 71.32           H  
ATOM   4559  OE1 GLN A 277       8.576  -1.920 -49.832  1.00 71.32           O  
ATOM   4560  N   GLN A 278       4.796  -0.099 -45.580  1.00 68.27           N  
ATOM   4561  H   GLN A 278       4.971   0.783 -46.040  1.00 68.27           H  
ATOM   4562  CA  GLN A 278       4.681  -0.108 -44.116  1.00 68.27           C  
ATOM   4563  HA  GLN A 278       5.396  -0.830 -43.721  1.00 68.27           H  
ATOM   4564  C   GLN A 278       3.285  -0.544 -43.635  1.00 68.27           C  
ATOM   4565  CB  GLN A 278       5.058   1.287 -43.587  1.00 68.27           C  
ATOM   4566  HB2 GLN A 278       4.381   2.032 -44.006  1.00 68.27           H  
ATOM   4567  HB3 GLN A 278       6.071   1.523 -43.914  1.00 68.27           H  
ATOM   4568  O   GLN A 278       3.178  -1.320 -42.683  1.00 68.27           O  
ATOM   4569  CG  GLN A 278       4.998   1.369 -42.054  1.00 68.27           C  
ATOM   4570  HG2 GLN A 278       3.970   1.234 -41.717  1.00 68.27           H  
ATOM   4571  HG3 GLN A 278       5.610   0.576 -41.625  1.00 68.27           H  
ATOM   4572  CD  GLN A 278       5.489   2.717 -41.542  1.00 68.27           C  
ATOM   4573  NE2 GLN A 278       6.759   2.853 -41.229  1.00 68.27           N  
ATOM   4574 HE21 GLN A 278       7.405   2.087 -41.355  1.00 68.27           H  
ATOM   4575 HE22 GLN A 278       7.036   3.774 -40.919  1.00 68.27           H  
ATOM   4576  OE1 GLN A 278       4.747   3.674 -41.411  1.00 68.27           O  
ATOM   4577  N   ASP A 279       2.222  -0.081 -44.298  1.00 66.55           N  
ATOM   4578  H   ASP A 279       2.370   0.593 -45.036  1.00 66.55           H  
ATOM   4579  CA  ASP A 279       0.837  -0.466 -43.984  1.00 66.55           C  
ATOM   4580  HA  ASP A 279       0.637  -0.256 -42.934  1.00 66.55           H  
ATOM   4581  C   ASP A 279       0.606  -1.975 -44.217  1.00 66.55           C  
ATOM   4582  CB  ASP A 279      -0.101   0.406 -44.834  1.00 66.55           C  
ATOM   4583  HB2 ASP A 279      -0.032   0.108 -45.880  1.00 66.55           H  
ATOM   4584  HB3 ASP A 279       0.223   1.445 -44.765  1.00 66.55           H  
ATOM   4585  O   ASP A 279       0.113  -2.694 -43.342  1.00 66.55           O  
ATOM   4586  CG  ASP A 279      -1.553   0.320 -44.362  1.00 66.55           C  
ATOM   4587  OD1 ASP A 279      -2.275  -0.567 -44.867  1.00 66.55           O  
ATOM   4588  OD2 ASP A 279      -1.925   1.156 -43.508  1.00 66.55           O  
ATOM   4589  N   GLN A 280       1.091  -2.488 -45.355  1.00 72.83           N  
ATOM   4590  H   GLN A 280       1.506  -1.846 -46.015  1.00 72.83           H  
ATOM   4591  CA  GLN A 280       0.966  -3.896 -45.739  1.00 72.83           C  
ATOM   4592  HA  GLN A 280      -0.095  -4.145 -45.748  1.00 72.83           H  
ATOM   4593  C   GLN A 280       1.660  -4.856 -44.756  1.00 72.83           C  
ATOM   4594  CB  GLN A 280       1.525  -4.056 -47.162  1.00 72.83           C  
ATOM   4595  HB2 GLN A 280       1.093  -3.277 -47.790  1.00 72.83           H  
ATOM   4596  HB3 GLN A 280       2.607  -3.923 -47.146  1.00 72.83           H  
ATOM   4597  O   GLN A 280       1.097  -5.899 -44.409  1.00 72.83           O  
ATOM   4598  CG  GLN A 280       1.187  -5.423 -47.777  1.00 72.83           C  
ATOM   4599  HG2 GLN A 280       1.593  -6.218 -47.152  1.00 72.83           H  
ATOM   4600  HG3 GLN A 280       0.104  -5.534 -47.824  1.00 72.83           H  
ATOM   4601  CD  GLN A 280       1.754  -5.581 -49.184  1.00 72.83           C  
ATOM   4602  NE2 GLN A 280       1.454  -4.683 -50.097  1.00 72.83           N  
ATOM   4603 HE21 GLN A 280       0.933  -3.857 -49.840  1.00 72.83           H  
ATOM   4604 HE22 GLN A 280       1.894  -4.806 -50.998  1.00 72.83           H  
ATOM   4605  OE1 GLN A 280       2.460  -6.523 -49.500  1.00 72.83           O  
ATOM   4606  N   GLU A 281       2.862  -4.521 -44.275  1.00 67.29           N  
ATOM   4607  H   GLU A 281       3.304  -3.673 -44.599  1.00 67.29           H  
ATOM   4608  CA  GLU A 281       3.554  -5.357 -43.286  1.00 67.29           C  
ATOM   4609  HA  GLU A 281       3.509  -6.388 -43.634  1.00 67.29           H  
ATOM   4610  C   GLU A 281       2.850  -5.322 -41.918  1.00 67.29           C  
ATOM   4611  CB  GLU A 281       5.041  -4.973 -43.199  1.00 67.29           C  
ATOM   4612  HB2 GLU A 281       5.452  -4.950 -44.208  1.00 67.29           H  
ATOM   4613  HB3 GLU A 281       5.148  -3.985 -42.751  1.00 67.29           H  
ATOM   4614  O   GLU A 281       2.731  -6.360 -41.259  1.00 67.29           O  
ATOM   4615  CG  GLU A 281       5.814  -6.012 -42.371  1.00 67.29           C  
ATOM   4616  HG2 GLU A 281       5.518  -5.929 -41.326  1.00 67.29           H  
ATOM   4617  HG3 GLU A 281       5.540  -7.012 -42.709  1.00 67.29           H  
ATOM   4618  CD  GLU A 281       7.334  -5.850 -42.496  1.00 67.29           C  
ATOM   4619  OE1 GLU A 281       7.946  -5.359 -41.521  1.00 67.29           O  
ATOM   4620  OE2 GLU A 281       7.874  -6.279 -43.541  1.00 67.29           O  
ATOM   4621  N   GLN A 282       2.283  -4.174 -41.524  1.00 72.50           N  
ATOM   4622  H   GLN A 282       2.378  -3.361 -42.115  1.00 72.50           H  
ATOM   4623  CA  GLN A 282       1.495  -4.058 -40.294  1.00 72.50           C  
ATOM   4624  HA  GLN A 282       2.112  -4.427 -39.474  1.00 72.50           H  
ATOM   4625  C   GLN A 282       0.222  -4.923 -40.343  1.00 72.50           C  
ATOM   4626  CB  GLN A 282       1.170  -2.579 -40.030  1.00 72.50           C  
ATOM   4627  HB2 GLN A 282       2.048  -1.977 -40.266  1.00 72.50           H  
ATOM   4628  HB3 GLN A 282       0.348  -2.259 -40.669  1.00 72.50           H  
ATOM   4629  O   GLN A 282      -0.096  -5.611 -39.369  1.00 72.50           O  
ATOM   4630  CG  GLN A 282       0.806  -2.347 -38.555  1.00 72.50           C  
ATOM   4631  HG2 GLN A 282      -0.012  -3.011 -38.275  1.00 72.50           H  
ATOM   4632  HG3 GLN A 282       1.672  -2.583 -37.936  1.00 72.50           H  
ATOM   4633  CD  GLN A 282       0.379  -0.913 -38.255  1.00 72.50           C  
ATOM   4634  NE2 GLN A 282       1.110   0.085 -38.702  1.00 72.50           N  
ATOM   4635 HE21 GLN A 282       1.872  -0.088 -39.342  1.00 72.50           H  
ATOM   4636 HE22 GLN A 282       0.742   1.011 -38.540  1.00 72.50           H  
ATOM   4637  OE1 GLN A 282      -0.603  -0.669 -37.575  1.00 72.50           O  
ATOM   4638  N   ALA A 283      -0.465  -4.972 -41.489  1.00 71.81           N  
ATOM   4639  H   ALA A 283      -0.198  -4.347 -42.236  1.00 71.81           H  
ATOM   4640  CA  ALA A 283      -1.604  -5.867 -41.700  1.00 71.81           C  
ATOM   4641  HA  ALA A 283      -2.345  -5.672 -40.924  1.00 71.81           H  
ATOM   4642  C   ALA A 283      -1.202  -7.355 -41.594  1.00 71.81           C  
ATOM   4643  CB  ALA A 283      -2.234  -5.531 -43.057  1.00 71.81           C  
ATOM   4644  HB1 ALA A 283      -3.120  -6.147 -43.215  1.00 71.81           H  
ATOM   4645  HB2 ALA A 283      -2.525  -4.480 -43.080  1.00 71.81           H  
ATOM   4646  HB3 ALA A 283      -1.522  -5.714 -43.861  1.00 71.81           H  
ATOM   4647  O   ALA A 283      -1.875  -8.139 -40.917  1.00 71.81           O  
ATOM   4648  N   MET A 284      -0.064  -7.744 -42.183  1.00 73.98           N  
ATOM   4649  H   MET A 284       0.438  -7.061 -42.733  1.00 73.98           H  
ATOM   4650  CA  MET A 284       0.467  -9.116 -42.107  1.00 73.98           C  
ATOM   4651  HA  MET A 284      -0.338  -9.803 -42.369  1.00 73.98           H  
ATOM   4652  C   MET A 284       0.972  -9.496 -40.699  1.00 73.98           C  
ATOM   4653  CB  MET A 284       1.593  -9.267 -43.141  1.00 73.98           C  
ATOM   4654  HB2 MET A 284       1.300  -8.779 -44.070  1.00 73.98           H  
ATOM   4655  HB3 MET A 284       2.491  -8.777 -42.765  1.00 73.98           H  
ATOM   4656  O   MET A 284       1.019 -10.677 -40.339  1.00 73.98           O  
ATOM   4657  CG  MET A 284       1.900 -10.740 -43.449  1.00 73.98           C  
ATOM   4658  HG2 MET A 284       1.113 -11.133 -44.092  1.00 73.98           H  
ATOM   4659  HG3 MET A 284       1.887 -11.319 -42.525  1.00 73.98           H  
ATOM   4660  SD  MET A 284       3.507 -11.044 -44.231  1.00 73.98           S  
ATOM   4661  CE  MET A 284       3.321 -10.071 -45.753  1.00 73.98           C  
ATOM   4662  HE1 MET A 284       4.205 -10.200 -46.377  1.00 73.98           H  
ATOM   4663  HE2 MET A 284       3.215  -9.014 -45.510  1.00 73.98           H  
ATOM   4664  HE3 MET A 284       2.441 -10.407 -46.302  1.00 73.98           H  
ATOM   4665  N   ALA A 285       1.369  -8.520 -39.880  1.00 73.96           N  
ATOM   4666  H   ALA A 285       1.441  -7.582 -40.249  1.00 73.96           H  
ATOM   4667  CA  ALA A 285       1.655  -8.729 -38.462  1.00 73.96           C  
ATOM   4668  HA  ALA A 285       2.262  -9.627 -38.350  1.00 73.96           H  
ATOM   4669  C   ALA A 285       0.364  -8.950 -37.651  1.00 73.96           C  
ATOM   4670  CB  ALA A 285       2.476  -7.541 -37.945  1.00 73.96           C  
ATOM   4671  HB1 ALA A 285       1.894  -6.621 -38.008  1.00 73.96           H  
ATOM   4672  HB2 ALA A 285       2.755  -7.712 -36.906  1.00 73.96           H  
ATOM   4673  HB3 ALA A 285       3.380  -7.426 -38.542  1.00 73.96           H  
ATOM   4674  O   ALA A 285       0.309  -9.860 -36.822  1.00 73.96           O  
ATOM   4675  N   GLN A 286      -0.691  -8.175 -37.930  1.00 77.15           N  
ATOM   4676  H   GLN A 286      -0.572  -7.437 -38.609  1.00 77.15           H  
ATOM   4677  CA  GLN A 286      -1.978  -8.266 -37.232  1.00 77.15           C  
ATOM   4678  HA  GLN A 286      -1.786  -8.169 -36.163  1.00 77.15           H  
ATOM   4679  C   GLN A 286      -2.677  -9.619 -37.451  1.00 77.15           C  
ATOM   4680  CB  GLN A 286      -2.864  -7.090 -37.675  1.00 77.15           C  
ATOM   4681  HB2 GLN A 286      -2.267  -6.178 -37.673  1.00 77.15           H  
ATOM   4682  HB3 GLN A 286      -3.223  -7.264 -38.690  1.00 77.15           H  
ATOM   4683  O   GLN A 286      -3.186 -10.201 -36.494  1.00 77.15           O  
ATOM   4684  CG  GLN A 286      -4.063  -6.883 -36.737  1.00 77.15           C  
ATOM   4685  HG2 GLN A 286      -3.701  -6.639 -35.738  1.00 77.15           H  
ATOM   4686  HG3 GLN A 286      -4.648  -7.801 -36.680  1.00 77.15           H  
ATOM   4687  CD  GLN A 286      -4.979  -5.760 -37.214  1.00 77.15           C  
ATOM   4688  NE2 GLN A 286      -4.510  -4.533 -37.283  1.00 77.15           N  
ATOM   4689 HE21 GLN A 286      -5.142  -3.838 -37.653  1.00 77.15           H  
ATOM   4690 HE22 GLN A 286      -3.540  -4.330 -37.086  1.00 77.15           H  
ATOM   4691  OE1 GLN A 286      -6.138  -5.964 -37.529  1.00 77.15           O  
ATOM   4692  N   GLN A 287      -2.655 -10.153 -38.679  1.00 75.46           N  
ATOM   4693  H   GLN A 287      -2.262  -9.604 -39.429  1.00 75.46           H  
ATOM   4694  CA  GLN A 287      -3.241 -11.466 -38.997  1.00 75.46           C  
ATOM   4695  HA  GLN A 287      -4.300 -11.455 -38.740  1.00 75.46           H  
ATOM   4696  C   GLN A 287      -2.603 -12.596 -38.173  1.00 75.46           C  
ATOM   4697  CB  GLN A 287      -3.106 -11.741 -40.504  1.00 75.46           C  
ATOM   4698  HB2 GLN A 287      -3.333 -12.789 -40.696  1.00 75.46           H  
ATOM   4699  HB3 GLN A 287      -2.080 -11.546 -40.817  1.00 75.46           H  
ATOM   4700  O   GLN A 287      -3.296 -13.294 -37.436  1.00 75.46           O  
ATOM   4701  CG  GLN A 287      -4.077 -10.878 -41.327  1.00 75.46           C  
ATOM   4702  HG2 GLN A 287      -5.098 -11.145 -41.057  1.00 75.46           H  
ATOM   4703  HG3 GLN A 287      -3.930  -9.824 -41.090  1.00 75.46           H  
ATOM   4704  CD  GLN A 287      -3.912 -11.048 -42.836  1.00 75.46           C  
ATOM   4705  NE2 GLN A 287      -4.841 -10.551 -43.622  1.00 75.46           N  
ATOM   4706 HE21 GLN A 287      -4.681 -10.667 -44.613  1.00 75.46           H  
ATOM   4707 HE22 GLN A 287      -5.635 -10.060 -43.237  1.00 75.46           H  
ATOM   4708  OE1 GLN A 287      -2.954 -11.600 -43.349  1.00 75.46           O  
ATOM   4709  N   ARG A 288      -1.268 -12.702 -38.193  1.00 78.35           N  
ATOM   4710  H   ARG A 288      -0.757 -12.063 -38.785  1.00 78.35           H  
ATOM   4711  CA  ARG A 288      -0.533 -13.780 -37.502  1.00 78.35           C  
ATOM   4712  HA  ARG A 288      -0.984 -14.730 -37.789  1.00 78.35           H  
ATOM   4713  C   ARG A 288      -0.651 -13.733 -35.974  1.00 78.35           C  
ATOM   4714  CB  ARG A 288       0.930 -13.775 -37.962  1.00 78.35           C  
ATOM   4715  HB2 ARG A 288       1.346 -12.775 -37.835  1.00 78.35           H  
ATOM   4716  HB3 ARG A 288       1.499 -14.470 -37.344  1.00 78.35           H  
ATOM   4717  O   ARG A 288      -0.477 -14.757 -35.316  1.00 78.35           O  
ATOM   4718  CG  ARG A 288       1.046 -14.222 -39.430  1.00 78.35           C  
ATOM   4719  HG2 ARG A 288       0.658 -15.238 -39.516  1.00 78.35           H  
ATOM   4720  HG3 ARG A 288       0.449 -13.576 -40.073  1.00 78.35           H  
ATOM   4721  CD  ARG A 288       2.499 -14.208 -39.916  1.00 78.35           C  
ATOM   4722  HD2 ARG A 288       3.109 -14.772 -39.210  1.00 78.35           H  
ATOM   4723  HD3 ARG A 288       2.538 -14.702 -40.886  1.00 78.35           H  
ATOM   4724  NE  ARG A 288       3.009 -12.830 -40.059  1.00 78.35           N  
ATOM   4725  HE  ARG A 288       2.310 -12.102 -40.100  1.00 78.35           H  
ATOM   4726  NH1 ARG A 288       5.247 -13.320 -40.225  1.00 78.35           N  
ATOM   4727 HH11 ARG A 288       6.193 -13.005 -40.386  1.00 78.35           H  
ATOM   4728 HH12 ARG A 288       5.023 -14.300 -40.133  1.00 78.35           H  
ATOM   4729  NH2 ARG A 288       4.558 -11.201 -40.386  1.00 78.35           N  
ATOM   4730 HH21 ARG A 288       3.808 -10.526 -40.440  1.00 78.35           H  
ATOM   4731 HH22 ARG A 288       5.501 -10.898 -40.583  1.00 78.35           H  
ATOM   4732  CZ  ARG A 288       4.266 -12.459 -40.219  1.00 78.35           C  
ATOM   4733  N   TRP A 289      -0.971 -12.571 -35.400  1.00 68.35           N  
ATOM   4734  H   TRP A 289      -1.077 -11.761 -35.994  1.00 68.35           H  
ATOM   4735  CA  TRP A 289      -1.315 -12.448 -33.979  1.00 68.35           C  
ATOM   4736  HA  TRP A 289      -0.579 -12.990 -33.385  1.00 68.35           H  
ATOM   4737  C   TRP A 289      -2.688 -13.063 -33.653  1.00 68.35           C  
ATOM   4738  CB  TRP A 289      -1.257 -10.968 -33.583  1.00 68.35           C  
ATOM   4739  HB2 TRP A 289      -0.265 -10.581 -33.816  1.00 68.35           H  
ATOM   4740  HB3 TRP A 289      -1.975 -10.409 -34.183  1.00 68.35           H  
ATOM   4741  O   TRP A 289      -2.854 -13.677 -32.598  1.00 68.35           O  
ATOM   4742  CG  TRP A 289      -1.545 -10.695 -32.140  1.00 68.35           C  
ATOM   4743  CD1 TRP A 289      -0.642 -10.759 -31.136  1.00 68.35           C  
ATOM   4744  HD1 TRP A 289       0.400 -11.011 -31.265  1.00 68.35           H  
ATOM   4745  CD2 TRP A 289      -2.822 -10.359 -31.510  1.00 68.35           C  
ATOM   4746  CE2 TRP A 289      -2.607 -10.220 -30.106  1.00 68.35           C  
ATOM   4747  CE3 TRP A 289      -4.140 -10.167 -31.979  1.00 68.35           C  
ATOM   4748  HE3 TRP A 289      -4.340 -10.276 -33.035  1.00 68.35           H  
ATOM   4749  NE1 TRP A 289      -1.263 -10.475 -29.935  1.00 68.35           N  
ATOM   4750  HE1 TRP A 289      -0.783 -10.489 -29.047  1.00 68.35           H  
ATOM   4751  CH2 TRP A 289      -4.937  -9.688 -29.717  1.00 68.35           C  
ATOM   4752  HH2 TRP A 289      -5.743  -9.426 -29.048  1.00 68.35           H  
ATOM   4753  CZ2 TRP A 289      -3.640  -9.893 -29.215  1.00 68.35           C  
ATOM   4754  HZ2 TRP A 289      -3.439  -9.794 -28.158  1.00 68.35           H  
ATOM   4755  CZ3 TRP A 289      -5.185  -9.831 -31.095  1.00 68.35           C  
ATOM   4756  HZ3 TRP A 289      -6.181  -9.678 -31.482  1.00 68.35           H  
ATOM   4757  N   LEU A 290      -3.658 -12.945 -34.566  1.00 80.22           N  
ATOM   4758  H   LEU A 290      -3.446 -12.487 -35.440  1.00 80.22           H  
ATOM   4759  CA  LEU A 290      -4.985 -13.548 -34.425  1.00 80.22           C  
ATOM   4760  HA  LEU A 290      -5.333 -13.353 -33.411  1.00 80.22           H  
ATOM   4761  C   LEU A 290      -4.936 -15.075 -34.608  1.00 80.22           C  
ATOM   4762  CB  LEU A 290      -5.935 -12.862 -35.425  1.00 80.22           C  
ATOM   4763  HB2 LEU A 290      -5.640 -13.147 -36.435  1.00 80.22           H  
ATOM   4764  HB3 LEU A 290      -5.824 -11.782 -35.337  1.00 80.22           H  
ATOM   4765  O   LEU A 290      -5.542 -15.800 -33.818  1.00 80.22           O  
ATOM   4766  CG  LEU A 290      -7.420 -13.220 -35.241  1.00 80.22           C  
ATOM   4767  HG  LEU A 290      -7.549 -14.301 -35.284  1.00 80.22           H  
ATOM   4768  CD1 LEU A 290      -7.979 -12.701 -33.912  1.00 80.22           C  
ATOM   4769 HD11 LEU A 290      -7.500 -13.216 -33.080  1.00 80.22           H  
ATOM   4770 HD12 LEU A 290      -7.808 -11.628 -33.826  1.00 80.22           H  
ATOM   4771 HD13 LEU A 290      -9.049 -12.902 -33.861  1.00 80.22           H  
ATOM   4772  CD2 LEU A 290      -8.237 -12.592 -36.372  1.00 80.22           C  
ATOM   4773 HD21 LEU A 290      -7.879 -12.972 -37.329  1.00 80.22           H  
ATOM   4774 HD22 LEU A 290      -9.287 -12.860 -36.262  1.00 80.22           H  
ATOM   4775 HD23 LEU A 290      -8.132 -11.507 -36.355  1.00 80.22           H  
ATOM   4776  N   ASP A 291      -4.159 -15.564 -35.581  1.00 76.55           N  
ATOM   4777  H   ASP A 291      -3.771 -14.914 -36.250  1.00 76.55           H  
ATOM   4778  CA  ASP A 291      -3.944 -17.002 -35.812  1.00 76.55           C  
ATOM   4779  HA  ASP A 291      -4.896 -17.473 -36.054  1.00 76.55           H  
ATOM   4780  C   ASP A 291      -3.367 -17.691 -34.562  1.00 76.55           C  
ATOM   4781  CB  ASP A 291      -2.983 -17.211 -36.998  1.00 76.55           C  
ATOM   4782  HB2 ASP A 291      -2.019 -16.764 -36.754  1.00 76.55           H  
ATOM   4783  HB3 ASP A 291      -2.827 -18.282 -37.131  1.00 76.55           H  
ATOM   4784  O   ASP A 291      -3.905 -18.688 -34.075  1.00 76.55           O  
ATOM   4785  CG  ASP A 291      -3.480 -16.632 -38.325  1.00 76.55           C  
ATOM   4786  OD1 ASP A 291      -4.696 -16.751 -38.598  1.00 76.55           O  
ATOM   4787  OD2 ASP A 291      -2.623 -16.080 -39.055  1.00 76.55           O  
ATOM   4788  N   GLN A 292      -2.315 -17.100 -33.979  1.00 78.88           N  
ATOM   4789  H   GLN A 292      -1.924 -16.289 -34.437  1.00 78.88           H  
ATOM   4790  CA  GLN A 292      -1.657 -17.594 -32.764  1.00 78.88           C  
ATOM   4791  HA  GLN A 292      -1.333 -18.619 -32.941  1.00 78.88           H  
ATOM   4792  C   GLN A 292      -2.591 -17.612 -31.540  1.00 78.88           C  
ATOM   4793  CB  GLN A 292      -0.418 -16.717 -32.516  1.00 78.88           C  
ATOM   4794  HB2 GLN A 292       0.199 -16.741 -33.414  1.00 78.88           H  
ATOM   4795  HB3 GLN A 292      -0.729 -15.687 -32.343  1.00 78.88           H  
ATOM   4796  O   GLN A 292      -2.444 -18.458 -30.656  1.00 78.88           O  
ATOM   4797  CG  GLN A 292       0.429 -17.191 -31.325  1.00 78.88           C  
ATOM   4798  HG2 GLN A 292       0.641 -18.254 -31.435  1.00 78.88           H  
ATOM   4799  HG3 GLN A 292      -0.122 -17.040 -30.397  1.00 78.88           H  
ATOM   4800  CD  GLN A 292       1.748 -16.435 -31.237  1.00 78.88           C  
ATOM   4801  NE2 GLN A 292       2.686 -16.709 -32.117  1.00 78.88           N  
ATOM   4802 HE21 GLN A 292       3.541 -16.176 -32.045  1.00 78.88           H  
ATOM   4803 HE22 GLN A 292       2.513 -17.400 -32.833  1.00 78.88           H  
ATOM   4804  OE1 GLN A 292       1.969 -15.592 -30.382  1.00 78.88           O  
ATOM   4805  N   GLN A 293      -3.570 -16.705 -31.484  1.00 75.28           N  
ATOM   4806  H   GLN A 293      -3.649 -16.036 -32.237  1.00 75.28           H  
ATOM   4807  CA  GLN A 293      -4.594 -16.702 -30.438  1.00 75.28           C  
ATOM   4808  HA  GLN A 293      -4.100 -16.815 -29.474  1.00 75.28           H  
ATOM   4809  C   GLN A 293      -5.573 -17.877 -30.604  1.00 75.28           C  
ATOM   4810  CB  GLN A 293      -5.318 -15.346 -30.467  1.00 75.28           C  
ATOM   4811  HB2 GLN A 293      -6.024 -15.324 -31.297  1.00 75.28           H  
ATOM   4812  HB3 GLN A 293      -4.580 -14.559 -30.622  1.00 75.28           H  
ATOM   4813  O   GLN A 293      -5.965 -18.499 -29.616  1.00 75.28           O  
ATOM   4814  CG  GLN A 293      -6.065 -15.054 -29.159  1.00 75.28           C  
ATOM   4815  HG2 GLN A 293      -6.760 -15.867 -28.948  1.00 75.28           H  
ATOM   4816  HG3 GLN A 293      -5.345 -14.987 -28.344  1.00 75.28           H  
ATOM   4817  CD  GLN A 293      -6.853 -13.749 -29.223  1.00 75.28           C  
ATOM   4818  NE2 GLN A 293      -6.253 -12.652 -29.631  1.00 75.28           N  
ATOM   4819 HE21 GLN A 293      -5.302 -12.670 -29.972  1.00 75.28           H  
ATOM   4820 HE22 GLN A 293      -6.829 -11.826 -29.699  1.00 75.28           H  
ATOM   4821  OE1 GLN A 293      -8.022 -13.680 -28.885  1.00 75.28           O  
ATOM   4822  N   GLN A 294      -5.939 -18.209 -31.847  1.00 75.26           N  
ATOM   4823  H   GLN A 294      -5.556 -17.682 -32.619  1.00 75.26           H  
ATOM   4824  CA  GLN A 294      -6.882 -19.287 -32.147  1.00 75.26           C  
ATOM   4825  HA  GLN A 294      -7.714 -19.205 -31.447  1.00 75.26           H  
ATOM   4826  C   GLN A 294      -6.260 -20.681 -31.961  1.00 75.26           C  
ATOM   4827  CB  GLN A 294      -7.429 -19.098 -33.569  1.00 75.26           C  
ATOM   4828  HB2 GLN A 294      -7.570 -18.035 -33.768  1.00 75.26           H  
ATOM   4829  HB3 GLN A 294      -6.715 -19.492 -34.292  1.00 75.26           H  
ATOM   4830  O   GLN A 294      -6.892 -21.555 -31.368  1.00 75.26           O  
ATOM   4831  CG  GLN A 294      -8.784 -19.803 -33.726  1.00 75.26           C  
ATOM   4832  HG2 GLN A 294      -9.536 -19.267 -33.148  1.00 75.26           H  
ATOM   4833  HG3 GLN A 294      -8.713 -20.820 -33.341  1.00 75.26           H  
ATOM   4834  CD  GLN A 294      -9.239 -19.880 -35.177  1.00 75.26           C  
ATOM   4835  NE2 GLN A 294      -9.328 -18.774 -35.885  1.00 75.26           N  
ATOM   4836 HE21 GLN A 294      -9.553 -18.895 -36.862  1.00 75.26           H  
ATOM   4837 HE22 GLN A 294      -9.003 -17.896 -35.506  1.00 75.26           H  
ATOM   4838  OE1 GLN A 294      -9.529 -20.945 -35.695  1.00 75.26           O  
ATOM   4839  N   GLU A 295      -5.010 -20.884 -32.392  1.00 74.44           N  
ATOM   4840  H   GLU A 295      -4.557 -20.147 -32.914  1.00 74.44           H  
ATOM   4841  CA  GLU A 295      -4.263 -22.133 -32.166  1.00 74.44           C  
ATOM   4842  HA  GLU A 295      -4.785 -22.960 -32.648  1.00 74.44           H  
ATOM   4843  C   GLU A 295      -4.162 -22.453 -30.663  1.00 74.44           C  
ATOM   4844  CB  GLU A 295      -2.864 -21.997 -32.797  1.00 74.44           C  
ATOM   4845  HB2 GLU A 295      -2.976 -21.741 -33.851  1.00 74.44           H  
ATOM   4846  HB3 GLU A 295      -2.331 -21.184 -32.305  1.00 74.44           H  
ATOM   4847  O   GLU A 295      -4.477 -23.561 -30.220  1.00 74.44           O  
ATOM   4848  CG  GLU A 295      -2.034 -23.285 -32.690  1.00 74.44           C  
ATOM   4849  HG2 GLU A 295      -2.532 -24.075 -33.253  1.00 74.44           H  
ATOM   4850  HG3 GLU A 295      -1.981 -23.602 -31.649  1.00 74.44           H  
ATOM   4851  CD  GLU A 295      -0.605 -23.075 -33.210  1.00 74.44           C  
ATOM   4852  OE1 GLU A 295       0.189 -22.448 -32.470  1.00 74.44           O  
ATOM   4853  OE2 GLU A 295      -0.309 -23.556 -34.327  1.00 74.44           O  
ATOM   4854  N   GLN A 296      -3.810 -21.446 -29.856  1.00 78.85           N  
ATOM   4855  H   GLN A 296      -3.564 -20.565 -30.283  1.00 78.85           H  
ATOM   4856  CA  GLN A 296      -3.701 -21.568 -28.402  1.00 78.85           C  
ATOM   4857  HA  GLN A 296      -3.010 -22.382 -28.183  1.00 78.85           H  
ATOM   4858  C   GLN A 296      -5.048 -21.903 -27.734  1.00 78.85           C  
ATOM   4859  CB  GLN A 296      -3.106 -20.255 -27.874  1.00 78.85           C  
ATOM   4860  HB2 GLN A 296      -3.850 -19.461 -27.942  1.00 78.85           H  
ATOM   4861  HB3 GLN A 296      -2.262 -19.991 -28.513  1.00 78.85           H  
ATOM   4862  O   GLN A 296      -5.081 -22.649 -26.753  1.00 78.85           O  
ATOM   4863  CG  GLN A 296      -2.593 -20.358 -26.431  1.00 78.85           C  
ATOM   4864  HG2 GLN A 296      -3.424 -20.593 -25.766  1.00 78.85           H  
ATOM   4865  HG3 GLN A 296      -1.856 -21.158 -26.370  1.00 78.85           H  
ATOM   4866  CD  GLN A 296      -1.939 -19.061 -25.960  1.00 78.85           C  
ATOM   4867  NE2 GLN A 296      -0.997 -18.515 -26.699  1.00 78.85           N  
ATOM   4868 HE21 GLN A 296      -0.631 -17.630 -26.377  1.00 78.85           H  
ATOM   4869 HE22 GLN A 296      -0.790 -18.893 -27.612  1.00 78.85           H  
ATOM   4870  OE1 GLN A 296      -2.241 -18.521 -24.908  1.00 78.85           O  
ATOM   4871  N   GLN A 297      -6.159 -21.396 -28.278  1.00 78.22           N  
ATOM   4872  H   GLN A 297      -6.062 -20.790 -29.080  1.00 78.22           H  
ATOM   4873  CA  GLN A 297      -7.512 -21.689 -27.801  1.00 78.22           C  
ATOM   4874  HA  GLN A 297      -7.525 -21.570 -26.718  1.00 78.22           H  
ATOM   4875  C   GLN A 297      -7.923 -23.141 -28.100  1.00 78.22           C  
ATOM   4876  CB  GLN A 297      -8.467 -20.648 -28.406  1.00 78.22           C  
ATOM   4877  HB2 GLN A 297      -8.082 -19.656 -28.169  1.00 78.22           H  
ATOM   4878  HB3 GLN A 297      -8.489 -20.751 -29.491  1.00 78.22           H  
ATOM   4879  O   GLN A 297      -8.376 -23.840 -27.191  1.00 78.22           O  
ATOM   4880  CG  GLN A 297      -9.903 -20.745 -27.877  1.00 78.22           C  
ATOM   4881  HG2 GLN A 297     -10.373 -21.656 -28.250  1.00 78.22           H  
ATOM   4882  HG3 GLN A 297      -9.891 -20.780 -26.788  1.00 78.22           H  
ATOM   4883  CD  GLN A 297     -10.722 -19.541 -28.329  1.00 78.22           C  
ATOM   4884  NE2 GLN A 297     -10.659 -18.430 -27.626  1.00 78.22           N  
ATOM   4885 HE21 GLN A 297     -11.181 -17.652 -28.002  1.00 78.22           H  
ATOM   4886 HE22 GLN A 297     -10.059 -18.364 -26.816  1.00 78.22           H  
ATOM   4887  OE1 GLN A 297     -11.401 -19.548 -29.339  1.00 78.22           O  
ATOM   4888  N   GLN A 298      -7.688 -23.632 -29.323  1.00 79.81           N  
ATOM   4889  H   GLN A 298      -7.294 -23.018 -30.022  1.00 79.81           H  
ATOM   4890  CA  GLN A 298      -7.957 -25.032 -29.688  1.00 79.81           C  
ATOM   4891  HA  GLN A 298      -9.006 -25.255 -29.490  1.00 79.81           H  
ATOM   4892  C   GLN A 298      -7.115 -26.016 -28.854  1.00 79.81           C  
ATOM   4893  CB  GLN A 298      -7.681 -25.254 -31.186  1.00 79.81           C  
ATOM   4894  HB2 GLN A 298      -6.658 -24.954 -31.413  1.00 79.81           H  
ATOM   4895  HB3 GLN A 298      -7.773 -26.321 -31.389  1.00 79.81           H  
ATOM   4896  O   GLN A 298      -7.621 -27.042 -28.392  1.00 79.81           O  
ATOM   4897  CG  GLN A 298      -8.645 -24.501 -32.120  1.00 79.81           C  
ATOM   4898  HG2 GLN A 298      -9.671 -24.794 -31.896  1.00 79.81           H  
ATOM   4899  HG3 GLN A 298      -8.555 -23.428 -31.952  1.00 79.81           H  
ATOM   4900  CD  GLN A 298      -8.372 -24.796 -33.596  1.00 79.81           C  
ATOM   4901  NE2 GLN A 298      -8.672 -23.889 -34.501  1.00 79.81           N  
ATOM   4902 HE21 GLN A 298      -8.452 -24.123 -35.459  1.00 79.81           H  
ATOM   4903 HE22 GLN A 298      -9.068 -22.992 -34.261  1.00 79.81           H  
ATOM   4904  OE1 GLN A 298      -7.897 -25.855 -33.976  1.00 79.81           O  
ATOM   4905  N   LEU A 299      -5.842 -25.686 -28.606  1.00 78.95           N  
ATOM   4906  H   LEU A 299      -5.470 -24.862 -29.058  1.00 78.95           H  
ATOM   4907  CA  LEU A 299      -4.935 -26.492 -27.783  1.00 78.95           C  
ATOM   4908  HA  LEU A 299      -4.912 -27.499 -28.199  1.00 78.95           H  
ATOM   4909  C   LEU A 299      -5.408 -26.607 -26.321  1.00 78.95           C  
ATOM   4910  CB  LEU A 299      -3.530 -25.869 -27.894  1.00 78.95           C  
ATOM   4911  HB2 LEU A 299      -3.573 -24.851 -27.509  1.00 78.95           H  
ATOM   4912  HB3 LEU A 299      -3.258 -25.812 -28.948  1.00 78.95           H  
ATOM   4913  O   LEU A 299      -5.260 -27.666 -25.705  1.00 78.95           O  
ATOM   4914  CG  LEU A 299      -2.419 -26.626 -27.143  1.00 78.95           C  
ATOM   4915  HG  LEU A 299      -2.658 -26.669 -26.081  1.00 78.95           H  
ATOM   4916  CD1 LEU A 299      -2.223 -28.052 -27.664  1.00 78.95           C  
ATOM   4917 HD11 LEU A 299      -3.114 -28.647 -27.463  1.00 78.95           H  
ATOM   4918 HD12 LEU A 299      -2.037 -28.032 -28.738  1.00 78.95           H  
ATOM   4919 HD13 LEU A 299      -1.377 -28.519 -27.160  1.00 78.95           H  
ATOM   4920  CD2 LEU A 299      -1.095 -25.876 -27.298  1.00 78.95           C  
ATOM   4921 HD21 LEU A 299      -0.308 -26.389 -26.746  1.00 78.95           H  
ATOM   4922 HD22 LEU A 299      -1.201 -24.864 -26.909  1.00 78.95           H  
ATOM   4923 HD23 LEU A 299      -0.821 -25.821 -28.352  1.00 78.95           H  
ATOM   4924  N   ALA A 300      -6.000 -25.544 -25.768  1.00 75.87           N  
ATOM   4925  H   ALA A 300      -6.080 -24.699 -26.316  1.00 75.87           H  
ATOM   4926  CA  ALA A 300      -6.565 -25.549 -24.420  1.00 75.87           C  
ATOM   4927  HA  ALA A 300      -5.840 -25.998 -23.741  1.00 75.87           H  
ATOM   4928  C   ALA A 300      -7.854 -26.388 -24.327  1.00 75.87           C  
ATOM   4929  CB  ALA A 300      -6.789 -24.096 -23.983  1.00 75.87           C  
ATOM   4930  HB1 ALA A 300      -7.516 -23.615 -24.637  1.00 75.87           H  
ATOM   4931  HB2 ALA A 300      -7.164 -24.076 -22.959  1.00 75.87           H  
ATOM   4932  HB3 ALA A 300      -5.850 -23.546 -24.031  1.00 75.87           H  
ATOM   4933  O   ALA A 300      -7.999 -27.193 -23.404  1.00 75.87           O  
ATOM   4934  N   GLU A 301      -8.769 -26.254 -25.293  1.00 71.91           N  
ATOM   4935  H   GLU A 301      -8.612 -25.571 -26.021  1.00 71.91           H  
ATOM   4936  CA  GLU A 301     -10.035 -27.001 -25.307  1.00 71.91           C  
ATOM   4937  HA  GLU A 301     -10.535 -26.852 -24.350  1.00 71.91           H  
ATOM   4938  C   GLU A 301      -9.810 -28.515 -25.469  1.00 71.91           C
[truncated: 397,557 more chars]
