# Supplementary material for: A glutamine-based single α-helix scaffold to target globular proteins
Source: Nat Commun. 2022 Nov 18;13:7073. doi: 10.1038/s41467-022-34793-6 (PMC9674830; doi:10.1038/s41467-022-34793-6)
Supplement: Supplementary file 7 — Supplementary Data 4 [file 41467_2022_34793_MOESM7_ESM.zip › ColabFold_p37n/p37n_no_MSAs/Q3V2A7.pdb]

ATOM      1  N   MET A   1     -42.837  16.822  86.582  1.00 61.58           N  
ATOM      2  H   MET A   1     -42.822  17.741  87.001  1.00 61.58           H  
ATOM      3  H2  MET A   1     -41.891  16.537  86.374  1.00 61.58           H  
ATOM      4  H3  MET A   1     -43.238  16.165  87.236  1.00 61.58           H  
ATOM      5  CA  MET A   1     -43.633  16.839  85.336  1.00 61.58           C  
ATOM      6  HA  MET A   1     -43.609  15.837  84.906  1.00 61.58           H  
ATOM      7  C   MET A   1     -42.995  17.713  84.264  1.00 61.58           C  
ATOM      8  CB  MET A   1     -45.110  17.190  85.567  1.00 61.58           C  
ATOM      9  HB2 MET A   1     -45.501  17.706  84.691  1.00 61.58           H  
ATOM     10  HB3 MET A   1     -45.217  17.845  86.432  1.00 61.58           H  
ATOM     11  O   MET A   1     -42.904  17.243  83.145  1.00 61.58           O  
ATOM     12  CG  MET A   1     -45.927  15.906  85.757  1.00 61.58           C  
ATOM     13  HG2 MET A   1     -45.766  15.270  84.886  1.00 61.58           H  
ATOM     14  HG3 MET A   1     -45.570  15.371  86.637  1.00 61.58           H  
ATOM     15  SD  MET A   1     -47.712  16.164  85.917  1.00 61.58           S  
ATOM     16  CE  MET A   1     -47.830  16.780  87.618  1.00 61.58           C  
ATOM     17  HE1 MET A   1     -47.421  16.042  88.307  1.00 61.58           H  
ATOM     18  HE2 MET A   1     -48.879  16.952  87.862  1.00 61.58           H  
ATOM     19  HE3 MET A   1     -47.287  17.719  87.714  1.00 61.58           H  
ATOM     20  N   GLU A   2     -42.499  18.919  84.566  1.00 63.95           N  
ATOM     21  H   GLU A   2     -42.699  19.381  85.441  1.00 63.95           H  
ATOM     22  CA  GLU A   2     -41.850  19.769  83.542  1.00 63.95           C  
ATOM     23  HA  GLU A   2     -42.549  19.941  82.724  1.00 63.95           H  
ATOM     24  C   GLU A   2     -40.612  19.115  82.901  1.00 63.95           C  
ATOM     25  CB  GLU A   2     -41.509  21.137  84.149  1.00 63.95           C  
ATOM     26  HB2 GLU A   2     -40.876  21.688  83.454  1.00 63.95           H  
ATOM     27  HB3 GLU A   2     -40.961  20.979  85.078  1.00 63.95           H  
ATOM     28  O   GLU A   2     -40.545  19.034  81.680  1.00 63.95           O  
ATOM     29  CG  GLU A   2     -42.787  21.953  84.407  1.00 63.95           C  
ATOM     30  HG2 GLU A   2     -43.456  21.370  85.040  1.00 63.95           H  
ATOM     31  HG3 GLU A   2     -43.290  22.120  83.454  1.00 63.95           H  
ATOM     32  CD  GLU A   2     -42.521  23.298  85.096  1.00 63.95           C  
ATOM     33  OE1 GLU A   2     -43.432  24.151  85.039  1.00 63.95           O  
ATOM     34  OE2 GLU A   2     -41.458  23.417  85.743  1.00 63.95           O  
ATOM     35  N   ASN A   3     -39.701  18.523  83.688  1.00 67.46           N  
ATOM     36  H   ASN A   3     -39.696  18.765  84.668  1.00 67.46           H  
ATOM     37  CA  ASN A   3     -38.513  17.849  83.131  1.00 67.46           C  
ATOM     38  HA  ASN A   3     -37.968  18.566  82.518  1.00 67.46           H  
ATOM     39  C   ASN A   3     -38.846  16.674  82.191  1.00 67.46           C  
ATOM     40  CB  ASN A   3     -37.585  17.385  84.273  1.00 67.46           C  
ATOM     41  HB2 ASN A   3     -38.152  16.837  85.025  1.00 67.46           H  
ATOM     42  HB3 ASN A   3     -36.838  16.710  83.856  1.00 67.46           H  
ATOM     43  O   ASN A   3     -38.183  16.511  81.173  1.00 67.46           O  
ATOM     44  CG  ASN A   3     -36.826  18.522  84.935  1.00 67.46           C  
ATOM     45  ND2 ASN A   3     -36.120  18.254  86.007  1.00 67.46           N  
ATOM     46 HD21 ASN A   3     -35.590  19.032  86.373  1.00 67.46           H  
ATOM     47 HD22 ASN A   3     -35.965  17.299  86.300  1.00 67.46           H  
ATOM     48  OD1 ASN A   3     -36.869  19.664  84.524  1.00 67.46           O  
ATOM     49  N   SER A   4     -39.887  15.886  82.489  1.00 77.33           N  
ATOM     50  H   SER A   4     -40.460  16.108  83.291  1.00 77.33           H  
ATOM     51  CA  SER A   4     -40.293  14.751  81.644  1.00 77.33           C  
ATOM     52  HA  SER A   4     -39.403  14.186  81.368  1.00 77.33           H  
ATOM     53  C   SER A   4     -40.957  15.195  80.337  1.00 77.33           C  
ATOM     54  CB  SER A   4     -41.223  13.808  82.420  1.00 77.33           C  
ATOM     55  HB2 SER A   4     -41.599  13.037  81.747  1.00 77.33           H  
ATOM     56  HB3 SER A   4     -40.648  13.322  83.207  1.00 77.33           H  
ATOM     57  O   SER A   4     -40.813  14.527  79.319  1.00 77.33           O  
ATOM     58  OG  SER A   4     -42.314  14.505  83.011  1.00 77.33           O  
ATOM     59  HG  SER A   4     -42.820  14.902  82.298  1.00 77.33           H  
ATOM     60  N   VAL A   5     -41.676  16.326  80.348  1.00 82.82           N  
ATOM     61  H   VAL A   5     -41.706  16.878  81.194  1.00 82.82           H  
ATOM     62  CA  VAL A   5     -42.256  16.906  79.125  1.00 82.82           C  
ATOM     63  HA  VAL A   5     -42.743  16.117  78.552  1.00 82.82           H  
ATOM     64  C   VAL A   5     -41.148  17.471  78.235  1.00 82.82           C  
ATOM     65  CB  VAL A   5     -43.317  17.972  79.463  1.00 82.82           C  
ATOM     66  HB  VAL A   5     -42.884  18.713  80.135  1.00 82.82           H  
ATOM     67  O   VAL A   5     -41.155  17.219  77.032  1.00 82.82           O  
ATOM     68  CG1 VAL A   5     -43.845  18.690  78.216  1.00 82.82           C  
ATOM     69 HG11 VAL A   5     -44.223  17.966  77.494  1.00 82.82           H  
ATOM     70 HG12 VAL A   5     -43.050  19.272  77.750  1.00 82.82           H  
ATOM     71 HG13 VAL A   5     -44.645  19.378  78.491  1.00 82.82           H  
ATOM     72  CG2 VAL A   5     -44.528  17.328  80.156  1.00 82.82           C  
ATOM     73 HG21 VAL A   5     -44.219  16.785  81.049  1.00 82.82           H  
ATOM     74 HG22 VAL A   5     -45.238  18.102  80.446  1.00 82.82           H  
ATOM     75 HG23 VAL A   5     -45.017  16.632  79.474  1.00 82.82           H  
ATOM     76  N   SER A   6     -40.160  18.155  78.820  1.00 84.28           N  
ATOM     77  H   SER A   6     -40.237  18.404  79.796  1.00 84.28           H  
ATOM     78  CA  SER A   6     -38.995  18.657  78.085  1.00 84.28           C  
ATOM     79  HA  SER A   6     -39.342  19.318  77.291  1.00 84.28           H  
ATOM     80  C   SER A   6     -38.188  17.526  77.437  1.00 84.28           C  
ATOM     81  CB  SER A   6     -38.094  19.479  79.009  1.00 84.28           C  
ATOM     82  HB2 SER A   6     -37.222  19.820  78.451  1.00 84.28           H  
ATOM     83  HB3 SER A   6     -37.765  18.862  79.845  1.00 84.28           H  
ATOM     84  O   SER A   6     -37.846  17.620  76.262  1.00 84.28           O  
ATOM     85  OG  SER A   6     -38.808  20.600  79.494  1.00 84.28           O  
ATOM     86  HG  SER A   6     -38.251  21.085  80.108  1.00 84.28           H  
ATOM     87  N   GLU A   7     -37.944  16.423  78.147  1.00 86.41           N  
ATOM     88  H   GLU A   7     -38.213  16.393  79.120  1.00 86.41           H  
ATOM     89  CA  GLU A   7     -37.224  15.263  77.602  1.00 86.41           C  
ATOM     90  HA  GLU A   7     -36.269  15.598  77.198  1.00 86.41           H  
ATOM     91  C   GLU A   7     -37.989  14.583  76.454  1.00 86.41           C  
ATOM     92  CB  GLU A   7     -36.937  14.295  78.756  1.00 86.41           C  
ATOM     93  HB2 GLU A   7     -36.484  14.864  79.568  1.00 86.41           H  
ATOM     94  HB3 GLU A   7     -37.877  13.872  79.111  1.00 86.41           H  
ATOM     95  O   GLU A   7     -37.412  14.321  75.398  1.00 86.41           O  
ATOM     96  CG  GLU A   7     -35.974  13.165  78.367  1.00 86.41           C  
ATOM     97  HG2 GLU A   7     -36.443  12.548  77.600  1.00 86.41           H  
ATOM     98  HG3 GLU A   7     -35.072  13.608  77.945  1.00 86.41           H  
ATOM     99  CD  GLU A   7     -35.590  12.278  79.564  1.00 86.41           C  
ATOM    100  OE1 GLU A   7     -34.698  11.421  79.377  1.00 86.41           O  
ATOM    101  OE2 GLU A   7     -36.180  12.454  80.659  1.00 86.41           O  
ATOM    102  N   ALA A   8     -39.305  14.390  76.601  1.00 88.10           N  
ATOM    103  H   ALA A   8     -39.733  14.602  77.491  1.00 88.10           H  
ATOM    104  CA  ALA A   8     -40.148  13.860  75.529  1.00 88.10           C  
ATOM    105  HA  ALA A   8     -39.736  12.904  75.205  1.00 88.10           H  
ATOM    106  C   ALA A   8     -40.179  14.787  74.300  1.00 88.10           C  
ATOM    107  CB  ALA A   8     -41.556  13.621  76.085  1.00 88.10           C  
ATOM    108  HB1 ALA A   8     -41.990  14.562  76.424  1.00 88.10           H  
ATOM    109  HB2 ALA A   8     -42.187  13.194  75.306  1.00 88.10           H  
ATOM    110  HB3 ALA A   8     -41.507  12.926  76.923  1.00 88.10           H  
ATOM    111  O   ALA A   8     -40.163  14.309  73.166  1.00 88.10           O  
ATOM    112  N   SER A   9     -40.184  16.109  74.512  1.00 88.94           N  
ATOM    113  H   SER A   9     -40.255  16.443  75.462  1.00 88.94           H  
ATOM    114  CA  SER A   9     -40.136  17.087  73.420  1.00 88.94           C  
ATOM    115  HA  SER A   9     -40.898  16.810  72.692  1.00 88.94           H  
ATOM    116  C   SER A   9     -38.797  17.073  72.676  1.00 88.94           C  
ATOM    117  CB  SER A   9     -40.491  18.489  73.926  1.00 88.94           C  
ATOM    118  HB2 SER A   9     -40.687  19.130  73.067  1.00 88.94           H  
ATOM    119  HB3 SER A   9     -41.403  18.432  74.520  1.00 88.94           H  
ATOM    120  O   SER A   9     -38.794  17.115  71.449  1.00 88.94           O  
ATOM    121  OG  SER A   9     -39.471  19.089  74.701  1.00 88.94           O  
ATOM    122  HG  SER A   9     -39.006  18.432  75.224  1.00 88.94           H  
ATOM    123  N   LEU A  10     -37.673  16.924  73.389  1.00 91.34           N  
ATOM    124  H   LEU A  10     -37.740  16.878  74.396  1.00 91.34           H  
ATOM    125  CA  LEU A  10     -36.346  16.782  72.783  1.00 91.34           C  
ATOM    126  HA  LEU A  10     -36.191  17.591  72.070  1.00 91.34           H  
ATOM    127  C   LEU A  10     -36.229  15.479  71.988  1.00 91.34           C  
ATOM    128  CB  LEU A  10     -35.266  16.840  73.880  1.00 91.34           C  
ATOM    129  HB2 LEU A  10     -35.562  16.182  74.697  1.00 91.34           H  
ATOM    130  HB3 LEU A  10     -34.332  16.452  73.472  1.00 91.34           H  
ATOM    131  O   LEU A  10     -35.697  15.487  70.882  1.00 91.34           O  
ATOM    132  CG  LEU A  10     -34.995  18.249  74.435  1.00 91.34           C  
ATOM    133  HG  LEU A  10     -35.933  18.719  74.730  1.00 91.34           H  
ATOM    134  CD1 LEU A  10     -34.092  18.148  75.666  1.00 91.34           C  
ATOM    135 HD11 LEU A  10     -33.907  19.143  76.069  1.00 91.34           H  
ATOM    136 HD12 LEU A  10     -34.587  17.547  76.429  1.00 91.34           H  
ATOM    137 HD13 LEU A  10     -33.144  17.681  75.398  1.00 91.34           H  
ATOM    138  CD2 LEU A  10     -34.295  19.143  73.407  1.00 91.34           C  
ATOM    139 HD21 LEU A  10     -33.370  18.676  73.069  1.00 91.34           H  
ATOM    140 HD22 LEU A  10     -34.068  20.111  73.855  1.00 91.34           H  
ATOM    141 HD23 LEU A  10     -34.945  19.310  72.549  1.00 91.34           H  
ATOM    142  N   TYR A  11     -36.769  14.375  72.512  1.00 92.12           N  
ATOM    143  H   TYR A  11     -37.144  14.417  73.449  1.00 92.12           H  
ATOM    144  CA  TYR A  11     -36.794  13.098  71.800  1.00 92.12           C  
ATOM    145  HA  TYR A  11     -35.777  12.848  71.497  1.00 92.12           H  
ATOM    146  C   TYR A  11     -37.641  13.168  70.522  1.00 92.12           C  
ATOM    147  CB  TYR A  11     -37.304  12.002  72.740  1.00 92.12           C  
ATOM    148  HB2 TYR A  11     -36.642  11.940  73.604  1.00 92.12           H  
ATOM    149  HB3 TYR A  11     -38.295  12.271  73.105  1.00 92.12           H  
ATOM    150  O   TYR A  11     -37.202  12.721  69.466  1.00 92.12           O  
ATOM    151  CG  TYR A  11     -37.370  10.641  72.076  1.00 92.12           C  
ATOM    152  CD1 TYR A  11     -38.597  10.151  71.588  1.00 92.12           C  
ATOM    153  HD1 TYR A  11     -39.497  10.738  71.698  1.00 92.12           H  
ATOM    154  CD2 TYR A  11     -36.193   9.888  71.908  1.00 92.12           C  
ATOM    155  HD2 TYR A  11     -35.252  10.278  72.269  1.00 92.12           H  
ATOM    156  CE1 TYR A  11     -38.648   8.901  70.943  1.00 92.12           C  
ATOM    157  HE1 TYR A  11     -39.581   8.514  70.560  1.00 92.12           H  
ATOM    158  CE2 TYR A  11     -36.239   8.637  71.264  1.00 92.12           C  
ATOM    159  HE2 TYR A  11     -35.334   8.061  71.141  1.00 92.12           H  
ATOM    160  OH  TYR A  11     -37.528   6.935  70.162  1.00 92.12           O  
ATOM    161  HH  TYR A  11     -36.664   6.522  70.094  1.00 92.12           H  
ATOM    162  CZ  TYR A  11     -37.471   8.142  70.783  1.00 92.12           C  
ATOM    163  N   LEU A  12     -38.836  13.766  70.589  1.00 92.40           N  
ATOM    164  H   LEU A  12     -39.158  14.108  71.483  1.00 92.40           H  
ATOM    165  CA  LEU A  12     -39.683  13.968  69.409  1.00 92.40           C  
ATOM    166  HA  LEU A  12     -39.823  13.008  68.912  1.00 92.40           H  
ATOM    167  C   LEU A  12     -39.017  14.885  68.376  1.00 92.40           C  
ATOM    168  CB  LEU A  12     -41.048  14.529  69.841  1.00 92.40           C  
ATOM    169  HB2 LEU A  12     -41.529  14.994  68.981  1.00 92.40           H  
ATOM    170  HB3 LEU A  12     -40.884  15.310  70.584  1.00 92.40           H  
ATOM    171  O   LEU A  12     -39.110  14.607  67.182  1.00 92.40           O  
ATOM    172  CG  LEU A  12     -42.002  13.465  70.410  1.00 92.40           C  
ATOM    173  HG  LEU A  12     -41.482  12.855  71.148  1.00 92.40           H  
ATOM    174  CD1 LEU A  12     -43.188  14.149  71.093  1.00 92.40           C  
ATOM    175 HD11 LEU A  12     -43.862  13.396  71.500  1.00 92.40           H  
ATOM    176 HD12 LEU A  12     -42.821  14.769  71.912  1.00 92.40           H  
ATOM    177 HD13 LEU A  12     -43.723  14.773  70.377  1.00 92.40           H  
ATOM    178  CD2 LEU A  12     -42.557  12.554  69.310  1.00 92.40           C  
ATOM    179 HD21 LEU A  12     -41.749  11.993  68.841  1.00 92.40           H  
ATOM    180 HD22 LEU A  12     -43.066  13.148  68.551  1.00 92.40           H  
ATOM    181 HD23 LEU A  12     -43.260  11.842  69.742  1.00 92.40           H  
ATOM    182  N   GLN A  13     -38.317  15.933  68.817  1.00 91.80           N  
ATOM    183  H   GLN A  13     -38.309  16.138  69.806  1.00 91.80           H  
ATOM    184  CA  GLN A  13     -37.565  16.815  67.925  1.00 91.80           C  
ATOM    185  HA  GLN A  13     -38.249  17.168  67.153  1.00 91.80           H  
ATOM    186  C   GLN A  13     -36.426  16.065  67.217  1.00 91.80           C  
ATOM    187  CB  GLN A  13     -37.057  18.029  68.720  1.00 91.80           C  
ATOM    188  HB2 GLN A  13     -37.882  18.458  69.289  1.00 91.80           H  
ATOM    189  HB3 GLN A  13     -36.291  17.707  69.425  1.00 91.80           H  
ATOM    190  O   GLN A  13     -36.305  16.173  66.001  1.00 91.80           O  
ATOM    191  CG  GLN A  13     -36.472  19.124  67.816  1.00 91.80           C  
ATOM    192  HG2 GLN A  13     -36.082  19.929  68.440  1.00 91.80           H  
ATOM    193  HG3 GLN A  13     -35.638  18.717  67.244  1.00 91.80           H  
ATOM    194  CD  GLN A  13     -37.506  19.719  66.866  1.00 91.80           C  
ATOM    195  NE2 GLN A  13     -37.204  19.811  65.589  1.00 91.80           N  
ATOM    196 HE21 GLN A  13     -37.923  20.143  64.962  1.00 91.80           H  
ATOM    197 HE22 GLN A  13     -36.338  19.430  65.236  1.00 91.80           H  
ATOM    198  OE1 GLN A  13     -38.602  20.102  67.252  1.00 91.80           O  
ATOM    199  N   ASP A  14     -35.663  15.234  67.934  1.00 93.91           N  
ATOM    200  H   ASP A  14     -35.785  15.208  68.936  1.00 93.91           H  
ATOM    201  CA  ASP A  14     -34.615  14.384  67.346  1.00 93.91           C  
ATOM    202  HA  ASP A  14     -33.904  15.016  66.813  1.00 93.91           H  
ATOM    203  C   ASP A  14     -35.183  13.378  66.325  1.00 93.91           C  
ATOM    204  CB  ASP A  14     -33.863  13.674  68.484  1.00 93.91           C  
ATOM    205  HB2 ASP A  14     -34.583  13.172  69.131  1.00 93.91           H  
ATOM    206  HB3 ASP A  14     -33.342  14.420  69.085  1.00 93.91           H  
ATOM    207  O   ASP A  14     -34.596  13.167  65.263  1.00 93.91           O  
ATOM    208  CG  ASP A  14     -32.850  12.638  67.985  1.00 93.91           C  
ATOM    209  OD1 ASP A  14     -31.771  13.013  67.481  1.00 93.91           O  
ATOM    210  OD2 ASP A  14     -33.137  11.419  68.115  1.00 93.91           O  
ATOM    211  N   GLN A  15     -36.357  12.791  66.590  1.00 94.61           N  
ATOM    212  H   GLN A  15     -36.795  12.980  67.480  1.00 94.61           H  
ATOM    213  CA  GLN A  15     -37.034  11.922  65.617  1.00 94.61           C  
ATOM    214  HA  GLN A  15     -36.327  11.165  65.278  1.00 94.61           H  
ATOM    215  C   GLN A  15     -37.476  12.689  64.363  1.00 94.61           C  
ATOM    216  CB  GLN A  15     -38.242  11.216  66.257  1.00 94.61           C  
ATOM    217  HB2 GLN A  15     -38.800  10.704  65.472  1.00 94.61           H  
ATOM    218  HB3 GLN A  15     -38.902  11.959  66.703  1.00 94.61           H  
ATOM    219  O   GLN A  15     -37.306  12.186  63.250  1.00 94.61           O  
ATOM    220  CG  GLN A  15     -37.869  10.179  67.325  1.00 94.61           C  
ATOM    221  HG2 GLN A  15     -38.779   9.718  67.707  1.00 94.61           H  
ATOM    222  HG3 GLN A  15     -37.372  10.671  68.161  1.00 94.61           H  
ATOM    223  CD  GLN A  15     -36.961   9.077  66.796  1.00 94.61           C  
ATOM    224  NE2 GLN A  15     -35.773   8.923  67.336  1.00 94.61           N  
ATOM    225 HE21 GLN A  15     -35.452   9.590  68.023  1.00 94.61           H  
ATOM    226 HE22 GLN A  15     -35.233   8.153  66.968  1.00 94.61           H  
ATOM    227  OE1 GLN A  15     -37.283   8.338  65.881  1.00 94.61           O  
ATOM    228  N   LEU A  16     -38.006  13.907  64.517  1.00 94.50           N  
ATOM    229  H   LEU A  16     -38.107  14.272  65.453  1.00 94.50           H  
ATOM    230  CA  LEU A  16     -38.390  14.760  63.390  1.00 94.50           C  
ATOM    231  HA  LEU A  16     -39.008  14.178  62.706  1.00 94.50           H  
ATOM    232  C   LEU A  16     -37.175  15.214  62.573  1.00 94.50           C  
ATOM    233  CB  LEU A  16     -39.190  15.973  63.895  1.00 94.50           C  
ATOM    234  HB2 LEU A  16     -39.244  16.712  63.096  1.00 94.50           H  
ATOM    235  HB3 LEU A  16     -38.646  16.429  64.723  1.00 94.50           H  
ATOM    236  O   LEU A  16     -37.246  15.204  61.345  1.00 94.50           O  
ATOM    237  CG  LEU A  16     -40.625  15.649  64.349  1.00 94.50           C  
ATOM    238  HG  LEU A  16     -40.612  14.858  65.098  1.00 94.50           H  
ATOM    239  CD1 LEU A  16     -41.253  16.899  64.967  1.00 94.50           C  
ATOM    240 HD11 LEU A  16     -41.293  17.704  64.233  1.00 94.50           H  
ATOM    241 HD12 LEU A  16     -42.260  16.671  65.318  1.00 94.50           H  
ATOM    242 HD13 LEU A  16     -40.653  17.220  65.818  1.00 94.50           H  
ATOM    243  CD2 LEU A  16     -41.516  15.200  63.186  1.00 94.50           C  
ATOM    244 HD21 LEU A  16     -41.500  15.945  62.391  1.00 94.50           H  
ATOM    245 HD22 LEU A  16     -42.539  15.068  63.539  1.00 94.50           H  
ATOM    246 HD23 LEU A  16     -41.168  14.243  62.795  1.00 94.50           H  
ATOM    247  N   ASP A  17     -36.057  15.546  63.218  1.00 94.23           N  
ATOM    248  H   ASP A  17     -36.082  15.609  64.226  1.00 94.23           H  
ATOM    249  CA  ASP A  17     -34.820  15.939  62.538  1.00 94.23           C  
ATOM    250  HA  ASP A  17     -35.057  16.702  61.796  1.00 94.23           H  
ATOM    251  C   ASP A  17     -34.199  14.756  61.776  1.00 94.23           C  
ATOM    252  CB  ASP A  17     -33.833  16.554  63.546  1.00 94.23           C  
ATOM    253  HB2 ASP A  17     -32.863  16.654  63.059  1.00 94.23           H  
ATOM    254  HB3 ASP A  17     -33.714  15.876  64.391  1.00 94.23           H  
ATOM    255  O   ASP A  17     -33.762  14.913  60.632  1.00 94.23           O  
ATOM    256  CG  ASP A  17     -34.249  17.947  64.051  1.00 94.23           C  
ATOM    257  OD1 ASP A  17     -35.049  18.635  63.369  1.00 94.23           O  
ATOM    258  OD2 ASP A  17     -33.744  18.357  65.118  1.00 94.23           O  
ATOM    259  N   LYS A  18     -34.242  13.539  62.336  1.00 94.18           N  
ATOM    260  H   LYS A  18     -34.564  13.475  63.292  1.00 94.18           H  
ATOM    261  CA  LYS A  18     -33.858  12.307  61.622  1.00 94.18           C  
ATOM    262  HA  LYS A  18     -32.840  12.413  61.248  1.00 94.18           H  
ATOM    263  C   LYS A  18     -34.739  12.061  60.402  1.00 94.18           C  
ATOM    264  CB  LYS A  18     -33.928  11.105  62.572  1.00 94.18           C  
ATOM    265  HB2 LYS A  18     -33.924  10.181  61.994  1.00 94.18           H  
ATOM    266  HB3 LYS A  18     -34.854  11.149  63.145  1.00 94.18           H  
ATOM    267  O   LYS A  18     -34.219  11.800  59.318  1.00 94.18           O  
ATOM    268  CG  LYS A  18     -32.726  11.089  63.518  1.00 94.18           C  
ATOM    269  HG2 LYS A  18     -32.584  12.077  63.955  1.00 94.18           H  
ATOM    270  HG3 LYS A  18     -31.832  10.829  62.952  1.00 94.18           H  
ATOM    271  CD  LYS A  18     -32.937  10.077  64.644  1.00 94.18           C  
ATOM    272  HD2 LYS A  18     -33.813  10.375  65.220  1.00 94.18           H  
ATOM    273  HD3 LYS A  18     -33.082   9.077  64.236  1.00 94.18           H  
ATOM    274  CE  LYS A  18     -31.698  10.120  65.536  1.00 94.18           C  
ATOM    275  HE2 LYS A  18     -31.472  11.166  65.745  1.00 94.18           H  
ATOM    276  HE3 LYS A  18     -30.853   9.686  65.002  1.00 94.18           H  
ATOM    277  NZ  LYS A  18     -31.933   9.437  66.820  1.00 94.18           N  
ATOM    278  HZ1 LYS A  18     -32.298   8.502  66.710  1.00 94.18           H  
ATOM    279  HZ2 LYS A  18     -31.101   9.471  67.392  1.00 94.18           H  
ATOM    280  HZ3 LYS A  18     -32.587  10.016  67.327  1.00 94.18           H  
ATOM    281  N   LEU A  19     -36.058  12.185  60.555  1.00 92.83           N  
ATOM    282  H   LEU A  19     -36.415  12.386  61.478  1.00 92.83           H  
ATOM    283  CA  LEU A  19     -37.004  12.007  59.454  1.00 92.83           C  
ATOM    284  HA  LEU A  19     -36.829  11.024  59.016  1.00 92.83           H  
ATOM    285  C   LEU A  19     -36.782  13.059  58.357  1.00 92.83           C  
ATOM    286  CB  LEU A  19     -38.439  12.069  60.003  1.00 92.83           C  
ATOM    287  HB2 LEU A  19     -38.464  11.653  61.010  1.00 92.83           H  
ATOM    288  HB3 LEU A  19     -38.746  13.112  60.084  1.00 92.83           H  
ATOM    289  O   LEU A  19     -36.749  12.727  57.174  1.00 92.83           O  
ATOM    290  CG  LEU A  19     -39.426  11.283  59.117  1.00 92.83           C  
ATOM    291  HG  LEU A  19     -38.966  11.052  58.156  1.00 92.83           H  
ATOM    292  CD1 LEU A  19     -39.821   9.972  59.801  1.00 92.83           C  
ATOM    293 HD11 LEU A  19     -38.929   9.377  59.993  1.00 92.83           H  
ATOM    294 HD12 LEU A  19     -40.487   9.406  59.151  1.00 92.83           H  
ATOM    295 HD13 LEU A  19     -40.327  10.176  60.746  1.00 92.83           H  
ATOM    296  CD2 LEU A  19     -40.695  12.087  58.846  1.00 92.83           C  
ATOM    297 HD21 LEU A  19     -40.435  13.017  58.340  1.00 92.83           H  
ATOM    298 HD22 LEU A  19     -41.363  11.512  58.206  1.00 92.83           H  
ATOM    299 HD23 LEU A  19     -41.199  12.316  59.785  1.00 92.83           H  
ATOM    300  N   ARG A  20     -36.553  14.317  58.750  1.00 93.17           N  
ATOM    301  H   ARG A  20     -36.624  14.521  59.737  1.00 93.17           H  
ATOM    302  CA  ARG A  20     -36.208  15.415  57.844  1.00 93.17           C  
ATOM    303  HA  ARG A  20     -36.993  15.514  57.094  1.00 93.17           H  
ATOM    304  C   ARG A  20     -34.915  15.132  57.086  1.00 93.17           C  
ATOM    305  CB  ARG A  20     -36.117  16.713  58.653  1.00 93.17           C  
ATOM    306  HB2 ARG A  20     -37.056  16.864  59.186  1.00 93.17           H  
ATOM    307  HB3 ARG A  20     -35.311  16.637  59.384  1.00 93.17           H  
ATOM    308  O   ARG A  20     -34.891  15.307  55.875  1.00 93.17           O  
ATOM    309  CG  ARG A  20     -35.862  17.916  57.746  1.00 93.17           C  
ATOM    310  HG2 ARG A  20     -34.910  17.800  57.227  1.00 93.17           H  
ATOM    311  HG3 ARG A  20     -36.664  17.995  57.013  1.00 93.17           H  
ATOM    312  CD  ARG A  20     -35.808  19.185  58.586  1.00 93.17           C  
ATOM    313  HD2 ARG A  20     -36.718  19.246  59.183  1.00 93.17           H  
ATOM    314  HD3 ARG A  20     -34.947  19.134  59.253  1.00 93.17           H  
ATOM    315  NE  ARG A  20     -35.691  20.356  57.712  1.00 93.17           N  
ATOM    316  HE  ARG A  20     -35.229  20.194  56.829  1.00 93.17           H  
ATOM    317  NH1 ARG A  20     -36.390  21.908  59.247  1.00 93.17           N  
ATOM    318 HH11 ARG A  20     -36.313  21.192  59.955  1.00 93.17           H  
ATOM    319 HH12 ARG A  20     -36.607  22.862  59.498  1.00 93.17           H  
ATOM    320  NH2 ARG A  20     -36.007  22.512  57.120  1.00 93.17           N  
ATOM    321 HH21 ARG A  20     -36.226  23.474  57.340  1.00 93.17           H  
ATOM    322 HH22 ARG A  20     -35.649  22.239  56.216  1.00 93.17           H  
ATOM    323  CZ  ARG A  20     -36.033  21.585  58.031  1.00 93.17           C  
ATOM    324  N   THR A  21     -33.888  14.627  57.767  1.00 93.43           N  
ATOM    325  H   THR A  21     -33.984  14.551  58.769  1.00 93.43           H  
ATOM    326  CA  THR A  21     -32.605  14.259  57.146  1.00 93.43           C  
ATOM    327  HA  THR A  21     -32.203  15.134  56.634  1.00 93.43           H  
ATOM    328  C   THR A  21     -32.781  13.146  56.107  1.00 93.43           C  
ATOM    329  CB  THR A  21     -31.585  13.821  58.211  1.00 93.43           C  
ATOM    330  HB  THR A  21     -31.902  12.882  58.663  1.00 93.43           H  
ATOM    331  O   THR A  21     -32.209  13.218  55.020  1.00 93.43           O  
ATOM    332  CG2 THR A  21     -30.184  13.648  57.621  1.00 93.43           C  
ATOM    333 HG21 THR A  21     -29.482  13.418  58.423  1.00 93.43           H  
ATOM    334 HG22 THR A  21     -29.875  14.571  57.129  1.00 93.43           H  
ATOM    335 HG23 THR A  21     -30.173  12.833  56.899  1.00 93.43           H  
ATOM    336  OG1 THR A  21     -31.453  14.790  59.225  1.00 93.43           O  
ATOM    337  HG1 THR A  21     -32.278  14.861  59.711  1.00 93.43           H  
ATOM    338  N   ILE A  22     -33.614  12.136  56.393  1.00 92.40           N  
ATOM    339  H   ILE A  22     -34.040  12.112  57.308  1.00 92.40           H  
ATOM    340  CA  ILE A  22     -33.935  11.059  55.440  1.00 92.40           C  
ATOM    341  HA  ILE A  22     -33.001  10.644  55.060  1.00 92.40           H  
ATOM    342  C   ILE A  22     -34.696  11.615  54.228  1.00 92.40           C  
ATOM    343  CB  ILE A  22     -34.714   9.920  56.141  1.00 92.40           C  
ATOM    344  HB  ILE A  22     -35.576  10.352  56.648  1.00 92.40           H  
ATOM    345  O   ILE A  22     -34.352  11.291  53.093  1.00 92.40           O  
ATOM    346  CG1 ILE A  22     -33.820   9.218  57.189  1.00 92.40           C  
ATOM    347 HG12 ILE A  22     -33.295   9.962  57.789  1.00 92.40           H  
ATOM    348 HG13 ILE A  22     -33.062   8.622  56.680  1.00 92.40           H  
ATOM    349  CG2 ILE A  22     -35.226   8.881  55.121  1.00 92.40           C  
ATOM    350 HG21 ILE A  22     -35.935   9.335  54.429  1.00 92.40           H  
ATOM    351 HG22 ILE A  22     -34.393   8.467  54.553  1.00 92.40           H  
ATOM    352 HG23 ILE A  22     -35.751   8.070  55.625  1.00 92.40           H  
ATOM    353  CD1 ILE A  22     -34.597   8.318  58.160  1.00 92.40           C  
ATOM    354 HD11 ILE A  22     -35.025   7.463  57.638  1.00 92.40           H  
ATOM    355 HD12 ILE A  22     -35.391   8.890  58.639  1.00 92.40           H  
ATOM    356 HD13 ILE A  22     -33.917   7.949  58.928  1.00 92.40           H  
ATOM    357  N   ILE A  23     -35.689  12.486  54.442  1.00 89.08           N  
ATOM    358  H   ILE A  23     -35.935  12.706  55.397  1.00 89.08           H  
ATOM    359  CA  ILE A  23     -36.456  13.116  53.356  1.00 89.08           C  
ATOM    360  HA  ILE A  23     -36.818  12.329  52.693  1.00 89.08           H  
ATOM    361  C   ILE A  23     -35.562  14.025  52.503  1.00 89.08           C  
ATOM    362  CB  ILE A  23     -37.688  13.866  53.915  1.00 89.08           C  
ATOM    363  HB  ILE A  23     -37.356  14.527  54.716  1.00 89.08           H  
ATOM    364  O   ILE A  23     -35.639  13.963  51.280  1.00 89.08           O  
ATOM    365  CG1 ILE A  23     -38.713  12.859  54.486  1.00 89.08           C  
ATOM    366 HG12 ILE A  23     -38.205  12.138  55.126  1.00 89.08           H  
ATOM    367 HG13 ILE A  23     -39.168  12.301  53.668  1.00 89.08           H  
ATOM    368  CG2 ILE A  23     -38.361  14.727  52.826  1.00 89.08           C  
ATOM    369 HG21 ILE A  23     -38.623  14.110  51.966  1.00 89.08           H  
ATOM    370 HG22 ILE A  23     -39.258  15.211  53.211  1.00 89.08           H  
ATOM    371 HG23 ILE A  23     -37.686  15.522  52.508  1.00 89.08           H  
ATOM    372  CD1 ILE A  23     -39.822  13.510  55.324  1.00 89.08           C  
ATOM    373 HD11 ILE A  23     -39.382  14.118  56.114  1.00 89.08           H  
ATOM    374 HD12 ILE A  23     -40.429  12.726  55.778  1.00 89.08           H  
ATOM    375 HD13 ILE A  23     -40.471  14.127  54.701  1.00 89.08           H  
ATOM    376  N   GLU A  24     -34.688  14.832  53.108  1.00 90.20           N  
ATOM    377  H   GLU A  24     -34.687  14.872  54.117  1.00 90.20           H  
ATOM    378  CA  GLU A  24     -33.723  15.678  52.393  1.00 90.20           C  
ATOM    379  HA  GLU A  24     -34.256  16.285  51.661  1.00 90.20           H  
ATOM    380  C   GLU A  24     -32.712  14.830  51.600  1.00 90.20           C  
ATOM    381  CB  GLU A  24     -33.017  16.632  53.379  1.00 90.20           C  
ATOM    382  HB2 GLU A  24     -32.691  16.068  54.253  1.00 90.20           H  
ATOM    383  HB3 GLU A  24     -32.137  17.050  52.891  1.00 90.20           H  
ATOM    384  O   GLU A  24     -32.418  15.151  50.449  1.00 90.20           O  
ATOM    385  CG  GLU A  24     -33.928  17.803  53.813  1.00 90.20           C  
ATOM    386  HG2 GLU A  24     -34.872  17.401  54.183  1.00 90.20           H  
ATOM    387  HG3 GLU A  24     -34.158  18.401  52.931  1.00 90.20           H  
ATOM    388  CD  GLU A  24     -33.328  18.724  54.898  1.00 90.20           C  
ATOM    389  OE1 GLU A  24     -34.077  19.617  55.387  1.00 90.20           O  
ATOM    390  OE2 GLU A  24     -32.141  18.547  55.244  1.00 90.20           O  
ATOM    391  N   SER A  25     -32.252  13.698  52.148  1.00 88.68           N  
ATOM    392  H   SER A  25     -32.501  13.502  53.107  1.00 88.68           H  
ATOM    393  CA  SER A  25     -31.409  12.728  51.433  1.00 88.68           C  
ATOM    394  HA  SER A  25     -30.541  13.253  51.035  1.00 88.68           H  
ATOM    395  C   SER A  25     -32.142  12.074  50.253  1.00 88.68           C  
ATOM    396  CB  SER A  25     -30.919  11.658  52.415  1.00 88.68           C  
ATOM    397  HB2 SER A  25     -31.774  11.146  52.855  1.00 88.68           H  
ATOM    398  HB3 SER A  25     -30.350  12.133  53.215  1.00 88.68           H  
ATOM    399  O   SER A  25     -31.584  11.962  49.157  1.00 88.68           O  
ATOM    400  OG  SER A  25     -30.103  10.708  51.757  1.00 88.68           O  
ATOM    401  HG  SER A  25     -29.316  11.143  51.424  1.00 88.68           H  
ATOM    402  N   MET A  26     -33.411  11.701  50.434  1.00 87.60           N  
ATOM    403  H   MET A  26     -33.795  11.780  51.365  1.00 87.60           H  
ATOM    404  CA  MET A  26     -34.255  11.111  49.393  1.00 87.60           C  
ATOM    405  HA  MET A  26     -33.712  10.286  48.932  1.00 87.60           H  
ATOM    406  C   MET A  26     -34.600  12.125  48.291  1.00 87.60           C  
ATOM    407  CB  MET A  26     -35.515  10.544  50.060  1.00 87.60           C  
ATOM    408  HB2 MET A  26     -35.220   9.875  50.868  1.00 87.60           H  
ATOM    409  HB3 MET A  26     -36.086  11.368  50.488  1.00 87.60           H  
ATOM    410  O   MET A  26     -34.529  11.792  47.108  1.00 87.60           O  
ATOM    411  CG  MET A  26     -36.398   9.755  49.088  1.00 87.60           C  
ATOM    412  HG2 MET A  26     -36.691  10.400  48.260  1.00 87.60           H  
ATOM    413  HG3 MET A  26     -35.816   8.927  48.683  1.00 87.60           H  
ATOM    414  SD  MET A  26     -37.906   9.077  49.835  1.00 87.60           S  
ATOM    415  CE  MET A  26     -38.760  10.600  50.324  1.00 87.60           C  
ATOM    416  HE1 MET A  26     -38.839  11.270  49.468  1.00 87.60           H  
ATOM    417  HE2 MET A  26     -39.761  10.350  50.678  1.00 87.60           H  
ATOM    418  HE3 MET A  26     -38.215  11.093  51.130  1.00 87.60           H  
ATOM    419  N   LEU A  27     -34.914  13.375  48.648  1.00 85.80           N  
ATOM    420  H   LEU A  27     -34.979  13.578  49.635  1.00 85.80           H  
ATOM    421  CA  LEU A  27     -35.148  14.474  47.705  1.00 85.80           C  
ATOM    422  HA  LEU A  27     -35.863  14.148  46.950  1.00 85.80           H  
ATOM    423  C   LEU A  27     -33.866  14.861  46.964  1.00 85.80           C  
ATOM    424  CB  LEU A  27     -35.711  15.699  48.450  1.00 85.80           C  
ATOM    425  HB2 LEU A  27     -35.583  16.582  47.823  1.00 85.80           H  
ATOM    426  HB3 LEU A  27     -35.119  15.857  49.351  1.00 85.80           H  
ATOM    427  O   LEU A  27     -33.906  15.061  45.752  1.00 85.80           O  
ATOM    428  CG  LEU A  27     -37.199  15.598  48.828  1.00 85.80           C  
ATOM    429  HG  LEU A  27     -37.391  14.658  49.344  1.00 85.80           H  
ATOM    430  CD1 LEU A  27     -37.558  16.755  49.761  1.00 85.80           C  
ATOM    431 HD11 LEU A  27     -37.419  17.708  49.251  1.00 85.80           H  
ATOM    432 HD12 LEU A  27     -38.595  16.659  50.083  1.00 85.80           H  
ATOM    433 HD13 LEU A  27     -36.914  16.725  50.640  1.00 85.80           H  
ATOM    434  CD2 LEU A  27     -38.108  15.689  47.597  1.00 85.80           C  
ATOM    435 HD21 LEU A  27     -37.943  14.832  46.944  1.00 85.80           H  
ATOM    436 HD22 LEU A  27     -39.151  15.676  47.913  1.00 85.80           H  
ATOM    437 HD23 LEU A  27     -37.910  16.608  47.046  1.00 85.80           H  
ATOM    438  N   GLY A  28     -32.723  14.907  47.653  1.00 83.61           N  
ATOM    439  H   GLY A  28     -32.763  14.799  48.656  1.00 83.61           H  
ATOM    440  CA  GLY A  28     -31.411  15.120  47.043  1.00 83.61           C  
ATOM    441  HA2 GLY A  28     -31.380  16.097  46.561  1.00 83.61           H  
ATOM    442  HA3 GLY A  28     -30.652  15.087  47.824  1.00 83.61           H  
ATOM    443  C   GLY A  28     -31.086  14.038  46.013  1.00 83.61           C  
ATOM    444  O   GLY A  28     -30.767  14.349  44.862  1.00 83.61           O  
ATOM    445  N   SER A  29     -31.278  12.772  46.388  1.00 83.61           N  
ATOM    446  H   SER A  29     -31.515  12.593  47.354  1.00 83.61           H  
ATOM    447  CA  SER A  29     -31.108  11.620  45.495  1.00 83.61           C  
ATOM    448  HA  SER A  29     -30.090  11.625  45.105  1.00 83.61           H  
ATOM    449  C   SER A  29     -32.064  11.686  44.298  1.00 83.61           C  
ATOM    450  CB  SER A  29     -31.306  10.311  46.270  1.00 83.61           C  
ATOM    451  HB2 SER A  29     -31.122   9.470  45.601  1.00 83.61           H  
ATOM    452  HB3 SER A  29     -32.329  10.249  46.641  1.00 83.61           H  
ATOM    453  O   SER A  29     -31.633  11.540  43.157  1.00 83.61           O  
ATOM    454  OG  SER A  29     -30.407  10.243  47.360  1.00 83.61           O  
ATOM    455  HG  SER A  29     -30.763  10.761  48.085  1.00 83.61           H  
ATOM    456  N   SER A  30     -33.338  12.020  44.526  1.00 78.08           N  
ATOM    457  H   SER A  30     -33.636  12.132  45.485  1.00 78.08           H  
ATOM    458  CA  SER A  30     -34.346  12.163  43.464  1.00 78.08           C  
ATOM    459  HA  SER A  30     -34.362  11.250  42.868  1.00 78.08           H  
ATOM    460  C   SER A  30     -34.037  13.327  42.514  1.00 78.08           C  
ATOM    461  CB  SER A  30     -35.743  12.356  44.064  1.00 78.08           C  
ATOM    462  HB2 SER A  30     -35.775  13.281  44.640  1.00 78.08           H  
ATOM    463  HB3 SER A  30     -36.469  12.423  43.254  1.00 78.08           H  
ATOM    464  O   SER A  30     -34.158  13.185  41.301  1.00 78.08           O  
ATOM    465  OG  SER A  30     -36.087  11.270  44.899  1.00 78.08           O  
ATOM    466  HG  SER A  30     -35.562  11.318  45.701  1.00 78.08           H  
ATOM    467  N   SER A  31     -33.582  14.472  43.034  1.00 74.14           N  
ATOM    468  H   SER A  31     -33.531  14.554  44.040  1.00 74.14           H  
ATOM    469  CA  SER A  31     -33.205  15.633  42.214  1.00 74.14           C  
ATOM    470  HA  SER A  31     -34.033  15.854  41.540  1.00 74.14           H  
ATOM    471  C   SER A  31     -31.972  15.358  41.347  1.00 74.14           C  
ATOM    472  CB  SER A  31     -32.984  16.870  43.092  1.00 74.14           C  
ATOM    473  HB2 SER A  31     -33.813  16.973  43.793  1.00 74.14           H  
ATOM    474  HB3 SER A  31     -32.969  17.751  42.451  1.00 74.14           H  
ATOM    475  O   SER A  31     -31.900  15.829  40.210  1.00 74.14           O  
ATOM    476  OG  SER A  31     -31.762  16.820  43.803  1.00 74.14           O  
ATOM    477  HG  SER A  31     -31.701  15.999  44.297  1.00 74.14           H  
ATOM    478  N   THR A  32     -31.038  14.543  41.849  1.00 73.91           N  
ATOM    479  H   THR A  32     -31.168  14.194  42.787  1.00 73.91           H  
ATOM    480  CA  THR A  32     -29.841  14.115  41.112  1.00 73.91           C  
ATOM    481  HA  THR A  32     -29.374  14.992  40.665  1.00 73.91           H  
ATOM    482  C   THR A  32     -30.234  13.174  39.974  1.00 73.91           C  
ATOM    483  CB  THR A  32     -28.814  13.462  42.052  1.00 73.91           C  
ATOM    484  HB  THR A  32     -29.216  12.529  42.448  1.00 73.91           H  
ATOM    485  O   THR A  32     -29.831  13.403  38.836  1.00 73.91           O  
ATOM    486  CG2 THR A  32     -27.481  13.181  41.357  1.00 73.91           C  
ATOM    487 HG21 THR A  32     -26.775  12.777  42.083  1.00 73.91           H  
ATOM    488 HG22 THR A  32     -27.078  14.100  40.934  1.00 73.91           H  
ATOM    489 HG23 THR A  32     -27.613  12.447  40.561  1.00 73.91           H  
ATOM    490  OG1 THR A  32     -28.521  14.327  43.129  1.00 73.91           O  
ATOM    491  HG1 THR A  32     -29.279  14.360  43.717  1.00 73.91           H  
ATOM    492  N   LEU A  33     -31.115  12.199  40.235  1.00 70.96           N  
ATOM    493  H   LEU A  33     -31.408  12.056  41.191  1.00 70.96           H  
ATOM    494  CA  LEU A  33     -31.670  11.313  39.202  1.00 70.96           C  
ATOM    495  HA  LEU A  33     -30.853  10.781  38.714  1.00 70.96           H  
ATOM    496  C   LEU A  33     -32.400  12.092  38.095  1.00 70.96           C  
ATOM    497  CB  LEU A  33     -32.627  10.296  39.856  1.00 70.96           C  
ATOM    498  HB2 LEU A  33     -33.174   9.781  39.066  1.00 70.96           H  
ATOM    499  HB3 LEU A  33     -33.357  10.838  40.457  1.00 70.96           H  
ATOM    500  O   LEU A  33     -32.185  11.839  36.908  1.00 70.96           O  
ATOM    501  CG  LEU A  33     -31.949   9.231  40.736  1.00 70.96           C  
ATOM    502  HG  LEU A  33     -31.317   9.710  41.484  1.00 70.96           H  
ATOM    503  CD1 LEU A  33     -33.016   8.404  41.456  1.00 70.96           C  
ATOM    504 HD11 LEU A  33     -33.656   7.904  40.728  1.00 70.96           H  
ATOM    505 HD12 LEU A  33     -32.536   7.656  42.086  1.00 70.96           H  
ATOM    506 HD13 LEU A  33     -33.622   9.054  42.086  1.00 70.96           H  
ATOM    507  CD2 LEU A  33     -31.077   8.284  39.918  1.00 70.96           C  
ATOM    508 HD21 LEU A  33     -31.660   7.816  39.125  1.00 70.96           H  
ATOM    509 HD22 LEU A  33     -30.666   7.505  40.561  1.00 70.96           H  
ATOM    510 HD23 LEU A  33     -30.243   8.824  39.470  1.00 70.96           H  
ATOM    511  N   LEU A  34     -33.225  13.079  38.462  1.00 70.66           N  
ATOM    512  H   LEU A  34     -33.406  13.210  39.447  1.00 70.66           H  
ATOM    513  CA  LEU A  34     -33.945  13.907  37.488  1.00 70.66           C  
ATOM    514  HA  LEU A  34     -34.439  13.252  36.770  1.00 70.66           H  
ATOM    515  C   LEU A  34     -33.002  14.796  36.667  1.00 70.66           C  
ATOM    516  CB  LEU A  34     -35.006  14.756  38.210  1.00 70.66           C  
ATOM    517  HB2 LEU A  34     -35.386  15.502  37.512  1.00 70.66           H  
ATOM    518  HB3 LEU A  34     -34.525  15.286  39.032  1.00 70.66           H  
ATOM    519  O   LEU A  34     -33.167  14.903  35.454  1.00 70.66           O  
ATOM    520  CG  LEU A  34     -36.200  13.952  38.756  1.00 70.66           C  
ATOM    521  HG  LEU A  34     -35.846  13.146  39.399  1.00 70.66           H  
ATOM    522  CD1 LEU A  34     -37.091  14.879  39.584  1.00 70.66           C  
ATOM    523 HD11 LEU A  34     -37.471  15.689  38.963  1.00 70.66           H  
ATOM    524 HD12 LEU A  34     -37.927  14.311  39.992  1.00 70.66           H  
ATOM    525 HD13 LEU A  34     -36.515  15.291  40.413  1.00 70.66           H  
ATOM    526  CD2 LEU A  34     -37.051  13.335  37.644  1.00 70.66           C  
ATOM    527 HD21 LEU A  34     -36.480  12.576  37.110  1.00 70.66           H  
ATOM    528 HD22 LEU A  34     -37.377  14.104  36.944  1.00 70.66           H  
ATOM    529 HD23 LEU A  34     -37.925  12.849  38.078  1.00 70.66           H  
ATOM    530  N   SER A  35     -31.988  15.393  37.297  1.00 70.80           N  
ATOM    531  H   SER A  35     -31.898  15.264  38.295  1.00 70.80           H  
ATOM    532  CA  SER A  35     -31.013  16.248  36.604  1.00 70.80           C  
ATOM    533  HA  SER A  35     -31.552  17.014  36.045  1.00 70.80           H  
ATOM    534  C   SER A  35     -30.161  15.459  35.605  1.00 70.80           C  
ATOM    535  CB  SER A  35     -30.100  16.949  37.611  1.00 70.80           C  
ATOM    536  HB2 SER A  35     -29.409  17.598  37.073  1.00 70.80           H  
ATOM    537  HB3 SER A  35     -29.528  16.206  38.167  1.00 70.80           H  
ATOM    538  O   SER A  35     -29.857  15.962  34.525  1.00 70.80           O  
ATOM    539  OG  SER A  35     -30.860  17.731  38.512  1.00 70.80           O  
ATOM    540  HG  SER A  35     -31.269  17.136  39.145  1.00 70.80           H  
ATOM    541  N   MET A  36     -29.819  14.209  35.933  1.00 58.96           N  
ATOM    542  H   MET A  36     -30.069  13.863  36.849  1.00 58.96           H  
ATOM    543  CA  MET A  36     -29.077  13.309  35.043  1.00 58.96           C  
ATOM    544  HA  MET A  36     -28.233  13.848  34.611  1.00 58.96           H  
ATOM    545  C   MET A  36     -29.923  12.804  33.866  1.00 58.96           C  
ATOM    546  CB  MET A  36     -28.534  12.127  35.858  1.00 58.96           C  
ATOM    547  HB2 MET A  36     -29.350  11.655  36.405  1.00 58.96           H  
ATOM    548  HB3 MET A  36     -28.106  11.393  35.175  1.00 58.96           H  
ATOM    549  O   MET A  36     -29.387  12.546  32.794  1.00 58.96           O  
ATOM    550  CG  MET A  36     -27.446  12.570  36.845  1.00 58.96           C  
ATOM    551  HG2 MET A  36     -27.833  13.373  37.472  1.00 58.96           H  
ATOM    552  HG3 MET A  36     -26.602  12.973  36.285  1.00 58.96           H  
ATOM    553  SD  MET A  36     -26.844  11.257  37.937  1.00 58.96           S  
ATOM    554  CE  MET A  36     -25.851  10.316  36.755  1.00 58.96           C  
ATOM    555  HE1 MET A  36     -25.103  10.963  36.295  1.00 58.96           H  
ATOM    556  HE2 MET A  36     -25.349   9.509  37.288  1.00 58.96           H  
ATOM    557  HE3 MET A  36     -26.489   9.886  35.983  1.00 58.96           H  
ATOM    558  N   SER A  37     -31.245  12.705  34.032  1.00 57.18           N  
ATOM    559  H   SER A  37     -31.629  12.918  34.941  1.00 57.18           H  
ATOM    560  CA  SER A  37     -32.152  12.200  32.989  1.00 57.18           C  
ATOM    561  HA  SER A  37     -31.678  11.352  32.494  1.00 57.18           H  
ATOM    562  C   SER A  37     -32.480  13.233  31.897  1.00 57.18           C  
ATOM    563  CB  SER A  37     -33.450  11.698  33.629  1.00 57.18           C  
ATOM    564  HB2 SER A  37     -33.974  12.533  34.095  1.00 57.18           H  
ATOM    565  HB3 SER A  37     -34.087  11.275  32.853  1.00 57.18           H  
ATOM    566  O   SER A  37     -33.006  12.865  30.850  1.00 57.18           O  
ATOM    567  OG  SER A  37     -33.194  10.704  34.605  1.00 57.18           O  
ATOM    568  HG  SER A  37     -32.763  11.095  35.368  1.00 57.18           H  
ATOM    569  N   ILE A  38     -32.207  14.526  32.124  1.00 49.81           N  
ATOM    570  H   ILE A  38     -31.770  14.762  33.003  1.00 49.81           H  
ATOM    571  CA  ILE A  38     -32.701  15.627  31.271  1.00 49.81           C  
ATOM    572  HA  ILE A  38     -33.386  15.199  30.538  1.00 49.81           H  
ATOM    573  C   ILE A  38     -31.600  16.271  30.403  1.00 49.81           C  
ATOM    574  CB  ILE A  38     -33.566  16.613  32.113  1.00 49.81           C  
ATOM    575  HB  ILE A  38     -32.963  16.963  32.951  1.00 49.81           H  
ATOM    576  O   ILE A  38     -31.891  17.182  29.632  1.00 49.81           O  
ATOM    577  CG1 ILE A  38     -34.807  15.870  32.674  1.00 49.81           C  
ATOM    578 HG12 ILE A  38     -35.457  15.577  31.850  1.00 49.81           H  
ATOM    579 HG13 ILE A  38     -34.490  14.956  33.176  1.00 49.81           H  
ATOM    580  CG2 ILE A  38     -34.062  17.849  31.328  1.00 49.81           C  
ATOM    581 HG21 ILE A  38     -33.226  18.514  31.108  1.00 49.81           H  
ATOM    582 HG22 ILE A  38     -34.763  18.440  31.917  1.00 49.81           H  
ATOM    583 HG23 ILE A  38     -34.541  17.536  30.400  1.00 49.81           H  
ATOM    584  CD1 ILE A  38     -35.630  16.664  33.698  1.00 49.81           C  
ATOM    585 HD11 ILE A  38     -36.201  17.456  33.214  1.00 49.81           H  
ATOM    586 HD12 ILE A  38     -36.334  15.990  34.186  1.00 49.81           H  
ATOM    587 HD13 ILE A  38     -34.972  17.089  34.456  1.00 49.81           H  
ATOM    588  N   THR A  39     -30.344  15.809  30.411  1.00 43.57           N  
ATOM    589  H   THR A  39     -30.091  15.026  30.997  1.00 43.57           H  
ATOM    590  CA  THR A  39     -29.337  16.365  29.483  1.00 43.57           C  
ATOM    591  HA  THR A  39     -29.410  17.451  29.532  1.00 43.57           H  
ATOM    592  C   THR A  39     -29.612  15.918  28.038  1.00 43.57           C  
ATOM    593  CB  THR A  39     -27.897  16.038  29.890  1.00 43.57           C  
ATOM    594  HB  THR A  39     -27.223  16.332  29.086  1.00 43.57           H  
ATOM    595  O   THR A  39     -29.410  14.744  27.717  1.00 43.57           O  
ATOM    596  CG2 THR A  39     -27.506  16.800  31.156  1.00 43.57           C  
ATOM    597 HG21 THR A  39     -28.149  16.504  31.985  1.00 43.57           H  
ATOM    598 HG22 THR A  39     -26.474  16.562  31.413  1.00 43.57           H  
ATOM    599 HG23 THR A  39     -27.595  17.874  30.992  1.00 43.57           H  
ATOM    600  OG1 THR A  39     -27.729  14.673  30.156  1.00 43.57           O  
ATOM    601  HG1 THR A  39     -27.990  14.168  29.382  1.00 43.57           H  
ATOM    602  N   PRO A  40     -30.031  16.816  27.121  1.00 42.97           N  
ATOM    603  CA  PRO A  40     -30.272  16.451  25.736  1.00 42.97           C  
ATOM    604  HA  PRO A  40     -30.751  15.473  25.678  1.00 42.97           H  
ATOM    605  C   PRO A  40     -28.917  16.401  25.030  1.00 42.97           C  
ATOM    606  CB  PRO A  40     -31.226  17.513  25.171  1.00 42.97           C  
ATOM    607  HB2 PRO A  40     -32.229  17.096  25.089  1.00 42.97           H  
ATOM    608  HB3 PRO A  40     -30.897  17.868  24.194  1.00 42.97           H  
ATOM    609  O   PRO A  40     -28.351  17.434  24.659  1.00 42.97           O  
ATOM    610  CG  PRO A  40     -31.232  18.651  26.197  1.00 42.97           C  
ATOM    611  HG2 PRO A  40     -30.963  19.602  25.736  1.00 42.97           H  
ATOM    612  HG3 PRO A  40     -32.218  18.721  26.657  1.00 42.97           H  
ATOM    613  CD  PRO A  40     -30.206  18.255  27.255  1.00 42.97           C  
ATOM    614  HD2 PRO A  40     -29.256  18.747  27.044  1.00 42.97           H  
ATOM    615  HD3 PRO A  40     -30.562  18.563  28.238  1.00 42.97           H  
ATOM    616  N   HIS A  41     -28.371  15.198  24.854  1.00 38.20           N  
ATOM    617  H   HIS A  41     -28.812  14.397  25.283  1.00 38.20           H  
ATOM    618  CA  HIS A  41     -27.191  14.998  24.023  1.00 38.20           C  
ATOM    619  HA  HIS A  41     -26.434  15.718  24.334  1.00 38.20           H  
ATOM    620  C   HIS A  41     -27.541  15.295  22.559  1.00 38.20           C  
ATOM    621  CB  HIS A  41     -26.586  13.608  24.242  1.00 38.20           C  
ATOM    622  HB2 HIS A  41     -25.857  13.411  23.456  1.00 38.20           H  
ATOM    623  HB3 HIS A  41     -27.365  12.849  24.175  1.00 38.20           H  
ATOM    624  O   HIS A  41     -28.216  14.541  21.862  1.00 38.20           O  
ATOM    625  CG  HIS A  41     -25.879  13.505  25.571  1.00 38.20           C  
ATOM    626  CD2 HIS A  41     -26.332  12.868  26.695  1.00 38.20           C  
ATOM    627  HD2 HIS A  41     -27.264  12.332  26.796  1.00 38.20           H  
ATOM    628  ND1 HIS A  41     -24.662  14.071  25.890  1.00 38.20           N  
ATOM    629  HD1 HIS A  41     -24.039  14.552  25.256  1.00 38.20           H  
ATOM    630  CE1 HIS A  41     -24.390  13.779  27.173  1.00 38.20           C  
ATOM    631  HE1 HIS A  41     -23.494  14.061  27.706  1.00 38.20           H  
ATOM    632  NE2 HIS A  41     -25.381  13.052  27.700  1.00 38.20           N  
ATOM    633  N   LYS A  42     -27.087  16.463  22.113  1.00 31.91           N  
ATOM    634  H   LYS A  42     -26.649  17.049  22.809  1.00 31.91           H  
ATOM    635  CA  LYS A  42     -27.013  16.895  20.719  1.00 31.91           C  
ATOM    636  HA  LYS A  42     -27.996  16.771  20.266  1.00 31.91           H  
ATOM    637  C   LYS A  42     -25.986  16.009  19.988  1.00 31.91           C  
ATOM    638  CB  LYS A  42     -26.613  18.384  20.773  1.00 31.91           C  
ATOM    639  HB2 LYS A  42     -27.134  18.838  21.616  1.00 31.91           H  
ATOM    640  HB3 LYS A  42     -25.545  18.456  20.977  1.00 31.91           H  
ATOM    641  O   LYS A  42     -24.913  15.781  20.534  1.00 31.91           O  
ATOM    642  CG  LYS A  42     -26.951  19.229  19.539  1.00 31.91           C  
ATOM    643  HG2 LYS A  42     -28.018  19.150  19.331  1.00 31.91           H  
ATOM    644  HG3 LYS A  42     -26.386  18.872  18.678  1.00 31.91           H  
ATOM    645  CD  LYS A  42     -26.591  20.696  19.836  1.00 31.91           C  
ATOM    646  HD2 LYS A  42     -27.079  21.001  20.761  1.00 31.91           H  
ATOM    647  HD3 LYS A  42     -25.512  20.770  19.971  1.00 31.91           H  
ATOM    648  CE  LYS A  42     -27.035  21.635  18.710  1.00 31.91           C  
ATOM    649  HE2 LYS A  42     -26.555  21.318  17.784  1.00 31.91           H  
ATOM    650  HE3 LYS A  42     -28.113  21.535  18.581  1.00 31.91           H  
ATOM    651  NZ  LYS A  42     -26.682  23.044  19.018  1.00 31.91           N  
ATOM    652  HZ1 LYS A  42     -27.126  23.339  19.876  1.00 31.91           H  
ATOM    653  HZ2 LYS A  42     -26.979  23.658  18.273  1.00 31.91           H  
ATOM    654  HZ3 LYS A  42     -25.683  23.137  19.132  1.00 31.91           H  
ATOM    655  N   SER A  43     -26.293  15.609  18.747  1.00 32.85           N  
ATOM    656  H   SER A  43     -27.239  15.812  18.457  1.00 32.85           H  
ATOM    657  CA  SER A  43     -25.489  14.795  17.797  1.00 32.85           C  
ATOM    658  HA  SER A  43     -26.039  14.820  16.856  1.00 32.85           H  
ATOM    659  C   SER A  43     -25.377  13.299  18.149  1.00 32.85           C  
ATOM    660  CB  SER A  43     -24.135  15.454  17.480  1.00 32.85           C  
ATOM    661  HB2 SER A  43     -24.312  16.483  17.165  1.00 32.85           H  
ATOM    662  HB3 SER A  43     -23.672  14.923  16.648  1.00 32.85           H  
ATOM    663  O   SER A  43     -24.834  12.925  19.174  1.00 32.85           O  
ATOM    664  OG  SER A  43     -23.226  15.463  18.558  1.00 32.85           O  
ATOM    665  HG  SER A  43     -23.706  15.372  19.384  1.00 32.85           H  
ATOM    666  N   THR A  44     -25.920  12.372  17.356  1.00 33.45           N  
ATOM    667  H   THR A  44     -26.245  11.567  17.872  1.00 33.45           H  
ATOM    668  CA  THR A  44     -25.388  11.992  16.036  1.00 33.45           C  
ATOM    669  HA  THR A  44     -24.980  12.870  15.535  1.00 33.45           H  
ATOM    670  C   THR A  44     -26.493  11.381  15.168  1.00 33.45           C  
ATOM    671  CB  THR A  44     -24.246  10.973  16.218  1.00 33.45           C  
ATOM    672  HB  THR A  44     -24.621  10.075  16.707  1.00 33.45           H  
ATOM    673  O   THR A  44     -27.326  10.609  15.633  1.00 33.45           O  
ATOM    674  CG2 THR A  44     -23.543  10.590  14.916  1.00 33.45           C  
ATOM    675 HG21 THR A  44     -23.187  11.482  14.401  1.00 33.45           H  
ATOM    676 HG22 THR A  44     -22.691   9.950  15.144  1.00 33.45           H  
ATOM    677 HG23 THR A  44     -24.222  10.033  14.270  1.00 33.45           H  
ATOM    678  OG1 THR A  44     -23.252  11.565  17.019  1.00 33.45           O  
ATOM    679  HG1 THR A  44     -23.566  11.640  17.923  1.00 33.45           H  
ATOM    680  N   ALA A  45     -26.515  11.789  13.904  1.00 30.54           N  
ATOM    681  H   ALA A  45     -25.736  12.344  13.581  1.00 30.54           H  
ATOM    682  CA  ALA A  45     -27.489  11.401  12.900  1.00 30.54           C  
ATOM    683  HA  ALA A  45     -28.487  11.530  13.319  1.00 30.54           H  
ATOM    684  C   ALA A  45     -27.340   9.937  12.443  1.00 30.54           C  
ATOM    685  CB  ALA A  45     -27.308  12.370  11.722  1.00 30.54           C  
ATOM    686  HB1 ALA A  45     -26.313  12.252  11.293  1.00 30.54           H  
ATOM    687  HB2 ALA A  45     -27.438  13.398  12.059  1.00 30.54           H  
ATOM    688  HB3 ALA A  45     -28.048  12.156  10.952  1.00 30.54           H  
ATOM    689  O   ALA A  45     -26.239   9.399  12.409  1.00 30.54           O  
ATOM    690  N   CYS A  46     -28.460   9.399  11.946  1.00 31.18           N  
ATOM    691  H   CYS A  46     -29.300   9.943  12.083  1.00 31.18           H  
ATOM    692  CA  CYS A  46     -28.602   8.185  11.136  1.00 31.18           C  
ATOM    693  HA  CYS A  46     -29.563   8.287  10.631  1.00 31.18           H  
ATOM    694  C   CYS A  46     -28.693   6.850  11.900  1.00 31.18           C  
ATOM    695  CB  CYS A  46     -27.552   8.177  10.009  1.00 31.18           C  
ATOM    696  HB2 CYS A  46     -26.638   7.710  10.376  1.00 31.18           H  
ATOM    697  HB3 CYS A  46     -27.310   9.194   9.700  1.00 31.18           H  
ATOM    698  O   CYS A  46     -27.698   6.163  12.086  1.00 31.18           O  
ATOM    699  SG  CYS A  46     -28.178   7.256   8.575  1.00 31.18           S  
ATOM    700  HG  CYS A  46     -28.924   8.234   8.053  1.00 31.18           H  
ATOM    701  N   LEU A  47     -29.924   6.460  12.261  1.00 32.27           N  
ATOM    702  H   LEU A  47     -30.595   7.194  12.434  1.00 32.27           H  
ATOM    703  CA  LEU A  47     -30.530   5.153  11.948  1.00 32.27           C  
ATOM    704  HA  LEU A  47     -30.497   5.019  10.867  1.00 32.27           H  
ATOM    705  C   LEU A  47     -32.018   5.166  12.372  1.00 32.27           C  
ATOM    706  CB  LEU A  47     -29.753   3.980  12.591  1.00 32.27           C  
ATOM    707  HB2 LEU A  47     -29.255   4.345  13.489  1.00 32.27           H  
ATOM    708  HB3 LEU A  47     -30.451   3.206  12.910  1.00 32.27           H  
ATOM    709  O   LEU A  47     -32.342   5.380  13.531  1.00 32.27           O  
ATOM    710  CG  LEU A  47     -28.714   3.344  11.634  1.00 32.27           C  
ATOM    711  HG  LEU A  47     -28.267   4.101  10.989  1.00 32.27           H  
ATOM    712  CD1 LEU A  47     -27.595   2.666  12.421  1.00 32.27           C  
ATOM    713 HD11 LEU A  47     -26.871   2.226  11.735  1.00 32.27           H  
ATOM    714 HD12 LEU A  47     -28.006   1.893  13.071  1.00 32.27           H  
ATOM    715 HD13 LEU A  47     -27.084   3.414  13.028  1.00 32.27           H  
ATOM    716  CD2 LEU A  47     -29.352   2.309  10.705  1.00 32.27           C  
ATOM    717 HD21 LEU A  47     -30.117   2.784  10.091  1.00 32.27           H  
ATOM    718 HD22 LEU A  47     -28.588   1.891  10.049  1.00 32.27           H  
ATOM    719 HD23 LEU A  47     -29.799   1.506  11.292  1.00 32.27           H  
ATOM    720  N   VAL A  48     -32.892   5.017  11.371  1.00 30.88           N  
ATOM    721  H   VAL A  48     -32.457   4.958  10.461  1.00 30.88           H  
ATOM    722  CA  VAL A  48     -34.310   4.585  11.367  1.00 30.88           C  
ATOM    723  HA  VAL A  48     -34.780   5.109  10.535  1.00 30.88           H  
ATOM    724  C   VAL A  48     -35.166   4.858  12.634  1.00 30.88           C  
ATOM    725  CB  VAL A  48     -34.387   3.102  10.952  1.00 30.88           C  
ATOM    726  HB  VAL A  48     -33.978   2.472  11.742  1.00 30.88           H  
ATOM    727  O   VAL A  48     -35.058   4.133  13.619  1.00 30.88           O  
ATOM    728  CG1 VAL A  48     -35.832   2.678  10.662  1.00 30.88           C  
ATOM    729 HG11 VAL A  48     -36.436   2.757  11.565  1.00 30.88           H  
ATOM    730 HG12 VAL A  48     -36.268   3.304   9.883  1.00 30.88           H  
ATOM    731 HG13 VAL A  48     -35.855   1.637  10.341  1.00 30.88           H  
ATOM    732  CG2 VAL A  48     -33.584   2.854   9.659  1.00 30.88           C  
ATOM    733 HG21 VAL A  48     -32.516   2.973   9.841  1.00 30.88           H  
ATOM    734 HG22 VAL A  48     -33.740   1.828   9.326  1.00 30.88           H  
ATOM    735 HG23 VAL A  48     -33.909   3.534   8.872  1.00 30.88           H  
ATOM    736  N   PRO A  49     -36.107   5.826  12.585  1.00 40.28           N  
ATOM    737  CA  PRO A  49     -37.053   6.116  13.666  1.00 40.28           C  
ATOM    738  HA  PRO A  49     -36.541   6.029  14.624  1.00 40.28           H  
ATOM    739  C   PRO A  49     -38.267   5.173  13.644  1.00 40.28           C  
ATOM    740  CB  PRO A  49     -37.498   7.577  13.462  1.00 40.28           C  
ATOM    741  HB2 PRO A  49     -38.561   7.634  13.232  1.00 40.28           H  
ATOM    742  HB3 PRO A  49     -37.285   8.173  14.350  1.00 40.28           H  
ATOM    743  O   PRO A  49     -39.007   5.132  12.661  1.00 40.28           O  
ATOM    744  CG  PRO A  49     -36.692   8.086  12.268  1.00 40.28           C  
ATOM    745  HG2 PRO A  49     -35.806   8.610  12.626  1.00 40.28           H  
ATOM    746  HG3 PRO A  49     -37.286   8.737  11.627  1.00 40.28           H  
ATOM    747  CD  PRO A  49     -36.266   6.821  11.541  1.00 40.28           C  
ATOM    748  HD2 PRO A  49     -37.049   6.503  10.853  1.00 40.28           H  
ATOM    749  HD3 PRO A  49     -35.338   7.022  11.005  1.00 40.28           H  
ATOM    750  N   GLY A  50     -38.529   4.477  14.751  1.00 33.61           N  
ATOM    751  H   GLY A  50     -37.829   4.442  15.478  1.00 33.61           H  
ATOM    752  CA  GLY A  50     -39.785   3.757  14.968  1.00 33.61           C  
ATOM    753  HA2 GLY A  50     -39.894   2.989  14.202  1.00 33.61           H  
ATOM    754  HA3 GLY A  50     -40.624   4.448  14.882  1.00 33.61           H  
ATOM    755  C   GLY A  50     -39.817   3.073  16.332  1.00 33.61           C  
ATOM    756  O   GLY A  50     -39.194   2.036  16.490  1.00 33.61           O  
ATOM    757  N   GLN A  51     -40.565   3.652  17.278  1.00 34.62           N  
ATOM    758  H   GLN A  51     -41.055   4.493  17.006  1.00 34.62           H  
ATOM    759  CA  GLN A  51     -40.723   3.246  18.688  1.00 34.62           C  
ATOM    760  HA  GLN A  51     -41.508   3.883  19.098  1.00 34.62           H  
ATOM    761  C   GLN A  51     -39.517   3.501  19.601  1.00 34.62           C  
ATOM    762  CB  GLN A  51     -41.261   1.817  18.848  1.00 34.62           C  
ATOM    763  HB2 GLN A  51     -41.254   1.583  19.913  1.00 34.62           H  
ATOM    764  HB3 GLN A  51     -40.612   1.098  18.349  1.00 34.62           H  
ATOM    765  O   GLN A  51     -38.751   2.609  19.947  1.00 34.62           O  
ATOM    766  CG  GLN A  51     -42.699   1.655  18.350  1.00 34.62           C  
ATOM    767  HG2 GLN A  51     -43.343   2.387  18.837  1.00 34.62           H  
ATOM    768  HG3 GLN A  51     -42.727   1.821  17.274  1.00 34.62           H  
ATOM    769  CD  GLN A  51     -43.245   0.263  18.653  1.00 34.62           C  
ATOM    770  NE2 GLN A  51     -44.256  -0.182  17.942  1.00 34.62           N  
ATOM    771 HE21 GLN A  51     -44.708   0.402  17.254  1.00 34.62           H  
ATOM    772 HE22 GLN A  51     -44.599  -1.084  18.239  1.00 34.62           H  
ATOM    773  OE1 GLN A  51     -42.792  -0.466  19.514  1.00 34.62           O  
ATOM    774  N   ILE A  52     -39.416   4.742  20.072  1.00 37.73           N  
ATOM    775  H   ILE A  52     -40.077   5.426  19.732  1.00 37.73           H  
ATOM    776  CA  ILE A  52     -38.879   5.013  21.406  1.00 37.73           C  
ATOM    777  HA  ILE A  52     -38.216   4.209  21.726  1.00 37.73           H  
ATOM    778  C   ILE A  52     -40.110   5.017  22.314  1.00 37.73           C  
ATOM    779  CB  ILE A  52     -38.083   6.338  21.432  1.00 37.73           C  
ATOM    780  HB  ILE A  52     -38.747   7.149  21.134  1.00 37.73           H  
ATOM    781  O   ILE A  52     -40.806   6.027  22.407  1.00 37.73           O  
ATOM    782  CG1 ILE A  52     -36.903   6.281  20.432  1.00 37.73           C  
ATOM    783 HG12 ILE A  52     -36.177   5.540  20.768  1.00 37.73           H  
ATOM    784 HG13 ILE A  52     -37.265   5.970  19.452  1.00 37.73           H  
ATOM    785  CG2 ILE A  52     -37.571   6.621  22.857  1.00 37.73           C  
ATOM    786 HG21 ILE A  52     -38.404   6.657  23.560  1.00 37.73           H  
ATOM    787 HG22 ILE A  52     -36.884   5.836  23.174  1.00 37.73           H  
ATOM    788 HG23 ILE A  52     -37.065   7.585  22.901  1.00 37.73           H  
ATOM    789  CD1 ILE A  52     -36.192   7.624  20.231  1.00 37.73           C  
ATOM    790 HD11 ILE A  52     -35.451   7.523  19.438  1.00 37.73           H  
ATOM    791 HD12 ILE A  52     -36.914   8.389  19.946  1.00 37.73           H  
ATOM    792 HD13 ILE A  52     -35.679   7.927  21.144  1.00 37.73           H  
ATOM    793  N   ASP A  53     -40.449   3.857  22.870  1.00 34.31           N  
ATOM    794  H   ASP A  53     -39.859   3.049  22.727  1.00 34.31           H  
ATOM    795  CA  ASP A  53     -41.457   3.762  23.927  1.00 34.31           C  
ATOM    796  HA  ASP A  53     -42.343   4.296  23.585  1.00 34.31           H  
ATOM    797  C   ASP A  53     -40.864   4.449  25.176  1.00 34.31           C  
ATOM    798  CB  ASP A  53     -41.815   2.277  24.170  1.00 34.31           C  
ATOM    799  HB2 ASP A  53     -41.548   1.702  23.283  1.00 34.31           H  
ATOM    800  HB3 ASP A  53     -41.220   1.889  24.996  1.00 34.31           H  
ATOM    801  O   ASP A  53     -39.710   4.169  25.518  1.00 34.31           O  
ATOM    802  CG  ASP A  53     -43.302   2.009  24.445  1.00 34.31           C  
ATOM    803  OD1 ASP A  53     -44.087   2.984  24.467  1.00 34.31           O  
ATOM    804  OD2 ASP A  53     -43.648   0.814  24.544  1.00 34.31           O  
ATOM    805  N   PRO A  54     -41.561   5.386  25.845  1.00 45.96           N  
ATOM    806  CA  PRO A  54     -40.986   6.224  26.900  1.00 45.96           C  
ATOM    807  HA  PRO A  54     -40.006   6.573  26.576  1.00 45.96           H  
ATOM    808  C   PRO A  54     -40.773   5.477  28.233  1.00 45.96           C  
ATOM    809  CB  PRO A  54     -41.924   7.432  26.996  1.00 45.96           C  
ATOM    810  HB2 PRO A  54     -41.934   7.887  27.986  1.00 45.96           H  
ATOM    811  HB3 PRO A  54     -41.636   8.170  26.246  1.00 45.96           H  
ATOM    812  O   PRO A  54     -40.586   6.099  29.274  1.00 45.96           O  
ATOM    813  CG  PRO A  54     -43.283   6.844  26.627  1.00 45.96           C  
ATOM    814  HG2 PRO A  54     -43.732   6.390  27.510  1.00 45.96           H  
ATOM    815  HG3 PRO A  54     -43.949   7.595  26.203  1.00 45.96           H  
ATOM    816  CD  PRO A  54     -42.949   5.751  25.615  1.00 45.96           C  
ATOM    817  HD2 PRO A  54     -43.069   6.136  24.602  1.00 45.96           H  
ATOM    818  HD3 PRO A  54     -43.610   4.900  25.782  1.00 45.96           H  
ATOM    819  N   GLU A  55     -40.736   4.146  28.210  1.00 39.35           N  
ATOM    820  H   GLU A  55     -40.831   3.700  27.309  1.00 39.35           H  
ATOM    821  CA  GLU A  55     -40.596   3.263  29.369  1.00 39.35           C  
ATOM    822  HA  GLU A  55     -40.659   3.882  30.264  1.00 39.35           H  
ATOM    823  C   GLU A  55     -39.204   2.603  29.406  1.00 39.35           C  
ATOM    824  CB  GLU A  55     -41.801   2.307  29.406  1.00 39.35           C  
ATOM    825  HB2 GLU A  55     -42.646   2.845  28.976  1.00 39.35           H  
ATOM    826  HB3 GLU A  55     -41.612   1.428  28.791  1.00 39.35           H  
ATOM    827  O   GLU A  55     -39.035   1.421  29.685  1.00 39.35           O  
ATOM    828  CG  GLU A  55     -42.177   1.895  30.840  1.00 39.35           C  
ATOM    829  HG2 GLU A  55     -41.455   1.160  31.195  1.00 39.35           H  
ATOM    830  HG3 GLU A  55     -42.106   2.769  31.487  1.00 39.35           H  
ATOM    831  CD  GLU A  55     -43.606   1.332  30.965  1.00 39.35           C  
ATOM    832  OE1 GLU A  55     -43.906   0.785  32.051  1.00 39.35           O  
ATOM    833  OE2 GLU A  55     -44.406   1.473  30.014  1.00 39.35           O  
ATOM    834  N   ALA A  56     -38.164   3.396  29.121  1.00 44.83           N  
ATOM    835  H   ALA A  56     -38.376   4.339  28.830  1.00 44.83           H  
ATOM    836  CA  ALA A  56     -36.755   2.989  29.207  1.00 44.83           C  
ATOM    837  HA  ALA A  56     -36.680   1.975  28.813  1.00 44.83           H  
ATOM    838  C   ALA A  56     -36.213   2.933  30.655  1.00 44.83           C  
ATOM    839  CB  ALA A  56     -35.923   3.905  28.302  1.00 44.83           C  
ATOM    840  HB1 ALA A  56     -34.888   3.562  28.284  1.00 44.83           H  
ATOM    841  HB2 ALA A  56     -35.954   4.927  28.678  1.00 44.83           H  
ATOM    842  HB3 ALA A  56     -36.321   3.880  27.288  1.00 44.83           H  
ATOM    843  O   ALA A  56     -35.016   2.752  30.878  1.00 44.83           O  
ATOM    844  N   THR A  57     -37.080   3.081  31.660  1.00 50.92           N  
ATOM    845  H   THR A  57     -38.055   3.131  31.404  1.00 50.92           H  
ATOM    846  CA  THR A  57     -36.778   2.655  33.034  1.00 50.92           C  
ATOM    847  HA  THR A  57     -35.771   2.969  33.309  1.00 50.92           H  
ATOM    848  C   THR A  57     -36.875   1.138  33.061  1.00 50.92           C  
ATOM    849  CB  THR A  57     -37.783   3.268  34.019  1.00 50.92           C  
ATOM    850  HB  THR A  57     -38.779   2.861  33.844  1.00 50.92           H  
ATOM    851  O   THR A  57     -37.845   0.620  32.534  1.00 50.92           O  
ATOM    852  CG2 THR A  57     -37.373   3.053  35.473  1.00 50.92           C  
ATOM    853 HG21 THR A  57     -37.297   1.988  35.690  1.00 50.92           H  
ATOM    854 HG22 THR A  57     -38.128   3.500  36.120  1.00 50.92           H  
ATOM    855 HG23 THR A  57     -36.414   3.535  35.664  1.00 50.92           H  
ATOM    856  OG1 THR A  57     -37.795   4.659  33.825  1.00 50.92           O  
ATOM    857  HG1 THR A  57     -37.491   4.827  32.930  1.00 50.92           H  
ATOM    858  N   CYS A  58     -35.904   0.418  33.645  1.00 59.13           N  
ATOM    859  H   CYS A  58     -35.107   0.914  34.016  1.00 59.13           H  
ATOM    860  CA  CYS A  58     -35.972  -1.043  33.807  1.00 59.13           C  
ATOM    861  HA  CYS A  58     -35.708  -1.527  32.867  1.00 59.13           H  
ATOM    862  C   CYS A  58     -37.401  -1.444  34.234  1.00 59.13           C  
ATOM    863  CB  CYS A  58     -34.959  -1.480  34.882  1.00 59.13           C  
ATOM    864  HB2 CYS A  58     -33.946  -1.332  34.506  1.00 59.13           H  
ATOM    865  HB3 CYS A  58     -35.093  -0.831  35.747  1.00 59.13           H  
ATOM    866  O   CYS A  58     -37.753  -1.192  35.396  1.00 59.13           O  
ATOM    867  SG  CYS A  58     -35.135  -3.198  35.459  1.00 59.13           S  
ATOM    868  N   PRO A  59     -38.230  -2.022  33.337  1.00 56.84           N  
ATOM    869  CA  PRO A  59     -39.644  -2.216  33.635  1.00 56.84           C  
ATOM    870  HA  PRO A  59     -40.098  -1.255  33.879  1.00 56.84           H  
ATOM    871  C   PRO A  59     -39.773  -3.159  34.825  1.00 56.84           C  
ATOM    872  CB  PRO A  59     -40.291  -2.771  32.361  1.00 56.84           C  
ATOM    873  HB2 PRO A  59     -41.253  -2.294  32.172  1.00 56.84           H  
ATOM    874  HB3 PRO A  59     -40.419  -3.850  32.435  1.00 56.84           H  
ATOM    875  O   PRO A  59     -40.508  -2.893  35.763  1.00 56.84           O  
ATOM    876  CG  PRO A  59     -39.295  -2.449  31.247  1.00 56.84           C  
ATOM    877  HG2 PRO A  59     -39.544  -1.486  30.802  1.00 56.84           H  
ATOM    878  HG3 PRO A  59     -39.289  -3.228  30.484  1.00 56.84           H  
ATOM    879  CD  PRO A  59     -37.944  -2.349  31.947  1.00 56.84           C  
ATOM    880  HD2 PRO A  59     -37.432  -3.310  31.901  1.00 56.84           H  
ATOM    881  HD3 PRO A  59     -37.343  -1.583  31.456  1.00 56.84           H  
ATOM    882  N   ALA A  60     -38.929  -4.194  34.866  1.00 62.71           N  
ATOM    883  H   ALA A  60     -38.328  -4.345  34.069  1.00 62.71           H  
ATOM    884  CA  ALA A  60     -38.882  -5.150  35.965  1.00 62.71           C  
ATOM    885  HA  ALA A  60     -39.859  -5.625  36.055  1.00 62.71           H  
ATOM    886  C   ALA A  60     -38.569  -4.503  37.327  1.00 62.71           C  
ATOM    887  CB  ALA A  60     -37.847  -6.221  35.599  1.00 62.71           C  
ATOM    888  HB1 ALA A  60     -36.858  -5.775  35.499  1.00 62.71           H  
ATOM    889  HB2 ALA A  60     -38.127  -6.704  34.663  1.00 62.71           H  
ATOM    890  HB3 ALA A  60     -37.817  -6.974  36.387  1.00 62.71           H  
ATOM    891  O   ALA A  60     -39.157  -4.882  38.331  1.00 62.71           O  
ATOM    892  N   CYS A  61     -37.667  -3.521  37.366  1.00 67.25           N  
ATOM    893  H   CYS A  61     -37.262  -3.206  36.496  1.00 67.25           H  
ATOM    894  CA  CYS A  61     -37.211  -2.894  38.604  1.00 67.25           C  
ATOM    895  HA  CYS A  61     -37.094  -3.658  39.371  1.00 67.25           H  
ATOM    896  C   CYS A  61     -38.214  -1.844  39.120  1.00 67.25           C  
ATOM    897  CB  CYS A  61     -35.845  -2.237  38.344  1.00 67.25           C  
ATOM    898  HB2 CYS A  61     -35.433  -1.961  39.315  1.00 67.25           H  
ATOM    899  HB3 CYS A  61     -36.011  -1.307  37.800  1.00 67.25           H  
ATOM    900  O   CYS A  61     -38.472  -1.746  40.316  1.00 67.25           O  
ATOM    901  SG  CYS A  61     -34.564  -3.175  37.441  1.00 67.25           S  
ATOM    902  N   SER A  62     -38.769  -1.041  38.208  1.00 66.50           N  
ATOM    903  H   SER A  62     -38.577  -1.226  37.234  1.00 66.50           H  
ATOM    904  CA  SER A  62     -39.661   0.081  38.535  1.00 66.50           C  
ATOM    905  HA  SER A  62     -39.305   0.555  39.449  1.00 66.50           H  
ATOM    906  C   SER A  62     -41.102  -0.353  38.802  1.00 66.50           C  
ATOM    907  CB  SER A  62     -39.615   1.136  37.428  1.00 66.50           C  
ATOM    908  HB2 SER A  62     -40.399   1.873  37.601  1.00 66.50           H  
ATOM    909  HB3 SER A  62     -38.650   1.642  37.475  1.00 66.50           H  
ATOM    910  O   SER A  62     -41.726   0.175  39.727  1.00 66.50           O  
ATOM    911  OG  SER A  62     -39.785   0.565  36.143  1.00 66.50           O  
ATOM    912  HG  SER A  62     -39.025   0.036  35.892  1.00 66.50           H  
ATOM    913  N   LEU A  63     -41.613  -1.342  38.059  1.00 76.18           N  
ATOM    914  H   LEU A  63     -41.082  -1.693  37.275  1.00 76.18           H  
ATOM    915  CA  LEU A  63     -42.928  -1.936  38.320  1.00 76.18           C  
ATOM    916  HA  LEU A  63     -43.670  -1.139  38.376  1.00 76.18           H  
ATOM    917  C   LEU A  63     -42.959  -2.656  39.671  1.00 76.18           C  
ATOM    918  CB  LEU A  63     -43.327  -2.903  37.187  1.00 76.18           C  
ATOM    919  HB2 LEU A  63     -44.087  -3.589  37.562  1.00 76.18           H  
ATOM    920  HB3 LEU A  63     -42.475  -3.529  36.921  1.00 76.18           H  
ATOM    921  O   LEU A  63     -43.940  -2.514  40.398  1.00 76.18           O  
ATOM    922  CG  LEU A  63     -43.898  -2.178  35.951  1.00 76.18           C  
ATOM    923  HG  LEU A  63     -43.419  -1.206  35.838  1.00 76.18           H  
ATOM    924  CD1 LEU A  63     -43.699  -2.967  34.657  1.00 76.18           C  
ATOM    925 HD11 LEU A  63     -42.635  -3.096  34.460  1.00 76.18           H  
ATOM    926 HD12 LEU A  63     -44.180  -3.942  34.729  1.00 76.18           H  
ATOM    927 HD13 LEU A  63     -44.127  -2.405  33.826  1.00 76.18           H  
ATOM    928  CD2 LEU A  63     -45.407  -1.989  36.133  1.00 76.18           C  
ATOM    929 HD21 LEU A  63     -45.911  -2.954  36.186  1.00 76.18           H  
ATOM    930 HD22 LEU A  63     -45.603  -1.424  37.044  1.00 76.18           H  
ATOM    931 HD23 LEU A  63     -45.799  -1.424  35.287  1.00 76.18           H  
ATOM    932  N   ASP A  64     -41.893  -3.376  40.035  1.00 83.38           N  
ATOM    933  H   ASP A  64     -41.123  -3.484  39.391  1.00 83.38           H  
ATOM    934  CA  ASP A  64     -41.851  -4.126  41.296  1.00 83.38           C  
ATOM    935  HA  ASP A  64     -42.739  -4.755  41.352  1.00 83.38           H  
ATOM    936  C   ASP A  64     -41.884  -3.199  42.520  1.00 83.38           C  
ATOM    937  CB  ASP A  64     -40.630  -5.054  41.315  1.00 83.38           C  
ATOM    938  HB2 ASP A  64     -39.718  -4.457  41.292  1.00 83.38           H  
ATOM    939  HB3 ASP A  64     -40.652  -5.688  40.429  1.00 83.38           H  
ATOM    940  O   ASP A  64     -42.728  -3.368  43.399  1.00 83.38           O  
ATOM    941  CG  ASP A  64     -40.640  -5.954  42.553  1.00 83.38           C  
ATOM    942  OD1 ASP A  64     -41.653  -6.655  42.764  1.00 83.38           O  
ATOM    943  OD2 ASP A  64     -39.649  -5.927  43.313  1.00 83.38           O  
ATOM    944  N   VAL A  65     -41.058  -2.144  42.548  1.00 87.82           N  
ATOM    945  H   VAL A  65     -40.380  -2.041  41.806  1.00 87.82           H  
ATOM    946  CA  VAL A  65     -41.078  -1.171  43.657  1.00 87.82           C  
ATOM    947  HA  VAL A  65     -40.950  -1.711  44.595  1.00 87.82           H  
ATOM    948  C   VAL A  65     -42.410  -0.443  43.734  1.00 87.82           C  
ATOM    949  CB  VAL A  65     -39.948  -0.142  43.533  1.00 87.82           C  
ATOM    950  HB  VAL A  65     -39.985   0.334  42.553  1.00 87.82           H  
ATOM    951  O   VAL A  65     -42.952  -0.273  44.822  1.00 87.82           O  
ATOM    952  CG1 VAL A  65     -39.997   0.948  44.615  1.00 87.82           C  
ATOM    953 HG11 VAL A  65     -40.888   1.566  44.500  1.00 87.82           H  
ATOM    954 HG12 VAL A  65     -39.128   1.601  44.533  1.00 87.82           H  
ATOM    955 HG13 VAL A  65     -40.003   0.485  45.602  1.00 87.82           H  
ATOM    956  CG2 VAL A  65     -38.614  -0.853  43.699  1.00 87.82           C  
ATOM    957 HG21 VAL A  65     -38.453  -1.564  42.889  1.00 87.82           H  
ATOM    958 HG22 VAL A  65     -38.586  -1.382  44.652  1.00 87.82           H  
ATOM    959 HG23 VAL A  65     -37.833  -0.093  43.680  1.00 87.82           H  
ATOM    960  N   SER A  66     -42.965  -0.042  42.590  1.00 88.29           N  
ATOM    961  H   SER A  66     -42.493  -0.249  41.722  1.00 88.29           H  
ATOM    962  CA  SER A  66     -44.256   0.645  42.543  1.00 88.29           C  
ATOM    963  HA  SER A  66     -44.208   1.538  43.165  1.00 88.29           H  
ATOM    964  C   SER A  66     -45.368  -0.248  43.104  1.00 88.29           C  
ATOM    965  CB  SER A  66     -44.567   1.067  41.104  1.00 88.29           C  
ATOM    966  HB2 SER A  66     -45.548   1.541  41.073  1.00 88.29           H  
ATOM    967  HB3 SER A  66     -44.574   0.187  40.461  1.00 88.29           H  
ATOM    968  O   SER A  66     -46.173   0.209  43.913  1.00 88.29           O  
ATOM    969  OG  SER A  66     -43.603   1.988  40.627  1.00 88.29           O  
ATOM    970  HG  SER A  66     -42.877   1.493  40.240  1.00 88.29           H  
ATOM    971  N   HIS A  67     -45.363  -1.542  42.765  1.00 89.25           N  
ATOM    972  H   HIS A  67     -44.673  -1.878  42.109  1.00 89.25           H  
ATOM    973  CA  HIS A  67     -46.297  -2.511  43.327  1.00 89.25           C  
ATOM    974  HA  HIS A  67     -47.305  -2.120  43.189  1.00 89.25           H  
ATOM    975  C   HIS A  67     -46.095  -2.721  44.838  1.00 89.25           C  
ATOM    976  CB  HIS A  67     -46.184  -3.831  42.553  1.00 89.25           C  
ATOM    977  HB2 HIS A  67     -46.300  -3.633  41.487  1.00 89.25           H  
ATOM    978  HB3 HIS A  67     -45.197  -4.266  42.711  1.00 89.25           H  
ATOM    979  O   HIS A  67     -47.077  -2.723  45.584  1.00 89.25           O  
ATOM    980  CG  HIS A  67     -47.237  -4.828  42.962  1.00 89.25           C  
ATOM    981  CD2 HIS A  67     -47.074  -6.176  43.135  1.00 89.25           C  
ATOM    982  HD2 HIS A  67     -46.156  -6.725  42.991  1.00 89.25           H  
ATOM    983  ND1 HIS A  67     -48.546  -4.535  43.266  1.00 89.25           N  
ATOM    984  HD1 HIS A  67     -48.955  -3.612  43.294  1.00 89.25           H  
ATOM    985  CE1 HIS A  67     -49.158  -5.675  43.619  1.00 89.25           C  
ATOM    986  HE1 HIS A  67     -50.187  -5.752  43.935  1.00 89.25           H  
ATOM    987  NE2 HIS A  67     -48.304  -6.707  43.549  1.00 89.25           N  
ATOM    988  N   GLN A  68     -44.845  -2.832  45.306  1.00 90.54           N  
ATOM    989  H   GLN A  68     -44.085  -2.858  44.641  1.00 90.54           H  
ATOM    990  CA  GLN A  68     -44.524  -2.935  46.736  1.00 90.54           C  
ATOM    991  HA  GLN A  68     -45.051  -3.792  47.154  1.00 90.54           H  
ATOM    992  C   GLN A  68     -44.986  -1.696  47.520  1.00 90.54           C  
ATOM    993  CB  GLN A  68     -43.013  -3.145  46.939  1.00 90.54           C  
ATOM    994  HB2 GLN A  68     -42.460  -2.384  46.389  1.00 90.54           H  
ATOM    995  HB3 GLN A  68     -42.798  -3.013  47.999  1.00 90.54           H  
ATOM    996  O   GLN A  68     -45.573  -1.834  48.594  1.00 90.54           O  
ATOM    997  CG  GLN A  68     -42.507  -4.538  46.522  1.00 90.54           C  
ATOM    998  HG2 GLN A  68     -42.693  -4.707  45.462  1.00 90.54           H  
ATOM    999  HG3 GLN A  68     -43.051  -5.302  47.079  1.00 90.54           H  
ATOM   1000  CD  GLN A  68     -41.015  -4.714  46.806  1.00 90.54           C  
ATOM   1001  NE2 GLN A  68     -40.291  -5.486  46.029  1.00 90.54           N  
ATOM   1002 HE21 GLN A  68     -39.295  -5.490  46.199  1.00 90.54           H  
ATOM   1003 HE22 GLN A  68     -40.603  -5.791  45.119  1.00 90.54           H  
ATOM   1004  OE1 GLN A  68     -40.470  -4.182  47.763  1.00 90.54           O  
ATOM   1005  N   VAL A  69     -44.787  -0.492  46.973  1.00 93.54           N  
ATOM   1006  H   VAL A  69     -44.274  -0.448  46.105  1.00 93.54           H  
ATOM   1007  CA  VAL A  69     -45.260   0.770  47.565  1.00 93.54           C  
ATOM   1008  HA  VAL A  69     -44.899   0.833  48.591  1.00 93.54           H  
ATOM   1009  C   VAL A  69     -46.786   0.802  47.622  1.00 93.54           C  
ATOM   1010  CB  VAL A  69     -44.720   1.990  46.790  1.00 93.54           C  
ATOM   1011  HB  VAL A  69     -44.938   1.867  45.729  1.00 93.54           H  
ATOM   1012  O   VAL A  69     -47.341   1.111  48.672  1.00 93.54           O  
ATOM   1013  CG1 VAL A  69     -45.342   3.312  47.266  1.00 93.54           C  
ATOM   1014 HG11 VAL A  69     -45.217   3.419  48.344  1.00 93.54           H  
ATOM   1015 HG12 VAL A  69     -46.405   3.342  47.024  1.00 93.54           H  
ATOM   1016 HG13 VAL A  69     -44.861   4.149  46.762  1.00 93.54           H  
ATOM   1017  CG2 VAL A  69     -43.207   2.141  46.968  1.00 93.54           C  
ATOM   1018 HG21 VAL A  69     -42.990   2.468  47.985  1.00 93.54           H  
ATOM   1019 HG22 VAL A  69     -42.701   1.194  46.783  1.00 93.54           H  
ATOM   1020 HG23 VAL A  69     -42.826   2.882  46.265  1.00 93.54           H  
ATOM   1021  N   SER A  70     -47.484   0.445  46.538  1.00 92.50           N  
ATOM   1022  H   SER A  70     -46.991   0.224  45.684  1.00 92.50           H  
ATOM   1023  CA  SER A  70     -48.953   0.390  46.535  1.00 92.50           C  
ATOM   1024  HA  SER A  70     -49.345   1.376  46.786  1.00 92.50           H  
ATOM   1025  C   SER A  70     -49.498  -0.591  47.575  1.00 92.50           C  
ATOM   1026  CB  SER A  70     -49.486  -0.011  45.158  1.00 92.50           C  
ATOM   1027  HB2 SER A  70     -49.096  -0.991  44.883  1.00 92.50           H  
ATOM   1028  HB3 SER A  70     -50.574  -0.069  45.205  1.00 92.50           H  
ATOM   1029  O   SER A  70     -50.458  -0.268  48.272  1.00 92.50           O  
ATOM   1030  OG  SER A  70     -49.125   0.927  44.167  1.00 92.50           O  
ATOM   1031  HG  SER A  70     -49.057   1.797  44.567  1.00 92.50           H  
ATOM   1032  N   LEU A  71     -48.872  -1.763  47.727  1.00 92.66           N  
ATOM   1033  H   LEU A  71     -48.096  -1.981  47.118  1.00 92.66           H  
ATOM   1034  CA  LEU A  71     -49.262  -2.747  48.739  1.00 92.66           C  
ATOM   1035  HA  LEU A  71     -50.329  -2.936  48.628  1.00 92.66           H  
ATOM   1036  C   LEU A  71     -49.033  -2.226  50.166  1.00 92.66           C  
ATOM   1037  CB  LEU A  71     -48.487  -4.052  48.484  1.00 92.66           C  
ATOM   1038  HB2 LEU A  71     -47.420  -3.843  48.562  1.00 92.66           H  
ATOM   1039  HB3 LEU A  71     -48.687  -4.387  47.467  1.00 92.66           H  
ATOM   1040  O   LEU A  71     -49.879  -2.434  51.036  1.00 92.66           O  
ATOM   1041  CG  LEU A  71     -48.836  -5.187  49.465  1.00 92.66           C  
ATOM   1042  HG  LEU A  71     -48.640  -4.869  50.489  1.00 92.66           H  
ATOM   1043  CD1 LEU A  71     -50.300  -5.624  49.355  1.00 92.66           C  
ATOM   1044 HD11 LEU A  71     -50.954  -4.812  49.671  1.00 92.66           H  
ATOM   1045 HD12 LEU A  71     -50.534  -5.883  48.323  1.00 92.66           H  
ATOM   1046 HD13 LEU A  71     -50.485  -6.485  49.998  1.00 92.66           H  
ATOM   1047  CD2 LEU A  71     -47.954  -6.404  49.184  1.00 92.66           C  
ATOM   1048 HD21 LEU A  71     -48.125  -6.759  48.168  1.00 92.66           H  
ATOM   1049 HD22 LEU A  71     -46.907  -6.119  49.286  1.00 92.66           H  
ATOM   1050 HD23 LEU A  71     -48.175  -7.199  49.895  1.00 92.66           H  
ATOM   1051  N   LEU A  72     -47.912  -1.540  50.411  1.00 94.35           N  
ATOM   1052  H   LEU A  72     -47.236  -1.438  49.666  1.00 94.35           H  
ATOM   1053  CA  LEU A  72     -47.617  -0.916  51.701  1.00 94.35           C  
ATOM   1054  HA  LEU A  72     -47.677  -1.683  52.474  1.00 94.35           H  
ATOM   1055  C   LEU A  72     -48.647   0.169  52.047  1.00 94.35           C  
ATOM   1056  CB  LEU A  72     -46.184  -0.356  51.665  1.00 94.35           C  
ATOM   1057  HB2 LEU A  72     -46.099   0.329  50.821  1.00 94.35           H  
ATOM   1058  HB3 LEU A  72     -45.490  -1.179  51.496  1.00 94.35           H  
ATOM   1059  O   LEU A  72     -49.145   0.196  53.171  1.00 94.35           O  
ATOM   1060  CG  LEU A  72     -45.766   0.401  52.939  1.00 94.35           C  
ATOM   1061  HG  LEU A  72     -46.450   1.230  53.118  1.00 94.35           H  
ATOM   1062  CD1 LEU A  72     -45.747  -0.507  54.166  1.00 94.35           C  
ATOM   1063 HD11 LEU A  72     -45.045  -1.324  53.997  1.00 94.35           H  
ATOM   1064 HD12 LEU A  72     -46.742  -0.902  54.369  1.00 94.35           H  
ATOM   1065 HD13 LEU A  72     -45.415   0.063  55.033  1.00 94.35           H  
ATOM   1066  CD2 LEU A  72     -44.366   0.979  52.742  1.00 94.35           C  
ATOM   1067 HD21 LEU A  72     -44.351   1.611  51.854  1.00 94.35           H  
ATOM   1068 HD22 LEU A  72     -43.639   0.176  52.628  1.00 94.35           H  
ATOM   1069 HD23 LEU A  72     -44.100   1.591  53.604  1.00 94.35           H  
ATOM   1070  N   VAL A  73     -49.003   1.022  51.080  1.00 94.77           N  
ATOM   1071  H   VAL A  73     -48.536   0.949  50.187  1.00 94.77           H  
ATOM   1072  CA  VAL A  73     -50.038   2.055  51.247  1.00 94.77           C  
ATOM   1073  HA  VAL A  73     -49.779   2.677  52.103  1.00 94.77           H  
ATOM   1074  C   VAL A  73     -51.390   1.415  51.563  1.00 94.77           C  
ATOM   1075  CB  VAL A  73     -50.116   2.966  50.006  1.00 94.77           C  
ATOM   1076  HB  VAL A  73     -50.207   2.352  49.110  1.00 94.77           H  
ATOM   1077  O   VAL A  73     -52.013   1.789  52.552  1.00 94.77           O  
ATOM   1078  CG1 VAL A  73     -51.308   3.930  50.057  1.00 94.77           C  
ATOM   1079 HG11 VAL A  73     -51.279   4.613  49.208  1.00 94.77           H  
ATOM   1080 HG12 VAL A  73     -51.294   4.506  50.982  1.00 94.77           H  
ATOM   1081 HG13 VAL A  73     -52.250   3.384  50.004  1.00 94.77           H  
ATOM   1082  CG2 VAL A  73     -48.849   3.827  49.888  1.00 94.77           C  
ATOM   1083 HG21 VAL A  73     -47.955   3.203  49.886  1.00 94.77           H  
ATOM   1084 HG22 VAL A  73     -48.877   4.395  48.958  1.00 94.77           H  
ATOM   1085 HG23 VAL A  73     -48.789   4.516  50.730  1.00 94.77           H  
ATOM   1086  N   GLN A  74     -51.797   0.384  50.818  1.00 93.90           N  
ATOM   1087  H   GLN A  74     -51.256   0.131  50.004  1.00 93.90           H  
ATOM   1088  CA  GLN A  74     -53.045  -0.342  51.075  1.00 93.90           C  
ATOM   1089  HA  GLN A  74     -53.877   0.357  50.995  1.00 93.90           H  
ATOM   1090  C   GLN A  74     -53.081  -0.960  52.486  1.00 93.90           C  
ATOM   1091  CB  GLN A  74     -53.196  -1.429  49.998  1.00 93.90           C  
ATOM   1092  HB2 GLN A  74     -52.382  -2.149  50.094  1.00 93.90           H  
ATOM   1093  HB3 GLN A  74     -53.131  -0.970  49.011  1.00 93.90           H  
ATOM   1094  O   GLN A  74     -54.106  -0.927  53.168  1.00 93.90           O  
ATOM   1095  CG  GLN A  74     -54.537  -2.167  50.111  1.00 93.90           C  
ATOM   1096  HG2 GLN A  74     -55.348  -1.461  49.929  1.00 93.90           H  
ATOM   1097  HG3 GLN A  74     -54.658  -2.567  51.117  1.00 93.90           H  
ATOM   1098  CD  GLN A  74     -54.674  -3.335  49.142  1.00 93.90           C  
ATOM   1099  NE2 GLN A  74     -55.764  -4.066  49.223  1.00 93.90           N  
ATOM   1100 HE21 GLN A  74     -56.484  -3.814  49.884  1.00 93.90           H  
ATOM   1101 HE22 GLN A  74     -55.841  -4.819  48.554  1.00 93.90           H  
ATOM   1102  OE1 GLN A  74     -53.826  -3.646  48.321  1.00 93.90           O  
ATOM   1103  N   ARG A  75     -51.961  -1.526  52.954  1.00 92.11           N  
ATOM   1104  H   ARG A  75     -51.154  -1.550  52.348  1.00 92.11           H  
ATOM   1105  CA  ARG A  75     -51.857  -2.077  54.318  1.00 92.11           C  
ATOM   1106  HA  ARG A  75     -52.719  -2.714  54.514  1.00 92.11           H  
ATOM   1107  C   ARG A  75     -51.906  -0.992  55.386  1.00 92.11           C  
ATOM   1108  CB  ARG A  75     -50.570  -2.894  54.463  1.00 92.11           C  
ATOM   1109  HB2 ARG A  75     -50.376  -3.065  55.522  1.00 92.11           H  
ATOM   1110  HB3 ARG A  75     -49.727  -2.348  54.040  1.00 92.11           H  
ATOM   1111  O   ARG A  75     -52.495  -1.210  56.443  1.00 92.11           O  
ATOM   1112  CG  ARG A  75     -50.716  -4.252  53.780  1.00 92.11           C  
ATOM   1113  HG2 ARG A  75     -50.922  -4.119  52.718  1.00 92.11           H  
ATOM   1114  HG3 ARG A  75     -51.550  -4.787  54.235  1.00 92.11           H  
ATOM   1115  CD  ARG A  75     -49.440  -5.074  53.952  1.00 92.11           C  
ATOM   1116  HD2 ARG A  75     -48.626  -4.569  53.430  1.00 92.11           H  
ATOM   1117  HD3 ARG A  75     -49.191  -5.140  55.012  1.00 92.11           H  
ATOM   1118  NE  ARG A  75     -49.636  -6.420  53.393  1.00 92.11           N  
ATOM   1119  HE  ARG A  75     -50.466  -6.537  52.830  1.00 92.11           H  
ATOM   1120  NH1 ARG A  75     -47.725  -7.411  54.209  1.00 92.11           N  
ATOM   1121 HH11 ARG A  75     -46.941  -7.993  53.953  1.00 92.11           H  
ATOM   1122 HH12 ARG A  75     -47.408  -6.481  54.442  1.00 92.11           H  
ATOM   1123  NH2 ARG A  75     -49.109  -8.579  52.939  1.00 92.11           N  
ATOM   1124 HH21 ARG A  75     -48.462  -9.353  52.995  1.00 92.11           H  
ATOM   1125 HH22 ARG A  75     -49.941  -8.637  52.370  1.00 92.11           H  
ATOM   1126  CZ  ARG A  75     -48.824  -7.448  53.519  1.00 92.11           C  
ATOM   1127  N   TYR A  76     -51.305   0.162  55.116  1.00 93.93           N  
ATOM   1128  H   TYR A  76     -50.823   0.263  54.234  1.00 93.93           H  
ATOM   1129  CA  TYR A  76     -51.369   1.311  56.008  1.00 93.93           C  
ATOM   1130  HA  TYR A  76     -51.049   0.997  57.001  1.00 93.93           H  
ATOM   1131  C   TYR A  76     -52.803   1.843  56.137  1.00 93.93           C  
ATOM   1132  CB  TYR A  76     -50.400   2.388  55.515  1.00 93.93           C  
ATOM   1133  HB2 TYR A  76     -49.410   1.948  55.392  1.00 93.93           H  
ATOM   1134  HB3 TYR A  76     -50.721   2.757  54.541  1.00 93.93           H  
ATOM   1135  O   TYR A  76     -53.256   2.079  57.255  1.00 93.93           O  
ATOM   1136  CG  TYR A  76     -50.297   3.551  56.473  1.00 93.93           C  
ATOM   1137  CD1 TYR A  76     -51.121   4.680  56.306  1.00 93.93           C  
ATOM   1138  HD1 TYR A  76     -51.826   4.723  55.488  1.00 93.93           H  
ATOM   1139  CD2 TYR A  76     -49.409   3.479  57.562  1.00 93.93           C  
ATOM   1140  HD2 TYR A  76     -48.786   2.605  57.686  1.00 93.93           H  
ATOM   1141  CE1 TYR A  76     -51.051   5.743  57.225  1.00 93.93           C  
ATOM   1142  HE1 TYR A  76     -51.696   6.602  57.112  1.00 93.93           H  
ATOM   1143  CE2 TYR A  76     -49.333   4.540  58.483  1.00 93.93           C  
ATOM   1144  HE2 TYR A  76     -48.648   4.483  59.316  1.00 93.93           H  
ATOM   1145  OH  TYR A  76     -50.077   6.703  59.198  1.00 93.93           O  
ATOM   1146  HH  TYR A  76     -49.426   6.524  59.880  1.00 93.93           H  
ATOM   1147  CZ  TYR A  76     -50.155   5.676  58.311  1.00 93.93           C  
ATOM   1148  N   GLU A  77     -53.542   1.946  55.029  1.00 93.97           N  
ATOM   1149  H   GLU A  77     -53.100   1.784  54.136  1.00 93.97           H  
ATOM   1150  CA  GLU A  77     -54.965   2.318  55.022  1.00 93.97           C  
ATOM   1151  HA  GLU A  77     -55.091   3.300  55.479  1.00 93.97           H  
ATOM   1152  C   GLU A  77     -55.809   1.325  55.835  1.00 93.97           C  
ATOM   1153  CB  GLU A  77     -55.475   2.387  53.572  1.00 93.97           C  
ATOM   1154  HB2 GLU A  77     -56.562   2.464  53.584  1.00 93.97           H  
ATOM   1155  HB3 GLU A  77     -55.200   1.463  53.063  1.00 93.97           H  
ATOM   1156  O   GLU A  77     -56.565   1.727  56.718  1.00 93.97           O  
ATOM   1157  CG  GLU A  77     -54.914   3.593  52.799  1.00 93.97           C  
ATOM   1158  HG2 GLU A  77     -53.829   3.621  52.904  1.00 93.97           H  
ATOM   1159  HG3 GLU A  77     -55.307   4.502  53.253  1.00 93.97           H  
ATOM   1160  CD  GLU A  77     -55.264   3.579  51.299  1.00 93.97           C  
ATOM   1161  OE1 GLU A  77     -54.968   4.601  50.637  1.00 93.97           O  
ATOM   1162  OE2 GLU A  77     -55.799   2.559  50.803  1.00 93.97           O  
ATOM   1163  N   GLN A  78     -55.608   0.017  55.636  1.00 92.64           N  
ATOM   1164  H   GLN A  78     -55.008  -0.261  54.873  1.00 92.64           H  
ATOM   1165  CA  GLN A  78     -56.305  -1.014  56.412  1.00 92.64           C  
ATOM   1166  HA  GLN A  78     -57.377  -0.872  56.277  1.00 92.64           H  
ATOM   1167  C   GLN A  78     -56.006  -0.916  57.920  1.00 92.64           C  
ATOM   1168  CB  GLN A  78     -55.907  -2.394  55.867  1.00 92.64           C  
ATOM   1169  HB2 GLN A  78     -56.081  -2.416  54.791  1.00 92.64           H  
ATOM   1170  HB3 GLN A  78     -54.846  -2.563  56.050  1.00 92.64           H  
ATOM   1171  O   GLN A  78     -56.899  -1.077  58.755  1.00 92.64           O  
ATOM   1172  CG  GLN A  78     -56.722  -3.519  56.521  1.00 92.64           C  
ATOM   1173  HG2 GLN A  78     -56.602  -3.484  57.604  1.00 92.64           H  
ATOM   1174  HG3 GLN A  78     -57.778  -3.370  56.294  1.00 92.64           H  
ATOM   1175  CD  GLN A  78     -56.317  -4.916  56.067  1.00 92.64           C  
ATOM   1176  NE2 GLN A  78     -56.990  -5.934  56.557  1.00 92.64           N  
ATOM   1177 HE21 GLN A  78     -56.673  -6.850  56.272  1.00 92.64           H  
ATOM   1178 HE22 GLN A  78     -57.723  -5.777  57.234  1.00 92.64           H  
ATOM   1179  OE1 GLN A  78     -55.401  -5.144  55.293  1.00 92.64           O  
ATOM   1180  N   LEU A  79     -54.748  -0.658  58.289  1.00 93.53           N  
ATOM   1181  H   LEU A  79     -54.050  -0.557  57.565  1.00 93.53           H  
ATOM   1182  CA  LEU A  79     -54.354  -0.439  59.679  1.00 93.53           C  
ATOM   1183  HA  LEU A  79     -54.706  -1.280  60.276  1.00 93.53           H  
ATOM   1184  C   LEU A  79     -55.011   0.822  60.257  1.00 93.53           C  
ATOM   1185  CB  LEU A  79     -52.818  -0.394  59.749  1.00 93.53           C  
ATOM   1186  HB2 LEU A  79     -52.459   0.335  59.022  1.00 93.53           H  
ATOM   1187  HB3 LEU A  79     -52.425  -1.370  59.462  1.00 93.53           H  
ATOM   1188  O   LEU A  79     -55.507   0.791  61.385  1.00 93.53           O  
ATOM   1189  CG  LEU A  79     -52.256  -0.007  61.126  1.00 93.53           C  
ATOM   1190  HG  LEU A  79     -52.610   0.988  61.396  1.00 93.53           H  
ATOM   1191  CD1 LEU A  79     -52.650  -0.986  62.230  1.00 93.53           C  
ATOM   1192 HD11 LEU A  79     -52.220  -1.967  62.024  1.00 93.53           H  
ATOM   1193 HD12 LEU A  79     -52.262  -0.615  63.179  1.00 93.53           H  
ATOM   1194 HD13 LEU A  79     -53.734  -1.060  62.311  1.00 93.53           H  
ATOM   1195  CD2 LEU A  79     -50.731   0.045  61.052  1.00 93.53           C  
ATOM   1196 HD21 LEU A  79     -50.428   0.724  60.255  1.00 93.53           H  
ATOM   1197 HD22 LEU A  79     -50.334   0.422  61.995  1.00 93.53           H  
ATOM   1198 HD23 LEU A  79     -50.328  -0.947  60.848  1.00 93.53           H  
ATOM   1199  N   GLN A  80     -55.049   1.909  59.488  1.00 92.01           N  
ATOM   1200  H   GLN A  80     -54.635   1.863  58.568  1.00 92.01           H  
ATOM   1201  CA  GLN A  80     -55.700   3.155  59.876  1.00 92.01           C  
ATOM   1202  HA  GLN A  80     -55.253   3.499  60.808  1.00 92.01           H  
ATOM   1203  C   GLN A  80     -57.200   2.950  60.128  1.00 92.01           C  
ATOM   1204  CB  GLN A  80     -55.427   4.205  58.789  1.00 92.01           C  
ATOM   1205  HB2 GLN A  80     -55.871   3.889  57.845  1.00 92.01           H  
ATOM   1206  HB3 GLN A  80     -54.349   4.291  58.652  1.00 92.01           H  
ATOM   1207  O   GLN A  80     -57.712   3.421  61.148  1.00 92.01           O  
ATOM   1208  CG  GLN A  80     -55.987   5.583  59.159  1.00 92.01           C  
ATOM   1209  HG2 GLN A  80     -57.073   5.528  59.225  1.00 92.01           H  
ATOM   1210  HG3 GLN A  80     -55.594   5.879  60.132  1.00 92.01           H  
ATOM   1211  CD  GLN A  80     -55.627   6.662  58.143  1.00 92.01           C  
ATOM   1212  NE2 GLN A  80     -55.998   7.898  58.395  1.00 92.01           N  
ATOM   1213 HE21 GLN A  80     -56.580   8.104  59.195  1.00 92.01           H  
ATOM   1214 HE22 GLN A  80     -55.774   8.555  57.663  1.00 92.01           H  
ATOM   1215  OE1 GLN A  80     -54.997   6.454  57.123  1.00 92.01           O  
ATOM   1216  N   ASP A  81     -57.882   2.188  59.271  1.00 90.73           N  
ATOM   1217  H   ASP A  81     -57.432   1.917  58.409  1.00 90.73           H  
ATOM   1218  CA  ASP A  81     -59.294   1.839  59.440  1.00 90.73           C  
ATOM   1219  HA  ASP A  81     -59.877   2.758  59.513  1.00 90.73           H  
ATOM   1220  C   ASP A  81     -59.530   1.039  60.729  1.00 90.73           C  
ATOM   1221  CB  ASP A  81     -59.798   1.051  58.221  1.00 90.73           C  
ATOM   1222  HB2 ASP A  81     -60.739   0.572  58.489  1.00 90.73           H  
ATOM   1223  HB3 ASP A  81     -59.085   0.263  57.976  1.00 90.73           H  
ATOM   1224  O   ASP A  81     -60.419   1.384  61.511  1.00 90.73           O  
ATOM   1225  CG  ASP A  81     -60.060   1.911  56.980  1.00 90.73           C  
ATOM   1226  OD1 ASP A  81     -60.176   3.150  57.130  1.00 90.73           O  
ATOM   1227  OD2 ASP A  81     -60.244   1.293  55.908  1.00 90.73           O  
ATOM   1228  N   MET A  82     -58.696   0.034  61.023  1.00 89.06           N  
ATOM   1229  H   MET A  82     -57.985  -0.202  60.346  1.00 89.06           H  
ATOM   1230  CA  MET A  82     -58.801  -0.748  62.266  1.00 89.06           C  
ATOM   1231  HA  MET A  82     -59.805  -1.166  62.331  1.00 89.06           H  
ATOM   1232  C   MET A  82     -58.593   0.110  63.521  1.00 89.06           C  
ATOM   1233  CB  MET A  82     -57.789  -1.902  62.264  1.00 89.06           C  
ATOM   1234  HB2 MET A  82     -56.797  -1.521  62.026  1.00 89.06           H  
ATOM   1235  HB3 MET A  82     -57.761  -2.341  63.261  1.00 89.06           H  
ATOM   1236  O   MET A  82     -59.357   0.001  64.483  1.00 89.06           O  
ATOM   1237  CG  MET A  82     -58.171  -3.009  61.278  1.00 89.06           C  
ATOM   1238  HG2 MET A  82     -59.192  -3.323  61.495  1.00 89.06           H  
ATOM   1239  HG3 MET A  82     -58.154  -2.613  60.263  1.00 89.06           H  
ATOM   1240  SD  MET A  82     -57.112  -4.481  61.353  1.00 89.06           S  
ATOM   1241  CE  MET A  82     -55.544  -3.796  60.761  1.00 89.06           C  
ATOM   1242  HE1 MET A  82     -54.845  -4.613  60.582  1.00 89.06           H  
ATOM   1243  HE2 MET A  82     -55.708  -3.258  59.827  1.00 89.06           H  
ATOM   1244  HE3 MET A  82     -55.129  -3.123  61.511  1.00 89.06           H  
ATOM   1245  N   VAL A  83     -57.594   0.998  63.509  1.00 90.03           N  
ATOM   1246  H   VAL A  83     -57.004   1.038  62.690  1.00 90.03           H  
ATOM   1247  CA  VAL A  83     -57.328   1.928  64.620  1.00 90.03           C  
ATOM   1248  HA  VAL A  83     -57.259   1.358  65.546  1.00 90.03           H  
ATOM   1249  C   VAL A  83     -58.480   2.919  64.792  1.00 90.03           C  
ATOM   1250  CB  VAL A  83     -55.987   2.656  64.404  1.00 90.03           C  
ATOM   1251  HB  VAL A  83     -55.970   3.095  63.406  1.00 90.03           H  
ATOM   1252  O   VAL A  83     -58.893   3.194  65.921  1.00 90.03           O  
ATOM   1253  CG1 VAL A  83     -55.751   3.775  65.430  1.00 90.03           C  
ATOM   1254 HG11 VAL A  83     -54.753   4.191  65.295  1.00 90.03           H  
ATOM   1255 HG12 VAL A  83     -55.844   3.380  66.442  1.00 90.03           H  
ATOM   1256 HG13 VAL A  83     -56.473   4.578  65.286  1.00 90.03           H  
ATOM   1257  CG2 VAL A  83     -54.815   1.674  64.537  1.00 90.03           C  
ATOM   1258 HG21 VAL A  83     -53.881   2.179  64.290  1.00 90.03           H  
ATOM   1259 HG22 VAL A  83     -54.938   0.834  63.853  1.00 90.03           H  
ATOM   1260 HG23 VAL A  83     -54.762   1.290  65.556  1.00 90.03           H  
ATOM   1261  N   SER A  84     -59.044   3.426  63.694  1.00 88.56           N  
ATOM   1262  H   SER A  84     -58.652   3.189  62.793  1.00 88.56           H  
ATOM   1263  CA  SER A  84     -60.208   4.314  63.740  1.00 88.56           C  
ATOM   1264  HA  SER A  84     -59.971   5.140  64.412  1.00 88.56           H  
ATOM   1265  C   SER A  84     -61.449   3.609  64.306  1.00 88.56           C  
ATOM   1266  CB  SER A  84     -60.479   4.913  62.356  1.00 88.56           C  
ATOM   1267  HB2 SER A  84     -59.539   5.211  61.891  1.00 88.56           H  
ATOM   1268  HB3 SER A  84     -61.093   5.805  62.483  1.00 88.56           H  
ATOM   1269  O   SER A  84     -62.177   4.199  65.105  1.00 88.56           O  
ATOM   1270  OG  SER A  84     -61.173   4.025  61.509  1.00 88.56           O  
ATOM   1271  HG  SER A  84     -60.682   3.209  61.386  1.00 88.56           H  
ATOM   1272  N   GLY A  85     -61.645   2.327  63.978  1.00 86.35           N  
ATOM   1273  H   GLY A  85     -61.042   1.925  63.274  1.00 86.35           H  
ATOM   1274  CA  GLY A  85     -62.717   1.489  64.513  1.00 86.35           C  
ATOM   1275  HA2 GLY A  85     -63.679   1.958  64.308  1.00 86.35           H  
ATOM   1276  HA3 GLY A  85     -62.683   0.520  64.015  1.00 86.35           H  
ATOM   1277  C   GLY A  85     -62.590   1.258  66.020  1.00 86.35           C  
ATOM   1278  O   GLY A  85     -63.568   1.431  66.748  1.00 86.35           O  
ATOM   1279  N   LEU A  86     -61.379   0.960  66.505  1.00 83.87           N  
ATOM   1280  H   LEU A  86     -60.632   0.799  65.845  1.00 83.87           H  
ATOM   1281  CA  LEU A  86     -61.069   0.885  67.940  1.00 83.87           C  
ATOM   1282  HA  LEU A  86     -61.689   0.122  68.410  1.00 83.87           H  
ATOM   1283  C   LEU A  86     -61.357   2.210  68.649  1.00 83.87           C  
ATOM   1284  CB  LEU A  86     -59.586   0.527  68.123  1.00 83.87           C  
ATOM   1285  HB2 LEU A  86     -59.010   1.028  67.345  1.00 83.87           H  
ATOM   1286  HB3 LEU A  86     -59.230   0.909  69.080  1.00 83.87           H  
ATOM   1287  O   LEU A  86     -62.034   2.224  69.676  1.00 83.87           O  
ATOM   1288  CG  LEU A  86     -59.319  -0.980  68.076  1.00 83.87           C  
ATOM   1289  HG  LEU A  86     -59.970  -1.429  67.326  1.00 83.87           H  
ATOM   1290  CD1 LEU A  86     -57.881  -1.209  67.644  1.00 83.87           C  
ATOM   1291 HD11 LEU A  86     -57.196  -0.685  68.310  1.00 83.87           H  
ATOM   1292 HD12 LEU A  86     -57.643  -2.273  67.654  1.00 83.87           H  
ATOM   1293 HD13 LEU A  86     -57.782  -0.824  66.629  1.00 83.87           H  
ATOM   1294  CD2 LEU A  86     -59.532  -1.632  69.444  1.00 83.87           C  
ATOM   1295 HD21 LEU A  86     -58.883  -1.172  70.189  1.00 83.87           H  
ATOM   1296 HD22 LEU A  86     -60.570  -1.518  69.757  1.00 83.87           H  
ATOM   1297 HD23 LEU A  86     -59.297  -2.695  69.395  1.00 83.87           H  
ATOM   1298  N   ALA A  87     -60.899   3.331  68.085  1.00 83.14           N  
ATOM   1299  H   ALA A  87     -60.335   3.252  67.250  1.00 83.14           H  
ATOM   1300  CA  ALA A  87     -61.120   4.659  68.654  1.00 83.14           C  
ATOM   1301  HA  ALA A  87     -60.775   4.652  69.688  1.00 83.14           H  
ATOM   1302  C   ALA A  87     -62.609   5.058  68.670  1.00 83.14           C  
ATOM   1303  CB  ALA A  87     -60.272   5.664  67.865  1.00 83.14           C  
ATOM   1304  HB1 ALA A  87     -60.598   5.691  66.825  1.00 83.14           H  
ATOM   1305  HB2 ALA A  87     -59.223   5.370  67.901  1.00 83.14           H  
ATOM   1306  HB3 ALA A  87     -60.380   6.657  68.301  1.00 83.14           H  
ATOM   1307  O   ALA A  87     -63.061   5.749  69.587  1.00 83.14           O  
ATOM   1308  N   ALA A  88     -63.386   4.610  67.678  1.00 81.96           N  
ATOM   1309  H   ALA A  88     -62.942   4.124  66.913  1.00 81.96           H  
ATOM   1310  CA  ALA A  88     -64.830   4.816  67.608  1.00 81.96           C  
ATOM   1311  HA  ALA A  88     -65.048   5.840  67.910  1.00 81.96           H  
ATOM   1312  C   ALA A  88     -65.619   3.884  68.548  1.00 81.96           C  
ATOM   1313  CB  ALA A  88     -65.272   4.646  66.151  1.00 81.96           C  
ATOM   1314  HB1 ALA A  88     -66.341   4.837  66.063  1.00 81.96           H  
ATOM   1315  HB2 ALA A  88     -65.062   3.630  65.815  1.00 81.96           H  
ATOM   1316  HB3 ALA A  88     -64.731   5.347  65.515  1.00 81.96           H  
ATOM   1317  O   ALA A  88     -66.738   4.228  68.951  1.00 81.96           O  
ATOM   1318  N   SER A  89     -65.053   2.732  68.931  1.00 73.11           N  
ATOM   1319  H   SER A  89     -64.162   2.481  68.529  1.00 73.11           H  
ATOM   1320  CA  SER A  89     -65.655   1.802  69.889  1.00 73.11           C  
ATOM   1321  HA  SER A  89     -66.700   1.684  69.602  1.00 73.11           H  
ATOM   1322  C   SER A  89     -65.647   2.409  71.302  1.00 73.11           C  
ATOM   1323  CB  SER A  89     -65.045   0.395  69.773  1.00 73.11           C  
ATOM   1324  HB2 SER A  89     -65.739  -0.321  70.213  1.00 73.11           H  
ATOM   1325  HB3 SER A  89     -64.925   0.140  68.720  1.00 73.11           H  
ATOM   1326  O   SER A  89     -64.755   2.248  72.128  1.00 73.11           O  
ATOM   1327  OG  SER A  89     -63.811   0.248  70.427  1.00 73.11           O  
ATOM   1328  HG  SER A  89     -63.234   0.993  70.245  1.00 73.11           H  
ATOM   1329  N   ARG A  90     -66.666   3.222  71.593  1.00 63.61           N  
ATOM   1330  H   ARG A  90     -67.273   3.473  70.826  1.00 63.61           H  
ATOM   1331  CA  ARG A  90     -66.860   3.804  72.924  1.00 63.61           C  
ATOM   1332  HA  ARG A  90     -65.925   4.307  73.171  1.00 63.61           H  
ATOM   1333  C   ARG A  90     -67.106   2.686  73.952  1.00 63.61           C  
ATOM   1334  CB  ARG A  90     -68.014   4.815  72.910  1.00 63.61           C  
ATOM   1335  HB2 ARG A  90     -68.623   4.673  73.803  1.00 63.61           H  
ATOM   1336  HB3 ARG A  90     -68.652   4.642  72.043  1.00 63.61           H  
ATOM   1337  O   ARG A  90     -67.999   1.861  73.735  1.00 63.61           O  
ATOM   1338  CG  ARG A  90     -67.509   6.262  72.904  1.00 63.61           C  
ATOM   1339  HG2 ARG A  90     -66.896   6.437  72.020  1.00 63.61           H  
ATOM   1340  HG3 ARG A  90     -66.913   6.437  73.799  1.00 63.61           H  
ATOM   1341  CD  ARG A  90     -68.716   7.206  72.894  1.00 63.61           C  
ATOM   1342  HD2 ARG A  90     -69.406   6.892  73.677  1.00 63.61           H  
ATOM   1343  HD3 ARG A  90     -69.216   7.121  71.929  1.00 63.61           H  
ATOM   1344  NE  ARG A  90     -68.322   8.605  73.131  1.00 63.61           N  
ATOM   1345  HE  ARG A  90     -67.334   8.810  73.083  1.00 63.61           H  
ATOM   1346  NH1 ARG A  90     -70.441   9.455  73.371  1.00 63.61           N  
ATOM   1347 HH11 ARG A  90     -70.813   8.542  73.149  1.00 63.61           H  
ATOM   1348 HH12 ARG A  90     -71.057  10.242  73.517  1.00 63.61           H  
ATOM   1349  NH2 ARG A  90     -68.679  10.808  73.592  1.00 63.61           N  
ATOM   1350 HH21 ARG A  90     -67.683  10.970  73.560  1.00 63.61           H  
ATOM   1351 HH22 ARG A  90     -69.307  11.585  73.742  1.00 63.61           H  
ATOM   1352  CZ  ARG A  90     -69.145   9.613  73.364  1.00 63.61           C  
ATOM   1353  N   PRO A  91     -66.452   2.714  75.128  1.00 58.99           N  
ATOM   1354  CA  PRO A  91     -66.597   1.698  76.169  1.00 58.99           C  
ATOM   1355  HA  PRO A  91     -66.547   0.702  75.727  1.00 58.99           H  
ATOM   1356  C   PRO A  91     -67.944   1.861  76.890  1.00 58.99           C  
ATOM   1357  CB  PRO A  91     -65.378   1.899  77.082  1.00 58.99           C  
ATOM   1358  HB2 PRO A  91     -65.563   1.590  78.111  1.00 58.99           H  
ATOM   1359  HB3 PRO A  91     -64.534   1.343  76.675  1.00 58.99           H  
ATOM   1360  O   PRO A  91     -68.026   2.438  77.970  1.00 58.99           O  
ATOM   1361  CG  PRO A  91     -65.093   3.396  76.971  1.00 58.99           C  
ATOM   1362  HG2 PRO A  91     -64.047   3.623  77.176  1.00 58.99           H  
ATOM   1363  HG3 PRO A  91     -65.745   3.950  77.646  1.00 58.99           H  
ATOM   1364  CD  PRO A  91     -65.463   3.707  75.524  1.00 58.99           C  
ATOM   1365  HD2 PRO A  91     -64.579   3.598  74.896  1.00 58.99           H  
ATOM   1366  HD3 PRO A  91     -65.858   4.720  75.447  1.00 58.99           H  
ATOM   1367  N   SER A  92     -69.048   1.428  76.274  1.00 59.58           N  
ATOM   1368  H   SER A  92     -68.938   1.102  75.325  1.00 59.58           H  
ATOM   1369  CA  SER A  92     -70.401   1.624  76.829  1.00 59.58           C  
ATOM   1370  HA  SER A  92     -70.320   2.210  77.744  1.00 59.58           H  
ATOM   1371  C   SER A  92     -71.111   0.354  77.306  1.00 59.58           C  
ATOM   1372  CB  SER A  92     -71.262   2.479  75.893  1.00 59.58           C  
ATOM   1373  HB2 SER A  92     -71.158   2.126  74.867  1.00 59.58           H  
ATOM   1374  HB3 SER A  92     -72.310   2.421  76.187  1.00 59.58           H  
ATOM   1375  O   SER A  92     -72.198   0.478  77.865  1.00 59.58           O  
ATOM   1376  OG  SER A  92     -70.841   3.826  75.994  1.00 59.58           O  
ATOM   1377  HG  SER A  92     -69.884   3.824  76.075  1.00 59.58           H  
ATOM   1378  N   LYS A  93     -70.540  -0.860  77.197  1.00 53.53           N  
ATOM   1379  H   LYS A  93     -69.642  -0.936  76.741  1.00 53.53           H  
ATOM   1380  CA  LYS A  93     -71.143  -2.071  77.806  1.00 53.53           C  
ATOM   1381  HA  LYS A  93     -71.769  -1.746  78.637  1.00 53.53           H  
ATOM   1382  C   LYS A  93     -70.094  -3.012  78.422  1.00 53.53           C  
ATOM   1383  CB  LYS A  93     -72.091  -2.775  76.811  1.00 53.53           C  
ATOM   1384  HB2 LYS A  93     -72.441  -3.705  77.260  1.00 53.53           H  
ATOM   1385  HB3 LYS A  93     -71.551  -3.017  75.896  1.00 53.53           H  
ATOM   1386  O   LYS A  93     -69.245  -3.573  77.745  1.00 53.53           O  
ATOM   1387  CG  LYS A  93     -73.314  -1.894  76.478  1.00 53.53           C  
ATOM   1388  HG2 LYS A  93     -72.974  -1.009  75.942  1.00 53.53           H  
ATOM   1389  HG3 LYS A  93     -73.795  -1.589  77.408  1.00 53.53           H  
ATOM   1390  CD  LYS A  93     -74.364  -2.567  75.594  1.00 53.53           C  
ATOM   1391  HD2 LYS A  93     -74.770  -3.440  76.106  1.00 53.53           H  
ATOM   1392  HD3 LYS A  93     -73.892  -2.880  74.663  1.00 53.53           H  
ATOM   1393  CE  LYS A  93     -75.479  -1.551  75.304  1.00 53.53           C  
ATOM   1394  HE2 LYS A  93     -75.020  -0.643  74.913  1.00 53.53           H  
ATOM   1395  HE3 LYS A  93     -75.972  -1.293  76.241  1.00 53.53           H  
ATOM   1396  NZ  LYS A  93     -76.464  -2.074  74.325  1.00 53.53           N  
ATOM   1397  HZ1 LYS A  93     -76.905  -2.915  74.669  1.00 53.53           H  
ATOM   1398  HZ2 LYS A  93     -76.007  -2.291  73.451  1.00 53.53           H  
ATOM   1399  HZ3 LYS A  93     -77.180  -1.387  74.137  1.00 53.53           H  
ATOM   1400  N   LYS A  94     -70.171  -3.147  79.749  1.00 46.86           N  
ATOM   1401  H   LYS A  94     -70.953  -2.678  80.184  1.00 46.86           H  
ATOM   1402  CA  LYS A  94     -69.217  -3.806  80.656  1.00 46.86           C  
ATOM   1403  HA  LYS A  94     -68.245  -3.332  80.524  1.00 46.86           H  
ATOM   1404  C   LYS A  94     -69.023  -5.314  80.370  1.00 46.86           C  
ATOM   1405  CB  LYS A  94     -69.697  -3.563  82.107  1.00 46.86           C  
ATOM   1406  HB2 LYS A  94     -69.046  -4.118  82.783  1.00 46.86           H  
ATOM   1407  HB3 LYS A  94     -70.707  -3.960  82.218  1.00 46.86           H  
ATOM   1408  O   LYS A  94     -69.975  -6.027  80.065  1.00 46.86           O  
ATOM   1409  CG  LYS A  94     -69.680  -2.077  82.532  1.00 46.86           C  
ATOM   1410  HG2 LYS A  94     -70.295  -1.491  81.849  1.00 46.86           H  
ATOM   1411  HG3 LYS A  94     -68.655  -1.712  82.475  1.00 46.86           H  
ATOM   1412  CD  LYS A  94     -70.209  -1.873  83.964  1.00 46.86           C  
ATOM   1413  HD2 LYS A  94     -71.257  -2.169  84.001  1.00 46.86           H  
ATOM   1414  HD3 LYS A  94     -69.639  -2.504  84.645  1.00 46.86           H  
ATOM   1415  CE  LYS A  94     -70.064  -0.403  84.390  1.00 46.86           C  
ATOM   1416  HE2 LYS A  94     -69.008  -0.134  84.343  1.00 46.86           H  
ATOM   1417  HE3 LYS A  94     -70.592   0.223  83.671  1.00 46.86           H  
ATOM   1418  NZ  LYS A  94     -70.588  -0.158  85.760  1.00 46.86           N  
ATOM   1419  HZ1 LYS A  94     -71.571  -0.381  85.816  1.00 46.86           H  
ATOM   1420  HZ2 LYS A  94     -70.089  -0.720  86.434  1.00 46.86           H  
ATOM   1421  HZ3 LYS A  94     -70.465   0.812  86.014  1.00 46.86           H  
ATOM   1422  N   ALA A  95     -67.788  -5.781  80.561  1.00 55.33           N  
ATOM   1423  H   ALA A  95     -67.078  -5.083  80.732  1.00 55.33           H  
ATOM   1424  CA  ALA A  95     -67.308  -7.167  80.699  1.00 55.33           C  
ATOM   1425  HA  ALA A  95     -66.255  -7.075  80.966  1.00 55.33           H  
ATOM   1426  C   ALA A  95     -67.286  -8.105  79.473  1.00 55.33           C  
ATOM   1427  CB  ALA A  95     -67.975  -7.816  81.920  1.00 55.33           C  
ATOM   1428  HB1 ALA A  95     -69.036  -7.978  81.730  1.00 55.33           H  
ATOM   1429  HB2 ALA A  95     -67.852  -7.180  82.796  1.00 55.33           H  
ATOM   1430  HB3 ALA A  95     -67.501  -8.777  82.120  1.00 55.33           H  
ATOM   1431  O   ALA A  95     -66.345  -8.884  79.372  1.00 55.33           O  
ATOM   1432  N   LYS A  96     -68.244  -8.059  78.532  1.00 54.00           N  
ATOM   1433  H   LYS A  96     -69.023  -7.432  78.672  1.00 54.00           H  
ATOM   1434  CA  LYS A  96     -68.220  -8.981  77.366  1.00 54.00           C  
ATOM   1435  HA  LYS A  96     -67.608  -9.838  77.647  1.00 54.00           H  
ATOM   1436  C   LYS A  96     -67.501  -8.425  76.127  1.00 54.00           C  
ATOM   1437  CB  LYS A  96     -69.630  -9.530  77.079  1.00 54.00           C  
ATOM   1438  HB2 LYS A  96     -70.161  -9.605  78.028  1.00 54.00           H  
ATOM   1439  HB3 LYS A  96     -70.178  -8.830  76.449  1.00 54.00           H  
ATOM   1440  O   LYS A  96     -67.109  -9.204  75.269  1.00 54.00           O  
ATOM   1441  CG  LYS A  96     -69.604 -10.925  76.412  1.00 54.00           C  
ATOM   1442  HG2 LYS A  96     -69.852 -10.820  75.356  1.00 54.00           H  
ATOM   1443  HG3 LYS A  96     -68.606 -11.357  76.482  1.00 54.00           H  
ATOM   1444  CD  LYS A  96     -70.590 -11.893  77.086  1.00 54.00           C  
ATOM   1445  HD2 LYS A  96     -70.340 -11.967  78.144  1.00 54.00           H  
ATOM   1446  HD3 LYS A  96     -71.603 -11.504  76.980  1.00 54.00           H  
ATOM   1447  CE  LYS A  96     -70.493 -13.283  76.447  1.00 54.00           C  
ATOM   1448  HE2 LYS A  96     -70.760 -13.200  75.393  1.00 54.00           H  
ATOM   1449  HE3 LYS A  96     -69.455 -13.610  76.492  1.00 54.00           H  
ATOM   1450  NZ  LYS A  96     -71.368 -14.271  77.128  1.00 54.00           N  
ATOM   1451  HZ1 LYS A  96     -72.336 -13.987  77.078  1.00 54.00           H  
ATOM   1452  HZ2 LYS A  96     -71.274 -15.173  76.683  1.00 54.00           H  
ATOM   1453  HZ3 LYS A  96     -71.096 -14.371  78.096  1.00 54.00           H  
ATOM   1454  N   LEU A  97     -67.296  -7.105  76.068  1.00 56.50           N  
ATOM   1455  H   LEU A  97     -67.669  -6.534  76.813  1.00 56.50           H  
ATOM   1456  CA  LEU A  97     -66.552  -6.423  74.998  1.00 56.50           C  
ATOM   1457  HA  LEU A  97     -66.697  -6.956  74.058  1.00 56.50           H  
ATOM   1458  C   LEU A  97     -65.034  -6.412  75.225  1.00 56.50           C  
ATOM   1459  CB  LEU A  97     -67.087  -4.986  74.842  1.00 56.50           C  
ATOM   1460  HB2 LEU A  97     -66.382  -4.416  74.237  1.00 56.50           H  
ATOM   1461  HB3 LEU A  97     -67.127  -4.514  75.823  1.00 56.50           H  
ATOM   1462  O   LEU A  97     -64.285  -6.380  74.262  1.00 56.50           O  
ATOM   1463  CG  LEU A  97     -68.469  -4.901  74.168  1.00 56.50           C  
ATOM   1464  HG  LEU A  97     -69.165  -5.566  74.679  1.00 56.50           H  
ATOM   1465  CD1 LEU A  97     -69.022  -3.478  74.259  1.00 56.50           C  
ATOM   1466 HD11 LEU A  97     -68.358  -2.804  73.718  1.00 56.50           H  
ATOM   1467 HD12 LEU A  97     -70.016  -3.437  73.812  1.00 56.50           H  
ATOM   1468 HD13 LEU A  97     -69.069  -3.162  75.301  1.00 56.50           H  
ATOM   1469  CD2 LEU A  97     -68.415  -5.275  72.687  1.00 56.50           C  
ATOM   1470 HD21 LEU A  97     -68.128  -6.318  72.559  1.00 56.50           H  
ATOM   1471 HD22 LEU A  97     -67.677  -4.660  72.172  1.00 56.50           H  
ATOM   1472 HD23 LEU A  97     -69.388  -5.130  72.216  1.00 56.50           H  
ATOM   1473  N   GLN A  98     -64.570  -6.529  76.473  1.00 65.63           N  
ATOM   1474  H   GLN A  98     -65.227  -6.587  77.238  1.00 65.63           H  
ATOM   1475  CA  GLN A  98     -63.141  -6.435  76.789  1.00 65.63           C  
ATOM   1476  HA  GLN A  98     -62.776  -5.481  76.409  1.00 65.63           H  
ATOM   1477  C   GLN A  98     -62.300  -7.527  76.106  1.00 65.63           C  
ATOM   1478  CB  GLN A  98     -62.987  -6.441  78.316  1.00 65.63           C  
ATOM   1479  HB2 GLN A  98     -63.646  -5.669  78.714  1.00 65.63           H  
ATOM   1480  HB3 GLN A  98     -63.297  -7.404  78.720  1.00 65.63           H  
ATOM   1481  O   GLN A  98     -61.186  -7.250  75.685  1.00 65.63           O  
ATOM   1482  CG  GLN A  98     -61.549  -6.137  78.761  1.00 65.63           C  
ATOM   1483  HG2 GLN A  98     -61.158  -5.304  78.177  1.00 65.63           H  
ATOM   1484  HG3 GLN A  98     -60.920  -7.006  78.569  1.00 65.63           H  
ATOM   1485  CD  GLN A  98     -61.444  -5.759  80.237  1.00 65.63           C  
ATOM   1486  NE2 GLN A  98     -60.243  -5.689  80.764  1.00 65.63           N  
ATOM   1487 HE21 GLN A  98     -59.439  -5.922  80.198  1.00 65.63           H  
ATOM   1488 HE22 GLN A  98     -60.173  -5.446  81.742  1.00 65.63           H  
ATOM   1489  OE1 GLN A  98     -62.420  -5.506  80.936  1.00 65.63           O  
ATOM   1490  N   GLY A  99     -62.851  -8.735  75.929  1.00 71.96           N  
ATOM   1491  H   GLY A  99     -63.781  -8.907  76.283  1.00 71.96           H  
ATOM   1492  CA  GLY A  99     -62.179  -9.787  75.159  1.00 71.96           C  
ATOM   1493  HA2 GLY A  99     -61.158  -9.906  75.522  1.00 71.96           H  
ATOM   1494  HA3 GLY A  99     -62.705 -10.731  75.299  1.00 71.96           H  
ATOM   1495  C   GLY A  99     -62.112  -9.500  73.652  1.00 71.96           C  
ATOM   1496  O   GLY A  99     -61.141  -9.887  73.015  1.00 71.96           O  
ATOM   1497  N   GLN A 100     -63.104  -8.797  73.086  1.00 76.96           N  
ATOM   1498  H   GLN A 100     -63.788  -8.353  73.682  1.00 76.96           H  
ATOM   1499  CA  GLN A 100     -63.074  -8.387  71.674  1.00 76.96           C  
ATOM   1500  HA  GLN A 100     -62.735  -9.226  71.066  1.00 76.96           H  
ATOM   1501  C   GLN A 100     -62.077  -7.252  71.443  1.00 76.96           C  
ATOM   1502  CB  GLN A 100     -64.466  -7.956  71.181  1.00 76.96           C  
ATOM   1503  HB2 GLN A 100     -64.354  -7.580  70.164  1.00 76.96           H  
ATOM   1504  HB3 GLN A 100     -64.859  -7.149  71.799  1.00 76.96           H  
ATOM   1505  O   GLN A 100     -61.357  -7.272  70.451  1.00 76.96           O  
ATOM   1506  CG  GLN A 100     -65.462  -9.120  71.151  1.00 76.96           C  
ATOM   1507  HG2 GLN A 100     -64.958  -9.995  70.741  1.00 76.96           H  
ATOM   1508  HG3 GLN A 100     -65.788  -9.356  72.164  1.00 76.96           H  
ATOM   1509  CD  GLN A 100     -66.687  -8.820  70.290  1.00 76.96           C  
ATOM   1510  NE2 GLN A 100     -67.179  -9.791  69.553  1.00 76.96           N  
ATOM   1511 HE21 GLN A 100     -67.890  -9.505  68.896  1.00 76.96           H  
ATOM   1512 HE22 GLN A 100     -66.636 -10.634  69.436  1.00 76.96           H  
ATOM   1513  OE1 GLN A 100     -67.253  -7.740  70.272  1.00 76.96           O  
ATOM   1514  N   ASP A 101     -62.000  -6.296  72.371  1.00 80.60           N  
ATOM   1515  H   ASP A 101     -62.694  -6.267  73.104  1.00 80.60           H  
ATOM   1516  CA  ASP A 101     -61.024  -5.207  72.304  1.00 80.60           C  
ATOM   1517  HA  ASP A 101     -61.104  -4.715  71.335  1.00 80.60           H  
ATOM   1518  C   ASP A 101     -59.589  -5.738  72.440  1.00 80.60           C  
ATOM   1519  CB  ASP A 101     -61.308  -4.165  73.399  1.00 80.60           C  
ATOM   1520  HB2 ASP A 101     -61.318  -4.664  74.368  1.00 80.60           H  
ATOM   1521  HB3 ASP A 101     -60.490  -3.444  73.406  1.00 80.60           H  
ATOM   1522  O   ASP A 101     -58.696  -5.265  71.744  1.00 80.60           O  
ATOM   1523  CG  ASP A 101     -62.617  -3.382  73.224  1.00 80.60           C  
ATOM   1524  OD1 ASP A 101     -63.203  -3.414  72.120  1.00 80.60           O  
ATOM   1525  OD2 ASP A 101     -63.046  -2.770  74.234  1.00 80.60           O  
ATOM   1526  N   GLU A 102     -59.358  -6.743  73.292  1.00 84.98           N  
ATOM   1527  H   GLU A 102     -60.116  -7.062  73.878  1.00 84.98           H  
ATOM   1528  CA  GLU A 102     -58.046  -7.387  73.453  1.00 84.98           C  
ATOM   1529  HA  GLU A 102     -57.299  -6.610  73.613  1.00 84.98           H  
ATOM   1530  C   GLU A 102     -57.629  -8.161  72.191  1.00 84.98           C  
ATOM   1531  CB  GLU A 102     -58.087  -8.280  74.705  1.00 84.98           C  
ATOM   1532  HB2 GLU A 102     -58.740  -9.133  74.522  1.00 84.98           H  
ATOM   1533  HB3 GLU A 102     -58.507  -7.691  75.520  1.00 84.98           H  
ATOM   1534  O   GLU A 102     -56.491  -8.034  71.733  1.00 84.98           O  
ATOM   1535  CG  GLU A 102     -56.701  -8.774  75.149  1.00 84.98           C  
ATOM   1536  HG2 GLU A 102     -56.295  -9.425  74.374  1.00 84.98           H  
ATOM   1537  HG3 GLU A 102     -56.043  -7.911  75.245  1.00 84.98           H  
ATOM   1538  CD  GLU A 102     -56.724  -9.536  76.489  1.00 84.98           C  
ATOM   1539  OE1 GLU A 102     -55.623  -9.908  76.956  1.00 84.98           O  
ATOM   1540  OE2 GLU A 102     -57.820  -9.730  77.070  1.00 84.98           O  
ATOM   1541  N   GLU A 103     -58.560  -8.891  71.568  1.00 86.84           N  
ATOM   1542  H   GLU A 103     -59.472  -8.981  71.994  1.00 86.84           H  
ATOM   1543  CA  GLU A 103     -58.331  -9.543  70.277  1.00 86.84           C  
ATOM   1544  HA  GLU A 103     -57.450 -10.179  70.362  1.00 86.84           H  
ATOM   1545  C   GLU A 103     -58.043  -8.513  69.172  1.00 86.84           C  
ATOM   1546  CB  GLU A 103     -59.539 -10.436  69.939  1.00 86.84           C  
ATOM   1547  HB2 GLU A 103     -60.434  -9.818  69.864  1.00 86.84           H  
ATOM   1548  HB3 GLU A 103     -59.677 -11.153  70.748  1.00 86.84           H  
ATOM   1549  O   GLU A 103     -57.083  -8.668  68.416  1.00 86.84           O  
ATOM   1550  CG  GLU A 103     -59.343 -11.205  68.625  1.00 86.84           C  
ATOM   1551  HG2 GLU A 103     -58.416 -11.774  68.687  1.00 86.84           H  
ATOM   1552  HG3 GLU A 103     -59.244 -10.476  67.821  1.00 86.84           H  
ATOM   1553  CD  GLU A 103     -60.500 -12.153  68.261  1.00 86.84           C  
ATOM   1554  OE1 GLU A 103     -60.350 -12.843  67.227  1.00 86.84           O  
ATOM   1555  OE2 GLU A 103     -61.524 -12.187  68.984  1.00 86.84           O  
ATOM   1556  N   LEU A 104     -58.827  -7.434  69.088  1.00 86.03           N  
ATOM   1557  H   LEU A 104     -59.603  -7.360  69.730  1.00 86.03           H  
ATOM   1558  CA  LEU A 104     -58.661  -6.379  68.085  1.00 86.03           C  
ATOM   1559  HA  LEU A 104     -58.613  -6.859  67.107  1.00 86.03           H  
ATOM   1560  C   LEU A 104     -57.353  -5.597  68.283  1.00 86.03           C  
ATOM   1561  CB  LEU A 104     -59.909  -5.479  68.137  1.00 86.03           C  
ATOM   1562  HB2 LEU A 104     -60.789  -6.120  68.086  1.00 86.03           H  
ATOM   1563  HB3 LEU A 104     -59.930  -4.971  69.101  1.00 86.03           H  
ATOM   1564  O   LEU A 104     -56.680  -5.264  67.308  1.00 86.03           O  
ATOM   1565  CG  LEU A 104     -60.025  -4.434  67.015  1.00 86.03           C  
ATOM   1566  HG  LEU A 104     -59.183  -3.743  67.068  1.00 86.03           H  
ATOM   1567  CD1 LEU A 104     -60.058  -5.056  65.619  1.00 86.03           C  
ATOM   1568 HD11 LEU A 104     -60.845  -5.808  65.561  1.00 86.03           H  
ATOM   1569 HD12 LEU A 104     -60.236  -4.281  64.874  1.00 86.03           H  
ATOM   1570 HD13 LEU A 104     -59.097  -5.519  65.398  1.00 86.03           H  
ATOM   1571  CD2 LEU A 104     -61.333  -3.659  67.189  1.00 86.03           C  
ATOM   1572 HD21 LEU A 104     -61.382  -3.213  68.182  1.00 86.03           H  
ATOM   1573 HD22 LEU A 104     -61.412  -2.879  66.431  1.00 86.03           H  
ATOM   1574 HD23 LEU A 104     -62.178  -4.338  67.084  1.00 86.03           H  
ATOM   1575  N   LEU A 105     -56.941  -5.368  69.533  1.00 88.42           N  
ATOM   1576  H   LEU A 105     -57.555  -5.626  70.292  1.00 88.42           H  
ATOM   1577  CA  LEU A 105     -55.641  -4.788  69.864  1.00 88.42           C  
ATOM   1578  HA  LEU A 105     -55.547  -3.851  69.315  1.00 88.42           H  
ATOM   1579  C   LEU A 105     -54.492  -5.705  69.422  1.00 88.42           C  
ATOM   1580  CB  LEU A 105     -55.595  -4.497  71.374  1.00 88.42           C  
ATOM   1581  HB2 LEU A 105     -55.666  -5.442  71.912  1.00 88.42           H  
ATOM   1582  HB3 LEU A 105     -56.462  -3.894  71.642  1.00 88.42           H  
ATOM   1583  O   LEU A 105     -53.517  -5.218  68.850  1.00 88.42           O  
ATOM   1584  CG  LEU A 105     -54.328  -3.756  71.836  1.00 88.42           C  
ATOM   1585  HG  LEU A 105     -53.441  -4.317  71.540  1.00 88.42           H  
ATOM   1586  CD1 LEU A 105     -54.247  -2.344  71.247  1.00 88.42           C  
ATOM   1587 HD11 LEU A 105     -55.158  -1.791  71.477  1.00 88.42           H  
ATOM   1588 HD12 LEU A 105     -54.118  -2.401  70.166  1.00 88.42           H  
ATOM   1589 HD13 LEU A 105     -53.387  -1.821  71.664  1.00 88.42           H  
ATOM   1590  CD2 LEU A 105     -54.328  -3.638  73.360  1.00 88.42           C  
ATOM   1591 HD21 LEU A 105     -54.359  -4.635  73.799  1.00 88.42           H  
ATOM   1592 HD22 LEU A 105     -53.418  -3.137  73.692  1.00 88.42           H  
ATOM   1593 HD23 LEU A 105     -55.201  -3.075  73.690  1.00 88.42           H  
ATOM   1594  N   GLY A 106     -54.624  -7.022  69.615  1.00 90.55           N  
ATOM   1595  H   GLY A 106     -55.428  -7.353  70.128  1.00 90.55           H  
ATOM   1596  CA  GLY A 106     -53.677  -8.012  69.094  1.00 90.55           C  
ATOM   1597  HA2 GLY A 106     -54.009  -9.004  69.398  1.00 90.55           H  
ATOM   1598  HA3 GLY A 106     -52.689  -7.826  69.516  1.00 90.55           H  
ATOM   1599  C   GLY A 106     -53.573  -7.986  67.563  1.00 90.55           C  
ATOM   1600  O   GLY A 106     -52.468  -8.015  67.017  1.00 90.55           O  
ATOM   1601  N   HIS A 107     -54.704  -7.844  66.862  1.00 91.12           N  
ATOM   1602  H   HIS A 107     -55.580  -7.858  67.366  1.00 91.12           H  
ATOM   1603  CA  HIS A 107     -54.733  -7.680  65.404  1.00 91.12           C  
ATOM   1604  HA  HIS A 107     -54.184  -8.504  64.948  1.00 91.12           H  
ATOM   1605  C   HIS A 107     -54.046  -6.384  64.953  1.00 91.12           C  
ATOM   1606  CB  HIS A 107     -56.177  -7.726  64.882  1.00 91.12           C  
ATOM   1607  HB2 HIS A 107     -56.190  -7.342  63.862  1.00 91.12           H  
ATOM   1608  HB3 HIS A 107     -56.812  -7.075  65.482  1.00 91.12           H  
ATOM   1609  O   HIS A 107     -53.231  -6.416  64.031  1.00 91.12           O  
ATOM   1610  CG  HIS A 107     -56.770  -9.110  64.856  1.00 91.12           C  
ATOM   1611  CD2 HIS A 107     -56.819  -9.951  63.780  1.00 91.12           C  
ATOM   1612  HD2 HIS A 107     -56.428  -9.742  62.795  1.00 91.12           H  
ATOM   1613  ND1 HIS A 107     -57.386  -9.761  65.896  1.00 91.12           N  
ATOM   1614  HD1 HIS A 107     -57.469  -9.422  66.844  1.00 91.12           H  
ATOM   1615  CE1 HIS A 107     -57.805 -10.960  65.460  1.00 91.12           C  
ATOM   1616  HE1 HIS A 107     -58.329 -11.697  66.052  1.00 91.12           H  
ATOM   1617  NE2 HIS A 107     -57.471 -11.123  64.170  1.00 91.12           N  
ATOM   1618  N   VAL A 108     -54.306  -5.255  65.622  1.00 92.42           N  
ATOM   1619  H   VAL A 108     -55.010  -5.279  66.345  1.00 92.42           H  
ATOM   1620  CA  VAL A 108     -53.630  -3.980  65.331  1.00 92.42           C  
ATOM   1621  HA  VAL A 108     -53.739  -3.767  64.268  1.00 92.42           H  
ATOM   1622  C   VAL A 108     -52.129  -4.071  65.585  1.00 92.42           C  
ATOM   1623  CB  VAL A 108     -54.271  -2.824  66.121  1.00 92.42           C  
ATOM   1624  HB  VAL A 108     -54.456  -3.134  67.150  1.00 92.42           H  
ATOM   1625  O   VAL A 108     -51.348  -3.626  64.748  1.00 92.42           O  
ATOM   1626  CG1 VAL A 108     -53.423  -1.545  66.158  1.00 92.42           C  
ATOM   1627 HG11 VAL A 108     -53.204  -1.212  65.143  1.00 92.42           H  
ATOM   1628 HG12 VAL A 108     -52.491  -1.723  66.694  1.00 92.42           H  
ATOM   1629 HG13 VAL A 108     -53.962  -0.759  66.687  1.00 92.42           H  
ATOM   1630  CG2 VAL A 108     -55.599  -2.469  65.451  1.00 92.42           C  
ATOM   1631 HG21 VAL A 108     -56.339  -3.247  65.638  1.00 92.42           H  
ATOM   1632 HG22 VAL A 108     -55.956  -1.514  65.837  1.00 92.42           H  
ATOM   1633 HG23 VAL A 108     -55.462  -2.355  64.375  1.00 92.42           H  
ATOM   1634  N   GLN A 109     -51.703  -4.695  66.684  1.00 93.53           N  
ATOM   1635  H   GLN A 109     -52.384  -5.030  67.350  1.00 93.53           H  
ATOM   1636  CA  GLN A 109     -50.284  -4.915  66.961  1.00 93.53           C  
ATOM   1637  HA  GLN A 109     -49.783  -3.947  66.972  1.00 93.53           H  
ATOM   1638  C   GLN A 109     -49.622  -5.767  65.866  1.00 93.53           C  
ATOM   1639  CB  GLN A 109     -50.138  -5.559  68.347  1.00 93.53           C  
ATOM   1640  HB2 GLN A 109     -50.666  -4.947  69.079  1.00 93.53           H  
ATOM   1641  HB3 GLN A 109     -50.586  -6.552  68.338  1.00 93.53           H  
ATOM   1642  O   GLN A 109     -48.528  -5.438  65.407  1.00 93.53           O  
ATOM   1643  CG  GLN A 109     -48.665  -5.665  68.767  1.00 93.53           C  
ATOM   1644  HG2 GLN A 109     -48.119  -6.283  68.054  1.00 93.53           H  
ATOM   1645  HG3 GLN A 109     -48.223  -4.669  68.766  1.00 93.53           H  
ATOM   1646  CD  GLN A 109     -48.478  -6.279  70.151  1.00 93.53           C  
ATOM   1647  NE2 GLN A 109     -47.280  -6.236  70.690  1.00 93.53           N  
ATOM   1648 HE21 GLN A 109     -47.206  -6.661  71.604  1.00 93.53           H  
ATOM   1649 HE22 GLN A 109     -46.507  -5.812  70.199  1.00 93.53           H  
ATOM   1650  OE1 GLN A 109     -49.376  -6.813  70.777  1.00 93.53           O  
ATOM   1651  N   SER A 110     -50.292  -6.829  65.406  1.00 94.05           N  
ATOM   1652  H   SER A 110     -51.173  -7.064  65.839  1.00 94.05           H  
ATOM   1653  CA  SER A 110     -49.805  -7.667  64.306  1.00 94.05           C  
ATOM   1654  HA  SER A 110     -48.801  -8.008  64.559  1.00 94.05           H  
ATOM   1655  C   SER A 110     -49.708  -6.894  62.984  1.00 94.05           C  
ATOM   1656  CB  SER A 110     -50.706  -8.896  64.160  1.00 94.05           C  
ATOM   1657  HB2 SER A 110     -50.764  -9.412  65.118  1.00 94.05           H  
ATOM   1658  HB3 SER A 110     -51.711  -8.589  63.867  1.00 94.05           H  
ATOM   1659  O   SER A 110     -48.696  -7.001  62.291  1.00 94.05           O  
ATOM   1660  OG  SER A 110     -50.183  -9.782  63.189  1.00 94.05           O  
ATOM   1661  HG  SER A 110     -49.224  -9.741  63.209  1.00 94.05           H  
ATOM   1662  N   ALA A 111     -50.702  -6.062  62.666  1.00 94.31           N  
ATOM   1663  H   ALA A 111     -51.522  -6.041  63.256  1.00 94.31           H  
ATOM   1664  CA  ALA A 111     -50.707  -5.231  61.465  1.00 94.31           C  
ATOM   1665  HA  ALA A 111     -50.488  -5.863  60.605  1.00 94.31           H  
ATOM   1666  C   ALA A 111     -49.632  -4.127  61.500  1.00 94.31           C  
ATOM   1667  CB  ALA A 111     -52.119  -4.672  61.290  1.00 94.31           C  
ATOM   1668  HB1 ALA A 111     -52.434  -4.155  62.197  1.00 94.31           H  
ATOM   1669  HB2 ALA A 111     -52.806  -5.498  61.105  1.00 94.31           H  
ATOM   1670  HB3 ALA A 111     -52.147  -3.989  60.441  1.00 94.31           H  
ATOM   1671  O   ALA A 111     -48.997  -3.867  60.480  1.00 94.31           O  
ATOM   1672  N   ILE A 112     -49.352  -3.529  62.667  1.00 94.81           N  
ATOM   1673  H   ILE A 112     -49.937  -3.741  63.463  1.00 94.81           H  
ATOM   1674  CA  ILE A 112     -48.228  -2.592  62.842  1.00 94.81           C  
ATOM   1675  HA  ILE A 112     -48.334  -1.782  62.120  1.00 94.81           H  
ATOM   1676  C   ILE A 112     -46.900  -3.287  62.530  1.00 94.81           C  
ATOM   1677  CB  ILE A 112     -48.224  -1.977  64.263  1.00 94.81           C  
ATOM   1678  HB  ILE A 112     -48.343  -2.780  64.990  1.00 94.81           H  
ATOM   1679  O   ILE A 112     -46.119  -2.768  61.735  1.00 94.81           O  
ATOM   1680  CG1 ILE A 112     -49.396  -0.985  64.414  1.00 94.81           C  
ATOM   1681 HG12 ILE A 112     -49.174  -0.080  63.848  1.00 94.81           H  
ATOM   1682 HG13 ILE A 112     -50.300  -1.429  63.997  1.00 94.81           H  
ATOM   1683  CG2 ILE A 112     -46.898  -1.246  64.560  1.00 94.81           C  
ATOM   1684 HG21 ILE A 112     -46.931  -0.769  65.540  1.00 94.81           H  
ATOM   1685 HG22 ILE A 112     -46.706  -0.490  63.799  1.00 94.81           H  
ATOM   1686 HG23 ILE A 112     -46.066  -1.950  64.580  1.00 94.81           H  
ATOM   1687  CD1 ILE A 112     -49.703  -0.590  65.863  1.00 94.81           C  
ATOM   1688 HD11 ILE A 112     -49.876  -1.484  66.462  1.00 94.81           H  
ATOM   1689 HD12 ILE A 112     -48.883  -0.014  66.292  1.00 94.81           H  
ATOM   1690 HD13 ILE A 112     -50.603   0.026  65.881  1.00 94.81           H  
ATOM   1691  N   LEU A 113     -46.661  -4.473  63.102  1.00 95.16           N  
ATOM   1692  H   LEU A 113     -47.345  -4.846  63.745  1.00 95.16           H  
ATOM   1693  CA  LEU A 113     -45.442  -5.247  62.836  1.00 95.16           C  
ATOM   1694  HA  LEU A 113     -44.573  -4.638  63.086  1.00 95.16           H  
ATOM   1695  C   LEU A 113     -45.309  -5.613  61.350  1.00 95.16           C  
ATOM   1696  CB  LEU A 113     -45.445  -6.521  63.701  1.00 95.16           C  
ATOM   1697  HB2 LEU A 113     -46.395  -7.036  63.556  1.00 95.16           H  
ATOM   1698  HB3 LEU A 113     -44.656  -7.184  63.346  1.00 95.16           H  
ATOM   1699  O   LEU A 113     -44.207  -5.619  60.804  1.00 95.16           O  
ATOM   1700  CG  LEU A 113     -45.230  -6.281  65.206  1.00 95.16           C  
ATOM   1701  HG  LEU A 113     -45.933  -5.531  65.570  1.00 95.16           H  
ATOM   1702  CD1 LEU A 113     -45.472  -7.586  65.968  1.00 95.16           C  
ATOM   1703 HD11 LEU A 113     -45.328  -7.420  67.036  1.00 95.16           H  
ATOM   1704 HD12 LEU A 113     -46.498  -7.915  65.804  1.00 95.16           H  
ATOM   1705 HD13 LEU A 113     -44.782  -8.356  65.622  1.00 95.16           H  
ATOM   1706  CD2 LEU A 113     -43.809  -5.810  65.517  1.00 95.16           C  
ATOM   1707 HD21 LEU A 113     -43.631  -4.836  65.061  1.00 95.16           H  
ATOM   1708 HD22 LEU A 113     -43.080  -6.522  65.131  1.00 95.16           H  
ATOM   1709 HD23 LEU A 113     -43.681  -5.705  66.595  1.00 95.16           H  
ATOM   1710  N   GLN A 114     -46.430  -5.880  60.677  1.00 94.73           N  
ATOM   1711  H   GLN A 114     -47.299  -5.904  61.192  1.00 94.73           H  
ATOM   1712  CA  GLN A 114     -46.462  -6.183  59.250  1.00 94.73           C  
ATOM   1713  HA  GLN A 114     -45.721  -6.957  59.048  1.00 94.73           H  
ATOM   1714  C   GLN A 114     -46.098  -4.967  58.386  1.00 94.73           C  
ATOM   1715  CB  GLN A 114     -47.848  -6.742  58.917  1.00 94.73           C  
ATOM   1716  HB2 GLN A 114     -48.058  -7.572  59.592  1.00 94.73           H  
ATOM   1717  HB3 GLN A 114     -48.604  -5.972  59.071  1.00 94.73           H  
ATOM   1718  O   GLN A 114     -45.236  -5.083  57.517  1.00 94.73           O  
ATOM   1719  CG  GLN A 114     -47.950  -7.254  57.479  1.00 94.73           C  
ATOM   1720  HG2 GLN A 114     -47.138  -7.955  57.290  1.00 94.73           H  
ATOM   1721  HG3 GLN A 114     -47.861  -6.416  56.788  1.00 94.73           H  
ATOM   1722  CD  GLN A 114     -49.281  -7.957  57.230  1.00 94.73           C  
ATOM   1723  NE2 GLN A 114     -49.375  -8.789  56.222  1.00 94.73           N  
ATOM   1724 HE21 GLN A 114     -50.282  -9.219  56.112  1.00 94.73           H  
ATOM   1725 HE22 GLN A 114     -48.611  -8.840  55.563  1.00 94.73           H  
ATOM   1726  OE1 GLN A 114     -50.267  -7.798  57.921  1.00 94.73           O  
ATOM   1727  N   VAL A 115     -46.697  -3.802  58.652  1.00 95.22           N  
ATOM   1728  H   VAL A 115     -47.402  -3.782  59.375  1.00 95.22           H  
ATOM   1729  CA  VAL A 115     -46.371  -2.541  57.962  1.00 95.22           C  
ATOM   1730  HA  VAL A 115     -46.481  -2.684  56.887  1.00 95.22           H  
ATOM   1731  C   VAL A 115     -44.911  -2.152  58.209  1.00 95.22           C  
ATOM   1732  CB  VAL A 115     -47.336  -1.422  58.407  1.00 95.22           C  
ATOM   1733  HB  VAL A 115     -47.374  -1.399  59.496  1.00 95.22           H  
ATOM   1734  O   VAL A 115     -44.217  -1.758  57.277  1.00 95.22           O  
ATOM   1735  CG1 VAL A 115     -46.927  -0.028  57.917  1.00 95.22           C  
ATOM   1736 HG11 VAL A 115     -47.655   0.704  58.266  1.00 95.22           H  
ATOM   1737 HG12 VAL A 115     -46.897  -0.009  56.827  1.00 95.22           H  
ATOM   1738 HG13 VAL A 115     -45.951   0.252  58.311  1.00 95.22           H  
ATOM   1739  CG2 VAL A 115     -48.751  -1.683  57.870  1.00 95.22           C  
ATOM   1740 HG21 VAL A 115     -49.439  -0.925  58.245  1.00 95.22           H  
ATOM   1741 HG22 VAL A 115     -49.111  -2.660  58.192  1.00 95.22           H  
ATOM   1742 HG23 VAL A 115     -48.747  -1.649  56.780  1.00 95.22           H  
ATOM   1743  N   GLN A 116     -44.406  -2.321  59.435  1.00 94.90           N  
ATOM   1744  H   GLN A 116     -45.020  -2.640  60.171  1.00 94.90           H  
ATOM   1745  CA  GLN A 116     -42.993  -2.093  59.754  1.00 94.90           C  
ATOM   1746  HA  GLN A 116     -42.730  -1.071  59.485  1.00 94.90           H  
ATOM   1747  C   GLN A 116     -42.064  -3.014  58.952  1.00 94.90           C  
ATOM   1748  CB  GLN A 116     -42.759  -2.286  61.259  1.00 94.90           C  
ATOM   1749  HB2 GLN A 116     -43.235  -3.210  61.586  1.00 94.90           H  
ATOM   1750  HB3 GLN A 116     -41.688  -2.372  61.443  1.00 94.90           H  
ATOM   1751  O   GLN A 116     -41.092  -2.537  58.367  1.00 94.90           O  
ATOM   1752  CG  GLN A 116     -43.287  -1.103  62.080  1.00 94.90           C  
ATOM   1753  HG2 GLN A 116     -44.346  -0.941  61.881  1.00 94.90           H  
ATOM   1754  HG3 GLN A 116     -42.749  -0.204  61.778  1.00 94.90           H  
ATOM   1755  CD  GLN A 116     -43.105  -1.317  63.579  1.00 94.90           C  
ATOM   1756  NE2 GLN A 116     -42.727  -0.295  64.316  1.00 94.90           N  
ATOM   1757 HE21 GLN A 116     -42.601  -0.491  65.299  1.00 94.90           H  
ATOM   1758 HE22 GLN A 116     -42.541   0.604  63.894  1.00 94.90           H  
ATOM   1759  OE1 GLN A 116     -43.297  -2.387  64.130  1.00 94.90           O  
ATOM   1760  N   GLY A 117     -42.379  -4.311  58.872  1.00 94.98           N  
ATOM   1761  H   GLY A 117     -43.169  -4.653  59.401  1.00 94.98           H  
ATOM   1762  CA  GLY A 117     -41.597  -5.266  58.087  1.00 94.98           C  
ATOM   1763  HA2 GLY A 117     -41.999  -6.265  58.251  1.00 94.98           H  
ATOM   1764  HA3 GLY A 117     -40.560  -5.243  58.422  1.00 94.98           H  
ATOM   1765  C   GLY A 117     -41.624  -4.980  56.582  1.00 94.98           C  
ATOM   1766  O   GLY A 117     -40.620  -5.170  55.898  1.00 94.98           O  
ATOM   1767  N   ASP A 118     -42.744  -4.497  56.047  1.00 93.29           N  
ATOM   1768  H   ASP A 118     -43.563  -4.400  56.631  1.00 93.29           H  
ATOM   1769  CA  ASP A 118     -42.840  -4.099  54.640  1.00 93.29           C  
ATOM   1770  HA  ASP A 118     -42.389  -4.872  54.019  1.00 93.29           H  
ATOM   1771  C   ASP A 118     -42.068  -2.799  54.356  1.00 93.29           C  
ATOM   1772  CB  ASP A 118     -44.308  -3.974  54.233  1.00 93.29           C  
ATOM   1773  HB2 ASP A 118     -44.808  -3.313  54.941  1.00 93.29           H  
ATOM   1774  HB3 ASP A 118     -44.357  -3.523  53.243  1.00 93.29           H  
ATOM   1775  O   ASP A 118     -41.370  -2.723  53.345  1.00 93.29           O  
ATOM   1776  CG  ASP A 118     -45.075  -5.299  54.183  1.00 93.29           C  
ATOM   1777  OD1 ASP A 118     -44.483  -6.411  54.086  1.00 93.29           O  
ATOM   1778  OD2 ASP A 118     -46.322  -5.205  54.205  1.00 93.29           O  
ATOM   1779  N   CYS A 119     -42.100  -1.817  55.267  1.00 94.83           N  
ATOM   1780  H   CYS A 119     -42.735  -1.901  56.048  1.00 94.83           H  
ATOM   1781  CA  CYS A 119     -41.239  -0.631  55.199  1.00 94.83           C  
ATOM   1782  HA  CYS A 119     -41.451  -0.082  54.281  1.00 94.83           H  
ATOM   1783  C   CYS A 119     -39.751  -1.012  55.172  1.00 94.83           C  
ATOM   1784  CB  CYS A 119     -41.505   0.281  56.406  1.00 94.83           C  
ATOM   1785  HB2 CYS A 119     -40.679   0.985  56.507  1.00 94.83           H  
ATOM   1786  HB3 CYS A 119     -41.562  -0.320  57.314  1.00 94.83           H  
ATOM   1787  O   CYS A 119     -38.985  -0.451  54.390  1.00 94.83           O  
ATOM   1788  SG  CYS A 119     -43.037   1.225  56.196  1.00 94.83           S  
ATOM   1789  HG  CYS A 119     -43.047   1.795  57.405  1.00 94.83           H  
ATOM   1790  N   GLU A 120     -39.332  -1.977  55.994  1.00 94.17           N  
ATOM   1791  H   GLU A 120     -39.987  -2.369  56.656  1.00 94.17           H  
ATOM   1792  CA  GLU A 120     -37.945  -2.449  56.023  1.00 94.17           C  
ATOM   1793  HA  GLU A 120     -37.292  -1.584  56.138  1.00 94.17           H  
ATOM   1794  C   GLU A 120     -37.549  -3.141  54.708  1.00 94.17           C  
ATOM   1795  CB  GLU A 120     -37.746  -3.351  57.248  1.00 94.17           C  
ATOM   1796  HB2 GLU A 120     -38.345  -4.256  57.138  1.00 94.17           H  
ATOM   1797  HB3 GLU A 120     -38.089  -2.809  58.129  1.00 94.17           H  
ATOM   1798  O   GLU A 120     -36.504  -2.825  54.137  1.00 94.17           O  
ATOM   1799  CG  GLU A 120     -36.272  -3.729  57.447  1.00 94.17           C  
ATOM   1800  HG2 GLU A 120     -35.960  -4.381  56.631  1.00 94.17           H  
ATOM   1801  HG3 GLU A 120     -35.672  -2.820  57.400  1.00 94.17           H  
ATOM   1802  CD  GLU A 120     -36.006  -4.437  58.786  1.00 94.17           C  
ATOM   1803  OE1 GLU A 120     -34.818  -4.478  59.178  1.00 94.17           O  
ATOM   1804  OE2 GLU A 120     -36.973  -4.945  59.400  1.00 94.17           O  
ATOM   1805  N   LYS A 121     -38.408  -4.011  54.159  1.00 93.78           N  
ATOM   1806  H   LYS A 121     -39.251  -4.222  54.673  1.00 93.78           H  
ATOM   1807  CA  LYS A 121     -38.185  -4.641  52.843  1.00 93.78           C  
ATOM   1808  HA  LYS A 121     -37.241  -5.186  52.853  1.00 93.78           H  
ATOM   1809  C   LYS A 121     -38.093  -3.620  51.714  1.00 93.78           C  
ATOM   1810  CB  LYS A 121     -39.331  -5.595  52.513  1.00 93.78           C  
ATOM   1811  HB2 LYS A 121     -40.272  -5.064  52.657  1.00 93.78           H  
ATOM   1812  HB3 LYS A 121     -39.266  -5.881  51.463  1.00 93.78           H  
ATOM   1813  O   LYS A 121     -37.211  -3.728  50.859  1.00 93.78           O  
ATOM   1814  CG  LYS A 121     -39.315  -6.871  53.356  1.00 93.78           C  
ATOM   1815  HG2 LYS A 121     -39.233  -6.626  54.415  1.00 93.78           H  
ATOM   1816  HG3 LYS A 121     -38.470  -7.498  53.071  1.00 93.78           H  
ATOM   1817  CD  LYS A 121     -40.628  -7.603  53.089  1.00 93.78           C  
ATOM   1818  HD2 LYS A 121     -41.447  -6.892  53.206  1.00 93.78           H  
ATOM   1819  HD3 LYS A 121     -40.637  -7.981  52.067  1.00 93.78           H  
ATOM   1820  CE  LYS A 121     -40.842  -8.738  54.078  1.00 93.78           C  
ATOM   1821  HE2 LYS A 121     -40.618  -8.363  55.077  1.00 93.78           H  
ATOM   1822  HE3 LYS A 121     -40.159  -9.557  53.850  1.00 93.78           H  
ATOM   1823  NZ  LYS A 121     -42.258  -9.162  54.006  1.00 93.78           N  
ATOM   1824  HZ1 LYS A 121     -42.468  -9.857  54.708  1.00 93.78           H  
ATOM   1825  HZ2 LYS A 121     -42.845  -8.357  54.170  1.00 93.78           H  
ATOM   1826  HZ3 LYS A 121     -42.479  -9.504  53.081  1.00 93.78           H  
ATOM   1827  N   LEU A 122     -38.983  -2.630  51.711  1.00 93.97           N  
ATOM   1828  H   LEU A 122     -39.710  -2.631  52.413  1.00 93.97           H  
ATOM   1829  CA  LEU A 122     -38.982  -1.566  50.714  1.00 93.97           C  
ATOM   1830  HA  LEU A 122     -38.996  -2.027  49.726  1.00 93.97           H  
ATOM   1831  C   LEU A 122     -37.710  -0.716  50.824  1.00 93.97           C  
ATOM   1832  CB  LEU A 122     -40.257  -0.729  50.895  1.00 93.97           C  
ATOM   1833  HB2 LEU A 122     -41.126  -1.382  50.815  1.00 93.97           H  
ATOM   1834  HB3 LEU A 122     -40.250  -0.299  51.896  1.00 93.97           H  
ATOM   1835  O   LEU A 122     -37.107  -0.372  49.807  1.00 93.97           O  
ATOM   1836  CG  LEU A 122     -40.392   0.405  49.868  1.00 93.97           C  
ATOM   1837  HG  LEU A 122     -39.510   1.043  49.915  1.00 93.97           H  
ATOM   1838  CD1 LEU A 122     -40.551  -0.119  48.441  1.00 93.97           C  
ATOM   1839 HD11 LEU A 122     -40.678   0.729  47.769  1.00 93.97           H  
ATOM   1840 HD12 LEU A 122     -39.660  -0.664  48.130  1.00 93.97           H  
ATOM   1841 HD13 LEU A 122     -41.419  -0.774  48.371  1.00 93.97           H  
ATOM   1842  CD2 LEU A 122     -41.602   1.268  50.215  1.00 93.97           C  
ATOM   1843 HD21 LEU A 122     -41.576   2.175  49.611  1.00 93.97           H  
ATOM   1844 HD22 LEU A 122     -41.560   1.562  51.264  1.00 93.97           H  
ATOM   1845 HD23 LEU A 122     -42.525   0.718  50.031  1.00 93.97           H  
ATOM   1846  N   ASN A 123     -37.251  -0.433  52.045  1.00 94.26           N  
ATOM   1847  H   ASN A 123     -37.810  -0.700  52.843  1.00 94.26           H  
ATOM   1848  CA  ASN A 123     -36.006   0.290  52.290  1.00 94.26           C  
ATOM   1849  HA  ASN A 123     -36.035   1.229  51.737  1.00 94.26           H  
ATOM   1850  C   ASN A 123     -34.771  -0.492  51.801  1.00 94.26           C  
ATOM   1851  CB  ASN A 123     -35.928   0.614  53.789  1.00 94.26           C  
ATOM   1852  HB2 ASN A 123     -35.846  -0.309  54.364  1.00 94.26           H  
ATOM   1853  HB3 ASN A 123     -36.834   1.135  54.099  1.00 94.26           H  
ATOM   1854  O   ASN A 123     -33.888   0.082  51.160  1.00 94.26           O  
ATOM   1855  CG  ASN A 123     -34.755   1.519  54.102  1.00 94.26           C  
ATOM   1856  ND2 ASN A 123     -33.977   1.207  55.110  1.00 94.26           N  
ATOM   1857 HD21 ASN A 123     -34.154   0.380  55.662  1.00 94.26           H  
ATOM   1858 HD22 ASN A 123     -33.190   1.822  55.263  1.00 94.26           H  
ATOM   1859  OD1 ASN A 123     -34.520   2.515  53.444  1.00 94.26           O  
ATOM   1860  N   ILE A 124     -34.726  -1.811  52.031  1.00 93.69           N  
ATOM   1861  H   ILE A 124     -35.454  -2.218  52.601  1.00 93.69           H  
ATOM   1862  CA  ILE A 124     -33.668  -2.693  51.508  1.00 93.69           C  
ATOM   1863  HA  ILE A 124     -32.699  -2.299  51.817  1.00 93.69           H  
ATOM   1864  C   ILE A 124     -33.681  -2.694  49.973  1.00 93.69           C  
ATOM   1865  CB  ILE A 124     -33.814  -4.125  52.080  1.00 93.69           C  
ATOM   1866  HB  ILE A 124     -34.838  -4.459  51.914  1.00 93.69           H  
ATOM   1867  O   ILE A 124     -32.639  -2.503  49.347  1.00 93.69           O  
ATOM   1868  CG1 ILE A 124     -33.527  -4.142  53.599  1.00 93.69           C  
ATOM   1869 HG12 ILE A 124     -32.454  -4.048  53.768  1.00 93.69           H  
ATOM   1870 HG13 ILE A 124     -34.003  -3.287  54.079  1.00 93.69           H  
ATOM   1871  CG2 ILE A 124     -32.864  -5.110  51.367  1.00 93.69           C  
ATOM   1872 HG21 ILE A 124     -33.147  -5.219  50.320  1.00 93.69           H  
ATOM   1873 HG22 ILE A 124     -32.925  -6.100  51.821  1.00 93.69           H  
ATOM   1874 HG23 ILE A 124     -31.837  -4.751  51.428  1.00 93.69           H  
ATOM   1875  CD1 ILE A 124     -34.037  -5.406  54.305  1.00 93.69           C  
ATOM   1876 HD11 ILE A 124     -33.874  -5.306  55.378  1.00 93.69           H  
ATOM   1877 HD12 ILE A 124     -35.106  -5.527  54.124  1.00 93.69           H  
ATOM   1878 HD13 ILE A 124     -33.504  -6.291  53.956  1.00 93.69           H  
ATOM   1879  N   THR A 125     -34.855  -2.855  49.358  1.00 92.08           N  
ATOM   1880  H   THR A 125     -35.672  -3.027  49.927  1.00 92.08           H  
ATOM   1881  CA  THR A 125     -35.011  -2.859  47.892  1.00 92.08           C  
ATOM   1882  HA  THR A 125     -34.362  -3.629  47.474  1.00 92.08           H  
ATOM   1883  C   THR A 125     -34.582  -1.522  47.283  1.00 92.08           C  
ATOM   1884  CB  THR A 125     -36.457  -3.202  47.497  1.00 92.08           C  
ATOM   1885  HB  THR A 125     -37.136  -2.429  47.857  1.00 92.08           H  
ATOM   1886  O   THR A 125     -33.823  -1.498  46.316  1.00 92.08           O  
ATOM   1887  CG2 THR A 125     -36.627  -3.362  45.988  1.00 92.08           C  
ATOM   1888 HG21 THR A 125     -37.652  -3.663  45.770  1.00 92.08           H  
ATOM   1889 HG22 THR A 125     -36.432  -2.417  45.481  1.00 92.08           H  
ATOM   1890 HG23 THR A 125     -35.946  -4.125  45.611  1.00 92.08           H  
ATOM   1891  OG1 THR A 125     -36.806  -4.436  48.085  1.00 92.08           O  
ATOM   1892  HG1 THR A 125     -37.176  -4.252  48.951  1.00 92.08           H  
ATOM   1893  N   THR A 126     -34.982  -0.407  47.899  1.00 92.01           N  
ATOM   1894  H   THR A 126     -35.613  -0.499  48.682  1.00 92.01           H  
ATOM   1895  CA  THR A 126     -34.581   0.949  47.492  1.00 92.01           C  
ATOM   1896  HA  THR A 126     -34.856   1.100  46.449  1.00 92.01           H  
ATOM   1897  C   THR A 126     -33.068   1.144  47.605  1.00 92.01           C  
ATOM   1898  CB  THR A 126     -35.314   2.004  48.336  1.00 92.01           C  
ATOM   1899  HB  THR A 126     -35.045   1.889  49.386  1.00 92.01           H  
ATOM   1900  O   THR A 126     -32.444   1.651  46.676  1.00 92.01           O  
ATOM   1901  CG2 THR A 126     -35.000   3.433  47.895  1.00 92.01           C  
ATOM   1902 HG21 THR A 126     -33.955   3.666  48.095  1.00 92.01           H  
ATOM   1903 HG22 THR A 126     -35.204   3.546  46.830  1.00 92.01           H  
ATOM   1904 HG23 THR A 126     -35.623   4.130  48.456  1.00 92.01           H  
ATOM   1905  OG1 THR A 126     -36.706   1.833  48.203  1.00 92.01           O  
ATOM   1906  HG1 THR A 126     -36.961   1.073  48.731  1.00 92.01           H  
ATOM   1907  N   SER A 127     -32.451   0.683  48.696  1.00 93.37           N  
ATOM   1908  H   SER A 127     -33.010   0.272  49.430  1.00 93.37           H  
ATOM   1909  CA  SER A 127     -30.996   0.756  48.886  1.00 93.37           C  
ATOM   1910  HA  SER A 127     -30.678   1.795  48.799  1.00 93.37           H  
ATOM   1911  C   SER A 127     -30.237  -0.052  47.827  1.00 93.37           C  
ATOM   1912  CB  SER A 127     -30.614   0.255  50.282  1.00 93.37           C  
ATOM   1913  HB2 SER A 127     -29.532   0.322  50.397  1.00 93.37           H  
ATOM   1914  HB3 SER A 127     -30.913  -0.787  50.395  1.00 93.37           H  
ATOM   1915  O   SER A 127     -29.255   0.433  47.264  1.00 93.37           O  
ATOM   1916  OG  SER A 127     -31.229   1.037  51.287  1.00 93.37           O  
ATOM   1917  HG  SER A 127     -32.170   0.847  51.298  1.00 93.37           H  
ATOM   1918  N   ASN A 128     -30.721  -1.256  47.499  1.00 93.01           N  
ATOM   1919  H   ASN A 128     -31.512  -1.611  48.017  1.00 93.01           H  
ATOM   1920  CA  ASN A 128     -30.141  -2.094  46.447  1.00 93.01           C  
ATOM   1921  HA  ASN A 128     -29.079  -2.232  46.648  1.00 93.01           H  
ATOM   1922  C   ASN A 128     -30.248  -1.437  45.062  1.00 93.01           C  
ATOM   1923  CB  ASN A 128     -30.833  -3.468  46.456  1.00 93.01           C  
ATOM   1924  HB2 ASN A 128     -30.518  -4.028  45.575  1.00 93.01           H  
ATOM   1925  HB3 ASN A 128     -31.913  -3.333  46.401  1.00 93.01           H  
ATOM   1926  O   ASN A 128     -29.295  -1.489  44.289  1.00 93.01           O  
ATOM   1927  CG  ASN A 128     -30.493  -4.314  47.670  1.00 93.01           C  
ATOM   1928  ND2 ASN A 128     -31.335  -5.263  48.007  1.00 93.01           N  
ATOM   1929 HD21 ASN A 128     -32.209  -5.367  47.510  1.00 93.01           H  
ATOM   1930 HD22 ASN A 128     -31.099  -5.781  48.841  1.00 93.01           H  
ATOM   1931  OD1 ASN A 128     -29.466  -4.174  48.312  1.00 93.01           O  
ATOM   1932  N   LEU A 129     -31.375  -0.784  44.757  1.00 92.59           N  
ATOM   1933  H   LEU A 129     -32.135  -0.805  45.422  1.00 92.59           H  
ATOM   1934  CA  LEU A 129     -31.566  -0.047  43.502  1.00 92.59           C  
ATOM   1935  HA  LEU A 129     -31.319  -0.701  42.666  1.00 92.59           H  
ATOM   1936  C   LEU A 129     -30.647   1.170  43.386  1.00 92.59           C  
ATOM   1937  CB  LEU A 129     -33.033   0.392  43.397  1.00 92.59           C  
ATOM   1938  HB2 LEU A 129     -33.124   1.205  42.677  1.00 92.59           H  
ATOM   1939  HB3 LEU A 129     -33.361   0.769  44.365  1.00 92.59           H  
ATOM   1940  O   LEU A 129     -30.123   1.435  42.306  1.00 92.59           O  
ATOM   1941  CG  LEU A 129     -33.933  -0.763  42.952  1.00 92.59           C  
ATOM   1942  HG  LEU A 129     -33.630  -1.688  43.443  1.00 92.59           H  
ATOM   1943  CD1 LEU A 129     -35.369  -0.468  43.333  1.00 92.59           C  
ATOM   1944 HD11 LEU A 129     -35.449  -0.359  44.414  1.00 92.59           H  
ATOM   1945 HD12 LEU A 129     -35.706   0.448  42.847  1.00 92.59           H  
ATOM   1946 HD13 LEU A 129     -35.990  -1.306  43.017  1.00 92.59           H  
ATOM   1947  CD2 LEU A 129     -33.891  -0.961  41.436  1.00 92.59           C  
ATOM   1948 HD21 LEU A 129     -34.474  -1.850  41.195  1.00 92.59           H  
ATOM   1949 HD22 LEU A 129     -32.865  -1.122  41.106  1.00 92.59           H  
ATOM   1950 HD23 LEU A 129     -34.303  -0.090  40.926  1.00 92.59           H  
ATOM   1951  N   ILE A 130     -30.420   1.893  44.486  1.00 93.31           N  
ATOM   1952  H   ILE A 130     -30.918   1.650  45.330  1.00 93.31           H  
ATOM   1953  CA  ILE A 130     -29.475   3.017  44.518  1.00 93.31           C  
ATOM   1954  HA  ILE A 130     -29.728   3.706  43.712  1.00 93.31           H  
ATOM   1955  C   ILE A 130     -28.048   2.524  44.245  1.00 93.31           C  
ATOM   1956  CB  ILE A 130     -29.587   3.779  45.859  1.00 93.31           C  
ATOM   1957  HB  ILE A 130     -29.524   3.059  46.674  1.00 93.31           H  
ATOM   1958  O   ILE A 130     -27.334   3.140  43.452  1.00 93.31           O  
ATOM   1959  CG1 ILE A 130     -30.944   4.516  45.945  1.00 93.31           C  
ATOM   1960 HG12 ILE A 130     -30.938   5.367  45.264  1.00 93.31           H  
ATOM   1961 HG13 ILE A 130     -31.748   3.854  45.623  1.00 93.31           H  
ATOM   1962  CG2 ILE A 130     -28.437   4.795  46.022  1.00 93.31           C  
ATOM   1963 HG21 ILE A 130     -27.478   4.279  46.070  1.00 93.31           H  
ATOM   1964 HG22 ILE A 130     -28.431   5.491  45.183  1.00 93.31           H  
ATOM   1965 HG23 ILE A 130     -28.547   5.352  46.952  1.00 93.31           H  
ATOM   1966  CD1 ILE A 130     -31.292   5.008  47.356  1.00 93.31           C  
ATOM   1967 HD11 ILE A 130     -30.597   5.782  47.681  1.00 93.31           H  
ATOM   1968 HD12 ILE A 130     -32.296   5.431  47.349  1.00 93.31           H  
ATOM   1969 HD13 ILE A 130     -31.266   4.174  48.057  1.00 93.31           H  
ATOM   1970  N   GLU A 131     -27.626   1.413  44.856  1.00 94.24           N  
ATOM   1971  H   GLU A 131     -28.237   0.953  45.516  1.00 94.24           H  
ATOM   1972  CA  GLU A 131     -26.289   0.857  44.618  1.00 94.24           C  
ATOM   1973  HA  GLU A 131     -25.573   1.673  44.711  1.00 94.24           H  
ATOM   1974  C   GLU A 131     -26.134   0.299  43.194  1.00 94.24           C  
ATOM   1975  CB  GLU A 131     -25.946  -0.191  45.690  1.00 94.24           C  
ATOM   1976  HB2 GLU A 131     -26.655  -1.015  45.619  1.00 94.24           H  
ATOM   1977  HB3 GLU A 131     -26.061   0.263  46.674  1.00 94.24           H  
ATOM   1978  O   GLU A 131     -25.111   0.551  42.559  1.00 94.24           O  
ATOM   1979  CG  GLU A 131     -24.516  -0.762  45.577  1.00 94.24           C  
ATOM   1980  HG2 GLU A 131     -24.376  -1.480  46.386  1.00 94.24           H  
ATOM   1981  HG3 GLU A 131     -24.431  -1.316  44.642  1.00 94.24           H  
ATOM   1982  CD  GLU A 131     -23.382   0.284  45.653  1.00 94.24           C  
ATOM   1983  OE1 GLU A 131     -22.241   0.014  45.205  1.00 94.24           O  
ATOM   1984  OE2 GLU A 131     -23.571   1.413  46.156  1.00 94.24           O  
ATOM   1985  N   ASP A 132     -27.151  -0.380  42.651  1.00 93.26           N  
ATOM   1986  H   ASP A 132     -27.954  -0.592  43.226  1.00 93.26           H  
ATOM   1987  CA  ASP A 132     -27.170  -0.829  41.250  1.00 93.26           C  
ATOM   1988  HA  ASP A 132     -26.308  -1.470  41.068  1.00 93.26           H  
ATOM   1989  C   ASP A 132     -27.073   0.357  40.279  1.00 93.26           C  
ATOM   1990  CB  ASP A 132     -28.439  -1.655  40.990  1.00 93.26           C  
ATOM   1991  HB2 ASP A 132     -28.415  -2.550  41.613  1.00 93.26           H  
ATOM   1992  HB3 ASP A 132     -29.313  -1.070  41.276  1.00 93.26           H  
ATOM   1993  O   ASP A 132     -26.255   0.343  39.359  1.00 93.26           O  
ATOM   1994  CG  ASP A 132     -28.573  -2.073  39.521  1.00 93.26           C  
ATOM   1995  OD1 ASP A 132     -27.781  -2.911  39.043  1.00 93.26           O  
ATOM   1996  OD2 ASP A 132     -29.483  -1.549  38.835  1.00 93.26           O  
ATOM   1997  N   HIS A 133     -27.824   1.436  40.525  1.00 93.44           N  
ATOM   1998  H   HIS A 133     -28.497   1.395  41.276  1.00 93.44           H  
ATOM   1999  CA  HIS A 133     -27.709   2.670  39.748  1.00 93.44           C  
ATOM   2000  HA  HIS A 133     -27.887   2.437  38.698  1.00 93.44           H  
ATOM   2001  C   HIS A 133     -26.301   3.274  39.854  1.00 93.44           C  
ATOM   2002  CB  HIS A 133     -28.777   3.673  40.207  1.00 93.44           C  
ATOM   2003  HB2 HIS A 133     -28.624   3.919  41.258  1.00 93.44           H  
ATOM   2004  HB3 HIS A 133     -29.760   3.212  40.111  1.00 93.44           H  
ATOM   2005  O   HIS A 133     -25.712   3.668  38.848  1.00 93.44           O  
ATOM   2006  CG  HIS A 133     -28.757   4.947  39.399  1.00 93.44           C  
ATOM   2007  CD2 HIS A 133     -29.591   5.264  38.362  1.00 93.44           C  
ATOM   2008  HD2 HIS A 133     -30.406   4.659  37.994  1.00 93.44           H  
ATOM   2009  ND1 HIS A 133     -27.849   5.977  39.514  1.00 93.44           N  
ATOM   2010  HD1 HIS A 133     -27.071   6.018  40.157  1.00 93.44           H  
ATOM   2011  CE1 HIS A 133     -28.117   6.880  38.557  1.00 93.44           C  
ATOM   2012  HE1 HIS A 133     -27.557   7.785  38.375  1.00 93.44           H  
ATOM   2013  NE2 HIS A 133     -29.178   6.490  37.836  1.00 93.44           N  
ATOM   2014  N   ARG A 134     -25.719   3.322  41.060  1.00 95.93           N  
ATOM   2015  H   ARG A 134     -26.250   2.988  41.851  1.00 95.93           H  
ATOM   2016  CA  ARG A 134     -24.352   3.818  41.275  1.00 95.93           C  
ATOM   2017  HA  ARG A 134     -24.281   4.825  40.865  1.00 95.93           H  
ATOM   2018  C   ARG A 134     -23.319   2.967  40.539  1.00 95.93           C  
ATOM   2019  CB  ARG A 134     -24.064   3.851  42.781  1.00 95.93           C  
ATOM   2020  HB2 ARG A 134     -24.916   4.291  43.299  1.00 95.93           H  
ATOM   2021  HB3 ARG A 134     -23.933   2.833  43.148  1.00 95.93           H  
ATOM   2022  O   ARG A 134     -22.345   3.511  40.024  1.00 95.93           O  
ATOM   2023  CG  ARG A 134     -22.823   4.690  43.111  1.00 95.93           C  
ATOM   2024  HG2 ARG A 134     -21.963   4.355  42.531  1.00 95.93           H  
ATOM   2025  HG3 ARG A 134     -23.030   5.731  42.860  1.00 95.93           H  
ATOM   2026  CD  ARG A 134     -22.497   4.591  44.604  1.00 95.93           C  
ATOM   2027  HD2 ARG A 134     -21.839   5.415  44.880  1.00 95.93           H  
ATOM   2028  HD3 ARG A 134     -23.418   4.705  45.175  1.00 95.93           H  
ATOM   2029  NE  ARG A 134     -21.883   3.294  44.938  1.00 95.93           N  
ATOM   2030  HE  ARG A 134     -22.519   2.562  45.220  1.00 95.93           H  
ATOM   2031  NH1 ARG A 134     -19.679   3.927  44.897  1.00 95.93           N  
ATOM   2032 HH11 ARG A 134     -18.723   3.742  45.165  1.00 95.93           H  
ATOM   2033 HH12 ARG A 134     -19.993   4.872  44.727  1.00 95.93           H  
ATOM   2034  NH2 ARG A 134     -20.225   1.811  45.347  1.00 95.93           N  
ATOM   2035 HH21 ARG A 134     -19.389   1.633  45.886  1.00 95.93           H  
ATOM   2036 HH22 ARG A 134     -20.973   1.138  45.428  1.00 95.93           H  
ATOM   2037  CZ  ARG A 134     -20.606   3.022  45.071  1.00 95.93           C  
ATOM   2038  N   GLN A 135     -23.508   1.651  40.484  1.00 96.78           N  
ATOM   2039  H   GLN A 135     -24.298   1.256  40.975  1.00 96.78           H  
ATOM   2040  CA  GLN A 135     -22.621   0.756  39.753  1.00 96.78           C  
ATOM   2041  HA  GLN A 135     -21.598   1.035  40.005  1.00 96.78           H  
ATOM   2042  C   GLN A 135     -22.763   0.937  38.239  1.00 96.78           C  
ATOM   2043  CB  GLN A 135     -22.853  -0.694  40.205  1.00 96.78           C  
ATOM   2044  HB2 GLN A 135     -22.773  -0.744  41.291  1.00 96.78           H  
ATOM   2045  HB3 GLN A 135     -23.856  -1.013  39.921  1.00 96.78           H  
ATOM   2046  O   GLN A 135     -21.756   1.142  37.567  1.00 96.78           O  
ATOM   2047  CG  GLN A 135     -21.826  -1.656  39.591  1.00 96.78           C  
ATOM   2048  HG2 GLN A 135     -21.972  -2.652  40.009  1.00 96.78           H  
ATOM   2049  HG3 GLN A 135     -21.999  -1.723  38.517  1.00 96.78           H  
ATOM   2050  CD  GLN A 135     -20.378  -1.230  39.842  1.00 96.78           C  
ATOM   2051  NE2 GLN A 135     -19.539  -1.261  38.830  1.00 96.78           N  
ATOM   2052 HE21 GLN A 135     -18.584  -0.955  38.954  1.00 96.78           H  
ATOM   2053 HE22 GLN A 135     -19.860  -1.421  37.885  1.00 96.78           H  
ATOM   2054  OE1 GLN A 135     -19.982  -0.796  40.929  1.00 96.78           O  
ATOM   2055  N   LYS A 136     -23.994   0.985  37.719  1.00 94.89           N  
ATOM   2056  H   LYS A 136     -24.777   0.793  38.327  1.00 94.89           H  
ATOM   2057  CA  LYS A 136     -24.266   1.281  36.304  1.00 94.89           C  
ATOM   2058  HA  LYS A 136     -23.780   0.528  35.684  1.00 94.89           H  
ATOM   2059  C   LYS A 136     -23.689   2.626  35.878  1.00 94.89           C  
ATOM   2060  CB  LYS A 136     -25.777   1.255  36.050  1.00 94.89           C  
ATOM   2061  HB2 LYS A 136     -26.288   1.825  36.826  1.00 94.89           H  
ATOM   2062  HB3 LYS A 136     -25.988   1.718  35.087  1.00 94.89           H  
ATOM   2063  O   LYS A 136     -23.138   2.722  34.790  1.00 94.89           O  
ATOM   2064  CG  LYS A 136     -26.301  -0.184  36.020  1.00 94.89           C  
ATOM   2065  HG2 LYS A 136     -25.899  -0.688  35.142  1.00 94.89           H  
ATOM   2066  HG3 LYS A 136     -25.976  -0.720  36.911  1.00 94.89           H  
ATOM   2067  CD  LYS A 136     -27.828  -0.195  35.966  1.00 94.89           C  
ATOM   2068  HD2 LYS A 136     -28.179   0.367  35.100  1.00 94.89           H  
ATOM   2069  HD3 LYS A 136     -28.208   0.260  36.880  1.00 94.89           H  
ATOM   2070  CE  LYS A 136     -28.301  -1.645  35.883  1.00 94.89           C  
ATOM   2071  HE2 LYS A 136     -28.075  -2.047  34.895  1.00 94.89           H  
ATOM   2072  HE3 LYS A 136     -27.747  -2.220  36.626  1.00 94.89           H  
ATOM   2073  NZ  LYS A 136     -29.739  -1.750  36.199  1.00 94.89           N  
ATOM   2074  HZ1 LYS A 136     -30.051  -2.709  36.147  1.00 94.89           H  
ATOM   2075  HZ2 LYS A 136     -29.826  -1.517  37.178  1.00 94.89           H  
ATOM   2076  HZ3 LYS A 136     -30.309  -1.118  35.655  1.00 94.89           H  
ATOM   2077  N   GLN A 137     -23.748   3.643  36.738  1.00 97.00           N  
ATOM   2078  H   GLN A 137     -24.297   3.529  37.578  1.00 97.00           H  
ATOM   2079  CA  GLN A 137     -23.147   4.946  36.461  1.00 97.00           C  
ATOM   2080  HA  GLN A 137     -23.563   5.308  35.521  1.00 97.00           H  
ATOM   2081  C   GLN A 137     -21.622   4.851  36.275  1.00 97.00           C  
ATOM   2082  CB  GLN A 137     -23.543   5.926  37.577  1.00 97.00           C  
ATOM   2083  HB2 GLN A 137     -24.629   5.954  37.655  1.00 97.00           H  
ATOM   2084  HB3 GLN A 137     -23.142   5.578  38.529  1.00 97.00           H  
ATOM   2085  O   GLN A 137     -21.089   5.418  35.323  1.00 97.00           O  
ATOM   2086  CG  GLN A 137     -23.036   7.351  37.322  1.00 97.00           C  
ATOM   2087  HG2 GLN A 137     -23.403   8.010  38.108  1.00 97.00           H  
ATOM   2088  HG3 GLN A 137     -21.947   7.359  37.369  1.00 97.00           H  
ATOM   2089  CD  GLN A 137     -23.492   7.904  35.977  1.00 97.00           C  
ATOM   2090  NE2 GLN A 137     -22.606   8.530  35.240  1.00 97.00           N  
ATOM   2091 HE21 GLN A 137     -22.902   8.856  34.331  1.00 97.00           H  
ATOM   2092 HE22 GLN A 137     -21.658   8.615  35.576  1.00 97.00           H  
ATOM   2093  OE1 GLN A 137     -24.638   7.774  35.578  1.00 97.00           O  
ATOM   2094  N   LYS A 138     -20.920   4.078  37.116  1.00 97.40           N  
ATOM   2095  H   LYS A 138     -21.415   3.600  37.855  1.00 97.40           H  
ATOM   2096  CA  LYS A 138     -19.480   3.819  36.927  1.00 97.40           C  
ATOM   2097  HA  LYS A 138     -18.948   4.767  36.848  1.00 97.40           H  
ATOM   2098  C   LYS A 138     -19.206   3.043  35.643  1.00 97.40           C  
ATOM   2099  CB  LYS A 138     -18.901   3.000  38.079  1.00 97.40           C  
ATOM   2100  HB2 LYS A 138     -19.446   2.057  38.129  1.00 97.40           H  
ATOM   2101  HB3 LYS A 138     -17.862   2.769  37.845  1.00 97.40           H  
ATOM   2102  O   LYS A 138     -18.254   3.357  34.936  1.00 97.40           O  
ATOM   2103  CG  LYS A 138     -18.939   3.689  39.444  1.00 97.40           C  
ATOM   2104  HG2 LYS A 138     -19.962   3.982  39.678  1.00 97.40           H  
ATOM   2105  HG3 LYS A 138     -18.308   4.577  39.442  1.00 97.40           H  
ATOM   2106  CD  LYS A 138     -18.426   2.675  40.473  1.00 97.40           C  
ATOM   2107  HD2 LYS A 138     -17.339   2.724  40.528  1.00 97.40           H  
ATOM   2108  HD3 LYS A 138     -18.699   1.674  40.140  1.00 97.40           H  
ATOM   2109  CE  LYS A 138     -19.045   2.894  41.847  1.00 97.40           C  
ATOM   2110  HE2 LYS A 138     -20.057   3.270  41.701  1.00 97.40           H  
ATOM   2111  HE3 LYS A 138     -18.469   3.638  42.397  1.00 97.40           H  
ATOM   2112  NZ  LYS A 138     -19.109   1.589  42.554  1.00 97.40           N  
ATOM   2113  HZ1 LYS A 138     -19.579   0.908  41.974  1.00 97.40           H  
ATOM   2114  HZ2 LYS A 138     -19.650   1.629  43.406  1.00 97.40           H  
ATOM   2115  HZ3 LYS A 138     -18.192   1.203  42.726  1.00 97.40           H  
ATOM   2116  N   ASP A 139     -20.020   2.034  35.339  1.00 97.27           N  
ATOM   2117  H   ASP A 139     -20.728   1.762  36.006  1.00 97.27           H  
ATOM   2118  CA  ASP A 139     -19.854   1.234  34.125  1.00 97.27           C  
ATOM   2119  HA  ASP A 139     -18.836   0.847  34.095  1.00 97.27           H  
ATOM   2120  C   ASP A 139     -20.054   2.107  32.873  1.00 97.27           C  
ATOM   2121  CB  ASP A 139     -20.816   0.033  34.133  1.00 97.27           C  
ATOM   2122  HB2 ASP A 139     -20.717  -0.487  33.180  1.00 97.27           H  
ATOM   2123  HB3 ASP A 139     -21.840   0.399  34.204  1.00 97.27           H  
ATOM   2124  O   ASP A 139     -19.274   2.015  31.927  1.00 97.27           O  
ATOM   2125  CG  ASP A 139     -20.570  -0.989  35.257  1.00 97.27           C  
ATOM   2126  OD1 ASP A 139     -19.499  -0.961  35.912  1.00 97.27           O  
ATOM   2127  OD2 ASP A 139     -21.471  -1.827  35.469  1.00 97.27           O  
ATOM   2128  N   ILE A 140     -21.029   3.024  32.896  1.00 96.89           N  
ATOM   2129  H   ILE A 140     -21.645   3.029  33.696  1.00 96.89           H  
ATOM   2130  CA  ILE A 140     -21.250   4.035  31.853  1.00 96.89           C  
ATOM   2131  HA  ILE A 140     -21.362   3.526  30.896  1.00 96.89           H  
ATOM   2132  C   ILE A 140     -20.029   4.958  31.717  1.00 96.89           C  
ATOM   2133  CB  ILE A 140     -22.560   4.813  32.136  1.00 96.89           C  
ATOM   2134  HB  ILE A 140     -22.560   5.129  33.180  1.00 96.89           H  
ATOM   2135  O   ILE A 140     -19.564   5.189  30.602  1.00 96.89           O  
ATOM   2136  CG1 ILE A 140     -23.791   3.911  31.886  1.00 96.89           C  
ATOM   2137 HG12 ILE A 140     -23.921   3.764  30.814  1.00 96.89           H  
ATOM   2138 HG13 ILE A 140     -23.625   2.928  32.325  1.00 96.89           H  
ATOM   2139  CG2 ILE A 140     -22.671   6.069  31.258  1.00 96.89           C  
ATOM   2140 HG21 ILE A 140     -21.892   6.781  31.529  1.00 96.89           H  
ATOM   2141 HG22 ILE A 140     -23.625   6.571  31.418  1.00 96.89           H  
ATOM   2142 HG23 ILE A 140     -22.576   5.794  30.208  1.00 96.89           H  
ATOM   2143  CD1 ILE A 140     -25.095   4.471  32.475  1.00 96.89           C  
ATOM   2144 HD11 ILE A 140     -25.883   3.726  32.369  1.00 96.89           H  
ATOM   2145 HD12 ILE A 140     -24.961   4.691  33.534  1.00 96.89           H  
ATOM   2146 HD13 ILE A 140     -25.403   5.375  31.951  1.00 96.89           H  
ATOM   2147  N   GLU A 141     -19.459   5.451  32.818  1.00 97.54           N  
ATOM   2148  H   GLU A 141     -19.893   5.267  33.711  1.00 97.54           H  
ATOM   2149  CA  GLU A 141     -18.238   6.272  32.789  1.00 97.54           C  
ATOM   2150  HA  GLU A 141     -18.408   7.148  32.164  1.00 97.54           H  
ATOM   2151  C   GLU A 141     -17.041   5.520  32.188  1.00 97.54           C  
ATOM   2152  CB  GLU A 141     -17.892   6.745  34.208  1.00 97.54           C  
ATOM   2153  HB2 GLU A 141     -17.941   5.898  34.892  1.00 97.54           H  
ATOM   2154  HB3 GLU A 141     -16.874   7.134  34.216  1.00 97.54           H  
ATOM   2155  O   GLU A 141     -16.312   6.071  31.361  1.00 97.54           O  
ATOM   2156  CG  GLU A 141     -18.835   7.855  34.691  1.00 97.54           C  
ATOM   2157  HG2 GLU A 141     -19.865   7.584  34.458  1.00 97.54           H  
ATOM   2158  HG3 GLU A 141     -18.607   8.766  34.139  1.00 97.54           H  
ATOM   2159  CD  GLU A 141     -18.720   8.128  36.197  1.00 97.54           C  
ATOM   2160  OE1 GLU A 141     -19.682   8.737  36.723  1.00 97.54           O  
ATOM   2161  OE2 GLU A 141     -17.695   7.746  36.812  1.00 97.54           O  
ATOM   2162  N   VAL A 142     -16.858   4.245  32.546  1.00 97.97           N  
ATOM   2163  H   VAL A 142     -17.481   3.858  33.240  1.00 97.97           H  
ATOM   2164  CA  VAL A 142     -15.815   3.381  31.970  1.00 97.97           C  
ATOM   2165  HA  VAL A 142     -14.857   3.895  32.051  1.00 97.97           H  
ATOM   2166  C   VAL A 142     -16.062   3.134  30.480  1.00 97.97           C  
ATOM   2167  CB  VAL A 142     -15.714   2.053  32.749  1.00 97.97           C  
ATOM   2168  HB  VAL A 142     -16.704   1.605  32.833  1.00 97.97           H  
ATOM   2169  O   VAL A 142     -15.110   3.153  29.697  1.00 97.97           O  
ATOM   2170  CG1 VAL A 142     -14.780   1.037  32.073  1.00 97.97           C  
ATOM   2171 HG11 VAL A 142     -13.800   1.485  31.904  1.00 97.97           H  
ATOM   2172 HG12 VAL A 142     -14.676   0.157  32.706  1.00 97.97           H  
ATOM   2173 HG13 VAL A 142     -15.202   0.716  31.120  1.00 97.97           H  
ATOM   2174  CG2 VAL A 142     -15.156   2.295  34.158  1.00 97.97           C  
ATOM   2175 HG21 VAL A 142     -15.174   1.364  34.726  1.00 97.97           H  
ATOM   2176 HG22 VAL A 142     -14.134   2.671  34.099  1.00 97.97           H  
ATOM   2177 HG23 VAL A 142     -15.765   3.028  34.687  1.00 97.97           H  
ATOM   2178  N   LEU A 143     -17.317   2.950  30.058  1.00 98.11           N  
ATOM   2179  H   LEU A 143     -18.054   2.912  30.748  1.00 98.11           H  
ATOM   2180  CA  LEU A 143     -17.678   2.824  28.644  1.00 98.11           C  
ATOM   2181  HA  LEU A 143     -17.068   2.038  28.198  1.00 98.11           H  
ATOM   2182  C   LEU A 143     -17.359   4.104  27.867  1.00 98.11           C  
ATOM   2183  CB  LEU A 143     -19.165   2.455  28.497  1.00 98.11           C  
ATOM   2184  HB2 LEU A 143     -19.474   2.646  27.469  1.00 98.11           H  
ATOM   2185  HB3 LEU A 143     -19.754   3.112  29.138  1.00 98.11           H  
ATOM   2186  O   LEU A 143     -16.749   4.015  26.803  1.00 98.11           O  
ATOM   2187  CG  LEU A 143     -19.505   0.992  28.835  1.00 98.11           C  
ATOM   2188  HG  LEU A 143     -19.095   0.721  29.807  1.00 98.11           H  
ATOM   2189  CD1 LEU A 143     -21.024   0.822  28.870  1.00 98.11           C  
ATOM   2190 HD11 LEU A 143     -21.273  -0.211  29.116  1.00 98.11           H  
ATOM   2191 HD12 LEU A 143     -21.440   1.464  29.646  1.00 98.11           H  
ATOM   2192 HD13 LEU A 143     -21.460   1.087  27.907  1.00 98.11           H  
ATOM   2193  CD2 LEU A 143     -18.941   0.017  27.796  1.00 98.11           C  
ATOM   2194 HD21 LEU A 143     -19.260  -0.995  28.043  1.00 98.11           H  
ATOM   2195 HD22 LEU A 143     -17.852   0.045  27.809  1.00 98.11           H  
ATOM   2196 HD23 LEU A 143     -19.304   0.279  26.802  1.00 98.11           H  
ATOM   2197  N   TYR A 144     -17.686   5.285  28.400  1.00 97.89           N  
ATOM   2198  H   TYR A 144     -18.213   5.298  29.261  1.00 97.89           H  
ATOM   2199  CA  TYR A 144     -17.326   6.559  27.771  1.00 97.89           C  
ATOM   2200  HA  TYR A 144     -17.712   6.558  26.751  1.00 97.89           H  
ATOM   2201  C   TYR A 144     -15.808   6.737  27.654  1.00 97.89           C  
ATOM   2202  CB  TYR A 144     -17.963   7.735  28.523  1.00 97.89           C  
ATOM   2203  HB2 TYR A 144     -17.394   8.638  28.302  1.00 97.89           H  
ATOM   2204  HB3 TYR A 144     -17.892   7.566  29.598  1.00 97.89           H  
ATOM   2205  O   TYR A 144     -15.326   7.109  26.586  1.00 97.89           O  
ATOM   2206  CG  TYR A 144     -19.401   8.008  28.128  1.00 97.89           C  
ATOM   2207  CD1 TYR A 144     -19.692   8.461  26.825  1.00 97.89           C  
ATOM   2208  HD1 TYR A 144     -18.890   8.605  26.116  1.00 97.89           H  
ATOM   2209  CD2 TYR A 144     -20.443   7.846  29.058  1.00 97.89           C  
ATOM   2210  HD2 TYR A 144     -20.220   7.529  30.066  1.00 97.89           H  
ATOM   2211  CE1 TYR A 144     -21.022   8.726  26.445  1.00 97.89           C  
ATOM   2212  HE1 TYR A 144     -21.240   9.065  25.443  1.00 97.89           H  
ATOM   2213  CE2 TYR A 144     -21.773   8.116  28.684  1.00 97.89           C  
ATOM   2214  HE2 TYR A 144     -22.582   8.017  29.392  1.00 97.89           H  
ATOM   2215  OH  TYR A 144     -23.354   8.795  27.026  1.00 97.89           O  
ATOM   2216  HH  TYR A 144     -23.432   9.119  26.126  1.00 97.89           H  
ATOM   2217  CZ  TYR A 144     -22.066   8.545  27.376  1.00 97.89           C  
ATOM   2218  N   GLN A 145     -15.038   6.393  28.692  1.00 97.18           N  
ATOM   2219  H   GLN A 145     -15.488   6.122  29.555  1.00 97.18           H  
ATOM   2220  CA  GLN A 145     -13.570   6.396  28.623  1.00 97.18           C  
ATOM   2221  HA  GLN A 145     -13.226   7.387  28.327  1.00 97.18           H  
ATOM   2222  C   GLN A 145     -13.032   5.392  27.590  1.00 97.18           C  
ATOM   2223  CB  GLN A 145     -12.984   6.050  29.997  1.00 97.18           C  
ATOM   2224  HB2 GLN A 145     -13.450   5.137  30.368  1.00 97.18           H  
ATOM   2225  HB3 GLN A 145     -11.916   5.863  29.884  1.00 97.18           H  
ATOM   2226  O   GLN A 145     -12.049   5.667  26.900  1.00 97.18           O  
ATOM   2227  CG  GLN A 145     -13.163   7.165  31.033  1.00 97.18           C  
ATOM   2228  HG2 GLN A 145     -14.211   7.462  31.082  1.00 97.18           H  
ATOM   2229  HG3 GLN A 145     -12.583   8.038  30.734  1.00 97.18           H  
ATOM   2230  CD  GLN A 145     -12.708   6.723  32.421  1.00 97.18           C  
ATOM   2231  NE2 GLN A 145     -13.269   7.285  33.468  1.00 97.18           N  
ATOM   2232 HE21 GLN A 145     -13.004   6.926  34.375  1.00 97.18           H  
ATOM   2233 HE22 GLN A 145     -14.050   7.913  33.347  1.00 97.18           H  
ATOM   2234  OE1 GLN A 145     -11.839   5.877  32.592  1.00 97.18           O  
ATOM   2235  N   GLY A 146     -13.662   4.220  27.473  1.00 96.91           N  
ATOM   2236  H   GLY A 146     -14.426   4.028  28.106  1.00 96.91           H  
ATOM   2237  CA  GLY A 146     -13.334   3.216  26.464  1.00 96.91           C  
ATOM   2238  HA2 GLY A 146     -13.946   2.332  26.639  1.00 96.91           H  
ATOM   2239  HA3 GLY A 146     -12.281   2.945  26.545  1.00 96.91           H  
ATOM   2240  C   GLY A 146     -13.606   3.710  25.043  1.00 96.91           C  
ATOM   2241  O   GLY A 146     -12.762   3.532  24.170  1.00 96.91           O  
ATOM   2242  N   ILE A 147     -14.740   4.379  24.821  1.00 96.53           N  
ATOM   2243  H   ILE A 147     -15.389   4.477  25.589  1.00 96.53           H  
ATOM   2244  CA  ILE A 147     -15.101   4.988  23.535  1.00 96.53           C  
ATOM   2245  HA  ILE A 147     -14.996   4.236  22.752  1.00 96.53           H  
ATOM   2246  C   ILE A 147     -14.133   6.120  23.184  1.00 96.53           C  
ATOM   2247  CB  ILE A 147     -16.575   5.456  23.548  1.00 96.53           C  
ATOM   2248  HB  ILE A 147     -16.738   6.060  24.441  1.00 96.53           H  
ATOM   2249  O   ILE A 147     -13.641   6.149  22.063  1.00 96.53           O  
ATOM   2250  CG1 ILE A 147     -17.519   4.232  23.589  1.00 96.53           C  
ATOM   2251 HG12 ILE A 147     -17.514   3.736  22.618  1.00 96.53           H  
ATOM   2252 HG13 ILE A 147     -17.160   3.509  24.322  1.00 96.53           H  
ATOM   2253  CG2 ILE A 147     -16.903   6.320  22.314  1.00 96.53           C  
ATOM   2254 HG21 ILE A 147     -16.683   5.771  21.398  1.00 96.53           H  
ATOM   2255 HG22 ILE A 147     -17.952   6.614  22.315  1.00 96.53           H  
ATOM   2256 HG23 ILE A 147     -16.316   7.239  22.322  1.00 96.53           H  
ATOM   2257  CD1 ILE A 147     -18.965   4.581  23.965  1.00 96.53           C  
ATOM   2258 HD11 ILE A 147     -19.540   3.661  24.072  1.00 96.53           H  
ATOM   2259 HD12 ILE A 147     -19.431   5.191  23.191  1.00 96.53           H  
ATOM   2260 HD13 ILE A 147     -18.982   5.118  24.913  1.00 96.53           H  
ATOM   2261  N   GLU A 148     -13.790   6.999  24.128  1.00 95.04           N  
ATOM   2262  H   GLU A 148     -14.257   6.962  25.022  1.00 95.04           H  
ATOM   2263  CA  GLU A 148     -12.817   8.075  23.898  1.00 95.04           C  
ATOM   2264  HA  GLU A 148     -13.147   8.678  23.052  1.00 95.04           H  
ATOM   2265  C   GLU A 148     -11.424   7.521  23.556  1.00 95.04           C  
ATOM   2266  CB  GLU A 148     -12.752   8.966  25.149  1.00 95.04           C  
ATOM   2267  HB2 GLU A 148     -12.320   8.393  25.970  1.00 95.04           H  
ATOM   2268  HB3 GLU A 148     -13.761   9.270  25.426  1.00 95.04           H  
ATOM   2269  O   GLU A 148     -10.729   8.041  22.682  1.00 95.04           O  
ATOM   2270  CG  GLU A 148     -11.911  10.227  24.897  1.00 95.04           C  
ATOM   2271  HG2 GLU A 148     -12.394  10.823  24.123  1.00 95.04           H  
ATOM   2272  HG3 GLU A 148     -10.930   9.929  24.527  1.00 95.04           H  
ATOM   2273  CD  GLU A 148     -11.677  11.097  26.138  1.00 95.04           C  
ATOM   2274  OE1 GLU A 148     -10.951  12.109  25.968  1.00 95.04           O  
ATOM   2275  OE2 GLU A 148     -12.052  10.695  27.257  1.00 95.04           O  
ATOM   2276  N   ARG A 149     -11.007   6.434  24.215  1.00 94.81           N  
ATOM   2277  H   ARG A 149     -11.594   6.073  24.953  1.00 94.81           H  
ATOM   2278  CA  ARG A 149      -9.756   5.744  23.881  1.00 94.81           C  
ATOM   2279  HA  ARG A 149      -8.949   6.476  23.858  1.00 94.81           H  
ATOM   2280  C   ARG A 149      -9.811   5.130  22.486  1.00 94.81           C  
ATOM   2281  CB  ARG A 149      -9.452   4.689  24.944  1.00 94.81           C  
ATOM   2282  HB2 ARG A 149      -9.529   5.157  25.926  1.00 94.81           H  
ATOM   2283  HB3 ARG A 149     -10.182   3.882  24.881  1.00 94.81           H  
ATOM   2284  O   ARG A 149      -8.865   5.292  21.726  1.00 94.81           O  
ATOM   2285  CG  ARG A 149      -8.036   4.121  24.762  1.00 94.81           C  
ATOM   2286  HG2 ARG A 149      -7.305   4.909  24.945  1.00 94.81           H  
ATOM   2287  HG3 ARG A 149      -7.916   3.766  23.738  1.00 94.81           H  
ATOM   2288  CD  ARG A 149      -7.753   2.941  25.690  1.00 94.81           C  
ATOM   2289  HD2 ARG A 149      -8.333   2.090  25.332  1.00 94.81           H  
ATOM   2290  HD3 ARG A 149      -6.694   2.694  25.615  1.00 94.81           H  
ATOM   2291  NE  ARG A 149      -8.114   3.251  27.089  1.00 94.81           N  
ATOM   2292  HE  ARG A 149      -8.293   4.224  27.290  1.00 94.81           H  
ATOM   2293  NH1 ARG A 149      -8.079   1.111  27.883  1.00 94.81           N  
ATOM   2294 HH11 ARG A 149      -8.251   0.440  28.618  1.00 94.81           H  
ATOM   2295 HH12 ARG A 149      -7.705   0.833  26.988  1.00 94.81           H  
ATOM   2296  NH2 ARG A 149      -8.768   2.778  29.213  1.00 94.81           N  
ATOM   2297 HH21 ARG A 149      -9.022   3.747  29.342  1.00 94.81           H  
ATOM   2298 HH22 ARG A 149      -8.972   2.110  29.943  1.00 94.81           H  
ATOM   2299  CZ  ARG A 149      -8.316   2.381  28.056  1.00 94.81           C  
ATOM   2300  N   LEU A 150     -10.908   4.454  22.143  1.00 94.05           N  
ATOM   2301  H   LEU A 150     -11.653   4.377  22.819  1.00 94.05           H  
ATOM   2302  CA  LEU A 150     -11.099   3.879  20.812  1.00 94.05           C  
ATOM   2303  HA  LEU A 150     -10.247   3.240  20.584  1.00 94.05           H  
ATOM   2304  C   LEU A 150     -11.116   4.958  19.726  1.00 94.05           C  
ATOM   2305  CB  LEU A 150     -12.394   3.049  20.775  1.00 94.05           C  
ATOM   2306  HB2 LEU A 150     -13.196   3.640  21.218  1.00 94.05           H  
ATOM   2307  HB3 LEU A 150     -12.660   2.868  19.733  1.00 94.05           H  
ATOM   2308  O   LEU A 150     -10.529   4.732  18.678  1.00 94.05           O  
ATOM   2309  CG  LEU A 150     -12.305   1.692  21.493  1.00 94.05           C  
ATOM   2310  HG  LEU A 150     -11.935   1.823  22.510  1.00 94.05           H  
ATOM   2311  CD1 LEU A 150     -13.699   1.062  21.553  1.00 94.05           C  
ATOM   2312 HD11 LEU A 150     -14.092   0.915  20.547  1.00 94.05           H  
ATOM   2313 HD12 LEU A 150     -14.365   1.723  22.107  1.00 94.05           H  
ATOM   2314 HD13 LEU A 150     -13.650   0.107  22.075  1.00 94.05           H  
ATOM   2315  CD2 LEU A 150     -11.376   0.712  20.770  1.00 94.05           C  
ATOM   2316 HD21 LEU A 150     -11.686   0.596  19.731  1.00 94.05           H  
ATOM   2317 HD22 LEU A 150     -10.351   1.081  20.803  1.00 94.05           H  
ATOM   2318 HD23 LEU A 150     -11.401  -0.255  21.272  1.00 94.05           H  
ATOM   2319  N   ASP A 151     -11.724   6.116  19.972  1.00 90.40           N  
ATOM   2320  H   ASP A 151     -12.245   6.221  20.831  1.00 90.40           H  
ATOM   2321  CA  ASP A 151     -11.728   7.254  19.044  1.00 90.40           C  
ATOM   2322  HA  ASP A 151     -12.117   6.929  18.079  1.00 90.40           H  
ATOM   2323  C   ASP A 151     -10.311   7.812  18.805  1.00 90.40           C  
ATOM   2324  CB  ASP A 151     -12.676   8.321  19.612  1.00 90.40           C  
ATOM   2325  HB2 ASP A 151     -13.617   7.846  19.889  1.00 90.40           H  
ATOM   2326  HB3 ASP A 151     -12.240   8.751  20.514  1.00 90.40           H  
ATOM   2327  O   ASP A 151      -9.953   8.162  17.684  1.00 90.40           O  
ATOM   2328  CG  ASP A 151     -12.993   9.428  18.606  1.00 90.40           C  
ATOM   2329  OD1 ASP A 151     -13.494   9.078  17.514  1.00 90.40           O  
ATOM   2330  OD2 ASP A 151     -12.797  10.610  18.970  1.00 90.40           O  
ATOM   2331  N   LYS A 152      -9.458   7.817  19.841  1.00 90.33           N  
ATOM   2332  H   LYS A 152      -9.831   7.558  20.743  1.00 90.33           H  
ATOM   2333  CA  LYS A 152      -8.053   8.259  19.744  1.00 90.33           C  
ATOM   2334  HA  LYS A 152      -8.009   9.126  19.085  1.00 90.33           H  
ATOM   2335  C   LYS A 152      -7.117   7.221  19.120  1.00 90.33           C  
ATOM   2336  CB  LYS A 152      -7.539   8.654  21.136  1.00 90.33           C  
ATOM   2337  HB2 LYS A 152      -7.740   7.840  21.832  1.00 90.33           H  
ATOM   2338  HB3 LYS A 152      -6.460   8.804  21.089  1.00 90.33           H  
ATOM   2339  O   LYS A 152      -6.196   7.589  18.397  1.00 90.33           O  
ATOM   2340  CG  LYS A 152      -8.186   9.947  21.646  1.00 90.33           C  
ATOM   2341  HG2 LYS A 152      -7.864  10.781  21.022  1.00 90.33           H  
ATOM   2342  HG3 LYS A 152      -9.271   9.868  21.574  1.00 90.33           H  
ATOM   2343  CD  LYS A 152      -7.800  10.220  23.105  1.00 90.33           C  
ATOM   2344  HD2 LYS A 152      -8.053   9.343  23.701  1.00 90.33           H  
ATOM   2345  HD3 LYS A 152      -6.731  10.421  23.177  1.00 90.33           H  
ATOM   2346  CE  LYS A 152      -8.611  11.420  23.601  1.00 90.33           C  
ATOM   2347  HE2 LYS A 152      -9.656  11.231  23.358  1.00 90.33           H  
ATOM   2348  HE3 LYS A 152      -8.313  12.318  23.060  1.00 90.33           H  
ATOM   2349  NZ  LYS A 152      -8.498  11.618  25.065  1.00 90.33           N  
ATOM   2350  HZ1 LYS A 152      -9.291  12.157  25.382  1.00 90.33           H  
ATOM   2351  HZ2 LYS A 152      -7.638  12.069  25.344  1.00 90.33           H  
ATOM   2352  HZ3 LYS A 152      -8.633  10.743  25.551  1.00 90.33           H  
ATOM   2353  N   GLU A 153      -7.284   5.943  19.457  1.00 89.33           N  
ATOM   2354  H   GLU A 153      -8.024   5.730  20.110  1.00 89.33           H  
ATOM   2355  CA  GLU A 153      -6.341   4.875  19.092  1.00 89.33           C  
ATOM   2356  HA  GLU A 153      -5.346   5.298  18.949  1.00 89.33           H  
ATOM   2357  C   GLU A 153      -6.704   4.168  17.783  1.00 89.33           C  
ATOM   2358  CB  GLU A 153      -6.259   3.829  20.219  1.00 89.33           C  
ATOM   2359  HB2 GLU A 153      -7.266   3.490  20.460  1.00 89.33           H  
ATOM   2360  HB3 GLU A 153      -5.692   2.973  19.854  1.00 89.33           H  
ATOM   2361  O   GLU A 153      -5.824   3.665  17.080  1.00 89.33           O  
ATOM   2362  CG  GLU A 153      -5.565   4.350  21.488  1.00 89.33           C  
ATOM   2363  HG2 GLU A 153      -6.080   5.244  21.838  1.00 89.33           H  
ATOM   2364  HG3 GLU A 153      -4.544   4.634  21.232  1.00 89.33           H  
ATOM   2365  CD  GLU A 153      -5.528   3.319  22.633  1.00 89.33           C  
ATOM   2366  OE1 GLU A 153      -5.054   3.692  23.733  1.00 89.33           O  
ATOM   2367  OE2 GLU A 153      -6.009   2.174  22.459  1.00 89.33           O  
ATOM   2368  N   LYS A 154      -7.993   4.081  17.442  1.00 88.15           N  
ATOM   2369  H   LYS A 154      -8.683   4.573  17.991  1.00 88.15           H  
ATOM   2370  CA  LYS A 154      -8.429   3.357  16.252  1.00 88.15           C  
ATOM   2371  HA  LYS A 154      -7.800   2.473  16.146  1.00 88.15           H  
ATOM   2372  C   LYS A 154      -8.237   4.237  15.022  1.00 88.15           C  
ATOM   2373  CB  LYS A 154      -9.877   2.900  16.429  1.00 88.15           C  
ATOM   2374  HB2 LYS A 154     -10.524   3.776  16.398  1.00 88.15           H  
ATOM   2375  HB3 LYS A 154      -9.981   2.416  17.400  1.00 88.15           H  
ATOM   2376  O   LYS A 154      -8.857   5.282  14.878  1.00 88.15           O  
ATOM   2377  CG  LYS A 154     -10.323   1.924  15.339  1.00 88.15           C  
ATOM   2378  HG2 LYS A 154     -10.227   2.402  14.365  1.00 88.15           H  
ATOM   2379  HG3 LYS A 154      -9.709   1.024  15.365  1.00 88.15           H  
ATOM   2380  CD  LYS A 154     -11.789   1.566  15.586  1.00 88.15           C  
ATOM   2381  HD2 LYS A 154     -11.868   0.964  16.491  1.00 88.15           H  
ATOM   2382  HD3 LYS A 154     -12.354   2.487  15.724  1.00 88.15           H  
ATOM   2383  CE  LYS A 154     -12.355   0.809  14.387  1.00 88.15           C  
ATOM   2384  HE2 LYS A 154     -11.832  -0.143  14.292  1.00 88.15           H  
ATOM   2385  HE3 LYS A 154     -12.156   1.397  13.491  1.00 88.15           H  
ATOM   2386  NZ  LYS A 154     -13.812   0.604  14.556  1.00 88.15           N  
ATOM   2387  HZ1 LYS A 154     -13.997   0.079  15.399  1.00 88.15           H  
ATOM   2388  HZ2 LYS A 154     -14.206   0.121  13.761  1.00 88.15           H  
ATOM   2389  HZ3 LYS A 154     -14.266   1.501  14.648  1.00 88.15           H  
ATOM   2390  N   ALA A 155      -7.425   3.762  14.085  1.00 81.82           N  
ATOM   2391  H   ALA A 155      -6.864   2.948  14.294  1.00 81.82           H  
ATOM   2392  CA  ALA A 155      -7.288   4.410  12.790  1.00 81.82           C  
ATOM   2393  HA  ALA A 155      -7.009   5.449  12.962  1.00 81.82           H  
ATOM   2394  C   ALA A 155      -8.625   4.393  12.026  1.00 81.82           C  
ATOM   2395  CB  ALA A 155      -6.149   3.739  12.019  1.00 81.82           C  
ATOM   2396  HB1 ALA A 155      -6.042   4.207  11.041  1.00 81.82           H  
ATOM   2397  HB2 ALA A 155      -6.361   2.676  11.899  1.00 81.82           H  
ATOM   2398  HB3 ALA A 155      -5.214   3.858  12.567  1.00 81.82           H  
ATOM   2399  O   ALA A 155      -9.294   3.357  11.915  1.00 81.82           O  
ATOM   2400  N   ASN A 156      -9.005   5.555  11.490  1.00 85.82           N  
ATOM   2401  H   ASN A 156      -8.454   6.375  11.699  1.00 85.82           H  
ATOM   2402  CA  ASN A 156     -10.204   5.717  10.675  1.00 85.82           C  
ATOM   2403  HA  ASN A 156     -11.070   5.448  11.280  1.00 85.82           H  
ATOM   2404  C   ASN A 156     -10.151   4.776   9.468  1.00 85.82           C  
ATOM   2405  CB  ASN A 156     -10.329   7.191  10.244  1.00 85.82           C  
ATOM   2406  HB2 ASN A 156      -9.377   7.542   9.845  1.00 85.82           H  
ATOM   2407  HB3 ASN A 156     -11.086   7.288   9.466  1.00 85.82           H  
ATOM   2408  O   ASN A 156      -9.164   4.761   8.734  1.00 85.82           O  
ATOM   2409  CG  ASN A 156     -10.751   8.086  11.393  1.00 85.82           C  
ATOM   2410  ND2 ASN A 156     -10.349   9.333  11.406  1.00 85.82           N  
ATOM   2411 HD21 ASN A 156     -10.644   9.867  12.211  1.00 85.82           H  
ATOM   2412 HD22 ASN A 156      -9.770   9.718  10.673  1.00 85.82           H  
ATOM   2413  OD1 ASN A 156     -11.466   7.666  12.281  1.00 85.82           O  
ATOM   2414  N   ARG A 157     -11.227   4.011   9.236  1.00 88.50           N  
ATOM   2415  H   ARG A 157     -11.996   4.074   9.887  1.00 88.50           H  
ATOM   2416  CA  ARG A 157     -11.299   3.056   8.117  1.00 88.50           C  
ATOM   2417  HA  ARG A 157     -10.506   2.318   8.236  1.00 88.50           H  
ATOM   2418  C   ARG A 157     -11.028   3.743   6.777  1.00 88.50           C  
ATOM   2419  CB  ARG A 157     -12.663   2.344   8.109  1.00 88.50           C  
ATOM   2420  HB2 ARG A 157     -13.450   3.092   8.012  1.00 88.50           H  
ATOM   2421  HB3 ARG A 157     -12.804   1.808   9.048  1.00 88.50           H  
ATOM   2422  O   ARG A 157     -10.247   3.222   5.997  1.00 88.50           O  
ATOM   2423  CG  ARG A 157     -12.766   1.352   6.938  1.00 88.50           C  
ATOM   2424  HG2 ARG A 157     -12.469   1.851   6.015  1.00 88.50           H  
ATOM   2425  HG3 ARG A 157     -12.084   0.517   7.098  1.00 88.50           H  
ATOM   2426  CD  ARG A 157     -14.186   0.828   6.712  1.00 88.50           C  
ATOM   2427  HD2 ARG A 157     -14.406   0.014   7.402  1.00 88.50           H  
ATOM   2428  HD3 ARG A 157     -14.897   1.636   6.887  1.00 88.50           H  
ATOM   2429  NE  ARG A 157     -14.312   0.411   5.307  1.00 88.50           N  
ATOM   2430  HE  ARG A 157     -14.370   1.152   4.623  1.00 88.50           H  
ATOM   2431  NH1 ARG A 157     -13.750  -1.812   5.488  1.00 88.50           N  
ATOM   2432 HH11 ARG A 157     -13.828  -1.743   6.493  1.00 88.50           H  
ATOM   2433 HH12 ARG A 157     -13.444  -2.653   5.021  1.00 88.50           H  
ATOM   2434  NH2 ARG A 157     -13.837  -0.808   3.481  1.00 88.50           N  
ATOM   2435 HH21 ARG A 157     -13.648   0.055   2.992  1.00 88.50           H  
ATOM   2436 HH22 ARG A 157     -13.460  -1.614   3.004  1.00 88.50           H  
ATOM   2437  CZ  ARG A 157     -13.978  -0.743   4.771  1.00 88.50           C  
ATOM   2438  N   GLU A 158     -11.654   4.891   6.535  1.00 87.80           N  
ATOM   2439  H   GLU A 158     -12.298   5.252   7.224  1.00 87.80           H  
ATOM   2440  CA  GLU A 158     -11.487   5.660   5.295  1.00 87.80           C  
ATOM   2441  HA  GLU A 158     -11.715   5.030   4.435  1.00 87.80           H  
ATOM   2442  C   GLU A 158     -10.053   6.168   5.127  1.00 87.80           C  
ATOM   2443  CB  GLU A 158     -12.482   6.825   5.329  1.00 87.80           C  
ATOM   2444  HB2 GLU A 158     -12.236   7.468   6.174  1.00 87.80           H  
ATOM   2445  HB3 GLU A 158     -13.479   6.414   5.487  1.00 87.80           H  
ATOM   2446  O   GLU A 158      -9.506   6.106   4.034  1.00 87.80           O  
ATOM   2447  CG  GLU A 158     -12.495   7.659   4.039  1.00 87.80           C  
ATOM   2448  HG2 GLU A 158     -12.691   6.994   3.198  1.00 87.80           H  
ATOM   2449  HG3 GLU A 158     -11.515   8.115   3.897  1.00 87.80           H  
ATOM   2450  CD  GLU A 158     -13.557   8.769   4.073  1.00 87.80           C  
ATOM   2451  OE1 GLU A 158     -13.795   9.373   3.004  1.00 87.80           O  
ATOM   2452  OE2 GLU A 158     -14.130   9.005   5.163  1.00 87.80           O  
ATOM   2453  N   HIS A 159      -9.409   6.590   6.219  1.00 89.02           N  
ATOM   2454  H   HIS A 159      -9.886   6.565   7.109  1.00 89.02           H  
ATOM   2455  CA  HIS A 159      -8.007   6.996   6.186  1.00 89.02           C  
ATOM   2456  HA  HIS A 159      -7.880   7.729   5.388  1.00 89.02           H  
ATOM   2457  C   HIS A 159      -7.080   5.818   5.868  1.00 89.02           C  
ATOM   2458  CB  HIS A 159      -7.629   7.651   7.516  1.00 89.02           C  
ATOM   2459  HB2 HIS A 159      -8.312   8.477   7.715  1.00 89.02           H  
ATOM   2460  HB3 HIS A 159      -7.719   6.919   8.318  1.00 89.02           H  
ATOM   2461  O   HIS A 159      -6.194   5.961   5.037  1.00 89.02           O  
ATOM   2462  CG  HIS A 159      -6.224   8.189   7.515  1.00 89.02           C  
ATOM   2463  CD2 HIS A 159      -5.197   7.803   8.335  1.00 89.02           C  
ATOM   2464  HD2 HIS A 159      -5.246   7.051   9.109  1.00 89.02           H  
ATOM   2465  ND1 HIS A 159      -5.720   9.140   6.656  1.00 89.02           N  
ATOM   2466  HD1 HIS A 159      -6.183   9.522   5.843  1.00 89.02           H  
ATOM   2467  CE1 HIS A 159      -4.425   9.324   6.958  1.00 89.02           C  
ATOM   2468  HE1 HIS A 159      -3.748   9.970   6.419  1.00 89.02           H  
ATOM   2469  NE2 HIS A 159      -4.071   8.555   7.997  1.00 89.02           N  
ATOM   2470  N   LEU A 160      -7.311   4.644   6.471  1.00 88.86           N  
ATOM   2471  H   LEU A 160      -8.055   4.592   7.152  1.00 88.86           H  
ATOM   2472  CA  LEU A 160      -6.570   3.426   6.131  1.00 88.86           C  
ATOM   2473  HA  LEU A 160      -5.502   3.621   6.227  1.00 88.86           H  
ATOM   2474  C   LEU A 160      -6.806   2.999   4.680  1.00 88.86           C  
ATOM   2475  CB  LEU A 160      -6.983   2.272   7.060  1.00 88.86           C  
ATOM   2476  HB2 LEU A 160      -6.611   1.342   6.628  1.00 88.86           H  
ATOM   2477  HB3 LEU A 160      -8.071   2.212   7.075  1.00 88.86           H  
ATOM   2478  O   LEU A 160      -5.868   2.585   4.016  1.00 88.86           O  
ATOM   2479  CG  LEU A 160      -6.468   2.361   8.502  1.00 88.86           C  
ATOM   2480  HG  LEU A 160      -6.779   3.304   8.951  1.00 88.86           H  
ATOM   2481  CD1 LEU A 160      -7.087   1.206   9.297  1.00 88.86           C  
ATOM   2482 HD11 LEU A 160      -6.868   0.257   8.806  1.00 88.86           H  
ATOM   2483 HD12 LEU A 160      -8.165   1.350   9.358  1.00 88.86           H  
ATOM   2484 HD13 LEU A 160      -6.677   1.183  10.307  1.00 88.86           H  
ATOM   2485  CD2 LEU A 160      -4.944   2.239   8.583  1.00 88.86           C  
ATOM   2486 HD21 LEU A 160      -4.626   2.225   9.625  1.00 88.86           H  
ATOM   2487 HD22 LEU A 160      -4.477   3.098   8.103  1.00 88.86           H  
ATOM   2488 HD23 LEU A 160      -4.609   1.329   8.084  1.00 88.86           H  
ATOM   2489  N   GLU A 161      -8.043   3.074   4.192  1.00 88.61           N  
ATOM   2490  H   GLU A 161      -8.781   3.405   4.797  1.00 88.61           H  
ATOM   2491  CA  GLU A 161      -8.401   2.717   2.815  1.00 88.61           C  
ATOM   2492  HA  GLU A 161      -8.004   1.725   2.599  1.00 88.61           H  
ATOM   2493  C   GLU A 161      -7.736   3.677   1.818  1.00 88.61           C  
ATOM   2494  CB  GLU A 161      -9.941   2.642   2.725  1.00 88.61           C  
ATOM   2495  HB2 GLU A 161     -10.265   2.037   3.572  1.00 88.61           H  
ATOM   2496  HB3 GLU A 161     -10.369   3.638   2.844  1.00 88.61           H  
ATOM   2497  O   GLU A 161      -7.097   3.216   0.879  1.00 88.61           O  
ATOM   2498  CG  GLU A 161     -10.514   1.988   1.455  1.00 88.61           C  
ATOM   2499  HG2 GLU A 161      -9.820   1.213   1.129  1.00 88.61           H  
ATOM   2500  HG3 GLU A 161     -10.583   2.737   0.666  1.00 88.61           H  
ATOM   2501  CD  GLU A 161     -11.903   1.330   1.682  1.00 88.61           C  
ATOM   2502  OE1 GLU A 161     -12.234   0.350   0.976  1.00 88.61           O  
ATOM   2503  OE2 GLU A 161     -12.641   1.653   2.652  1.00 88.61           O  
ATOM   2504  N   MET A 162      -7.742   4.983   2.102  1.00 86.51           N  
ATOM   2505  H   MET A 162      -8.287   5.297   2.892  1.00 86.51           H  
ATOM   2506  CA  MET A 162      -7.020   5.999   1.333  1.00 86.51           C  
ATOM   2507  HA  MET A 162      -7.326   5.922   0.289  1.00 86.51           H  
ATOM   2508  C   MET A 162      -5.501   5.806   1.384  1.00 86.51           C  
ATOM   2509  CB  MET A 162      -7.418   7.385   1.856  1.00 86.51           C  
ATOM   2510  HB2 MET A 162      -8.505   7.457   1.818  1.00 86.51           H  
ATOM   2511  HB3 MET A 162      -7.104   7.485   2.895  1.00 86.51           H  
ATOM   2512  O   MET A 162      -4.860   5.832   0.343  1.00 86.51           O  
ATOM   2513  CG  MET A 162      -6.819   8.542   1.047  1.00 86.51           C  
ATOM   2514  HG2 MET A 162      -7.136   8.453   0.008  1.00 86.51           H  
ATOM   2515  HG3 MET A 162      -5.732   8.473   1.074  1.00 86.51           H  
ATOM   2516  SD  MET A 162      -7.287  10.187   1.665  1.00 86.51           S  
ATOM   2517  CE  MET A 162      -9.081  10.155   1.405  1.00 86.51           C  
ATOM   2518  HE1 MET A 162      -9.544   9.427   2.071  1.00 86.51           H  
ATOM   2519  HE2 MET A 162      -9.297   9.888   0.370  1.00 86.51           H  
ATOM   2520  HE3 MET A 162      -9.496  11.140   1.618  1.00 86.51           H  
ATOM   2521  N   GLU A 163      -4.906   5.564   2.555  1.00 83.82           N  
ATOM   2522  H   GLU A 163      -5.460   5.590   3.399  1.00 83.82           H  
ATOM   2523  CA  GLU A 163      -3.459   5.339   2.676  1.00 83.82           C  
ATOM   2524  HA  GLU A 163      -2.945   6.158   2.171  1.00 83.82           H  
ATOM   2525  C   GLU A 163      -3.035   4.032   1.989  1.00 83.82           C  
ATOM   2526  CB  GLU A 163      -3.042   5.345   4.160  1.00 83.82           C  
ATOM   2527  HB2 GLU A 163      -3.434   4.453   4.648  1.00 83.82           H  
ATOM   2528  HB3 GLU A 163      -3.463   6.226   4.644  1.00 83.82           H  
ATOM   2529  O   GLU A 163      -1.961   3.965   1.391  1.00 83.82           O  
ATOM   2530  CG  GLU A 163      -1.511   5.394   4.310  1.00 83.82           C  
ATOM   2531  HG2 GLU A 163      -1.077   4.545   3.781  1.00 83.82           H  
ATOM   2532  HG3 GLU A 163      -1.140   6.302   3.834  1.00 83.82           H  
ATOM   2533  CD  GLU A 163      -0.993   5.343   5.755  1.00 83.82           C  
ATOM   2534  OE1 GLU A 163       0.258   5.248   5.887  1.00 83.82           O  
ATOM   2535  OE2 GLU A 163      -1.789   5.268   6.711  1.00 83.82           O  
ATOM   2536  N   ILE A 164      -3.876   2.992   2.038  1.00 84.13           N  
ATOM   2537  H   ILE A 164      -4.739   3.104   2.550  1.00 84.13           H  
ATOM   2538  CA  ILE A 164      -3.678   1.758   1.272  1.00 84.13           C  
ATOM   2539  HA  ILE A 164      -2.657   1.415   1.438  1.00 84.13           H  
ATOM   2540  C   ILE A 164      -3.797   2.047  -0.222  1.00 84.13           C  
ATOM   2541  CB  ILE A 164      -4.639   0.635   1.730  1.00 84.13           C  
ATOM   2542  HB  ILE A 164      -5.647   1.045   1.798  1.00 84.13           H  
ATOM   2543  O   ILE A 164      -2.943   1.574  -0.958  1.00 84.13           O  
ATOM   2544  CG1 ILE A 164      -4.203   0.108   3.118  1.00 84.13           C  
ATOM   2545 HG12 ILE A 164      -3.281  -0.463   3.014  1.00 84.13           H  
ATOM   2546 HG13 ILE A 164      -3.985   0.947   3.778  1.00 84.13           H  
ATOM   2547  CG2 ILE A 164      -4.665  -0.539   0.728  1.00 84.13           C  
ATOM   2548 HG21 ILE A 164      -3.657  -0.921   0.567  1.00 84.13           H  
ATOM   2549 HG22 ILE A 164      -5.077  -0.203  -0.224  1.00 84.13           H  
ATOM   2550 HG23 ILE A 164      -5.315  -1.338   1.086  1.00 84.13           H  
ATOM   2551  CD1 ILE A 164      -5.258  -0.768   3.807  1.00 84.13           C  
ATOM   2552 HD11 ILE A 164      -4.932  -0.986   4.824  1.00 84.13           H  
ATOM   2553 HD12 ILE A 164      -6.210  -0.239   3.849  1.00 84.13           H  
ATOM   2554 HD13 ILE A 164      -5.387  -1.711   3.276  1.00 84.13           H  
ATOM   2555  N   ASP A 165      -4.779   2.817  -0.682  1.00 81.50           N  
ATOM   2556  H   ASP A 165      -5.488   3.148  -0.043  1.00 81.50           H  
ATOM   2557  CA  ASP A 165      -4.939   3.151  -2.100  1.00 81.50           C  
ATOM   2558  HA  ASP A 165      -4.890   2.231  -2.683  1.00 81.50           H  
ATOM   2559  C   ASP A 165      -3.797   4.045  -2.622  1.00 81.50           C  
ATOM   2560  CB  ASP A 165      -6.318   3.794  -2.338  1.00 81.50           C  
ATOM   2561  HB2 ASP A 165      -6.507   4.547  -1.573  1.00 81.50           H  
ATOM   2562  HB3 ASP A 165      -6.292   4.306  -3.300  1.00 81.50           H  
ATOM   2563  O   ASP A 165      -3.302   3.819  -3.726  1.00 81.50           O  
ATOM   2564  CG  ASP A 165      -7.487   2.793  -2.389  1.00 81.50           C  
ATOM   2565  OD1 ASP A 165      -7.246   1.586  -2.651  1.00 81.50           O  
ATOM   2566  OD2 ASP A 165      -8.645   3.259  -2.303  1.00 81.50           O  
ATOM   2567  N   GLU A 166      -3.309   4.998  -1.820  1.00 78.31           N  
ATOM   2568  H   GLU A 166      -3.807   5.183  -0.960  1.00 78.31           H  
ATOM   2569  CA  GLU A 166      -2.141   5.832  -2.132  1.00 78.31           C  
ATOM   2570  HA  GLU A 166      -2.257   6.250  -3.132  1.00 78.31           H  
ATOM   2571  C   GLU A 166      -0.838   5.015  -2.132  1.00 78.31           C  
ATOM   2572  CB  GLU A 166      -2.014   6.991  -1.126  1.00 78.31           C  
ATOM   2573  HB2 GLU A 166      -1.020   7.422  -1.242  1.00 78.31           H  
ATOM   2574  HB3 GLU A 166      -2.094   6.596  -0.113  1.00 78.31           H  
ATOM   2575  O   GLU A 166      -0.028   5.124  -3.057  1.00 78.31           O  
ATOM   2576  CG  GLU A 166      -3.040   8.121  -1.325  1.00 78.31           C  
ATOM   2577  HG2 GLU A 166      -4.050   7.726  -1.209  1.00 78.31           H  
ATOM   2578  HG3 GLU A 166      -2.947   8.486  -2.348  1.00 78.31           H  
ATOM   2579  CD  GLU A 166      -2.834   9.303  -0.356  1.00 78.31           C  
ATOM   2580  OE1 GLU A 166      -3.588  10.293  -0.492  1.00 78.31           O  
ATOM   2581  OE2 GLU A 166      -1.900   9.246   0.480  1.00 78.31           O  
ATOM   2582  N   LYS A 167      -0.610   4.160  -1.120  1.00 72.29           N  
ATOM   2583  H   LYS A 167      -1.292   4.122  -0.376  1.00 72.29           H  
ATOM   2584  CA  LYS A 167       0.597   3.308  -1.045  1.00 72.29           C  
ATOM   2585  HA  LYS A 167       1.457   3.910  -1.336  1.00 72.29           H  
ATOM   2586  C   LYS A 167       0.566   2.138  -2.022  1.00 72.29           C  
ATOM   2587  CB  LYS A 167       0.812   2.772   0.377  1.00 72.29           C  
ATOM   2588  HB2 LYS A 167      -0.123   2.377   0.775  1.00 72.29           H  
ATOM   2589  HB3 LYS A 167       1.527   1.951   0.334  1.00 72.29           H  
ATOM   2590  O   LYS A 167       1.624   1.677  -2.455  1.00 72.29           O  
ATOM   2591  CG  LYS A 167       1.389   3.846   1.303  1.00 72.29           C  
ATOM   2592  HG2 LYS A 167       0.700   4.688   1.372  1.00 72.29           H  
ATOM   2593  HG3 LYS A 167       2.332   4.199   0.884  1.00 72.29           H  
ATOM   2594  CD  LYS A 167       1.640   3.278   2.703  1.00 72.29           C  
ATOM   2595  HD2 LYS A 167       2.214   2.353   2.638  1.00 72.29           H  
ATOM   2596  HD3 LYS A 167       0.677   3.076   3.172  1.00 72.29           H  
ATOM   2597  CE  LYS A 167       2.418   4.315   3.515  1.00 72.29           C  
ATOM   2598  HE2 LYS A 167       1.939   5.283   3.370  1.00 72.29           H  
ATOM   2599  HE3 LYS A 167       3.436   4.378   3.130  1.00 72.29           H  
ATOM   2600  NZ  LYS A 167       2.412   4.002   4.959  1.00 72.29           N  
ATOM   2601  HZ1 LYS A 167       1.491   4.221   5.312  1.00 72.29           H  
ATOM   2602  HZ2 LYS A 167       2.610   3.034   5.169  1.00 72.29           H  
ATOM   2603  HZ3 LYS A 167       2.990   4.644   5.483  1.00 72.29           H  
ATOM   2604  N   ALA A 168      -0.616   1.637  -2.346  1.00 69.12           N  
ATOM   2605  H   ALA A 168      -1.433   2.047  -1.916  1.00 69.12           H  
ATOM   2606  CA  ALA A 168      -0.851   0.549  -3.282  1.00 69.12           C  
ATOM   2607  HA  ALA A 168       0.112   0.118  -3.554  1.00 69.12           H  
ATOM   2608  C   ALA A 168      -1.460   1.075  -4.582  1.00 69.12           C  
ATOM   2609  CB  ALA A 168      -1.679  -0.569  -2.629  1.00 69.12           C  
ATOM   2610  HB1 ALA A 168      -1.295  -0.787  -1.632  1.00 69.12           H  
ATOM   2611  HB2 ALA A 168      -1.622  -1.468  -3.243  1.00 69.12           H  
ATOM   2612  HB3 ALA A 168      -2.725  -0.271  -2.559  1.00 69.12           H  
ATOM   2613  O   ALA A 168      -2.318   0.408  -5.163  1.00 69.12           O  
ATOM   2614  N   ASP A 169      -0.995   2.238  -5.051  1.00 69.02           N  
ATOM   2615  H   ASP A 169      -0.433   2.821  -4.448  1.00 69.02           H  
ATOM   2616  CA  ASP A 169      -1.396   2.787  -6.337  1.00 69.02           C  
ATOM   2617  HA  ASP A 169      -2.450   3.059  -6.271  1.00 69.02           H  
ATOM   2618  C   ASP A 169      -1.226   1.711  -7.423  1.00 69.02           C  
ATOM   2619  CB  ASP A 169      -0.615   4.076  -6.628  1.00 69.02           C  
ATOM   2620  HB2 ASP A 169      -0.808   4.791  -5.828  1.00 69.02           H  
ATOM   2621  HB3 ASP A 169       0.452   3.857  -6.637  1.00 69.02           H  
ATOM   2622  O   ASP A 169      -0.124   1.348  -7.855  1.00 69.02           O  
ATOM   2623  CG  ASP A 169      -1.015   4.718  -7.957  1.00 69.02           C  
ATOM   2624  OD1 ASP A 169      -1.935   4.196  -8.638  1.00 69.02           O  
ATOM   2625  OD2 ASP A 169      -0.306   5.641  -8.398  1.00 69.02           O  
ATOM   2626  N   LYS A 170      -2.360   1.139  -7.837  1.00 72.96           N  
ATOM   2627  H   LYS A 170      -3.198   1.416  -7.345  1.00 72.96           H  
ATOM   2628  CA  LYS A 170      -2.419   0.078  -8.844  1.00 72.96           C  
ATOM   2629  HA  LYS A 170      -1.795  -0.754  -8.518  1.00 72.96           H  
ATOM   2630  C   LYS A 170      -1.844   0.578 -10.166  1.00 72.96           C  
ATOM   2631  CB  LYS A 170      -3.869  -0.396  -9.022  1.00 72.96           C  
ATOM   2632  HB2 LYS A 170      -4.504   0.469  -9.213  1.00 72.96           H  
ATOM   2633  HB3 LYS A 170      -3.920  -1.055  -9.888  1.00 72.96           H  
ATOM   2634  O   LYS A 170      -1.310  -0.226 -10.928  1.00 72.96           O  
ATOM   2635  CG  LYS A 170      -4.394  -1.163  -7.798  1.00 72.96           C  
ATOM   2636  HG2 LYS A 170      -4.280  -0.546  -6.906  1.00 72.96           H  
ATOM   2637  HG3 LYS A 170      -3.816  -2.078  -7.669  1.00 72.96           H  
ATOM   2638  CD  LYS A 170      -5.879  -1.508  -7.967  1.00 72.96           C  
ATOM   2639  HD2 LYS A 170      -6.433  -0.578  -8.101  1.00 72.96           H  
ATOM   2640  HD3 LYS A 170      -6.018  -2.142  -8.843  1.00 72.96           H  
ATOM   2641  CE  LYS A 170      -6.381  -2.225  -6.709  1.00 72.96           C  
ATOM   2642  HE2 LYS A 170      -5.968  -3.233  -6.681  1.00 72.96           H  
ATOM   2643  HE3 LYS A 170      -5.996  -1.687  -5.843  1.00 72.96           H  
ATOM   2644  NZ  LYS A 170      -7.862  -2.250  -6.639  1.00 72.96           N  
ATOM   2645  HZ1 LYS A 170      -8.206  -1.301  -6.597  1.00 72.96           H  
ATOM   2646  HZ2 LYS A 170      -8.161  -2.687  -5.779  1.00 72.96           H  
ATOM   2647  HZ3 LYS A 170      -8.272  -2.721  -7.433  1.00 72.96           H  
ATOM   2648  N   SER A 171      -1.911   1.888 -10.423  1.00 77.93           N  
ATOM   2649  H   SER A 171      -2.245   2.506  -9.697  1.00 77.93           H  
ATOM   2650  CA  SER A 171      -1.305   2.510 -11.597  1.00 77.93           C  
ATOM   2651  HA  SER A 171      -1.548   1.897 -12.465  1.00 77.93           H  
ATOM   2652  C   SER A 171       0.225   2.545 -11.487  1.00 77.93           C  
ATOM   2653  CB  SER A 171      -1.917   3.894 -11.841  1.00 77.93           C  
ATOM   2654  HB2 SER A 171      -1.774   4.147 -12.891  1.00 77.93           H  
ATOM   2655  HB3 SER A 171      -2.989   3.866 -11.643  1.00 77.93           H  
ATOM   2656  O   SER A 171       0.917   2.182 -12.442  1.00 77.93           O  
ATOM   2657  OG  SER A 171      -1.321   4.909 -11.075  1.00 77.93           O  
ATOM   2658  HG  SER A 171      -1.543   4.821 -10.145  1.00 77.93           H  
ATOM   2659  N   ALA A 172       0.771   2.825 -10.298  1.00 79.89           N  
ATOM   2660  H   ALA A 172       0.175   3.186  -9.567  1.00 79.89           H  
ATOM   2661  CA  ALA A 172       2.202   2.702 -10.034  1.00 79.89           C  
ATOM   2662  HA  ALA A 172       2.730   3.302 -10.775  1.00 79.89           H  
ATOM   2663  C   ALA A 172       2.682   1.249 -10.176  1.00 79.89           C  
ATOM   2664  CB  ALA A 172       2.528   3.273  -8.651  1.00 79.89           C  
ATOM   2665  HB1 ALA A 172       2.142   4.289  -8.573  1.00 79.89           H  
ATOM   2666  HB2 ALA A 172       2.079   2.662  -7.868  1.00 79.89           H  
ATOM   2667  HB3 ALA A 172       3.609   3.298  -8.509  1.00 79.89           H  
ATOM   2668  O   ALA A 172       3.754   1.021 -10.741  1.00 79.89           O  
ATOM   2669  N   LEU A 173       1.897   0.252  -9.743  1.00 76.08           N  
ATOM   2670  H   LEU A 173       1.057   0.498  -9.239  1.00 76.08           H  
ATOM   2671  CA  LEU A 173       2.213  -1.159 -10.001  1.00 76.08           C  
ATOM   2672  HA  LEU A 173       3.243  -1.322  -9.685  1.00 76.08           H  
ATOM   2673  C   LEU A 173       2.150  -1.495 -11.499  1.00 76.08           C  
ATOM   2674  CB  LEU A 173       1.300  -2.083  -9.175  1.00 76.08           C  
ATOM   2675  HB2 LEU A 173       1.359  -1.793  -8.126  1.00 76.08           H  
ATOM   2676  HB3 LEU A 173       0.271  -1.937  -9.504  1.00 76.08           H  
ATOM   2677  O   LEU A 173       3.016  -2.217 -11.980  1.00 76.08           O  
ATOM   2678  CG  LEU A 173       1.652  -3.582  -9.304  1.00 76.08           C  
ATOM   2679  HG  LEU A 173       1.595  -3.887 -10.349  1.00 76.08           H  
ATOM   2680  CD1 LEU A 173       3.053  -3.905  -8.770  1.00 76.08           C  
ATOM   2681 HD11 LEU A 173       3.214  -4.982  -8.795  1.00 76.08           H  
ATOM   2682 HD12 LEU A 173       3.152  -3.545  -7.745  1.00 76.08           H  
ATOM   2683 HD13 LEU A 173       3.805  -3.438  -9.405  1.00 76.08           H  
ATOM   2684  CD2 LEU A 173       0.643  -4.422  -8.523  1.00 76.08           C  
ATOM   2685 HD21 LEU A 173       0.868  -5.482  -8.643  1.00 76.08           H  
ATOM   2686 HD22 LEU A 173       0.675  -4.160  -7.466  1.00 76.08           H  
ATOM   2687 HD23 LEU A 173      -0.360  -4.232  -8.906  1.00 76.08           H  
ATOM   2688  N   ALA A 174       1.191  -0.940 -12.246  1.00 78.55           N  
ATOM   2689  H   ALA A 174       0.479  -0.388 -11.790  1.00 78.55           H  
ATOM   2690  CA  ALA A 174       1.091  -1.135 -13.694  1.00 78.55           C  
ATOM   2691  HA  ALA A 174       1.070  -2.206 -13.893  1.00 78.55           H  
ATOM   2692  C   ALA A 174       2.297  -0.560 -14.463  1.00 78.55           C  
ATOM   2693  CB  ALA A 174      -0.230  -0.531 -14.185  1.00 78.55           C  
ATOM   2694  HB1 ALA A 174      -0.228   0.551 -14.051  1.00 78.55           H  
ATOM   2695  HB2 ALA A 174      -1.065  -0.961 -13.633  1.00 78.55           H  
ATOM   2696  HB3 ALA A 174      -0.356  -0.751 -15.245  1.00 78.55           H  
ATOM   2697  O   ALA A 174       2.657  -1.082 -15.515  1.00 78.55           O  
ATOM   2698  N   SER A 175       2.955   0.475 -13.927  1.00 86.61           N  
ATOM   2699  H   SER A 175       2.539   0.932 -13.128  1.00 86.61           H  
ATOM   2700  CA  SER A 175       4.213   1.003 -14.480  1.00 86.61           C  
ATOM   2701  HA  SER A 175       4.116   1.033 -15.565  1.00 86.61           H  
ATOM   2702  C   SER A 175       5.444   0.134 -14.171  1.00 86.61           C  
ATOM   2703  CB  SER A 175       4.434   2.444 -14.006  1.00 86.61           C  
ATOM   2704  HB2 SER A 175       3.502   3.004 -14.087  1.00 86.61           H  
ATOM   2705  HB3 SER A 175       5.172   2.916 -14.654  1.00 86.61           H  
ATOM   2706  O   SER A 175       6.498   0.314 -14.783  1.00 86.61           O  
ATOM   2707  OG  SER A 175       4.912   2.505 -12.674  1.00 86.61           O  
ATOM   2708  HG  SER A 175       4.338   2.005 -12.088  1.00 86.61           H  
ATOM   2709  N   LYS A 176       5.334  -0.816 -13.229  1.00 86.01           N  
ATOM   2710  H   LYS A 176       4.418  -0.999 -12.846  1.00 86.01           H  
ATOM   2711  CA  LYS A 176       6.428  -1.700 -12.812  1.00 86.01           C  
ATOM   2712  HA  LYS A 176       7.372  -1.235 -13.098  1.00 86.01           H  
ATOM   2713  C   LYS A 176       6.347  -3.038 -13.543  1.00 86.01           C  
ATOM   2714  CB  LYS A 176       6.431  -1.882 -11.286  1.00 86.01           C  
ATOM   2715  HB2 LYS A 176       5.442  -2.201 -10.956  1.00 86.01           H  
ATOM   2716  HB3 LYS A 176       7.146  -2.663 -11.025  1.00 86.01           H  
ATOM   2717  O   LYS A 176       5.303  -3.674 -13.626  1.00 86.01           O  
ATOM   2718  CG  LYS A 176       6.831  -0.588 -10.562  1.00 86.01           C  
ATOM   2719  HG2 LYS A 176       7.837  -0.308 -10.872  1.00 86.01           H  
ATOM   2720  HG3 LYS A 176       6.152   0.216 -10.843  1.00 86.01           H  
ATOM   2721  CD  LYS A 176       6.807  -0.759  -9.038  1.00 86.01           C  
ATOM   2722  HD2 LYS A 176       5.806  -1.053  -8.724  1.00 86.01           H  
ATOM   2723  HD3 LYS A 176       7.522  -1.532  -8.754  1.00 86.01           H  
ATOM   2724  CE  LYS A 176       7.183   0.578  -8.388  1.00 86.01           C  
ATOM   2725  HE2 LYS A 176       6.405   1.302  -8.628  1.00 86.01           H  
ATOM   2726  HE3 LYS A 176       8.109   0.934  -8.839  1.00 86.01           H  
ATOM   2727  NZ  LYS A 176       7.345   0.462  -6.918  1.00 86.01           N  
ATOM   2728  HZ1 LYS A 176       8.070  -0.200  -6.681  1.00 86.01           H  
ATOM   2729  HZ2 LYS A 176       7.574   1.364  -6.524  1.00 86.01           H  
ATOM   2730  HZ3 LYS A 176       6.474   0.166  -6.501  1.00 86.01           H  
ATOM   2731  N   VAL A 177       7.492  -3.503 -14.030  1.00 89.52           N  
ATOM   2732  H   VAL A 177       8.320  -2.934 -13.924  1.00 89.52           H  
ATOM   2733  CA  VAL A 177       7.624  -4.826 -14.650  1.00 89.52           C  
ATOM   2734  HA  VAL A 177       6.716  -5.034 -15.217  1.00 89.52           H  
ATOM   2735  C   VAL A 177       7.752  -5.887 -13.556  1.00 89.52           C  
ATOM   2736  CB  VAL A 177       8.804  -4.848 -15.640  1.00 89.52           C  
ATOM   2737  HB  VAL A 177       9.725  -4.613 -15.107  1.00 89.52           H  
ATOM   2738  O   VAL A 177       8.484  -5.700 -12.581  1.00 89.52           O  
ATOM   2739  CG1 VAL A 177       8.969  -6.213 -16.317  1.00 89.52           C  
ATOM   2740 HG11 VAL A 177       9.763  -6.165 -17.062  1.00 89.52           H  
ATOM   2741 HG12 VAL A 177       9.250  -6.965 -15.580  1.00 89.52           H  
ATOM   2742 HG13 VAL A 177       8.040  -6.508 -16.805  1.00 89.52           H  
ATOM   2743  CG2 VAL A 177       8.599  -3.804 -16.747  1.00 89.52           C  
ATOM   2744 HG21 VAL A 177       7.667  -3.998 -17.277  1.00 89.52           H  
ATOM   2745 HG22 VAL A 177       9.427  -3.846 -17.455  1.00 89.52           H  
ATOM   2746 HG23 VAL A 177       8.566  -2.798 -16.328  1.00 89.52           H  
ATOM   2747  N   SER A 178       7.056  -7.017 -13.713  1.00 89.94           N  
ATOM   2748  H   SER A 178       6.482  -7.114 -14.539  1.00 89.94           H  
ATOM   2749  CA  SER A 178       7.192  -8.154 -12.796  1.00 89.94           C  
ATOM   2750  HA  SER A 178       6.948  -7.817 -11.788  1.00 89.94           H  
ATOM   2751  C   SER A 178       8.628  -8.678 -12.804  1.00 89.94           C  
ATOM   2752  CB  SER A 178       6.222  -9.274 -13.178  1.00 89.94           C  
ATOM   2753  HB2 SER A 178       5.201  -8.936 -13.003  1.00 89.94           H  
ATOM   2754  HB3 SER A 178       6.339  -9.509 -14.236  1.00 89.94           H  
ATOM   2755  O   SER A 178       9.223  -8.848 -13.869  1.00 89.94           O  
ATOM   2756  OG  SER A 178       6.478 -10.441 -12.413  1.00 89.94           O  
ATOM   2757  HG  SER A 178       5.698 -10.999 -12.449  1.00 89.94           H  
ATOM   2758  N   ARG A 179       9.174  -9.008 -11.626  1.00 93.41           N  
ATOM   2759  H   ARG A 179       8.632  -8.839 -10.790  1.00 93.41           H  
ATOM   2760  CA  ARG A 179      10.529  -9.568 -11.500  1.00 93.41           C  
ATOM   2761  HA  ARG A 179      11.231  -8.823 -11.874  1.00 93.41           H  
ATOM   2762  C   ARG A 179      10.724 -10.807 -12.377  1.00 93.41           C  
ATOM   2763  CB  ARG A 179      10.828  -9.863 -10.018  1.00 93.41           C  
ATOM   2764  HB2 ARG A 179      10.091 -10.574  -9.643  1.00 93.41           H  
ATOM   2765  HB3 ARG A 179      10.728  -8.941  -9.445  1.00 93.41           H  
ATOM   2766  O   ARG A 179      11.755 -10.923 -13.017  1.00 93.41           O  
ATOM   2767  CG  ARG A 179      12.227 -10.447  -9.768  1.00 93.41           C  
ATOM   2768  HG2 ARG A 179      12.334 -10.651  -8.702  1.00 93.41           H  
ATOM   2769  HG3 ARG A 179      12.321 -11.396 -10.295  1.00 93.41           H  
ATOM   2770  CD  ARG A 179      13.355  -9.504 -10.202  1.00 93.41           C  
ATOM   2771  HD2 ARG A 179      13.344  -8.610  -9.579  1.00 93.41           H  
ATOM   2772  HD3 ARG A 179      13.213  -9.225 -11.247  1.00 93.41           H  
ATOM   2773  NE  ARG A 179      14.644 -10.185 -10.096  1.00 93.41           N  
ATOM   2774  HE  ARG A 179      14.598 -11.185 -10.231  1.00 93.41           H  
ATOM   2775  NH1 ARG A 179      15.984  -8.466 -10.826  1.00 93.41           N  
ATOM   2776 HH11 ARG A 179      15.149  -7.933 -11.022  1.00 93.41           H  
ATOM   2777 HH12 ARG A 179      16.877  -8.184 -11.204  1.00 93.41           H  
ATOM   2778  NH2 ARG A 179      16.860 -10.475 -10.389  1.00 93.41           N  
ATOM   2779 HH21 ARG A 179      17.688 -10.183 -10.888  1.00 93.41           H  
ATOM   2780 HH22 ARG A 179      16.618 -11.453 -10.462  1.00 93.41           H  
ATOM   2781  CZ  ARG A 179      15.822  -9.696 -10.422  1.00 93.41           C  
ATOM   2782  N   ILE A 180       9.705 -11.662 -12.482  1.00 95.31           N  
ATOM   2783  H   ILE A 180       8.864 -11.453 -11.961  1.00 95.31           H  
ATOM   2784  CA  ILE A 180       9.735 -12.874 -13.315  1.00 95.31           C  
ATOM   2785  HA  ILE A 180      10.623 -13.452 -13.060  1.00 95.31           H  
ATOM   2786  C   ILE A 180       9.845 -12.516 -14.807  1.00 95.31           C  
ATOM   2787  CB  ILE A 180       8.484 -13.743 -13.031  1.00 95.31           C  
ATOM   2788  HB  ILE A 180       7.600 -13.154 -13.276  1.00 95.31           H  
ATOM   2789  O   ILE A 180      10.580 -13.165 -15.541  1.00 95.31           O  
ATOM   2790  CG1 ILE A 180       8.405 -14.138 -11.535  1.00 95.31           C  
ATOM   2791 HG12 ILE A 180       9.228 -14.812 -11.294  1.00 95.31           H  
ATOM   2792 HG13 ILE A 180       8.510 -13.251 -10.911  1.00 95.31           H  
ATOM   2793  CG2 ILE A 180       8.479 -15.004 -13.915  1.00 95.31           C  
ATOM   2794 HG21 ILE A 180       7.591 -15.608 -13.728  1.00 95.31           H  
ATOM   2795 HG22 ILE A 180       8.471 -14.740 -14.973  1.00 95.31           H  
ATOM   2796 HG23 ILE A 180       9.366 -15.604 -13.715  1.00 95.31           H  
ATOM   2797  CD1 ILE A 180       7.081 -14.798 -11.128  1.00 95.31           C  
ATOM   2798 HD11 ILE A 180       6.985 -15.783 -11.585  1.00 95.31           H  
ATOM   2799 HD12 ILE A 180       7.060 -14.921 -10.045  1.00 95.31           H  
ATOM   2800 HD13 ILE A 180       6.243 -14.170 -11.429  1.00 95.31           H  
ATOM   2801  N   GLN A 181       9.149 -11.468 -15.265  1.00 93.92           N  
ATOM   2802  H   GLN A 181       8.660 -10.889 -14.598  1.00 93.92           H  
ATOM   2803  CA  GLN A 181       9.233 -11.004 -16.658  1.00 93.92           C  
ATOM   2804  HA  GLN A 181       9.135 -11.855 -17.332  1.00 93.92           H  
ATOM   2805  C   GLN A 181      10.582 -10.342 -16.953  1.00 93.92           C  
ATOM   2806  CB  GLN A 181       8.113  -9.997 -16.954  1.00 93.92           C  
ATOM   2807  HB2 GLN A 181       8.122  -9.218 -16.192  1.00 93.92           H  
ATOM   2808  HB3 GLN A 181       8.312  -9.527 -17.917  1.00 93.92           H  
ATOM   2809  O   GLN A 181      11.169 -10.573 -18.009  1.00 93.92           O  
ATOM   2810  CG  GLN A 181       6.719 -10.632 -17.020  1.00 93.92           C  
ATOM   2811  HG2 GLN A 181       6.697 -11.357 -17.834  1.00 93.92           H  
ATOM   2812  HG3 GLN A 181       6.502 -11.154 -16.088  1.00 93.92           H  
ATOM   2813  CD  GLN A 181       5.629  -9.589 -17.255  1.00 93.92           C  
ATOM   2814  NE2 GLN A 181       4.443  -9.994 -17.649  1.00 93.92           N  
ATOM   2815 HE21 GLN A 181       4.261 -10.967 -17.848  1.00 93.92           H  
ATOM   2816 HE22 GLN A 181       3.762  -9.263 -17.802  1.00 93.92           H  
ATOM   2817  OE1 GLN A 181       5.805  -8.399 -17.052  1.00 93.92           O  
ATOM   2818  N   PHE A 182      11.085  -9.530 -16.021  1.00 96.15           N  
ATOM   2819  H   PHE A 182      10.549  -9.362 -15.181  1.00 96.15           H  
ATOM   2820  CA  PHE A 182      12.407  -8.925 -16.137  1.00 96.15           C  
ATOM   2821  HA  PHE A 182      12.466  -8.365 -17.070  1.00 96.15           H  
ATOM   2822  C   PHE A 182      13.510  -9.992 -16.175  1.00 96.15           C  
ATOM   2823  CB  PHE A 182      12.624  -7.945 -14.981  1.00 96.15           C  
ATOM   2824  HB2 PHE A 182      11.870  -7.159 -15.031  1.00 96.15           H  
ATOM   2825  HB3 PHE A 182      12.500  -8.468 -14.033  1.00 96.15           H  
ATOM   2826  O   PHE A 182      14.380  -9.939 -17.040  1.00 96.15           O  
ATOM   2827  CG  PHE A 182      14.000  -7.314 -15.021  1.00 96.15           C  
ATOM   2828  CD1 PHE A 182      15.056  -7.880 -14.283  1.00 96.15           C  
ATOM   2829  HD1 PHE A 182      14.889  -8.766 -13.687  1.00 96.15           H  
ATOM   2830  CD2 PHE A 182      14.245  -6.217 -15.868  1.00 96.15           C  
ATOM   2831  HD2 PHE A 182      13.446  -5.802 -16.464  1.00 96.15           H  
ATOM   2832  CE1 PHE A 182      16.351  -7.344 -14.384  1.00 96.15           C  
ATOM   2833  HE1 PHE A 182      17.172  -7.816 -13.865  1.00 96.15           H  
ATOM   2834  CE2 PHE A 182      15.540  -5.680 -15.966  1.00 96.15           C  
ATOM   2835  HE2 PHE A 182      15.733  -4.853 -16.634  1.00 96.15           H  
ATOM   2836  CZ  PHE A 182      16.593  -6.242 -15.223  1.00 96.15           C  
ATOM   2837  HZ  PHE A 182      17.595  -5.854 -15.330  1.00 96.15           H  
ATOM   2838  N   ASP A 183      13.446 -10.988 -15.291  1.00 97.52           N  
ATOM   2839  H   ASP A 183      12.743 -10.963 -14.567  1.00 97.52           H  
ATOM   2840  CA  ASP A 183      14.421 -12.078 -15.244  1.00 97.52           C  
ATOM   2841  HA  ASP A 183      15.423 -11.649 -15.225  1.00 97.52           H  
ATOM   2842  C   ASP A 183      14.351 -12.925 -16.520  1.00 97.52           C  
ATOM   2843  CB  ASP A 183      14.241 -12.903 -13.953  1.00 97.52           C  
ATOM   2844  HB2 ASP A 183      13.195 -13.191 -13.845  1.00 97.52           H  
ATOM   2845  HB3 ASP A 183      14.834 -13.814 -14.040  1.00 97.52           H  
ATOM   2846  O   ASP A 183      15.374 -13.110 -17.170  1.00 97.52           O  
ATOM   2847  CG  ASP A 183      14.711 -12.152 -12.695  1.00 97.52           C  
ATOM   2848  OD1 ASP A 183      15.439 -11.140 -12.825  1.00 97.52           O  
ATOM   2849  OD2 ASP A 183      14.373 -12.550 -11.553  1.00 97.52           O  
ATOM   2850  N   ALA A 184      13.154 -13.304 -16.980  1.00 96.78           N  
ATOM   2851  H   ALA A 184      12.340 -13.148 -16.402  1.00 96.78           H  
ATOM   2852  CA  ALA A 184      12.985 -14.045 -18.232  1.00 96.78           C  
ATOM   2853  HA  ALA A 184      13.550 -14.975 -18.161  1.00 96.78           H  
ATOM   2854  C   ALA A 184      13.508 -13.281 -19.466  1.00 96.78           C  
ATOM   2855  CB  ALA A 184      11.498 -14.386 -18.391  1.00 96.78           C  
ATOM   2856  HB1 ALA A 184      10.906 -13.472 -18.440  1.00 96.78           H  
ATOM   2857  HB2 ALA A 184      11.169 -14.986 -17.543  1.00 96.78           H  
ATOM   2858  HB3 ALA A 184      11.354 -14.961 -19.306  1.00 96.78           H  
ATOM   2859  O   ALA A 184      14.149 -13.863 -20.339  1.00 96.78           O  
ATOM   2860  N   THR A 185      13.260 -11.969 -19.557  1.00 96.71           N  
ATOM   2861  H   THR A 185      12.738 -11.532 -18.810  1.00 96.71           H  
ATOM   2862  CA  THR A 185      13.761 -11.144 -20.675  1.00 96.71           C  
ATOM   2863  HA  THR A 185      13.574 -11.678 -21.607  1.00 96.71           H  
ATOM   2864  C   THR A 185      15.271 -10.928 -20.605  1.00 96.71           C  
ATOM   2865  CB  THR A 185      13.054  -9.784 -20.776  1.00 96.71           C  
ATOM   2866  HB  THR A 185      13.581  -9.166 -21.503  1.00 96.71           H  
ATOM   2867  O   THR A 185      15.940 -10.952 -21.639  1.00 96.71           O  
ATOM   2868  CG2 THR A 185      11.603  -9.921 -21.230  1.00 96.71           C  
ATOM   2869 HG21 THR A 185      11.580 -10.313 -22.247  1.00 96.71           H  
ATOM   2870 HG22 THR A 185      11.122  -8.942 -21.221  1.00 96.71           H  
ATOM   2871 HG23 THR A 185      11.055 -10.602 -20.578  1.00 96.71           H  
ATOM   2872  OG1 THR A 185      13.033  -9.106 -19.547  1.00 96.71           O  
ATOM   2873  HG1 THR A 185      12.431  -9.586 -18.973  1.00 96.71           H  
ATOM   2874  N   THR A 186      15.825 -10.777 -19.401  1.00 97.56           N  
ATOM   2875  H   THR A 186      15.214 -10.746 -18.597  1.00 97.56           H  
ATOM   2876  CA  THR A 186      17.272 -10.668 -19.175  1.00 97.56           C  
ATOM   2877  HA  THR A 186      17.673  -9.896 -19.832  1.00 97.56           H  
ATOM   2878  C   THR A 186      17.983 -11.979 -19.509  1.00 97.56           C  
ATOM   2879  CB  THR A 186      17.567 -10.259 -17.724  1.00 97.56           C  
ATOM   2880  HB  THR A 186      17.194 -11.022 -17.040  1.00 97.56           H  
ATOM   2881  O   THR A 186      19.016 -11.964 -20.177  1.00 97.56           O  
ATOM   2882  CG2 THR A 186      19.059 -10.042 -17.469  1.00 97.56           C  
ATOM   2883 HG21 THR A 186      19.457  -9.323 -18.185  1.00 97.56           H  
ATOM   2884 HG22 THR A 186      19.597 -10.986 -17.561  1.00 97.56           H  
ATOM   2885 HG23 THR A 186      19.199  -9.660 -16.458  1.00 97.56           H  
ATOM   2886  OG1 THR A 186      16.938  -9.034 -17.436  1.00 97.56           O  
ATOM   2887  HG1 THR A 186      16.008  -9.225 -17.292  1.00 97.56           H  
ATOM   2888  N   GLU A 187      17.418 -13.118 -19.108  1.00 97.39           N  
ATOM   2889  H   GLU A 187      16.596 -13.077 -18.522  1.00 97.39           H  
ATOM   2890  CA  GLU A 187      17.912 -14.451 -19.462  1.00 97.39           C  
ATOM   2891  HA  GLU A 187      18.956 -14.543 -19.163  1.00 97.39           H  
ATOM   2892  C   GLU A 187      17.855 -14.686 -20.972  1.00 97.39           C  
ATOM   2893  CB  GLU A 187      17.102 -15.529 -18.729  1.00 97.39           C  
ATOM   2894  HB2 GLU A 187      16.039 -15.305 -18.817  1.00 97.39           H  
ATOM   2895  HB3 GLU A 187      17.294 -16.491 -19.205  1.00 97.39           H  
ATOM   2896  O   GLU A 187      18.849 -15.119 -21.555  1.00 97.39           O  
ATOM   2897  CG  GLU A 187      17.500 -15.638 -17.249  1.00 97.39           C  
ATOM   2898  HG2 GLU A 187      17.436 -14.656 -16.781  1.00 97.39           H  
ATOM   2899  HG3 GLU A 187      18.542 -15.954 -17.198  1.00 97.39           H  
ATOM   2900  CD  GLU A 187      16.632 -16.635 -16.463  1.00 97.39           C  
ATOM   2901  OE1 GLU A 187      16.784 -16.658 -15.221  1.00 97.39           O  
ATOM   2902  OE2 GLU A 187      15.856 -17.388 -17.095  1.00 97.39           O  
ATOM   2903  N   GLN A 188      16.750 -14.320 -21.628  1.00 98.04           N  
ATOM   2904  H   GLN A 188      15.945 -14.034 -21.089  1.00 98.04           H  
ATOM   2905  CA  GLN A 188      16.618 -14.416 -23.082  1.00 98.04           C  
ATOM   2906  HA  GLN A 188      16.797 -15.453 -23.365  1.00 98.04           H  
ATOM   2907  C   GLN A 188      17.656 -13.552 -23.812  1.00 98.04           C  
ATOM   2908  CB  GLN A 188      15.183 -14.030 -23.481  1.00 98.04           C  
ATOM   2909  HB2 GLN A 188      14.482 -14.686 -22.966  1.00 98.04           H  
ATOM   2910  HB3 GLN A 188      14.987 -13.008 -23.157  1.00 98.04           H  
ATOM   2911  O   GLN A 188      18.287 -14.017 -24.761  1.00 98.04           O  
ATOM   2912  CG  GLN A 188      14.915 -14.114 -24.994  1.00 98.04           C  
ATOM   2913  HG2 GLN A 188      13.901 -13.760 -25.182  1.00 98.04           H  
ATOM   2914  HG3 GLN A 188      15.595 -13.450 -25.529  1.00 98.04           H  
ATOM   2915  CD  GLN A 188      15.033 -15.522 -25.574  1.00 98.04           C  
ATOM   2916  NE2 GLN A 188      14.990 -15.662 -26.879  1.00 98.04           N  
ATOM   2917 HE21 GLN A 188      14.984 -14.852 -27.483  1.00 98.04           H  
ATOM   2918 HE22 GLN A 188      15.114 -16.607 -27.213  1.00 98.04           H  
ATOM   2919  OE1 GLN A 188      15.149 -16.523 -24.891  1.00 98.04           O  
ATOM   2920  N   LEU A 189      17.873 -12.308 -23.368  1.00 98.14           N  
ATOM   2921  H   LEU A 189      17.312 -11.965 -22.602  1.00 98.14           H  
ATOM   2922  CA  LEU A 189      18.892 -11.426 -23.944  1.00 98.14           C  
ATOM   2923  HA  LEU A 189      18.709 -11.354 -25.017  1.00 98.14           H  
ATOM   2924  C   LEU A 189      20.303 -11.996 -23.751  1.00 98.14           C  
ATOM   2925  CB  LEU A 189      18.760 -10.029 -23.313  1.00 98.14           C  
ATOM   2926  HB2 LEU A 189      18.875 -10.123 -22.233  1.00 98.14           H  
ATOM   2927  HB3 LEU A 189      17.757  -9.649 -23.509  1.00 98.14           H  
ATOM   2928  O   LEU A 189      21.108 -11.990 -24.684  1.00 98.14           O  
ATOM   2929  CG  LEU A 189      19.793  -9.007 -23.827  1.00 98.14           C  
ATOM   2930  HG  LEU A 189      20.802  -9.371 -23.630  1.00 98.14           H  
ATOM   2931  CD1 LEU A 189      19.647  -8.742 -25.328  1.00 98.14           C  
ATOM   2932 HD11 LEU A 189      19.886  -9.644 -25.890  1.00 98.14           H  
ATOM   2933 HD12 LEU A 189      20.344  -7.959 -25.630  1.00 98.14           H  
ATOM   2934 HD13 LEU A 189      18.628  -8.429 -25.555  1.00 98.14           H  
ATOM   2935  CD2 LEU A 189      19.624  -7.683 -23.084  1.00 98.14           C  
ATOM   2936 HD21 LEU A 189      20.378  -6.971 -23.420  1.00 98.14           H  
ATOM   2937 HD22 LEU A 189      18.630  -7.275 -23.267  1.00 98.14           H  
ATOM   2938 HD23 LEU A 189      19.750  -7.847 -22.013  1.00 98.14           H  
ATOM   2939  N   ASN A 190      20.601 -12.517 -22.560  1.00 98.06           N  
ATOM   2940  H   ASN A 190      19.902 -12.482 -21.832  1.00 98.06           H  
ATOM   2941  CA  ASN A 190      21.882 -13.149 -22.264  1.00 98.06           C  
ATOM   2942  HA  ASN A 190      22.681 -12.446 -22.495  1.00 98.06           H  
ATOM   2943  C   ASN A 190      22.101 -14.397 -23.135  1.00 98.06           C  
ATOM   2944  CB  ASN A 190      21.920 -13.468 -20.762  1.00 98.06           C  
ATOM   2945  HB2 ASN A 190      21.661 -12.573 -20.196  1.00 98.06           H  
ATOM   2946  HB3 ASN A 190      21.179 -14.235 -20.537  1.00 98.06           H  
ATOM   2947  O   ASN A 190      23.182 -14.574 -23.694  1.00 98.06           O  
ATOM   2948  CG  ASN A 190      23.279 -13.934 -20.275  1.00 98.06           C  
ATOM   2949  ND2 ASN A 190      23.323 -14.572 -19.130  1.00 98.06           N  
ATOM   2950 HD21 ASN A 190      24.234 -14.825 -18.775  1.00 98.06           H  
ATOM   2951 HD22 ASN A 190      22.471 -14.733 -18.613  1.00 98.06           H  
ATOM   2952  OD1 ASN A 190      24.318 -13.738 -20.885  1.00 98.06           O  
ATOM   2953  N   HIS A 191      21.065 -15.217 -23.327  1.00 98.01           N  
ATOM   2954  H   HIS A 191      20.205 -15.039 -22.828  1.00 98.01           H  
ATOM   2955  CA  HIS A 191      21.106 -16.367 -24.227  1.00 98.01           C  
ATOM   2956  HA  HIS A 191      21.920 -17.020 -23.912  1.00 98.01           H  
ATOM   2957  C   HIS A 191      21.394 -15.946 -25.676  1.00 98.01           C  
ATOM   2958  CB  HIS A 191      19.791 -17.148 -24.119  1.00 98.01           C  
ATOM   2959  HB2 HIS A 191      19.631 -17.440 -23.081  1.00 98.01           H  
ATOM   2960  HB3 HIS A 191      18.957 -16.514 -24.421  1.00 98.01           H  
ATOM   2961  O   HIS A 191      22.305 -16.488 -26.300  1.00 98.01           O  
ATOM   2962  CG  HIS A 191      19.793 -18.390 -24.969  1.00 98.01           C  
ATOM   2963  CD2 HIS A 191      18.973 -18.664 -26.031  1.00 98.01           C  
ATOM   2964  HD2 HIS A 191      18.186 -18.027 -26.406  1.00 98.01           H  
ATOM   2965  ND1 HIS A 191      20.660 -19.450 -24.840  1.00 98.01           N  
ATOM   2966  HD1 HIS A 191      21.405 -19.532 -24.163  1.00 98.01           H  
ATOM   2967  CE1 HIS A 191      20.368 -20.342 -25.800  1.00 98.01           C  
ATOM   2968  HE1 HIS A 191      20.888 -21.276 -25.959  1.00 98.01           H  
ATOM   2969  NE2 HIS A 191      19.341 -19.913 -26.545  1.00 98.01           N  
ATOM   2970  N   MET A 192      20.701 -14.920 -26.185  1.00 98.32           N  
ATOM   2971  H   MET A 192      19.958 -14.524 -25.628  1.00 98.32           H  
ATOM   2972  CA  MET A 192      20.941 -14.380 -27.529  1.00 98.32           C  
ATOM   2973  HA  MET A 192      20.812 -15.177 -28.261  1.00 98.32           H  
ATOM   2974  C   MET A 192      22.365 -13.831 -27.699  1.00 98.32           C  
ATOM   2975  CB  MET A 192      19.937 -13.259 -27.828  1.00 98.32           C  
ATOM   2976  HB2 MET A 192      20.272 -12.739 -28.726  1.00 98.32           H  
ATOM   2977  HB3 MET A 192      19.925 -12.545 -27.005  1.00 98.32           H  
ATOM   2978  O   MET A 192      22.989 -14.032 -28.741  1.00 98.32           O  
ATOM   2979  CG  MET A 192      18.516 -13.774 -28.071  1.00 98.32           C  
ATOM   2980  HG2 MET A 192      18.197 -14.370 -27.216  1.00 98.32           H  
ATOM   2981  HG3 MET A 192      18.528 -14.430 -28.942  1.00 98.32           H  
ATOM   2982  SD  MET A 192      17.282 -12.467 -28.346  1.00 98.32           S  
ATOM   2983  CE  MET A 192      17.980 -11.646 -29.806  1.00 98.32           C  
ATOM   2984  HE1 MET A 192      17.269 -10.909 -30.178  1.00 98.32           H  
ATOM   2985  HE2 MET A 192      18.175 -12.385 -30.584  1.00 98.32           H  
ATOM   2986  HE3 MET A 192      18.907 -11.138 -29.539  1.00 98.32           H  
ATOM   2987  N   MET A 193      22.903 -13.152 -26.683  1.00 97.95           N  
ATOM   2988  H   MET A 193      22.333 -12.980 -25.867  1.00 97.95           H  
ATOM   2989  CA  MET A 193      24.275 -12.640 -26.702  1.00 97.95           C  
ATOM   2990  HA  MET A 193      24.416 -12.060 -27.614  1.00 97.95           H  
ATOM   2991  C   MET A 193      25.300 -13.781 -26.715  1.00 97.95           C  
ATOM   2992  CB  MET A 193      24.480 -11.713 -25.498  1.00 97.95           C  
ATOM   2993  HB2 MET A 193      23.719 -10.933 -25.515  1.00 97.95           H  
ATOM   2994  HB3 MET A 193      24.362 -12.289 -24.580  1.00 97.95           H  
ATOM   2995  O   MET A 193      26.246 -13.743 -27.500  1.00 97.95           O  
ATOM   2996  CG  MET A 193      25.861 -11.048 -25.513  1.00 97.95           C  
ATOM   2997  HG2 MET A 193      26.635 -11.815 -25.509  1.00 97.95           H  
ATOM   2998  HG3 MET A 193      25.958 -10.474 -26.434  1.00 97.95           H  
ATOM   2999  SD  MET A 193      26.168  -9.933 -24.116  1.00 97.95           S  
ATOM   3000  CE  MET A 193      26.213 -11.126 -22.748  1.00 97.95           C  
ATOM   3001  HE1 MET A 193      26.953 -11.899 -22.956  1.00 97.95           H  
ATOM   3002  HE2 MET A 193      26.483 -10.610 -21.826  1.00 97.95           H  
ATOM   3003  HE3 MET A 193      25.235 -11.589 -22.617  1.00 97.95           H  
ATOM   3004  N   GLN A 194      25.103 -14.815 -25.893  1.00 98.08           N  
ATOM   3005  H   GLN A 194      24.306 -14.795 -25.272  1.00 98.08           H  
ATOM   3006  CA  GLN A 194      25.960 -16.003 -25.882  1.00 98.08           C  
ATOM   3007  HA  GLN A 194      26.993 -15.700 -25.712  1.00 98.08           H  
ATOM   3008  C   GLN A 194      25.918 -16.743 -27.222  1.00 98.08           C  
ATOM   3009  CB  GLN A 194      25.530 -16.947 -24.753  1.00 98.08           C  
ATOM   3010  HB2 GLN A 194      24.453 -17.110 -24.808  1.00 98.08           H  
ATOM   3011  HB3 GLN A 194      26.027 -17.908 -24.885  1.00 98.08           H  
ATOM   3012  O   GLN A 194      26.964 -17.139 -27.734  1.00 98.08           O  
ATOM   3013  CG  GLN A 194      25.896 -16.400 -23.369  1.00 98.08           C  
ATOM   3014  HG2 GLN A 194      25.548 -15.372 -23.269  1.00 98.08           H  
ATOM   3015  HG3 GLN A 194      26.980 -16.397 -23.254  1.00 98.08           H  
ATOM   3016  CD  GLN A 194      25.289 -17.235 -22.249  1.00 98.08           C  
ATOM   3017  NE2 GLN A 194      24.996 -16.636 -21.119  1.00 98.08           N  
ATOM   3018 HE21 GLN A 194      25.021 -15.627 -21.075  1.00 98.08           H  
ATOM   3019 HE22 GLN A 194      24.537 -17.210 -20.426  1.00 98.08           H  
ATOM   3020  OE1 GLN A 194      25.068 -18.431 -22.358  1.00 98.08           O  
ATOM   3021  N   GLU A 195      24.737 -16.876 -27.829  1.00 97.81           N  
ATOM   3022  H   GLU A 195      23.903 -16.584 -27.340  1.00 97.81           H  
ATOM   3023  CA  GLU A 195      24.584 -17.471 -29.157  1.00 97.81           C  
ATOM   3024  HA  GLU A 195      25.026 -18.467 -29.143  1.00 97.81           H  
ATOM   3025  C   GLU A 195      25.312 -16.647 -30.231  1.00 97.81           C  
ATOM   3026  CB  GLU A 195      23.089 -17.605 -29.488  1.00 97.81           C  
ATOM   3027  HB2 GLU A 195      22.686 -16.617 -29.708  1.00 97.81           H  
ATOM   3028  HB3 GLU A 195      22.561 -18.017 -28.628  1.00 97.81           H  
ATOM   3029  O   GLU A 195      25.980 -17.210 -31.100  1.00 97.81           O  
ATOM   3030  CG  GLU A 195      22.865 -18.541 -30.687  1.00 97.81           C  
ATOM   3031  HG2 GLU A 195      23.107 -19.561 -30.389  1.00 97.81           H  
ATOM   3032  HG3 GLU A 195      23.550 -18.261 -31.487  1.00 97.81           H  
ATOM   3033  CD  GLU A 195      21.441 -18.495 -31.259  1.00 97.81           C  
ATOM   3034  OE1 GLU A 195      21.290 -18.975 -32.412  1.00 97.81           O  
ATOM   3035  OE2 GLU A 195      20.546 -17.874 -30.655  1.00 97.81           O  
ATOM   3036  N   LEU A 196      25.242 -15.313 -30.162  1.00 98.23           N  
ATOM   3037  H   LEU A 196      24.650 -14.902 -29.453  1.00 98.23           H  
ATOM   3038  CA  LEU A 196      25.956 -14.426 -31.081  1.00 98.23           C  
ATOM   3039  HA  LEU A 196      25.696 -14.729 -32.096  1.00 98.23           H  
ATOM   3040  C   LEU A 196      27.480 -14.565 -30.940  1.00 98.23           C  
ATOM   3041  CB  LEU A 196      25.484 -12.979 -30.857  1.00 98.23           C  
ATOM   3042  HB2 LEU A 196      24.398 -12.947 -30.935  1.00 98.23           H  
ATOM   3043  HB3 LEU A 196      25.754 -12.677 -29.845  1.00 98.23           H  
ATOM   3044  O   LEU A 196      28.175 -14.663 -31.951  1.00 98.23           O  
ATOM   3045  CG  LEU A 196      26.085 -11.963 -31.847  1.00 98.23           C  
ATOM   3046  HG  LEU A 196      27.173 -11.992 -31.790  1.00 98.23           H  
ATOM   3047  CD1 LEU A 196      25.654 -12.240 -33.291  1.00 98.23           C  
ATOM   3048 HD11 LEU A 196      26.027 -11.448 -33.940  1.00 98.23           H  
ATOM   3049 HD12 LEU A 196      24.567 -12.282 -33.356  1.00 98.23           H  
ATOM   3050 HD13 LEU A 196      26.084 -13.182 -33.631  1.00 98.23           H  
ATOM   3051  CD2 LEU A 196      25.630 -10.553 -31.473  1.00 98.23           C  
ATOM   3052 HD21 LEU A 196      25.953 -10.324 -30.458  1.00 98.23           H  
ATOM   3053 HD22 LEU A 196      26.080  -9.828 -32.152  1.00 98.23           H  
ATOM   3054 HD23 LEU A 196      24.544 -10.481 -31.529  1.00 98.23           H  
ATOM   3055  N   VAL A 197      27.997 -14.629 -29.709  1.00 98.06           N  
ATOM   3056  H   VAL A 197      27.367 -14.526 -28.927  1.00 98.06           H  
ATOM   3057  CA  VAL A 197      29.428 -14.861 -29.435  1.00 98.06           C  
ATOM   3058  HA  VAL A 197      30.016 -14.130 -29.990  1.00 98.06           H  
ATOM   3059  C   VAL A 197      29.866 -16.247 -29.924  1.00 98.06           C  
ATOM   3060  CB  VAL A 197      29.728 -14.676 -27.933  1.00 98.06           C  
ATOM   3061  HB  VAL A 197      29.034 -15.282 -27.351  1.00 98.06           H  
ATOM   3062  O   VAL A 197      30.921 -16.380 -30.548  1.00 98.06           O  
ATOM   3063  CG1 VAL A 197      31.159 -15.091 -27.565  1.00 98.06           C  
ATOM   3064 HG11 VAL A 197      31.877 -14.554 -28.185  1.00 98.06           H  
ATOM   3065 HG12 VAL A 197      31.294 -16.164 -27.706  1.00 98.06           H  
ATOM   3066 HG13 VAL A 197      31.352 -14.866 -26.516  1.00 98.06           H  
ATOM   3067  CG2 VAL A 197      29.568 -13.206 -27.519  1.00 98.06           C  
ATOM   3068 HG21 VAL A 197      28.577 -12.836 -27.783  1.00 98.06           H  
ATOM   3069 HG22 VAL A 197      30.314 -12.592 -28.024  1.00 98.06           H  
ATOM   3070 HG23 VAL A 197      29.694 -13.112 -26.441  1.00 98.06           H  
ATOM   3071  N   ALA A 198      29.051 -17.282 -29.713  1.00 97.47           N  
ATOM   3072  H   ALA A 198      28.221 -17.141 -29.155  1.00 97.47           H  
ATOM   3073  CA  ALA A 198      29.314 -18.628 -30.222  1.00 97.47           C  
ATOM   3074  HA  ALA A 198      30.287 -18.960 -29.861  1.00 97.47           H  
ATOM   3075  C   ALA A 198      29.347 -18.671 -31.762  1.00 97.47           C  
ATOM   3076  CB  ALA A 198      28.256 -19.578 -29.654  1.00 97.47           C  
ATOM   3077  HB1 ALA A 198      27.264 -19.288 -30.000  1.00 97.47           H  
ATOM   3078  HB2 ALA A 198      28.465 -20.596 -29.983  1.00 97.47           H  
ATOM   3079  HB3 ALA A 198      28.277 -19.547 -28.565  1.00 97.47           H  
ATOM   3080  O   ALA A 198      30.232 -19.285 -32.353  1.00 97.47           O  
ATOM   3081  N   LYS A 199      28.427 -17.968 -32.434  1.00 97.82           N  
ATOM   3082  H   LYS A 199      27.694 -17.517 -31.906  1.00 97.82           H  
ATOM   3083  CA  LYS A 199      28.433 -17.849 -33.902  1.00 97.82           C  
ATOM   3084  HA  LYS A 199      28.507 -18.845 -34.338  1.00 97.82           H  
ATOM   3085  C   LYS A 199      29.654 -17.086 -34.413  1.00 97.82           C  
ATOM   3086  CB  LYS A 199      27.137 -17.185 -34.384  1.00 97.82           C  
ATOM   3087  HB2 LYS A 199      26.929 -16.305 -33.775  1.00 97.82           H  
ATOM   3088  HB3 LYS A 199      27.263 -16.866 -35.418  1.00 97.82           H  
ATOM   3089  O   LYS A 199      30.256 -17.509 -35.394  1.00 97.82           O  
ATOM   3090  CG  LYS A 199      25.956 -18.160 -34.320  1.00 97.82           C  
ATOM   3091  HG2 LYS A 199      26.138 -18.986 -35.008  1.00 97.82           H  
ATOM   3092  HG3 LYS A 199      25.865 -18.566 -33.312  1.00 97.82           H  
ATOM   3093  CD  LYS A 199      24.645 -17.463 -34.700  1.00 97.82           C  
ATOM   3094  HD2 LYS A 199      24.700 -17.092 -35.724  1.00 97.82           H  
ATOM   3095  HD3 LYS A 199      24.481 -16.633 -34.014  1.00 97.82           H  
ATOM   3096  CE  LYS A 199      23.506 -18.476 -34.561  1.00 97.82           C  
ATOM   3097  HE2 LYS A 199      23.603 -18.946 -33.582  1.00 97.82           H  
ATOM   3098  HE3 LYS A 199      23.606 -19.261 -35.310  1.00 97.82           H  
ATOM   3099  NZ  LYS A 199      22.169 -17.845 -34.625  1.00 97.82           N  
ATOM   3100  HZ1 LYS A 199      21.812 -17.734 -35.564  1.00 97.82           H  
ATOM   3101  HZ2 LYS A 199      22.158 -16.978 -34.108  1.00 97.82           H  
ATOM   3102  HZ3 LYS A 199      21.548 -18.420 -34.074  1.00 97.82           H  
ATOM   3103  N   MET A 200      30.029 -15.992 -33.752  1.00 97.47           N  
ATOM   3104  H   MET A 200      29.464 -15.689 -32.972  1.00 97.47           H  
ATOM   3105  CA  MET A 200      31.180 -15.171 -34.139  1.00 97.47           C  
ATOM   3106  HA  MET A 200      31.082 -14.909 -35.192  1.00 97.47           H  
ATOM   3107  C   MET A 200      32.499 -15.927 -33.973  1.00 97.47           C  
ATOM   3108  CB  MET A 200      31.164 -13.883 -33.313  1.00 97.47           C  
ATOM   3109  HB2 MET A 200      30.168 -13.448 -33.403  1.00 97.47           H  
ATOM   3110  HB3 MET A 200      31.348 -14.108 -32.263  1.00 97.47           H  
ATOM   3111  O   MET A 200      33.308 -15.937 -34.893  1.00 97.47           O  
ATOM   3112  CG  MET A 200      32.198 -12.864 -33.803  1.00 97.47           C  
ATOM   3113  HG2 MET A 200      33.199 -13.254 -33.616  1.00 97.47           H  
ATOM   3114  HG3 MET A 200      32.084 -12.735 -34.880  1.00 97.47           H  
ATOM   3115  SD  MET A 200      32.064 -11.232 -33.020  1.00 97.47           S  
ATOM   3116  CE  MET A 200      30.366 -10.771 -33.461  1.00 97.47           C  
ATOM   3117  HE1 MET A 200      30.205  -9.722 -33.212  1.00 97.47           H  
ATOM   3118  HE2 MET A 200      30.212 -10.915 -34.531  1.00 97.47           H  
ATOM   3119  HE3 MET A 200      29.655 -11.378 -32.899  1.00 97.47           H  
ATOM   3120  N   SER A 201      32.676 -16.626 -32.849  1.00 96.91           N  
ATOM   3121  H   SER A 201      31.982 -16.551 -32.119  1.00 96.91           H  
ATOM   3122  CA  SER A 201      33.840 -17.493 -32.627  1.00 96.91           C  
ATOM   3123  HA  SER A 201      34.742 -16.902 -32.788  1.00 96.91           H  
ATOM   3124  C   SER A 201      33.894 -18.664 -33.615  1.00 96.91           C  
ATOM   3125  CB  SER A 201      33.878 -18.003 -31.183  1.00 96.91           C  
ATOM   3126  HB2 SER A 201      34.697 -18.716 -31.081  1.00 96.91           H  
ATOM   3127  HB3 SER A 201      34.066 -17.164 -30.513  1.00 96.91           H  
ATOM   3128  O   SER A 201      34.969 -18.999 -34.106  1.00 96.91           O  
ATOM   3129  OG  SER A 201      32.666 -18.622 -30.804  1.00 96.91           O  
ATOM   3130  HG  SER A 201      32.026 -17.922 -30.655  1.00 96.91           H  
ATOM   3131  N   GLY A 202      32.748 -19.253 -33.979  1.00 97.10           N  
ATOM   3132  H   GLY A 202      31.904 -19.017 -33.477  1.00 97.10           H  
ATOM   3133  CA  GLY A 202      32.678 -20.259 -35.044  1.00 97.10           C  
ATOM   3134  HA2 GLY A 202      31.650 -20.611 -35.133  1.00 97.10           H  
ATOM   3135  HA3 GLY A 202      33.319 -21.103 -34.787  1.00 97.10           H  
ATOM   3136  C   GLY A 202      33.120 -19.710 -36.406  1.00 97.10           C  
ATOM   3137  O   GLY A 202      33.943 -20.323 -37.082  1.00 97.10           O  
ATOM   3138  N   GLN A 203      32.638 -18.521 -36.781  1.00 97.66           N  
ATOM   3139  H   GLN A 203      31.976 -18.057 -36.175  1.00 97.66           H  
ATOM   3140  CA  GLN A 203      33.047 -17.848 -38.017  1.00 97.66           C  
ATOM   3141  HA  GLN A 203      32.898 -18.530 -38.854  1.00 97.66           H  
ATOM   3142  C   GLN A 203      34.535 -17.474 -38.017  1.00 97.66           C  
ATOM   3143  CB  GLN A 203      32.195 -16.591 -38.242  1.00 97.66           C  
ATOM   3144  HB2 GLN A 203      32.671 -15.977 -39.008  1.00 97.66           H  
ATOM   3145  HB3 GLN A 203      32.146 -16.010 -37.321  1.00 97.66           H  
ATOM   3146  O   GLN A 203      35.205 -17.678 -39.023  1.00 97.66           O  
ATOM   3147  CG  GLN A 203      30.779 -16.932 -38.720  1.00 97.66           C  
ATOM   3148  HG2 GLN A 203      30.276 -17.556 -37.981  1.00 97.66           H  
ATOM   3149  HG3 GLN A 203      30.850 -17.500 -39.648  1.00 97.66           H  
ATOM   3150  CD  GLN A 203      29.924 -15.694 -38.973  1.00 97.66           C  
ATOM   3151  NE2 GLN A 203      28.787 -15.849 -39.615  1.00 97.66           N  
ATOM   3152 HE21 GLN A 203      28.512 -16.763 -39.945  1.00 97.66           H  
ATOM   3153 HE22 GLN A 203      28.267 -15.000 -39.787  1.00 97.66           H  
ATOM   3154  OE1 GLN A 203      30.237 -14.569 -38.623  1.00 97.66           O  
ATOM   3155  N   GLU A 204      35.070 -16.962 -36.908  1.00 96.85           N  
ATOM   3156  H   GLU A 204      34.467 -16.773 -36.120  1.00 96.85           H  
ATOM   3157  CA  GLU A 204      36.499 -16.659 -36.757  1.00 96.85           C  
ATOM   3158  HA  GLU A 204      36.798 -15.936 -37.515  1.00 96.85           H  
ATOM   3159  C   GLU A 204      37.362 -17.912 -36.956  1.00 96.85           C  
ATOM   3160  CB  GLU A 204      36.729 -16.032 -35.375  1.00 96.85           C  
ATOM   3161  HB2 GLU A 204      36.099 -15.148 -35.287  1.00 96.85           H  
ATOM   3162  HB3 GLU A 204      36.432 -16.749 -34.610  1.00 96.85           H  
ATOM   3163  O   GLU A 204      38.336 -17.873 -37.706  1.00 96.85           O  
ATOM   3164  CG  GLU A 204      38.191 -15.619 -35.143  1.00 96.85           C  
ATOM   3165  HG2 GLU A 204      38.495 -14.956 -35.953  1.00 96.85           H  
ATOM   3166  HG3 GLU A 204      38.825 -16.506 -35.172  1.00 96.85           H  
ATOM   3167  CD  GLU A 204      38.393 -14.914 -33.793  1.00 96.85           C  
ATOM   3168  OE1 GLU A 204      39.341 -14.102 -33.704  1.00 96.85           O  
ATOM   3169  OE2 GLU A 204      37.611 -15.195 -32.854  1.00 96.85           O  
ATOM   3170  N   GLN A 205      36.966 -19.050 -36.374  1.00 97.27           N  
ATOM   3171  H   GLN A 205      36.162 -19.025 -35.763  1.00 97.27           H  
ATOM   3172  CA  GLN A 205      37.648 -20.326 -36.602  1.00 97.27           C  
ATOM   3173  HA  GLN A 205      38.699 -20.216 -36.335  1.00 97.27           H  
ATOM   3174  C   GLN A 205      37.596 -20.760 -38.069  1.00 97.27           C  
ATOM   3175  CB  GLN A 205      37.023 -21.428 -35.741  1.00 97.27           C  
ATOM   3176  HB2 GLN A 205      35.940 -21.414 -35.858  1.00 97.27           H  
ATOM   3177  HB3 GLN A 205      37.390 -22.393 -36.091  1.00 97.27           H  
ATOM   3178  O   GLN A 205      38.570 -21.313 -38.577  1.00 97.27           O  
ATOM   3179  CG  GLN A 205      37.378 -21.296 -34.258  1.00 97.27           C  
ATOM   3180  HG2 GLN A 205      37.094 -20.310 -33.891  1.00 97.27           H  
ATOM   3181  HG3 GLN A 205      38.456 -21.400 -34.135  1.00 97.27           H  
ATOM   3182  CD  GLN A 205      36.691 -22.361 -33.409  1.00 97.27           C  
ATOM   3183  NE2 GLN A 205      36.663 -22.185 -32.107  1.00 97.27           N  
ATOM   3184 HE21 GLN A 205      36.155 -22.875 -31.573  1.00 97.27           H  
ATOM   3185 HE22 GLN A 205      37.006 -21.320 -31.714  1.00 97.27           H  
ATOM   3186  OE1 GLN A 205      36.203 -23.380 -33.881  1.00 97.27           O  
ATOM   3187  N   ASP A 206      36.483 -20.537 -38.765  1.00 97.62           N  
ATOM   3188  H   ASP A 206      35.690 -20.123 -38.296  1.00 97.62           H  
ATOM   3189  CA  ASP A 206      36.360 -20.895 -40.178  1.00 97.62           C  
ATOM   3190  HA  ASP A 206      36.761 -21.898 -40.318  1.00 97.62           H  
ATOM   3191  C   ASP A 206      37.198 -19.984 -41.085  1.00 97.62           C  
ATOM   3192  CB  ASP A 206      34.882 -20.928 -40.581  1.00 97.62           C  
ATOM   3193  HB2 ASP A 206      34.398 -19.999 -40.279  1.00 97.62           H  
ATOM   3194  HB3 ASP A 206      34.821 -21.002 -41.667  1.00 97.62           H  
ATOM   3195  O   ASP A 206      37.852 -20.482 -42.006  1.00 97.62           O  
ATOM   3196  CG  ASP A 206      34.125 -22.126 -39.986  1.00 97.62           C  
ATOM   3197  OD1 ASP A 206      34.782 -23.128 -39.570  1.00 97.62           O  
ATOM   3198  OD2 ASP A 206      32.877 -22.077 -40.036  1.00 97.62           O  
ATOM   3199  N   TRP A 207      37.270 -18.683 -40.787  1.00 97.41           N  
ATOM   3200  H   TRP A 207      36.692 -18.327 -40.039  1.00 97.41           H  
ATOM   3201  CA  TRP A 207      38.196 -17.764 -41.454  1.00 97.41           C  
ATOM   3202  HA  TRP A 207      38.048 -17.848 -42.530  1.00 97.41           H  
ATOM   3203  C   TRP A 207      39.653 -18.127 -41.186  1.00 97.41           C  
ATOM   3204  CB  TRP A 207      37.921 -16.318 -41.028  1.00 97.41           C  
ATOM   3205  HB2 TRP A 207      37.953 -16.252 -39.941  1.00 97.41           H  
ATOM   3206  HB3 TRP A 207      38.719 -15.686 -41.419  1.00 97.41           H  
ATOM   3207  O   TRP A 207      40.448 -18.146 -42.124  1.00 97.41           O  
ATOM   3208  CG  TRP A 207      36.626 -15.759 -41.522  1.00 97.41           C  
ATOM   3209  CD1 TRP A 207      35.659 -15.216 -40.751  1.00 97.41           C  
ATOM   3210  HD1 TRP A 207      35.711 -15.132 -39.675  1.00 97.41           H  
ATOM   3211  CD2 TRP A 207      36.128 -15.698 -42.893  1.00 97.41           C  
ATOM   3212  CE2 TRP A 207      34.823 -15.120 -42.869  1.00 97.41           C  
ATOM   3213  CE3 TRP A 207      36.645 -16.071 -44.155  1.00 97.41           C  
ATOM   3214  HE3 TRP A 207      37.639 -16.487 -44.215  1.00 97.41           H  
ATOM   3215  NE1 TRP A 207      34.591 -14.839 -41.539  1.00 97.41           N  
ATOM   3216  HE1 TRP A 207      33.748 -14.430 -41.163  1.00 97.41           H  
ATOM   3217  CH2 TRP A 207      34.601 -15.332 -45.269  1.00 97.41           C  
ATOM   3218  HH2 TRP A 207      34.030 -15.196 -46.176  1.00 97.41           H  
ATOM   3219  CZ2 TRP A 207      34.062 -14.938 -44.032  1.00 97.41           C  
ATOM   3220  HZ2 TRP A 207      33.078 -14.498 -43.974  1.00 97.41           H  
ATOM   3221  CZ3 TRP A 207      35.888 -15.894 -45.329  1.00 97.41           C  
ATOM   3222  HZ3 TRP A 207      36.302 -16.182 -46.284  1.00 97.41           H  
ATOM   3223  N   GLN A 208      39.991 -18.494 -39.948  1.00 97.39           N  
ATOM   3224  H   GLN A 208      39.311 -18.394 -39.208  1.00 97.39           H  
ATOM   3225  CA  GLN A 208      41.332 -18.949 -39.596  1.00 97.39           C  
ATOM   3226  HA  GLN A 208      42.035 -18.173 -39.899  1.00 97.39           H  
ATOM   3227  C   GLN A 208      41.700 -20.228 -40.357  1.00 97.39           C  
ATOM   3228  CB  GLN A 208      41.430 -19.134 -38.073  1.00 97.39           C  
ATOM   3229  HB2 GLN A 208      41.047 -18.244 -37.574  1.00 97.39           H  
ATOM   3230  HB3 GLN A 208      40.818 -19.983 -37.769  1.00 97.39           H  
ATOM   3231  O   GLN A 208      42.767 -20.290 -40.957  1.00 97.39           O  
ATOM   3232  CG  GLN A 208      42.876 -19.370 -37.613  1.00 97.39           C  
ATOM   3233  HG2 GLN A 208      43.273 -20.262 -38.097  1.00 97.39           H  
ATOM   3234  HG3 GLN A 208      42.879 -19.550 -36.538  1.00 97.39           H  
ATOM   3235  CD  GLN A 208      43.804 -18.190 -37.894  1.00 97.39           C  
ATOM   3236  NE2 GLN A 208      45.085 -18.431 -38.041  1.00 97.39           N  
ATOM   3237 HE21 GLN A 208      45.385 -19.375 -38.241  1.00 97.39           H  
ATOM   3238 HE22 GLN A 208      45.654 -17.646 -38.322  1.00 97.39           H  
ATOM   3239  OE1 GLN A 208      43.405 -17.041 -38.004  1.00 97.39           O  
ATOM   3240  N   LYS A 209      40.792 -21.212 -40.452  1.00 97.03           N  
ATOM   3241  H   LYS A 209      39.938 -21.112 -39.923  1.00 97.03           H  
ATOM   3242  CA  LYS A 209      41.002 -22.418 -41.277  1.00 97.03           C  
ATOM   3243  HA  LYS A 209      41.909 -22.921 -40.944  1.00 97.03           H  
ATOM   3244  C   LYS A 209      41.196 -22.081 -42.753  1.00 97.03           C  
ATOM   3245  CB  LYS A 209      39.800 -23.363 -41.174  1.00 97.03           C  
ATOM   3246  HB2 LYS A 209      38.901 -22.777 -41.366  1.00 97.03           H  
ATOM   3247  HB3 LYS A 209      39.877 -24.119 -41.955  1.00 97.03           H  
ATOM   3248  O   LYS A 209      41.974 -22.750 -43.427  1.00 97.03           O  
ATOM   3249  CG  LYS A 209      39.665 -24.094 -39.833  1.00 97.03           C  
ATOM   3250  HG2 LYS A 209      39.780 -23.388 -39.010  1.00 97.03           H  
ATOM   3251  HG3 LYS A 209      40.442 -24.852 -39.740  1.00 97.03           H  
ATOM   3252  CD  LYS A 209      38.278 -24.753 -39.776  1.00 97.03           C  
ATOM   3253  HD2 LYS A 209      37.552 -24.075 -40.224  1.00 97.03           H  
ATOM   3254  HD3 LYS A 209      38.280 -25.681 -40.347  1.00 97.03           H  
ATOM   3255  CE  LYS A 209      37.829 -25.011 -38.339  1.00 97.03           C  
ATOM   3256  HE2 LYS A 209      38.159 -24.166 -37.734  1.00 97.03           H  
ATOM   3257  HE3 LYS A 209      38.304 -25.913 -37.951  1.00 97.03           H  
ATOM   3258  NZ  LYS A 209      36.346 -25.090 -38.267  1.00 97.03           N  
ATOM   3259  HZ1 LYS A 209      36.019 -25.071 -37.311  1.00 97.03           H  
ATOM   3260  HZ2 LYS A 209      35.919 -24.281 -38.695  1.00 97.03           H  
ATOM   3261  HZ3 LYS A 209      35.964 -25.889 -38.753  1.00 97.03           H  
ATOM   3262  N   LEU A 210      40.448 -21.116 -43.291  1.00 97.13           N  
ATOM   3263  H   LEU A 210      39.787 -20.632 -42.699  1.00 97.13           H  
ATOM   3264  CA  LEU A 210      40.592 -20.696 -44.685  1.00 97.13           C  
ATOM   3265  HA  LEU A 210      40.549 -21.578 -45.323  1.00 97.13           H  
ATOM   3266  C   LEU A 210      41.951 -20.022 -44.912  1.00 97.13           C  
ATOM   3267  CB  LEU A 210      39.443 -19.750 -45.066  1.00 97.13           C  
ATOM   3268  HB2 LEU A 210      38.500 -20.144 -44.685  1.00 97.13           H  
ATOM   3269  HB3 LEU A 210      39.609 -18.790 -44.578  1.00 97.13           H  
ATOM   3270  O   LEU A 210      42.605 -20.308 -45.912  1.00 97.13           O  
ATOM   3271  CG  LEU A 210      39.344 -19.553 -46.593  1.00 97.13           C  
ATOM   3272  HG  LEU A 210      40.275 -19.848 -47.078  1.00 97.13           H  
ATOM   3273  CD1 LEU A 210      38.215 -20.407 -47.174  1.00 97.13           C  
ATOM   3274 HD11 LEU A 210      38.395 -21.457 -46.940  1.00 97.13           H  
ATOM   3275 HD12 LEU A 210      37.259 -20.098 -46.750  1.00 97.13           H  
ATOM   3276 HD13 LEU A 210      38.185 -20.284 -48.257  1.00 97.13           H  
ATOM   3277  CD2 LEU A 210      39.083 -18.091 -46.944  1.00 97.13           C  
ATOM   3278 HD21 LEU A 210      39.906 -17.478 -46.576  1.00 97.13           H  
ATOM   3279 HD22 LEU A 210      38.153 -17.759 -46.483  1.00 97.13           H  
ATOM   3280 HD23 LEU A 210      39.018 -17.975 -48.026  1.00 97.13           H  
ATOM   3281  N   LEU A 211      42.380 -19.175 -43.975  1.00 97.03           N  
ATOM   3282  H   LEU A 211      41.778 -18.976 -43.188  1.00 97.03           H  
ATOM   3283  CA  LEU A 211      43.691 -18.539 -43.996  1.00 97.03           C  
ATOM   3284  HA  LEU A 211      43.800 -18.027 -44.951  1.00 97.03           H  
ATOM   3285  C   LEU A 211      44.806 -19.583 -43.904  1.00 97.03           C  
ATOM   3286  CB  LEU A 211      43.770 -17.503 -42.861  1.00 97.03           C  
ATOM   3287  HB2 LEU A 211      42.960 -16.784 -42.984  1.00 97.03           H  
ATOM   3288  HB3 LEU A 211      43.624 -18.011 -41.908  1.00 97.03           H  
ATOM   3289  O   LEU A 211      45.695 -19.569 -44.744  1.00 97.03           O  
ATOM   3290  CG  LEU A 211      45.109 -16.746 -42.802  1.00 97.03           C  
ATOM   3291  HG  LEU A 211      45.925 -17.453 -42.654  1.00 97.03           H  
ATOM   3292  CD1 LEU A 211      45.376 -15.939 -44.077  1.00 97.03           C  
ATOM   3293 HD11 LEU A 211      44.538 -15.272 -44.282  1.00 97.03           H  
ATOM   3294 HD12 LEU A 211      45.527 -16.615 -44.919  1.00 97.03           H  
ATOM   3295 HD13 LEU A 211      46.286 -15.352 -43.951  1.00 97.03           H  
ATOM   3296  CD2 LEU A 211      45.096 -15.781 -41.617  1.00 97.03           C  
ATOM   3297 HD21 LEU A 211      46.061 -15.280 -41.537  1.00 97.03           H  
ATOM   3298 HD22 LEU A 211      44.306 -15.041 -41.740  1.00 97.03           H  
ATOM   3299 HD23 LEU A 211      44.917 -16.339 -40.698  1.00 97.03           H  
ATOM   3300  N   ASP A 212      44.721 -20.531 -42.971  1.00 96.55           N  
ATOM   3301  H   ASP A 212      44.017 -20.434 -42.253  1.00 96.55           H  
ATOM   3302  CA  ASP A 212      45.701 -21.611 -42.819  1.00 96.55           C  
ATOM   3303  HA  ASP A 212      46.690 -21.179 -42.668  1.00 96.55           H  
ATOM   3304  C   ASP A 212      45.762 -22.496 -44.072  1.00 96.55           C  
ATOM   3305  CB  ASP A 212      45.358 -22.473 -41.593  1.00 96.55           C  
ATOM   3306  HB2 ASP A 212      46.006 -23.349 -41.598  1.00 96.55           H  
ATOM   3307  HB3 ASP A 212      44.330 -22.824 -41.684  1.00 96.55           H  
ATOM   3308  O   ASP A 212      46.844 -22.873 -44.512  1.00 96.55           O  
ATOM   3309  CG  ASP A 212      45.535 -21.773 -40.237  1.00 96.55           C  
ATOM   3310  OD1 ASP A 212      46.281 -20.770 -40.152  1.00 96.55           O  
ATOM   3311  OD2 ASP A 212      44.928 -22.273 -39.264  1.00 96.55           O  
ATOM   3312  N   LYS A 213      44.616 -22.790 -44.704  1.00 96.14           N  
ATOM   3313  H   LYS A 213      43.756 -22.475 -44.278  1.00 96.14           H  
ATOM   3314  CA  LYS A 213      44.570 -23.498 -45.994  1.00 96.14           C  
ATOM   3315  HA  LYS A 213      45.152 -24.417 -45.919  1.00 96.14           H  
ATOM   3316  C   LYS A 213      45.213 -22.689 -47.113  1.00 96.14           C  
ATOM   3317  CB  LYS A 213      43.128 -23.830 -46.383  1.00 96.14           C  
ATOM   3318  HB2 LYS A 213      43.097 -24.076 -47.444  1.00 96.14           H  
ATOM   3319  HB3 LYS A 213      42.505 -22.951 -46.221  1.00 96.14           H  
ATOM   3320  O   LYS A 213      45.959 -23.255 -47.899  1.00 96.14           O  
ATOM   3321  CG  LYS A 213      42.571 -25.024 -45.604  1.00 96.14           C  
ATOM   3322  HG2 LYS A 213      43.097 -25.930 -45.905  1.00 96.14           H  
ATOM   3323  HG3 LYS A 213      42.709 -24.880 -44.533  1.00 96.14           H  
ATOM   3324  CD  LYS A 213      41.081 -25.160 -45.925  1.00 96.14           C  
ATOM   3325  HD2 LYS A 213      40.579 -24.227 -45.671  1.00 96.14           H  
ATOM   3326  HD3 LYS A 213      40.964 -25.354 -46.992  1.00 96.14           H  
ATOM   3327  CE  LYS A 213      40.472 -26.300 -45.114  1.00 96.14           C  
ATOM   3328  HE2 LYS A 213      41.016 -27.217 -45.344  1.00 96.14           H  
ATOM   3329  HE3 LYS A 213      40.614 -26.080 -44.056  1.00 96.14           H  
ATOM   3330  NZ  LYS A 213      39.033 -26.453 -45.431  1.00 96.14           N  
ATOM   3331  HZ1 LYS A 213      38.541 -25.599 -45.207  1.00 96.14           H  
ATOM   3332  HZ2 LYS A 213      38.631 -27.214 -44.902  1.00 96.14           H  
ATOM   3333  HZ3 LYS A 213      38.917 -26.638 -46.417  1.00 96.14           H  
ATOM   3334  N   LEU A 214      44.933 -21.388 -47.205  1.00 94.02           N  
ATOM   3335  H   LEU A 214      44.306 -20.980 -46.526  1.00 94.02           H  
ATOM   3336  CA  LEU A 214      45.536 -20.519 -48.216  1.00 94.02           C  
ATOM   3337  HA  LEU A 214      45.375 -20.971 -49.195  1.00 94.02           H  
ATOM   3338  C   LEU A 214      47.048 -20.400 -48.009  1.00 94.02           C  
ATOM   3339  CB  LEU A 214      44.858 -19.139 -48.176  1.00 94.02           C  
ATOM   3340  HB2 LEU A 214      44.980 -18.722 -47.177  1.00 94.02           H  
ATOM   3341  HB3 LEU A 214      43.791 -19.264 -48.358  1.00 94.02           H  
ATOM   3342  O   LEU A 214      47.792 -20.445 -48.983  1.00 94.02           O  
ATOM   3343  CG  LEU A 214      45.432 -18.136 -49.196  1.00 94.02           C  
ATOM   3344  HG  LEU A 214      46.504 -18.013 -49.039  1.00 94.02           H  
ATOM   3345  CD1 LEU A 214      45.188 -18.577 -50.642  1.00 94.02           C  
ATOM   3346 HD11 LEU A 214      45.746 -19.491 -50.847  1.00 94.02           H  
ATOM   3347 HD12 LEU A 214      44.125 -18.751 -50.808  1.00 94.02           H  
ATOM   3348 HD13 LEU A 214      45.544 -17.804 -51.324  1.00 94.02           H  
ATOM   3349  CD2 LEU A 214      44.780 -16.769 -48.992  1.00 94.02           C  
ATOM   3350 HD21 LEU A 214      43.704 -16.839 -49.153  1.00 94.02           H  
ATOM   3351 HD22 LEU A 214      45.208 -16.049 -49.689  1.00 94.02           H  
ATOM   3352 HD23 LEU A 214      44.970 -16.425 -47.976  1.00 94.02           H  
ATOM   3353  N   LEU A 215      47.493 -20.278 -46.757  1.00 93.06           N  
ATOM   3354  H   LEU A 215      46.814 -20.220 -46.011  1.00 93.06           H  
ATOM   3355  CA  LEU A 215      48.903 -20.285 -46.388  1.00 93.06           C  
ATOM   3356  HA  LEU A 215      49.428 -19.531 -46.973  1.00 93.06           H  
ATOM   3357  C   LEU A 215      49.544 -21.624 -46.744  1.00 93.06           C  
ATOM   3358  CB  LEU A 215      49.069 -19.971 -44.891  1.00 93.06           C  
ATOM   3359  HB2 LEU A 215      48.411 -20.627 -44.322  1.00 93.06           H  
ATOM   3360  HB3 LEU A 215      50.093 -20.207 -44.603  1.00 93.06           H  
ATOM   3361  O   LEU A 215      50.584 -21.609 -47.377  1.00 93.06           O  
ATOM   3362  CG  LEU A 215      48.785 -18.509 -44.499  1.00 93.06           C  
ATOM   3363  HG  LEU A 215      47.791 -18.214 -44.833  1.00 93.06           H  
ATOM   3364  CD1 LEU A 215      48.845 -18.369 -42.978  1.00 93.06           C  
ATOM   3365 HD11 LEU A 215      48.107 -19.029 -42.523  1.00 93.06           H  
ATOM   3366 HD12 LEU A 215      49.836 -18.641 -42.616  1.00 93.06           H  
ATOM   3367 HD13 LEU A 215      48.615 -17.344 -42.688  1.00 93.06           H  
ATOM   3368  CD2 LEU A 215      49.791 -17.531 -45.111  1.00 93.06           C  
ATOM   3369 HD21 LEU A 215      49.635 -17.475 -46.188  1.00 93.06           H  
ATOM   3370 HD22 LEU A 215      50.808 -17.864 -44.902  1.00 93.06           H  
ATOM   3371 HD23 LEU A 215      49.640 -16.536 -44.693  1.00 93.06           H  
ATOM   3372  N   ALA A 216      48.902 -22.759 -46.455  1.00 90.90           N  
ATOM   3373  H   ALA A 216      48.070 -22.711 -45.884  1.00 90.90           H  
ATOM   3374  CA  ALA A 216      49.405 -24.080 -46.828  1.00 90.90           C  
ATOM   3375  HA  ALA A 216      50.424 -24.178 -46.453  1.00 90.90           H  
ATOM   3376  C   ALA A 216      49.453 -24.295 -48.351  1.00 90.90           C  
ATOM   3377  CB  ALA A 216      48.537 -25.144 -46.148  1.00 90.90           C  
ATOM   3378  HB1 ALA A 216      47.509 -25.070 -46.501  1.00 90.90           H  
ATOM   3379  HB2 ALA A 216      48.561 -25.002 -45.067  1.00 90.90           H  
ATOM   3380  HB3 ALA A 216      48.927 -26.134 -46.384  1.00 90.90           H  
ATOM   3381  O   ALA A 216      50.414 -24.857 -48.862  1.00 90.90           O  
ATOM   3382  N   GLU A 217      48.450 -23.833 -49.100  1.00 90.34           N  
ATOM   3383  H   GLU A 217      47.643 -23.447 -48.629  1.00 90.34           H  
ATOM   3384  CA  GLU A 217      48.443 -23.884 -50.567  1.00 90.34           C  
ATOM   3385  HA  GLU A 217      48.641 -24.903 -50.900  1.00 90.34           H  
ATOM   3386  C   GLU A 217      49.535 -22.982 -51.151  1.00 90.34           C  
ATOM   3387  CB  GLU A 217      47.073 -23.447 -51.106  1.00 90.34           C  
ATOM   3388  HB2 GLU A 217      47.164 -23.173 -52.157  1.00 90.34           H  
ATOM   3389  HB3 GLU A 217      46.752 -22.551 -50.573  1.00 90.34           H  
ATOM   3390  O   GLU A 217      50.280 -23.404 -52.035  1.00 90.34           O  
ATOM   3391  CG  GLU A 217      45.986 -24.524 -50.959  1.00 90.34           C  
ATOM   3392  HG2 GLU A 217      45.955 -24.869 -49.925  1.00 90.34           H  
ATOM   3393  HG3 GLU A 217      45.024 -24.062 -51.179  1.00 90.34           H  
ATOM   3394  CD  GLU A 217      46.171 -25.729 -51.895  1.00 90.34           C  
ATOM   3395  OE1 GLU A 217      45.713 -26.826 -51.504  1.00 90.34           O  
ATOM   3396  OE2 GLU A 217      46.688 -25.530 -53.022  1.00 90.34           O  
ATOM   3397  N   MET A 218      49.676 -21.758 -50.638  1.00 85.60           N  
ATOM   3398  H   MET A 218      49.056 -21.478 -49.891  1.00 85.60           H  
ATOM   3399  CA  MET A 218      50.747 -20.843 -51.020  1.00 85.60           C  
ATOM   3400  HA  MET A 218      50.718 -20.701 -52.100  1.00 85.60           H  
ATOM   3401  C   MET A 218      52.113 -21.431 -50.667  1.00 85.60           C  
ATOM   3402  CB  MET A 218      50.534 -19.485 -50.343  1.00 85.60           C  
ATOM   3403  HB2 MET A 218      49.563 -19.082 -50.633  1.00 85.60           H  
ATOM   3404  HB3 MET A 218      50.534 -19.640 -49.264  1.00 85.60           H  
ATOM   3405  O   MET A 218      52.978 -21.431 -51.531  1.00 85.60           O  
ATOM   3406  CG  MET A 218      51.621 -18.472 -50.723  1.00 85.60           C  
ATOM   3407  HG2 MET A 218      51.536 -18.249 -51.786  1.00 85.60           H  
ATOM   3408  HG3 MET A 218      52.598 -18.923 -50.547  1.00 85.60           H  
ATOM   3409  SD  MET A 218      51.579 -16.917 -49.793  1.00 85.60           S  
ATOM   3410  CE  MET A 218      51.918 -17.562 -48.127  1.00 85.60           C  
ATOM   3411  HE1 MET A 218      51.094 -18.188 -47.786  1.00 85.60           H  
ATOM   3412  HE2 MET A 218      52.041 -16.732 -47.431  1.00 85.60           H  
ATOM   3413  HE3 MET A 218      52.830 -18.159 -48.136  1.00 85.60           H  
ATOM   3414  N   ASP A 219      52.292 -21.977 -49.467  1.00 82.37           N  
ATOM   3415  H   ASP A 219      51.551 -21.909 -48.784  1.00 82.37           H  
ATOM   3416  CA  ASP A 219      53.514 -22.651 -49.036  1.00 82.37           C  
ATOM   3417  HA  ASP A 219      54.359 -21.976 -49.176  1.00 82.37           H  
ATOM   3418  C   ASP A 219      53.787 -23.875 -49.904  1.00 82.37           C  
ATOM   3419  CB  ASP A 219      53.461 -23.037 -47.546  1.00 82.37           C  
ATOM   3420  HB2 ASP A 219      54.234 -23.782 -47.360  1.00 82.37           H  
ATOM   3421  HB3 ASP A 219      52.501 -23.502 -47.324  1.00 82.37           H  
ATOM   3422  O   ASP A 219      54.920 -24.046 -50.301  1.00 82.37           O  
ATOM   3423  CG  ASP A 219      53.721 -21.870 -46.579  1.00 82.37           C  
ATOM   3424  OD1 ASP A 219      54.283 -20.833 -47.013  1.00 82.37           O  
ATOM   3425  OD2 ASP A 219      53.410 -22.039 -45.377  1.00 82.37           O  
ATOM   3426  N   SER A 220      52.787 -24.652 -50.331  1.00 84.75           N  
ATOM   3427  H   SER A 220      51.879 -24.523 -49.907  1.00 84.75           H  
ATOM   3428  CA  SER A 220      52.991 -25.788 -51.246  1.00 84.75           C  
ATOM   3429  HA  SER A 220      53.817 -26.382 -50.854  1.00 84.75           H  
ATOM   3430  C   SER A 220      53.351 -25.363 -52.679  1.00 84.75           C  
ATOM   3431  CB  SER A 220      51.760 -26.695 -51.263  1.00 84.75           C  
ATOM   3432  HB2 SER A 220      52.045 -27.660 -51.682  1.00 84.75           H  
ATOM   3433  HB3 SER A 220      51.408 -26.855 -50.244  1.00 84.75           H  
ATOM   3434  O   SER A 220      54.106 -26.046 -53.370  1.00 84.75           O  
ATOM   3435  OG  SER A 220      50.720 -26.154 -52.057  1.00 84.75           O  
ATOM   3436  HG  SER A 220      50.555 -25.246 -51.792  1.00 84.75           H  
ATOM   3437  N   LYS A 221      52.840 -24.213 -53.147  1.00 78.55           N  
ATOM   3438  H   LYS A 221      52.182 -23.726 -52.556  1.00 78.55           H  
ATOM   3439  CA  LYS A 221      53.210 -23.629 -54.449  1.00 78.55           C  
ATOM   3440  HA  LYS A 221      53.362 -24.438 -55.163  1.00 78.55           H  
ATOM   3441  C   LYS A 221      54.544 -22.890 -54.393  1.00 78.55           C  
ATOM   3442  CB  LYS A 221      52.101 -22.703 -54.965  1.00 78.55           C  
ATOM   3443  HB2 LYS A 221      51.842 -21.965 -54.206  1.00 78.55           H  
ATOM   3444  HB3 LYS A 221      52.477 -22.181 -55.845  1.00 78.55           H  
ATOM   3445  O   LYS A 221      55.229 -22.783 -55.409  1.00 78.55           O  
ATOM   3446  CG  LYS A 221      50.858 -23.508 -55.362  1.00 78.55           C  
ATOM   3447  HG2 LYS A 221      50.302 -23.802 -54.472  1.00 78.55           H  
ATOM   3448  HG3 LYS A 221      51.171 -24.414 -55.881  1.00 78.55           H  
ATOM   3449  CD  LYS A 221      49.950 -22.715 -56.300  1.00 78.55           C  
ATOM   3450  HD2 LYS A 221      49.659 -21.776 -55.828  1.00 78.55           H  
ATOM   3451  HD3 LYS A 221      50.488 -22.515 -57.227  1.00 78.55           H  
ATOM   3452  CE  LYS A 221      48.715 -23.575 -56.569  1.00 78.55           C  
ATOM   3453  HE2 LYS A 221      49.040 -24.600 -56.746  1.00 78.55           H  
ATOM   3454  HE3 LYS A 221      48.102 -23.593 -55.668  1.00 78.55           H  
ATOM   3455  NZ  LYS A 221      47.943 -23.080 -57.731  1.00 78.55           N  
ATOM   3456  HZ1 LYS A 221      48.509 -23.119 -58.566  1.00 78.55           H  
ATOM   3457  HZ2 LYS A 221      47.645 -22.131 -57.559  1.00 78.55           H  
ATOM   3458  HZ3 LYS A 221      47.125 -23.660 -57.850  1.00 78.55           H  
ATOM   3459  N   LEU A 222      54.896 -22.372 -53.219  1.00 62.70           N  
ATOM   3460  H   LEU A 222      54.229 -22.446 -52.464  1.00 62.70           H  
ATOM   3461  CA  LEU A 222      56.185 -21.772 -52.898  1.00 62.70           C  
ATOM   3462  HA  LEU A 222      56.623 -21.371 -53.811  1.00 62.70           H  
ATOM   3463  C   LEU A 222      57.186 -22.792 -52.368  1.00 62.70           C  
ATOM   3464  CB  LEU A 222      56.020 -20.634 -51.878  1.00 62.70           C  
ATOM   3465  HB2 LEU A 222      55.507 -21.027 -51.000  1.00 62.70           H  
ATOM   3466  HB3 LEU A 222      57.011 -20.318 -51.551  1.00 62.70           H  
ATOM   3467  O   LEU A 222      58.356 -22.430 -52.244  1.00 62.70           O  
ATOM   3468  CG  LEU A 222      55.279 -19.388 -52.383  1.00 62.70           C  
ATOM   3469  HG  LEU A 222      54.260 -19.637 -52.680  1.00 62.70           H  
ATOM   3470  CD1 LEU A 222      55.231 -18.361 -51.251  1.00 62.70           C  
ATOM   3471 HD11 LEU A 222      54.606 -17.517 -51.543  1.00 62.70           H  
ATOM   3472 HD12 LEU A 222      56.235 -18.013 -51.011  1.00 62.70           H  
ATOM   3473 HD13 LEU A 222      54.802 -18.822 -50.362  1.00 62.70           H  
ATOM   3474  CD2 LEU A 222      55.977 -18.738 -53.582  1.00 62.70           C  
ATOM   3475 HD21 LEU A 222      57.025 -18.551 -53.348  1.00 62.70           H  
ATOM   3476 HD22 LEU A 222      55.481 -17.798 -53.825  1.00 62.70           H  
ATOM   3477 HD23 LEU A 222      55.906 -19.396 -54.448  1.00 62.70           H  
ATOM   3478  N   ASP A 223      56.782 -24.041 -52.125  1.00 60.00           N  
ATOM   3479  H   ASP A 223      55.788 -24.192 -52.024  1.00 60.00           H  
ATOM   3480  CA  ASP A 223      57.622 -25.175 -51.760  1.00 60.00           C  
ATOM   3481  HA  ASP A 223      58.336 -24.831 -51.012  1.00 60.00           H  
ATOM   3482  C   ASP A 223      58.402 -25.566 -53.013  1.00 60.00           C  
ATOM   3483  CB  ASP A 223      56.842 -26.361 -51.139  1.00 60.00           C  
ATOM   3484  HB2 ASP A 223      55.847 -26.419 -51.579  1.00 60.00           H  
ATOM   3485  HB3 ASP A 223      57.357 -27.285 -51.401  1.00 60.00           H  
ATOM   3486  O   ASP A 223      58.135 -26.544 -53.705  1.00 60.00           O  
ATOM   3487  CG  ASP A 223      56.753 -26.364 -49.603  1.00 60.00           C  
ATOM   3488  OD1 ASP A 223      57.651 -25.761 -48.961  1.00 60.00           O  
ATOM   3489  OD2 ASP A 223      55.886 -27.103 -49.083  1.00 60.00           O  
ATOM   3490  N   ARG A 224      59.336 -24.685 -53.382  1.00 58.57           N  
ATOM   3491  H   ARG A 224      59.038 -23.759 -53.109  1.00 58.57           H  
ATOM   3492  CA  ARG A 224      60.783 -24.821 -53.186  1.00 58.57           C  
ATOM   3493  HA  ARG A 224      61.270 -24.126 -53.870  1.00 58.57           H  
ATOM   3494  C   ARG A 224      61.461 -26.112 -53.575  1.00 58.57           C  
ATOM   3495  CB  ARG A 224      61.177 -24.385 -51.768  1.00 58.57           C  
ATOM   3496  HB2 ARG A 224      62.051 -24.949 -51.441  1.00 58.57           H  
ATOM   3497  HB3 ARG A 224      60.380 -24.597 -51.055  1.00 58.57           H  
ATOM   3498  O   ARG A 224      62.678 -26.069 -53.702  1.00 58.57           O  
ATOM   3499  CG  ARG A 224      61.544 -22.903 -51.725  1.00 58.57           C  
ATOM   3500  HG2 ARG A 224      62.448 -22.763 -52.317  1.00 58.57           H  
ATOM   3501  HG3 ARG A 224      60.761 -22.275 -52.151  1.00 58.57           H  
ATOM   3502  CD  ARG A 224      61.795 -22.499 -50.277  1.00 58.57           C  
ATOM   3503  HD2 ARG A 224      60.857 -22.151 -49.844  1.00 58.57           H  
ATOM   3504  HD3 ARG A 224      62.144 -23.366 -49.715  1.00 58.57           H  
ATOM   3505  NE  ARG A 224      62.840 -21.476 -50.225  1.00 58.57           N  
ATOM   3506  HE  ARG A 224      63.608 -21.645 -50.859  1.00 58.57           H  
ATOM   3507  NH1 ARG A 224      62.320 -20.608 -48.181  1.00 58.57           N  
ATOM   3508 HH11 ARG A 224      62.398 -19.897 -47.468  1.00 58.57           H  
ATOM   3509 HH12 ARG A 224      61.599 -21.313 -48.117  1.00 58.57           H  
ATOM   3510  NH2 ARG A 224      63.956 -19.699 -49.424  1.00 58.57           N  
ATOM   3511 HH21 ARG A 224      64.474 -19.764 -50.289  1.00 58.57           H  
ATOM   3512 HH22 ARG A 224      64.053 -18.962 -48.741  1.00 58.57           H  
ATOM   3513  CZ  ARG A 224      63.032 -20.602 -49.272  1.00 58.57           C  
ATOM   3514  N   LEU A 225      60.752 -27.182 -53.903  1.00 61.68           N  
ATOM   3515  H   LEU A 225      59.748 -27.157 -53.791  1.00 61.68           H  
ATOM   3516  CA  LEU A 225      61.334 -28.240 -54.706  1.00 61.68           C  
ATOM   3517  HA  LEU A 225      62.221 -28.622 -54.200  1.00 61.68           H  
ATOM   3518  C   LEU A 225      61.824 -27.690 -56.044  1.00 61.68           C  
ATOM   3519  CB  LEU A 225      60.327 -29.379 -54.898  1.00 61.68           C  
ATOM   3520  HB2 LEU A 225      59.387 -28.960 -55.258  1.00 61.68           H  
ATOM   3521  HB3 LEU A 225      60.705 -30.054 -55.665  1.00 61.68           H  
ATOM   3522  O   LEU A 225      62.817 -28.198 -56.535  1.00 61.68           O  
ATOM   3523  CG  LEU A 225      60.065 -30.191 -53.618  1.00 61.68           C  
ATOM   3524  HG  LEU A 225      59.709 -29.530 -52.827  1.00 61.68           H  
ATOM   3525  CD1 LEU A 225      58.982 -31.228 -53.905  1.00 61.68           C  
ATOM   3526 HD11 LEU A 225      58.756 -31.789 -52.998  1.00 61.68           H  
ATOM   3527 HD12 LEU A 225      59.307 -31.912 -54.690  1.00 61.68           H  
ATOM   3528 HD13 LEU A 225      58.072 -30.720 -54.226  1.00 61.68           H  
ATOM   3529  CD2 LEU A 225      61.313 -30.935 -53.124  1.00 61.68           C  
ATOM   3530 HD21 LEU A 225      61.731 -31.537 -53.931  1.00 61.68           H  
ATOM   3531 HD22 LEU A 225      61.043 -31.582 -52.290  1.00 61.68           H  
ATOM   3532 HD23 LEU A 225      62.058 -30.222 -52.771  1.00 61.68           H  
ATOM   3533  N   GLU A 226      61.227 -26.619 -56.583  1.00 65.50           N  
ATOM   3534  H   GLU A 226      60.338 -26.326 -56.204  1.00 65.50           H  
ATOM   3535  CA  GLU A 226      61.777 -25.937 -57.765  1.00 65.50           C  
ATOM   3536  HA  GLU A 226      62.595 -26.528 -58.177  1.00 65.50           H  
ATOM   3537  C   GLU A 226      62.393 -24.571 -57.461  1.00 65.50           C  
ATOM   3538  CB  GLU A 226      60.737 -25.842 -58.882  1.00 65.50           C  
ATOM   3539  HB2 GLU A 226      59.874 -25.269 -58.543  1.00 65.50           H  
ATOM   3540  HB3 GLU A 226      61.211 -25.299 -59.699  1.00 65.50           H  
ATOM   3541  O   GLU A 226      63.424 -24.245 -58.041  1.00 65.50           O  
ATOM   3542  CG  GLU A 226      60.289 -27.249 -59.332  1.00 65.50           C  
ATOM   3543  HG2 GLU A 226      59.358 -27.492 -58.820  1.00 65.50           H  
ATOM   3544  HG3 GLU A 226      61.032 -27.980 -59.013  1.00 65.50           H  
ATOM   3545  CD  GLU A 226      60.110 -27.424 -60.848  1.00 65.50           C  
ATOM   3546  OE1 GLU A 226      59.782 -28.564 -61.243  1.00 65.50           O  
ATOM   3547  OE2 GLU A 226      60.329 -26.453 -61.609  1.00 65.50           O  
ATOM   3548  N   LEU A 227      61.841 -23.789 -56.521  1.00 68.31           N  
ATOM   3549  H   LEU A 227      60.979 -24.095 -56.094  1.00 68.31           H  
ATOM   3550  CA  LEU A 227      62.391 -22.469 -56.172  1.00 68.31           C  
ATOM   3551  HA  LEU A 227      62.531 -21.912 -57.098  1.00 68.31           H  
ATOM   3552  C   LEU A 227      63.779 -22.549 -55.520  1.00 68.31           C  
ATOM   3553  CB  LEU A 227      61.403 -21.681 -55.285  1.00 68.31           C  
ATOM   3554  HB2 LEU A 227      60.813 -22.375 -54.688  1.00 68.31           H  
ATOM   3555  HB3 LEU A 227      61.955 -21.049 -54.588  1.00 68.31           H  
ATOM   3556  O   LEU A 227      64.614 -21.700 -55.830  1.00 68.31           O  
ATOM   3557  CG  LEU A 227      60.422 -20.801 -56.073  1.00 68.31           C  
ATOM   3558  HG  LEU A 227      60.131 -21.307 -56.993  1.00 68.31           H  
ATOM   3559  CD1 LEU A 227      59.168 -20.558 -55.235  1.00 68.31           C  
ATOM   3560 HD11 LEU A 227      59.423 -20.098 -54.280  1.00 68.31           H  
ATOM   3561 HD12 LEU A 227      58.477 -19.911 -55.777  1.00 68.31           H  
ATOM   3562 HD13 LEU A 227      58.663 -21.506 -55.048  1.00 68.31           H  
ATOM   3563  CD2 LEU A 227      61.051 -19.447 -56.414  1.00 68.31           C  
ATOM   3564 HD21 LEU A 227      61.955 -19.600 -57.002  1.00 68.31           H  
ATOM   3565 HD22 LEU A 227      61.296 -18.906 -55.500  1.00 68.31           H  
ATOM   3566 HD23 LEU A 227      60.344 -18.860 -57.001  1.00 68.31           H  
ATOM   3567  N   ASP A 228      64.065 -23.538 -54.661  1.00 75.49           N  
ATOM   3568  H   ASP A 228      63.398 -24.275 -54.484  1.00 75.49           H  
ATOM   3569  CA  ASP A 228      65.417 -23.675 -54.102  1.00 75.49           C  
ATOM   3570  HA  ASP A 228      65.760 -22.677 -53.832  1.00 75.49           H  
ATOM   3571  C   ASP A 228      66.421 -24.157 -55.161  1.00 75.49           C  
ATOM   3572  CB  ASP A 228      65.472 -24.513 -52.810  1.00 75.49           C  
ATOM   3573  HB2 ASP A 228      64.896 -25.432 -52.914  1.00 75.49           H  
ATOM   3574  HB3 ASP A 228      66.509 -24.807 -52.649  1.00 75.49           H  
ATOM   3575  O   ASP A 228      67.484 -23.537 -55.254  1.00 75.49           O  
ATOM   3576  CG  ASP A 228      65.026 -23.759 -51.548  1.00 75.49           C  
ATOM   3577  OD1 ASP A 228      65.045 -22.498 -51.535  1.00 75.49           O  
ATOM   3578  OD2 ASP A 228      64.734 -24.432 -50.539  1.00 75.49           O  
ATOM   3579  N   PRO A 229      66.116 -25.148 -56.026  1.00 80.26           N  
ATOM   3580  CA  PRO A 229      66.974 -25.466 -57.167  1.00 80.26           C  
ATOM   3581  HA  PRO A 229      67.961 -25.730 -56.786  1.00 80.26           H  
ATOM   3582  C   PRO A 229      67.137 -24.326 -58.171  1.00 80.26           C  
ATOM   3583  CB  PRO A 229      66.365 -26.703 -57.821  1.00 80.26           C  
ATOM   3584  HB2 PRO A 229      67.119 -27.309 -58.324  1.00 80.26           H  
ATOM   3585  HB3 PRO A 229      65.561 -26.429 -58.504  1.00 80.26           H  
ATOM   3586  O   PRO A 229      68.247 -24.117 -58.649  1.00 80.26           O  
ATOM   3587  CG  PRO A 229      65.790 -27.407 -56.605  1.00 80.26           C  
ATOM   3588  HG2 PRO A 229      65.095 -28.192 -56.903  1.00 80.26           H  
ATOM   3589  HG3 PRO A 229      66.599 -27.845 -56.020  1.00 80.26           H  
ATOM   3590  CD  PRO A 229      65.172 -26.241 -55.828  1.00 80.26           C  
ATOM   3591  HD2 PRO A 229      64.200 -25.981 -56.246  1.00 80.26           H  
ATOM   3592  HD3 PRO A 229      65.072 -26.517 -54.779  1.00 80.26           H  
ATOM   3593  N   LEU A 230      66.092 -23.541 -58.460  1.00 81.39           N  
ATOM   3594  H   LEU A 230      65.185 -23.803 -58.102  1.00 81.39           H  
ATOM   3595  CA  LEU A 230      66.183 -22.348 -59.315  1.00 81.39           C  
ATOM   3596  HA  LEU A 230      66.638 -22.633 -60.263  1.00 81.39           H  
ATOM   3597  C   LEU A 230      67.072 -21.284 -58.690  1.00 81.39           C  
ATOM   3598  CB  LEU A 230      64.789 -21.744 -59.576  1.00 81.39           C  
ATOM   3599  HB2 LEU A 230      64.832 -20.657 -59.498  1.00 81.39           H  
ATOM   3600  HB3 LEU A 230      64.093 -22.068 -58.802  1.00 81.39           H  
ATOM   3601  O   LEU A 230      67.939 -20.730 -59.363  1.00 81.39           O  
ATOM   3602  CG  LEU A 230      64.246 -22.097 -60.966  1.00 81.39           C  
ATOM   3603  HG  LEU A 230      64.484 -23.134 -61.205  1.00 81.39           H  
ATOM   3604  CD1 LEU A 230      62.731 -21.924 -61.003  1.00 81.39           C  
ATOM   3605 HD11 LEU A 230      62.355 -22.176 -61.995  1.00 81.39           H  
ATOM   3606 HD12 LEU A 230      62.454 -20.900 -60.753  1.00 81.39           H  
ATOM   3607 HD13 LEU A 230      62.273 -22.608 -60.289  1.00 81.39           H  
ATOM   3608  CD2 LEU A 230      64.869 -21.171 -62.019  1.00 81.39           C  
ATOM   3609 HD21 LEU A 230      65.954 -21.274 -62.012  1.00 81.39           H  
ATOM   3610 HD22 LEU A 230      64.600 -20.134 -61.815  1.00 81.39           H  
ATOM   3611 HD23 LEU A 230      64.496 -21.450 -63.005  1.00 81.39           H  
ATOM   3612  N   LYS A 231      66.877 -21.007 -57.399  1.00 84.02           N  
ATOM   3613  H   LYS A 231      66.128 -21.482 -56.916  1.00 84.02           H  
ATOM   3614  CA  LYS A 231      67.720 -20.079 -56.651  1.00 84.02           C  
ATOM   3615  HA  LYS A 231      67.695 -19.107 -57.145  1.00 84.02           H  
ATOM   3616  C   LYS A 231      69.175 -20.544 -56.669  1.00 84.02           C  
ATOM   3617  CB  LYS A 231      67.163 -19.930 -55.231  1.00 84.02           C  
ATOM   3618  HB2 LYS A 231      66.142 -19.553 -55.283  1.00 84.02           H  
ATOM   3619  HB3 LYS A 231      67.154 -20.904 -54.740  1.00 84.02           H  
ATOM   3620  O   LYS A 231      70.048 -19.726 -56.938  1.00 84.02           O  
ATOM   3621  CG  LYS A 231      68.015 -18.959 -54.415  1.00 84.02           C  
ATOM   3622  HG2 LYS A 231      68.020 -17.980 -54.895  1.00 84.02           H  
ATOM   3623  HG3 LYS A 231      69.038 -19.333 -54.370  1.00 84.02           H  
ATOM   3624  CD  LYS A 231      67.488 -18.829 -52.988  1.00 84.02           C  
ATOM   3625  HD2 LYS A 231      66.547 -18.278 -52.988  1.00 84.02           H  
ATOM   3626  HD3 LYS A 231      67.343 -19.821 -52.562  1.00 84.02           H  
ATOM   3627  CE  LYS A 231      68.569 -18.081 -52.214  1.00 84.02           C  
ATOM   3628  HE2 LYS A 231      68.741 -17.107 -52.674  1.00 84.02           H  
ATOM   3629  HE3 LYS A 231      69.496 -18.644 -52.324  1.00 84.02           H  
ATOM   3630  NZ  LYS A 231      68.252 -17.951 -50.781  1.00 84.02           N  
ATOM   3631  HZ1 LYS A 231      68.113 -18.873 -50.393  1.00 84.02           H  
ATOM   3632  HZ2 LYS A 231      67.427 -17.382 -50.658  1.00 84.02           H  
ATOM   3633  HZ3 LYS A 231      69.045 -17.519 -50.328  1.00 84.02           H  
ATOM   3634  N   GLN A 232      69.434 -21.834 -56.457  1.00 85.75           N  
ATOM   3635  H   GLN A 232      68.664 -22.448 -56.233  1.00 85.75           H  
ATOM   3636  CA  GLN A 232      70.776 -22.415 -56.565  1.00 85.75           C  
ATOM   3637  HA  GLN A 232      71.450 -21.879 -55.897  1.00 85.75           H  
ATOM   3638  C   GLN A 232      71.347 -22.257 -57.980  1.00 85.75           C  
ATOM   3639  CB  GLN A 232      70.749 -23.892 -56.146  1.00 85.75           C  
ATOM   3640  HB2 GLN A 232      71.670 -24.371 -56.478  1.00 85.75           H  
ATOM   3641  HB3 GLN A 232      69.911 -24.396 -56.627  1.00 85.75           H  
ATOM   3642  O   GLN A 232      72.454 -21.753 -58.132  1.00 85.75           O  
ATOM   3643  CG  GLN A 232      70.651 -24.049 -54.623  1.00 85.75           C  
ATOM   3644  HG2 GLN A 232      71.550 -23.634 -54.167  1.00 85.75           H  
ATOM   3645  HG3 GLN A 232      69.797 -23.487 -54.244  1.00 85.75           H  
ATOM   3646  CD  GLN A 232      70.512 -25.502 -54.176  1.00 85.75           C  
ATOM   3647  NE2 GLN A 232      70.327 -25.740 -52.896  1.00 85.75           N  
ATOM   3648 HE21 GLN A 232      70.147 -24.971 -52.267  1.00 85.75           H  
ATOM   3649 HE22 GLN A 232      70.128 -26.707 -52.680  1.00 85.75           H  
ATOM   3650  OE1 GLN A 232      70.569 -26.456 -54.930  1.00 85.75           O  
ATOM   3651  N   MET A 233      70.568 -22.566 -59.019  1.00 88.95           N  
ATOM   3652  H   MET A 233      69.683 -23.012 -58.825  1.00 88.95           H  
ATOM   3653  CA  MET A 233      70.936 -22.366 -60.426  1.00 88.95           C  
ATOM   3654  HA  MET A 233      71.811 -22.976 -60.652  1.00 88.95           H  
ATOM   3655  C   MET A 233      71.304 -20.909 -60.744  1.00 88.95           C  
ATOM   3656  CB  MET A 233      69.756 -22.807 -61.313  1.00 88.95           C  
ATOM   3657  HB2 MET A 233      68.844 -22.879 -60.720  1.00 88.95           H  
ATOM   3658  HB3 MET A 233      69.558 -22.053 -62.076  1.00 88.95           H  
ATOM   3659  O   MET A 233      72.284 -20.643 -61.442  1.00 88.95           O  
ATOM   3660  CG  MET A 233      70.001 -24.155 -61.991  1.00 88.95           C  
ATOM   3661  HG2 MET A 233      70.423 -24.847 -61.263  1.00 88.95           H  
ATOM   3662  HG3 MET A 233      69.040 -24.558 -62.313  1.00 88.95           H  
ATOM   3663  SD  MET A 233      71.091 -24.072 -63.441  1.00 88.95           S  
ATOM   3664  CE  MET A 233      70.062 -23.102 -64.577  1.00 88.95           C  
ATOM   3665  HE1 MET A 233      69.072 -23.554 -64.649  1.00 88.95           H  
ATOM   3666  HE2 MET A 233      70.525 -23.100 -65.563  1.00 88.95           H  
ATOM   3667  HE3 MET A 233      69.974 -22.075 -64.222  1.00 88.95           H  
ATOM   3668  N   LEU A 234      70.530 -19.948 -60.235  1.00 89.06           N  
ATOM   3669  H   LEU A 234      69.722 -20.232 -59.700  1.00 89.06           H  
ATOM   3670  CA  LEU A 234      70.800 -18.517 -60.386  1.00 89.06           C  
ATOM   3671  HA  LEU A 234      71.000 -18.305 -61.436  1.00 89.06           H  
ATOM   3672  C   LEU A 234      72.054 -18.088 -59.623  1.00 89.06           C  
ATOM   3673  CB  LEU A 234      69.571 -17.710 -59.921  1.00 89.06           C  
ATOM   3674  HB2 LEU A 234      69.915 -16.824 -59.386  1.00 89.06           H  
ATOM   3675  HB3 LEU A 234      69.002 -18.292 -59.196  1.00 89.06           H  
ATOM   3676  O   LEU A 234      72.880 -17.359 -60.174  1.00 89.06           O  
ATOM   3677  CG  LEU A 234      68.664 -17.268 -61.088  1.00 89.06           C  
ATOM   3678  HG  LEU A 234      69.012 -17.702 -62.025  1.00 89.06           H  
ATOM   3679  CD1 LEU A 234      67.216 -17.707 -60.882  1.00 89.06           C  
ATOM   3680 HD11 LEU A 234      67.167 -18.795 -60.860  1.00 89.06           H  
ATOM   3681 HD12 LEU A 234      66.596 -17.351 -61.705  1.00 89.06           H  
ATOM   3682 HD13 LEU A 234      66.831 -17.313 -59.942  1.00 89.06           H  
ATOM   3683  CD2 LEU A 234      68.688 -15.744 -61.230  1.00 89.06           C  
ATOM   3684 HD21 LEU A 234      69.712 -15.407 -61.394  1.00 89.06           H  
ATOM   3685 HD22 LEU A 234      68.075 -15.444 -62.080  1.00 89.06           H  
ATOM   3686 HD23 LEU A 234      68.295 -15.279 -60.326  1.00 89.06           H  
ATOM   3687  N   GLU A 235      72.218 -18.542 -58.381  1.00 92.92           N  
ATOM   3688  H   GLU A 235      71.502 -19.133 -57.983  1.00 92.92           H  
ATOM   3689  CA  GLU A 235      73.412 -18.273 -57.579  1.00 92.92           C  
ATOM   3690  HA  GLU A 235      73.558 -17.195 -57.511  1.00 92.92           H  
ATOM   3691  C   GLU A 235      74.672 -18.850 -58.236  1.00 92.92           C  
ATOM   3692  CB  GLU A 235      73.242 -18.833 -56.156  1.00 92.92           C  
ATOM   3693  HB2 GLU A 235      74.227 -18.883 -55.690  1.00 92.92           H  
ATOM   3694  HB3 GLU A 235      72.836 -19.843 -56.204  1.00 92.92           H  
ATOM   3695  O   GLU A 235      75.713 -18.192 -58.253  1.00 92.92           O  
ATOM   3696  CG  GLU A 235      72.345 -17.946 -55.274  1.00 92.92           C  
ATOM   3697  HG2 GLU A 235      71.371 -17.826 -55.747  1.00 92.92           H  
ATOM   3698  HG3 GLU A 235      72.802 -16.958 -55.211  1.00 92.92           H  
ATOM   3699  CD  GLU A 235      72.154 -18.490 -53.846  1.00 92.92           C  
ATOM   3700  OE1 GLU A 235      71.341 -17.891 -53.097  1.00 92.92           O  
ATOM   3701  OE2 GLU A 235      72.848 -19.461 -53.463  1.00 92.92           O  
ATOM   3702  N   ASP A 236      74.586 -20.036 -58.832  1.00 92.19           N  
ATOM   3703  H   ASP A 236      73.736 -20.569 -58.722  1.00 92.19           H  
ATOM   3704  CA  ASP A 236      75.702 -20.678 -59.524  1.00 92.19           C  
ATOM   3705  HA  ASP A 236      76.599 -20.568 -58.915  1.00 92.19           H  
ATOM   3706  C   ASP A 236      76.018 -19.998 -60.860  1.00 92.19           C  
ATOM   3707  CB  ASP A 236      75.424 -22.179 -59.662  1.00 92.19           C  
ATOM   3708  HB2 ASP A 236      74.446 -22.328 -60.120  1.00 92.19           H  
ATOM   3709  HB3 ASP A 236      76.176 -22.612 -60.321  1.00 92.19           H  
ATOM   3710  O   ASP A 236      77.190 -19.721 -61.140  1.00 92.19           O  
ATOM   3711  CG  ASP A 236      75.493 -22.914 -58.312  1.00 92.19           C  
ATOM   3712  OD1 ASP A 236      76.077 -22.350 -57.337  1.00 92.19           O  
ATOM   3713  OD2 ASP A 236      75.009 -24.063 -58.273  1.00 92.19           O  
ATOM   3714  N   ARG A 237      75.000 -19.589 -61.637  1.00 91.23           N  
ATOM   3715  H   ARG A 237      74.065 -19.870 -61.378  1.00 91.23           H  
ATOM   3716  CA  ARG A 237      75.203 -18.709 -62.807  1.00 91.23           C  
ATOM   3717  HA  ARG A 237      75.885 -19.202 -63.499  1.00 91.23           H  
ATOM   3718  C   ARG A 237      75.881 -17.406 -62.414  1.00 91.23           C  
ATOM   3719  CB  ARG A 237      73.883 -18.376 -63.524  1.00 91.23           C  
ATOM   3720  HB2 ARG A 237      73.978 -17.400 -64.000  1.00 91.23           H  
ATOM   3721  HB3 ARG A 237      73.067 -18.318 -62.803  1.00 91.23           H  
ATOM   3722  O   ARG A 237      76.790 -16.962 -63.112  1.00 91.23           O  
ATOM   3723  CG  ARG A 237      73.547 -19.391 -64.619  1.00 91.23           C  
ATOM   3724  HG2 ARG A 237      74.410 -19.551 -65.266  1.00 91.23           H  
ATOM   3725  HG3 ARG A 237      73.299 -20.338 -64.140  1.00 91.23           H  
ATOM   3726  CD  ARG A 237      72.349 -18.938 -65.469  1.00 91.23           C  
ATOM   3727  HD2 ARG A 237      71.921 -19.832 -65.922  1.00 91.23           H  
ATOM   3728  HD3 ARG A 237      71.595 -18.496 -64.818  1.00 91.23           H  
ATOM   3729  NE  ARG A 237      72.721 -17.994 -66.549  1.00 91.23           N  
ATOM   3730  HE  ARG A 237      73.684 -17.692 -66.577  1.00 91.23           H  
ATOM   3731  NH1 ARG A 237      70.667 -17.941 -67.577  1.00 91.23           N  
ATOM   3732 HH11 ARG A 237      70.299 -18.533 -66.846  1.00 91.23           H  
ATOM   3733 HH12 ARG A 237      70.079 -17.679 -68.355  1.00 91.23           H  
ATOM   3734  NH2 ARG A 237      72.380 -16.862 -68.508  1.00 91.23           N  
ATOM   3735 HH21 ARG A 237      71.766 -16.592 -69.263  1.00 91.23           H  
ATOM   3736 HH22 ARG A 237      73.356 -16.605 -68.536  1.00 91.23           H  
ATOM   3737  CZ  ARG A 237      71.926 -17.601 -67.534  1.00 91.23           C  
ATOM   3738  N   TRP A 238      75.460 -16.790 -61.313  1.00 89.33           N  
ATOM   3739  H   TRP A 238      74.683 -17.191 -60.807  1.00 89.33           H  
ATOM   3740  CA  TRP A 238      76.046 -15.541 -60.839  1.00 89.33           C  
ATOM   3741  HA  TRP A 238      76.010 -14.806 -61.643  1.00 89.33           H  
ATOM   3742  C   TRP A 238      77.516 -15.718 -60.448  1.00 89.33           C  
ATOM   3743  CB  TRP A 238      75.224 -15.003 -59.667  1.00 89.33           C  
ATOM   3744  HB2 TRP A 238      74.179 -14.941 -59.970  1.00 89.33           H  
ATOM   3745  HB3 TRP A 238      75.282 -15.695 -58.827  1.00 89.33           H  
ATOM   3746  O   TRP A 238      78.356 -14.894 -60.812  1.00 89.33           O  
ATOM   3747  CG  TRP A 238      75.657 -13.650 -59.206  1.00 89.33           C  
ATOM   3748  CD1 TRP A 238      76.727 -13.385 -58.422  1.00 89.33           C  
ATOM   3749  HD1 TRP A 238      77.390 -14.139 -58.024  1.00 89.33           H  
ATOM   3750  CD2 TRP A 238      75.054 -12.360 -59.517  1.00 89.33           C  
ATOM   3751  CE2 TRP A 238      75.826 -11.341 -58.884  1.00 89.33           C  
ATOM   3752  CE3 TRP A 238      73.930 -11.949 -60.264  1.00 89.33           C  
ATOM   3753  HE3 TRP A 238      73.317 -12.693 -60.750  1.00 89.33           H  
ATOM   3754  NE1 TRP A 238      76.832 -12.021 -58.232  1.00 89.33           N  
ATOM   3755  HE1 TRP A 238      77.537 -11.578 -57.661  1.00 89.33           H  
ATOM   3756  CH2 TRP A 238      74.375  -9.605 -59.731  1.00 89.33           C  
ATOM   3757  HH2 TRP A 238      74.103  -8.563 -59.818  1.00 89.33           H  
ATOM   3758  CZ2 TRP A 238      75.503  -9.981 -58.984  1.00 89.33           C  
ATOM   3759  HZ2 TRP A 238      76.104  -9.232 -58.489  1.00 89.33           H  
ATOM   3760  CZ3 TRP A 238      73.593 -10.586 -60.368  1.00 89.33           C  
ATOM   3761  HZ3 TRP A 238      72.725 -10.290 -60.938  1.00 89.33           H  
ATOM   3762  N   LYS A 239      77.860 -16.803 -59.742  1.00 92.26           N  
ATOM   3763  H   LYS A 239      77.126 -17.436 -59.457  1.00 92.26           H  
ATOM   3764  CA  LYS A 239      79.256 -17.135 -59.410  1.00 92.26           C  
ATOM   3765  HA  LYS A 239      79.714 -16.300 -58.880  1.00 92.26           H  
ATOM   3766  C   LYS A 239      80.093 -17.358 -60.671  1.00 92.26           C  
ATOM   3767  CB  LYS A 239      79.311 -18.385 -58.524  1.00 92.26           C  
ATOM   3768  HB2 LYS A 239      80.344 -18.726 -58.454  1.00 92.26           H  
ATOM   3769  HB3 LYS A 239      78.737 -19.169 -59.017  1.00 92.26           H  
ATOM   3770  O   LYS A 239      81.182 -16.796 -60.762  1.00 92.26           O  
ATOM   3771  CG  LYS A 239      78.782 -18.170 -57.096  1.00 92.26           C  
ATOM   3772  HG2 LYS A 239      79.484 -17.564 -56.523  1.00 92.26           H  
ATOM   3773  HG3 LYS A 239      77.827 -17.645 -57.128  1.00 92.26           H  
ATOM   3774  CD  LYS A 239      78.601 -19.540 -56.422  1.00 92.26           C  
ATOM   3775  HD2 LYS A 239      79.561 -19.912 -56.065  1.00 92.26           H  
ATOM   3776  HD3 LYS A 239      78.227 -20.242 -57.167  1.00 92.26           H  
ATOM   3777  CE  LYS A 239      77.581 -19.509 -55.281  1.00 92.26           C  
ATOM   3778  HE2 LYS A 239      78.046 -19.138 -54.367  1.00 92.26           H  
ATOM   3779  HE3 LYS A 239      76.780 -18.827 -55.567  1.00 92.26           H  
ATOM   3780  NZ  LYS A 239      76.991 -20.861 -55.085  1.00 92.26           N  
ATOM   3781  HZ1 LYS A 239      77.659 -21.549 -54.768  1.00 92.26           H  
ATOM   3782  HZ2 LYS A 239      76.634 -21.235 -55.953  1.00 92.26           H  
ATOM   3783  HZ3 LYS A 239      76.186 -20.843 -54.474  1.00 92.26           H  
ATOM   3784  N   SER A 240      79.570 -18.107 -61.646  1.00 90.85           N  
ATOM   3785  H   SER A 240      78.683 -18.556 -61.471  1.00 90.85           H  
ATOM   3786  CA  SER A 240      80.234 -18.360 -62.931  1.00 90.85           C  
ATOM   3787  HA  SER A 240      81.196 -18.836 -62.740  1.00 90.85           H  
ATOM   3788  C   SER A 240      80.503 -17.061 -63.699  1.00 90.85           C  
ATOM   3789  CB  SER A 240      79.383 -19.317 -63.771  1.00 90.85           C  
ATOM   3790  HB2 SER A 240      79.231 -20.248 -63.226  1.00 90.85           H  
ATOM   3791  HB3 SER A 240      78.411 -18.865 -63.967  1.00 90.85           H  
ATOM   3792  O   SER A 240      81.646 -16.787 -64.057  1.00 90.85           O  
ATOM   3793  OG  SER A 240      80.020 -19.588 -65.002  1.00 90.85           O  
ATOM   3794  HG  SER A 240      80.708 -20.243 -64.866  1.00 90.85           H  
ATOM   3795  N   LEU A 241      79.492 -16.197 -63.846  1.00 86.34           N  
ATOM   3796  H   LEU A 241      78.573 -16.486 -63.542  1.00 86.34           H  
ATOM   3797  CA  LEU A 241      79.632 -14.870 -64.460  1.00 86.34           C  
ATOM   3798  HA  LEU A 241      79.968 -14.985 -65.490  1.00 86.34           H  
ATOM   3799  C   LEU A 241      80.670 -14.009 -63.738  1.00 86.34           C  
ATOM   3800  CB  LEU A 241      78.266 -14.160 -64.427  1.00 86.34           C  
ATOM   3801  HB2 LEU A 241      78.414 -13.081 -64.399  1.00 86.34           H  
ATOM   3802  HB3 LEU A 241      77.747 -14.434 -63.508  1.00 86.34           H  
ATOM   3803  O   LEU A 241      81.498 -13.361 -64.374  1.00 86.34           O  
ATOM   3804  CG  LEU A 241      77.392 -14.497 -65.643  1.00 86.34           C  
ATOM   3805  HG  LEU A 241      77.504 -15.550 -65.903  1.00 86.34           H  
ATOM   3806  CD1 LEU A 241      75.920 -14.238 -65.322  1.00 86.34           C  
ATOM   3807 HD11 LEU A 241      75.308 -14.458 -66.197  1.00 86.34           H  
ATOM   3808 HD12 LEU A 241      75.779 -13.196 -65.036  1.00 86.34           H  
ATOM   3809 HD13 LEU A 241      75.608 -14.882 -64.500  1.00 86.34           H  
ATOM   3810  CD2 LEU A 241      77.782 -13.628 -66.842  1.00 86.34           C  
ATOM   3811 HD21 LEU A 241      77.650 -12.572 -66.608  1.00 86.34           H  
ATOM   3812 HD22 LEU A 241      77.163 -13.887 -67.701  1.00 86.34           H  
ATOM   3813 HD23 LEU A 241      78.823 -13.811 -67.108  1.00 86.34           H  
ATOM   3814  N   ARG A 242      80.654 -14.012 -62.402  1.00 85.99           N  
ATOM   3815  H   ARG A 242      79.929 -14.543 -61.940  1.00 85.99           H  
ATOM   3816  CA  ARG A 242      81.608 -13.247 -61.594  1.00 85.99           C  
ATOM   3817  HA  ARG A 242      81.606 -12.220 -61.958  1.00 85.99           H  
ATOM   3818  C   ARG A 242      83.039 -13.760 -61.761  1.00 85.99           C  
ATOM   3819  CB  ARG A 242      81.137 -13.268 -60.136  1.00 85.99           C  
ATOM   3820  HB2 ARG A 242      80.067 -13.064 -60.114  1.00 85.99           H  
ATOM   3821  HB3 ARG A 242      81.312 -14.255 -59.707  1.00 85.99           H  
ATOM   3822  O   ARG A 242      83.966 -12.955 -61.731  1.00 85.99           O  
ATOM   3823  CG  ARG A 242      81.835 -12.197 -59.295  1.00 85.99           C  
ATOM   3824  HG2 ARG A 242      81.667 -11.218 -59.745  1.00 85.99           H  
ATOM   3825  HG3 ARG A 242      82.905 -12.397 -59.256  1.00 85.99           H  
ATOM   3826  CD  ARG A 242      81.263 -12.211 -57.876  1.00 85.99           C  
ATOM   3827  HD2 ARG A 242      81.443 -13.193 -57.438  1.00 85.99           H  
ATOM   3828  HD3 ARG A 242      80.188 -12.041 -57.932  1.00 85.99           H  
ATOM   3829  NE  ARG A 242      81.886 -11.170 -57.039  1.00 85.99           N  
ATOM   3830  HE  ARG A 242      82.566 -10.577 -57.493  1.00 85.99           H  
ATOM   3831  NH1 ARG A 242      80.718 -11.600 -55.109  1.00 85.99           N  
ATOM   3832 HH11 ARG A 242      80.505 -11.380 -54.147  1.00 85.99           H  
ATOM   3833 HH12 ARG A 242      80.250 -12.366 -55.572  1.00 85.99           H  
ATOM   3834  NH2 ARG A 242      82.214  -9.944 -55.147  1.00 85.99           N  
ATOM   3835 HH21 ARG A 242      81.977  -9.733 -54.188  1.00 85.99           H  
ATOM   3836 HH22 ARG A 242      82.870  -9.354 -55.637  1.00 85.99           H  
ATOM   3837  CZ  ARG A 242      81.605 -10.912 -55.774  1.00 85.99           C  
ATOM   3838  N   GLN A 243      83.222 -15.065 -61.956  1.00 87.81           N  
ATOM   3839  H   GLN A 243      82.419 -15.676 -61.931  1.00 87.81           H  
ATOM   3840  CA  GLN A 243      84.524 -15.650 -62.261  1.00 87.81           C  
ATOM   3841  HA  GLN A 243      85.260 -15.204 -61.593  1.00 87.81           H  
ATOM   3842  C   GLN A 243      84.972 -15.322 -63.690  1.00 87.81           C  
ATOM   3843  CB  GLN A 243      84.489 -17.153 -61.968  1.00 87.81           C  
ATOM   3844  HB2 GLN A 243      84.182 -17.279 -60.930  1.00 87.81           H  
ATOM   3845  HB3 GLN A 243      83.767 -17.657 -62.611  1.00 87.81           H  
ATOM   3846  O   GLN A 243      86.094 -14.851 -63.865  1.00 87.81           O  
ATOM   3847  CG  GLN A 243      85.880 -17.771 -62.171  1.00 87.81           C  
ATOM   3848  HG2 GLN A 243      86.041 -17.967 -63.231  1.00 87.81           H  
ATOM   3849  HG3 GLN A 243      86.644 -17.063 -61.848  1.00 87.81           H  
ATOM   3850  CD  GLN A 243      86.107 -19.057 -61.391  1.00 87.81           C  
ATOM   3851  NE2 GLN A 243      87.301 -19.594 -61.482  1.00 87.81           N  
ATOM   3852 HE21 GLN A 243      87.929 -19.256 -62.196  1.00 87.81           H  
ATOM   3853 HE22 GLN A 243      87.437 -20.494 -61.045  1.00 87.81           H  
ATOM   3854  OE1 GLN A 243      85.257 -19.565 -60.673  1.00 87.81           O  
ATOM   3855  N   GLN A 244      84.083 -15.435 -64.681  1.00 81.29           N  
ATOM   3856  H   GLN A 244      83.182 -15.844 -64.481  1.00 81.29           H  
ATOM   3857  CA  GLN A 244      84.369 -15.022 -66.059  1.00 81.29           C  
ATOM   3858  HA  GLN A 244      85.220 -15.595 -66.428  1.00 81.29           H  
ATOM   3859  C   GLN A 244      84.754 -13.541 -66.153  1.00 81.29           C  
ATOM   3860  CB  GLN A 244      83.160 -15.284 -66.967  1.00 81.29           C  
ATOM   3861  HB2 GLN A 244      82.256 -14.875 -66.516  1.00 81.29           H  
ATOM   3862  HB3 GLN A 244      83.329 -14.766 -67.911  1.00 81.29           H  
ATOM   3863  O   GLN A 244      85.704 -13.205 -66.850  1.00 81.29           O  
ATOM   3864  CG  GLN A 244      82.954 -16.768 -67.282  1.00 81.29           C  
ATOM   3865  HG2 GLN A 244      82.596 -17.300 -66.401  1.00 81.29           H  
ATOM   3866  HG3 GLN A 244      83.905 -17.207 -67.582  1.00 81.29           H  
ATOM   3867  CD  GLN A 244      81.944 -16.942 -68.410  1.00 81.29           C  
ATOM   3868  NE2 GLN A 244      82.334 -17.533 -69.519  1.00 81.29           N  
ATOM   3869 HE21 GLN A 244      83.265 -17.917 -69.594  1.00 81.29           H  
ATOM   3870 HE22 GLN A 244      81.626 -17.644 -70.231  1.00 81.29           H  
ATOM   3871  OE1 GLN A 244      80.802 -16.517 -68.339  1.00 81.29           O  
ATOM   3872  N   LEU A 245      84.072 -12.656 -65.421  1.00 77.96           N  
ATOM   3873  H   LEU A 245      83.252 -12.982 -64.930  1.00 77.96           H  
ATOM   3874  CA  LEU A 245      84.407 -11.229 -65.357  1.00 77.96           C  
ATOM   3875  HA  LEU A 245      84.508 -10.841 -66.371  1.00 77.96           H  
ATOM   3876  C   LEU A 245      85.745 -10.958 -64.658  1.00 77.96           C  
ATOM   3877  CB  LEU A 245      83.279 -10.485 -64.621  1.00 77.96           C  
ATOM   3878  HB2 LEU A 245      83.005 -11.061 -63.737  1.00 77.96           H  
ATOM   3879  HB3 LEU A 245      83.651  -9.520 -64.277  1.00 77.96           H  
ATOM   3880  O   LEU A 245      86.385  -9.949 -64.942  1.00 77.96           O  
ATOM   3881  CG  LEU A 245      82.031 -10.239 -65.485  1.00 77.96           C  
ATOM   3882  HG  LEU A 245      81.769 -11.145 -66.032  1.00 77.96           H  
ATOM   3883  CD1 LEU A 245      80.853  -9.855 -64.588  1.00 77.96           C  
ATOM   3884 HD11 LEU A 245      80.638 -10.674 -63.902  1.00 77.96           H  
ATOM   3885 HD12 LEU A 245      81.088  -8.953 -64.024  1.00 77.96           H  
ATOM   3886 HD13 LEU A 245      79.970  -9.679 -65.203  1.00 77.96           H  
ATOM   3887  CD2 LEU A 245      82.263  -9.100 -66.483  1.00 77.96           C  
ATOM   3888 HD21 LEU A 245      82.545  -8.186 -65.959  1.00 77.96           H  
ATOM   3889 HD22 LEU A 245      81.353  -8.923 -67.055  1.00 77.96           H  
ATOM   3890 HD23 LEU A 245      83.054  -9.376 -67.181  1.00 77.96           H  
ATOM   3891  N   LYS A 246      86.170 -11.831 -63.738  1.00 78.92           N  
ATOM   3892  H   LYS A 246      85.603 -12.649 -63.562  1.00 78.92           H  
ATOM   3893  CA  LYS A 246      87.460 -11.706 -63.049  1.00 78.92           C  
ATOM   3894  HA  LYS A 246      87.650 -10.647 -62.876  1.00 78.92           H  
ATOM   3895  C   LYS A 246      88.621 -12.201 -63.915  1.00 78.92           C  
ATOM   3896  CB  LYS A 246      87.377 -12.424 -61.694  1.00 78.92           C  
ATOM   3897  HB2 LYS A 246      87.427 -13.502 -61.845  1.00 78.92           H  
ATOM   3898  HB3 LYS A 246      86.422 -12.181 -61.229  1.00 78.92           H  
ATOM   3899  O   LYS A 246      89.696 -11.616 -63.856  1.00 78.92           O  
ATOM   3900  CG  LYS A 246      88.495 -11.973 -60.746  1.00 78.92           C  
ATOM   3901  HG2 LYS A 246      88.453 -10.890 -60.634  1.00 78.92           H  
ATOM   3902  HG3 LYS A 246      89.463 -12.248 -61.164  1.00 78.92           H  
ATOM   3903  CD  LYS A 246      88.336 -12.627 -59.369  1.00 78.92           C  
ATOM   3904  HD2 LYS A 246      88.432 -13.707 -59.482  1.00 78.92           H  
ATOM   3905  HD3 LYS A 246      87.350 -12.393 -58.968  1.00 78.92           H  
ATOM   3906  CE  LYS A 246      89.422 -12.098 -58.428  1.00 78.92           C  
ATOM   3907  HE2 LYS A 246      89.287 -11.023 -58.307  1.00 78.92           H  
ATOM   3908  HE3 LYS A 246      90.389 -12.254 -58.906  1.00 78.92           H  
ATOM   3909  NZ  LYS A 246      89.391 -12.783 -57.113  1.00 78.92           N  
ATOM   3910  HZ1 LYS A 246      89.541 -13.773 -57.243  1.00 78.92           H  
ATOM   3911  HZ2 LYS A 246      88.502 -12.644 -56.655  1.00 78.92           H  
ATOM   3912  HZ3 LYS A 246      90.130 -12.433 -56.521  1.00 78.92           H  
ATOM   3913  N   GLU A 247      88.405 -13.247 -64.713  1.00 79.37           N  
ATOM   3914  H   GLU A 247      87.520 -13.727 -64.636  1.00 79.37           H  
ATOM   3915  CA  GLU A 247      89.397 -13.792 -65.654  1.00 79.37           C  
ATOM   3916  HA  GLU A 247      90.389 -13.761 -65.204  1.00 79.37           H  
ATOM   3917  C   GLU A 247      89.481 -12.982 -66.955  1.00 79.37           C  
ATOM   3918  CB  GLU A 247      89.054 -15.257 -65.969  1.00 79.37           C  
ATOM   3919  HB2 GLU A 247      88.005 -15.326 -66.260  1.00 79.37           H  
ATOM   3920  HB3 GLU A 247      89.670 -15.587 -66.805  1.00 79.37           H  
ATOM   3921  O   GLU A 247      90.562 -12.792 -67.507  1.00 79.37           O  
ATOM   3922  CG  GLU A 247      89.326 -16.178 -64.768  1.00 79.37           C  
ATOM   3923  HG2 GLU A 247      88.764 -15.814 -63.907  1.00 79.37           H  
ATOM   3924  HG3 GLU A 247      90.385 -16.118 -64.518  1.00 79.37           H  
ATOM   3925  CD  GLU A 247      88.950 -17.648 -65.016  1.00 79.37           C  
ATOM   3926  OE1 GLU A 247      88.943 -18.402 -64.010  1.00 79.37           O  
ATOM   3927  OE2 GLU A 247      88.632 -17.998 -66.175  1.00 79.37           O  
ATOM   3928  N   ARG A 248      88.347 -12.460 -67.428  1.00 65.59           N  
ATOM   3929  H   ARG A 248      87.489 -12.703 -66.954  1.00 65.59           H  
ATOM   3930  CA  ARG A 248      88.240 -11.605 -68.610  1.00 65.59           C  
ATOM   3931  HA  ARG A 248      89.239 -11.310 -68.930  1.00 65.59           H  
ATOM   3932  C   ARG A 248      87.477 -10.329 -68.246  1.00 65.59           C  
ATOM   3933  CB  ARG A 248      87.614 -12.418 -69.753  1.00 65.59           C  
ATOM   3934  HB2 ARG A 248      86.580 -12.663 -69.511  1.00 65.59           H  
ATOM   3935  HB3 ARG A 248      88.170 -13.350 -69.851  1.00 65.59           H  
ATOM   3936  O   ARG A 248      86.303 -10.195 -68.602  1.00 65.59           O  
ATOM   3937  CG  ARG A 248      87.674 -11.671 -71.092  1.00 65.59           C  
ATOM   3938  HG2 ARG A 248      87.036 -10.788 -71.053  1.00 65.59           H  
ATOM   3939  HG3 ARG A 248      88.700 -11.361 -71.295  1.00 65.59           H  
ATOM   3940  CD  ARG A 248      87.196 -12.598 -72.213  1.00 65.59           C  
ATOM   3941  HD2 ARG A 248      86.208 -12.977 -71.950  1.00 65.59           H  
ATOM   3942  HD3 ARG A 248      87.876 -13.448 -72.274  1.00 65.59           H  
ATOM   3943  NE  ARG A 248      87.099 -11.886 -73.503  1.00 65.59           N  
ATOM   3944  HE  ARG A 248      86.518 -11.060 -73.504  1.00 65.59           H  
ATOM   3945  NH1 ARG A 248      88.461 -13.239 -74.777  1.00 65.59           N  
ATOM   3946 HH11 ARG A 248      88.888 -13.463 -75.664  1.00 65.59           H  
ATOM   3947 HH12 ARG A 248      88.675 -13.788 -73.956  1.00 65.59           H  
ATOM   3948  NH2 ARG A 248      87.425 -11.507 -75.723  1.00 65.59           N  
ATOM   3949 HH21 ARG A 248      87.863 -11.750 -76.600  1.00 65.59           H  
ATOM   3950 HH22 ARG A 248      86.821 -10.699 -75.675  1.00 65.59           H  
ATOM   3951  CZ  ARG A 248      87.662 -12.216 -74.654  1.00 65.59           C  
ATOM   3952  N   PRO A 249      88.118  -9.383 -67.535  1.00 63.03           N  
ATOM   3953  CA  PRO A 249      87.550  -8.054 -67.370  1.00 63.03           C  
ATOM   3954  HA  PRO A 249      86.644  -8.132 -66.768  1.00 63.03           H  
ATOM   3955  C   PRO A 249      87.240  -7.482 -68.764  1.00 63.03           C  
ATOM   3956  CB  PRO A 249      88.586  -7.239 -66.589  1.00 63.03           C  
ATOM   3957  HB2 PRO A 249      88.647  -6.209 -66.939  1.00 63.03           H  
ATOM   3958  HB3 PRO A 249      88.333  -7.263 -65.529  1.00 63.03           H  
ATOM   3959  O   PRO A 249      88.090  -7.584 -69.657  1.00 63.03           O  
ATOM   3960  CG  PRO A 249      89.899  -7.990 -66.809  1.00 63.03           C  
ATOM   3961  HG2 PRO A 249      90.366  -7.639 -67.729  1.00 63.03           H  
ATOM   3962  HG3 PRO A 249      90.580  -7.873 -65.966  1.00 63.03           H  
ATOM   3963  CD  PRO A 249      89.465  -9.441 -66.985  1.00 63.03           C  
ATOM   3964  HD2 PRO A 249      89.433  -9.938 -66.016  1.00 63.03           H  
ATOM   3965  HD3 PRO A 249      90.166  -9.953 -67.644  1.00 63.03           H  
ATOM   3966  N   PRO A 250      86.031  -6.937 -69.002  1.00 58.44           N  
ATOM   3967  CA  PRO A 250      85.699  -6.334 -70.283  1.00 58.44           C  
ATOM   3968  HA  PRO A 250      85.722  -7.101 -71.057  1.00 58.44           H  
ATOM   3969  C   PRO A 250      86.727  -5.245 -70.580  1.00 58.44           C  
ATOM   3970  CB  PRO A 250      84.277  -5.774 -70.148  1.00 58.44           C  
ATOM   3971  HB2 PRO A 250      84.306  -4.708 -69.925  1.00 58.44           H  
ATOM   3972  HB3 PRO A 250      83.690  -5.951 -71.049  1.00 58.44           H  
ATOM   3973  O   PRO A 250      86.902  -4.326 -69.777  1.00 58.44           O  
ATOM   3974  CG  PRO A 250      83.699  -6.519 -68.946  1.00 58.44           C  
ATOM   3975  HG2 PRO A 250      82.963  -5.919 -68.412  1.00 58.44           H  
ATOM   3976  HG3 PRO A 250      83.256  -7.457 -69.281  1.00 58.44           H  
ATOM   3977  CD  PRO A 250      84.918  -6.821 -68.080  1.00 58.44           C  
ATOM   3978  HD2 PRO A 250      84.751  -7.746 -67.528  1.00 58.44           H  
ATOM   3979  HD3 PRO A 250      85.102  -5.994 -67.394  1.00 58.44           H  
ATOM   3980  N   LEU A 251      87.427  -5.369 -71.708  1.00 53.23           N  
ATOM   3981  H   LEU A 251      87.275  -6.183 -72.286  1.00 53.23           H  
ATOM   3982  CA  LEU A 251      88.321  -4.334 -72.204  1.00 53.23           C  
ATOM   3983  HA  LEU A 251      88.965  -4.014 -71.385  1.00 53.23           H  
ATOM   3984  C   LEU A 251      87.432  -3.152 -72.619  1.00 53.23           C  
ATOM   3985  CB  LEU A 251      89.200  -4.898 -73.351  1.00 53.23           C  
ATOM   3986  HB2 LEU A 251      88.774  -4.615 -74.313  1.00 53.23           H  
ATOM   3987  HB3 LEU A 251      89.192  -5.988 -73.324  1.00 53.23           H  
ATOM   3988  O   LEU A 251      86.980  -3.068 -73.757  1.00 53.23           O  
ATOM   3989  CG  LEU A 251      90.662  -4.418 -73.283  1.00 53.23           C  
ATOM   3990  HG  LEU A 251      90.703  -3.429 -72.826  1.00 53.23           H  
ATOM   3991  CD1 LEU A 251      91.502  -5.398 -72.458  1.00 53.23           C  
ATOM   3992 HD11 LEU A 251      91.528  -6.375 -72.939  1.00 53.23           H  
ATOM   3993 HD12 LEU A 251      92.519  -5.017 -72.365  1.00 53.23           H  
ATOM   3994 HD13 LEU A 251      91.074  -5.498 -71.460  1.00 53.23           H  
ATOM   3995  CD2 LEU A 251      91.282  -4.323 -74.676  1.00 53.23           C  
ATOM   3996 HD21 LEU A 251      91.252  -5.294 -75.172  1.00 53.23           H  
ATOM   3997 HD22 LEU A 251      90.729  -3.598 -75.274  1.00 53.23           H  
ATOM   3998 HD23 LEU A 251      92.316  -3.988 -74.598  1.00 53.23           H  
ATOM   3999  N   TYR A 252      87.089  -2.286 -71.667  1.00 55.95           N  
ATOM   4000  H   TYR A 252      87.349  -2.497 -70.714  1.00 55.95           H  
ATOM   4001  CA  TYR A 252      86.431  -1.019 -71.951  1.00 55.95           C  
ATOM   4002  HA  TYR A 252      85.615  -1.176 -72.657  1.00 55.95           H  
ATOM   4003  C   TYR A 252      87.462  -0.118 -72.633  1.00 55.95           C  
ATOM   4004  CB  TYR A 252      85.842  -0.394 -70.673  1.00 55.95           C  
ATOM   4005  HB2 TYR A 252      86.494  -0.605 -69.826  1.00 55.95           H  
ATOM   4006  HB3 TYR A 252      85.824   0.689 -70.794  1.00 55.95           H  
ATOM   4007  O   TYR A 252      88.142   0.678 -71.991  1.00 55.95           O  
ATOM   4008  CG  TYR A 252      84.421  -0.824 -70.352  1.00 55.95           C  
ATOM   4009  CD1 TYR A 252      83.337  -0.122 -70.918  1.00 55.95           C  
ATOM   4010  HD1 TYR A 252      83.519   0.699 -71.596  1.00 55.95           H  
ATOM   4011  CD2 TYR A 252      84.178  -1.894 -69.470  1.00 55.95           C  
ATOM   4012  HD2 TYR A 252      85.011  -2.429 -69.039  1.00 55.95           H  
ATOM   4013  CE1 TYR A 252      82.014  -0.482 -70.598  1.00 55.95           C  
ATOM   4014  HE1 TYR A 252      81.181   0.054 -71.027  1.00 55.95           H  
ATOM   4015  CE2 TYR A 252      82.854  -2.259 -69.147  1.00 55.95           C  
ATOM   4016  HE2 TYR A 252      82.672  -3.076 -68.465  1.00 55.95           H  
ATOM   4017  OH  TYR A 252      80.492  -1.888 -69.396  1.00 55.95           O  
ATOM   4018  HH  TYR A 252      80.455  -2.628 -68.786  1.00 55.95           H  
ATOM   4019  CZ  TYR A 252      81.770  -1.549 -69.710  1.00 55.95           C  
ATOM   4020  N   GLN A 253      87.591  -0.256 -73.950  1.00 45.19           N  
ATOM   4021  H   GLN A 253      87.084  -1.003 -74.401  1.00 45.19           H  
ATOM   4022  CA  GLN A 253      87.980   0.879 -74.767  1.00 45.19           C  
ATOM   4023  HA  GLN A 253      88.801   1.403 -74.278  1.00 45.19           H  
ATOM   4024  C   GLN A 253      86.740   1.770 -74.768  1.00 45.19           C  
ATOM   4025  CB  GLN A 253      88.459   0.388 -76.142  1.00 45.19           C  
ATOM   4026  HB2 GLN A 253      87.614   0.154 -76.789  1.00 45.19           H  
ATOM   4027  HB3 GLN A 253      89.023  -0.532 -75.983  1.00 45.19           H  
ATOM   4028  O   GLN A 253      85.729   1.430 -75.378  1.00 45.19           O  
ATOM   4029  CG  GLN A 253      89.394   1.392 -76.833  1.00 45.19           C  
ATOM   4030  HG2 GLN A 253      90.000   1.902 -76.083  1.00 45.19           H  
ATOM   4031  HG3 GLN A 253      88.806   2.141 -77.363  1.00 45.19           H  
ATOM   4032  CD  GLN A 253      90.337   0.699 -77.816  1.00 45.19           C  
ATOM   4033  NE2 GLN A 253      91.596   1.080 -77.862  1.00 45.19           N  
ATOM   4034 HE21 GLN A 253      92.160   0.614 -78.558  1.00 45.19           H  
ATOM   4035 HE22 GLN A 253      91.911   1.881 -77.333  1.00 45.19           H  
ATOM   4036  OE1 GLN A 253      89.988  -0.221 -78.534  1.00 45.19           O  
ATOM   4037  N   ALA A 254      86.758   2.790 -73.910  1.00 52.09           N  
ATOM   4038  H   ALA A 254      87.597   2.953 -73.372  1.00 52.09           H  
ATOM   4039  CA  ALA A 254      85.675   3.747 -73.765  1.00 52.09           C  
ATOM   4040  HA  ALA A 254      84.747   3.224 -73.533  1.00 52.09           H  
ATOM   4041  C   ALA A 254      85.500   4.471 -75.103  1.00 52.09           C  
ATOM   4042  CB  ALA A 254      86.019   4.693 -72.604  1.00 52.09           C  
ATOM   4043  HB1 ALA A 254      86.112   4.127 -71.677  1.00 52.09           H  
ATOM   4044  HB2 ALA A 254      86.955   5.213 -72.809  1.00 52.09           H  
ATOM   4045  HB3 ALA A 254      85.225   5.432 -72.495  1.00 52.09           H  
ATOM   4046  O   ALA A 254      86.187   5.451 -75.372  1.00 52.09           O  
ATOM   4047  N   ASP A 255      84.643   3.928 -75.964  1.00 44.76           N  
ATOM   4048  H   ASP A 255      84.241   3.025 -75.758  1.00 44.76           H  
ATOM   4049  CA  ASP A 255      84.191   4.618 -77.160  1.00 44.76           C  
ATOM   4050  HA  ASP A 255      85.070   4.915 -77.733  1.00 44.76           H  
ATOM   4051  C   ASP A 255      83.455   5.866 -76.672  1.00 44.76           C  
ATOM   4052  CB  ASP A 255      83.319   3.672 -78.008  1.00 44.76           C  
ATOM   4053  HB2 ASP A 255      82.280   3.743 -77.684  1.00 44.76           H  
ATOM   4054  HB3 ASP A 255      83.645   2.647 -77.836  1.00 44.76           H  
ATOM   4055  O   ASP A 255      82.589   5.771 -75.791  1.00 44.76           O  
ATOM   4056  CG  ASP A 255      83.407   3.923 -79.518  1.00 44.76           C  
ATOM   4057  OD1 ASP A 255      84.146   4.844 -79.933  1.00 44.76           O  
ATOM   4058  OD2 ASP A 255      82.760   3.142 -80.253  1.00 44.76           O  
ATOM   4059  N   GLU A 256      83.902   7.036 -77.127  1.00 44.62           N  
ATOM   4060  H   GLU A 256      84.577   7.029 -77.878  1.00 44.62           H  
ATOM   4061  CA  GLU A 256      83.431   8.320 -76.623  1.00 44.62           C  
ATOM   4062  HA  GLU A 256      83.793   8.434 -75.601  1.00 44.62           H  
ATOM   4063  C   GLU A 256      81.901   8.344 -76.593  1.00 44.62           C  
ATOM   4064  CB  GLU A 256      83.970   9.490 -77.455  1.00 44.62           C  
ATOM   4065  HB2 GLU A 256      83.768   9.323 -78.513  1.00 44.62           H  
ATOM   4066  HB3 GLU A 256      83.423  10.378 -77.138  1.00 44.62           H  
ATOM   4067  O   GLU A 256      81.227   8.018 -77.573  1.00 44.62           O  
ATOM   4068  CG  GLU A 256      85.469   9.752 -77.241  1.00 44.62           C  
ATOM   4069  HG2 GLU A 256      86.047   9.051 -77.843  1.00 44.62           H  
ATOM   4070  HG3 GLU A 256      85.708   9.574 -76.193  1.00 44.62           H  
ATOM   4071  CD  GLU A 256      85.852  11.200 -77.597  1.00 44.62           C  
ATOM   4072  OE1 GLU A 256      86.775  11.730 -76.938  1.00 44.62           O  
ATOM   4073  OE2 GLU A 256      85.211  11.787 -78.500  1.00 44.62           O  
ATOM   4074  N   ALA A 257      81.360   8.683 -75.421  1.00 51.90           N  
ATOM   4075  H   ALA A 257      81.991   8.923 -74.669  1.00 51.90           H  
ATOM   4076  CA  ALA A 257      79.933   8.734 -75.159  1.00 51.90           C  
ATOM   4077  HA  ALA A 257      79.567   7.713 -75.057  1.00 51.90           H  
ATOM   4078  C   ALA A 257      79.199   9.418 -76.319  1.00 51.90           C  
ATOM   4079  CB  ALA A 257      79.721   9.487 -73.839  1.00 51.90           C  
ATOM   4080  HB1 ALA A 257      80.111  10.501 -73.925  1.00 51.90           H  
ATOM   4081  HB2 ALA A 257      80.234   8.968 -73.030  1.00 51.90           H  
ATOM   4082  HB3 ALA A 257      78.655   9.535 -73.613  1.00 51.90           H  
ATOM   4083  O   ALA A 257      79.584  10.509 -76.734  1.00 51.90           O  
ATOM   4084  N   ALA A 258      78.147   8.763 -76.823  1.00 47.74           N  
ATOM   4085  H   ALA A 258      77.973   7.833 -76.471  1.00 47.74           H  
ATOM   4086  CA  ALA A 258      77.315   9.236 -77.923  1.00 47.74           C  
ATOM   4087  HA  ALA A 258      77.809   8.983 -78.861  1.00 47.74           H  
ATOM   4088  C   ALA A 258      77.119  10.762 -77.863  1.00 47.74           C  
ATOM   4089  CB  ALA A 258      75.973   8.493 -77.848  1.00 47.74           C  
ATOM   4090  HB1 ALA A 258      75.482   8.701 -76.897  1.00 47.74           H  
ATOM   4091  HB2 ALA A 258      75.328   8.825 -78.662  1.00 47.74           H  
ATOM   4092  HB3 ALA A 258      76.139   7.420 -77.943  1.00 47.74           H  
ATOM   4093  O   ALA A 258      76.428  11.272 -76.978  1.00 47.74           O  
ATOM   4094  N   ALA A 259      77.752  11.487 -78.790  1.00 47.28           N  
ATOM   4095  H   ALA A 259      78.431  11.024 -79.377  1.00 47.28           H  
ATOM   4096  CA  ALA A 259      77.657  12.937 -78.862  1.00 47.28           C  
ATOM   4097  HA  ALA A 259      78.093  13.355 -77.954  1.00 47.28           H  
ATOM   4098  C   ALA A 259      76.178  13.345 -78.945  1.00 47.28           C  
ATOM   4099  CB  ALA A 259      78.471  13.433 -80.065  1.00 47.28           C  
ATOM   4100  HB1 ALA A 259      78.419  14.520 -80.121  1.00 47.28           H  
ATOM   4101  HB2 ALA A 259      78.076  13.008 -80.988  1.00 47.28           H  
ATOM   4102  HB3 ALA A 259      79.514  13.139 -79.949  1.00 47.28           H  
ATOM   4103  O   ALA A 259      75.453  12.943 -79.863  1.00 47.28           O  
ATOM   4104  N   MET A 260      75.695  14.131 -77.978  1.00 53.69           N  
ATOM   4105  H   MET A 260      76.301  14.395 -77.214  1.00 53.69           H  
ATOM   4106  CA  MET A 260      74.324  14.627 -78.034  1.00 53.69           C  
ATOM   4107  HA  MET A 260      73.696  13.778 -78.306  1.00 53.69           H  
ATOM   4108  C   MET A 260      74.222  15.676 -79.146  1.00 53.69           C  
ATOM   4109  CB  MET A 260      73.820  15.111 -76.669  1.00 53.69           C  
ATOM   4110  HB2 MET A 260      74.322  14.549 -75.881  1.00 53.69           H  
ATOM   4111  HB3 MET A 260      72.756  14.884 -76.603  1.00 53.69           H  
ATOM   4112  O   MET A 260      74.949  16.665 -79.170  1.00 53.69           O  
ATOM   4113  CG  MET A 260      73.978  16.617 -76.439  1.00 53.69           C  
ATOM   4114  HG2 MET A 260      75.024  16.900 -76.555  1.00 53.69           H  
ATOM   4115  HG3 MET A 260      73.384  17.159 -77.175  1.00 53.69           H  
ATOM   4116  SD  MET A 260      73.413  17.133 -74.825  1.00 53.69           S  
ATOM   4117  CE  MET A 260      74.847  16.581 -73.865  1.00 53.69           C  
ATOM   4118  HE1 MET A 260      75.089  15.543 -74.095  1.00 53.69           H  
ATOM   4119  HE2 MET A 260      75.705  17.211 -74.100  1.00 53.69           H  
ATOM   4120  HE3 MET A 260      74.631  16.644 -72.799  1.00 53.69           H  
ATOM   4121  N   ARG A 261      73.290  15.478 -80.080  1.00 53.54           N  
ATOM   4122  H   ARG A 261      72.803  14.593 -80.052  1.00 53.54           H  
ATOM   4123  CA  ARG A 261      73.164  16.329 -81.275  1.00 53.54           C  
ATOM   4124  HA  ARG A 261      74.170  16.496 -81.661  1.00 53.54           H  
ATOM   4125  C   ARG A 261      72.597  17.728 -80.985  1.00 53.54           C  
ATOM   4126  CB  ARG A 261      72.349  15.551 -82.323  1.00 53.54           C  
ATOM   4127  HB2 ARG A 261      72.691  14.516 -82.324  1.00 53.54           H  
ATOM   4128  HB3 ARG A 261      71.296  15.560 -82.042  1.00 53.54           H  
ATOM   4129  O   ARG A 261      72.635  18.586 -81.863  1.00 53.54           O  
ATOM   4130  CG  ARG A 261      72.507  16.093 -83.752  1.00 53.54           C  
ATOM   4131  HG2 ARG A 261      72.100  17.102 -83.821  1.00 53.54           H  
ATOM   4132  HG3 ARG A 261      73.566  16.118 -84.009  1.00 53.54           H  
ATOM   4133  CD  ARG A 261      71.765  15.193 -84.748  1.00 53.54           C  
ATOM   4134  HD2 ARG A 261      70.701  15.208 -84.508  1.00 53.54           H  
ATOM   4135  HD3 ARG A 261      72.114  14.168 -84.629  1.00 53.54           H  
ATOM   4136  NE  ARG A 261      71.953  15.659 -86.138  1.00 53.54           N  
ATOM   4137  HE  ARG A 261      71.513  16.533 -86.387  1.00 53.54           H  
ATOM   4138  NH1 ARG A 261      73.378  14.000 -86.871  1.00 53.54           N  
ATOM   4139 HH11 ARG A 261      73.960  13.604 -87.595  1.00 53.54           H  
ATOM   4140 HH12 ARG A 261      73.404  13.597 -85.945  1.00 53.54           H  
ATOM   4141  NH2 ARG A 261      72.755  15.616 -88.269  1.00 53.54           N  
ATOM   4142 HH21 ARG A 261      73.342  15.187 -88.970  1.00 53.54           H  
ATOM   4143 HH22 ARG A 261      72.286  16.485 -88.482  1.00 53.54           H  
ATOM   4144  CZ  ARG A 261      72.690  15.088 -87.079  1.00 53.54           C  
ATOM   4145  N   ARG A 262      71.982  17.953 -79.816  1.00 55.95           N  
ATOM   4146  H   ARG A 262      72.044  17.233 -79.111  1.00 55.95           H  
ATOM   4147  CA  ARG A 262      71.251  19.191 -79.485  1.00 55.95           C  
ATOM   4148  HA  ARG A 262      71.699  20.027 -80.024  1.00 55.95           H  
ATOM   4149  C   ARG A 262      71.346  19.505 -77.994  1.00 55.95           C  
ATOM   4150  CB  ARG A 262      69.772  19.067 -79.907  1.00 55.95           C  
ATOM   4151  HB2 ARG A 262      69.329  18.197 -79.422  1.00 55.95           H  
ATOM   4152  HB3 ARG A 262      69.241  19.955 -79.564  1.00 55.95           H  
ATOM   4153  O   ARG A 262      70.816  18.760 -77.175  1.00 55.95           O  
ATOM   4154  CG  ARG A 262      69.593  18.948 -81.428  1.00 55.95           C  
ATOM   4155  HG2 ARG A 262      70.066  19.803 -81.911  1.00 55.95           H  
ATOM   4156  HG3 ARG A 262      70.059  18.030 -81.785  1.00 55.95           H  
ATOM   4157  CD  ARG A 262      68.117  18.897 -81.820  1.00 55.95           C  
ATOM   4158  HD2 ARG A 262      67.621  19.794 -81.448  1.00 55.95           H  
ATOM   4159  HD3 ARG A 262      67.668  18.023 -81.348  1.00 55.95           H  
ATOM   4160  NE  ARG A 262      67.970  18.826 -83.287  1.00 55.95           N  
ATOM   4161  HE  ARG A 262      68.735  19.208 -83.825  1.00 55.95           H  
ATOM   4162  NH1 ARG A 262      65.860  17.921 -83.349  1.00 55.95           N  
ATOM   4163 HH11 ARG A 262      65.838  17.927 -82.339  1.00 55.95           H  
ATOM   4164 HH12 ARG A 262      65.058  17.598 -83.871  1.00 55.95           H  
ATOM   4165  NH2 ARG A 262      66.908  18.404 -85.258  1.00 55.95           N  
ATOM   4166 HH21 ARG A 262      67.671  18.833 -85.762  1.00 55.95           H  
ATOM   4167 HH22 ARG A 262      66.089  18.092 -85.760  1.00 55.95           H  
ATOM   4168  CZ  ARG A 262      66.919  18.384 -83.954  1.00 55.95           C  
ATOM   4169  N   GLN A 263      71.976  20.624 -77.658  1.00 52.76           N  
ATOM   4170  H   GLN A 263      72.409  21.180 -78.382  1.00 52.76           H  
ATOM   4171  CA  GLN A 263      72.086  21.114 -76.289  1.00 52.76           C  
ATOM   4172  HA  GLN A 263      72.196  20.262 -75.618  1.00 52.76           H  
ATOM   4173  C   GLN A 263      70.804  21.872 -75.914  1.00 52.76           C  
ATOM   4174  CB  GLN A 263      73.371  21.954 -76.202  1.00 52.76           C  
ATOM   4175  HB2 GLN A 263      73.251  22.906 -76.719  1.00 52.76           H  
ATOM   4176  HB3 GLN A 263      74.148  21.388 -76.716  1.00 52.76           H  
ATOM   4177  O   GLN A 263      70.667  23.050 -76.218  1.00 52.76           O  
ATOM   4178  CG  GLN A 263      73.855  22.193 -74.764  1.00 52.76           C  
ATOM   4179  HG2 GLN A 263      73.261  22.979 -74.297  1.00 52.76           H  
ATOM   4180  HG3 GLN A 263      73.726  21.275 -74.190  1.00 52.76           H  
ATOM   4181  CD  GLN A 263      75.336  22.568 -74.707  1.00 52.76           C  
ATOM   4182  NE2 GLN A 263      75.977  22.457 -73.565  1.00 52.76           N  
ATOM   4183 HE21 GLN A 263      76.962  22.676 -73.584  1.00 52.76           H  
ATOM   4184 HE22 GLN A 263      75.533  22.080 -72.739  1.00 52.76           H  
ATOM   4185  OE1 GLN A 263      75.957  22.931 -75.689  1.00 52.76           O  
ATOM   4186  N   LEU A 264      69.823  21.186 -75.315  1.00 54.90           N  
ATOM   4187  H   LEU A 264      69.936  20.190 -75.190  1.00 54.90           H  
ATOM   4188  CA  LEU A 264      68.635  21.858 -74.757  1.00 54.90           C  
ATOM   4189  HA  LEU A 264      68.371  22.704 -75.391  1.00 54.90           H  
ATOM   4190  C   LEU A 264      68.915  22.469 -73.377  1.00 54.90           C  
ATOM   4191  CB  LEU A 264      67.439  20.889 -74.698  1.00 54.90           C  
ATOM   4192  HB2 LEU A 264      66.687  21.309 -74.030  1.00 54.90           H  
ATOM   4193  HB3 LEU A 264      67.772  19.946 -74.266  1.00 54.90           H  
ATOM   4194  O   LEU A 264      68.267  23.438 -72.995  1.00 54.90           O  
ATOM   4195  CG  LEU A 264      66.759  20.621 -76.053  1.00 54.90           C  
ATOM   4196  HG  LEU A 264      67.498  20.258 -76.767  1.00 54.90           H  
ATOM   4197  CD1 LEU A 264      65.686  19.545 -75.877  1.00 54.90           C  
ATOM   4198 HD11 LEU A 264      66.142  18.631 -75.496  1.00 54.90           H  
ATOM   4199 HD12 LEU A 264      64.929  19.885 -75.172  1.00 54.90           H  
ATOM   4200 HD13 LEU A 264      65.215  19.329 -76.836  1.00 54.90           H  
ATOM   4201  CD2 LEU A 264      66.077  21.867 -76.628  1.00 54.90           C  
ATOM   4202 HD21 LEU A 264      66.820  22.622 -76.882  1.00 54.90           H  
ATOM   4203 HD22 LEU A 264      65.384  22.284 -75.897  1.00 54.90           H  
ATOM   4204 HD23 LEU A 264      65.531  21.609 -77.535  1.00 54.90           H  
ATOM   4205  N   LEU A 265      69.876  21.920 -72.632  1.00 58.40           N  
ATOM   4206  H   LEU A 265      70.403  21.145 -73.011  1.00 58.40           H  
ATOM   4207  CA  LEU A 265      70.303  22.428 -71.333  1.00 58.40           C  
ATOM   4208  HA  LEU A 265      69.959  23.455 -71.217  1.00 58.40           H  
ATOM   4209  C   LEU A 265      71.834  22.455 -71.293  1.00 58.40           C  
ATOM   4210  CB  LEU A 265      69.697  21.584 -70.193  1.00 58.40           C  
ATOM   4211  HB2 LEU A 265      69.925  20.529 -70.344  1.00 58.40           H  
ATOM   4212  HB3 LEU A 265      70.197  21.889 -69.274  1.00 58.40           H  
ATOM   4213  O   LEU A 265      72.484  21.537 -71.777  1.00 58.40           O  
ATOM   4214  CG  LEU A 265      68.173  21.780 -70.005  1.00 58.40           C  
ATOM   4215  HG  LEU A 265      67.889  22.778 -70.338  1.00 58.40           H  
ATOM   4216  CD1 LEU A 265      67.334  20.739 -70.754  1.00 58.40           C  
ATOM   4217 HD11 LEU A 265      67.551  19.742 -70.371  1.00 58.40           H  
ATOM   4218 HD12 LEU A 265      67.557  20.766 -71.820  1.00 58.40           H  
ATOM   4219 HD13 LEU A 265      66.275  20.956 -70.615  1.00 58.40           H  
ATOM   4220  CD2 LEU A 265      67.803  21.664 -68.527  1.00 58.40           C  
ATOM   4221 HD21 LEU A 265      68.317  22.436 -67.954  1.00 58.40           H  
ATOM   4222 HD22 LEU A 265      68.092  20.686 -68.142  1.00 58.40           H  
ATOM   4223 HD23 LEU A 265      66.729  21.799 -68.399  1.00 58.40           H  
ATOM   4224  N   ALA A 266      72.420  23.522 -70.749  1.00 60.82           N  
ATOM   4225  H   ALA A 266      71.844  24.286 -70.427  1.00 60.82           H  
ATOM   4226  CA  ALA A 266      73.876  23.655 -70.650  1.00 60.82           C  
ATOM   4227  HA  ALA A 266      74.319  23.392 -71.611  1.00 60.82           H  
ATOM   4228  C   ALA A 266      74.492  22.715 -69.596  1.00 60.82           C  
ATOM   4229  CB  ALA A 266      74.208  25.124 -70.367  1.00 60.82           C  
ATOM   4230  HB1 ALA A 266      75.289  25.243 -70.299  1.00 60.82           H  
ATOM   4231  HB2 ALA A 266      73.838  25.751 -71.178  1.00 60.82           H  
ATOM   4232  HB3 ALA A 266      73.757  25.441 -69.426  1.00 60.82           H  
ATOM   4233  O   ALA A 266      75.659  22.360 -69.711  1.00 60.82           O  
ATOM   4234  N   HIS A 267      73.708  22.299 -68.598  1.00 66.11           N  
ATOM   4235  H   HIS A 267      72.731  22.556 -68.611  1.00 66.11           H  
ATOM   4236  CA  HIS A 267      74.170  21.493 -67.472  1.00 66.11           C  
ATOM   4237  HA  HIS A 267      75.217  21.221 -67.611  1.00 66.11           H  
ATOM   4238  C   HIS A 267      73.354  20.206 -67.380  1.00 66.11           C  
ATOM   4239  CB  HIS A 267      74.073  22.312 -66.178  1.00 66.11           C  
ATOM   4240  HB2 HIS A 267      74.333  21.665 -65.340  1.00 66.11           H  
ATOM   4241  HB3 HIS A 267      73.048  22.653 -66.032  1.00 66.11           H  
ATOM   4242  O   HIS A 267      72.172  20.233 -67.033  1.00 66.11           O  
ATOM   4243  CG  HIS A 267      74.997  23.501 -66.156  1.00 66.11           C  
ATOM   4244  CD2 HIS A 267      76.240  23.556 -65.583  1.00 66.11           C  
ATOM   4245  HD2 HIS A 267      76.737  22.753 -65.059  1.00 66.11           H  
ATOM   4246  ND1 HIS A 267      74.759  24.733 -66.724  1.00 66.11           N  
ATOM   4247  HD1 HIS A 267      73.912  25.022 -67.191  1.00 66.11           H  
ATOM   4248  CE1 HIS A 267      75.836  25.507 -66.507  1.00 66.11           C  
ATOM   4249  HE1 HIS A 267      75.946  26.532 -66.827  1.00 66.11           H  
ATOM   4250  NE2 HIS A 267      76.757  24.835 -65.806  1.00 66.11           N  
ATOM   4251  N   PHE A 268      73.990  19.078 -67.676  1.00 70.87           N  
ATOM   4252  H   PHE A 268      74.967  19.118 -67.926  1.00 70.87           H  
ATOM   4253  CA  PHE A 268      73.396  17.757 -67.510  1.00 70.87           C  
ATOM   4254  HA  PHE A 268      72.309  17.839 -67.547  1.00 70.87           H  
ATOM   4255  C   PHE A 268      73.787  17.216 -66.143  1.00 70.87           C  
ATOM   4256  CB  PHE A 268      73.831  16.843 -68.660  1.00 70.87           C  
ATOM   4257  HB2 PHE A 268      73.432  15.842 -68.497  1.00 70.87           H  
ATOM   4258  HB3 PHE A 268      74.919  16.777 -68.681  1.00 70.87           H  
ATOM   4259  O   PHE A 268      74.955  17.256 -65.779  1.00 70.87           O  
ATOM   4260  CG  PHE A 268      73.343  17.363 -69.991  1.00 70.87           C  
ATOM   4261  CD1 PHE A 268      72.027  17.093 -70.410  1.00 70.87           C  
ATOM   4262  HD1 PHE A 268      71.394  16.448 -69.819  1.00 70.87           H  
ATOM   4263  CD2 PHE A 268      74.167  18.211 -70.752  1.00 70.87           C  
ATOM   4264  HD2 PHE A 268      75.179  18.420 -70.438  1.00 70.87           H  
ATOM   4265  CE1 PHE A 268      71.525  17.688 -71.579  1.00 70.87           C  
ATOM   4266  HE1 PHE A 268      70.512  17.488 -71.897  1.00 70.87           H  
ATOM   4267  CE2 PHE A 268      73.660  18.817 -71.911  1.00 70.87           C  
ATOM   4268  HE2 PHE A 268      74.288  19.481 -72.486  1.00 70.87           H  
ATOM   4269  CZ  PHE A 268      72.336  18.567 -72.314  1.00 70.87           C  
ATOM   4270  HZ  PHE A 268      71.950  19.046 -73.201  1.00 70.87           H  
ATOM   4271  N   HIS A 269      72.817  16.714 -65.389  1.00 78.98           N  
ATOM   4272  H   HIS A 269      71.873  16.688 -65.746  1.00 78.98           H  
ATOM   4273  CA  HIS A 269      73.063  15.980 -64.153  1.00 78.98           C  
ATOM   4274  HA  HIS A 269      74.129  15.985 -63.926  1.00 78.98           H  
ATOM   4275  C   HIS A 269      72.648  14.525 -64.386  1.00 78.98           C  
ATOM   4276  CB  HIS A 269      72.353  16.649 -62.967  1.00 78.98           C  
ATOM   4277  HB2 HIS A 269      71.281  16.703 -63.158  1.00 78.98           H  
ATOM   4278  HB3 HIS A 269      72.500  16.023 -62.087  1.00 78.98           H  
ATOM   4279  O   HIS A 269      71.686  14.248 -65.107  1.00 78.98           O  
ATOM   4280  CG  HIS A 269      72.873  18.035 -62.648  1.00 78.98           C  
ATOM   4281  CD2 HIS A 269      73.522  18.427 -61.506  1.00 78.98           C  
ATOM   4282  HD2 HIS A 269      73.732  17.808 -60.646  1.00 78.98           H  
ATOM   4283  ND1 HIS A 269      72.766  19.154 -63.446  1.00 78.98           N  
ATOM   4284  HD1 HIS A 269      72.282  19.206 -64.331  1.00 78.98           H  
ATOM   4285  CE1 HIS A 269      73.353  20.179 -62.810  1.00 78.98           C  
ATOM   4286  HE1 HIS A 269      73.412  21.192 -63.181  1.00 78.98           H  
ATOM   4287  NE2 HIS A 269      73.849  19.783 -61.632  1.00 78.98           N  
ATOM   4288  N   CYS A 270      73.410  13.576 -63.849  1.00 75.78           N  
ATOM   4289  H   CYS A 270      74.220  13.863 -63.318  1.00 75.78           H  
ATOM   4290  CA  CYS A 270      73.112  12.155 -63.981  1.00 75.78           C  
ATOM   4291  HA  CYS A 270      73.057  11.894 -65.038  1.00 75.78           H  
ATOM   4292  C   CYS A 270      71.762  11.826 -63.320  1.00 75.78           C  
ATOM   4293  CB  CYS A 270      74.260  11.379 -63.325  1.00 75.78           C  
ATOM   4294  HB2 CYS A 270      74.344  11.695 -62.285  1.00 75.78           H  
ATOM   4295  HB3 CYS A 270      75.195  11.604 -63.838  1.00 75.78           H  
ATOM   4296  O   CYS A 270      71.632  11.985 -62.116  1.00 75.78           O  
ATOM   4297  SG  CYS A 270      73.927   9.594 -63.386  1.00 75.78           S  
ATOM   4298  HG  CYS A 270      74.921   9.236 -62.569  1.00 75.78           H  
ATOM   4299  N   LEU A 271      70.784  11.279 -64.052  1.00 75.38           N  
ATOM   4300  H   LEU A 271      70.914  11.224 -65.053  1.00 75.38           H  
ATOM   4301  CA  LEU A 271      69.469  10.897 -63.496  1.00 75.38           C  
ATOM   4302  HA  LEU A 271      68.964  11.792 -63.133  1.00 75.38           H  
ATOM   4303  C   LEU A 271      69.555   9.932 -62.295  1.00 75.38           C  
ATOM   4304  CB  LEU A 271      68.632  10.254 -64.618  1.00 75.38           C  
ATOM   4305  HB2 LEU A 271      67.846   9.640 -64.179  1.00 75.38           H  
ATOM   4306  HB3 LEU A 271      69.276   9.584 -65.188  1.00 75.38           H  
ATOM   4307  O   LEU A 271      68.649   9.903 -61.469  1.00 75.38           O  
ATOM   4308  CG  LEU A 271      67.980  11.286 -65.557  1.00 75.38           C  
ATOM   4309  HG  LEU A 271      68.628  12.156 -65.656  1.00 75.38           H  
ATOM   4310  CD1 LEU A 271      67.781  10.686 -66.949  1.00 75.38           C  
ATOM   4311 HD11 LEU A 271      67.312  11.423 -67.600  1.00 75.38           H  
ATOM   4312 HD12 LEU A 271      68.746  10.409 -67.372  1.00 75.38           H  
ATOM   4313 HD13 LEU A 271      67.145   9.802 -66.886  1.00 75.38           H  
ATOM   4314  CD2 LEU A 271      66.615  11.728 -65.026  1.00 75.38           C  
ATOM   4315 HD21 LEU A 271      66.191  12.486 -65.685  1.00 75.38           H  
ATOM   4316 HD22 LEU A 271      65.936  10.877 -64.965  1.00 75.38           H  
ATOM   4317 HD23 LEU A 271      66.733  12.160 -64.032  1.00 75.38           H  
ATOM   4318  N   SER A 272      70.633   9.146 -62.199  1.00 77.50           N  
ATOM   4319  H   SER A 272      71.316   9.187 -62.942  1.00 77.50           H  
ATOM   4320  CA  SER A 272      70.809   8.140 -61.145  1.00 77.50           C  
ATOM   4321  HA  SER A 272      69.828   7.787 -60.826  1.00 77.50           H  
ATOM   4322  C   SER A 272      71.531   8.653 -59.895  1.00 77.50           C  
ATOM   4323  CB  SER A 272      71.583   6.934 -61.686  1.00 77.50           C  
ATOM   4324  HB2 SER A 272      72.611   7.227 -61.895  1.00 77.50           H  
ATOM   4325  HB3 SER A 272      71.588   6.150 -60.929  1.00 77.50           H  
ATOM   4326  O   SER A 272      71.366   8.067 -58.830  1.00 77.50           O  
ATOM   4327  OG  SER A 272      70.991   6.436 -62.872  1.00 77.50           O  
ATOM   4328  HG  SER A 272      71.386   5.588 -63.087  1.00 77.50           H  
ATOM   4329  N   CYS A 273      72.376   9.682 -60.006  1.00 85.93           N  
ATOM   4330  H   CYS A 273      72.426  10.172 -60.888  1.00 85.93           H  
ATOM   4331  CA  CYS A 273      73.194  10.163 -58.879  1.00 85.93           C  
ATOM   4332  HA  CYS A 273      72.699   9.878 -57.951  1.00 85.93           H  
ATOM   4333  C   CYS A 273      73.318  11.687 -58.782  1.00 85.93           C  
ATOM   4334  CB  CYS A 273      74.568   9.469 -58.897  1.00 85.93           C  
ATOM   4335  HB2 CYS A 273      74.414   8.392 -58.837  1.00 85.93           H  
ATOM   4336  HB3 CYS A 273      75.121   9.785 -58.012  1.00 85.93           H  
ATOM   4337  O   CYS A 273      74.102  12.181 -57.980  1.00 85.93           O  
ATOM   4338  SG  CYS A 273      75.545   9.865 -60.380  1.00 85.93           S  
ATOM   4339  HG  CYS A 273      76.616   9.148 -60.030  1.00 85.93           H  
ATOM   4340  N   ASP A 274      72.588  12.410 -59.628  1.00 76.13           N  
ATOM   4341  H   ASP A 274      71.944  11.931 -60.241  1.00 76.13           H  
ATOM   4342  CA  ASP A 274      72.562  13.869 -59.760  1.00 76.13           C  
ATOM   4343  HA  ASP A 274      72.044  14.052 -60.702  1.00 76.13           H  
ATOM   4344  C   ASP A 274      73.949  14.514 -59.941  1.00 76.13           C  
ATOM   4345  CB  ASP A 274      71.693  14.467 -58.641  1.00 76.13           C  
ATOM   4346  HB2 ASP A 274      70.971  13.720 -58.312  1.00 76.13           H  
ATOM   4347  HB3 ASP A 274      72.325  14.710 -57.787  1.00 76.13           H  
ATOM   4348  O   ASP A 274      74.154  15.703 -59.726  1.00 76.13           O  
ATOM   4349  CG  ASP A 274      70.890  15.701 -59.068  1.00 76.13           C  
ATOM   4350  OD1 ASP A 274      70.653  15.867 -60.288  1.00 76.13           O  
ATOM   4351  OD2 ASP A 274      70.449  16.426 -58.151  1.00 76.13           O  
ATOM   4352  N   ARG A 275      74.948  13.721 -60.352  1.00 81.83           N  
ATOM   4353  H   ARG A 275      74.738  12.736 -60.424  1.00 81.83           H  
ATOM   4354  CA  ARG A 275      76.315  14.192 -60.579  1.00 81.83           C  
ATOM   4355  HA  ARG A 275      76.580  14.796 -59.710  1.00 81.83           H  
ATOM   4356  C   ARG A 275      76.354  15.067 -61.837  1.00 81.83           C  
ATOM   4357  CB  ARG A 275      77.270  12.993 -60.666  1.00 81.83           C  
ATOM   4358  HB2 ARG A 275      76.999  12.381 -61.526  1.00 81.83           H  
ATOM   4359  HB3 ARG A 275      77.157  12.396 -59.762  1.00 81.83           H  
ATOM   4360  O   ARG A 275      75.898  14.586 -62.879  1.00 81.83           O  
ATOM   4361  CG  ARG A 275      78.738  13.423 -60.794  1.00 81.83           C  
ATOM   4362  HG2 ARG A 275      79.006  14.054 -59.946  1.00 81.83           H  
ATOM   4363  HG3 ARG A 275      78.876  13.985 -61.717  1.00 81.83           H  
ATOM   4364  CD  ARG A 275      79.654  12.196 -60.818  1.00 81.83           C  
ATOM   4365  HD2 ARG A 275      79.541  11.655 -59.878  1.00 81.83           H  
ATOM   4366  HD3 ARG A 275      79.345  11.552 -61.641  1.00 81.83           H  
ATOM   4367  NE  ARG A 275      81.062  12.589 -61.002  1.00 81.83           N  
ATOM   4368  HE  ARG A 275      81.242  13.579 -61.093  1.00 81.83           H  
ATOM   4369  NH1 ARG A 275      81.962  10.479 -61.100  1.00 81.83           N  
ATOM   4370 HH11 ARG A 275      81.035  10.097 -60.979  1.00 81.83           H  
ATOM   4371 HH12 ARG A 275      82.763   9.878 -61.234  1.00 81.83           H  
ATOM   4372  NH2 ARG A 275      83.292  12.260 -61.323  1.00 81.83           N  
ATOM   4373 HH21 ARG A 275      84.082  11.647 -61.464  1.00 81.83           H  
ATOM   4374 HH22 ARG A 275      83.422  13.258 -61.409  1.00 81.83           H  
ATOM   4375  CZ  ARG A 275      82.096  11.777 -61.138  1.00 81.83           C  
ATOM   4376  N   PRO A 276      76.929  16.282 -61.789  1.00 76.47           N  
ATOM   4377  CA  PRO A 276      77.090  17.113 -62.976  1.00 76.47           C  
ATOM   4378  HA  PRO A 276      76.113  17.306 -63.420  1.00 76.47           H  
ATOM   4379  C   PRO A 276      77.978  16.396 -64.003  1.00 76.47           C  
ATOM   4380  CB  PRO A 276      77.673  18.442 -62.483  1.00 76.47           C  
ATOM   4381  HB2 PRO A 276      78.366  18.880 -63.200  1.00 76.47           H  
ATOM   4382  HB3 PRO A 276      76.858  19.135 -62.274  1.00 76.47           H  
ATOM   4383  O   PRO A 276      79.053  15.888 -63.676  1.00 76.47           O  
ATOM   4384  CG  PRO A 276      78.368  18.071 -61.174  1.00 76.47           C  
ATOM   4385  HG2 PRO A 276      78.413  18.916 -60.486  1.00 76.47           H  
ATOM   4386  HG3 PRO A 276      79.369  17.695 -61.387  1.00 76.47           H  
ATOM   4387  CD  PRO A 276      77.503  16.940 -60.626  1.00 76.47           C  
ATOM   4388  HD2 PRO A 276      76.699  17.352 -60.016  1.00 76.47           H  
ATOM   4389  HD3 PRO A 276      78.119  16.264 -60.033  1.00 76.47           H  
ATOM   4390  N   LEU A 277      77.487  16.308 -65.234  1.00 68.58           N  
ATOM   4391  H   LEU A 277      76.602  16.763 -65.409  1.00 68.58           H  
ATOM   4392  CA  LEU A 277      78.132  15.694 -66.386  1.00 68.58           C  
ATOM   4393  HA  LEU A 277      78.946  15.048 -66.058  1.00 68.58           H  
ATOM   4394  C   LEU A 277      78.720  16.805 -67.259  1.00 68.58           C  
ATOM   4395  CB  LEU A 277      77.100  14.856 -67.171  1.00 68.58           C  
ATOM   4396  HB2 LEU A 277      77.543  14.554 -68.120  1.00 68.58           H  
ATOM   4397  HB3 LEU A 277      76.252  15.501 -67.400  1.00 68.58           H  
ATOM   4398  O   LEU A 277      77.985  17.601 -67.845  1.00 68.58           O  
ATOM   4399  CG  LEU A 277      76.575  13.601 -66.450  1.00 68.58           C  
ATOM   4400  HG  LEU A 277      76.273  13.855 -65.434  1.00 68.58           H  
ATOM   4401  CD1 LEU A 277      75.349  13.048 -67.182  1.00 68.58           C  
ATOM   4402 HD11 LEU A 277      75.607  12.809 -68.213  1.00 68.58           H  
ATOM   4403 HD12 LEU A 277      74.991  12.151 -66.677  1.00 68.58           H  
ATOM   4404 HD13 LEU A 277      74.555  13.796 -67.173  1.00 68.58           H  
ATOM   4405  CD2 LEU A 277      77.633  12.497 -66.396  1.00 68.58           C  
ATOM   4406 HD21 LEU A 277      78.493  12.842 -65.822  1.00 68.58           H  
ATOM   4407 HD22 LEU A 277      77.955  12.237 -67.404  1.00 68.58           H  
ATOM   4408 HD23 LEU A 277      77.220  11.614 -65.908  1.00 68.58           H  
ATOM   4409  N   GLU A 278      80.046  16.835 -67.375  1.00 66.09           N  
ATOM   4410  H   GLU A 278      80.608  16.191 -66.837  1.00 66.09           H  
ATOM   4411  CA  GLU A 278      80.732  17.640 -68.384  1.00 66.09           C  
ATOM   4412  HA  GLU A 278      80.239  18.607 -68.484  1.00 66.09           H  
ATOM   4413  C   GLU A 278      80.640  16.916 -69.731  1.00 66.09           C  
ATOM   4414  CB  GLU A 278      82.193  17.900 -67.986  1.00 66.09           C  
ATOM   4415  HB2 GLU A 278      82.717  18.296 -68.856  1.00 66.09           H  
ATOM   4416  HB3 GLU A 278      82.662  16.961 -67.691  1.00 66.09           H  
ATOM   4417  O   GLU A 278      81.333  15.932 -69.979  1.00 66.09           O  
ATOM   4418  CG  GLU A 278      82.310  18.926 -66.848  1.00 66.09           C  
ATOM   4419  HG2 GLU A 278      81.760  19.823 -67.134  1.00 66.09           H  
ATOM   4420  HG3 GLU A 278      81.842  18.515 -65.953  1.00 66.09           H  
ATOM   4421  CD  GLU A 278      83.766  19.305 -66.530  1.00 66.09           C  
ATOM   4422  OE1 GLU A 278      83.948  20.346 -65.861  1.00 66.09           O  
ATOM   4423  OE2 GLU A 278      84.680  18.546 -66.924  1.00 66.09           O  
ATOM   4424  N   THR A 279      79.733  17.362 -70.598  1.00 61.02           N  
ATOM   4425  H   THR A 279      79.118  18.110 -70.311  1.00 61.02           H  
ATOM   4426  CA  THR A 279      79.593  16.825 -71.957  1.00 61.02           C  
ATOM   4427  HA  THR A 279      80.070  15.847 -72.016  1.00 61.02           H  
ATOM   4428  C   THR A 279      80.293  17.748 -72.950  1.00 61.02           C  
ATOM   4429  CB  THR A 279      78.118  16.633 -72.337  1.00 61.02           C  
ATOM   4430  HB  THR A 279      78.069  16.239 -73.352  1.00 61.02           H  
ATOM   4431  O   THR A 279      79.944  18.927 -73.037  1.00 61.02           O  
ATOM   4432  CG2 THR A 279      77.401  15.663 -71.394  1.00 61.02           C  
ATOM   4433 HG21 THR A 279      76.390  15.473 -71.756  1.00 61.02           H  
ATOM   4434 HG22 THR A 279      77.946  14.720 -71.354  1.00 61.02           H  
ATOM   4435 HG23 THR A 279      77.343  16.087 -70.392  1.00 61.02           H  
ATOM   4436  OG1 THR A 279      77.432  17.866 -72.293  1.00 61.02           O  
ATOM   4437  HG1 THR A 279      78.061  18.539 -72.560  1.00 61.02           H  
ATOM   4438  N   THR A 280      81.237  17.233 -73.737  1.00 58.15           N  
ATOM   4439  H   THR A 280      81.517  16.268 -73.628  1.00 58.15           H  
ATOM   4440  CA  THR A 280      81.870  17.959 -74.849  1.00 58.15           C  
ATOM   4441  HA  THR A 280      82.105  18.973 -74.524  1.00 58.15           H  
ATOM   4442  C   THR A 280      80.888  18.060 -76.023  1.00 58.15           C  
ATOM   4443  CB  THR A 280      83.194  17.282 -75.258  1.00 58.15           C  
ATOM   4444  HB  THR A 280      83.512  17.658 -76.230  1.00 58.15           H  
ATOM   4445  O   THR A 280      80.726  17.145 -76.826  1.00 58.15           O  
ATOM   4446  CG2 THR A 280      84.295  17.553 -74.231  1.00 58.15           C  
ATOM   4447 HG21 THR A 280      84.010  17.155 -73.257  1.00 58.15           H  
ATOM   4448 HG22 THR A 280      85.220  17.075 -74.552  1.00 58.15           H  
ATOM   4449 HG23 THR A 280      84.465  18.626 -74.145  1.00 58.15           H  
ATOM   4450  OG1 THR A 280      83.033  15.884 -75.311  1.00 58.15           O  
ATOM   4451  HG1 THR A 280      83.794  15.493 -75.746  1.00 58.15           H  
ATOM   4452  N   VAL A 281      80.147  19.168 -76.104  1.00 53.75           N  
ATOM   4453  H   VAL A 281      80.249  19.865 -75.381  1.00 53.75           H  
ATOM   4454  CA  VAL A 281      79.101  19.357 -77.122  1.00 53.75           C  
ATOM   4455  HA  VAL A 281      78.617  18.395 -77.291  1.00 53.75           H  
ATOM   4456  C   VAL A 281      79.703  19.808 -78.455  1.00 53.75           C  
ATOM   4457  CB  VAL A 281      78.002  20.325 -76.641  1.00 53.75           C  
ATOM   4458  HB  VAL A 281      78.424  21.318 -76.490  1.00 53.75           H  
ATOM   4459  O   VAL A 281      80.206  20.920 -78.587  1.00 53.75           O  
ATOM   4460  CG1 VAL A 281      76.863  20.419 -77.669  1.00 53.75           C  
ATOM   4461 HG11 VAL A 281      77.248  20.557 -78.680  1.00 53.75           H  
ATOM   4462 HG12 VAL A 281      76.246  21.291 -77.452  1.00 53.75           H  
ATOM   4463 HG13 VAL A 281      76.249  19.519 -77.639  1.00 53.75           H  
ATOM   4464  CG2 VAL A 281      77.413  19.817 -75.314  1.00 53.75           C  
ATOM   4465 HG21 VAL A 281      77.285  18.735 -75.345  1.00 53.75           H  
ATOM   4466 HG22 VAL A 281      78.080  20.079 -74.492  1.00 53.75           H  
ATOM   4467 HG23 VAL A 281      76.437  20.265 -75.133  1.00 53.75           H  
ATOM   4468  N   THR A 282      79.581  18.968 -79.480  1.00 51.24           N  
ATOM   4469  H   THR A 282      79.256  18.030 -79.294  1.00 51.24           H  
ATOM   4470  CA  THR A 282      79.846  19.300 -80.889  1.00 51.24           C  
ATOM   4471  HA  THR A 282      80.492  20.176 -80.936  1.00 51.24           H  
ATOM   4472  C   THR A 282      78.534  19.679 -81.592  1.00 51.24           C  
ATOM   4473  CB  THR A 282      80.578  18.142 -81.607  1.00 51.24           C  
ATOM   4474  HB  THR A 282      80.303  18.134 -82.662  1.00 51.24           H  
ATOM   4475  O   THR A 282      77.924  18.873 -82.290  1.00 51.24           O  
ATOM   4476  CG2 THR A 282      82.095  18.297 -81.529  1.00 51.24           C  
ATOM   4477 HG21 THR A 282      82.399  19.214 -82.034  1.00 51.24           H  
ATOM   4478 HG22 THR A 282      82.414  18.340 -80.488  1.00 51.24           H  
ATOM   4479 HG23 THR A 282      82.577  17.452 -82.021  1.00 51.24           H  
ATOM   4480  OG1 THR A 282      80.269  16.887 -81.039  1.00 51.24           O  
ATOM   4481  HG1 THR A 282      80.988  16.643 -80.451  1.00 51.24           H  
ATOM   4482  N   GLY A 283      78.043  20.912 -81.408  1.00 49.72           N  
ATOM   4483  H   GLY A 283      78.488  21.529 -80.744  1.00 49.72           H  
ATOM   4484  CA  GLY A 283      76.837  21.364 -82.119  1.00 49.72           C  
ATOM   4485  HA2 GLY A 283      76.005  20.716 -81.843  1.00 49.72           H  
ATOM   4486  HA3 GLY A 283      77.003  21.247 -83.189  1.00 49.72           H  
ATOM   4487  C   GLY A 283      76.412  22.805 -81.834  1.00 49.72           C  
ATOM   4488  O   GLY A 283      76.327  23.220 -80.686  1.00 49.72           O  
ATOM   4489  N   GLN A 284      76.139  23.562 -82.901  1.00 50.37           N  
ATOM   4490  H   GLN A 284      76.182  23.111 -83.804  1.00 50.37           H  
ATOM   4491  CA  GLN A 284      75.783  24.986 -82.896  1.00 50.37           C  
ATOM   4492  HA  GLN A 284      76.617  25.545 -82.472  1.00 50.37           H  
ATOM   4493  C   GLN A 284      74.528  25.288 -82.051  1.00 50.37           C  
ATOM   4494  CB  GLN A 284      75.576  25.440 -84.354  1.00 50.37           C  
ATOM   4495  HB2 GLN A 284      74.807  24.813 -84.806  1.00 50.37           H  
ATOM   4496  HB3 GLN A 284      75.220  26.470 -84.360  1.00 50.37           H  
ATOM   4497  O   GLN A 284      73.505  24.611 -82.162  1.00 50.37           O  
ATOM   4498  CG  GLN A 284      76.866  25.365 -85.198  1.00 50.37           C  
ATOM   4499  HG2 GLN A 284      77.324  24.380 -85.105  1.00 50.37           H  
ATOM   4500  HG3 GLN A 284      77.574  26.102 -84.819  1.00 50.37           H  
ATOM   4501  CD  GLN A 284      76.635  25.617 -86.688  1.00 50.37           C  
ATOM   4502  NE2 GLN A 284      77.645  26.033 -87.419  1.00 50.37           N  
ATOM   4503 HE21 GLN A 284      77.446  26.188 -88.397  1.00 50.37           H  
ATOM   4504 HE22 GLN A 284      78.551  26.212 -87.008  1.00 50.37           H  
ATOM   4505  OE1 GLN A 284      75.563  25.414 -87.233  1.00 50.37           O  
ATOM   4506  N   VAL A 285      74.614  26.340 -81.232  1.00 50.15           N  
ATOM   4507  H   VAL A 285      75.497  26.829 -81.202  1.00 50.15           H  
ATOM   4508  CA  VAL A 285      73.558  26.847 -80.342  1.00 50.15           C  
ATOM   4509  HA  VAL A 285      73.224  26.042 -79.687  1.00 50.15           H  
ATOM   4510  C   VAL A 285      72.368  27.348 -81.169  1.00 50.15           C  
ATOM   4511  CB  VAL A 285      74.129  27.994 -79.468  1.00 50.15           C  
ATOM   4512  HB  VAL A 285      74.461  28.804 -80.116  1.00 50.15           H  
ATOM   4513  O   VAL A 285      72.470  28.376 -81.833  1.00 50.15           O  
ATOM   4514  CG1 VAL A 285      73.092  28.559 -78.488  1.00 50.15           C  
ATOM   4515 HG11 VAL A 285      73.544  29.347 -77.885  1.00 50.15           H  
ATOM   4516 HG12 VAL A 285      72.252  28.991 -79.033  1.00 50.15           H  
ATOM   4517 HG13 VAL A 285      72.729  27.770 -77.830  1.00 50.15           H  
ATOM   4518  CG2 VAL A 285      75.343  27.532 -78.646  1.00 50.15           C  
ATOM   4519 HG21 VAL A 285      75.067  26.690 -78.011  1.00 50.15           H  
ATOM   4520 HG22 VAL A 285      75.697  28.348 -78.016  1.00 50.15           H  
ATOM   4521 HG23 VAL A 285      76.163  27.231 -79.297  1.00 50.15           H  
ATOM   4522  N   ILE A 286      71.222  26.662 -81.125  1.00 49.32           N  
ATOM   4523  H   ILE A 286      71.193  25.804 -80.592  1.00 49.32           H  
ATOM   4524  CA  ILE A 286      69.958  27.226 -81.623  1.00 49.32           C  
ATOM   4525  HA  ILE A 286      70.180  28.042 -82.311  1.00 49.32           H  
ATOM   4526  C   ILE A 286      69.220  27.823 -80.426  1.00 49.32           C  
ATOM   4527  CB  ILE A 286      69.112  26.214 -82.430  1.00 49.32           C  
ATOM   4528  HB  ILE A 286      68.833  25.387 -81.778  1.00 49.32           H  
ATOM   4529  O   ILE A 286      68.741  27.100 -79.555  1.00 49.32           O  
ATOM   4530  CG1 ILE A 286      69.932  25.659 -83.620  1.00 49.32           C  
ATOM   4531 HG12 ILE A 286      70.820  25.157 -83.234  1.00 49.32           H  
ATOM   4532 HG13 ILE A 286      70.263  26.485 -84.249  1.00 49.32           H  
ATOM   4533  CG2 ILE A 286      67.827  26.906 -82.934  1.00 49.32           C  
ATOM   4534 HG21 ILE A 286      67.257  27.315 -82.099  1.00 49.32           H  
ATOM   4535 HG22 ILE A 286      68.077  27.714 -83.621  1.00 49.32           H  
ATOM   4536 HG23 ILE A 286      67.180  26.189 -83.440  1.00 49.32           H  
ATOM   4537  CD1 ILE A 286      69.185  24.644 -84.496  1.00 49.32           C  
ATOM   4538 HD11 ILE A 286      68.387  25.135 -85.054  1.00 49.32           H  
ATOM   4539 HD12 ILE A 286      69.883  24.206 -85.209  1.00 49.32           H  
ATOM   4540 HD13 ILE A 286      68.768  23.853 -83.874  1.00 49.32           H  
ATOM   4541  N   SER A 287      69.157  29.153 -80.388  1.00 44.01           N  
ATOM   4542  H   SER A 287      69.610  29.661 -81.134  1.00 44.01           H  
ATOM   4543  CA  SER A 287      68.403  29.924 -79.399  1.00 44.01           C  
ATOM   4544  HA  SER A 287      68.706  29.618 -78.398  1.00 44.01           H  
ATOM   4545  C   SER A 287      66.902  29.669 -79.580  1.00 44.01           C  
ATOM   4546  CB  SER A 287      68.734  31.411 -79.581  1.00 44.01           C  
ATOM   4547  HB2 SER A 287      69.812  31.530 -79.687  1.00 44.01           H  
ATOM   4548  HB3 SER A 287      68.247  31.795 -80.477  1.00 44.01           H  
ATOM   4549  O   SER A 287      66.340  30.018 -80.617  1.00 44.01           O  
ATOM   4550  OG  SER A 287      68.316  32.143 -78.452  1.00 44.01           O  
ATOM   4551  HG  SER A 287      68.365  33.082 -78.648  1.00 44.01           H  
ATOM   4552  N   VAL A 288      66.248  29.034 -78.603  1.00 42.89           N  
ATOM   4553  H   VAL A 288      66.775  28.722 -77.800  1.00 42.89           H  
ATOM   4554  CA  VAL A 288      64.790  28.820 -78.607  1.00 42.89           C  
ATOM   4555  HA  VAL A 288      64.400  29.085 -79.590  1.00 42.89           H  
ATOM   4556  C   VAL A 288      64.143  29.784 -77.613  1.00 42.89           C  
ATOM   4557  CB  VAL A 288      64.392  27.342 -78.369  1.00 42.89           C  
ATOM   4558  HB  VAL A 288      64.620  27.061 -77.341  1.00 42.89           H  
ATOM   4559  O   VAL A 288      63.705  29.391 -76.537  1.00 42.89           O  
ATOM   4560  CG1 VAL A 288      62.891  27.126 -78.631  1.00 42.89           C  
ATOM   4561 HG11 VAL A 288      62.646  27.394 -79.659  1.00 42.89           H  
ATOM   4562 HG12 VAL A 288      62.297  27.735 -77.950  1.00 42.89           H  
ATOM   4563 HG13 VAL A 288      62.633  26.080 -78.459  1.00 42.89           H  
ATOM   4564  CG2 VAL A 288      65.143  26.379 -79.300  1.00 42.89           C  
ATOM   4565 HG21 VAL A 288      64.991  26.668 -80.340  1.00 42.89           H  
ATOM   4566 HG22 VAL A 288      66.210  26.404 -79.076  1.00 42.89           H  
ATOM   4567 HG23 VAL A 288      64.791  25.359 -79.146  1.00 42.89           H  
ATOM   4568  N   THR A 289      64.073  31.067 -77.964  1.00 38.09           N  
ATOM   4569  H   THR A 289      64.554  31.376 -78.796  1.00 38.09           H  
ATOM   4570  CA  THR A 289      63.012  31.948 -77.450  1.00 38.09           C  
ATOM   4571  HA  THR A 289      62.724  31.576 -76.467  1.00 38.09           H  
ATOM   4572  C   THR A 289      61.806  31.830 -78.393  1.00 38.09           C  
ATOM   4573  CB  THR A 289      63.447  33.415 -77.263  1.00 38.09           C  
ATOM   4574  HB  THR A 289      62.691  34.074 -77.688  1.00 38.09           H  
ATOM   4575  O   THR A 289      61.972  31.932 -79.610  1.00 38.09           O  
ATOM   4576  CG2 THR A 289      63.594  33.750 -75.778  1.00 38.09           C  
ATOM   4577 HG21 THR A 289      62.641  33.607 -75.269  1.00 38.09           H  
ATOM   4578 HG22 THR A 289      63.899  34.790 -75.661  1.00 38.09           H  
ATOM   4579 HG23 THR A 289      64.345  33.101 -75.327  1.00 38.09           H  
ATOM   4580  OG1 THR A 289      64.689  33.696 -77.867  1.00 38.09           O  
ATOM   4581  HG1 THR A 289      64.919  34.604 -77.657  1.00 38.09           H  
ATOM   4582  N   PRO A 290      60.593  31.549 -77.882  1.00 40.45           N  
ATOM   4583  CA  PRO A 290      59.476  31.092 -78.702  1.00 40.45           C  
ATOM   4584  HA  PRO A 290      59.820  30.344 -79.416  1.00 40.45           H  
ATOM   4585  C   PRO A 290      58.851  32.262 -79.465  1.00 40.45           C  
ATOM   4586  CB  PRO A 290      58.503  30.433 -77.718  1.00 40.45           C  
ATOM   4587  HB2 PRO A 290      57.467  30.504 -78.049  1.00 40.45           H  
ATOM   4588  HB3 PRO A 290      58.785  29.389 -77.577  1.00 40.45           H  
ATOM   4589  O   PRO A 290      58.259  33.161 -78.870  1.00 40.45           O  
ATOM   4590  CG  PRO A 290      58.739  31.199 -76.416  1.00 40.45           C  
ATOM   4591  HG2 PRO A 290      58.145  32.113 -76.411  1.00 40.45           H  
ATOM   4592  HG3 PRO A 290      58.506  30.591 -75.542  1.00 40.45           H  
ATOM   4593  CD  PRO A 290      60.223  31.553 -76.475  1.00 40.45           C  
ATOM   4594  HD2 PRO A 290      60.789  30.785 -75.948  1.00 40.45           H  
ATOM   4595  HD3 PRO A 290      60.398  32.529 -76.024  1.00 40.45           H  
ATOM   4596  N   ILE A 291      58.944  32.241 -80.794  1.00 40.86           N  
ATOM   4597  H   ILE A 291      59.495  31.519 -81.237  1.00 40.86           H  
ATOM   4598  CA  ILE A 291      58.175  33.159 -81.635  1.00 40.86           C  
ATOM   4599  HA  ILE A 291      58.158  34.133 -81.147  1.00 40.86           H  
ATOM   4600  C   ILE A 291      56.744  32.628 -81.695  1.00 40.86           C  
ATOM   4601  CB  ILE A 291      58.807  33.379 -83.023  1.00 40.86           C  
ATOM   4602  HB  ILE A 291      58.809  32.432 -83.563  1.00 40.86           H  
ATOM   4603  O   ILE A 291      56.452  31.585 -82.279  1.00 40.86           O  
ATOM   4604  CG1 ILE A 291      60.266  33.873 -82.872  1.00 40.86           C  
ATOM   4605 HG12 ILE A 291      60.274  34.849 -82.385  1.00 40.86           H  
ATOM   4606 HG13 ILE A 291      60.824  33.181 -82.241  1.00 40.86           H  
ATOM   4607  CG2 ILE A 291      57.966  34.405 -83.810  1.00 40.86           C  
ATOM   4608 HG21 ILE A 291      57.969  35.369 -83.301  1.00 40.86           H  
ATOM   4609 HG22 ILE A 291      58.366  34.532 -84.816  1.00 40.86           H  
ATOM   4610 HG23 ILE A 291      56.937  34.061 -83.914  1.00 40.86           H  
ATOM   4611  CD1 ILE A 291      61.031  33.969 -84.196  1.00 40.86           C  
ATOM   4612 HD11 ILE A 291      60.979  33.017 -84.725  1.00 40.86           H  
ATOM   4613 HD12 ILE A 291      62.075  34.202 -83.990  1.00 40.86           H  
ATOM   4614 HD13 ILE A 291      60.618  34.760 -84.821  1.00 40.86           H  
ATOM   4615  N   ILE A 292      55.863  33.361 -81.032  1.00 39.89           N  
ATOM   4616  H   ILE A 292      56.227  34.158 -80.529  1.00 39.89           H  
ATOM   4617  CA  ILE A 292      54.422  33.168 -81.019  1.00 39.89           C  
ATOM   4618  HA  ILE A 292      54.198  32.151 -80.698  1.00 39.89           H  
ATOM   4619  C   ILE A 292      53.895  33.388 -82.443  1.00 39.89           C  
ATOM   4620  CB  ILE A 292      53.799  34.174 -80.016  1.00 39.89           C  
ATOM   4621  HB  ILE A 292      54.014  35.179 -80.378  1.00 39.89           H  
ATOM   4622  O   ILE A 292      54.052  34.466 -83.012  1.00 39.89           O  
ATOM   4623  CG1 ILE A 292      54.410  34.037 -78.596  1.00 39.89           C  
ATOM   4624 HG12 ILE A 292      54.006  33.151 -78.108  1.00 39.89           H  
ATOM   4625 HG13 ILE A 292      55.492  33.916 -78.647  1.00 39.89           H  
ATOM   4626  CG2 ILE A 292      52.269  34.008 -79.951  1.00 39.89           C  
ATOM   4627 HG21 ILE A 292      51.838  34.740 -79.268  1.00 39.89           H  
ATOM   4628 HG22 ILE A 292      51.828  34.181 -80.933  1.00 39.89           H  
ATOM   4629 HG23 ILE A 292      52.012  33.006 -79.609  1.00 39.89           H  
ATOM   4630  CD1 ILE A 292      54.165  35.263 -77.708  1.00 39.89           C  
ATOM   4631 HD11 ILE A 292      53.101  35.389 -77.510  1.00 39.89           H  
ATOM   4632 HD12 ILE A 292      54.682  35.127 -76.758  1.00 39.89           H  
ATOM   4633 HD13 ILE A 292      54.554  36.158 -78.195  1.00 39.89           H  
ATOM   4634  N   SER A 293      53.207  32.393 -82.998  1.00 51.84           N  
ATOM   4635  H   SER A 293      53.221  31.490 -82.544  1.00 51.84           H  
ATOM   4636  CA  SER A 293      52.191  32.607 -84.027  1.00 51.84           C  
ATOM   4637  HA  SER A 293      51.897  33.656 -84.016  1.00 51.84           H  
ATOM   4638  C   SER A 293      50.980  31.761 -83.651  1.00 51.84           C  
ATOM   4639  CB  SER A 293      52.717  32.291 -85.429  1.00 51.84           C  
ATOM   4640  HB2 SER A 293      52.755  31.212 -85.578  1.00 51.84           H  
ATOM   4641  HB3 SER A 293      53.719  32.702 -85.545  1.00 51.84           H  
ATOM   4642  O   SER A 293      51.055  30.533 -83.585  1.00 51.84           O  
ATOM   4643  OG  SER A 293      51.861  32.885 -86.386  1.00 51.84           O  
ATOM   4644  HG  SER A 293      52.188  33.766 -86.585  1.00 51.84           H  
ATOM   4645  N   SER A 294      49.886  32.430 -83.287  1.00 38.74           N  
ATOM   4646  H   SER A 294      49.880  33.435 -83.391  1.00 38.74           H  
ATOM   4647  CA  SER A 294      48.632  31.797 -82.896  1.00 38.74           C  
ATOM   4648  HA  SER A 294      48.826  31.084 -82.095  1.00 38.74           H  
ATOM   4649  C   SER A 294      48.045  31.057 -84.096  1.00 38.74           C  
ATOM   4650  CB  SER A 294      47.647  32.857 -82.378  1.00 38.74           C  
ATOM   4651  HB2 SER A 294      46.740  32.358 -82.038  1.00 38.74           H  
ATOM   4652  HB3 SER A 294      48.089  33.386 -81.533  1.00 38.74           H  
ATOM   4653  O   SER A 294      47.564  31.691 -85.033  1.00 38.74           O  
ATOM   4654  OG  SER A 294      47.307  33.785 -83.388  1.00 38.74           O  
ATOM   4655  HG  SER A 294      47.222  33.300 -84.212  1.00 38.74           H  
ATOM   4656  N   MET A 295      48.059  29.725 -84.069  1.00 41.72           N  
ATOM   4657  H   MET A 295      48.524  29.256 -83.305  1.00 41.72           H  
ATOM   4658  CA  MET A 295      47.354  28.914 -85.060  1.00 41.72           C  
ATOM   4659  HA  MET A 295      47.047  29.592 -85.857  1.00 41.72           H  
ATOM   4660  C   MET A 295      46.082  28.310 -84.441  1.00 41.72           C  
ATOM   4661  CB  MET A 295      48.288  27.884 -85.708  1.00 41.72           C  
ATOM   4662  HB2 MET A 295      47.698  27.184 -86.300  1.00 41.72           H  
ATOM   4663  HB3 MET A 295      48.807  27.324 -84.930  1.00 41.72           H  
ATOM   4664  O   MET A 295      46.117  27.888 -83.283  1.00 41.72           O  
ATOM   4665  CG  MET A 295      49.317  28.566 -86.624  1.00 41.72           C  
ATOM   4666  HG2 MET A 295      50.015  27.811 -86.987  1.00 41.72           H  
ATOM   4667  HG3 MET A 295      49.890  29.279 -86.031  1.00 41.72           H  
ATOM   4668  SD  MET A 295      48.634  29.451 -88.061  1.00 41.72           S  
ATOM   4669  CE  MET A 295      48.136  28.073 -89.124  1.00 41.72           C  
ATOM   4670  HE1 MET A 295      47.367  27.479 -88.629  1.00 41.72           H  
ATOM   4671  HE2 MET A 295      47.739  28.468 -90.060  1.00 41.72           H  
ATOM   4672  HE3 MET A 295      49.002  27.447 -89.339  1.00 41.72           H  
ATOM   4673  N   PRO A 296      44.942  28.295 -85.160  1.00 48.78           N  
ATOM   4674  CA  PRO A 296      43.618  28.144 -84.556  1.00 48.78           C  
ATOM   4675  HA  PRO A 296      43.537  28.863 -83.741  1.00 48.78           H  
ATOM   4676  C   PRO A 296      43.372  26.733 -84.013  1.00 48.78           C  
ATOM   4677  CB  PRO A 296      42.602  28.524 -85.644  1.00 48.78           C  
ATOM   4678  HB2 PRO A 296      42.186  27.629 -86.105  1.00 48.78           H  
ATOM   4679  HB3 PRO A 296      41.801  29.146 -85.243  1.00 48.78           H  
ATOM   4680  O   PRO A 296      43.537  25.732 -84.715  1.00 48.78           O  
ATOM   4681  CG  PRO A 296      43.430  29.279 -86.679  1.00 48.78           C  
ATOM   4682  HG2 PRO A 296      43.519  30.326 -86.390  1.00 48.78           H  
ATOM   4683  HG3 PRO A 296      43.010  29.189 -87.681  1.00 48.78           H  
ATOM   4684  CD  PRO A 296      44.787  28.605 -86.574  1.00 48.78           C  
ATOM   4685  HD2 PRO A 296      44.780  27.675 -87.142  1.00 48.78           H  
ATOM   4686  HD3 PRO A 296      45.540  29.276 -86.987  1.00 48.78           H  
ATOM   4687  N   GLY A 297      42.936  26.652 -82.756  1.00 43.01           N  
ATOM   4688  H   GLY A 297      42.825  27.510 -82.234  1.00 43.01           H  
ATOM   4689  CA  GLY A 297      42.650  25.397 -82.072  1.00 43.01           C  
ATOM   4690  HA2 GLY A 297      43.495  24.719 -82.189  1.00 43.01           H  
ATOM   4691  HA3 GLY A 297      42.513  25.593 -81.008  1.00 43.01           H  
ATOM   4692  C   GLY A 297      41.387  24.732 -82.600  1.00 43.01           C  
ATOM   4693  O   GLY A 297      40.299  25.094 -82.182  1.00 43.01           O  
ATOM   4694  N   HIS A 298      41.515  23.742 -83.486  1.00 39.95           N  
ATOM   4695  H   HIS A 298      42.407  23.629 -83.948  1.00 39.95           H  
ATOM   4696  CA  HIS A 298      40.376  22.883 -83.835  1.00 39.95           C  
ATOM   4697  HA  HIS A 298      39.857  22.683 -82.898  1.00 39.95           H  
ATOM   4698  C   HIS A 298      40.741  21.487 -84.352  1.00 39.95           C  
ATOM   4699  CB  HIS A 298      39.373  23.641 -84.742  1.00 39.95           C  
ATOM   4700  HB2 HIS A 298      39.030  23.046 -85.588  1.00 39.95           H  
ATOM   4701  HB3 HIS A 298      39.857  24.522 -85.165  1.00 39.95           H  
ATOM   4702  O   HIS A 298      40.061  20.981 -85.232  1.00 39.95           O  
ATOM   4703  CG  HIS A 298      38.147  24.076 -83.980  1.00 39.95           C  
ATOM   4704  CD2 HIS A 298      37.753  25.368 -83.762  1.00 39.95           C  
ATOM   4705  HD2 HIS A 298      38.254  26.256 -84.119  1.00 39.95           H  
ATOM   4706  ND1 HIS A 298      37.264  23.264 -83.299  1.00 39.95           N  
ATOM   4707  HD1 HIS A 298      37.269  22.254 -83.280  1.00 39.95           H  
ATOM   4708  CE1 HIS A 298      36.367  24.053 -82.684  1.00 39.95           C  
ATOM   4709  HE1 HIS A 298      35.542  23.710 -82.077  1.00 39.95           H  
ATOM   4710  NE2 HIS A 298      36.616  25.341 -82.952  1.00 39.95           N  
ATOM   4711  N   ARG A 299      41.771  20.813 -83.819  1.00 38.93           N  
ATOM   4712  H   ARG A 299      42.347  21.286 -83.138  1.00 38.93           H  
ATOM   4713  CA  ARG A 299      41.952  19.353 -84.012  1.00 38.93           C  
ATOM   4714  HA  ARG A 299      40.970  18.882 -84.067  1.00 38.93           H  
ATOM   4715  C   ARG A 299      42.656  18.729 -82.804  1.00 38.93           C  
ATOM   4716  CB  ARG A 299      42.698  19.017 -85.335  1.00 38.93           C  
ATOM   4717  HB2 ARG A 299      42.730  17.933 -85.446  1.00 38.93           H  
ATOM   4718  HB3 ARG A 299      43.723  19.379 -85.268  1.00 38.93           H  
ATOM   4719  O   ARG A 299      43.822  18.365 -82.888  1.00 38.93           O  
ATOM   4720  CG  ARG A 299      42.067  19.618 -86.601  1.00 38.93           C  
ATOM   4721  HG2 ARG A 299      41.019  19.321 -86.642  1.00 38.93           H  
ATOM   4722  HG3 ARG A 299      42.156  20.703 -86.538  1.00 38.93           H  
ATOM   4723  CD  ARG A 299      42.686  19.196 -87.931  1.00 38.93           C  
ATOM   4724  HD2 ARG A 299      43.764  19.110 -87.799  1.00 38.93           H  
ATOM   4725  HD3 ARG A 299      42.303  18.218 -88.224  1.00 38.93           H  
ATOM   4726  NE  ARG A 299      42.426  20.203 -88.986  1.00 38.93           N  
ATOM   4727  HE  ARG A 299      43.229  20.743 -89.275  1.00 38.93           H  
ATOM   4728  NH1 ARG A 299      40.167  19.878 -89.322  1.00 38.93           N  
ATOM   4729 HH11 ARG A 299      39.303  20.146 -89.772  1.00 38.93           H  
ATOM   4730 HH12 ARG A 299      40.168  19.182 -88.590  1.00 38.93           H  
ATOM   4731  NH2 ARG A 299      41.246  21.446 -90.483  1.00 38.93           N  
ATOM   4732 HH21 ARG A 299      40.376  21.681 -90.938  1.00 38.93           H  
ATOM   4733 HH22 ARG A 299      42.084  21.958 -90.718  1.00 38.93           H  
ATOM   4734  CZ  ARG A 299      41.283  20.499 -89.587  1.00 38.93           C  
ATOM   4735  N   SER A 300      41.981  18.629 -81.658  1.00 45.29           N  
ATOM   4736  H   SER A 300      41.009  18.903 -81.625  1.00 45.29           H  
ATOM   4737  CA  SER A 300      42.448  17.695 -80.630  1.00 45.29           C  
ATOM   4738  HA  SER A 300      43.531  17.785 -80.545  1.00 45.29           H  
ATOM   4739  C   SER A 300      42.134  16.278 -81.111  1.00 45.29           C  
ATOM   4740  CB  SER A 300      41.886  18.013 -79.238  1.00 45.29           C  
ATOM   4741  HB2 SER A 300      42.254  18.992 -78.933  1.00 45.29           H  
ATOM   4742  HB3 SER A 300      42.247  17.270 -78.527  1.00 45.29           H  
ATOM   4743  O   SER A 300      41.011  15.984 -81.523  1.00 45.29           O  
ATOM   4744  OG  SER A 300      40.473  18.031 -79.219  1.00 45.29           O  
ATOM   4745  HG  SER A 300      40.176  18.540 -78.462  1.00 45.29           H  
ATOM   4746  N   VAL A 301      43.151  15.414 -81.107  1.00 43.66           N  
ATOM   4747  H   VAL A 301      44.061  15.764 -80.845  1.00 43.66           H  
ATOM   4748  CA  VAL A 301      43.054  13.969 -81.363  1.00 43.66           C  
ATOM   4749  HA  VAL A 301      42.458  13.797 -82.259  1.00 43.66           H  
ATOM   4750  C   VAL A 301      42.322  13.346 -80.173  1.00 43.66           C  
ATOM   4751  CB  VAL A 301      44.462  13.361 -81.582  1.00 43.66           C  
ATOM   4752  HB  VAL A 301      45.065  13.523 -80.689  1.00 43.66           H  
ATOM   4753  O   VAL A 301      42.917  12.710 -79.311  1.00 43.66           O  
ATOM   4754  CG1 VAL A 301      44.426  11.857 -81.885  1.00 43.66           C  
ATOM   4755 HG11 VAL A 301      43.817  11.664 -82.769  1.00 43.66           H  
ATOM   4756 HG12 VAL A 301      45.437  11.492 -82.064  1.00 43.66           H  
ATOM   4757 HG13 VAL A 301      44.020  11.297 -81.042  1.00 43.66           H  
ATOM   4758  CG2 VAL A 301      45.174  14.038 -82.763  1.00 43.66           C  
ATOM   4759 HG21 VAL A 301      46.154  13.585 -82.911  1.00 43.66           H  
ATOM   4760 HG22 VAL A 301      44.587  13.919 -83.674  1.00 43.66           H  
ATOM   4761 HG23 VAL A 301      45.323  15.100 -82.568  1.00 43.66           H  
ATOM   4762  N   ARG A 302      41.032  13.655 -80.030  1.00 49.82           N  
ATOM   4763  H   ARG A 302      40.610  14.250 -80.729  1.00 49.82           H  
ATOM   4764  CA  ARG A 302      40.197  13.159 -78.941  1.00 49.82           C  
ATOM   4765  HA  ARG A 302      40.863  12.657 -78.239  1.00 49.82           H  
ATOM   4766  C   ARG A 302      39.210  12.145 -79.520  1.00 49.82           C  
ATOM   4767  CB  ARG A 302      39.555  14.316 -78.167  1.00 49.82           C  
ATOM   4768  HB2 ARG A 302      40.295  15.106 -78.037  1.00 49.82           H  
ATOM   4769  HB3 ARG A 302      38.708  14.717 -78.723  1.00 49.82           H  
ATOM   4770  O   ARG A 302      38.547  12.475 -80.504  1.00 49.82           O  
ATOM   4771  CG  ARG A 302      39.108  13.830 -76.780  1.00 49.82           C  
ATOM   4772  HG2 ARG A 302      39.939  13.334 -76.278  1.00 49.82           H  
ATOM   4773  HG3 ARG A 302      38.292  13.117 -76.899  1.00 49.82           H  
ATOM   4774  CD  ARG A 302      38.637  14.994 -75.904  1.00 49.82           C  
ATOM   4775  HD2 ARG A 302      37.856  15.537 -76.436  1.00 49.82           H  
ATOM   4776  HD3 ARG A 302      39.473  15.675 -75.743  1.00 49.82           H  
ATOM   4777  NE  ARG A 302      38.085  14.500 -74.624  1.00 49.82           N  
ATOM   4778  HE  ARG A 302      37.306  13.862 -74.701  1.00 49.82           H  
ATOM   4779  NH1 ARG A 302      39.486  15.585 -73.147  1.00 49.82           N  
ATOM   4780 HH11 ARG A 302      40.002  15.979 -73.921  1.00 49.82           H  
ATOM   4781 HH12 ARG A 302      39.786  15.757 -72.198  1.00 49.82           H  
ATOM   4782  NH2 ARG A 302      37.870  14.263 -72.372  1.00 49.82           N  
ATOM   4783 HH21 ARG A 302      38.190  14.458 -71.434  1.00 49.82           H  
ATOM   4784 HH22 ARG A 302      37.108  13.614 -72.508  1.00 49.82           H  
ATOM   4785  CZ  ARG A 302      38.484  14.787 -73.395  1.00 49.82           C  
ATOM   4786  N   PRO A 303      39.122  10.928 -78.954  1.00 44.19           N  
ATOM   4787  CA  PRO A 303      38.335   9.848 -79.525  1.00 44.19           C  
ATOM   4788  HA  PRO A 303      38.752   9.614 -80.504  1.00 44.19           H  
ATOM   4789  C   PRO A 303      36.870  10.250 -79.664  1.00 44.19           C  
ATOM   4790  CB  PRO A 303      38.524   8.624 -78.628  1.00 44.19           C  
ATOM   4791  HB2 PRO A 303      37.709   8.550 -77.907  1.00 44.19           H  
ATOM   4792  HB3 PRO A 303      38.597   7.705 -79.210  1.00 44.19           H  
ATOM   4793  O   PRO A 303      36.176  10.606 -78.711  1.00 44.19           O  
ATOM   4794  CG  PRO A 303      39.818   8.926 -77.888  1.00 44.19           C  
ATOM   4795  HG2 PRO A 303      39.846   8.448 -76.909  1.00 44.19           H  
ATOM   4796  HG3 PRO A 303      40.666   8.606 -78.493  1.00 44.19           H  
ATOM   4797  CD  PRO A 303      39.821  10.444 -77.775  1.00 44.19           C  
ATOM   4798  HD2 PRO A 303      40.860  10.770 -77.727  1.00 44.19           H  
ATOM   4799  HD3 PRO A 303      39.280  10.747 -76.878  1.00 44.19           H  
ATOM   4800  N   TYR A 304      36.472  10.228 -80.920  1.00 40.88           N  
ATOM   4801  H   TYR A 304      37.187   9.969 -81.584  1.00 40.88           H  
ATOM   4802  CA  TYR A 304      35.150  10.365 -81.487  1.00 40.88           C  
ATOM   4803  HA  TYR A 304      34.756  11.360 -81.280  1.00 40.88           H  
ATOM   4804  C   TYR A 304      34.197   9.291 -80.915  1.00 40.88           C  
ATOM   4805  CB  TYR A 304      35.460  10.221 -82.989  1.00 40.88           C  
ATOM   4806  HB2 TYR A 304      36.073  11.070 -83.293  1.00 40.88           H  
ATOM   4807  HB3 TYR A 304      36.075   9.332 -83.131  1.00 40.88           H  
ATOM   4808  O   TYR A 304      34.599   8.139 -80.789  1.00 40.88           O  
ATOM   4809  CG  TYR A 304      34.319  10.125 -83.961  1.00 40.88           C  
ATOM   4810  CD1 TYR A 304      34.068   8.901 -84.610  1.00 40.88           C  
ATOM   4811  HD1 TYR A 304      34.652   8.026 -84.366  1.00 40.88           H  
ATOM   4812  CD2 TYR A 304      33.574  11.269 -84.288  1.00 40.88           C  
ATOM   4813  HD2 TYR A 304      33.793  12.217 -83.818  1.00 40.88           H  
ATOM   4814  CE1 TYR A 304      33.039   8.803 -85.560  1.00 40.88           C  
ATOM   4815  HE1 TYR A 304      32.837   7.855 -86.036  1.00 40.88           H  
ATOM   4816  CE2 TYR A 304      32.551  11.174 -85.245  1.00 40.88           C  
ATOM   4817  HE2 TYR A 304      31.963  12.045 -85.494  1.00 40.88           H  
ATOM   4818  OH  TYR A 304      31.286   9.853 -86.800  1.00 40.88           O  
ATOM   4819  HH  TYR A 304      31.189   8.954 -87.121  1.00 40.88           H  
ATOM   4820  CZ  TYR A 304      32.279   9.943 -85.880  1.00 40.88           C  
ATOM   4821  N   THR A 305      32.943   9.680 -80.620  1.00 42.59           N  
ATOM   4822  H   THR A 305      32.752  10.653 -80.812  1.00 42.59           H  
ATOM   4823  CA  THR A 305      31.769   8.863 -80.188  1.00 42.59           C  
ATOM   4824  HA  THR A 305      30.919   9.457 -80.523  1.00 42.59           H  
ATOM   4825  C   THR A 305      31.465   8.680 -78.680  1.00 42.59           C  
ATOM   4826  CB  THR A 305      31.573   7.552 -80.975  1.00 42.59           C  
ATOM   4827  HB  THR A 305      30.558   7.203 -80.787  1.00 42.59           H  
ATOM   4828  O   THR A 305      31.159   7.599 -78.190  1.00 42.59           O  
ATOM   4829  CG2 THR A 305      31.744   7.694 -82.483  1.00 42.59           C  
ATOM   4830 HG21 THR A 305      31.317   6.811 -82.960  1.00 42.59           H  
ATOM   4831 HG22 THR A 305      31.233   8.584 -82.851  1.00 42.59           H  
ATOM   4832 HG23 THR A 305      32.805   7.727 -82.730  1.00 42.59           H  
ATOM   4833  OG1 THR A 305      32.468   6.583 -80.521  1.00 42.59           O  
ATOM   4834  HG1 THR A 305      33.363   6.886 -80.692  1.00 42.59           H  
ATOM   4835  N   VAL A 306      31.343   9.774 -77.915  1.00 49.49           N  
ATOM   4836  H   VAL A 306      31.659  10.662 -78.277  1.00 49.49           H  
ATOM   4837  CA  VAL A 306      30.694   9.722 -76.575  1.00 49.49           C  
ATOM   4838  HA  VAL A 306      31.250   9.021 -75.953  1.00 49.49           H  
ATOM   4839  C   VAL A 306      29.246   9.203 -76.650  1.00 49.49           C  
ATOM   4840  CB  VAL A 306      30.713  11.101 -75.884  1.00 49.49           C  
ATOM   4841  HB  VAL A 306      30.138  11.806 -76.485  1.00 49.49           H  
ATOM   4842  O   VAL A 306      28.763   8.580 -75.706  1.00 49.49           O  
ATOM   4843  CG1 VAL A 306      30.118  11.070 -74.468  1.00 49.49           C  
ATOM   4844 HG11 VAL A 306      29.051  10.851 -74.506  1.00 49.49           H  
ATOM   4845 HG12 VAL A 306      30.239  12.042 -73.990  1.00 49.49           H  
ATOM   4846 HG13 VAL A 306      30.620  10.310 -73.868  1.00 49.49           H  
ATOM   4847  CG2 VAL A 306      32.148  11.630 -75.764  1.00 49.49           C  
ATOM   4848 HG21 VAL A 306      32.591  11.776 -76.749  1.00 49.49           H  
ATOM   4849 HG22 VAL A 306      32.758  10.923 -75.202  1.00 49.49           H  
ATOM   4850 HG23 VAL A 306      32.147  12.591 -75.250  1.00 49.49           H  
ATOM   4851  N   PHE A 307      28.560   9.419 -77.780  1.00 46.68           N  
ATOM   4852  H   PHE A 307      29.005   9.922 -78.534  1.00 46.68           H  
ATOM   4853  CA  PHE A 307      27.206   8.901 -77.985  1.00 46.68           C  
ATOM   4854  HA  PHE A 307      26.602   9.175 -77.119  1.00 46.68           H  
ATOM   4855  C   PHE A 307      27.175   7.371 -78.073  1.00 46.68           C  
ATOM   4856  CB  PHE A 307      26.575   9.552 -79.222  1.00 46.68           C  
ATOM   4857  HB2 PHE A 307      26.741  10.628 -79.181  1.00 46.68           H  
ATOM   4858  HB3 PHE A 307      27.064   9.173 -80.119  1.00 46.68           H  
ATOM   4859  O   PHE A 307      26.207   6.776 -77.616  1.00 46.68           O  
ATOM   4860  CG  PHE A 307      25.078   9.314 -79.317  1.00 46.68           C  
ATOM   4861  CD1 PHE A 307      24.564   8.329 -80.182  1.00 46.68           C  
ATOM   4862  HD1 PHE A 307      25.232   7.730 -80.784  1.00 46.68           H  
ATOM   4863  CD2 PHE A 307      24.196  10.070 -78.521  1.00 46.68           C  
ATOM   4864  HD2 PHE A 307      24.583  10.819 -77.846  1.00 46.68           H  
ATOM   4865  CE1 PHE A 307      23.177   8.119 -80.264  1.00 46.68           C  
ATOM   4866  HE1 PHE A 307      22.792   7.377 -80.947  1.00 46.68           H  
ATOM   4867  CE2 PHE A 307      22.809   9.849 -78.593  1.00 46.68           C  
ATOM   4868  HE2 PHE A 307      22.136  10.426 -77.978  1.00 46.68           H  
ATOM   4869  CZ  PHE A 307      22.298   8.875 -79.468  1.00 46.68           C  
ATOM   4870  HZ  PHE A 307      21.233   8.711 -79.530  1.00 46.68           H  
ATOM   4871  N   GLU A 308      28.247   6.732 -78.555  1.00 52.27           N  
ATOM   4872  H   GLU A 308      29.069   7.247 -78.837  1.00 52.27           H  
ATOM   4873  CA  GLU A 308      28.367   5.273 -78.528  1.00 52.27           C  
ATOM   4874  HA  GLU A 308      27.425   4.839 -78.865  1.00 52.27           H  
ATOM   4875  C   GLU A 308      28.598   4.785 -77.095  1.00 52.27           C  
ATOM   4876  CB  GLU A 308      29.456   4.816 -79.509  1.00 52.27           C  
ATOM   4877  HB2 GLU A 308      30.438   5.078 -79.116  1.00 52.27           H  
ATOM   4878  HB3 GLU A 308      29.294   5.342 -80.450  1.00 52.27           H  
ATOM   4879  O   GLU A 308      27.948   3.843 -76.678  1.00 52.27           O  
ATOM   4880  CG  GLU A 308      29.389   3.306 -79.787  1.00 52.27           C  
ATOM   4881  HG2 GLU A 308      29.662   2.776 -78.874  1.00 52.27           H  
ATOM   4882  HG3 GLU A 308      28.360   3.046 -80.035  1.00 52.27           H  
ATOM   4883  CD  GLU A 308      30.307   2.851 -80.936  1.00 52.27           C  
ATOM   4884  OE1 GLU A 308      30.240   1.648 -81.271  1.00 52.27           O  
ATOM   4885  OE2 GLU A 308      31.035   3.701 -81.497  1.00 52.27           O  
ATOM   4886  N   LEU A 309      29.379   5.489 -76.266  1.00 49.66           N  
ATOM   4887  H   LEU A 309      29.929   6.240 -76.659  1.00 49.66           H  
ATOM   4888  CA  LEU A 309      29.521   5.143 -74.841  1.00 49.66           C  
ATOM   4889  HA  LEU A 309      29.702   4.071 -74.770  1.00 49.66           H  
ATOM   4890  C   LEU A 309      28.258   5.412 -74.007  1.00 49.66           C  
ATOM   4891  CB  LEU A 309      30.720   5.887 -74.233  1.00 49.66           C  
ATOM   4892  HB2 LEU A 309      30.683   5.785 -73.149  1.00 49.66           H  
ATOM   4893  HB3 LEU A 309      30.629   6.947 -74.474  1.00 49.66           H  
ATOM   4894  O   LEU A 309      28.026   4.725 -73.015  1.00 49.66           O  
ATOM   4895  CG  LEU A 309      32.089   5.375 -74.711  1.00 49.66           C  
ATOM   4896  HG  LEU A 309      32.135   5.402 -75.800  1.00 49.66           H  
ATOM   4897  CD1 LEU A 309      33.174   6.298 -74.154  1.00 49.66           C  
ATOM   4898 HD11 LEU A 309      33.163   6.282 -73.064  1.00 49.66           H  
ATOM   4899 HD12 LEU A 309      34.148   5.959 -74.507  1.00 49.66           H  
ATOM   4900 HD13 LEU A 309      33.013   7.315 -74.514  1.00 49.66           H  
ATOM   4901  CD2 LEU A 309      32.379   3.953 -74.224  1.00 49.66           C  
ATOM   4902 HD21 LEU A 309      33.391   3.668 -74.513  1.00 49.66           H  
ATOM   4903 HD22 LEU A 309      32.285   3.889 -73.140  1.00 49.66           H  
ATOM   4904 HD23 LEU A 309      31.696   3.244 -74.694  1.00 49.66           H  
ATOM   4905  N   GLU A 310      27.448   6.415 -74.352  1.00 59.38           N  
ATOM   4906  H   GLU A 310      27.713   6.986 -75.142  1.00 59.38           H  
ATOM   4907  CA  GLU A 310      26.142   6.643 -73.715  1.00 59.38           C  
ATOM   4908  HA  GLU A 310      26.247   6.513 -72.638  1.00 59.38           H  
ATOM   4909  C   GLU A 310      25.113   5.609 -74.184  1.00 59.38           C  
ATOM   4910  CB  GLU A 310      25.663   8.081 -73.967  1.00 59.38           C  
ATOM   4911  HB2 GLU A 310      25.451   8.199 -75.030  1.00 59.38           H  
ATOM   4912  HB3 GLU A 310      26.463   8.776 -73.712  1.00 59.38           H  
ATOM   4913  O   GLU A 310      24.402   5.053 -73.349  1.00 59.38           O  
ATOM   4914  CG  GLU A 310      24.398   8.457 -73.169  1.00 59.38           C  
ATOM   4915  HG2 GLU A 310      24.082   9.450 -73.486  1.00 59.38           H  
ATOM   4916  HG3 GLU A 310      23.596   7.766 -73.430  1.00 59.38           H  
ATOM   4917  CD  GLU A 310      24.610   8.479 -71.646  1.00 59.38           C  
ATOM   4918  OE1 GLU A 310      23.772   7.921 -70.902  1.00 59.38           O  
ATOM   4919  OE2 GLU A 310      25.631   9.066 -71.211  1.00 59.38           O  
ATOM   4920  N   GLN A 311      25.091   5.263 -75.478  1.00 56.20           N  
ATOM   4921  H   GLN A 311      25.679   5.750 -76.140  1.00 56.20           H  
ATOM   4922  CA  GLN A 311      24.290   4.144 -75.968  1.00 56.20           C  
ATOM   4923  HA  GLN A 311      23.270   4.278 -75.606  1.00 56.20           H  
ATOM   4924  C   GLN A 311      24.765   2.815 -75.399  1.00 56.20           C  
ATOM   4925  CB  GLN A 311      24.250   4.049 -77.499  1.00 56.20           C  
ATOM   4926  HB2 GLN A 311      25.177   4.414 -77.939  1.00 56.20           H  
ATOM   4927  HB3 GLN A 311      24.149   2.998 -77.771  1.00 56.20           H  
ATOM   4928  O   GLN A 311      23.910   2.029 -75.047  1.00 56.20           O  
ATOM   4929  CG  GLN A 311      23.041   4.790 -78.081  1.00 56.20           C  
ATOM   4930  HG2 GLN A 311      22.146   4.531 -77.515  1.00 56.20           H  
ATOM   4931  HG3 GLN A 311      23.205   5.864 -77.992  1.00 56.20           H  
ATOM   4932  CD  GLN A 311      22.775   4.444 -79.544  1.00 56.20           C  
ATOM   4933  NE2 GLN A 311      21.788   5.058 -80.156  1.00 56.20           N  
ATOM   4934 HE21 GLN A 311      21.237   5.751 -79.672  1.00 56.20           H  
ATOM   4935 HE22 GLN A 311      21.634   4.774 -81.113  1.00 56.20           H  
ATOM   4936  OE1 GLN A 311      23.398   3.602 -80.165  1.00 56.20           O  
ATOM   4937  N   ILE A 312      26.060   2.560 -75.213  1.00 59.00           N  
ATOM   4938  H   ILE A 312      26.732   3.189 -75.629  1.00 59.00           H
[truncated: 355,032 more chars]
