# Supplementary material for: A glutamine-based single α-helix scaffold to target globular proteins
Source: Nat Commun. 2022 Nov 18;13:7073. doi: 10.1038/s41467-022-34793-6 (PMC9674830; doi:10.1038/s41467-022-34793-6)
Supplement: Supplementary file 7 — Supplementary Data 4 [file 41467_2022_34793_MOESM7_ESM.zip › ColabFold_p37n/p37n_no_MSAs/Q55F45.pdb]

ATOM      1  N   MET A   1     -12.064 -39.500   7.372  1.00 36.21           N  
ATOM      2  H   MET A   1     -11.084 -39.562   7.138  1.00 36.21           H  
ATOM      3  H2  MET A   1     -12.415 -40.437   7.511  1.00 36.21           H  
ATOM      4  H3  MET A   1     -12.107 -38.985   8.240  1.00 36.21           H  
ATOM      5  CA  MET A   1     -12.801 -38.780   6.305  1.00 36.21           C  
ATOM      6  HA  MET A   1     -12.560 -39.223   5.339  1.00 36.21           H  
ATOM      7  C   MET A   1     -12.381 -37.316   6.283  1.00 36.21           C  
ATOM      8  CB  MET A   1     -14.324 -38.820   6.519  1.00 36.21           C  
ATOM      9  HB2 MET A   1     -14.788 -38.093   5.854  1.00 36.21           H  
ATOM     10  HB3 MET A   1     -14.551 -38.531   7.545  1.00 36.21           H  
ATOM     11  O   MET A   1     -12.389 -36.701   7.342  1.00 36.21           O  
ATOM     12  CG  MET A   1     -14.965 -40.179   6.230  1.00 36.21           C  
ATOM     13  HG2 MET A   1     -14.528 -40.937   6.879  1.00 36.21           H  
ATOM     14  HG3 MET A   1     -14.767 -40.450   5.193  1.00 36.21           H  
ATOM     15  SD  MET A   1     -16.757 -40.148   6.495  1.00 36.21           S  
ATOM     16  CE  MET A   1     -17.217 -41.786   5.874  1.00 36.21           C  
ATOM     17  HE1 MET A   1     -16.939 -41.875   4.823  1.00 36.21           H  
ATOM     18  HE2 MET A   1     -16.707 -42.556   6.452  1.00 36.21           H  
ATOM     19  HE3 MET A   1     -18.294 -41.921   5.970  1.00 36.21           H  
ATOM     20  N   ILE A   2     -12.100 -36.757   5.098  1.00 30.30           N  
ATOM     21  H   ILE A   2     -12.079 -37.351   4.282  1.00 30.30           H  
ATOM     22  CA  ILE A   2     -11.717 -35.346   4.863  1.00 30.30           C  
ATOM     23  HA  ILE A   2     -11.295 -35.315   3.858  1.00 30.30           H  
ATOM     24  C   ILE A   2     -10.558 -34.898   5.769  1.00 30.30           C  
ATOM     25  CB  ILE A   2     -12.936 -34.382   4.828  1.00 30.30           C  
ATOM     26  HB  ILE A   2     -13.381 -34.338   5.822  1.00 30.30           H  
ATOM     27  O   ILE A   2      -9.411 -35.097   5.394  1.00 30.30           O  
ATOM     28  CG1 ILE A   2     -14.012 -34.893   3.835  1.00 30.30           C  
ATOM     29 HG12 ILE A   2     -13.571 -34.990   2.843  1.00 30.30           H  
ATOM     30 HG13 ILE A   2     -14.349 -35.881   4.152  1.00 30.30           H  
ATOM     31  CG2 ILE A   2     -12.481 -32.962   4.430  1.00 30.30           C  
ATOM     32 HG21 ILE A   2     -11.709 -32.593   5.105  1.00 30.30           H  
ATOM     33 HG22 ILE A   2     -12.090 -32.960   3.413  1.00 30.30           H  
ATOM     34 HG23 ILE A   2     -13.315 -32.263   4.497  1.00 30.30           H  
ATOM     35  CD1 ILE A   2     -15.266 -34.012   3.726  1.00 30.30           C  
ATOM     36 HD11 ILE A   2     -15.676 -33.827   4.719  1.00 30.30           H  
ATOM     37 HD12 ILE A   2     -16.014 -34.527   3.124  1.00 30.30           H  
ATOM     38 HD13 ILE A   2     -15.027 -33.064   3.243  1.00 30.30           H  
ATOM     39  N   ASN A   3     -10.839 -34.353   6.957  1.00 28.17           N  
ATOM     40  H   ASN A   3     -11.809 -34.217   7.202  1.00 28.17           H  
ATOM     41  CA  ASN A   3      -9.839 -34.003   7.969  1.00 28.17           C  
ATOM     42  HA  ASN A   3      -9.173 -33.240   7.565  1.00 28.17           H  
ATOM     43  C   ASN A   3      -8.974 -35.222   8.336  1.00 28.17           C  
ATOM     44  CB  ASN A   3     -10.570 -33.445   9.207  1.00 28.17           C  
ATOM     45  HB2 ASN A   3     -11.175 -34.228   9.664  1.00 28.17           H  
ATOM     46  HB3 ASN A   3      -9.831 -33.128   9.943  1.00 28.17           H  
ATOM     47  O   ASN A   3      -7.755 -35.187   8.178  1.00 28.17           O  
ATOM     48  CG  ASN A   3     -11.492 -32.286   8.879  1.00 28.17           C  
ATOM     49  ND2 ASN A   3     -11.078 -31.066   9.126  1.00 28.17           N  
ATOM     50 HD21 ASN A   3     -11.715 -30.317   8.896  1.00 28.17           H  
ATOM     51 HD22 ASN A   3     -10.173 -30.910   9.546  1.00 28.17           H  
ATOM     52  OD1 ASN A   3     -12.587 -32.466   8.371  1.00 28.17           O  
ATOM     53  N   SER A   4      -9.631 -36.329   8.702  1.00 29.94           N  
ATOM     54  H   SER A   4     -10.640 -36.289   8.735  1.00 29.94           H  
ATOM     55  CA  SER A   4      -9.001 -37.630   8.963  1.00 29.94           C  
ATOM     56  HA  SER A   4      -8.027 -37.455   9.418  1.00 29.94           H  
ATOM     57  C   SER A   4      -8.703 -38.363   7.657  1.00 29.94           C  
ATOM     58  CB  SER A   4      -9.805 -38.461   9.977  1.00 29.94           C  
ATOM     59  HB2 SER A   4      -9.520 -39.511   9.897  1.00 29.94           H  
ATOM     60  HB3 SER A   4      -9.543 -38.126  10.981  1.00 29.94           H  
ATOM     61  O   SER A   4      -9.372 -39.333   7.302  1.00 29.94           O  
ATOM     62  OG  SER A   4     -11.215 -38.321   9.816  1.00 29.94           O  
ATOM     63  HG  SER A   4     -11.476 -37.733  10.529  1.00 29.94           H  
ATOM     64  N   LEU A   5      -7.769 -37.781   6.908  1.00 33.33           N  
ATOM     65  H   LEU A   5      -7.418 -36.915   7.293  1.00 33.33           H  
ATOM     66  CA  LEU A   5      -6.994 -38.336   5.792  1.00 33.33           C  
ATOM     67  HA  LEU A   5      -6.827 -39.402   5.940  1.00 33.33           H  
ATOM     68  C   LEU A   5      -5.623 -37.632   5.797  1.00 33.33           C  
ATOM     69  CB  LEU A   5      -7.698 -38.084   4.439  1.00 33.33           C  
ATOM     70  HB2 LEU A   5      -7.015 -38.393   3.649  1.00 33.33           H  
ATOM     71  HB3 LEU A   5      -7.854 -37.011   4.326  1.00 33.33           H  
ATOM     72  O   LEU A   5      -4.578 -38.272   5.839  1.00 33.33           O  
ATOM     73  CG  LEU A   5      -9.043 -38.795   4.211  1.00 33.33           C  
ATOM     74  HG  LEU A   5      -9.756 -38.496   4.980  1.00 33.33           H  
ATOM     75  CD1 LEU A   5      -9.642 -38.365   2.870  1.00 33.33           C  
ATOM     76 HD11 LEU A   5     -10.601 -38.856   2.707  1.00 33.33           H  
ATOM     77 HD12 LEU A   5      -8.960 -38.640   2.065  1.00 33.33           H  
ATOM     78 HD13 LEU A   5      -9.772 -37.283   2.859  1.00 33.33           H  
ATOM     79  CD2 LEU A   5      -8.920 -40.319   4.200  1.00 33.33           C  
ATOM     80 HD21 LEU A   5      -9.886 -40.786   4.007  1.00 33.33           H  
ATOM     81 HD22 LEU A   5      -8.208 -40.628   3.434  1.00 33.33           H  
ATOM     82 HD23 LEU A   5      -8.546 -40.671   5.161  1.00 33.33           H  
ATOM     83  N   LEU A   6      -5.651 -36.296   5.891  1.00 35.14           N  
ATOM     84  H   LEU A   6      -6.557 -35.852   5.843  1.00 35.14           H  
ATOM     85  CA  LEU A   6      -4.478 -35.414   5.987  1.00 35.14           C  
ATOM     86  HA  LEU A   6      -3.878 -35.519   5.083  1.00 35.14           H  
ATOM     87  C   LEU A   6      -3.586 -35.754   7.200  1.00 35.14           C  
ATOM     88  CB  LEU A   6      -4.982 -33.960   6.116  1.00 35.14           C  
ATOM     89  HB2 LEU A   6      -5.470 -33.859   7.085  1.00 35.14           H  
ATOM     90  HB3 LEU A   6      -4.115 -33.299   6.116  1.00 35.14           H  
ATOM     91  O   LEU A   6      -2.359 -35.671   7.142  1.00 35.14           O  
ATOM     92  CG  LEU A   6      -5.972 -33.478   5.035  1.00 35.14           C  
ATOM     93  HG  LEU A   6      -6.832 -34.146   4.998  1.00 35.14           H  
ATOM     94  CD1 LEU A   6      -6.487 -32.082   5.389  1.00 35.14           C  
ATOM     95 HD11 LEU A   6      -7.211 -31.760   4.640  1.00 35.14           H  
ATOM     96 HD12 LEU A   6      -6.975 -32.112   6.364  1.00 35.14           H  
ATOM     97 HD13 LEU A   6      -5.656 -31.377   5.419  1.00 35.14           H  
ATOM     98  CD2 LEU A   6      -5.339 -33.414   3.648  1.00 35.14           C  
ATOM     99 HD21 LEU A   6      -4.458 -32.773   3.659  1.00 35.14           H  
ATOM    100 HD22 LEU A   6      -5.033 -34.414   3.340  1.00 35.14           H  
ATOM    101 HD23 LEU A   6      -6.060 -33.041   2.920  1.00 35.14           H  
ATOM    102  N   GLU A   7      -4.217 -36.158   8.307  1.00 34.02           N  
ATOM    103  H   GLU A   7      -5.227 -36.132   8.300  1.00 34.02           H  
ATOM    104  CA  GLU A   7      -3.559 -36.640   9.528  1.00 34.02           C  
ATOM    105  HA  GLU A   7      -2.905 -35.861   9.922  1.00 34.02           H  
ATOM    106  C   GLU A   7      -2.681 -37.881   9.252  1.00 34.02           C  
ATOM    107  CB  GLU A   7      -4.645 -36.957  10.582  1.00 34.02           C  
ATOM    108  HB2 GLU A   7      -4.166 -37.378  11.466  1.00 34.02           H  
ATOM    109  HB3 GLU A   7      -5.326 -37.702  10.173  1.00 34.02           H  
ATOM    110  O   GLU A   7      -1.554 -37.983   9.748  1.00 34.02           O  
ATOM    111  CG  GLU A   7      -5.453 -35.712  11.003  1.00 34.02           C  
ATOM    112  HG2 GLU A   7      -4.769 -34.989  11.445  1.00 34.02           H  
ATOM    113  HG3 GLU A   7      -5.889 -35.247  10.119  1.00 34.02           H  
ATOM    114  CD  GLU A   7      -6.587 -36.032  11.994  1.00 34.02           C  
ATOM    115  OE1 GLU A   7      -6.417 -35.734  13.196  1.00 34.02           O  
ATOM    116  OE2 GLU A   7      -7.647 -36.528  11.542  1.00 34.02           O  
ATOM    117  N   GLU A   8      -3.150 -38.791   8.397  1.00 33.87           N  
ATOM    118  H   GLU A   8      -4.028 -38.610   7.932  1.00 33.87           H  
ATOM    119  CA  GLU A   8      -2.449 -40.024   8.025  1.00 33.87           C  
ATOM    120  HA  GLU A   8      -2.039 -40.479   8.926  1.00 33.87           H  
ATOM    121  C   GLU A   8      -1.266 -39.726   7.086  1.00 33.87           C  
ATOM    122  CB  GLU A   8      -3.442 -41.027   7.399  1.00 33.87           C  
ATOM    123  HB2 GLU A   8      -3.789 -40.647   6.438  1.00 33.87           H  
ATOM    124  HB3 GLU A   8      -2.917 -41.965   7.218  1.00 33.87           H  
ATOM    125  O   GLU A   8      -0.148 -40.190   7.329  1.00 33.87           O  
ATOM    126  CG  GLU A   8      -4.663 -41.306   8.297  1.00 33.87           C  
ATOM    127  HG2 GLU A   8      -5.178 -40.372   8.521  1.00 33.87           H  
ATOM    128  HG3 GLU A   8      -4.317 -41.725   9.242  1.00 33.87           H  
ATOM    129  CD  GLU A   8      -5.664 -42.267   7.638  1.00 33.87           C  
ATOM    130  OE1 GLU A   8      -5.442 -43.495   7.735  1.00 33.87           O  
ATOM    131  OE2 GLU A   8      -6.667 -41.767   7.075  1.00 33.87           O  
ATOM    132  N   GLU A   9      -1.468 -38.866   6.078  1.00 34.97           N  
ATOM    133  H   GLU A   9      -2.407 -38.525   5.931  1.00 34.97           H  
ATOM    134  CA  GLU A   9      -0.409 -38.400   5.165  1.00 34.97           C  
ATOM    135  HA  GLU A   9      -0.015 -39.250   4.608  1.00 34.97           H  
ATOM    136  C   GLU A   9       0.765 -37.758   5.925  1.00 34.97           C  
ATOM    137  CB  GLU A   9      -0.979 -37.377   4.165  1.00 34.97           C  
ATOM    138  HB2 GLU A   9      -0.150 -36.957   3.596  1.00 34.97           H  
ATOM    139  HB3 GLU A   9      -1.459 -36.566   4.713  1.00 34.97           H  
ATOM    140  O   GLU A   9       1.931 -38.075   5.672  1.00 34.97           O  
ATOM    141  CG  GLU A   9      -1.983 -37.980   3.175  1.00 34.97           C  
ATOM    142  HG2 GLU A   9      -1.513 -38.817   2.659  1.00 34.97           H  
ATOM    143  HG3 GLU A   9      -2.848 -38.361   3.716  1.00 34.97           H  
ATOM    144  CD  GLU A   9      -2.431 -36.921   2.159  1.00 34.97           C  
ATOM    145  OE1 GLU A   9      -1.851 -36.901   1.049  1.00 34.97           O  
ATOM    146  OE2 GLU A   9      -3.334 -36.126   2.505  1.00 34.97           O  
ATOM    147  N   SER A  10       0.461 -36.909   6.917  1.00 33.47           N  
ATOM    148  H   SER A  10      -0.513 -36.674   7.047  1.00 33.47           H  
ATOM    149  CA  SER A  10       1.470 -36.237   7.750  1.00 33.47           C  
ATOM    150  HA  SER A  10       2.128 -35.673   7.089  1.00 33.47           H  
ATOM    151  C   SER A  10       2.357 -37.201   8.551  1.00 33.47           C  
ATOM    152  CB  SER A  10       0.787 -35.239   8.694  1.00 33.47           C  
ATOM    153  HB2 SER A  10       0.044 -34.661   8.144  1.00 33.47           H  
ATOM    154  HB3 SER A  10       1.547 -34.553   9.070  1.00 33.47           H  
ATOM    155  O   SER A  10       3.514 -36.892   8.841  1.00 33.47           O  
ATOM    156  OG  SER A  10       0.180 -35.855   9.815  1.00 33.47           O  
ATOM    157  HG  SER A  10      -0.464 -36.511   9.540  1.00 33.47           H  
ATOM    158  N   THR A  11       1.840 -38.393   8.866  1.00 34.43           N  
ATOM    159  H   THR A  11       0.916 -38.608   8.518  1.00 34.43           H  
ATOM    160  CA  THR A  11       2.530 -39.405   9.676  1.00 34.43           C  
ATOM    161  HA  THR A  11       3.087 -38.904  10.467  1.00 34.43           H  
ATOM    162  C   THR A  11       3.533 -40.217   8.846  1.00 34.43           C  
ATOM    163  CB  THR A  11       1.487 -40.318  10.346  1.00 34.43           C  
ATOM    164  HB  THR A  11       0.880 -40.809   9.585  1.00 34.43           H  
ATOM    165  O   THR A  11       4.556 -40.674   9.366  1.00 34.43           O  
ATOM    166  CG2 THR A  11       2.109 -41.390  11.243  1.00 34.43           C  
ATOM    167 HG21 THR A  11       2.782 -40.925  11.963  1.00 34.43           H  
ATOM    168 HG22 THR A  11       2.655 -42.114  10.637  1.00 34.43           H  
ATOM    169 HG23 THR A  11       1.317 -41.915  11.777  1.00 34.43           H  
ATOM    170  OG1 THR A  11       0.648 -39.556  11.186  1.00 34.43           O  
ATOM    171  HG1 THR A  11       0.042 -39.040  10.648  1.00 34.43           H  
ATOM    172  N   ALA A  12       3.282 -40.386   7.544  1.00 32.47           N  
ATOM    173  H   ALA A  12       2.447 -39.968   7.159  1.00 32.47           H  
ATOM    174  CA  ALA A  12       4.086 -41.249   6.680  1.00 32.47           C  
ATOM    175  HA  ALA A  12       4.220 -42.209   7.180  1.00 32.47           H  
ATOM    176  C   ALA A  12       5.492 -40.685   6.389  1.00 32.47           C  
ATOM    177  CB  ALA A  12       3.290 -41.490   5.391  1.00 32.47           C  
ATOM    178  HB1 ALA A  12       2.324 -41.933   5.632  1.00 32.47           H  
ATOM    179  HB2 ALA A  12       3.124 -40.548   4.869  1.00 32.47           H  
ATOM    180  HB3 ALA A  12       3.840 -42.169   4.740  1.00 32.47           H  
ATOM    181  O   ALA A  12       6.483 -41.417   6.420  1.00 32.47           O  
ATOM    182  N   PHE A  13       5.598 -39.377   6.128  1.00 30.67           N  
ATOM    183  H   PHE A  13       4.749 -38.830   6.141  1.00 30.67           H  
ATOM    184  CA  PHE A  13       6.817 -38.767   5.574  1.00 30.67           C  
ATOM    185  HA  PHE A  13       7.110 -39.346   4.698  1.00 30.67           H  
ATOM    186  C   PHE A  13       8.019 -38.772   6.543  1.00 30.67           C  
ATOM    187  CB  PHE A  13       6.471 -37.340   5.110  1.00 30.67           C  
ATOM    188  HB2 PHE A  13       6.541 -36.657   5.956  1.00 30.67           H  
ATOM    189  HB3 PHE A  13       5.435 -37.318   4.773  1.00 30.67           H  
ATOM    190  O   PHE A  13       9.174 -38.786   6.118  1.00 30.67           O  
ATOM    191  CG  PHE A  13       7.332 -36.823   3.970  1.00 30.67           C  
ATOM    192  CD1 PHE A  13       8.596 -36.255   4.222  1.00 30.67           C  
ATOM    193  HD1 PHE A  13       8.967 -36.192   5.234  1.00 30.67           H  
ATOM    194  CD2 PHE A  13       6.858 -36.902   2.647  1.00 30.67           C  
ATOM    195  HD2 PHE A  13       5.886 -37.329   2.445  1.00 30.67           H  
ATOM    196  CE1 PHE A  13       9.381 -35.775   3.157  1.00 30.67           C  
ATOM    197  HE1 PHE A  13      10.350 -35.343   3.354  1.00 30.67           H  
ATOM    198  CE2 PHE A  13       7.640 -36.420   1.582  1.00 30.67           C  
ATOM    199  HE2 PHE A  13       7.267 -36.480   0.571  1.00 30.67           H  
ATOM    200  CZ  PHE A  13       8.903 -35.857   1.837  1.00 30.67           C  
ATOM    201  HZ  PHE A  13       9.503 -35.487   1.019  1.00 30.67           H  
ATOM    202  N   ALA A  14       7.770 -38.778   7.857  1.00 32.77           N  
ATOM    203  H   ALA A  14       6.804 -38.806   8.150  1.00 32.77           H  
ATOM    204  CA  ALA A  14       8.796 -38.548   8.878  1.00 32.77           C  
ATOM    205  HA  ALA A  14       9.346 -37.645   8.615  1.00 32.77           H  
ATOM    206  C   ALA A  14       9.837 -39.681   9.028  1.00 32.77           C  
ATOM    207  CB  ALA A  14       8.066 -38.296  10.203  1.00 32.77           C  
ATOM    208  HB1 ALA A  14       8.790 -38.070  10.985  1.00 32.77           H  
ATOM    209  HB2 ALA A  14       7.385 -37.451  10.099  1.00 32.77           H  
ATOM    210  HB3 ALA A  14       7.494 -39.179  10.490  1.00 32.77           H  
ATOM    211  O   ALA A  14      10.944 -39.445   9.516  1.00 32.77           O  
ATOM    212  N   GLN A  15       9.499 -40.915   8.642  1.00 28.47           N  
ATOM    213  H   GLN A  15       8.597 -41.041   8.206  1.00 28.47           H  
ATOM    214  CA  GLN A  15      10.252 -42.111   9.058  1.00 28.47           C  
ATOM    215  HA  GLN A  15      10.610 -41.955  10.075  1.00 28.47           H  
ATOM    216  C   GLN A  15      11.497 -42.406   8.200  1.00 28.47           C  
ATOM    217  CB  GLN A  15       9.301 -43.320   9.086  1.00 28.47           C  
ATOM    218  HB2 GLN A  15       8.953 -43.534   8.076  1.00 28.47           H  
ATOM    219  HB3 GLN A  15       9.857 -44.184   9.449  1.00 28.47           H  
ATOM    220  O   GLN A  15      12.440 -43.048   8.667  1.00 28.47           O  
ATOM    221  CG  GLN A  15       8.082 -43.085  10.000  1.00 28.47           C  
ATOM    222  HG2 GLN A  15       7.474 -42.277   9.594  1.00 28.47           H  
ATOM    223  HG3 GLN A  15       8.422 -42.791  10.993  1.00 28.47           H  
ATOM    224  CD  GLN A  15       7.201 -44.320  10.148  1.00 28.47           C  
ATOM    225  NE2 GLN A  15       5.900 -44.152  10.229  1.00 28.47           N  
ATOM    226 HE21 GLN A  15       5.489 -43.233  10.145  1.00 28.47           H  
ATOM    227 HE22 GLN A  15       5.344 -44.991  10.319  1.00 28.47           H  
ATOM    228  OE1 GLN A  15       7.662 -45.447  10.213  1.00 28.47           O  
ATOM    229  N   VAL A  16      11.531 -41.903   6.960  1.00 31.35           N  
ATOM    230  H   VAL A  16      10.740 -41.344   6.676  1.00 31.35           H  
ATOM    231  CA  VAL A  16      12.518 -42.261   5.917  1.00 31.35           C  
ATOM    232  HA  VAL A  16      12.415 -43.324   5.698  1.00 31.35           H  
ATOM    233  C   VAL A  16      13.976 -42.028   6.350  1.00 31.35           C  
ATOM    234  CB  VAL A  16      12.210 -41.470   4.621  1.00 31.35           C  
ATOM    235  HB  VAL A  16      12.383 -40.410   4.808  1.00 31.35           H  
ATOM    236  O   VAL A  16      14.886 -42.732   5.917  1.00 31.35           O  
ATOM    237  CG1 VAL A  16      13.092 -41.903   3.442  1.00 31.35           C  
ATOM    238 HG11 VAL A  16      12.806 -41.356   2.544  1.00 31.35           H  
ATOM    239 HG12 VAL A  16      12.977 -42.972   3.262  1.00 31.35           H  
ATOM    240 HG13 VAL A  16      14.139 -41.684   3.648  1.00 31.35           H  
ATOM    241  CG2 VAL A  16      10.749 -41.646   4.175  1.00 31.35           C  
ATOM    242 HG21 VAL A  16      10.517 -42.704   4.048  1.00 31.35           H  
ATOM    243 HG22 VAL A  16      10.583 -41.129   3.230  1.00 31.35           H  
ATOM    244 HG23 VAL A  16      10.064 -41.211   4.903  1.00 31.35           H  
ATOM    245  N   VAL A  17      14.212 -41.067   7.245  1.00 34.24           N  
ATOM    246  H   VAL A  17      13.406 -40.577   7.606  1.00 34.24           H  
ATOM    247  CA  VAL A  17      15.550 -40.568   7.612  1.00 34.24           C  
ATOM    248  HA  VAL A  17      16.116 -40.451   6.688  1.00 34.24           H  
ATOM    249  C   VAL A  17      16.359 -41.546   8.493  1.00 34.24           C  
ATOM    250  CB  VAL A  17      15.424 -39.165   8.266  1.00 34.24           C  
ATOM    251  HB  VAL A  17      15.058 -39.284   9.285  1.00 34.24           H  
ATOM    252  O   VAL A  17      17.549 -41.319   8.706  1.00 34.24           O  
ATOM    253  CG1 VAL A  17      16.754 -38.395   8.313  1.00 34.24           C  
ATOM    254 HG11 VAL A  17      17.181 -38.329   7.313  1.00 34.24           H  
ATOM    255 HG12 VAL A  17      16.593 -37.389   8.700  1.00 34.24           H  
ATOM    256 HG13 VAL A  17      17.464 -38.892   8.975  1.00 34.24           H  
ATOM    257  CG2 VAL A  17      14.438 -38.251   7.513  1.00 34.24           C  
ATOM    258 HG21 VAL A  17      13.419 -38.630   7.595  1.00 34.24           H  
ATOM    259 HG22 VAL A  17      14.440 -37.252   7.948  1.00 34.24           H  
ATOM    260 HG23 VAL A  17      14.716 -38.184   6.462  1.00 34.24           H  
ATOM    261  N   ARG A  18      15.758 -42.617   9.049  1.00 28.28           N  
ATOM    262  H   ARG A  18      14.786 -42.774   8.827  1.00 28.28           H  
ATOM    263  CA  ARG A  18      16.402 -43.461  10.091  1.00 28.28           C  
ATOM    264  HA  ARG A  18      17.481 -43.338  10.001  1.00 28.28           H  
ATOM    265  C   ARG A  18      16.227 -44.986   9.951  1.00 28.28           C  
ATOM    266  CB  ARG A  18      16.006 -42.957  11.496  1.00 28.28           C  
ATOM    267  HB2 ARG A  18      16.409 -43.637  12.246  1.00 28.28           H  
ATOM    268  HB3 ARG A  18      14.920 -42.948  11.592  1.00 28.28           H  
ATOM    269  O   ARG A  18      16.284 -45.698  10.946  1.00 28.28           O  
ATOM    270  CG  ARG A  18      16.570 -41.561  11.798  1.00 28.28           C  
ATOM    271  HG2 ARG A  18      17.631 -41.544  11.549  1.00 28.28           H  
ATOM    272  HG3 ARG A  18      16.050 -40.812  11.202  1.00 28.28           H  
ATOM    273  CD  ARG A  18      16.409 -41.228  13.284  1.00 28.28           C  
ATOM    274  HD2 ARG A  18      16.863 -42.029  13.867  1.00 28.28           H  
ATOM    275  HD3 ARG A  18      15.346 -41.179  13.521  1.00 28.28           H  
ATOM    276  NE  ARG A  18      17.057 -39.944  13.613  1.00 28.28           N  
ATOM    277  HE  ARG A  18      17.294 -39.352  12.830  1.00 28.28           H  
ATOM    278  NH1 ARG A  18      17.073 -40.193  15.895  1.00 28.28           N  
ATOM    279 HH11 ARG A  18      17.290 -39.845  16.818  1.00 28.28           H  
ATOM    280 HH12 ARG A  18      16.604 -41.081  15.788  1.00 28.28           H  
ATOM    281  NH2 ARG A  18      17.941 -38.354  14.980  1.00 28.28           N  
ATOM    282 HH21 ARG A  18      18.149 -38.014  15.908  1.00 28.28           H  
ATOM    283 HH22 ARG A  18      18.159 -37.786  14.173  1.00 28.28           H  
ATOM    284  CZ  ARG A  18      17.353 -39.505  14.823  1.00 28.28           C  
ATOM    285  N   GLY A  19      16.067 -45.516   8.738  1.00 25.39           N  
ATOM    286  H   GLY A  19      16.018 -44.884   7.952  1.00 25.39           H  
ATOM    287  CA  GLY A  19      15.867 -46.958   8.490  1.00 25.39           C  
ATOM    288  HA2 GLY A  19      15.084 -47.317   9.158  1.00 25.39           H  
ATOM    289  HA3 GLY A  19      15.508 -47.088   7.469  1.00 25.39           H  
ATOM    290  C   GLY A  19      17.090 -47.883   8.680  1.00 25.39           C  
ATOM    291  O   GLY A  19      17.332 -48.724   7.818  1.00 25.39           O  
ATOM    292  N   ILE A  20      17.901 -47.726   9.739  1.00 25.61           N  
ATOM    293  H   ILE A  20      17.605 -47.087  10.463  1.00 25.61           H  
ATOM    294  CA  ILE A  20      19.155 -48.482   9.964  1.00 25.61           C  
ATOM    295  HA  ILE A  20      19.088 -49.420   9.413  1.00 25.61           H  
ATOM    296  C   ILE A  20      19.333 -48.842  11.460  1.00 25.61           C  
ATOM    297  CB  ILE A  20      20.383 -47.693   9.405  1.00 25.61           C  
ATOM    298  HB  ILE A  20      20.472 -46.765   9.971  1.00 25.61           H  
ATOM    299  O   ILE A  20      18.976 -48.054  12.327  1.00 25.61           O  
ATOM    300  CG1 ILE A  20      20.203 -47.321   7.908  1.00 25.61           C  
ATOM    301 HG12 ILE A  20      19.331 -46.676   7.809  1.00 25.61           H  
ATOM    302 HG13 ILE A  20      20.020 -48.229   7.333  1.00 25.61           H  
ATOM    303  CG2 ILE A  20      21.699 -48.480   9.580  1.00 25.61           C  
ATOM    304 HG21 ILE A  20      21.907 -48.653  10.636  1.00 25.61           H  
ATOM    305 HG22 ILE A  20      22.545 -47.905   9.203  1.00 25.61           H  
ATOM    306 HG23 ILE A  20      21.645 -49.429   9.047  1.00 25.61           H  
ATOM    307  CD1 ILE A  20      21.367 -46.562   7.254  1.00 25.61           C  
ATOM    308 HD11 ILE A  20      21.049 -46.195   6.278  1.00 25.61           H  
ATOM    309 HD12 ILE A  20      22.222 -47.220   7.106  1.00 25.61           H  
ATOM    310 HD13 ILE A  20      21.653 -45.713   7.875  1.00 25.61           H  
ATOM    311  N   ALA A  21      19.978 -49.990  11.727  1.00 27.18           N  
ATOM    312  H   ALA A  21      20.212 -50.550  10.919  1.00 27.18           H  
ATOM    313  CA  ALA A  21      20.524 -50.461  13.019  1.00 27.18           C  
ATOM    314  HA  ALA A  21      21.195 -51.274  12.739  1.00 27.18           H  
ATOM    315  C   ALA A  21      19.573 -51.119  14.060  1.00 27.18           C  
ATOM    316  CB  ALA A  21      21.478 -49.417  13.625  1.00 27.18           C  
ATOM    317  HB1 ALA A  21      21.994 -49.853  14.480  1.00 27.18           H  
ATOM    318  HB2 ALA A  21      20.912 -48.553  13.975  1.00 27.18           H  
ATOM    319  HB3 ALA A  21      22.217 -49.097  12.890  1.00 27.18           H  
ATOM    320  O   ALA A  21      19.289 -50.558  15.108  1.00 27.18           O  
ATOM    321  N   ILE A  22      19.268 -52.404  13.812  1.00 28.45           N  
ATOM    322  H   ILE A  22      19.347 -52.676  12.843  1.00 28.45           H  
ATOM    323  CA  ILE A  22      19.447 -53.531  14.768  1.00 28.45           C  
ATOM    324  HA  ILE A  22      19.130 -54.420  14.223  1.00 28.45           H  
ATOM    325  C   ILE A  22      18.582 -53.557  16.067  1.00 28.45           C  
ATOM    326  CB  ILE A  22      20.975 -53.756  15.000  1.00 28.45           C  
ATOM    327  HB  ILE A  22      21.400 -52.826  15.379  1.00 28.45           H  
ATOM    328  O   ILE A  22      18.941 -53.004  17.096  1.00 28.45           O  
ATOM    329  CG1 ILE A  22      21.688 -54.130  13.670  1.00 28.45           C  
ATOM    330 HG12 ILE A  22      21.445 -55.160  13.408  1.00 28.45           H  
ATOM    331 HG13 ILE A  22      21.330 -53.502  12.855  1.00 28.45           H  
ATOM    332  CG2 ILE A  22      21.283 -54.862  16.024  1.00 28.45           C  
ATOM    333 HG21 ILE A  22      20.805 -55.798  15.736  1.00 28.45           H  
ATOM    334 HG22 ILE A  22      20.922 -54.569  17.009  1.00 28.45           H  
ATOM    335 HG23 ILE A  22      22.357 -55.020  16.127  1.00 28.45           H  
ATOM    336  CD1 ILE A  22      23.215 -53.972  13.702  1.00 28.45           C  
ATOM    337 HD11 ILE A  22      23.476 -52.961  14.014  1.00 28.45           H  
ATOM    338 HD12 ILE A  22      23.614 -54.147  12.703  1.00 28.45           H  
ATOM    339 HD13 ILE A  22      23.668 -54.692  14.384  1.00 28.45           H  
ATOM    340  N   SER A  23      17.507 -54.361  15.984  1.00 27.30           N  
ATOM    341  H   SER A  23      17.231 -54.563  15.034  1.00 27.30           H  
ATOM    342  CA  SER A  23      16.969 -55.338  16.971  1.00 27.30           C  
ATOM    343  HA  SER A  23      16.100 -55.761  16.467  1.00 27.30           H  
ATOM    344  C   SER A  23      16.436 -54.943  18.379  1.00 27.30           C  
ATOM    345  CB  SER A  23      17.933 -56.533  17.081  1.00 27.30           C  
ATOM    346  HB2 SER A  23      17.424 -57.379  17.543  1.00 27.30           H  
ATOM    347  HB3 SER A  23      18.247 -56.840  16.083  1.00 27.30           H  
ATOM    348  O   SER A  23      17.212 -54.711  19.300  1.00 27.30           O  
ATOM    349  OG  SER A  23      19.074 -56.209  17.839  1.00 27.30           O  
ATOM    350  HG  SER A  23      18.756 -55.759  18.625  1.00 27.30           H  
ATOM    351  N   SER A  24      15.107 -55.121  18.528  1.00 27.78           N  
ATOM    352  H   SER A  24      14.583 -55.035  17.669  1.00 27.78           H  
ATOM    353  CA  SER A  24      14.388 -55.926  19.562  1.00 27.78           C  
ATOM    354  HA  SER A  24      13.346 -55.877  19.247  1.00 27.78           H  
ATOM    355  C   SER A  24      14.282 -55.500  21.055  1.00 27.78           C  
ATOM    356  CB  SER A  24      14.747 -57.423  19.393  1.00 27.78           C  
ATOM    357  HB2 SER A  24      14.460 -57.725  18.386  1.00 27.78           H  
ATOM    358  HB3 SER A  24      14.183 -58.045  20.087  1.00 27.78           H  
ATOM    359  O   SER A  24      14.761 -54.456  21.480  1.00 27.78           O  
ATOM    360  OG  SER A  24      16.121 -57.700  19.540  1.00 27.78           O  
ATOM    361  HG  SER A  24      16.331 -57.727  20.476  1.00 27.78           H  
ATOM    362  N   ASP A  25      13.542 -56.337  21.812  1.00 28.63           N  
ATOM    363  H   ASP A  25      13.141 -57.121  21.318  1.00 28.63           H  
ATOM    364  CA  ASP A  25      13.594 -56.572  23.276  1.00 28.63           C  
ATOM    365  HA  ASP A  25      13.106 -57.544  23.355  1.00 28.63           H  
ATOM    366  C   ASP A  25      12.684 -55.790  24.271  1.00 28.63           C  
ATOM    367  CB  ASP A  25      15.028 -56.919  23.721  1.00 28.63           C  
ATOM    368  HB2 ASP A  25      15.022 -57.245  24.761  1.00 28.63           H  
ATOM    369  HB3 ASP A  25      15.664 -56.037  23.640  1.00 28.63           H  
ATOM    370  O   ASP A  25      12.901 -55.849  25.477  1.00 28.63           O  
ATOM    371  CG  ASP A  25      15.586 -58.062  22.858  1.00 28.63           C  
ATOM    372  OD1 ASP A  25      14.979 -59.156  22.866  1.00 28.63           O  
ATOM    373  OD2 ASP A  25      16.555 -57.827  22.100  1.00 28.63           O  
ATOM    374  N   ASP A  26      11.564 -55.246  23.767  1.00 29.45           N  
ATOM    375  H   ASP A  26      11.612 -55.084  22.771  1.00 29.45           H  
ATOM    376  CA  ASP A  26      10.179 -55.488  24.278  1.00 29.45           C  
ATOM    377  HA  ASP A  26       9.539 -54.984  23.553  1.00 29.45           H  
ATOM    378  C   ASP A  26       9.674 -54.943  25.668  1.00 29.45           C  
ATOM    379  CB  ASP A  26       9.896 -57.007  24.096  1.00 29.45           C  
ATOM    380  HB2 ASP A  26      10.462 -57.370  23.238  1.00 29.45           H  
ATOM    381  HB3 ASP A  26      10.265 -57.537  24.975  1.00 29.45           H  
ATOM    382  O   ASP A  26      10.414 -54.508  26.545  1.00 29.45           O  
ATOM    383  CG  ASP A  26       8.433 -57.408  23.845  1.00 29.45           C  
ATOM    384  OD1 ASP A  26       7.584 -56.501  23.677  1.00 29.45           O  
ATOM    385  OD2 ASP A  26       8.175 -58.630  23.797  1.00 29.45           O  
ATOM    386  N   TYR A  27       8.342 -55.030  25.853  1.00 29.04           N  
ATOM    387  H   TYR A  27       7.868 -55.388  25.036  1.00 29.04           H  
ATOM    388  CA  TYR A  27       7.506 -55.060  27.077  1.00 29.04           C  
ATOM    389  HA  TYR A  27       6.541 -55.352  26.664  1.00 29.04           H  
ATOM    390  C   TYR A  27       7.156 -53.811  27.950  1.00 29.04           C  
ATOM    391  CB  TYR A  27       7.906 -56.254  27.967  1.00 29.04           C  
ATOM    392  HB2 TYR A  27       7.548 -56.079  28.982  1.00 29.04           H  
ATOM    393  HB3 TYR A  27       8.993 -56.298  28.038  1.00 29.04           H  
ATOM    394  O   TYR A  27       7.949 -53.311  28.743  1.00 29.04           O  
ATOM    395  CG  TYR A  27       7.364 -57.606  27.532  1.00 29.04           C  
ATOM    396  CD1 TYR A  27       5.971 -57.833  27.472  1.00 29.04           C  
ATOM    397  HD1 TYR A  27       5.279 -57.031  27.683  1.00 29.04           H  
ATOM    398  CD2 TYR A  27       8.252 -58.647  27.202  1.00 29.04           C  
ATOM    399  HD2 TYR A  27       9.317 -58.470  27.200  1.00 29.04           H  
ATOM    400  CE1 TYR A  27       5.470 -59.087  27.077  1.00 29.04           C  
ATOM    401  HE1 TYR A  27       4.404 -59.246  27.001  1.00 29.04           H  
ATOM    402  CE2 TYR A  27       7.754 -59.906  26.813  1.00 29.04           C  
ATOM    403  HE2 TYR A  27       8.432 -60.689  26.505  1.00 29.04           H  
ATOM    404  OH  TYR A  27       5.878 -61.334  26.352  1.00 29.04           O  
ATOM    405  HH  TYR A  27       4.938 -61.283  26.165  1.00 29.04           H  
ATOM    406  CZ  TYR A  27       6.364 -60.125  26.739  1.00 29.04           C  
ATOM    407  N   LEU A  28       5.823 -53.593  28.046  1.00 30.08           N  
ATOM    408  H   LEU A  28       5.296 -53.965  27.269  1.00 30.08           H  
ATOM    409  CA  LEU A  28       4.997 -53.125  29.199  1.00 30.08           C  
ATOM    410  HA  LEU A  28       3.975 -53.378  28.915  1.00 30.08           H  
ATOM    411  C   LEU A  28       4.906 -51.626  29.600  1.00 30.08           C  
ATOM    412  CB  LEU A  28       5.323 -53.954  30.467  1.00 30.08           C  
ATOM    413  HB2 LEU A  28       4.794 -53.518  31.315  1.00 30.08           H  
ATOM    414  HB3 LEU A  28       6.388 -53.851  30.673  1.00 30.08           H  
ATOM    415  O   LEU A  28       5.887 -50.895  29.582  1.00 30.08           O  
ATOM    416  CG  LEU A  28       4.961 -55.445  30.440  1.00 30.08           C  
ATOM    417  HG  LEU A  28       5.342 -55.901  29.526  1.00 30.08           H  
ATOM    418  CD1 LEU A  28       5.603 -56.142  31.643  1.00 30.08           C  
ATOM    419 HD11 LEU A  28       6.686 -56.037  31.586  1.00 30.08           H  
ATOM    420 HD12 LEU A  28       5.370 -57.206  31.600  1.00 30.08           H  
ATOM    421 HD13 LEU A  28       5.219 -55.727  32.575  1.00 30.08           H  
ATOM    422  CD2 LEU A  28       3.450 -55.660  30.518  1.00 30.08           C  
ATOM    423 HD21 LEU A  28       2.965 -55.230  29.641  1.00 30.08           H  
ATOM    424 HD22 LEU A  28       3.039 -55.203  31.418  1.00 30.08           H  
ATOM    425 HD23 LEU A  28       3.234 -56.729  30.528  1.00 30.08           H  
ATOM    426  N   LYS A  29       3.740 -51.311  30.216  1.00 29.43           N  
ATOM    427  H   LYS A  29       2.985 -51.959  30.047  1.00 29.43           H  
ATOM    428  CA  LYS A  29       3.359 -50.161  31.089  1.00 29.43           C  
ATOM    429  HA  LYS A  29       2.474 -50.499  31.629  1.00 29.43           H  
ATOM    430  C   LYS A  29       2.896 -48.881  30.371  1.00 29.43           C  
ATOM    431  CB  LYS A  29       4.417 -49.900  32.176  1.00 29.43           C  
ATOM    432  HB2 LYS A  29       5.386 -49.719  31.712  1.00 29.43           H  
ATOM    433  HB3 LYS A  29       4.183 -48.978  32.708  1.00 29.43           H  
ATOM    434  O   LYS A  29       3.576 -48.422  29.465  1.00 29.43           O  
ATOM    435  CG  LYS A  29       4.488 -51.054  33.196  1.00 29.43           C  
ATOM    436  HG2 LYS A  29       4.181 -50.692  34.177  1.00 29.43           H  
ATOM    437  HG3 LYS A  29       3.812 -51.859  32.906  1.00 29.43           H  
ATOM    438  CD  LYS A  29       5.913 -51.606  33.282  1.00 29.43           C  
ATOM    439  HD2 LYS A  29       6.559 -50.869  33.760  1.00 29.43           H  
ATOM    440  HD3 LYS A  29       6.280 -51.777  32.269  1.00 29.43           H  
ATOM    441  CE  LYS A  29       5.948 -52.927  34.055  1.00 29.43           C  
ATOM    442  HE2 LYS A  29       5.764 -52.726  35.111  1.00 29.43           H  
ATOM    443  HE3 LYS A  29       5.146 -53.563  33.681  1.00 29.43           H  
ATOM    444  NZ  LYS A  29       7.257 -53.597  33.853  1.00 29.43           N  
ATOM    445  HZ1 LYS A  29       7.418 -53.739  32.866  1.00 29.43           H  
ATOM    446  HZ2 LYS A  29       7.290 -54.495  34.315  1.00 29.43           H  
ATOM    447  HZ3 LYS A  29       8.009 -53.014  34.191  1.00 29.43           H  
ATOM    448  N   ASN A  30       1.752 -48.242  30.680  1.00 28.93           N  
ATOM    449  H   ASN A  30       1.596 -47.483  30.032  1.00 28.93           H  
ATOM    450  CA  ASN A  30       0.725 -48.325  31.759  1.00 28.93           C  
ATOM    451  HA  ASN A  30      -0.046 -47.634  31.419  1.00 28.93           H  
ATOM    452  C   ASN A  30       1.131 -47.831  33.171  1.00 28.93           C  
ATOM    453  CB  ASN A  30       0.027 -49.704  31.855  1.00 28.93           C  
ATOM    454  HB2 ASN A  30      -0.888 -49.598  32.437  1.00 28.93           H  
ATOM    455  HB3 ASN A  30       0.636 -50.409  32.420  1.00 28.93           H  
ATOM    456  O   ASN A  30       2.121 -48.299  33.720  1.00 28.93           O  
ATOM    457  CG  ASN A  30      -0.331 -50.326  30.522  1.00 28.93           C  
ATOM    458  ND2 ASN A  30      -1.458 -49.967  29.960  1.00 28.93           N  
ATOM    459 HD21 ASN A  30      -2.079 -49.341  30.452  1.00 28.93           H  
ATOM    460 HD22 ASN A  30      -1.690 -50.352  29.056  1.00 28.93           H  
ATOM    461  OD1 ASN A  30       0.408 -51.145  29.995  1.00 28.93           O  
ATOM    462  N   ASP A  31       0.365 -46.998  33.892  1.00 32.19           N  
ATOM    463  H   ASP A  31       0.698 -46.855  34.834  1.00 32.19           H  
ATOM    464  CA  ASP A  31      -0.819 -46.181  33.539  1.00 32.19           C  
ATOM    465  HA  ASP A  31      -0.636 -45.651  32.605  1.00 32.19           H  
ATOM    466  C   ASP A  31      -1.098 -45.124  34.633  1.00 32.19           C  
ATOM    467  CB  ASP A  31      -2.096 -47.054  33.438  1.00 32.19           C  
ATOM    468  HB2 ASP A  31      -2.932 -46.543  33.915  1.00 32.19           H  
ATOM    469  HB3 ASP A  31      -1.948 -47.989  33.977  1.00 32.19           H  
ATOM    470  O   ASP A  31      -0.845 -45.386  35.814  1.00 32.19           O  
ATOM    471  CG  ASP A  31      -2.521 -47.338  31.999  1.00 32.19           C  
ATOM    472  OD1 ASP A  31      -2.307 -46.450  31.151  1.00 32.19           O  
ATOM    473  OD2 ASP A  31      -2.996 -48.465  31.742  1.00 32.19           O  
ATOM    474  N   ASN A  32      -1.686 -43.966  34.282  1.00 30.31           N  
ATOM    475  H   ASN A  32      -1.831 -43.786  33.299  1.00 30.31           H  
ATOM    476  CA  ASN A  32      -2.442 -43.110  35.222  1.00 30.31           C  
ATOM    477  HA  ASN A  32      -3.140 -43.765  35.744  1.00 30.31           H  
ATOM    478  C   ASN A  32      -3.298 -42.026  34.530  1.00 30.31           C  
ATOM    479  CB  ASN A  32      -1.505 -42.454  36.258  1.00 30.31           C  
ATOM    480  HB2 ASN A  32      -0.481 -42.808  36.145  1.00 30.31           H  
ATOM    481  HB3 ASN A  32      -1.494 -41.370  36.139  1.00 30.31           H  
ATOM    482  O   ASN A  32      -3.011 -41.645  33.400  1.00 30.31           O  
ATOM    483  CG  ASN A  32      -1.990 -42.789  37.651  1.00 30.31           C  
ATOM    484  ND2 ASN A  32      -1.672 -43.966  38.131  1.00 30.31           N  
ATOM    485 HD21 ASN A  32      -2.016 -44.213  39.048  1.00 30.31           H  
ATOM    486 HD22 ASN A  32      -1.184 -44.609  37.525  1.00 30.31           H  
ATOM    487  OD1 ASN A  32      -2.731 -42.049  38.272  1.00 30.31           O  
ATOM    488  N   ILE A  33      -4.328 -41.504  35.220  1.00 31.79           N  
ATOM    489  H   ILE A  33      -4.458 -41.800  36.177  1.00 31.79           H  
ATOM    490  CA  ILE A  33      -5.223 -40.433  34.722  1.00 31.79           C  
ATOM    491  HA  ILE A  33      -4.671 -39.859  33.977  1.00 31.79           H  
ATOM    492  C   ILE A  33      -5.648 -39.501  35.887  1.00 31.79           C  
ATOM    493  CB  ILE A  33      -6.483 -41.018  34.021  1.00 31.79           C  
ATOM    494  HB  ILE A  33      -7.075 -41.544  34.770  1.00 31.79           H  
ATOM    495  O   ILE A  33      -6.191 -40.006  36.876  1.00 31.79           O  
ATOM    496  CG1 ILE A  33      -6.133 -42.030  32.900  1.00 31.79           C  
ATOM    497 HG12 ILE A  33      -5.501 -41.543  32.158  1.00 31.79           H  
ATOM    498 HG13 ILE A  33      -5.573 -42.859  33.332  1.00 31.79           H  
ATOM    499  CG2 ILE A  33      -7.348 -39.878  33.444  1.00 31.79           C  
ATOM    500 HG21 ILE A  33      -6.805 -39.361  32.652  1.00 31.79           H  
ATOM    501 HG22 ILE A  33      -7.623 -39.160  34.216  1.00 31.79           H  
ATOM    502 HG23 ILE A  33      -8.279 -40.271  33.034  1.00 31.79           H  
ATOM    503  CD1 ILE A  33      -7.338 -42.654  32.183  1.00 31.79           C  
ATOM    504 HD11 ILE A  33      -7.840 -41.914  31.560  1.00 31.79           H  
ATOM    505 HD12 ILE A  33      -6.989 -43.461  31.538  1.00 31.79           H  
ATOM    506 HD13 ILE A  33      -8.037 -43.062  32.913  1.00 31.79           H  
ATOM    507  N   PRO A  34      -5.461 -38.164  35.795  1.00 33.76           N  
ATOM    508  CA  PRO A  34      -5.860 -37.202  36.833  1.00 33.76           C  
ATOM    509  HA  PRO A  34      -5.524 -37.556  37.808  1.00 33.76           H  
ATOM    510  C   PRO A  34      -7.384 -36.973  36.895  1.00 33.76           C  
ATOM    511  CB  PRO A  34      -5.112 -35.911  36.485  1.00 33.76           C  
ATOM    512  HB2 PRO A  34      -4.106 -35.948  36.901  1.00 33.76           H  
ATOM    513  HB3 PRO A  34      -5.633 -35.018  36.832  1.00 33.76           H  
ATOM    514  O   PRO A  34      -8.097 -37.220  35.923  1.00 33.76           O  
ATOM    515  CG  PRO A  34      -5.035 -35.966  34.960  1.00 33.76           C  
ATOM    516  HG2 PRO A  34      -5.981 -35.637  34.530  1.00 33.76           H  
ATOM    517  HG3 PRO A  34      -4.209 -35.369  34.573  1.00 33.76           H  
ATOM    518  CD  PRO A  34      -4.836 -37.456  34.683  1.00 33.76           C  
ATOM    519  HD2 PRO A  34      -5.297 -37.719  33.731  1.00 33.76           H  
ATOM    520  HD3 PRO A  34      -3.771 -37.687  34.661  1.00 33.76           H  
ATOM    521  N   LYS A  35      -7.898 -36.497  38.042  1.00 30.14           N  
ATOM    522  H   LYS A  35      -7.260 -36.243  38.783  1.00 30.14           H  
ATOM    523  CA  LYS A  35      -9.343 -36.295  38.306  1.00 30.14           C  
ATOM    524  HA  LYS A  35      -9.843 -36.097  37.358  1.00 30.14           H  
ATOM    525  C   LYS A  35      -9.612 -35.082  39.209  1.00 30.14           C  
ATOM    526  CB  LYS A  35      -9.954 -37.568  38.930  1.00 30.14           C  
ATOM    527  HB2 LYS A  35     -11.008 -37.387  39.143  1.00 30.14           H  
ATOM    528  HB3 LYS A  35      -9.447 -37.793  39.868  1.00 30.14           H  
ATOM    529  O   LYS A  35      -8.722 -34.646  39.934  1.00 30.14           O  
ATOM    530  CG  LYS A  35      -9.845 -38.774  37.985  1.00 30.14           C  
ATOM    531  HG2 LYS A  35      -8.794 -39.032  37.855  1.00 30.14           H  
ATOM    532  HG3 LYS A  35     -10.266 -38.502  37.017  1.00 30.14           H  
ATOM    533  CD  LYS A  35     -10.564 -40.021  38.498  1.00 30.14           C  
ATOM    534  HD2 LYS A  35     -11.631 -39.818  38.587  1.00 30.14           H  
ATOM    535  HD3 LYS A  35     -10.155 -40.303  39.468  1.00 30.14           H  
ATOM    536  CE  LYS A  35     -10.308 -41.128  37.468  1.00 30.14           C  
ATOM    537  HE2 LYS A  35     -10.685 -40.794  36.501  1.00 30.14           H  
ATOM    538  HE3 LYS A  35      -9.230 -41.259  37.367  1.00 30.14           H  
ATOM    539  NZ  LYS A  35     -10.947 -42.408  37.855  1.00 30.14           N  
ATOM    540  HZ1 LYS A  35     -10.756 -43.112  37.157  1.00 30.14           H  
ATOM    541  HZ2 LYS A  35     -11.947 -42.291  37.934  1.00 30.14           H  
ATOM    542  HZ3 LYS A  35     -10.578 -42.726  38.740  1.00 30.14           H  
ATOM    543  N   VAL A  36     -10.849 -34.574  39.177  1.00 31.00           N  
ATOM    544  H   VAL A  36     -11.534 -35.036  38.597  1.00 31.00           H  
ATOM    545  CA  VAL A  36     -11.352 -33.445  39.988  1.00 31.00           C  
ATOM    546  HA  VAL A  36     -10.692 -33.309  40.844  1.00 31.00           H  
ATOM    547  C   VAL A  36     -12.755 -33.782  40.525  1.00 31.00           C  
ATOM    548  CB  VAL A  36     -11.355 -32.127  39.175  1.00 31.00           C  
ATOM    549  HB  VAL A  36     -12.050 -32.226  38.341  1.00 31.00           H  
ATOM    550  O   VAL A  36     -13.507 -34.512  39.882  1.00 31.00           O  
ATOM    551  CG1 VAL A  36     -11.780 -30.915  40.018  1.00 31.00           C  
ATOM    552 HG11 VAL A  36     -11.690 -30.003  39.428  1.00 31.00           H  
ATOM    553 HG12 VAL A  36     -11.149 -30.826  40.902  1.00 31.00           H  
ATOM    554 HG13 VAL A  36     -12.824 -31.002  40.317  1.00 31.00           H  
ATOM    555  CG2 VAL A  36      -9.965 -31.800  38.607  1.00 31.00           C  
ATOM    556 HG21 VAL A  36      -9.663 -32.556  37.882  1.00 31.00           H  
ATOM    557 HG22 VAL A  36      -9.230 -31.760  39.411  1.00 31.00           H  
ATOM    558 HG23 VAL A  36      -9.986 -30.840  38.093  1.00 31.00           H  
ATOM    559  N   ASN A  37     -13.096 -33.257  41.705  1.00 29.03           N  
ATOM    560  H   ASN A  37     -12.473 -32.565  42.096  1.00 29.03           H  
ATOM    561  CA  ASN A  37     -14.306 -33.534  42.496  1.00 29.03           C  
ATOM    562  HA  ASN A  37     -15.081 -33.945  41.848  1.00 29.03           H  
ATOM    563  C   ASN A  37     -14.859 -32.195  43.079  1.00 29.03           C  
ATOM    564  CB  ASN A  37     -13.896 -34.602  43.541  1.00 29.03           C  
ATOM    565  HB2 ASN A  37     -14.476 -34.499  44.458  1.00 29.03           H  
ATOM    566  HB3 ASN A  37     -12.850 -34.477  43.822  1.00 29.03           H  
ATOM    567  O   ASN A  37     -14.195 -31.171  42.953  1.00 29.03           O  
ATOM    568  CG  ASN A  37     -14.093 -36.025  43.047  1.00 29.03           C  
ATOM    569  ND2 ASN A  37     -15.171 -36.674  43.423  1.00 29.03           N  
ATOM    570 HD21 ASN A  37     -15.803 -36.295  44.114  1.00 29.03           H  
ATOM    571 HD22 ASN A  37     -15.266 -37.615  43.071  1.00 29.03           H  
ATOM    572  OD1 ASN A  37     -13.277 -36.590  42.341  1.00 29.03           O  
ATOM    573  N   ASN A  38     -16.037 -32.094  43.718  1.00 28.28           N  
ATOM    574  H   ASN A  38     -16.332 -31.147  43.906  1.00 28.28           H  
ATOM    575  CA  ASN A  38     -16.862 -33.142  44.328  1.00 28.28           C  
ATOM    576  HA  ASN A  38     -16.746 -34.064  43.757  1.00 28.28           H  
ATOM    577  C   ASN A  38     -18.370 -32.803  44.408  1.00 28.28           C  
ATOM    578  CB  ASN A  38     -16.375 -33.314  45.789  1.00 28.28           C  
ATOM    579  HB2 ASN A  38     -15.302 -33.148  45.879  1.00 28.28           H  
ATOM    580  HB3 ASN A  38     -16.855 -32.564  46.417  1.00 28.28           H  
ATOM    581  O   ASN A  38     -18.702 -31.644  44.637  1.00 28.28           O  
ATOM    582  CG  ASN A  38     -16.689 -34.692  46.328  1.00 28.28           C  
ATOM    583  ND2 ASN A  38     -16.848 -34.838  47.619  1.00 28.28           N  
ATOM    584 HD21 ASN A  38     -17.129 -35.759  47.923  1.00 28.28           H  
ATOM    585 HD22 ASN A  38     -16.781 -34.047  48.243  1.00 28.28           H  
ATOM    586  OD1 ASN A  38     -16.776 -35.656  45.586  1.00 28.28           O  
ATOM    587  N   ASN A  39     -19.226 -33.841  44.445  1.00 27.62           N  
ATOM    588  H   ASN A  39     -18.827 -34.760  44.316  1.00 27.62           H  
ATOM    589  CA  ASN A  39     -20.647 -33.817  44.866  1.00 27.62           C  
ATOM    590  HA  ASN A  39     -21.030 -34.826  44.715  1.00 27.62           H  
ATOM    591  C   ASN A  39     -21.610 -32.911  44.048  1.00 27.62           C  
ATOM    592  CB  ASN A  39     -20.683 -33.538  46.385  1.00 27.62           C  
ATOM    593  HB2 ASN A  39     -21.694 -33.259  46.681  1.00 27.62           H  
ATOM    594  HB3 ASN A  39     -20.050 -32.682  46.620  1.00 27.62           H  
ATOM    595  O   ASN A  39     -21.181 -32.084  43.258  1.00 27.62           O  
ATOM    596  CG  ASN A  39     -20.249 -34.720  47.236  1.00 27.62           C  
ATOM    597  ND2 ASN A  39     -20.234 -34.560  48.538  1.00 27.62           N  
ATOM    598 HD21 ASN A  39     -20.568 -33.697  48.941  1.00 27.62           H  
ATOM    599 HD22 ASN A  39     -20.032 -35.385  49.085  1.00 27.62           H  
ATOM    600  OD1 ASN A  39     -19.924 -35.798  46.768  1.00 27.62           O  
ATOM    601  N   ASN A  40     -22.943 -33.029  44.145  1.00 26.99           N  
ATOM    602  H   ASN A  40     -23.431 -32.384  43.540  1.00 26.99           H  
ATOM    603  CA  ASN A  40     -23.814 -34.051  44.763  1.00 26.99           C  
ATOM    604  HA  ASN A  40     -23.220 -34.929  45.017  1.00 26.99           H  
ATOM    605  C   ASN A  40     -24.855 -34.466  43.690  1.00 26.99           C  
ATOM    606  CB  ASN A  40     -24.494 -33.460  46.026  1.00 26.99           C  
ATOM    607  HB2 ASN A  40     -25.574 -33.470  45.882  1.00 26.99           H  
ATOM    608  HB3 ASN A  40     -24.206 -32.417  46.151  1.00 26.99           H  
ATOM    609  O   ASN A  40     -25.335 -33.605  42.962  1.00 26.99           O  
ATOM    610  CG  ASN A  40     -24.197 -34.182  47.331  1.00 26.99           C  
ATOM    611  ND2 ASN A  40     -24.904 -33.849  48.383  1.00 26.99           N  
ATOM    612 HD21 ASN A  40     -24.726 -34.361  49.235  1.00 26.99           H  
ATOM    613 HD22 ASN A  40     -25.662 -33.187  48.292  1.00 26.99           H  
ATOM    614  OD1 ASN A  40     -23.328 -35.032  47.446  1.00 26.99           O  
ATOM    615  N   ASN A  41     -25.170 -35.739  43.427  1.00 28.47           N  
ATOM    616  H   ASN A  41     -25.478 -35.825  42.469  1.00 28.47           H  
ATOM    617  CA  ASN A  41     -25.723 -36.799  44.292  1.00 28.47           C  
ATOM    618  HA  ASN A  41     -25.866 -37.659  43.637  1.00 28.47           H  
ATOM    619  C   ASN A  41     -27.111 -36.454  44.873  1.00 28.47           C  
ATOM    620  CB  ASN A  41     -24.768 -37.287  45.394  1.00 28.47           C  
ATOM    621  HB2 ASN A  41     -24.745 -36.546  46.194  1.00 28.47           H  
ATOM    622  HB3 ASN A  41     -25.176 -38.198  45.832  1.00 28.47           H  
ATOM    623  O   ASN A  41     -27.216 -35.625  45.774  1.00 28.47           O  
ATOM    624  CG  ASN A  41     -23.358 -37.608  44.944  1.00 28.47           C  
ATOM    625  ND2 ASN A  41     -22.375 -37.223  45.723  1.00 28.47           N  
ATOM    626 HD21 ASN A  41     -21.429 -37.442  45.448  1.00 28.47           H  
ATOM    627 HD22 ASN A  41     -22.561 -36.675  46.551  1.00 28.47           H  
ATOM    628  OD1 ASN A  41     -23.133 -38.198  43.905  1.00 28.47           O  
ATOM    629  N   ASN A  42     -28.160 -37.143  44.403  1.00 29.13           N  
ATOM    630  H   ASN A  42     -28.011 -37.778  43.632  1.00 29.13           H  
ATOM    631  CA  ASN A  42     -29.514 -37.107  44.975  1.00 29.13           C  
ATOM    632  HA  ASN A  42     -29.448 -37.025  46.060  1.00 29.13           H  
ATOM    633  C   ASN A  42     -30.293 -38.398  44.632  1.00 29.13           C  
ATOM    634  CB  ASN A  42     -30.252 -35.861  44.439  1.00 29.13           C  
ATOM    635  HB2 ASN A  42     -29.705 -34.962  44.722  1.00 29.13           H  
ATOM    636  HB3 ASN A  42     -30.301 -35.908  43.351  1.00 29.13           H  
ATOM    637  O   ASN A  42     -30.795 -38.537  43.514  1.00 29.13           O  
ATOM    638  CG  ASN A  42     -31.666 -35.742  44.984  1.00 29.13           C  
ATOM    639  ND2 ASN A  42     -32.479 -34.889  44.408  1.00 29.13           N  
ATOM    640 HD21 ASN A  42     -32.173 -34.339  43.618  1.00 29.13           H  
ATOM    641 HD22 ASN A  42     -33.412 -34.834  44.791  1.00 29.13           H  
ATOM    642  OD1 ASN A  42     -32.058 -36.397  45.934  1.00 29.13           O  
ATOM    643  N   ASN A  43     -30.379 -39.356  45.565  1.00 37.09           N  
ATOM    644  H   ASN A  43     -29.931 -39.221  46.460  1.00 37.09           H  
ATOM    645  CA  ASN A  43     -31.270 -40.519  45.440  1.00 37.09           C  
ATOM    646  HA  ASN A  43     -32.248 -40.147  45.136  1.00 37.09           H  
ATOM    647  C   ASN A  43     -31.458 -41.293  46.760  1.00 37.09           C  
ATOM    648  CB  ASN A  43     -30.728 -41.483  44.361  1.00 37.09           C  
ATOM    649  HB2 ASN A  43     -29.980 -41.001  43.731  1.00 37.09           H  
ATOM    650  HB3 ASN A  43     -30.260 -42.352  44.821  1.00 37.09           H  
ATOM    651  O   ASN A  43     -30.553 -41.309  47.590  1.00 37.09           O  
ATOM    652  CG  ASN A  43     -31.860 -41.944  43.474  1.00 37.09           C  
ATOM    653  ND2 ASN A  43     -32.291 -41.099  42.569  1.00 37.09           N  
ATOM    654 HD21 ASN A  43     -31.872 -40.182  42.510  1.00 37.09           H  
ATOM    655 HD22 ASN A  43     -33.062 -41.399  41.990  1.00 37.09           H  
ATOM    656  OD1 ASN A  43     -32.403 -43.020  43.634  1.00 37.09           O  
ATOM    657  N   ASN A  44     -32.596 -41.978  46.905  1.00 27.59           N  
ATOM    658  H   ASN A  44     -33.311 -41.841  46.205  1.00 27.59           H  
ATOM    659  CA  ASN A  44     -32.814 -43.180  47.731  1.00 27.59           C  
ATOM    660  HA  ASN A  44     -31.955 -43.834  47.585  1.00 27.59           H  
ATOM    661  C   ASN A  44     -34.083 -43.890  47.193  1.00 27.59           C  
ATOM    662  CB  ASN A  44     -32.954 -42.821  49.224  1.00 27.59           C  
ATOM    663  HB2 ASN A  44     -33.317 -41.799  49.335  1.00 27.59           H  
ATOM    664  HB3 ASN A  44     -33.689 -43.478  49.689  1.00 27.59           H  
ATOM    665  O   ASN A  44     -34.982 -43.196  46.723  1.00 27.59           O  
ATOM    666  CG  ASN A  44     -31.657 -43.011  49.991  1.00 27.59           C  
ATOM    667  ND2 ASN A  44     -31.037 -41.953  50.454  1.00 27.59           N  
ATOM    668 HD21 ASN A  44     -31.327 -41.039  50.134  1.00 27.59           H  
ATOM    669 HD22 ASN A  44     -30.137 -42.123  50.879  1.00 27.59           H  
ATOM    670  OD1 ASN A  44     -31.171 -44.114  50.178  1.00 27.59           O  
ATOM    671  N   ASN A  45     -34.244 -45.218  47.126  1.00 28.03           N  
ATOM    672  H   ASN A  45     -35.103 -45.438  46.642  1.00 28.03           H  
ATOM    673  CA  ASN A  45     -33.615 -46.385  47.777  1.00 28.03           C  
ATOM    674  HA  ASN A  45     -33.971 -47.214  47.166  1.00 28.03           H  
ATOM    675  C   ASN A  45     -34.127 -46.754  49.196  1.00 28.03           C  
ATOM    676  CB  ASN A  45     -32.083 -46.438  47.612  1.00 28.03           C  
ATOM    677  HB2 ASN A  45     -31.800 -46.228  46.580  1.00 28.03           H  
ATOM    678  HB3 ASN A  45     -31.612 -45.716  48.279  1.00 28.03           H  
ATOM    679  O   ASN A  45     -34.519 -45.891  49.972  1.00 28.03           O  
ATOM    680  CG  ASN A  45     -31.562 -47.811  47.985  1.00 28.03           C  
ATOM    681  ND2 ASN A  45     -30.719 -47.901  48.982  1.00 28.03           N  
ATOM    682 HD21 ASN A  45     -30.629 -48.820  49.391  1.00 28.03           H  
ATOM    683 HD22 ASN A  45     -30.422 -47.071  49.475  1.00 28.03           H  
ATOM    684  OD1 ASN A  45     -32.033 -48.816  47.482  1.00 28.03           O  
ATOM    685  N   ASN A  46     -34.094 -48.066  49.490  1.00 31.24           N  
ATOM    686  H   ASN A  46     -33.618 -48.640  48.809  1.00 31.24           H  
ATOM    687  CA  ASN A  46     -34.620 -48.809  50.648  1.00 31.24           C  
ATOM    688  HA  ASN A  46     -34.488 -49.858  50.383  1.00 31.24           H  
ATOM    689  C   ASN A  46     -36.133 -48.667  50.926  1.00 31.24           C  
ATOM    690  CB  ASN A  46     -33.755 -48.608  51.914  1.00 31.24           C  
ATOM    691  HB2 ASN A  46     -33.520 -47.551  52.041  1.00 31.24           H  
ATOM    692  HB3 ASN A  46     -34.333 -48.927  52.782  1.00 31.24           H  
ATOM    693  O   ASN A  46     -36.661 -47.590  51.182  1.00 31.24           O  
ATOM    694  CG  ASN A  46     -32.461 -49.413  51.908  1.00 31.24           C  
ATOM    695  ND2 ASN A  46     -31.912 -49.740  53.057  1.00 31.24           N  
ATOM    696 HD21 ASN A  46     -32.326 -49.516  53.951  1.00 31.24           H  
ATOM    697 HD22 ASN A  46     -31.075 -50.304  53.021  1.00 31.24           H  
ATOM    698  OD1 ASN A  46     -31.929 -49.781  50.874  1.00 31.24           O  
ATOM    699  N   ASN A  47     -36.826 -49.810  50.993  1.00 49.06           N  
ATOM    700  H   ASN A  47     -36.318 -50.673  50.866  1.00 49.06           H  
ATOM    701  CA  ASN A  47     -38.156 -49.898  51.602  1.00 49.06           C  
ATOM    702  HA  ASN A  47     -38.722 -48.996  51.367  1.00 49.06           H  
ATOM    703  C   ASN A  47     -38.031 -49.990  53.132  1.00 49.06           C  
ATOM    704  CB  ASN A  47     -38.923 -51.111  51.043  1.00 49.06           C  
ATOM    705  HB2 ASN A  47     -39.790 -51.305  51.674  1.00 49.06           H  
ATOM    706  HB3 ASN A  47     -38.290 -51.999  51.064  1.00 49.06           H  
ATOM    707  O   ASN A  47     -37.084 -50.584  53.639  1.00 49.06           O  
ATOM    708  CG  ASN A  47     -39.449 -50.869  49.644  1.00 49.06           C  
ATOM    709  ND2 ASN A  47     -38.826 -51.415  48.626  1.00 49.06           N  
ATOM    710 HD21 ASN A  47     -38.004 -51.988  48.758  1.00 49.06           H  
ATOM    711 HD22 ASN A  47     -39.209 -51.203  47.716  1.00 49.06           H  
ATOM    712  OD1 ASN A  47     -40.432 -50.183  49.448  1.00 49.06           O  
ATOM    713  N   ASN A  48     -39.022 -49.468  53.860  1.00 49.45           N  
ATOM    714  H   ASN A  48     -39.785 -49.034  53.361  1.00 49.45           H  
ATOM    715  CA  ASN A  48     -39.243 -49.703  55.296  1.00 49.45           C  
ATOM    716  HA  ASN A  48     -39.954 -48.938  55.608  1.00 49.45           H  
ATOM    717  C   ASN A  48     -38.039 -49.460  56.243  1.00 49.45           C  
ATOM    718  CB  ASN A  48     -39.971 -51.051  55.488  1.00 49.45           C  
ATOM    719  HB2 ASN A  48     -40.100 -51.240  56.554  1.00 49.45           H  
ATOM    720  HB3 ASN A  48     -39.361 -51.853  55.074  1.00 49.45           H  
ATOM    721  O   ASN A  48     -37.971 -50.064  57.310  1.00 49.45           O  
ATOM    722  CG  ASN A  48     -41.351 -51.080  54.852  1.00 49.45           C  
ATOM    723  ND2 ASN A  48     -42.023 -52.205  54.893  1.00 49.45           N  
ATOM    724 HD21 ASN A  48     -42.936 -52.191  54.461  1.00 49.45           H  
ATOM    725 HD22 ASN A  48     -41.626 -53.023  55.333  1.00 49.45           H  
ATOM    726  OD1 ASN A  48     -41.856 -50.108  54.317  1.00 49.45           O  
ATOM    727  N   ASN A  49     -37.202 -48.469  55.902  1.00 36.75           N  
ATOM    728  H   ASN A  49     -37.309 -48.112  54.963  1.00 36.75           H  
ATOM    729  CA  ASN A  49     -36.207 -47.794  56.754  1.00 36.75           C  
ATOM    730  HA  ASN A  49     -35.916 -46.906  56.193  1.00 36.75           H  
ATOM    731  C   ASN A  49     -34.877 -48.533  57.062  1.00 36.75           C  
ATOM    732  CB  ASN A  49     -36.911 -47.276  58.032  1.00 36.75           C  
ATOM    733  HB2 ASN A  49     -37.191 -48.129  58.649  1.00 36.75           H  
ATOM    734  HB3 ASN A  49     -37.819 -46.739  57.759  1.00 36.75           H  
ATOM    735  O   ASN A  49     -34.836 -49.711  57.404  1.00 36.75           O  
ATOM    736  CG  ASN A  49     -36.066 -46.350  58.887  1.00 36.75           C  
ATOM    737  ND2 ASN A  49     -36.262 -46.360  60.183  1.00 36.75           N  
ATOM    738 HD21 ASN A  49     -36.940 -46.988  60.590  1.00 36.75           H  
ATOM    739 HD22 ASN A  49     -35.699 -45.724  60.729  1.00 36.75           H  
ATOM    740  OD1 ASN A  49     -35.225 -45.610  58.410  1.00 36.75           O  
ATOM    741  N   SER A  50     -33.808 -47.726  57.121  1.00 33.33           N  
ATOM    742  H   SER A  50     -33.993 -46.762  56.883  1.00 33.33           H  
ATOM    743  CA  SER A  50     -32.515 -47.955  57.792  1.00 33.33           C  
ATOM    744  HA  SER A  50     -32.035 -46.977  57.789  1.00 33.33           H  
ATOM    745  C   SER A  50     -31.469 -48.900  57.160  1.00 33.33           C  
ATOM    746  CB  SER A  50     -32.748 -48.271  59.281  1.00 33.33           C  
ATOM    747  HB2 SER A  50     -31.838 -48.068  59.846  1.00 33.33           H  
ATOM    748  HB3 SER A  50     -33.536 -47.627  59.671  1.00 33.33           H  
ATOM    749  O   SER A  50     -31.756 -49.702  56.279  1.00 33.33           O  
ATOM    750  OG  SER A  50     -33.110 -49.624  59.470  1.00 33.33           O  
ATOM    751  HG  SER A  50     -33.738 -49.855  58.782  1.00 33.33           H  
ATOM    752  N   ASN A  51     -30.246 -48.744  57.691  1.00 27.65           N  
ATOM    753  H   ASN A  51     -30.172 -47.953  58.316  1.00 27.65           H  
ATOM    754  CA  ASN A  51     -29.161 -49.714  57.905  1.00 27.65           C  
ATOM    755  HA  ASN A  51     -28.370 -49.114  58.355  1.00 27.65           H  
ATOM    756  C   ASN A  51     -28.448 -50.445  56.735  1.00 27.65           C  
ATOM    757  CB  ASN A  51     -29.599 -50.688  59.019  1.00 27.65           C  
ATOM    758  HB2 ASN A  51     -30.508 -51.199  58.704  1.00 27.65           H  
ATOM    759  HB3 ASN A  51     -28.826 -51.441  59.170  1.00 27.65           H  
ATOM    760  O   ASN A  51     -29.027 -51.226  55.993  1.00 27.65           O  
ATOM    761  CG  ASN A  51     -29.840 -50.004  60.356  1.00 27.65           C  
ATOM    762  ND2 ASN A  51     -30.553 -50.636  61.254  1.00 27.65           N  
ATOM    763 HD21 ASN A  51     -30.753 -50.128  62.104  1.00 27.65           H  
ATOM    764 HD22 ASN A  51     -31.050 -51.476  60.994  1.00 27.65           H  
ATOM    765  OD1 ASN A  51     -29.392 -48.899  60.615  1.00 27.65           O  
ATOM    766  N   SER A  52     -27.108 -50.357  56.807  1.00 28.77           N  
ATOM    767  H   SER A  52     -26.755 -49.630  57.412  1.00 28.77           H  
ATOM    768  CA  SER A  52     -26.097 -51.367  56.428  1.00 28.77           C  
ATOM    769  HA  SER A  52     -25.210 -51.043  56.973  1.00 28.77           H  
ATOM    770  C   SER A  52     -25.617 -51.508  54.963  1.00 28.77           C  
ATOM    771  CB  SER A  52     -26.429 -52.729  57.054  1.00 28.77           C  
ATOM    772  HB2 SER A  52     -26.957 -53.353  56.333  1.00 28.77           H  
ATOM    773  HB3 SER A  52     -27.070 -52.591  57.925  1.00 28.77           H  
ATOM    774  O   SER A  52     -26.131 -52.298  54.183  1.00 28.77           O  
ATOM    775  OG  SER A  52     -25.240 -53.366  57.485  1.00 28.77           O  
ATOM    776  HG  SER A  52     -25.349 -54.305  57.322  1.00 28.77           H  
ATOM    777  N   ASN A  53     -24.495 -50.830  54.689  1.00 28.73           N  
ATOM    778  H   ASN A  53     -24.338 -50.059  55.323  1.00 28.73           H  
ATOM    779  CA  ASN A  53     -23.204 -51.407  54.262  1.00 28.73           C  
ATOM    780  HA  ASN A  53     -22.545 -50.546  54.150  1.00 28.73           H  
ATOM    781  C   ASN A  53     -23.035 -52.213  52.939  1.00 28.73           C  
ATOM    782  CB  ASN A  53     -22.617 -52.202  55.451  1.00 28.73           C  
ATOM    783  HB2 ASN A  53     -23.281 -53.034  55.685  1.00 28.73           H  
ATOM    784  HB3 ASN A  53     -21.661 -52.633  55.154  1.00 28.73           H  
ATOM    785  O   ASN A  53     -23.485 -53.343  52.806  1.00 28.73           O  
ATOM    786  CG  ASN A  53     -22.377 -51.390  56.714  1.00 28.73           C  
ATOM    787  ND2 ASN A  53     -21.805 -51.995  57.726  1.00 28.73           N  
ATOM    788 HD21 ASN A  53     -21.679 -51.442  58.562  1.00 28.73           H  
ATOM    789 HD22 ASN A  53     -21.591 -52.981  57.672  1.00 28.73           H  
ATOM    790  OD1 ASN A  53     -22.701 -50.218  56.826  1.00 28.73           O  
ATOM    791  N   ASN A  54     -22.082 -51.709  52.135  1.00 29.74           N  
ATOM    792  H   ASN A  54     -21.852 -50.745  52.329  1.00 29.74           H  
ATOM    793  CA  ASN A  54     -20.986 -52.430  51.448  1.00 29.74           C  
ATOM    794  HA  ASN A  54     -20.269 -51.638  51.235  1.00 29.74           H  
ATOM    795  C   ASN A  54     -21.176 -53.129  50.070  1.00 29.74           C  
ATOM    796  CB  ASN A  54     -20.228 -53.336  52.446  1.00 29.74           C  
ATOM    797  HB2 ASN A  54     -20.919 -54.058  52.880  1.00 29.74           H  
ATOM    798  HB3 ASN A  54     -19.478 -53.906  51.898  1.00 29.74           H  
ATOM    799  O   ASN A  54     -21.621 -54.263  49.968  1.00 29.74           O  
ATOM    800  CG  ASN A  54     -19.513 -52.591  53.559  1.00 29.74           C  
ATOM    801  ND2 ASN A  54     -18.724 -53.283  54.345  1.00 29.74           N  
ATOM    802 HD21 ASN A  54     -18.602 -54.275  54.196  1.00 29.74           H  
ATOM    803 HD22 ASN A  54     -18.251 -52.762  55.069  1.00 29.74           H  
ATOM    804  OD1 ASN A  54     -19.659 -51.399  53.770  1.00 29.74           O  
ATOM    805  N   ASN A  55     -20.511 -52.515  49.076  1.00 28.30           N  
ATOM    806  H   ASN A  55     -20.319 -51.542  49.268  1.00 28.30           H  
ATOM    807  CA  ASN A  55     -19.499 -53.110  48.173  1.00 28.30           C  
ATOM    808  HA  ASN A  55     -19.001 -52.244  47.738  1.00 28.30           H  
ATOM    809  C   ASN A  55     -19.879 -53.983  46.943  1.00 28.30           C  
ATOM    810  CB  ASN A  55     -18.389 -53.798  49.004  1.00 28.30           C  
ATOM    811  HB2 ASN A  55     -18.821 -54.640  49.546  1.00 28.30           H  
ATOM    812  HB3 ASN A  55     -17.643 -54.205  48.322  1.00 28.30           H  
ATOM    813  O   ASN A  55     -19.937 -55.205  47.024  1.00 28.30           O  
ATOM    814  CG  ASN A  55     -17.656 -52.900  49.982  1.00 28.30           C  
ATOM    815  ND2 ASN A  55     -16.704 -53.440  50.705  1.00 28.30           N  
ATOM    816 HD21 ASN A  55     -16.207 -52.818  51.325  1.00 28.30           H  
ATOM    817 HD22 ASN A  55     -16.450 -54.407  50.564  1.00 28.30           H  
ATOM    818  OD1 ASN A  55     -17.920 -51.719  50.126  1.00 28.30           O  
ATOM    819  N   SER A  56     -19.701 -53.357  45.764  1.00 29.05           N  
ATOM    820  H   SER A  56     -19.845 -52.358  45.781  1.00 29.05           H  
ATOM    821  CA  SER A  56     -18.911 -53.855  44.602  1.00 29.05           C  
ATOM    822  HA  SER A  56     -18.806 -52.987  43.951  1.00 29.05           H  
ATOM    823  C   SER A  56     -19.456 -54.957  43.663  1.00 29.05           C  
ATOM    824  CB  SER A  56     -17.477 -54.190  45.057  1.00 29.05           C  
ATOM    825  HB2 SER A  56     -16.843 -54.361  44.188  1.00 29.05           H  
ATOM    826  HB3 SER A  56     -17.071 -53.343  45.609  1.00 29.05           H  
ATOM    827  O   SER A  56     -20.343 -55.726  44.015  1.00 29.05           O  
ATOM    828  OG  SER A  56     -17.430 -55.336  45.883  1.00 29.05           O  
ATOM    829  HG  SER A  56     -18.321 -55.569  46.151  1.00 29.05           H  
ATOM    830  N   SER A  57     -18.802 -55.075  42.488  1.00 29.78           N  
ATOM    831  H   SER A  57     -18.056 -54.413  42.331  1.00 29.78           H  
ATOM    832  CA  SER A  57     -18.984 -56.073  41.397  1.00 29.78           C  
ATOM    833  HA  SER A  57     -18.160 -55.886  40.708  1.00 29.78           H  
ATOM    834  C   SER A  57     -20.268 -55.937  40.534  1.00 29.78           C  
ATOM    835  CB  SER A  57     -18.769 -57.531  41.877  1.00 29.78           C  
ATOM    836  HB2 SER A  57     -19.631 -58.132  41.586  1.00 29.78           H  
ATOM    837  HB3 SER A  57     -17.890 -57.936  41.375  1.00 29.78           H  
ATOM    838  O   SER A  57     -21.311 -55.560  41.050  1.00 29.78           O  
ATOM    839  OG  SER A  57     -18.574 -57.691  43.267  1.00 29.78           O  
ATOM    840  HG  SER A  57     -19.315 -57.263  43.702  1.00 29.78           H  
ATOM    841  N   SER A  58     -20.284 -56.247  39.221  1.00 30.64           N  
ATOM    842  H   SER A  58     -21.200 -56.214  38.796  1.00 30.64           H  
ATOM    843  CA  SER A  58     -19.168 -56.454  38.266  1.00 30.64           C  
ATOM    844  HA  SER A  58     -18.455 -55.638  38.380  1.00 30.64           H  
ATOM    845  C   SER A  58     -19.611 -56.503  36.781  1.00 30.64           C  
ATOM    846  CB  SER A  58     -18.463 -57.793  38.536  1.00 30.64           C  
ATOM    847  HB2 SER A  58     -18.838 -58.255  39.449  1.00 30.64           H  
ATOM    848  HB3 SER A  58     -18.654 -58.505  37.733  1.00 30.64           H  
ATOM    849  O   SER A  58     -20.765 -56.805  36.504  1.00 30.64           O  
ATOM    850  OG  SER A  58     -17.076 -57.560  38.647  1.00 30.64           O  
ATOM    851  HG  SER A  58     -16.664 -57.960  37.878  1.00 30.64           H  
ATOM    852  N   ASN A  59     -18.625 -56.367  35.877  1.00 30.57           N  
ATOM    853  H   ASN A  59     -17.747 -56.052  36.263  1.00 30.57           H  
ATOM    854  CA  ASN A  59     -18.471 -57.055  34.571  1.00 30.57           C  
ATOM    855  HA  ASN A  59     -17.463 -56.776  34.265  1.00 30.57           H  
ATOM    856  C   ASN A  59     -19.304 -56.719  33.291  1.00 30.57           C  
ATOM    857  CB  ASN A  59     -18.387 -58.576  34.824  1.00 30.57           C  
ATOM    858  HB2 ASN A  59     -18.674 -59.110  33.918  1.00 30.57           H  
ATOM    859  HB3 ASN A  59     -19.111 -58.890  35.576  1.00 30.57           H  
ATOM    860  O   ASN A  59     -20.499 -56.458  33.312  1.00 30.57           O  
ATOM    861  CG  ASN A  59     -16.995 -59.023  35.241  1.00 30.57           C  
ATOM    862  ND2 ASN A  59     -16.376 -59.913  34.509  1.00 30.57           N  
ATOM    863 HD21 ASN A  59     -15.421 -60.150  34.735  1.00 30.57           H  
ATOM    864 HD22 ASN A  59     -16.798 -60.230  33.648  1.00 30.57           H  
ATOM    865  OD1 ASN A  59     -16.442 -58.550  36.226  1.00 30.57           O  
ATOM    866  N   ASP A  60     -18.576 -56.846  32.166  1.00 30.74           N  
ATOM    867  H   ASP A  60     -17.592 -56.977  32.354  1.00 30.74           H  
ATOM    868  CA  ASP A  60     -18.882 -57.445  30.845  1.00 30.74           C  
ATOM    869  HA  ASP A  60     -17.925 -57.317  30.340  1.00 30.74           H  
ATOM    870  C   ASP A  60     -19.858 -56.852  29.784  1.00 30.74           C  
ATOM    871  CB  ASP A  60     -18.972 -58.979  30.981  1.00 30.74           C  
ATOM    872  HB2 ASP A  60     -19.822 -59.232  31.616  1.00 30.74           H  
ATOM    873  HB3 ASP A  60     -19.143 -59.418  29.998  1.00 30.74           H  
ATOM    874  O   ASP A  60     -21.064 -57.068  29.781  1.00 30.74           O  
ATOM    875  CG  ASP A  60     -17.684 -59.585  31.568  1.00 30.74           C  
ATOM    876  OD1 ASP A  60     -16.627 -58.914  31.514  1.00 30.74           O  
ATOM    877  OD2 ASP A  60     -17.751 -60.676  32.173  1.00 30.74           O  
ATOM    878  N   TYR A  61     -19.217 -56.283  28.747  1.00 29.22           N  
ATOM    879  H   TYR A  61     -18.272 -56.018  28.984  1.00 29.22           H  
ATOM    880  CA  TYR A  61     -19.362 -56.548  27.294  1.00 29.22           C  
ATOM    881  HA  TYR A  61     -18.639 -55.857  26.859  1.00 29.22           H  
ATOM    882  C   TYR A  61     -20.655 -56.262  26.473  1.00 29.22           C  
ATOM    883  CB  TYR A  61     -18.767 -57.930  26.957  1.00 29.22           C  
ATOM    884  HB2 TYR A  61     -19.162 -58.676  27.646  1.00 29.22           H  
ATOM    885  HB3 TYR A  61     -19.086 -58.229  25.959  1.00 29.22           H  
ATOM    886  O   TYR A  61     -21.585 -57.053  26.395  1.00 29.22           O  
ATOM    887  CG  TYR A  61     -17.247 -57.947  26.977  1.00 29.22           C  
ATOM    888  CD1 TYR A  61     -16.524 -57.421  25.888  1.00 29.22           C  
ATOM    889  HD1 TYR A  61     -17.047 -57.063  25.013  1.00 29.22           H  
ATOM    890  CD2 TYR A  61     -16.552 -58.454  28.091  1.00 29.22           C  
ATOM    891  HD2 TYR A  61     -17.090 -58.896  28.916  1.00 29.22           H  
ATOM    892  CE1 TYR A  61     -15.117 -57.370  25.929  1.00 29.22           C  
ATOM    893  HE1 TYR A  61     -14.554 -56.969  25.099  1.00 29.22           H  
ATOM    894  CE2 TYR A  61     -15.148 -58.401  28.142  1.00 29.22           C  
ATOM    895  HE2 TYR A  61     -14.635 -58.782  29.012  1.00 29.22           H  
ATOM    896  OH  TYR A  61     -13.070 -57.793  27.103  1.00 29.22           O  
ATOM    897  HH  TYR A  61     -12.730 -58.163  27.921  1.00 29.22           H  
ATOM    898  CZ  TYR A  61     -14.426 -57.853  27.060  1.00 29.22           C  
ATOM    899  N   PHE A  62     -20.510 -55.232  25.620  1.00 26.86           N  
ATOM    900  H   PHE A  62     -19.833 -54.548  25.926  1.00 26.86           H  
ATOM    901  CA  PHE A  62     -20.748 -55.212  24.154  1.00 26.86           C  
ATOM    902  HA  PHE A  62     -20.426 -54.209  23.874  1.00 26.86           H  
ATOM    903  C   PHE A  62     -22.170 -55.309  23.531  1.00 26.86           C  
ATOM    904  CB  PHE A  62     -19.743 -56.138  23.430  1.00 26.86           C  
ATOM    905  HB2 PHE A  62     -20.256 -56.639  22.609  1.00 26.86           H  
ATOM    906  HB3 PHE A  62     -19.410 -56.932  24.099  1.00 26.86           H  
ATOM    907  O   PHE A  62     -22.735 -56.374  23.320  1.00 26.86           O  
ATOM    908  CG  PHE A  62     -18.520 -55.439  22.857  1.00 26.86           C  
ATOM    909  CD1 PHE A  62     -18.237 -55.536  21.480  1.00 26.86           C  
ATOM    910  HD1 PHE A  62     -18.876 -56.123  20.836  1.00 26.86           H  
ATOM    911  CD2 PHE A  62     -17.660 -54.693  23.688  1.00 26.86           C  
ATOM    912  HD2 PHE A  62     -17.850 -54.625  24.749  1.00 26.86           H  
ATOM    913  CE1 PHE A  62     -17.116 -54.883  20.936  1.00 26.86           C  
ATOM    914  HE1 PHE A  62     -16.894 -54.974  19.883  1.00 26.86           H  
ATOM    915  CE2 PHE A  62     -16.536 -54.044  23.146  1.00 26.86           C  
ATOM    916  HE2 PHE A  62     -15.871 -53.486  23.788  1.00 26.86           H  
ATOM    917  CZ  PHE A  62     -16.265 -54.137  21.770  1.00 26.86           C  
ATOM    918  HZ  PHE A  62     -15.393 -53.651  21.357  1.00 26.86           H  
ATOM    919  N   ASN A  63     -22.632 -54.150  23.038  1.00 27.70           N  
ATOM    920  H   ASN A  63     -22.348 -53.350  23.585  1.00 27.70           H  
ATOM    921  CA  ASN A  63     -22.731 -53.780  21.606  1.00 27.70           C  
ATOM    922  HA  ASN A  63     -23.328 -52.868  21.586  1.00 27.70           H  
ATOM    923  C   ASN A  63     -23.368 -54.733  20.556  1.00 27.70           C  
ATOM    924  CB  ASN A  63     -21.319 -53.387  21.107  1.00 27.70           C  
ATOM    925  HB2 ASN A  63     -21.387 -53.014  20.085  1.00 27.70           H  
ATOM    926  HB3 ASN A  63     -20.697 -54.282  21.087  1.00 27.70           H  
ATOM    927  O   ASN A  63     -22.864 -55.819  20.297  1.00 27.70           O  
ATOM    928  CG  ASN A  63     -20.623 -52.323  21.935  1.00 27.70           C  
ATOM    929  ND2 ASN A  63     -19.316 -52.246  21.880  1.00 27.70           N  
ATOM    930 HD21 ASN A  63     -18.880 -51.527  22.439  1.00 27.70           H  
ATOM    931 HD22 ASN A  63     -18.772 -52.921  21.362  1.00 27.70           H  
ATOM    932  OD1 ASN A  63     -21.241 -51.575  22.671  1.00 27.70           O  
ATOM    933  N   GLY A  64     -24.293 -54.174  19.752  1.00 26.67           N  
ATOM    934  H   GLY A  64     -24.691 -53.299  20.062  1.00 26.67           H  
ATOM    935  CA  GLY A  64     -24.433 -54.485  18.310  1.00 26.67           C  
ATOM    936  HA2 GLY A  64     -24.285 -53.564  17.748  1.00 26.67           H  
ATOM    937  HA3 GLY A  64     -23.631 -55.161  18.013  1.00 26.67           H  
ATOM    938  C   GLY A  64     -25.750 -55.132  17.844  1.00 26.67           C  
ATOM    939  O   GLY A  64     -26.019 -56.286  18.167  1.00 26.67           O  
ATOM    940  N   ARG A  65     -26.547 -54.421  17.017  1.00 26.96           N  
ATOM    941  H   ARG A  65     -26.262 -53.479  16.791  1.00 26.96           H  
ATOM    942  CA  ARG A  65     -27.707 -54.941  16.245  1.00 26.96           C  
ATOM    943  HA  ARG A  65     -27.471 -55.951  15.909  1.00 26.96           H  
ATOM    944  C   ARG A  65     -27.999 -54.099  14.987  1.00 26.96           C  
ATOM    945  CB  ARG A  65     -28.994 -54.981  17.101  1.00 26.96           C  
ATOM    946  HB2 ARG A  65     -29.834 -55.219  16.448  1.00 26.96           H  
ATOM    947  HB3 ARG A  65     -29.177 -53.999  17.538  1.00 26.96           H  
ATOM    948  O   ARG A  65     -27.700 -52.912  14.970  1.00 26.96           O  
ATOM    949  CG  ARG A  65     -28.954 -56.036  18.213  1.00 26.96           C  
ATOM    950  HG2 ARG A  65     -28.547 -56.962  17.806  1.00 26.96           H  
ATOM    951  HG3 ARG A  65     -28.310 -55.683  19.018  1.00 26.96           H  
ATOM    952  CD  ARG A  65     -30.332 -56.340  18.802  1.00 26.96           C  
ATOM    953  HD2 ARG A  65     -30.991 -56.665  17.997  1.00 26.96           H  
ATOM    954  HD3 ARG A  65     -30.735 -55.433  19.254  1.00 26.96           H  
ATOM    955  NE  ARG A  65     -30.215 -57.402  19.819  1.00 26.96           N  
ATOM    956  HE  ARG A  65     -29.277 -57.605  20.132  1.00 26.96           H  
ATOM    957  NH1 ARG A  65     -32.436 -57.954  19.999  1.00 26.96           N  
ATOM    958 HH11 ARG A  65     -33.165 -58.525  20.402  1.00 26.96           H  
ATOM    959 HH12 ARG A  65     -32.657 -57.227  19.334  1.00 26.96           H  
ATOM    960  NH2 ARG A  65     -30.915 -59.064  21.198  1.00 26.96           N  
ATOM    961 HH21 ARG A  65     -31.651 -59.627  21.600  1.00 26.96           H  
ATOM    962 HH22 ARG A  65     -29.958 -59.224  21.480  1.00 26.96           H  
ATOM    963  CZ  ARG A  65     -31.187 -58.132  20.331  1.00 26.96           C  
ATOM    964  N   TYR A  66     -28.669 -54.709  14.003  1.00 32.32           N  
ATOM    965  H   TYR A  66     -28.879 -55.689  14.124  1.00 32.32           H  
ATOM    966  CA  TYR A  66     -29.326 -54.081  12.840  1.00 32.32           C  
ATOM    967  HA  TYR A  66     -29.500 -53.022  13.032  1.00 32.32           H  
ATOM    968  C   TYR A  66     -30.688 -54.766  12.579  1.00 32.32           C  
ATOM    969  CB  TYR A  66     -28.448 -54.225  11.582  1.00 32.32           C  
ATOM    970  HB2 TYR A  66     -29.078 -54.091  10.703  1.00 32.32           H  
ATOM    971  HB3 TYR A  66     -28.064 -55.244  11.530  1.00 32.32           H  
ATOM    972  O   TYR A  66     -30.876 -55.908  12.998  1.00 32.32           O  
ATOM    973  CG  TYR A  66     -27.297 -53.246  11.447  1.00 32.32           C  
ATOM    974  CD1 TYR A  66     -27.532 -51.966  10.904  1.00 32.32           C  
ATOM    975  HD1 TYR A  66     -28.533 -51.666  10.629  1.00 32.32           H  
ATOM    976  CD2 TYR A  66     -25.984 -53.636  11.778  1.00 32.32           C  
ATOM    977  HD2 TYR A  66     -25.798 -54.623  12.177  1.00 32.32           H  
ATOM    978  CE1 TYR A  66     -26.458 -51.081  10.688  1.00 32.32           C  
ATOM    979  HE1 TYR A  66     -26.625 -50.103  10.262  1.00 32.32           H  
ATOM    980  CE2 TYR A  66     -24.907 -52.753  11.562  1.00 32.32           C  
ATOM    981  HE2 TYR A  66     -23.899 -53.058  11.803  1.00 32.32           H  
ATOM    982  OH  TYR A  66     -24.112 -50.622  10.778  1.00 32.32           O  
ATOM    983  HH  TYR A  66     -23.260 -51.004  11.001  1.00 32.32           H  
ATOM    984  CZ  TYR A  66     -25.143 -51.474  11.011  1.00 32.32           C  
ATOM    985  N   ASN A  67     -31.622 -54.100  11.882  1.00 26.52           N  
ATOM    986  H   ASN A  67     -31.417 -53.157  11.583  1.00 26.52           H  
ATOM    987  CA  ASN A  67     -32.810 -54.706  11.244  1.00 26.52           C  
ATOM    988  HA  ASN A  67     -32.493 -55.632  10.764  1.00 26.52           H  
ATOM    989  C   ASN A  67     -33.367 -53.771  10.135  1.00 26.52           C  
ATOM    990  CB  ASN A  67     -33.881 -55.036  12.307  1.00 26.52           C  
ATOM    991  HB2 ASN A  67     -33.402 -55.414  13.211  1.00 26.52           H  
ATOM    992  HB3 ASN A  67     -34.433 -54.132  12.564  1.00 26.52           H  
ATOM    993  O   ASN A  67     -32.925 -52.624  10.060  1.00 26.52           O  
ATOM    994  CG  ASN A  67     -34.851 -56.107  11.838  1.00 26.52           C  
ATOM    995  ND2 ASN A  67     -35.835 -56.446  12.634  1.00 26.52           N  
ATOM    996 HD21 ASN A  67     -36.477 -57.129  12.258  1.00 26.52           H  
ATOM    997 HD22 ASN A  67     -35.977 -55.974  13.516  1.00 26.52           H  
ATOM    998  OD1 ASN A  67     -34.747 -56.658  10.758  1.00 26.52           O  
ATOM    999  N   LEU A  68     -34.294 -54.228   9.273  1.00 25.33           N  
ATOM   1000  H   LEU A  68     -34.668 -55.155   9.419  1.00 25.33           H  
ATOM   1001  CA  LEU A  68     -34.648 -53.545   8.011  1.00 25.33           C  
ATOM   1002  HA  LEU A  68     -34.287 -52.518   8.074  1.00 25.33           H  
ATOM   1003  C   LEU A  68     -36.156 -53.419   7.665  1.00 25.33           C  
ATOM   1004  CB  LEU A  68     -33.903 -54.235   6.845  1.00 25.33           C  
ATOM   1005  HB2 LEU A  68     -34.163 -55.294   6.857  1.00 25.33           H  
ATOM   1006  HB3 LEU A  68     -34.266 -53.828   5.901  1.00 25.33           H  
ATOM   1007  O   LEU A  68     -37.002 -54.191   8.102  1.00 25.33           O  
ATOM   1008  CG  LEU A  68     -32.367 -54.098   6.854  1.00 25.33           C  
ATOM   1009  HG  LEU A  68     -31.966 -54.492   7.788  1.00 25.33           H  
ATOM   1010  CD1 LEU A  68     -31.778 -54.914   5.703  1.00 25.33           C  
ATOM   1011 HD11 LEU A  68     -30.690 -54.850   5.723  1.00 25.33           H  
ATOM   1012 HD12 LEU A  68     -32.066 -55.960   5.807  1.00 25.33           H  
ATOM   1013 HD13 LEU A  68     -32.141 -54.536   4.748  1.00 25.33           H  
ATOM   1014  CD2 LEU A  68     -31.905 -52.649   6.682  1.00 25.33           C  
ATOM   1015 HD21 LEU A  68     -32.322 -52.225   5.769  1.00 25.33           H  
ATOM   1016 HD22 LEU A  68     -32.210 -52.048   7.539  1.00 25.33           H  
ATOM   1017 HD23 LEU A  68     -30.817 -52.617   6.622  1.00 25.33           H  
ATOM   1018  N   VAL A  69     -36.404 -52.403   6.827  1.00 27.59           N  
ATOM   1019  H   VAL A  69     -35.579 -51.849   6.645  1.00 27.59           H  
ATOM   1020  CA  VAL A  69     -37.545 -52.022   5.955  1.00 27.59           C  
ATOM   1021  HA  VAL A  69     -38.027 -51.146   6.389  1.00 27.59           H  
ATOM   1022  C   VAL A  69     -38.639 -53.067   5.649  1.00 27.59           C  
ATOM   1023  CB  VAL A  69     -36.929 -51.617   4.586  1.00 27.59           C  
ATOM   1024  HB  VAL A  69     -36.438 -52.486   4.149  1.00 27.59           H  
ATOM   1025  O   VAL A  69     -38.325 -54.156   5.176  1.00 27.59           O  
ATOM   1026  CG1 VAL A  69     -37.961 -51.106   3.569  1.00 27.59           C  
ATOM   1027 HG11 VAL A  69     -38.528 -50.276   3.990  1.00 27.59           H  
ATOM   1028 HG12 VAL A  69     -38.638 -51.908   3.277  1.00 27.59           H  
ATOM   1029 HG13 VAL A  69     -37.455 -50.769   2.663  1.00 27.59           H  
ATOM   1030  CG2 VAL A  69     -35.862 -50.516   4.730  1.00 27.59           C  
ATOM   1031 HG21 VAL A  69     -34.991 -50.880   5.274  1.00 27.59           H  
ATOM   1032 HG22 VAL A  69     -36.282 -49.651   5.244  1.00 27.59           H  
ATOM   1033 HG23 VAL A  69     -35.514 -50.205   3.745  1.00 27.59           H  
ATOM   1034  N   HIS A  70     -39.924 -52.653   5.695  1.00 25.64           N  
ATOM   1035  H   HIS A  70     -40.140 -51.779   6.152  1.00 25.64           H  
ATOM   1036  CA  HIS A  70     -40.987 -53.237   4.846  1.00 25.64           C  
ATOM   1037  HA  HIS A  70     -40.556 -53.384   3.856  1.00 25.64           H  
ATOM   1038  C   HIS A  70     -42.271 -52.370   4.678  1.00 25.64           C  
ATOM   1039  CB  HIS A  70     -41.385 -54.624   5.389  1.00 25.64           C  
ATOM   1040  HB2 HIS A  70     -42.217 -54.532   6.088  1.00 25.64           H  
ATOM   1041  HB3 HIS A  70     -40.559 -55.078   5.937  1.00 25.64           H  
ATOM   1042  O   HIS A  70     -42.826 -51.917   5.676  1.00 25.64           O  
ATOM   1043  CG  HIS A  70     -41.757 -55.563   4.276  1.00 25.64           C  
ATOM   1044  CD2 HIS A  70     -40.892 -56.332   3.544  1.00 25.64           C  
ATOM   1045  HD2 HIS A  70     -39.824 -56.393   3.687  1.00 25.64           H  
ATOM   1046  ND1 HIS A  70     -43.013 -55.744   3.750  1.00 25.64           N  
ATOM   1047  HD1 HIS A  70     -43.855 -55.293   4.079  1.00 25.64           H  
ATOM   1048  CE1 HIS A  70     -42.913 -56.611   2.729  1.00 25.64           C  
ATOM   1049  HE1 HIS A  70     -43.737 -56.956   2.121  1.00 25.64           H  
ATOM   1050  NE2 HIS A  70     -41.637 -56.991   2.560  1.00 25.64           N  
ATOM   1051  N   SER A  71     -42.835 -52.303   3.451  1.00 24.79           N  
ATOM   1052  H   SER A  71     -42.295 -52.732   2.713  1.00 24.79           H  
ATOM   1053  CA  SER A  71     -44.240 -51.916   3.076  1.00 24.79           C  
ATOM   1054  HA  SER A  71     -44.255 -51.983   1.988  1.00 24.79           H  
ATOM   1055  C   SER A  71     -44.782 -50.482   3.374  1.00 24.79           C  
ATOM   1056  CB  SER A  71     -45.251 -52.976   3.583  1.00 24.79           C  
ATOM   1057  HB2 SER A  71     -45.439 -53.694   2.784  1.00 24.79           H  
ATOM   1058  HB3 SER A  71     -46.195 -52.491   3.833  1.00 24.79           H  
ATOM   1059  O   SER A  71     -44.284 -49.816   4.267  1.00 24.79           O  
ATOM   1060  OG  SER A  71     -44.827 -53.699   4.724  1.00 24.79           O  
ATOM   1061  HG  SER A  71     -44.468 -53.059   5.343  1.00 24.79           H  
ATOM   1062  N   SER A  72     -45.849 -49.943   2.731  1.00 25.01           N  
ATOM   1063  H   SER A  72     -46.196 -49.126   3.215  1.00 25.01           H  
ATOM   1064  CA  SER A  72     -46.429 -50.123   1.363  1.00 25.01           C  
ATOM   1065  HA  SER A  72     -45.665 -49.884   0.623  1.00 25.01           H  
ATOM   1066  C   SER A  72     -47.687 -49.241   1.082  1.00 25.01           C  
ATOM   1067  CB  SER A  72     -46.930 -51.557   1.114  1.00 25.01           C  
ATOM   1068  HB2 SER A  72     -47.411 -51.606   0.137  1.00 25.01           H  
ATOM   1069  HB3 SER A  72     -46.099 -52.262   1.090  1.00 25.01           H  
ATOM   1070  O   SER A  72     -48.562 -49.184   1.938  1.00 25.01           O  
ATOM   1071  OG  SER A  72     -47.864 -51.952   2.095  1.00 25.01           O  
ATOM   1072  HG  SER A  72     -48.411 -51.194   2.314  1.00 25.01           H  
ATOM   1073  N   VAL A  73     -47.876 -48.797  -0.181  1.00 23.40           N  
ATOM   1074  H   VAL A  73     -47.056 -48.785  -0.770  1.00 23.40           H  
ATOM   1075  CA  VAL A  73     -49.182 -48.634  -0.910  1.00 23.40           C  
ATOM   1076  HA  VAL A  73     -48.890 -48.420  -1.938  1.00 23.40           H  
ATOM   1077  C   VAL A  73     -50.145 -47.448  -0.587  1.00 23.40           C  
ATOM   1078  CB  VAL A  73     -49.890 -50.024  -0.970  1.00 23.40           C  
ATOM   1079  HB  VAL A  73     -49.787 -50.515  -0.002  1.00 23.40           H  
ATOM   1080  O   VAL A  73     -50.177 -46.915   0.514  1.00 23.40           O  
ATOM   1081  CG1 VAL A  73     -51.388 -50.065  -1.303  1.00 23.40           C  
ATOM   1082 HG11 VAL A  73     -51.580 -49.652  -2.293  1.00 23.40           H  
ATOM   1083 HG12 VAL A  73     -51.951 -49.518  -0.547  1.00 23.40           H  
ATOM   1084 HG13 VAL A  73     -51.736 -51.098  -1.285  1.00 23.40           H  
ATOM   1085  CG2 VAL A  73     -49.195 -50.906  -2.020  1.00 23.40           C  
ATOM   1086 HG21 VAL A  73     -48.119 -50.938  -1.851  1.00 23.40           H  
ATOM   1087 HG22 VAL A  73     -49.582 -51.923  -1.960  1.00 23.40           H  
ATOM   1088 HG23 VAL A  73     -49.379 -50.517  -3.022  1.00 23.40           H  
ATOM   1089  N   SER A  74     -50.995 -47.117  -1.588  1.00 23.22           N  
ATOM   1090  H   SER A  74     -50.815 -47.603  -2.455  1.00 23.22           H  
ATOM   1091  CA  SER A  74     -52.199 -46.231  -1.635  1.00 23.22           C  
ATOM   1092  HA  SER A  74     -52.779 -46.640  -2.462  1.00 23.22           H  
ATOM   1093  C   SER A  74     -52.021 -44.740  -2.019  1.00 23.22           C  
ATOM   1094  CB  SER A  74     -53.126 -46.424  -0.425  1.00 23.22           C  
ATOM   1095  HB2 SER A  74     -53.251 -47.489  -0.230  1.00 23.22           H  
ATOM   1096  HB3 SER A  74     -54.103 -45.998  -0.650  1.00 23.22           H  
ATOM   1097  O   SER A  74     -51.085 -44.090  -1.570  1.00 23.22           O  
ATOM   1098  OG  SER A  74     -52.620 -45.796   0.728  1.00 23.22           O  
ATOM   1099  HG  SER A  74     -51.700 -46.055   0.827  1.00 23.22           H  
ATOM   1100  N   ILE A  75     -52.909 -44.214  -2.896  1.00 26.26           N  
ATOM   1101  H   ILE A  75     -53.657 -44.807  -3.228  1.00 26.26           H  
ATOM   1102  CA  ILE A  75     -52.887 -42.836  -3.462  1.00 26.26           C  
ATOM   1103  HA  ILE A  75     -52.475 -42.164  -2.709  1.00 26.26           H  
ATOM   1104  C   ILE A  75     -54.308 -42.346  -3.884  1.00 26.26           C  
ATOM   1105  CB  ILE A  75     -51.972 -42.753  -4.725  1.00 26.26           C  
ATOM   1106  HB  ILE A  75     -52.437 -43.339  -5.518  1.00 26.26           H  
ATOM   1107  O   ILE A  75     -54.927 -42.995  -4.729  1.00 26.26           O  
ATOM   1108  CG1 ILE A  75     -50.547 -43.325  -4.522  1.00 26.26           C  
ATOM   1109 HG12 ILE A  75     -50.049 -42.784  -3.717  1.00 26.26           H  
ATOM   1110 HG13 ILE A  75     -50.624 -44.374  -4.236  1.00 26.26           H  
ATOM   1111  CG2 ILE A  75     -51.883 -41.290  -5.211  1.00 26.26           C  
ATOM   1112 HG21 ILE A  75     -51.283 -41.215  -6.117  1.00 26.26           H  
ATOM   1113 HG22 ILE A  75     -52.868 -40.901  -5.468  1.00 26.26           H  
ATOM   1114 HG23 ILE A  75     -51.443 -40.662  -4.437  1.00 26.26           H  
ATOM   1115  CD1 ILE A  75     -49.647 -43.297  -5.766  1.00 26.26           C  
ATOM   1116 HD11 ILE A  75     -48.758 -43.899  -5.579  1.00 26.26           H  
ATOM   1117 HD12 ILE A  75     -49.328 -42.278  -5.985  1.00 26.26           H  
ATOM   1118 HD13 ILE A  75     -50.181 -43.710  -6.622  1.00 26.26           H  
ATOM   1119  N   PRO A  76     -54.811 -41.185  -3.407  1.00 26.03           N  
ATOM   1120  CA  PRO A  76     -55.927 -40.422  -4.008  1.00 26.03           C  
ATOM   1121  HA  PRO A  76     -56.617 -41.098  -4.513  1.00 26.03           H  
ATOM   1122  C   PRO A  76     -55.408 -39.337  -4.993  1.00 26.03           C  
ATOM   1123  CB  PRO A  76     -56.625 -39.799  -2.798  1.00 26.03           C  
ATOM   1124  HB2 PRO A  76     -57.182 -38.898  -3.054  1.00 26.03           H  
ATOM   1125  HB3 PRO A  76     -57.285 -40.537  -2.342  1.00 26.03           H  
ATOM   1126  O   PRO A  76     -54.345 -38.778  -4.747  1.00 26.03           O  
ATOM   1127  CG  PRO A  76     -55.466 -39.490  -1.845  1.00 26.03           C  
ATOM   1128  HG2 PRO A  76     -55.058 -38.506  -2.074  1.00 26.03           H  
ATOM   1129  HG3 PRO A  76     -55.786 -39.530  -0.804  1.00 26.03           H  
ATOM   1130  CD  PRO A  76     -54.414 -40.563  -2.151  1.00 26.03           C  
ATOM   1131  HD2 PRO A  76     -54.406 -41.308  -1.356  1.00 26.03           H  
ATOM   1132  HD3 PRO A  76     -53.431 -40.101  -2.244  1.00 26.03           H  
ATOM   1133  N   SER A  77     -56.000 -38.970  -6.143  1.00 24.96           N  
ATOM   1134  H   SER A  77     -55.433 -38.284  -6.620  1.00 24.96           H  
ATOM   1135  CA  SER A  77     -57.300 -39.232  -6.814  1.00 24.96           C  
ATOM   1136  HA  SER A  77     -57.167 -38.840  -7.822  1.00 24.96           H  
ATOM   1137  C   SER A  77     -58.538 -38.501  -6.250  1.00 24.96           C  
ATOM   1138  CB  SER A  77     -57.588 -40.732  -6.995  1.00 24.96           C  
ATOM   1139  HB2 SER A  77     -58.409 -40.852  -7.701  1.00 24.96           H  
ATOM   1140  HB3 SER A  77     -57.910 -41.176  -6.053  1.00 24.96           H  
ATOM   1141  O   SER A  77     -58.815 -38.655  -5.067  1.00 24.96           O  
ATOM   1142  OG  SER A  77     -56.458 -41.424  -7.499  1.00 24.96           O  
ATOM   1143  HG  SER A  77     -55.811 -41.537  -6.799  1.00 24.96           H  
ATOM   1144  N   PHE A  78     -59.367 -37.776  -7.030  1.00 25.24           N  
ATOM   1145  H   PHE A  78     -60.191 -37.440  -6.552  1.00 25.24           H  
ATOM   1146  CA  PHE A  78     -59.252 -37.248  -8.418  1.00 25.24           C  
ATOM   1147  HA  PHE A  78     -58.275 -36.784  -8.548  1.00 25.24           H  
ATOM   1148  C   PHE A  78     -60.346 -36.160  -8.679  1.00 25.24           C  
ATOM   1149  CB  PHE A  78     -59.422 -38.390  -9.454  1.00 25.24           C  
ATOM   1150  HB2 PHE A  78     -60.392 -38.295  -9.943  1.00 25.24           H  
ATOM   1151  HB3 PHE A  78     -59.450 -39.353  -8.943  1.00 25.24           H  
ATOM   1152  O   PHE A  78     -61.340 -36.153  -7.960  1.00 25.24           O  
ATOM   1153  CG  PHE A  78     -58.350 -38.450 -10.535  1.00 25.24           C  
ATOM   1154  CD1 PHE A  78     -58.399 -37.575 -11.637  1.00 25.24           C  
ATOM   1155  HD1 PHE A  78     -59.219 -36.881 -11.746  1.00 25.24           H  
ATOM   1156  CD2 PHE A  78     -57.314 -39.405 -10.470  1.00 25.24           C  
ATOM   1157  HD2 PHE A  78     -57.284 -40.127  -9.668  1.00 25.24           H  
ATOM   1158  CE1 PHE A  78     -57.412 -37.625 -12.636  1.00 25.24           C  
ATOM   1159  HE1 PHE A  78     -57.477 -36.957 -13.483  1.00 25.24           H  
ATOM   1160  CE2 PHE A  78     -56.321 -39.453 -11.465  1.00 25.24           C  
ATOM   1161  HE2 PHE A  78     -55.536 -40.193 -11.406  1.00 25.24           H  
ATOM   1162  CZ  PHE A  78     -56.365 -38.558 -12.547  1.00 25.24           C  
ATOM   1163  HZ  PHE A  78     -55.613 -38.602 -13.320  1.00 25.24           H  
ATOM   1164  N   ASP A  79     -60.194 -35.334  -9.737  1.00 26.04           N  
ATOM   1165  H   ASP A  79     -59.329 -35.434 -10.249  1.00 26.04           H  
ATOM   1166  CA  ASP A  79     -61.239 -34.523 -10.437  1.00 26.04           C  
ATOM   1167  HA  ASP A  79     -60.716 -34.017 -11.248  1.00 26.04           H  
ATOM   1168  C   ASP A  79     -61.982 -33.363  -9.691  1.00 26.04           C  
ATOM   1169  CB  ASP A  79     -62.243 -35.507 -11.089  1.00 26.04           C  
ATOM   1170  HB2 ASP A  79     -62.548 -36.261 -10.363  1.00 26.04           H  
ATOM   1171  HB3 ASP A  79     -63.155 -34.982 -11.374  1.00 26.04           H  
ATOM   1172  O   ASP A  79     -62.036 -33.337  -8.468  1.00 26.04           O  
ATOM   1173  CG  ASP A  79     -61.672 -36.193 -12.336  1.00 26.04           C  
ATOM   1174  OD1 ASP A  79     -61.067 -35.476 -13.170  1.00 26.04           O  
ATOM   1175  OD2 ASP A  79     -61.816 -37.426 -12.448  1.00 26.04           O  
ATOM   1176  N   ASN A  80     -62.643 -32.376 -10.344  1.00 26.04           N  
ATOM   1177  H   ASN A  80     -63.304 -31.905  -9.743  1.00 26.04           H  
ATOM   1178  CA  ASN A  80     -62.301 -31.565 -11.546  1.00 26.04           C  
ATOM   1179  HA  ASN A  80     -61.281 -31.202 -11.420  1.00 26.04           H  
ATOM   1180  C   ASN A  80     -63.234 -30.316 -11.711  1.00 26.04           C  
ATOM   1181  CB  ASN A  80     -62.386 -32.387 -12.851  1.00 26.04           C  
ATOM   1182  HB2 ASN A  80     -63.345 -32.215 -13.341  1.00 26.04           H  
ATOM   1183  HB3 ASN A  80     -62.353 -33.457 -12.647  1.00 26.04           H  
ATOM   1184  O   ASN A  80     -64.267 -30.230 -11.057  1.00 26.04           O  
ATOM   1185  CG  ASN A  80     -61.265 -32.057 -13.823  1.00 26.04           C  
ATOM   1186  ND2 ASN A  80     -60.627 -33.047 -14.393  1.00 26.04           N  
ATOM   1187 HD21 ASN A  80     -59.862 -32.825 -15.014  1.00 26.04           H  
ATOM   1188 HD22 ASN A  80     -60.820 -33.994 -14.100  1.00 26.04           H  
ATOM   1189  OD1 ASN A  80     -60.928 -30.905 -14.050  1.00 26.04           O  
ATOM   1190  N   PHE A  81     -62.901 -29.433 -12.672  1.00 23.79           N  
ATOM   1191  H   PHE A  81     -62.025 -29.649 -13.125  1.00 23.79           H  
ATOM   1192  CA  PHE A  81     -63.736 -28.463 -13.430  1.00 23.79           C  
ATOM   1193  HA  PHE A  81     -63.007 -27.907 -14.019  1.00 23.79           H  
ATOM   1194  C   PHE A  81     -64.595 -27.354 -12.752  1.00 23.79           C  
ATOM   1195  CB  PHE A  81     -64.601 -29.221 -14.460  1.00 23.79           C  
ATOM   1196  HB2 PHE A  81     -65.412 -28.569 -14.786  1.00 23.79           H  
ATOM   1197  HB3 PHE A  81     -65.072 -30.073 -13.970  1.00 23.79           H  
ATOM   1198  O   PHE A  81     -65.510 -27.616 -11.980  1.00 23.79           O  
ATOM   1199  CG  PHE A  81     -63.879 -29.676 -15.717  1.00 23.79           C  
ATOM   1200  CD1 PHE A  81     -63.343 -28.722 -16.604  1.00 23.79           C  
ATOM   1201  HD1 PHE A  81     -63.437 -27.668 -16.390  1.00 23.79           H  
ATOM   1202  CD2 PHE A  81     -63.781 -31.045 -16.031  1.00 23.79           C  
ATOM   1203  HD2 PHE A  81     -64.215 -31.786 -15.375  1.00 23.79           H  
ATOM   1204  CE1 PHE A  81     -62.681 -29.135 -17.775  1.00 23.79           C  
ATOM   1205  HE1 PHE A  81     -62.260 -28.400 -18.445  1.00 23.79           H  
ATOM   1206  CE2 PHE A  81     -63.115 -31.459 -17.198  1.00 23.79           C  
ATOM   1207  HE2 PHE A  81     -63.024 -32.512 -17.420  1.00 23.79           H  
ATOM   1208  CZ  PHE A  81     -62.561 -30.505 -18.068  1.00 23.79           C  
ATOM   1209  HZ  PHE A  81     -62.043 -30.825 -18.960  1.00 23.79           H  
ATOM   1210  N   ASN A  82     -64.469 -26.139 -13.328  1.00 24.41           N  
ATOM   1211  H   ASN A  82     -63.687 -26.034 -13.958  1.00 24.41           H  
ATOM   1212  CA  ASN A  82     -65.474 -25.047 -13.409  1.00 24.41           C  
ATOM   1213  HA  ASN A  82     -65.020 -24.267 -14.020  1.00 24.41           H  
ATOM   1214  C   ASN A  82     -65.831 -24.310 -12.083  1.00 24.41           C  
ATOM   1215  CB  ASN A  82     -66.667 -25.590 -14.229  1.00 24.41           C  
ATOM   1216  HB2 ASN A  82     -67.440 -24.827 -14.326  1.00 24.41           H  
ATOM   1217  HB3 ASN A  82     -67.107 -26.439 -13.706  1.00 24.41           H  
ATOM   1218  O   ASN A  82     -65.391 -24.705 -11.013  1.00 24.41           O  
ATOM   1219  CG  ASN A  82     -66.287 -26.010 -15.640  1.00 24.41           C  
ATOM   1220  ND2 ASN A  82     -67.125 -26.773 -16.299  1.00 24.41           N  
ATOM   1221 HD21 ASN A  82     -66.826 -27.073 -17.216  1.00 24.41           H  
ATOM   1222 HD22 ASN A  82     -67.973 -27.095 -15.856  1.00 24.41           H  
ATOM   1223  OD1 ASN A  82     -65.248 -25.666 -16.179  1.00 24.41           O  
ATOM   1224  N   PHE A  83     -66.549 -23.170 -12.052  1.00 24.81           N  
ATOM   1225  H   PHE A  83     -66.566 -22.763 -11.128  1.00 24.81           H  
ATOM   1226  CA  PHE A  83     -67.279 -22.403 -13.091  1.00 24.81           C  
ATOM   1227  HA  PHE A  83     -66.928 -22.717 -14.074  1.00 24.81           H  
ATOM   1228  C   PHE A  83     -66.979 -20.873 -13.016  1.00 24.81           C  
ATOM   1229  CB  PHE A  83     -68.793 -22.735 -12.975  1.00 24.81           C  
ATOM   1230  HB2 PHE A  83     -69.343 -21.872 -12.599  1.00 24.81           H  
ATOM   1231  HB3 PHE A  83     -68.924 -23.508 -12.218  1.00 24.81           H  
ATOM   1232  O   PHE A  83     -65.946 -20.472 -12.485  1.00 24.81           O  
ATOM   1233  CG  PHE A  83     -69.472 -23.224 -14.252  1.00 24.81           C  
ATOM   1234  CD1 PHE A  83     -69.357 -22.509 -15.461  1.00 24.81           C  
ATOM   1235  HD1 PHE A  83     -68.782 -21.595 -15.505  1.00 24.81           H  
ATOM   1236  CD2 PHE A  83     -70.207 -24.427 -14.237  1.00 24.81           C  
ATOM   1237  HD2 PHE A  83     -70.303 -24.991 -13.321  1.00 24.81           H  
ATOM   1238  CE1 PHE A  83     -69.965 -22.987 -16.635  1.00 24.81           C  
ATOM   1239  HE1 PHE A  83     -69.862 -22.436 -17.559  1.00 24.81           H  
ATOM   1240  CE2 PHE A  83     -70.812 -24.909 -15.412  1.00 24.81           C  
ATOM   1241  HE2 PHE A  83     -71.372 -25.832 -15.390  1.00 24.81           H  
ATOM   1242  CZ  PHE A  83     -70.692 -24.189 -16.613  1.00 24.81           C  
ATOM   1243  HZ  PHE A  83     -71.155 -24.559 -17.515  1.00 24.81           H  
ATOM   1244  N   ASN A  84     -67.826 -20.002 -13.592  1.00 24.17           N  
ATOM   1245  H   ASN A  84     -68.719 -20.352 -13.910  1.00 24.17           H  
ATOM   1246  CA  ASN A  84     -67.397 -18.692 -14.118  1.00 24.17           C  
ATOM   1247  HA  ASN A  84     -66.307 -18.678 -14.139  1.00 24.17           H  
ATOM   1248  C   ASN A  84     -67.844 -17.445 -13.311  1.00 24.17           C  
ATOM   1249  CB  ASN A  84     -67.864 -18.564 -15.585  1.00 24.17           C  
ATOM   1250  HB2 ASN A  84     -67.593 -17.571 -15.945  1.00 24.17           H  
ATOM   1251  HB3 ASN A  84     -68.950 -18.642 -15.624  1.00 24.17           H  
ATOM   1252  O   ASN A  84     -69.006 -17.049 -13.366  1.00 24.17           O  
ATOM   1253  CG  ASN A  84     -67.268 -19.577 -16.548  1.00 24.17           C  
ATOM   1254  ND2 ASN A  84     -67.604 -19.487 -17.812  1.00 24.17           N  
ATOM   1255 HD21 ASN A  84     -67.180 -20.167 -18.427  1.00 24.17           H  
ATOM   1256 HD22 ASN A  84     -68.216 -18.751 -18.135  1.00 24.17           H  
ATOM   1257  OD1 ASN A  84     -66.526 -20.476 -16.200  1.00 24.17           O  
ATOM   1258  N   SER A  85     -66.864 -16.770 -12.697  1.00 24.50           N  
ATOM   1259  H   SER A  85     -65.988 -17.265 -12.606  1.00 24.50           H  
ATOM   1260  CA  SER A  85     -66.828 -15.333 -12.332  1.00 24.50           C  
ATOM   1261  HA  SER A  85     -66.072 -15.270 -11.549  1.00 24.50           H  
ATOM   1262  C   SER A  85     -68.061 -14.699 -11.650  1.00 24.50           C  
ATOM   1263  CB  SER A  85     -66.251 -14.484 -13.479  1.00 24.50           C  
ATOM   1264  HB2 SER A  85     -66.133 -13.456 -13.137  1.00 24.50           H  
ATOM   1265  HB3 SER A  85     -65.266 -14.871 -13.738  1.00 24.50           H  
ATOM   1266  O   SER A  85     -68.286 -14.953 -10.470  1.00 24.50           O  
ATOM   1267  OG  SER A  85     -67.068 -14.503 -14.640  1.00 24.50           O  
ATOM   1268  HG  SER A  85     -66.621 -14.014 -15.334  1.00 24.50           H  
ATOM   1269  N   ILE A  86     -68.790 -13.812 -12.348  1.00 24.39           N  
ATOM   1270  H   ILE A  86     -68.561 -13.752 -13.330  1.00 24.39           H  
ATOM   1271  CA  ILE A  86     -69.728 -12.802 -11.798  1.00 24.39           C  
ATOM   1272  HA  ILE A  86     -70.091 -12.236 -12.655  1.00 24.39           H  
ATOM   1273  C   ILE A  86     -69.006 -11.716 -10.938  1.00 24.39           C  
ATOM   1274  CB  ILE A  86     -70.999 -13.507 -11.215  1.00 24.39           C  
ATOM   1275  HB  ILE A  86     -70.688 -14.252 -10.483  1.00 24.39           H  
ATOM   1276  O   ILE A  86     -67.783 -11.713 -10.803  1.00 24.39           O  
ATOM   1277  CG1 ILE A  86     -71.722 -14.243 -12.378  1.00 24.39           C  
ATOM   1278 HG12 ILE A  86     -72.060 -13.513 -13.113  1.00 24.39           H  
ATOM   1279 HG13 ILE A  86     -71.018 -14.910 -12.875  1.00 24.39           H  
ATOM   1280  CG2 ILE A  86     -72.003 -12.577 -10.501  1.00 24.39           C  
ATOM   1281 HG21 ILE A  86     -72.881 -13.137 -10.179  1.00 24.39           H  
ATOM   1282 HG22 ILE A  86     -71.561 -12.181  -9.588  1.00 24.39           H  
ATOM   1283 HG23 ILE A  86     -72.319 -11.771 -11.163  1.00 24.39           H  
ATOM   1284  CD1 ILE A  86     -72.919 -15.116 -11.974  1.00 24.39           C  
ATOM   1285 HD11 ILE A  86     -73.224 -15.721 -12.828  1.00 24.39           H  
ATOM   1286 HD12 ILE A  86     -72.635 -15.778 -11.156  1.00 24.39           H  
ATOM   1287 HD13 ILE A  86     -73.766 -14.498 -11.675  1.00 24.39           H  
ATOM   1288  N   ASN A  87     -69.746 -10.687 -10.509  1.00 26.85           N  
ATOM   1289  H   ASN A  87     -70.732 -10.741 -10.721  1.00 26.85           H  
ATOM   1290  CA  ASN A  87     -69.299  -9.390  -9.981  1.00 26.85           C  
ATOM   1291  HA  ASN A  87     -68.844  -8.825 -10.794  1.00 26.85           H  
ATOM   1292  C   ASN A  87     -68.315  -9.404  -8.791  1.00 26.85           C  
ATOM   1293  CB  ASN A  87     -70.540  -8.621  -9.475  1.00 26.85           C  
ATOM   1294  HB2 ASN A  87     -70.202  -7.708  -8.986  1.00 26.85           H  
ATOM   1295  HB3 ASN A  87     -71.051  -9.220  -8.720  1.00 26.85           H  
ATOM   1296  O   ASN A  87     -68.577 -10.019  -7.757  1.00 26.85           O  
ATOM   1297  CG  ASN A  87     -71.564  -8.204 -10.507  1.00 26.85           C  
ATOM   1298  ND2 ASN A  87     -72.383  -7.239 -10.160  1.00 26.85           N  
ATOM   1299 HD21 ASN A  87     -72.282  -6.804  -9.255  1.00 26.85           H  
ATOM   1300 HD22 ASN A  87     -73.069  -6.947 -10.842  1.00 26.85           H  
ATOM   1301  OD1 ASN A  87     -71.675  -8.749 -11.591  1.00 26.85           O  
ATOM   1302  N   SER A  88     -67.351  -8.477  -8.831  1.00 28.22           N  
ATOM   1303  H   SER A  88     -67.158  -8.044  -9.723  1.00 28.22           H  
ATOM   1304  CA  SER A  88     -67.051  -7.618  -7.675  1.00 28.22           C  
ATOM   1305  HA  SER A  88     -67.226  -8.181  -6.758  1.00 28.22           H  
ATOM   1306  C   SER A  88     -67.996  -6.401  -7.672  1.00 28.22           C  
ATOM   1307  CB  SER A  88     -65.576  -7.198  -7.681  1.00 28.22           C  
ATOM   1308  HB2 SER A  88     -65.388  -6.514  -6.854  1.00 28.22           H  
ATOM   1309  HB3 SER A  88     -64.959  -8.087  -7.546  1.00 28.22           H  
ATOM   1310  O   SER A  88     -68.425  -5.944  -8.731  1.00 28.22           O  
ATOM   1311  OG  SER A  88     -65.223  -6.577  -8.903  1.00 28.22           O  
ATOM   1312  HG  SER A  88     -64.275  -6.431  -8.918  1.00 28.22           H  
ATOM   1313  N   ASN A  89     -68.370  -5.885  -6.495  1.00 26.41           N  
ATOM   1314  H   ASN A  89     -67.928  -6.223  -5.651  1.00 26.41           H  
ATOM   1315  CA  ASN A  89     -69.394  -4.837  -6.348  1.00 26.41           C  
ATOM   1316  HA  ASN A  89     -69.738  -4.528  -7.335  1.00 26.41           H  
ATOM   1317  C   ASN A  89     -68.833  -3.578  -5.663  1.00 26.41           C  
ATOM   1318  CB  ASN A  89     -70.611  -5.405  -5.594  1.00 26.41           C  
ATOM   1319  HB2 ASN A  89     -70.302  -5.744  -4.606  1.00 26.41           H  
ATOM   1320  HB3 ASN A  89     -71.352  -4.616  -5.461  1.00 26.41           H  
ATOM   1321  O   ASN A  89     -67.948  -3.681  -4.816  1.00 26.41           O  
ATOM   1322  CG  ASN A  89     -71.286  -6.541  -6.345  1.00 26.41           C  
ATOM   1323  ND2 ASN A  89     -71.203  -7.753  -5.847  1.00 26.41           N  
ATOM   1324 HD21 ASN A  89     -71.618  -8.499  -6.387  1.00 26.41           H  
ATOM   1325 HD22 ASN A  89     -70.690  -7.932  -4.996  1.00 26.41           H  
ATOM   1326  OD1 ASN A  89     -71.879  -6.360  -7.396  1.00 26.41           O  
ATOM   1327  N   ASN A  90     -69.354  -2.399  -6.020  1.00 28.31           N  
ATOM   1328  H   ASN A  90     -70.107  -2.381  -6.693  1.00 28.31           H  
ATOM   1329  CA  ASN A  90     -68.951  -1.098  -5.472  1.00 28.31           C  
ATOM   1330  HA  ASN A  90     -68.741  -1.210  -4.409  1.00 28.31           H  
ATOM   1331  C   ASN A  90     -70.087  -0.057  -5.634  1.00 28.31           C  
ATOM   1332  CB  ASN A  90     -67.658  -0.657  -6.200  1.00 28.31           C  
ATOM   1333  HB2 ASN A  90     -66.958  -1.492  -6.223  1.00 28.31           H  
ATOM   1334  HB3 ASN A  90     -67.900  -0.388  -7.228  1.00 28.31           H  
ATOM   1335  O   ASN A  90     -70.971  -0.235  -6.472  1.00 28.31           O  
ATOM   1336  CG  ASN A  90     -66.931   0.505  -5.543  1.00 28.31           C  
ATOM   1337  ND2 ASN A  90     -65.900   1.015  -6.172  1.00 28.31           N  
ATOM   1338 HD21 ASN A  90     -65.423   1.771  -5.701  1.00 28.31           H  
ATOM   1339 HD22 ASN A  90     -65.589   0.631  -7.052  1.00 28.31           H  
ATOM   1340  OD1 ASN A  90     -67.266   0.975  -4.470  1.00 28.31           O  
ATOM   1341  N   GLY A  91     -70.025   1.047  -4.883  1.00 24.97           N  
ATOM   1342  H   GLY A  91     -69.234   1.129  -4.261  1.00 24.97           H  
ATOM   1343  CA  GLY A  91     -70.950   2.184  -4.954  1.00 24.97           C  
ATOM   1344  HA2 GLY A  91     -71.358   2.258  -5.962  1.00 24.97           H  
ATOM   1345  HA3 GLY A  91     -70.374   3.089  -4.759  1.00 24.97           H  
ATOM   1346  C   GLY A  91     -72.125   2.133  -3.958  1.00 24.97           C  
ATOM   1347  O   GLY A  91     -72.339   1.134  -3.282  1.00 24.97           O  
ATOM   1348  N   ASN A  92     -72.918   3.203  -3.819  1.00 25.98           N  
ATOM   1349  H   ASN A  92     -73.645   3.118  -3.123  1.00 25.98           H  
ATOM   1350  CA  ASN A  92     -72.830   4.489  -4.525  1.00 25.98           C  
ATOM   1351  HA  ASN A  92     -71.791   4.700  -4.777  1.00 25.98           H  
ATOM   1352  C   ASN A  92     -73.332   5.662  -3.647  1.00 25.98           C  
ATOM   1353  CB  ASN A  92     -73.648   4.381  -5.829  1.00 25.98           C  
ATOM   1354  HB2 ASN A  92     -73.375   3.470  -6.363  1.00 25.98           H  
ATOM   1355  HB3 ASN A  92     -74.708   4.325  -5.581  1.00 25.98           H  
ATOM   1356  O   ASN A  92     -74.345   5.530  -2.963  1.00 25.98           O  
ATOM   1357  CG  ASN A  92     -73.423   5.547  -6.773  1.00 25.98           C  
ATOM   1358  ND2 ASN A  92     -74.228   5.678  -7.799  1.00 25.98           N  
ATOM   1359 HD21 ASN A  92     -74.025   6.449  -8.419  1.00 25.98           H  
ATOM   1360 HD22 ASN A  92     -74.969   5.012  -7.964  1.00 25.98           H  
ATOM   1361  OD1 ASN A  92     -72.515   6.341  -6.621  1.00 25.98           O  
ATOM   1362  N   GLY A  93     -72.654   6.811  -3.713  1.00 25.89           N  
ATOM   1363  H   GLY A  93     -71.885   6.874  -4.365  1.00 25.89           H  
ATOM   1364  CA  GLY A  93     -72.996   8.064  -3.026  1.00 25.89           C  
ATOM   1365  HA2 GLY A  93     -72.804   7.969  -1.958  1.00 25.89           H  
ATOM   1366  HA3 GLY A  93     -74.059   8.249  -3.186  1.00 25.89           H  
ATOM   1367  C   GLY A  93     -72.170   9.237  -3.591  1.00 25.89           C  
ATOM   1368  O   GLY A  93     -71.113   8.993  -4.165  1.00 25.89           O  
ATOM   1369  N   ASN A  94     -72.577  10.514  -3.561  1.00 27.76           N  
ATOM   1370  H   ASN A  94     -71.984  11.105  -4.127  1.00 27.76           H  
ATOM   1371  CA  ASN A  94     -73.583  11.238  -2.757  1.00 27.76           C  
ATOM   1372  HA  ASN A  94     -73.519  12.276  -3.085  1.00 27.76           H  
ATOM   1373  C   ASN A  94     -73.265  11.224  -1.245  1.00 27.76           C  
ATOM   1374  CB  ASN A  94     -75.023  10.781  -3.077  1.00 27.76           C  
ATOM   1375  HB2 ASN A  94     -75.224   9.827  -2.591  1.00 27.76           H  
ATOM   1376  HB3 ASN A  94     -75.730  11.491  -2.648  1.00 27.76           H  
ATOM   1377  O   ASN A  94     -73.061  10.154  -0.688  1.00 27.76           O  
ATOM   1378  CG  ASN A  94     -75.328  10.682  -4.563  1.00 27.76           C  
ATOM   1379  ND2 ASN A  94     -76.145   9.735  -4.961  1.00 27.76           N  
ATOM   1380 HD21 ASN A  94     -76.300   9.687  -5.958  1.00 27.76           H  
ATOM   1381 HD22 ASN A  94     -76.523   9.067  -4.306  1.00 27.76           H  
ATOM   1382  OD1 ASN A  94     -74.854  11.440  -5.388  1.00 27.76           O  
ATOM   1383  N   ASN A  95     -73.246  12.338  -0.501  1.00 28.09           N  
ATOM   1384  H   ASN A  95     -72.967  12.172   0.456  1.00 28.09           H  
ATOM   1385  CA  ASN A  95     -73.538  13.756  -0.796  1.00 28.09           C  
ATOM   1386  HA  ASN A  95     -73.183  14.033  -1.788  1.00 28.09           H  
ATOM   1387  C   ASN A  95     -72.795  14.646   0.240  1.00 28.09           C  
ATOM   1388  CB  ASN A  95     -75.071  13.955  -0.657  1.00 28.09           C  
ATOM   1389  HB2 ASN A  95     -75.507  13.135  -0.087  1.00 28.09           H  
ATOM   1390  HB3 ASN A  95     -75.275  14.862  -0.088  1.00 28.09           H  
ATOM   1391  O   ASN A  95     -72.486  14.156   1.320  1.00 28.09           O  
ATOM   1392  CG  ASN A  95     -75.813  14.079  -1.974  1.00 28.09           C  
ATOM   1393  ND2 ASN A  95     -77.122  14.129  -1.943  1.00 28.09           N  
ATOM   1394 HD21 ASN A  95     -77.579  14.241  -2.837  1.00 28.09           H  
ATOM   1395 HD22 ASN A  95     -77.617  14.124  -1.063  1.00 28.09           H  
ATOM   1396  OD1 ASN A  95     -75.239  14.144  -3.043  1.00 28.09           O  
ATOM   1397  N   SER A  96     -72.527  15.948   0.053  1.00 30.50           N  
ATOM   1398  H   SER A  96     -72.101  16.374   0.864  1.00 30.50           H  
ATOM   1399  CA  SER A  96     -72.654  16.867  -1.103  1.00 30.50           C  
ATOM   1400  HA  SER A  96     -72.140  16.461  -1.974  1.00 30.50           H  
ATOM   1401  C   SER A  96     -72.054  18.244  -0.746  1.00 30.50           C  
ATOM   1402  CB  SER A  96     -74.125  17.157  -1.445  1.00 30.50           C  
ATOM   1403  HB2 SER A  96     -74.564  16.293  -1.943  1.00 30.50           H  
ATOM   1404  HB3 SER A  96     -74.187  17.990  -2.144  1.00 30.50           H  
ATOM   1405  O   SER A  96     -72.002  18.565   0.438  1.00 30.50           O  
ATOM   1406  OG  SER A  96     -74.870  17.470  -0.281  1.00 30.50           O  
ATOM   1407  HG  SER A  96     -74.283  17.894   0.349  1.00 30.50           H  
ATOM   1408  N   ASN A  97     -71.819  19.101  -1.755  1.00 28.75           N  
ATOM   1409  H   ASN A  97     -71.911  18.735  -2.692  1.00 28.75           H  
ATOM   1410  CA  ASN A  97     -71.695  20.575  -1.659  1.00 28.75           C  
ATOM   1411  HA  ASN A  97     -71.634  20.924  -2.690  1.00 28.75           H  
ATOM   1412  C   ASN A  97     -70.438  21.168  -0.966  1.00 28.75           C  
ATOM   1413  CB  ASN A  97     -73.009  21.140  -1.059  1.00 28.75           C  
ATOM   1414  HB2 ASN A  97     -72.879  22.188  -0.791  1.00 28.75           H  
ATOM   1415  HB3 ASN A  97     -73.249  20.632  -0.124  1.00 28.75           H  
ATOM   1416  O   ASN A  97     -69.827  20.531  -0.121  1.00 28.75           O  
ATOM   1417  CG  ASN A  97     -74.202  21.043  -1.988  1.00 28.75           C  
ATOM   1418  ND2 ASN A  97     -75.373  21.393  -1.516  1.00 28.75           N  
ATOM   1419 HD21 ASN A  97     -75.462  21.713  -0.562  1.00 28.75           H  
ATOM   1420 HD22 ASN A  97     -76.157  21.309  -2.147  1.00 28.75           H  
ATOM   1421  OD1 ASN A  97     -74.105  20.665  -3.143  1.00 28.75           O  
ATOM   1422  N   SER A  98     -70.018  22.415  -1.251  1.00 29.18           N  
ATOM   1423  H   SER A  98     -69.320  22.752  -0.604  1.00 29.18           H  
ATOM   1424  CA  SER A  98     -70.195  23.240  -2.474  1.00 29.18           C  
ATOM   1425  HA  SER A  98     -69.898  22.654  -3.344  1.00 29.18           H  
ATOM   1426  C   SER A  98     -69.359  24.534  -2.435  1.00 29.18           C  
ATOM   1427  CB  SER A  98     -71.635  23.748  -2.682  1.00 29.18           C  
ATOM   1428  HB2 SER A  98     -71.649  24.422  -3.539  1.00 29.18           H  
ATOM   1429  HB3 SER A  98     -72.311  22.927  -2.917  1.00 29.18           H  
ATOM   1430  O   SER A  98     -69.462  25.262  -1.454  1.00 29.18           O  
ATOM   1431  OG  SER A  98     -72.105  24.452  -1.549  1.00 29.18           O  
ATOM   1432  HG  SER A  98     -71.360  24.922  -1.168  1.00 29.18           H  
ATOM   1433  N   ASN A  99     -68.756  24.899  -3.577  1.00 28.72           N  
ATOM   1434  H   ASN A  99     -68.689  24.193  -4.296  1.00 28.72           H  
ATOM   1435  CA  ASN A  99     -68.353  26.261  -3.994  1.00 28.72           C  
ATOM   1436  HA  ASN A  99     -67.851  26.115  -4.950  1.00 28.72           H  
ATOM   1437  C   ASN A  99     -67.320  27.044  -3.137  1.00 28.72           C  
ATOM   1438  CB  ASN A  99     -69.631  27.088  -4.262  1.00 28.72           C  
ATOM   1439  HB2 ASN A  99     -70.270  27.058  -3.380  1.00 28.72           H  
ATOM   1440  HB3 ASN A  99     -69.369  28.133  -4.432  1.00 28.72           H  
ATOM   1441  O   ASN A  99     -67.125  26.775  -1.962  1.00 28.72           O  
ATOM   1442  CG  ASN A  99     -70.398  26.615  -5.481  1.00 28.72           C  
ATOM   1443  ND2 ASN A  99     -71.709  26.667  -5.446  1.00 28.72           N  
ATOM   1444 HD21 ASN A  99     -72.187  27.011  -4.625  1.00 28.72           H  
ATOM   1445 HD22 ASN A  99     -72.199  26.370  -6.277  1.00 28.72           H  
ATOM   1446  OD1 ASN A  99     -69.829  26.213  -6.484  1.00 28.72           O  
ATOM   1447  N   SER A 100     -66.628  28.053  -3.687  1.00 29.75           N  
ATOM   1448  H   SER A 100     -65.965  28.489  -3.062  1.00 29.75           H  
ATOM   1449  CA  SER A 100     -66.553  28.507  -5.095  1.00 29.75           C  
ATOM   1450  HA  SER A 100     -67.259  27.925  -5.687  1.00 29.75           H  
ATOM   1451  C   SER A 100     -65.145  28.226  -5.681  1.00 29.75           C  
ATOM   1452  CB  SER A 100     -67.007  29.972  -5.178  1.00 29.75           C  
ATOM   1453  HB2 SER A 100     -67.938  30.086  -4.622  1.00 29.75           H  
ATOM   1454  HB3 SER A 100     -67.203  30.247  -6.214  1.00 29.75           H  
ATOM   1455  O   SER A 100     -64.241  27.888  -4.928  1.00 29.75           O  
ATOM   1456  OG  SER A 100     -66.051  30.853  -4.638  1.00 29.75           O  
ATOM   1457  HG  SER A 100     -65.471  31.118  -5.356  1.00 29.75           H  
ATOM   1458  N   ASN A 101     -64.863  28.179  -6.991  1.00 28.90           N  
ATOM   1459  H   ASN A 101     -63.946  27.776  -7.123  1.00 28.90           H  
ATOM   1460  CA  ASN A 101     -65.349  28.912  -8.177  1.00 28.90           C  
ATOM   1461  HA  ASN A 101     -64.759  28.488  -8.989  1.00 28.90           H  
ATOM   1462  C   ASN A 101     -64.953  30.409  -8.199  1.00 28.90           C  
ATOM   1463  CB  ASN A 101     -66.825  28.606  -8.531  1.00 28.90           C  
ATOM   1464  HB2 ASN A 101     -67.240  29.438  -9.099  1.00 28.90           H  
ATOM   1465  HB3 ASN A 101     -67.449  28.507  -7.644  1.00 28.90           H  
ATOM   1466  O   ASN A 101     -65.025  31.077  -7.172  1.00 28.90           O  
ATOM   1467  CG  ASN A 101     -66.966  27.362  -9.390  1.00 28.90           C  
ATOM   1468  ND2 ASN A 101     -67.888  26.478  -9.086  1.00 28.90           N  
ATOM   1469 HD21 ASN A 101     -67.941  25.670  -9.690  1.00 28.90           H  
ATOM   1470 HD22 ASN A 101     -68.499  26.587  -8.288  1.00 28.90           H  
ATOM   1471  OD1 ASN A 101     -66.247  27.175 -10.356  1.00 28.90           O  
ATOM   1472  N   SER A 102     -64.521  30.992  -9.325  1.00 32.99           N  
ATOM   1473  H   SER A 102     -64.221  31.949  -9.210  1.00 32.99           H  
ATOM   1474  CA  SER A 102     -64.374  30.464 -10.705  1.00 32.99           C  
ATOM   1475  HA  SER A 102     -63.988  29.445 -10.690  1.00 32.99           H  
ATOM   1476  C   SER A 102     -63.381  31.315 -11.529  1.00 32.99           C  
ATOM   1477  CB  SER A 102     -65.742  30.472 -11.420  1.00 32.99           C  
ATOM   1478  HB2 SER A 102     -65.626  30.314 -12.492  1.00 32.99           H  
ATOM   1479  HB3 SER A 102     -66.353  29.650 -11.047  1.00 32.99           H  
ATOM   1480  O   SER A 102     -62.866  32.305 -11.018  1.00 32.99           O  
ATOM   1481  OG  SER A 102     -66.433  31.686 -11.207  1.00 32.99           O  
ATOM   1482  HG  SER A 102     -65.902  32.409 -11.550  1.00 32.99           H  
ATOM   1483  N   ASN A 103     -63.237  30.979 -12.822  1.00 26.09           N  
ATOM   1484  H   ASN A 103     -63.728  30.145 -13.112  1.00 26.09           H  
ATOM   1485  CA  ASN A 103     -62.562  31.711 -13.915  1.00 26.09           C  
ATOM   1486  HA  ASN A 103     -63.055  31.354 -14.819  1.00 26.09           H  
ATOM   1487  C   ASN A 103     -61.055  31.409 -14.097  1.00 26.09           C  
ATOM   1488  CB  ASN A 103     -62.844  33.234 -13.855  1.00 26.09           C  
ATOM   1489  HB2 ASN A 103     -62.343  33.661 -12.985  1.00 26.09           H  
ATOM   1490  HB3 ASN A 103     -62.400  33.723 -14.722  1.00 26.09           H  
ATOM   1491  O   ASN A 103     -60.324  31.314 -13.121  1.00 26.09           O  
ATOM   1492  CG  ASN A 103     -64.313  33.612 -13.809  1.00 26.09           C  
ATOM   1493  ND2 ASN A 103     -64.615  34.867 -13.581  1.00 26.09           N  
ATOM   1494 HD21 ASN A 103     -63.883  35.538 -13.401  1.00 26.09           H  
ATOM   1495 HD22 ASN A 103     -65.597  35.103 -13.577  1.00 26.09           H  
ATOM   1496  OD1 ASN A 103     -65.214  32.806 -13.970  1.00 26.09           O  
ATOM   1497  N   SER A 104     -60.525  31.288 -15.325  1.00 31.66           N  
ATOM   1498  H   SER A 104     -59.517  31.230 -15.335  1.00 31.66           H  
ATOM   1499  CA  SER A 104     -61.192  31.082 -16.635  1.00 31.66           C  
ATOM   1500  HA  SER A 104     -61.921  30.276 -16.551  1.00 31.66           H  
ATOM   1501  C   SER A 104     -60.191  30.725 -17.747  1.00 31.66           C  
ATOM   1502  CB  SER A 104     -61.904  32.351 -17.144  1.00 31.66           C  
ATOM   1503  HB2 SER A 104     -62.196  32.209 -18.185  1.00 31.66           H  
ATOM   1504  HB3 SER A 104     -62.816  32.534 -16.575  1.00 31.66           H  
ATOM   1505  O   SER A 104     -59.182  31.413 -17.860  1.00 31.66           O  
ATOM   1506  OG  SER A 104     -61.060  33.480 -17.051  1.00 31.66           O  
ATOM   1507  HG  SER A 104     -60.181  33.215 -17.333  1.00 31.66           H  
ATOM   1508  N   ASN A 105     -60.592  29.814 -18.648  1.00 26.78           N  
ATOM   1509  H   ASN A 105     -61.465  29.346 -18.452  1.00 26.78           H  
ATOM   1510  CA  ASN A 105     -60.095  29.632 -20.031  1.00 26.78           C  
ATOM   1511  HA  ASN A 105     -60.707  28.840 -20.462  1.00 26.78           H  
ATOM   1512  C   ASN A 105     -58.627  29.163 -20.227  1.00 26.78           C  
ATOM   1513  CB  ASN A 105     -60.415  30.922 -20.823  1.00 26.78           C  
ATOM   1514  HB2 ASN A 105     -59.978  30.866 -21.820  1.00 26.78           H  
ATOM   1515  HB3 ASN A 105     -59.945  31.776 -20.336  1.00 26.78           H  
ATOM   1516  O   ASN A 105     -57.758  29.455 -19.421  1.00 26.78           O  
ATOM   1517  CG  ASN A 105     -61.900  31.204 -20.975  1.00 26.78           C  
ATOM   1518  ND2 ASN A 105     -62.249  32.261 -21.666  1.00 26.78           N  
ATOM   1519 HD21 ASN A 105     -61.542  32.851 -22.081  1.00 26.78           H  
ATOM   1520 HD22 ASN A 105     -63.239  32.436 -21.762  1.00 26.78           H  
ATOM   1521  OD1 ASN A 105     -62.763  30.495 -20.481  1.00 26.78           O  
ATOM   1522  N   SER A 106     -58.265  28.454 -21.308  1.00 29.76           N  
ATOM   1523  H   SER A 106     -57.265  28.339 -21.390  1.00 29.76           H  
ATOM   1524  CA  SER A 106     -59.062  27.647 -22.265  1.00 29.76           C  
ATOM   1525  HA  SER A 106     -59.740  26.996 -21.714  1.00 29.76           H  
ATOM   1526  C   SER A 106     -58.144  26.773 -23.141  1.00 29.76           C  
ATOM   1527  CB  SER A 106     -59.874  28.504 -23.251  1.00 29.76           C  
ATOM   1528  HB2 SER A 106     -60.719  28.966 -22.740  1.00 29.76           H  
ATOM   1529  HB3 SER A 106     -60.277  27.866 -24.037  1.00 29.76           H  
ATOM   1530  O   SER A 106     -57.116  27.271 -23.589  1.00 29.76           O  
ATOM   1531  OG  SER A 106     -59.072  29.507 -23.839  1.00 29.76           O  
ATOM   1532  HG  SER A 106     -58.192  29.148 -23.975  1.00 29.76           H  
ATOM   1533  N   ASN A 107     -58.602  25.562 -23.500  1.00 24.81           N  
ATOM   1534  H   ASN A 107     -59.488  25.277 -23.108  1.00 24.81           H  
ATOM   1535  CA  ASN A 107     -57.946  24.575 -24.391  1.00 24.81           C  
ATOM   1536  HA  ASN A 107     -58.660  23.754 -24.460  1.00 24.81           H  
ATOM   1537  C   ASN A 107     -56.663  23.915 -23.815  1.00 24.81           C  
ATOM   1538  CB  ASN A 107     -57.825  25.170 -25.811  1.00 24.81           C  
ATOM   1539  HB2 ASN A 107     -57.384  24.440 -26.490  1.00 24.81           H  
ATOM   1540  HB3 ASN A 107     -57.166  26.038 -25.796  1.00 24.81           H  
ATOM   1541  O   ASN A 107     -56.064  24.458 -22.896  1.00 24.81           O  
ATOM   1542  CG  ASN A 107     -59.169  25.539 -26.399  1.00 24.81           C  
ATOM   1543  ND2 ASN A 107     -59.228  26.552 -27.229  1.00 24.81           N  
ATOM   1544 HD21 ASN A 107     -60.129  26.772 -27.628  1.00 24.81           H  
ATOM   1545 HD22 ASN A 107     -58.386  27.060 -27.461  1.00 24.81           H  
ATOM   1546  OD1 ASN A 107     -60.181  24.910 -26.124  1.00 24.81           O  
ATOM   1547  N   SER A 108     -56.248  22.680 -24.158  1.00 28.88           N  
ATOM   1548  H   SER A 108     -55.434  22.429 -23.615  1.00 28.88           H  
ATOM   1549  CA  SER A 108     -56.525  21.757 -25.295  1.00 28.88           C  
ATOM   1550  HA  SER A 108     -56.048  20.824 -24.996  1.00 28.88           H  
ATOM   1551  C   SER A 108     -55.791  22.126 -26.609  1.00 28.88           C  
ATOM   1552  CB  SER A 108     -58.015  21.386 -25.411  1.00 28.88           C  
ATOM   1553  HB2 SER A 108     -58.080  20.326 -25.657  1.00 28.88           H  
ATOM   1554  HB3 SER A 108     -58.505  21.516 -24.446  1.00 28.88           H  
ATOM   1555  O   SER A 108     -55.312  23.245 -26.732  1.00 28.88           O  
ATOM   1556  OG  SER A 108     -58.704  22.117 -26.411  1.00 28.88           O  
ATOM   1557  HG  SER A 108     -59.357  22.704 -26.024  1.00 28.88           H  
ATOM   1558  N   ASN A 109     -55.577  21.261 -27.613  1.00 26.51           N  
ATOM   1559  H   ASN A 109     -54.978  21.645 -28.329  1.00 26.51           H  
ATOM   1560  CA  ASN A 109     -55.996  19.869 -27.893  1.00 26.51           C  
ATOM   1561  HA  ASN A 109     -56.004  19.290 -26.969  1.00 26.51           H  
ATOM   1562  C   ASN A 109     -54.955  19.235 -28.876  1.00 26.51           C  
ATOM   1563  CB  ASN A 109     -57.407  19.949 -28.528  1.00 26.51           C  
ATOM   1564  HB2 ASN A 109     -57.792  20.966 -28.469  1.00 26.51           H  
ATOM   1565  HB3 ASN A 109     -57.348  19.726 -29.594  1.00 26.51           H  
ATOM   1566  O   ASN A 109     -54.155  19.980 -29.429  1.00 26.51           O  
ATOM   1567  CG  ASN A 109     -58.430  19.029 -27.885  1.00 26.51           C  
ATOM   1568  ND2 ASN A 109     -59.697  19.245 -28.141  1.00 26.51           N  
ATOM   1569 HD21 ASN A 109     -59.971  20.049 -28.688  1.00 26.51           H  
ATOM   1570 HD22 ASN A 109     -60.361  18.625 -27.701  1.00 26.51           H  
ATOM   1571  OD1 ASN A 109     -58.113  18.091 -27.174  1.00 26.51           O  
ATOM   1572  N   SER A 110     -54.874  17.937 -29.219  1.00 27.23           N  
ATOM   1573  H   SER A 110     -54.065  17.750 -29.794  1.00 27.23           H  
ATOM   1574  CA  SER A 110     -55.659  16.721 -28.913  1.00 27.23           C  
ATOM   1575  HA  SER A 110     -55.934  16.694 -27.859  1.00 27.23           H  
ATOM   1576  C   SER A 110     -54.856  15.444 -29.280  1.00 27.23           C  
ATOM   1577  CB  SER A 110     -56.923  16.674 -29.795  1.00 27.23           C  
ATOM   1578  HB2 SER A 110     -57.532  15.814 -29.517  1.00 27.23           H  
ATOM   1579  HB3 SER A 110     -57.530  17.567 -29.649  1.00 27.23           H  
ATOM   1580  O   SER A 110     -53.888  15.543 -30.030  1.00 27.23           O  
ATOM   1581  OG  SER A 110     -56.610  16.592 -31.171  1.00 27.23           O  
ATOM   1582  HG  SER A 110     -55.823  17.117 -31.337  1.00 27.23           H  
ATOM   1583  N   ASN A 111     -55.386  14.259 -28.929  1.00 25.49           N  
ATOM   1584  H   ASN A 111     -56.124  14.270 -28.240  1.00 25.49           H  
ATOM   1585  CA  ASN A 111     -55.207  12.989 -29.674  1.00 25.49           C  
ATOM   1586  HA  ASN A 111     -55.865  12.261 -29.200  1.00 25.49           H  
ATOM   1587  C   ASN A 111     -53.795  12.326 -29.636  1.00 25.49           C  
ATOM   1588  CB  ASN A 111     -55.772  13.240 -31.101  1.00 25.49           C  
ATOM   1589  HB2 ASN A 111     -56.664  13.862 -31.030  1.00 25.49           H  
ATOM   1590  HB3 ASN A 111     -55.030  13.790 -31.679  1.00 25.49           H  
ATOM   1591  O   ASN A 111     -52.884  12.796 -28.960  1.00 25.49           O  
ATOM   1592  CG  ASN A 111     -56.182  12.012 -31.889  1.00 25.49           C  
ATOM   1593  ND2 ASN A 111     -56.461  12.169 -33.160  1.00 25.49           N  
ATOM   1594 HD21 ASN A 111     -56.734  11.341 -33.669  1.00 25.49           H  
ATOM   1595 HD22 ASN A 111     -56.405  13.083 -33.585  1.00 25.49           H  
ATOM   1596  OD1 ASN A 111     -56.254  10.904 -31.391  1.00 25.49           O  
ATOM   1597  N   SER A 112     -53.642  11.215 -30.378  1.00 28.24           N  
ATOM   1598  H   SER A 112     -54.486  10.897 -30.832  1.00 28.24           H  
ATOM   1599  CA  SER A 112     -52.506  10.267 -30.462  1.00 28.24           C  
ATOM   1600  HA  SER A 112     -52.741   9.634 -31.317  1.00 28.24           H  
ATOM   1601  C   SER A 112     -52.352   9.288 -29.282  1.00 28.24           C  
ATOM   1602  CB  SER A 112     -51.191  10.960 -30.846  1.00 28.24           C  
ATOM   1603  HB2 SER A 112     -51.379  11.692 -31.631  1.00 28.24           H  
ATOM   1604  HB3 SER A 112     -50.489  10.216 -31.224  1.00 28.24           H  
ATOM   1605  O   SER A 112     -52.804   9.559 -28.172  1.00 28.24           O  
ATOM   1606  OG  SER A 112     -50.609  11.598 -29.735  1.00 28.24           O  
ATOM   1607  HG  SER A 112     -51.288  12.136 -29.321  1.00 28.24           H  
ATOM   1608  N   ASN A 113     -51.783   8.100 -29.548  1.00 28.68           N  
ATOM   1609  H   ASN A 113     -51.419   7.930 -30.475  1.00 28.68           H  
ATOM   1610  CA  ASN A 113     -51.578   7.017 -28.575  1.00 28.68           C  
ATOM   1611  HA  ASN A 113     -51.190   7.447 -27.651  1.00 28.68           H  
ATOM   1612  C   ASN A 113     -50.570   5.956 -29.094  1.00 28.68           C  
ATOM   1613  CB  ASN A 113     -52.946   6.347 -28.291  1.00 28.68           C  
ATOM   1614  HB2 ASN A 113     -53.701   7.112 -28.110  1.00 28.68           H  
ATOM   1615  HB3 ASN A 113     -53.248   5.773 -29.167  1.00 28.68           H  
ATOM   1616  O   ASN A 113     -50.316   5.875 -30.293  1.00 28.68           O  
ATOM   1617  CG  ASN A 113     -52.953   5.432 -27.076  1.00 28.68           C  
ATOM   1618  ND2 ASN A 113     -53.957   4.601 -26.938  1.00 28.68           N  
ATOM   1619 HD21 ASN A 113     -53.936   4.003 -26.125  1.00 28.68           H  
ATOM   1620 HD22 ASN A 113     -54.672   4.546 -27.649  1.00 28.68           H  
ATOM   1621  OD1 ASN A 113     -52.067   5.437 -26.237  1.00 28.68           O  
ATOM   1622  N   SER A 114     -50.089   5.102 -28.182  1.00 28.53           N  
ATOM   1623  H   SER A 114     -50.377   5.314 -27.237  1.00 28.53           H  
ATOM   1624  CA  SER A 114     -49.671   3.699 -28.380  1.00 28.53           C  
ATOM   1625  HA  SER A 114     -49.173   3.409 -27.454  1.00 28.53           H  
ATOM   1626  C   SER A 114     -48.690   3.340 -29.513  1.00 28.53           C  
ATOM   1627  CB  SER A 114     -50.915   2.797 -28.463  1.00 28.53           C  
ATOM   1628  HB2 SER A 114     -51.492   2.888 -27.543  1.00 28.53           H  
ATOM   1629  HB3 SER A 114     -50.601   1.759 -28.573  1.00 28.53           H  
ATOM   1630  O   SER A 114     -49.088   3.100 -30.652  1.00 28.53           O  
ATOM   1631  OG  SER A 114     -51.735   3.157 -29.558  1.00 28.53           O  
ATOM   1632  HG  SER A 114     -51.148   3.307 -30.303  1.00 28.53           H  
ATOM   1633  N   ASN A 115     -47.432   3.088 -29.137  1.00 28.58           N  
ATOM   1634  H   ASN A 115     -47.160   3.340 -28.197  1.00 28.58           H  
ATOM   1635  CA  ASN A 115     -46.545   2.114 -29.788  1.00 28.58           C  
ATOM   1636  HA  ASN A 115     -47.160   1.352 -30.267  1.00 28.58           H  
ATOM   1637  C   ASN A 115     -45.691   1.418 -28.702  1.00 28.58           C  
ATOM   1638  CB  ASN A 115     -45.701   2.810 -30.873  1.00 28.58           C  
ATOM   1639  HB2 ASN A 115     -46.360   3.407 -31.503  1.00 28.58           H  
ATOM   1640  HB3 ASN A 115     -44.982   3.477 -30.397  1.00 28.58           H  
ATOM   1641  O   ASN A 115     -45.437   2.018 -27.658  1.00 28.58           O  
ATOM   1642  CG  ASN A 115     -44.956   1.841 -31.779  1.00 28.58           C  
ATOM   1643  ND2 ASN A 115     -44.171   2.348 -32.698  1.00 28.58           N  
ATOM   1644 HD21 ASN A 115     -43.708   1.688 -33.306  1.00 28.58           H  
ATOM   1645 HD22 ASN A 115     -44.095   3.349 -32.811  1.00 28.58           H  
ATOM   1646  OD1 ASN A 115     -45.061   0.629 -31.688  1.00 28.58           O  
ATOM   1647  N   SER A 116     -45.288   0.161 -28.911  1.00 35.40           N  
ATOM   1648  H   SER A 116     -45.455  -0.238 -29.824  1.00 35.40           H  
ATOM   1649  CA  SER A 116     -44.693  -0.684 -27.857  1.00 35.40           C  
ATOM   1650  HA  SER A 116     -44.011  -0.075 -27.262  1.00 35.40           H  
ATOM   1651  C   SER A 116     -43.879  -1.877 -28.373  1.00 35.40           C  
ATOM   1652  CB  SER A 116     -45.802  -1.193 -26.916  1.00 35.40           C  
ATOM   1653  HB2 SER A 116     -45.406  -1.963 -26.254  1.00 35.40           H  
ATOM   1654  HB3 SER A 116     -46.145  -0.359 -26.304  1.00 35.40           H  
ATOM   1655  O   SER A 116     -42.694  -1.994 -28.069  1.00 35.40           O  
ATOM   1656  OG  SER A 116     -46.917  -1.696 -27.639  1.00 35.40           O  
ATOM   1657  HG  SER A 116     -46.885  -2.656 -27.655  1.00 35.40           H  
ATOM   1658  N   ASN A 117     -44.502  -2.770 -29.149  1.00 35.67           N  
ATOM   1659  H   ASN A 117     -45.481  -2.600 -29.328  1.00 35.67           H  
ATOM   1660  CA  ASN A 117     -44.024  -4.152 -29.343  1.00 35.67           C  
ATOM   1661  HA  ASN A 117     -43.755  -4.557 -28.368  1.00 35.67           H  
ATOM   1662  C   ASN A 117     -42.757  -4.286 -30.213  1.00 35.67           C  
ATOM   1663  CB  ASN A 117     -45.167  -5.018 -29.916  1.00 35.67           C  
ATOM   1664  HB2 ASN A 117     -45.487  -4.616 -30.877  1.00 35.67           H  
ATOM   1665  HB3 ASN A 117     -44.774  -6.020 -30.089  1.00 35.67           H  
ATOM   1666  O   ASN A 117     -42.251  -5.391 -30.405  1.00 35.67           O  
ATOM   1667  CG  ASN A 117     -46.388  -5.155 -29.019  1.00 35.67           C  
ATOM   1668  ND2 ASN A 117     -47.136  -6.221 -29.165  1.00 35.67           N  
ATOM   1669 HD21 ASN A 117     -47.924  -6.303 -28.538  1.00 35.67           H  
ATOM   1670 HD22 ASN A 117     -46.860  -6.955 -29.801  1.00 35.67           H  
ATOM   1671  OD1 ASN A 117     -46.719  -4.302 -28.211  1.00 35.67           O  
ATOM   1672  N   SER A 118     -42.225  -3.183 -30.745  1.00 36.78           N  
ATOM   1673  H   SER A 118     -42.607  -2.286 -30.484  1.00 36.78           H  
ATOM   1674  CA  SER A 118     -40.999  -3.195 -31.546  1.00 36.78           C  
ATOM   1675  HA  SER A 118     -41.131  -3.893 -32.372  1.00 36.78           H  
ATOM   1676  C   SER A 118     -39.771  -3.656 -30.760  1.00 36.78           C  
ATOM   1677  CB  SER A 118     -40.734  -1.806 -32.135  1.00 36.78           C  
ATOM   1678  HB2 SER A 118     -39.786  -1.821 -32.672  1.00 36.78           H  
ATOM   1679  HB3 SER A 118     -41.531  -1.554 -32.835  1.00 36.78           H  
ATOM   1680  O   SER A 118     -38.829  -4.139 -31.380  1.00 36.78           O  
ATOM   1681  OG  SER A 118     -40.687  -0.829 -31.111  1.00 36.78           O  
ATOM   1682  HG  SER A 118     -40.176  -0.080 -31.427  1.00 36.78           H  
ATOM   1683  N   ARG A 119     -39.764  -3.546 -29.422  1.00 40.06           N  
ATOM   1684  H   ARG A 119     -40.579  -3.145 -28.980  1.00 40.06           H  
ATOM   1685  CA  ARG A 119     -38.591  -3.872 -28.589  1.00 40.06           C  
ATOM   1686  HA  ARG A 119     -37.704  -3.540 -29.130  1.00 40.06           H  
ATOM   1687  C   ARG A 119     -38.354  -5.362 -28.347  1.00 40.06           C  
ATOM   1688  CB  ARG A 119     -38.618  -3.074 -27.283  1.00 40.06           C  
ATOM   1689  HB2 ARG A 119     -37.808  -3.443 -26.653  1.00 40.06           H  
ATOM   1690  HB3 ARG A 119     -39.561  -3.221 -26.758  1.00 40.06           H  
ATOM   1691  O   ARG A 119     -37.212  -5.769 -28.134  1.00 40.06           O  
ATOM   1692  CG  ARG A 119     -38.399  -1.585 -27.598  1.00 40.06           C  
ATOM   1693  HG2 ARG A 119     -39.361  -1.085 -27.706  1.00 40.06           H  
ATOM   1694  HG3 ARG A 119     -37.877  -1.492 -28.550  1.00 40.06           H  
ATOM   1695  CD  ARG A 119     -37.562  -0.880 -26.525  1.00 40.06           C  
ATOM   1696  HD2 ARG A 119     -36.934  -1.608 -26.012  1.00 40.06           H  
ATOM   1697  HD3 ARG A 119     -38.224  -0.421 -25.790  1.00 40.06           H  
ATOM   1698  NE  ARG A 119     -36.665   0.092 -27.167  1.00 40.06           N  
ATOM   1699  HE  ARG A 119     -36.032  -0.323 -27.835  1.00 40.06           H  
ATOM   1700  NH1 ARG A 119     -37.439   2.033 -26.200  1.00 40.06           N  
ATOM   1701 HH11 ARG A 119     -38.084   1.484 -25.649  1.00 40.06           H  
ATOM   1702 HH12 ARG A 119     -37.403   3.039 -26.122  1.00 40.06           H  
ATOM   1703  NH2 ARG A 119     -35.828   2.106 -27.749  1.00 40.06           N  
ATOM   1704 HH21 ARG A 119     -35.256   1.613 -28.420  1.00 40.06           H  
ATOM   1705 HH22 ARG A 119     -35.784   3.112 -27.680  1.00 40.06           H  
ATOM   1706  CZ  ARG A 119     -36.650   1.402 -27.030  1.00 40.06           C  
ATOM   1707  N   ASP A 120     -39.391  -6.183 -28.437  1.00 38.42           N  
ATOM   1708  H   ASP A 120     -40.319  -5.788 -28.486  1.00 38.42           H  
ATOM   1709  CA  ASP A 120     -39.274  -7.645 -28.369  1.00 38.42           C  
ATOM   1710  HA  ASP A 120     -38.537  -7.912 -27.612  1.00 38.42           H  
ATOM   1711  C   ASP A 120     -38.805  -8.225 -29.716  1.00 38.42           C  
ATOM   1712  CB  ASP A 120     -40.615  -8.220 -27.907  1.00 38.42           C  
ATOM   1713  HB2 ASP A 120     -40.540  -9.305 -27.846  1.00 38.42           H  
ATOM   1714  HB3 ASP A 120     -41.393  -7.967 -28.628  1.00 38.42           H  
ATOM   1715  O   ASP A 120     -37.949  -9.111 -29.762  1.00 38.42           O  
ATOM   1716  CG  ASP A 120     -40.965  -7.650 -26.532  1.00 38.42           C  
ATOM   1717  OD1 ASP A 120     -40.414  -8.182 -25.542  1.00 38.42           O  
ATOM   1718  OD2 ASP A 120     -41.713  -6.647 -26.506  1.00 38.42           O  
ATOM   1719  N   GLU A 121     -39.276  -7.626 -30.814  1.00 40.15           N  
ATOM   1720  H   GLU A 121     -39.986  -6.920 -30.682  1.00 40.15           H  
ATOM   1721  CA  GLU A 121     -38.743  -7.803 -32.171  1.00 40.15           C  
ATOM   1722  HA  GLU A 121     -38.786  -8.856 -32.449  1.00 40.15           H  
ATOM   1723  C   GLU A 121     -37.264  -7.386 -32.257  1.00 40.15           C  
ATOM   1724  CB  GLU A 121     -39.607  -6.979 -33.148  1.00 40.15           C  
ATOM   1725  HB2 GLU A 121     -38.969  -6.525 -33.906  1.00 40.15           H  
ATOM   1726  HB3 GLU A 121     -40.080  -6.157 -32.611  1.00 40.15           H  
ATOM   1727  O   GLU A 121     -36.422  -8.187 -32.650  1.00 40.15           O  
ATOM   1728  CG  GLU A 121     -40.706  -7.802 -33.842  1.00 40.15           C  
ATOM   1729  HG2 GLU A 121     -40.856  -8.754 -33.334  1.00 40.15           H  
ATOM   1730  HG3 GLU A 121     -41.642  -7.246 -33.788  1.00 40.15           H  
ATOM   1731  CD  GLU A 121     -40.337  -8.033 -35.310  1.00 40.15           C  
ATOM   1732  OE1 GLU A 121     -40.974  -7.432 -36.201  1.00 40.15           O  
ATOM   1733  OE2 GLU A 121     -39.302  -8.679 -35.585  1.00 40.15           O  
ATOM   1734  N   GLU A 122     -36.919  -6.167 -31.829  1.00 39.42           N  
ATOM   1735  H   GLU A 122     -37.667  -5.548 -31.552  1.00 39.42           H  
ATOM   1736  CA  GLU A 122     -35.546  -5.646 -31.683  1.00 39.42           C  
ATOM   1737  HA  GLU A 122     -35.100  -5.500 -32.667  1.00 39.42           H  
ATOM   1738  C   GLU A 122     -34.659  -6.631 -30.901  1.00 39.42           C  
ATOM   1739  CB  GLU A 122     -35.667  -4.276 -30.981  1.00 39.42           C  
ATOM   1740  HB2 GLU A 122     -36.145  -4.459 -30.019  1.00 39.42           H  
ATOM   1741  HB3 GLU A 122     -36.328  -3.655 -31.587  1.00 39.42           H  
ATOM   1742  O   GLU A 122     -33.543  -6.938 -31.324  1.00 39.42           O  
ATOM   1743  CG  GLU A 122     -34.420  -3.435 -30.686  1.00 39.42           C  
ATOM   1744  HG2 GLU A 122     -33.846  -3.319 -31.605  1.00 39.42           H  
ATOM   1745  HG3 GLU A 122     -33.797  -3.956 -29.958  1.00 39.42           H  
ATOM   1746  CD  GLU A 122     -34.836  -2.044 -30.136  1.00 39.42           C  
ATOM   1747  OE1 GLU A 122     -34.824  -1.071 -30.920  1.00 39.42           O  
ATOM   1748  OE2 GLU A 122     -35.207  -1.924 -28.939  1.00 39.42           O  
ATOM   1749  N   ASN A 123     -35.194  -7.219 -29.825  1.00 40.86           N  
ATOM   1750  H   ASN A 123     -36.123  -6.935 -29.549  1.00 40.86           H  
ATOM   1751  CA  ASN A 123     -34.512  -8.230 -29.025  1.00 40.86           C  
ATOM   1752  HA  ASN A 123     -33.543  -7.822 -28.739  1.00 40.86           H  
ATOM   1753  C   ASN A 123     -34.204  -9.517 -29.801  1.00 40.86           C  
ATOM   1754  CB  ASN A 123     -35.315  -8.517 -27.746  1.00 40.86           C  
ATOM   1755  HB2 ASN A 123     -35.304  -9.587 -27.537  1.00 40.86           H  
ATOM   1756  HB3 ASN A 123     -36.359  -8.227 -27.870  1.00 40.86           H  
ATOM   1757  O   ASN A 123     -33.033  -9.879 -29.897  1.00 40.86           O  
ATOM   1758  CG  ASN A 123     -34.728  -7.796 -26.557  1.00 40.86           C  
ATOM   1759  ND2 ASN A 123     -35.064  -6.545 -26.370  1.00 40.86           N  
ATOM   1760 HD21 ASN A 123     -35.738  -6.121 -26.992  1.00 40.86           H  
ATOM   1761 HD22 ASN A 123     -34.668  -6.044 -25.588  1.00 40.86           H  
ATOM   1762  OD1 ASN A 123     -33.950  -8.366 -25.801  1.00 40.86           O  
ATOM   1763  N   GLU A 124     -35.191 -10.240 -30.345  1.00 42.00           N  
ATOM   1764  H   GLU A 124     -36.143  -9.908 -30.286  1.00 42.00           H  
ATOM   1765  CA  GLU A 124     -34.881 -11.487 -31.069  1.00 42.00           C  
ATOM   1766  HA  GLU A 124     -34.110 -12.004 -30.496  1.00 42.00           H  
ATOM   1767  C   GLU A 124     -34.199 -11.256 -32.423  1.00 42.00           C  
ATOM   1768  CB  GLU A 124     -36.068 -12.462 -31.148  1.00 42.00           C  
ATOM   1769  HB2 GLU A 124     -35.935 -13.118 -32.008  1.00 42.00           H  
ATOM   1770  HB3 GLU A 124     -36.990 -11.900 -31.299  1.00 42.00           H  
ATOM   1771  O   GLU A 124     -33.410 -12.104 -32.838  1.00 42.00           O  
ATOM   1772  CG  GLU A 124     -36.198 -13.347 -29.891  1.00 42.00           C  
ATOM   1773  HG2 GLU A 124     -36.394 -12.699 -29.037  1.00 42.00           H  
ATOM   1774  HG3 GLU A 124     -37.065 -13.996 -30.017  1.00 42.00           H  
ATOM   1775  CD  GLU A 124     -34.966 -14.229 -29.581  1.00 42.00           C  
ATOM   1776  OE1 GLU A 124     -34.703 -14.485 -28.382  1.00 42.00           O  
ATOM   1777  OE2 GLU A 124     -34.202 -14.621 -30.496  1.00 42.00           O  
ATOM   1778  N   ARG A 125     -34.349 -10.083 -33.053  1.00 44.10           N  
ATOM   1779  H   ARG A 125     -35.027  -9.429 -32.690  1.00 44.10           H  
ATOM   1780  CA  ARG A 125     -33.503  -9.666 -34.186  1.00 44.10           C  
ATOM   1781  HA  ARG A 125     -33.567 -10.420 -34.971  1.00 44.10           H  
ATOM   1782  C   ARG A 125     -32.033  -9.597 -33.769  1.00 44.10           C  
ATOM   1783  CB  ARG A 125     -33.989  -8.324 -34.755  1.00 44.10           C  
ATOM   1784  HB2 ARG A 125     -34.111  -7.614 -33.937  1.00 44.10           H  
ATOM   1785  HB3 ARG A 125     -33.232  -7.928 -35.432  1.00 44.10           H  
ATOM   1786  O   ARG A 125     -31.219 -10.321 -34.342  1.00 44.10           O  
ATOM   1787  CG  ARG A 125     -35.309  -8.457 -35.534  1.00 44.10           C  
ATOM   1788  HG2 ARG A 125     -35.123  -8.967 -36.479  1.00 44.10           H  
ATOM   1789  HG3 ARG A 125     -36.031  -9.043 -34.966  1.00 44.10           H  
ATOM   1790  CD  ARG A 125     -35.892  -7.065 -35.808  1.00 44.10           C  
ATOM   1791  HD2 ARG A 125     -36.007  -6.541 -34.859  1.00 44.10           H  
ATOM   1792  HD3 ARG A 125     -35.190  -6.513 -36.432  1.00 44.10           H  
ATOM   1793  NE  ARG A 125     -37.213  -7.154 -36.453  1.00 44.10           N  
ATOM   1794  HE  ARG A 125     -37.844  -7.861 -36.104  1.00 44.10           H  
ATOM   1795  NH1 ARG A 125     -37.073  -5.369 -37.888  1.00 44.10           N  
ATOM   1796 HH11 ARG A 125     -37.517  -4.774 -38.572  1.00 44.10           H  
ATOM   1797 HH12 ARG A 125     -36.138  -5.192 -37.548  1.00 44.10           H  
ATOM   1798  NH2 ARG A 125     -38.957  -6.538 -37.768  1.00 44.10           N  
ATOM   1799 HH21 ARG A 125     -39.541  -7.169 -37.238  1.00 44.10           H  
ATOM   1800 HH22 ARG A 125     -39.429  -5.899 -38.391  1.00 44.10           H  
ATOM   1801  CZ  ARG A 125     -37.739  -6.361 -37.363  1.00 44.10           C  
ATOM   1802  N   LEU A 126     -31.697  -8.829 -32.727  1.00 41.11           N  
ATOM   1803  H   LEU A 126     -32.422  -8.284 -32.282  1.00 41.11           H  
ATOM   1804  CA  LEU A 126     -30.322  -8.712 -32.214  1.00 41.11           C  
ATOM   1805  HA  LEU A 126     -29.669  -8.396 -33.028  1.00 41.11           H  
ATOM   1806  C   LEU A 126     -29.770 -10.053 -31.712  1.00 41.11           C  
ATOM   1807  CB  LEU A 126     -30.282  -7.659 -31.091  1.00 41.11           C  
ATOM   1808  HB2 LEU A 126     -29.342  -7.756 -30.548  1.00 41.11           H  
ATOM   1809  HB3 LEU A 126     -31.088  -7.869 -30.388  1.00 41.11           H  
ATOM   1810  O   LEU A 126     -28.646 -10.428 -32.047  1.00 41.11           O  
ATOM   1811  CG  LEU A 126     -30.405  -6.202 -31.579  1.00 41.11           C  
ATOM   1812  HG  LEU A 126     -31.258  -6.104 -32.251  1.00 41.11           H  
ATOM   1813  CD1 LEU A 126     -30.612  -5.277 -30.380  1.00 41.11           C  
ATOM   1814 HD11 LEU A 126     -31.527  -5.557 -29.859  1.00 41.11           H  
ATOM   1815 HD12 LEU A 126     -29.766  -5.344 -29.695  1.00 41.11           H  
ATOM   1816 HD13 LEU A 126     -30.720  -4.249 -30.724  1.00 41.11           H  
ATOM   1817  CD2 LEU A 126     -29.147  -5.744 -32.323  1.00 41.11           C  
ATOM   1818 HD21 LEU A 126     -29.253  -4.695 -32.599  1.00 41.11           H  
ATOM   1819 HD22 LEU A 126     -29.013  -6.323 -33.236  1.00 41.11           H  
ATOM   1820 HD23 LEU A 126     -28.270  -5.855 -31.686  1.00 41.11           H  
ATOM   1821  N   ARG A 127     -30.570 -10.833 -30.975  1.00 40.91           N  
ATOM   1822  H   ARG A 127     -31.476 -10.467 -30.717  1.00 40.91           H  
ATOM   1823  CA  ARG A 127     -30.187 -12.188 -30.546  1.00 40.91           C  
ATOM   1824  HA  ARG A 127     -29.226 -12.134 -30.033  1.00 40.91           H  
ATOM   1825  C   ARG A 127     -29.987 -13.112 -31.754  1.00 40.91           C  
ATOM   1826  CB  ARG A 127     -31.233 -12.757 -29.579  1.00 40.91           C  
ATOM   1827  HB2 ARG A 127     -32.180 -12.791 -30.118  1.00 40.91           H  
ATOM   1828  HB3 ARG A 127     -30.964 -13.783 -29.330  1.00 40.91           H  
ATOM   1829  O   ARG A 127     -29.103 -13.964 -31.700  1.00 40.91           O  
ATOM   1830  CG  ARG A 127     -31.405 -11.978 -28.255  1.00 40.91           C  
ATOM   1831  HG2 ARG A 127     -31.379 -10.901 -28.424  1.00 40.91           H  
ATOM   1832  HG3 ARG A 127     -30.604 -12.236 -27.562  1.00 40.91           H  
ATOM   1833  CD  ARG A 127     -32.762 -12.378 -27.664  1.00 40.91           C  
ATOM   1834  HD2 ARG A 127     -33.503 -12.314 -28.461  1.00 40.91           H  
ATOM   1835  HD3 ARG A 127     -32.700 -13.413 -27.326  1.00 40.91           H  
ATOM   1836  NE  ARG A 127     -33.262 -11.527 -26.571  1.00 40.91           N  
ATOM   1837  HE  ARG A 127     -32.784 -10.661 -26.369  1.00 40.91           H  
ATOM   1838  NH1 ARG A 127     -35.154 -12.792 -26.197  1.00 40.91           N  
ATOM   1839 HH11 ARG A 127     -34.887 -13.429 -26.934  1.00 40.91           H  
ATOM   1840 HH12 ARG A 127     -36.058 -12.909 -25.762  1.00 40.91           H  
ATOM   1841  NH2 ARG A 127     -34.858 -10.890 -25.079  1.00 40.91           N  
ATOM   1842 HH21 ARG A 127     -34.401  -9.991 -25.016  1.00 40.91           H  
ATOM   1843 HH22 ARG A 127     -35.761 -11.017 -24.647  1.00 40.91           H  
ATOM   1844  CZ  ARG A 127     -34.412 -11.747 -25.950  1.00 40.91           C  
ATOM   1845  N   SER A 128     -30.732 -12.942 -32.852  1.00 40.35           N  
ATOM   1846  H   SER A 128     -31.496 -12.281 -32.823  1.00 40.35           H  
ATOM   1847  CA  SER A 128     -30.473 -13.651 -34.113  1.00 40.35           C  
ATOM   1848  HA  SER A 128     -30.407 -14.714 -33.881  1.00 40.35           H  
ATOM   1849  C   SER A 128     -29.126 -13.263 -34.720  1.00 40.35           C  
ATOM   1850  CB  SER A 128     -31.617 -13.517 -35.134  1.00 40.35           C  
ATOM   1851  HB2 SER A 128     -32.581 -13.473 -34.626  1.00 40.35           H  
ATOM   1852  HB3 SER A 128     -31.620 -14.416 -35.750  1.00 40.35           H  
ATOM   1853  O   SER A 128     -28.417 -14.151 -35.189  1.00 40.35           O  
ATOM   1854  OG  SER A 128     -31.471 -12.414 -36.011  1.00 40.35           O  
ATOM   1855  HG  SER A 128     -31.438 -11.612 -35.484  1.00 40.35           H  
ATOM   1856  N   GLU A 129     -28.721 -11.989 -34.658  1.00 38.90           N  
ATOM   1857  H   GLU A 129     -29.344 -11.284 -34.290  1.00 38.90           H  
ATOM   1858  CA  GLU A 129     -27.393 -11.584 -35.130  1.00 38.90           C  
ATOM   1859  HA  GLU A 129     -27.257 -11.980 -36.136  1.00 38.90           H  
ATOM   1860  C   GLU A 129     -26.289 -12.229 -34.296  1.00 38.90           C  
ATOM   1861  CB  GLU A 129     -27.205 -10.057 -35.200  1.00 38.90           C  
ATOM   1862  HB2 GLU A 129     -26.223  -9.869 -35.635  1.00 38.90           H  
ATOM   1863  HB3 GLU A 129     -27.196  -9.646 -34.191  1.00 38.90           H  
ATOM   1864  O   GLU A 129     -25.378 -12.806 -34.876  1.00 38.90           O  
ATOM   1865  CG  GLU A 129     -28.242  -9.280 -36.031  1.00 38.90           C  
ATOM   1866  HG2 GLU A 129     -29.129  -9.139 -35.412  1.00 38.90           H  
ATOM   1867  HG3 GLU A 129     -27.841  -8.291 -36.249  1.00 38.90           H  
ATOM   1868  CD  GLU A 129     -28.649  -9.965 -37.344  1.00 38.90           C  
ATOM   1869  OE1 GLU A 129     -29.850  -9.941 -37.684  1.00 38.90           O  
ATOM   1870  OE2 GLU A 129     -27.837 -10.667 -37.989  1.00 38.90           O  
ATOM   1871  N   TYR A 130     -26.393 -12.272 -32.964  1.00 37.57           N  
ATOM   1872  H   TYR A 130     -27.150 -11.769 -32.522  1.00 37.57           H  
ATOM   1873  CA  TYR A 130     -25.421 -13.009 -32.140  1.00 37.57           C  
ATOM   1874  HA  TYR A 130     -24.426 -12.620 -32.359  1.00 37.57           H  
ATOM   1875  C   TYR A 130     -25.379 -14.510 -32.487  1.00 37.57           C  
ATOM   1876  CB  TYR A 130     -25.687 -12.765 -30.649  1.00 37.57           C  
ATOM   1877  HB2 TYR A 130     -25.304 -13.613 -30.082  1.00 37.57           H  
ATOM   1878  HB3 TYR A 130     -26.761 -12.713 -30.465  1.00 37.57           H  
ATOM   1879  O   TYR A 130     -24.294 -15.070 -32.670  1.00 37.57           O  
ATOM   1880  CG  TYR A 130     -25.017 -11.506 -30.125  1.00 37.57           C  
ATOM   1881  CD1 TYR A 130     -23.809 -11.601 -29.402  1.00 37.57           C  
ATOM   1882  HD1 TYR A 130     -23.372 -12.568 -29.201  1.00 37.57           H  
ATOM   1883  CD2 TYR A 130     -25.575 -10.240 -30.387  1.00 37.57           C  
ATOM   1884  HD2 TYR A 130     -26.494 -10.153 -30.947  1.00 37.57           H  
ATOM   1885  CE1 TYR A 130     -23.166 -10.435 -28.938  1.00 37.57           C  
ATOM   1886  HE1 TYR A 130     -22.244 -10.510 -28.381  1.00 37.57           H  
ATOM   1887  CE2 TYR A 130     -24.934  -9.074 -29.929  1.00 37.57           C  
ATOM   1888  HE2 TYR A 130     -25.355  -8.099 -30.128  1.00 37.57           H  
ATOM   1889  OH  TYR A 130     -23.120  -8.036 -28.766  1.00 37.57           O  
ATOM   1890  HH  TYR A 130     -22.320  -8.215 -28.267  1.00 37.57           H  
ATOM   1891  CZ  TYR A 130     -23.730  -9.168 -29.203  1.00 37.57           C  
ATOM   1892  N   LYS A 131     -26.542 -15.154 -32.682  1.00 39.27           N  
ATOM   1893  H   LYS A 131     -27.393 -14.634 -32.517  1.00 39.27           H  
ATOM   1894  CA  LYS A 131     -26.647 -16.563 -33.120  1.00 39.27           C  
ATOM   1895  HA  LYS A 131     -26.105 -17.188 -32.411  1.00 39.27           H  
ATOM   1896  C   LYS A 131     -25.965 -16.796 -34.488  1.00 39.27           C  
ATOM   1897  CB  LYS A 131     -28.134 -16.998 -33.119  1.00 39.27           C  
ATOM   1898  HB2 LYS A 131     -28.217 -17.982 -33.582  1.00 39.27           H  
ATOM   1899  HB3 LYS A 131     -28.697 -16.297 -33.735  1.00 39.27           H  
ATOM   1900  O   LYS A 131     -25.322 -17.829 -34.676  1.00 39.27           O  
ATOM   1901  CG  LYS A 131     -28.771 -17.071 -31.709  1.00 39.27           C  
ATOM   1902  HG2 LYS A 131     -28.391 -16.253 -31.097  1.00 39.27           H  
ATOM   1903  HG3 LYS A 131     -28.457 -17.997 -31.226  1.00 39.27           H  
ATOM   1904  CD  LYS A 131     -30.318 -17.004 -31.721  1.00 39.27           C  
ATOM   1905  HD2 LYS A 131     -30.641 -16.223 -32.410  1.00 39.27           H  
ATOM   1906  HD3 LYS A 131     -30.717 -17.958 -32.066  1.00 39.27           H  
ATOM   1907  CE  LYS A 131     -30.881 -16.667 -30.326  1.00 39.27           C  
ATOM   1908  HE2 LYS A 131     -30.406 -15.748 -29.983  1.00 39.27           H  
ATOM   1909  HE3 LYS A 131     -30.596 -17.463 -29.638  1.00 39.27           H  
ATOM   1910  NZ  LYS A 131     -32.366 -16.494 -30.304  1.00 39.27           N  
ATOM   1911  HZ1 LYS A 131     -32.870 -17.288 -30.672  1.00 39.27           H  
ATOM   1912  HZ2 LYS A 131     -32.704 -15.678 -30.795  1.00 39.27           H  
ATOM   1913  HZ3 LYS A 131     -32.723 -16.305 -29.378  1.00 39.27           H  
ATOM   1914  N   LYS A 132     -26.036 -15.832 -35.419  1.00 39.61           N  
ATOM   1915  H   LYS A 132     -26.603 -15.025 -35.199  1.00 39.61           H  
ATOM   1916  CA  LYS A 132     -25.330 -15.856 -36.721  1.00 39.61           C  
ATOM   1917  HA  LYS A 132     -25.417 -16.849 -37.161  1.00 39.61           H  
ATOM   1918  C   LYS A 132     -23.831 -15.577 -36.574  1.00 39.61           C  
ATOM   1919  CB  LYS A 132     -25.957 -14.830 -37.684  1.00 39.61           C  
ATOM   1920  HB2 LYS A 132     -25.950 -13.856 -37.194  1.00 39.61           H  
ATOM   1921  HB3 LYS A 132     -25.338 -14.756 -38.578  1.00 39.61           H  
ATOM   1922  O   LYS A 132     -23.016 -16.337 -37.085  1.00 39.61           O  
ATOM   1923  CG  LYS A 132     -27.393 -15.168 -38.124  1.00 39.61           C  
ATOM   1924  HG2 LYS A 132     -27.371 -16.003 -38.824  1.00 39.61           H  
ATOM   1925  HG3 LYS A 132     -27.974 -15.485 -37.258  1.00 39.61           H  
ATOM   1926  CD  LYS A 132     -28.069 -13.954 -38.791  1.00 39.61           C  
ATOM   1927  HD2 LYS A 132     -28.081 -14.084 -39.873  1.00 39.61           H  
ATOM   1928  HD3 LYS A 132     -27.496 -13.053 -38.570  1.00 39.61           H  
ATOM   1929  CE  LYS A 132     -29.499 -13.759 -38.269  1.00 39.61           C  
ATOM   1930  HE2 LYS A 132     -30.153 -14.537 -38.662  1.00 39.61           H  
ATOM   1931  HE3 LYS A 132     -29.472 -13.854 -37.184  1.00 39.61           H  
ATOM   1932  NZ  LYS A 132     -30.024 -12.413 -38.594  1.00 39.61           N  
ATOM   1933  HZ1 LYS A 132     -30.776 -12.144 -37.976  1.00 39.61           H  
ATOM   1934  HZ2 LYS A 132     -29.345 -11.694 -38.391  1.00 39.61           H  
ATOM   1935  HZ3 LYS A 132     -30.292 -12.283 -39.559  1.00 39.61           H  
ATOM   1936  N   ILE A 133     -23.456 -14.514 -35.860  1.00 38.75           N  
ATOM   1937  H   ILE A 133     -24.195 -13.951 -35.463  1.00 38.75           H  
ATOM   1938  CA  ILE A 133     -22.075 -14.043 -35.668  1.00 38.75           C  
ATOM   1939  HA  ILE A 133     -21.643 -13.824 -36.644  1.00 38.75           H  
ATOM   1940  C   ILE A 133     -21.208 -15.132 -35.034  1.00 38.75           C  
ATOM   1941  CB  ILE A 133     -22.080 -12.731 -34.839  1.00 38.75           C  
ATOM   1942  HB  ILE A 133     -22.743 -12.871 -33.986  1.00 38.75           H  
ATOM   1943  O   ILE A 133     -20.078 -15.328 -35.478  1.00 38.75           O  
ATOM   1944  CG1 ILE A 133     -22.607 -11.561 -35.706  1.00 38.75           C  
ATOM   1945 HG12 ILE A 133     -21.845 -11.271 -36.430  1.00 38.75           H  
ATOM   1946 HG13 ILE A 133     -23.480 -11.883 -36.274  1.00 38.75           H  
ATOM   1947  CG2 ILE A 133     -20.686 -12.363 -34.291  1.00 38.75           C  
ATOM   1948 HG21 ILE A 133     -20.315 -13.137 -33.621  1.00 38.75           H  
ATOM   1949 HG22 ILE A 133     -19.987 -12.216 -35.115  1.00 38.75           H  
ATOM   1950 HG23 ILE A 133     -20.742 -11.444 -33.708  1.00 38.75           H  
ATOM   1951  CD1 ILE A 133     -23.018 -10.324 -34.894  1.00 38.75           C  
ATOM   1952 HD11 ILE A 133     -22.147  -9.854 -34.437  1.00 38.75           H  
ATOM   1953 HD12 ILE A 133     -23.728 -10.605 -34.116  1.00 38.75           H  
ATOM   1954 HD13 ILE A 133     -23.491  -9.601 -35.558  1.00 38.75           H  
ATOM   1955  N   ILE A 134     -21.726 -15.884 -34.059  1.00 37.12           N  
ATOM   1956  H   ILE A 134     -22.640 -15.649 -33.700  1.00 37.12           H  
ATOM   1957  CA  ILE A 134     -21.000 -17.011 -33.454  1.00 37.12           C  
ATOM   1958  HA  ILE A 134     -20.031 -16.653 -33.107  1.00 37.12           H  
ATOM   1959  C   ILE A 134     -20.712 -18.090 -34.511  1.00 37.12           C  
ATOM   1960  CB  ILE A 134     -21.770 -17.541 -32.221  1.00 37.12           C  
ATOM   1961  HB  ILE A 134     -22.804 -17.724 -32.512  1.00 37.12           H  
ATOM   1962  O   ILE A 134     -19.549 -18.422 -34.741  1.00 37.12           O  
ATOM   1963  CG1 ILE A 134     -21.743 -16.479 -31.094  1.00 37.12           C  
ATOM   1964 HG12 ILE A 134     -21.969 -15.495 -31.505  1.00 37.12           H  
ATOM   1965 HG13 ILE A 134     -20.743 -16.429 -30.664  1.00 37.12           H  
ATOM   1966  CG2 ILE A 134     -21.168 -18.865 -31.710  1.00 37.12           C  
ATOM   1967 HG21 ILE A 134     -21.703 -19.211 -30.826  1.00 37.12           H  
ATOM   1968 HG22 ILE A 134     -20.118 -18.727 -31.454  1.00 37.12           H  
ATOM   1969 HG23 ILE A 134     -21.251 -19.647 -32.465  1.00 37.12           H  
ATOM   1970  CD1 ILE A 134     -22.756 -16.738 -29.971  1.00 37.12           C  
ATOM   1971 HD11 ILE A 134     -23.758 -16.834 -30.390  1.00 37.12           H  
ATOM   1972 HD12 ILE A 134     -22.744 -15.898 -29.277  1.00 37.12           H  
ATOM   1973 HD13 ILE A 134     -22.500 -17.644 -29.423  1.00 37.12           H  
ATOM   1974  N   LYS A 135     -21.737 -18.581 -35.224  1.00 35.20           N  
ATOM   1975  H   LYS A 135     -22.664 -18.225 -35.037  1.00 35.20           H  
ATOM   1976  CA  LYS A 135     -21.572 -19.639 -36.240  1.00 35.20           C  
ATOM   1977  HA  LYS A 135     -21.011 -20.453 -35.780  1.00 35.20           H  
ATOM   1978  C   LYS A 135     -20.726 -19.196 -37.445  1.00 35.20           C  
ATOM   1979  CB  LYS A 135     -22.958 -20.168 -36.647  1.00 35.20           C  
ATOM   1980  HB2 LYS A 135     -23.522 -20.391 -35.741  1.00 35.20           H  
ATOM   1981  HB3 LYS A 135     -23.496 -19.406 -37.211  1.00 35.20           H  
ATOM   1982  O   LYS A 135     -19.998 -20.003 -38.013  1.00 35.20           O  
ATOM   1983  CG  LYS A 135     -22.843 -21.453 -37.486  1.00 35.20           C  
ATOM   1984  HG2 LYS A 135     -22.445 -21.208 -38.470  1.00 35.20           H  
ATOM   1985  HG3 LYS A 135     -22.152 -22.135 -36.990  1.00 35.20           H  
ATOM   1986  CD  LYS A 135     -24.193 -22.165 -37.652  1.00 35.20           C  
ATOM   1987  HD2 LYS A 135     -24.884 -21.514 -38.188  1.00 35.20           H  
ATOM   1988  HD3 LYS A 135     -24.598 -22.389 -36.665  1.00 35.20           H  
ATOM   1989  CE  LYS A 135     -23.978 -23.470 -38.434  1.00 35.20           C  
ATOM   1990  HE2 LYS A 135     -23.637 -23.220 -39.438  1.00 35.20           H  
ATOM   1991  HE3 LYS A 135     -23.182 -24.034 -37.948  1.00 35.20           H  
ATOM   1992  NZ  LYS A 135     -25.212 -24.296 -38.496  1.00 35.20           N  
ATOM   1993  HZ1 LYS A 135     -25.038 -25.148 -39.010  1.00 35.20           H  
ATOM   1994  HZ2 LYS A 135     -25.958 -23.792 -38.954  1.00 35.20           H  
ATOM   1995  HZ3 LYS A 135     -25.514 -24.550 -37.566  1.00 35.20           H  
ATOM   1996  N   ASN A 136     -20.768 -17.913 -37.800  1.00 34.38           N  
ATOM   1997  H   ASN A 136     -21.455 -17.325 -37.351  1.00 34.38           H  
ATOM   1998  CA  ASN A 136     -19.930 -17.333 -38.851  1.00 34.38           C  
ATOM   1999  HA  ASN A 136     -19.934 -17.997 -39.716  1.00 34.38           H  
ATOM   2000  C   ASN A 136     -18.460 -17.183 -38.419  1.00 34.38           C  
ATOM   2001  CB  ASN A 136     -20.521 -15.973 -39.269  1.00 34.38           C  
ATOM   2002  HB2 ASN A 136     -20.653 -15.349 -38.385  1.00 34.38           H  
ATOM   2003  HB3 ASN A 136     -19.815 -15.476 -39.934  1.00 34.38           H  
ATOM   2004  O   ASN A 136     -17.574 -17.199 -39.271  1.00 34.38           O  
ATOM   2005  CG  ASN A 136     -21.844 -16.071 -40.010  1.00 34.38           C  
ATOM   2006  ND2 ASN A 136     -22.473 -14.951 -40.280  1.00 34.38           N  
ATOM   2007 HD21 ASN A 136     -23.332 -15.042 -40.803  1.00 34.38           H  
ATOM   2008 HD22 ASN A 136     -22.095 -14.058 -39.996  1.00 34.38           H  
ATOM   2009  OD1 ASN A 136     -22.324 -17.126 -40.385  1.00 34.38           O  
ATOM   2010  N   ASN A 137     -18.174 -17.030 -37.120  1.00 35.01           N  
ATOM   2011  H   ASN A 137     -18.929 -17.011 -36.450  1.00 35.01           H  
ATOM   2012  CA  ASN A 137     -16.799 -16.956 -36.623  1.00 35.01           C  
ATOM   2013  HA  ASN A 137     -16.181 -16.509 -37.402  1.00 35.01           H  
ATOM   2014  C   ASN A 137     -16.164 -18.333 -36.365  1.00 35.01           C  
ATOM   2015  CB  ASN A 137     -16.704 -16.024 -35.402  1.00 35.01           C  
ATOM   2016  HB2 ASN A 137     -17.528 -16.222 -34.716  1.00 35.01           H  
ATOM   2017  HB3 ASN A 137     -15.776 -16.231 -34.869  1.00 35.01           H  
ATOM   2018  O   ASN A 137     -14.939 -18.408 -36.375  1.00 35.01           O  
ATOM   2019  CG  ASN A 137     -16.670 -14.553 -35.786  1.00 35.01           C  
ATOM   2020  ND2 ASN A 137     -17.728 -13.825 -35.545  1.00 35.01           N  
ATOM   2021 HD21 ASN A 137     -17.694 -12.834 -35.736  1.00 35.01           H  
ATOM   2022 HD22 ASN A 137     -18.571 -14.290 -35.237  1.00 35.01           H  
ATOM   2023  OD1 ASN A 137     -15.700 -14.033 -36.326  1.00 35.01           O  
ATOM   2024  N   THR A 138     -16.929 -19.420 -36.194  1.00 34.82           N  
ATOM   2025  H   THR A 138     -17.933 -19.328 -36.150  1.00 34.82           H  
ATOM   2026  CA  THR A 138     -16.341 -20.763 -36.014  1.00 34.82           C  
ATOM   2027  HA  THR A 138     -15.503 -20.672 -35.324  1.00 34.82           H  
ATOM   2028  C   THR A 138     -15.749 -21.326 -37.311  1.00 34.82           C  
ATOM   2029  CB  THR A 138     -17.319 -21.766 -35.382  1.00 34.82           C  
ATOM   2030  HB  THR A 138     -16.865 -22.756 -35.405  1.00 34.82           H  
ATOM   2031  O   THR A 138     -14.565 -21.652 -37.339  1.00 34.82           O  
ATOM   2032  CG2 THR A 138     -17.643 -21.419 -33.931  1.00 34.82           C  
ATOM   2033 HG21 THR A 138     -16.724 -21.399 -33.345  1.00 34.82           H  
ATOM   2034 HG22 THR A 138     -18.309 -22.173 -33.510  1.00 34.82           H  
ATOM   2035 HG23 THR A 138     -18.124 -20.442 -33.872  1.00 34.82           H  
ATOM   2036  OG1 THR A 138     -18.541 -21.810 -36.077  1.00 34.82           O  
ATOM   2037  HG1 THR A 138     -18.997 -22.604 -35.790  1.00 34.82           H  
ATOM   2038  N   SER A 139     -16.501 -21.359 -38.416  1.00 34.29           N  
ATOM   2039  H   SER A 139     -17.468 -21.072 -38.351  1.00 34.29           H  
ATOM   2040  CA  SER A 139     -16.000 -21.845 -39.723  1.00 34.29           C  
ATOM   2041  HA  SER A 139     -15.615 -22.857 -39.599  1.00 34.29           H  
ATOM   2042  C   SER A 139     -14.861 -20.983 -40.296  1.00 34.29           C  
ATOM   2043  CB  SER A 139     -17.157 -21.903 -40.720  1.00 34.29           C  
ATOM   2044  HB2 SER A 139     -17.903 -22.609 -40.355  1.00 34.29           H  
ATOM   2045  HB3 SER A 139     -16.790 -22.247 -41.686  1.00 34.29           H  
ATOM   2046  O   SER A 139     -13.950 -21.471 -40.967  1.00 34.29           O  
ATOM   2047  OG  SER A 139     -17.747 -20.619 -40.855  1.00 34.29           O  
ATOM   2048  HG  SER A 139     -18.581 -20.712 -41.321  1.00 34.29           H  
ATOM   2049  N   LYS A 140     -14.856 -19.691 -39.954  1.00 31.02           N  
ATOM   2050  H   LYS A 140     -15.678 -19.364 -39.467  1.00 31.02           H  
ATOM   2051  CA  LYS A 140     -13.778 -18.725 -40.223  1.00 31.02           C  
ATOM   2052  HA  LYS A 140     -13.618 -18.663 -41.300  1.00 31.02           H  
ATOM   2053  C   LYS A 140     -12.429 -19.128 -39.601  1.00 31.02           C  
ATOM   2054  CB  LYS A 140     -14.301 -17.378 -39.711  1.00 31.02           C  
ATOM   2055  HB2 LYS A 140     -15.206 -17.141 -40.270  1.00 31.02           H  
ATOM   2056  HB3 LYS A 140     -14.580 -17.522 -38.667  1.00 31.02           H  
ATOM   2057  O   LYS A 140     -11.395 -18.721 -40.127  1.00 31.02           O  
ATOM   2058  CG  LYS A 140     -13.377 -16.154 -39.784  1.00 31.02           C  
ATOM   2059  HG2 LYS A 140     -12.435 -16.361 -39.277  1.00 31.02           H  
ATOM   2060  HG3 LYS A 140     -13.189 -15.884 -40.823  1.00 31.02           H  
ATOM   2061  CD  LYS A 140     -14.103 -15.014 -39.053  1.00 31.02           C  
ATOM   2062  HD2 LYS A 140     -15.043 -14.800 -39.561  1.00 31.02           H  
ATOM   2063  HD3 LYS A 140     -14.324 -15.358 -38.042  1.00 31.02           H  
ATOM   2064  CE  LYS A 140     -13.281 -13.730 -38.936  1.00 31.02           C  
ATOM   2065  HE2 LYS A 140     -13.082 -13.330 -39.930  1.00 31.02           H  
ATOM   2066  HE3 LYS A 140     -12.328 -13.981 -38.468  1.00 31.02           H  
ATOM   2067  NZ  LYS A 140     -14.006 -12.739 -38.100  1.00 31.02           N  
ATOM   2068  HZ1 LYS A 140     -14.817 -12.382 -38.585  1.00 31.02           H  
ATOM   2069  HZ2 LYS A 140     -13.409 -11.973 -37.822  1.00 31.02           H  
ATOM   2070  HZ3 LYS A 140     -14.362 -13.190 -37.269  1.00 31.02           H  
ATOM   2071  N   LEU A 141     -12.412 -19.947 -38.541  1.00 32.25           N  
ATOM   2072  H   LEU A 141     -13.293 -20.255 -38.157  1.00 32.25           H  
ATOM   2073  CA  LEU A 141     -11.179 -20.527 -37.987  1.00 32.25           C  
ATOM   2074  HA  LEU A 141     -10.400 -19.764 -37.980  1.00 32.25           H  
ATOM   2075  C   LEU A 141     -10.658 -21.684 -38.853  1.00 32.25           C  
ATOM   2076  CB  LEU A 141     -11.406 -21.009 -36.539  1.00 32.25           C  
ATOM   2077  HB2 LEU A 141     -10.487 -21.473 -36.182  1.00 32.25           H  
ATOM   2078  HB3 LEU A 141     -12.172 -21.785 -36.547  1.00 32.25           H  
ATOM   2079  O   LEU A 141      -9.463 -21.737 -39.147  1.00 32.25           O  
ATOM   2080  CG  LEU A 141     -11.817 -19.915 -35.537  1.00 32.25           C  
ATOM   2081  HG  LEU A 141     -12.673 -19.366 -35.927  1.00 32.25           H  
ATOM   2082  CD1 LEU A 141     -12.222 -20.552 -34.208  1.00 32.25           C  
ATOM   2083 HD11 LEU A 141     -11.381 -21.095 -33.776  1.00 32.25           H  
ATOM   2084 HD12 LEU A 141     -13.051 -21.240 -34.371  1.00 32.25           H  
ATOM   2085 HD13 LEU A 141     -12.546 -19.777 -33.513  1.00 32.25           H  
ATOM   2086  CD2 LEU A 141     -10.681 -18.925 -35.273  1.00 32.25           C  
ATOM   2087 HD21 LEU A 141     -10.426 -18.395 -36.190  1.00 32.25           H  
ATOM   2088 HD22 LEU A 141     -11.002 -18.193 -34.531  1.00 32.25           H  
ATOM   2089 HD23 LEU A 141      -9.803 -19.450 -34.898  1.00 32.25           H  
ATOM   2090  N   GLU A 142     -11.537 -22.584 -39.307  1.00 31.72           N  
ATOM   2091  H   GLU A 142     -12.511 -22.472 -39.063  1.00 31.72           H  
ATOM   2092  CA  GLU A 142     -11.167 -23.750 -40.131  1.00 31.72           C  
ATOM   2093  HA  GLU A 142     -10.488 -24.392 -39.569  1.00 31.72           H  
ATOM   2094  C   GLU A 142     -10.467 -23.354 -41.435  1.00 31.72           C  
ATOM   2095  CB  GLU A 142     -12.407 -24.564 -40.516  1.00 31.72           C  
ATOM   2096  HB2 GLU A 142     -13.087 -23.939 -41.094  1.00 31.72           H  
ATOM   2097  HB3 GLU A 142     -12.081 -25.382 -41.157  1.00 31.72           H  
ATOM   2098  O   GLU A 142      -9.522 -24.019 -41.866  1.00 31.72           O  
ATOM   2099  CG  GLU A 142     -13.165 -25.158 -39.330  1.00 31.72           C  
ATOM   2100  HG2 GLU A 142     -13.559 -24.357 -38.705  1.00 31.72           H  
ATOM   2101  HG3 GLU A 142     -12.484 -25.763 -38.731  1.00 31.72           H  
ATOM   2102  CD  GLU A 142     -14.304 -26.022 -39.876  1.00 31.72           C  
ATOM   2103  OE1 GLU A 142     -13.999 -27.170 -40.273  1.00 31.72           O  
ATOM   2104  OE2 GLU A 142     -15.438 -25.496 -39.953  1.00 31.72           O  
ATOM   2105  N   LEU A 143     -10.886 -22.228 -42.024  1.00 28.96           N  
ATOM   2106  H   LEU A 143     -11.693 -21.780 -41.614  1.00 28.96           H  
ATOM   2107  CA  LEU A 143     -10.343 -21.661 -43.261  1.00 28.96           C  
ATOM   2108  HA  LEU A 143     -10.530 -22.376 -44.062  1.00 28.96           H  
ATOM   2109  C   LEU A 143      -8.819 -21.413 -43.211  1.00 28.96           C  
ATOM   2110  CB  LEU A 143     -11.138 -20.369 -43.538  1.00 28.96           C  
ATOM   2111  HB2 LEU A 143     -12.201 -20.608 -43.514  1.00 28.96           H  
ATOM   2112  HB3 LEU A 143     -10.940 -19.665 -42.730  1.00 28.96           H  
ATOM   2113  O   LEU A 143      -8.160 -21.399 -44.250  1.00 28.96           O  
ATOM   2114  CG  LEU A 143     -10.833 -19.670 -44.876  1.00 28.96           C  
ATOM   2115  HG  LEU A 143      -9.789 -19.354 -44.895  1.00 28.96           H  
ATOM   2116  CD1 LEU A 143     -11.106 -20.567 -46.086  1.00 28.96           C  
ATOM   2117 HD11 LEU A 143     -12.128 -20.945 -46.047  1.00 28.96           H  
ATOM   2118 HD12 LEU A 143     -10.967 -19.998 -47.005  1.00 28.96           H  
ATOM   2119 HD13 LEU A 143     -10.408 -21.404 -46.092  1.00 28.96           H  
ATOM   2120  CD2 LEU A 143     -11.708 -18.422 -45.003  1.00 28.96           C  
ATOM   2121 HD21 LEU A 143     -11.470 -17.895 -45.927  1.00 28.96           H  
ATOM   2122 HD22 LEU A 143     -11.520 -17.757 -44.161  1.00 28.96           H  
ATOM   2123 HD23 LEU A 143     -12.761 -18.703 -45.010  1.00 28.96           H  
ATOM   2124  N   THR A 144      -8.237 -21.275 -42.015  1.00 30.19           N  
ATOM   2125  H   THR A 144      -8.827 -21.321 -41.197  1.00 30.19           H  
ATOM   2126  CA  THR A 144      -6.779 -21.163 -41.825  1.00 30.19           C  
ATOM   2127  HA  THR A 144      -6.385 -20.446 -42.545  1.00 30.19           H  
ATOM   2128  C   THR A 144      -6.032 -22.487 -42.045  1.00 30.19           C  
ATOM   2129  CB  THR A 144      -6.438 -20.650 -40.414  1.00 30.19           C  
ATOM   2130  HB  THR A 144      -5.359 -20.507 -40.360  1.00 30.19           H  
ATOM   2131  O   THR A 144      -4.868 -22.492 -42.450  1.00 30.19           O  
ATOM   2132  CG2 THR A 144      -7.109 -19.320 -40.066  1.00 30.19           C  
ATOM   2133 HG21 THR A 144      -6.798 -19.010 -39.068  1.00 30.19           H  
ATOM   2134 HG22 THR A 144      -6.804 -18.559 -40.783  1.00 30.19           H  
ATOM   2135 HG23 THR A 144      -8.195 -19.415 -40.082  1.00 30.19           H  
ATOM   2136  OG1 THR A 144      -6.798 -21.590 -39.427  1.00 30.19           O  
ATOM   2137  HG1 THR A 144      -7.746 -21.542 -39.285  1.00 30.19           H  
ATOM   2138  N   ARG A 145      -6.681 -23.629 -41.787  1.00 30.62           N  
ATOM   2139  H   ARG A 145      -7.671 -23.555 -41.601  1.00 30.62           H  
ATOM   2140  CA  ARG A 145      -6.028 -24.893 -41.403  1.00 30.62           C  
ATOM   2141  HA  ARG A 145      -4.978 -24.671 -41.212  1.00 30.62           H  
ATOM   2142  C   ARG A 145      -6.040 -25.946 -42.517  1.00 30.62           C  
ATOM   2143  CB  ARG A 145      -6.652 -25.361 -40.068  1.00 30.62           C  
ATOM   2144  HB2 ARG A 145      -7.603 -25.856 -40.267  1.00 30.62           H  
ATOM   2145  HB3 ARG A 145      -6.858 -24.486 -39.453  1.00 30.62           H  
ATOM   2146  O   ARG A 145      -6.280 -27.126 -42.270  1.00 30.62           O  
ATOM   2147  CG  ARG A 145      -5.739 -26.291 -39.250  1.00 30.62           C  
ATOM   2148  HG2 ARG A 145      -4.809 -25.768 -39.027  1.00 30.62           H  
ATOM   2149  HG3 ARG A 145      -5.511 -27.193 -39.818  1.00 30.62           H  
ATOM   2150  CD  ARG A 145      -6.420 -26.690 -37.931  1.00 30.62           C  
ATOM   2151  HD2 ARG A 145      -7.326 -27.249 -38.165  1.00 30.62           H  
ATOM   2152  HD3 ARG A 145      -6.698 -25.784 -37.394  1.00 30.62           H  
ATOM   2153  NE  ARG A 145      -5.533 -27.510 -37.078  1.00 30.62           N  
ATOM   2154  HE  ARG A 145      -4.582 -27.634 -37.395  1.00 30.62           H  
ATOM   2155  NH1 ARG A 145      -7.049 -27.976 -35.412  1.00 30.62           N  
ATOM   2156 HH11 ARG A 145      -7.273 -28.409 -34.527  1.00 30.62           H  
ATOM   2157 HH12 ARG A 145      -7.758 -27.456 -35.908  1.00 30.62           H  
ATOM   2158  NH2 ARG A 145      -4.967 -28.746 -35.245  1.00 30.62           N  
ATOM   2159 HH21 ARG A 145      -5.219 -29.163 -34.360  1.00 30.62           H  
ATOM   2160 HH22 ARG A 145      -4.020 -28.843 -35.582  1.00 30.62           H  
ATOM   2161  CZ  ARG A 145      -5.853 -28.071 -35.922  1.00 30.62           C  
ATOM   2162  N   SER A 146      -5.828 -25.548 -43.776  1.00 29.22           N  
ATOM   2163  H   SER A 146      -5.704 -24.558 -43.932  1.00 29.22           H  
ATOM   2164  CA  SER A 146      -5.806 -26.488 -44.919  1.00 29.22           C  
ATOM   2165  HA  SER A 146      -5.355 -27.416 -44.567  1.00 29.22           H  
ATOM   2166  C   SER A 146      -4.901 -26.072 -46.088  1.00 29.22           C  
ATOM   2167  CB  SER A 146      -7.237 -26.844 -45.358  1.00 29.22           C  
ATOM   2168  HB2 SER A 146      -7.874 -25.960 -45.322  1.00 29.22           H  
ATOM   2169  HB3 SER A 146      -7.242 -27.248 -46.370  1.00 29.22           H  
ATOM   2170  O   SER A 146      -5.323 -26.001 -47.240  1.00 29.22           O  
ATOM   2171  OG  SER A 146      -7.723 -27.850 -44.482  1.00 29.22           O  
ATOM   2172  HG  SER A 146      -7.405 -27.622 -43.605  1.00 29.22           H  
ATOM   2173  N   LYS A 147      -3.609 -25.895 -45.794  1.00 28.63           N  
ATOM   2174  H   LYS A 147      -3.347 -25.907 -44.819  1.00 28.63           H  
ATOM   2175  CA  LYS A 147      -2.512 -26.045 -46.766  1.00 28.63           C  
ATOM   2176  HA  LYS A 147      -2.900 -26.382 -47.727  1.00 28.63           H  
ATOM   2177  C   LYS A 147      -1.556 -27.116 -46.211  1.00 28.63           C  
ATOM   2178  CB  LYS A 147      -1.831 -24.689 -47.025  1.00 28.63           C  
ATOM   2179  HB2 LYS A 147      -1.549 -24.229 -46.078  1.00 28.63           H  
ATOM   2180  HB3 LYS A 147      -0.930 -24.856 -47.615  1.00 28.63           H  
ATOM   2181  O   LYS A 147      -0.858 -26.833 -45.247  1.00 28.63           O  
ATOM   2182  CG  LYS A 147      -2.773 -23.754 -47.805  1.00 28.63           C  
ATOM   2183  HG2 LYS A 147      -3.676 -23.584 -47.220  1.00 28.63           H  
ATOM   2184  HG3 LYS A 147      -3.054 -24.235 -48.742  1.00 28.63           H  
ATOM   2185  CD  LYS A 147      -2.136 -22.394 -48.116  1.00 28.63           C  
ATOM   2186  HD2 LYS A 147      -1.249 -22.540 -48.731  1.00 28.63           H  
ATOM   2187  HD3 LYS A 147      -1.855 -21.913 -47.179  1.00 28.63           H  
ATOM   2188  CE  LYS A 147      -3.164 -21.531 -48.862  1.00 28.63           C  
ATOM   2189  HE2 LYS A 147      -3.411 -22.020 -49.804  1.00 28.63           H  
ATOM   2190  HE3 LYS A 147      -4.074 -21.490 -48.264  1.00 28.63           H  
ATOM   2191  NZ  LYS A 147      -2.662 -20.155 -49.109  1.00 28.63           N  
ATOM   2192  HZ1 LYS A 147      -2.453 -19.698 -48.232  1.00 28.63           H  
ATOM   2193  HZ2 LYS A 147      -1.823 -20.176 -49.672  1.00 28.63           H  
ATOM   2194  HZ3 LYS A 147      -3.361 -19.608 -49.589  1.00 28.63           H  
ATOM   2195  N   SER A 148      -1.559 -28.367 -46.681  1.00 25.76           N  
ATOM   2196  H   SER A 148      -0.984 -29.011 -46.158  1.00 25.76           H  
ATOM   2197  CA  SER A 148      -2.229 -28.918 -47.878  1.00 25.76           C  
ATOM   2198  HA  SER A 148      -3.060 -28.284 -48.187  1.00 25.76           H  
ATOM   2199  C   SER A 148      -2.824 -30.319 -47.654  1.00 25.76           C  
ATOM   2200  CB  SER A 148      -1.220 -28.975 -49.034  1.00 25.76           C  
ATOM   2201  HB2 SER A 148      -1.689 -29.419 -49.912  1.00 25.76           H  
ATOM   2202  HB3 SER A 148      -0.367 -29.586 -48.742  1.00 25.76           H  
ATOM   2203  O   SER A 148      -2.451 -31.023 -46.722  1.00 25.76           O  
ATOM   2204  OG  SER A 148      -0.783 -27.666 -49.355  1.00 25.76           O  
ATOM   2205  HG  SER A 148      -0.073 -27.737 -49.997  1.00 25.76           H  
ATOM   2206  N   ARG A 149      -3.741 -30.718 -48.546  1.00 28.78           N  
ATOM   2207  H   ARG A 149      -3.939 -30.075 -49.299  1.00 28.78           H  
ATOM   2208  CA  ARG A 149      -4.256 -32.089 -48.771  1.00 28.78           C  
ATOM   2209  HA  ARG A 149      -3.688 -32.797 -48.167  1.00 28.78           H  
ATOM   2210  C   ARG A 149      -4.000 -32.415 -50.261  1.00 28.78           C  
ATOM   2211  CB  ARG A 149      -5.757 -32.174 -48.398  1.00 28.78           C  
ATOM   2212  HB2 ARG A 149      -6.338 -31.750 -49.216  1.00 28.78           H  
ATOM   2213  HB3 ARG A 149      -6.024 -33.227 -48.308  1.00 28.78           H  
ATOM   2214  O   ARG A 149      -3.778 -31.478 -51.024  1.00 28.78           O  
ATOM   2215  CG  ARG A 149      -6.175 -31.451 -47.097  1.00 28.78           C  
ATOM   2216  HG2 ARG A 149      -5.560 -31.800 -46.267  1.00 28.78           H  
ATOM   2217  HG3 ARG A 149      -6.023 -30.379 -47.222  1.00 28.78           H  
ATOM   2218  CD  ARG A 149      -7.661 -31.701 -46.771  1.00 28.78           C  
ATOM   2219  HD2 ARG A 149      -7.767 -32.726 -46.416  1.00 28.78           H  
ATOM   2220  HD3 ARG A 149      -8.241 -31.591 -47.687  1.00 28.78           H  
ATOM   2221  NE  ARG A 149      -8.198 -30.755 -45.764  1.00 28.78           N  
ATOM   2222  HE  ARG A 149      -7.664 -29.920 -45.569  1.00 28.78           H  
ATOM   2223  NH1 ARG A 149     -10.158 -31.859 -45.250  1.00 28.78           N  
ATOM   2224 HH11 ARG A 149     -11.032 -31.881 -44.743  1.00 28.78           H  
ATOM   2225 HH12 ARG A 149      -9.882 -32.644 -45.822  1.00 28.78           H  
ATOM   2226  NH2 ARG A 149      -9.751 -29.859 -44.369  1.00 28.78           N  
ATOM   2227 HH21 ARG A 149     -10.633 -29.891 -43.878  1.00 28.78           H  
ATOM   2228 HH22 ARG A 149      -9.174 -29.034 -44.295  1.00 28.78           H  
ATOM   2229  CZ  ARG A 149      -9.361 -30.834 -45.134  1.00 28.78           C  
ATOM   2230  N   ILE A 150      -4.005 -33.637 -50.792  1.00 25.10           N  
ATOM   2231  H   ILE A 150      -3.675 -33.616 -51.746  1.00 25.10           H  
ATOM   2232  CA  ILE A 150      -4.371 -34.995 -50.323  1.00 25.10           C  
ATOM   2233  HA  ILE A 150      -4.743 -34.957 -49.299  1.00 25.10           H  
ATOM   2234  C   ILE A 150      -3.093 -35.892 -50.322  1.00 25.10           C  
ATOM   2235  CB  ILE A 150      -5.514 -35.489 -51.254  1.00 25.10           C  
ATOM   2236  HB  ILE A 150      -5.870 -36.454 -50.893  1.00 25.10           H  
ATOM   2237  O   ILE A 150      -2.018 -35.360 -50.580  1.00 25.10           O  
ATOM   2238  CG1 ILE A 150      -5.042 -35.680 -52.717  1.00 25.10           C  
ATOM   2239 HG12 ILE A 150      -4.662 -34.739 -53.115  1.00 25.10           H  
ATOM   2240 HG13 ILE A 150      -4.225 -36.402 -52.733  1.00 25.10           H  
ATOM   2241  CG2 ILE A 150      -6.735 -34.551 -51.164  1.00 25.10           C  
ATOM   2242 HG21 ILE A 150      -7.004 -34.388 -50.121  1.00 25.10           H  
ATOM   2243 HG22 ILE A 150      -7.592 -35.009 -51.657  1.00 25.10           H  
ATOM   2244 HG23 ILE A 150      -6.528 -33.595 -51.645  1.00 25.10           H  
ATOM   2245  CD1 ILE A 150      -6.131 -36.190 -53.671  1.00 25.10           C  
ATOM   2246 HD11 ILE A 150      -6.869 -35.408 -53.854  1.00 25.10           H  
ATOM   2247 HD12 ILE A 150      -6.626 -37.064 -53.249  1.00 25.10           H  
ATOM   2248 HD13 ILE A 150      -5.675 -36.463 -54.623  1.00 25.10           H  
ATOM   2249  N   LEU A 151      -3.036 -37.206 -50.054  1.00 23.02           N  
ATOM   2250  H   LEU A 151      -2.075 -37.508 -49.980  1.00 23.02           H  
ATOM   2251  CA  LEU A 151      -4.003 -38.311 -49.871  1.00 23.02           C  
ATOM   2252  HA  LEU A 151      -4.931 -38.114 -50.407  1.00 23.02           H  
ATOM   2253  C   LEU A 151      -4.342 -38.556 -48.382  1.00 23.02           C  
ATOM   2254  CB  LEU A 151      -3.354 -39.563 -50.499  1.00 23.02           C  
ATOM   2255  HB2 LEU A 151      -2.363 -39.688 -50.062  1.00 23.02           H  
ATOM   2256  HB3 LEU A 151      -3.925 -40.450 -50.224  1.00 23.02           H  
ATOM   2257  O   LEU A 151      -3.528 -38.220 -47.531  1.00 23.02           O  
ATOM   2258  CG  LEU A 151      -3.217 -39.524 -52.035  1.00 23.02           C  
ATOM   2259  HG  LEU A 151      -2.700 -38.612 -52.333  1.00 23.02           H  
ATOM   2260  CD1 LEU A 151      -2.388 -40.715 -52.515  1.00 23.02           C  
ATOM   2261 HD11 LEU A 151      -2.275 -40.676 -53.599  1.00 23.02           H  
ATOM   2262 HD12 LEU A 151      -2.884 -41.646 -52.240  1.00 23.02           H  
ATOM   2263 HD13 LEU A 151      -1.399 -40.686 -52.057  1.00 23.02           H  
ATOM   2264  CD2 LEU A 151      -4.566 -39.579 -52.753  1.00 23.02           C  
ATOM   2265 HD21 LEU A 151      -5.188 -38.731 -52.467  1.00 23.02           H  
ATOM   2266 HD22 LEU A 151      -5.088 -40.500 -52.492  1.00 23.02           H  
ATOM   2267 HD23 LEU A 151      -4.414 -39.550 -53.832  1.00 23.02           H  
ATOM   2268  N   VAL A 152      -5.500 -39.075 -47.943  1.00 26.42           N  
ATOM   2269  H   VAL A 152      -5.509 -39.111 -46.934  1.00 26.42           H  
ATOM   2270  CA  VAL A 152      -6.693 -39.703 -48.578  1.00 26.42           C  
ATOM   2271  HA  VAL A 152      -7.402 -39.792 -47.754  1.00 26.42           H  
ATOM   2272  C   VAL A 152      -6.528 -41.152 -49.069  1.00 26.42           C  
ATOM   2273  CB  VAL A 152      -7.452 -38.807 -49.585  1.00 26.42           C  
ATOM   2274  HB  VAL A 152      -6.882 -38.709 -50.510  1.00 26.42           H  
ATOM   2275  O   VAL A 152      -6.175 -41.399 -50.218  1.00 26.42           O  
ATOM   2276  CG1 VAL A 152      -8.820 -39.398 -49.951  1.00 26.42           C  
ATOM   2277 HG11 VAL A 152      -9.348 -38.730 -50.632  1.00 26.42           H  
ATOM   2278 HG12 VAL A 152      -8.698 -40.357 -50.453  1.00 26.42           H  
ATOM   2279 HG13 VAL A 152      -9.425 -39.548 -49.057  1.00 26.42           H  
ATOM   2280  CG2 VAL A 152      -7.713 -37.407 -49.006  1.00 26.42           C  
ATOM   2281 HG21 VAL A 152      -8.256 -36.805 -49.734  1.00 26.42           H  
ATOM   2282 HG22 VAL A 152      -6.774 -36.907 -48.767  1.00 26.42           H  
ATOM   2283 HG23 VAL A 152      -8.312 -37.490 -48.099  1.00 26.42           H  
ATOM   2284  N   ILE A 153      -6.876 -42.098 -48.189  1.00 24.77           N  
ATOM   2285  H   ILE A 153      -7.158 -41.791 -47.269  1.00 24.77           H  
ATOM   2286  CA  ILE A 153      -7.257 -43.495 -48.473  1.00 24.77           C  
ATOM   2287  HA  ILE A 153      -7.552 -43.581 -49.519  1.00 24.77           H  
ATOM   2288  C   ILE A 153      -8.491 -43.787 -47.593  1.00 24.77           C  
ATOM   2289  CB  ILE A 153      -6.091 -44.481 -48.193  1.00 24.77           C  
ATOM   2290  HB  ILE A 153      -5.809 -44.387 -47.145  1.00 24.77           H  
ATOM   2291  O   ILE A 153      -8.572 -43.254 -46.485  1.00 24.77           O  
ATOM   2292  CG1 ILE A 153      -4.851 -44.140 -49.058  1.00 24.77           C  
ATOM   2293 HG12 ILE A 153      -5.126 -44.175 -50.112  1.00 24.77           H  
ATOM   2294 HG13 ILE A 153      -4.530 -43.125 -48.828  1.00 24.77           H  
ATOM   2295  CG2 ILE A 153      -6.531 -45.940 -48.437  1.00 24.77           C  
ATOM   2296 HG21 ILE A 153      -7.357 -46.212 -47.780  1.00 24.77           H  
ATOM   2297 HG22 ILE A 153      -5.720 -46.631 -48.205  1.00 24.77           H  
ATOM   2298 HG23 ILE A 153      -6.833 -46.078 -49.475  1.00 24.77           H  
ATOM   2299  CD1 ILE A 153      -3.630 -45.044 -48.839  1.00 24.77           C  
ATOM   2300 HD11 ILE A 153      -2.773 -44.620 -49.363  1.00 24.77           H  
ATOM   2301 HD12 ILE A 153      -3.399 -45.107 -47.775  1.00 24.77           H  
ATOM   2302 HD13 ILE A 153      -3.814 -46.042 -49.237  1.00 24.77           H  
ATOM   2303  N   ASN A 154      -9.447 -44.593 -48.070  1.00 25.44           N  
ATOM   2304  H   ASN A 154      -9.285 -45.077 -48.942  1.00 25.44           H  
ATOM   2305  CA  ASN A 154     -10.767 -44.774 -47.447  1.00 25.44           C  
ATOM   2306  HA  ASN A 154     -10.829 -44.172 -46.540  1.00 25.44           H  
ATOM   2307  C   ASN A 154     -11.030 -46.240 -47.049  1.00 25.44           C  
ATOM   2308  CB  ASN A 154     -11.867 -44.298 -48.421  1.00 25.44           C  
ATOM   2309  HB2 ASN A 154     -11.803 -44.873 -49.345  1.00 25.44           H  
ATOM   2310  HB3 ASN A 154     -12.833 -44.521 -47.969  1.00 25.44           H  
ATOM   2311  O   ASN A 154     -10.545 -47.145 -47.727  1.00 25.44           O  
ATOM   2312  CG  ASN A 154     -11.854 -42.819 -48.786  1.00 25.44           C  
ATOM   2313  ND2 ASN A 154     -13.009 -42.260 -49.060  1.00 25.44           N  
ATOM   2314 HD21 ASN A 154     -13.865 -42.791 -48.984  1.00 25.44           H  
ATOM   2315 HD22 ASN A 154     -12.991 -41.278 -49.293  1.00 25.44           H  
ATOM   2316  OD1 ASN A 154     -10.839 -42.147 -48.872  1.00 25.44           O  
ATOM   2317  N   SER A 155     -11.868 -46.448 -46.024  1.00 26.44           N  
ATOM   2318  H   SER A 155     -12.248 -45.648 -45.538  1.00 26.44           H  
ATOM   2319  CA  SER A 155     -12.405 -47.751 -45.589  1.00 26.44           C  
ATOM   2320  HA  SER A 155     -12.502 -48.412 -46.450  1.00 26.44           H  
ATOM   2321  C   SER A 155     -13.787 -47.593 -44.931  1.00 26.44           C  
ATOM   2322  CB  SER A 155     -11.483 -48.418 -44.556  1.00 26.44           C  
ATOM   2323  HB2 SER A 155     -11.350 -47.752 -43.704  1.00 26.44           H  
ATOM   2324  HB3 SER A 155     -11.952 -49.337 -44.204  1.00 26.44           H  
ATOM   2325  O   SER A 155     -14.125 -46.506 -44.467  1.00 26.44           O  
ATOM   2326  OG  SER A 155     -10.221 -48.744 -45.104  1.00 26.44           O  
ATOM   2327  HG  SER A 155      -9.847 -49.454 -44.577  1.00 26.44           H  
ATOM   2328  N   ASN A 156     -14.534 -48.696 -44.845  1.00 25.30           N  
ATOM   2329  H   ASN A 156     -14.154 -49.543 -45.242  1.00 25.30           H  
ATOM   2330  CA  ASN A 156     -15.708 -48.903 -43.984  1.00 25.30           C  
ATOM   2331  HA  ASN A 156     -16.131 -47.948 -43.670  1.00 25.30           H  
ATOM   2332  C   ASN A 156     -15.296 -49.699 -42.724  1.00 25.30           C  
ATOM   2333  CB  ASN A 156     -16.745 -49.705 -44.799  1.00 25.30           C  
ATOM   2334  HB2 ASN A 156     -17.364 -50.290 -44.120  1.00 25.30           H  
ATOM   2335  HB3 ASN A 156     -16.246 -50.421 -45.453  1.00 25.30           H  
ATOM   2336  O   ASN A 156     -14.299 -50.420 -42.792  1.00 25.30           O  
ATOM   2337  CG  ASN A 156     -17.653 -48.832 -45.638  1.00 25.30           C  
ATOM   2338  ND2 ASN A 156     -18.885 -48.663 -45.218  1.00 25.30           N  
ATOM   2339 HD21 ASN A 156     -19.189 -49.111 -44.366  1.00 25.30           H  
ATOM   2340 HD22 ASN A 156     -19.498 -48.074 -45.764  1.00 25.30           H  
ATOM   2341  OD1 ASN A 156     -17.268 -48.300 -46.668  1.00 25.30           O  
ATOM   2342  N   SER A 157     -16.014 -49.672 -41.598  1.00 27.57           N  
ATOM   2343  H   SER A 157     -15.708 -50.330 -40.896  1.00 27.57           H  
ATOM   2344  CA  SER A 157     -16.999 -48.702 -41.062  1.00 27.57           C  
ATOM   2345  HA  SER A 157     -16.600 -47.693 -41.167  1.00 27.57           H  
ATOM   2346  C   SER A 157     -17.132 -48.951 -39.538  1.00 27.57           C  
ATOM   2347  CB  SER A 157     -18.348 -48.737 -41.803  1.00 27.57           C  
ATOM   2348  HB2 SER A 157     -18.205 -48.247 -42.766  1.00 27.57           H  
ATOM   2349  HB3 SER A 157     -19.090 -48.140 -41.272  1.00 27.57           H  
ATOM   2350  O   SER A 157     -16.183 -49.488 -38.960  1.00 27.57           O  
ATOM   2351  OG  SER A 157     -18.849 -50.033 -42.047  1.00 27.57           O  
ATOM   2352  HG  SER A 157     -19.471 -50.218 -41.340  1.00 27.57           H  
ATOM   2353  N   GLY A 158     -18.212 -48.524 -38.879  1.00 25.71           N  
ATOM   2354  H   GLY A 158     -19.008 -48.179 -39.396  1.00 25.71           H  
ATOM   2355  CA  GLY A 158     -18.480 -48.767 -37.456  1.00 25.71           C  
ATOM   2356  HA2 GLY A 158     -17.566 -48.655 -36.872  1.00 25.71           H  
ATOM   2357  HA3 GLY A 158     -18.823 -49.796 -37.344  1.00 25.71           H  
ATOM   2358  C   GLY A 158     -19.524 -47.783 -36.901  1.00 25.71           C  
ATOM   2359  O   GLY A 158     -19.309 -46.576 -37.019  1.00 25.71           O  
ATOM   2360  N   GLU A 159     -20.663 -48.179 -36.319  1.00 28.62           N  
ATOM   2361  H   GLU A 159     -21.277 -47.413 -36.082  1.00 28.62           H  
ATOM   2362  CA  GLU A 159     -21.148 -49.510 -35.879  1.00 28.62           C  
ATOM   2363  HA  GLU A 159     -22.114 -49.324 -35.410  1.00 28.62           H  
ATOM   2364  C   GLU A 159     -20.263 -50.176 -34.784  1.00 28.62           C  
ATOM   2365  CB  GLU A 159     -21.454 -50.453 -37.076  1.00 28.62           C  
ATOM   2366  HB2 GLU A 159     -22.128 -51.222 -36.699  1.00 28.62           H  
ATOM   2367  HB3 GLU A 159     -20.550 -50.980 -37.383  1.00 28.62           H  
ATOM   2368  O   GLU A 159     -19.075 -50.393 -35.016  1.00 28.62           O  
ATOM   2369  CG  GLU A 159     -22.118 -49.830 -38.332  1.00 28.62           C  
ATOM   2370  HG2 GLU A 159     -22.809 -50.567 -38.742  1.00 28.62           H  
ATOM   2371  HG3 GLU A 159     -22.715 -48.965 -38.044  1.00 28.62           H  
ATOM   2372  CD  GLU A 159     -21.133 -49.449 -39.462  1.00 28.62           C  
ATOM   2373  OE1 GLU A 159     -20.925 -48.244 -39.739  1.00 28.62           O  
ATOM   2374  OE2 GLU A 159     -20.554 -50.351 -40.119  1.00 28.62           O  
ATOM   2375  N   GLU A 160     -20.707 -50.541 -33.569  1.00 29.18           N  
ATOM   2376  H   GLU A 160     -19.965 -50.870 -32.967  1.00 29.18           H  
ATOM   2377  CA  GLU A 160     -22.018 -50.427 -32.881  1.00 29.18           C  
ATOM   2378  HA  GLU A 160     -22.584 -49.600 -33.310  1.00 29.18           H  
ATOM   2379  C   GLU A 160     -21.790 -50.074 -31.367  1.00 29.18           C  
ATOM   2380  CB  GLU A 160     -22.815 -51.733 -33.114  1.00 29.18           C  
ATOM   2381  HB2 GLU A 160     -22.458 -52.230 -34.016  1.00 29.18           H  
ATOM   2382  HB3 GLU A 160     -22.632 -52.419 -32.287  1.00 29.18           H  
ATOM   2383  O   GLU A 160     -20.856 -49.320 -31.089  1.00 29.18           O  
ATOM   2384  CG  GLU A 160     -24.331 -51.516 -33.270  1.00 29.18           C  
ATOM   2385  HG2 GLU A 160     -24.833 -52.445 -33.000  1.00 29.18           H  
ATOM   2386  HG3 GLU A 160     -24.665 -50.747 -32.574  1.00 29.18           H  
ATOM   2387  CD  GLU A 160     -24.712 -51.139 -34.714  1.00 29.18           C  
ATOM   2388  OE1 GLU A 160     -24.348 -50.021 -35.143  1.00 29.18           O  
ATOM   2389  OE2 GLU A 160     -25.329 -51.987 -35.403  1.00 29.18           O  
ATOM   2390  N   GLU A 161     -22.588 -50.550 -30.384  1.00 28.88           N  
ATOM   2391  H   GLU A 161     -23.307 -51.219 -30.620  1.00 28.88           H  
ATOM   2392  CA  GLU A 161     -22.675 -49.960 -29.013  1.00 28.88           C  
ATOM   2393  HA  GLU A 161     -21.832 -49.282 -28.884  1.00 28.88           H  
ATOM   2394  C   GLU A 161     -22.619 -50.946 -27.790  1.00 28.88           C  
ATOM   2395  CB  GLU A 161     -23.960 -49.089 -28.933  1.00 28.88           C  
ATOM   2396  HB2 GLU A 161     -24.832 -49.744 -28.927  1.00 28.88           H  
ATOM   2397  HB3 GLU A 161     -23.937 -48.536 -27.994  1.00 28.88           H  
ATOM   2398  O   GLU A 161     -22.872 -52.138 -27.941  1.00 28.88           O  
ATOM   2399  CG  GLU A 161     -24.119 -48.065 -30.077  1.00 28.88           C  
ATOM   2400  HG2 GLU A 161     -24.244 -48.592 -31.023  1.00 28.88           H  
ATOM   2401  HG3 GLU A 161     -23.201 -47.482 -30.147  1.00 28.88           H  
ATOM   2402  CD  GLU A 161     -25.313 -47.109 -29.889  1.00 28.88           C  
ATOM   2403  OE1 GLU A 161     -25.074 -45.963 -29.435  1.00 28.88           O  
ATOM   2404  OE2 GLU A 161     -26.446 -47.485 -30.272  1.00 28.88           O  
ATOM   2405  N   GLU A 162     -22.351 -50.386 -26.586  1.00 28.71           N  
ATOM   2406  H   GLU A 162     -22.133 -49.402 -26.644  1.00 28.71           H  
ATOM   2407  CA  GLU A 162     -22.617 -50.847 -25.178  1.00 28.71           C  
ATOM   2408  HA  GLU A 162     -22.341 -49.968 -24.595  1.00 28.71           H  
ATOM   2409  C   GLU A 162     -21.786 -51.950 -24.414  1.00 28.71           C  
ATOM   2410  CB  GLU A 162     -24.143 -50.961 -24.921  1.00 28.71           C  
ATOM   2411  HB2 GLU A 162     -24.566 -51.758 -25.532  1.00 28.71           H  
ATOM   2412  HB3 GLU A 162     -24.306 -51.215 -23.874  1.00 28.71           H  
ATOM   2413  O   GLU A 162     -21.031 -52.726 -24.987  1.00 28.71           O  
ATOM   2414  CG  GLU A 162     -24.895 -49.642 -25.189  1.00 28.71           C  
ATOM   2415  HG2 GLU A 162     -25.089 -49.554 -26.258  1.00 28.71           H  
ATOM   2416  HG3 GLU A 162     -24.255 -48.807 -24.902  1.00 28.71           H  
ATOM   2417  CD  GLU A 162     -26.224 -49.535 -24.419  1.00 28.71           C  
ATOM   2418  OE1 GLU A 162     -26.268 -48.723 -23.462  1.00 28.71           O  
ATOM   2419  OE2 GLU A 162     -27.194 -50.228 -24.801  1.00 28.71           O  
ATOM   2420  N   GLU A 163     -21.956 -51.912 -23.067  1.00 28.62           N  
ATOM   2421  H   GLU A 163     -22.611 -51.190 -22.802  1.00 28.62           H  
ATOM   2422  CA  GLU A 163     -21.697 -52.841 -21.914  1.00 28.62           C  
ATOM   2423  HA  GLU A 163     -22.028 -52.210 -21.088  1.00 28.62           H  
ATOM   2424  C   GLU A 163     -20.295 -53.295 -21.359  1.00 28.62           C  
ATOM   2425  CB  GLU A 163     -22.731 -53.992 -21.873  1.00 28.62           C  
ATOM   2426  HB2 GLU A 163     -22.772 -54.486 -22.844  1.00 28.62           H  
ATOM   2427  HB3 GLU A 163     -22.408 -54.724 -21.133  1.00 28.62           H  
ATOM   2428  O   GLU A 163     -19.451 -53.860 -22.044  1.00 28.62           O  
ATOM   2429  CG  GLU A 163     -24.138 -53.502 -21.465  1.00 28.62           C  
ATOM   2430  HG2 GLU A 163     -24.562 -52.925 -22.287  1.00 28.62           H  
ATOM   2431  HG3 GLU A 163     -24.037 -52.831 -20.612  1.00 28.62           H  
ATOM   2432  CD  GLU A 163     -25.118 -54.629 -21.079  1.00 28.62           C  
ATOM   2433  OE1 GLU A 163     -25.968 -54.378 -20.191  1.00 28.62           O  
ATOM   2434  OE2 GLU A 163     -25.042 -55.732 -21.672  1.00 28.62           O  
ATOM   2435  N   GLU A 164     -20.163 -53.098 -20.024  1.00 28.18           N  
ATOM   2436  H   GLU A 164     -20.855 -52.451 -19.675  1.00 28.18           H  
ATOM   2437  CA  GLU A 164     -19.679 -53.945 -18.886  1.00 28.18           C  
ATOM   2438  HA  GLU A 164     -19.739 -53.223 -18.072  1.00 28.18           H  
ATOM   2439  C   GLU A 164     -18.243 -54.525 -18.640  1.00 28.18           C  
ATOM   2440  CB  GLU A 164     -20.747 -55.007 -18.538  1.00 28.18           C  
ATOM   2441  HB2 GLU A 164     -21.016 -55.544 -19.447  1.00 28.18           H  
ATOM   2442  HB3 GLU A 164     -20.329 -55.742 -17.850  1.00 28.18           H  
ATOM   2443  O   GLU A 164     -17.642 -55.206 -19.463  1.00 28.18           O  
ATOM   2444  CG  GLU A 164     -22.023 -54.438 -17.889  1.00 28.18           C  
ATOM   2445  HG2 GLU A 164     -22.790 -55.212 -17.919  1.00 28.18           H  
ATOM   2446  HG3 GLU A 164     -22.387 -53.596 -18.478  1.00 28.18           H  
ATOM   2447  CD  GLU A 164     -21.803 -53.999 -16.428  1.00 28.18           C  
ATOM   2448  OE1 GLU A 164     -21.104 -52.976 -16.229  1.00 28.18           O  
ATOM   2449  OE2 GLU A 164     -22.330 -54.676 -15.516  1.00 28.18           O  
ATOM   2450  N   GLU A 165     -17.832 -54.354 -17.361  1.00 28.66           N  
ATOM   2451  H   GLU A 165     -18.442 -53.727 -16.856  1.00 28.66           H  
ATOM   2452  CA  GLU A 165     -17.026 -55.185 -16.410  1.00 28.66           C  
ATOM   2453  HA  GLU A 165     -16.856 -54.481 -15.596  1.00 28.66           H  
ATOM   2454  C   GLU A 165     -15.578 -55.723 -16.640  1.00 28.66           C  
ATOM   2455  CB  GLU A 165     -17.918 -56.293 -15.788  1.00 28.66           C  
ATOM   2456  HB2 GLU A 165     -18.750 -56.504 -16.460  1.00 28.66           H  
ATOM   2457  HB3 GLU A 165     -17.362 -57.227 -15.701  1.00 28.66           H  
ATOM   2458  O   GLU A 165     -15.075 -55.952 -17.735  1.00 28.66           O  
ATOM   2459  CG  GLU A 165     -18.495 -55.945 -14.398  1.00 28.66           C  
ATOM   2460  HG2 GLU A 165     -19.322 -56.626 -14.201  1.00 28.66           H  
ATOM   2461  HG3 GLU A 165     -18.902 -54.934 -14.424  1.00 28.66           H  
ATOM   2462  CD  GLU A 165     -17.469 -56.064 -13.253  1.00 28.66           C  
ATOM   2463  OE1 GLU A 165     -16.483 -55.286 -13.260  1.00 28.66           O  
ATOM   2464  OE2 GLU A 165     -17.645 -56.935 -12.369  1.00 28.66           O  
ATOM   2465  N   GLU A 166     -14.972 -56.028 -15.477  1.00 27.55           N  
ATOM   2466  H   GLU A 166     -15.491 -55.724 -14.665  1.00 27.55           H  
ATOM   2467  CA  GLU A 166     -13.818 -56.878 -15.129  1.00 27.55           C  
ATOM   2468  HA  GLU A 166     -13.849 -56.836 -14.041  1.00 27.55           H  
ATOM   2469  C   GLU A 166     -12.371 -56.428 -15.423  1.00 27.55           C  
ATOM   2470  CB  GLU A 166     -14.067 -58.369 -15.453  1.00 27.55           C  
ATOM   2471  HB2 GLU A 166     -13.137 -58.842 -15.766  1.00 27.55           H  
ATOM   2472  HB3 GLU A 166     -14.761 -58.444 -16.291  1.00 27.55           H  
ATOM   2473  O   GLU A 166     -12.005 -55.807 -16.418  1.00 27.55           O  
ATOM   2474  CG  GLU A 166     -14.642 -59.164 -14.264  1.00 27.55           C  
ATOM   2475  HG2 GLU A 166     -15.145 -60.042 -14.670  1.00 27.55           H  
ATOM   2476  HG3 GLU A 166     -15.395 -58.566 -13.752  1.00 27.55           H  
ATOM   2477  CD  GLU A 166     -13.577 -59.639 -13.256  1.00 27.55           C  
ATOM   2478  OE1 GLU A 166     -12.769 -58.835 -12.720  1.00 27.55           O  
ATOM   2479  OE2 GLU A 166     -13.525 -60.858 -12.949  1.00 27.55           O  
ATOM   2480  N   VAL A 167     -11.501 -56.819 -14.486  1.00 26.57           N  
ATOM   2481  H   VAL A 167     -11.885 -57.425 -13.775  1.00 26.57           H  
ATOM   2482  CA  VAL A 167     -10.033 -56.660 -14.495  1.00 26.57           C  
ATOM   2483  HA  VAL A 167      -9.741 -56.076 -15.368  1.00 26.57           H  
ATOM   2484  C   VAL A 167      -9.410 -58.070 -14.618  1.00 26.57           C  
ATOM   2485  CB  VAL A 167      -9.610 -55.896 -13.209  1.00 26.57           C  
ATOM   2486  HB  VAL A 167      -9.851 -56.510 -12.342  1.00 26.57           H  
ATOM   2487  O   VAL A 167     -10.149 -59.043 -14.669  1.00 26.57           O  
ATOM   2488  CG1 VAL A 167      -8.112 -55.547 -13.140  1.00 26.57           C  
ATOM   2489 HG11 VAL A 167      -7.800 -55.066 -14.068  1.00 26.57           H  
ATOM   2490 HG12 VAL A 167      -7.926 -54.864 -12.311  1.00 26.57           H  
ATOM   2491 HG13 VAL A 167      -7.512 -56.438 -12.957  1.00 26.57           H  
ATOM   2492  CG2 VAL A 167     -10.357 -54.557 -13.068  1.00 26.57           C  
ATOM   2493 HG21 VAL A 167     -10.030 -54.024 -12.176  1.00 26.57           H  
ATOM   2494 HG22 VAL A 167     -10.185 -53.939 -13.949  1.00 26.57           H  
ATOM   2495 HG23 VAL A 167     -11.429 -54.730 -12.971  1.00 26.57           H  
ATOM   2496  N   LYS A 168      -8.074 -58.233 -14.664  1.00 27.33           N  
ATOM   2497  H   LYS A 168      -7.549 -57.407 -14.913  1.00 27.33           H  
ATOM   2498  CA  LYS A 168      -7.274 -59.269 -13.942  1.00 27.33           C  
ATOM   2499  HA  LYS A 168      -7.362 -59.053 -12.877  1.00 27.33           H  
ATOM   2500  C   LYS A 168      -5.764 -59.107 -14.248  1.00 27.33           C  
ATOM   2501  CB  LYS A 168      -7.774 -60.732 -14.167  1.00 27.33           C  
ATOM   2502  HB2 LYS A 168      -8.496 -60.785 -14.982  1.00 27.33           H  
ATOM   2503  HB3 LYS A 168      -6.949 -61.368 -14.486  1.00 27.33           H  
ATOM   2504  O   LYS A 168      -5.359 -58.127 -14.869  1.00 27.33           O  
ATOM   2505  CG  LYS A 168      -8.373 -61.368 -12.882  1.00 27.33           C  
ATOM   2506  HG2 LYS A 168      -8.504 -62.436 -13.054  1.00 27.33           H  
ATOM   2507  HG3 LYS A 168      -7.668 -61.243 -12.060  1.00 27.33           H  
ATOM   2508  CD  LYS A 168      -9.736 -60.776 -12.481  1.00 27.33           C  
ATOM   2509  HD2 LYS A 168     -10.443 -61.006 -13.278  1.00 27.33           H  
ATOM   2510  HD3 LYS A 168      -9.632 -59.695 -12.390  1.00 27.33           H  
ATOM   2511  CE  LYS A 168     -10.358 -61.253 -11.169  1.00 27.33           C  
ATOM   2512  HE2 LYS A 168      -9.730 -60.922 -10.342  1.00 27.33           H  
ATOM   2513  HE3 LYS A 168     -10.418 -62.341 -11.172  1.00 27.33           H  
ATOM   2514  NZ  LYS A 168     -11.719 -60.669 -11.051  1.00 27.33           N  
ATOM   2515  HZ1 LYS A 168     -12.346 -61.070 -11.734  1.00 27.33           H  
ATOM   2516  HZ2 LYS A 168     -12.159 -60.734 -10.145  1.00 27.33           H  
ATOM   2517  HZ3 LYS A 168     -11.777 -59.725 -11.406  1.00 27.33           H  
ATOM   2518  N   THR A 169      -4.930 -60.021 -13.744  1.00 23.31           N  
ATOM   2519  H   THR A 169      -5.352 -60.817 -13.286  1.00 23.31           H  
ATOM   2520  CA  THR A 169      -3.444 -60.073 -13.799  1.00 23.31           C  
ATOM   2521  HA  THR A 169      -3.083 -59.562 -14.692  1.00 23.31           H  
ATOM   2522  C   THR A 169      -2.991 -61.560 -13.860  1.00 23.31           C  
ATOM   2523  CB  THR A 169      -2.875 -59.374 -12.544  1.00 23.31           C  
ATOM   2524  HB  THR A 169      -1.786 -59.399 -12.571  1.00 23.31           H  
ATOM   2525  O   THR A 169      -3.889 -62.410 -13.812  1.00 23.31           O  
ATOM   2526  CG2 THR A 169      -3.276 -57.905 -12.405  1.00 23.31           C  
ATOM   2527 HG21 THR A 169      -4.339 -57.814 -12.181  1.00 23.31           H  
ATOM   2528 HG22 THR A 169      -3.061 -57.379 -13.335  1.00 23.31           H  
ATOM   2529 HG23 THR A 169      -2.703 -57.443 -11.601  1.00 23.31           H  
ATOM   2530  OG1 THR A 169      -3.311 -60.023 -11.372  1.00 23.31           O  
ATOM   2531  HG1 THR A 169      -2.975 -59.526 -10.622  1.00 23.31           H  
ATOM   2532  N   PRO A 170      -1.688 -61.962 -13.926  1.00 43.96           N  
ATOM   2533  CA  PRO A 170      -0.415 -61.213 -13.921  1.00 43.96           C  
ATOM   2534  HA  PRO A 170      -0.562 -60.139 -14.028  1.00 43.96           H  
ATOM   2535  C   PRO A 170       0.558 -61.673 -15.059  1.00 43.96           C  
ATOM   2536  CB  PRO A 170       0.103 -61.553 -12.511  1.00 43.96           C  
ATOM   2537  HB2 PRO A 170      -0.465 -60.995 -11.767  1.00 43.96           H  
ATOM   2538  HB3 PRO A 170       1.164 -61.351 -12.366  1.00 43.96           H  
ATOM   2539  O   PRO A 170       0.123 -61.796 -16.200  1.00 43.96           O  
ATOM   2540  CG  PRO A 170      -0.234 -63.045 -12.373  1.00 43.96           C  
ATOM   2541  HG2 PRO A 170      -0.611 -63.255 -11.372  1.00 43.96           H  
ATOM   2542  HG3 PRO A 170       0.641 -63.659 -12.583  1.00 43.96           H  
ATOM   2543  CD  PRO A 170      -1.321 -63.288 -13.430  1.00 43.96           C  
ATOM   2544  HD2 PRO A 170      -2.158 -63.814 -12.971  1.00 43.96           H  
ATOM   2545  HD3 PRO A 170      -0.924 -63.889 -14.248  1.00 43.96           H  
ATOM   2546  N   THR A 171       1.832 -61.980 -14.746  1.00 27.13           N  
ATOM   2547  H   THR A 171       2.106 -61.850 -13.782  1.00 27.13           H  
ATOM   2548  CA  THR A 171       2.931 -62.556 -15.573  1.00 27.13           C  
ATOM   2549  HA  THR A 171       3.669 -62.752 -14.795  1.00 27.13           H  
ATOM   2550  C   THR A 171       3.683 -61.626 -16.558  1.00 27.13           C  
ATOM   2551  CB  THR A 171       2.614 -63.949 -16.146  1.00 27.13           C  
ATOM   2552  HB  THR A 171       3.492 -64.322 -16.674  1.00 27.13           H  
ATOM   2553  O   THR A 171       3.061 -60.746 -17.144  1.00 27.13           O  
ATOM   2554  CG2 THR A 171       2.278 -64.959 -15.047  1.00 27.13           C  
ATOM   2555 HG21 THR A 171       3.062 -64.959 -14.290  1.00 27.13           H  
ATOM   2556 HG22 THR A 171       2.209 -65.954 -15.488  1.00 27.13           H  
ATOM   2557 HG23 THR A 171       1.323 -64.709 -14.584  1.00 27.13           H  
ATOM   2558  OG1 THR A 171       1.526 -63.934 -17.037  1.00 27.13           O  
ATOM   2559  HG1 THR A 171       1.028 -63.131 -16.864  1.00 27.13           H  
ATOM   2560  N   GLU A 172       5.025 -61.634 -16.751  1.00 28.10           N  
ATOM   2561  H   GLU A 172       5.274 -60.878 -17.373  1.00 28.10           H  
ATOM   2562  CA  GLU A 172       6.165 -62.575 -16.466  1.00 28.10           C  
ATOM   2563  HA  GLU A 172       7.071 -61.970 -16.498  1.00 28.10           H  
ATOM   2564  C   GLU A 172       6.375 -63.660 -17.560  1.00 28.10           C  
ATOM   2565  CB  GLU A 172       6.117 -63.159 -15.038  1.00 28.10           C  
ATOM   2566  HB2 GLU A 172       6.999 -63.775 -14.861  1.00 28.10           H  
ATOM   2567  HB3 GLU A 172       5.291 -63.866 -14.963  1.00 28.10           H  
ATOM   2568  O   GLU A 172       5.395 -64.081 -18.161  1.00 28.10           O  
ATOM   2569  CG  GLU A 172       6.059 -62.097 -13.922  1.00 28.10           C  
ATOM   2570  HG2 GLU A 172       5.501 -61.221 -14.254  1.00 28.10           H  
ATOM   2571  HG3 GLU A 172       7.072 -61.762 -13.700  1.00 28.10           H  
ATOM   2572  CD  GLU A 172       5.387 -62.652 -12.660  1.00 28.10           C  
ATOM   2573  OE1 GLU A 172       4.164 -62.410 -12.507  1.00 28.10           O  
ATOM   2574  OE2 GLU A 172       6.089 -63.336 -11.884  1.00 28.10           O  
ATOM   2575  N   VAL A 173       7.557 -64.196 -17.936  1.00 27.94           N  
ATOM   2576  H   VAL A 173       7.400 -64.883 -18.660  1.00 27.94           H  
ATOM   2577  CA  VAL A 173       9.025 -64.078 -17.635  1.00 27.94           C  
ATOM   2578  HA  VAL A 173       9.343 -63.037 -17.582  1.00 27.94           H  
ATOM   2579  C   VAL A 173       9.791 -64.775 -18.809  1.00 27.94           C  
ATOM   2580  CB  VAL A 173       9.415 -64.844 -16.334  1.00 27.94           C  
ATOM   2581  HB  VAL A 173      10.409 -65.269 -16.474  1.00 27.94           H  
ATOM   2582  O   VAL A 173       9.162 -65.557 -19.519  1.00 27.94           O  
ATOM   2583  CG1 VAL A 173       9.540 -63.918 -15.112  1.00 27.94           C  
ATOM   2584 HG11 VAL A 173       9.018 -62.976 -15.276  1.00 27.94           H  
ATOM   2585 HG12 VAL A 173       9.145 -64.399 -14.217  1.00 27.94           H  
ATOM   2586 HG13 VAL A 173      10.590 -63.693 -14.921  1.00 27.94           H  
ATOM   2587  CG2 VAL A 173       8.533 -66.063 -16.018  1.00 27.94           C  
ATOM   2588 HG21 VAL A 173       8.956 -66.609 -15.175  1.00 27.94           H  
ATOM   2589 HG22 VAL A 173       7.517 -65.761 -15.763  1.00 27.94           H  
ATOM   2590 HG23 VAL A 173       8.501 -66.725 -16.883  1.00 27.94           H  
ATOM   2591  N   ASP A 174      11.105 -64.691 -19.095  1.00 26.20           N  
ATOM   2592  H   ASP A 174      11.356 -65.367 -19.802  1.00 26.20           H  
ATOM   2593  CA  ASP A 174      12.256 -63.795 -18.795  1.00 26.20           C  
ATOM   2594  HA  ASP A 174      12.053 -62.788 -19.160  1.00 26.20           H  
ATOM   2595  C   ASP A 174      13.526 -64.344 -19.552  1.00 26.20           C  
ATOM   2596  CB  ASP A 174      12.497 -63.730 -17.272  1.00 26.20           C  
ATOM   2597  HB2 ASP A 174      12.615 -64.741 -16.881  1.00 26.20           H  
ATOM   2598  HB3 ASP A 174      11.623 -63.261 -16.819  1.00 26.20           H  
ATOM   2599  O   ASP A 174      13.417 -65.335 -20.282  1.00 26.20           O  
ATOM   2600  CG  ASP A 174      13.704 -62.883 -16.866  1.00 26.20           C  
ATOM   2601  OD1 ASP A 174      13.857 -61.800 -17.471  1.00 26.20           O  
ATOM   2602  OD2 ASP A 174      14.530 -63.381 -16.074  1.00 26.20           O  
ATOM   2603  N   SER A 175      14.728 -63.778 -19.329  1.00 26.62           N  
ATOM   2604  H   SER A 175      14.694 -62.915 -18.805  1.00 26.62           H  
ATOM   2605  CA  SER A 175      16.078 -64.409 -19.369  1.00 26.62           C  
ATOM   2606  HA  SER A 175      16.580 -63.925 -18.531  1.00 26.62           H  
ATOM   2607  C   SER A 175      17.057 -64.094 -20.536  1.00 26.62           C  
ATOM   2608  CB  SER A 175      16.049 -65.882 -18.921  1.00 26.62           C  
ATOM   2609  HB2 SER A 175      17.041 -66.178 -18.578  1.00 26.62           H  
ATOM   2610  HB3 SER A 175      15.355 -65.996 -18.088  1.00 26.62           H  
ATOM   2611  O   SER A 175      17.050 -63.002 -21.100  1.00 26.62           O  
ATOM   2612  OG  SER A 175      15.661 -66.721 -19.986  1.00 26.62           O  
ATOM   2613  HG  SER A 175      14.797 -66.396 -20.253  1.00 26.62           H  
ATOM   2614  N   ASP A 176      18.063 -64.958 -20.757  1.00 25.35           N  
ATOM   2615  H   ASP A 176      17.894 -65.906 -20.452  1.00 25.35           H  
ATOM   2616  CA  ASP A 176      19.480 -64.531 -20.728  1.00 25.35           C  
ATOM   2617  HA  ASP A 176      19.499 -63.504 -20.365  1.00 25.35           H  
ATOM   2618  C   ASP A 176      20.243 -64.523 -22.088  1.00 25.35           C  
ATOM   2619  CB  ASP A 176      20.199 -65.363 -19.632  1.00 25.35           C  
ATOM   2620  HB2 ASP A 176      19.607 -65.314 -18.718  1.00 25.35           H  
ATOM   2621  HB3 ASP A 176      20.226 -66.407 -19.945  1.00 25.35           H  
ATOM   2622  O   ASP A 176      20.871 -65.507 -22.486  1.00 25.35           O  
ATOM   2623  CG  ASP A 176      21.629 -64.899 -19.284  1.00 25.35           C  
ATOM   2624  OD1 ASP A 176      22.584 -65.682 -19.494  1.00 25.35           O  
ATOM   2625  OD2 ASP A 176      21.803 -63.735 -18.848  1.00 25.35           O  
ATOM   2626  N   ASN A 177      20.383 -63.316 -22.670  1.00 27.38           N  
ATOM   2627  H   ASN A 177      19.667 -62.649 -22.418  1.00 27.38           H  
ATOM   2628  CA  ASN A 177      21.716 -62.728 -22.969  1.00 27.38           C  
ATOM   2629  HA  ASN A 177      21.569 -61.702 -23.304  1.00 27.38           H  
ATOM   2630  C   ASN A 177      22.568 -63.436 -24.072  1.00 27.38           C  
ATOM   2631  CB  ASN A 177      22.356 -62.681 -21.562  1.00 27.38           C  
ATOM   2632  HB2 ASN A 177      22.599 -63.710 -21.297  1.00 27.38           H  
ATOM   2633  HB3 ASN A 177      21.607 -62.304 -20.865  1.00 27.38           H  
ATOM   2634  O   ASN A 177      22.049 -63.976 -25.043  1.00 27.38           O  
ATOM   2635  CG  ASN A 177      23.607 -61.914 -21.231  1.00 27.38           C  
ATOM   2636  ND2 ASN A 177      23.965 -62.009 -19.974  1.00 27.38           N  
ATOM   2637 HD21 ASN A 177      23.379 -62.582 -19.383  1.00 27.38           H  
ATOM   2638 HD22 ASN A 177      24.813 -61.565 -19.652  1.00 27.38           H  
ATOM   2639  OD1 ASN A 177      24.275 -61.301 -22.051  1.00 27.38           O  
ATOM   2640  N   ASN A 178      23.900 -63.395 -23.922  1.00 25.60           N  
ATOM   2641  H   ASN A 178      24.215 -62.809 -23.162  1.00 25.60           H  
ATOM   2642  CA  ASN A 178      24.927 -64.264 -24.520  1.00 25.60           C  
ATOM   2643  HA  ASN A 178      25.791 -64.066 -23.886  1.00 25.60           H  
ATOM   2644  C   ASN A 178      25.498 -63.978 -25.938  1.00 25.60           C  
ATOM   2645  CB  ASN A 178      24.609 -65.743 -24.223  1.00 25.60           C  
ATOM   2646  HB2 ASN A 178      23.611 -66.004 -24.575  1.00 25.60           H  
ATOM   2647  HB3 ASN A 178      25.322 -66.386 -24.740  1.00 25.60           H  
ATOM   2648  O   ASN A 178      25.273 -64.697 -26.904  1.00 25.60           O  
ATOM   2649  CG  ASN A 178      24.734 -66.017 -22.737  1.00 25.60           C  
ATOM   2650  ND2 ASN A 178      23.635 -66.133 -22.030  1.00 25.60           N  
ATOM   2651 HD21 ASN A 178      22.719 -66.047 -22.447  1.00 25.60           H  
ATOM   2652 HD22 ASN A 178      23.655 -66.150 -21.021  1.00 25.60           H  
ATOM   2653  OD1 ASN A 178      25.850 -66.052 -22.232  1.00 25.60           O  
ATOM   2654  N   ASN A 179      26.498 -63.081 -25.948  1.00 26.67           N  
ATOM   2655  H   ASN A 179      26.479 -62.438 -25.170  1.00 26.67           H  
ATOM   2656  CA  ASN A 179      27.846 -63.314 -26.518  1.00 26.67           C  
ATOM   2657  HA  ASN A 179      28.427 -62.460 -26.170  1.00 26.67           H  
ATOM   2658  C   ASN A 179      28.119 -63.308 -28.060  1.00 26.67           C  
ATOM   2659  CB  ASN A 179      28.485 -64.530 -25.795  1.00 26.67           C  
ATOM   2660  HB2 ASN A 179      29.388 -64.832 -26.325  1.00 26.67           H  
ATOM   2661  HB3 ASN A 179      27.808 -65.384 -25.816  1.00 26.67           H  
ATOM   2662  O   ASN A 179      28.421 -64.336 -28.661  1.00 26.67           O  
ATOM   2663  CG  ASN A 179      28.905 -64.219 -24.368  1.00 26.67           C  
ATOM   2664  ND2 ASN A 179      28.275 -64.773 -23.359  1.00 26.67           N  
ATOM   2665 HD21 ASN A 179      27.504 -65.418 -23.462  1.00 26.67           H  
ATOM   2666 HD22 ASN A 179      28.569 -64.517 -22.427  1.00 26.67           H  
ATOM   2667  OD1 ASN A 179      29.822 -63.444 -24.146  1.00 26.67           O  
ATOM   2668  N   ASN A 180      28.395 -62.094 -28.575  1.00 26.50           N  
ATOM   2669  H   ASN A 180      28.000 -61.319 -28.062  1.00 26.50           H  
ATOM   2670  CA  ASN A 180      29.574 -61.745 -29.417  1.00 26.50           C  
ATOM   2671  HA  ASN A 180      29.623 -60.656 -29.378  1.00 26.50           H  
ATOM   2672  C   ASN A 180      29.623 -62.069 -30.942  1.00 26.50           C  
ATOM   2673  CB  ASN A 180      30.862 -62.252 -28.709  1.00 26.50           C  
ATOM   2674  HB2 ASN A 180      31.756 -61.872 -29.204  1.00 26.50           H  
ATOM   2675  HB3 ASN A 180      30.888 -63.340 -28.773  1.00 26.50           H  
ATOM   2676  O   ASN A 180      28.784 -62.742 -31.521  1.00 26.50           O  
ATOM   2677  CG  ASN A 180      30.963 -61.832 -27.258  1.00 26.50           C  
ATOM   2678  ND2 ASN A 180      31.391 -62.721 -26.396  1.00 26.50           N  
ATOM   2679 HD21 ASN A 180      31.209 -62.524 -25.422  1.00 26.50           H  
ATOM   2680 HD22 ASN A 180      31.579 -63.669 -26.688  1.00 26.50           H  
ATOM   2681  OD1 ASN A 180      30.637 -60.717 -26.896  1.00 26.50           O  
ATOM   2682  N   ASN A 181      30.723 -61.587 -31.554  1.00 26.62           N  
ATOM   2683  H   ASN A 181      31.300 -61.006 -30.963  1.00 26.62           H  
ATOM   2684  CA  ASN A 181      31.340 -61.951 -32.846  1.00 26.62           C  
ATOM   2685  HA  ASN A 181      32.318 -61.478 -32.764  1.00 26.62           H  
ATOM   2686  C   ASN A 181      30.860 -61.332 -34.183  1.00 26.62           C  
ATOM   2687  CB  ASN A 181      31.688 -63.451 -32.904  1.00 26.62           C  
ATOM   2688  HB2 ASN A 181      31.961 -63.724 -33.924  1.00 26.62           H  
ATOM   2689  HB3 ASN A 181      30.819 -64.047 -32.627  1.00 26.62           H  
ATOM   2690  O   ASN A 181      30.343 -62.000 -35.068  1.00 26.62           O  
ATOM   2691  CG  ASN A 181      32.878 -63.776 -32.022  1.00 26.62           C  
ATOM   2692  ND2 ASN A 181      32.769 -64.767 -31.171  1.00 26.62           N  
ATOM   2693 HD21 ASN A 181      31.906 -65.289 -31.118  1.00 26.62           H  
ATOM   2694 HD22 ASN A 181      33.577 -64.987 -30.607  1.00 26.62           H  
ATOM   2695  OD1 ASN A 181      33.910 -63.120 -32.075  1.00 26.62           O  
ATOM   2696  N   ASN A 182      31.287 -60.078 -34.388  1.00 26.17           N  
ATOM   2697  H   ASN A 182      31.399 -59.534 -33.545  1.00 26.17           H  
ATOM   2698  CA  ASN A 182      32.240 -59.688 -35.450  1.00 26.17           C  
ATOM   2699  HA  ASN A 182      32.253 -58.599 -35.470  1.00 26.17           H  
ATOM   2700  C   ASN A 182      31.975 -60.134 -36.914  1.00 26.17           C  
ATOM   2701  CB  ASN A 182      33.655 -60.140 -35.012  1.00 26.17           C  
ATOM   2702  HB2 ASN A 182      33.676 -61.225 -34.914  1.00 26.17           H  
ATOM   2703  HB3 ASN A 182      34.373 -59.870 -35.787  1.00 26.17           H  
ATOM   2704  O   ASN A 182      32.375 -61.222 -37.324  1.00 26.17           O  
ATOM   2705  CG  ASN A 182      34.128 -59.498 -33.722  1.00 26.17           C  
ATOM   2706  ND2 ASN A 182      34.577 -60.262 -32.752  1.00 26.17           N  
ATOM   2707 HD21 ASN A 182      34.901 -59.789 -31.921  1.00 26.17           H  
ATOM   2708 HD22 ASN A 182      34.584 -61.270 -32.821  1.00 26.17           H  
ATOM   2709  OD1 ASN A 182      34.069 -58.294 -33.559  1.00 26.17           O  
ATOM   2710  N   GLY A 183      31.510 -59.206 -37.764  1.00 23.72           N  
ATOM   2711  H   GLY A 183      31.164 -58.333 -37.392  1.00 23.72           H  
ATOM   2712  CA  GLY A 183      31.548 -59.337 -39.231  1.00 23.72           C  
ATOM   2713  HA2 GLY A 183      32.461 -59.856 -39.521  1.00 23.72           H  
ATOM   2714  HA3 GLY A 183      30.701 -59.939 -39.560  1.00 23.72           H  
ATOM   2715  C   GLY A 183      31.495 -57.981 -39.957  1.00 23.72           C  
ATOM   2716  O   GLY A 183      30.817 -57.067 -39.498  1.00 23.72           O  
ATOM   2717  N   SER A 184      32.231 -57.821 -41.068  1.00 24.45           N  
ATOM   2718  H   SER A 184      32.805 -58.592 -41.379  1.00 24.45           H  
ATOM   2719  CA  SER A 184      32.246 -56.599 -41.904  1.00 24.45           C  
ATOM   2720  HA  SER A 184      31.222 -56.277 -42.091  1.00 24.45           H  
ATOM   2721  C   SER A 184      32.956 -56.839 -43.247  1.00 24.45           C  
ATOM   2722  CB  SER A 184      32.988 -55.480 -41.162  1.00 24.45           C  
ATOM   2723  HB2 SER A 184      32.483 -55.274 -40.219  1.00 24.45           H  
ATOM   2724  HB3 SER A 184      34.010 -55.794 -40.951  1.00 24.45           H  
ATOM   2725  O   SER A 184      33.965 -57.547 -43.269  1.00 24.45           O  
ATOM   2726  OG  SER A 184      33.011 -54.294 -41.935  1.00 24.45           O  
ATOM   2727  HG  SER A 184      33.174 -53.560 -41.337  1.00 24.45           H  
ATOM   2728  N   ILE A 185      32.485 -56.255 -44.367  1.00 26.29           N  
ATOM   2729  H   ILE A 185      31.666 -55.668 -44.309  1.00 26.29           H  
ATOM   2730  CA  ILE A 185      33.207 -56.337 -45.654  1.00 26.29           C  
ATOM   2731  HA  ILE A 185      34.260 -56.267 -45.381  1.00 26.29           H  
ATOM   2732  C   ILE A 185      32.950 -55.174 -46.651  1.00 26.29           C  
ATOM   2733  CB  ILE A 185      33.007 -57.744 -46.287  1.00 26.29           C  
ATOM   2734  HB  ILE A 185      32.956 -58.471 -45.477  1.00 26.29           H  
ATOM   2735  O   ILE A 185      31.827 -54.770 -46.920  1.00 26.29           O  
ATOM   2736  CG1 ILE A 185      34.236 -58.135 -47.135  1.00 26.29           C  
ATOM   2737 HG12 ILE A 185      35.140 -57.918 -46.566  1.00 26.29           H  
ATOM   2738 HG13 ILE A 185      34.245 -57.544 -48.052  1.00 26.29           H  
ATOM   2739  CG2 ILE A 185      31.694 -57.872 -47.076  1.00 26.29           C  
ATOM   2740 HG21 ILE A 185      30.864 -57.516 -46.466  1.00 26.29           H  
ATOM   2741 HG22 ILE A 185      31.731 -57.286 -47.994  1.00 26.29           H  
ATOM   2742 HG23 ILE A 185      31.504 -58.916 -47.326  1.00 26.29           H  
ATOM   2743  CD1 ILE A 185      34.286 -59.620 -47.514  1.00 26.29           C  
ATOM   2744 HD11 ILE A 185      33.449 -59.875 -48.164  1.00 26.29           H  
ATOM   2745 HD12 ILE A 185      34.248 -60.234 -46.615  1.00 26.29           H  
ATOM   2746 HD13 ILE A 185      35.215 -59.826 -48.045  1.00 26.29           H  
ATOM   2747  N   ASN A 186      34.057 -54.663 -47.204  1.00 26.07           N  
ATOM   2748  H   ASN A 186      34.902 -54.977 -46.748  1.00 26.07           H  
ATOM   2749  CA  ASN A 186      34.295 -53.934 -48.468  1.00 26.07           C  
ATOM   2750  HA  ASN A 186      34.975 -53.123 -48.206  1.00 26.07           H  
ATOM   2751  C   ASN A 186      33.165 -53.263 -49.315  1.00 26.07           C  
ATOM   2752  CB  ASN A 186      35.085 -54.896 -49.380  1.00 26.07           C  
ATOM   2753  HB2 ASN A 186      34.577 -55.859 -49.435  1.00 26.07           H  
ATOM   2754  HB3 ASN A 186      35.105 -54.507 -50.398  1.00 26.07           H  
ATOM   2755  O   ASN A 186      32.357 -53.931 -49.947  1.00 26.07           O  
ATOM   2756  CG  ASN A 186      36.520 -55.070 -48.934  1.00 26.07           C  
ATOM   2757  ND2 ASN A 186      36.815 -56.032 -48.092  1.00 26.07           N  
ATOM   2758 HD21 ASN A 186      37.774 -56.119 -47.789  1.00 26.07           H  
ATOM   2759 HD22 ASN A 186      36.119 -56.710 -47.819  1.00 26.07           H  
ATOM   2760  OD1 ASN A 186      37.393 -54.316 -49.339  1.00 26.07           O  
ATOM   2761  N   LYS A 187      33.424 -51.972 -49.616  1.00 26.01           N  
ATOM   2762  H   LYS A 187      33.963 -51.489 -48.912  1.00 26.01           H  
ATOM   2763  CA  LYS A 187      33.421 -51.316 -50.960  1.00 26.01           C  
ATOM   2764  HA  LYS A 187      33.957 -50.380 -50.804  1.00 26.01           H  
ATOM   2765  C   LYS A 187      32.114 -50.842 -51.656  1.00 26.01           C  
ATOM   2766  CB  LYS A 187      34.324 -52.092 -51.947  1.00 26.01           C  
ATOM   2767  HB2 LYS A 187      34.158 -51.706 -52.953  1.00 26.01           H  
ATOM   2768  HB3 LYS A 187      34.036 -53.144 -51.967  1.00 26.01           H  
ATOM   2769  O   LYS A 187      31.573 -51.495 -52.537  1.00 26.01           O  
ATOM   2770  CG  LYS A 187      35.825 -51.949 -51.643  1.00 26.01           C  
ATOM   2771  HG2 LYS A 187      36.054 -52.385 -50.670  1.00 26.01           H  
ATOM   2772  HG3 LYS A 187      36.081 -50.890 -51.617  1.00 26.01           H  
ATOM   2773  CD  LYS A 187      36.661 -52.631 -52.738  1.00 26.01           C  
ATOM   2774  HD2 LYS A 187      36.410 -53.690 -52.798  1.00 26.01           H  
ATOM   2775  HD3 LYS A 187      36.407 -52.171 -53.693  1.00 26.01           H  
ATOM   2776  CE  LYS A 187      38.171 -52.450 -52.513  1.00 26.01           C  
ATOM   2777  HE2 LYS A 187      38.352 -51.430 -52.174  1.00 26.01           H  
ATOM   2778  HE3 LYS A 187      38.675 -52.573 -53.472  1.00 26.01           H  
ATOM   2779  NZ  LYS A 187      38.724 -53.428 -51.541  1.00 26.01           N  
ATOM   2780  HZ1 LYS A 187      39.693 -53.235 -51.332  1.00 26.01           H  
ATOM   2781  HZ2 LYS A 187      38.212 -53.417 -50.671  1.00 26.01           H  
ATOM   2782  HZ3 LYS A 187      38.650 -54.372 -51.894  1.00 26.01           H  
ATOM   2783  N   THR A 188      31.837 -49.547 -51.447  1.00 24.87           N  
ATOM   2784  H   THR A 188      32.167 -49.209 -50.554  1.00 24.87           H  
ATOM   2785  CA  THR A 188      31.712 -48.470 -52.477  1.00 24.87           C  
ATOM   2786  HA  THR A 188      31.469 -47.575 -51.905  1.00 24.87           H  
ATOM   2787  C   THR A 188      30.675 -48.505 -53.626  1.00 24.87           C  
ATOM   2788  CB  THR A 188      33.071 -48.154 -53.138  1.00 24.87           C  
ATOM   2789  HB  THR A 188      32.915 -47.415 -53.924  1.00 24.87           H  
ATOM   2790  O   THR A 188      30.788 -49.276 -54.571  1.00 24.87           O  
ATOM   2791  CG2 THR A 188      34.104 -47.575 -52.174  1.00 24.87           C  
ATOM   2792 HG21 THR A 188      33.713 -46.662 -51.724  1.00 24.87           H  
ATOM   2793 HG22 THR A 188      34.349 -48.290 -51.388  1.00 24.87           H  
ATOM   2794 HG23 THR A 188      35.011 -47.331 -52.726  1.00 24.87           H  
ATOM   2795  OG1 THR A 188      33.622 -49.301 -53.734  1.00 24.87           O  
ATOM   2796  HG1 THR A 188      32.907 -49.732 -54.208  1.00 24.87           H  
ATOM   2797  N   ASN A 189      29.891 -47.416 -53.666  1.00 25.31           N  
ATOM   2798  H   ASN A 189      29.835 -46.921 -52.788  1.00 25.31           H  
ATOM   2799  CA  ASN A 189      29.604 -46.535 -54.822  1.00 25.31           C  
ATOM   2800  HA  ASN A 189      28.997 -45.729 -54.408  1.00 25.31           H  
ATOM   2801  C   ASN A 189      28.802 -47.061 -56.039  1.00 25.31           C  
ATOM   2802  CB  ASN A 189      30.910 -45.852 -55.297  1.00 25.31           C  
ATOM   2803  HB2 ASN A 189      30.668 -45.152 -56.096  1.00 25.31           H  
ATOM   2804  HB3 ASN A 189      31.571 -46.610 -55.715  1.00 25.31           H  
ATOM   2805  O   ASN A 189      29.321 -47.767 -56.902  1.00 25.31           O  
ATOM   2806  CG  ASN A 189      31.671 -45.082 -54.228  1.00 25.31           C  
ATOM   2807  ND2 ASN A 189      32.790 -44.494 -54.575  1.00 25.31           N  
ATOM   2808 HD21 ASN A 189      33.149 -44.562 -55.517  1.00 25.31           H  
ATOM   2809 HD22 ASN A 189      33.273 -43.990 -53.844  1.00 25.31           H  
ATOM   2810  OD1 ASN A 189      31.298 -45.020 -53.071  1.00 25.31           O  
ATOM   2811  N   LYS A 190      27.592 -46.506 -56.230  1.00 26.99           N  
ATOM   2812  H   LYS A 190      27.229 -45.930 -55.484  1.00 26.99           H  
ATOM   2813  CA  LYS A 190      26.883 -46.395 -57.528  1.00 26.99           C  
ATOM   2814  HA  LYS A 190      27.631 -46.153 -58.282  1.00 26.99           H  
ATOM   2815  C   LYS A 190      25.917 -45.189 -57.521  1.00 26.99           C  
ATOM   2816  CB  LYS A 190      26.238 -47.756 -57.894  1.00 26.99           C  
ATOM   2817  HB2 LYS A 190      25.160 -47.665 -58.028  1.00 26.99           H  
ATOM   2818  HB3 LYS A 190      26.406 -48.469 -57.087  1.00 26.99           H  
ATOM   2819  O   LYS A 190      26.066 -44.315 -56.670  1.00 26.99           O  
ATOM   2820  CG  LYS A 190      26.877 -48.305 -59.185  1.00 26.99           C  
ATOM   2821  HG2 LYS A 190      27.961 -48.207 -59.116  1.00 26.99           H  
ATOM   2822  HG3 LYS A 190      26.533 -47.717 -60.036  1.00 26.99           H  
ATOM   2823  CD  LYS A 190      26.557 -49.786 -59.419  1.00 26.99           C  
ATOM   2824  HD2 LYS A 190      25.487 -49.906 -59.593  1.00 26.99           H  
ATOM   2825  HD3 LYS A 190      26.839 -50.350 -58.530  1.00 26.99           H  
ATOM   2826  CE  LYS A 190      27.355 -50.308 -60.624  1.00 26.99           C  
ATOM   2827  HE2 LYS A 190      27.023 -49.783 -61.520  1.00 26.99           H  
ATOM   2828  HE3 LYS A 190      28.407 -50.072 -60.465  1.00 26.99           H  
ATOM   2829  NZ  LYS A 190      27.193 -51.776 -60.795  1.00 26.99           N  
ATOM   2830  HZ1 LYS A 190      27.513 -52.262 -59.970  1.00 26.99           H  
ATOM   2831  HZ2 LYS A 190      27.727 -52.108 -61.584  1.00 26.99           H  
ATOM   2832  HZ3 LYS A 190      26.222 -52.014 -60.942  1.00 26.99           H  
ATOM   2833  N   LYS A 191      24.997 -45.069 -58.491  1.00 25.45           N  
ATOM   2834  H   LYS A 191      24.861 -45.852 -59.114  1.00 25.45           H  
ATOM   2835  CA  LYS A 191      24.066 -43.925 -58.649  1.00 25.45           C  
ATOM   2836  HA  LYS A 191      23.947 -43.432 -57.684  1.00 25.45           H  
ATOM   2837  C   LYS A 191      22.661 -44.370 -59.102  1.00 25.45           C  
ATOM   2838  CB  LYS A 191      24.636 -42.911 -59.670  1.00 25.45           C  
ATOM   2839  HB2 LYS A 191      24.810 -43.420 -60.617  1.00 25.45           H  
ATOM   2840  HB3 LYS A 191      23.885 -42.140 -59.841  1.00 25.45           H  
ATOM   2841  O   LYS A 191      22.521 -45.463 -59.632  1.00 25.45           O  
ATOM   2842  CG  LYS A 191      25.928 -42.195 -59.237  1.00 25.45           C  
ATOM   2843  HG2 LYS A 191      25.779 -41.754 -58.251  1.00 25.45           H  
ATOM   2844  HG3 LYS A 191      26.745 -42.915 -59.182  1.00 25.45           H  
ATOM   2845  CD  LYS A 191      26.296 -41.083 -60.236  1.00 25.45           C  
ATOM   2846  HD2 LYS A 191      25.470 -40.374 -60.297  1.00 25.45           H  
ATOM   2847  HD3 LYS A 191      26.457 -41.525 -61.220  1.00 25.45           H  
ATOM   2848  CE  LYS A 191      27.567 -40.343 -59.789  1.00 25.45           C  
ATOM   2849  HE2 LYS A 191      27.408 -39.963 -58.780  1.00 25.45           H  
ATOM   2850  HE3 LYS A 191      28.388 -41.060 -59.745  1.00 25.45           H  
ATOM   2851  NZ  LYS A 191      27.916 -39.223 -60.705  1.00 25.45           N  
ATOM   2852  HZ1 LYS A 191      28.755 -38.757 -60.388  1.00 25.45           H  
ATOM   2853  HZ2 LYS A 191      27.174 -38.538 -60.732  1.00 25.45           H  
ATOM   2854  HZ3 LYS A 191      28.080 -39.560 -61.643  1.00 25.45           H  
ATOM   2855  N   LEU A 192      21.710 -43.430 -58.997  1.00 23.50           N  
ATOM   2856  H   LEU A 192      21.996 -42.600 -58.497  1.00 23.50           H  
ATOM   2857  CA  LEU A 192      20.342 -43.390 -59.558  1.00 23.50           C  
ATOM   2858  HA  LEU A 192      20.020 -42.361 -59.396  1.00 23.50           H  
ATOM   2859  C   LEU A 192      19.225 -44.235 -58.889  1.00 23.50           C  
ATOM   2860  CB  LEU A 192      20.347 -43.549 -61.101  1.00 23.50           C  
ATOM   2861  HB2 LEU A 192      19.434 -44.071 -61.390  1.00 23.50           H  
ATOM   2862  HB3 LEU A 192      21.172 -44.186 -61.419  1.00 23.50           H  
ATOM   2863  O   LEU A 192      19.118 -45.432 -59.095  1.00 23.50           O  
ATOM   2864  CG  LEU A 192      20.378 -42.230 -61.894  1.00 23.50           C  
ATOM   2865  HG  LEU A 192      19.531 -41.615 -61.590  1.00 23.50           H  
ATOM   2866  CD1 LEU A 192      21.664 -41.431 -61.672  1.00 23.50           C  
ATOM   2867 HD11 LEU A 192      22.525 -42.043 -61.943  1.00 23.50           H  
ATOM   2868 HD12 LEU A 192      21.737 -41.121 -60.629  1.00 23.50           H  
ATOM   2869 HD13 LEU A 192      21.649 -40.538 -62.297  1.00 23.50           H  
ATOM   2870  CD2 LEU A 192      20.249 -42.516 -63.389  1.00 23.50           C  
ATOM   2871 HD21 LEU A 192      21.085 -43.126 -63.730  1.00 23.50           H  
ATOM   2872 HD22 LEU A 192      20.233 -41.581 -63.951  1.00 23.50           H  
ATOM   2873 HD23 LEU A 192      19.321 -43.054 -63.583  1.00 23.50           H  
ATOM   2874  N   LYS A 193      18.305 -43.485 -58.256  1.00 25.94           N  
ATOM   2875  H   LYS A 193      18.662 -42.598 -57.930  1.00 25.94           H  
ATOM   2876  CA  LYS A 193      16.831 -43.499 -58.417  1.00 25.94           C  
ATOM   2877  HA  LYS A 193      16.478 -42.696 -57.770  1.00 25.94           H  
ATOM   2878  C   LYS A 193      15.944 -44.706 -58.014  1.00 25.94           C  
ATOM   2879  CB  LYS A 193      16.473 -43.067 -59.856  1.00 25.94           C  
ATOM   2880  HB2 LYS A 193      15.467 -43.429 -60.069  1.00 25.94           H  
ATOM   2881  HB3 LYS A 193      17.132 -43.548 -60.579  1.00 25.94           H  
ATOM   2882  O   LYS A 193      15.979 -45.761 -58.623  1.00 25.94           O  
ATOM   2883  CG  LYS A 193      16.487 -41.542 -60.057  1.00 25.94           C  
ATOM   2884  HG2 LYS A 193      17.512 -41.180 -60.139  1.00 25.94           H  
ATOM   2885  HG3 LYS A 193      16.029 -41.076 -59.185  1.00 25.94           H  
ATOM   2886  CD  LYS A 193      15.681 -41.149 -61.309  1.00 25.94           C  
ATOM   2887  HD2 LYS A 193      16.317 -41.194 -62.193  1.00 25.94           H  
ATOM   2888  HD3 LYS A 193      14.864 -41.859 -61.444  1.00 25.94           H  
ATOM   2889  CE  LYS A 193      15.078 -39.746 -61.147  1.00 25.94           C  
ATOM   2890  HE2 LYS A 193      15.801 -38.999 -61.474  1.00 25.94           H  
ATOM   2891  HE3 LYS A 193      14.876 -39.585 -60.088  1.00 25.94           H  
ATOM   2892  NZ  LYS A 193      13.799 -39.624 -61.891  1.00 25.94           N  
ATOM   2893  HZ1 LYS A 193      13.397 -38.705 -61.772  1.00 25.94           H  
ATOM   2894  HZ2 LYS A 193      13.143 -40.300 -61.527  1.00 25.94           H  
ATOM   2895  HZ3 LYS A 193      13.931 -39.804 -62.876  1.00 25.94           H  
ATOM   2896  N   ASN A 194      14.940 -44.345 -57.196  1.00 27.01           N  
ATOM   2897  H   ASN A 194      15.120 -43.506 -56.663  1.00 27.01           H  
ATOM   2898  CA  ASN A 194      13.508 -44.708 -57.271  1.00 27.01           C  
ATOM   2899  HA  ASN A 194      13.033 -44.123 -56.483  1.00 27.01           H  
ATOM   2900  C   ASN A 194      13.034 -46.161 -56.978  1.00 27.01           C  
ATOM   2901  CB  ASN A 194      12.907 -44.146 -58.585  1.00 27.01           C  
ATOM   2902  HB2 ASN A 194      11.936 -44.610 -58.756  1.00 27.01           H  
ATOM   2903  HB3 ASN A 194      13.528 -44.436 -59.432  1.00 27.01           H  
ATOM   2904  O   ASN A 194      12.946 -46.988 -57.876  1.00 27.01           O  
ATOM   2905  CG  ASN A 194      12.702 -42.638 -58.582  1.00 27.01           C  
ATOM   2906  ND2 ASN A 194      11.661 -42.152 -57.950  1.00 27.01           N  
ATOM   2907 HD21 ASN A 194      10.943 -42.762 -57.585  1.00 27.01           H  
ATOM   2908 HD22 ASN A 194      11.519 -41.152 -57.947  1.00 27.01           H  
ATOM   2909  OD1 ASN A 194      13.467 -41.863 -59.142  1.00 27.01           O  
ATOM   2910  N   HIS A 195      12.456 -46.315 -55.774  1.00 28.02           N  
ATOM   2911  H   HIS A 195      12.662 -45.604 -55.086  1.00 28.02           H  
ATOM   2912  CA  HIS A 195      11.398 -47.271 -55.370  1.00 28.02           C  
ATOM   2913  HA  HIS A 195      11.094 -46.933 -54.379  1.00 28.02           H  
ATOM   2914  C   HIS A 195      11.770 -48.749 -55.116  1.00 28.02           C  
ATOM   2915  CB  HIS A 195      10.138 -47.087 -56.243  1.00 28.02           C  
ATOM   2916  HB2 HIS A 195       9.317 -47.679 -55.838  1.00 28.02           H  
ATOM   2917  HB3 HIS A 195      10.344 -47.453 -57.249  1.00 28.02           H  
ATOM   2918  O   HIS A 195      12.898 -49.184 -55.324  1.00 28.02           O  
ATOM   2919  CG  HIS A 195       9.678 -45.653 -56.316  1.00 28.02           C  
ATOM   2920  CD2 HIS A 195       9.601 -44.886 -57.443  1.00 28.02           C  
ATOM   2921  HD2 HIS A 195       9.808 -45.224 -58.448  1.00 28.02           H  
ATOM   2922  ND1 HIS A 195       9.313 -44.854 -55.255  1.00 28.02           N  
ATOM   2923  HD1 HIS A 195       9.171 -45.159 -54.302  1.00 28.02           H  
ATOM   2924  CE1 HIS A 195       9.044 -43.628 -55.731  1.00 28.02           C  
ATOM   2925  HE1 HIS A 195       8.700 -42.794 -55.137  1.00 28.02           H  
ATOM   2926  NE2 HIS A 195       9.246 -43.587 -57.059  1.00 28.02           N  
ATOM   2927  N   GLY A 196      10.798 -49.471 -54.540  1.00 23.38           N  
ATOM   2928  H   GLY A 196       9.906 -49.016 -54.410  1.00 23.38           H  
ATOM   2929  CA  GLY A 196      10.944 -50.719 -53.781  1.00 23.38           C  
ATOM   2930  HA2 GLY A 196      10.553 -51.551 -54.368  1.00 23.38           H  
ATOM   2931  HA3 GLY A 196      11.991 -50.907 -53.546  1.00 23.38           H  
ATOM   2932  C   GLY A 196      10.153 -50.591 -52.468  1.00 23.38           C  
ATOM   2933  O   GLY A 196      10.245 -49.553 -51.814  1.00 23.38           O  
ATOM   2934  N   ASN A 197       9.332 -51.588 -52.110  1.00 24.92           N  
ATOM   2935  H   ASN A 197       9.343 -52.448 -52.639  1.00 24.92           H  
ATOM   2936  CA  ASN A 197       8.250 -51.425 -51.122  1.00 24.92           C  
ATOM   2937  HA  ASN A 197       8.341 -50.457 -50.629  1.00 24.92           H  
ATOM   2938  C   ASN A 197       8.294 -52.521 -50.034  1.00 24.92           C  
ATOM   2939  CB  ASN A 197       6.882 -51.475 -51.845  1.00 24.92           C  
ATOM   2940  HB2 ASN A 197       6.761 -52.458 -52.300  1.00 24.92           H  
ATOM   2941  HB3 ASN A 197       6.102 -51.370 -51.091  1.00 24.92           H  
ATOM   2942  O   ASN A 197       8.225 -53.700 -50.374  1.00 24.92           O  
ATOM   2943  CG  ASN A 197       6.614 -50.434 -52.927  1.00 24.92           C  
ATOM   2944  ND2 ASN A 197       5.389 -50.372 -53.395  1.00 24.92           N  
ATOM   2945 HD21 ASN A 197       5.216 -49.685 -54.115  1.00 24.92           H  
ATOM   2946 HD22 ASN A 197       4.670 -50.983 -53.036  1.00 24.92           H  
ATOM   2947  OD1 ASN A 197       7.459 -49.689 -53.398  1.00 24.92           O  
ATOM   2948  N   ILE A 198       8.364 -52.146 -48.747  1.00 22.83           N  
ATOM   2949  H   ILE A 198       8.458 -51.165 -48.528  1.00 22.83           H  
ATOM   2950  CA  ILE A 198       8.329 -53.057 -47.579  1.00 22.83           C  
ATOM   2951  HA  ILE A 198       7.480 -53.726 -47.721  1.00 22.83           H  
ATOM   2952  C   ILE A 198       8.104 -52.236 -46.280  1.00 22.83           C  
ATOM   2953  CB  ILE A 198       9.666 -53.875 -47.546  1.00 22.83           C  
ATOM   2954  HB  ILE A 198      10.257 -53.575 -48.412  1.00 22.83           H  
ATOM   2955  O   ILE A 198       8.523 -51.082 -46.257  1.00 22.83           O  
ATOM   2956  CG1 ILE A 198       9.409 -55.390 -47.710  1.00 22.83           C  
ATOM   2957 HG12 ILE A 198       9.109 -55.818 -46.753  1.00 22.83           H  
ATOM   2958 HG13 ILE A 198       8.600 -55.544 -48.424  1.00 22.83           H  
ATOM   2959  CG2 ILE A 198      10.577 -53.613 -46.330  1.00 22.83           C  
ATOM   2960 HG21 ILE A 198      10.794 -52.548 -46.246  1.00 22.83           H  
ATOM   2961 HG22 ILE A 198      11.528 -54.132 -46.449  1.00 22.83           H  
ATOM   2962 HG23 ILE A 198      10.105 -53.961 -45.411  1.00 22.83           H  
ATOM   2963  CD1 ILE A 198      10.625 -56.172 -48.224  1.00 22.83           C  
ATOM   2964 HD11 ILE A 198      10.343 -57.214 -48.375  1.00 22.83           H  
ATOM   2965 HD12 ILE A 198      10.959 -55.757 -49.175  1.00 22.83           H  
ATOM   2966 HD13 ILE A 198      11.440 -56.135 -47.502  1.00 22.83           H  
ATOM   2967  N   VAL A 199       7.556 -52.735 -45.158  1.00 22.89           N  
ATOM   2968  H   VAL A 199       7.800 -52.192 -44.341  1.00 22.89           H  
ATOM   2969  CA  VAL A 199       6.364 -53.589 -44.913  1.00 22.89           C  
ATOM   2970  HA  VAL A 199       5.541 -53.191 -45.506  1.00 22.89           H  
ATOM   2971  C   VAL A 199       5.980 -53.473 -43.415  1.00 22.89           C  
ATOM   2972  CB  VAL A 199       6.578 -55.074 -45.295  1.00 22.89           C  
ATOM   2973  HB  VAL A 199       7.058 -55.106 -46.273  1.00 22.89           H  
ATOM   2974  O   VAL A 199       6.881 -53.361 -42.587  1.00 22.89           O  
ATOM   2975  CG1 VAL A 199       7.467 -55.871 -44.334  1.00 22.89           C  
ATOM   2976 HG11 VAL A 199       7.686 -56.851 -44.758  1.00 22.89           H  
ATOM   2977 HG12 VAL A 199       6.972 -56.008 -43.373  1.00 22.89           H  
ATOM   2978 HG13 VAL A 199       8.405 -55.340 -44.172  1.00 22.89           H  
ATOM   2979  CG2 VAL A 199       5.246 -55.803 -45.492  1.00 22.89           C  
ATOM   2980 HG21 VAL A 199       4.689 -55.862 -44.557  1.00 22.89           H  
ATOM   2981 HG22 VAL A 199       5.437 -56.817 -45.846  1.00 22.89           H  
ATOM   2982 HG23 VAL A 199       4.645 -55.286 -46.240  1.00 22.89           H  
ATOM   2983  N   LEU A 200       4.683 -53.548 -43.056  1.00 22.09           N  
ATOM   2984  H   LEU A 200       4.003 -53.634 -43.798  1.00 22.09           H  
ATOM   2985  CA  LEU A 200       4.152 -53.396 -41.671  1.00 22.09           C  
ATOM   2986  HA  LEU A 200       3.064 -53.401 -41.739  1.00 22.09           H  
ATOM   2987  C   LEU A 200       4.493 -52.014 -41.027  1.00 22.09           C  
ATOM   2988  CB  LEU A 200       4.559 -54.637 -40.833  1.00 22.09           C  
ATOM   2989  HB2 LEU A 200       4.142 -54.550 -39.830  1.00 22.09           H  
ATOM   2990  HB3 LEU A 200       5.644 -54.650 -40.731  1.00 22.09           H  
ATOM   2991  O   LEU A 200       5.100 -51.176 -41.684  1.00 22.09           O  
ATOM   2992  CG  LEU A 200       4.093 -56.000 -41.381  1.00 22.09           C  
ATOM   2993  HG  LEU A 200       4.457 -56.134 -42.400  1.00 22.09           H  
ATOM   2994  CD1 LEU A 200       4.669 -57.132 -40.533  1.00 22.09           C  
ATOM   2995 HD11 LEU A 200       4.364 -58.095 -40.943  1.00 22.09           H  
ATOM   2996 HD12 LEU A 200       4.316 -57.054 -39.505  1.00 22.09           H  
ATOM   2997 HD13 LEU A 200       5.757 -57.081 -40.542  1.00 22.09           H  
ATOM   2998  CD2 LEU A 200       2.567 -56.130 -41.375  1.00 22.09           C  
ATOM   2999 HD21 LEU A 200       2.121 -55.401 -42.051  1.00 22.09           H  
ATOM   3000 HD22 LEU A 200       2.180 -55.982 -40.367  1.00 22.09           H  
ATOM   3001 HD23 LEU A 200       2.285 -57.126 -41.716  1.00 22.09           H  
ATOM   3002  N   SER A 201       4.064 -51.630 -39.813  1.00 23.56           N  
ATOM   3003  H   SER A 201       4.360 -50.693 -39.578  1.00 23.56           H  
ATOM   3004  CA  SER A 201       3.197 -52.249 -38.784  1.00 23.56           C  
ATOM   3005  HA  SER A 201       2.580 -53.027 -39.234  1.00 23.56           H  
ATOM   3006  C   SER A 201       2.246 -51.195 -38.147  1.00 23.56           C  
ATOM   3007  CB  SER A 201       4.083 -52.881 -37.687  1.00 23.56           C  
ATOM   3008  HB2 SER A 201       4.886 -53.465 -38.137  1.00 23.56           H  
ATOM   3009  HB3 SER A 201       3.477 -53.541 -37.067  1.00 23.56           H  
ATOM   3010  O   SER A 201       2.125 -50.081 -38.658  1.00 23.56           O  
ATOM   3011  OG  SER A 201       4.651 -51.878 -36.872  1.00 23.56           O  
ATOM   3012  HG  SER A 201       5.153 -52.275 -36.157  1.00 23.56           H  
ATOM   3013  N   LYS A 202       1.567 -51.527 -37.033  1.00 27.38           N  
ATOM   3014  H   LYS A 202       1.677 -52.472 -36.691  1.00 27.38           H  
ATOM   3015  CA  LYS A 202       0.949 -50.579 -36.075  1.00 27.38           C  
ATOM   3016  HA  LYS A 202       1.491 -49.634 -36.084  1.00 27.38           H  
ATOM   3017  C   LYS A 202       1.006 -51.173 -34.658  1.00 27.38           C  
ATOM   3018  CB  LYS A 202      -0.541 -50.337 -36.398  1.00 27.38           C  
ATOM   3019  HB2 LYS A 202      -0.976 -49.822 -35.541  1.00 27.38           H  
ATOM   3020  HB3 LYS A 202      -1.040 -51.302 -36.484  1.00 27.38           H  
ATOM   3021  O   LYS A 202       0.463 -52.258 -34.472  1.00 27.38           O  
ATOM   3022  CG  LYS A 202      -0.865 -49.505 -37.648  1.00 27.38           C  
ATOM   3023  HG2 LYS A 202      -0.342 -48.550 -37.599  1.00 27.38           H  
ATOM   3024  HG3 LYS A 202      -0.559 -50.046 -38.543  1.00 27.38           H  
ATOM   3025  CD  LYS A 202      -2.385 -49.267 -37.684  1.00 27.38           C  
ATOM   3026  HD2 LYS A 202      -2.680 -48.750 -36.771  1.00 27.38           H  
ATOM   3027  HD3 LYS A 202      -2.890 -50.232 -37.716  1.00 27.38           H  
ATOM   3028  CE  LYS A 202      -2.819 -48.430 -38.892  1.00 27.38           C  
ATOM   3029  HE2 LYS A 202      -2.520 -48.951 -39.801  1.00 27.38           H  
ATOM   3030  HE3 LYS A 202      -2.291 -47.477 -38.861  1.00 27.38           H  
ATOM   3031  NZ  LYS A 202      -4.290 -48.207 -38.880  1.00 27.38           N  
ATOM   3032  HZ1 LYS A 202      -4.580 -47.658 -39.677  1.00 27.38           H  
ATOM   3033  HZ2 LYS A 202      -4.569 -47.721 -38.040  1.00 27.38           H  
ATOM   3034  HZ3 LYS A 202      -4.784 -49.088 -38.903  1.00 27.38           H  
ATOM   3035  N   SER A 203       1.592 -50.488 -33.667  1.00 25.51           N  
ATOM   3036  H   SER A 203       2.103 -49.645 -33.885  1.00 25.51           H  
ATOM   3037  CA  SER A 203       1.679 -51.007 -32.281  1.00 25.51           C  
ATOM   3038  HA  SER A 203       0.691 -51.352 -31.975  1.00 25.51           H  
ATOM   3039  C   SER A 203       2.131 -49.948 -31.251  1.00 25.51           C  
ATOM   3040  CB  SER A 203       2.626 -52.226 -32.243  1.00 25.51           C  
ATOM   3041  HB2 SER A 203       2.205 -53.040 -32.834  1.00 25.51           H  
ATOM   3042  HB3 SER A 203       2.733 -52.579 -31.217  1.00 25.51           H  
ATOM   3043  O   SER A 203       3.208 -50.087 -30.673  1.00 25.51           O  
ATOM   3044  OG  SER A 203       3.896 -51.892 -32.767  1.00 25.51           O  
ATOM   3045  HG  SER A 203       4.285 -51.265 -32.153  1.00 25.51           H  
ATOM   3046  N   LYS A 204       1.334 -48.883 -31.027  1.00 27.03           N  
ATOM   3047  H   LYS A 204       0.463 -48.849 -31.536  1.00 27.03           H  
ATOM   3048  CA  LYS A 204       1.772 -47.634 -30.335  1.00 27.03           C  
ATOM   3049  HA  LYS A 204       0.969 -46.901 -30.406  1.00 27.03           H  
ATOM   3050  C   LYS A 204       2.968 -46.991 -31.100  1.00 27.03           C  
ATOM   3051  CB  LYS A 204       1.990 -47.911 -28.826  1.00 27.03           C  
ATOM   3052  HB2 LYS A 204       2.155 -46.963 -28.314  1.00 27.03           H  
ATOM   3053  HB3 LYS A 204       2.881 -48.523 -28.689  1.00 27.03           H  
ATOM   3054  O   LYS A 204       3.226 -47.422 -32.224  1.00 27.03           O  
ATOM   3055  CG  LYS A 204       0.798 -48.588 -28.122  1.00 27.03           C  
ATOM   3056  HG2 LYS A 204       0.637 -49.582 -28.540  1.00 27.03           H  
ATOM   3057  HG3 LYS A 204      -0.098 -47.988 -28.281  1.00 27.03           H  
ATOM   3058  CD  LYS A 204       1.056 -48.722 -26.612  1.00 27.03           C  
ATOM   3059  HD2 LYS A 204       1.945 -49.332 -26.458  1.00 27.03           H  
ATOM   3060  HD3 LYS A 204       1.234 -47.731 -26.193  1.00 27.03           H  
ATOM   3061  CE  LYS A 204      -0.145 -49.370 -25.904  1.00 27.03           C  
ATOM   3062  HE2 LYS A 204      -1.029 -48.760 -26.094  1.00 27.03           H  
ATOM   3063  HE3 LYS A 204      -0.318 -50.354 -26.341  1.00 27.03           H  
ATOM   3064  NZ  LYS A 204       0.076 -49.495 -24.438  1.00 27.03           N  
ATOM   3065  HZ1 LYS A 204       0.882 -50.073 -24.245  1.00 27.03           H  
ATOM   3066  HZ2 LYS A 204      -0.726 -49.912 -23.988  1.00 27.03           H  
ATOM   3067  HZ3 LYS A 204       0.233 -48.588 -24.022  1.00 27.03           H  
ATOM   3068  N   SER A 205       3.653 -45.916 -30.702  1.00 27.98           N  
ATOM   3069  H   SER A 205       4.334 -45.631 -31.392  1.00 27.98           H  
ATOM   3070  CA  SER A 205       3.626 -44.993 -29.543  1.00 27.98           C  
ATOM   3071  HA  SER A 205       2.697 -45.065 -28.977  1.00 27.98           H  
ATOM   3072  C   SER A 205       3.768 -43.547 -30.071  1.00 27.98           C  
ATOM   3073  CB  SER A 205       4.830 -45.306 -28.643  1.00 27.98           C  
ATOM   3074  HB2 SER A 205       4.941 -44.531 -27.884  1.00 27.98           H  
ATOM   3075  HB3 SER A 205       5.738 -45.315 -29.246  1.00 27.98           H  
ATOM   3076  O   SER A 205       4.081 -43.368 -31.245  1.00 27.98           O  
ATOM   3077  OG  SER A 205       4.687 -46.549 -27.984  1.00 27.98           O  
ATOM   3078  HG  SER A 205       5.521 -46.719 -27.539  1.00 27.98           H  
ATOM   3079  N   PHE A 206       3.475 -42.456 -29.352  1.00 28.67           N  
ATOM   3080  H   PHE A 206       3.784 -41.616 -29.819  1.00 28.67           H  
ATOM   3081  CA  PHE A 206       2.806 -42.243 -28.054  1.00 28.67           C  
ATOM   3082  HA  PHE A 206       2.771 -41.155 -28.005  1.00 28.67           H  
ATOM   3083  C   PHE A 206       3.551 -42.551 -26.735  1.00 28.67           C  
ATOM   3084  CB  PHE A 206       1.319 -42.650 -28.102  1.00 28.67           C  
ATOM   3085  HB2 PHE A 206       1.161 -43.553 -27.513  1.00 28.67           H  
ATOM   3086  HB3 PHE A 206       1.039 -42.889 -29.128  1.00 28.67           H  
ATOM   3087  O   PHE A 206       2.923 -42.893 -25.736  1.00 28.67           O  
ATOM   3088  CG  PHE A 206       0.394 -41.546 -27.612  1.00 28.67           C  
ATOM   3089  CD1 PHE A 206       0.102 -41.408 -26.242  1.00 28.67           C  
ATOM   3090  HD1 PHE A 206       0.515 -42.102 -25.525  1.00 28.67           H  
ATOM   3091  CD2 PHE A 206      -0.130 -40.615 -28.531  1.00 28.67           C  
ATOM   3092  HD2 PHE A 206       0.106 -40.701 -29.581  1.00 28.67           H  
ATOM   3093  CE1 PHE A 206      -0.709 -40.348 -25.794  1.00 28.67           C  
ATOM   3094  HE1 PHE A 206      -0.918 -40.240 -24.740  1.00 28.67           H  
ATOM   3095  CE2 PHE A 206      -0.943 -39.558 -28.084  1.00 28.67           C  
ATOM   3096  HE2 PHE A 206      -1.337 -38.840 -28.788  1.00 28.67           H  
ATOM   3097  CZ  PHE A 206      -1.232 -39.424 -26.714  1.00 28.67           C  
ATOM   3098  HZ  PHE A 206      -1.848 -38.608 -26.366  1.00 28.67           H  
ATOM   3099  N   ILE A 207       4.873 -42.377 -26.719  1.00 27.94           N  
ATOM   3100  H   ILE A 207       5.337 -42.256 -27.607  1.00 27.94           H  
ATOM   3101  CA  ILE A 207       5.677 -42.081 -25.512  1.00 27.94           C  
ATOM   3102  HA  ILE A 207       5.025 -41.724 -24.715  1.00 27.94           H  
ATOM   3103  C   ILE A 207       6.632 -40.934 -25.872  1.00 27.94           C  
ATOM   3104  CB  ILE A 207       6.444 -43.329 -24.996  1.00 27.94           C  
ATOM   3105  HB  ILE A 207       7.105 -43.681 -25.788  1.00 27.94           H  
ATOM   3106  O   ILE A 207       6.572 -39.866 -25.271  1.00 27.94           O  
ATOM   3107  CG1 ILE A 207       5.474 -44.480 -24.631  1.00 27.94           C  
ATOM   3108 HG12 ILE A 207       4.797 -44.145 -23.845  1.00 27.94           H  
ATOM   3109 HG13 ILE A 207       4.876 -44.732 -25.507  1.00 27.94           H  
ATOM   3110  CG2 ILE A 207       7.309 -42.953 -23.778  1.00 27.94           C  
ATOM   3111 HG21 ILE A 207       8.012 -42.159 -24.034  1.00 27.94           H  
ATOM   3112 HG22 ILE A 207       6.683 -42.614 -22.953  1.00 27.94           H  
ATOM   3113 HG23 ILE A 207       7.914 -43.800 -23.456  1.00 27.94           H  
ATOM   3114  CD1 ILE A 207       6.155 -45.778 -24.180  1.00 27.94           C  
ATOM   3115 HD11 ILE A 207       6.903 -46.080 -24.914  1.00 27.94           H  
ATOM   3116 HD12 ILE A 207       6.629 -45.644 -23.207  1.00 27.94           H  
ATOM   3117 HD13 ILE A 207       5.406 -46.565 -24.091  1.00 27.94           H  
ATOM   3118  N   ASP A 208       7.344 -41.159 -26.978  1.00 31.60           N  
ATOM   3119  H   ASP A 208       7.204 -42.088 -27.350  1.00 31.60           H  
ATOM   3120  CA  ASP A 208       8.279 -40.381 -27.807  1.00 31.60           C  
ATOM   3121  HA  ASP A 208       9.292 -40.710 -27.573  1.00 31.60           H  
ATOM   3122  C   ASP A 208       8.240 -38.842 -27.686  1.00 31.60           C  
ATOM   3123  CB  ASP A 208       7.958 -40.740 -29.284  1.00 31.60           C  
ATOM   3124  HB2 ASP A 208       8.811 -40.454 -29.900  1.00 31.60           H  
ATOM   3125  HB3 ASP A 208       7.112 -40.136 -29.610  1.00 31.60           H  
ATOM   3126  O   ASP A 208       9.253 -38.156 -27.825  1.00 31.60           O  
ATOM   3127  CG  ASP A 208       7.590 -42.213 -29.567  1.00 31.60           C  
ATOM   3128  OD1 ASP A 208       6.523 -42.661 -29.067  1.00 31.60           O  
ATOM   3129  OD2 ASP A 208       8.338 -42.878 -30.313  1.00 31.60           O  
ATOM   3130  N   THR A 209       7.055 -38.271 -27.480  1.00 33.43           N  
ATOM   3131  H   THR A 209       6.274 -38.888 -27.307  1.00 33.43           H  
ATOM   3132  CA  THR A 209       6.836 -36.830 -27.291  1.00 33.43           C  
ATOM   3133  HA  THR A 209       7.413 -36.286 -28.039  1.00 33.43           H  
ATOM   3134  C   THR A 209       7.299 -36.314 -25.929  1.00 33.43           C  
ATOM   3135  CB  THR A 209       5.350 -36.489 -27.478  1.00 33.43           C  
ATOM   3136  HB  THR A 209       5.149 -35.496 -27.077  1.00 33.43           H  
ATOM   3137  O   THR A 209       7.563 -35.121 -25.804  1.00 33.43           O  
ATOM   3138  CG2 THR A 209       4.965 -36.504 -28.957  1.00 33.43           C  
ATOM   3139 HG21 THR A 209       5.558 -35.766 -29.497  1.00 33.43           H  
ATOM   3140 HG22 THR A 209       5.143 -37.493 -29.380  1.00 33.43           H  
ATOM   3141 HG23 THR A 209       3.908 -36.255 -29.056  1.00 33.43           H  
ATOM   3142  OG1 THR A 209       4.514 -37.434 -26.838  1.00 33.43           O  
ATOM   3143  HG1 THR A 209       4.789 -37.510 -25.921  1.00 33.43           H  
ATOM   3144  N   ILE A 210       7.397 -37.187 -24.922  1.00 31.87           N  
ATOM   3145  H   ILE A 210       7.213 -38.160 -25.120  1.00 31.87           H  
ATOM   3146  CA  ILE A 210       7.919 -36.873 -23.586  1.00 31.87           C  
ATOM   3147  HA  ILE A 210       7.595 -35.872 -23.302  1.00 31.87           H  
ATOM   3148  C   ILE A 210       9.448 -36.858 -23.644  1.00 31.87           C  
ATOM   3149  CB  ILE A 210       7.376 -37.875 -22.538  1.00 31.87           C  
ATOM   3150  HB  ILE A 210       7.687 -38.879 -22.826  1.00 31.87           H  
ATOM   3151  O   ILE A 210      10.059 -35.877 -23.227  1.00 31.87           O  
ATOM   3152  CG1 ILE A 210       5.827 -37.831 -22.490  1.00 31.87           C  
ATOM   3153 HG12 ILE A 210       5.424 -37.951 -23.495  1.00 31.87           H  
ATOM   3154 HG13 ILE A 210       5.505 -36.859 -22.115  1.00 31.87           H  
ATOM   3155  CG2 ILE A 210       7.962 -37.563 -21.147  1.00 31.87           C  
ATOM   3156 HG21 ILE A 210       9.050 -37.629 -21.166  1.00 31.87           H  
ATOM   3157 HG22 ILE A 210       7.617 -38.291 -20.413  1.00 31.87           H  
ATOM   3158 HG23 ILE A 210       7.676 -36.561 -20.828  1.00 31.87           H  
ATOM   3159  CD1 ILE A 210       5.192 -38.932 -21.631  1.00 31.87           C  
ATOM   3160 HD11 ILE A 210       4.109 -38.894 -21.742  1.00 31.87           H  
ATOM   3161 HD12 ILE A 210       5.437 -38.791 -20.578  1.00 31.87           H  
ATOM   3162 HD13 ILE A 210       5.547 -39.908 -21.962  1.00 31.87           H  
ATOM   3163  N   ASP A 211      10.058 -37.869 -24.269  1.00 34.76           N  
ATOM   3164  H   ASP A 211       9.521 -38.685 -24.525  1.00 34.76           H  
ATOM   3165  CA  ASP A 211      11.495 -37.942 -24.565  1.00 34.76           C  
ATOM   3166  HA  ASP A 211      12.050 -38.033 -23.631  1.00 34.76           H  
ATOM   3167  C   ASP A 211      11.964 -36.680 -25.310  1.00 34.76           C  
ATOM   3168  CB  ASP A 211      11.789 -39.173 -25.451  1.00 34.76           C  
ATOM   3169  HB2 ASP A 211      11.446 -38.973 -26.466  1.00 34.76           H  
ATOM   3170  HB3 ASP A 211      12.869 -39.306 -25.500  1.00 34.76           H  
ATOM   3171  O   ASP A 211      12.973 -36.067 -24.962  1.00 34.76           O  
ATOM   3172  CG  ASP A 211      11.133 -40.485 -24.999  1.00 34.76           C  
ATOM   3173  OD1 ASP A 211       9.880 -40.527 -24.989  1.00 34.76           O  
ATOM   3174  OD2 ASP A 211      11.885 -41.450 -24.742  1.00 34.76           O  
ATOM   3175  N   ALA A 212      11.179 -36.240 -26.301  1.00 30.48           N  
ATOM   3176  H   ALA A 212      10.396 -36.823 -26.560  1.00 30.48           H  
ATOM   3177  CA  ALA A 212      11.427 -35.033 -27.088  1.00 30.48           C  
ATOM   3178  HA  ALA A 212      12.460 -35.071 -27.436  1.00 30.48           H  
ATOM   3179  C   ALA A 212      11.274 -33.706 -26.310  1.00 30.48           C  
ATOM   3180  CB  ALA A 212      10.508 -35.073 -28.314  1.00 30.48           C  
ATOM   3181  HB1 ALA A 212       9.467 -35.021 -27.994  1.00 30.48           H  
ATOM   3182  HB2 ALA A 212      10.725 -34.225 -28.964  1.00 30.48           H  
ATOM   3183  HB3 ALA A 212      10.668 -35.999 -28.867  1.00 30.48           H  
ATOM   3184  O   ALA A 212      11.644 -32.658 -26.841  1.00 30.48           O  
ATOM   3185  N   MET A 213      10.755 -33.730 -25.077  1.00 32.50           N  
ATOM   3186  H   MET A 213      10.469 -34.625 -24.705  1.00 32.50           H  
ATOM   3187  CA  MET A 213      10.726 -32.583 -24.160  1.00 32.50           C  
ATOM   3188  HA  MET A 213      10.962 -31.671 -24.709  1.00 32.50           H  
ATOM   3189  C   MET A 213      11.786 -32.705 -23.062  1.00 32.50           C  
ATOM   3190  CB  MET A 213       9.327 -32.410 -23.551  1.00 32.50           C  
ATOM   3191  HB2 MET A 213       8.961 -33.363 -23.168  1.00 32.50           H  
ATOM   3192  HB3 MET A 213       9.404 -31.710 -22.720  1.00 32.50           H  
ATOM   3193  O   MET A 213      12.548 -31.759 -22.856  1.00 32.50           O  
ATOM   3194  CG  MET A 213       8.333 -31.850 -24.576  1.00 32.50           C  
ATOM   3195  HG2 MET A 213       8.739 -30.921 -24.978  1.00 32.50           H  
ATOM   3196  HG3 MET A 213       8.249 -32.561 -25.398  1.00 32.50           H  
ATOM   3197  SD  MET A 213       6.659 -31.512 -23.953  1.00 32.50           S  
ATOM   3198  CE  MET A 213       7.001 -30.301 -22.644  1.00 32.50           C  
ATOM   3199  HE1 MET A 213       6.060 -29.914 -22.254  1.00 32.50           H  
ATOM   3200  HE2 MET A 213       7.548 -30.777 -21.830  1.00 32.50           H  
ATOM   3201  HE3 MET A 213       7.593 -29.478 -23.046  1.00 32.50           H  
ATOM   3202  N   GLU A 214      11.898 -33.864 -22.405  1.00 35.57           N  
ATOM   3203  H   GLU A 214      11.263 -34.618 -22.627  1.00 35.57           H  
ATOM   3204  CA  GLU A 214      12.896 -34.097 -21.354  1.00 35.57           C  
ATOM   3205  HA  GLU A 214      12.748 -33.357 -20.567  1.00 35.57           H  
ATOM   3206  C   GLU A 214      14.316 -33.912 -21.899  1.00 35.57           C  
ATOM   3207  CB  GLU A 214      12.724 -35.494 -20.733  1.00 35.57           C  
ATOM   3208  HB2 GLU A 214      12.991 -36.254 -21.467  1.00 35.57           H  
ATOM   3209  HB3 GLU A 214      11.681 -35.633 -20.446  1.00 35.57           H  
ATOM   3210  O   GLU A 214      15.110 -33.197 -21.293  1.00 35.57           O  
ATOM   3211  CG  GLU A 214      13.610 -35.637 -19.484  1.00 35.57           C  
ATOM   3212  HG2 GLU A 214      14.642 -35.394 -19.737  1.00 35.57           H  
ATOM   3213  HG3 GLU A 214      13.280 -34.920 -18.733  1.00 35.57           H  
ATOM   3214  CD  GLU A 214      13.566 -37.054 -18.905  1.00 35.57           C  
ATOM   3215  OE1 GLU A 214      12.587 -37.356 -18.189  1.00 35.57           O  
ATOM   3216  OE2 GLU A 214      14.535 -37.805 -19.167  1.00 35.57           O  
ATOM   3217  N   LEU A 215      14.620 -34.437 -23.092  1.00 33.15           N  
ATOM   3218  H   LEU A 215      13.933 -35.015 -23.555  1.00 33.15           H  
ATOM   3219  CA  LEU A 215      15.922 -34.246 -23.738  1.00 33.15           C  
ATOM   3220  HA  LEU A 215      16.685 -34.618 -23.056  1.00 33.15           H  
ATOM   3221  C   LEU A 215      16.236 -32.763 -24.017  1.00 33.15           C  
ATOM   3222  CB  LEU A 215      15.945 -35.095 -25.024  1.00 33.15           C  
ATOM   3223  HB2 LEU A 215      15.714 -36.126 -24.756  1.00 33.15           H  
ATOM   3224  HB3 LEU A 215      15.155 -34.736 -25.684  1.00 33.15           H  
ATOM   3225  O   LEU A 215      17.404 -32.390 -24.053  1.00 33.15           O  
ATOM   3226  CG  LEU A 215      17.269 -35.083 -25.810  1.00 33.15           C  
ATOM   3227  HG  LEU A 215      17.488 -34.070 -26.146  1.00 33.15           H  
ATOM   3228  CD1 LEU A 215      18.454 -35.602 -24.992  1.00 33.15           C  
ATOM   3229 HD11 LEU A 215      18.226 -36.591 -24.594  1.00 33.15           H  
ATOM   3230 HD12 LEU A 215      19.345 -35.652 -25.618  1.00 33.15           H  
ATOM   3231 HD13 LEU A 215      18.654 -34.920 -24.166  1.00 33.15           H  
ATOM   3232  CD2 LEU A 215      17.130 -35.967 -27.052  1.00 33.15           C  
ATOM   3233 HD21 LEU A 215      18.050 -35.936 -27.635  1.00 33.15           H  
ATOM   3234 HD22 LEU A 215      16.918 -36.993 -26.753  1.00 33.15           H  
ATOM   3235 HD23 LEU A 215      16.306 -35.601 -27.666  1.00 33.15           H  
ATOM   3236  N   VAL A 216      15.228 -31.900 -24.182  1.00 33.41           N  
ATOM   3237  H   VAL A 216      14.290 -32.243 -24.031  1.00 33.41           H  
ATOM   3238  CA  VAL A 216      15.410 -30.460 -24.442  1.00 33.41           C  
ATOM   3239  HA  VAL A 216      16.318 -30.329 -25.030  1.00 33.41           H  
ATOM   3240  C   VAL A 216      15.615 -29.675 -23.142  1.00 33.41           C  
ATOM   3241  CB  VAL A 216      14.243 -29.901 -25.280  1.00 33.41           C  
ATOM   3242  HB  VAL A 216      13.298 -30.097 -24.773  1.00 33.41           H  
ATOM   3243  O   VAL A 216      16.555 -28.883 -23.049  1.00 33.41           O  
ATOM   3244  CG1 VAL A 216      14.362 -28.388 -25.511  1.00 33.41           C  
ATOM   3245 HG11 VAL A 216      15.324 -28.152 -25.967  1.00 33.41           H  
ATOM   3246 HG12 VAL A 216      13.555 -28.051 -26.161  1.00 33.41           H  
ATOM   3247 HG13 VAL A 216      14.273 -27.859 -24.562  1.00 33.41           H  
ATOM   3248  CG2 VAL A 216      14.211 -30.569 -26.662  1.00 33.41           C  
ATOM   3249 HG21 VAL A 216      15.137 -30.368 -27.202  1.00 33.41           H  
ATOM   3250 HG22 VAL A 216      14.088 -31.646 -26.553  1.00 33.41           H  
ATOM   3251 HG23 VAL A 216      13.361 -30.194 -27.233  1.00 33.41           H  
ATOM   3252  N   GLU A 217      14.798 -29.931 -22.118  1.00 35.15           N  
ATOM   3253  H   GLU A 217      14.050 -30.596 -22.257  1.00 35.15           H  
ATOM   3254  CA  GLU A 217      14.944 -29.338 -20.776  1.00 35.15           C  
ATOM   3255  HA  GLU A 217      14.971 -28.251 -20.847  1.00 35.15           H  
ATOM   3256  C   GLU A 217      16.250 -29.793 -20.104  1.00 35.15           C  
ATOM   3257  CB  GLU A 217      13.727 -29.734 -19.923  1.00 35.15           C  
ATOM   3258  HB2 GLU A 217      13.569 -30.807 -20.028  1.00 35.15           H  
ATOM   3259  HB3 GLU A 217      13.937 -29.542 -18.870  1.00 35.15           H  
ATOM   3260  O   GLU A 217      16.971 -28.977 -19.523  1.00 35.15           O  
ATOM   3261  CG  GLU A 217      12.437 -29.000 -20.337  1.00 35.15           C  
ATOM   3262  HG2 GLU A 217      12.503 -28.674 -21.376  1.00 35.15           H  
ATOM   3263  HG3 GLU A 217      11.619 -29.717 -20.279  1.00 35.15           H  
ATOM   3264  CD  GLU A 217      12.103 -27.797 -19.440  1.00 35.15           C  
ATOM   3265  OE1 GLU A 217      13.049 -27.076 -19.033  1.00 35.15           O  
ATOM   3266  OE2 GLU A 217      10.895 -27.591 -19.188  1.00 35.15           O  
ATOM   3267  N   SER A 218      16.610 -31.070 -20.278  1.00 34.24           N  
ATOM   3268  H   SER A 218      15.940 -31.679 -20.726  1.00 34.24           H  
ATOM   3269  CA  SER A 218      17.895 -31.669 -19.900  1.00 34.24           C  
ATOM   3270  HA  SER A 218      18.104 -31.419 -18.860  1.00 34.24           H  
ATOM   3271  C   SER A 218      19.056 -31.146 -20.756  1.00 34.24           C  
ATOM   3272  CB  SER A 218      17.786 -33.196 -20.001  1.00 34.24           C  
ATOM   3273  HB2 SER A 218      16.912 -33.524 -19.438  1.00 34.24           H  
ATOM   3274  HB3 SER A 218      17.662 -33.486 -21.045  1.00 34.24           H  
ATOM   3275  O   SER A 218      20.178 -31.045 -20.267  1.00 34.24           O  
ATOM   3276  OG  SER A 218      18.925 -33.841 -19.470  1.00 34.24           O  
ATOM   3277  HG  SER A 218      18.674 -34.746 -19.276  1.00 34.24           H  
ATOM   3278  N   CYS A 219      18.821 -30.702 -21.997  1.00 33.32           N  
ATOM   3279  H   CYS A 219      17.909 -30.843 -22.407  1.00 33.32           H  
ATOM   3280  CA  CYS A 219      19.850 -30.008 -22.775  1.00 33.32           C  
ATOM   3281  HA  CYS A 219      20.776 -30.572 -22.662  1.00 33.32           H  
ATOM   3282  C   CYS A 219      20.173 -28.609 -22.227  1.00 33.32           C  
ATOM   3283  CB  CYS A 219      19.512 -29.977 -24.273  1.00 33.32           C  
ATOM   3284  HB2 CYS A 219      18.432 -29.975 -24.420  1.00 33.32           H  
ATOM   3285  HB3 CYS A 219      19.921 -29.067 -24.712  1.00 33.32           H  
ATOM   3286  O   CYS A 219      21.366 -28.316 -22.100  1.00 33.32           O  
ATOM   3287  SG  CYS A 219      20.256 -31.406 -25.119  1.00 33.32           S  
ATOM   3288  HG  CYS A 219      21.245 -31.616 -24.245  1.00 33.32           H  
ATOM   3289  N   ASP A 220      19.199 -27.757 -21.846  1.00 37.61           N  
ATOM   3290  H   ASP A 220      18.229 -28.018 -21.949  1.00 37.61           H  
ATOM   3291  CA  ASP A 220      19.585 -26.567 -21.059  1.00 37.61           C  
ATOM   3292  HA  ASP A 220      20.474 -26.168 -21.548  1.00 37.61           H  
ATOM   3293  C   ASP A 220      20.014 -26.947 -19.645  1.00 37.61           C  
ATOM   3294  CB  ASP A 220      18.622 -25.360 -21.028  1.00 37.61           C  
ATOM   3295  HB2 ASP A 220      18.318 -25.118 -22.046  1.00 37.61           H  
ATOM   3296  HB3 ASP A 220      17.734 -25.618 -20.450  1.00 37.61           H  
ATOM   3297  O   ASP A 220      20.808 -26.209 -19.089  1.00 37.61           O  
ATOM   3298  CG  ASP A 220      19.325 -24.115 -20.399  1.00 37.61           C  
ATOM   3299  OD1 ASP A 220      20.302 -23.581 -20.979  1.00 37.61           O  
ATOM   3300  OD2 ASP A 220      18.992 -23.679 -19.269  1.00 37.61           O  
ATOM   3301  N   ASP A 221      19.591 -28.063 -19.038  1.00 40.57           N  
ATOM   3302  H   ASP A 221      18.869 -28.628 -19.461  1.00 40.57           H  
ATOM   3303  CA  ASP A 221      20.116 -28.437 -17.714  1.00 40.57           C  
ATOM   3304  HA  ASP A 221      20.076 -27.534 -17.105  1.00 40.57           H  
ATOM   3305  C   ASP A 221      21.591 -28.832 -17.764  1.00 40.57           C  
ATOM   3306  CB  ASP A 221      19.270 -29.477 -16.977  1.00 40.57           C  
ATOM   3307  HB2 ASP A 221      19.626 -30.485 -17.190  1.00 40.57           H  
ATOM   3308  HB3 ASP A 221      18.226 -29.396 -17.279  1.00 40.57           H  
ATOM   3309  O   ASP A 221      22.393 -28.328 -16.987  1.00 40.57           O  
ATOM   3310  CG  ASP A 221      19.379 -29.158 -15.487  1.00 40.57           C  
ATOM   3311  OD1 ASP A 221      18.574 -28.294 -15.064  1.00 40.57           O  
ATOM   3312  OD2 ASP A 221      20.341 -29.622 -14.839  1.00 40.57           O  
ATOM   3313  N   LEU A 222      22.006 -29.574 -18.784  1.00 39.70           N  
ATOM   3314  H   LEU A 222      21.307 -30.007 -19.371  1.00 39.70           H  
ATOM   3315  CA  LEU A 222      23.411 -29.810 -19.086  1.00 39.70           C  
ATOM   3316  HA  LEU A 222      23.869 -30.246 -18.198  1.00 39.70           H  
ATOM   3317  C   LEU A 222      24.150 -28.493 -19.396  1.00 39.70           C  
ATOM   3318  CB  LEU A 222      23.466 -30.837 -20.226  1.00 39.70           C  
ATOM   3319  HB2 LEU A 222      23.000 -30.403 -21.112  1.00 39.70           H  
ATOM   3320  HB3 LEU A 222      22.881 -31.708 -19.932  1.00 39.70           H  
ATOM   3321  O   LEU A 222      25.329 -28.353 -19.060  1.00 39.70           O  
ATOM   3322  CG  LEU A 222      24.882 -31.304 -20.582  1.00 39.70           C  
ATOM   3323  HG  LEU A 222      25.455 -30.444 -20.928  1.00 39.70           H  
ATOM   3324  CD1 LEU A 222      25.627 -31.953 -19.415  1.00 39.70           C  
ATOM   3325 HD11 LEU A 222      25.007 -32.730 -18.968  1.00 39.70           H  
ATOM   3326 HD12 LEU A 222      26.568 -32.401 -19.733  1.00 39.70           H  
ATOM   3327 HD13 LEU A 222      25.839 -31.216 -18.640  1.00 39.70           H  
ATOM   3328  CD2 LEU A 222      24.818 -32.312 -21.731  1.00 39.70           C  
ATOM   3329 HD21 LEU A 222      25.813 -32.666 -21.999  1.00 39.70           H  
ATOM   3330 HD22 LEU A 222      24.342 -31.854 -22.598  1.00 39.70           H  
ATOM   3331 HD23 LEU A 222      24.217 -33.167 -21.421  1.00 39.70           H  
ATOM   3332  N   PHE A 223      23.472 -27.481 -19.955  1.00 37.60           N  
ATOM   3333  H   PHE A 223      22.520 -27.644 -20.252  1.00 37.60           H  
ATOM   3334  CA  PHE A 223      24.005 -26.118 -19.959  1.00 37.60           C  
ATOM   3335  HA  PHE A 223      25.062 -26.188 -20.213  1.00 37.60           H  
ATOM   3336  C   PHE A 223      23.968 -25.449 -18.575  1.00 37.60           C  
ATOM   3337  CB  PHE A 223      23.370 -25.225 -21.037  1.00 37.60           C  
ATOM   3338  HB2 PHE A 223      23.573 -24.184 -20.784  1.00 37.60           H  
ATOM   3339  HB3 PHE A 223      22.287 -25.343 -21.017  1.00 37.60           H  
ATOM   3340  O   PHE A 223      24.930 -24.760 -18.289  1.00 37.60           O  
ATOM   3341  CG  PHE A 223      23.891 -25.440 -22.449  1.00 37.60           C  
ATOM   3342  CD1 PHE A 223      25.222 -25.102 -22.765  1.00 37.60           C  
ATOM   3343  HD1 PHE A 223      25.873 -24.709 -21.998  1.00 37.60           H  
ATOM   3344  CD2 PHE A 223      23.043 -25.927 -23.461  1.00 37.60           C  
ATOM   3345  HD2 PHE A 223      22.015 -26.167 -23.236  1.00 37.60           H  
ATOM   3346  CE1 PHE A 223      25.705 -25.266 -24.077  1.00 37.60           C  
ATOM   3347  HE1 PHE A 223      26.724 -25.002 -24.316  1.00 37.60           H  
ATOM   3348  CE2 PHE A 223      23.526 -26.099 -24.770  1.00 37.60           C  
ATOM   3349  HE2 PHE A 223      22.866 -26.481 -25.535  1.00 37.60           H  
ATOM   3350  CZ  PHE A 223      24.856 -25.769 -25.080  1.00 37.60           C  
ATOM   3351  HZ  PHE A 223      25.221 -25.896 -26.089  1.00 37.60           H  
ATOM   3352  N   LYS A 224      22.964 -25.626 -17.699  1.00 46.11           N  
ATOM   3353  H   LYS A 224      22.216 -26.231 -18.007  1.00 46.11           H  
ATOM   3354  CA  LYS A 224      22.869 -25.107 -16.311  1.00 46.11           C  
ATOM   3355  HA  LYS A 224      23.001 -24.025 -16.304  1.00 46.11           H  
ATOM   3356  C   LYS A 224      24.008 -25.641 -15.448  1.00 46.11           C  
ATOM   3357  CB  LYS A 224      21.487 -25.402 -15.673  1.00 46.11           C  
ATOM   3358  HB2 LYS A 224      21.263 -26.465 -15.764  1.00 46.11           H  
ATOM   3359  HB3 LYS A 224      21.549 -25.195 -14.604  1.00 46.11           H  
ATOM   3360  O   LYS A 224      24.684 -24.854 -14.790  1.00 46.11           O  
ATOM   3361  CG  LYS A 224      20.320 -24.560 -16.238  1.00 46.11           C  
ATOM   3362  HG2 LYS A 224      20.408 -24.503 -17.323  1.00 46.11           H  
ATOM   3363  HG3 LYS A 224      20.422 -23.545 -15.856  1.00 46.11           H  
ATOM   3364  CD  LYS A 224      18.912 -25.087 -15.860  1.00 46.11           C  
ATOM   3365  HD2 LYS A 224      18.323 -24.274 -15.435  1.00 46.11           H  
ATOM   3366  HD3 LYS A 224      19.015 -25.852 -15.090  1.00 46.11           H  
ATOM   3367  CE  LYS A 224      18.147 -25.653 -17.076  1.00 46.11           C  
ATOM   3368  HE2 LYS A 224      17.688 -24.837 -17.635  1.00 46.11           H  
ATOM   3369  HE3 LYS A 224      18.883 -26.104 -17.741  1.00 46.11           H  
ATOM   3370  NZ  LYS A 224      17.135 -26.688 -16.722  1.00 46.11           N  
ATOM   3371  HZ1 LYS A 224      17.545 -27.362 -16.091  1.00 46.11           H  
ATOM   3372  HZ2 LYS A 224      16.320 -26.300 -16.269  1.00 46.11           H  
ATOM   3373  HZ3 LYS A 224      16.832 -27.200 -17.538  1.00 46.11           H  
ATOM   3374  N   GLN A 225      24.299 -26.929 -15.567  1.00 45.18           N  
ATOM   3375  H   GLN A 225      23.647 -27.491 -16.095  1.00 45.18           H  
ATOM   3376  CA  GLN A 225      25.454 -27.620 -15.002  1.00 45.18           C  
ATOM   3377  HA  GLN A 225      25.436 -27.527 -13.916  1.00 45.18           H  
ATOM   3378  C   GLN A 225      26.757 -26.986 -15.513  1.00 45.18           C  
ATOM   3379  CB  GLN A 225      25.347 -29.109 -15.371  1.00 45.18           C  
ATOM   3380  HB2 GLN A 225      25.278 -29.189 -16.456  1.00 45.18           H  
ATOM   3381  HB3 GLN A 225      26.249 -29.631 -15.052  1.00 45.18           H  
ATOM   3382  O   GLN A 225      27.550 -26.494 -14.715  1.00 45.18           O  
ATOM   3383  CG  GLN A 225      24.120 -29.800 -14.734  1.00 45.18           C  
ATOM   3384  HG2 GLN A 225      24.360 -30.096 -13.713  1.00 45.18           H  
ATOM   3385  HG3 GLN A 225      23.272 -29.116 -14.681  1.00 45.18           H  
ATOM   3386  CD  GLN A 225      23.674 -31.038 -15.511  1.00 45.18           C  
ATOM   3387  NE2 GLN A 225      22.403 -31.367 -15.506  1.00 45.18           N  
ATOM   3388 HE21 GLN A 225      21.712 -30.759 -15.091  1.00 45.18           H  
ATOM   3389 HE22 GLN A 225      22.130 -32.186 -16.030  1.00 45.18           H  
ATOM   3390  OE1 GLN A 225      24.458 -31.716 -16.155  1.00 45.18           O  
ATOM   3391  N   LYS A 226      26.940 -26.828 -16.833  1.00 43.48           N  
ATOM   3392  H   LYS A 226      26.284 -27.281 -17.453  1.00 43.48           H  
ATOM   3393  CA  LYS A 226      28.134 -26.165 -17.413  1.00 43.48           C  
ATOM   3394  HA  LYS A 226      29.010 -26.643 -16.973  1.00 43.48           H  
ATOM   3395  C   LYS A 226      28.242 -24.663 -17.058  1.00 43.48           C  
ATOM   3396  CB  LYS A 226      28.181 -26.456 -18.924  1.00 43.48           C  
ATOM   3397  HB2 LYS A 226      27.212 -26.230 -19.369  1.00 43.48           H  
ATOM   3398  HB3 LYS A 226      28.940 -25.834 -19.398  1.00 43.48           H  
ATOM   3399  O   LYS A 226      29.339 -24.128 -16.904  1.00 43.48           O  
ATOM   3400  CG  LYS A 226      28.543 -27.938 -19.149  1.00 43.48           C  
ATOM   3401  HG2 LYS A 226      27.991 -28.557 -18.442  1.00 43.48           H  
ATOM   3402  HG3 LYS A 226      29.605 -28.071 -18.942  1.00 43.48           H  
ATOM   3403  CD  LYS A 226      28.235 -28.461 -20.558  1.00 43.48           C  
ATOM   3404  HD2 LYS A 226      28.884 -27.979 -21.289  1.00 43.48           H  
ATOM   3405  HD3 LYS A 226      27.192 -28.262 -20.803  1.00 43.48           H  
ATOM   3406  CE  LYS A 226      28.488 -29.973 -20.531  1.00 43.48           C  
ATOM   3407  HE2 LYS A 226      28.024 -30.388 -19.636  1.00 43.48           H  
ATOM   3408  HE3 LYS A 226      29.562 -30.137 -20.441  1.00 43.48           H  
ATOM   3409  NZ  LYS A 226      27.973 -30.669 -21.729  1.00 43.48           N  
ATOM   3410  HZ1 LYS A 226      28.180 -31.654 -21.653  1.00 43.48           H  
ATOM   3411  HZ2 LYS A 226      26.970 -30.560 -21.780  1.00 43.48           H  
ATOM   3412  HZ3 LYS A 226      28.398 -30.295 -22.565  1.00 43.48           H  
ATOM   3413  N   LYS A 227      27.099 -24.011 -16.829  1.00 43.98           N  
ATOM   3414  H   LYS A 227      26.274 -24.555 -17.039  1.00 43.98           H  
ATOM   3415  CA  LYS A 227      26.841 -22.626 -16.355  1.00 43.98           C  
ATOM   3416  HA  LYS A 227      27.586 -21.965 -16.797  1.00 43.98           H  
ATOM   3417  C   LYS A 227      27.012 -22.506 -14.819  1.00 43.98           C  
ATOM   3418  CB  LYS A 227      25.446 -22.278 -16.956  1.00 43.98           C  
ATOM   3419  HB2 LYS A 227      25.568 -22.480 -18.020  1.00 43.98           H  
ATOM   3420  HB3 LYS A 227      24.744 -22.999 -16.539  1.00 43.98           H  
ATOM   3421  O   LYS A 227      26.875 -21.411 -14.270  1.00 43.98           O  
ATOM   3422  CG  LYS A 227      24.704 -20.929 -16.936  1.00 43.98           C  
ATOM   3423  HG2 LYS A 227      25.412 -20.146 -17.210  1.00 43.98           H  
ATOM   3424  HG3 LYS A 227      24.324 -20.723 -15.935  1.00 43.98           H  
ATOM   3425  CD  LYS A 227      23.529 -20.924 -17.978  1.00 43.98           C  
ATOM   3426  HD2 LYS A 227      23.255 -19.885 -18.166  1.00 43.98           H  
ATOM   3427  HD3 LYS A 227      23.905 -21.318 -18.922  1.00 43.98           H  
ATOM   3428  CE  LYS A 227      22.218 -21.682 -17.610  1.00 43.98           C  
ATOM   3429  HE2 LYS A 227      21.572 -20.999 -17.058  1.00 43.98           H  
ATOM   3430  HE3 LYS A 227      22.470 -22.488 -16.922  1.00 43.98           H  
ATOM   3431  NZ  LYS A 227      21.448 -22.261 -18.771  1.00 43.98           N  
ATOM   3432  HZ1 LYS A 227      21.160 -21.593 -19.472  1.00 43.98           H  
ATOM   3433  HZ2 LYS A 227      20.582 -22.716 -18.519  1.00 43.98           H  
ATOM   3434  HZ3 LYS A 227      21.923 -22.998 -19.272  1.00 43.98           H  
ATOM   3435  N   ILE A 228      27.397 -23.602 -14.145  1.00 43.74           N  
ATOM   3436  H   ILE A 228      27.343 -24.475 -14.649  1.00 43.74           H  
ATOM   3437  CA  ILE A 228      27.896 -23.694 -12.756  1.00 43.74           C  
ATOM   3438  HA  ILE A 228      27.906 -22.697 -12.315  1.00 43.74           H  
ATOM   3439  C   ILE A 228      29.354 -24.197 -12.725  1.00 43.74           C  
ATOM   3440  CB  ILE A 228      26.949 -24.576 -11.903  1.00 43.74           C  
ATOM   3441  HB  ILE A 228      26.785 -25.518 -12.427  1.00 43.74           H  
ATOM   3442  O   ILE A 228      30.180 -23.588 -12.051  1.00 43.74           O  
ATOM   3443  CG1 ILE A 228      25.586 -23.869 -11.714  1.00 43.74           C  
ATOM   3444 HG12 ILE A 228      25.695 -23.051 -11.002  1.00 43.74           H  
ATOM   3445 HG13 ILE A 228      25.256 -23.439 -12.660  1.00 43.74           H  
ATOM   3446  CG2 ILE A 228      27.563 -24.900 -10.526  1.00 43.74           C  
ATOM   3447 HG21 ILE A 228      28.467 -25.498 -10.639  1.00 43.74           H  
ATOM   3448 HG22 ILE A 228      26.872 -25.494  -9.928  1.00 43.74           H  
ATOM   3449 HG23 ILE A 228      27.808 -23.984  -9.987  1.00 43.74           H  
ATOM   3450  CD1 ILE A 228      24.469 -24.807 -11.237  1.00 43.74           C  
ATOM   3451 HD11 ILE A 228      23.525 -24.263 -11.221  1.00 43.74           H  
ATOM   3452 HD12 ILE A 228      24.674 -25.175 -10.232  1.00 43.74           H  
ATOM   3453 HD13 ILE A 228      24.375 -25.650 -11.921  1.00 43.74           H  
ATOM   3454  N   LEU A 229      29.710 -25.213 -13.519  1.00 41.98           N  
ATOM   3455  H   LEU A 229      28.967 -25.723 -13.976  1.00 41.98           H  
ATOM   3456  CA  LEU A 229      31.078 -25.704 -13.751  1.00 41.98           C  
ATOM   3457  HA  LEU A 229      31.430 -26.229 -12.862  1.00 41.98           H  
ATOM   3458  C   LEU A 229      32.049 -24.552 -14.060  1.00 41.98           C  
ATOM   3459  CB  LEU A 229      31.002 -26.679 -14.944  1.00 41.98           C  
ATOM   3460  HB2 LEU A 229      30.284 -27.468 -14.719  1.00 41.98           H  
ATOM   3461  HB3 LEU A 229      30.626 -26.113 -15.796  1.00 41.98           H  
ATOM   3462  O   LEU A 229      33.090 -24.405 -13.420  1.00 41.98           O  
ATOM   3463  CG  LEU A 229      32.320 -27.327 -15.393  1.00 41.98           C  
ATOM   3464  HG  LEU A 229      33.080 -26.559 -15.538  1.00 41.98           H  
ATOM   3465  CD1 LEU A 229      32.816 -28.336 -14.372  1.00 41.98           C  
ATOM   3466 HD11 LEU A 229      32.976 -27.844 -13.413  1.00 41.98           H  
ATOM   3467 HD12 LEU A 229      32.072 -29.123 -14.245  1.00 41.98           H  
ATOM   3468 HD13 LEU A 229      33.753 -28.777 -14.714  1.00 41.98           H  
ATOM   3469  CD2 LEU A 229      32.117 -28.055 -16.721  1.00 41.98           C  
ATOM   3470 HD21 LEU A 229      33.051 -28.524 -17.032  1.00 41.98           H  
ATOM   3471 HD22 LEU A 229      31.361 -28.830 -16.603  1.00 41.98           H  
ATOM   3472 HD23 LEU A 229      31.794 -27.351 -17.488  1.00 41.98           H  
ATOM   3473  N   LEU A 230      31.661 -23.679 -14.997  1.00 44.58           N  
ATOM   3474  H   LEU A 230      30.814 -23.881 -15.508  1.00 44.58           H  
ATOM   3475  CA  LEU A 230      32.438 -22.504 -15.393  1.00 44.58           C  
ATOM   3476  HA  LEU A 230      33.479 -22.818 -15.461  1.00 44.58           H  
ATOM   3477  C   LEU A 230      32.401 -21.361 -14.354  1.00 44.58           C  
ATOM   3478  CB  LEU A 230      31.972 -22.083 -16.801  1.00 44.58           C  
ATOM   3479  HB2 LEU A 230      31.967 -22.970 -17.434  1.00 44.58           H  
ATOM   3480  HB3 LEU A 230      30.946 -21.721 -16.731  1.00 44.58           H  
ATOM   3481  O   LEU A 230      33.182 -20.424 -14.471  1.00 44.58           O  
ATOM   3482  CG  LEU A 230      32.823 -21.006 -17.506  1.00 44.58           C  
ATOM   3483  HG  LEU A 230      32.746 -20.062 -16.966  1.00 44.58           H  
ATOM   3484  CD1 LEU A 230      34.298 -21.395 -17.631  1.00 44.58           C  
ATOM   3485 HD11 LEU A 230      34.828 -20.649 -18.223  1.00 44.58           H  
ATOM   3486 HD12 LEU A 230      34.759 -21.422 -16.643  1.00 44.58           H  
ATOM   3487 HD13 LEU A 230      34.394 -22.372 -18.106  1.00 44.58           H  
ATOM   3488  CD2 LEU A 230      32.274 -20.780 -18.916  1.00 44.58           C  
ATOM   3489 HD21 LEU A 230      31.226 -20.485 -18.858  1.00 44.58           H  
ATOM   3490 HD22 LEU A 230      32.361 -21.695 -19.502  1.00 44.58           H  
ATOM   3491 HD23 LEU A 230      32.836 -19.984 -19.404  1.00 44.58           H  
ATOM   3492  N   LYS A 231      31.556 -21.438 -13.312  1.00 43.11           N  
ATOM   3493  H   LYS A 231      30.983 -22.266 -13.234  1.00 43.11           H  
ATOM   3494  CA  LYS A 231      31.719 -20.603 -12.107  1.00 43.11           C  
ATOM   3495  HA  LYS A 231      32.043 -19.606 -12.405  1.00 43.11           H  
ATOM   3496  C   LYS A 231      32.826 -21.168 -11.225  1.00 43.11           C  
ATOM   3497  CB  LYS A 231      30.438 -20.469 -11.268  1.00 43.11           C  
ATOM   3498  HB2 LYS A 231      30.165 -21.441 -10.857  1.00 43.11           H  
ATOM   3499  HB3 LYS A 231      30.668 -19.822 -10.421  1.00 43.11           H  
ATOM   3500  O   LYS A 231      33.745 -20.433 -10.898  1.00 43.11           O  
ATOM   3501  CG  LYS A 231      29.229 -19.881 -12.002  1.00 43.11           C  
ATOM   3502  HG2 LYS A 231      29.459 -18.870 -12.340  1.00 43.11           H  
ATOM   3503  HG3 LYS A 231      28.982 -20.504 -12.862  1.00 43.11           H  
ATOM   3504  CD  LYS A 231      28.041 -19.851 -11.028  1.00 43.11           C  
ATOM   3505  HD2 LYS A 231      28.296 -19.228 -10.171  1.00 43.11           H  
ATOM   3506  HD3 LYS A 231      27.848 -20.866 -10.681  1.00 43.11           H  
ATOM   3507  CE  LYS A 231      26.781 -19.302 -11.702  1.00 43.11           C  
ATOM   3508  HE2 LYS A 231      26.967 -18.273 -12.010  1.00 43.11           H  
ATOM   3509  HE3 LYS A 231      26.588 -19.892 -12.598  1.00 43.11           H  
ATOM   3510  NZ  LYS A 231      25.615 -19.374 -10.784  1.00 43.11           N  
ATOM   3511  HZ1 LYS A 231      25.441 -20.335 -10.525  1.00 43.11           H  
ATOM   3512  HZ2 LYS A 231      24.785 -19.019 -11.236  1.00 43.11           H  
ATOM   3513  HZ3 LYS A 231      25.787 -18.844  -9.942  1.00 43.11           H  
ATOM   3514  N   MET A 232      32.762 -22.457 -10.881  1.00 41.29           N  
ATOM   3515  H   MET A 232      31.990 -23.005 -11.234  1.00 41.29           H  
ATOM   3516  CA  MET A 232      33.708 -23.105  -9.956  1.00 41.29           C  
ATOM   3517  HA  MET A 232      33.665 -22.599  -8.991  1.00 41.29           H  
ATOM   3518  C   MET A 232      35.156 -22.992 -10.452  1.00 41.29           C  
ATOM   3519  CB  MET A 232      33.303 -24.570  -9.732  1.00 41.29           C  
ATOM   3520  HB2 MET A 232      34.049 -25.052  -9.101  1.00 41.29           H  
ATOM   3521  HB3 MET A 232      33.267 -25.089 -10.690  1.00 41.29           H  
ATOM   3522  O   MET A 232      36.035 -22.573  -9.704  1.00 41.29           O  
ATOM   3523  CG  MET A 232      31.930 -24.670  -9.052  1.00 41.29           C  
ATOM   3524  HG2 MET A 232      31.957 -24.112  -8.116  1.00 41.29           H  
ATOM   3525  HG3 MET A 232      31.185 -24.207  -9.698  1.00 41.29           H  
ATOM   3526  SD  MET A 232      31.364 -26.355  -8.699  1.00 41.29           S  
ATOM   3527  CE  MET A 232      32.345 -26.705  -7.212  1.00 41.29           C  
ATOM   3528  HE1 MET A 232      32.105 -25.984  -6.431  1.00 41.29           H  
ATOM   3529  HE2 MET A 232      33.409 -26.634  -7.440  1.00 41.29           H  
ATOM   3530  HE3 MET A 232      32.124 -27.710  -6.855  1.00 41.29           H  
ATOM   3531  N   LEU A 233      35.371 -23.203 -11.756  1.00 44.69           N  
ATOM   3532  H   LEU A 233      34.595 -23.552 -12.300  1.00 44.69           H  
ATOM   3533  CA  LEU A 233      36.656 -23.008 -12.446  1.00 44.69           C  
ATOM   3534  HA  LEU A 233      37.404 -23.630 -11.954  1.00 44.69           H  
ATOM   3535  C   LEU A 233      37.214 -21.564 -12.405  1.00 44.69           C  
ATOM   3536  CB  LEU A 233      36.493 -23.484 -13.903  1.00 44.69           C  
ATOM   3537  HB2 LEU A 233      35.619 -22.990 -14.327  1.00 44.69           H  
ATOM   3538  HB3 LEU A 233      37.360 -23.167 -14.482  1.00 44.69           H  
ATOM   3539  O   LEU A 233      38.343 -21.347 -12.843  1.00 44.69           O  
ATOM   3540  CG  LEU A 233      36.346 -25.009 -14.057  1.00 44.69           C  
ATOM   3541  HG  LEU A 233      35.572 -25.379 -13.383  1.00 44.69           H  
ATOM   3542  CD1 LEU A 233      35.927 -25.336 -15.491  1.00 44.69           C  
ATOM   3543 HD11 LEU A 233      34.968 -24.865 -15.703  1.00 44.69           H  
ATOM   3544 HD12 LEU A 233      35.814 -26.414 -15.604  1.00 44.69           H  
ATOM   3545 HD13 LEU A 233      36.673 -24.965 -16.194  1.00 44.69           H  
ATOM   3546  CD2 LEU A 233      37.656 -25.743 -13.758  1.00 44.69           C  
ATOM   3547 HD21 LEU A 233      37.549 -26.803 -13.990  1.00 44.69           H  
ATOM   3548 HD22 LEU A 233      38.468 -25.320 -14.349  1.00 44.69           H  
ATOM   3549 HD23 LEU A 233      37.897 -25.654 -12.698  1.00 44.69           H  
ATOM   3550  N   ILE A 234      36.445 -20.589 -11.908  1.00 47.41           N  
ATOM   3551  H   ILE A 234      35.530 -20.853 -11.572  1.00 47.41           H  
ATOM   3552  CA  ILE A 234      36.808 -19.165 -11.798  1.00 47.41           C  
ATOM   3553  HA  ILE A 234      37.847 -19.039 -12.099  1.00 47.41           H  
ATOM   3554  C   ILE A 234      36.727 -18.664 -10.338  1.00 47.41           C  
ATOM   3555  CB  ILE A 234      35.927 -18.334 -12.773  1.00 47.41           C  
ATOM   3556  HB  ILE A 234      34.880 -18.513 -12.529  1.00 47.41           H  
ATOM   3557  O   ILE A 234      37.484 -17.774  -9.961  1.00 47.41           O  
ATOM   3558  CG1 ILE A 234      36.169 -18.793 -14.236  1.00 47.41           C  
ATOM   3559 HG12 ILE A 234      35.909 -19.847 -14.327  1.00 47.41           H  
ATOM   3560 HG13 ILE A 234      37.228 -18.691 -14.474  1.00 47.41           H  
ATOM   3561  CG2 ILE A 234      36.189 -16.821 -12.636  1.00 47.41           C  
ATOM   3562 HG21 ILE A 234      35.545 -16.253 -13.307  1.00 47.41           H  
ATOM   3563 HG22 ILE A 234      35.965 -16.484 -11.624  1.00 47.41           H  
ATOM   3564 HG23 ILE A 234      37.234 -16.602 -12.858  1.00 47.41           H  
ATOM   3565  CD1 ILE A 234      35.355 -18.046 -15.303  1.00 47.41           C  
ATOM   3566 HD11 ILE A 234      35.449 -18.569 -16.255  1.00 47.41           H  
ATOM   3567 HD12 ILE A 234      34.304 -18.015 -15.018  1.00 47.41           H  
ATOM   3568 HD13 ILE A 234      35.733 -17.032 -15.429  1.00 47.41           H  
ATOM   3569  N   SER A 235      35.844 -19.225  -9.503  1.00 45.67           N  
ATOM   3570  H   SER A 235      35.208 -19.917  -9.873  1.00 45.67           H  
ATOM   3571  CA  SER A 235      35.676 -18.847  -8.090  1.00 45.67           C  
ATOM   3572  HA  SER A 235      35.935 -17.794  -7.982  1.00 45.67           H  
ATOM   3573  C   SER A 235      36.578 -19.615  -7.121  1.00 45.67           C  
ATOM   3574  CB  SER A 235      34.209 -19.000  -7.668  1.00 45.67           C  
ATOM   3575  HB2 SER A 235      34.099 -18.675  -6.634  1.00 45.67           H  
ATOM   3576  HB3 SER A 235      33.593 -18.358  -8.298  1.00 45.67           H  
ATOM   3577  O   SER A 235      36.787 -19.159  -5.999  1.00 45.67           O  
ATOM   3578  OG  SER A 235      33.749 -20.335  -7.790  1.00 45.67           O  
ATOM   3579  HG  SER A 235      34.303 -20.904  -7.250  1.00 45.67           H  
ATOM   3580  N   GLU A 236      37.097 -20.778  -7.516  1.00 47.57           N  
ATOM   3581  H   GLU A 236      36.871 -21.125  -8.437  1.00 47.57           H  
ATOM   3582  CA  GLU A 236      38.092 -21.526  -6.741  1.00 47.57           C  
ATOM   3583  HA  GLU A 236      38.027 -21.229  -5.695  1.00 47.57           H  
ATOM   3584  C   GLU A 236      39.525 -21.237  -7.213  1.00 47.57           C  
ATOM   3585  CB  GLU A 236      37.815 -23.029  -6.807  1.00 47.57           C  
ATOM   3586  HB2 GLU A 236      38.650 -23.553  -6.342  1.00 47.57           H  
ATOM   3587  HB3 GLU A 236      37.771 -23.319  -7.857  1.00 47.57           H  
ATOM   3588  O   GLU A 236      39.775 -20.796  -8.334  1.00 47.57           O  
ATOM   3589  CG  GLU A 236      36.524 -23.461  -6.109  1.00 47.57           C  
ATOM   3590  HG2 GLU A 236      36.550 -23.131  -5.071  1.00 47.57           H  
ATOM   3591  HG3 GLU A 236      35.669 -22.993  -6.596  1.00 47.57           H  
ATOM   3592  CD  GLU A 236      36.406 -24.988  -6.166  1.00 47.57           C  
ATOM   3593  OE1 GLU A 236      35.518 -25.474  -6.901  1.00 47.57           O  
ATOM   3594  OE2 GLU A 236      37.232 -25.650  -5.496  1.00 47.57           O  
ATOM   3595  N   ASN A 237      40.505 -21.551  -6.360  1.00 50.94           N  
ATOM   3596  H   ASN A 237      40.238 -22.021  -5.507  1.00 50.94           H  
ATOM   3597  CA  ASN A 237      41.925 -21.236  -6.561  1.00 50.94           C  
ATOM   3598  HA  ASN A 237      41.983 -20.254  -7.031  1.00 50.94           H  
ATOM   3599  C   ASN A 237      42.633 -22.195  -7.553  1.00 50.94           C  
ATOM   3600  CB  ASN A 237      42.608 -21.114  -5.182  1.00 50.94           C  
ATOM   3601  HB2 ASN A 237      43.688 -21.080  -5.322  1.00 50.94           H  
ATOM   3602  HB3 ASN A 237      42.371 -21.979  -4.561  1.00 50.94           H  
ATOM   3603  O   ASN A 237      43.750 -22.663  -7.307  1.00 50.94           O  
ATOM   3604  CG  ASN A 237      42.233 -19.835  -4.452  1.00 50.94           C  
ATOM   3605  ND2 ASN A 237      41.103 -19.775  -3.785  1.00 50.94           N  
ATOM   3606 HD21 ASN A 237      40.895 -18.878  -3.369  1.00 50.94           H  
ATOM   3607 HD22 ASN A 237      40.448 -20.543  -3.764  1.00 50.94           H  
ATOM   3608  OD1 ASN A 237      42.963 -18.864  -4.466  1.00 50.94           O  
ATOM   3609  N   PHE A 238      41.982 -22.515  -8.678  1.00 48.06           N  
ATOM   3610  H   PHE A 238      41.067 -22.108  -8.811  1.00 48.06           H  
ATOM   3611  CA  PHE A 238      42.571 -23.268  -9.794  1.00 48.06           C  
ATOM   3612  HA  PHE A 238      42.976 -24.209  -9.420  1.00 48.06           H  
ATOM   3613  C   PHE A 238      43.725 -22.509 -10.451  1.00 48.06           C  
ATOM   3614  CB  PHE A 238      41.495 -23.583 -10.844  1.00 48.06           C  
ATOM   3615  HB2 PHE A 238      40.979 -22.666 -11.126  1.00 48.06           H  
ATOM   3616  HB3 PHE A 238      41.981 -23.971 -11.739  1.00 48.06           H  
ATOM   3617  O   PHE A 238      44.717 -23.124 -10.836  1.00 48.06           O  
ATOM   3618  CG  PHE A 238      40.493 -24.617 -10.384  1.00 48.06           C  
ATOM   3619  CD1 PHE A 238      40.890 -25.962 -10.251  1.00 48.06           C  
ATOM   3620  HD1 PHE A 238      41.895 -26.256 -10.513  1.00 48.06           H  
ATOM   3621  CD2 PHE A 238      39.178 -24.237 -10.060  1.00 48.06           C  
ATOM   3622  HD2 PHE A 238      38.865 -23.208 -10.153  1.00 48.06           H  
ATOM   3623  CE1 PHE A 238      39.987 -26.914  -9.746  1.00 48.06           C  
ATOM   3624  HE1 PHE A 238      40.290 -27.940  -9.601  1.00 48.06           H  
ATOM   3625  CE2 PHE A 238      38.269 -25.200  -9.589  1.00 48.06           C  
ATOM   3626  HE2 PHE A 238      37.260 -24.922  -9.324  1.00 48.06           H  
ATOM   3627  CZ  PHE A 238      38.682 -26.524  -9.400  1.00 48.06           C  
ATOM   3628  HZ  PHE A 238      37.987 -27.230  -8.970  1.00 48.06           H  
ATOM   3629  N   PHE A 239      43.623 -21.184 -10.538  1.00 47.85           N  
ATOM   3630  H   PHE A 239      42.790 -20.741 -10.177  1.00 47.85           H  
ATOM   3631  CA  PHE A 239      44.708 -20.320 -10.992  1.00 47.85           C  
ATOM   3632  HA  PHE A 239      45.374 -20.904 -11.628  1.00 47.85           H  
ATOM   3633  C   PHE A 239      45.521 -19.818  -9.796  1.00 47.85           C  
ATOM   3634  CB  PHE A 239      44.148 -19.185 -11.853  1.00 47.85           C  
ATOM   3635  HB2 PHE A 239      43.443 -18.598 -11.263  1.00 47.85           H  
ATOM   3636  HB3 PHE A 239      44.966 -18.525 -12.142  1.00 47.85           H  
ATOM   3637  O   PHE A 239      44.962 -19.373  -8.796  1.00 47.85           O  
ATOM   3638  CG  PHE A 239      43.462 -19.687 -13.110  1.00 47.85           C  
ATOM   3639  CD1 PHE A 239      44.224 -19.990 -14.255  1.00 47.85           C  
ATOM   3640  HD1 PHE A 239      45.293 -19.838 -14.248  1.00 47.85           H  
ATOM   3641  CD2 PHE A 239      42.069 -19.896 -13.123  1.00 47.85           C  
ATOM   3642  HD2 PHE A 239      41.473 -19.674 -12.250  1.00 47.85           H  
ATOM   3643  CE1 PHE A 239      43.594 -20.487 -15.411  1.00 47.85           C  
ATOM   3644  HE1 PHE A 239      44.175 -20.700 -16.296  1.00 47.85           H  
ATOM   3645  CE2 PHE A 239      41.443 -20.401 -14.276  1.00 47.85           C  
ATOM   3646  HE2 PHE A 239      40.374 -20.559 -14.278  1.00 47.85           H  
ATOM   3647  CZ  PHE A 239      42.203 -20.693 -15.421  1.00 47.85           C  
ATOM   3648  HZ  PHE A 239      41.716 -21.069 -16.308  1.00 47.85           H  
ATOM   3649  N   GLN A 240      46.847 -19.900  -9.892  1.00 50.59           N  
ATOM   3650  H   GLN A 240      47.240 -20.314 -10.725  1.00 50.59           H  
ATOM   3651  CA  GLN A 240      47.774 -19.513  -8.830  1.00 50.59           C  
ATOM   3652  HA  GLN A 240      47.318 -18.715  -8.244  1.00 50.59           H  
ATOM   3653  C   GLN A 240      49.065 -18.980  -9.467  1.00 50.59           C  
ATOM   3654  CB  GLN A 240      47.984 -20.735  -7.915  1.00 50.59           C  
ATOM   3655  HB2 GLN A 240      48.563 -21.496  -8.439  1.00 50.59           H  
ATOM   3656  HB3 GLN A 240      47.003 -21.153  -7.688  1.00 50.59           H  
ATOM   3657  O   GLN A 240      49.618 -19.608 -10.369  1.00 50.59           O  
ATOM   3658  CG  GLN A 240      48.669 -20.391  -6.584  1.00 50.59           C  
ATOM   3659  HG2 GLN A 240      49.714 -20.147  -6.774  1.00 50.59           H  
ATOM   3660  HG3 GLN A 240      48.188 -19.514  -6.151  1.00 50.59           H  
ATOM   3661  CD  GLN A 240      48.595 -21.520  -5.551  1.00 50.59           C  
ATOM   3662  NE2 GLN A 240      49.316 -21.403  -4.459  1.00 50.59           N  
ATOM   3663 HE21 GLN A 240      49.878 -20.579  -4.299  1.00 50.59           H  
ATOM   3664 HE22 GLN A 240      49.229 -22.141  -3.774  1.00 50.59           H  
ATOM   3665  OE1 GLN A 240      47.886 -22.512  -5.677  1.00 50.59           O  
ATOM   3666  N   SER A 241      49.512 -17.785  -9.064  1.00 45.65           N  
ATOM   3667  H   SER A 241      49.055 -17.336  -8.283  1.00 45.65           H  
ATOM   3668  CA  SER A 241      50.616 -17.051  -9.720  1.00 45.65           C  
ATOM   3669  HA  SER A 241      50.582 -16.026  -9.352  1.00 45.65           H  
ATOM   3670  C   SER A 241      50.463 -16.951 -11.252  1.00 45.65           C  
ATOM   3671  CB  SER A 241      51.980 -17.618  -9.303  1.00 45.65           C  
ATOM   3672  HB2 SER A 241      52.074 -18.647  -9.652  1.00 45.65           H  
ATOM   3673  HB3 SER A 241      52.772 -17.017  -9.748  1.00 45.65           H  
ATOM   3674  O   SER A 241      51.423 -17.122 -12.002  1.00 45.65           O  
ATOM   3675  OG  SER A 241      52.104 -17.578  -7.892  1.00 45.65           O  
ATOM   3676  HG  SER A 241      53.008 -17.800  -7.657  1.00 45.65           H  
ATOM   3677  N   ASN A 242      49.227 -16.718 -11.712  1.00 44.75           N  
ATOM   3678  H   ASN A 242      48.516 -16.508 -11.026  1.00 44.75           H  
ATOM   3679  CA  ASN A 242      48.797 -16.675 -13.118  1.00 44.75           C  
ATOM   3680  HA  ASN A 242      47.708 -16.652 -13.092  1.00 44.75           H  
ATOM   3681  C   ASN A 242      49.105 -17.940 -13.953  1.00 44.75           C  
ATOM   3682  CB  ASN A 242      49.229 -15.343 -13.770  1.00 44.75           C  
ATOM   3683  HB2 ASN A 242      50.313 -15.244 -13.716  1.00 44.75           H  
ATOM   3684  HB3 ASN A 242      48.941 -15.350 -14.821  1.00 44.75           H  
ATOM   3685  O   ASN A 242      49.111 -17.884 -15.181  1.00 44.75           O  
ATOM   3686  CG  ASN A 242      48.583 -14.124 -13.132  1.00 44.75           C  
ATOM   3687  ND2 ASN A 242      48.870 -12.945 -13.629  1.00 44.75           N  
ATOM   3688 HD21 ASN A 242      48.420 -12.159 -13.183  1.00 44.75           H  
ATOM   3689 HD22 ASN A 242      49.507 -12.850 -14.407  1.00 44.75           H  
ATOM   3690  OD1 ASN A 242      47.812 -14.200 -12.192  1.00 44.75           O  
ATOM   3691  N   GLN A 243      49.300 -19.093 -13.303  1.00 43.14           N  
ATOM   3692  H   GLN A 243      49.321 -19.080 -12.293  1.00 43.14           H  
ATOM   3693  CA  GLN A 243      49.365 -20.413 -13.939  1.00 43.14           C  
ATOM   3694  HA  GLN A 243      49.264 -20.300 -15.019  1.00 43.14           H  
ATOM   3695  C   GLN A 243      48.205 -21.299 -13.463  1.00 43.14           C  
ATOM   3696  CB  GLN A 243      50.724 -21.075 -13.662  1.00 43.14           C  
ATOM   3697  HB2 GLN A 243      50.858 -21.194 -12.587  1.00 43.14           H  
ATOM   3698  HB3 GLN A 243      50.725 -22.063 -14.121  1.00 43.14           H  
ATOM   3699  O   GLN A 243      47.669 -21.105 -12.373  1.00 43.14           O  
ATOM   3700  CG  GLN A 243      51.899 -20.260 -14.231  1.00 43.14           C  
ATOM   3701  HG2 GLN A 243      51.735 -20.079 -15.293  1.00 43.14           H  
ATOM   3702  HG3 GLN A 243      51.946 -19.296 -13.724  1.00 43.14           H  
ATOM   3703  CD  GLN A 243      53.236 -20.974 -14.066  1.00 43.14           C  
ATOM   3704  NE2 GLN A 243      54.280 -20.282 -13.672  1.00 43.14           N  
ATOM   3705 HE21 GLN A 243      55.143 -20.799 -13.575  1.00 43.14           H  
ATOM   3706 HE22 GLN A 243      54.187 -19.303 -13.445  1.00 43.14           H  
ATOM   3707  OE1 GLN A 243      53.378 -22.161 -14.306  1.00 43.14           O  
ATOM   3708  N   LEU A 244      47.807 -22.273 -14.284  1.00 49.85           N  
ATOM   3709  H   LEU A 244      48.283 -22.374 -15.169  1.00 49.85           H  
ATOM   3710  CA  LEU A 244      46.706 -23.197 -13.991  1.00 49.85           C  
ATOM   3711  HA  LEU A 244      46.004 -22.700 -13.321  1.00 49.85           H  
ATOM   3712  C   LEU A 244      47.210 -24.466 -13.285  1.00 49.85           C  
ATOM   3713  CB  LEU A 244      45.965 -23.480 -15.308  1.00 49.85           C  
ATOM   3714  HB2 LEU A 244      45.618 -22.523 -15.699  1.00 49.85           H  
ATOM   3715  HB3 LEU A 244      46.675 -23.891 -16.026  1.00 49.85           H  
ATOM   3716  O   LEU A 244      48.023 -25.215 -13.833  1.00 49.85           O  
ATOM   3717  CG  LEU A 244      44.763 -24.440 -15.225  1.00 49.85           C  
ATOM   3718  HG  LEU A 244      45.124 -25.455 -15.061  1.00 49.85           H  
ATOM   3719  CD1 LEU A 244      43.757 -24.093 -14.127  1.00 49.85           C  
ATOM   3720 HD11 LEU A 244      44.194 -24.276 -13.146  1.00 49.85           H  
ATOM   3721 HD12 LEU A 244      42.869 -24.718 -14.220  1.00 49.85           H  
ATOM   3722 HD13 LEU A 244      43.461 -23.046 -14.199  1.00 49.85           H  
ATOM   3723  CD2 LEU A 244      44.033 -24.387 -16.568  1.00 49.85           C  
ATOM   3724 HD21 LEU A 244      43.203 -25.094 -16.575  1.00 49.85           H  
ATOM   3725 HD22 LEU A 244      44.718 -24.639 -17.377  1.00 49.85           H  
ATOM   3726 HD23 LEU A 244      43.636 -23.384 -16.722  1.00 49.85           H  
ATOM   3727  N   ASP A 245      46.705 -24.719 -12.078  1.00 56.25           N  
ATOM   3728  H   ASP A 245      46.042 -24.063 -11.692  1.00 56.25           H  
ATOM   3729  CA  ASP A 245      47.061 -25.866 -11.244  1.00 56.25           C  
ATOM   3730  HA  ASP A 245      48.147 -25.959 -11.243  1.00 56.25           H  
ATOM   3731  C   ASP A 245      46.467 -27.169 -11.798  1.00 56.25           C  
ATOM   3732  CB  ASP A 245      46.631 -25.603  -9.795  1.00 56.25           C  
ATOM   3733  HB2 ASP A 245      45.544 -25.557  -9.736  1.00 56.25           H  
ATOM   3734  HB3 ASP A 245      47.021 -24.632  -9.490  1.00 56.25           H  
ATOM   3735  O   ASP A 245      45.300 -27.511 -11.586  1.00 56.25           O  
ATOM   3736  CG  ASP A 245      47.141 -26.662  -8.813  1.00 56.25           C  
ATOM   3737  OD1 ASP A 245      47.225 -27.859  -9.176  1.00 56.25           O  
ATOM   3738  OD2 ASP A 245      47.387 -26.270  -7.653  1.00 56.25           O  
ATOM   3739  N   GLN A 246      47.315 -27.931 -12.487  1.00 49.78           N  
ATOM   3740  H   GLN A 246      48.227 -27.542 -12.682  1.00 49.78           H  
ATOM   3741  CA  GLN A 246      46.959 -29.215 -13.088  1.00 49.78           C  
ATOM   3742  HA  GLN A 246      46.095 -29.063 -13.735  1.00 49.78           H  
ATOM   3743  C   GLN A 246      46.569 -30.286 -12.052  1.00 49.78           C  
ATOM   3744  CB  GLN A 246      48.128 -29.717 -13.954  1.00 49.78           C  
ATOM   3745  HB2 GLN A 246      47.836 -30.667 -14.403  1.00 49.78           H  
ATOM   3746  HB3 GLN A 246      48.996 -29.894 -13.318  1.00 49.78           H  
ATOM   3747  O   GLN A 246      45.863 -31.228 -12.407  1.00 49.78           O  
ATOM   3748  CG  GLN A 246      48.520 -28.740 -15.077  1.00 49.78           C  
ATOM   3749  HG2 GLN A 246      48.853 -27.797 -14.642  1.00 49.78           H  
ATOM   3750  HG3 GLN A 246      47.649 -28.538 -15.700  1.00 49.78           H  
ATOM   3751  CD  GLN A 246      49.635 -29.286 -15.966  1.00 49.78           C  
ATOM   3752  NE2 GLN A 246      50.541 -28.452 -16.430  1.00 49.78           N  
ATOM   3753 HE21 GLN A 246      50.538 -27.477 -16.169  1.00 49.78           H  
ATOM   3754 HE22 GLN A 246      51.265 -28.852 -17.011  1.00 49.78           H  
ATOM   3755  OE1 GLN A 246      49.717 -30.465 -16.263  1.00 49.78           O  
ATOM   3756  N   LYS A 247      46.983 -30.169 -10.780  1.00 52.02           N  
ATOM   3757  H   LYS A 247      47.409 -29.300 -10.494  1.00 52.02           H  
ATOM   3758  CA  LYS A 247      46.655 -31.143  -9.725  1.00 52.02           C  
ATOM   3759  HA  LYS A 247      46.594 -32.133 -10.176  1.00 52.02           H  
ATOM   3760  C   LYS A 247      45.279 -30.864  -9.122  1.00 52.02           C  
ATOM   3761  CB  LYS A 247      47.770 -31.165  -8.667  1.00 52.02           C  
ATOM   3762  HB2 LYS A 247      47.791 -30.215  -8.134  1.00 52.02           H  
ATOM   3763  HB3 LYS A 247      48.728 -31.302  -9.169  1.00 52.02           H  
ATOM   3764  O   LYS A 247      44.490 -31.802  -8.996  1.00 52.02           O  
ATOM   3765  CG  LYS A 247      47.566 -32.311  -7.663  1.00 52.02           C  
ATOM   3766  HG2 LYS A 247      47.519 -33.257  -8.202  1.00 52.02           H  
ATOM   3767  HG3 LYS A 247      46.626 -32.165  -7.130  1.00 52.02           H  
ATOM   3768  CD  LYS A 247      48.706 -32.372  -6.639  1.00 52.02           C  
ATOM   3769  HD2 LYS A 247      48.756 -31.423  -6.105  1.00 52.02           H  
ATOM   3770  HD3 LYS A 247      49.648 -32.541  -7.160  1.00 52.02           H  
ATOM   3771  CE  LYS A 247      48.442 -33.514  -5.649  1.00 52.02           C  
ATOM   3772  HE2 LYS A 247      48.372 -34.449  -6.206  1.00 52.02           H  
ATOM   3773  HE3 LYS A 247      47.477 -33.340  -5.173  1.00 52.02           H  
ATOM   3774  NZ  LYS A 247      49.508 -33.608  -4.619  1.00 52.02           N  
ATOM   3775  HZ1 LYS A 247      49.305 -34.353  -3.968  1.00 52.02           H  
ATOM   3776  HZ2 LYS A 247      49.572 -32.744  -4.100  1.00 52.02           H  
ATOM   3777  HZ3 LYS A 247      50.403 -33.793  -5.049  1.00 52.02           H  
ATOM   3778  N   LYS A 248      44.951 -29.598  -8.830  1.00 54.23           N  
ATOM   3779  H   LYS A 248      45.663 -28.891  -8.950  1.00 54.23           H  
ATOM   3780  CA  LYS A 248      43.569 -29.197  -8.499  1.00 54.23           C  
ATOM   3781  HA  LYS A 248      43.220 -29.766  -7.637  1.00 54.23           H  
ATOM   3782  C   LYS A 248      42.639 -29.547  -9.661  1.00 54.23           C  
ATOM   3783  CB  LYS A 248      43.463 -27.697  -8.171  1.00 54.23           C  
ATOM   3784  HB2 LYS A 248      42.406 -27.453  -8.060  1.00 54.23           H  
ATOM   3785  HB3 LYS A 248      43.854 -27.121  -9.010  1.00 54.23           H  
ATOM   3786  O   LYS A 248      41.667 -30.273  -9.466  1.00 54.23           O  
ATOM   3787  CG  LYS A 248      44.183 -27.263  -6.884  1.00 54.23           C  
ATOM   3788  HG2 LYS A 248      45.257 -27.412  -7.000  1.00 54.23           H  
ATOM   3789  HG3 LYS A 248      43.842 -27.871  -6.046  1.00 54.23           H  
ATOM   3790  CD  LYS A 248      43.870 -25.784  -6.593  1.00 54.23           C  
ATOM   3791  HD2 LYS A 248      42.885 -25.732  -6.130  1.00 54.23           H  
ATOM   3792  HD3 LYS A 248      43.812 -25.234  -7.533  1.00 54.23           H  
ATOM   3793  CE  LYS A 248      44.884 -25.086  -5.667  1.00 54.23           C  
ATOM   3794  HE2 LYS A 248      44.337 -24.382  -5.040  1.00 54.23           H  
ATOM   3795  HE3 LYS A 248      45.362 -25.826  -5.025  1.00 54.23           H  
ATOM   3796  NZ  LYS A 248      45.899 -24.333  -6.446  1.00 54.23           N  
ATOM   3797  HZ1 LYS A 248      46.530 -23.796  -5.868  1.00 54.23           H  
ATOM   3798  HZ2 LYS A 248      45.439 -23.680  -7.063  1.00 54.23           H  
ATOM   3799  HZ3 LYS A 248      46.475 -24.968  -6.980  1.00 54.23           H  
ATOM   3800  N   LEU A 249      42.984 -29.126 -10.881  1.00 51.02           N  
ATOM   3801  H   LEU A 249      43.805 -28.545 -10.976  1.00 51.02           H  
ATOM   3802  CA  LEU A 249      42.145 -29.329 -12.063  1.00 51.02           C  
ATOM   3803  HA  LEU A 249      41.164 -28.910 -11.839  1.00 51.02           H  
ATOM   3804  C   LEU A 249      41.937 -30.812 -12.402  1.00 51.02           C  
ATOM   3805  CB  LEU A 249      42.747 -28.560 -13.250  1.00 51.02           C  
ATOM   3806  HB2 LEU A 249      43.724 -28.985 -13.479  1.00 51.02           H  
ATOM   3807  HB3 LEU A 249      42.890 -27.518 -12.963  1.00 51.02           H  
ATOM   3808  O   LEU A 249      40.809 -31.209 -12.667  1.00 51.02           O  
ATOM   3809  CG  LEU A 249      41.876 -28.606 -14.519  1.00 51.02           C  
ATOM   3810  HG  LEU A 249      41.670 -29.640 -14.795  1.00 51.02           H  
ATOM   3811  CD1 LEU A 249      40.551 -27.866 -14.334  1.00 51.02           C  
ATOM   3812 HD11 LEU A 249      39.973 -27.925 -15.257  1.00 51.02           H  
ATOM   3813 HD12 LEU A 249      39.957 -28.324 -13.543  1.00 51.02           H  
ATOM   3814 HD13 LEU A 249      40.730 -26.821 -14.083  1.00 51.02           H  
ATOM   3815  CD2 LEU A 249      42.637 -27.956 -15.670  1.00 51.02           C  
ATOM   3816 HD21 LEU A 249      42.016 -27.944 -16.566  1.00 51.02           H  
ATOM   3817 HD22 LEU A 249      42.897 -26.934 -15.395  1.00 51.02           H  
ATOM   3818 HD23 LEU A 249      43.548 -28.518 -15.877  1.00 51.02           H  
ATOM   3819  N   SER A 250      42.976 -31.653 -12.352  1.00 47.35           N  
ATOM   3820  H   SER A 250      43.902 -31.289 -12.178  1.00 47.35           H  
ATOM   3821  CA  SER A 250      42.824 -33.095 -12.610  1.00 47.35           C  
ATOM   3822  HA  SER A 250      42.246 -33.214 -13.527  1.00 47.35           H  
ATOM   3823  C   SER A 250      42.063 -33.835 -11.501  1.00 47.35           C  
ATOM   3824  CB  SER A 250      44.188 -33.754 -12.837  1.00 47.35           C  
ATOM   3825  HB2 SER A 250      44.760 -33.742 -11.910  1.00 47.35           H  
ATOM   3826  HB3 SER A 250      44.736 -33.206 -13.604  1.00 47.35           H  
ATOM   3827  O   SER A 250      41.593 -34.946 -11.742  1.00 47.35           O  
ATOM   3828  OG  SER A 250      44.013 -35.088 -13.275  1.00 47.35           O  
ATOM   3829  HG  SER A 250      43.255 -35.454 -12.813  1.00 47.35           H  
ATOM   3830  N   THR A 251      41.932 -33.245 -10.309  1.00 52.42           N  
ATOM   3831  H   THR A 251      42.351 -32.336 -10.173  1.00 52.42           H  
ATOM   3832  CA  THR A 251      41.068 -33.768  -9.238  1.00 52.42           C  
ATOM   3833  HA  THR A 251      41.099 -34.858  -9.252  1.00 52.42           H  
ATOM   3834  C   THR A 251      39.617 -33.347  -9.482  1.00 52.42           C  
ATOM   3835  CB  THR A 251      41.552 -33.307  -7.852  1.00 52.42           C  
ATOM   3836  HB  THR A 251      41.423 -32.229  -7.754  1.00 52.42           H  
ATOM   3837  O   THR A 251      38.729 -34.193  -9.537  1.00 52.42           O  
ATOM   3838  CG2 THR A 251      40.801 -34.004  -6.721  1.00 52.42           C  
ATOM   3839 HG21 THR A 251      40.907 -35.085  -6.812  1.00 52.42           H  
ATOM   3840 HG22 THR A 251      41.207 -33.682  -5.762  1.00 52.42           H  
ATOM   3841 HG23 THR A 251      39.744 -33.741  -6.755  1.00 52.42           H  
ATOM   3842  OG1 THR A 251      42.920 -33.619  -7.681  1.00 52.42           O  
ATOM   3843  HG1 THR A 251      43.428 -32.985  -8.193  1.00 52.42           H  
ATOM   3844  N   PHE A 252      39.384 -32.057  -9.736  1.00 53.35           N  
ATOM   3845  H   PHE A 252      40.157 -31.409  -9.687  1.00 53.35           H  
ATOM   3846  CA  PHE A 252      38.060 -31.496 -10.018  1.00 53.35           C  
ATOM   3847  HA  PHE A 252      37.393 -31.721  -9.186  1.00 53.35           H  
ATOM   3848  C   PHE A 252      37.425 -32.080 -11.289  1.00 53.35           C  
ATOM   3849  CB  PHE A 252      38.211 -29.978 -10.116  1.00 53.35           C  
ATOM   3850  HB2 PHE A 252      38.970 -29.741 -10.862  1.00 53.35           H  
ATOM   3851  HB3 PHE A 252      38.565 -29.607  -9.154  1.00 53.35           H  
ATOM   3852  O   PHE A 252      36.292 -32.548 -11.262  1.00 53.35           O  
ATOM   3853  CG  PHE A 252      36.935 -29.249 -10.472  1.00 53.35           C  
ATOM   3854  CD1 PHE A 252      36.723 -28.798 -11.788  1.00 53.35           C  
ATOM   3855  HD1 PHE A 252      37.459 -28.987 -12.555  1.00 53.35           H  
ATOM   3856  CD2 PHE A 252      35.970 -28.996  -9.480  1.00 53.35           C  
ATOM   3857  HD2 PHE A 252      36.131 -29.318  -8.461  1.00 53.35           H  
ATOM   3858  CE1 PHE A 252      35.553 -28.091 -12.108  1.00 53.35           C  
ATOM   3859  HE1 PHE A 252      35.389 -27.748 -13.119  1.00 53.35           H  
ATOM   3860  CE2 PHE A 252      34.802 -28.287  -9.802  1.00 53.35           C  
ATOM   3861  HE2 PHE A 252      34.070 -28.078  -9.036  1.00 53.35           H  
ATOM   3862  CZ  PHE A 252      34.594 -27.832 -11.113  1.00 53.35           C  
ATOM   3863  HZ  PHE A 252      33.694 -27.284 -11.349  1.00 53.35           H  
ATOM   3864  N   MET A 253      38.178 -32.170 -12.389  1.00 49.33           N  
ATOM   3865  H   MET A 253      39.105 -31.769 -12.373  1.00 49.33           H  
ATOM   3866  CA  MET A 253      37.712 -32.803 -13.630  1.00 49.33           C  
ATOM   3867  HA  MET A 253      36.691 -32.465 -13.807  1.00 49.33           H  
ATOM   3868  C   MET A 253      37.629 -34.337 -13.538  1.00 49.33           C  
ATOM   3869  CB  MET A 253      38.557 -32.356 -14.835  1.00 49.33           C  
ATOM   3870  HB2 MET A 253      38.209 -32.880 -15.725  1.00 49.33           H  
ATOM   3871  HB3 MET A 253      39.597 -32.641 -14.670  1.00 49.33           H  
ATOM   3872  O   MET A 253      37.169 -34.966 -14.489  1.00 49.33           O  
ATOM   3873  CG  MET A 253      38.491 -30.847 -15.116  1.00 49.33           C  
ATOM   3874  HG2 MET A 253      39.064 -30.648 -16.022  1.00 49.33           H  
ATOM   3875  HG3 MET A 253      38.988 -30.327 -14.298  1.00 49.33           H  
ATOM   3876  SD  MET A 253      36.845 -30.097 -15.315  1.00 49.33           S  
ATOM   3877  CE  MET A 253      36.095 -31.129 -16.606  1.00 49.33           C  
ATOM   3878  HE1 MET A 253      35.108 -30.737 -16.853  1.00 49.33           H  
ATOM   3879  HE2 MET A 253      35.982 -32.152 -16.247  1.00 49.33           H  
ATOM   3880  HE3 MET A 253      36.719 -31.119 -17.500  1.00 49.33           H  
ATOM   3881  N   LYS A 254      38.020 -34.952 -12.409  1.00 50.59           N  
ATOM   3882  H   LYS A 254      38.398 -34.381 -11.666  1.00 50.59           H  
ATOM   3883  CA  LYS A 254      37.562 -36.303 -12.055  1.00 50.59           C  
ATOM   3884  HA  LYS A 254      37.426 -36.877 -12.971  1.00 50.59           H  
ATOM   3885  C   LYS A 254      36.185 -36.225 -11.395  1.00 50.59           C  
ATOM   3886  CB  LYS A 254      38.577 -37.050 -11.175  1.00 50.59           C  
ATOM   3887  HB2 LYS A 254      38.601 -36.588 -10.188  1.00 50.59           H  
ATOM   3888  HB3 LYS A 254      39.573 -36.977 -11.611  1.00 50.59           H  
ATOM   3889  O   LYS A 254      35.265 -36.826 -11.927  1.00 50.59           O  
ATOM   3890  CG  LYS A 254      38.195 -38.537 -11.033  1.00 50.59           C  
ATOM   3891  HG2 LYS A 254      38.618 -39.099 -11.866  1.00 50.59           H  
ATOM   3892  HG3 LYS A 254      37.112 -38.649 -11.069  1.00 50.59           H  
ATOM   3893  CD  LYS A 254      38.696 -39.119  -9.704  1.00 50.59           C  
ATOM   3894  HD2 LYS A 254      39.784 -39.059  -9.680  1.00 50.59           H  
ATOM   3895  HD3 LYS A 254      38.303 -38.520  -8.883  1.00 50.59           H  
ATOM   3896  CE  LYS A 254      38.273 -40.582  -9.486  1.00 50.59           C  
ATOM   3897  HE2 LYS A 254      38.736 -40.927  -8.562  1.00 50.59           H  
ATOM   3898  HE3 LYS A 254      38.646 -41.192 -10.309  1.00 50.59           H  
ATOM   3899  NZ  LYS A 254      36.801 -40.727  -9.373  1.00 50.59           N  
ATOM   3900  HZ1 LYS A 254      36.308 -40.590 -10.243  1.00 50.59           H  
ATOM   3901  HZ2 LYS A 254      36.480 -41.601  -8.981  1.00 50.59           H  
ATOM   3902  HZ3 LYS A 254      36.370 -39.963  -8.873  1.00 50.59           H  
ATOM   3903  N   SER A 255      36.017 -35.457 -10.314  1.00 52.13           N  
ATOM   3904  H   SER A 255      36.798 -34.926  -9.958  1.00 52.13           H  
ATOM   3905  CA  SER A 255      34.741 -35.387  -9.579  1.00 52.13           C  
ATOM   3906  HA  SER A 255      34.471 -36.399  -9.278  1.00 52.13           H  
ATOM   3907  C   SER A 255      33.571 -34.870 -10.423  1.00 52.13           C  
ATOM   3908  CB  SER A 255      34.890 -34.574  -8.289  1.00 52.13           C  
ATOM   3909  HB2 SER A 255      33.913 -34.446  -7.823  1.00 52.13           H  
ATOM   3910  HB3 SER A 255      35.527 -35.130  -7.602  1.00 52.13           H  
ATOM   3911  O   SER A 255      32.462 -35.369 -10.285  1.00 52.13           O  
ATOM   3912  OG  SER A 255      35.482 -33.309  -8.517  1.00 52.13           O  
ATOM   3913  HG  SER A 255      34.896 -32.773  -9.055  1.00 52.13           H  
ATOM   3914  N   VAL A 256      33.811 -33.946 -11.357  1.00 50.52           N  
ATOM   3915  H   VAL A 256      34.733 -33.535 -11.395  1.00 50.52           H  
ATOM   3916  CA  VAL A 256      32.820 -33.526 -12.367  1.00 50.52           C  
ATOM   3917  HA  VAL A 256      31.926 -33.152 -11.868  1.00 50.52           H  
ATOM   3918  C   VAL A 256      32.387 -34.713 -13.232  1.00 50.52           C  
ATOM   3919  CB  VAL A 256      33.405 -32.397 -13.238  1.00 50.52           C  
ATOM   3920  HB  VAL A 256      34.394 -32.703 -13.580  1.00 50.52           H  
ATOM   3921  O   VAL A 256      31.200 -34.947 -13.406  1.00 50.52           O  
ATOM   3922  CG1 VAL A 256      32.566 -32.064 -14.476  1.00 50.52           C  
ATOM   3923 HG11 VAL A 256      31.557 -31.776 -14.179  1.00 50.52           H  
ATOM   3924 HG12 VAL A 256      33.019 -31.241 -15.028  1.00 50.52           H  
ATOM   3925 HG13 VAL A 256      32.499 -32.919 -15.149  1.00 50.52           H  
ATOM   3926  CG2 VAL A 256      33.552 -31.113 -12.413  1.00 50.52           C  
ATOM   3927 HG21 VAL A 256      34.127 -30.383 -12.982  1.00 50.52           H  
ATOM   3928 HG22 VAL A 256      34.078 -31.299 -11.477  1.00 50.52           H  
ATOM   3929 HG23 VAL A 256      32.569 -30.701 -12.182  1.00 50.52           H  
ATOM   3930  N   VAL A 257      33.340 -35.511 -13.719  1.00 51.47           N  
ATOM   3931  H   VAL A 257      34.296 -35.325 -13.451  1.00 51.47           H  
ATOM   3932  CA  VAL A 257      33.085 -36.693 -14.562  1.00 51.47           C  
ATOM   3933  HA  VAL A 257      32.299 -36.442 -15.275  1.00 51.47           H  
ATOM   3934  C   VAL A 257      32.546 -37.884 -13.749  1.00 51.47           C  
ATOM   3935  CB  VAL A 257      34.362 -37.029 -15.363  1.00 51.47           C  
ATOM   3936  HB  VAL A 257      35.198 -37.132 -14.671  1.00 51.47           H  
ATOM   3937  O   VAL A 257      31.920 -38.769 -14.321  1.00 51.47           O  
ATOM   3938  CG1 VAL A 257      34.287 -38.313 -16.198  1.00 51.47           C  
ATOM   3939 HG11 VAL A 257      34.151 -39.174 -15.544  1.00 51.47           H  
ATOM   3940 HG12 VAL A 257      35.213 -38.448 -16.756  1.00 51.47           H  
ATOM   3941 HG13 VAL A 257      33.446 -38.249 -16.889  1.00 51.47           H  
ATOM   3942  CG2 VAL A 257      34.680 -35.892 -16.350  1.00 51.47           C  
ATOM   3943 HG21 VAL A 257      33.868 -35.783 -17.069  1.00 51.47           H  
ATOM   3944 HG22 VAL A 257      34.803 -34.949 -15.817  1.00 51.47           H  
ATOM   3945 HG23 VAL A 257      35.611 -36.104 -16.875  1.00 51.47           H  
ATOM   3946  N   ASP A 258      32.728 -37.902 -12.427  1.00 51.66           N  
ATOM   3947  H   ASP A 258      33.334 -37.201 -12.025  1.00 51.66           H  
ATOM   3948  CA  ASP A 258      32.058 -38.844 -11.522  1.00 51.66           C  
ATOM   3949  HA  ASP A 258      32.080 -39.842 -11.961  1.00 51.66           H  
ATOM   3950  C   ASP A 258      30.579 -38.466 -11.289  1.00 51.66           C  
ATOM   3951  CB  ASP A 258      32.778 -38.897 -10.161  1.00 51.66           C  
ATOM   3952  HB2 ASP A 258      32.699 -37.919  -9.685  1.00 51.66           H  
ATOM   3953  HB3 ASP A 258      32.246 -39.604  -9.525  1.00 51.66           H  
ATOM   3954  O   ASP A 258      29.752 -39.353 -11.084  1.00 51.66           O  
ATOM   3955  CG  ASP A 258      34.252 -39.317 -10.180  1.00 51.66           C  
ATOM   3956  OD1 ASP A 258      34.659 -40.263 -10.901  1.00 51.66           O  
ATOM   3957  OD2 ASP A 258      35.036 -38.798  -9.347  1.00 51.66           O  
ATOM   3958  N   ILE A 259      30.248 -37.166 -11.315  1.00 51.44           N  
ATOM   3959  H   ILE A 259      30.993 -36.502 -11.467  1.00 51.44           H  
ATOM   3960  CA  ILE A 259      28.919 -36.619 -10.979  1.00 51.44           C  
ATOM   3961  HA  ILE A 259      28.408 -37.335 -10.335  1.00 51.44           H  
ATOM   3962  C   ILE A 259      28.029 -36.459 -12.220  1.00 51.44           C  
ATOM   3963  CB  ILE A 259      29.067 -35.314 -10.159  1.00 51.44           C  
ATOM   3964  HB  ILE A 259      29.767 -34.658 -10.678  1.00 51.44           H  
ATOM   3965  O   ILE A 259      26.903 -36.947 -12.214  1.00 51.44           O  
ATOM   3966  CG1 ILE A 259      29.629 -35.648  -8.754  1.00 51.44           C  
ATOM   3967 HG12 ILE A 259      30.485 -36.316  -8.851  1.00 51.44           H  
ATOM   3968 HG13 ILE A 259      28.870 -36.178  -8.178  1.00 51.44           H  
ATOM   3969  CG2 ILE A 259      27.725 -34.568 -10.019  1.00 51.44           C  
ATOM   3970 HG21 ILE A 259      26.983 -35.216  -9.551  1.00 51.44           H  
ATOM   3971 HG22 ILE A 259      27.846 -33.666  -9.420  1.00 51.44           H  
ATOM   3972 HG23 ILE A 259      27.357 -34.257 -10.996  1.00 51.44           H  
ATOM   3973  CD1 ILE A 259      30.097 -34.424  -7.955  1.00 51.44           C  
ATOM   3974 HD11 ILE A 259      30.804 -33.842  -8.546  1.00 51.44           H  
ATOM   3975 HD12 ILE A 259      30.590 -34.760  -7.043  1.00 51.44           H  
ATOM   3976 HD13 ILE A 259      29.249 -33.798  -7.679  1.00 51.44           H  
ATOM   3977  N   GLU A 260      28.530 -35.870 -13.313  1.00 48.05           N  
ATOM   3978  H   GLU A 260      29.465 -35.491 -13.273  1.00 48.05           H  
ATOM   3979  CA  GLU A 260      27.804 -35.755 -14.598  1.00 48.05           C  
ATOM   3980  HA  GLU A 260      26.820 -35.328 -14.405  1.00 48.05           H  
ATOM   3981  C   GLU A 260      27.557 -37.124 -15.274  1.00 48.05           C  
ATOM   3982  CB  GLU A 260      28.547 -34.814 -15.571  1.00 48.05           C  
ATOM   3983  HB2 GLU A 260      29.550 -35.200 -15.751  1.00 48.05           H  
ATOM   3984  HB3 GLU A 260      27.998 -34.821 -16.513  1.00 48.05           H  
ATOM   3985  O   GLU A 260      26.863 -37.208 -16.286  1.00 48.05           O  
ATOM   3986  CG  GLU A 260      28.632 -33.348 -15.113  1.00 48.05           C  
ATOM   3987  HG2 GLU A 260      27.622 -32.994 -14.905  1.00 48.05           H  
ATOM   3988  HG3 GLU A 260      29.199 -33.296 -14.184  1.00 48.05           H  
ATOM   3989  CD  GLU A 260      29.282 -32.404 -16.149  1.00 48.05           C  
ATOM   3990  OE1 GLU A 260      29.480 -31.214 -15.822  1.00 48.05           O  
ATOM   3991  OE2 GLU A 260      29.613 -32.816 -17.288  1.00 48.05           O  
ATOM   3992  N   LEU A 261      28.118 -38.202 -14.710  1.00 50.37           N  
ATOM   3993  H   LEU A 261      28.695 -38.033 -13.899  1.00 50.37           H  
ATOM   3994  CA  LEU A 261      27.905 -39.596 -15.105  1.00 50.37           C  
ATOM   3995  HA  LEU A 261      27.093 -39.625 -15.832  1.00 50.37           H  
ATOM   3996  C   LEU A 261      27.442 -40.482 -13.928  1.00 50.37           C  
ATOM   3997  CB  LEU A 261      29.184 -40.139 -15.773  1.00 50.37           C  
ATOM   3998  HB2 LEU A 261      29.004 -41.173 -16.067  1.00 50.37           H  
ATOM   3999  HB3 LEU A 261      29.974 -40.151 -15.022  1.00 50.37           H  
ATOM   4000  O   LEU A 261      27.507 -41.713 -14.012  1.00 50.37           O  
ATOM   4001  CG  LEU A 261      29.669 -39.355 -17.009  1.00 50.37           C  
ATOM   4002  HG  LEU A 261      29.814 -38.304 -16.759  1.00 50.37           H  
ATOM   4003  CD1 LEU A 261      31.007 -39.908 -17.504  1.00 50.37           C  
ATOM   4004 HD11 LEU A 261      31.384 -39.270 -18.302  1.00 50.37           H  
ATOM   4005 HD12 LEU A 261      31.719 -39.906 -16.678  1.00 50.37           H  
ATOM   4006 HD13 LEU A 261      30.879 -40.927 -17.870  1.00 50.37           H  
ATOM   4007  CD2 LEU A 261      28.687 -39.470 -18.176  1.00 50.37           C  
ATOM   4008 HD21 LEU A 261      27.748 -38.983 -17.914  1.00 50.37           H  
ATOM   4009 HD22 LEU A 261      29.099 -38.962 -19.047  1.00 50.37           H  
ATOM   4010 HD23 LEU A 261      28.494 -40.518 -18.406  1.00 50.37           H  
ATOM   4011  N   MET A 262      26.978 -39.891 -12.821  1.00 43.28           N  
ATOM   4012  H   MET A 262      26.899 -38.884 -12.800  1.00 43.28           H  
ATOM   4013  CA  MET A 262      26.522 -40.643 -11.650  1.00 43.28           C  
ATOM   4014  HA  MET A 262      27.335 -41.306 -11.354  1.00 43.28           H  
ATOM   4015  C   MET A 262      25.294 -41.498 -11.997  1.00 43.28           C  
ATOM   4016  CB  MET A 262      26.252 -39.687 -10.480  1.00 43.28           C  
ATOM   4017  HB2 MET A 262      27.153 -39.102 -10.297  1.00 43.28           H  
ATOM   4018  HB3 MET A 262      25.439 -39.010 -10.742  1.00 43.28           H  
ATOM   4019  O   MET A 262      24.342 -41.028 -12.611  1.00 43.28           O  
ATOM   4020  CG  MET A 262      25.906 -40.440  -9.190  1.00 43.28           C  
ATOM   4021  HG2 MET A 262      24.917 -40.886  -9.294  1.00 43.28           H  
ATOM   4022  HG3 MET A 262      26.630 -41.245  -9.058  1.00 43.28           H  
ATOM   4023  SD  MET A 262      25.932 -39.437  -7.679  1.00 43.28           S  
ATOM   4024  CE  MET A 262      24.621 -38.239  -8.049  1.00 43.28           C  
ATOM   4025  HE1 MET A 262      24.457 -37.599  -7.182  1.00 43.28           H  
ATOM   4026  HE2 MET A 262      24.913 -37.620  -8.898  1.00 43.28           H  
ATOM   4027  HE3 MET A 262      23.697 -38.766  -8.287  1.00 43.28           H  
ATOM   4028  N   GLY A 263      25.326 -42.781 -11.626  1.00 44.18           N  
ATOM   4029  H   GLY A 263      26.151 -43.117 -11.150  1.00 44.18           H  
ATOM   4030  CA  GLY A 263      24.267 -43.746 -11.950  1.00 44.18           C  
ATOM   4031  HA2 GLY A 263      24.356 -44.609 -11.290  1.00 44.18           H  
ATOM   4032  HA3 GLY A 263      23.299 -43.280 -11.767  1.00 44.18           H  
ATOM   4033  C   GLY A 263      24.263 -44.259 -13.400  1.00 44.18           C  
ATOM   4034  O   GLY A 263      23.597 -45.256 -13.674  1.00 44.18           O  
ATOM   4035  N   VAL A 264      25.033 -43.659 -14.319  1.00 46.14           N  
ATOM   4036  H   VAL A 264      25.579 -42.855 -14.045  1.00 46.14           H  
ATOM   4037  CA  VAL A 264      25.122 -44.124 -15.715  1.00 46.14           C  
ATOM   4038  HA  VAL A 264      24.110 -44.099 -16.118  1.00 46.14           H  
ATOM   4039  C   VAL A 264      25.664 -45.567 -15.750  1.00 46.14           C  
ATOM   4040  CB  VAL A 264      25.979 -43.177 -16.578  1.00 46.14           C  
ATOM   4041  HB  VAL A 264      26.966 -43.082 -16.128  1.00 46.14           H  
ATOM   4042  O   VAL A 264      26.670 -45.853 -15.092  1.00 46.14           O  
ATOM   4043  CG1 VAL A 264      26.159 -43.677 -18.021  1.00 46.14           C  
ATOM   4044 HG11 VAL A 264      26.689 -44.630 -18.031  1.00 46.14           H  
ATOM   4045 HG12 VAL A 264      25.188 -43.789 -18.502  1.00 46.14           H  
ATOM   4046 HG13 VAL A 264      26.750 -42.955 -18.585  1.00 46.14           H  
ATOM   4047  CG2 VAL A 264      25.333 -41.788 -16.665  1.00 46.14           C  
ATOM   4048 HG21 VAL A 264      25.225 -41.355 -15.670  1.00 46.14           H  
ATOM   4049 HG22 VAL A 264      25.955 -41.121 -17.262  1.00 46.14           H  
ATOM   4050 HG23 VAL A 264      24.344 -41.856 -17.120  1.00 46.14           H  
ATOM   4051  N   PRO A 265      25.039 -46.496 -16.508  1.00 44.06           N  
ATOM   4052  CA  PRO A 265      25.384 -47.915 -16.476  1.00 44.06           C  
ATOM   4053  HA  PRO A 265      25.033 -48.306 -15.520  1.00 44.06           H  
ATOM   4054  C   PRO A 265      26.884 -48.207 -16.610  1.00 44.06           C  
ATOM   4055  CB  PRO A 265      24.555 -48.561 -17.586  1.00 44.06           C  
ATOM   4056  HB2 PRO A 265      25.054 -48.440 -18.548  1.00 44.06           H  
ATOM   4057  HB3 PRO A 265      24.350 -49.612 -17.383  1.00 44.06           H  
ATOM   4058  O   PRO A 265      27.561 -47.780 -17.548  1.00 44.06           O  
ATOM   4059  CG  PRO A 265      23.280 -47.723 -17.568  1.00 44.06           C  
ATOM   4060  HG2 PRO A 265      22.630 -48.060 -16.761  1.00 44.06           H  
ATOM   4061  HG3 PRO A 265      22.757 -47.758 -18.523  1.00 44.06           H  
ATOM   4062  CD  PRO A 265      23.798 -46.319 -17.257  1.00 44.06           C  
ATOM   4063  HD2 PRO A 265      23.048 -45.788 -16.672  1.00 44.06           H  
ATOM   4064  HD3 PRO A 265      24.002 -45.785 -18.185  1.00 44.06           H  
ATOM   4065  N   SER A 266      27.416 -48.981 -15.659  1.00 44.61           N  
ATOM   4066  H   SER A 266      26.801 -49.260 -14.908  1.00 44.61           H  
ATOM   4067  CA  SER A 266      28.865 -49.171 -15.487  1.00 44.61           C  
ATOM   4068  HA  SER A 266      29.310 -48.179 -15.404  1.00 44.61           H  
ATOM   4069  C   SER A 266      29.553 -49.879 -16.668  1.00 44.61           C  
ATOM   4070  CB  SER A 266      29.123 -49.921 -14.174  1.00 44.61           C  
ATOM   4071  HB2 SER A 266      28.490 -49.506 -13.390  1.00 44.61           H  
ATOM   4072  HB3 SER A 266      28.871 -50.974 -14.303  1.00 44.61           H  
ATOM   4073  O   SER A 266      30.778 -49.851 -16.767  1.00 44.61           O  
ATOM   4074  OG  SER A 266      30.478 -49.798 -13.773  1.00 44.61           O  
ATOM   4075  HG  SER A 266      30.566 -48.933 -13.365  1.00 44.61           H  
ATOM   4076  N   ASN A 267      28.795 -50.496 -17.578  1.00 46.03           N  
ATOM   4077  H   ASN A 267      27.794 -50.423 -17.472  1.00 46.03           H  
ATOM   4078  CA  ASN A 267      29.269 -51.009 -18.867  1.00 46.03           C  
ATOM   4079  HA  ASN A 267      30.259 -51.443 -18.723  1.00 46.03           H  
ATOM   4080  C   ASN A 267      29.443 -49.890 -19.918  1.00 46.03           C  
ATOM   4081  CB  ASN A 267      28.330 -52.142 -19.344  1.00 46.03           C  
ATOM   4082  HB2 ASN A 267      28.670 -52.491 -20.320  1.00 46.03           H  
ATOM   4083  HB3 ASN A 267      28.401 -52.979 -18.649  1.00 46.03           H  
ATOM   4084  O   ASN A 267      30.479 -49.847 -20.581  1.00 46.03           O  
ATOM   4085  CG  ASN A 267      26.858 -51.763 -19.458  1.00 46.03           C  
ATOM   4086  ND2 ASN A 267      26.039 -52.607 -20.035  1.00 46.03           N  
ATOM   4087 HD21 ASN A 267      26.353 -53.498 -20.393  1.00 46.03           H  
ATOM   4088 HD22 ASN A 267      25.066 -52.338 -20.068  1.00 46.03           H  
ATOM   4089  OD1 ASN A 267      26.422 -50.719 -19.007  1.00 46.03           O  
ATOM   4090  N   ILE A 268      28.504 -48.941 -20.021  1.00 46.96           N  
ATOM   4091  H   ILE A 268      27.692 -49.014 -19.425  1.00 46.96           H  
ATOM   4092  CA  ILE A 268      28.609 -47.753 -20.892  1.00 46.96           C  
ATOM   4093  HA  ILE A 268      28.766 -48.088 -21.917  1.00 46.96           H  
ATOM   4094  C   ILE A 268      29.830 -46.914 -20.496  1.00 46.96           C  
ATOM   4095  CB  ILE A 268      27.303 -46.916 -20.854  1.00 46.96           C  
ATOM   4096  HB  ILE A 268      27.101 -46.623 -19.824  1.00 46.96           H  
ATOM   4097  O   ILE A 268      30.608 -46.511 -21.360  1.00 46.96           O  
ATOM   4098  CG1 ILE A 268      26.112 -47.764 -21.366  1.00 46.96           C  
ATOM   4099 HG12 ILE A 268      26.035 -48.674 -20.771  1.00 46.96           H  
ATOM   4100 HG13 ILE A 268      26.293 -48.057 -22.400  1.00 46.96           H  
ATOM   4101  CG2 ILE A 268      27.448 -45.628 -21.691  1.00 46.96           C  
ATOM   4102 HG21 ILE A 268      26.541 -45.029 -21.625  1.00 46.96           H  
ATOM   4103 HG22 ILE A 268      28.258 -45.004 -21.313  1.00 46.96           H  
ATOM   4104 HG23 ILE A 268      27.639 -45.873 -22.736  1.00 46.96           H  
ATOM   4105  CD1 ILE A 268      24.750 -47.062 -21.286  1.00 46.96           C  
ATOM   4106 HD11 ILE A 268      24.602 -46.647 -20.288  1.00 46.96           H  
ATOM   4107 HD12 ILE A 268      24.686 -46.264 -22.025  1.00 46.96           H  
ATOM   4108 HD13 ILE A 268      23.960 -47.784 -21.490  1.00 46.96           H  
ATOM   4109  N   LEU A 269      30.090 -46.767 -19.192  1.00 45.89           N  
ATOM   4110  H   LEU A 269      29.387 -47.090 -18.544  1.00 45.89           H  
ATOM   4111  CA  LEU A 269      31.270 -46.066 -18.660  1.00 45.89           C  
ATOM   4112  HA  LEU A 269      31.334 -45.099 -19.159  1.00 45.89           H  
ATOM   4113  C   LEU A 269      32.622 -46.753 -18.959  1.00 45.89           C  
ATOM   4114  CB  LEU A 269      31.069 -45.821 -17.151  1.00 45.89           C  
ATOM   4115  HB2 LEU A 269      30.999 -46.783 -16.643  1.00 45.89           H  
ATOM   4116  HB3 LEU A 269      31.950 -45.304 -16.770  1.00 45.89           H  
ATOM   4117  O   LEU A 269      33.682 -46.199 -18.656  1.00 45.89           O  
ATOM   4118  CG  LEU A 269      29.826 -44.979 -16.795  1.00 45.89           C  
ATOM   4119  HG  LEU A 269      28.923 -45.530 -17.055  1.00 45.89           H  
ATOM   4120  CD1 LEU A 269      29.814 -44.704 -15.293  1.00 45.89           C  
ATOM   4121 HD11 LEU A 269      30.692 -44.128 -14.998  1.00 45.89           H  
ATOM   4122 HD12 LEU A 269      28.923 -44.131 -15.035  1.00 45.89           H  
ATOM   4123 HD13 LEU A 269      29.777 -45.643 -14.741  1.00 45.89           H  
ATOM   4124  CD2 LEU A 269      29.818 -43.644 -17.537  1.00 45.89           C  
ATOM   4125 HD21 LEU A 269      30.745 -43.106 -17.338  1.00 45.89           H  
ATOM   4126 HD22 LEU A 269      28.975 -43.046 -17.190  1.00 45.89           H  
ATOM   4127 HD23 LEU A 269      29.685 -43.794 -18.608  1.00 45.89           H  
ATOM   4128  N   ARG A 270      32.606 -47.938 -19.586  1.00 44.10           N  
ATOM   4129  H   ARG A 270      31.700 -48.336 -19.788  1.00 44.10           H  
ATOM   4130  CA  ARG A 270      33.789 -48.654 -20.101  1.00 44.10           C  
ATOM   4131  HA  ARG A 270      34.689 -48.148 -19.750  1.00 44.10           H  
ATOM   4132  C   ARG A 270      33.887 -48.612 -21.635  1.00 44.10           C  
ATOM   4133  CB  ARG A 270      33.809 -50.094 -19.546  1.00 44.10           C  
ATOM   4134  HB2 ARG A 270      32.906 -50.608 -19.872  1.00 44.10           H  
ATOM   4135  HB3 ARG A 270      34.669 -50.627 -19.951  1.00 44.10           H  
ATOM   4136  O   ARG A 270      34.871 -49.102 -22.185  1.00 44.10           O  
ATOM   4137  CG  ARG A 270      33.890 -50.122 -18.009  1.00 44.10           C  
ATOM   4138  HG2 ARG A 270      34.860 -49.743 -17.686  1.00 44.10           H  
ATOM   4139  HG3 ARG A 270      33.129 -49.457 -17.602  1.00 44.10           H  
ATOM   4140  CD  ARG A 270      33.675 -51.529 -17.426  1.00 44.10           C  
ATOM   4141  HD2 ARG A 270      34.642 -52.018 -17.311  1.00 44.10           H  
ATOM   4142  HD3 ARG A 270      33.065 -52.112 -18.116  1.00 44.10           H  
ATOM   4143  NE  ARG A 270      32.958 -51.449 -16.138  1.00 44.10           N  
ATOM   4144  HE  ARG A 270      32.281 -50.701 -16.080  1.00 44.10           H  
ATOM   4145  NH1 ARG A 270      33.669 -53.387 -15.131  1.00 44.10           N  
ATOM   4146 HH11 ARG A 270      34.229 -53.596 -15.945  1.00 44.10           H  
ATOM   4147 HH12 ARG A 270      33.611 -54.036 -14.359  1.00 44.10           H  
ATOM   4148  NH2 ARG A 270      32.190 -52.078 -14.099  1.00 44.10           N  
ATOM   4149 HH21 ARG A 270      31.612 -51.250 -14.072  1.00 44.10           H  
ATOM   4150 HH22 ARG A 270      32.148 -52.725 -13.325  1.00 44.10           H  
ATOM   4151  CZ  ARG A 270      32.946 -52.301 -15.132  1.00 44.10           C  
ATOM   4152  N   SER A 271      32.917 -48.008 -22.330  1.00 49.09           N  
ATOM   4153  H   SER A 271      32.157 -47.584 -21.818  1.00 49.09           H  
ATOM   4154  CA  SER A 271      32.941 -47.831 -23.786  1.00 49.09           C  
ATOM   4155  HA  SER A 271      33.167 -48.794 -24.245  1.00 49.09           H  
ATOM   4156  C   SER A 271      34.013 -46.826 -24.210  1.00 49.09           C  
ATOM   4157  CB  SER A 271      31.568 -47.388 -24.300  1.00 49.09           C  
ATOM   4158  HB2 SER A 271      31.259 -46.476 -23.789  1.00 49.09           H  
ATOM   4159  HB3 SER A 271      30.839 -48.171 -24.092  1.00 49.09           H  
ATOM   4160  O   SER A 271      34.014 -45.670 -23.782  1.00 49.09           O  
ATOM   4161  OG  SER A 271      31.619 -47.140 -25.696  1.00 49.09           O  
ATOM   4162  HG  SER A 271      30.724 -47.208 -26.037  1.00 49.09           H  
ATOM   4163  N   SER A 272      34.906 -47.251 -25.105  1.00 45.19           N  
ATOM   4164  H   SER A 272      34.839 -48.199 -25.447  1.00 45.19           H  
ATOM   4165  CA  SER A 272      35.939 -46.393 -25.697  1.00 45.19           C  
ATOM   4166  HA  SER A 272      36.517 -45.931 -24.896  1.00 45.19           H  
ATOM   4167  C   SER A 272      35.346 -45.265 -26.543  1.00 45.19           C  
ATOM   4168  CB  SER A 272      36.886 -47.242 -26.550  1.00 45.19           C  
ATOM   4169  HB2 SER A 272      37.447 -47.912 -25.899  1.00 45.19           H  
ATOM   4170  HB3 SER A 272      37.586 -46.592 -27.076  1.00 45.19           H  
ATOM   4171  O   SER A 272      35.857 -44.152 -26.499  1.00 45.19           O  
ATOM   4172  OG  SER A 272      36.146 -48.011 -27.482  1.00 45.19           O  
ATOM   4173  HG  SER A 272      36.749 -48.543 -28.006  1.00 45.19           H  
ATOM   4174  N   GLN A 273      34.246 -45.529 -27.259  1.00 44.79           N  
ATOM   4175  H   GLN A 273      33.891 -46.474 -27.236  1.00 44.79           H  
ATOM   4176  CA  GLN A 273      33.539 -44.535 -28.073  1.00 44.79           C  
ATOM   4177  HA  GLN A 273      34.254 -44.025 -28.718  1.00 44.79           H  
ATOM   4178  C   GLN A 273      32.870 -43.460 -27.210  1.00 44.79           C  
ATOM   4179  CB  GLN A 273      32.486 -45.236 -28.946  1.00 44.79           C  
ATOM   4180  HB2 GLN A 273      31.854 -45.861 -28.315  1.00 44.79           H  
ATOM   4181  HB3 GLN A 273      31.857 -44.479 -29.414  1.00 44.79           H  
ATOM   4182  O   GLN A 273      32.925 -42.285 -27.557  1.00 44.79           O  
ATOM   4183  CG  GLN A 273      33.112 -46.097 -30.052  1.00 44.79           C  
ATOM   4184  HG2 GLN A 273      33.632 -45.454 -30.762  1.00 44.79           H  
ATOM   4185  HG3 GLN A 273      33.833 -46.790 -29.619  1.00 44.79           H  
ATOM   4186  CD  GLN A 273      32.055 -46.910 -30.789  1.00 44.79           C  
ATOM   4187  NE2 GLN A 273      31.228 -46.300 -31.610  1.00 44.79           N  
ATOM   4188 HE21 GLN A 273      30.529 -46.888 -32.041  1.00 44.79           H  
ATOM   4189 HE22 GLN A 273      31.264 -45.300 -31.746  1.00 44.79           H  
ATOM   4190  OE1 GLN A 273      31.945 -48.109 -30.627  1.00 44.79           O  
ATOM   4191  N   PHE A 274      32.276 -43.843 -26.074  1.00 47.54           N  
ATOM   4192  H   PHE A 274      32.269 -44.823 -25.831  1.00 47.54           H  
ATOM   4193  CA  PHE A 274      31.707 -42.877 -25.130  1.00 47.54           C  
ATOM   4194  HA  PHE A 274      31.069 -42.180 -25.674  1.00 47.54           H  
ATOM   4195  C   PHE A 274      32.811 -42.057 -24.453  1.00 47.54           C  
ATOM   4196  CB  PHE A 274      30.845 -43.615 -24.095  1.00 47.54           C  
ATOM   4197  HB2 PHE A 274      31.482 -44.257 -23.486  1.00 47.54           H  
ATOM   4198  HB3 PHE A 274      30.132 -44.253 -24.616  1.00 47.54           H  
ATOM   4199  O   PHE A 274      32.745 -40.830 -24.404  1.00 47.54           O  
ATOM   4200  CG  PHE A 274      30.076 -42.683 -23.179  1.00 47.54           C  
ATOM   4201  CD1 PHE A 274      30.652 -42.232 -21.975  1.00 47.54           C  
ATOM   4202  HD1 PHE A 274      31.639 -42.561 -21.685  1.00 47.54           H  
ATOM   4203  CD2 PHE A 274      28.789 -42.244 -23.545  1.00 47.54           C  
ATOM   4204  HD2 PHE A 274      28.338 -42.584 -24.466  1.00 47.54           H  
ATOM   4205  CE1 PHE A 274      29.948 -41.337 -21.150  1.00 47.54           C  
ATOM   4206  HE1 PHE A 274      30.390 -40.976 -20.233  1.00 47.54           H  
ATOM   4207  CE2 PHE A 274      28.083 -41.358 -22.714  1.00 47.54           C  
ATOM   4208  HE2 PHE A 274      27.094 -41.024 -22.991  1.00 47.54           H  
ATOM   4209  CZ  PHE A 274      28.663 -40.902 -21.519  1.00 47.54           C  
ATOM   4210  HZ  PHE A 274      28.120 -40.216 -20.886  1.00 47.54           H  
ATOM   4211  N   LYS A 275      33.862 -42.730 -23.962  1.00 46.67           N  
ATOM   4212  H   LYS A 275      33.859 -43.737 -24.036  1.00 46.67           H  
ATOM   4213  CA  LYS A 275      34.919 -42.091 -23.172  1.00 46.67           C  
ATOM   4214  HA  LYS A 275      34.422 -41.396 -22.494  1.00 46.67           H  
ATOM   4215  C   LYS A 275      35.873 -41.208 -23.990  1.00 46.67           C  
ATOM   4216  CB  LYS A 275      35.621 -43.153 -22.308  1.00 46.67           C  
ATOM   4217  HB2 LYS A 275      36.200 -43.828 -22.939  1.00 46.67           H  
ATOM   4218  HB3 LYS A 275      34.857 -43.731 -21.787  1.00 46.67           H  
ATOM   4219  O   LYS A 275      36.513 -40.346 -23.396  1.00 46.67           O  
ATOM   4220  CG  LYS A 275      36.536 -42.490 -21.269  1.00 46.67           C  
ATOM   4221  HG2 LYS A 275      37.459 -42.175 -21.756  1.00 46.67           H  
ATOM   4222  HG3 LYS A 275      36.031 -41.610 -20.870  1.00 46.67           H  
ATOM   4223  CD  LYS A 275      36.880 -43.401 -20.089  1.00 46.67           C  
ATOM   4224  HD2 LYS A 275      37.379 -44.302 -20.447  1.00 46.67           H  
ATOM   4225  HD3 LYS A 275      35.960 -43.672 -19.570  1.00 46.67           H  
ATOM   4226  CE  LYS A 275      37.805 -42.609 -19.157  1.00 46.67           C  
ATOM   4227  HE2 LYS A 275      37.366 -41.625 -18.988  1.00 46.67           H  
ATOM   4228  HE3 LYS A 275      38.759 -42.459 -19.661  1.00 46.67           H  
ATOM   4229  NZ  LYS A 275      38.007 -43.291 -17.856  1.00 46.67           N  
ATOM   4230  HZ1 LYS A 275      37.153 -43.270 -17.317  1.00 46.67           H  
ATOM   4231  HZ2 LYS A 275      38.279 -44.253 -17.997  1.00 46.67           H  
ATOM   4232  HZ3 LYS A 275      38.737 -42.821 -17.340  1.00 46.67           H  
ATOM   4233  N   SER A 276      35.938 -41.357 -25.316  1.00 48.86           N  
ATOM   4234  H   SER A 276      35.461 -42.131 -25.756  1.00 48.86           H  
ATOM   4235  CA  SER A 276      36.487 -40.310 -26.188  1.00 48.86           C  
ATOM   4236  HA  SER A 276      37.332 -39.837 -25.688  1.00 48.86           H  
ATOM   4237  C   SER A 276      35.459 -39.205 -26.430  1.00 48.86           C  
ATOM   4238  CB  SER A 276      37.034 -40.884 -27.496  1.00 48.86           C  
ATOM   4239  HB2 SER A 276      37.380 -40.065 -28.127  1.00 48.86           H  
ATOM   4240  HB3 SER A 276      37.883 -41.529 -27.268  1.00 48.86           H  
ATOM   4241  O   SER A 276      35.689 -38.078 -26.007  1.00 48.86           O  
ATOM   4242  OG  SER A 276      36.055 -41.639 -28.186  1.00 48.86           O  
ATOM   4243  HG  SER A 276      36.457 -42.000 -28.979  1.00 48.86           H  
ATOM   4244  N   LEU A 277      34.291 -39.514 -27.009  1.00 51.45           N  
ATOM   4245  H   LEU A 277      34.146 -40.472 -27.295  1.00 51.45           H  
ATOM   4246  CA  LEU A 277      33.288 -38.516 -27.415  1.00 51.45           C  
ATOM   4247  HA  LEU A 277      33.709 -37.940 -28.239  1.00 51.45           H  
ATOM   4248  C   LEU A 277      32.934 -37.512 -26.303  1.00 51.45           C  
ATOM   4249  CB  LEU A 277      32.038 -39.262 -27.920  1.00 51.45           C  
ATOM   4250  HB2 LEU A 277      31.660 -39.885 -27.109  1.00 51.45           H  
ATOM   4251  HB3 LEU A 277      32.335 -39.919 -28.737  1.00 51.45           H  
ATOM   4252  O   LEU A 277      32.884 -36.314 -26.565  1.00 51.45           O  
ATOM   4253  CG  LEU A 277      30.886 -38.362 -28.411  1.00 51.45           C  
ATOM   4254  HG  LEU A 277      30.543 -37.727 -27.594  1.00 51.45           H  
ATOM   4255  CD1 LEU A 277      31.294 -37.480 -29.593  1.00 51.45           C  
ATOM   4256 HD11 LEU A 277      32.051 -36.763 -29.276  1.00 51.45           H  
ATOM   4257 HD12 LEU A 277      30.429 -36.920 -29.946  1.00 51.45           H  
ATOM   4258 HD13 LEU A 277      31.687 -38.093 -30.404  1.00 51.45           H  
ATOM   4259  CD2 LEU A 277      29.715 -39.241 -28.854  1.00 51.45           C  
ATOM   4260 HD21 LEU A 277      30.016 -39.881 -29.684  1.00 51.45           H  
ATOM   4261 HD22 LEU A 277      29.386 -39.860 -28.020  1.00 51.45           H  
ATOM   4262 HD23 LEU A 277      28.882 -38.611 -29.167  1.00 51.45           H  
ATOM   4263  N   TYR A 278      32.744 -37.980 -25.067  1.00 48.43           N  
ATOM   4264  H   TYR A 278      32.793 -38.979 -24.925  1.00 48.43           H  
ATOM   4265  CA  TYR A 278      32.390 -37.135 -23.922  1.00 48.43           C  
ATOM   4266  HA  TYR A 278      31.595 -36.454 -24.227  1.00 48.43           H  
ATOM   4267  C   TYR A 278      33.569 -36.277 -23.417  1.00 48.43           C  
ATOM   4268  CB  TYR A 278      31.837 -38.054 -22.817  1.00 48.43           C  
ATOM   4269  HB2 TYR A 278      32.665 -38.552 -22.313  1.00 48.43           H  
ATOM   4270  HB3 TYR A 278      31.234 -38.835 -23.281  1.00 48.43           H  
ATOM   4271  O   TYR A 278      33.391 -35.116 -23.047  1.00 48.43           O  
ATOM   4272  CG  TYR A 278      30.967 -37.366 -21.783  1.00 48.43           C  
ATOM   4273  CD1 TYR A 278      31.551 -36.639 -20.727  1.00 48.43           C  
ATOM   4274  HD1 TYR A 278      32.625 -36.550 -20.653  1.00 48.43           H  
ATOM   4275  CD2 TYR A 278      29.564 -37.479 -21.865  1.00 48.43           C  
ATOM   4276  HD2 TYR A 278      29.112 -38.047 -22.665  1.00 48.43           H  
ATOM   4277  CE1 TYR A 278      30.734 -36.019 -19.764  1.00 48.43           C  
ATOM   4278  HE1 TYR A 278      31.157 -35.464 -18.940  1.00 48.43           H  
ATOM   4279  CE2 TYR A 278      28.744 -36.866 -20.898  1.00 48.43           C  
ATOM   4280  HE2 TYR A 278      27.669 -36.958 -20.950  1.00 48.43           H  
ATOM   4281  OH  TYR A 278      28.566 -35.532 -18.908  1.00 48.43           O  
ATOM   4282  HH  TYR A 278      27.647 -35.810 -18.885  1.00 48.43           H  
ATOM   4283  CZ  TYR A 278      29.331 -36.131 -19.848  1.00 48.43           C  
ATOM   4284  N   LEU A 279      34.793 -36.823 -23.408  1.00 48.43           N  
ATOM   4285  H   LEU A 279      34.913 -37.726 -23.844  1.00 48.43           H  
ATOM   4286  CA  LEU A 279      35.966 -36.170 -22.806  1.00 48.43           C  
ATOM   4287  HA  LEU A 279      35.621 -35.462 -22.053  1.00 48.43           H  
ATOM   4288  C   LEU A 279      36.783 -35.333 -23.798  1.00 48.43           C  
ATOM   4289  CB  LEU A 279      36.856 -37.209 -22.101  1.00 48.43           C  
ATOM   4290  HB2 LEU A 279      37.716 -36.685 -21.683  1.00 48.43           H  
ATOM   4291  HB3 LEU A 279      37.225 -37.910 -22.849  1.00 48.43           H  
ATOM   4292  O   LEU A 279      37.404 -34.356 -23.386  1.00 48.43           O  
ATOM   4293  CG  LEU A 279      36.173 -37.996 -20.965  1.00 48.43           C  
ATOM   4294  HG  LEU A 279      35.353 -38.589 -21.370  1.00 48.43           H  
ATOM   4295  CD1 LEU A 279      37.186 -38.943 -20.314  1.00 48.43           C  
ATOM   4296 HD11 LEU A 279      36.682 -39.529 -19.546  1.00 48.43           H  
ATOM   4297 HD12 LEU A 279      37.995 -38.368 -19.863  1.00 48.43           H  
ATOM   4298 HD13 LEU A 279      37.593 -39.609 -21.075  1.00 48.43           H  
ATOM   4299  CD2 LEU A 279      35.632 -37.092 -19.856  1.00 48.43           C  
ATOM   4300 HD21 LEU A 279      35.169 -37.698 -19.076  1.00 48.43           H  
ATOM   4301 HD22 LEU A 279      36.433 -36.493 -19.423  1.00 48.43           H  
ATOM   4302 HD23 LEU A 279      34.866 -36.424 -20.249  1.00 48.43           H  
ATOM   4303  N   ASP A 280      36.780 -35.673 -25.085  1.00 52.66           N  
ATOM   4304  H   ASP A 280      36.308 -36.523 -25.357  1.00 52.66           H  
ATOM   4305  CA  ASP A 280      37.398 -34.876 -26.148  1.00 52.66           C  
ATOM   4306  HA  ASP A 280      38.332 -34.461 -25.770  1.00 52.66           H  
ATOM   4307  C   ASP A 280      36.526 -33.668 -26.530  1.00 52.66           C  
ATOM   4308  CB  ASP A 280      37.766 -35.777 -27.338  1.00 52.66           C  
ATOM   4309  HB2 ASP A 280      38.036 -35.147 -28.186  1.00 52.66           H  
ATOM   4310  HB3 ASP A 280      36.914 -36.391 -27.631  1.00 52.66           H  
ATOM   4311  O   ASP A 280      37.069 -32.584 -26.733  1.00 52.66           O  
ATOM   4312  CG  ASP A 280      38.974 -36.651 -26.982  1.00 52.66           C  
ATOM   4313  OD1 ASP A 280      40.087 -36.081 -26.874  1.00 52.66           O  
ATOM   4314  OD2 ASP A 280      38.820 -37.852 -26.681  1.00 52.66           O  
ATOM   4315  N   TYR A 281      35.191 -33.793 -26.463  1.00 50.20           N  
ATOM   4316  H   TYR A 281      34.798 -34.713 -26.326  1.00 50.20           H  
ATOM   4317  CA  TYR A 281      34.268 -32.645 -26.428  1.00 50.20           C  
ATOM   4318  HA  TYR A 281      34.320 -32.104 -27.373  1.00 50.20           H  
ATOM   4319  C   TYR A 281      34.647 -31.662 -25.310  1.00 50.20           C  
ATOM   4320  CB  TYR A 281      32.833 -33.164 -26.222  1.00 50.20           C  
ATOM   4321  HB2 TYR A 281      32.457 -33.551 -27.169  1.00 50.20           H  
ATOM   4322  HB3 TYR A 281      32.863 -33.996 -25.519  1.00 50.20           H  
ATOM   4323  O   TYR A 281      34.850 -30.471 -25.554  1.00 50.20           O  
ATOM   4324  CG  TYR A 281      31.848 -32.149 -25.666  1.00 50.20           C  
ATOM   4325  CD1 TYR A 281      31.579 -32.131 -24.282  1.00 50.20           C  
ATOM   4326  HD1 TYR A 281      32.056 -32.845 -23.627  1.00 50.20           H  
ATOM   4327  CD2 TYR A 281      31.231 -31.209 -26.513  1.00 50.20           C  
ATOM   4328  HD2 TYR A 281      31.452 -31.216 -27.570  1.00 50.20           H  
ATOM   4329  CE1 TYR A 281      30.703 -31.174 -23.742  1.00 50.20           C  
ATOM   4330  HE1 TYR A 281      30.544 -31.147 -22.674  1.00 50.20           H  
ATOM   4331  CE2 TYR A 281      30.328 -30.266 -25.982  1.00 50.20           C  
ATOM   4332  HE2 TYR A 281      29.848 -29.558 -26.641  1.00 50.20           H  
ATOM   4333  OH  TYR A 281      29.164 -29.367 -24.078  1.00 50.20           O  
ATOM   4334  HH  TYR A 281      28.843 -28.777 -24.765  1.00 50.20           H  
ATOM   4335  CZ  TYR A 281      30.059 -30.253 -24.595  1.00 50.20           C  
ATOM   4336  N   TYR A 282      34.818 -32.164 -24.081  1.00 50.34           N  
ATOM   4337  H   TYR A 282      34.592 -33.134 -23.914  1.00 50.34           H  
ATOM   4338  CA  TYR A 282      35.225 -31.326 -22.954  1.00 50.34           C  
ATOM   4339  HA  TYR A 282      34.558 -30.464 -22.935  1.00 50.34           H  
ATOM   4340  C   TYR A 282      36.644 -30.762 -23.117  1.00 50.34           C  
ATOM   4341  CB  TYR A 282      35.069 -32.094 -21.632  1.00 50.34           C  
ATOM   4342  HB2 TYR A 282      35.917 -31.865 -20.986  1.00 50.34           H  
ATOM   4343  HB3 TYR A 282      35.097 -33.168 -21.818  1.00 50.34           H  
ATOM   4344  O   TYR A 282      36.921 -29.662 -22.641  1.00 50.34           O  
ATOM   4345  CG  TYR A 282      33.817 -31.733 -20.854  1.00 50.34           C  
ATOM   4346  CD1 TYR A 282      33.580 -30.386 -20.518  1.00 50.34           C  
ATOM   4347  HD1 TYR A 282      34.271 -29.616 -20.830  1.00 50.34           H  
ATOM   4348  CD2 TYR A 282      32.927 -32.735 -20.417  1.00 50.34           C  
ATOM   4349  HD2 TYR A 282      33.096 -33.770 -20.674  1.00 50.34           H  
ATOM   4350  CE1 TYR A 282      32.458 -30.038 -19.749  1.00 50.34           C  
ATOM   4351  HE1 TYR A 282      32.270 -29.011 -19.470  1.00 50.34           H  
ATOM   4352  CE2 TYR A 282      31.824 -32.391 -19.608  1.00 50.34           C  
ATOM   4353  HE2 TYR A 282      31.150 -33.147 -19.234  1.00 50.34           H  
ATOM   4354  OH  TYR A 282      30.553 -30.676 -18.489  1.00 50.34           O  
ATOM   4355  HH  TYR A 282      30.190 -31.407 -17.982  1.00 50.34           H  
ATOM   4356  CZ  TYR A 282      31.599 -31.042 -19.264  1.00 50.34           C  
ATOM   4357  N   ARG A 283      37.534 -31.467 -23.825  1.00 50.97           N  
ATOM   4358  H   ARG A 283      37.246 -32.376 -24.158  1.00 50.97           H  
ATOM   4359  CA  ARG A 283      38.889 -31.000 -24.150  1.00 50.97           C  
ATOM   4360  HA  ARG A 283      39.355 -30.652 -23.228  1.00 50.97           H  
ATOM   4361  C   ARG A 283      38.863 -29.811 -25.107  1.00 50.97           C  
ATOM   4362  CB  ARG A 283      39.697 -32.170 -24.729  1.00 50.97           C  
ATOM   4363  HB2 ARG A 283      39.453 -32.302 -25.783  1.00 50.97           H  
ATOM   4364  HB3 ARG A 283      39.416 -33.076 -24.192  1.00 50.97           H  
ATOM   4365  O   ARG A 283      39.562 -28.833 -24.850  1.00 50.97           O  
ATOM   4366  CG  ARG A 283      41.213 -31.987 -24.580  1.00 50.97           C  
ATOM   4367  HG2 ARG A 283      41.464 -31.993 -23.520  1.00 50.97           H  
ATOM   4368  HG3 ARG A 283      41.506 -31.021 -24.992  1.00 50.97           H  
ATOM   4369  CD  ARG A 283      42.018 -33.086 -25.304  1.00 50.97           C  
ATOM   4370  HD2 ARG A 283      42.026 -32.844 -26.367  1.00 50.97           H  
ATOM   4371  HD3 ARG A 283      43.050 -33.067 -24.954  1.00 50.97           H  
ATOM   4372  NE  ARG A 283      41.465 -34.451 -25.164  1.00 50.97           N  
ATOM   4373  HE  ARG A 283      41.122 -34.887 -26.008  1.00 50.97           H  
ATOM   4374  NH1 ARG A 283      41.518 -34.767 -22.885  1.00 50.97           N  
ATOM   4375 HH11 ARG A 283      41.227 -35.318 -22.090  1.00 50.97           H  
ATOM   4376 HH12 ARG A 283      41.892 -33.835 -22.778  1.00 50.97           H  
ATOM   4377  NH2 ARG A 283      40.667 -36.338 -24.226  1.00 50.97           N  
ATOM   4378 HH21 ARG A 283      40.340 -36.895 -23.449  1.00 50.97           H  
ATOM   4379 HH22 ARG A 283      40.398 -36.594 -25.164  1.00 50.97           H  
ATOM   4380  CZ  ARG A 283      41.227 -35.176 -24.089  1.00 50.97           C  
ATOM   4381  N   GLU A 284      38.051 -29.863 -26.163  1.00 52.67           N  
ATOM   4382  H   GLU A 284      37.523 -30.708 -26.330  1.00 52.67           H  
ATOM   4383  CA  GLU A 284      37.858 -28.729 -27.075  1.00 52.67           C  
ATOM   4384  HA  GLU A 284      38.838 -28.382 -27.404  1.00 52.67           H  
ATOM   4385  C   GLU A 284      37.186 -27.549 -26.358  1.00 52.67           C  
ATOM   4386  CB  GLU A 284      37.080 -29.168 -28.331  1.00 52.67           C  
ATOM   4387  HB2 GLU A 284      36.093 -29.531 -28.044  1.00 52.67           H  
ATOM   4388  HB3 GLU A 284      37.629 -29.978 -28.812  1.00 52.67           H  
ATOM   4389  O   GLU A 284      37.644 -26.414 -26.500  1.00 52.67           O  
ATOM   4390  CG  GLU A 284      36.937 -27.999 -29.323  1.00 52.67           C  
ATOM   4391  HG2 GLU A 284      37.915 -27.534 -29.444  1.00 52.67           H  
ATOM   4392  HG3 GLU A 284      36.264 -27.257 -28.892  1.00 52.67           H  
ATOM   4393  CD  GLU A 284      36.402 -28.393 -30.710  1.00 52.67           C  
ATOM   4394  OE1 GLU A 284      36.706 -27.642 -31.666  1.00 52.67           O  
ATOM   4395  OE2 GLU A 284      35.682 -29.409 -30.809  1.00 52.67           O  
ATOM   4396  N   LEU A 285      36.173 -27.805 -25.523  1.00 50.00           N  
ATOM   4397  H   LEU A 285      35.818 -28.750 -25.490  1.00 50.00           H  
ATOM   4398  CA  LEU A 285      35.504 -26.785 -24.706  1.00 50.00           C  
ATOM   4399  HA  LEU A 285      35.079 -26.039 -25.377  1.00 50.00           H  
ATOM   4400  C   LEU A 285      36.504 -26.060 -23.787  1.00 50.00           C  
ATOM   4401  CB  LEU A 285      34.349 -27.475 -23.948  1.00 50.00           C  
ATOM   4402  HB2 LEU A 285      34.759 -28.186 -23.230  1.00 50.00           H  
ATOM   4403  HB3 LEU A 285      33.786 -28.048 -24.684  1.00 50.00           H  
ATOM   4404  O   LEU A 285      36.577 -24.829 -23.802  1.00 50.00           O  
ATOM   4405  CG  LEU A 285      33.350 -26.551 -23.221  1.00 50.00           C  
ATOM   4406  HG  LEU A 285      33.076 -25.725 -23.877  1.00 50.00           H  
ATOM   4407  CD1 LEU A 285      32.083 -27.347 -22.893  1.00 50.00           C  
ATOM   4408 HD11 LEU A 285      31.639 -27.726 -23.814  1.00 50.00           H  
ATOM   4409 HD12 LEU A 285      31.356 -26.705 -22.396  1.00 50.00           H  
ATOM   4410 HD13 LEU A 285      32.325 -28.190 -22.245  1.00 50.00           H  
ATOM   4411  CD2 LEU A 285      33.877 -25.991 -21.896  1.00 50.00           C  
ATOM   4412 HD21 LEU A 285      33.077 -25.471 -21.369  1.00 50.00           H  
ATOM   4413 HD22 LEU A 285      34.673 -25.269 -22.075  1.00 50.00           H  
ATOM   4414 HD23 LEU A 285      34.250 -26.799 -21.267  1.00 50.00           H  
ATOM   4415  N   PHE A 286      37.322 -26.803 -23.035  1.00 48.88           N  
ATOM   4416  H   PHE A 286      37.215 -27.807 -23.056  1.00 48.88           H  
ATOM   4417  CA  PHE A 286      38.294 -26.223 -22.103  1.00 48.88           C  
ATOM   4418  HA  PHE A 286      37.770 -25.489 -21.491  1.00 48.88           H  
ATOM   4419  C   PHE A 286      39.427 -25.481 -22.833  1.00 48.88           C  
ATOM   4420  CB  PHE A 286      38.833 -27.319 -21.167  1.00 48.88           C  
ATOM   4421  HB2 PHE A 286      38.061 -28.077 -21.032  1.00 48.88           H  
ATOM   4422  HB3 PHE A 286      39.690 -27.810 -21.627  1.00 48.88           H  
ATOM   4423  O   PHE A 286      39.822 -24.393 -22.417  1.00 48.88           O  
ATOM   4424  CG  PHE A 286      39.214 -26.818 -19.786  1.00 48.88           C  
ATOM   4425  CD1 PHE A 286      40.326 -25.972 -19.607  1.00 48.88           C  
ATOM   4426  HD1 PHE A 286      40.937 -25.691 -20.452  1.00 48.88           H  
ATOM   4427  CD2 PHE A 286      38.427 -27.174 -18.672  1.00 48.88           C  
ATOM   4428  HD2 PHE A 286      37.569 -27.819 -18.794  1.00 48.88           H  
ATOM   4429  CE1 PHE A 286      40.631 -25.464 -18.332  1.00 48.88           C  
ATOM   4430  HE1 PHE A 286      41.465 -24.791 -18.206  1.00 48.88           H  
ATOM   4431  CE2 PHE A 286      38.742 -26.680 -17.396  1.00 48.88           C  
ATOM   4432  HE2 PHE A 286      38.133 -26.955 -16.547  1.00 48.88           H  
ATOM   4433  CZ  PHE A 286      39.838 -25.816 -17.226  1.00 48.88           C  
ATOM   4434  HZ  PHE A 286      40.068 -25.419 -16.248  1.00 48.88           H  
ATOM   4435  N   GLN A 287      39.922 -26.014 -23.956  1.00 51.68           N  
ATOM   4436  H   GLN A 287      39.570 -26.906 -24.273  1.00 51.68           H  
ATOM   4437  CA  GLN A 287      40.930 -25.323 -24.769  1.00 51.68           C  
ATOM   4438  HA  GLN A 287      41.742 -25.004 -24.115  1.00 51.68           H  
ATOM   4439  C   GLN A 287      40.376 -24.043 -25.409  1.00 51.68           C  
ATOM   4440  CB  GLN A 287      41.502 -26.273 -25.834  1.00 51.68           C  
ATOM   4441  HB2 GLN A 287      42.071 -25.693 -26.562  1.00 51.68           H  
ATOM   4442  HB3 GLN A 287      40.678 -26.750 -26.364  1.00 51.68           H  
ATOM   4443  O   GLN A 287      41.082 -23.038 -25.469  1.00 51.68           O  
ATOM   4444  CG  GLN A 287      42.426 -27.357 -25.246  1.00 51.68           C  
ATOM   4445  HG2 GLN A 287      41.912 -27.881 -24.440  1.00 51.68           H  
ATOM   4446  HG3 GLN A 287      42.642 -28.083 -26.030  1.00 51.68           H  
ATOM   4447  CD  GLN A 287      43.755 -26.832 -24.707  1.00 51.68           C  
ATOM   4448  NE2 GLN A 287      44.599 -27.688 -24.177  1.00 51.68           N  
ATOM   4449 HE21 GLN A 287      44.380 -28.673 -24.126  1.00 51.68           H  
ATOM   4450 HE22 GLN A 287      45.466 -27.289 -23.848  1.00 51.68           H  
ATOM   4451  OE1 GLN A 287      44.079 -25.659 -24.744  1.00 51.68           O  
ATOM   4452  N   ASN A 288      39.109 -24.016 -25.834  1.00 47.75           N  
ATOM   4453  H   ASN A 288      38.558 -24.862 -25.804  1.00 47.75           H  
ATOM   4454  CA  ASN A 288      38.476 -22.777 -26.291  1.00 47.75           C  
ATOM   4455  HA  ASN A 288      39.132 -22.300 -27.020  1.00 47.75           H  
ATOM   4456  C   ASN A 288      38.320 -21.763 -25.147  1.00 47.75           C  
ATOM   4457  CB  ASN A 288      37.150 -23.084 -27.002  1.00 47.75           C  
ATOM   4458  HB2 ASN A 288      36.528 -22.189 -26.998  1.00 47.75           H  
ATOM   4459  HB3 ASN A 288      36.608 -23.877 -26.487  1.00 47.75           H  
ATOM   4460  O   ASN A 288      38.606 -20.587 -25.354  1.00 47.75           O  
ATOM   4461  CG  ASN A 288      37.380 -23.453 -28.456  1.00 47.75           C  
ATOM   4462  ND2 ASN A 288      37.473 -24.719 -28.773  1.00 47.75           N  
ATOM   4463 HD21 ASN A 288      37.409 -25.426 -28.053  1.00 47.75           H  
ATOM   4464 HD22 ASN A 288      37.559 -24.962 -29.749  1.00 47.75           H  
ATOM   4465  OD1 ASN A 288      37.511 -22.594 -29.310  1.00 47.75           O  
ATOM   4466  N   ALA A 289      37.968 -22.194 -23.930  1.00 46.24           N  
ATOM   4467  H   ALA A 289      37.708 -23.163 -23.812  1.00 46.24           H  
ATOM   4468  CA  ALA A 289      37.919 -21.308 -22.763  1.00 46.24           C  
ATOM   4469  HA  ALA A 289      37.240 -20.487 -22.988  1.00 46.24           H  
ATOM   4470  C   ALA A 289      39.293 -20.681 -22.438  1.00 46.24           C  
ATOM   4471  CB  ALA A 289      37.342 -22.086 -21.573  1.00 46.24           C  
ATOM   4472  HB1 ALA A 289      36.367 -22.498 -21.836  1.00 46.24           H  
ATOM   4473  HB2 ALA A 289      38.009 -22.900 -21.289  1.00 46.24           H  
ATOM   4474  HB3 ALA A 289      37.224 -21.415 -20.722  1.00 46.24           H  
ATOM   4475  O   ALA A 289      39.376 -19.475 -22.197  1.00 46.24           O  
ATOM   4476  N   LEU A 290      40.380 -21.461 -22.504  1.00 47.69           N  
ATOM   4477  H   LEU A 290      40.245 -22.449 -22.666  1.00 47.69           H  
ATOM   4478  CA  LEU A 290      41.753 -20.960 -22.331  1.00 47.69           C  
ATOM   4479  HA  LEU A 290      41.811 -20.400 -21.398  1.00 47.69           H  
ATOM   4480  C   LEU A 290      42.162 -19.976 -23.438  1.00 47.69           C  
ATOM   4481  CB  LEU A 290      42.731 -22.148 -22.261  1.00 47.69           C  
ATOM   4482  HB2 LEU A 290      43.748 -21.767 -22.355  1.00 47.69           H  
ATOM   4483  HB3 LEU A 290      42.548 -22.804 -23.111  1.00 47.69           H  
ATOM   4484  O   LEU A 290      42.688 -18.906 -23.141  1.00 47.69           O  
ATOM   4485  CG  LEU A 290      42.644 -22.968 -20.961  1.00 47.69           C  
ATOM   4486  HG  LEU A 290      41.618 -23.301 -20.802  1.00 47.69           H  
ATOM   4487  CD1 LEU A 290      43.541 -24.202 -21.072  1.00 47.69           C  
ATOM   4488 HD11 LEU A 290      43.227 -24.803 -21.925  1.00 47.69           H  
ATOM   4489 HD12 LEU A 290      43.461 -24.803 -20.166  1.00 47.69           H  
ATOM   4490 HD13 LEU A 290      44.577 -23.894 -21.217  1.00 47.69           H  
ATOM   4491  CD2 LEU A 290      43.091 -22.170 -19.733  1.00 47.69           C  
ATOM   4492 HD21 LEU A 290      44.095 -21.776 -19.889  1.00 47.69           H  
ATOM   4493 HD22 LEU A 290      42.404 -21.344 -19.550  1.00 47.69           H  
ATOM   4494 HD23 LEU A 290      43.082 -22.817 -18.856  1.00 47.69           H  
ATOM   4495  N   ASN A 291      41.856 -20.278 -24.704  1.00 48.84           N  
ATOM   4496  H   ASN A 291      41.442 -21.179 -24.894  1.00 48.84           H  
ATOM   4497  CA  ASN A 291      42.139 -19.372 -25.823  1.00 48.84           C  
ATOM   4498  HA  ASN A 291      43.193 -19.096 -25.791  1.00 48.84           H  
ATOM   4499  C   ASN A 291      41.348 -18.054 -25.727  1.00 48.84           C  
ATOM   4500  CB  ASN A 291      41.870 -20.095 -27.155  1.00 48.84           C  
ATOM   4501  HB2 ASN A 291      41.794 -19.353 -27.950  1.00 48.84           H  
ATOM   4502  HB3 ASN A 291      40.923 -20.633 -27.109  1.00 48.84           H  
ATOM   4503  O   ASN A 291      41.921 -16.984 -25.918  1.00 48.84           O  
ATOM   4504  CG  ASN A 291      42.997 -21.034 -27.544  1.00 48.84           C  
ATOM   4505  ND2 ASN A 291      42.765 -22.321 -27.577  1.00 48.84           N  
ATOM   4506 HD21 ASN A 291      43.567 -22.906 -27.764  1.00 48.84           H  
ATOM   4507 HD22 ASN A 291      41.944 -22.675 -27.108  1.00 48.84           H  
ATOM   4508  OD1 ASN A 291      44.108 -20.623 -27.823  1.00 48.84           O  
ATOM   4509  N   VAL A 292      40.055 -18.107 -25.382  1.00 42.10           N  
ATOM   4510  H   VAL A 292      39.637 -19.018 -25.254  1.00 42.10           H  
ATOM   4511  CA  VAL A 292      39.187 -16.920 -25.235  1.00 42.10           C  
ATOM   4512  HA  VAL A 292      39.308 -16.292 -26.118  1.00 42.10           H  
ATOM   4513  C   VAL A 292      39.593 -16.049 -24.040  1.00 42.10           C  
ATOM   4514  CB  VAL A 292      37.706 -17.355 -25.160  1.00 42.10           C  
ATOM   4515  HB  VAL A 292      37.608 -18.161 -24.432  1.00 42.10           H  
ATOM   4516  O   VAL A 292      39.436 -14.831 -24.093  1.00 42.10           O  
ATOM   4517  CG1 VAL A 292      36.740 -16.234 -24.753  1.00 42.10           C  
ATOM   4518 HG11 VAL A 292      36.863 -15.375 -25.414  1.00 42.10           H  
ATOM   4519 HG12 VAL A 292      36.934 -15.926 -23.726  1.00 42.10           H  
ATOM   4520 HG13 VAL A 292      35.711 -16.591 -24.809  1.00 42.10           H  
ATOM   4521  CG2 VAL A 292      37.237 -17.860 -26.533  1.00 42.10           C  
ATOM   4522 HG21 VAL A 292      37.255 -17.046 -27.258  1.00 42.10           H  
ATOM   4523 HG22 VAL A 292      37.887 -18.660 -26.890  1.00 42.10           H  
ATOM   4524 HG23 VAL A 292      36.224 -18.254 -26.456  1.00 42.10           H  
ATOM   4525  N   THR A 293      40.164 -16.641 -22.988  1.00 43.41           N  
ATOM   4526  H   THR A 293      40.248 -17.647 -22.992  1.00 43.41           H  
ATOM   4527  CA  THR A 293      40.731 -15.907 -21.840  1.00 43.41           C  
ATOM   4528  HA  THR A 293      40.202 -14.959 -21.738  1.00 43.41           H  
ATOM   4529  C   THR A 293      42.210 -15.531 -22.014  1.00 43.41           C  
ATOM   4530  CB  THR A 293      40.523 -16.672 -20.523  1.00 43.41           C  
ATOM   4531  HB  THR A 293      41.043 -16.148 -19.721  1.00 43.41           H  
ATOM   4532  O   THR A 293      42.749 -14.806 -21.181  1.00 43.41           O  
ATOM   4533  CG2 THR A 293      39.049 -16.774 -20.132  1.00 43.41           C  
ATOM   4534 HG21 THR A 293      38.961 -17.321 -19.193  1.00 43.41           H  
ATOM   4535 HG22 THR A 293      38.480 -17.290 -20.905  1.00 43.41           H  
ATOM   4536 HG23 THR A 293      38.641 -15.773 -19.995  1.00 43.41           H  
ATOM   4537  OG1 THR A 293      41.023 -17.985 -20.613  1.00 43.41           O  
ATOM   4538  HG1 THR A 293      40.391 -18.499 -21.120  1.00 43.41           H  
ATOM   4539  N   ASN A 294      42.872 -15.981 -23.092  1.00 42.87           N  
ATOM   4540  H   ASN A 294      42.356 -16.557 -23.743  1.00 42.87           H  
ATOM   4541  CA  ASN A 294      44.319 -15.849 -23.337  1.00 42.87           C  
ATOM   4542  HA  ASN A 294      44.538 -16.460 -24.213  1.00 42.87           H  
ATOM   4543  C   ASN A 294      45.198 -16.437 -22.201  1.00 42.87           C  
ATOM   4544  CB  ASN A 294      44.620 -14.384 -23.712  1.00 42.87           C  
ATOM   4545  HB2 ASN A 294      43.887 -14.052 -24.448  1.00 42.87           H  
ATOM   4546  HB3 ASN A 294      44.499 -13.772 -22.818  1.00 42.87           H  
ATOM   4547  O   ASN A 294      46.350 -16.035 -22.011  1.00 42.87           O  
ATOM   4548  CG  ASN A 294      45.999 -14.110 -24.292  1.00 42.87           C  
ATOM   4549  ND2 ASN A 294      46.403 -12.860 -24.262  1.00 42.87           N  
ATOM   4550 HD21 ASN A 294      47.304 -12.657 -24.669  1.00 42.87           H  
ATOM   4551 HD22 ASN A 294      45.822 -12.166 -23.814  1.00 42.87           H  
ATOM   4552  OD1 ASN A 294      46.714 -14.949 -24.821  1.00 42.87           O  
ATOM   4553  N   LEU A 295      44.660 -17.393 -21.434  1.00 42.24           N  
ATOM   4554  H   LEU A 295      43.751 -17.747 -21.697  1.00 42.24           H  
ATOM   4555  CA  LEU A 295      45.345 -18.035 -20.311  1.00 42.24           C  
ATOM   4556  HA  LEU A 295      46.061 -17.325 -19.898  1.00 42.24           H  
ATOM   4557  C   LEU A 295      46.151 -19.245 -20.790  1.00 42.24           C  
ATOM   4558  CB  LEU A 295      44.340 -18.396 -19.200  1.00 42.24           C  
ATOM   4559  HB2 LEU A 295      43.552 -19.010 -19.635  1.00 42.24           H  
ATOM   4560  HB3 LEU A 295      44.850 -18.991 -18.443  1.00 42.24           H  
ATOM   4561  O   LEU A 295      45.673 -20.076 -21.561  1.00 42.24           O  
ATOM   4562  CG  LEU A 295      43.701 -17.172 -18.514  1.00 42.24           C  
ATOM   4563  HG  LEU A 295      43.203 -16.557 -19.263  1.00 42.24           H  
ATOM   4564  CD1 LEU A 295      42.656 -17.625 -17.495  1.00 42.24           C  
ATOM   4565 HD11 LEU A 295      43.136 -18.151 -16.669  1.00 42.24           H  
ATOM   4566 HD12 LEU A 295      41.932 -18.283 -17.975  1.00 42.24           H  
ATOM   4567 HD13 LEU A 295      42.127 -16.757 -17.102  1.00 42.24           H  
ATOM   4568  CD2 LEU A 295      44.723 -16.304 -17.773  1.00 42.24           C  
ATOM   4569 HD21 LEU A 295      45.299 -16.911 -17.074  1.00 42.24           H  
ATOM   4570 HD22 LEU A 295      44.202 -15.520 -17.224  1.00 42.24           H  
ATOM   4571 HD23 LEU A 295      45.390 -15.821 -18.487  1.00 42.24           H  
ATOM   4572  N   LYS A 296      47.400 -19.341 -20.327  1.00 44.82           N  
ATOM   4573  H   LYS A 296      47.690 -18.680 -19.621  1.00 44.82           H  
ATOM   4574  CA  LYS A 296      48.389 -20.317 -20.806  1.00 44.82           C  
ATOM   4575  HA  LYS A 296      47.965 -20.850 -21.657  1.00 44.82           H  
ATOM   4576  C   LYS A 296      48.680 -21.371 -19.743  1.00 44.82           C  
ATOM   4577  CB  LYS A 296      49.654 -19.590 -21.294  1.00 44.82           C  
ATOM   4578  HB2 LYS A 296      50.396 -20.325 -21.607  1.00 44.82           H  
ATOM   4579  HB3 LYS A 296      50.071 -19.000 -20.478  1.00 44.82           H  
ATOM   4580  O   LYS A 296      48.602 -21.104 -18.544  1.00 44.82           O  
ATOM   4581  CG  LYS A 296      49.320 -18.674 -22.484  1.00 44.82           C  
ATOM   4582  HG2 LYS A 296      48.924 -19.280 -23.299  1.00 44.82           H  
ATOM   4583  HG3 LYS A 296      48.556 -17.956 -22.186  1.00 44.82           H  
ATOM   4584  CD  LYS A 296      50.531 -17.886 -22.988  1.00 44.82           C  
ATOM   4585  HD2 LYS A 296      51.281 -18.574 -23.378  1.00 44.82           H  
ATOM   4586  HD3 LYS A 296      50.950 -17.306 -22.166  1.00 44.82           H  
ATOM   4587  CE  LYS A 296      50.033 -16.947 -24.094  1.00 44.82           C  
ATOM   4588  HE2 LYS A 296      49.614 -17.548 -24.900  1.00 44.82           H  
ATOM   4589  HE3 LYS A 296      49.221 -16.340 -23.694  1.00 44.82           H  
ATOM   4590  NZ  LYS A 296      51.117 -16.076 -24.606  1.00 44.82           N  
ATOM   4591  HZ1 LYS A 296      51.483 -15.507 -23.856  1.00 44.82           H  
ATOM   4592  HZ2 LYS A 296      50.745 -15.468 -25.322  1.00 44.82           H  
ATOM   4593  HZ3 LYS A 296      51.861 -16.636 -24.998  1.00 44.82           H  
ATOM   4594  N   LEU A 297      49.016 -22.580 -20.187  1.00 44.32           N  
ATOM   4595  H   LEU A 297      49.109 -22.722 -21.183  1.00 44.32           H  
ATOM   4596  CA  LEU A 297      49.364 -23.682 -19.294  1.00 44.32           C  
ATOM   4597  HA  LEU A 297      48.615 -23.697 -18.502  1.00 44.32           H  
ATOM   4598  C   LEU A 297      50.737 -23.440 -18.638  1.00 44.32           C  
ATOM   4599  CB  LEU A 297      49.279 -25.003 -20.082  1.00 44.32           C  
ATOM   4600  HB2 LEU A 297      50.106 -25.036 -20.790  1.00 44.32           H  
ATOM   4601  HB3 LEU A 297      48.350 -25.009 -20.653  1.00 44.32           H  
ATOM   4602  O   LEU A 297      51.623 -22.834 -19.239  1.00 44.32           O  
ATOM   4603  CG  LEU A 297      49.314 -26.278 -19.218  1.00 44.32           C  
ATOM   4604  HG  LEU A 297      50.248 -26.316 -18.658  1.00 44.32           H  
ATOM   4605  CD1 LEU A 297      48.141 -26.346 -18.233  1.00 44.32           C  
ATOM   4606 HD11 LEU A 297      48.245 -25.593 -17.452  1.00 44.32           H  
ATOM   4607 HD12 LEU A 297      47.200 -26.193 -18.763  1.00 44.32           H  
ATOM   4608 HD13 LEU A 297      48.118 -27.328 -17.759  1.00 44.32           H  
ATOM   4609  CD2 LEU A 297      49.242 -27.509 -20.120  1.00 44.32           C  
ATOM   4610 HD21 LEU A 297      49.312 -28.414 -19.518  1.00 44.32           H  
ATOM   4611 HD22 LEU A 297      48.306 -27.515 -20.679  1.00 44.32           H  
ATOM   4612 HD23 LEU A 297      50.077 -27.496 -20.820  1.00 44.32           H  
ATOM   4613  N   GLY A 298      50.911 -23.912 -17.401  1.00 39.16           N  
ATOM   4614  H   GLY A 298      50.138 -24.386 -16.955  1.00 39.16           H  
ATOM   4615  CA  GLY A 298      52.139 -23.731 -16.617  1.00 39.16           C  
ATOM   4616  HA2 GLY A 298      52.448 -22.687 -16.676  1.00 39.16           H  
ATOM   4617  HA3 GLY A 298      51.939 -23.963 -15.571  1.00 39.16           H  
ATOM   4618  C   GLY A 298      53.308 -24.601 -17.085  1.00 39.16           C  
ATOM   4619  O   GLY A 298      53.672 -25.568 -16.419  1.00 39.16           O  
ATOM   4620  N   GLU A 299      53.893 -24.287 -18.241  1.00 47.69           N  
ATOM   4621  H   GLU A 299      53.480 -23.535 -18.774  1.00 47.69           H  
ATOM   4622  CA  GLU A 299      54.908 -25.118 -18.909  1.00 47.69           C  
ATOM   4623  HA  GLU A 299      54.650 -26.157 -18.707  1.00 47.69           H  
ATOM   4624  C   GLU A 299      56.347 -24.982 -18.364  1.00 47.69           C  
ATOM   4625  CB  GLU A 299      54.833 -24.962 -20.441  1.00 47.69           C  
ATOM   4626  HB2 GLU A 299      54.954 -23.915 -20.718  1.00 47.69           H  
ATOM   4627  HB3 GLU A 299      55.650 -25.531 -20.885  1.00 47.69           H  
ATOM   4628  O   GLU A 299      57.304 -25.118 -19.120  1.00 47.69           O  
ATOM   4629  CG  GLU A 299      53.529 -25.513 -21.031  1.00 47.69           C  
ATOM   4630  HG2 GLU A 299      52.756 -24.745 -20.992  1.00 47.69           H  
ATOM   4631  HG3 GLU A 299      53.186 -26.359 -20.435  1.00 47.69           H  
ATOM   4632  CD  GLU A 299      53.763 -25.977 -22.474  1.00 47.69           C  
ATOM   4633  OE1 GLU A 299      54.015 -27.191 -22.646  1.00 47.69           O  
ATOM   4634  OE2 GLU A 299      53.709 -25.113 -23.378  1.00 47.69           O  
ATOM   4635  N   ASN A 300      56.548 -24.763 -17.058  1.00 31.69           N  
ATOM   4636  H   ASN A 300      55.728 -24.602 -16.491  1.00 31.69           H  
ATOM   4637  CA  ASN A 300      57.771 -25.199 -16.356  1.00 31.69           C  
ATOM   4638  HA  ASN A 300      57.989 -26.217 -16.680  1.00 31.69           H  
ATOM   4639  C   ASN A 300      57.571 -25.238 -14.828  1.00 31.69           C  
ATOM   4640  CB  ASN A 300      59.002 -24.313 -16.695  1.00 31.69           C  
ATOM   4641  HB2 ASN A 300      58.673 -23.412 -17.213  1.00 31.69           H  
ATOM   4642  HB3 ASN A 300      59.490 -23.986 -15.777  1.00 31.69           H  
ATOM   4643  O   ASN A 300      57.344 -24.213 -14.192  1.00 31.69           O  
ATOM   4644  CG  ASN A 300      60.063 -25.016 -17.538  1.00 31.69           C  
ATOM   4645  ND2 ASN A 300      59.967 -24.931 -18.839  1.00 31.69           N  
ATOM   4646 HD21 ASN A 300      60.652 -25.352 -19.451  1.00 31.69           H  
ATOM   4647 HD22 ASN A 300      59.074 -24.628 -19.201  1.00 31.69           H  
ATOM   4648  OD1 ASN A 300      60.989 -25.661 -17.059  1.00 31.69           O  
ATOM   4649  N   ASN A 301      57.798 -26.408 -14.230  1.00 30.00           N  
ATOM   4650  H   ASN A 301      57.900 -27.233 -14.804  1.00 30.00           H  
ATOM   4651  CA  ASN A 301      58.227 -26.552 -12.839  1.00 30.00           C  
ATOM   4652  HA  ASN A 301      58.762 -25.651 -12.539  1.00 30.00           H  
ATOM   4653  C   ASN A 301      59.204 -27.740 -12.780  1.00 30.00           C  
ATOM   4654  CB  ASN A 301      57.002 -26.714 -11.919  1.00 30.00           C  
ATOM   4655  HB2 ASN A 301      56.304 -25.901 -12.119  1.00 30.00           H  
ATOM   4656  HB3 ASN A 301      56.503 -27.659 -12.132  1.00 30.00           H  
ATOM   4657  O   ASN A 301      58.942 -28.774 -13.396  1.00 30.00           O  
ATOM   4658  CG  ASN A 301      57.362 -26.671 -10.442  1.00 30.00           C  
ATOM   4659  ND2 ASN A 301      56.388 -26.542  -9.574  1.00 30.00           N  
ATOM   4660 HD21 ASN A 301      55.433 -26.429  -9.885  1.00 30.00           H  
ATOM   4661 HD22 ASN A 301      56.661 -26.482  -8.603  1.00 30.00           H  
ATOM   4662  OD1 ASN A 301      58.511 -26.749 -10.044  1.00 30.00           O  
ATOM   4663  N   LYS A 302      60.358 -27.572 -12.123  1.00 30.04           N  
ATOM   4664  H   LYS A 302      60.450 -26.743 -11.553  1.00 30.04           H  
ATOM   4665  CA  LYS A 302      61.471 -28.536 -12.120  1.00 30.04           C  
ATOM   4666  HA  LYS A 302      61.085 -29.541 -12.294  1.00 30.04           H  
ATOM   4667  C   LYS A 302      62.173 -28.549 -10.765  1.00 30.04           C  
ATOM   4668  CB  LYS A 302      62.471 -28.204 -13.244  1.00 30.04           C  
ATOM   4669  HB2 LYS A 302      62.724 -27.144 -13.204  1.00 30.04           H  
ATOM   4670  HB3 LYS A 302      63.383 -28.778 -13.082  1.00 30.04           H  
ATOM   4671  O   LYS A 302      63.056 -27.737 -10.504  1.00 30.04           O  
ATOM   4672  CG  LYS A 302      61.923 -28.557 -14.632  1.00 30.04           C  
ATOM   4673  HG2 LYS A 302      61.721 -29.627 -14.680  1.00 30.04           H  
ATOM   4674  HG3 LYS A 302      60.998 -28.009 -14.813  1.00 30.04           H  
ATOM   4675  CD  LYS A 302      62.914 -28.171 -15.729  1.00 30.04           C  
ATOM   4676  HD2 LYS A 302      63.068 -27.093 -15.679  1.00 30.04           H  
ATOM   4677  HD3 LYS A 302      63.866 -28.678 -15.575  1.00 30.04           H  
ATOM   4678  CE  LYS A 302      62.324 -28.564 -17.087  1.00 30.04           C  
ATOM   4679  HE2 LYS A 302      62.641 -29.577 -17.336  1.00 30.04           H  
ATOM   4680  HE3 LYS A 302      61.237 -28.559 -17.003  1.00 30.04           H  
ATOM   4681  NZ  LYS A 302      62.728 -27.598 -18.132  1.00 30.04           N  
ATOM   4682  HZ1 LYS A 302      62.324 -26.707 -17.882  1.00 30.04           H  
ATOM   4683  HZ2 LYS A 302      63.733 -27.503 -18.173  1.00 30.04           H  
ATOM   4684  HZ3 LYS A 302      62.362 -27.870 -19.033  1.00 30.04           H  
ATOM   4685  N   VAL A 303      61.791 -29.504  -9.922  1.00 27.94           N  
ATOM   4686  H   VAL A 303      61.055 -30.130 -10.216  1.00 27.94           H  
ATOM   4687  CA  VAL A 303      62.530 -29.844  -8.699  1.00 27.94           C  
ATOM   4688  HA  VAL A 303      62.814 -28.921  -8.193  1.00 27.94           H  
ATOM   4689  C   VAL A 303      63.808 -30.595  -9.088  1.00 27.94           C  
ATOM   4690  CB  VAL A 303      61.652 -30.667  -7.734  1.00 27.94           C  
ATOM   4691  HB  VAL A 303      61.371 -31.604  -8.217  1.00 27.94           H  
ATOM   4692  O   VAL A 303      63.778 -31.460  -9.963  1.00 27.94           O  
ATOM   4693  CG1 VAL A 303      62.382 -30.990  -6.426  1.00 27.94           C  
ATOM   4694 HG11 VAL A 303      63.242 -31.631  -6.618  1.00 27.94           H  
ATOM   4695 HG12 VAL A 303      62.716 -30.073  -5.939  1.00 27.94           H  
ATOM   4696 HG13 VAL A 303      61.715 -31.527  -5.752  1.00 27.94           H  
ATOM   4697  CG2 VAL A 303      60.367 -29.906  -7.370  1.00 27.94           C  
ATOM   4698 HG21 VAL A 303      60.617 -28.948  -6.913  1.00 27.94           H  
ATOM   4699 HG22 VAL A 303      59.778 -30.493  -6.665  1.00 27.94           H  
ATOM   4700 HG23 VAL A 303      59.759 -29.731  -8.257  1.00 27.94           H  
ATOM   4701  N   PHE A 304      64.932 -30.265  -8.453  1.00 23.37           N  
ATOM   4702  H   PHE A 304      64.883 -29.585  -7.708  1.00 23.37           H  
ATOM   4703  CA  PHE A 304      66.220 -30.934  -8.666  1.00 23.37           C  
ATOM   4704  HA  PHE A 304      66.234 -31.373  -9.663  1.00 23.37           H  
ATOM   4705  C   PHE A 304      66.418 -32.078  -7.658  1.00 23.37           C  
ATOM   4706  CB  PHE A 304      67.363 -29.908  -8.592  1.00 23.37           C  
ATOM   4707  HB2 PHE A 304      67.189 -29.230  -7.756  1.00 23.37           H  
ATOM   4708  HB3 PHE A 304      68.288 -30.442  -8.375  1.00 23.37           H  
ATOM   4709  O   PHE A 304      65.990 -31.975  -6.512  1.00 23.37           O  
ATOM   4710  CG  PHE A 304      67.575 -29.093  -9.859  1.00 23.37           C  
ATOM   4711  CD1 PHE A 304      68.746 -29.275 -10.623  1.00 23.37           C  
ATOM   4712  HD1 PHE A 304      69.491 -29.992 -10.311  1.00 23.37           H  
ATOM   4713  CD2 PHE A 304      66.622 -28.140 -10.273  1.00 23.37           C  
ATOM   4714  HD2 PHE A 304      65.725 -27.977  -9.695  1.00 23.37           H  
ATOM   4715  CE1 PHE A 304      68.962 -28.514 -11.786  1.00 23.37           C  
ATOM   4716  HE1 PHE A 304      69.867 -28.650 -12.359  1.00 23.37           H  
ATOM   4717  CE2 PHE A 304      66.835 -27.384 -11.439  1.00 23.37           C  
ATOM   4718  HE2 PHE A 304      66.101 -26.652 -11.741  1.00 23.37           H  
ATOM   4719  CZ  PHE A 304      68.006 -27.568 -12.195  1.00 23.37           C  
ATOM   4720  HZ  PHE A 304      68.177 -26.975 -13.081  1.00 23.37           H  
ATOM   4721  N   GLY A 305      67.097 -33.151  -8.078  1.00 23.41           N  
ATOM   4722  H   GLY A 305      67.436 -33.159  -9.029  1.00 23.41           H  
ATOM   4723  CA  GLY A 305      67.493 -34.260  -7.196  1.00 23.41           C  
ATOM   4724  HA2 GLY A 305      68.390 -33.978  -6.644  1.00 23.41           H  
ATOM   4725  HA3 GLY A 305      66.698 -34.444  -6.474  1.00 23.41           H  
ATOM   4726  C   GLY A 305      67.769 -35.583  -7.921  1.00 23.41           C  
ATOM   4727  O   GLY A 305      68.722 -36.279  -7.586  1.00 23.41           O  
ATOM   4728  N   GLY A 306      66.982 -35.915  -8.950  1.00 23.30           N  
ATOM   4729  H   GLY A 306      66.170 -35.342  -9.127  1.00 23.30           H  
ATOM   4730  CA  GLY A 306      67.034 -37.232  -9.601  1.00 23.30           C  
ATOM   4731  HA2 GLY A 306      68.069 -37.563  -9.682  1.00 23.30           H  
ATOM   4732  HA3 GLY A 306      66.616 -37.162 -10.605  1.00 23.30           H  
ATOM   4733  C   GLY A 306      66.226 -38.273  -8.818  1.00 23.30           C  
ATOM   4734  O   GLY A 306      65.102 -37.981  -8.423  1.00 23.30           O  
ATOM   4735  N   GLY A 307      66.792 -39.463  -8.582  1.00 25.71           N  
ATOM   4736  H   GLY A 307      67.746 -39.604  -8.883  1.00 25.71           H  
ATOM   4737  CA  GLY A 307      66.182 -40.475  -7.703  1.00 25.71           C  
ATOM   4738  HA2 GLY A 307      66.978 -40.972  -7.149  1.00 25.71           H  
ATOM   4739  HA3 GLY A 307      65.540 -39.984  -6.972  1.00 25.71           H  
ATOM   4740  C   GLY A 307      65.350 -41.572  -8.385  1.00 25.71           C  
ATOM   4741  O   GLY A 307      64.309 -41.943  -7.856  1.00 25.71           O  
ATOM   4742  N   SER A 308      65.826 -42.139  -9.504  1.00 35.48           N  
ATOM   4743  H   SER A 308      66.676 -41.762  -9.899  1.00 35.48           H  
ATOM   4744  CA  SER A 308      65.170 -43.256 -10.222  1.00 35.48           C  
ATOM   4745  HA  SER A 308      65.799 -43.522 -11.072  1.00 35.48           H  
ATOM   4746  C   SER A 308      63.786 -42.887 -10.806  1.00 35.48           C  
ATOM   4747  CB  SER A 308      65.136 -44.498  -9.298  1.00 35.48           C  
ATOM   4748  HB2 SER A 308      66.097 -44.594  -8.794  1.00 35.48           H  
ATOM   4749  HB3 SER A 308      64.361 -44.378  -8.541  1.00 35.48           H  
ATOM   4750  O   SER A 308      63.531 -41.735 -11.160  1.00 35.48           O  
ATOM   4751  OG  SER A 308      64.902 -45.692 -10.022  1.00 35.48           O  
ATOM   4752  HG  SER A 308      64.093 -46.081  -9.682  1.00 35.48           H  
ATOM   4753  N   ASP A 309      62.931 -43.891 -11.010  1.00 31.76           N  
ATOM   4754  H   ASP A 309      63.318 -44.803 -10.815  1.00 31.76           H  
ATOM   4755  CA  ASP A 309      61.476 -43.844 -10.832  1.00 31.76           C  
ATOM   4756  HA  ASP A 309      61.060 -44.592 -11.507  1.00 31.76           H  
ATOM   4757  C   ASP A 309      60.778 -42.539 -11.227  1.00 31.76           C  
ATOM   4758  CB  ASP A 309      61.135 -44.325  -9.416  1.00 31.76           C  
ATOM   4759  HB2 ASP A 309      61.797 -43.866  -8.682  1.00 31.76           H  
ATOM   4760  HB3 ASP A 309      60.106 -44.062  -9.172  1.00 31.76           H  
ATOM   4761  O   ASP A 309      60.223 -41.803 -10.414  1.00 31.76           O  
ATOM   4762  CG  ASP A 309      61.264 -45.842  -9.393  1.00 31.76           C  
ATOM   4763  OD1 ASP A 309      62.423 -46.323  -9.343  1.00 31.76           O  
ATOM   4764  OD2 ASP A 309      60.204 -46.482  -9.576  1.00 31.76           O  
ATOM   4765  N   ASN A 310      60.697 -42.311 -12.538  1.00 29.99           N  
ATOM   4766  H   ASN A 310      61.177 -42.958 -13.147  1.00 29.99           H  
ATOM   4767  CA  ASN A 310      59.915 -41.232 -13.156  1.00 29.99           C  
ATOM   4768  HA  ASN A 310      60.086 -40.320 -12.584  1.00 29.99           H  
ATOM   4769  C   ASN A 310      58.383 -41.494 -13.076  1.00 29.99           C  
ATOM   4770  CB  ASN A 310      60.462 -41.011 -14.581  1.00 29.99           C  
ATOM   4771  HB2 ASN A 310      60.571 -41.968 -15.090  1.00 29.99           H  
ATOM   4772  HB3 ASN A 310      59.745 -40.413 -15.145  1.00 29.99           H  
ATOM   4773  O   ASN A 310      57.612 -41.135 -13.965  1.00 29.99           O  
ATOM   4774  CG  ASN A 310      61.788 -40.262 -14.648  1.00 29.99           C  
ATOM   4775  ND2 ASN A 310      62.721 -40.455 -13.742  1.00 29.99           N  
ATOM   4776 HD21 ASN A 310      63.563 -39.906 -13.840  1.00 29.99           H  
ATOM   4777 HD22 ASN A 310      62.573 -41.015 -12.914  1.00 29.99           H  
ATOM   4778  OD1 ASN A 310      62.016 -39.484 -15.556  1.00 29.99           O  
ATOM   4779  N   ASN A 311      57.931 -42.131 -11.993  1.00 40.42           N  
ATOM   4780  H   ASN A 311      58.607 -42.273 -11.257  1.00 40.42           H  
ATOM   4781  CA  ASN A 311      56.582 -42.639 -11.747  1.00 40.42           C  
ATOM   4782  HA  ASN A 311      56.154 -42.932 -12.706  1.00 40.42           H  
ATOM   4783  C   ASN A 311      55.623 -41.556 -11.197  1.00 40.42           C  
ATOM   4784  CB  ASN A 311      56.707 -43.913 -10.873  1.00 40.42           C  
ATOM   4785  HB2 ASN A 311      55.749 -44.141 -10.406  1.00 40.42           H  
ATOM   4786  HB3 ASN A 311      57.436 -43.759 -10.078  1.00 40.42           H  
ATOM   4787  O   ASN A 311      54.787 -41.827 -10.333  1.00 40.42           O  
ATOM   4788  CG  ASN A 311      57.078 -45.138 -11.695  1.00 40.42           C  
ATOM   4789  ND2 ASN A 311      58.060 -45.923 -11.316  1.00 40.42           N  
ATOM   4790 HD21 ASN A 311      58.246 -46.739 -11.881  1.00 40.42           H  
ATOM   4791 HD22 ASN A 311      58.603 -45.811 -10.472  1.00 40.42           H  
ATOM   4792  OD1 ASN A 311      56.464 -45.413 -12.714  1.00 40.42           O  
ATOM   4793  N   ASN A 312      55.731 -40.306 -11.672  1.00 33.47           N  
ATOM   4794  H   ASN A 312      56.423 -40.126 -12.385  1.00 33.47           H  
ATOM   4795  CA  ASN A 312      54.828 -39.222 -11.266  1.00 33.47           C  
ATOM   4796  HA  ASN A 312      53.850 -39.670 -11.094  1.00 33.47           H  
ATOM   4797  C   ASN A 312      54.616 -38.156 -12.359  1.00 33.47           C  
ATOM   4798  CB  ASN A 312      55.310 -38.621  -9.925  1.00 33.47           C  
ATOM   4799  HB2 ASN A 312      56.152 -39.188  -9.528  1.00 33.47           H  
ATOM   4800  HB3 ASN A 312      55.640 -37.590 -10.055  1.00 33.47           H  
ATOM   4801  O   ASN A 312      55.443 -37.275 -12.574  1.00 33.47           O  
ATOM   4802  CG  ASN A 312      54.202 -38.649  -8.892  1.00 33.47           C  
ATOM   4803  ND2 ASN A 312      53.840 -39.823  -8.431  1.00 33.47           N  
ATOM   4804 HD21 ASN A 312      53.119 -39.849  -7.725  1.00 33.47           H  
ATOM   4805 HD22 ASN A 312      54.267 -40.657  -8.808  1.00 33.47           H  
ATOM   4806  OD1 ASN A 312      53.615 -37.643  -8.534  1.00 33.47           O  
ATOM   4807  N   ASN A 313      53.465 -38.223 -13.033  1.00 35.44           N  
ATOM   4808  H   ASN A 313      52.854 -39.007 -12.855  1.00 35.44           H  
ATOM   4809  CA  ASN A 313      52.952 -37.190 -13.936  1.00 35.44           C  
ATOM   4810  HA  ASN A 313      53.219 -36.211 -13.539  1.00 35.44           H  
ATOM   4811  C   ASN A 313      51.412 -37.340 -14.022  1.00 35.44           C  
ATOM   4812  CB  ASN A 313      53.641 -37.351 -15.305  1.00 35.44           C  
ATOM   4813  HB2 ASN A 313      54.713 -37.205 -15.175  1.00 35.44           H  
ATOM   4814  HB3 ASN A 313      53.494 -38.368 -15.670  1.00 35.44           H  
ATOM   4815  O   ASN A 313      50.957 -38.444 -14.333  1.00 35.44           O  
ATOM   4816  CG  ASN A 313      53.136 -36.385 -16.364  1.00 35.44           C  
ATOM   4817  ND2 ASN A 313      54.012 -35.656 -17.009  1.00 35.44           N  
ATOM   4818 HD21 ASN A 313      54.997 -35.738 -16.803  1.00 35.44           H  
ATOM   4819 HD22 ASN A 313      53.657 -35.026 -17.715  1.00 35.44           H  
ATOM   4820  OD1 ASN A 313      51.950 -36.276 -16.633  1.00 35.44           O  
ATOM   4821  N   PRO A 314      50.598 -36.290 -13.773  1.00 34.93           N  
ATOM   4822  CA  PRO A 314      49.133 -36.414 -13.746  1.00 34.93           C  
ATOM   4823  HA  PRO A 314      48.861 -37.138 -12.978  1.00 34.93           H  
ATOM   4824  C   PRO A 314      48.491 -36.852 -15.071  1.00 34.93           C  
ATOM   4825  CB  PRO A 314      48.610 -35.030 -13.335  1.00 34.93           C  
ATOM   4826  HB2 PRO A 314      48.416 -34.421 -14.219  1.00 34.93           H  
ATOM   4827  HB3 PRO A 314      47.710 -35.105 -12.726  1.00 34.93           H  
ATOM   4828  O   PRO A 314      47.454 -37.510 -15.066  1.00 34.93           O  
ATOM   4829  CG  PRO A 314      49.772 -34.420 -12.556  1.00 34.93           C  
ATOM   4830  HG2 PRO A 314      49.745 -33.331 -12.574  1.00 34.93           H  
ATOM   4831  HG3 PRO A 314      49.762 -34.791 -11.531  1.00 34.93           H  
ATOM   4832  CD  PRO A 314      50.992 -34.971 -13.291  1.00 34.93           C  
ATOM   4833  HD2 PRO A 314      51.831 -35.017 -12.598  1.00 34.93           H  
ATOM   4834  HD3 PRO A 314      51.234 -34.332 -14.140  1.00 34.93           H  
ATOM   4835  N   LEU A 315      49.095 -36.498 -16.210  1.00 32.62           N  
ATOM   4836  H   LEU A 315      49.989 -36.032 -16.151  1.00 32.62           H  
ATOM   4837  CA  LEU A 315      48.525 -36.712 -17.546  1.00 32.62           C  
ATOM   4838  HA  LEU A 315      47.443 -36.811 -17.462  1.00 32.62           H  
ATOM   4839  C   LEU A 315      49.030 -38.009 -18.199  1.00 32.62           C  
ATOM   4840  CB  LEU A 315      48.830 -35.479 -18.420  1.00 32.62           C  
ATOM   4841  HB2 LEU A 315      49.908 -35.424 -18.574  1.00 32.62           H  
ATOM   4842  HB3 LEU A 315      48.363 -35.629 -19.394  1.00 32.62           H  
ATOM   4843  O   LEU A 315      48.302 -38.647 -18.961  1.00 32.62           O  
ATOM   4844  CG  LEU A 315      48.352 -34.128 -17.844  1.00 32.62           C  
ATOM   4845  HG  LEU A 315      48.865 -33.932 -16.903  1.00 32.62           H  
ATOM   4846  CD1 LEU A 315      48.705 -33.003 -18.817  1.00 32.62           C  
ATOM   4847 HD11 LEU A 315      48.181 -33.137 -19.763  1.00 32.62           H  
ATOM   4848 HD12 LEU A 315      48.426 -32.045 -18.380  1.00 32.62           H  
ATOM   4849 HD13 LEU A 315      49.780 -32.993 -18.993  1.00 32.62           H  
ATOM   4850  CD2 LEU A 315      46.842 -34.092 -17.598  1.00 32.62           C  
ATOM   4851 HD21 LEU A 315      46.572 -34.808 -16.822  1.00 32.62           H  
ATOM   4852 HD22 LEU A 315      46.303 -34.325 -18.516  1.00 32.62           H  
ATOM   4853 HD23 LEU A 315      46.554 -33.099 -17.252  1.00 32.62           H  
ATOM   4854  N   ALA A 316      50.252 -38.439 -17.864  1.00 34.37           N  
ATOM   4855  H   ALA A 316      50.801 -37.857 -17.249  1.00 34.37           H  
ATOM   4856  CA  ALA A 316      50.886 -39.630 -18.438  1.00 34.37           C  
ATOM   4857  HA  ALA A 316      50.901 -39.514 -19.522  1.00 34.37           H  
ATOM   4858  C   ALA A 316      50.151 -40.949 -18.122  1.00 34.37           C  
ATOM   4859  CB  ALA A 316      52.336 -39.690 -17.954  1.00 34.37           C  
ATOM   4860  HB1 ALA A 316      52.853 -40.505 -18.460  1.00 34.37           H  
ATOM   4861  HB2 ALA A 316      52.848 -38.756 -18.188  1.00 34.37           H  
ATOM   4862  HB3 ALA A 316      52.357 -39.873 -16.880  1.00 34.37           H  
ATOM   4863  O   ALA A 316      50.351 -41.943 -18.817  1.00 34.37           O  
ATOM   4864  N   ILE A 317      49.262 -40.963 -17.120  1.00 34.20           N  
ATOM   4865  H   ILE A 317      49.155 -40.107 -16.595  1.00 34.20           H  
ATOM   4866  CA  ILE A 317      48.489 -42.141 -16.683  1.00 34.20           C  
ATOM   4867  HA  ILE A 317      49.188 -42.888 -16.306  1.00 34.20           H  
ATOM   4868  C   ILE A 317      47.719 -42.793 -17.850  1.00 34.20           C  
ATOM   4869  CB  ILE A 317      47.542 -41.733 -15.522  1.00 34.20           C  
ATOM   4870  HB  ILE A 317      46.874 -40.951 -15.884  1.00 34.20           H  
ATOM   4871  O   ILE A 317      47.663 -44.022 -17.942  1.00 34.20           O  
ATOM   4872  CG1 ILE A 317      48.355 -41.164 -14.331  1.00 34.20           C  
ATOM   4873 HG12 ILE A 317      48.959 -40.324 -14.673  1.00 34.20           H  
ATOM   4874 HG13 ILE A 317      49.032 -41.930 -13.954  1.00 34.20           H  
ATOM   4875  CG2 ILE A 317      46.676 -42.924 -15.064  1.00 34.20           C  
ATOM   4876 HG21 ILE A 317      47.311 -43.726 -14.689  1.00 34.20           H  
ATOM   4877 HG22 ILE A 317      46.066 -43.299 -15.886  1.00 34.20           H  
ATOM   4878 HG23 ILE A 317      45.989 -42.613 -14.276  1.00 34.20           H  
ATOM   4879  CD1 ILE A 317      47.509 -40.638 -13.164  1.00 34.20           C  
ATOM   4880 HD11 ILE A 317      47.019 -41.459 -12.641  1.00 34.20           H  
ATOM   4881 HD12 ILE A 317      46.760 -39.937 -13.534  1.00 34.20           H  
ATOM   4882 HD13 ILE A 317      48.157 -40.119 -12.458  1.00 34.20           H  
ATOM   4883  N   TYR A 318      47.178 -41.982 -18.767  1.00 31.27           N  
ATOM   4884  H   TYR A 318      47.298 -40.987 -18.642  1.00 31.27           H  
ATOM   4885  CA  TYR A 318      46.478 -42.445 -19.974  1.00 31.27           C  
ATOM   4886  HA  TYR A 318      46.039 -43.423 -19.775  1.00 31.27           H  
ATOM   4887  C   TYR A 318      47.396 -42.631 -21.200  1.00 31.27           C  
ATOM   4888  CB  TYR A 318      45.326 -41.475 -20.292  1.00 31.27           C  
ATOM   4889  HB2 TYR A 318      45.691 -40.450 -20.238  1.00 31.27           H  
ATOM   4890  HB3 TYR A 318      45.006 -41.639 -21.321  1.00 31.27           H  
ATOM   4891  O   TYR A 318      46.974 -43.220 -22.193  1.00 31.27           O  
ATOM   4892  CG  TYR A 318      44.096 -41.627 -19.409  1.00 31.27           C  
ATOM   4893  CD1 TYR A 318      43.128 -42.601 -19.727  1.00 31.27           C  
ATOM   4894  HD1 TYR A 318      43.282 -43.247 -20.579  1.00 31.27           H  
ATOM   4895  CD2 TYR A 318      43.894 -40.780 -18.301  1.00 31.27           C  
ATOM   4896  HD2 TYR A 318      44.631 -40.029 -18.056  1.00 31.27           H  
ATOM   4897  CE1 TYR A 318      41.957 -42.722 -18.953  1.00 31.27           C  
ATOM   4898  HE1 TYR A 318      41.217 -43.468 -19.204  1.00 31.27           H  
ATOM   4899  CE2 TYR A 318      42.724 -40.897 -17.523  1.00 31.27           C  
ATOM   4900  HE2 TYR A 318      42.576 -40.233 -16.684  1.00 31.27           H  
ATOM   4901  OH  TYR A 318      40.603 -41.960 -17.115  1.00 31.27           O  
ATOM   4902  HH  TYR A 318      40.635 -41.317 -16.403  1.00 31.27           H  
ATOM   4903  CZ  TYR A 318      41.747 -41.864 -17.852  1.00 31.27           C  
ATOM   4904  N   GLN A 319      48.647 -42.161 -21.166  1.00 34.39           N  
ATOM   4905  H   GLN A 319      49.009 -41.825 -20.285  1.00 34.39           H  
ATOM   4906  CA  GLN A 319      49.543 -42.084 -22.331  1.00 34.39           C  
ATOM   4907  HA  GLN A 319      48.925 -41.941 -23.218  1.00 34.39           H  
ATOM   4908  C   GLN A 319      50.323 -43.390 -22.581  1.00 34.39           C  
ATOM   4909  CB  GLN A 319      50.456 -40.849 -22.224  1.00 34.39           C  
ATOM   4910  HB2 GLN A 319      51.055 -40.920 -21.316  1.00 34.39           H  
ATOM   4911  HB3 GLN A 319      51.133 -40.837 -23.078  1.00 34.39           H  
ATOM   4912  O   GLN A 319      51.537 -43.384 -22.775  1.00 34.39           O  
ATOM   4913  CG  GLN A 319      49.668 -39.527 -22.233  1.00 34.39           C  
ATOM   4914  HG2 GLN A 319      48.990 -39.494 -21.380  1.00 34.39           H  
ATOM   4915  HG3 GLN A 319      49.070 -39.479 -23.144  1.00 34.39           H  
ATOM   4916  CD  GLN A 319      50.566 -38.293 -22.178  1.00 34.39           C  
ATOM   4917  NE2 GLN A 319      50.024 -37.114 -22.380  1.00 34.39           N  
ATOM   4918 HE21 GLN A 319      49.034 -37.016 -22.553  1.00 34.39           H  
ATOM   4919 HE22 GLN A 319      50.659 -36.329 -22.339  1.00 34.39           H  
ATOM   4920  OE1 GLN A 319      51.759 -38.350 -21.946  1.00 34.39           O  
ATOM   4921  N   LYS A 320      49.626 -44.532 -22.589  1.00 25.34           N  
ATOM   4922  H   LYS A 320      48.624 -44.459 -22.483  1.00 25.34           H  
ATOM   4923  CA  LYS A 320      50.213 -45.843 -22.918  1.00 25.34           C  
ATOM   4924  HA  LYS A 320      51.279 -45.809 -22.695  1.00 25.34           H  
ATOM   4925  C   LYS A 320      50.043 -46.114 -24.424  1.00 25.34           C  
ATOM   4926  CB  LYS A 320      49.608 -46.937 -22.022  1.00 25.34           C  
ATOM   4927  HB2 LYS A 320      48.523 -46.950 -22.129  1.00 25.34           H  
ATOM   4928  HB3 LYS A 320      50.003 -47.904 -22.333  1.00 25.34           H  
ATOM   4929  O   LYS A 320      48.912 -46.319 -24.863  1.00 25.34           O  
ATOM   4930  CG  LYS A 320      49.988 -46.684 -20.552  1.00 25.34           C  
ATOM   4931  HG2 LYS A 320      49.523 -45.758 -20.214  1.00 25.34           H  
ATOM   4932  HG3 LYS A 320      51.070 -46.572 -20.483  1.00 25.34           H  
ATOM   4933  CD  LYS A 320      49.555 -47.817 -19.616  1.00 25.34           C  
ATOM   4934  HD2 LYS A 320      50.039 -48.744 -19.922  1.00 25.34           H  
ATOM   4935  HD3 LYS A 320      48.472 -47.933 -19.664  1.00 25.34           H  
ATOM   4936  CE  LYS A 320      49.982 -47.441 -18.190  1.00 25.34           C  
ATOM   4937  HE2 LYS A 320      49.476 -46.516 -17.913  1.00 25.34           H  
ATOM   4938  HE3 LYS A 320      51.053 -47.238 -18.192  1.00 25.34           H
[truncated: 943,497 more chars]
