# Supplementary material for: A glutamine-based single α-helix scaffold to target globular proteins
Source: Nat Commun. 2022 Nov 18;13:7073. doi: 10.1038/s41467-022-34793-6 (PMC9674830; doi:10.1038/s41467-022-34793-6)
Supplement: Supplementary file 7 — Supplementary Data 4 [file 41467_2022_34793_MOESM7_ESM.zip › ColabFold_p37n/p37n_no_MSAs/Q86HG9.pdb]

ATOM      1  N   MET A   1     -34.789  29.665  15.667  1.00 28.73           N  
ATOM      2  H   MET A   1     -34.970  30.283  14.889  1.00 28.73           H  
ATOM      3  H2  MET A   1     -35.569  29.038  15.802  1.00 28.73           H  
ATOM      4  H3  MET A   1     -33.959  29.133  15.448  1.00 28.73           H  
ATOM      5  CA  MET A   1     -34.525  30.450  16.890  1.00 28.73           C  
ATOM      6  HA  MET A   1     -35.405  31.040  17.146  1.00 28.73           H  
ATOM      7  C   MET A   1     -33.379  31.394  16.568  1.00 28.73           C  
ATOM      8  CB  MET A   1     -34.176  29.520  18.075  1.00 28.73           C  
ATOM      9  HB2 MET A   1     -33.121  29.615  18.333  1.00 28.73           H  
ATOM     10  HB3 MET A   1     -34.347  28.483  17.785  1.00 28.73           H  
ATOM     11  O   MET A   1     -32.348  30.879  16.170  1.00 28.73           O  
ATOM     12  CG  MET A   1     -35.008  29.794  19.331  1.00 28.73           C  
ATOM     13  HG2 MET A   1     -34.781  30.793  19.703  1.00 28.73           H  
ATOM     14  HG3 MET A   1     -36.066  29.744  19.077  1.00 28.73           H  
ATOM     15  SD  MET A   1     -34.671  28.585  20.640  1.00 28.73           S  
ATOM     16  CE  MET A   1     -35.808  29.145  21.936  1.00 28.73           C  
ATOM     17  HE1 MET A   1     -35.568  30.170  22.219  1.00 28.73           H  
ATOM     18  HE2 MET A   1     -35.705  28.501  22.810  1.00 28.73           H  
ATOM     19  HE3 MET A   1     -36.835  29.097  21.574  1.00 28.73           H  
ATOM     20  N   ALA A   2     -33.628  32.705  16.688  1.00 27.74           N  
ATOM     21  H   ALA A   2     -34.560  32.979  16.964  1.00 27.74           H  
ATOM     22  CA  ALA A   2     -32.681  33.835  16.729  1.00 27.74           C  
ATOM     23  HA  ALA A   2     -33.310  34.725  16.723  1.00 27.74           H  
ATOM     24  C   ALA A   2     -31.695  34.004  15.543  1.00 27.74           C  
ATOM     25  CB  ALA A   2     -31.986  33.791  18.095  1.00 27.74           C  
ATOM     26  HB1 ALA A   2     -32.722  33.814  18.899  1.00 27.74           H  
ATOM     27  HB2 ALA A   2     -31.327  34.654  18.197  1.00 27.74           H  
ATOM     28  HB3 ALA A   2     -31.377  32.890  18.175  1.00 27.74           H  
ATOM     29  O   ALA A   2     -30.814  33.181  15.342  1.00 27.74           O  
ATOM     30  N   THR A   3     -31.900  34.955  14.621  1.00 28.77           N  
ATOM     31  H   THR A   3     -31.639  34.589  13.717  1.00 28.77           H  
ATOM     32  CA  THR A   3     -31.512  36.391  14.692  1.00 28.77           C  
ATOM     33  HA  THR A   3     -31.683  36.794  13.693  1.00 28.77           H  
ATOM     34  C   THR A   3     -30.033  36.631  14.986  1.00 28.77           C  
ATOM     35  CB  THR A   3     -32.339  37.302  15.622  1.00 28.77           C  
ATOM     36  HB  THR A   3     -31.890  38.295  15.611  1.00 28.77           H  
ATOM     37  O   THR A   3     -29.600  36.405  16.111  1.00 28.77           O  
ATOM     38  CG2 THR A   3     -33.786  37.459  15.171  1.00 28.77           C  
ATOM     39 HG21 THR A   3     -33.813  37.899  14.174  1.00 28.77           H  
ATOM     40 HG22 THR A   3     -34.307  38.126  15.858  1.00 28.77           H  
ATOM     41 HG23 THR A   3     -34.285  36.490  15.157  1.00 28.77           H  
ATOM     42  OG1 THR A   3     -32.328  36.840  16.949  1.00 28.77           O  
ATOM     43  HG1 THR A   3     -31.408  36.859  17.224  1.00 28.77           H  
ATOM     44  N   LEU A   4     -29.321  37.190  14.003  1.00 36.99           N  
ATOM     45  H   LEU A   4     -29.721  37.190  13.076  1.00 36.99           H  
ATOM     46  CA  LEU A   4     -28.276  38.199  14.192  1.00 36.99           C  
ATOM     47  HA  LEU A   4     -28.623  38.918  14.934  1.00 36.99           H  
ATOM     48  C   LEU A   4     -28.125  38.975  12.874  1.00 36.99           C  
ATOM     49  CB  LEU A   4     -26.957  37.581  14.709  1.00 36.99           C  
ATOM     50  HB2 LEU A   4     -26.111  37.978  14.148  1.00 36.99           H  
ATOM     51  HB3 LEU A   4     -26.981  36.504  14.547  1.00 36.99           H  
ATOM     52  O   LEU A   4     -27.384  38.590  11.973  1.00 36.99           O  
ATOM     53  CG  LEU A   4     -26.731  37.880  16.207  1.00 36.99           C  
ATOM     54  HG  LEU A   4     -27.665  37.781  16.760  1.00 36.99           H  
ATOM     55  CD1 LEU A   4     -25.736  36.884  16.802  1.00 36.99           C  
ATOM     56 HD11 LEU A   4     -26.135  35.874  16.709  1.00 36.99           H  
ATOM     57 HD12 LEU A   4     -24.785  36.950  16.273  1.00 36.99           H  
ATOM     58 HD13 LEU A   4     -25.580  37.107  17.857  1.00 36.99           H  
ATOM     59  CD2 LEU A   4     -26.203  39.298  16.437  1.00 36.99           C  
ATOM     60 HD21 LEU A   4     -26.899  40.029  16.026  1.00 36.99           H  
ATOM     61 HD22 LEU A   4     -25.241  39.425  15.940  1.00 36.99           H  
ATOM     62 HD23 LEU A   4     -26.086  39.485  17.504  1.00 36.99           H  
ATOM     63  N   ASP A   5     -28.926  40.036  12.779  1.00 28.87           N  
ATOM     64  H   ASP A   5     -29.579  40.195  13.534  1.00 28.87           H  
ATOM     65  CA  ASP A   5     -28.621  41.240  12.012  1.00 28.87           C  
ATOM     66  HA  ASP A   5     -28.628  41.033  10.942  1.00 28.87           H  
ATOM     67  C   ASP A   5     -27.261  41.799  12.442  1.00 28.87           C  
ATOM     68  CB  ASP A   5     -29.663  42.324  12.357  1.00 28.87           C  
ATOM     69  HB2 ASP A   5     -29.684  42.473  13.437  1.00 28.87           H  
ATOM     70  HB3 ASP A   5     -29.352  43.264  11.901  1.00 28.87           H  
ATOM     71  O   ASP A   5     -26.922  41.695  13.619  1.00 28.87           O  
ATOM     72  CG  ASP A   5     -31.068  42.009  11.856  1.00 28.87           C  
ATOM     73  OD1 ASP A   5     -31.184  41.718  10.648  1.00 28.87           O  
ATOM     74  OD2 ASP A   5     -32.002  42.035  12.689  1.00 28.87           O  
ATOM     75  N   LEU A   6     -26.542  42.454  11.526  1.00 34.50           N  
ATOM     76  H   LEU A   6     -26.809  42.323  10.561  1.00 34.50           H  
ATOM     77  CA  LEU A   6     -25.757  43.662  11.804  1.00 34.50           C  
ATOM     78  HA  LEU A   6     -26.391  44.340  12.376  1.00 34.50           H  
ATOM     79  C   LEU A   6     -25.411  44.366  10.472  1.00 34.50           C  
ATOM     80  CB  LEU A   6     -24.499  43.361  12.657  1.00 34.50           C  
ATOM     81  HB2 LEU A   6     -23.659  43.939  12.272  1.00 34.50           H  
ATOM     82  HB3 LEU A   6     -24.241  42.309  12.535  1.00 34.50           H  
ATOM     83  O   LEU A   6     -24.594  43.879   9.698  1.00 34.50           O  
ATOM     84  CG  LEU A   6     -24.645  43.683  14.169  1.00 34.50           C  
ATOM     85  HG  LEU A   6     -25.569  43.283  14.587  1.00 34.50           H  
ATOM     86  CD1 LEU A   6     -23.494  43.053  14.951  1.00 34.50           C  
ATOM     87 HD11 LEU A   6     -23.513  41.973  14.808  1.00 34.50           H  
ATOM     88 HD12 LEU A   6     -22.542  43.449  14.597  1.00 34.50           H  
ATOM     89 HD13 LEU A   6     -23.609  43.267  16.014  1.00 34.50           H  
ATOM     90  CD2 LEU A   6     -24.670  45.182  14.460  1.00 34.50           C  
ATOM     91 HD21 LEU A   6     -24.668  45.350  15.537  1.00 34.50           H  
ATOM     92 HD22 LEU A   6     -23.800  45.665  14.015  1.00 34.50           H  
ATOM     93 HD23 LEU A   6     -25.582  45.615  14.050  1.00 34.50           H  
ATOM     94  N   CYS A   7     -26.085  45.508  10.281  1.00 27.04           N  
ATOM     95  H   CYS A   7     -26.825  45.649  10.954  1.00 27.04           H  
ATOM     96  CA  CYS A   7     -25.680  46.775   9.643  1.00 27.04           C  
ATOM     97  HA  CYS A   7     -26.590  47.372   9.588  1.00 27.04           H  
ATOM     98  C   CYS A   7     -25.115  46.743   8.206  1.00 27.04           C  
ATOM     99  CB  CYS A   7     -24.758  47.497  10.630  1.00 27.04           C  
ATOM    100  HB2 CYS A   7     -23.853  46.909  10.781  1.00 27.04           H  
ATOM    101  HB3 CYS A   7     -24.477  48.464  10.214  1.00 27.04           H  
ATOM    102  O   CYS A   7     -24.041  46.209   7.964  1.00 27.04           O  
ATOM    103  SG  CYS A   7     -25.634  47.748  12.207  1.00 27.04           S  
ATOM    104  HG  CYS A   7     -24.688  48.498  12.781  1.00 27.04           H  
ATOM    105  N   ASN A   8     -25.795  47.275   7.180  1.00 27.55           N  
ATOM    106  H   ASN A   8     -25.552  46.798   6.324  1.00 27.55           H  
ATOM    107  CA  ASN A   8     -26.182  48.682   6.925  1.00 27.55           C  
ATOM    108  HA  ASN A   8     -26.389  48.720   5.855  1.00 27.55           H  
ATOM    109  C   ASN A   8     -25.060  49.719   7.124  1.00 27.55           C  
ATOM    110  CB  ASN A   8     -27.500  49.143   7.588  1.00 27.55           C  
ATOM    111  HB2 ASN A   8     -27.540  50.231   7.529  1.00 27.55           H  
ATOM    112  HB3 ASN A   8     -27.531  48.893   8.649  1.00 27.55           H  
ATOM    113  O   ASN A   8     -24.714  50.049   8.253  1.00 27.55           O  
ATOM    114  CG  ASN A   8     -28.757  48.644   6.899  1.00 27.55           C  
ATOM    115  ND2 ASN A   8     -29.909  48.961   7.440  1.00 27.55           N  
ATOM    116 HD21 ASN A   8     -30.725  48.701   6.904  1.00 27.55           H  
ATOM    117 HD22 ASN A   8     -29.943  49.602   8.219  1.00 27.55           H  
ATOM    118  OD1 ASN A   8     -28.734  47.990   5.872  1.00 27.55           O  
ATOM    119  N   ASN A   9     -24.567  50.237   5.995  1.00 32.87           N  
ATOM    120  H   ASN A   9     -24.735  49.690   5.163  1.00 32.87           H  
ATOM    121  CA  ASN A   9     -24.257  51.642   5.680  1.00 32.87           C  
ATOM    122  HA  ASN A   9     -25.125  52.270   5.883  1.00 32.87           H  
ATOM    123  C   ASN A   9     -23.982  51.653   4.161  1.00 32.87           C  
ATOM    124  CB  ASN A   9     -23.044  52.153   6.481  1.00 32.87           C  
ATOM    125  HB2 ASN A   9     -22.542  52.925   5.898  1.00 32.87           H  
ATOM    126  HB3 ASN A   9     -22.338  51.339   6.643  1.00 32.87           H  
ATOM    127  O   ASN A   9     -22.987  51.096   3.713  1.00 32.87           O  
ATOM    128  CG  ASN A   9     -23.422  52.785   7.811  1.00 32.87           C  
ATOM    129  ND2 ASN A   9     -22.456  53.012   8.670  1.00 32.87           N  
ATOM    130 HD21 ASN A   9     -21.504  52.768   8.434  1.00 32.87           H  
ATOM    131 HD22 ASN A   9     -22.737  53.459   9.531  1.00 32.87           H  
ATOM    132  OD1 ASN A   9     -24.557  53.126   8.098  1.00 32.87           O  
ATOM    133  N   GLU A  10     -24.970  51.889   3.300  1.00 27.14           N  
ATOM    134  H   GLU A  10     -24.848  51.289   2.497  1.00 27.14           H  
ATOM    135  CA  GLU A  10     -25.497  53.200   2.885  1.00 27.14           C  
ATOM    136  HA  GLU A  10     -26.077  52.972   1.992  1.00 27.14           H  
ATOM    137  C   GLU A  10     -24.440  54.208   2.400  1.00 27.14           C  
ATOM    138  CB  GLU A  10     -26.523  53.847   3.837  1.00 27.14           C  
ATOM    139  HB2 GLU A  10     -26.243  53.701   4.881  1.00 27.14           H  
ATOM    140  HB3 GLU A  10     -26.519  54.919   3.644  1.00 27.14           H  
ATOM    141  O   GLU A  10     -23.623  54.698   3.169  1.00 27.14           O  
ATOM    142  CG  GLU A  10     -27.945  53.310   3.580  1.00 27.14           C  
ATOM    143  HG2 GLU A  10     -28.142  53.338   2.509  1.00 27.14           H  
ATOM    144  HG3 GLU A  10     -27.980  52.267   3.896  1.00 27.14           H  
ATOM    145  CD  GLU A  10     -29.060  54.102   4.287  1.00 27.14           C  
ATOM    146  OE1 GLU A  10     -30.220  53.635   4.209  1.00 27.14           O  
ATOM    147  OE2 GLU A  10     -28.762  55.155   4.893  1.00 27.14           O  
ATOM    148  N   HIS A  11     -24.604  54.540   1.113  1.00 28.47           N  
ATOM    149  H   HIS A  11     -25.260  53.956   0.613  1.00 28.47           H  
ATOM    150  CA  HIS A  11     -24.365  55.824   0.452  1.00 28.47           C  
ATOM    151  HA  HIS A  11     -24.679  55.664  -0.580  1.00 28.47           H  
ATOM    152  C   HIS A  11     -22.938  56.376   0.333  1.00 28.47           C  
ATOM    153  CB  HIS A  11     -25.351  56.863   1.010  1.00 28.47           C  
ATOM    154  HB2 HIS A  11     -25.071  57.850   0.642  1.00 28.47           H  
ATOM    155  HB3 HIS A  11     -25.292  56.889   2.098  1.00 28.47           H  
ATOM    156  O   HIS A  11     -22.318  56.754   1.316  1.00 28.47           O  
ATOM    157  CG  HIS A  11     -26.769  56.593   0.572  1.00 28.47           C  
ATOM    158  CD2 HIS A  11     -27.846  56.260   1.355  1.00 28.47           C  
ATOM    159  HD2 HIS A  11     -27.856  56.165   2.431  1.00 28.47           H  
ATOM    160  ND1 HIS A  11     -27.215  56.647  -0.730  1.00 28.47           N  
ATOM    161  HD1 HIS A  11     -26.680  56.948  -1.532  1.00 28.47           H  
ATOM    162  CE1 HIS A  11     -28.520  56.343  -0.736  1.00 28.47           C  
ATOM    163  HE1 HIS A  11     -29.151  56.323  -1.612  1.00 28.47           H  
ATOM    164  NE2 HIS A  11     -28.947  56.091   0.507  1.00 28.47           N  
ATOM    165  N   LEU A  12     -22.499  56.509  -0.928  1.00 30.28           N  
ATOM    166  H   LEU A  12     -22.897  55.850  -1.582  1.00 30.28           H  
ATOM    167  CA  LEU A  12     -21.925  57.694  -1.603  1.00 30.28           C  
ATOM    168  HA  LEU A  12     -22.682  58.475  -1.683  1.00 30.28           H  
ATOM    169  C   LEU A  12     -21.562  57.216  -3.030  1.00 30.28           C  
ATOM    170  CB  LEU A  12     -20.699  58.247  -0.843  1.00 30.28           C  
ATOM    171  HB2 LEU A  12     -20.026  58.725  -1.554  1.00 30.28           H  
ATOM    172  HB3 LEU A  12     -20.158  57.410  -0.401  1.00 30.28           H  
ATOM    173  O   LEU A  12     -20.693  56.370  -3.196  1.00 30.28           O  
ATOM    174  CG  LEU A  12     -21.058  59.280   0.255  1.00 30.28           C  
ATOM    175  HG  LEU A  12     -21.957  58.991   0.799  1.00 30.28           H  
ATOM    176  CD1 LEU A  12     -19.910  59.409   1.257  1.00 30.28           C  
ATOM    177 HD11 LEU A  12     -20.170  60.137   2.025  1.00 30.28           H  
ATOM    178 HD12 LEU A  12     -19.743  58.442   1.732  1.00 30.28           H  
ATOM    179 HD13 LEU A  12     -19.002  59.722   0.743  1.00 30.28           H  
ATOM    180  CD2 LEU A  12     -21.370  60.658  -0.323  1.00 30.28           C  
ATOM    181 HD21 LEU A  12     -22.218  60.597  -1.005  1.00 30.28           H  
ATOM    182 HD22 LEU A  12     -21.613  61.351   0.482  1.00 30.28           H  
ATOM    183 HD23 LEU A  12     -20.505  61.032  -0.872  1.00 30.28           H  
ATOM    184  N   ASN A  13     -22.442  57.370  -4.024  1.00 25.14           N  
ATOM    185  H   ASN A  13     -22.478  56.515  -4.560  1.00 25.14           H  
ATOM    186  CA  ASN A  13     -22.536  58.519  -4.938  1.00 25.14           C  
ATOM    187  HA  ASN A  13     -23.034  58.146  -5.833  1.00 25.14           H  
ATOM    188  C   ASN A  13     -21.190  59.056  -5.433  1.00 25.14           C  
ATOM    189  CB  ASN A  13     -23.417  59.665  -4.397  1.00 25.14           C  
ATOM    190  HB2 ASN A  13     -23.359  59.729  -3.310  1.00 25.14           H  
ATOM    191  HB3 ASN A  13     -23.037  60.608  -4.789  1.00 25.14           H  
ATOM    192  O   ASN A  13     -20.431  59.543  -4.608  1.00 25.14           O  
ATOM    193  CG  ASN A  13     -24.868  59.566  -4.824  1.00 25.14           C  
ATOM    194  ND2 ASN A  13     -25.592  60.653  -4.744  1.00 25.14           N  
ATOM    195 HD21 ASN A  13     -25.102  61.532  -4.658  1.00 25.14           H  
ATOM    196 HD22 ASN A  13     -26.471  60.625  -5.239  1.00 25.14           H  
ATOM    197  OD1 ASN A  13     -25.370  58.531  -5.234  1.00 25.14           O  
ATOM    198  N   GLU A  14     -21.065  59.078  -6.774  1.00 25.73           N  
ATOM    199  H   GLU A  14     -21.755  58.545  -7.283  1.00 25.73           H  
ATOM    200  CA  GLU A  14     -20.421  60.141  -7.578  1.00 25.73           C  
ATOM    201  HA  GLU A  14     -20.535  59.882  -8.630  1.00 25.73           H  
ATOM    202  C   GLU A  14     -18.896  60.267  -7.358  1.00 25.73           C  
ATOM    203  CB  GLU A  14     -21.247  61.433  -7.350  1.00 25.73           C  
ATOM    204  HB2 GLU A  14     -21.290  61.641  -6.282  1.00 25.73           H  
ATOM    205  HB3 GLU A  14     -20.761  62.285  -7.825  1.00 25.73           H  
ATOM    206  O   GLU A  14     -18.399  60.216  -6.249  1.00 25.73           O  
ATOM    207  CG  GLU A  14     -22.684  61.298  -7.914  1.00 25.73           C  
ATOM    208  HG2 GLU A  14     -23.111  60.344  -7.605  1.00 25.73           H  
ATOM    209  HG3 GLU A  14     -22.623  61.280  -9.002  1.00 25.73           H  
ATOM    210  CD  GLU A  14     -23.669  62.398  -7.478  1.00 25.73           C  
ATOM    211  OE1 GLU A  14     -24.844  62.307  -7.906  1.00 25.73           O  
ATOM    212  OE2 GLU A  14     -23.306  63.266  -6.657  1.00 25.73           O  
ATOM    213  N   THR A  15     -17.994  60.384  -8.325  1.00 26.58           N  
ATOM    214  H   THR A  15     -17.064  60.301  -7.941  1.00 26.58           H  
ATOM    215  CA  THR A  15     -17.955  60.940  -9.681  1.00 26.58           C  
ATOM    216  HA  THR A  15     -18.611  60.399 -10.363  1.00 26.58           H  
ATOM    217  C   THR A  15     -16.485  60.782 -10.121  1.00 26.58           C  
ATOM    218  CB  THR A  15     -18.254  62.464  -9.680  1.00 26.58           C  
ATOM    219  HB  THR A  15     -17.484  62.999 -10.236  1.00 26.58           H  
ATOM    220  O   THR A  15     -15.624  60.657  -9.259  1.00 26.58           O  
ATOM    221  CG2 THR A  15     -19.591  62.764 -10.355  1.00 26.58           C  
ATOM    222 HG21 THR A  15     -20.373  62.101  -9.987  1.00 26.58           H  
ATOM    223 HG22 THR A  15     -19.869  63.801 -10.163  1.00 26.58           H  
ATOM    224 HG23 THR A  15     -19.487  62.629 -11.431  1.00 26.58           H  
ATOM    225  OG1 THR A  15     -18.292  63.022  -8.387  1.00 26.58           O  
ATOM    226  HG1 THR A  15     -17.406  62.966  -8.021  1.00 26.58           H  
ATOM    227  N   GLU A  16     -16.210  60.869 -11.428  1.00 26.52           N  
ATOM    228  H   GLU A  16     -17.005  60.930 -12.048  1.00 26.52           H  
ATOM    229  CA  GLU A  16     -14.959  61.447 -11.977  1.00 26.52           C  
ATOM    230  HA  GLU A  16     -15.031  61.393 -13.064  1.00 26.52           H  
ATOM    231  C   GLU A  16     -13.635  60.718 -11.647  1.00 26.52           C  
ATOM    232  CB  GLU A  16     -14.953  62.951 -11.640  1.00 26.52           C  
ATOM    233  HB2 GLU A  16     -15.166  63.094 -10.580  1.00 26.52           H  
ATOM    234  HB3 GLU A  16     -13.974  63.385 -11.840  1.00 26.52           H  
ATOM    235  O   GLU A  16     -13.123  60.725 -10.541  1.00 26.52           O  
ATOM    236  CG  GLU A  16     -16.009  63.672 -12.503  1.00 26.52           C  
ATOM    237  HG2 GLU A  16     -16.960  63.143 -12.441  1.00 26.52           H  
ATOM    238  HG3 GLU A  16     -15.689  63.625 -13.544  1.00 26.52           H  
ATOM    239  CD  GLU A  16     -16.258  65.138 -12.121  1.00 26.52           C  
ATOM    240  OE1 GLU A  16     -17.061  65.769 -12.848  1.00 26.52           O  
ATOM    241  OE2 GLU A  16     -15.694  65.614 -11.112  1.00 26.52           O  
ATOM    242  N   SER A  17     -13.101  59.931 -12.583  1.00 27.80           N  
ATOM    243  H   SER A  17     -12.770  59.101 -12.113  1.00 27.80           H  
ATOM    244  CA  SER A  17     -12.084  60.362 -13.560  1.00 27.80           C  
ATOM    245  HA  SER A  17     -11.929  59.496 -14.204  1.00 27.80           H  
ATOM    246  C   SER A  17     -10.717  60.714 -12.963  1.00 27.80           C  
ATOM    247  CB  SER A  17     -12.535  61.489 -14.503  1.00 27.80           C  
ATOM    248  HB2 SER A  17     -11.814  61.570 -15.316  1.00 27.80           H  
ATOM    249  HB3 SER A  17     -13.508  61.245 -14.929  1.00 27.80           H  
ATOM    250  O   SER A  17     -10.626  61.614 -12.138  1.00 27.80           O  
ATOM    251  OG  SER A  17     -12.608  62.735 -13.850  1.00 27.80           O  
ATOM    252  HG  SER A  17     -11.981  62.738 -13.122  1.00 27.80           H  
ATOM    253  N   ALA A  18      -9.698  60.115 -13.586  1.00 29.48           N  
ATOM    254  H   ALA A  18      -9.928  59.314 -14.157  1.00 29.48           H  
ATOM    255  CA  ALA A  18      -8.290  60.509 -13.651  1.00 29.48           C  
ATOM    256  HA  ALA A  18      -8.027  60.319 -14.691  1.00 29.48           H  
ATOM    257  C   ALA A  18      -7.297  59.657 -12.837  1.00 29.48           C  
ATOM    258  CB  ALA A  18      -8.085  62.025 -13.511  1.00 29.48           C  
ATOM    259  HB1 ALA A  18      -8.158  62.310 -12.462  1.00 29.48           H  
ATOM    260  HB2 ALA A  18      -8.824  62.572 -14.097  1.00 29.48           H  
ATOM    261  HB3 ALA A  18      -7.090  62.299 -13.862  1.00 29.48           H  
ATOM    262  O   ALA A  18      -7.483  59.378 -11.658  1.00 29.48           O  
ATOM    263  N   ASP A  19      -6.237  59.319 -13.573  1.00 27.85           N  
ATOM    264  H   ASP A  19      -6.240  59.733 -14.494  1.00 27.85           H  
ATOM    265  CA  ASP A  19      -4.867  59.031 -13.158  1.00 27.85           C  
ATOM    266  HA  ASP A  19      -4.301  59.222 -14.070  1.00 27.85           H  
ATOM    267  C   ASP A  19      -4.477  57.573 -12.857  1.00 27.85           C  
ATOM    268  CB  ASP A  19      -4.322  60.155 -12.263  1.00 27.85           C  
ATOM    269  HB2 ASP A  19      -3.253  60.004 -12.117  1.00 27.85           H  
ATOM    270  HB3 ASP A  19      -4.812  60.119 -11.291  1.00 27.85           H  
ATOM    271  O   ASP A  19      -4.583  57.038 -11.757  1.00 27.85           O  
ATOM    272  CG  ASP A  19      -4.548  61.539 -12.918  1.00 27.85           C  
ATOM    273  OD1 ASP A  19      -4.645  61.608 -14.173  1.00 27.85           O  
ATOM    274  OD2 ASP A  19      -4.688  62.536 -12.176  1.00 27.85           O  
ATOM    275  N   GLU A  20      -3.967  56.952 -13.927  1.00 31.29           N  
ATOM    276  H   GLU A  20      -3.999  57.478 -14.788  1.00 31.29           H  
ATOM    277  CA  GLU A  20      -2.886  55.971 -13.895  1.00 31.29           C  
ATOM    278  HA  GLU A  20      -3.190  55.084 -13.339  1.00 31.29           H  
ATOM    279  C   GLU A  20      -1.653  56.606 -13.215  1.00 31.29           C  
ATOM    280  CB  GLU A  20      -2.520  55.591 -15.356  1.00 31.29           C  
ATOM    281  HB2 GLU A  20      -2.280  56.506 -15.897  1.00 31.29           H  
ATOM    282  HB3 GLU A  20      -1.628  54.965 -15.337  1.00 31.29           H  
ATOM    283  O   GLU A  20      -1.046  57.522 -13.769  1.00 31.29           O  
ATOM    284  CG  GLU A  20      -3.617  54.835 -16.133  1.00 31.29           C  
ATOM    285  HG2 GLU A  20      -3.779  53.874 -15.645  1.00 31.29           H  
ATOM    286  HG3 GLU A  20      -4.548  55.397 -16.066  1.00 31.29           H  
ATOM    287  CD  GLU A  20      -3.308  54.607 -17.633  1.00 31.29           C  
ATOM    288  OE1 GLU A  20      -3.914  53.670 -18.208  1.00 31.29           O  
ATOM    289  OE2 GLU A  20      -2.545  55.397 -18.237  1.00 31.29           O  
ATOM    290  N   GLU A  21      -1.260  56.106 -12.042  1.00 32.57           N  
ATOM    291  H   GLU A  21      -1.851  55.437 -11.571  1.00 32.57           H  
ATOM    292  CA  GLU A  21       0.105  56.240 -11.522  1.00 32.57           C  
ATOM    293  HA  GLU A  21       0.720  56.708 -12.291  1.00 32.57           H  
ATOM    294  C   GLU A  21       0.692  54.842 -11.286  1.00 32.57           C  
ATOM    295  CB  GLU A  21       0.208  57.135 -10.266  1.00 32.57           C  
ATOM    296  HB2 GLU A  21       1.128  56.869  -9.747  1.00 32.57           H  
ATOM    297  HB3 GLU A  21      -0.631  56.939  -9.598  1.00 32.57           H  
ATOM    298  O   GLU A  21       0.067  53.961 -10.694  1.00 32.57           O  
ATOM    299  CG  GLU A  21       0.283  58.639 -10.605  1.00 32.57           C  
ATOM    300  HG2 GLU A  21       0.998  58.770 -11.417  1.00 32.57           H  
ATOM    301  HG3 GLU A  21      -0.693  58.967 -10.964  1.00 32.57           H  
ATOM    302  CD  GLU A  21       0.724  59.537  -9.427  1.00 32.57           C  
ATOM    303  OE1 GLU A  21       1.191  60.671  -9.702  1.00 32.57           O  
ATOM    304  OE2 GLU A  21       0.632  59.110  -8.253  1.00 32.57           O  
ATOM    305  N   ASP A  22       1.902  54.654 -11.814  1.00 32.64           N  
ATOM    306  H   ASP A  22       2.306  55.432 -12.316  1.00 32.64           H  
ATOM    307  CA  ASP A  22       2.760  53.482 -11.675  1.00 32.64           C  
ATOM    308  HA  ASP A  22       2.275  52.611 -12.116  1.00 32.64           H  
ATOM    309  C   ASP A  22       3.077  53.183 -10.197  1.00 32.64           C  
ATOM    310  CB  ASP A  22       4.084  53.761 -12.420  1.00 32.64           C  
ATOM    311  HB2 ASP A  22       4.429  54.768 -12.184  1.00 32.64           H  
ATOM    312  HB3 ASP A  22       4.839  53.067 -12.048  1.00 32.64           H  
ATOM    313  O   ASP A  22       3.999  53.760  -9.612  1.00 32.64           O  
ATOM    314  CG  ASP A  22       4.041  53.570 -13.936  1.00 32.64           C  
ATOM    315  OD1 ASP A  22       3.543  52.508 -14.372  1.00 32.64           O  
ATOM    316  OD2 ASP A  22       4.617  54.430 -14.641  1.00 32.64           O  
ATOM    317  N   ASP A  23       2.380  52.216  -9.599  1.00 34.26           N  
ATOM    318  H   ASP A  23       1.524  51.902 -10.033  1.00 34.26           H  
ATOM    319  CA  ASP A  23       2.781  51.658  -8.308  1.00 34.26           C  
ATOM    320  HA  ASP A  23       3.131  52.485  -7.689  1.00 34.26           H  
ATOM    321  C   ASP A  23       3.980  50.718  -8.495  1.00 34.26           C  
ATOM    322  CB  ASP A  23       1.603  50.997  -7.569  1.00 34.26           C  
ATOM    323  HB2 ASP A  23       0.867  50.644  -8.293  1.00 34.26           H  
ATOM    324  HB3 ASP A  23       1.975  50.124  -7.033  1.00 34.26           H  
ATOM    325  O   ASP A  23       3.881  49.575  -8.959  1.00 34.26           O  
ATOM    326  CG  ASP A  23       0.923  51.902  -6.528  1.00 34.26           C  
ATOM    327  OD1 ASP A  23       1.593  52.820  -6.000  1.00 34.26           O  
ATOM    328  OD2 ASP A  23      -0.229  51.573  -6.166  1.00 34.26           O  
ATOM    329  N   GLN A  24       5.149  51.238  -8.123  1.00 29.74           N  
ATOM    330  H   GLN A  24       5.123  52.210  -7.851  1.00 29.74           H  
ATOM    331  CA  GLN A  24       6.408  50.516  -8.005  1.00 29.74           C  
ATOM    332  HA  GLN A  24       6.747  50.243  -9.004  1.00 29.74           H  
ATOM    333  C   GLN A  24       6.221  49.235  -7.178  1.00 29.74           C  
ATOM    334  CB  GLN A  24       7.463  51.428  -7.354  1.00 29.74           C  
ATOM    335  HB2 GLN A  24       8.363  50.838  -7.181  1.00 29.74           H  
ATOM    336  HB3 GLN A  24       7.095  51.782  -6.391  1.00 29.74           H  
ATOM    337  O   GLN A  24       6.125  49.256  -5.951  1.00 29.74           O  
ATOM    338  CG  GLN A  24       7.834  52.637  -8.227  1.00 29.74           C  
ATOM    339  HG2 GLN A  24       6.955  53.267  -8.366  1.00 29.74           H  
ATOM    340  HG3 GLN A  24       8.157  52.286  -9.207  1.00 29.74           H  
ATOM    341  CD  GLN A  24       8.948  53.491  -7.628  1.00 29.74           C  
ATOM    342  NE2 GLN A  24       9.302  54.578  -8.275  1.00 29.74           N  
ATOM    343 HE21 GLN A  24       8.762  54.870  -9.078  1.00 29.74           H  
ATOM    344 HE22 GLN A  24       9.990  55.162  -7.822  1.00 29.74           H  
ATOM    345  OE1 GLN A  24       9.540  53.211  -6.597  1.00 29.74           O  
ATOM    346  N   LEU A  25       6.211  48.096  -7.873  1.00 32.57           N  
ATOM    347  H   LEU A  25       6.111  48.183  -8.874  1.00 32.57           H  
ATOM    348  CA  LEU A  25       6.287  46.760  -7.292  1.00 32.57           C  
ATOM    349  HA  LEU A  25       5.386  46.573  -6.707  1.00 32.57           H  
ATOM    350  C   LEU A  25       7.505  46.675  -6.362  1.00 32.57           C  
ATOM    351  CB  LEU A  25       6.383  45.735  -8.440  1.00 32.57           C  
ATOM    352  HB2 LEU A  25       7.059  46.130  -9.197  1.00 32.57           H  
ATOM    353  HB3 LEU A  25       6.829  44.814  -8.065  1.00 32.57           H  
ATOM    354  O   LEU A  25       8.648  46.675  -6.820  1.00 32.57           O  
ATOM    355  CG  LEU A  25       5.017  45.408  -9.074  1.00 32.57           C  
ATOM    356  HG  LEU A  25       4.357  46.273  -9.007  1.00 32.57           H  
ATOM    357  CD1 LEU A  25       5.178  45.043 -10.550  1.00 32.57           C  
ATOM    358 HD11 LEU A  25       5.844  44.187 -10.659  1.00 32.57           H  
ATOM    359 HD12 LEU A  25       5.589  45.898 -11.088  1.00 32.57           H  
ATOM    360 HD13 LEU A  25       4.202  44.812 -10.976  1.00 32.57           H  
ATOM    361  CD2 LEU A  25       4.367  44.218  -8.360  1.00 32.57           C  
ATOM    362 HD21 LEU A  25       3.385  44.030  -8.795  1.00 32.57           H  
ATOM    363 HD22 LEU A  25       4.988  43.328  -8.458  1.00 32.57           H  
ATOM    364 HD23 LEU A  25       4.236  44.458  -7.305  1.00 32.57           H  
ATOM    365  N   GLN A  26       7.244  46.587  -5.056  1.00 32.80           N  
ATOM    366  H   GLN A  26       6.286  46.731  -4.771  1.00 32.80           H  
ATOM    367  CA  GLN A  26       8.230  46.297  -4.017  1.00 32.80           C  
ATOM    368  HA  GLN A  26       8.870  47.167  -3.870  1.00 32.80           H  
ATOM    369  C   GLN A  26       9.099  45.104  -4.443  1.00 32.80           C  
ATOM    370  CB  GLN A  26       7.499  45.969  -2.702  1.00 32.80           C  
ATOM    371  HB2 GLN A  26       8.213  45.525  -2.008  1.00 32.80           H  
ATOM    372  HB3 GLN A  26       6.721  45.232  -2.902  1.00 32.80           H  
ATOM    373  O   GLN A  26       8.649  43.957  -4.462  1.00 32.80           O  
ATOM    374  CG  GLN A  26       6.878  47.196  -2.016  1.00 32.80           C  
ATOM    375  HG2 GLN A  26       6.199  47.698  -2.705  1.00 32.80           H  
ATOM    376  HG3 GLN A  26       7.672  47.895  -1.753  1.00 32.80           H  
ATOM    377  CD  GLN A  26       6.094  46.836  -0.753  1.00 32.80           C  
ATOM    378  NE2 GLN A  26       5.773  47.801   0.079  1.00 32.80           N  
ATOM    379 HE21 GLN A  26       5.988  48.762  -0.143  1.00 32.80           H  
ATOM    380 HE22 GLN A  26       5.224  47.528   0.882  1.00 32.80           H  
ATOM    381  OE1 GLN A  26       5.748  45.697  -0.485  1.00 32.80           O  
ATOM    382  N   THR A  27      10.354  45.360  -4.813  1.00 37.58           N  
ATOM    383  H   THR A  27      10.661  46.319  -4.896  1.00 37.58           H  
ATOM    384  CA  THR A  27      11.302  44.288  -5.118  1.00 37.58           C  
ATOM    385  HA  THR A  27      10.806  43.606  -5.808  1.00 37.58           H  
ATOM    386  C   THR A  27      11.663  43.558  -3.822  1.00 37.58           C  
ATOM    387  CB  THR A  27      12.572  44.801  -5.801  1.00 37.58           C  
ATOM    388  HB  THR A  27      13.321  44.010  -5.792  1.00 37.58           H  
ATOM    389  O   THR A  27      12.064  44.216  -2.860  1.00 37.58           O  
ATOM    390  CG2 THR A  27      12.308  45.198  -7.252  1.00 37.58           C  
ATOM    391 HG21 THR A  27      11.559  45.989  -7.289  1.00 37.58           H  
ATOM    392 HG22 THR A  27      13.230  45.564  -7.702  1.00 37.58           H  
ATOM    393 HG23 THR A  27      11.946  44.338  -7.814  1.00 37.58           H  
ATOM    394  OG1 THR A  27      13.084  45.923  -5.123  1.00 37.58           O  
ATOM    395  HG1 THR A  27      13.026  45.744  -4.181  1.00 37.58           H  
ATOM    396  N   PRO A  28      11.543  42.221  -3.766  1.00 40.08           N  
ATOM    397  CA  PRO A  28      11.743  41.458  -2.541  1.00 40.08           C  
ATOM    398  HA  PRO A  28      11.082  41.851  -1.768  1.00 40.08           H  
ATOM    399  C   PRO A  28      13.189  41.550  -2.044  1.00 40.08           C  
ATOM    400  CB  PRO A  28      11.318  40.022  -2.873  1.00 40.08           C  
ATOM    401  HB2 PRO A  28      11.929  39.281  -2.359  1.00 40.08           H  
ATOM    402  HB3 PRO A  28      10.268  39.890  -2.613  1.00 40.08           H  
ATOM    403  O   PRO A  28      14.133  41.513  -2.837  1.00 40.08           O  
ATOM    404  CG  PRO A  28      11.477  39.936  -4.391  1.00 40.08           C  
ATOM    405  HG2 PRO A  28      10.802  39.201  -4.828  1.00 40.08           H  
ATOM    406  HG3 PRO A  28      12.513  39.700  -4.634  1.00 40.08           H  
ATOM    407  CD  PRO A  28      11.155  41.350  -4.859  1.00 40.08           C  
ATOM    408  HD2 PRO A  28      10.083  41.446  -5.031  1.00 40.08           H  
ATOM    409  HD3 PRO A  28      11.709  41.575  -5.770  1.00 40.08           H  
ATOM    410  N   ILE A  29      13.335  41.625  -0.717  1.00 46.08           N  
ATOM    411  H   ILE A  29      12.489  41.678  -0.168  1.00 46.08           H  
ATOM    412  CA  ILE A  29      14.599  41.559   0.028  1.00 46.08           C  
ATOM    413  HA  ILE A  29      15.154  42.485  -0.122  1.00 46.08           H  
ATOM    414  C   ILE A  29      15.422  40.381  -0.511  1.00 46.08           C  
ATOM    415  CB  ILE A  29      14.299  41.390   1.543  1.00 46.08           C  
ATOM    416  HB  ILE A  29      13.709  40.482   1.670  1.00 46.08           H  
ATOM    417  O   ILE A  29      15.081  39.215  -0.295  1.00 46.08           O  
ATOM    418  CG1 ILE A  29      13.472  42.579   2.094  1.00 46.08           C  
ATOM    419 HG12 ILE A  29      12.631  42.788   1.433  1.00 46.08           H  
ATOM    420 HG13 ILE A  29      14.095  43.473   2.125  1.00 46.08           H  
ATOM    421  CG2 ILE A  29      15.600  41.229   2.356  1.00 46.08           C  
ATOM    422 HG21 ILE A  29      16.174  40.369   2.009  1.00 46.08           H  
ATOM    423 HG22 ILE A  29      15.373  41.065   3.410  1.00 46.08           H  
ATOM    424 HG23 ILE A  29      16.213  42.125   2.263  1.00 46.08           H  
ATOM    425  CD1 ILE A  29      12.878  42.332   3.488  1.00 46.08           C  
ATOM    426 HD11 ILE A  29      12.291  41.414   3.486  1.00 46.08           H  
ATOM    427 HD12 ILE A  29      13.666  42.263   4.237  1.00 46.08           H  
ATOM    428 HD13 ILE A  29      12.226  43.166   3.752  1.00 46.08           H  
ATOM    429  N   LYS A  30      16.515  40.659  -1.228  1.00 51.22           N  
ATOM    430  H   LYS A  30      16.748  41.626  -1.402  1.00 51.22           H  
ATOM    431  CA  LYS A  30      17.426  39.606  -1.684  1.00 51.22           C  
ATOM    432  HA  LYS A  30      16.838  38.741  -1.993  1.00 51.22           H  
ATOM    433  C   LYS A  30      18.277  39.154  -0.504  1.00 51.22           C  
ATOM    434  CB  LYS A  30      18.267  40.058  -2.887  1.00 51.22           C  
ATOM    435  HB2 LYS A  30      19.187  39.474  -2.907  1.00 51.22           H  
ATOM    436  HB3 LYS A  30      18.539  41.108  -2.782  1.00 51.22           H  
ATOM    437  O   LYS A  30      19.314  39.722  -0.195  1.00 51.22           O  
ATOM    438  CG  LYS A  30      17.521  39.819  -4.208  1.00 51.22           C  
ATOM    439  HG2 LYS A  30      16.621  40.434  -4.236  1.00 51.22           H  
ATOM    440  HG3 LYS A  30      17.238  38.769  -4.278  1.00 51.22           H  
ATOM    441  CD  LYS A  30      18.427  40.174  -5.390  1.00 51.22           C  
ATOM    442  HD2 LYS A  30      18.671  41.235  -5.333  1.00 51.22           H  
ATOM    443  HD3 LYS A  30      19.350  39.598  -5.319  1.00 51.22           H  
ATOM    444  CE  LYS A  30      17.727  39.868  -6.715  1.00 51.22           C  
ATOM    445  HE2 LYS A  30      16.780  40.406  -6.733  1.00 51.22           H  
ATOM    446  HE3 LYS A  30      17.511  38.800  -6.759  1.00 51.22           H  
ATOM    447  NZ  LYS A  30      18.575  40.279  -7.860  1.00 51.22           N  
ATOM    448  HZ1 LYS A  30      18.110  40.092  -8.736  1.00 51.22           H  
ATOM    449  HZ2 LYS A  30      18.762  41.270  -7.798  1.00 51.22           H  
ATOM    450  HZ3 LYS A  30      19.460  39.792  -7.831  1.00 51.22           H  
ATOM    451  N   THR A  31      17.830  38.101   0.170  1.00 58.81           N  
ATOM    452  H   THR A  31      16.924  37.730  -0.079  1.00 58.81           H  
ATOM    453  CA  THR A  31      18.701  37.363   1.088  1.00 58.81           C  
ATOM    454  HA  THR A  31      19.295  38.066   1.671  1.00 58.81           H  
ATOM    455  C   THR A  31      19.648  36.504   0.252  1.00 58.81           C  
ATOM    456  CB  THR A  31      17.881  36.522   2.071  1.00 58.81           C  
ATOM    457  HB  THR A  31      17.266  35.806   1.527  1.00 58.81           H  
ATOM    458  O   THR A  31      19.202  35.567  -0.413  1.00 58.81           O  
ATOM    459  CG2 THR A  31      18.771  35.780   3.065  1.00 58.81           C  
ATOM    460 HG21 THR A  31      19.339  35.010   2.542  1.00 58.81           H  
ATOM    461 HG22 THR A  31      19.471  36.472   3.534  1.00 58.81           H  
ATOM    462 HG23 THR A  31      18.155  35.305   3.828  1.00 58.81           H  
ATOM    463  OG1 THR A  31      17.046  37.369   2.827  1.00 58.81           O  
ATOM    464  HG1 THR A  31      16.499  37.872   2.219  1.00 58.81           H  
ATOM    465  N   VAL A  32      20.943  36.823   0.263  1.00 62.51           N  
ATOM    466  H   VAL A  32      21.262  37.582   0.849  1.00 62.51           H  
ATOM    467  CA  VAL A  32      21.974  36.073  -0.462  1.00 62.51           C  
ATOM    468  HA  VAL A  32      21.505  35.484  -1.250  1.00 62.51           H  
ATOM    469  C   VAL A  32      22.645  35.108   0.509  1.00 62.51           C  
ATOM    470  CB  VAL A  32      22.983  37.010  -1.149  1.00 62.51           C  
ATOM    471  HB  VAL A  32      23.469  37.637  -0.402  1.00 62.51           H  
ATOM    472  O   VAL A  32      23.530  35.454   1.287  1.00 62.51           O  
ATOM    473  CG1 VAL A  32      24.053  36.208  -1.901  1.00 62.51           C  
ATOM    474 HG11 VAL A  32      23.593  35.578  -2.662  1.00 62.51           H  
ATOM    475 HG12 VAL A  32      24.626  35.594  -1.206  1.00 62.51           H  
ATOM    476 HG13 VAL A  32      24.738  36.918  -2.364  1.00 62.51           H  
ATOM    477  CG2 VAL A  32      22.286  37.912  -2.178  1.00 62.51           C  
ATOM    478 HG21 VAL A  32      21.765  37.312  -2.925  1.00 62.51           H  
ATOM    479 HG22 VAL A  32      21.574  38.567  -1.675  1.00 62.51           H  
ATOM    480 HG23 VAL A  32      23.021  38.552  -2.665  1.00 62.51           H  
ATOM    481  N   VAL A  33      22.217  33.851   0.479  1.00 66.63           N  
ATOM    482  H   VAL A  33      21.496  33.596  -0.181  1.00 66.63           H  
ATOM    483  CA  VAL A  33      22.778  32.828   1.368  1.00 66.63           C  
ATOM    484  HA  VAL A  33      23.083  33.303   2.300  1.00 66.63           H  
ATOM    485  C   VAL A  33      24.008  32.215   0.723  1.00 66.63           C  
ATOM    486  CB  VAL A  33      21.747  31.759   1.726  1.00 66.63           C  
ATOM    487  HB  VAL A  33      21.469  31.205   0.829  1.00 66.63           H  
ATOM    488  O   VAL A  33      23.934  31.704  -0.397  1.00 66.63           O  
ATOM    489  CG1 VAL A  33      22.304  30.779   2.766  1.00 66.63           C  
ATOM    490 HG11 VAL A  33      23.144  30.223   2.350  1.00 66.63           H  
ATOM    491 HG12 VAL A  33      21.531  30.067   3.054  1.00 66.63           H  
ATOM    492 HG13 VAL A  33      22.641  31.322   3.649  1.00 66.63           H  
ATOM    493  CG2 VAL A  33      20.485  32.409   2.286  1.00 66.63           C  
ATOM    494 HG21 VAL A  33      20.721  33.000   3.171  1.00 66.63           H  
ATOM    495 HG22 VAL A  33      19.773  31.622   2.533  1.00 66.63           H  
ATOM    496 HG23 VAL A  33      20.023  33.048   1.534  1.00 66.63           H  
ATOM    497  N   THR A  34      25.127  32.231   1.444  1.00 70.58           N  
ATOM    498  H   THR A  34      25.118  32.622   2.375  1.00 70.58           H  
ATOM    499  CA  THR A  34      26.416  31.788   0.924  1.00 70.58           C  
ATOM    500  HA  THR A  34      26.269  31.368  -0.071  1.00 70.58           H  
ATOM    501  C   THR A  34      27.023  30.701   1.811  1.00 70.58           C  
ATOM    502  CB  THR A  34      27.368  32.978   0.768  1.00 70.58           C  
ATOM    503  HB  THR A  34      27.732  33.310   1.741  1.00 70.58           H  
ATOM    504  O   THR A  34      27.366  30.911   2.969  1.00 70.58           O  
ATOM    505  CG2 THR A  34      28.527  32.565  -0.115  1.00 70.58           C  
ATOM    506 HG21 THR A  34      29.028  31.709   0.337  1.00 70.58           H  
ATOM    507 HG22 THR A  34      28.161  32.295  -1.106  1.00 70.58           H  
ATOM    508 HG23 THR A  34      29.217  33.404  -0.200  1.00 70.58           H  
ATOM    509  OG1 THR A  34      26.769  34.058   0.092  1.00 70.58           O  
ATOM    510  HG1 THR A  34      26.260  34.576   0.720  1.00 70.58           H  
ATOM    511  N   LEU A  35      27.213  29.502   1.273  1.00 69.02           N  
ATOM    512  H   LEU A  35      26.958  29.363   0.305  1.00 69.02           H  
ATOM    513  CA  LEU A  35      27.846  28.405   2.003  1.00 69.02           C  
ATOM    514  HA  LEU A  35      27.631  28.501   3.068  1.00 69.02           H  
ATOM    515  C   LEU A  35      29.359  28.453   1.844  1.00 69.02           C  
ATOM    516  CB  LEU A  35      27.284  27.071   1.514  1.00 69.02           C  
ATOM    517  HB2 LEU A  35      27.814  26.264   2.020  1.00 69.02           H  
ATOM    518  HB3 LEU A  35      27.483  26.987   0.446  1.00 69.02           H  
ATOM    519  O   LEU A  35      29.849  28.532   0.719  1.00 69.02           O  
ATOM    520  CG  LEU A  35      25.779  26.917   1.761  1.00 69.02           C  
ATOM    521  HG  LEU A  35      25.220  27.725   1.289  1.00 69.02           H  
ATOM    522  CD1 LEU A  35      25.363  25.596   1.149  1.00 69.02           C  
ATOM    523 HD11 LEU A  35      25.911  24.788   1.633  1.00 69.02           H  
ATOM    524 HD12 LEU A  35      25.594  25.619   0.084  1.00 69.02           H  
ATOM    525 HD13 LEU A  35      24.293  25.432   1.281  1.00 69.02           H  
ATOM    526  CD2 LEU A  35      25.452  26.853   3.244  1.00 69.02           C  
ATOM    527 HD21 LEU A  35      26.032  26.058   3.711  1.00 69.02           H  
ATOM    528 HD22 LEU A  35      25.700  27.808   3.709  1.00 69.02           H  
ATOM    529 HD23 LEU A  35      24.386  26.672   3.385  1.00 69.02           H  
ATOM    530  N   LYS A  36      30.093  28.363   2.959  1.00 69.98           N  
ATOM    531  H   LYS A  36      29.616  28.234   3.840  1.00 69.98           H  
ATOM    532  CA  LYS A  36      31.558  28.332   2.991  1.00 69.98           C  
ATOM    533  HA  LYS A  36      31.953  28.495   1.988  1.00 69.98           H  
ATOM    534  C   LYS A  36      32.017  26.942   3.430  1.00 69.98           C  
ATOM    535  CB  LYS A  36      32.079  29.463   3.897  1.00 69.98           C  
ATOM    536  HB2 LYS A  36      33.123  29.272   4.145  1.00 69.98           H  
ATOM    537  HB3 LYS A  36      31.512  29.468   4.828  1.00 69.98           H  
ATOM    538  O   LYS A  36      32.031  26.602   4.610  1.00 69.98           O  
ATOM    539  CG  LYS A  36      31.965  30.837   3.209  1.00 69.98           C  
ATOM    540  HG2 LYS A  36      30.921  31.028   2.963  1.00 69.98           H  
ATOM    541  HG3 LYS A  36      32.544  30.820   2.285  1.00 69.98           H  
ATOM    542  CD  LYS A  36      32.481  31.978   4.100  1.00 69.98           C  
ATOM    543  HD2 LYS A  36      31.921  31.962   5.035  1.00 69.98           H  
ATOM    544  HD3 LYS A  36      33.539  31.827   4.319  1.00 69.98           H  
ATOM    545  CE  LYS A  36      32.276  33.336   3.407  1.00 69.98           C  
ATOM    546  HE2 LYS A  36      32.962  33.414   2.564  1.00 69.98           H  
ATOM    547  HE3 LYS A  36      31.262  33.361   3.009  1.00 69.98           H  
ATOM    548  NZ  LYS A  36      32.455  34.486   4.337  1.00 69.98           N  
ATOM    549  HZ1 LYS A  36      33.380  34.516   4.741  1.00 69.98           H  
ATOM    550  HZ2 LYS A  36      31.781  34.443   5.087  1.00 69.98           H  
ATOM    551  HZ3 LYS A  36      32.268  35.361   3.867  1.00 69.98           H  
ATOM    552  N   PHE A  37      32.403  26.116   2.464  1.00 66.51           N  
ATOM    553  H   PHE A  37      32.402  26.461   1.514  1.00 66.51           H  
ATOM    554  CA  PHE A  37      32.892  24.764   2.714  1.00 66.51           C  
ATOM    555  HA  PHE A  37      32.490  24.412   3.664  1.00 66.51           H  
ATOM    556  C   PHE A  37      34.419  24.756   2.822  1.00 66.51           C  
ATOM    557  CB  PHE A  37      32.368  23.816   1.630  1.00 66.51           C  
ATOM    558  HB2 PHE A  37      31.286  23.926   1.561  1.00 66.51           H  
ATOM    559  HB3 PHE A  37      32.787  24.103   0.665  1.00 66.51           H  
ATOM    560  O   PHE A  37      35.117  25.162   1.888  1.00 66.51           O  
ATOM    561  CG  PHE A  37      32.687  22.359   1.905  1.00 66.51           C  
ATOM    562  CD1 PHE A  37      33.774  21.725   1.281  1.00 66.51           C  
ATOM    563  HD1 PHE A  37      34.388  22.265   0.575  1.00 66.51           H  
ATOM    564  CD2 PHE A  37      31.861  21.618   2.764  1.00 66.51           C  
ATOM    565  HD2 PHE A  37      30.948  22.069   3.126  1.00 66.51           H  
ATOM    566  CE1 PHE A  37      34.040  20.371   1.549  1.00 66.51           C  
ATOM    567  HE1 PHE A  37      34.841  19.871   1.025  1.00 66.51           H  
ATOM    568  CE2 PHE A  37      32.172  20.289   3.099  1.00 66.51           C  
ATOM    569  HE2 PHE A  37      31.551  19.739   3.790  1.00 66.51           H  
ATOM    570  CZ  PHE A  37      33.270  19.663   2.487  1.00 66.51           C  
ATOM    571  HZ  PHE A  37      33.499  18.631   2.708  1.00 66.51           H  
ATOM    572  N   LYS A  38      34.945  24.274   3.955  1.00 60.02           N  
ATOM    573  H   LYS A  38      34.315  23.957   4.678  1.00 60.02           H  
ATOM    574  CA  LYS A  38      36.371  23.983   4.123  1.00 60.02           C  
ATOM    575  HA  LYS A  38      36.903  24.308   3.229  1.00 60.02           H  
ATOM    576  C   LYS A  38      36.541  22.472   4.231  1.00 60.02           C  
ATOM    577  CB  LYS A  38      36.952  24.766   5.317  1.00 60.02           C  
ATOM    578  HB2 LYS A  38      36.640  24.308   6.256  1.00 60.02           H  
ATOM    579  HB3 LYS A  38      36.576  25.789   5.288  1.00 60.02           H  
ATOM    580  O   LYS A  38      36.222  21.881   5.254  1.00 60.02           O  
ATOM    581  CG  LYS A  38      38.485  24.808   5.226  1.00 60.02           C  
ATOM    582  HG2 LYS A  38      38.868  23.787   5.229  1.00 60.02           H  
ATOM    583  HG3 LYS A  38      38.767  25.278   4.284  1.00 60.02           H  
ATOM    584  CD  LYS A  38      39.134  25.587   6.378  1.00 60.02           C  
ATOM    585  HD2 LYS A  38      38.912  25.083   7.319  1.00 60.02           H  
ATOM    586  HD3 LYS A  38      38.735  26.601   6.409  1.00 60.02           H  
ATOM    587  CE  LYS A  38      40.651  25.631   6.138  1.00 60.02           C  
ATOM    588  HE2 LYS A  38      40.848  26.232   5.250  1.00 60.02           H  
ATOM    589  HE3 LYS A  38      41.002  24.623   5.919  1.00 60.02           H  
ATOM    590  NZ  LYS A  38      41.413  26.162   7.294  1.00 60.02           N  
ATOM    591  HZ1 LYS A  38      41.050  27.041   7.634  1.00 60.02           H  
ATOM    592  HZ2 LYS A  38      41.427  25.480   8.039  1.00 60.02           H  
ATOM    593  HZ3 LYS A  38      42.385  26.250   7.037  1.00 60.02           H  
ATOM    594  N   GLU A  39      37.050  21.864   3.164  1.00 59.05           N  
ATOM    595  H   GLU A  39      37.246  22.419   2.343  1.00 59.05           H  
ATOM    596  CA  GLU A  39      37.182  20.407   3.035  1.00 59.05           C  
ATOM    597  HA  GLU A  39      36.204  19.954   3.193  1.00 59.05           H  
ATOM    598  C   GLU A  39      38.126  19.796   4.078  1.00 59.05           C  
ATOM    599  CB  GLU A  39      37.641  20.105   1.597  1.00 59.05           C  
ATOM    600  HB2 GLU A  39      37.075  20.748   0.924  1.00 59.05           H  
ATOM    601  HB3 GLU A  39      38.695  20.366   1.499  1.00 59.05           H  
ATOM    602  O   GLU A  39      38.075  18.599   4.307  1.00 59.05           O  
ATOM    603  CG  GLU A  39      37.424  18.652   1.141  1.00 59.05           C  
ATOM    604  HG2 GLU A  39      36.419  18.335   1.419  1.00 59.05           H  
ATOM    605  HG3 GLU A  39      38.133  18.008   1.661  1.00 59.05           H  
ATOM    606  CD  GLU A  39      37.618  18.490  -0.378  1.00 59.05           C  
ATOM    607  OE1 GLU A  39      36.954  17.602  -0.959  1.00 59.05           O  
ATOM    608  OE2 GLU A  39      38.428  19.252  -0.955  1.00 59.05           O  
ATOM    609  N   ASN A  40      38.973  20.596   4.737  1.00 55.50           N  
ATOM    610  H   ASN A  40      38.982  21.577   4.498  1.00 55.50           H  
ATOM    611  CA  ASN A  40      39.795  20.151   5.858  1.00 55.50           C  
ATOM    612  HA  ASN A  40      39.202  19.466   6.464  1.00 55.50           H  
ATOM    613  C   ASN A  40      40.241  21.367   6.705  1.00 55.50           C  
ATOM    614  CB  ASN A  40      40.979  19.375   5.254  1.00 55.50           C  
ATOM    615  HB2 ASN A  40      40.604  18.635   4.547  1.00 55.50           H  
ATOM    616  HB3 ASN A  40      41.604  20.073   4.698  1.00 55.50           H  
ATOM    617  O   ASN A  40      40.849  22.285   6.139  1.00 55.50           O  
ATOM    618  CG  ASN A  40      41.810  18.620   6.266  1.00 55.50           C  
ATOM    619  ND2 ASN A  40      42.741  17.815   5.812  1.00 55.50           N  
ATOM    620 HD21 ASN A  40      43.275  17.330   6.519  1.00 55.50           H  
ATOM    621 HD22 ASN A  40      42.849  17.661   4.820  1.00 55.50           H  
ATOM    622  OD1 ASN A  40      41.649  18.740   7.463  1.00 55.50           O  
ATOM    623  N   PRO A  41      39.964  21.423   8.026  1.00 55.28           N  
ATOM    624  CA  PRO A  41      40.335  22.561   8.875  1.00 55.28           C  
ATOM    625  HA  PRO A  41      39.809  23.450   8.526  1.00 55.28           H  
ATOM    626  C   PRO A  41      41.839  22.867   8.852  1.00 55.28           C  
ATOM    627  CB  PRO A  41      39.832  22.225  10.284  1.00 55.28           C  
ATOM    628  HB2 PRO A  41      38.864  22.702  10.445  1.00 55.28           H  
ATOM    629  HB3 PRO A  41      40.534  22.532  11.059  1.00 55.28           H  
ATOM    630  O   PRO A  41      42.197  24.047   8.873  1.00 55.28           O  
ATOM    631  CG  PRO A  41      39.649  20.709  10.266  1.00 55.28           C  
ATOM    632  HG2 PRO A  41      40.598  20.225  10.494  1.00 55.28           H  
ATOM    633  HG3 PRO A  41      38.876  20.384  10.963  1.00 55.28           H  
ATOM    634  CD  PRO A  41      39.265  20.423   8.819  1.00 55.28           C  
ATOM    635  HD2 PRO A  41      38.190  20.548   8.690  1.00 55.28           H  
ATOM    636  HD3 PRO A  41      39.554  19.403   8.562  1.00 55.28           H  
ATOM    637  N   ASP A  42      42.680  21.842   8.684  1.00 56.69           N  
ATOM    638  H   ASP A  42      42.300  20.907   8.717  1.00 56.69           H  
ATOM    639  CA  ASP A  42      44.144  21.957   8.661  1.00 56.69           C  
ATOM    640  HA  ASP A  42      44.439  22.835   9.235  1.00 56.69           H  
ATOM    641  C   ASP A  42      44.742  22.134   7.258  1.00 56.69           C  
ATOM    642  CB  ASP A  42      44.759  20.727   9.348  1.00 56.69           C  
ATOM    643  HB2 ASP A  42      45.843  20.756   9.233  1.00 56.69           H  
ATOM    644  HB3 ASP A  42      44.394  19.826   8.856  1.00 56.69           H  
ATOM    645  O   ASP A  42      45.945  22.367   7.129  1.00 56.69           O  
ATOM    646  CG  ASP A  42      44.454  20.663  10.846  1.00 56.69           C  
ATOM    647  OD1 ASP A  42      44.308  21.743  11.462  1.00 56.69           O  
ATOM    648  OD2 ASP A  42      44.372  19.525  11.355  1.00 56.69           O  
ATOM    649  N   SER A  43      43.943  22.048   6.185  1.00 54.80           N  
ATOM    650  H   SER A  43      42.947  21.968   6.326  1.00 54.80           H  
ATOM    651  CA  SER A  43      44.472  22.276   4.836  1.00 54.80           C  
ATOM    652  HA  SER A  43      45.541  22.066   4.876  1.00 54.80           H  
ATOM    653  C   SER A  43      44.363  23.738   4.409  1.00 54.80           C  
ATOM    654  CB  SER A  43      43.961  21.274   3.800  1.00 54.80           C  
ATOM    655  HB2 SER A  43      44.821  20.941   3.220  1.00 54.80           H  
ATOM    656  HB3 SER A  43      43.558  20.387   4.289  1.00 54.80           H  
ATOM    657  O   SER A  43      43.412  24.455   4.736  1.00 54.80           O  
ATOM    658  OG  SER A  43      43.055  21.839   2.883  1.00 54.80           O  
ATOM    659  HG  SER A  43      42.202  22.001   3.291  1.00 54.80           H  
ATOM    660  N   THR A  44      45.353  24.171   3.632  1.00 60.01           N  
ATOM    661  H   THR A  44      46.106  23.535   3.413  1.00 60.01           H  
ATOM    662  CA  THR A  44      45.417  25.484   2.981  1.00 60.01           C  
ATOM    663  HA  THR A  44      45.059  26.240   3.680  1.00 60.01           H  
ATOM    664  C   THR A  44      44.517  25.579   1.743  1.00 60.01           C  
ATOM    665  CB  THR A  44      46.873  25.817   2.615  1.00 60.01           C  
ATOM    666  HB  THR A  44      46.906  26.717   2.001  1.00 60.01           H  
ATOM    667  O   THR A  44      44.598  26.566   1.012  1.00 60.01           O  
ATOM    668  CG2 THR A  44      47.739  26.047   3.855  1.00 60.01           C  
ATOM    669 HG21 THR A  44      48.749  26.323   3.552  1.00 60.01           H  
ATOM    670 HG22 THR A  44      47.781  25.143   4.463  1.00 60.01           H  
ATOM    671 HG23 THR A  44      47.317  26.857   4.450  1.00 60.01           H  
ATOM    672  OG1 THR A  44      47.449  24.740   1.909  1.00 60.01           O  
ATOM    673  HG1 THR A  44      48.307  25.030   1.589  1.00 60.01           H  
ATOM    674  N   SER A  45      43.656  24.581   1.487  1.00 57.79           N  
ATOM    675  H   SER A  45      43.598  23.803   2.130  1.00 57.79           H  
ATOM    676  CA  SER A  45      42.696  24.611   0.383  1.00 57.79           C  
ATOM    677  HA  SER A  45      43.273  24.634  -0.542  1.00 57.79           H  
ATOM    678  C   SER A  45      41.795  25.849   0.478  1.00 57.79           C  
ATOM    679  CB  SER A  45      41.814  23.354   0.366  1.00 57.79           C  
ATOM    680  HB2 SER A  45      42.438  22.462   0.302  1.00 57.79           H  
ATOM    681  HB3 SER A  45      41.162  23.386  -0.507  1.00 57.79           H  
ATOM    682  O   SER A  45      41.297  26.145   1.572  1.00 57.79           O  
ATOM    683  OG  SER A  45      41.016  23.294   1.536  1.00 57.79           O  
ATOM    684  HG  SER A  45      40.752  24.192   1.749  1.00 57.79           H  
ATOM    685  N   PRO A  46      41.534  26.551  -0.638  1.00 60.95           N  
ATOM    686  CA  PRO A  46      40.630  27.692  -0.642  1.00 60.95           C  
ATOM    687  HA  PRO A  46      41.013  28.458   0.032  1.00 60.95           H  
ATOM    688  C   PRO A  46      39.232  27.272  -0.177  1.00 60.95           C  
ATOM    689  CB  PRO A  46      40.644  28.231  -2.076  1.00 60.95           C  
ATOM    690  HB2 PRO A  46      41.403  29.009  -2.161  1.00 60.95           H  
ATOM    691  HB3 PRO A  46      39.672  28.618  -2.381  1.00 60.95           H  
ATOM    692  O   PRO A  46      38.737  26.204  -0.536  1.00 60.95           O  
ATOM    693  CG  PRO A  46      41.063  27.025  -2.916  1.00 60.95           C  
ATOM    694  HG2 PRO A  46      41.570  27.324  -3.833  1.00 60.95           H  
ATOM    695  HG3 PRO A  46      40.185  26.421  -3.145  1.00 60.95           H  
ATOM    696  CD  PRO A  46      41.986  26.245  -1.985  1.00 60.95           C  
ATOM    697  HD2 PRO A  46      43.013  26.589  -2.108  1.00 60.95           H  
ATOM    698  HD3 PRO A  46      41.911  25.180  -2.205  1.00 60.95           H  
ATOM    699  N   ILE A  47      38.605  28.130   0.630  1.00 67.62           N  
ATOM    700  H   ILE A  47      39.077  28.990   0.869  1.00 67.62           H  
ATOM    701  CA  ILE A  47      37.211  27.974   1.052  1.00 67.62           C  
ATOM    702  HA  ILE A  47      37.088  27.010   1.547  1.00 67.62           H  
ATOM    703  C   ILE A  47      36.347  27.988  -0.212  1.00 67.62           C  
ATOM    704  CB  ILE A  47      36.819  29.101   2.036  1.00 67.62           C  
ATOM    705  HB  ILE A  47      37.021  30.059   1.556  1.00 67.62           H  
ATOM    706  O   ILE A  47      36.379  28.960  -0.968  1.00 67.62           O  
ATOM    707  CG1 ILE A  47      37.669  29.011   3.328  1.00 67.62           C  
ATOM    708 HG12 ILE A  47      37.419  28.094   3.861  1.00 67.62           H  
ATOM    709 HG13 ILE A  47      38.726  28.964   3.066  1.00 67.62           H  
ATOM    710  CG2 ILE A  47      35.319  29.048   2.374  1.00 67.62           C  
ATOM    711 HG21 ILE A  47      35.052  29.884   3.020  1.00 67.62           H  
ATOM    712 HG22 ILE A  47      34.715  29.132   1.471  1.00 67.62           H  
ATOM    713 HG23 ILE A  47      35.079  28.108   2.872  1.00 67.62           H  
ATOM    714  CD1 ILE A  47      37.501  30.204   4.279  1.00 67.62           C  
ATOM    715 HD11 ILE A  47      38.226  30.121   5.089  1.00 67.62           H  
ATOM    716 HD12 ILE A  47      36.501  30.211   4.712  1.00 67.62           H  
ATOM    717 HD13 ILE A  47      37.675  31.136   3.741  1.00 67.62           H  
ATOM    718  N   GLN A  48      35.592  26.917  -0.450  1.00 70.21           N  
ATOM    719  H   GLN A  48      35.577  26.169   0.228  1.00 70.21           H  
ATOM    720  CA  GLN A  48      34.641  26.873  -1.556  1.00 70.21           C  
ATOM    721  HA  GLN A  48      35.072  27.389  -2.414  1.00 70.21           H  
ATOM    722  C   GLN A  48      33.375  27.619  -1.143  1.00 70.21           C  
ATOM    723  CB  GLN A  48      34.344  25.432  -1.984  1.00 70.21           C  
ATOM    724  HB2 GLN A  48      33.529  25.450  -2.707  1.00 70.21           H  
ATOM    725  HB3 GLN A  48      34.029  24.851  -1.118  1.00 70.21           H  
ATOM    726  O   GLN A  48      32.807  27.353  -0.083  1.00 70.21           O  
ATOM    727  CG  GLN A  48      35.563  24.762  -2.637  1.00 70.21           C  
ATOM    728  HG2 GLN A  48      35.882  25.347  -3.500  1.00 70.21           H  
ATOM    729  HG3 GLN A  48      36.384  24.732  -1.921  1.00 70.21           H  
ATOM    730  CD  GLN A  48      35.273  23.337  -3.099  1.00 70.21           C  
ATOM    731  NE2 GLN A  48      36.286  22.580  -3.459  1.00 70.21           N  
ATOM    732 HE21 GLN A  48      36.067  21.607  -3.615  1.00 70.21           H  
ATOM    733 HE22 GLN A  48      37.236  22.890  -3.312  1.00 70.21           H  
ATOM    734  OE1 GLN A  48      34.148  22.870  -3.144  1.00 70.21           O  
ATOM    735  N   VAL A  49      32.967  28.576  -1.972  1.00 73.11           N  
ATOM    736  H   VAL A  49      33.469  28.707  -2.839  1.00 73.11           H  
ATOM    737  CA  VAL A  49      31.863  29.497  -1.702  1.00 73.11           C  
ATOM    738  HA  VAL A  49      31.507  29.351  -0.682  1.00 73.11           H  
ATOM    739  C   VAL A  49      30.727  29.188  -2.675  1.00 73.11           C  
ATOM    740  CB  VAL A  49      32.349  30.955  -1.811  1.00 73.11           C  
ATOM    741  HB  VAL A  49      32.677  31.157  -2.831  1.00 73.11           H  
ATOM    742  O   VAL A  49      30.910  29.318  -3.884  1.00 73.11           O  
ATOM    743  CG1 VAL A  49      31.253  31.941  -1.440  1.00 73.11           C  
ATOM    744 HG11 VAL A  49      31.590  32.960  -1.635  1.00 73.11           H  
ATOM    745 HG12 VAL A  49      30.360  31.760  -2.038  1.00 73.11           H  
ATOM    746 HG13 VAL A  49      31.044  31.834  -0.376  1.00 73.11           H  
ATOM    747  CG2 VAL A  49      33.515  31.240  -0.851  1.00 73.11           C  
ATOM    748 HG21 VAL A  49      33.766  32.301  -0.871  1.00 73.11           H  
ATOM    749 HG22 VAL A  49      34.397  30.681  -1.164  1.00 73.11           H  
ATOM    750 HG23 VAL A  49      33.248  30.943   0.163  1.00 73.11           H  
ATOM    751  N   PHE A  50      29.564  28.780  -2.166  1.00 77.27           N  
ATOM    752  H   PHE A  50      29.495  28.675  -1.164  1.00 77.27           H  
ATOM    753  CA  PHE A  50      28.382  28.481  -2.981  1.00 77.27           C  
ATOM    754  HA  PHE A  50      28.622  28.609  -4.037  1.00 77.27           H  
ATOM    755  C   PHE A  50      27.243  29.438  -2.641  1.00 77.27           C  
ATOM    756  CB  PHE A  50      27.944  27.022  -2.787  1.00 77.27           C  
ATOM    757  HB2 PHE A  50      27.063  26.842  -3.402  1.00 77.27           H  
ATOM    758  HB3 PHE A  50      27.644  26.871  -1.750  1.00 77.27           H  
ATOM    759  O   PHE A  50      26.765  29.440  -1.508  1.00 77.27           O  
ATOM    760  CG  PHE A  50      28.997  25.995  -3.147  1.00 77.27           C  
ATOM    761  CD1 PHE A  50      29.190  25.632  -4.493  1.00 77.27           C  
ATOM    762  HD1 PHE A  50      28.597  26.095  -5.268  1.00 77.27           H  
ATOM    763  CD2 PHE A  50      29.781  25.401  -2.140  1.00 77.27           C  
ATOM    764  HD2 PHE A  50      29.651  25.692  -1.108  1.00 77.27           H  
ATOM    765  CE1 PHE A  50      30.147  24.660  -4.829  1.00 77.27           C  
ATOM    766  HE1 PHE A  50      30.290  24.369  -5.859  1.00 77.27           H  
ATOM    767  CE2 PHE A  50      30.744  24.435  -2.478  1.00 77.27           C  
ATOM    768  HE2 PHE A  50      31.350  23.976  -1.710  1.00 77.27           H  
ATOM    769  CZ  PHE A  50      30.926  24.065  -3.821  1.00 77.27           C  
ATOM    770  HZ  PHE A  50      31.662  23.316  -4.074  1.00 77.27           H  
ATOM    771  N   GLN A  51      26.782  30.222  -3.616  1.00 74.68           N  
ATOM    772  H   GLN A  51      27.206  30.175  -4.532  1.00 74.68           H  
ATOM    773  CA  GLN A  51      25.535  30.977  -3.485  1.00 74.68           C  
ATOM    774  HA  GLN A  51      25.468  31.390  -2.479  1.00 74.68           H  
ATOM    775  C   GLN A  51      24.339  30.045  -3.681  1.00 74.68           C  
ATOM    776  CB  GLN A  51      25.486  32.140  -4.486  1.00 74.68           C  
ATOM    777  HB2 GLN A  51      24.445  32.355  -4.727  1.00 74.68           H  
ATOM    778  HB3 GLN A  51      25.997  31.861  -5.407  1.00 74.68           H  
ATOM    779  O   GLN A  51      24.272  29.305  -4.665  1.00 74.68           O  
ATOM    780  CG  GLN A  51      26.097  33.418  -3.896  1.00 74.68           C  
ATOM    781  HG2 GLN A  51      25.558  33.682  -2.987  1.00 74.68           H  
ATOM    782  HG3 GLN A  51      27.141  33.240  -3.635  1.00 74.68           H  
ATOM    783  CD  GLN A  51      26.031  34.593  -4.868  1.00 74.68           C  
ATOM    784  NE2 GLN A  51      26.078  35.810  -4.381  1.00 74.68           N  
ATOM    785 HE21 GLN A  51      26.028  36.570  -5.044  1.00 74.68           H  
ATOM    786 HE22 GLN A  51      26.126  35.966  -3.384  1.00 74.68           H  
ATOM    787  OE1 GLN A  51      25.963  34.445  -6.077  1.00 74.68           O  
ATOM    788  N   LEU A  52      23.402  30.082  -2.738  1.00 77.33           N  
ATOM    789  H   LEU A  52      23.520  30.729  -1.971  1.00 77.33           H  
ATOM    790  CA  LEU A  52      22.155  29.332  -2.805  1.00 77.33           C  
ATOM    791  HA  LEU A  52      22.299  28.447  -3.425  1.00 77.33           H  
ATOM    792  C   LEU A  52      21.058  30.168  -3.456  1.00 77.33           C  
ATOM    793  CB  LEU A  52      21.732  28.886  -1.403  1.00 77.33           C  
ATOM    794  HB2 LEU A  52      21.585  29.780  -0.797  1.00 77.33           H  
ATOM    795  HB3 LEU A  52      20.768  28.383  -1.483  1.00 77.33           H  
ATOM    796  O   LEU A  52      20.930  31.365  -3.200  1.00 77.33           O  
ATOM    797  CG  LEU A  52      22.717  27.958  -0.679  1.00 77.33           C  
ATOM    798  HG  LEU A  52      23.636  28.496  -0.451  1.00 77.33           H  
ATOM    799  CD1 LEU A  52      22.063  27.523   0.632  1.00 77.33           C  
ATOM    800 HD11 LEU A  52      21.195  26.897   0.425  1.00 77.33           H  
ATOM    801 HD12 LEU A  52      22.774  26.974   1.249  1.00 77.33           H  
ATOM    802 HD13 LEU A  52      21.739  28.404   1.188  1.00 77.33           H  
ATOM    803  CD2 LEU A  52      23.050  26.719  -1.514  1.00 77.33           C  
ATOM    804 HD21 LEU A  52      23.556  25.973  -0.902  1.00 77.33           H  
ATOM    805 HD22 LEU A  52      22.136  26.289  -1.924  1.00 77.33           H  
ATOM    806 HD23 LEU A  52      23.713  27.000  -2.333  1.00 77.33           H  
ATOM    807  N   ASN A  53      20.227  29.509  -4.258  1.00 72.10           N  
ATOM    808  H   ASN A  53      20.315  28.505  -4.327  1.00 72.10           H  
ATOM    809  CA  ASN A  53      19.061  30.144  -4.849  1.00 72.10           C  
ATOM    810  HA  ASN A  53      19.334  31.151  -5.165  1.00 72.10           H  
ATOM    811  C   ASN A  53      17.943  30.267  -3.814  1.00 72.10           C  
ATOM    812  CB  ASN A  53      18.612  29.348  -6.082  1.00 72.10           C  
ATOM    813  HB2 ASN A  53      18.465  28.306  -5.799  1.00 72.10           H  
ATOM    814  HB3 ASN A  53      17.660  29.739  -6.443  1.00 72.10           H  
ATOM    815  O   ASN A  53      17.796  29.425  -2.926  1.00 72.10           O  
ATOM    816  CG  ASN A  53      19.609  29.439  -7.221  1.00 72.10           C  
ATOM    817  ND2 ASN A  53      19.756  28.390  -7.994  1.00 72.10           N  
ATOM    818 HD21 ASN A  53      20.435  28.491  -8.735  1.00 72.10           H  
ATOM    819 HD22 ASN A  53      19.250  27.538  -7.798  1.00 72.10           H  
ATOM    820  OD1 ASN A  53      20.246  30.448  -7.457  1.00 72.10           O  
ATOM    821  N   ILE A  54      17.102  31.282  -3.983  1.00 75.41           N  
ATOM    822  H   ILE A  54      17.284  31.944  -4.724  1.00 75.41           H  
ATOM    823  CA  ILE A  54      15.825  31.362  -3.279  1.00 75.41           C  
ATOM    824  HA  ILE A  54      16.012  31.366  -2.205  1.00 75.41           H  
ATOM    825  C   ILE A  54      15.003  30.106  -3.621  1.00 75.41           C  
ATOM    826  CB  ILE A  54      15.119  32.679  -3.651  1.00 75.41           C  
ATOM    827  HB  ILE A  54      15.078  32.757  -4.737  1.00 75.41           H  
ATOM    828  O   ILE A  54      14.809  29.772  -4.791  1.00 75.41           O  
ATOM    829  CG1 ILE A  54      15.913  33.887  -3.093  1.00 75.41           C  
ATOM    830 HG12 ILE A  54      15.933  33.836  -2.004  1.00 75.41           H  
ATOM    831 HG13 ILE A  54      16.944  33.835  -3.444  1.00 75.41           H  
ATOM    832  CG2 ILE A  54      13.685  32.687  -3.122  1.00 75.41           C  
ATOM    833 HG21 ILE A  54      13.691  32.645  -2.032  1.00 75.41           H  
ATOM    834 HG22 ILE A  54      13.194  33.595  -3.471  1.00 75.41           H  
ATOM    835 HG23 ILE A  54      13.112  31.850  -3.520  1.00 75.41           H  
ATOM    836  CD1 ILE A  54      15.366  35.260  -3.508  1.00 75.41           C  
ATOM    837 HD11 ILE A  54      15.260  35.307  -4.592  1.00 75.41           H  
ATOM    838 HD12 ILE A  54      14.402  35.448  -3.035  1.00 75.41           H  
ATOM    839 HD13 ILE A  54      16.060  36.035  -3.185  1.00 75.41           H  
ATOM    840  N   GLY A  55      14.541  29.396  -2.593  1.00 75.62           N  
ATOM    841  H   GLY A  55      14.723  29.749  -1.664  1.00 75.62           H  
ATOM    842  CA  GLY A  55      13.869  28.106  -2.694  1.00 75.62           C  
ATOM    843  HA2 GLY A  55      13.620  27.904  -3.736  1.00 75.62           H  
ATOM    844  HA3 GLY A  55      12.938  28.152  -2.129  1.00 75.62           H  
ATOM    845  C   GLY A  55      14.700  26.942  -2.148  1.00 75.62           C  
ATOM    846  O   GLY A  55      15.495  27.086  -1.223  1.00 75.62           O  
ATOM    847  N   SER A  56      14.448  25.757  -2.696  1.00 79.32           N  
ATOM    848  H   SER A  56      13.873  25.744  -3.527  1.00 79.32           H  
ATOM    849  CA  SER A  56      15.051  24.489  -2.276  1.00 79.32           C  
ATOM    850  HA  SER A  56      15.157  24.465  -1.191  1.00 79.32           H  
ATOM    851  C   SER A  56      16.422  24.286  -2.917  1.00 79.32           C  
ATOM    852  CB  SER A  56      14.119  23.357  -2.700  1.00 79.32           C  
ATOM    853  HB2 SER A  56      13.870  23.476  -3.754  1.00 79.32           H  
ATOM    854  HB3 SER A  56      13.202  23.394  -2.111  1.00 79.32           H  
ATOM    855  O   SER A  56      16.542  24.331  -4.143  1.00 79.32           O  
ATOM    856  OG  SER A  56      14.737  22.109  -2.545  1.00 79.32           O  
ATOM    857  HG  SER A  56      14.410  21.784  -1.703  1.00 79.32           H  
ATOM    858  N   ASN A  57      17.444  24.017  -2.103  1.00 81.62           N  
ATOM    859  H   ASN A  57      17.286  24.048  -1.106  1.00 81.62           H  
ATOM    860  CA  ASN A  57      18.795  23.701  -2.553  1.00 81.62           C  
ATOM    861  HA  ASN A  57      18.802  23.620  -3.640  1.00 81.62           H  
ATOM    862  C   ASN A  57      19.228  22.347  -1.969  1.00 81.62           C  
ATOM    863  CB  ASN A  57      19.763  24.830  -2.169  1.00 81.62           C  
ATOM    864  HB2 ASN A  57      19.853  24.892  -1.084  1.00 81.62           H  
ATOM    865  HB3 ASN A  57      20.743  24.600  -2.587  1.00 81.62           H  
ATOM    866  O   ASN A  57      19.392  22.193  -0.758  1.00 81.62           O  
ATOM    867  CG  ASN A  57      19.368  26.188  -2.710  1.00 81.62           C  
ATOM    868  ND2 ASN A  57      18.550  26.907  -1.983  1.00 81.62           N  
ATOM    869 HD21 ASN A  57      18.121  26.518  -1.156  1.00 81.62           H  
ATOM    870 HD22 ASN A  57      18.263  27.807  -2.341  1.00 81.62           H  
ATOM    871  OD1 ASN A  57      19.817  26.608  -3.767  1.00 81.62           O  
ATOM    872  N   ILE A  58      19.426  21.352  -2.835  1.00 79.24           N  
ATOM    873  H   ILE A  58      19.307  21.545  -3.819  1.00 79.24           H  
ATOM    874  CA  ILE A  58      19.721  19.969  -2.437  1.00 79.24           C  
ATOM    875  HA  ILE A  58      19.279  19.790  -1.457  1.00 79.24           H  
ATOM    876  C   ILE A  58      21.236  19.740  -2.303  1.00 79.24           C  
ATOM    877  CB  ILE A  58      19.052  18.983  -3.421  1.00 79.24           C  
ATOM    878  HB  ILE A  58      19.406  19.209  -4.426  1.00 79.24           H  
ATOM    879  O   ILE A  58      22.020  20.129  -3.171  1.00 79.24           O  
ATOM    880  CG1 ILE A  58      17.511  19.150  -3.392  1.00 79.24           C  
ATOM    881 HG12 ILE A  58      17.255  20.186  -3.612  1.00 79.24           H  
ATOM    882 HG13 ILE A  58      17.140  18.924  -2.392  1.00 79.24           H  
ATOM    883  CG2 ILE A  58      19.440  17.530  -3.096  1.00 79.24           C  
ATOM    884 HG21 ILE A  58      19.094  17.263  -2.098  1.00 79.24           H  
ATOM    885 HG22 ILE A  58      20.519  17.391  -3.158  1.00 79.24           H  
ATOM    886 HG23 ILE A  58      18.995  16.860  -3.831  1.00 79.24           H  
ATOM    887  CD1 ILE A  58      16.755  18.280  -4.407  1.00 79.24           C  
ATOM    888 HD11 ILE A  58      15.707  18.580  -4.421  1.00 79.24           H  
ATOM    889 HD12 ILE A  58      17.176  18.420  -5.402  1.00 79.24           H  
ATOM    890 HD13 ILE A  58      16.807  17.228  -4.125  1.00 79.24           H  
ATOM    891  N   ILE A  59      21.641  19.038  -1.239  1.00 77.61           N  
ATOM    892  H   ILE A  59      20.937  18.725  -0.585  1.00 77.61           H  
ATOM    893  CA  ILE A  59      23.030  18.645  -0.957  1.00 77.61           C  
ATOM    894  HA  ILE A  59      23.709  19.266  -1.542  1.00 77.61           H  
ATOM    895  C   ILE A  59      23.244  17.175  -1.363  1.00 77.61           C  
ATOM    896  CB  ILE A  59      23.332  18.891   0.541  1.00 77.61           C  
ATOM    897  HB  ILE A  59      22.584  18.367   1.135  1.00 77.61           H  
ATOM    898  O   ILE A  59      22.532  16.289  -0.882  1.00 77.61           O  
ATOM    899  CG1 ILE A  59      23.271  20.392   0.877  1.00 77.61           C  
ATOM    900 HG12 ILE A  59      22.442  20.865   0.351  1.00 77.61           H  
ATOM    901 HG13 ILE A  59      24.205  20.847   0.546  1.00 77.61           H  
ATOM    902  CG2 ILE A  59      24.721  18.355   0.918  1.00 77.61           C  
ATOM    903 HG21 ILE A  59      24.730  17.266   0.865  1.00 77.61           H  
ATOM    904 HG22 ILE A  59      25.476  18.750   0.239  1.00 77.61           H  
ATOM    905 HG23 ILE A  59      24.979  18.642   1.938  1.00 77.61           H  
ATOM    906  CD1 ILE A  59      23.085  20.694   2.362  1.00 77.61           C  
ATOM    907 HD11 ILE A  59      22.110  20.322   2.677  1.00 77.61           H  
ATOM    908 HD12 ILE A  59      23.871  20.237   2.964  1.00 77.61           H  
ATOM    909 HD13 ILE A  59      23.125  21.773   2.508  1.00 77.61           H  
ATOM    910  N   GLY A  60      24.218  16.883  -2.236  1.00 69.73           N  
ATOM    911  H   GLY A  60      24.811  17.623  -2.585  1.00 69.73           H  
ATOM    912  CA  GLY A  60      24.553  15.512  -2.659  1.00 69.73           C  
ATOM    913  HA2 GLY A  60      23.679  14.870  -2.545  1.00 69.73           H  
ATOM    914  HA3 GLY A  60      25.336  15.126  -2.006  1.00 69.73           H  
ATOM    915  C   GLY A  60      25.049  15.399  -4.106  1.00 69.73           C  
ATOM    916  O   GLY A  60      25.548  16.355  -4.678  1.00 69.73           O  
ATOM    917  N   ARG A  61      24.925  14.216  -4.727  1.00 56.04           N  
ATOM    918  H   ARG A  61      24.599  13.439  -4.169  1.00 56.04           H  
ATOM    919  CA  ARG A  61      25.464  13.967  -6.083  1.00 56.04           C  
ATOM    920  HA  ARG A  61      26.351  14.588  -6.213  1.00 56.04           H  
ATOM    921  C   ARG A  61      24.518  14.299  -7.243  1.00 56.04           C  
ATOM    922  CB  ARG A  61      25.886  12.502  -6.244  1.00 56.04           C  
ATOM    923  HB2 ARG A  61      25.014  11.861  -6.115  1.00 56.04           H  
ATOM    924  HB3 ARG A  61      26.239  12.386  -7.269  1.00 56.04           H  
ATOM    925  O   ARG A  61      23.548  13.576  -7.437  1.00 56.04           O  
ATOM    926  CG  ARG A  61      26.989  12.010  -5.303  1.00 56.04           C  
ATOM    927  HG2 ARG A  61      26.580  11.853  -4.305  1.00 56.04           H  
ATOM    928  HG3 ARG A  61      27.808  12.727  -5.258  1.00 56.04           H  
ATOM    929  CD  ARG A  61      27.484  10.689  -5.904  1.00 56.04           C  
ATOM    930  HD2 ARG A  61      28.129  10.924  -6.751  1.00 56.04           H  
ATOM    931  HD3 ARG A  61      26.628  10.119  -6.264  1.00 56.04           H  
ATOM    932  NE  ARG A  61      28.206   9.853  -4.942  1.00 56.04           N  
ATOM    933  HE  ARG A  61      28.162  10.140  -3.975  1.00 56.04           H  
ATOM    934  NH1 ARG A  61      29.007   8.319  -6.449  1.00 56.04           N  
ATOM    935 HH11 ARG A  61      28.718   8.928  -7.201  1.00 56.04           H  
ATOM    936 HH12 ARG A  61      29.532   7.476  -6.637  1.00 56.04           H  
ATOM    937  NH2 ARG A  61      29.316   7.948  -4.317  1.00 56.04           N  
ATOM    938 HH21 ARG A  61      29.072   8.117  -3.352  1.00 56.04           H  
ATOM    939 HH22 ARG A  61      29.815   7.101  -4.551  1.00 56.04           H  
ATOM    940  CZ  ARG A  61      28.844   8.732  -5.230  1.00 56.04           C  
ATOM    941  N   GLY A  62      24.905  15.183  -8.159  1.00 51.85           N  
ATOM    942  H   GLY A  62      25.563  15.885  -7.852  1.00 51.85           H  
ATOM    943  CA  GLY A  62      24.318  15.341  -9.503  1.00 51.85           C  
ATOM    944  HA2 GLY A  62      23.747  14.453  -9.772  1.00 51.85           H  
ATOM    945  HA3 GLY A  62      25.138  15.439 -10.215  1.00 51.85           H  
ATOM    946  C   GLY A  62      23.413  16.566  -9.670  1.00 51.85           C  
ATOM    947  O   GLY A  62      22.926  17.119  -8.702  1.00 51.85           O  
ATOM    948  N   SER A  63      23.185  17.008 -10.907  1.00 43.58           N  
ATOM    949  H   SER A  63      23.538  16.494 -11.702  1.00 43.58           H  
ATOM    950  CA  SER A  63      22.729  18.378 -11.177  1.00 43.58           C  
ATOM    951  HA  SER A  63      23.380  19.030 -10.595  1.00 43.58           H  
ATOM    952  C   SER A  63      21.256  18.670 -10.832  1.00 43.58           C  
ATOM    953  CB  SER A  63      22.954  18.712 -12.655  1.00 43.58           C  
ATOM    954  HB2 SER A  63      24.016  18.639 -12.889  1.00 43.58           H  
ATOM    955  HB3 SER A  63      22.619  19.729 -12.857  1.00 43.58           H  
ATOM    956  O   SER A  63      20.396  17.885 -11.251  1.00 43.58           O  
ATOM    957  OG  SER A  63      22.233  17.802 -13.464  1.00 43.58           O  
ATOM    958  HG  SER A  63      21.309  17.871 -13.213  1.00 43.58           H  
ATOM    959  N   PRO A  64      20.951  19.829 -10.213  1.00 53.04           N  
ATOM    960  CA  PRO A  64      21.876  20.783  -9.584  1.00 53.04           C  
ATOM    961  HA  PRO A  64      22.798  20.892 -10.156  1.00 53.04           H  
ATOM    962  C   PRO A  64      22.218  20.369  -8.137  1.00 53.04           C  
ATOM    963  CB  PRO A  64      21.151  22.130  -9.656  1.00 53.04           C  
ATOM    964  HB2 PRO A  64      21.341  22.592 -10.625  1.00 53.04           H  
ATOM    965  HB3 PRO A  64      21.450  22.803  -8.852  1.00 53.04           H  
ATOM    966  O   PRO A  64      21.328  20.159  -7.318  1.00 53.04           O  
ATOM    967  CG  PRO A  64      19.673  21.753  -9.560  1.00 53.04           C  
ATOM    968  HG2 PRO A  64      19.043  22.461 -10.100  1.00 53.04           H  
ATOM    969  HG3 PRO A  64      19.374  21.711  -8.513  1.00 53.04           H  
ATOM    970  CD  PRO A  64      19.592  20.352 -10.168  1.00 53.04           C  
ATOM    971  HD2 PRO A  64      18.952  19.714  -9.559  1.00 53.04           H  
ATOM    972  HD3 PRO A  64      19.191  20.416 -11.180  1.00 53.04           H  
ATOM    973  N   SER A  65      23.512  20.267  -7.816  1.00 62.47           N  
ATOM    974  H   SER A  65      24.211  20.451  -8.522  1.00 62.47           H  
ATOM    975  CA  SER A  65      24.014  19.968  -6.467  1.00 62.47           C  
ATOM    976  HA  SER A  65      23.302  20.329  -5.724  1.00 62.47           H  
ATOM    977  C   SER A  65      25.363  20.642  -6.234  1.00 62.47           C  
ATOM    978  CB  SER A  65      24.196  18.465  -6.268  1.00 62.47           C  
ATOM    979  HB2 SER A  65      24.509  18.328  -5.233  1.00 62.47           H  
ATOM    980  HB3 SER A  65      23.244  17.953  -6.407  1.00 62.47           H  
ATOM    981  O   SER A  65      26.250  20.514  -7.079  1.00 62.47           O  
ATOM    982  OG  SER A  65      25.181  17.943  -7.161  1.00 62.47           O  
ATOM    983  HG  SER A  65      25.903  18.575  -7.160  1.00 62.47           H  
ATOM    984  N   PHE A  66      25.540  21.319  -5.101  1.00 68.43           N  
ATOM    985  H   PHE A  66      24.768  21.403  -4.455  1.00 68.43           H  
ATOM    986  CA  PHE A  66      26.738  22.127  -4.835  1.00 68.43           C  
ATOM    987  HA  PHE A  66      27.234  22.352  -5.780  1.00 68.43           H  
ATOM    988  C   PHE A  66      27.805  21.417  -3.977  1.00 68.43           C  
ATOM    989  CB  PHE A  66      26.290  23.473  -4.257  1.00 68.43           C  
ATOM    990  HB2 PHE A  66      27.176  24.060  -4.015  1.00 68.43           H  
ATOM    991  HB3 PHE A  66      25.734  24.019  -5.019  1.00 68.43           H  
ATOM    992  O   PHE A  66      28.983  21.718  -4.114  1.00 68.43           O  
ATOM    993  CG  PHE A  66      25.436  23.358  -3.016  1.00 68.43           C  
ATOM    994  CD1 PHE A  66      24.032  23.307  -3.113  1.00 68.43           C  
ATOM    995  HD1 PHE A  66      23.546  23.388  -4.074  1.00 68.43           H  
ATOM    996  CD2 PHE A  66      26.058  23.252  -1.763  1.00 68.43           C  
ATOM    997  HD2 PHE A  66      27.133  23.323  -1.691  1.00 68.43           H  
ATOM    998  CE1 PHE A  66      23.256  23.165  -1.952  1.00 68.43           C  
ATOM    999  HE1 PHE A  66      22.179  23.110  -2.016  1.00 68.43           H  
ATOM   1000  CE2 PHE A  66      25.280  23.085  -0.610  1.00 68.43           C  
ATOM   1001  HE2 PHE A  66      25.758  22.999   0.355  1.00 68.43           H  
ATOM   1002  CZ  PHE A  66      23.879  23.095  -0.699  1.00 68.43           C  
ATOM   1003  HZ  PHE A  66      23.277  23.042   0.197  1.00 68.43           H  
ATOM   1004  N   LEU A  67      27.440  20.422  -3.158  1.00 66.56           N  
ATOM   1005  H   LEU A  67      26.456  20.206  -3.086  1.00 66.56           H  
ATOM   1006  CA  LEU A  67      28.385  19.613  -2.368  1.00 66.56           C  
ATOM   1007  HA  LEU A  67      29.399  19.985  -2.518  1.00 66.56           H  
ATOM   1008  C   LEU A  67      28.373  18.153  -2.831  1.00 66.56           C  
ATOM   1009  CB  LEU A  67      28.045  19.732  -0.874  1.00 66.56           C  
ATOM   1010  HB2 LEU A  67      26.959  19.769  -0.793  1.00 66.56           H  
ATOM   1011  HB3 LEU A  67      28.402  18.850  -0.343  1.00 66.56           H  
ATOM   1012  O   LEU A  67      27.395  17.432  -2.628  1.00 66.56           O  
ATOM   1013  CG  LEU A  67      28.621  20.976  -0.186  1.00 66.56           C  
ATOM   1014  HG  LEU A  67      28.400  21.858  -0.787  1.00 66.56           H  
ATOM   1015  CD1 LEU A  67      27.976  21.146   1.191  1.00 66.56           C  
ATOM   1016 HD11 LEU A  67      28.315  22.078   1.643  1.00 66.56           H  
ATOM   1017 HD12 LEU A  67      28.260  20.320   1.843  1.00 66.56           H  
ATOM   1018 HD13 LEU A  67      26.890  21.171   1.104  1.00 66.56           H  
ATOM   1019  CD2 LEU A  67      30.132  20.884  -0.001  1.00 66.56           C  
ATOM   1020 HD21 LEU A  67      30.396  20.045   0.643  1.00 66.56           H  
ATOM   1021 HD22 LEU A  67      30.639  20.783  -0.960  1.00 66.56           H  
ATOM   1022 HD23 LEU A  67      30.478  21.814   0.450  1.00 66.56           H  
ATOM   1023  N   ASN A  68      29.471  17.726  -3.453  1.00 58.91           N  
ATOM   1024  H   ASN A  68      30.249  18.367  -3.519  1.00 58.91           H  
ATOM   1025  CA  ASN A  68      29.583  16.457  -4.170  1.00 58.91           C  
ATOM   1026  HA  ASN A  68      28.574  16.084  -4.350  1.00 58.91           H  
ATOM   1027  C   ASN A  68      30.314  15.393  -3.314  1.00 58.91           C  
ATOM   1028  CB  ASN A  68      30.236  16.773  -5.541  1.00 58.91           C  
ATOM   1029  HB2 ASN A  68      30.056  17.819  -5.789  1.00 58.91           H  
ATOM   1030  HB3 ASN A  68      31.317  16.648  -5.480  1.00 58.91           H  
ATOM   1031  O   ASN A  68      31.453  15.040  -3.602  1.00 58.91           O  
ATOM   1032  CG  ASN A  68      29.701  15.983  -6.723  1.00 58.91           C  
ATOM   1033  ND2 ASN A  68      30.341  16.120  -7.861  1.00 58.91           N  
ATOM   1034 HD21 ASN A  68      29.967  15.640  -8.667  1.00 58.91           H  
ATOM   1035 HD22 ASN A  68      31.153  16.720  -7.900  1.00 58.91           H  
ATOM   1036  OD1 ASN A  68      28.699  15.283  -6.684  1.00 58.91           O  
ATOM   1037  N   ASP A  69      29.681  14.879  -2.251  1.00 61.14           N  
ATOM   1038  H   ASP A  69      28.770  15.244  -2.015  1.00 61.14           H  
ATOM   1039  CA  ASP A  69      30.257  13.818  -1.396  1.00 61.14           C  
ATOM   1040  HA  ASP A  69      31.339  13.820  -1.529  1.00 61.14           H  
ATOM   1041  C   ASP A  69      29.746  12.424  -1.810  1.00 61.14           C  
ATOM   1042  CB  ASP A  69      30.022  14.121   0.097  1.00 61.14           C  
ATOM   1043  HB2 ASP A  69      30.348  15.142   0.298  1.00 61.14           H  
ATOM   1044  HB3 ASP A  69      28.949  14.065   0.277  1.00 61.14           H  
ATOM   1045  O   ASP A  69      28.545  12.182  -1.980  1.00 61.14           O  
ATOM   1046  CG  ASP A  69      30.746  13.173   1.081  1.00 61.14           C  
ATOM   1047  OD1 ASP A  69      30.971  11.991   0.731  1.00 61.14           O  
ATOM   1048  OD2 ASP A  69      31.009  13.571   2.233  1.00 61.14           O  
ATOM   1049  N   ILE A  70      30.665  11.461  -1.949  1.00 59.51           N  
ATOM   1050  H   ILE A  70      31.606  11.684  -1.658  1.00 59.51           H  
ATOM   1051  CA  ILE A  70      30.332  10.085  -2.301  1.00 59.51           C  
ATOM   1052  HA  ILE A  70      29.753  10.191  -3.219  1.00 59.51           H  
ATOM   1053  C   ILE A  70      29.427   9.373  -1.284  1.00 59.51           C  
ATOM   1054  CB  ILE A  70      31.574   9.233  -2.633  1.00 59.51           C  
ATOM   1055  HB  ILE A  70      31.250   8.198  -2.748  1.00 59.51           H  
ATOM   1056  O   ILE A  70      28.667   8.487  -1.685  1.00 59.51           O  
ATOM   1057  CG1 ILE A  70      32.619   9.233  -1.507  1.00 59.51           C  
ATOM   1058 HG12 ILE A  70      33.235  10.130  -1.568  1.00 59.51           H  
ATOM   1059 HG13 ILE A  70      32.116   9.241  -0.539  1.00 59.51           H  
ATOM   1060  CG2 ILE A  70      32.186   9.679  -3.974  1.00 59.51           C  
ATOM   1061 HG21 ILE A  70      31.437   9.691  -4.767  1.00 59.51           H  
ATOM   1062 HG22 ILE A  70      32.994   9.007  -4.263  1.00 59.51           H  
ATOM   1063 HG23 ILE A  70      32.596  10.684  -3.877  1.00 59.51           H  
ATOM   1064  CD1 ILE A  70      33.515   7.990  -1.551  1.00 59.51           C  
ATOM   1065 HD11 ILE A  70      34.223   8.031  -0.723  1.00 59.51           H  
ATOM   1066 HD12 ILE A  70      34.075   7.956  -2.486  1.00 59.51           H  
ATOM   1067 HD13 ILE A  70      32.911   7.089  -1.452  1.00 59.51           H  
ATOM   1068  N   LYS A  71      29.474   9.761  -0.011  1.00 62.63           N  
ATOM   1069  H   LYS A  71      30.098  10.520   0.223  1.00 62.63           H  
ATOM   1070  CA  LYS A  71      28.681   9.183   1.081  1.00 62.63           C  
ATOM   1071  HA  LYS A  71      28.489   8.131   0.872  1.00 62.63           H  
ATOM   1072  C   LYS A  71      27.302   9.840   1.221  1.00 62.63           C  
ATOM   1073  CB  LYS A  71      29.496   9.271   2.381  1.00 62.63           C  
ATOM   1074  HB2 LYS A  71      28.901   8.864   3.199  1.00 62.63           H  
ATOM   1075  HB3 LYS A  71      29.702  10.319   2.600  1.00 62.63           H  
ATOM   1076  O   LYS A  71      26.453   9.341   1.956  1.00 62.63           O  
ATOM   1077  CG  LYS A  71      30.826   8.495   2.297  1.00 62.63           C  
ATOM   1078  HG2 LYS A  71      30.636   7.452   2.043  1.00 62.63           H  
ATOM   1079  HG3 LYS A  71      31.459   8.944   1.532  1.00 62.63           H  
ATOM   1080  CD  LYS A  71      31.569   8.570   3.631  1.00 62.63           C  
ATOM   1081  HD2 LYS A  71      31.577   9.617   3.933  1.00 62.63           H  
ATOM   1082  HD3 LYS A  71      31.033   7.997   4.387  1.00 62.63           H  
ATOM   1083  CE  LYS A  71      33.026   8.109   3.545  1.00 62.63           C  
ATOM   1084  HE2 LYS A  71      33.056   7.023   3.450  1.00 62.63           H  
ATOM   1085  HE3 LYS A  71      33.472   8.550   2.654  1.00 62.63           H  
ATOM   1086  NZ  LYS A  71      33.772   8.560   4.748  1.00 62.63           N  
ATOM   1087  HZ1 LYS A  71      33.718   9.566   4.820  1.00 62.63           H  
ATOM   1088  HZ2 LYS A  71      33.366   8.182   5.592  1.00 62.63           H  
ATOM   1089  HZ3 LYS A  71      34.748   8.303   4.704  1.00 62.63           H  
ATOM   1090  N   ILE A  72      27.046  10.915   0.470  1.00 58.88           N  
ATOM   1091  H   ILE A  72      27.787  11.262  -0.122  1.00 58.88           H  
ATOM   1092  CA  ILE A  72      25.812  11.703   0.526  1.00 58.88           C  
ATOM   1093  HA  ILE A  72      25.169  11.308   1.312  1.00 58.88           H  
ATOM   1094  C   ILE A  72      25.069  11.574  -0.805  1.00 58.88           C  
ATOM   1095  CB  ILE A  72      26.120  13.165   0.892  1.00 58.88           C  
ATOM   1096  HB  ILE A  72      26.665  13.626   0.068  1.00 58.88           H  
ATOM   1097  O   ILE A  72      25.362  12.230  -1.803  1.00 58.88           O  
ATOM   1098  CG1 ILE A  72      27.007  13.196   2.155  1.00 58.88           C  
ATOM   1099 HG12 ILE A  72      26.501  12.686   2.975  1.00 58.88           H  
ATOM   1100 HG13 ILE A  72      27.958  12.696   1.968  1.00 58.88           H  
ATOM   1101  CG2 ILE A  72      24.806  13.941   1.105  1.00 58.88           C  
ATOM   1102 HG21 ILE A  72      24.121  13.806   0.268  1.00 58.88           H  
ATOM   1103 HG22 ILE A  72      24.333  13.619   2.033  1.00 58.88           H  
ATOM   1104 HG23 ILE A  72      25.013  15.009   1.171  1.00 58.88           H  
ATOM   1105  CD1 ILE A  72      27.328  14.612   2.572  1.00 58.88           C  
ATOM   1106 HD11 ILE A  72      26.396  15.039   2.941  1.00 58.88           H  
ATOM   1107 HD12 ILE A  72      27.691  15.197   1.727  1.00 58.88           H  
ATOM   1108 HD13 ILE A  72      28.081  14.615   3.360  1.00 58.88           H  
ATOM   1109  N   SER A  73      24.068  10.695  -0.842  1.00 57.19           N  
ATOM   1110  H   SER A  73      23.909  10.137  -0.016  1.00 57.19           H  
ATOM   1111  CA  SER A  73      23.132  10.629  -1.977  1.00 57.19           C  
ATOM   1112  HA  SER A  73      23.737  10.674  -2.883  1.00 57.19           H  
ATOM   1113  C   SER A  73      22.193  11.849  -2.020  1.00 57.19           C  
ATOM   1114  CB  SER A  73      22.394   9.279  -2.027  1.00 57.19           C  
ATOM   1115  HB2 SER A  73      22.855   8.573  -1.337  1.00 57.19           H  
ATOM   1116  HB3 SER A  73      22.513   8.865  -3.028  1.00 57.19           H  
ATOM   1117  O   SER A  73      21.951  12.473  -0.988  1.00 57.19           O  
ATOM   1118  OG  SER A  73      21.007   9.398  -1.773  1.00 57.19           O  
ATOM   1119  HG  SER A  73      20.685   8.569  -1.412  1.00 57.19           H  
ATOM   1120  N   ARG A  74      21.628  12.140  -3.207  1.00 53.69           N  
ATOM   1121  H   ARG A  74      21.884  11.528  -3.969  1.00 53.69           H  
ATOM   1122  CA  ARG A  74      20.731  13.272  -3.560  1.00 53.69           C  
ATOM   1123  HA  ARG A  74      21.308  14.196  -3.613  1.00 53.69           H  
ATOM   1124  C   ARG A  74      19.574  13.584  -2.597  1.00 53.69           C  
ATOM   1125  CB  ARG A  74      20.076  12.989  -4.933  1.00 53.69           C  
ATOM   1126  HB2 ARG A  74      19.609  12.005  -4.914  1.00 53.69           H  
ATOM   1127  HB3 ARG A  74      19.291  13.724  -5.114  1.00 53.69           H  
ATOM   1128  O   ARG A  74      18.860  14.547  -2.824  1.00 53.69           O  
ATOM   1129  CG  ARG A  74      21.031  13.079  -6.119  1.00 53.69           C  
ATOM   1130  HG2 ARG A  74      21.779  12.291  -6.037  1.00 53.69           H  
ATOM   1131  HG3 ARG A  74      21.514  14.055  -6.089  1.00 53.69           H  
ATOM   1132  CD  ARG A  74      20.272  12.938  -7.452  1.00 53.69           C  
ATOM   1133  HD2 ARG A  74      19.701  12.009  -7.443  1.00 53.69           H  
ATOM   1134  HD3 ARG A  74      19.584  13.779  -7.544  1.00 53.69           H  
ATOM   1135  NE  ARG A  74      21.198  12.930  -8.597  1.00 53.69           N  
ATOM   1136  HE  ARG A  74      22.173  13.000  -8.343  1.00 53.69           H  
ATOM   1137  NH1 ARG A  74      19.697  13.176 -10.311  1.00 53.69           N  
ATOM   1138 HH11 ARG A  74      19.520  13.388 -11.283  1.00 53.69           H  
ATOM   1139 HH12 ARG A  74      18.971  13.353  -9.632  1.00 53.69           H  
ATOM   1140  NH2 ARG A  74      21.872  13.014 -10.768  1.00 53.69           N  
ATOM   1141 HH21 ARG A  74      21.656  13.163 -11.743  1.00 53.69           H  
ATOM   1142 HH22 ARG A  74      22.826  12.893 -10.459  1.00 53.69           H  
ATOM   1143  CZ  ARG A  74      20.918  13.040  -9.881  1.00 53.69           C  
ATOM   1144  N   ARG A  75      19.285  12.735  -1.613  1.00 56.56           N  
ATOM   1145  H   ARG A  75      19.963  12.012  -1.422  1.00 56.56           H  
ATOM   1146  CA  ARG A  75      18.109  12.853  -0.738  1.00 56.56           C  
ATOM   1147  HA  ARG A  75      17.652  13.833  -0.873  1.00 56.56           H  
ATOM   1148  C   ARG A  75      18.457  12.795   0.738  1.00 56.56           C  
ATOM   1149  CB  ARG A  75      17.065  11.787  -1.082  1.00 56.56           C  
ATOM   1150  HB2 ARG A  75      16.198  11.934  -0.439  1.00 56.56           H  
ATOM   1151  HB3 ARG A  75      17.477  10.797  -0.886  1.00 56.56           H  
ATOM   1152  O   ARG A  75      17.637  12.341   1.523  1.00 56.56           O  
ATOM   1153  CG  ARG A  75      16.592  11.867  -2.528  1.00 56.56           C  
ATOM   1154  HG2 ARG A  75      17.381  11.518  -3.194  1.00 56.56           H  
ATOM   1155  HG3 ARG A  75      16.321  12.893  -2.780  1.00 56.56           H  
ATOM   1156  CD  ARG A  75      15.367  10.970  -2.648  1.00 56.56           C  
ATOM   1157  HD2 ARG A  75      14.542  11.420  -2.097  1.00 56.56           H  
ATOM   1158  HD3 ARG A  75      15.607  10.009  -2.191  1.00 56.56           H  
ATOM   1159  NE  ARG A  75      14.995  10.807  -4.058  1.00 56.56           N  
ATOM   1160  HE  ARG A  75      15.070  11.634  -4.633  1.00 56.56           H  
ATOM   1161  NH1 ARG A  75      14.451   8.596  -3.935  1.00 56.56           N  
ATOM   1162 HH11 ARG A  75      14.536   8.649  -2.930  1.00 56.56           H  
ATOM   1163 HH12 ARG A  75      14.299   7.701  -4.377  1.00 56.56           H  
ATOM   1164  NH2 ARG A  75      14.545   9.637  -5.929  1.00 56.56           N  
ATOM   1165 HH21 ARG A  75      14.326   8.775  -6.407  1.00 56.56           H  
ATOM   1166 HH22 ARG A  75      14.653  10.482  -6.472  1.00 56.56           H  
ATOM   1167  CZ  ARG A  75      14.660   9.678  -4.634  1.00 56.56           C  
ATOM   1168  N   HIS A  76      19.674  13.168   1.116  1.00 65.99           N  
ATOM   1169  H   HIS A  76      20.335  13.497   0.428  1.00 65.99           H  
ATOM   1170  CA  HIS A  76      20.052  13.146   2.526  1.00 65.99           C  
ATOM   1171  HA  HIS A  76      19.458  12.396   3.049  1.00 65.99           H  
ATOM   1172  C   HIS A  76      19.741  14.452   3.229  1.00 65.99           C  
ATOM   1173  CB  HIS A  76      21.502  12.720   2.680  1.00 65.99           C  
ATOM   1174  HB2 HIS A  76      21.832  12.911   3.701  1.00 65.99           H  
ATOM   1175  HB3 HIS A  76      22.124  13.294   1.994  1.00 65.99           H  
ATOM   1176  O   HIS A  76      19.230  14.394   4.345  1.00 65.99           O  
ATOM   1177  CG  HIS A  76      21.628  11.253   2.402  1.00 65.99           C  
ATOM   1178  CD2 HIS A  76      21.188  10.233   3.196  1.00 65.99           C  
ATOM   1179  HD2 HIS A  76      20.731  10.348   4.168  1.00 65.99           H  
ATOM   1180  ND1 HIS A  76      22.063  10.695   1.236  1.00 65.99           N  
ATOM   1181  HD1 HIS A  76      22.315  11.229   0.416  1.00 65.99           H  
ATOM   1182  CE1 HIS A  76      21.953   9.361   1.348  1.00 65.99           C  
ATOM   1183  HE1 HIS A  76      22.233   8.629   0.604  1.00 65.99           H  
ATOM   1184  NE2 HIS A  76      21.388   9.034   2.512  1.00 65.99           N  
ATOM   1185  N   ALA A  77      19.960  15.592   2.573  1.00 73.21           N  
ATOM   1186  H   ALA A  77      20.366  15.594   1.648  1.00 73.21           H  
ATOM   1187  CA  ALA A  77      19.653  16.881   3.160  1.00 73.21           C  
ATOM   1188  HA  ALA A  77      18.765  16.757   3.779  1.00 73.21           H  
ATOM   1189  C   ALA A  77      19.335  17.967   2.124  1.00 73.21           C  
ATOM   1190  CB  ALA A  77      20.815  17.289   4.063  1.00 73.21           C  
ATOM   1191  HB1 ALA A  77      20.482  18.157   4.633  1.00 73.21           H  
ATOM   1192  HB2 ALA A  77      21.694  17.543   3.470  1.00 73.21           H  
ATOM   1193  HB3 ALA A  77      21.058  16.494   4.767  1.00 73.21           H  
ATOM   1194  O   ALA A  77      19.755  17.896   0.966  1.00 73.21           O  
ATOM   1195  N   GLU A  78      18.597  18.976   2.565  1.00 83.73           N  
ATOM   1196  H   GLU A  78      18.292  18.954   3.527  1.00 83.73           H  
ATOM   1197  CA  GLU A  78      18.140  20.112   1.770  1.00 83.73           C  
ATOM   1198  HA  GLU A  78      18.761  20.231   0.882  1.00 83.73           H  
ATOM   1199  C   GLU A  78      18.239  21.390   2.608  1.00 83.73           C  
ATOM   1200  CB  GLU A  78      16.700  19.825   1.334  1.00 83.73           C  
ATOM   1201  HB2 GLU A  78      16.711  18.941   0.695  1.00 83.73           H  
ATOM   1202  HB3 GLU A  78      16.125  19.595   2.231  1.00 83.73           H  
ATOM   1203  O   GLU A  78      17.876  21.389   3.786  1.00 83.73           O  
ATOM   1204  CG  GLU A  78      16.003  20.958   0.570  1.00 83.73           C  
ATOM   1205  HG2 GLU A  78      16.486  21.074  -0.400  1.00 83.73           H  
ATOM   1206  HG3 GLU A  78      16.113  21.893   1.118  1.00 83.73           H  
ATOM   1207  CD  GLU A  78      14.500  20.684   0.385  1.00 83.73           C  
ATOM   1208  OE1 GLU A  78      13.858  21.481  -0.328  1.00 83.73           O  
ATOM   1209  OE2 GLU A  78      13.969  19.708   0.957  1.00 83.73           O  
ATOM   1210  N   ILE A  79      18.723  22.474   1.999  1.00 84.34           N  
ATOM   1211  H   ILE A  79      18.981  22.401   1.026  1.00 84.34           H  
ATOM   1212  CA  ILE A  79      18.677  23.824   2.565  1.00 84.34           C  
ATOM   1213  HA  ILE A  79      18.359  23.754   3.605  1.00 84.34           H  
ATOM   1214  C   ILE A  79      17.627  24.629   1.802  1.00 84.34           C  
ATOM   1215  CB  ILE A  79      20.062  24.510   2.560  1.00 84.34           C  
ATOM   1216  HB  ILE A  79      20.465  24.497   1.547  1.00 84.34           H  
ATOM   1217  O   ILE A  79      17.735  24.814   0.589  1.00 84.34           O  
ATOM   1218  CG1 ILE A  79      21.024  23.756   3.501  1.00 84.34           C  
ATOM   1219 HG12 ILE A  79      20.669  23.880   4.524  1.00 84.34           H  
ATOM   1220 HG13 ILE A  79      21.014  22.695   3.252  1.00 84.34           H  
ATOM   1221  CG2 ILE A  79      19.922  25.971   3.028  1.00 84.34           C  
ATOM   1222 HG21 ILE A  79      19.326  26.547   2.319  1.00 84.34           H  
ATOM   1223 HG22 ILE A  79      19.439  26.003   4.005  1.00 84.34           H  
ATOM   1224 HG23 ILE A  79      20.894  26.459   3.095  1.00 84.34           H  
ATOM   1225  CD1 ILE A  79      22.480  24.226   3.448  1.00 84.34           C  
ATOM   1226 HD11 ILE A  79      22.841  24.176   2.421  1.00 84.34           H  
ATOM   1227 HD12 ILE A  79      22.570  25.244   3.827  1.00 84.34           H  
ATOM   1228 HD13 ILE A  79      23.092  23.579   4.077  1.00 84.34           H  
ATOM   1229  N   ILE A  80      16.620  25.129   2.512  1.00 84.17           N  
ATOM   1230  H   ILE A  80      16.622  24.969   3.509  1.00 84.17           H  
ATOM   1231  CA  ILE A  80      15.565  25.973   1.950  1.00 84.17           C  
ATOM   1232  HA  ILE A  80      15.595  25.896   0.863  1.00 84.17           H  
ATOM   1233  C   ILE A  80      15.839  27.424   2.338  1.00 84.17           C  
ATOM   1234  CB  ILE A  80      14.164  25.502   2.393  1.00 84.17           C  
ATOM   1235  HB  ILE A  80      14.099  25.593   3.477  1.00 84.17           H  
ATOM   1236  O   ILE A  80      15.911  27.743   3.524  1.00 84.17           O  
ATOM   1237  CG1 ILE A  80      13.930  24.020   2.024  1.00 84.17           C  
ATOM   1238 HG12 ILE A  80      14.724  23.408   2.452  1.00 84.17           H  
ATOM   1239 HG13 ILE A  80      13.962  23.907   0.940  1.00 84.17           H  
ATOM   1240  CG2 ILE A  80      13.084  26.410   1.770  1.00 84.17           C  
ATOM   1241 HG21 ILE A  80      13.238  27.449   2.062  1.00 84.17           H  
ATOM   1242 HG22 ILE A  80      13.114  26.335   0.683  1.00 84.17           H  
ATOM   1243 HG23 ILE A  80      12.095  26.123   2.126  1.00 84.17           H  
ATOM   1244  CD1 ILE A  80      12.608  23.448   2.545  1.00 84.17           C  
ATOM   1245 HD11 ILE A  80      11.761  23.919   2.046  1.00 84.17           H  
ATOM   1246 HD12 ILE A  80      12.574  22.380   2.328  1.00 84.17           H  
ATOM   1247 HD13 ILE A  80      12.534  23.603   3.622  1.00 84.17           H  
ATOM   1248  N   VAL A  81      15.950  28.297   1.337  1.00 83.50           N  
ATOM   1249  H   VAL A  81      15.874  27.939   0.396  1.00 83.50           H  
ATOM   1250  CA  VAL A  81      16.099  29.750   1.488  1.00 83.50           C  
ATOM   1251  HA  VAL A  81      16.358  29.990   2.519  1.00 83.50           H  
ATOM   1252  C   VAL A  81      14.764  30.412   1.156  1.00 83.50           C  
ATOM   1253  CB  VAL A  81      17.225  30.279   0.578  1.00 83.50           C  
ATOM   1254  HB  VAL A  81      16.962  30.088  -0.463  1.00 83.50           H  
ATOM   1255  O   VAL A  81      14.331  30.398   0.005  1.00 83.50           O  
ATOM   1256  CG1 VAL A  81      17.405  31.791   0.760  1.00 83.50           C  
ATOM   1257 HG11 VAL A  81      16.513  32.322   0.429  1.00 83.50           H  
ATOM   1258 HG12 VAL A  81      18.239  32.140   0.151  1.00 83.50           H  
ATOM   1259 HG13 VAL A  81      17.589  32.032   1.807  1.00 83.50           H  
ATOM   1260  CG2 VAL A  81      18.557  29.571   0.863  1.00 83.50           C  
ATOM   1261 HG21 VAL A  81      18.489  28.518   0.588  1.00 83.50           H  
ATOM   1262 HG22 VAL A  81      18.809  29.653   1.920  1.00 83.50           H  
ATOM   1263 HG23 VAL A  81      19.345  30.025   0.261  1.00 83.50           H  
ATOM   1264  N   SER A  82      14.081  30.968   2.153  1.00 74.68           N  
ATOM   1265  H   SER A  82      14.480  30.956   3.081  1.00 74.68           H  
ATOM   1266  CA  SER A  82      12.802  31.659   1.951  1.00 74.68           C  
ATOM   1267  HA  SER A  82      12.203  31.085   1.243  1.00 74.68           H  
ATOM   1268  C   SER A  82      13.004  33.065   1.383  1.00 74.68           C  
ATOM   1269  CB  SER A  82      12.021  31.724   3.264  1.00 74.68           C  
ATOM   1270  HB2 SER A  82      11.824  30.712   3.618  1.00 74.68           H  
ATOM   1271  HB3 SER A  82      12.605  32.259   4.013  1.00 74.68           H  
ATOM   1272  O   SER A  82      13.771  33.847   1.944  1.00 74.68           O  
ATOM   1273  OG  SER A  82      10.797  32.400   3.045  1.00 74.68           O  
ATOM   1274  HG  SER A  82      10.199  32.254   3.781  1.00 74.68           H  
ATOM   1275  N   ALA A  83      12.277  33.394   0.309  1.00 65.46           N  
ATOM   1276  H   ALA A  83      11.657  32.700  -0.082  1.00 65.46           H  
ATOM   1277  CA  ALA A  83      12.284  34.723  -0.314  1.00 65.46           C  
ATOM   1278  HA  ALA A  83      13.311  35.008  -0.542  1.00 65.46           H  
ATOM   1279  C   ALA A  83      11.673  35.795   0.599  1.00 65.46           C  
ATOM   1280  CB  ALA A  83      11.465  34.665  -1.616  1.00 65.46           C  
ATOM   1281  HB1 ALA A  83      11.824  35.428  -2.306  1.00 65.46           H  
ATOM   1282  HB2 ALA A  83      11.515  33.679  -2.078  1.00 65.46           H  
ATOM   1283  HB3 ALA A  83      10.412  34.861  -1.413  1.00 65.46           H  
ATOM   1284  O   ALA A  83      12.193  36.897   0.710  1.00 65.46           O  
ATOM   1285  N   GLU A  84      10.551  35.452   1.238  1.00 58.87           N  
ATOM   1286  H   GLU A  84      10.181  34.526   1.077  1.00 58.87           H  
ATOM   1287  CA  GLU A  84       9.667  36.405   1.920  1.00 58.87           C  
ATOM   1288  HA  GLU A  84       9.621  37.340   1.362  1.00 58.87           H  
ATOM   1289  C   GLU A  84      10.146  36.745   3.333  1.00 58.87           C  
ATOM   1290  CB  GLU A  84       8.254  35.800   1.988  1.00 58.87           C  
ATOM   1291  HB2 GLU A  84       8.324  34.832   2.484  1.00 58.87           H  
ATOM   1292  HB3 GLU A  84       7.619  36.450   2.589  1.00 58.87           H  
ATOM   1293  O   GLU A  84       9.895  37.837   3.829  1.00 58.87           O  
ATOM   1294  CG  GLU A  84       7.603  35.621   0.605  1.00 58.87           C  
ATOM   1295  HG2 GLU A  84       7.448  36.604   0.162  1.00 58.87           H  
ATOM   1296  HG3 GLU A  84       8.286  35.067  -0.040  1.00 58.87           H  
ATOM   1297  CD  GLU A  84       6.268  34.856   0.653  1.00 58.87           C  
ATOM   1298  OE1 GLU A  84       5.712  34.621  -0.443  1.00 58.87           O  
ATOM   1299  OE2 GLU A  84       5.856  34.430   1.757  1.00 58.87           O  
ATOM   1300  N   VAL A  85      10.841  35.809   3.990  1.00 60.81           N  
ATOM   1301  H   VAL A  85      11.008  34.941   3.501  1.00 60.81           H  
ATOM   1302  CA  VAL A  85      11.237  35.941   5.406  1.00 60.81           C  
ATOM   1303  HA  VAL A  85      10.873  36.898   5.779  1.00 60.81           H  
ATOM   1304  C   VAL A  85      12.761  35.982   5.576  1.00 60.81           C  
ATOM   1305  CB  VAL A  85      10.573  34.838   6.270  1.00 60.81           C  
ATOM   1306  HB  VAL A  85      11.130  33.909   6.142  1.00 60.81           H  
ATOM   1307  O   VAL A  85      13.256  36.176   6.681  1.00 60.81           O  
ATOM   1308  CG1 VAL A  85      10.546  35.194   7.764  1.00 60.81           C  
ATOM   1309 HG11 VAL A  85      10.004  34.435   8.328  1.00 60.81           H  
ATOM   1310 HG12 VAL A  85      10.051  36.155   7.904  1.00 60.81           H  
ATOM   1311 HG13 VAL A  85      11.556  35.258   8.169  1.00 60.81           H  
ATOM   1312  CG2 VAL A  85       9.111  34.562   5.877  1.00 60.81           C  
ATOM   1313 HG21 VAL A  85       9.047  34.163   4.865  1.00 60.81           H  
ATOM   1314 HG22 VAL A  85       8.661  33.836   6.555  1.00 60.81           H  
ATOM   1315 HG23 VAL A  85       8.539  35.489   5.922  1.00 60.81           H  
ATOM   1316  N   GLY A  86      13.539  35.732   4.514  1.00 63.25           N  
ATOM   1317  H   GLY A  86      13.117  35.677   3.599  1.00 63.25           H  
ATOM   1318  CA  GLY A  86      15.000  35.589   4.612  1.00 63.25           C  
ATOM   1319  HA2 GLY A  86      15.430  36.525   4.972  1.00 63.25           H  
ATOM   1320  HA3 GLY A  86      15.396  35.385   3.618  1.00 63.25           H  
ATOM   1321  C   GLY A  86      15.449  34.453   5.546  1.00 63.25           C  
ATOM   1322  O   GLY A  86      16.597  34.414   5.999  1.00 63.25           O  
ATOM   1323  N   ASN A  87      14.531  33.535   5.871  1.00 76.05           N  
ATOM   1324  H   ASN A  87      13.609  33.656   5.477  1.00 76.05           H  
ATOM   1325  CA  ASN A  87      14.787  32.391   6.733  1.00 76.05           C  
ATOM   1326  HA  ASN A  87      15.503  32.696   7.496  1.00 76.05           H  
ATOM   1327  C   ASN A  87      15.445  31.273   5.934  1.00 76.05           C  
ATOM   1328  CB  ASN A  87      13.491  31.925   7.428  1.00 76.05           C  
ATOM   1329  HB2 ASN A  87      13.581  30.868   7.679  1.00 76.05           H  
ATOM   1330  HB3 ASN A  87      12.643  32.039   6.753  1.00 76.05           H  
ATOM   1331  O   ASN A  87      14.929  30.836   4.904  1.00 76.05           O  
ATOM   1332  CG  ASN A  87      13.218  32.659   8.728  1.00 76.05           C  
ATOM   1333  ND2 ASN A  87      12.028  32.535   9.266  1.00 76.05           N  
ATOM   1334 HD21 ASN A  87      11.876  33.054  10.118  1.00 76.05           H  
ATOM   1335 HD22 ASN A  87      11.289  32.025   8.803  1.00 76.05           H  
ATOM   1336  OD1 ASN A  87      14.080  33.292   9.311  1.00 76.05           O  
ATOM   1337  N   VAL A  88      16.562  30.784   6.462  1.00 84.48           N  
ATOM   1338  H   VAL A  88      16.918  31.202   7.310  1.00 84.48           H  
ATOM   1339  CA  VAL A  88      17.289  29.634   5.937  1.00 84.48           C  
ATOM   1340  HA  VAL A  88      16.934  29.412   4.930  1.00 84.48           H  
ATOM   1341  C   VAL A  88      16.987  28.456   6.845  1.00 84.48           C  
ATOM   1342  CB  VAL A  88      18.795  29.925   5.848  1.00 84.48           C  
ATOM   1343  HB  VAL A  88      19.216  29.996   6.851  1.00 84.48           H  
ATOM   1344  O   VAL A  88      17.139  28.560   8.059  1.00 84.48           O  
ATOM   1345  CG1 VAL A  88      19.510  28.810   5.081  1.00 84.48           C  
ATOM   1346 HG11 VAL A  88      20.582  29.006   5.066  1.00 84.48           H  
ATOM   1347 HG12 VAL A  88      19.343  27.854   5.579  1.00 84.48           H  
ATOM   1348 HG13 VAL A  88      19.134  28.753   4.060  1.00 84.48           H  
ATOM   1349  CG2 VAL A  88      19.041  31.250   5.124  1.00 84.48           C  
ATOM   1350 HG21 VAL A  88      18.736  32.087   5.751  1.00 84.48           H  
ATOM   1351 HG22 VAL A  88      18.460  31.277   4.202  1.00 84.48           H  
ATOM   1352 HG23 VAL A  88      20.105  31.363   4.915  1.00 84.48           H  
ATOM   1353  N   THR A  89      16.524  27.343   6.289  1.00 88.25           N  
ATOM   1354  H   THR A  89      16.435  27.311   5.283  1.00 88.25           H  
ATOM   1355  CA  THR A  89      16.214  26.132   7.060  1.00 88.25           C  
ATOM   1356  HA  THR A  89      16.595  26.259   8.073  1.00 88.25           H  
ATOM   1357  C   THR A  89      16.929  24.926   6.481  1.00 88.25           C  
ATOM   1358  CB  THR A  89      14.709  25.858   7.179  1.00 88.25           C  
ATOM   1359  HB  THR A  89      14.565  24.898   7.677  1.00 88.25           H  
ATOM   1360  O   THR A  89      17.133  24.841   5.274  1.00 88.25           O  
ATOM   1361  CG2 THR A  89      13.965  26.927   7.976  1.00 88.25           C  
ATOM   1362 HG21 THR A  89      14.100  27.908   7.520  1.00 88.25           H  
ATOM   1363 HG22 THR A  89      12.903  26.684   8.001  1.00 88.25           H  
ATOM   1364 HG23 THR A  89      14.340  26.947   8.999  1.00 88.25           H  
ATOM   1365  OG1 THR A  89      14.103  25.808   5.916  1.00 88.25           O  
ATOM   1366  HG1 THR A  89      14.396  26.582   5.429  1.00 88.25           H  
ATOM   1367  N   PHE A  90      17.318  23.999   7.347  1.00 88.01           N  
ATOM   1368  H   PHE A  90      17.142  24.162   8.328  1.00 88.01           H  
ATOM   1369  CA  PHE A  90      17.964  22.746   6.995  1.00 88.01           C  
ATOM   1370  HA  PHE A  90      18.176  22.734   5.926  1.00 88.01           H  
ATOM   1371  C   PHE A  90      17.051  21.571   7.321  1.00 88.01           C  
ATOM   1372  CB  PHE A  90      19.287  22.643   7.747  1.00 88.01           C  
ATOM   1373  HB2 PHE A  90      19.887  23.512   7.478  1.00 88.01           H  
ATOM   1374  HB3 PHE A  90      19.096  22.684   8.820  1.00 88.01           H  
ATOM   1375  O   PHE A  90      16.549  21.458   8.442  1.00 88.01           O  
ATOM   1376  CG  PHE A  90      20.112  21.419   7.421  1.00 88.01           C  
ATOM   1377  CD1 PHE A  90      20.447  20.498   8.426  1.00 88.01           C  
ATOM   1378  HD1 PHE A  90      20.134  20.675   9.444  1.00 88.01           H  
ATOM   1379  CD2 PHE A  90      20.600  21.232   6.118  1.00 88.01           C  
ATOM   1380  HD2 PHE A  90      20.332  21.928   5.337  1.00 88.01           H  
ATOM   1381  CE1 PHE A  90      21.232  19.374   8.117  1.00 88.01           C  
ATOM   1382  HE1 PHE A  90      21.514  18.673   8.889  1.00 88.01           H  
ATOM   1383  CE2 PHE A  90      21.437  20.145   5.827  1.00 88.01           C  
ATOM   1384  HE2 PHE A  90      21.841  20.026   4.833  1.00 88.01           H  
ATOM   1385  CZ  PHE A  90      21.726  19.195   6.819  1.00 88.01           C  
ATOM   1386  HZ  PHE A  90      22.349  18.342   6.595  1.00 88.01           H  
ATOM   1387  N   ASN A  91      16.876  20.687   6.343  1.00 84.44           N  
ATOM   1388  H   ASN A  91      17.319  20.876   5.456  1.00 84.44           H  
ATOM   1389  CA  ASN A  91      16.039  19.499   6.427  1.00 84.44           C  
ATOM   1390  HA  ASN A  91      15.569  19.440   7.409  1.00 84.44           H  
ATOM   1391  C   ASN A  91      16.885  18.257   6.207  1.00 84.44           C  
ATOM   1392  CB  ASN A  91      14.944  19.561   5.349  1.00 84.44           C  
ATOM   1393  HB2 ASN A  91      15.403  19.722   4.374  1.00 84.44           H  
ATOM   1394  HB3 ASN A  91      14.404  18.614   5.321  1.00 84.44           H  
ATOM   1395  O   ASN A  91      17.544  18.131   5.175  1.00 84.44           O  
ATOM   1396  CG  ASN A  91      13.938  20.654   5.586  1.00 84.44           C  
ATOM   1397  ND2 ASN A  91      13.066  20.918   4.647  1.00 84.44           N  
ATOM   1398 HD21 ASN A  91      12.434  21.690   4.806  1.00 84.44           H  
ATOM   1399 HD22 ASN A  91      13.140  20.470   3.746  1.00 84.44           H  
ATOM   1400  OD1 ASN A  91      13.901  21.275   6.623  1.00 84.44           O  
ATOM   1401  N   GLN A  92      16.784  17.289   7.116  1.00 82.65           N  
ATOM   1402  H   GLN A  92      16.217  17.446   7.937  1.00 82.65           H  
ATOM   1403  CA  GLN A  92      17.263  15.941   6.848  1.00 82.65           C  
ATOM   1404  HA  GLN A  92      18.143  16.003   6.207  1.00 82.65           H  
ATOM   1405  C   GLN A  92      16.173  15.158   6.102  1.00 82.65           C  
ATOM   1406  CB  GLN A  92      17.713  15.278   8.152  1.00 82.65           C  
ATOM   1407  HB2 GLN A  92      18.451  15.920   8.634  1.00 82.65           H  
ATOM   1408  HB3 GLN A  92      16.862  15.147   8.821  1.00 82.65           H  
ATOM   1409  O   GLN A  92      15.064  14.968   6.603  1.00 82.65           O  
ATOM   1410  CG  GLN A  92      18.359  13.919   7.858  1.00 82.65           C  
ATOM   1411  HG2 GLN A  92      19.209  14.054   7.189  1.00 82.65           H  
ATOM   1412  HG3 GLN A  92      17.631  13.275   7.365  1.00 82.65           H  
ATOM   1413  CD  GLN A  92      18.856  13.215   9.110  1.00 82.65           C  
ATOM   1414  NE2 GLN A  92      18.783  11.909   9.140  1.00 82.65           N  
ATOM   1415 HE21 GLN A  92      19.245  11.457   9.917  1.00 82.65           H  
ATOM   1416 HE22 GLN A  92      18.477  11.409   8.317  1.00 82.65           H  
ATOM   1417  OE1 GLN A  92      19.311  13.798  10.074  1.00 82.65           O  
ATOM   1418  N   LEU A  93      16.487  14.696   4.894  1.00 72.25           N  
ATOM   1419  H   LEU A  93      17.421  14.889   4.561  1.00 72.25           H  
ATOM   1420  CA  LEU A  93      15.567  13.965   4.017  1.00 72.25           C  
ATOM   1421  HA  LEU A  93      14.541  14.131   4.343  1.00 72.25           H  
ATOM   1422  C   LEU A  93      15.792  12.443   4.055  1.00 72.25           C  
ATOM   1423  CB  LEU A  93      15.722  14.517   2.588  1.00 72.25           C  
ATOM   1424  HB2 LEU A  93      15.171  13.867   1.909  1.00 72.25           H  
ATOM   1425  HB3 LEU A  93      16.779  14.476   2.324  1.00 72.25           H  
ATOM   1426  O   LEU A  93      14.862  11.678   3.781  1.00 72.25           O  
ATOM   1427  CG  LEU A  93      15.268  15.968   2.350  1.00 72.25           C  
ATOM   1428  HG  LEU A  93      15.868  16.645   2.957  1.00 72.25           H  
ATOM   1429  CD1 LEU A  93      15.500  16.292   0.872  1.00 72.25           C  
ATOM   1430 HD11 LEU A  93      14.960  15.591   0.236  1.00 72.25           H  
ATOM   1431 HD12 LEU A  93      16.566  16.270   0.646  1.00 72.25           H  
ATOM   1432 HD13 LEU A  93      15.125  17.295   0.667  1.00 72.25           H  
ATOM   1433  CD2 LEU A  93      13.791  16.181   2.674  1.00 72.25           C  
ATOM   1434 HD21 LEU A  93      13.619  16.069   3.745  1.00 72.25           H  
ATOM   1435 HD22 LEU A  93      13.170  15.478   2.120  1.00 72.25           H  
ATOM   1436 HD23 LEU A  93      13.508  17.196   2.396  1.00 72.25           H  
ATOM   1437  N   GLY A  94      17.006  12.001   4.402  1.00 70.18           N  
ATOM   1438  H   GLY A  94      17.685  12.697   4.676  1.00 70.18           H  
ATOM   1439  CA  GLY A  94      17.446  10.605   4.310  1.00 70.18           C  
ATOM   1440  HA2 GLY A  94      16.654   9.992   3.880  1.00 70.18           H  
ATOM   1441  HA3 GLY A  94      18.299  10.552   3.634  1.00 70.18           H  
ATOM   1442  C   GLY A  94      17.847   9.982   5.648  1.00 70.18           C  
ATOM   1443  O   GLY A  94      17.657  10.567   6.713  1.00 70.18           O  
ATOM   1444  N   GLN A  95      18.411   8.773   5.588  1.00 68.26           N  
ATOM   1445  H   GLN A  95      18.562   8.344   4.686  1.00 68.26           H  
ATOM   1446  CA  GLN A  95      18.776   7.993   6.781  1.00 68.26           C  
ATOM   1447  HA  GLN A  95      18.007   8.129   7.541  1.00 68.26           H  
ATOM   1448  C   GLN A  95      20.097   8.435   7.438  1.00 68.26           C  
ATOM   1449  CB  GLN A  95      18.823   6.499   6.424  1.00 68.26           C  
ATOM   1450  HB2 GLN A  95      19.237   5.952   7.271  1.00 68.26           H  
ATOM   1451  HB3 GLN A  95      19.484   6.351   5.570  1.00 68.26           H  
ATOM   1452  O   GLN A  95      20.319   8.134   8.606  1.00 68.26           O  
ATOM   1453  CG  GLN A  95      17.432   5.914   6.114  1.00 68.26           C  
ATOM   1454  HG2 GLN A  95      17.001   6.419   5.250  1.00 68.26           H  
ATOM   1455  HG3 GLN A  95      16.780   6.080   6.972  1.00 68.26           H  
ATOM   1456  CD  GLN A  95      17.475   4.414   5.824  1.00 68.26           C  
ATOM   1457  NE2 GLN A  95      16.342   3.755   5.719  1.00 68.26           N  
ATOM   1458 HE21 GLN A  95      15.460   4.173   5.980  1.00 68.26           H  
ATOM   1459 HE22 GLN A  95      16.437   2.754   5.626  1.00 68.26           H  
ATOM   1460  OE1 GLN A  95      18.517   3.808   5.662  1.00 68.26           O  
ATOM   1461  N   ASN A  96      20.958   9.166   6.724  1.00 67.52           N  
ATOM   1462  H   ASN A  96      20.756   9.337   5.749  1.00 67.52           H  
ATOM   1463  CA  ASN A  96      22.221   9.664   7.273  1.00 67.52           C  
ATOM   1464  HA  ASN A  96      22.780   8.826   7.690  1.00 67.52           H  
ATOM   1465  C   ASN A  96      21.978  10.678   8.395  1.00 67.52           C  
ATOM   1466  CB  ASN A  96      23.062  10.318   6.164  1.00 67.52           C  
ATOM   1467  HB2 ASN A  96      22.460  11.048   5.624  1.00 67.52           H  
ATOM   1468  HB3 ASN A  96      23.879  10.867   6.632  1.00 67.52           H  
ATOM   1469  O   ASN A  96      21.363  11.708   8.149  1.00 67.52           O  
ATOM   1470  CG  ASN A  96      23.679   9.332   5.191  1.00 67.52           C  
ATOM   1471  ND2 ASN A  96      24.344   9.838   4.178  1.00 67.52           N  
ATOM   1472 HD21 ASN A  96      24.496  10.835   4.130  1.00 67.52           H  
ATOM   1473 HD22 ASN A  96      24.848   9.192   3.589  1.00 67.52           H  
ATOM   1474  OD1 ASN A  96      23.592   8.127   5.332  1.00 67.52           O  
ATOM   1475  N   HIS A  97      22.491  10.404   9.594  1.00 74.45           N  
ATOM   1476  H   HIS A  97      22.951   9.515   9.728  1.00 74.45           H  
ATOM   1477  CA  HIS A  97      22.372  11.284  10.757  1.00 74.45           C  
ATOM   1478  HA  HIS A  97      21.332  11.590  10.870  1.00 74.45           H  
ATOM   1479  C   HIS A  97      23.205  12.555  10.586  1.00 74.45           C  
ATOM   1480  CB  HIS A  97      22.795  10.516  12.018  1.00 74.45           C  
ATOM   1481  HB2 HIS A  97      23.823  10.169  11.906  1.00 74.45           H  
ATOM   1482  HB3 HIS A  97      22.766  11.198  12.868  1.00 74.45           H  
ATOM   1483  O   HIS A  97      24.397  12.563  10.890  1.00 74.45           O  
ATOM   1484  CG  HIS A  97      21.908   9.342  12.323  1.00 74.45           C  
ATOM   1485  CD2 HIS A  97      22.287   8.030  12.419  1.00 74.45           C  
ATOM   1486  HD2 HIS A  97      23.289   7.645  12.301  1.00 74.45           H  
ATOM   1487  ND1 HIS A  97      20.548   9.393  12.531  1.00 74.45           N  
ATOM   1488  HD1 HIS A  97      19.962  10.210  12.435  1.00 74.45           H  
ATOM   1489  CE1 HIS A  97      20.115   8.137  12.729  1.00 74.45           C  
ATOM   1490  HE1 HIS A  97      19.085   7.848  12.871  1.00 74.45           H  
ATOM   1491  NE2 HIS A  97      21.144   7.279  12.704  1.00 74.45           N  
ATOM   1492  N   SER A  98      22.574  13.620  10.103  1.00 81.51           N  
ATOM   1493  H   SER A  98      21.601  13.546   9.840  1.00 81.51           H  
ATOM   1494  CA  SER A  98      23.186  14.942  10.081  1.00 81.51           C  
ATOM   1495  HA  SER A  98      24.233  14.831   9.796  1.00 81.51           H  
ATOM   1496  C   SER A  98      23.138  15.561  11.482  1.00 81.51           C  
ATOM   1497  CB  SER A  98      22.509  15.842   9.043  1.00 81.51           C  
ATOM   1498  HB2 SER A  98      21.526  16.139   9.409  1.00 81.51           H  
ATOM   1499  HB3 SER A  98      23.114  16.737   8.895  1.00 81.51           H  
ATOM   1500  O   SER A  98      22.182  15.361  12.236  1.00 81.51           O  
ATOM   1501  OG  SER A  98      22.341  15.169   7.807  1.00 81.51           O  
ATOM   1502  HG  SER A  98      23.065  14.547   7.704  1.00 81.51           H  
ATOM   1503  N   THR A  99      24.153  16.343  11.825  1.00 86.06           N  
ATOM   1504  H   THR A  99      24.891  16.491  11.151  1.00 86.06           H  
ATOM   1505  CA  THR A  99      24.234  17.079  13.089  1.00 86.06           C  
ATOM   1506  HA  THR A  99      23.283  17.009  13.618  1.00 86.06           H  
ATOM   1507  C   THR A  99      24.499  18.543  12.779  1.00 86.06           C  
ATOM   1508  CB  THR A  99      25.318  16.510  14.016  1.00 86.06           C  
ATOM   1509  HB  THR A  99      26.300  16.673  13.571  1.00 86.06           H  
ATOM   1510  O   THR A  99      25.472  18.873  12.100  1.00 86.06           O  
ATOM   1511  CG2 THR A  99      25.268  17.147  15.405  1.00 86.06           C  
ATOM   1512 HG21 THR A  99      25.501  18.210  15.338  1.00 86.06           H  
ATOM   1513 HG22 THR A  99      24.277  17.023  15.839  1.00 86.06           H  
ATOM   1514 HG23 THR A  99      26.009  16.675  16.050  1.00 86.06           H  
ATOM   1515  OG1 THR A  99      25.129  15.124  14.206  1.00 86.06           O  
ATOM   1516  HG1 THR A  99      26.000  14.736  14.313  1.00 86.06           H  
ATOM   1517  N   LEU A 100      23.620  19.412  13.270  1.00 88.18           N  
ATOM   1518  H   LEU A 100      22.870  19.064  13.850  1.00 88.18           H  
ATOM   1519  CA  LEU A 100      23.792  20.859  13.242  1.00 88.18           C  
ATOM   1520  HA  LEU A 100      24.419  21.147  12.397  1.00 88.18           H  
ATOM   1521  C   LEU A 100      24.484  21.280  14.539  1.00 88.18           C  
ATOM   1522  CB  LEU A 100      22.399  21.492  13.078  1.00 88.18           C  
ATOM   1523  HB2 LEU A 100      21.986  21.184  12.117  1.00 88.18           H  
ATOM   1524  HB3 LEU A 100      21.746  21.092  13.854  1.00 88.18           H  
ATOM   1525  O   LEU A 100      23.993  20.968  15.615  1.00 88.18           O  
ATOM   1526  CG  LEU A 100      22.373  23.027  13.165  1.00 88.18           C  
ATOM   1527  HG  LEU A 100      22.839  23.363  14.091  1.00 88.18           H  
ATOM   1528  CD1 LEU A 100      23.091  23.656  11.977  1.00 88.18           C  
ATOM   1529 HD11 LEU A 100      22.950  24.736  12.012  1.00 88.18           H  
ATOM   1530 HD12 LEU A 100      24.160  23.448  12.025  1.00 88.18           H  
ATOM   1531 HD13 LEU A 100      22.676  23.277  11.043  1.00 88.18           H  
ATOM   1532  CD2 LEU A 100      20.924  23.516  13.156  1.00 88.18           C  
ATOM   1533 HD21 LEU A 100      20.911  24.605  13.206  1.00 88.18           H  
ATOM   1534 HD22 LEU A 100      20.393  23.111  14.017  1.00 88.18           H  
ATOM   1535 HD23 LEU A 100      20.428  23.196  12.240  1.00 88.18           H  
ATOM   1536  N   TYR A 101      25.601  21.985  14.458  1.00 86.87           N  
ATOM   1537  H   TYR A 101      25.950  22.234  13.544  1.00 86.87           H  
ATOM   1538  CA  TYR A 101      26.294  22.561  15.602  1.00 86.87           C  
ATOM   1539  HA  TYR A 101      25.890  22.152  16.528  1.00 86.87           H  
ATOM   1540  C   TYR A 101      26.071  24.067  15.592  1.00 86.87           C  
ATOM   1541  CB  TYR A 101      27.786  22.226  15.564  1.00 86.87           C  
ATOM   1542  HB2 TYR A 101      28.275  22.713  16.408  1.00 86.87           H  
ATOM   1543  HB3 TYR A 101      28.211  22.643  14.651  1.00 86.87           H  
ATOM   1544  O   TYR A 101      26.386  24.740  14.607  1.00 86.87           O  
ATOM   1545  CG  TYR A 101      28.115  20.752  15.584  1.00 86.87           C  
ATOM   1546  CD1 TYR A 101      28.427  20.121  16.802  1.00 86.87           C  
ATOM   1547  HD1 TYR A 101      28.422  20.688  17.721  1.00 86.87           H  
ATOM   1548  CD2 TYR A 101      28.127  20.020  14.381  1.00 86.87           C  
ATOM   1549  HD2 TYR A 101      27.880  20.510  13.451  1.00 86.87           H  
ATOM   1550  CE1 TYR A 101      28.758  18.754  16.820  1.00 86.87           C  
ATOM   1551  HE1 TYR A 101      29.009  18.277  17.755  1.00 86.87           H  
ATOM   1552  CE2 TYR A 101      28.440  18.649  14.398  1.00 86.87           C  
ATOM   1553  HE2 TYR A 101      28.436  18.072  13.485  1.00 86.87           H  
ATOM   1554  OH  TYR A 101      29.048  16.691  15.626  1.00 86.87           O  
ATOM   1555  HH  TYR A 101      29.307  16.390  16.500  1.00 86.87           H  
ATOM   1556  CZ  TYR A 101      28.757  18.016  15.616  1.00 86.87           C  
ATOM   1557  N   ARG A 102      25.533  24.594  16.691  1.00 86.26           N  
ATOM   1558  H   ARG A 102      25.310  23.980  17.462  1.00 86.26           H  
ATOM   1559  CA  ARG A 102      25.425  26.042  16.888  1.00 86.26           C  
ATOM   1560  HA  ARG A 102      25.080  26.503  15.963  1.00 86.26           H  
ATOM   1561  C   ARG A 102      26.799  26.646  17.172  1.00 86.26           C  
ATOM   1562  CB  ARG A 102      24.426  26.332  18.016  1.00 86.26           C  
ATOM   1563  HB2 ARG A 102      24.780  25.814  18.908  1.00 86.26           H  
ATOM   1564  HB3 ARG A 102      24.404  27.401  18.224  1.00 86.26           H  
ATOM   1565  O   ARG A 102      27.764  25.935  17.458  1.00 86.26           O  
ATOM   1566  CG  ARG A 102      22.994  25.855  17.750  1.00 86.26           C  
ATOM   1567  HG2 ARG A 102      22.981  24.771  17.642  1.00 86.26           H  
ATOM   1568  HG3 ARG A 102      22.385  26.118  18.615  1.00 86.26           H  
ATOM   1569  CD  ARG A 102      22.395  26.502  16.497  1.00 86.26           C  
ATOM   1570  HD2 ARG A 102      22.507  27.585  16.557  1.00 86.26           H  
ATOM   1571  HD3 ARG A 102      22.935  26.148  15.619  1.00 86.26           H  
ATOM   1572  NE  ARG A 102      20.972  26.157  16.361  1.00 86.26           N  
ATOM   1573  HE  ARG A 102      20.574  25.585  17.092  1.00 86.26           H  
ATOM   1574  NH1 ARG A 102      20.568  27.232  14.365  1.00 86.26           N  
ATOM   1575 HH11 ARG A 102      21.547  27.402  14.184  1.00 86.26           H  
ATOM   1576 HH12 ARG A 102      19.958  27.370  13.573  1.00 86.26           H  
ATOM   1577  NH2 ARG A 102      18.958  26.081  15.285  1.00 86.26           N  
ATOM   1578 HH21 ARG A 102      18.565  25.483  15.998  1.00 86.26           H  
ATOM   1579 HH22 ARG A 102      18.443  26.351  14.459  1.00 86.26           H  
ATOM   1580  CZ  ARG A 102      20.189  26.495  15.355  1.00 86.26           C  
ATOM   1581  N   LYS A 103      26.885  27.976  17.142  1.00 78.20           N  
ATOM   1582  H   LYS A 103      26.075  28.472  16.798  1.00 78.20           H  
ATOM   1583  CA  LYS A 103      28.114  28.742  17.425  1.00 78.20           C  
ATOM   1584  HA  LYS A 103      28.849  28.489  16.661  1.00 78.20           H  
ATOM   1585  C   LYS A 103      28.764  28.417  18.783  1.00 78.20           C  
ATOM   1586  CB  LYS A 103      27.763  30.231  17.294  1.00 78.20           C  
ATOM   1587  HB2 LYS A 103      27.233  30.365  16.351  1.00 78.20           H  
ATOM   1588  HB3 LYS A 103      27.095  30.524  18.104  1.00 78.20           H  
ATOM   1589  O   LYS A 103      29.977  28.533  18.921  1.00 78.20           O  
ATOM   1590  CG  LYS A 103      28.994  31.148  17.287  1.00 78.20           C  
ATOM   1591  HG2 LYS A 103      29.730  30.756  16.585  1.00 78.20           H  
ATOM   1592  HG3 LYS A 103      29.434  31.192  18.284  1.00 78.20           H  
ATOM   1593  CD  LYS A 103      28.579  32.554  16.840  1.00 78.20           C  
ATOM   1594  HD2 LYS A 103      27.862  32.976  17.546  1.00 78.20           H  
ATOM   1595  HD3 LYS A 103      28.097  32.466  15.866  1.00 78.20           H  
ATOM   1596  CE  LYS A 103      29.790  33.481  16.709  1.00 78.20           C  
ATOM   1597  HE2 LYS A 103      30.043  33.884  17.690  1.00 78.20           H  
ATOM   1598  HE3 LYS A 103      30.633  32.893  16.345  1.00 78.20           H  
ATOM   1599  NZ  LYS A 103      29.510  34.567  15.736  1.00 78.20           N  
ATOM   1600  HZ1 LYS A 103      29.416  34.177  14.809  1.00 78.20           H  
ATOM   1601  HZ2 LYS A 103      28.639  35.044  15.915  1.00 78.20           H  
ATOM   1602  HZ3 LYS A 103      30.274  35.221  15.642  1.00 78.20           H  
ATOM   1603  N   ASP A 104      27.980  27.973  19.765  1.00 78.80           N  
ATOM   1604  H   ASP A 104      27.003  27.816  19.564  1.00 78.80           H  
ATOM   1605  CA  ASP A 104      28.438  27.495  21.081  1.00 78.80           C  
ATOM   1606  HA  ASP A 104      29.330  28.058  21.354  1.00 78.80           H  
ATOM   1607  C   ASP A 104      28.849  26.004  21.098  1.00 78.80           C  
ATOM   1608  CB  ASP A 104      27.360  27.813  22.134  1.00 78.80           C  
ATOM   1609  HB2 ASP A 104      27.758  27.592  23.124  1.00 78.80           H  
ATOM   1610  HB3 ASP A 104      27.139  28.880  22.099  1.00 78.80           H  
ATOM   1611  O   ASP A 104      29.068  25.426  22.160  1.00 78.80           O  
ATOM   1612  CG  ASP A 104      26.056  27.033  21.939  1.00 78.80           C  
ATOM   1613  OD1 ASP A 104      25.935  26.319  20.915  1.00 78.80           O  
ATOM   1614  OD2 ASP A 104      25.164  27.161  22.799  1.00 78.80           O  
ATOM   1615  N   GLN A 105      28.967  25.382  19.921  1.00 73.60           N  
ATOM   1616  H   GLN A 105      28.717  25.915  19.101  1.00 73.60           H  
ATOM   1617  CA  GLN A 105      29.224  23.957  19.695  1.00 73.60           C  
ATOM   1618  HA  GLN A 105      29.168  23.821  18.615  1.00 73.60           H  
ATOM   1619  C   GLN A 105      28.155  23.005  20.251  1.00 73.60           C  
ATOM   1620  CB  GLN A 105      30.650  23.550  20.107  1.00 73.60           C  
ATOM   1621  HB2 GLN A 105      30.766  23.631  21.188  1.00 73.60           H  
ATOM   1622  HB3 GLN A 105      30.794  22.506  19.828  1.00 73.60           H  
ATOM   1623  O   GLN A 105      28.404  21.800  20.346  1.00 73.60           O  
ATOM   1624  CG  GLN A 105      31.740  24.378  19.413  1.00 73.60           C  
ATOM   1625  HG2 GLN A 105      31.526  24.430  18.346  1.00 73.60           H  
ATOM   1626  HG3 GLN A 105      31.733  25.391  19.815  1.00 73.60           H  
ATOM   1627  CD  GLN A 105      33.135  23.785  19.589  1.00 73.60           C  
ATOM   1628  NE2 GLN A 105      34.160  24.480  19.147  1.00 73.60           N  
ATOM   1629 HE21 GLN A 105      35.066  24.052  19.274  1.00 73.60           H  
ATOM   1630 HE22 GLN A 105      34.013  25.383  18.719  1.00 73.60           H  
ATOM   1631  OE1 GLN A 105      33.354  22.697  20.096  1.00 73.60           O  
ATOM   1632  N   THR A 106      26.949  23.487  20.568  1.00 80.91           N  
ATOM   1633  H   THR A 106      26.772  24.480  20.514  1.00 80.91           H  
ATOM   1634  CA  THR A 106      25.850  22.598  20.968  1.00 80.91           C  
ATOM   1635  HA  THR A 106      26.255  21.921  21.720  1.00 80.91           H  
ATOM   1636  C   THR A 106      25.346  21.779  19.770  1.00 80.91           C  
ATOM   1637  CB  THR A 106      24.692  23.333  21.655  1.00 80.91           C  
ATOM   1638  HB  THR A 106      23.890  22.614  21.821  1.00 80.91           H  
ATOM   1639  O   THR A 106      24.960  22.355  18.747  1.00 80.91           O  
ATOM   1640  CG2 THR A 106      25.110  23.881  23.018  1.00 80.91           C  
ATOM   1641 HG21 THR A 106      25.292  23.055  23.706  1.00 80.91           H  
ATOM   1642 HG22 THR A 106      24.316  24.510  23.418  1.00 80.91           H  
ATOM   1643 HG23 THR A 106      26.021  24.473  22.932  1.00 80.91           H  
ATOM   1644  OG1 THR A 106      24.165  24.375  20.879  1.00 80.91           O  
ATOM   1645  HG1 THR A 106      24.753  25.127  20.976  1.00 80.91           H  
ATOM   1646  N   PRO A 107      25.356  20.431  19.849  1.00 84.48           N  
ATOM   1647  CA  PRO A 107      24.885  19.584  18.763  1.00 84.48           C  
ATOM   1648  HA  PRO A 107      25.179  20.005  17.801  1.00 84.48           H  
ATOM   1649  C   PRO A 107      23.360  19.434  18.805  1.00 84.48           C  
ATOM   1650  CB  PRO A 107      25.605  18.247  18.950  1.00 84.48           C  
ATOM   1651  HB2 PRO A 107      26.582  18.294  18.471  1.00 84.48           H  
ATOM   1652  HB3 PRO A 107      25.029  17.409  18.558  1.00 84.48           H  
ATOM   1653  O   PRO A 107      22.785  18.916  19.762  1.00 84.48           O  
ATOM   1654  CG  PRO A 107      25.788  18.154  20.464  1.00 84.48           C  
ATOM   1655  HG2 PRO A 107      26.663  17.559  20.727  1.00 84.48           H  
ATOM   1656  HG3 PRO A 107      24.892  17.732  20.921  1.00 84.48           H  
ATOM   1657  CD  PRO A 107      25.948  19.611  20.901  1.00 84.48           C  
ATOM   1658  HD2 PRO A 107      27.010  19.840  20.993  1.00 84.48           H  
ATOM   1659  HD3 PRO A 107      25.445  19.774  21.854  1.00 84.48           H  
ATOM   1660  N   ILE A 108      22.706  19.811  17.716  1.00 84.51           N  
ATOM   1661  H   ILE A 108      23.242  20.280  16.999  1.00 84.51           H  
ATOM   1662  CA  ILE A 108      21.306  19.537  17.418  1.00 84.51           C  
ATOM   1663  HA  ILE A 108      20.796  19.229  18.331  1.00 84.51           H  
ATOM   1664  C   ILE A 108      21.283  18.377  16.428  1.00 84.51           C  
ATOM   1665  CB  ILE A 108      20.591  20.798  16.891  1.00 84.51           C  
ATOM   1666  HB  ILE A 108      21.088  21.125  15.978  1.00 84.51           H  
ATOM   1667  O   ILE A 108      21.619  18.515  15.247  1.00 84.51           O  
ATOM   1668  CG1 ILE A 108      20.691  21.938  17.930  1.00 84.51           C  
ATOM   1669 HG12 ILE A 108      20.195  21.638  18.853  1.00 84.51           H  
ATOM   1670 HG13 ILE A 108      21.739  22.135  18.158  1.00 84.51           H  
ATOM   1671  CG2 ILE A 108      19.120  20.469  16.562  1.00 84.51           C  
ATOM   1672 HG21 ILE A 108      18.625  21.333  16.120  1.00 84.51           H  
ATOM   1673 HG22 ILE A 108      19.059  19.664  15.829  1.00 84.51           H  
ATOM   1674 HG23 ILE A 108      18.586  20.174  17.465  1.00 84.51           H  
ATOM   1675  CD1 ILE A 108      20.092  23.258  17.447  1.00 84.51           C  
ATOM   1676 HD11 ILE A 108      20.518  23.512  16.476  1.00 84.51           H  
ATOM   1677 HD12 ILE A 108      19.007  23.181  17.365  1.00 84.51           H  
ATOM   1678 HD13 ILE A 108      20.329  24.039  18.169  1.00 84.51           H  
ATOM   1679  N   LYS A 109      20.909  17.197  16.927  1.00 78.41           N  
ATOM   1680  H   LYS A 109      20.649  17.153  17.902  1.00 78.41           H  
ATOM   1681  CA  LYS A 109      20.736  16.020  16.079  1.00 78.41           C  
ATOM   1682  HA  LYS A 109      21.616  15.934  15.442  1.00 78.41           H  
ATOM   1683  C   LYS A 109      19.525  16.241  15.183  1.00 78.41           C  
ATOM   1684  CB  LYS A 109      20.623  14.754  16.934  1.00 78.41           C  
ATOM   1685  HB2 LYS A 109      19.665  14.740  17.455  1.00 78.41           H  
ATOM   1686  HB3 LYS A 109      21.423  14.767  17.673  1.00 78.41           H  
ATOM   1687  O   LYS A 109      18.424  16.491  15.671  1.00 78.41           O  
ATOM   1688  CG  LYS A 109      20.772  13.496  16.068  1.00 78.41           C  
ATOM   1689  HG2 LYS A 109      21.683  13.576  15.475  1.00 78.41           H  
ATOM   1690  HG3 LYS A 109      19.919  13.408  15.394  1.00 78.41           H  
ATOM   1691  CD  LYS A 109      20.862  12.245  16.949  1.00 78.41           C  
ATOM   1692  HD2 LYS A 109      19.927  12.122  17.497  1.00 78.41           H  
ATOM   1693  HD3 LYS A 109      21.680  12.372  17.659  1.00 78.41           H  
ATOM   1694  CE  LYS A 109      21.130  11.014  16.078  1.00 78.41           C  
ATOM   1695  HE2 LYS A 109      22.008  11.213  15.464  1.00 78.41           H  
ATOM   1696  HE3 LYS A 109      20.282  10.872  15.407  1.00 78.41           H  
ATOM   1697  NZ  LYS A 109      21.354   9.799  16.900  1.00 78.41           N  
ATOM   1698  HZ1 LYS A 109      21.527   9.001  16.305  1.00 78.41           H  
ATOM   1699  HZ2 LYS A 109      22.162   9.924  17.493  1.00 78.41           H  
ATOM   1700  HZ3 LYS A 109      20.553   9.607  17.486  1.00 78.41           H  
ATOM   1701  N   MET A 110      19.735  16.142  13.879  1.00 82.94           N  
ATOM   1702  H   MET A 110      20.655  15.915  13.530  1.00 82.94           H  
ATOM   1703  CA  MET A 110      18.669  16.363  12.919  1.00 82.94           C  
ATOM   1704  HA  MET A 110      18.094  17.232  13.239  1.00 82.94           H  
ATOM   1705  C   MET A 110      17.724  15.160  12.901  1.00 82.94           C  
ATOM   1706  CB  MET A 110      19.264  16.680  11.547  1.00 82.94           C  
ATOM   1707  HB2 MET A 110      18.460  16.775  10.818  1.00 82.94           H  
ATOM   1708  HB3 MET A 110      19.910  15.858  11.239  1.00 82.94           H  
ATOM   1709  O   MET A 110      18.142  14.000  12.976  1.00 82.94           O  
ATOM   1710  CG  MET A 110      20.102  17.964  11.568  1.00 82.94           C  
ATOM   1711  HG2 MET A 110      20.575  18.060  10.591  1.00 82.94           H  
ATOM   1712  HG3 MET A 110      20.902  17.864  12.302  1.00 82.94           H  
ATOM   1713  SD  MET A 110      19.204  19.502  11.909  1.00 82.94           S  
ATOM   1714  CE  MET A 110      17.984  19.458  10.567  1.00 82.94           C  
ATOM   1715  HE1 MET A 110      17.540  20.446  10.444  1.00 82.94           H  
ATOM   1716  HE2 MET A 110      17.195  18.746  10.809  1.00 82.94           H  
ATOM   1717  HE3 MET A 110      18.456  19.159   9.631  1.00 82.94           H  
ATOM   1718  N   VAL A 111      16.427  15.449  12.827  1.00 73.92           N  
ATOM   1719  H   VAL A 111      16.155  16.419  12.768  1.00 73.92           H  
ATOM   1720  CA  VAL A 111      15.365  14.447  12.723  1.00 73.92           C  
ATOM   1721  HA  VAL A 111      15.801  13.450  12.788  1.00 73.92           H  
ATOM   1722  C   VAL A 111      14.722  14.595  11.355  1.00 73.92           C  
ATOM   1723  CB  VAL A 111      14.336  14.576  13.860  1.00 73.92           C  
ATOM   1724  HB  VAL A 111      13.870  15.559  13.799  1.00 73.92           H  
ATOM   1725  O   VAL A 111      14.450  15.706  10.895  1.00 73.92           O  
ATOM   1726  CG1 VAL A 111      13.246  13.499  13.760  1.00 73.92           C  
ATOM   1727 HG11 VAL A 111      13.688  12.503  13.771  1.00 73.92           H  
ATOM   1728 HG12 VAL A 111      12.659  13.635  12.852  1.00 73.92           H  
ATOM   1729 HG13 VAL A 111      12.563  13.593  14.604  1.00 73.92           H  
ATOM   1730  CG2 VAL A 111      15.007  14.433  15.233  1.00 73.92           C  
ATOM   1731 HG21 VAL A 111      15.729  15.235  15.385  1.00 73.92           H  
ATOM   1732 HG22 VAL A 111      15.518  13.473  15.306  1.00 73.92           H  
ATOM   1733 HG23 VAL A 111      14.256  14.504  16.019  1.00 73.92           H  
ATOM   1734  N   ARG A 112      14.497  13.464  10.685  1.00 71.63           N  
ATOM   1735  H   ARG A 112      14.701  12.588  11.145  1.00 71.63           H  
ATOM   1736  CA  ARG A 112      13.887  13.444   9.357  1.00 71.63           C  
ATOM   1737  HA  ARG A 112      14.524  14.030   8.695  1.00 71.63           H  
ATOM   1738  C   ARG A 112      12.509  14.113   9.398  1.00 71.63           C  
ATOM   1739  CB  ARG A 112      13.826  11.999   8.856  1.00 71.63           C  
ATOM   1740  HB2 ARG A 112      14.816  11.552   8.953  1.00 71.63           H  
ATOM   1741  HB3 ARG A 112      13.126  11.434   9.470  1.00 71.63           H  
ATOM   1742  O   ARG A 112      11.708  13.799  10.270  1.00 71.63           O  
ATOM   1743  CG  ARG A 112      13.400  11.921   7.387  1.00 71.63           C  
ATOM   1744  HG2 ARG A 112      12.402  12.342   7.265  1.00 71.63           H  
ATOM   1745  HG3 ARG A 112      14.106  12.478   6.771  1.00 71.63           H  
ATOM   1746  CD  ARG A 112      13.384  10.459   6.943  1.00 71.63           C  
ATOM   1747  HD2 ARG A 112      14.378  10.034   7.085  1.00 71.63           H  
ATOM   1748  HD3 ARG A 112      12.671   9.923   7.569  1.00 71.63           H  
ATOM   1749  NE  ARG A 112      13.002  10.346   5.527  1.00 71.63           N  
ATOM   1750  HE  ARG A 112      13.249  11.124   4.933  1.00 71.63           H  
ATOM   1751  NH1 ARG A 112      12.290   8.171   5.563  1.00 71.63           N  
ATOM   1752 HH11 ARG A 112      11.732   7.432   5.158  1.00 71.63           H  
ATOM   1753 HH12 ARG A 112      12.553   8.127   6.537  1.00 71.63           H  
ATOM   1754  NH2 ARG A 112      11.956   9.425   3.742  1.00 71.63           N  
ATOM   1755 HH21 ARG A 112      11.959  10.345   3.327  1.00 71.63           H  
ATOM   1756 HH22 ARG A 112      11.342   8.709   3.379  1.00 71.63           H  
ATOM   1757  CZ  ARG A 112      12.423   9.315   4.951  1.00 71.63           C  
ATOM   1758  N   GLY A 113      12.257  15.025   8.461  1.00 68.08           N  
ATOM   1759  H   GLY A 113      12.992  15.243   7.803  1.00 68.08           H  
ATOM   1760  CA  GLY A 113      10.994  15.772   8.368  1.00 68.08           C  
ATOM   1761  HA2 GLY A 113      10.833  16.070   7.332  1.00 68.08           H  
ATOM   1762  HA3 GLY A 113      10.170  15.122   8.659  1.00 68.08           H  
ATOM   1763  C   GLY A 113      10.910  17.036   9.235  1.00 68.08           C  
ATOM   1764  O   GLY A 113      10.001  17.834   9.026  1.00 68.08           O  
ATOM   1765  N   ILE A 114      11.863  17.275  10.147  1.00 75.40           N  
ATOM   1766  H   ILE A 114      12.607  16.604  10.275  1.00 75.40           H  
ATOM   1767  CA  ILE A 114      11.900  18.496  10.964  1.00 75.40           C  
ATOM   1768  HA  ILE A 114      10.913  18.959  10.937  1.00 75.40           H  
ATOM   1769  C   ILE A 114      12.889  19.500  10.371  1.00 75.40           C  
ATOM   1770  CB  ILE A 114      12.181  18.194  12.454  1.00 75.40           C  
ATOM   1771  HB  ILE A 114      13.167  17.736  12.541  1.00 75.40           H  
ATOM   1772  O   ILE A 114      14.100  19.262  10.324  1.00 75.40           O  
ATOM   1773  CG1 ILE A 114      11.125  17.200  12.995  1.00 75.40           C  
ATOM   1774 HG12 ILE A 114      10.127  17.574  12.767  1.00 75.40           H  
ATOM   1775 HG13 ILE A 114      11.249  16.245  12.485  1.00 75.40           H  
ATOM   1776  CG2 ILE A 114      12.182  19.507  13.265  1.00 75.40           C  
ATOM   1777 HG21 ILE A 114      12.924  20.207  12.881  1.00 75.40           H  
ATOM   1778 HG22 ILE A 114      12.440  19.311  14.306  1.00 75.40           H  
ATOM   1779 HG23 ILE A 114      11.199  19.975  13.225  1.00 75.40           H  
ATOM   1780  CD1 ILE A 114      11.198  16.923  14.502  1.00 75.40           C  
ATOM   1781 HD11 ILE A 114      12.221  16.693  14.801  1.00 75.40           H  
ATOM   1782 HD12 ILE A 114      10.846  17.790  15.061  1.00 75.40           H  
ATOM   1783 HD13 ILE A 114      10.556  16.076  14.743  1.00 75.40           H  
ATOM   1784  N   SER A 115      12.357  20.650   9.961  1.00 80.34           N  
ATOM   1785  H   SER A 115      11.352  20.748   9.978  1.00 80.34           H  
ATOM   1786  CA  SER A 115      13.137  21.801   9.516  1.00 80.34           C  
ATOM   1787  HA  SER A 115      13.968  21.448   8.905  1.00 80.34           H  
ATOM   1788  C   SER A 115      13.735  22.551  10.693  1.00 80.34           C  
ATOM   1789  CB  SER A 115      12.261  22.762   8.702  1.00 80.34           C  
ATOM   1790  HB2 SER A 115      11.469  23.163   9.334  1.00 80.34           H  
ATOM   1791  HB3 SER A 115      12.872  23.588   8.338  1.00 80.34           H  
ATOM   1792  O   SER A 115      13.011  22.998  11.578  1.00 80.34           O  
ATOM   1793  OG  SER A 115      11.680  22.096   7.604  1.00 80.34           O  
ATOM   1794  HG  SER A 115      12.429  21.700   7.151  1.00 80.34           H  
ATOM   1795  N   ASN A 116      15.053  22.739  10.684  1.00 87.00           N  
ATOM   1796  H   ASN A 116      15.591  22.354   9.921  1.00 87.00           H  
ATOM   1797  CA  ASN A 116      15.736  23.570  11.671  1.00 87.00           C  
ATOM   1798  HA  ASN A 116      15.043  23.840  12.468  1.00 87.00           H  
ATOM   1799  C   ASN A 116      16.204  24.870  11.028  1.00 87.00           C  
ATOM   1800  CB  ASN A 116      16.884  22.788  12.320  1.00 87.00           C  
ATOM   1801  HB2 ASN A 116      17.488  22.290  11.562  1.00 87.00           H  
ATOM   1802  HB3 ASN A 116      17.531  23.482  12.857  1.00 87.00           H  
ATOM   1803  O   ASN A 116      16.818  24.847   9.965  1.00 87.00           O  
ATOM   1804  CG  ASN A 116      16.355  21.792  13.331  1.00 87.00           C  
ATOM   1805  ND2 ASN A 116      15.960  20.609  12.923  1.00 87.00           N  
ATOM   1806 HD21 ASN A 116      15.569  20.010  13.637  1.00 87.00           H  
ATOM   1807 HD22 ASN A 116      15.915  20.385  11.939  1.00 87.00           H  
ATOM   1808  OD1 ASN A 116      16.246  22.094  14.505  1.00 87.00           O  
ATOM   1809  N   GLN A 117      15.930  26.003  11.672  1.00 87.66           N  
ATOM   1810  H   GLN A 117      15.413  25.967  12.539  1.00 87.66           H  
ATOM   1811  CA  GLN A 117      16.430  27.297  11.218  1.00 87.66           C  
ATOM   1812  HA  GLN A 117      16.184  27.412  10.162  1.00 87.66           H  
ATOM   1813  C   GLN A 117      17.953  27.352  11.366  1.00 87.66           C  
ATOM   1814  CB  GLN A 117      15.727  28.416  11.991  1.00 87.66           C  
ATOM   1815  HB2 GLN A 117      14.651  28.247  11.944  1.00 87.66           H  
ATOM   1816  HB3 GLN A 117      16.036  28.381  13.036  1.00 87.66           H  
ATOM   1817  O   GLN A 117      18.489  27.082  12.447  1.00 87.66           O  
ATOM   1818  CG  GLN A 117      16.019  29.815  11.419  1.00 87.66           C  
ATOM   1819  HG2 GLN A 117      15.722  29.847  10.371  1.00 87.66           H  
ATOM   1820  HG3 GLN A 117      17.086  30.025  11.482  1.00 87.66           H  
ATOM   1821  CD  GLN A 117      15.267  30.907  12.177  1.00 87.66           C  
ATOM   1822  NE2 GLN A 117      15.312  32.142  11.735  1.00 87.66           N  
ATOM   1823 HE21 GLN A 117      14.751  32.806  12.248  1.00 87.66           H  
ATOM   1824 HE22 GLN A 117      15.679  32.369  10.821  1.00 87.66           H  
ATOM   1825  OE1 GLN A 117      14.606  30.676  13.174  1.00 87.66           O  
ATOM   1826  N   LEU A 118      18.623  27.702  10.272  1.00 85.27           N  
ATOM   1827  H   LEU A 118      18.089  27.966   9.457  1.00 85.27           H  
ATOM   1828  CA  LEU A 118      20.055  27.943  10.202  1.00 85.27           C  
ATOM   1829  HA  LEU A 118      20.568  27.342  10.953  1.00 85.27           H  
ATOM   1830  C   LEU A 118      20.343  29.404  10.526  1.00 85.27           C  
ATOM   1831  CB  LEU A 118      20.584  27.574   8.808  1.00 85.27           C  
ATOM   1832  HB2 LEU A 118      21.627  27.886   8.748  1.00 85.27           H  
ATOM   1833  HB3 LEU A 118      20.024  28.139   8.064  1.00 85.27           H  
ATOM   1834  O   LEU A 118      19.689  30.313  10.009  1.00 85.27           O  
ATOM   1835  CG  LEU A 118      20.496  26.078   8.473  1.00 85.27           C  
ATOM   1836  HG  LEU A 118      19.460  25.752   8.566  1.00 85.27           H  
ATOM   1837  CD1 LEU A 118      20.911  25.863   7.010  1.00 85.27           C  
ATOM   1838 HD11 LEU A 118      21.567  26.664   6.668  1.00 85.27           H  
ATOM   1839 HD12 LEU A 118      21.430  24.913   6.883  1.00 85.27           H  
ATOM   1840 HD13 LEU A 118      20.017  25.854   6.386  1.00 85.27           H  
ATOM   1841  CD2 LEU A 118      21.332  25.239   9.442  1.00 85.27           C  
ATOM   1842 HD21 LEU A 118      21.283  24.185   9.170  1.00 85.27           H  
ATOM   1843 HD22 LEU A 118      20.927  25.319  10.451  1.00 85.27           H  
ATOM   1844 HD23 LEU A 118      22.367  25.581   9.460  1.00 85.27           H  
ATOM   1845  N   LEU A 119      21.320  29.602  11.398  1.00 84.48           N  
ATOM   1846  H   LEU A 119      21.827  28.798  11.738  1.00 84.48           H  
ATOM   1847  CA  LEU A 119      21.856  30.896  11.781  1.00 84.48           C  
ATOM   1848  HA  LEU A 119      21.200  31.688  11.419  1.00 84.48           H  
ATOM   1849  C   LEU A 119      23.215  31.106  11.109  1.00 84.48           C  
ATOM   1850  CB  LEU A 119      21.932  30.975  13.317  1.00 84.48           C  
ATOM   1851  HB2 LEU A 119      22.365  31.934  13.601  1.00 84.48           H  
ATOM   1852  HB3 LEU A 119      22.610  30.195  13.664  1.00 84.48           H  
ATOM   1853  O   LEU A 119      23.845  30.164  10.625  1.00 84.48           O  
ATOM   1854  CG  LEU A 119      20.576  30.807  14.031  1.00 84.48           C  
ATOM   1855  HG  LEU A 119      20.117  29.862  13.742  1.00 84.48           H  
ATOM   1856  CD1 LEU A 119      20.786  30.782  15.545  1.00 84.48           C  
ATOM   1857 HD11 LEU A 119      21.461  29.964  15.799  1.00 84.48           H  
ATOM   1858 HD12 LEU A 119      21.225  31.722  15.878  1.00 84.48           H  
ATOM   1859 HD13 LEU A 119      19.833  30.623  16.050  1.00 84.48           H  
ATOM   1860  CD2 LEU A 119      19.595  31.936  13.696  1.00 84.48           C  
ATOM   1861 HD21 LEU A 119      18.679  31.808  14.274  1.00 84.48           H  
ATOM   1862 HD22 LEU A 119      19.339  31.899  12.638  1.00 84.48           H  
ATOM   1863 HD23 LEU A 119      20.043  32.900  13.935  1.00 84.48           H  
ATOM   1864  N   ASP A 120      23.648  32.362  11.064  1.00 80.78           N  
ATOM   1865  H   ASP A 120      23.123  33.085  11.536  1.00 80.78           H  
ATOM   1866  CA  ASP A 120      24.988  32.702  10.592  1.00 80.78           C  
ATOM   1867  HA  ASP A 120      25.108  32.292   9.589  1.00 80.78           H  
ATOM   1868  C   ASP A 120      26.046  32.053  11.504  1.00 80.78           C  
ATOM   1869  CB  ASP A 120      25.117  34.234  10.521  1.00 80.78           C  
ATOM   1870  HB2 ASP A 120      24.214  34.642  10.068  1.00 80.78           H  
ATOM   1871  HB3 ASP A 120      25.199  34.637  11.530  1.00 80.78           H  
ATOM   1872  O   ASP A 120      25.876  32.019  12.725  1.00 80.78           O  
ATOM   1873  CG  ASP A 120      26.305  34.699   9.675  1.00 80.78           C  
ATOM   1874  OD1 ASP A 120      26.618  34.001   8.687  1.00 80.78           O  
ATOM   1875  OD2 ASP A 120      26.860  35.778   9.960  1.00 80.78           O  
ATOM   1876  N   ASP A 121      27.117  31.527  10.909  1.00 77.00           N  
ATOM   1877  H   ASP A 121      27.173  31.623   9.905  1.00 77.00           H  
ATOM   1878  CA  ASP A 121      28.189  30.737  11.540  1.00 77.00           C  
ATOM   1879  HA  ASP A 121      28.925  30.569  10.754  1.00 77.00           H  
ATOM   1880  C   ASP A 121      27.813  29.325  12.039  1.00 77.00           C  
ATOM   1881  CB  ASP A 121      28.918  31.526  12.645  1.00 77.00           C  
ATOM   1882  HB2 ASP A 121      29.745  30.920  13.015  1.00 77.00           H  
ATOM   1883  HB3 ASP A 121      28.248  31.680  13.490  1.00 77.00           H  
ATOM   1884  O   ASP A 121      28.656  28.654  12.644  1.00 77.00           O  
ATOM   1885  CG  ASP A 121      29.523  32.863  12.224  1.00 77.00           C  
ATOM   1886  OD1 ASP A 121      30.096  32.928  11.112  1.00 77.00           O  
ATOM   1887  OD2 ASP A 121      29.561  33.756  13.117  1.00 77.00           O  
ATOM   1888  N   ASP A 122      26.600  28.825  11.781  1.00 84.57           N  
ATOM   1889  H   ASP A 122      25.917  29.406  11.317  1.00 84.57           H  
ATOM   1890  CA  ASP A 122      26.265  27.433  12.103  1.00 84.57           C  
ATOM   1891  HA  ASP A 122      26.471  27.263  13.160  1.00 84.57           H  
ATOM   1892  C   ASP A 122      27.130  26.445  11.303  1.00 84.57           C  
ATOM   1893  CB  ASP A 122      24.786  27.130  11.846  1.00 84.57           C  
ATOM   1894  HB2 ASP A 122      24.477  27.586  10.906  1.00 84.57           H  
ATOM   1895  HB3 ASP A 122      24.689  26.052  11.719  1.00 84.57           H  
ATOM   1896  O   ASP A 122      27.446  26.662  10.128  1.00 84.57           O  
ATOM   1897  CG  ASP A 122      23.826  27.536  12.967  1.00 84.57           C  
ATOM   1898  OD1 ASP A 122      24.230  27.812  14.119  1.00 84.57           O  
ATOM   1899  OD2 ASP A 122      22.604  27.472  12.702  1.00 84.57           O  
ATOM   1900  N   LEU A 123      27.474  25.321  11.934  1.00 85.24           N  
ATOM   1901  H   LEU A 123      27.143  25.198  12.880  1.00 85.24           H  
ATOM   1902  CA  LEU A 123      28.265  24.245  11.341  1.00 85.24           C  
ATOM   1903  HA  LEU A 123      28.656  24.576  10.379  1.00 85.24           H  
ATOM   1904  C   LEU A 123      27.384  23.014  11.103  1.00 85.24           C  
ATOM   1905  CB  LEU A 123      29.449  23.925  12.268  1.00 85.24           C  
ATOM   1906  HB2 LEU A 123      29.872  22.957  12.001  1.00 85.24           H  
ATOM   1907  HB3 LEU A 123      29.050  23.860  13.281  1.00 85.24           H  
ATOM   1908  O   LEU A 123      26.749  22.515  12.026  1.00 85.24           O  
ATOM   1909  CG  LEU A 123      30.569  24.974  12.303  1.00 85.24           C  
ATOM   1910  HG  LEU A 123      30.145  25.976  12.377  1.00 85.24           H  
ATOM   1911  CD1 LEU A 123      31.456  24.726  13.526  1.00 85.24           C  
ATOM   1912 HD11 LEU A 123      32.254  25.467  13.553  1.00 85.24           H  
ATOM   1913 HD12 LEU A 123      31.883  23.724  13.488  1.00 85.24           H  
ATOM   1914 HD13 LEU A 123      30.858  24.832  14.432  1.00 85.24           H  
ATOM   1915  CD2 LEU A 123      31.454  24.889  11.060  1.00 85.24           C  
ATOM   1916 HD21 LEU A 123      30.841  25.058  10.174  1.00 85.24           H  
ATOM   1917 HD22 LEU A 123      31.924  23.908  10.991  1.00 85.24           H  
ATOM   1918 HD23 LEU A 123      32.223  25.659  11.109  1.00 85.24           H  
ATOM   1919  N   ILE A 124      27.373  22.462   9.891  1.00 85.86           N  
ATOM   1920  H   ILE A 124      27.888  22.925   9.155  1.00 85.86           H  
ATOM   1921  CA  ILE A 124      26.625  21.233   9.578  1.00 85.86           C  
ATOM   1922  HA  ILE A 124      26.028  20.934  10.440  1.00 85.86           H  
ATOM   1923  C   ILE A 124      27.588  20.097   9.277  1.00 85.86           C  
ATOM   1924  CB  ILE A 124      25.643  21.447   8.412  1.00 85.86           C  
ATOM   1925  HB  ILE A 124      26.202  21.863   7.574  1.00 85.86           H  
ATOM   1926  O   ILE A 124      28.376  20.178   8.339  1.00 85.86           O  
ATOM   1927  CG1 ILE A 124      24.550  22.449   8.821  1.00 85.86           C  
ATOM   1928 HG12 ILE A 124      23.956  22.022   9.629  1.00 85.86           H  
ATOM   1929 HG13 ILE A 124      25.012  23.368   9.182  1.00 85.86           H  
ATOM   1930  CG2 ILE A 124      24.993  20.114   7.969  1.00 85.86           C  
ATOM   1931 HG21 ILE A 124      24.347  20.273   7.106  1.00 85.86           H  
ATOM   1932 HG22 ILE A 124      25.751  19.399   7.649  1.00 85.86           H  
ATOM   1933 HG23 ILE A 124      24.413  19.687   8.787  1.00 85.86           H  
ATOM   1934  CD1 ILE A 124      23.627  22.800   7.654  1.00 85.86           C  
ATOM   1935 HD11 ILE A 124      22.996  21.950   7.395  1.00 85.86           H  
ATOM   1936 HD12 ILE A 124      24.214  23.098   6.785  1.00 85.86           H  
ATOM   1937 HD13 ILE A 124      22.970  23.618   7.951  1.00 85.86           H  
ATOM   1938  N   SER A 125      27.448  18.997  10.012  1.00 84.01           N  
ATOM   1939  H   SER A 125      26.761  19.019  10.753  1.00 84.01           H  
ATOM   1940  CA  SER A 125      27.974  17.688   9.631  1.00 84.01           C  
ATOM   1941  HA  SER A 125      28.773  17.812   8.900  1.00 84.01           H  
ATOM   1942  C   SER A 125      26.843  16.874   8.995  1.00 84.01           C  
ATOM   1943  CB  SER A 125      28.568  17.002  10.861  1.00 84.01           C  
ATOM   1944  HB2 SER A 125      27.763  16.712  11.538  1.00 84.01           H  
ATOM   1945  HB3 SER A 125      29.229  17.699  11.376  1.00 84.01           H  
ATOM   1946  O   SER A 125      25.757  16.754   9.557  1.00 84.01           O  
ATOM   1947  OG  SER A 125      29.310  15.859  10.497  1.00 84.01           O  
ATOM   1948  HG  SER A 125      30.241  16.088  10.439  1.00 84.01           H  
ATOM   1949  N   LEU A 126      27.051  16.338   7.795  1.00 81.22           N  
ATOM   1950  H   LEU A 126      27.992  16.376   7.429  1.00 81.22           H  
ATOM   1951  CA  LEU A 126      26.013  15.665   7.003  1.00 81.22           C  
ATOM   1952  HA  LEU A 126      25.061  16.170   7.170  1.00 81.22           H  
ATOM   1953  C   LEU A 126      25.795  14.202   7.413  1.00 81.22           C  
ATOM   1954  CB  LEU A 126      26.384  15.772   5.515  1.00 81.22           C  
ATOM   1955  HB2 LEU A 126      27.384  15.356   5.388  1.00 81.22           H  
ATOM   1956  HB3 LEU A 126      25.670  15.177   4.947  1.00 81.22           H  
ATOM   1957  O   LEU A 126      24.706  13.661   7.214  1.00 81.22           O  
ATOM   1958  CG  LEU A 126      26.368  17.223   4.997  1.00 81.22           C  
ATOM   1959  HG  LEU A 126      26.871  17.828   5.751  1.00 81.22           H  
ATOM   1960  CD1 LEU A 126      27.103  17.464   3.672  1.00 81.22           C  
ATOM   1961 HD11 LEU A 126      26.518  17.117   2.821  1.00 81.22           H  
ATOM   1962 HD12 LEU A 126      27.258  18.532   3.523  1.00 81.22           H  
ATOM   1963 HD13 LEU A 126      28.088  16.998   3.701  1.00 81.22           H  
ATOM   1964  CD2 LEU A 126      24.936  17.732   4.823  1.00 81.22           C  
ATOM   1965 HD21 LEU A 126      24.400  17.121   4.096  1.00 81.22           H  
ATOM   1966 HD22 LEU A 126      24.413  17.703   5.778  1.00 81.22           H  
ATOM   1967 HD23 LEU A 126      24.954  18.768   4.484  1.00 81.22           H  
ATOM   1968  N   TYR A 127      26.820  13.568   7.973  1.00 75.45           N  
ATOM   1969  H   TYR A 127      27.674  14.091   8.110  1.00 75.45           H  
ATOM   1970  CA  TYR A 127      26.791  12.227   8.551  1.00 75.45           C  
ATOM   1971  HA  TYR A 127      25.825  12.068   9.030  1.00 75.45           H  
ATOM   1972  C   TYR A 127      27.875  12.105   9.624  1.00 75.45           C  
ATOM   1973  CB  TYR A 127      26.966  11.156   7.459  1.00 75.45           C  
ATOM   1974  HB2 TYR A 127      26.954  10.169   7.922  1.00 75.45           H  
ATOM   1975  HB3 TYR A 127      26.107  11.203   6.790  1.00 75.45           H  
ATOM   1976  O   TYR A 127      28.810  12.906   9.669  1.00 75.45           O  
ATOM   1977  CG  TYR A 127      28.222  11.291   6.618  1.00 75.45           C  
ATOM   1978  CD1 TYR A 127      28.201  12.104   5.473  1.00 75.45           C  
ATOM   1979  HD1 TYR A 127      27.291  12.616   5.195  1.00 75.45           H  
ATOM   1980  CD2 TYR A 127      29.417  10.649   6.996  1.00 75.45           C  
ATOM   1981  HD2 TYR A 127      29.432  10.030   7.881  1.00 75.45           H  
ATOM   1982  CE1 TYR A 127      29.375  12.299   4.726  1.00 75.45           C  
ATOM   1983  HE1 TYR A 127      29.374  12.953   3.866  1.00 75.45           H  
ATOM   1984  CE2 TYR A 127      30.603  10.865   6.264  1.00 75.45           C  
ATOM   1985  HE2 TYR A 127      31.534  10.439   6.609  1.00 75.45           H  
ATOM   1986  OH  TYR A 127      31.718  11.958   4.418  1.00 75.45           O  
ATOM   1987  HH  TYR A 127      31.540  12.558   3.691  1.00 75.45           H  
ATOM   1988  CZ  TYR A 127      30.584  11.704   5.127  1.00 75.45           C  
ATOM   1989  N   ASP A 128      27.772  11.076  10.462  1.00 70.03           N  
ATOM   1990  H   ASP A 128      26.971  10.464  10.401  1.00 70.03           H  
ATOM   1991  CA  ASP A 128      28.757  10.806  11.506  1.00 70.03           C  
ATOM   1992  HA  ASP A 128      28.783  11.675  12.164  1.00 70.03           H  
ATOM   1993  C   ASP A 128      30.168  10.605  10.913  1.00 70.03           C  
ATOM   1994  CB  ASP A 128      28.284   9.601  12.332  1.00 70.03           C  
ATOM   1995  HB2 ASP A 128      27.218   9.707  12.529  1.00 70.03           H  
ATOM   1996  HB3 ASP A 128      28.430   8.686  11.758  1.00 70.03           H  
ATOM   1997  O   ASP A 128      30.382   9.760  10.039  1.00 70.03           O  
ATOM   1998  CG  ASP A 128      28.997   9.485  13.681  1.00 70.03           C  
ATOM   1999  OD1 ASP A 128      29.770  10.411  14.016  1.00 70.03           O  
ATOM   2000  OD2 ASP A 128      28.720   8.482  14.373  1.00 70.03           O  
ATOM   2001  N   GLY A 129      31.121  11.437  11.336  1.00 67.27           N  
ATOM   2002  H   GLY A 129      30.899  12.016  12.133  1.00 67.27           H  
ATOM   2003  CA  GLY A 129      32.479  11.500  10.781  1.00 67.27           C  
ATOM   2004  HA2 GLY A 129      33.142  11.894  11.551  1.00 67.27           H  
ATOM   2005  HA3 GLY A 129      32.810  10.490  10.541  1.00 67.27           H  
ATOM   2006  C   GLY A 129      32.660  12.369   9.526  1.00 67.27           C  
ATOM   2007  O   GLY A 129      33.758  12.385   8.968  1.00 67.27           O  
ATOM   2008  N   SER A 130      31.633  13.088   9.058  1.00 72.80           N  
ATOM   2009  H   SER A 130      30.741  13.014   9.526  1.00 72.80           H  
ATOM   2010  CA  SER A 130      31.779  14.075   7.976  1.00 72.80           C  
ATOM   2011  HA  SER A 130      32.491  13.672   7.256  1.00 72.80           H  
ATOM   2012  C   SER A 130      32.344  15.402   8.489  1.00 72.80           C  
ATOM   2013  CB  SER A 130      30.467  14.273   7.218  1.00 72.80           C  
ATOM   2014  HB2 SER A 130      30.678  14.675   6.227  1.00 72.80           H  
ATOM   2015  HB3 SER A 130      29.979  13.304   7.115  1.00 72.80           H  
ATOM   2016  O   SER A 130      32.040  15.824   9.608  1.00 72.80           O  
ATOM   2017  OG  SER A 130      29.569  15.132   7.871  1.00 72.80           O  
ATOM   2018  HG  SER A 130      29.547  14.907   8.804  1.00 72.80           H  
ATOM   2019  N   ILE A 131      33.151  16.068   7.661  1.00 71.27           N  
ATOM   2020  H   ILE A 131      33.312  15.699   6.734  1.00 71.27           H  
ATOM   2021  CA  ILE A 131      33.781  17.348   8.003  1.00 71.27           C  
ATOM   2022  HA  ILE A 131      34.231  17.245   8.991  1.00 71.27           H  
ATOM   2023  C   ILE A 131      32.694  18.431   8.041  1.00 71.27           C  
ATOM   2024  CB  ILE A 131      34.936  17.670   7.029  1.00 71.27           C  
ATOM   2025  HB  ILE A 131      34.555  17.656   6.007  1.00 71.27           H  
ATOM   2026  O   ILE A 131      32.016  18.624   7.026  1.00 71.27           O  
ATOM   2027  CG1 ILE A 131      36.000  16.556   7.192  1.00 71.27           C  
ATOM   2028 HG12 ILE A 131      36.401  16.586   8.205  1.00 71.27           H  
ATOM   2029 HG13 ILE A 131      35.538  15.580   7.050  1.00 71.27           H  
ATOM   2030  CG2 ILE A 131      35.535  19.062   7.309  1.00 71.27           C  
ATOM   2031 HG21 ILE A 131      34.783  19.838   7.163  1.00 71.27           H  
ATOM   2032 HG22 ILE A 131      36.345  19.269   6.610  1.00 71.27           H  
ATOM   2033 HG23 ILE A 131      35.914  19.117   8.329  1.00 71.27           H  
ATOM   2034  CD1 ILE A 131      37.163  16.613   6.211  1.00 71.27           C  
ATOM   2035 HD11 ILE A 131      37.799  17.464   6.454  1.00 71.27           H  
ATOM   2036 HD12 ILE A 131      37.760  15.706   6.310  1.00 71.27           H  
ATOM   2037 HD13 ILE A 131      36.778  16.670   5.193  1.00 71.27           H  
ATOM   2038  N   PRO A 132      32.486  19.114   9.185  1.00 77.15           N  
ATOM   2039  CA  PRO A 132      31.466  20.144   9.285  1.00 77.15           C  
ATOM   2040  HA  PRO A 132      30.521  19.687   8.993  1.00 77.15           H  
ATOM   2041  C   PRO A 132      31.785  21.331   8.376  1.00 77.15           C  
ATOM   2042  CB  PRO A 132      31.395  20.565  10.757  1.00 77.15           C  
ATOM   2043  HB2 PRO A 132      31.966  21.479  10.918  1.00 77.15           H  
ATOM   2044  HB3 PRO A 132      30.364  20.699  11.084  1.00 77.15           H  
ATOM   2045  O   PRO A 132      32.940  21.748   8.281  1.00 77.15           O  
ATOM   2046  CG  PRO A 132      32.074  19.418  11.501  1.00 77.15           C  
ATOM   2047  HG2 PRO A 132      32.554  19.758  12.418  1.00 77.15           H  
ATOM   2048  HG3 PRO A 132      31.344  18.639  11.718  1.00 77.15           H  
ATOM   2049  CD  PRO A 132      33.090  18.894  10.491  1.00 77.15           C  
ATOM   2050  HD2 PRO A 132      33.277  17.839  10.694  1.00 77.15           H  
ATOM   2051  HD3 PRO A 132      34.015  19.466  10.561  1.00 77.15           H  
ATOM   2052  N   PHE A 133      30.767  21.912   7.749  1.00 74.44           N  
ATOM   2053  H   PHE A 133      29.842  21.521   7.858  1.00 74.44           H  
ATOM   2054  CA  PHE A 133      30.913  23.132   6.953  1.00 74.44           C  
ATOM   2055  HA  PHE A 133      31.960  23.433   6.944  1.00 74.44           H  
ATOM   2056  C   PHE A 133      30.131  24.286   7.550  1.00 74.44           C  
ATOM   2057  CB  PHE A 133      30.518  22.859   5.512  1.00 74.44           C  
ATOM   2058  HB2 PHE A 133      30.763  23.732   4.908  1.00 74.44           H  
ATOM   2059  HB3 PHE A 133      31.148  22.025   5.204  1.00 74.44           H  
ATOM   2060  O   PHE A 133      29.067  24.063   8.129  1.00 74.44           O  
ATOM   2061  CG  PHE A 133      29.065  22.492   5.276  1.00 74.44           C  
ATOM   2062  CD1 PHE A 133      28.673  21.144   5.318  1.00 74.44           C  
ATOM   2063  HD1 PHE A 133      29.395  20.374   5.545  1.00 74.44           H  
ATOM   2064  CD2 PHE A 133      28.099  23.491   5.040  1.00 74.44           C  
ATOM   2065  HD2 PHE A 133      28.389  24.531   5.036  1.00 74.44           H  
ATOM   2066  CE1 PHE A 133      27.323  20.810   5.141  1.00 74.44           C  
ATOM   2067  HE1 PHE A 133      27.005  19.786   5.267  1.00 74.44           H  
ATOM   2068  CE2 PHE A 133      26.750  23.143   4.843  1.00 74.44           C  
ATOM   2069  HE2 PHE A 133      26.009  23.914   4.692  1.00 74.44           H  
ATOM   2070  CZ  PHE A 133      26.361  21.796   4.885  1.00 74.44           C  
ATOM   2071  HZ  PHE A 133      25.320  21.529   4.775  1.00 74.44           H  
ATOM   2072  N   SER A 134      30.659  25.504   7.412  1.00 78.17           N  
ATOM   2073  H   SER A 134      31.472  25.651   6.831  1.00 78.17           H  
ATOM   2074  CA  SER A 134      30.025  26.695   7.961  1.00 78.17           C  
ATOM   2075  HA  SER A 134      29.418  26.385   8.812  1.00 78.17           H  
ATOM   2076  C   SER A 134      29.081  27.348   6.961  1.00 78.17           C  
ATOM   2077  CB  SER A 134      31.037  27.694   8.531  1.00 78.17           C  
ATOM   2078  HB2 SER A 134      30.493  28.545   8.941  1.00 78.17           H  
ATOM   2079  HB3 SER A 134      31.588  27.221   9.344  1.00 78.17           H  
ATOM   2080  O   SER A 134      29.292  27.360   5.741  1.00 78.17           O  
ATOM   2081  OG  SER A 134      31.956  28.154   7.558  1.00 78.17           O  
ATOM   2082  HG  SER A 134      32.324  28.975   7.893  1.00 78.17           H  
ATOM   2083  N   ILE A 135      28.007  27.903   7.501  1.00 79.41           N  
ATOM   2084  H   ILE A 135      27.860  27.801   8.495  1.00 79.41           H  
ATOM   2085  CA  ILE A 135      26.992  28.627   6.749  1.00 79.41           C  
ATOM   2086  HA  ILE A 135      27.113  28.444   5.681  1.00 79.41           H  
ATOM   2087  C   ILE A 135      27.195  30.110   7.012  1.00 79.41           C  
ATOM   2088  CB  ILE A 135      25.594  28.141   7.164  1.00 79.41           C  
ATOM   2089  HB  ILE A 135      25.470  28.311   8.234  1.00 79.41           H  
ATOM   2090  O   ILE A 135      27.228  30.520   8.169  1.00 79.41           O  
ATOM   2091  CG1 ILE A 135      25.481  26.628   6.884  1.00 79.41           C  
ATOM   2092 HG12 ILE A 135      25.498  26.456   5.807  1.00 79.41           H  
ATOM   2093 HG13 ILE A 135      26.320  26.082   7.316  1.00 79.41           H  
ATOM   2094  CG2 ILE A 135      24.507  28.938   6.409  1.00 79.41           C  
ATOM   2095 HG21 ILE A 135      24.602  29.999   6.641  1.00 79.41           H  
ATOM   2096 HG22 ILE A 135      23.509  28.635   6.726  1.00 79.41           H  
ATOM   2097 HG23 ILE A 135      24.597  28.803   5.331  1.00 79.41           H  
ATOM   2098  CD1 ILE A 135      24.220  26.010   7.459  1.00 79.41           C  
ATOM   2099 HD11 ILE A 135      23.736  25.415   6.685  1.00 79.41           H  
ATOM   2100 HD12 ILE A 135      24.494  25.389   8.311  1.00 79.41           H  
ATOM   2101 HD13 ILE A 135      23.535  26.775   7.824  1.00 79.41           H  
ATOM   2102  N   HIS A 136      27.321  30.903   5.946  1.00 78.41           N  
ATOM   2103  H   HIS A 136      27.260  30.522   5.012  1.00 78.41           H  
ATOM   2104  CA  HIS A 136      27.356  32.354   6.054  1.00 78.41           C  
ATOM   2105  HA  HIS A 136      27.356  32.606   7.114  1.00 78.41           H  
ATOM   2106  C   HIS A 136      26.111  32.974   5.414  1.00 78.41           C  
ATOM   2107  CB  HIS A 136      28.659  32.911   5.487  1.00 78.41           C  
ATOM   2108  HB2 HIS A 136      29.491  32.335   5.892  1.00 78.41           H  
ATOM   2109  HB3 HIS A 136      28.660  32.811   4.402  1.00 78.41           H  
ATOM   2110  O   HIS A 136      25.843  32.802   4.222  1.00 78.41           O  
ATOM   2111  CG  HIS A 136      28.868  34.354   5.864  1.00 78.41           C  
ATOM   2112  CD2 HIS A 136      29.107  35.396   5.011  1.00 78.41           C  
ATOM   2113  HD2 HIS A 136      29.146  35.346   3.933  1.00 78.41           H  
ATOM   2114  ND1 HIS A 136      28.822  34.877   7.139  1.00 78.41           N  
ATOM   2115  HD1 HIS A 136      28.346  34.471   7.931  1.00 78.41           H  
ATOM   2116  CE1 HIS A 136      29.061  36.193   7.055  1.00 78.41           C  
ATOM   2117  HE1 HIS A 136      28.980  36.881   7.884  1.00 78.41           H  
ATOM   2118  NE2 HIS A 136      29.304  36.541   5.779  1.00 78.41           N  
ATOM   2119  N   ILE A 137      25.313  33.678   6.206  1.00 77.00           N  
ATOM   2120  H   ILE A 137      25.629  33.863   7.147  1.00 77.00           H  
ATOM   2121  CA  ILE A 137      24.052  34.267   5.754  1.00 77.00           C  
ATOM   2122  HA  ILE A 137      23.809  33.894   4.759  1.00 77.00           H  
ATOM   2123  C   ILE A 137      24.251  35.775   5.634  1.00 77.00           C  
ATOM   2124  CB  ILE A 137      22.878  33.867   6.676  1.00 77.00           C  
ATOM   2125  HB  ILE A 137      23.036  34.311   7.659  1.00 77.00           H  
ATOM   2126  O   ILE A 137      24.151  36.499   6.620  1.00 77.00           O  
ATOM   2127  CG1 ILE A 137      22.803  32.330   6.848  1.00 77.00           C  
ATOM   2128 HG12 ILE A 137      22.692  31.856   5.873  1.00 77.00           H  
ATOM   2129 HG13 ILE A 137      23.736  31.985   7.294  1.00 77.00           H  
ATOM   2130  CG2 ILE A 137      21.564  34.421   6.088  1.00 77.00           C  
ATOM   2131 HG21 ILE A 137      21.361  33.959   5.123  1.00 77.00           H  
ATOM   2132 HG22 ILE A 137      21.637  35.500   5.954  1.00 77.00           H  
ATOM   2133 HG23 ILE A 137      20.734  34.229   6.768  1.00 77.00           H  
ATOM   2134  CD1 ILE A 137      21.682  31.835   7.769  1.00 77.00           C  
ATOM   2135 HD11 ILE A 137      21.754  32.331   8.737  1.00 77.00           H  
ATOM   2136 HD12 ILE A 137      20.704  32.034   7.332  1.00 77.00           H  
ATOM   2137 HD13 ILE A 137      21.787  30.760   7.916  1.00 77.00           H  
ATOM   2138  N   GLU A 138      24.504  36.250   4.414  1.00 69.80           N  
ATOM   2139  H   GLU A 138      24.527  35.625   3.621  1.00 69.80           H  
ATOM   2140  CA  GLU A 138      24.626  37.678   4.130  1.00 69.80           C  
ATOM   2141  HA  GLU A 138      24.922  38.186   5.047  1.00 69.80           H  
ATOM   2142  C   GLU A 138      23.261  38.229   3.697  1.00 69.80           C  
ATOM   2143  CB  GLU A 138      25.759  37.917   3.121  1.00 69.80           C  
ATOM   2144  HB2 GLU A 138      25.453  37.572   2.133  1.00 69.80           H  
ATOM   2145  HB3 GLU A 138      26.619  37.330   3.443  1.00 69.80           H  
ATOM   2146  O   GLU A 138      22.613  37.743   2.766  1.00 69.80           O  
ATOM   2147  CG  GLU A 138      26.183  39.395   3.053  1.00 69.80           C  
ATOM   2148  HG2 GLU A 138      25.373  39.971   2.605  1.00 69.80           H  
ATOM   2149  HG3 GLU A 138      26.330  39.759   4.070  1.00 69.80           H  
ATOM   2150  CD  GLU A 138      27.484  39.617   2.255  1.00 69.80           C  
ATOM   2151  OE1 GLU A 138      27.991  40.761   2.289  1.00 69.80           O  
ATOM   2152  OE2 GLU A 138      28.000  38.644   1.651  1.00 69.80           O  
ATOM   2153  N   ARG A 139      22.769  39.223   4.435  1.00 66.14           N  
ATOM   2154  H   ARG A 139      23.362  39.625   5.146  1.00 66.14           H  
ATOM   2155  CA  ARG A 139      21.496  39.887   4.148  1.00 66.14           C  
ATOM   2156  HA  ARG A 139      20.951  39.346   3.374  1.00 66.14           H  
ATOM   2157  C   ARG A 139      21.815  41.265   3.592  1.00 66.14           C  
ATOM   2158  CB  ARG A 139      20.624  39.944   5.413  1.00 66.14           C  
ATOM   2159  HB2 ARG A 139      21.175  40.448   6.207  1.00 66.14           H  
ATOM   2160  HB3 ARG A 139      19.730  40.528   5.194  1.00 66.14           H  
ATOM   2161  O   ARG A 139      22.459  42.053   4.284  1.00 66.14           O  
ATOM   2162  CG  ARG A 139      20.203  38.543   5.885  1.00 66.14           C  
ATOM   2163  HG2 ARG A 139      19.611  38.070   5.101  1.00 66.14           H  
ATOM   2164  HG3 ARG A 139      21.086  37.938   6.085  1.00 66.14           H  
ATOM   2165  CD  ARG A 139      19.362  38.629   7.162  1.00 66.14           C  
ATOM   2166  HD2 ARG A 139      19.964  39.119   7.927  1.00 66.14           H  
ATOM   2167  HD3 ARG A 139      18.486  39.245   6.964  1.00 66.14           H  
ATOM   2168  NE  ARG A 139      18.925  37.290   7.609  1.00 66.14           N  
ATOM   2169  HE  ARG A 139      18.638  36.652   6.880  1.00 66.14           H  
ATOM   2170  NH1 ARG A 139      19.130  37.612   9.877  1.00 66.14           N  
ATOM   2171 HH11 ARG A 139      19.058  37.262  10.822  1.00 66.14           H  
ATOM   2172 HH12 ARG A 139      19.459  38.549   9.693  1.00 66.14           H  
ATOM   2173  NH2 ARG A 139      18.400  35.651   9.087  1.00 66.14           N  
ATOM   2174 HH21 ARG A 139      18.080  35.092   8.310  1.00 66.14           H  
ATOM   2175 HH22 ARG A 139      18.313  35.310  10.034  1.00 66.14           H  
ATOM   2176  CZ  ARG A 139      18.826  36.860   8.853  1.00 66.14           C  
ATOM   2177  N   ASP A 140      21.365  41.551   2.371  1.00 53.35           N  
ATOM   2178  H   ASP A 140      20.896  40.847   1.819  1.00 53.35           H  
ATOM   2179  CA  ASP A 140      21.461  42.897   1.809  1.00 53.35           C  
ATOM   2180  HA  ASP A 140      22.493  43.241   1.880  1.00 53.35           H  
ATOM   2181  C   ASP A 140      20.594  43.839   2.662  1.00 53.35           C  
ATOM   2182  CB  ASP A 140      21.043  42.918   0.321  1.00 53.35           C  
ATOM   2183  HB2 ASP A 140      20.175  42.275   0.176  1.00 53.35           H  
ATOM   2184  HB3 ASP A 140      20.741  43.935   0.069  1.00 53.35           H  
ATOM   2185  O   ASP A 140      19.379  43.906   2.512  1.00 53.35           O  
ATOM   2186  CG  ASP A 140      22.158  42.532  -0.662  1.00 53.35           C  
ATOM   2187  OD1 ASP A 140      23.339  42.754  -0.317  1.00 53.35           O  
ATOM   2188  OD2 ASP A 140      21.818  42.079  -1.782  1.00 53.35           O  
ATOM   2189  N   ASN A 141      21.222  44.559   3.594  1.00 44.16           N  
ATOM   2190  H   ASN A 141      22.189  44.324   3.768  1.00 44.16           H  
ATOM   2191  CA  ASN A 141      20.562  45.526   4.481  1.00 44.16           C  
ATOM   2192  HA  ASN A 141      19.595  45.112   4.769  1.00 44.16           H  
ATOM   2193  C   ASN A 141      20.228  46.862   3.786  1.00 44.16           C  
ATOM   2194  CB  ASN A 141      21.412  45.720   5.756  1.00 44.16           C  
ATOM   2195  HB2 ASN A 141      21.195  46.694   6.196  1.00 44.16           H  
ATOM   2196  HB3 ASN A 141      22.471  45.703   5.497  1.00 44.16           H  
ATOM   2197  O   ASN A 141      19.877  47.838   4.454  1.00 44.16           O  
ATOM   2198  CG  ASN A 141      21.144  44.703   6.851  1.00 44.16           C  
ATOM   2199  ND2 ASN A 141      21.950  44.719   7.887  1.00 44.16           N  
ATOM   2200 HD21 ASN A 141      21.751  44.035   8.603  1.00 44.16           H  
ATOM   2201 HD22 ASN A 141      22.736  45.352   7.912  1.00 44.16           H  
ATOM   2202  OD1 ASN A 141      20.214  43.917   6.840  1.00 44.16           O  
ATOM   2203  N   GLN A 142      20.321  46.946   2.457  1.00 40.00           N  
ATOM   2204  H   GLN A 142      20.476  46.092   1.941  1.00 40.00           H  
ATOM   2205  CA  GLN A 142      19.737  48.078   1.743  1.00 40.00           C  
ATOM   2206  HA  GLN A 142      19.947  48.996   2.293  1.00 40.00           H  
ATOM   2207  C   GLN A 142      18.218  47.873   1.735  1.00 40.00           C  
ATOM   2208  CB  GLN A 142      20.353  48.236   0.344  1.00 40.00           C  
ATOM   2209  HB2 GLN A 142      19.800  49.012  -0.185  1.00 40.00           H  
ATOM   2210  HB3 GLN A 142      20.265  47.304  -0.213  1.00 40.00           H  
ATOM   2211  O   GLN A 142      17.741  46.888   1.189  1.00 40.00           O  
ATOM   2212  CG  GLN A 142      21.834  48.654   0.434  1.00 40.00           C  
ATOM   2213  HG2 GLN A 142      22.416  47.826   0.840  1.00 40.00           H  
ATOM   2214  HG3 GLN A 142      21.925  49.500   1.116  1.00 40.00           H  
ATOM   2215  CD  GLN A 142      22.447  49.066  -0.903  1.00 40.00           C  
ATOM   2216  NE2 GLN A 142      23.714  49.419  -0.924  1.00 40.00           N  
ATOM   2217 HE21 GLN A 142      24.077  49.654  -1.837  1.00 40.00           H  
ATOM   2218 HE22 GLN A 142      24.282  49.352  -0.091  1.00 40.00           H  
ATOM   2219  OE1 GLN A 142      21.822  49.104  -1.947  1.00 40.00           O  
ATOM   2220  N   PHE A 143      17.486  48.795   2.369  1.00 33.59           N  
ATOM   2221  H   PHE A 143      18.003  49.576   2.746  1.00 33.59           H  
ATOM   2222  CA  PHE A 143      16.043  48.761   2.677  1.00 33.59           C  
ATOM   2223  HA  PHE A 143      15.788  49.807   2.846  1.00 33.59           H  
ATOM   2224  C   PHE A 143      15.637  48.108   4.009  1.00 33.59           C  
ATOM   2225  CB  PHE A 143      15.163  48.369   1.476  1.00 33.59           C  
ATOM   2226  HB2 PHE A 143      14.117  48.469   1.764  1.00 33.59           H  
ATOM   2227  HB3 PHE A 143      15.312  47.321   1.218  1.00 33.59           H  
ATOM   2228  O   PHE A 143      14.619  47.430   4.105  1.00 33.59           O  
ATOM   2229  CG  PHE A 143      15.386  49.245   0.262  1.00 33.59           C  
ATOM   2230  CD1 PHE A 143      14.777  50.511   0.205  1.00 33.59           C  
ATOM   2231  HD1 PHE A 143      14.129  50.839   1.005  1.00 33.59           H  
ATOM   2232  CD2 PHE A 143      16.207  48.815  -0.798  1.00 33.59           C  
ATOM   2233  HD2 PHE A 143      16.652  47.832  -0.780  1.00 33.59           H  
ATOM   2234  CE1 PHE A 143      14.995  51.348  -0.902  1.00 33.59           C  
ATOM   2235  HE1 PHE A 143      14.514  52.314  -0.954  1.00 33.59           H  
ATOM   2236  CE2 PHE A 143      16.438  49.659  -1.897  1.00 33.59           C  
ATOM   2237  HE2 PHE A 143      17.068  49.326  -2.709  1.00 33.59           H  
ATOM   2238  CZ  PHE A 143      15.830  50.924  -1.950  1.00 33.59           C  
ATOM   2239  HZ  PHE A 143      15.992  51.565  -2.804  1.00 33.59           H  
ATOM   2240  N   MET A 144      16.358  48.419   5.091  1.00 27.16           N  
ATOM   2241  H   MET A 144      17.249  48.878   4.968  1.00 27.16           H  
ATOM   2242  CA  MET A 144      15.756  48.430   6.430  1.00 27.16           C  
ATOM   2243  HA  MET A 144      14.881  47.780   6.424  1.00 27.16           H  
ATOM   2244  C   MET A 144      15.262  49.852   6.742  1.00 27.16           C  
ATOM   2245  CB  MET A 144      16.731  47.851   7.473  1.00 27.16           C  
ATOM   2246  HB2 MET A 144      17.323  48.642   7.935  1.00 27.16           H  
ATOM   2247  HB3 MET A 144      17.418  47.160   6.986  1.00 27.16           H  
ATOM   2248  O   MET A 144      15.979  50.666   7.315  1.00 27.16           O  
ATOM   2249  CG  MET A 144      15.967  47.063   8.543  1.00 27.16           C  
ATOM   2250  HG2 MET A 144      15.540  46.178   8.069  1.00 27.16           H  
ATOM   2251  HG3 MET A 144      15.144  47.671   8.920  1.00 27.16           H  
ATOM   2252  SD  MET A 144      16.973  46.518   9.949  1.00 27.16           S  
ATOM   2253  CE  MET A 144      16.913  48.025  10.953  1.00 27.16           C  
ATOM   2254  HE1 MET A 144      17.491  47.877  11.865  1.00 27.16           H  
ATOM   2255  HE2 MET A 144      17.335  48.859  10.391  1.00 27.16           H  
ATOM   2256  HE3 MET A 144      15.880  48.251  11.214  1.00 27.16           H  
ATOM   2257  N   SER A 145      14.051  50.190   6.299  1.00 28.33           N  
ATOM   2258  H   SER A 145      13.529  49.522   5.750  1.00 28.33           H  
ATOM   2259  CA  SER A 145      13.379  51.435   6.680  1.00 28.33           C  
ATOM   2260  HA  SER A 145      13.621  51.670   7.716  1.00 28.33           H  
ATOM   2261  C   SER A 145      11.867  51.265   6.552  1.00 28.33           C  
ATOM   2262  CB  SER A 145      13.889  52.597   5.817  1.00 28.33           C  
ATOM   2263  HB2 SER A 145      13.811  52.326   4.764  1.00 28.33           H  
ATOM   2264  HB3 SER A 145      14.938  52.782   6.049  1.00 28.33           H  
ATOM   2265  O   SER A 145      11.354  51.106   5.451  1.00 28.33           O  
ATOM   2266  OG  SER A 145      13.155  53.780   6.037  1.00 28.33           O  
ATOM   2267  HG  SER A 145      12.401  53.774   5.443  1.00 28.33           H  
ATOM   2268  N   VAL A 146      11.186  51.382   7.694  1.00 26.50           N  
ATOM   2269  H   VAL A 146      11.751  51.541   8.517  1.00 26.50           H  
ATOM   2270  CA  VAL A 146       9.728  51.452   7.893  1.00 26.50           C  
ATOM   2271  HA  VAL A 146       9.611  51.828   8.910  1.00 26.50           H  
ATOM   2272  C   VAL A 146       8.979  50.113   7.869  1.00 26.50           C  
ATOM   2273  CB  VAL A 146       9.041  52.522   7.010  1.00 26.50           C  
ATOM   2274  HB  VAL A 146       8.852  52.124   6.013  1.00 26.50           H  
ATOM   2275  O   VAL A 146       8.543  49.627   6.835  1.00 26.50           O  
ATOM   2276  CG1 VAL A 146       7.704  52.932   7.639  1.00 26.50           C  
ATOM   2277 HG11 VAL A 146       7.861  53.380   8.620  1.00 26.50           H  
ATOM   2278 HG12 VAL A 146       7.054  52.062   7.736  1.00 26.50           H  
ATOM   2279 HG13 VAL A 146       7.198  53.649   6.993  1.00 26.50           H  
ATOM   2280  CG2 VAL A 146       9.860  53.813   6.864  1.00 26.50           C  
ATOM   2281 HG21 VAL A 146       9.237  54.605   6.449  1.00 26.50           H  
ATOM   2282 HG22 VAL A 146      10.254  54.134   7.828  1.00 26.50           H  
ATOM   2283 HG23 VAL A 146      10.669  53.646   6.153  1.00 26.50           H  
ATOM   2284  N   CYS A 147       8.799  49.543   9.063  1.00 24.57           N  
ATOM   2285  H   CYS A 147       9.519  49.753   9.739  1.00 24.57           H  
ATOM   2286  CA  CYS A 147       7.483  49.355   9.686  1.00 24.57           C  
ATOM   2287  HA  CYS A 147       7.014  50.328   9.835  1.00 24.57           H  
ATOM   2288  C   CYS A 147       7.694  48.740  11.077  1.00 24.57           C  
ATOM   2289  CB  CYS A 147       6.530  48.512   8.822  1.00 24.57           C  
ATOM   2290  HB2 CYS A 147       5.851  47.944   9.459  1.00 24.57           H  
ATOM   2291  HB3 CYS A 147       7.106  47.816   8.213  1.00 24.57           H  
ATOM   2292  O   CYS A 147       7.758  47.524  11.249  1.00 24.57           O  
ATOM   2293  SG  CYS A 147       5.551  49.622   7.763  1.00 24.57           S  
ATOM   2294  HG  CYS A 147       5.234  48.720   6.831  1.00 24.57           H  
ATOM   2295  N   GLU A 148       7.810  49.609  12.084  1.00 26.10           N  
ATOM   2296  H   GLU A 148       7.780  50.595  11.871  1.00 26.10           H  
ATOM   2297  CA  GLU A 148       7.440  49.260  13.454  1.00 26.10           C  
ATOM   2298  HA  GLU A 148       8.070  48.452  13.824  1.00 26.10           H  
ATOM   2299  C   GLU A 148       5.975  48.802  13.433  1.00 26.10           C  
ATOM   2300  CB  GLU A 148       7.584  50.484  14.375  1.00 26.10           C  
ATOM   2301  HB2 GLU A 148       7.098  51.336  13.901  1.00 26.10           H  
ATOM   2302  HB3 GLU A 148       7.070  50.272  15.312  1.00 26.10           H  
ATOM   2303  O   GLU A 148       5.063  49.583  13.174  1.00 26.10           O  
ATOM   2304  CG  GLU A 148       9.041  50.836  14.705  1.00 26.10           C  
ATOM   2305  HG2 GLU A 148       9.581  51.021  13.776  1.00 26.10           H  
ATOM   2306  HG3 GLU A 148       9.501  49.977  15.194  1.00 26.10           H  
ATOM   2307  CD  GLU A 148       9.156  52.078  15.607  1.00 26.10           C  
ATOM   2308  OE1 GLU A 148      10.115  52.120  16.410  1.00 26.10           O  
ATOM   2309  OE2 GLU A 148       8.302  52.984  15.478  1.00 26.10           O  
ATOM   2310  N   GLY A 149       5.751  47.510  13.646  1.00 24.72           N  
ATOM   2311  H   GLY A 149       6.549  46.893  13.693  1.00 24.72           H  
ATOM   2312  CA  GLY A 149       4.426  46.909  13.624  1.00 24.72           C  
ATOM   2313  HA2 GLY A 149       3.679  47.610  13.995  1.00 24.72           H  
ATOM   2314  HA3 GLY A 149       4.170  46.633  12.600  1.00 24.72           H  
ATOM   2315  C   GLY A 149       4.427  45.659  14.481  1.00 24.72           C  
ATOM   2316  O   GLY A 149       4.697  44.564  14.002  1.00 24.72           O  
ATOM   2317  N   ASN A 150       4.179  45.859  15.772  1.00 25.96           N  
ATOM   2318  H   ASN A 150       4.052  46.820  16.057  1.00 25.96           H  
ATOM   2319  CA  ASN A 150       4.008  44.832  16.791  1.00 25.96           C  
ATOM   2320  HA  ASN A 150       4.984  44.519  17.160  1.00 25.96           H  
ATOM   2321  C   ASN A 150       3.246  43.595  16.279  1.00 25.96           C  
ATOM   2322  CB  ASN A 150       3.199  45.470  17.939  1.00 25.96           C  
ATOM   2323  HB2 ASN A 150       2.900  44.692  18.641  1.00 25.96           H  
ATOM   2324  HB3 ASN A 150       2.289  45.916  17.536  1.00 25.96           H  
ATOM   2325  O   ASN A 150       2.036  43.654  16.083  1.00 25.96           O  
ATOM   2326  CG  ASN A 150       3.967  46.505  18.732  1.00 25.96           C  
ATOM   2327  ND2 ASN A 150       3.322  47.563  19.164  1.00 25.96           N  
ATOM   2328 HD21 ASN A 150       2.347  47.702  18.940  1.00 25.96           H  
ATOM   2329 HD22 ASN A 150       3.882  48.246  19.653  1.00 25.96           H  
ATOM   2330  OD1 ASN A 150       5.146  46.367  18.991  1.00 25.96           O  
ATOM   2331  N   PHE A 151       3.923  42.451  16.211  1.00 22.14           N  
ATOM   2332  H   PHE A 151       4.932  42.489  16.217  1.00 22.14           H  
ATOM   2333  CA  PHE A 151       3.290  41.151  16.433  1.00 22.14           C  
ATOM   2334  HA  PHE A 151       2.272  41.315  16.785  1.00 22.14           H  
ATOM   2335  C   PHE A 151       4.005  40.454  17.587  1.00 22.14           C  
ATOM   2336  CB  PHE A 151       3.154  40.329  15.144  1.00 22.14           C  
ATOM   2337  HB2 PHE A 151       3.248  39.269  15.380  1.00 22.14           H  
ATOM   2338  HB3 PHE A 151       3.956  40.582  14.451  1.00 22.14           H  
ATOM   2339  O   PHE A 151       4.843  39.573  17.428  1.00 22.14           O  
ATOM   2340  CG  PHE A 151       1.802  40.532  14.480  1.00 22.14           C  
ATOM   2341  CD1 PHE A 151       0.691  39.771  14.897  1.00 22.14           C  
ATOM   2342  HD1 PHE A 151       0.806  39.031  15.676  1.00 22.14           H  
ATOM   2343  CD2 PHE A 151       1.639  41.510  13.483  1.00 22.14           C  
ATOM   2344  HD2 PHE A 151       2.479  42.118  13.181  1.00 22.14           H  
ATOM   2345  CE1 PHE A 151      -0.570  39.975  14.308  1.00 22.14           C  
ATOM   2346  HE1 PHE A 151      -1.419  39.391  14.631  1.00 22.14           H  
ATOM   2347  CE2 PHE A 151       0.379  41.713  12.892  1.00 22.14           C  
ATOM   2348  HE2 PHE A 151       0.261  42.469  12.129  1.00 22.14           H  
ATOM   2349  CZ  PHE A 151      -0.725  40.945  13.302  1.00 22.14           C  
ATOM   2350  HZ  PHE A 151      -1.692  41.109  12.850  1.00 22.14           H  
ATOM   2351  N   ILE A 152       3.645  40.903  18.788  1.00 23.04           N  
ATOM   2352  H   ILE A 152       2.994  41.674  18.800  1.00 23.04           H  
ATOM   2353  CA  ILE A 152       3.665  40.074  19.986  1.00 23.04           C  
ATOM   2354  HA  ILE A 152       4.582  39.486  20.026  1.00 23.04           H  
ATOM   2355  C   ILE A 152       2.457  39.145  19.857  1.00 23.04           C  
ATOM   2356  CB  ILE A 152       3.562  40.964  21.252  1.00 23.04           C  
ATOM   2357  HB  ILE A 152       2.676  41.592  21.157  1.00 23.04           H  
ATOM   2358  O   ILE A 152       1.322  39.609  19.937  1.00 23.04           O  
ATOM   2359  CG1 ILE A 152       4.794  41.892  21.373  1.00 23.04           C  
ATOM   2360 HG12 ILE A 152       5.683  41.292  21.566  1.00 23.04           H  
ATOM   2361 HG13 ILE A 152       4.945  42.420  20.432  1.00 23.04           H  
ATOM   2362  CG2 ILE A 152       3.396  40.104  22.521  1.00 23.04           C  
ATOM   2363 HG21 ILE A 152       3.290  40.739  23.401  1.00 23.04           H  
ATOM   2364 HG22 ILE A 152       4.263  39.455  22.651  1.00 23.04           H  
ATOM   2365 HG23 ILE A 152       2.494  39.495  22.457  1.00 23.04           H  
ATOM   2366  CD1 ILE A 152       4.663  42.961  22.467  1.00 23.04           C  
ATOM   2367 HD11 ILE A 152       4.672  42.504  23.456  1.00 23.04           H  
ATOM   2368 HD12 ILE A 152       5.507  43.647  22.398  1.00 23.04           H  
ATOM   2369 HD13 ILE A 152       3.740  43.524  22.329  1.00 23.04           H  
ATOM   2370  N   LEU A 153       2.686  37.845  19.683  1.00 22.66           N  
ATOM   2371  H   LEU A 153       3.630  37.541  19.492  1.00 22.66           H  
ATOM   2372  CA  LEU A 153       1.704  36.822  20.034  1.00 22.66           C  
ATOM   2373  HA  LEU A 153       0.964  37.278  20.691  1.00 22.66           H  
ATOM   2374  C   LEU A 153       2.390  35.738  20.872  1.00 22.66           C  
ATOM   2375  CB  LEU A 153       0.937  36.293  18.804  1.00 22.66           C  
ATOM   2376  HB2 LEU A 153       1.631  36.209  17.967  1.00 22.66           H  
ATOM   2377  HB3 LEU A 153       0.570  35.292  19.028  1.00 22.66           H  
ATOM   2378  O   LEU A 153       3.047  34.834  20.369  1.00 22.66           O  
ATOM   2379  CG  LEU A 153      -0.275  37.163  18.393  1.00 22.66           C  
ATOM   2380  HG  LEU A 153       0.046  38.193  18.239  1.00 22.66           H  
ATOM   2381  CD1 LEU A 153      -0.850  36.666  17.067  1.00 22.66           C  
ATOM   2382 HD11 LEU A 153      -0.074  36.685  16.301  1.00 22.66           H  
ATOM   2383 HD12 LEU A 153      -1.668  37.314  16.752  1.00 22.66           H  
ATOM   2384 HD13 LEU A 153      -1.216  35.645  17.180  1.00 22.66           H  
ATOM   2385  CD2 LEU A 153      -1.412  37.132  19.424  1.00 22.66           C  
ATOM   2386 HD21 LEU A 153      -2.287  37.643  19.024  1.00 22.66           H  
ATOM   2387 HD22 LEU A 153      -1.109  37.658  20.330  1.00 22.66           H  
ATOM   2388 HD23 LEU A 153      -1.672  36.102  19.667  1.00 22.66           H  
ATOM   2389  N   THR A 154       2.209  35.920  22.181  1.00 23.67           N  
ATOM   2390  H   THR A 154       1.823  36.824  22.414  1.00 23.67           H  
ATOM   2391  CA  THR A 154       1.897  34.890  23.181  1.00 23.67           C  
ATOM   2392  HA  THR A 154       1.850  35.407  24.140  1.00 23.67           H  
ATOM   2393  C   THR A 154       2.914  33.768  23.397  1.00 23.67           C  
ATOM   2394  CB  THR A 154       0.470  34.350  22.980  1.00 23.67           C  
ATOM   2395  HB  THR A 154       0.252  33.623  23.762  1.00 23.67           H  
ATOM   2396  O   THR A 154       2.812  32.677  22.840  1.00 23.67           O  
ATOM   2397  CG2 THR A 154      -0.573  35.471  23.039  1.00 23.67           C  
ATOM   2398 HG21 THR A 154      -1.568  35.027  22.990  1.00 23.67           H  
ATOM   2399 HG22 THR A 154      -0.482  36.010  23.982  1.00 23.67           H  
ATOM   2400 HG23 THR A 154      -0.458  36.159  22.202  1.00 23.67           H  
ATOM   2401  OG1 THR A 154       0.341  33.733  21.721  1.00 23.67           O  
ATOM   2402  HG1 THR A 154       1.072  33.115  21.651  1.00 23.67           H  
ATOM   2403  N   GLN A 155       3.808  34.015  24.356  1.00 23.35           N  
ATOM   2404  H   GLN A 155       3.885  34.981  24.641  1.00 23.35           H  
ATOM   2405  CA  GLN A 155       4.012  33.075  25.459  1.00 23.35           C  
ATOM   2406  HA  GLN A 155       4.312  32.097  25.082  1.00 23.35           H  
ATOM   2407  C   GLN A 155       2.696  32.939  26.238  1.00 23.35           C  
ATOM   2408  CB  GLN A 155       5.083  33.644  26.418  1.00 23.35           C  
ATOM   2409  HB2 GLN A 155       5.082  34.733  26.355  1.00 23.35           H  
ATOM   2410  HB3 GLN A 155       4.832  33.377  27.444  1.00 23.35           H  
ATOM   2411  O   GLN A 155       2.169  33.954  26.679  1.00 23.35           O  
ATOM   2412  CG  GLN A 155       6.490  33.103  26.142  1.00 23.35           C  
ATOM   2413  HG2 GLN A 155       6.711  33.201  25.079  1.00 23.35           H  
ATOM   2414  HG3 GLN A 155       6.513  32.044  26.399  1.00 23.35           H  
ATOM   2415  CD  GLN A 155       7.587  33.832  26.920  1.00 23.35           C  
ATOM   2416  NE2 GLN A 155       8.748  33.233  27.068  1.00 23.35           N  
ATOM   2417 HE21 GLN A 155       9.444  33.758  27.578  1.00 23.35           H  
ATOM   2418 HE22 GLN A 155       8.905  32.307  26.696  1.00 23.35           H  
ATOM   2419  OE1 GLN A 155       7.454  34.952  27.381  1.00 23.35           O  
ATOM   2420  N   ASP A 156       2.201  31.714  26.416  1.00 25.71           N  
ATOM   2421  H   ASP A 156       2.566  30.950  25.865  1.00 25.71           H  
ATOM   2422  CA  ASP A 156       1.453  31.330  27.614  1.00 25.71           C  
ATOM   2423  HA  ASP A 156       2.005  31.744  28.458  1.00 25.71           H  
ATOM   2424  C   ASP A 156       1.440  29.805  27.815  1.00 25.71           C  
ATOM   2425  CB  ASP A 156       0.014  31.898  27.635  1.00 25.71           C  
ATOM   2426  HB2 ASP A 156      -0.676  31.115  27.950  1.00 25.71           H  
ATOM   2427  HB3 ASP A 156      -0.278  32.198  26.629  1.00 25.71           H  
ATOM   2428  O   ASP A 156       1.174  29.041  26.888  1.00 25.71           O  
ATOM   2429  CG  ASP A 156      -0.170  33.082  28.601  1.00 25.71           C  
ATOM   2430  OD1 ASP A 156       0.626  33.188  29.565  1.00 25.71           O  
ATOM   2431  OD2 ASP A 156      -1.169  33.815  28.425  1.00 25.71           O  
ATOM   2432  N   ALA A 157       1.681  29.438  29.080  1.00 25.87           N  
ATOM   2433  H   ALA A 157       1.855  30.220  29.696  1.00 25.87           H  
ATOM   2434  CA  ALA A 157       1.510  28.150  29.763  1.00 25.87           C  
ATOM   2435  HA  ALA A 157       1.728  28.360  30.810  1.00 25.87           H  
ATOM   2436  C   ALA A 157       2.433  26.974  29.365  1.00 25.87           C  
ATOM   2437  CB  ALA A 157       0.023  27.772  29.707  1.00 25.87           C  
ATOM   2438  HB1 ALA A 157      -0.158  26.881  30.309  1.00 25.87           H  
ATOM   2439  HB2 ALA A 157      -0.264  27.561  28.677  1.00 25.87           H  
ATOM   2440  HB3 ALA A 157      -0.586  28.592  30.088  1.00 25.87           H  
ATOM   2441  O   ALA A 157       2.500  26.568  28.216  1.00 25.87           O  
ATOM   2442  N   ALA A 158       3.108  26.267  30.272  1.00 25.60           N  
ATOM   2443  H   ALA A 158       3.597  25.483  29.865  1.00 25.60           H  
ATOM   2444  CA  ALA A 158       3.326  26.384  31.710  1.00 25.60           C  
ATOM   2445  HA  ALA A 158       3.652  27.393  31.963  1.00 25.60           H  
ATOM   2446  C   ALA A 158       4.441  25.378  32.083  1.00 25.60           C  
ATOM   2447  CB  ALA A 158       2.038  26.033  32.478  1.00 25.60           C  
ATOM   2448  HB1 ALA A 158       1.713  25.027  32.213  1.00 25.60           H  
ATOM   2449  HB2 ALA A 158       2.228  26.060  33.551  1.00 25.60           H  
ATOM   2450  HB3 ALA A 158       1.241  26.742  32.255  1.00 25.60           H  
ATOM   2451  O   ALA A 158       4.705  24.433  31.342  1.00 25.60           O  
ATOM   2452  N   ASP A 159       5.021  25.574  33.265  1.00 24.61           N  
ATOM   2453  H   ASP A 159       4.614  26.313  33.820  1.00 24.61           H  
ATOM   2454  CA  ASP A 159       5.792  24.603  34.049  1.00 24.61           C  
ATOM   2455  HA  ASP A 159       5.880  25.063  35.033  1.00 24.61           H  
ATOM   2456  C   ASP A 159       7.248  24.325  33.646  1.00 24.61           C  
ATOM   2457  CB  ASP A 159       4.971  23.328  34.319  1.00 24.61           C  
ATOM   2458  HB2 ASP A 159       4.791  22.794  33.386  1.00 24.61           H  
ATOM   2459  HB3 ASP A 159       5.555  22.675  34.969  1.00 24.61           H  
ATOM   2460  O   ASP A 159       7.592  23.337  33.006  1.00 24.61           O  
ATOM   2461  CG  ASP A 159       3.636  23.620  35.014  1.00 24.61           C  
ATOM   2462  OD1 ASP A 159       3.521  24.707  35.630  1.00 24.61           O  
ATOM   2463  OD2 ASP A 159       2.752  22.738  34.964  1.00 24.61           O  
ATOM   2464  N   THR A 160       8.155  25.138  34.193  1.00 27.96           N  
ATOM   2465  H   THR A 160       7.837  26.072  34.411  1.00 27.96           H  
ATOM   2466  CA  THR A 160       9.216  24.622  35.079  1.00 27.96           C  
ATOM   2467  HA  THR A 160       8.730  23.960  35.795  1.00 27.96           H  
ATOM   2468  C   THR A 160       9.850  25.767  35.881  1.00 27.96           C  
ATOM   2469  CB  THR A 160      10.319  23.792  34.376  1.00 27.96           C  
ATOM   2470  HB  THR A 160      11.284  24.053  34.810  1.00 27.96           H  
ATOM   2471  O   THR A 160      10.492  26.655  35.337  1.00 27.96           O  
ATOM   2472  CG2 THR A 160      10.123  22.283  34.566  1.00 27.96           C  
ATOM   2473 HG21 THR A 160       9.912  22.050  35.610  1.00 27.96           H  
ATOM   2474 HG22 THR A 160      11.040  21.774  34.269  1.00 27.96           H  
ATOM   2475 HG23 THR A 160       9.312  21.905  33.943  1.00 27.96           H  
ATOM   2476  OG1 THR A 160      10.374  24.001  32.990  1.00 27.96           O  
ATOM   2477  HG1 THR A 160       9.504  23.766  32.659  1.00 27.96           H  
ATOM   2478  N   ASN A 161       9.598  25.740  37.195  1.00 23.52           N  
ATOM   2479  H   ASN A 161       8.885  25.083  37.479  1.00 23.52           H  
ATOM   2480  CA  ASN A 161      10.373  26.296  38.312  1.00 23.52           C  
ATOM   2481  HA  ASN A 161       9.695  26.844  38.967  1.00 23.52           H  
ATOM   2482  C   ASN A 161      11.562  27.220  37.986  1.00 23.52           C  
ATOM   2483  CB  ASN A 161      10.935  25.077  39.081  1.00 23.52           C  
ATOM   2484  HB2 ASN A 161      11.492  24.444  38.390  1.00 23.52           H  
ATOM   2485  HB3 ASN A 161      11.633  25.422  39.844  1.00 23.52           H  
ATOM   2486  O   ASN A 161      12.552  26.725  37.477  1.00 23.52           O  
ATOM   2487  CG  ASN A 161       9.877  24.258  39.783  1.00 23.52           C  
ATOM   2488  ND2 ASN A 161      10.066  22.965  39.902  1.00 23.52           N  
ATOM   2489 HD21 ASN A 161      10.891  22.529  39.516  1.00 23.52           H  
ATOM   2490 HD22 ASN A 161       9.324  22.450  40.354  1.00 23.52           H  
ATOM   2491  OD1 ASN A 161       8.873  24.768  40.239  1.00 23.52           O  
ATOM   2492  N   TYR A 162      11.544  28.470  38.470  1.00 25.27           N  
ATOM   2493  H   TYR A 162      10.636  28.902  38.568  1.00 25.27           H  
ATOM   2494  CA  TYR A 162      12.604  29.037  39.328  1.00 25.27           C  
ATOM   2495  HA  TYR A 162      12.771  28.322  40.134  1.00 25.27           H  
ATOM   2496  C   TYR A 162      12.128  30.353  39.981  1.00 25.27           C  
ATOM   2497  CB  TYR A 162      13.973  29.211  38.627  1.00 25.27           C  
ATOM   2498  HB2 TYR A 162      14.432  30.139  38.968  1.00 25.27           H  
ATOM   2499  HB3 TYR A 162      13.823  29.311  37.552  1.00 25.27           H  
ATOM   2500  O   TYR A 162      11.920  31.378  39.347  1.00 25.27           O  
ATOM   2501  CG  TYR A 162      14.967  28.083  38.917  1.00 25.27           C  
ATOM   2502  CD1 TYR A 162      15.599  27.987  40.175  1.00 25.27           C  
ATOM   2503  HD1 TYR A 162      15.420  28.750  40.919  1.00 25.27           H  
ATOM   2504  CD2 TYR A 162      15.257  27.115  37.934  1.00 25.27           C  
ATOM   2505  HD2 TYR A 162      14.821  27.203  36.950  1.00 25.27           H  
ATOM   2506  CE1 TYR A 162      16.463  26.907  40.459  1.00 25.27           C  
ATOM   2507  HE1 TYR A 162      16.945  26.842  41.423  1.00 25.27           H  
ATOM   2508  CE2 TYR A 162      16.076  26.010  38.225  1.00 25.27           C  
ATOM   2509  HE2 TYR A 162      16.260  25.256  37.475  1.00 25.27           H  
ATOM   2510  OH  TYR A 162      17.490  24.843  39.760  1.00 25.27           O  
ATOM   2511  HH  TYR A 162      17.876  24.903  40.637  1.00 25.27           H  
ATOM   2512  CZ  TYR A 162      16.683  25.903  39.489  1.00 25.27           C  
ATOM   2513  N   HIS A 163      11.912  30.249  41.288  1.00 21.74           N  
ATOM   2514  H   HIS A 163      11.918  29.296  41.623  1.00 21.74           H  
ATOM   2515  CA  HIS A 163      12.077  31.231  42.361  1.00 21.74           C  
ATOM   2516  HA  HIS A 163      11.093  31.404  42.796  1.00 21.74           H  
ATOM   2517  C   HIS A 163      12.710  32.622  42.071  1.00 21.74           C  
ATOM   2518  CB  HIS A 163      12.956  30.478  43.388  1.00 21.74           C  
ATOM   2519  HB2 HIS A 163      13.730  31.130  43.793  1.00 21.74           H  
ATOM   2520  HB3 HIS A 163      13.520  29.683  42.902  1.00 21.74           H  
ATOM   2521  O   HIS A 163      13.769  32.704  41.461  1.00 21.74           O  
ATOM   2522  CG  HIS A 163      12.185  29.884  44.532  1.00 21.74           C  
ATOM   2523  CD2 HIS A 163      12.074  28.554  44.840  1.00 21.74           C  
ATOM   2524  HD2 HIS A 163      12.517  27.733  44.296  1.00 21.74           H  
ATOM   2525  ND1 HIS A 163      11.487  30.583  45.490  1.00 21.74           N  
ATOM   2526  HD1 HIS A 163      11.411  31.587  45.566  1.00 21.74           H  
ATOM   2527  CE1 HIS A 163      10.959  29.695  46.348  1.00 21.74           C  
ATOM   2528  HE1 HIS A 163      10.361  29.942  47.212  1.00 21.74           H  
ATOM   2529  NE2 HIS A 163      11.294  28.446  45.994  1.00 21.74           N  
ATOM   2530  N   ILE A 164      12.151  33.634  42.773  1.00 23.02           N  
ATOM   2531  H   ILE A 164      11.196  33.463  43.053  1.00 23.02           H  
ATOM   2532  CA  ILE A 164      12.771  34.845  43.392  1.00 23.02           C  
ATOM   2533  HA  ILE A 164      12.324  34.868  44.386  1.00 23.02           H  
ATOM   2534  C   ILE A 164      12.396  36.229  42.800  1.00 23.02           C  
ATOM   2535  CB  ILE A 164      14.287  34.682  43.711  1.00 23.02           C  
ATOM   2536  HB  ILE A 164      14.818  34.406  42.800  1.00 23.02           H  
ATOM   2537  O   ILE A 164      12.855  36.629  41.743  1.00 23.02           O  
ATOM   2538  CG1 ILE A 164      14.506  33.612  44.808  1.00 23.02           C  
ATOM   2539 HG12 ILE A 164      14.479  34.078  45.793  1.00 23.02           H  
ATOM   2540 HG13 ILE A 164      13.685  32.896  44.813  1.00 23.02           H  
ATOM   2541  CG2 ILE A 164      14.956  35.963  44.232  1.00 23.02           C  
ATOM   2542 HG21 ILE A 164      14.909  36.743  43.472  1.00 23.02           H  
ATOM   2543 HG22 ILE A 164      14.474  36.295  45.152  1.00 23.02           H  
ATOM   2544 HG23 ILE A 164      16.011  35.777  44.430  1.00 23.02           H  
ATOM   2545  CD1 ILE A 164      15.841  32.871  44.661  1.00 23.02           C  
ATOM   2546 HD11 ILE A 164      15.890  32.387  43.685  1.00 23.02           H  
ATOM   2547 HD12 ILE A 164      15.921  32.111  45.438  1.00 23.02           H  
ATOM   2548 HD13 ILE A 164      16.676  33.566  44.758  1.00 23.02           H  
ATOM   2549  N   ASN A 165      11.627  36.961  43.624  1.00 23.15           N  
ATOM   2550  H   ASN A 165      11.204  36.416  44.361  1.00 23.15           H  
ATOM   2551  CA  ASN A 165      11.633  38.398  43.967  1.00 23.15           C  
ATOM   2552  HA  ASN A 165      10.698  38.532  44.512  1.00 23.15           H  
ATOM   2553  C   ASN A 165      11.608  39.524  42.899  1.00 23.15           C  
ATOM   2554  CB  ASN A 165      12.739  38.661  45.011  1.00 23.15           C  
ATOM   2555  HB2 ASN A 165      13.711  38.446  44.566  1.00 23.15           H  
ATOM   2556  HB3 ASN A 165      12.737  39.720  45.270  1.00 23.15           H  
ATOM   2557  O   ASN A 165      12.471  39.656  42.043  1.00 23.15           O  
ATOM   2558  CG  ASN A 165      12.570  37.899  46.315  1.00 23.15           C  
ATOM   2559  ND2 ASN A 165      13.591  37.847  47.138  1.00 23.15           N  
ATOM   2560 HD21 ASN A 165      13.445  37.351  48.005  1.00 23.15           H  
ATOM   2561 HD22 ASN A 165      14.459  38.302  46.894  1.00 23.15           H  
ATOM   2562  OD1 ASN A 165      11.528  37.345  46.620  1.00 23.15           O  
ATOM   2563  N   SER A 166      10.685  40.466  43.151  1.00 21.96           N  
ATOM   2564  H   SER A 166       9.985  40.176  43.819  1.00 21.96           H  
ATOM   2565  CA  SER A 166      10.807  41.947  43.077  1.00 21.96           C  
ATOM   2566  HA  SER A 166      10.355  42.315  42.156  1.00 21.96           H  
ATOM   2567  C   SER A 166      12.242  42.515  43.210  1.00 21.96           C  
ATOM   2568  CB  SER A 166      10.021  42.444  44.304  1.00 21.96           C  
ATOM   2569  HB2 SER A 166       8.965  42.207  44.174  1.00 21.96           H  
ATOM   2570  HB3 SER A 166      10.115  43.525  44.409  1.00 21.96           H  
ATOM   2571  O   SER A 166      13.006  41.876  43.938  1.00 21.96           O  
ATOM   2572  OG  SER A 166      10.492  41.801  45.482  1.00 21.96           O  
ATOM   2573  HG  SER A 166      11.448  41.743  45.419  1.00 21.96           H  
ATOM   2574  N   PRO A 167      12.613  43.743  42.737  1.00 33.61           N  
ATOM   2575  CA  PRO A 167      11.780  44.966  42.635  1.00 33.61           C  
ATOM   2576  HA  PRO A 167      10.718  44.728  42.585  1.00 33.61           H  
ATOM   2577  C   PRO A 167      12.133  45.978  41.484  1.00 33.61           C  
ATOM   2578  CB  PRO A 167      12.124  45.618  43.986  1.00 33.61           C  
ATOM   2579  HB2 PRO A 167      11.618  45.085  44.792  1.00 33.61           H  
ATOM   2580  HB3 PRO A 167      11.855  46.673  44.042  1.00 33.61           H  
ATOM   2581  O   PRO A 167      13.056  45.783  40.709  1.00 33.61           O  
ATOM   2582  CG  PRO A 167      13.638  45.388  44.114  1.00 33.61           C  
ATOM   2583  HG2 PRO A 167      13.892  45.098  45.134  1.00 33.61           H  
ATOM   2584  HG3 PRO A 167      14.192  46.280  43.821  1.00 33.61           H  
ATOM   2585  CD  PRO A 167      13.929  44.251  43.132  1.00 33.61           C  
ATOM   2586  HD2 PRO A 167      14.465  44.632  42.263  1.00 33.61           H  
ATOM   2587  HD3 PRO A 167      14.573  43.509  43.605  1.00 33.61           H  
ATOM   2588  N   THR A 168      11.394  47.101  41.422  1.00 22.07           N  
ATOM   2589  H   THR A 168      10.583  47.078  42.023  1.00 22.07           H  
ATOM   2590  CA  THR A 168      11.764  48.486  40.991  1.00 22.07           C  
ATOM   2591  HA  THR A 168      10.914  48.893  40.443  1.00 22.07           H  
ATOM   2592  C   THR A 168      13.025  48.765  40.133  1.00 22.07           C  
ATOM   2593  CB  THR A 168      11.968  49.355  42.252  1.00 22.07           C  
ATOM   2594  HB  THR A 168      12.330  50.336  41.947  1.00 22.07           H  
ATOM   2595  O   THR A 168      14.134  48.550  40.618  1.00 22.07           O  
ATOM   2596  CG2 THR A 168      10.699  49.567  43.074  1.00 22.07           C  
ATOM   2597 HG21 THR A 168      10.334  48.619  43.469  1.00 22.07           H  
ATOM   2598 HG22 THR A 168      10.918  50.234  43.908  1.00 22.07           H  
ATOM   2599 HG23 THR A 168       9.928  50.023  42.452  1.00 22.07           H  
ATOM   2600  OG1 THR A 168      12.926  48.761  43.099  1.00 22.07           O  
ATOM   2601  HG1 THR A 168      13.621  48.447  42.517  1.00 22.07           H  
ATOM   2602  N   LYS A 169      12.879  49.519  39.021  1.00 24.54           N  
ATOM   2603  H   LYS A 169      12.070  49.306  38.455  1.00 24.54           H  
ATOM   2604  CA  LYS A 169      13.427  50.893  38.817  1.00 24.54           C  
ATOM   2605  HA  LYS A 169      12.852  51.569  39.450  1.00 24.54           H  
ATOM   2606  C   LYS A 169      13.274  51.421  37.376  1.00 24.54           C  
ATOM   2607  CB  LYS A 169      14.921  51.037  39.193  1.00 24.54           C  
ATOM   2608  HB2 LYS A 169      15.428  50.076  39.118  1.00 24.54           H  
ATOM   2609  HB3 LYS A 169      15.417  51.704  38.487  1.00 24.54           H  
ATOM   2610  O   LYS A 169      13.509  50.727  36.399  1.00 24.54           O  
ATOM   2611  CG  LYS A 169      15.097  51.649  40.595  1.00 24.54           C  
ATOM   2612  HG2 LYS A 169      14.575  51.041  41.334  1.00 24.54           H  
ATOM   2613  HG3 LYS A 169      14.672  52.653  40.603  1.00 24.54           H  
ATOM   2614  CD  LYS A 169      16.581  51.725  40.965  1.00 24.54           C  
ATOM   2615  HD2 LYS A 169      17.103  52.332  40.226  1.00 24.54           H  
ATOM   2616  HD3 LYS A 169      16.995  50.717  40.950  1.00 24.54           H  
ATOM   2617  CE  LYS A 169      16.758  52.336  42.359  1.00 24.54           C  
ATOM   2618  HE2 LYS A 169      16.353  53.348  42.350  1.00 24.54           H  
ATOM   2619  HE3 LYS A 169      16.179  51.745  43.069  1.00 24.54           H  
ATOM   2620  NZ  LYS A 169      18.189  52.353  42.753  1.00 24.54           N  
ATOM   2621  HZ1 LYS A 169      18.304  52.754  43.673  1.00 24.54           H  
ATOM   2622  HZ2 LYS A 169      18.555  51.412  42.761  1.00 24.54           H  
ATOM   2623  HZ3 LYS A 169      18.726  52.893  42.090  1.00 24.54           H  
ATOM   2624  N   THR A 170      12.949  52.706  37.322  1.00 21.10           N  
ATOM   2625  H   THR A 170      12.693  53.127  38.205  1.00 21.10           H  
ATOM   2626  CA  THR A 170      13.093  53.715  36.262  1.00 21.10           C  
ATOM   2627  HA  THR A 170      12.395  53.512  35.450  1.00 21.10           H  
ATOM   2628  C   THR A 170      14.529  53.823  35.722  1.00 21.10           C  
ATOM   2629  CB  THR A 170      12.787  55.085  36.933  1.00 21.10           C  
ATOM   2630  HB  THR A 170      13.724  55.571  37.204  1.00 21.10           H  
ATOM   2631  O   THR A 170      15.446  53.679  36.525  1.00 21.10           O  
ATOM   2632  CG2 THR A 170      12.003  56.039  36.044  1.00 21.10           C  
ATOM   2633 HG21 THR A 170      11.852  56.991  36.554  1.00 21.10           H  
ATOM   2634 HG22 THR A 170      11.037  55.603  35.790  1.00 21.10           H  
ATOM   2635 HG23 THR A 170      12.560  56.223  35.126  1.00 21.10           H  
ATOM   2636  OG1 THR A 170      12.031  54.956  38.130  1.00 21.10           O  
ATOM   2637  HG1 THR A 170      11.630  55.812  38.300  1.00 21.10           H  
ATOM   2638  N   ILE A 171      14.717  54.186  34.439  1.00 25.88           N  
ATOM   2639  H   ILE A 171      13.956  54.018  33.796  1.00 25.88           H  
ATOM   2640  CA  ILE A 171      15.748  55.123  33.922  1.00 25.88           C  
ATOM   2641  HA  ILE A 171      15.661  56.040  34.504  1.00 25.88           H  
ATOM   2642  C   ILE A 171      15.445  55.514  32.455  1.00 25.88           C  
ATOM   2643  CB  ILE A 171      17.210  54.612  34.103  1.00 25.88           C  
ATOM   2644  HB  ILE A 171      17.188  53.523  34.090  1.00 25.88           H  
ATOM   2645  O   ILE A 171      15.073  54.696  31.621  1.00 25.88           O  
ATOM   2646  CG1 ILE A 171      17.827  55.110  35.437  1.00 25.88           C  
ATOM   2647 HG12 ILE A 171      17.063  55.323  36.185  1.00 25.88           H  
ATOM   2648 HG13 ILE A 171      18.335  56.062  35.281  1.00 25.88           H  
ATOM   2649  CG2 ILE A 171      18.199  55.080  33.015  1.00 25.88           C  
ATOM   2650 HG21 ILE A 171      17.886  54.729  32.031  1.00 25.88           H  
ATOM   2651 HG22 ILE A 171      19.189  54.661  33.196  1.00 25.88           H  
ATOM   2652 HG23 ILE A 171      18.280  56.167  33.002  1.00 25.88           H  
ATOM   2653  CD1 ILE A 171      18.835  54.117  36.029  1.00 25.88           C  
ATOM   2654 HD11 ILE A 171      18.340  53.168  36.233  1.00 25.88           H  
ATOM   2655 HD12 ILE A 171      19.231  54.517  36.963  1.00 25.88           H  
ATOM   2656 HD13 ILE A 171      19.661  53.952  35.338  1.00 25.88           H  
ATOM   2657  N   THR A 172      15.612  56.810  32.218  1.00 21.27           N  
ATOM   2658  H   THR A 172      15.864  57.349  33.035  1.00 21.27           H  
ATOM   2659  CA  THR A 172      15.549  57.668  31.023  1.00 21.27           C  
ATOM   2660  HA  THR A 172      14.787  57.317  30.328  1.00 21.27           H  
ATOM   2661  C   THR A 172      16.924  57.779  30.334  1.00 21.27           C  
ATOM   2662  CB  THR A 172      15.245  59.102  31.547  1.00 21.27           C  
ATOM   2663  HB  THR A 172      16.158  59.697  31.515  1.00 21.27           H  
ATOM   2664  O   THR A 172      17.893  57.710  31.080  1.00 21.27           O  
ATOM   2665  CG2 THR A 172      14.193  59.838  30.733  1.00 21.27           C  
ATOM   2666 HG21 THR A 172      13.247  59.297  30.778  1.00 21.27           H  
ATOM   2667 HG22 THR A 172      14.516  59.905  29.695  1.00 21.27           H  
ATOM   2668 HG23 THR A 172      14.054  60.847  31.122  1.00 21.27           H  
ATOM   2669  OG1 THR A 172      14.793  59.135  32.895  1.00 21.27           O  
ATOM   2670  HG1 THR A 172      14.576  60.048  33.097  1.00 21.27           H  
ATOM   2671  N   THR A 173      16.998  58.084  29.015  1.00 24.91           N  
ATOM   2672  H   THR A 173      16.189  57.827  28.469  1.00 24.91           H  
ATOM   2673  CA  THR A 173      17.987  58.957  28.272  1.00 24.91           C  
ATOM   2674  HA  THR A 173      17.604  59.977  28.286  1.00 24.91           H  
ATOM   2675  C   THR A 173      18.097  58.551  26.776  1.00 24.91           C  
ATOM   2676  CB  THR A 173      19.414  59.008  28.868  1.00 24.91           C  
ATOM   2677  HB  THR A 173      20.108  59.320  28.088  1.00 24.91           H  
ATOM   2678  O   THR A 173      18.300  57.383  26.485  1.00 24.91           O  
ATOM   2679  CG2 THR A 173      19.519  60.052  29.992  1.00 24.91           C  
ATOM   2680 HG21 THR A 173      20.489  59.966  30.481  1.00 24.91           H  
ATOM   2681 HG22 THR A 173      19.442  61.048  29.555  1.00 24.91           H  
ATOM   2682 HG23 THR A 173      18.726  59.940  30.732  1.00 24.91           H  
ATOM   2683  OG1 THR A 173      19.916  57.767  29.284  1.00 24.91           O  
ATOM   2684  HG1 THR A 173      20.443  57.905  30.075  1.00 24.91           H  
ATOM   2685  N   THR A 174      17.679  59.358  25.780  1.00 21.28           N  
ATOM   2686  H   THR A 174      17.249  58.745  25.102  1.00 21.28           H  
ATOM   2687  CA  THR A 174      18.293  60.512  25.044  1.00 21.28           C  
ATOM   2688  HA  THR A 174      17.450  60.946  24.506  1.00 21.28           H  
ATOM   2689  C   THR A 174      19.334  60.219  23.943  1.00 21.28           C  
ATOM   2690  CB  THR A 174      18.863  61.672  25.881  1.00 21.28           C  
ATOM   2691  HB  THR A 174      19.358  62.366  25.201  1.00 21.28           H  
ATOM   2692  O   THR A 174      20.283  59.482  24.179  1.00 21.28           O  
ATOM   2693  CG2 THR A 174      17.810  62.488  26.618  1.00 21.28           C  
ATOM   2694 HG21 THR A 174      17.166  62.989  25.895  1.00 21.28           H  
ATOM   2695 HG22 THR A 174      17.201  61.844  27.253  1.00 21.28           H  
ATOM   2696 HG23 THR A 174      18.303  63.242  27.231  1.00 21.28           H  
ATOM   2697  OG1 THR A 174      19.828  61.231  26.791  1.00 21.28           O  
ATOM   2698  HG1 THR A 174      20.462  60.699  26.305  1.00 21.28           H  
ATOM   2699  N   SER A 175      19.233  61.034  22.866  1.00 23.04           N  
ATOM   2700  H   SER A 175      18.340  61.496  22.767  1.00 23.04           H  
ATOM   2701  CA  SER A 175      20.271  61.533  21.916  1.00 23.04           C  
ATOM   2702  HA  SER A 175      19.845  62.436  21.479  1.00 23.04           H  
ATOM   2703  C   SER A 175      20.624  60.639  20.704  1.00 23.04           C  
ATOM   2704  CB  SER A 175      21.505  61.985  22.722  1.00 23.04           C  
ATOM   2705  HB2 SER A 175      22.145  62.638  22.129  1.00 23.04           H  
ATOM   2706  HB3 SER A 175      21.175  62.575  23.578  1.00 23.04           H  
ATOM   2707  O   SER A 175      20.623  59.429  20.857  1.00 23.04           O  
ATOM   2708  OG  SER A 175      22.277  60.902  23.189  1.00 23.04           O  
ATOM   2709  HG  SER A 175      21.684  60.197  23.456  1.00 23.04           H  
ATOM   2710  N   THR A 176      20.949  61.080  19.471  1.00 22.34           N  
ATOM   2711  H   THR A 176      21.220  60.296  18.895  1.00 22.34           H  
ATOM   2712  CA  THR A 176      21.024  62.361  18.707  1.00 22.34           C  
ATOM   2713  HA  THR A 176      20.047  62.843  18.670  1.00 22.34           H  
ATOM   2714  C   THR A 176      21.487  62.034  17.256  1.00 22.34           C  
ATOM   2715  CB  THR A 176      22.097  63.341  19.245  1.00 22.34           C  
ATOM   2716  HB  THR A 176      22.606  63.811  18.404  1.00 22.34           H  
ATOM   2717  O   THR A 176      22.068  60.969  17.062  1.00 22.34           O  
ATOM   2718  CG2 THR A 176      21.515  64.500  20.056  1.00 22.34           C  
ATOM   2719 HG21 THR A 176      20.962  64.144  20.925  1.00 22.34           H  
ATOM   2720 HG22 THR A 176      20.850  65.086  19.423  1.00 22.34           H  
ATOM   2721 HG23 THR A 176      22.329  65.142  20.393  1.00 22.34           H  
ATOM   2722  OG1 THR A 176      23.089  62.701  20.001  1.00 22.34           O  
ATOM   2723  HG1 THR A 176      23.502  62.031  19.451  1.00 22.34           H  
ATOM   2724  N   THR A 177      21.375  63.007  16.315  1.00 23.24           N  
ATOM   2725  H   THR A 177      20.771  63.778  16.562  1.00 23.24           H  
ATOM   2726  CA  THR A 177      22.237  63.253  15.101  1.00 23.24           C  
ATOM   2727  HA  THR A 177      21.914  64.208  14.687  1.00 23.24           H  
ATOM   2728  C   THR A 177      22.112  62.270  13.900  1.00 23.24           C  
ATOM   2729  CB  THR A 177      23.711  63.465  15.541  1.00 23.24           C  
ATOM   2730  HB  THR A 177      24.352  63.527  14.662  1.00 23.24           H  
ATOM   2731  O   THR A 177      22.007  61.080  14.123  1.00 23.24           O  
ATOM   2732  CG2 THR A 177      23.910  64.767  16.335  1.00 23.24           C  
ATOM   2733 HG21 THR A 177      24.556  65.432  15.762  1.00 23.24           H  
ATOM   2734 HG22 THR A 177      22.963  65.275  16.519  1.00 23.24           H  
ATOM   2735 HG23 THR A 177      24.407  64.571  17.285  1.00 23.24           H  
ATOM   2736  OG1 THR A 177      24.219  62.423  16.338  1.00 23.24           O  
ATOM   2737  HG1 THR A 177      23.703  61.634  16.161  1.00 23.24           H  
ATOM   2738  N   THR A 178      22.125  62.607  12.591  1.00 24.05           N  
ATOM   2739  H   THR A 178      21.981  61.790  12.014  1.00 24.05           H  
ATOM   2740  CA  THR A 178      22.524  63.797  11.797  1.00 24.05           C  
ATOM   2741  HA  THR A 178      21.987  64.681  12.141  1.00 24.05           H  
ATOM   2742  C   THR A 178      22.225  63.578  10.284  1.00 24.05           C  
ATOM   2743  CB  THR A 178      24.057  64.035  11.879  1.00 24.05           C  
ATOM   2744  HB  THR A 178      24.484  64.138  10.882  1.00 24.05           H  
ATOM   2745  O   THR A 178      22.478  62.495   9.777  1.00 24.05           O  
ATOM   2746  CG2 THR A 178      24.404  65.312  12.643  1.00 24.05           C  
ATOM   2747 HG21 THR A 178      23.774  65.418  13.527  1.00 24.05           H  
ATOM   2748 HG22 THR A 178      25.454  65.291  12.936  1.00 24.05           H  
ATOM   2749 HG23 THR A 178      24.247  66.174  11.996  1.00 24.05           H  
ATOM   2750  OG1 THR A 178      24.755  62.956  12.448  1.00 24.05           O  
ATOM   2751  HG1 THR A 178      24.681  62.212  11.846  1.00 24.05           H  
ATOM   2752  N   THR A 179      21.771  64.640   9.593  1.00 22.34           N  
ATOM   2753  H   THR A 179      21.413  65.377  10.184  1.00 22.34           H  
ATOM   2754  CA  THR A 179      22.134  65.139   8.228  1.00 22.34           C  
ATOM   2755  HA  THR A 179      21.465  65.988   8.090  1.00 22.34           H  
ATOM   2756  C   THR A 179      21.983  64.336   6.906  1.00 22.34           C  
ATOM   2757  CB  THR A 179      23.540  65.770   8.241  1.00 22.34           C  
ATOM   2758  HB  THR A 179      23.841  66.037   7.228  1.00 22.34           H  
ATOM   2759  O   THR A 179      22.623  63.315   6.691  1.00 22.34           O  
ATOM   2760  CG2 THR A 179      23.602  67.065   9.045  1.00 22.34           C  
ATOM   2761 HG21 THR A 179      23.266  66.897  10.068  1.00 22.34           H  
ATOM   2762 HG22 THR A 179      22.971  67.819   8.575  1.00 22.34           H  
ATOM   2763 HG23 THR A 179      24.630  67.427   9.059  1.00 22.34           H  
ATOM   2764  OG1 THR A 179      24.490  64.881   8.748  1.00 22.34           O  
ATOM   2765  HG1 THR A 179      24.467  64.106   8.181  1.00 22.34           H  
ATOM   2766  N   THR A 180      21.350  65.050   5.949  1.00 22.65           N  
ATOM   2767  H   THR A 180      20.631  65.661   6.309  1.00 22.65           H  
ATOM   2768  CA  THR A 180      21.798  65.442   4.577  1.00 22.65           C  
ATOM   2769  HA  THR A 180      21.248  66.372   4.439  1.00 22.65           H  
ATOM   2770  C   THR A 180      21.411  64.667   3.305  1.00 22.65           C  
ATOM   2771  CB  THR A 180      23.275  65.887   4.467  1.00 22.65           C  
ATOM   2772  HB  THR A 180      23.573  65.872   3.419  1.00 22.65           H  
ATOM   2773  O   THR A 180      21.426  63.446   3.256  1.00 22.65           O  
ATOM   2774  CG2 THR A 180      23.467  67.326   4.957  1.00 22.65           C  
ATOM   2775 HG21 THR A 180      22.960  67.490   5.908  1.00 22.65           H  
ATOM   2776 HG22 THR A 180      24.532  67.532   5.067  1.00 22.65           H  
ATOM   2777 HG23 THR A 180      23.059  68.014   4.216  1.00 22.65           H  
ATOM   2778  OG1 THR A 180      24.173  65.048   5.142  1.00 22.65           O  
ATOM   2779  HG1 THR A 180      23.859  64.145   5.054  1.00 22.65           H  
ATOM   2780  N   THR A 181      21.212  65.502   2.263  1.00 25.32           N  
ATOM   2781  H   THR A 181      21.200  66.480   2.513  1.00 25.32           H  
ATOM   2782  CA  THR A 181      21.197  65.314   0.790  1.00 25.32           C  
ATOM   2783  HA  THR A 181      21.233  66.335   0.409  1.00 25.32           H  
ATOM   2784  C   THR A 181      19.906  64.764   0.166  1.00 25.32           C  
ATOM   2785  CB  THR A 181      22.500  64.693   0.251  1.00 25.32           C  
ATOM   2786  HB  THR A 181      22.367  64.403  -0.791  1.00 25.32           H  
ATOM   2787  O   THR A 181      19.501  63.653   0.465  1.00 25.32           O  
ATOM   2788  CG2 THR A 181      23.649  65.703   0.347  1.00 25.32           C  
ATOM   2789 HG21 THR A 181      23.434  66.566  -0.283  1.00 25.32           H  
ATOM   2790 HG22 THR A 181      23.808  66.034   1.373  1.00 25.32           H  
ATOM   2791 HG23 THR A 181      24.563  65.238  -0.022  1.00 25.32           H  
ATOM   2792  OG1 THR A 181      22.921  63.562   0.969  1.00 25.32           O  
ATOM   2793  HG1 THR A 181      22.157  63.192   1.418  1.00 25.32           H  
ATOM   2794  N   GLU A 182      19.104  65.603  -0.520  1.00 24.17           N  
ATOM   2795  H   GLU A 182      18.154  65.295  -0.368  1.00 24.17           H  
ATOM   2796  CA  GLU A 182      19.263  66.033  -1.940  1.00 24.17           C  
ATOM   2797  HA  GLU A 182      18.525  66.810  -2.137  1.00 24.17           H  
ATOM   2798  C   GLU A 182      18.908  64.856  -2.877  1.00 24.17           C  
ATOM   2799  CB  GLU A 182      20.654  66.644  -2.238  1.00 24.17           C  
ATOM   2800  HB2 GLU A 182      21.434  65.995  -1.839  1.00 24.17           H  
ATOM   2801  HB3 GLU A 182      20.818  66.658  -3.316  1.00 24.17           H  
ATOM   2802  O   GLU A 182      19.389  63.756  -2.671  1.00 24.17           O  
ATOM   2803  CG  GLU A 182      20.851  68.082  -1.723  1.00 24.17           C  
ATOM   2804  HG2 GLU A 182      20.074  68.718  -2.146  1.00 24.17           H  
ATOM   2805  HG3 GLU A 182      20.716  68.100  -0.641  1.00 24.17           H  
ATOM   2806  CD  GLU A 182      22.232  68.674  -2.068  1.00 24.17           C  
ATOM   2807  OE1 GLU A 182      22.414  69.878  -1.778  1.00 24.17           O  
ATOM   2808  OE2 GLU A 182      23.100  67.936  -2.582  1.00 24.17           O  
ATOM   2809  N   THR A 183      18.078  64.911  -3.921  1.00 24.67           N  
ATOM   2810  H   THR A 183      17.898  63.982  -4.276  1.00 24.67           H  
ATOM   2811  CA  THR A 183      17.717  65.953  -4.892  1.00 24.67           C  
ATOM   2812  HA  THR A 183      17.117  66.744  -4.440  1.00 24.67           H  
ATOM   2813  C   THR A 183      16.926  65.240  -6.011  1.00 24.67           C  
ATOM   2814  CB  THR A 183      18.985  66.514  -5.588  1.00 24.67           C  
ATOM   2815  HB  THR A 183      18.807  66.580  -6.661  1.00 24.67           H  
ATOM   2816  O   THR A 183      17.306  64.124  -6.333  1.00 24.67           O  
ATOM   2817  CG2 THR A 183      19.357  67.922  -5.113  1.00 24.67           C  
ATOM   2818 HG21 THR A 183      18.790  68.685  -5.646  1.00 24.67           H  
ATOM   2819 HG22 THR A 183      20.418  68.105  -5.279  1.00 24.67           H  
ATOM   2820 HG23 THR A 183      19.129  68.036  -4.053  1.00 24.67           H  
ATOM   2821  OG1 THR A 183      20.107  65.675  -5.486  1.00 24.67           O  
ATOM   2822  HG1 THR A 183      19.818  64.766  -5.591  1.00 24.67           H  
ATOM   2823  N   LEU A 184      15.967  65.933  -6.658  1.00 21.35           N  
ATOM   2824  H   LEU A 184      15.608  66.734  -6.158  1.00 21.35           H  
ATOM   2825  CA  LEU A 184      15.786  66.000  -8.134  1.00 21.35           C  
ATOM   2826  HA  LEU A 184      14.938  66.661  -8.315  1.00 21.35           H  
ATOM   2827  C   LEU A 184      15.450  64.675  -8.893  1.00 21.35           C  
ATOM   2828  CB  LEU A 184      17.080  66.688  -8.679  1.00 21.35           C  
ATOM   2829  HB2 LEU A 184      17.157  66.707  -9.766  1.00 21.35           H  
ATOM   2830  HB3 LEU A 184      17.913  66.035  -8.418  1.00 21.35           H  
ATOM   2831  O   LEU A 184      16.048  63.645  -8.665  1.00 21.35           O  
ATOM   2832  CG  LEU A 184      17.361  68.110  -8.138  1.00 21.35           C  
ATOM   2833  HG  LEU A 184      17.311  68.074  -7.050  1.00 21.35           H  
ATOM   2834  CD1 LEU A 184      18.759  68.572  -8.555  1.00 21.35           C  
ATOM   2835 HD11 LEU A 184      18.982  69.539  -8.104  1.00 21.35           H  
ATOM   2836 HD12 LEU A 184      19.513  67.856  -8.228  1.00 21.35           H  
ATOM   2837 HD13 LEU A 184      18.820  68.651  -9.640  1.00 21.35           H  
ATOM   2838  CD2 LEU A 184      16.397  69.223  -8.533  1.00 21.35           C  
ATOM   2839 HD21 LEU A 184      15.373  68.851  -8.577  1.00 21.35           H  
ATOM   2840 HD22 LEU A 184      16.710  69.693  -9.465  1.00 21.35           H  
ATOM   2841 HD23 LEU A 184      16.435  69.994  -7.763  1.00 21.35           H  
ATOM   2842  N   ILE A 185      14.627  64.583  -9.941  1.00 22.27           N  
ATOM   2843  H   ILE A 185      14.676  63.652 -10.329  1.00 22.27           H  
ATOM   2844  CA  ILE A 185      13.740  65.465 -10.706  1.00 22.27           C  
ATOM   2845  HA  ILE A 185      12.903  65.767 -10.076  1.00 22.27           H  
ATOM   2846  C   ILE A 185      13.231  64.591 -11.880  1.00 22.27           C  
ATOM   2847  CB  ILE A 185      14.534  66.704 -11.214  1.00 22.27           C  
ATOM   2848  HB  ILE A 185      15.382  66.767 -10.533  1.00 22.27           H  
ATOM   2849  O   ILE A 185      13.973  63.741 -12.363  1.00 22.27           O  
ATOM   2850  CG1 ILE A 185      13.879  68.059 -10.925  1.00 22.27           C  
ATOM   2851 HG12 ILE A 185      12.924  68.145 -11.442  1.00 22.27           H  
ATOM   2852 HG13 ILE A 185      13.672  68.121  -9.856  1.00 22.27           H  
ATOM   2853  CG2 ILE A 185      15.254  66.642 -12.567  1.00 22.27           C  
ATOM   2854 HG21 ILE A 185      16.214  67.151 -12.493  1.00 22.27           H  
ATOM   2855 HG22 ILE A 185      15.492  65.615 -12.845  1.00 22.27           H  
ATOM   2856 HG23 ILE A 185      14.673  67.142 -13.342  1.00 22.27           H  
ATOM   2857  CD1 ILE A 185      14.788  69.235 -11.328  1.00 22.27           C  
ATOM   2858 HD11 ILE A 185      14.662  69.460 -12.387  1.00 22.27           H  
ATOM   2859 HD12 ILE A 185      14.528  70.121 -10.749  1.00 22.27           H  
ATOM   2860 HD13 ILE A 185      15.838  68.983 -11.186  1.00 22.27           H  
ATOM   2861  N   LYS A 186      12.046  64.919 -12.406  1.00 23.70           N  
ATOM   2862  H   LYS A 186      11.441  65.476 -11.819  1.00 23.70           H  
ATOM   2863  CA  LYS A 186      11.673  64.843 -13.835  1.00 23.70           C  
ATOM   2864  HA  LYS A 186      10.712  65.351 -13.918  1.00 23.70           H  
ATOM   2865  C   LYS A 186      11.452  63.478 -14.525  1.00 23.70           C  
ATOM   2866  CB  LYS A 186      12.673  65.692 -14.644  1.00 23.70           C  
ATOM   2867  HB2 LYS A 186      13.694  65.441 -14.355  1.00 23.70           H  
ATOM   2868  HB3 LYS A 186      12.639  65.441 -15.704  1.00 23.70           H  
ATOM   2869  O   LYS A 186      12.391  62.764 -14.847  1.00 23.70           O  
ATOM   2870  CG  LYS A 186      12.399  67.193 -14.514  1.00 23.70           C  
ATOM   2871  HG2 LYS A 186      12.519  67.494 -13.473  1.00 23.70           H  
ATOM   2872  HG3 LYS A 186      11.371  67.412 -14.800  1.00 23.70           H  
ATOM   2873  CD  LYS A 186      13.348  67.990 -15.420  1.00 23.70           C  
ATOM   2874  HD2 LYS A 186      12.999  67.920 -16.451  1.00 23.70           H  
ATOM   2875  HD3 LYS A 186      14.356  67.578 -15.381  1.00 23.70           H  
ATOM   2876  CE  LYS A 186      13.352  69.451 -14.977  1.00 23.70           C  
ATOM   2877  HE2 LYS A 186      13.488  69.485 -13.896  1.00 23.70           H  
ATOM   2878  HE3 LYS A 186      12.373  69.881 -15.194  1.00 23.70           H  
ATOM   2879  NZ  LYS A 186      14.425  70.213 -15.658  1.00 23.70           N  
ATOM   2880  HZ1 LYS A 186      15.321  69.786 -15.473  1.00 23.70           H  
ATOM   2881  HZ2 LYS A 186      14.267  70.210 -16.656  1.00 23.70           H  
ATOM   2882  HZ3 LYS A 186      14.440  71.168 -15.331  1.00 23.70           H  
ATOM   2883  N   ASN A 187      10.224  63.391 -15.050  1.00 23.80           N  
ATOM   2884  H   ASN A 187       9.485  63.734 -14.453  1.00 23.80           H  
ATOM   2885  CA  ASN A 187       9.897  63.482 -16.485  1.00 23.80           C  
ATOM   2886  HA  ASN A 187       9.011  64.115 -16.520  1.00 23.80           H  
ATOM   2887  C   ASN A 187       9.473  62.195 -17.217  1.00 23.80           C  
ATOM   2888  CB  ASN A 187      10.980  64.238 -17.302  1.00 23.80           C  
ATOM   2889  HB2 ASN A 187      11.987  63.954 -16.997  1.00 23.80           H  
ATOM   2890  HB3 ASN A 187      10.964  63.875 -18.330  1.00 23.80           H  
ATOM   2891  O   ASN A 187      10.288  61.310 -17.444  1.00 23.80           O  
ATOM   2892  CG  ASN A 187      10.813  65.747 -17.383  1.00 23.80           C  
ATOM   2893  ND2 ASN A 187      11.634  66.405 -18.167  1.00 23.80           N  
ATOM   2894 HD21 ASN A 187      12.224  65.859 -18.779  1.00 23.80           H  
ATOM   2895 HD22 ASN A 187      11.329  67.340 -18.394  1.00 23.80           H  
ATOM   2896  OD1 ASN A 187       9.979  66.373 -16.757  1.00 23.80           O  
ATOM   2897  N   ILE A 188       8.283  62.332 -17.825  1.00 26.69           N  
ATOM   2898  H   ILE A 188       7.587  62.850 -17.308  1.00 26.69           H  
ATOM   2899  CA  ILE A 188       8.018  62.292 -19.280  1.00 26.69           C  
ATOM   2900  HA  ILE A 188       7.277  63.082 -19.401  1.00 26.69           H  
ATOM   2901  C   ILE A 188       7.286  61.057 -19.833  1.00 26.69           C  
ATOM   2902  CB  ILE A 188       9.224  62.812 -20.125  1.00 26.69           C  
ATOM   2903  HB  ILE A 188      10.141  62.512 -19.618  1.00 26.69           H  
ATOM   2904  O   ILE A 188       7.827  59.963 -19.911  1.00 26.69           O  
ATOM   2905  CG1 ILE A 188       9.150  64.358 -20.196  1.00 26.69           C  
ATOM   2906 HG12 ILE A 188       8.271  64.641 -20.775  1.00 26.69           H  
ATOM   2907 HG13 ILE A 188       9.009  64.765 -19.195  1.00 26.69           H  
ATOM   2908  CG2 ILE A 188       9.476  62.262 -21.529  1.00 26.69           C  
ATOM   2909 HG21 ILE A 188       9.281  61.190 -21.574  1.00 26.69           H  
ATOM   2910 HG22 ILE A 188       8.912  62.815 -22.280  1.00 26.69           H  
ATOM   2911 HG23 ILE A 188      10.529  62.387 -21.777  1.00 26.69           H  
ATOM   2912  CD1 ILE A 188      10.373  65.028 -20.841  1.00 26.69           C  
ATOM   2913 HD11 ILE A 188      11.299  64.653 -20.404  1.00 26.69           H  
ATOM   2914 HD12 ILE A 188      10.384  64.830 -21.913  1.00 26.69           H  
ATOM   2915 HD13 ILE A 188      10.309  66.107 -20.698  1.00 26.69           H  
ATOM   2916  N   ASP A 189       6.095  61.399 -20.344  1.00 26.37           N  
ATOM   2917  H   ASP A 189       5.774  62.314 -20.064  1.00 26.37           H  
ATOM   2918  CA  ASP A 189       5.477  61.004 -21.615  1.00 26.37           C  
ATOM   2919  HA  ASP A 189       4.673  61.729 -21.738  1.00 26.37           H  
ATOM   2920  C   ASP A 189       4.734  59.666 -21.687  1.00 26.37           C  
ATOM   2921  CB  ASP A 189       6.439  61.301 -22.775  1.00 26.37           C  
ATOM   2922  HB2 ASP A 189       7.404  60.832 -22.583  1.00 26.37           H  
ATOM   2923  HB3 ASP A 189       6.085  60.832 -23.693  1.00 26.37           H  
ATOM   2924  O   ASP A 189       5.297  58.584 -21.599  1.00 26.37           O  
ATOM   2925  CG  ASP A 189       6.608  62.809 -23.031  1.00 26.37           C  
ATOM   2926  OD1 ASP A 189       6.032  63.641 -22.292  1.00 26.37           O  
ATOM   2927  OD2 ASP A 189       7.295  63.149 -24.018  1.00 26.37           O  
ATOM   2928  N   ASN A 190       3.403  59.757 -21.799  1.00 25.43           N  
ATOM   2929  H   ASN A 190       2.962  59.140 -21.133  1.00 25.43           H  
ATOM   2930  CA  ASN A 190       2.656  59.806 -23.070  1.00 25.43           C  
ATOM   2931  HA  ASN A 190       1.610  59.982 -22.816  1.00 25.43           H  
ATOM   2932  C   ASN A 190       2.730  58.467 -23.815  1.00 25.43           C  
ATOM   2933  CB  ASN A 190       3.086  60.935 -24.044  1.00 25.43           C  
ATOM   2934  HB2 ASN A 190       4.142  60.840 -24.296  1.00 25.43           H  
ATOM   2935  HB3 ASN A 190       2.548  60.779 -24.979  1.00 25.43           H  
ATOM   2936  O   ASN A 190       3.778  58.104 -24.336  1.00 25.43           O  
ATOM   2937  CG  ASN A 190       2.748  62.360 -23.675  1.00 25.43           C  
ATOM   2938  ND2 ASN A 190       3.563  63.312 -24.063  1.00 25.43           N  
ATOM   2939 HD21 ASN A 190       4.513  63.085 -24.321  1.00 25.43           H  
ATOM   2940 HD22 ASN A 190       3.383  64.211 -23.639  1.00 25.43           H  
ATOM   2941  OD1 ASN A 190       1.710  62.650 -23.116  1.00 25.43           O  
ATOM   2942  N   ASN A 191       1.585  57.834 -24.068  1.00 25.87           N  
ATOM   2943  H   ASN A 191       1.005  57.685 -23.255  1.00 25.87           H  
ATOM   2944  CA  ASN A 191       0.815  58.076 -25.291  1.00 25.87           C  
ATOM   2945  HA  ASN A 191       0.207  58.962 -25.107  1.00 25.87           H  
ATOM   2946  C   ASN A 191      -0.144  56.913 -25.587  1.00 25.87           C  
ATOM   2947  CB  ASN A 191       1.702  58.321 -26.552  1.00 25.87           C  
ATOM   2948  HB2 ASN A 191       1.391  57.666 -27.366  1.00 25.87           H  
ATOM   2949  HB3 ASN A 191       2.740  58.025 -26.398  1.00 25.87           H  
ATOM   2950  O   ASN A 191       0.258  55.761 -25.705  1.00 25.87           O  
ATOM   2951  CG  ASN A 191       1.645  59.739 -27.089  1.00 25.87           C  
ATOM   2952  ND2 ASN A 191       2.671  60.175 -27.779  1.00 25.87           N  
ATOM   2953 HD21 ASN A 191       3.524  59.635 -27.759  1.00 25.87           H  
ATOM   2954 HD22 ASN A 191       2.657  61.164 -27.983  1.00 25.87           H  
ATOM   2955  OD1 ASN A 191       0.689  60.472 -26.928  1.00 25.87           O  
ATOM   2956  N   ASN A 192      -1.346  57.327 -25.982  1.00 25.86           N  
ATOM   2957  H   ASN A 192      -1.583  58.272 -25.719  1.00 25.86           H  
ATOM   2958  CA  ASN A 192      -2.038  56.845 -27.171  1.00 25.86           C  
ATOM   2959  HA  ASN A 192      -2.834  57.576 -27.318  1.00 25.86           H  
ATOM   2960  C   ASN A 192      -2.771  55.494 -27.128  1.00 25.86           C  
ATOM   2961  CB  ASN A 192      -1.115  57.005 -28.399  1.00 25.86           C  
ATOM   2962  HB2 ASN A 192      -1.493  56.443 -29.254  1.00 25.86           H  
ATOM   2963  HB3 ASN A 192      -0.146  56.546 -28.205  1.00 25.86           H  
ATOM   2964  O   ASN A 192      -2.238  54.435 -27.437  1.00 25.86           O  
ATOM   2965  CG  ASN A 192      -0.978  58.445 -28.850  1.00 25.86           C  
ATOM   2966  ND2 ASN A 192       0.027  58.749 -29.633  1.00 25.86           N  
ATOM   2967 HD21 ASN A 192       0.761  58.074 -29.789  1.00 25.86           H  
ATOM   2968 HD22 ASN A 192       0.160  59.743 -29.756  1.00 25.86           H  
ATOM   2969  OD1 ASN A 192      -1.796  59.303 -28.580  1.00 25.86           O  
ATOM   2970  N   ASN A 193      -4.092  55.679 -27.133  1.00 25.63           N  
ATOM   2971  H   ASN A 193      -4.398  56.423 -26.523  1.00 25.63           H  
ATOM   2972  CA  ASN A 193      -4.913  55.552 -28.341  1.00 25.63           C  
ATOM   2973  HA  ASN A 193      -5.638  56.359 -28.236  1.00 25.63           H  
ATOM   2974  C   ASN A 193      -5.759  54.284 -28.470  1.00 25.63           C  
ATOM   2975  CB  ASN A 193      -4.151  55.867 -29.659  1.00 25.63           C  
ATOM   2976  HB2 ASN A 193      -3.178  55.376 -29.669  1.00 25.63           H  
ATOM   2977  HB3 ASN A 193      -4.649  55.397 -30.507  1.00 25.63           H  
ATOM   2978  O   ASN A 193      -5.297  53.209 -28.831  1.00 25.63           O  
ATOM   2979  CG  ASN A 193      -4.077  57.341 -30.014  1.00 25.63           C  
ATOM   2980  ND2 ASN A 193      -3.235  57.711 -30.950  1.00 25.63           N  
ATOM   2981 HD21 ASN A 193      -3.105  58.711 -30.995  1.00 25.63           H  
ATOM   2982 HD22 ASN A 193      -2.554  57.056 -31.308  1.00 25.63           H  
ATOM   2983  OD1 ASN A 193      -4.814  58.172 -29.525  1.00 25.63           O  
ATOM   2984  N   ASN A 194      -7.055  54.593 -28.484  1.00 26.06           N  
ATOM   2985  H   ASN A 194      -7.295  55.432 -27.976  1.00 26.06           H  
ATOM   2986  CA  ASN A 194      -7.935  54.334 -29.614  1.00 26.06           C  
ATOM   2987  HA  ASN A 194      -8.817  54.947 -29.426  1.00 26.06           H  
ATOM   2988  C   ASN A 194      -8.462  52.909 -29.769  1.00 26.06           C  
ATOM   2989  CB  ASN A 194      -7.326  54.896 -30.919  1.00 26.06           C  
ATOM   2990  HB2 ASN A 194      -6.330  54.481 -31.072  1.00 26.06           H  
ATOM   2991  HB3 ASN A 194      -7.865  54.527 -31.792  1.00 26.06           H  
ATOM   2992  O   ASN A 194      -7.849  52.032 -30.367  1.00 26.06           O  
ATOM   2993  CG  ASN A 194      -7.361  56.411 -31.006  1.00 26.06           C  
ATOM   2994  ND2 ASN A 194      -6.635  56.997 -31.927  1.00 26.06           N  
ATOM   2995 HD21 ASN A 194      -6.572  57.998 -31.812  1.00 26.06           H  
ATOM   2996 HD22 ASN A 194      -5.971  56.468 -32.474  1.00 26.06           H  
ATOM   2997  OD1 ASN A 194      -8.063  57.089 -30.282  1.00 26.06           O  
ATOM   2998  N   ASN A 195      -9.763  52.849 -29.512  1.00 25.91           N  
ATOM   2999  H   ASN A 195     -10.034  53.359 -28.684  1.00 25.91           H  
ATOM   3000  CA  ASN A 195     -10.773  52.921 -30.569  1.00 25.91           C  
ATOM   3001  HA  ASN A 195     -11.459  53.692 -30.220  1.00 25.91           H  
ATOM   3002  C   ASN A 195     -11.624  51.670 -30.728  1.00 25.91           C  
ATOM   3003  CB  ASN A 195     -10.257  53.393 -31.962  1.00 25.91           C  
ATOM   3004  HB2 ASN A 195     -10.838  52.903 -32.744  1.00 25.91           H  
ATOM   3005  HB3 ASN A 195      -9.252  53.025 -32.171  1.00 25.91           H  
ATOM   3006  O   ASN A 195     -11.150  50.591 -31.062  1.00 25.91           O  
ATOM   3007  CG  ASN A 195     -10.390  54.886 -32.221  1.00 25.91           C  
ATOM   3008  ND2 ASN A 195      -9.802  55.389 -33.283  1.00 25.91           N  
ATOM   3009 HD21 ASN A 195      -9.200  54.815 -33.856  1.00 25.91           H  
ATOM   3010 HD22 ASN A 195      -9.839  56.397 -33.340  1.00 25.91           H  
ATOM   3011  OD1 ASN A 195     -11.032  55.622 -31.502  1.00 25.91           O  
ATOM   3012  N   ASN A 196     -12.915  52.000 -30.767  1.00 26.06           N  
ATOM   3013  H   ASN A 196     -13.147  52.895 -30.361  1.00 26.06           H  
ATOM   3014  CA  ASN A 196     -13.871  51.551 -31.765  1.00 26.06           C  
ATOM   3015  HA  ASN A 196     -14.728  52.214 -31.647  1.00 26.06           H  
ATOM   3016  C   ASN A 196     -14.440  50.158 -31.513  1.00 26.06           C  
ATOM   3017  CB  ASN A 196     -13.293  51.836 -33.172  1.00 26.06           C  
ATOM   3018  HB2 ASN A 196     -12.293  51.411 -33.261  1.00 26.06           H  
ATOM   3019  HB3 ASN A 196     -13.860  51.342 -33.961  1.00 26.06           H  
ATOM   3020  O   ASN A 196     -13.772  49.143 -31.624  1.00 26.06           O  
ATOM   3021  CG  ASN A 196     -13.285  53.321 -33.495  1.00 26.06           C  
ATOM   3022  ND2 ASN A 196     -12.632  53.715 -34.560  1.00 26.06           N  
ATOM   3023 HD21 ASN A 196     -12.078  53.059 -35.093  1.00 26.06           H  
ATOM   3024 HD22 ASN A 196     -12.577  54.717 -34.677  1.00 26.06           H  
ATOM   3025  OD1 ASN A 196     -13.883  54.147 -32.834  1.00 26.06           O  
ATOM   3026  N   ASN A 197     -15.724  50.141 -31.155  1.00 25.99           N  
ATOM   3027  H   ASN A 197     -15.846  49.499 -30.384  1.00 25.99           H  
ATOM   3028  CA  ASN A 197     -16.823  49.992 -32.123  1.00 25.99           C  
ATOM   3029  HA  ASN A 197     -17.722  50.427 -31.686  1.00 25.99           H  
ATOM   3030  C   ASN A 197     -17.074  48.494 -32.333  1.00 25.99           C  
ATOM   3031  CB  ASN A 197     -16.544  50.689 -33.481  1.00 25.99           C  
ATOM   3032  HB2 ASN A 197     -15.585  50.346 -33.869  1.00 25.99           H  
ATOM   3033  HB3 ASN A 197     -17.236  50.331 -34.244  1.00 25.99           H  
ATOM   3034  O   ASN A 197     -16.161  47.699 -32.446  1.00 25.99           O  
ATOM   3035  CG  ASN A 197     -16.684  52.199 -33.505  1.00 25.99           C  
ATOM   3036  ND2 ASN A 197     -16.224  52.844 -34.551  1.00 25.99           N  
ATOM   3037 HD21 ASN A 197     -16.203  53.847 -34.427  1.00 25.99           H  
ATOM   3038 HD22 ASN A 197     -15.688  52.371 -35.263  1.00 25.99           H  
ATOM   3039  OD1 ASN A 197     -17.258  52.815 -32.633  1.00 25.99           O  
ATOM   3040  N   ASN A 198     -18.277  47.996 -32.494  1.00 25.89           N  
ATOM   3041  H   ASN A 198     -18.262  46.998 -32.646  1.00 25.89           H  
ATOM   3042  CA  ASN A 198     -19.587  48.583 -32.602  1.00 25.89           C  
ATOM   3043  HA  ASN A 198     -19.823  49.188 -31.726  1.00 25.89           H  
ATOM   3044  C   ASN A 198     -20.509  47.361 -32.666  1.00 25.89           C  
ATOM   3045  CB  ASN A 198     -19.689  49.382 -33.928  1.00 25.89           C  
ATOM   3046  HB2 ASN A 198     -20.516  49.016 -34.537  1.00 25.89           H  
ATOM   3047  HB3 ASN A 198     -18.835  49.180 -34.575  1.00 25.89           H  
ATOM   3048  O   ASN A 198     -20.134  46.327 -33.212  1.00 25.89           O  
ATOM   3049  CG  ASN A 198     -19.957  50.865 -33.757  1.00 25.89           C  
ATOM   3050  ND2 ASN A 198     -19.646  51.676 -34.741  1.00 25.89           N  
ATOM   3051 HD21 ASN A 198     -19.160  51.346 -35.562  1.00 25.89           H  
ATOM   3052 HD22 ASN A 198     -19.735  52.655 -34.510  1.00 25.89           H  
ATOM   3053  OD1 ASN A 198     -20.494  51.308 -32.764  1.00 25.89           O  
ATOM   3054  N   ASN A 199     -21.748  47.575 -32.257  1.00 26.13           N  
ATOM   3055  H   ASN A 199     -21.899  48.423 -31.729  1.00 26.13           H  
ATOM   3056  CA  ASN A 199     -22.905  47.151 -33.028  1.00 26.13           C  
ATOM   3057  HA  ASN A 199     -23.758  47.542 -32.473  1.00 26.13           H  
ATOM   3058  C   ASN A 199     -23.191  45.651 -33.203  1.00 26.13           C  
ATOM   3059  CB  ASN A 199     -22.894  47.923 -34.364  1.00 26.13           C  
ATOM   3060  HB2 ASN A 199     -21.980  47.705 -34.916  1.00 26.13           H  
ATOM   3061  HB3 ASN A 199     -23.669  47.578 -35.048  1.00 26.13           H  
ATOM   3062  O   ASN A 199     -22.633  44.948 -34.037  1.00 26.13           O  
ATOM   3063  CG  ASN A 199     -23.151  49.404 -34.170  1.00 26.13           C  
ATOM   3064  ND2 ASN A 199     -22.908  50.211 -35.173  1.00 26.13           N  
ATOM   3065 HD21 ASN A 199     -23.016  51.192 -34.957  1.00 26.13           H  
ATOM   3066 HD22 ASN A 199     -22.507  49.869 -36.034  1.00 26.13           H  
ATOM   3067  OD1 ASN A 199     -23.606  49.855 -33.138  1.00 26.13           O  
ATOM   3068  N   ASN A 200     -24.346  45.340 -32.624  1.00 26.02           N  
ATOM   3069  H   ASN A 200     -24.545  45.871 -31.788  1.00 26.02           H  
ATOM   3070  CA  ASN A 200     -25.550  45.050 -33.396  1.00 26.02           C  
ATOM   3071  HA  ASN A 200     -26.363  45.302 -32.716  1.00 26.02           H  
ATOM   3072  C   ASN A 200     -25.792  43.596 -33.792  1.00 26.02           C  
ATOM   3073  CB  ASN A 200     -25.731  46.018 -34.592  1.00 26.02           C  
ATOM   3074  HB2 ASN A 200     -24.854  45.979 -35.237  1.00 26.02           H  
ATOM   3075  HB3 ASN A 200     -26.523  45.675 -35.258  1.00 26.02           H  
ATOM   3076  O   ASN A 200     -25.215  43.048 -34.721  1.00 26.02           O  
ATOM   3077  CG  ASN A 200     -26.153  47.422 -34.199  1.00 26.02           C  
ATOM   3078  ND2 ASN A 200     -26.178  48.350 -35.126  1.00 26.02           N  
ATOM   3079 HD21 ASN A 200     -25.875  48.156 -36.070  1.00 26.02           H  
ATOM   3080 HD22 ASN A 200     -26.391  49.278 -34.788  1.00 26.02           H  
ATOM   3081  OD1 ASN A 200     -26.495  47.701 -33.068  1.00 26.02           O  
ATOM   3082  N   ASN A 201     -26.916  43.161 -33.232  1.00 25.68           N  
ATOM   3083  H   ASN A 201     -27.133  43.589 -32.342  1.00 25.68           H  
ATOM   3084  CA  ASN A 201     -28.106  42.829 -33.997  1.00 25.68           C  
ATOM   3085  HA  ASN A 201     -28.914  42.917 -33.272  1.00 25.68           H  
ATOM   3086  C   ASN A 201     -28.210  41.415 -34.556  1.00 25.68           C  
ATOM   3087  CB  ASN A 201     -28.425  43.893 -35.075  1.00 25.68           C  
ATOM   3088  HB2 ASN A 201     -29.179  43.517 -35.766  1.00 25.68           H  
ATOM   3089  HB3 ASN A 201     -27.565  44.037 -35.730  1.00 25.68           H  
ATOM   3090  O   ASN A 201     -27.528  41.002 -35.484  1.00 25.68           O  
ATOM   3091  CG  ASN A 201     -29.016  45.182 -34.535  1.00 25.68           C  
ATOM   3092  ND2 ASN A 201     -29.168  46.191 -35.361  1.00 25.68           N  
ATOM   3093 HD21 ASN A 201     -29.520  47.037 -34.937  1.00 25.68           H  
ATOM   3094 HD22 ASN A 201     -28.867  46.130 -36.323  1.00 25.68           H  
ATOM   3095  OD1 ASN A 201     -29.374  45.296 -33.380  1.00 25.68           O  
ATOM   3096  N   ASN A 202     -29.346  40.867 -34.140  1.00 25.98           N  
ATOM   3097  H   ASN A 202     -29.687  41.218 -33.256  1.00 25.98           H  
ATOM   3098  CA  ASN A 202     -30.405  40.435 -35.031  1.00 25.98           C  
ATOM   3099  HA  ASN A 202     -31.296  40.494 -34.407  1.00 25.98           H  
ATOM   3100  C   ASN A 202     -30.358  38.990 -35.507  1.00 25.98           C  
ATOM   3101  CB  ASN A 202     -30.667  41.444 -36.177  1.00 25.98           C  
ATOM   3102  HB2 ASN A 202     -29.733  41.739 -36.655  1.00 25.98           H  
ATOM   3103  HB3 ASN A 202     -31.206  40.962 -36.993  1.00 25.98           H  
ATOM   3104  O   ASN A 202     -29.576  38.584 -36.354  1.00 25.98           O  
ATOM   3105  CG  ASN A 202     -31.513  42.639 -35.767  1.00 25.98           C  
ATOM   3106  ND2 ASN A 202     -31.687  43.600 -36.644  1.00 25.98           N  
ATOM   3107 HD21 ASN A 202     -31.246  43.557 -37.551  1.00 25.98           H  
ATOM   3108 HD22 ASN A 202     -32.214  44.395 -36.311  1.00 25.98           H  
ATOM   3109  OD1 ASN A 202     -32.024  42.739 -34.670  1.00 25.98           O  
ATOM   3110  N   ASN A 203     -31.463  38.362 -35.117  1.00 25.86           N  
ATOM   3111  H   ASN A 203     -31.883  38.731 -34.275  1.00 25.86           H  
ATOM   3112  CA  ASN A 203     -32.441  37.825 -36.043  1.00 25.86           C  
ATOM   3113  HA  ASN A 203     -33.356  37.763 -35.453  1.00 25.86           H  
ATOM   3114  C   ASN A 203     -32.191  36.409 -36.541  1.00 25.86           C  
ATOM   3115  CB  ASN A 203     -32.776  38.823 -37.177  1.00 25.86           C  
ATOM   3116  HB2 ASN A 203     -33.336  38.331 -37.971  1.00 25.86           H  
ATOM   3117  HB3 ASN A 203     -31.863  39.145 -37.679  1.00 25.86           H  
ATOM   3118  O   ASN A 203     -31.388  36.142 -37.422  1.00 25.86           O  
ATOM   3119  CG  ASN A 203     -33.645  39.983 -36.731  1.00 25.86           C  
ATOM   3120  ND2 ASN A 203     -33.846  40.963 -37.578  1.00 25.86           N  
ATOM   3121 HD21 ASN A 203     -34.387  41.738 -37.220  1.00 25.86           H  
ATOM   3122 HD22 ASN A 203     -33.399  40.962 -38.484  1.00 25.86           H  
ATOM   3123  OD1 ASN A 203     -34.181  40.019 -35.641  1.00 25.86           O  
ATOM   3124  N   ASN A 204     -33.144  35.598 -36.091  1.00 25.62           N  
ATOM   3125  H   ASN A 204     -33.535  35.866 -35.199  1.00 25.62           H  
ATOM   3126  CA  ASN A 204     -34.130  34.990 -36.964  1.00 25.62           C  
ATOM   3127  HA  ASN A 204     -34.895  34.607 -36.289  1.00 25.62           H  
ATOM   3128  C   ASN A 204     -33.673  33.807 -37.810  1.00 25.62           C  
ATOM   3129  CB  ASN A 204     -34.849  36.046 -37.838  1.00 25.62           C  
ATOM   3130  HB2 ASN A 204     -35.503  35.547 -38.553  1.00 25.62           H  
ATOM   3131  HB3 ASN A 204     -34.129  36.564 -38.471  1.00 25.62           H  
ATOM   3132  O   ASN A 204     -32.920  33.926 -38.768  1.00 25.62           O  
ATOM   3133  CG  ASN A 204     -35.782  36.973 -37.093  1.00 25.62           C  
ATOM   3134  ND2 ASN A 204     -36.230  38.036 -37.718  1.00 25.62           N  
ATOM   3135 HD21 ASN A 204     -35.934  38.254 -38.658  1.00 25.62           H  
ATOM   3136 HD22 ASN A 204     -36.802  38.651 -37.157  1.00 25.62           H  
ATOM   3137  OD1 ASN A 204     -36.151  36.736 -35.960  1.00 25.62           O  
ATOM   3138  N   ASN A 205     -34.481  32.774 -37.598  1.00 25.46           N  
ATOM   3139  H   ASN A 205     -34.916  32.746 -36.687  1.00 25.46           H  
ATOM   3140  CA  ASN A 205     -35.273  32.146 -38.640  1.00 25.46           C  
ATOM   3141  HA  ASN A 205     -36.069  31.633 -38.100  1.00 25.46           H  
ATOM   3142  C   ASN A 205     -34.611  31.071 -39.487  1.00 25.46           C  
ATOM   3143  CB  ASN A 205     -35.967  33.193 -39.547  1.00 25.46           C  
ATOM   3144  HB2 ASN A 205     -35.263  33.955 -39.880  1.00 25.46           H  
ATOM   3145  HB3 ASN A 205     -36.272  32.712 -40.477  1.00 25.46           H  
ATOM   3146  O   ASN A 205     -33.535  31.226 -40.047  1.00 25.46           O  
ATOM   3147  CG  ASN A 205     -37.237  33.792 -38.981  1.00 25.46           C  
ATOM   3148  ND2 ASN A 205     -37.798  34.778 -39.643  1.00 25.46           N  
ATOM   3149 HD21 ASN A 205     -38.639  35.154 -39.228  1.00 25.46           H  
ATOM   3150 HD22 ASN A 205     -37.395  35.118 -40.504  1.00 25.46           H  
ATOM   3151  OD1 ASN A 205     -37.740  33.395 -37.950  1.00 25.46           O  
ATOM   3152  N   ASN A 206     -35.499  30.115 -39.759  1.00 25.92           N  
ATOM   3153  H   ASN A 206     -36.320  30.093 -39.171  1.00 25.92           H  
ATOM   3154  CA  ASN A 206     -35.683  29.480 -41.051  1.00 25.92           C  
ATOM   3155  HA  ASN A 206     -36.607  28.909 -40.962  1.00 25.92           H  
ATOM   3156  C   ASN A 206     -34.614  28.442 -41.377  1.00 25.92           C  
ATOM   3157  CB  ASN A 206     -35.935  30.578 -42.111  1.00 25.92           C  
ATOM   3158  HB2 ASN A 206     -35.801  30.204 -43.126  1.00 25.92           H  
ATOM   3159  HB3 ASN A 206     -35.190  31.369 -42.021  1.00 25.92           H  
ATOM   3160  O   ASN A 206     -33.458  28.734 -41.630  1.00 25.92           O  
ATOM   3161  CG  ASN A 206     -37.328  31.174 -42.002  1.00 25.92           C  
ATOM   3162  ND2 ASN A 206     -37.620  32.182 -42.787  1.00 25.92           N  
ATOM   3163 HD21 ASN A 206     -36.925  32.552 -43.421  1.00 25.92           H  
ATOM   3164 HD22 ASN A 206     -38.540  32.580 -42.669  1.00 25.92           H  
ATOM   3165  OD1 ASN A 206     -38.159  30.791 -41.198  1.00 25.92           O  
ATOM   3166  N   ASN A 207     -34.985  27.172 -41.307  1.00 25.35           N  
ATOM   3167  H   ASN A 207     -34.163  26.615 -41.118  1.00 25.35           H  
ATOM   3168  CA  ASN A 207     -35.843  26.483 -42.279  1.00 25.35           C  
ATOM   3169  HA  ASN A 207     -36.501  25.807 -41.734  1.00 25.35           H  
ATOM   3170  C   ASN A 207     -34.943  25.642 -43.168  1.00 25.35           C  
ATOM   3171  CB  ASN A 207     -36.695  27.373 -43.232  1.00 25.35           C  
ATOM   3172  HB2 ASN A 207     -36.153  28.267 -43.539  1.00 25.35           H  
ATOM   3173  HB3 ASN A 207     -36.836  26.835 -44.169  1.00 25.35           H  
ATOM   3174  O   ASN A 207     -33.830  26.037 -43.493  1.00 25.35           O  
ATOM   3175  CG  ASN A 207     -38.121  27.650 -42.819  1.00 25.35           C  
ATOM   3176  ND2 ASN A 207     -38.776  28.590 -43.459  1.00 25.35           N  
ATOM   3177 HD21 ASN A 207     -39.703  28.777 -43.105  1.00 25.35           H  
ATOM   3178 HD22 ASN A 207     -38.330  29.151 -44.171  1.00 25.35           H  
ATOM   3179  OD1 ASN A 207     -38.681  26.989 -41.970  1.00 25.35           O  
ATOM   3180  N   ASN A 208     -35.583  24.611 -43.709  1.00 25.67           N  
ATOM   3181  H   ASN A 208     -36.494  24.389 -43.335  1.00 25.67           H  
ATOM   3182  CA  ASN A 208     -35.302  24.073 -45.027  1.00 25.67           C  
ATOM   3183  HA  ASN A 208     -36.107  23.366 -45.225  1.00 25.67           H  
ATOM   3184  C   ASN A 208     -34.031  23.231 -45.077  1.00 25.67           C  
ATOM   3185  CB  ASN A 208     -35.442  25.207 -46.069  1.00 25.67           C  
ATOM   3186  HB2 ASN A 208     -34.904  26.099 -45.746  1.00 25.67           H  
ATOM   3187  HB3 ASN A 208     -34.980  24.939 -47.019  1.00 25.67           H  
ATOM   3188  O   ASN A 208     -32.912  23.699 -44.945  1.00 25.67           O  
ATOM   3189  CG  ASN A 208     -36.897  25.563 -46.312  1.00 25.67           C  
ATOM   3190  ND2 ASN A 208     -37.153  26.601 -47.067  1.00 25.67           N  
ATOM   3191 HD21 ASN A 208     -38.130  26.828 -47.192  1.00 25.67           H  
ATOM   3192 HD22 ASN A 208     -36.398  27.148 -47.454  1.00 25.67           H  
ATOM   3193  OD1 ASN A 208     -37.826  24.946 -45.821  1.00 25.67           O  
ATOM   3194  N   ASN A 209     -34.240  21.922 -45.156  1.00 25.26           N  
ATOM   3195  H   ASN A 209     -33.511  21.450 -44.642  1.00 25.26           H  
ATOM   3196  CA  ASN A 209     -34.486  21.226 -46.422  1.00 25.26           C  
ATOM   3197  HA  ASN A 209     -34.929  20.260 -46.178  1.00 25.26           H  
ATOM   3198  C   ASN A 209     -33.165  20.946 -47.106  1.00 25.26           C  
ATOM   3199  CB  ASN A 209     -35.411  21.934 -47.455  1.00 25.26           C  
ATOM   3200  HB2 ASN A 209     -35.157  22.988 -47.565  1.00 25.26           H  
ATOM   3201  HB3 ASN A 209     -35.224  21.507 -48.440  1.00 25.26           H  
ATOM   3202  O   ASN A 209     -32.216  21.713 -47.010  1.00 25.26           O  
ATOM   3203  CG  ASN A 209     -36.894  21.728 -47.290  1.00 25.26           C  
ATOM   3204  ND2 ASN A 209     -37.700  22.533 -47.940  1.00 25.26           N  
ATOM   3205 HD21 ASN A 209     -37.346  23.304 -48.488  1.00 25.26           H  
ATOM   3206 HD22 ASN A 209     -38.685  22.394 -47.761  1.00 25.26           H  
ATOM   3207  OD1 ASN A 209     -37.342  20.812 -46.632  1.00 25.26           O  
ATOM   3208  N   ASN A 210     -33.252  19.935 -47.960  1.00 26.48           N  
ATOM   3209  H   ASN A 210     -34.105  19.393 -47.957  1.00 26.48           H  
ATOM   3210  CA  ASN A 210     -32.384  19.757 -49.096  1.00 26.48           C  
ATOM   3211  HA  ASN A 210     -32.856  18.979 -49.697  1.00 26.48           H  
ATOM   3212  C   ASN A 210     -31.003  19.235 -48.697  1.00 26.48           C  
ATOM   3213  CB  ASN A 210     -32.374  21.061 -49.943  1.00 26.48           C  
ATOM   3214  HB2 ASN A 210     -32.116  21.928 -49.335  1.00 26.48           H  
ATOM   3215  HB3 ASN A 210     -31.588  21.056 -50.698  1.00 26.48           H  
ATOM   3216  O   ASN A 210     -30.328  19.722 -47.811  1.00 26.48           O  
ATOM   3217  CG  ASN A 210     -33.690  21.343 -50.633  1.00 26.48           C  
ATOM   3218  ND2 ASN A 210     -33.819  22.504 -51.225  1.00 26.48           N  
ATOM   3219 HD21 ASN A 210     -33.080  23.190 -51.157  1.00 26.48           H  
ATOM   3220 HD22 ASN A 210     -34.704  22.680 -51.679  1.00 26.48           H  
ATOM   3221  OD1 ASN A 210     -34.612  20.548 -50.667  1.00 26.48           O  
ATOM   3222  N   ASN A 211     -30.462  18.259 -49.377  1.00 25.47           N  
ATOM   3223  H   ASN A 211     -29.510  18.068 -49.100  1.00 25.47           H  
ATOM   3224  CA  ASN A 211     -30.935  17.452 -50.477  1.00 25.47           C  
ATOM   3225  HA  ASN A 211     -31.766  16.817 -50.170  1.00 25.47           H  
ATOM   3226  C   ASN A 211     -29.713  16.604 -50.787  1.00 25.47           C  
ATOM   3227  CB  ASN A 211     -31.270  18.320 -51.722  1.00 25.47           C  
ATOM   3228  HB2 ASN A 211     -30.617  18.067 -52.558  1.00 25.47           H  
ATOM   3229  HB3 ASN A 211     -31.006  19.365 -51.554  1.00 25.47           H  
ATOM   3230  O   ASN A 211     -28.586  17.059 -50.604  1.00 25.47           O  
ATOM   3231  CG  ASN A 211     -32.684  18.183 -52.251  1.00 25.47           C  
ATOM   3232  ND2 ASN A 211     -33.121  19.099 -53.082  1.00 25.47           N  
ATOM   3233 HD21 ASN A 211     -32.553  19.895 -53.335  1.00 25.47           H  
ATOM   3234 HD22 ASN A 211     -34.095  19.009 -53.334  1.00 25.47           H  
ATOM   3235  OD1 ASN A 211     -33.402  17.255 -51.939  1.00 25.47           O  
ATOM   3236  N   ASN A 212     -29.989  15.497 -51.452  1.00 26.12           N  
ATOM   3237  H   ASN A 212     -30.959  15.219 -51.485  1.00 26.12           H  
ATOM   3238  CA  ASN A 212     -29.202  15.087 -52.592  1.00 26.12           C  
ATOM   3239  HA  ASN A 212     -29.756  14.254 -53.026  1.00 26.12           H  
ATOM   3240  C   ASN A 212     -27.785  14.574 -52.373  1.00 26.12           C  
ATOM   3241  CB  ASN A 212     -29.199  16.216 -53.644  1.00 26.12           C  
ATOM   3242  HB2 ASN A 212     -28.883  17.166 -53.212  1.00 26.12           H  
ATOM   3243  HB3 ASN A 212     -28.431  16.018 -54.392  1.00 26.12           H  
ATOM   3244  O   ASN A 212     -26.918  15.197 -51.776  1.00 26.12           O  
ATOM   3245  CG  ASN A 212     -30.483  16.331 -54.426  1.00 26.12           C  
ATOM   3246  ND2 ASN A 212     -30.629  17.369 -55.214  1.00 26.12           N  
ATOM   3247 HD21 ASN A 212     -31.494  17.396 -55.734  1.00 26.12           H  
ATOM   3248 HD22 ASN A 212     -29.888  18.049 -55.316  1.00 26.12           H  
ATOM   3249  OD1 ASN A 212     -31.366  15.502 -54.348  1.00 26.12           O  
ATOM   3250  N   ASN A 213     -27.561  13.576 -53.222  1.00 27.04           N  
ATOM   3251  H   ASN A 213     -28.378  13.132 -53.617  1.00 27.04           H  
ATOM   3252  CA  ASN A 213     -26.367  13.445 -54.021  1.00 27.04           C  
ATOM   3253  HA  ASN A 213     -26.600  12.675 -54.756  1.00 27.04           H  
ATOM   3254  C   ASN A 213     -25.177  12.931 -53.227  1.00 27.04           C  
ATOM   3255  CB  ASN A 213     -26.106  14.765 -54.795  1.00 27.04           C  
ATOM   3256  HB2 ASN A 213     -26.179  15.621 -54.124  1.00 27.04           H  
ATOM   3257  HB3 ASN A 213     -25.080  14.824 -55.158  1.00 27.04           H  
ATOM   3258  O   ASN A 213     -24.761  13.452 -52.209  1.00 27.04           O  
ATOM   3259  CG  ASN A 213     -27.047  14.972 -55.967  1.00 27.04           C  
ATOM   3260  ND2 ASN A 213     -26.929  16.088 -56.645  1.00 27.04           N  
ATOM   3261 HD21 ASN A 213     -26.235  16.773 -56.384  1.00 27.04           H  
ATOM   3262 HD22 ASN A 213     -27.595  16.219 -57.393  1.00 27.04           H  
ATOM   3263  OD1 ASN A 213     -27.946  14.200 -56.245  1.00 27.04           O  
ATOM   3264  N   ASN A 214     -24.477  11.935 -53.699  1.00 26.66           N  
ATOM   3265  H   ASN A 214     -23.679  11.732 -53.114  1.00 26.66           H  
ATOM   3266  CA  ASN A 214     -24.455  11.234 -54.967  1.00 26.66           C  
ATOM   3267  HA  ASN A 214     -25.270  10.516 -55.060  1.00 26.66           H  
ATOM   3268  C   ASN A 214     -23.118  10.517 -54.867  1.00 26.66           C  
ATOM   3269  CB  ASN A 214     -24.343  12.209 -56.172  1.00 26.66           C  
ATOM   3270  HB2 ASN A 214     -24.111  13.222 -55.844  1.00 26.66           H  
ATOM   3271  HB3 ASN A 214     -23.465  11.960 -56.766  1.00 26.66           H  
ATOM   3272  O   ASN A 214     -22.221  11.020 -54.185  1.00 26.66           O  
ATOM   3273  CG  ASN A 214     -25.488  12.169 -57.162  1.00 26.66           C  
ATOM   3274  ND2 ASN A 214     -25.570  13.133 -58.050  1.00 26.66           N  
ATOM   3275 HD21 ASN A 214     -26.385  13.085 -58.645  1.00 26.66           H  
ATOM   3276 HD22 ASN A 214     -24.902  13.890 -58.072  1.00 26.66           H  
ATOM   3277  OD1 ASN A 214     -26.303  11.269 -57.170  1.00 26.66           O  
ATOM   3278  N   ASN A 215     -22.933   9.538 -55.743  1.00 28.08           N  
ATOM   3279  H   ASN A 215     -23.731   9.218 -56.273  1.00 28.08           H  
ATOM   3280  CA  ASN A 215     -21.624   9.279 -56.318  1.00 28.08           C  
ATOM   3281  HA  ASN A 215     -21.774   8.523 -57.089  1.00 28.08           H  
ATOM   3282  C   ASN A 215     -20.617   8.680 -55.320  1.00 28.08           C  
ATOM   3283  CB  ASN A 215     -21.141  10.588 -57.015  1.00 28.08           C  
ATOM   3284  HB2 ASN A 215     -20.081  10.559 -57.266  1.00 28.08           H  
ATOM   3285  HB3 ASN A 215     -21.202  11.437 -56.335  1.00 28.08           H  
ATOM   3286  O   ASN A 215     -20.465   9.055 -54.173  1.00 28.08           O  
ATOM   3287  CG  ASN A 215     -21.910  10.929 -58.277  1.00 28.08           C  
ATOM   3288  ND2 ASN A 215     -21.663  12.087 -58.842  1.00 28.08           N  
ATOM   3289 HD21 ASN A 215     -20.988  12.721 -58.439  1.00 28.08           H  
ATOM   3290 HD22 ASN A 215     -22.204  12.296 -59.668  1.00 28.08           H  
ATOM   3291  OD1 ASN A 215     -22.769  10.210 -58.750  1.00 28.08           O  
ATOM   3292  N   ASN A 216     -19.775   7.758 -55.697  1.00 27.68           N  
ATOM   3293  H   ASN A 216     -19.117   7.538 -54.963  1.00 27.68           H  
ATOM   3294  CA  ASN A 216     -19.509   7.065 -56.934  1.00 27.68           C  
ATOM   3295  HA  ASN A 216     -20.306   6.368 -57.190  1.00 27.68           H  
ATOM   3296  C   ASN A 216     -18.234   6.302 -56.585  1.00 27.68           C  
ATOM   3297  CB  ASN A 216     -19.171   8.052 -58.078  1.00 27.68           C  
ATOM   3298  HB2 ASN A 216     -18.910   9.037 -57.690  1.00 27.68           H  
ATOM   3299  HB3 ASN A 216     -18.235   7.759 -58.553  1.00 27.68           H  
ATOM   3300  O   ASN A 216     -17.484   6.730 -55.711  1.00 27.68           O  
ATOM   3301  CG  ASN A 216     -20.164   8.089 -59.220  1.00 27.68           C  
ATOM   3302  ND2 ASN A 216     -20.090   9.082 -60.075  1.00 27.68           N  
ATOM   3303 HD21 ASN A 216     -19.410   9.821 -59.968  1.00 27.68           H  
ATOM   3304 HD22 ASN A 216     -20.823   9.090 -60.770  1.00 27.68           H  
ATOM   3305  OD1 ASN A 216     -20.990   7.215 -59.382  1.00 27.68           O  
ATOM   3306  N   ASN A 217     -17.939   5.303 -57.402  1.00 27.76           N  
ATOM   3307  H   ASN A 217     -18.663   5.006 -58.040  1.00 27.76           H  
ATOM   3308  CA  ASN A 217     -16.584   5.052 -57.871  1.00 27.76           C  
ATOM   3309  HA  ASN A 217     -16.651   4.155 -58.486  1.00 27.76           H  
ATOM   3310  C   ASN A 217     -15.557   4.753 -56.773  1.00 27.76           C  
ATOM   3311  CB  ASN A 217     -16.170   6.228 -58.785  1.00 27.76           C  
ATOM   3312  HB2 ASN A 217     -16.230   7.164 -58.229  1.00 27.76           H  
ATOM   3313  HB3 ASN A 217     -15.125   6.161 -59.088  1.00 27.76           H  
ATOM   3314  O   ASN A 217     -15.034   5.617 -56.086  1.00 27.76           O  
ATOM   3315  CG  ASN A 217     -16.989   6.292 -60.059  1.00 27.76           C  
ATOM   3316  ND2 ASN A 217     -16.846   7.349 -60.823  1.00 27.76           N  
ATOM   3317 HD21 ASN A 217     -16.195   8.081 -60.578  1.00 27.76           H  
ATOM   3318 HD22 ASN A 217     -17.428   7.366 -61.648  1.00 27.76           H  
ATOM   3319  OD1 ASN A 217     -17.784   5.430 -60.377  1.00 27.76           O  
ATOM   3320  N   ASN A 218     -15.131   3.513 -56.658  1.00 25.85           N  
ATOM   3321  H   ASN A 218     -14.697   3.393 -55.754  1.00 25.85           H  
ATOM   3322  CA  ASN A 218     -14.363   2.811 -57.687  1.00 25.85           C  
ATOM   3323  HA  ASN A 218     -14.867   1.885 -57.963  1.00 25.85           H  
ATOM   3324  C   ASN A 218     -13.041   2.476 -57.021  1.00 25.85           C  
ATOM   3325  CB  ASN A 218     -13.984   3.637 -58.953  1.00 25.85           C  
ATOM   3326  HB2 ASN A 218     -13.012   3.297 -59.310  1.00 25.85           H  
ATOM   3327  HB3 ASN A 218     -13.801   4.684 -58.713  1.00 25.85           H  
ATOM   3328  O   ASN A 218     -12.565   3.220 -56.167  1.00 25.85           O  
ATOM   3329  CG  ASN A 218     -14.836   3.416 -60.182  1.00 25.85           C  
ATOM   3330  ND2 ASN A 218     -14.705   4.247 -61.190  1.00 25.85           N  
ATOM   3331 HD21 ASN A 218     -15.303   4.053 -61.980  1.00 25.85           H  
ATOM   3332 HD22 ASN A 218     -14.027   4.995 -61.168  1.00 25.85           H  
ATOM   3333  OD1 ASN A 218     -15.589   2.468 -60.272  1.00 25.85           O  
ATOM   3334  N   ASN A 219     -12.400   1.478 -57.618  1.00 28.19           N  
ATOM   3335  H   ASN A 219     -12.910   0.960 -58.320  1.00 28.19           H  
ATOM   3336  CA  ASN A 219     -10.961   1.323 -57.642  1.00 28.19           C  
ATOM   3337  HA  ASN A 219     -10.768   0.533 -58.368  1.00 28.19           H  
ATOM   3338  C   ASN A 219     -10.385   0.848 -56.304  1.00 28.19           C  
ATOM   3339  CB  ASN A 219     -10.311   2.623 -58.187  1.00 28.19           C  
ATOM   3340  HB2 ASN A 219     -10.616   3.483 -57.591  1.00 28.19           H  
ATOM   3341  HB3 ASN A 219      -9.227   2.581 -58.085  1.00 28.19           H  
ATOM   3342  O   ASN A 219     -10.608   1.405 -55.245  1.00 28.19           O  
ATOM   3343  CG  ASN A 219     -10.614   2.906 -59.646  1.00 28.19           C  
ATOM   3344  ND2 ASN A 219     -10.291   4.087 -60.116  1.00 28.19           N  
ATOM   3345 HD21 ASN A 219     -10.489   4.246 -61.093  1.00 28.19           H  
ATOM   3346 HD22 ASN A 219      -9.884   4.782 -59.506  1.00 28.19           H  
ATOM   3347  OD1 ASN A 219     -11.157   2.105 -60.384  1.00 28.19           O  
ATOM   3348  N   ASN A 220      -9.520  -0.141 -56.274  1.00 27.10           N  
ATOM   3349  H   ASN A 220      -9.161  -0.325 -55.348  1.00 27.10           H  
ATOM   3350  CA  ASN A 220      -8.880  -0.908 -57.323  1.00 27.10           C  
ATOM   3351  HA  ASN A 220      -9.600  -1.486 -57.902  1.00 27.10           H  
ATOM   3352  C   ASN A 220      -7.951  -1.846 -56.560  1.00 27.10           C  
ATOM   3353  CB  ASN A 220      -8.003   0.026 -58.201  1.00 27.10           C  
ATOM   3354  HB2 ASN A 220      -7.908   1.007 -57.737  1.00 27.10           H  
ATOM   3355  HB3 ASN A 220      -6.977  -0.343 -58.231  1.00 27.10           H  
ATOM   3356  O   ASN A 220      -7.406  -1.423 -55.544  1.00 27.10           O  
ATOM   3357  CG  ASN A 220      -8.457   0.150 -59.643  1.00 27.10           C  
ATOM   3358  ND2 ASN A 220      -7.979   1.143 -60.357  1.00 27.10           N  
ATOM   3359 HD21 ASN A 220      -8.361   1.209 -61.289  1.00 27.10           H  
ATOM   3360 HD22 ASN A 220      -7.325   1.806 -59.966  1.00 27.10           H  
ATOM   3361  OD1 ASN A 220      -9.236  -0.633 -60.147  1.00 27.10           O  
ATOM   3362  N   ASN A 221      -7.641  -2.988 -57.173  1.00 27.10           N  
ATOM   3363  H   ASN A 221      -8.173  -3.215 -58.001  1.00 27.10           H  
ATOM   3364  CA  ASN A 221      -6.311  -3.601 -57.117  1.00 27.10           C  
ATOM   3365  HA  ASN A 221      -6.327  -4.446 -57.804  1.00 27.10           H  
ATOM   3366  C   ASN A 221      -5.886  -4.174 -55.741  1.00 27.10           C  
ATOM   3367  CB  ASN A 221      -5.327  -2.559 -57.701  1.00 27.10           C  
ATOM   3368  HB2 ASN A 221      -4.299  -2.896 -57.573  1.00 27.10           H  
ATOM   3369  HB3 ASN A 221      -5.384  -1.630 -57.134  1.00 27.10           H  
ATOM   3370  O   ASN A 221      -6.017  -3.566 -54.697  1.00 27.10           O  
ATOM   3371  CG  ASN A 221      -5.571  -2.262 -59.177  1.00 27.10           C  
ATOM   3372  ND2 ASN A 221      -4.898  -1.279 -59.728  1.00 27.10           N  
ATOM   3373 HD21 ASN A 221      -4.216  -0.756 -59.197  1.00 27.10           H  
ATOM   3374 HD22 ASN A 221      -5.097  -1.118 -60.705  1.00 27.10           H  
ATOM   3375  OD1 ASN A 221      -6.397  -2.854 -59.846  1.00 27.10           O  
ATOM   3376  N   ASN A 222      -5.261  -5.334 -55.623  1.00 28.68           N  
ATOM   3377  H   ASN A 222      -5.086  -5.594 -54.663  1.00 28.68           H  
ATOM   3378  CA  ASN A 222      -4.589  -6.162 -56.601  1.00 28.68           C  
ATOM   3379  HA  ASN A 222      -5.229  -6.344 -57.464  1.00 28.68           H  
ATOM   3380  C   ASN A 222      -4.269  -7.500 -55.915  1.00 28.68           C  
ATOM   3381  CB  ASN A 222      -3.260  -5.466 -57.001  1.00 28.68           C  
ATOM   3382  HB2 ASN A 222      -3.054  -4.631 -56.331  1.00 28.68           H  
ATOM   3383  HB3 ASN A 222      -2.428  -6.160 -56.879  1.00 28.68           H  
ATOM   3384  O   ASN A 222      -3.785  -7.518 -54.789  1.00 28.68           O  
ATOM   3385  CG  ASN A 222      -3.207  -4.975 -58.434  1.00 28.68           C  
ATOM   3386  ND2 ASN A 222      -2.270  -4.112 -58.752  1.00 28.68           N  
ATOM   3387 HD21 ASN A 222      -2.268  -3.807 -59.714  1.00 28.68           H  
ATOM   3388 HD22 ASN A 222      -1.595  -3.804 -58.067  1.00 28.68           H  
ATOM   3389  OD1 ASN A 222      -4.005  -5.324 -59.279  1.00 28.68           O  
ATOM   3390  N   ASN A 223      -4.440  -8.570 -56.686  1.00 27.55           N  
ATOM   3391  H   ASN A 223      -4.991  -8.410 -57.517  1.00 27.55           H  
ATOM   3392  CA  ASN A 223      -3.506  -9.682 -56.848  1.00 27.55           C  
ATOM   3393  HA  ASN A 223      -3.986 -10.322 -57.588  1.00 27.55           H  
ATOM   3394  C   ASN A 223      -3.178 -10.634 -55.680  1.00 27.55           C  
ATOM   3395  CB  ASN A 223      -2.241  -9.154 -57.552  1.00 27.55           C  
ATOM   3396  HB2 ASN A 223      -1.504  -9.954 -57.624  1.00 27.55           H  
ATOM   3397  HB3 ASN A 223      -1.792  -8.357 -56.960  1.00 27.55           H  
ATOM   3398  O   ASN A 223      -2.392 -10.340 -54.789  1.00 27.55           O  
ATOM   3399  CG  ASN A 223      -2.523  -8.682 -58.966  1.00 27.55           C  
ATOM   3400  ND2 ASN A 223      -1.621  -7.944 -59.565  1.00 27.55           N  
ATOM   3401 HD21 ASN A 223      -0.751  -7.710 -59.108  1.00 27.55           H  
ATOM   3402 HD22 ASN A 223      -1.879  -7.616 -60.484  1.00 27.55           H  
ATOM   3403  OD1 ASN A 223      -3.549  -8.968 -59.552  1.00 27.55           O  
ATOM   3404  N   ASN A 224      -3.617 -11.875 -55.930  1.00 27.72           N  
ATOM   3405  H   ASN A 224      -4.400 -11.906 -56.567  1.00 27.72           H  
ATOM   3406  CA  ASN A 224      -2.792 -13.085 -56.036  1.00 27.72           C  
ATOM   3407  HA  ASN A 224      -3.462 -13.872 -56.384  1.00 27.72           H  
ATOM   3408  C   ASN A 224      -2.141 -13.644 -54.761  1.00 27.72           C  
ATOM   3409  CB  ASN A 224      -1.745 -12.901 -57.161  1.00 27.72           C  
ATOM   3410  HB2 ASN A 224      -1.107 -13.784 -57.196  1.00 27.72           H  
ATOM   3411  HB3 ASN A 224      -1.097 -12.057 -56.925  1.00 27.72           H  
ATOM   3412  O   ASN A 224      -1.068 -13.210 -54.358  1.00 27.72           O  
ATOM   3413  CG  ASN A 224      -2.332 -12.737 -58.549  1.00 27.72           C  
ATOM   3414  ND2 ASN A 224      -1.525 -12.401 -59.527  1.00 27.72           N  
ATOM   3415 HD21 ASN A 224      -1.957 -12.302 -60.435  1.00 27.72           H  
ATOM   3416 HD22 ASN A 224      -0.530 -12.327 -59.372  1.00 27.72           H  
ATOM   3417  OD1 ASN A 224      -3.518 -12.898 -58.771  1.00 27.72           O  
ATOM   3418  N   ASN A 225      -2.655 -14.778 -54.270  1.00 32.53           N  
ATOM   3419  H   ASN A 225      -3.655 -14.766 -54.123  1.00 32.53           H  
ATOM   3420  CA  ASN A 225      -2.163 -16.089 -54.723  1.00 32.53           C  
ATOM   3421  HA  ASN A 225      -2.380 -16.170 -55.788  1.00 32.53           H  
ATOM   3422  C   ASN A 225      -2.879 -17.272 -54.037  1.00 32.53           C  
ATOM   3423  CB  ASN A 225      -0.633 -16.233 -54.516  1.00 32.53           C  
ATOM   3424  HB2 ASN A 225      -0.401 -17.250 -54.200  1.00 32.53           H  
ATOM   3425  HB3 ASN A 225      -0.298 -15.574 -53.714  1.00 32.53           H  
ATOM   3426  O   ASN A 225      -2.913 -17.373 -52.818  1.00 32.53           O  
ATOM   3427  CG  ASN A 225       0.183 -15.983 -55.775  1.00 32.53           C  
ATOM   3428  ND2 ASN A 225       1.450 -15.678 -55.639  1.00 32.53           N  
ATOM   3429 HD21 ASN A 225       1.827 -15.509 -54.717  1.00 32.53           H  
ATOM   3430 HD22 ASN A 225       1.964 -15.507 -56.492  1.00 32.53           H  
ATOM   3431  OD1 ASN A 225      -0.283 -16.096 -56.895  1.00 32.53           O  
ATOM   3432  N   ASN A 226      -3.309 -18.203 -54.892  1.00 29.66           N  
ATOM   3433  H   ASN A 226      -3.282 -17.922 -55.861  1.00 29.66           H  
ATOM   3434  CA  ASN A 226      -3.302 -19.662 -54.747  1.00 29.66           C  
ATOM   3435  HA  ASN A 226      -3.682 -20.006 -55.709  1.00 29.66           H  
ATOM   3436  C   ASN A 226      -4.201 -20.402 -53.732  1.00 29.66           C  
ATOM   3437  CB  ASN A 226      -1.844 -20.155 -54.730  1.00 29.66           C  
ATOM   3438  HB2 ASN A 226      -1.825 -21.215 -54.475  1.00 29.66           H  
ATOM   3439  HB3 ASN A 226      -1.281 -19.622 -53.964  1.00 29.66           H  
ATOM   3440  O   ASN A 226      -3.915 -20.509 -52.545  1.00 29.66           O  
ATOM   3441  CG  ASN A 226      -1.166 -20.001 -56.081  1.00 29.66           C  
ATOM   3442  ND2 ASN A 226       0.120 -20.241 -56.154  1.00 29.66           N  
ATOM   3443 HD21 ASN A 226       0.642 -20.519 -55.335  1.00 29.66           H  
ATOM   3444 HD22 ASN A 226       0.535 -20.110 -57.066  1.00 29.66           H  
ATOM   3445  OD1 ASN A 226      -1.769 -19.661 -57.084  1.00 29.66           O  
ATOM   3446  N   ASN A 227      -5.115 -21.149 -54.364  1.00 30.62           N  
ATOM   3447  H   ASN A 227      -5.345 -20.805 -55.286  1.00 30.62           H  
ATOM   3448  CA  ASN A 227      -5.348 -22.593 -54.238  1.00 30.62           C  
ATOM   3449  HA  ASN A 227      -5.604 -22.867 -55.261  1.00 30.62           H  
ATOM   3450  C   ASN A 227      -6.566 -23.097 -53.444  1.00 30.62           C  
ATOM   3451  CB  ASN A 227      -4.060 -23.410 -53.986  1.00 30.62           C  
ATOM   3452  HB2 ASN A 227      -4.344 -24.419 -53.687  1.00 30.62           H  
ATOM   3453  HB3 ASN A 227      -3.490 -22.982 -53.162  1.00 30.62           H  
ATOM   3454  O   ASN A 227      -6.562 -23.218 -52.227  1.00 30.62           O  
ATOM   3455  CG  ASN A 227      -3.177 -23.549 -55.216  1.00 30.62           C  
ATOM   3456  ND2 ASN A 227      -2.031 -24.171 -55.083  1.00 30.62           N  
ATOM   3457 HD21 ASN A 227      -1.749 -24.539 -54.185  1.00 30.62           H  
ATOM   3458 HD22 ASN A 227      -1.479 -24.260 -55.924  1.00 30.62           H  
ATOM   3459  OD1 ASN A 227      -3.491 -23.111 -56.308  1.00 30.62           O  
ATOM   3460  N   ASN A 228      -7.488 -23.611 -54.266  1.00 31.54           N  
ATOM   3461  H   ASN A 228      -7.397 -23.310 -55.226  1.00 31.54           H  
ATOM   3462  CA  ASN A 228      -8.187 -24.890 -54.155  1.00 31.54           C  
ATOM   3463  HA  ASN A 228      -8.539 -25.062 -55.172  1.00 31.54           H  
ATOM   3464  C   ASN A 228      -9.481 -24.986 -53.331  1.00 31.54           C  
ATOM   3465  CB  ASN A 228      -7.198 -26.052 -53.934  1.00 31.54           C  
ATOM   3466  HB2 ASN A 228      -7.760 -26.951 -53.678  1.00 31.54           H  
ATOM   3467  HB3 ASN A 228      -6.542 -25.830 -53.093  1.00 31.54           H  
ATOM   3468  O   ASN A 228      -9.492 -25.288 -52.146  1.00 31.54           O  
ATOM   3469  CG  ASN A 228      -6.374 -26.375 -55.170  1.00 31.54           C  
ATOM   3470  ND2 ASN A 228      -5.436 -27.285 -55.063  1.00 31.54           N  
ATOM   3471 HD21 ASN A 228      -4.912 -27.476 -55.904  1.00 31.54           H  
ATOM   3472 HD22 ASN A 228      -5.270 -27.748 -54.181  1.00 31.54           H  
ATOM   3473  OD1 ASN A 228      -6.553 -25.832 -56.245  1.00 31.54           O  
ATOM   3474  N   ASN A 229     -10.552 -24.976 -54.128  1.00 29.54           N  
ATOM   3475  H   ASN A 229     -10.405 -24.474 -54.992  1.00 29.54           H  
ATOM   3476  CA  ASN A 229     -11.513 -26.068 -54.295  1.00 29.54           C  
ATOM   3477  HA  ASN A 229     -11.924 -25.867 -55.284  1.00 29.54           H  
ATOM   3478  C   ASN A 229     -12.756 -26.137 -53.398  1.00 29.54           C  
ATOM   3479  CB  ASN A 229     -10.823 -27.442 -54.471  1.00 29.54           C  
ATOM   3480  HB2 ASN A 229     -10.086 -27.598 -53.684  1.00 29.54           H  
ATOM   3481  HB3 ASN A 229     -11.573 -28.225 -54.361  1.00 29.54           H  
ATOM   3482  O   ASN A 229     -12.730 -26.559 -52.250  1.00 29.54           O  
ATOM   3483  CG  ASN A 229     -10.188 -27.633 -55.838  1.00 29.54           C  
ATOM   3484  ND2 ASN A 229      -9.502 -28.730 -56.050  1.00 29.54           N  
ATOM   3485 HD21 ASN A 229      -9.088 -28.811 -56.968  1.00 29.54           H  
ATOM   3486 HD22 ASN A 229      -9.412 -29.432 -55.330  1.00 29.54           H  
ATOM   3487  OD1 ASN A 229     -10.289 -26.809 -56.728  1.00 29.54           O  
ATOM   3488  N   ASN A 230     -13.858 -25.967 -54.134  1.00 30.90           N  
ATOM   3489  H   ASN A 230     -13.694 -25.504 -55.016  1.00 30.90           H  
ATOM   3490  CA  ASN A 230     -15.062 -26.790 -54.151  1.00 30.90           C  
ATOM   3491  HA  ASN A 230     -15.433 -26.642 -55.166  1.00 30.90           H  
ATOM   3492  C   ASN A 230     -16.255 -26.363 -53.291  1.00 30.90           C  
ATOM   3493  CB  ASN A 230     -14.749 -28.300 -54.136  1.00 30.90           C  
ATOM   3494  HB2 ASN A 230     -15.677 -28.849 -53.975  1.00 30.90           H  
ATOM   3495  HB3 ASN A 230     -14.084 -28.541 -53.306  1.00 30.90           H  
ATOM   3496  O   ASN A 230     -16.443 -26.778 -52.157  1.00 30.90           O  
ATOM   3497  CG  ASN A 230     -14.154 -28.795 -55.444  1.00 30.90           C  
ATOM   3498  ND2 ASN A 230     -13.798 -30.054 -55.517  1.00 30.90           N  
ATOM   3499 HD21 ASN A 230     -13.417 -30.354 -56.403  1.00 30.90           H  
ATOM   3500 HD22 ASN A 230     -13.913 -30.663 -54.720  1.00 30.90           H  
ATOM   3501  OD1 ASN A 230     -13.996 -28.078 -56.416  1.00 30.90           O  
ATOM   3502  N   ASN A 231     -17.159 -25.728 -54.038  1.00 29.98           N  
ATOM   3503  H   ASN A 231     -16.766 -25.260 -54.842  1.00 29.98           H  
ATOM   3504  CA  ASN A 231     -18.522 -26.188 -54.287  1.00 29.98           C  
ATOM   3505  HA  ASN A 231     -18.763 -25.725 -55.244  1.00 29.98           H  
ATOM   3506  C   ASN A 231     -19.636 -25.704 -53.357  1.00 29.98           C  
ATOM   3507  CB  ASN A 231     -18.593 -27.701 -54.597  1.00 29.98           C  
ATOM   3508  HB2 ASN A 231     -19.635 -28.020 -54.551  1.00 29.98           H  
ATOM   3509  HB3 ASN A 231     -18.057 -28.271 -53.839  1.00 29.98           H  
ATOM   3510  O   ASN A 231     -19.890 -26.236 -52.285  1.00 29.98           O  
ATOM   3511  CG  ASN A 231     -18.087 -28.060 -55.984  1.00 29.98           C  
ATOM   3512  ND2 ASN A 231     -18.020 -29.329 -56.306  1.00 29.98           N  
ATOM   3513 HD21 ASN A 231     -18.299 -30.044 -55.649  1.00 29.98           H  
ATOM   3514 HD22 ASN A 231     -17.665 -29.524 -57.231  1.00 29.98           H  
ATOM   3515  OD1 ASN A 231     -17.744 -27.220 -56.795  1.00 29.98           O  
ATOM   3516  N   ASN A 232     -20.439 -24.866 -54.010  1.00 29.21           N  
ATOM   3517  H   ASN A 232     -20.000 -24.394 -54.787  1.00 29.21           H  
ATOM   3518  CA  ASN A 232     -21.873 -25.032 -54.196  1.00 29.21           C  
ATOM   3519  HA  ASN A 232     -22.066 -24.479 -55.115  1.00 29.21           H  
ATOM   3520  C   ASN A 232     -22.807 -24.383 -53.176  1.00 29.21           C  
ATOM   3521  CB  ASN A 232     -22.257 -26.480 -54.571  1.00 29.21           C  
ATOM   3522  HB2 ASN A 232     -21.813 -27.187 -53.869  1.00 29.21           H  
ATOM   3523  HB3 ASN A 232     -23.338 -26.593 -54.483  1.00 29.21           H  
ATOM   3524  O   ASN A 232     -23.130 -24.920 -52.126  1.00 29.21           O  
ATOM   3525  CG  ASN A 232     -21.888 -26.849 -55.997  1.00 29.21           C  
ATOM   3526  ND2 ASN A 232     -22.093 -28.084 -56.383  1.00 29.21           N  
ATOM   3527 HD21 ASN A 232     -21.830 -28.294 -57.336  1.00 29.21           H  
ATOM   3528 HD22 ASN A 232     -22.483 -28.764 -55.745  1.00 29.21           H  
ATOM   3529  OD1 ASN A 232     -21.414 -26.050 -56.784  1.00 29.21           O  
ATOM   3530  N   ASN A 233     -23.422 -23.339 -53.729  1.00 28.42           N  
ATOM   3531  H   ASN A 233     -22.904 -22.903 -54.479  1.00 28.42           H  
ATOM   3532  CA  ASN A 233     -24.861 -23.216 -53.903  1.00 28.42           C  
ATOM   3533  HA  ASN A 233     -24.955 -22.555 -54.764  1.00 28.42           H  
ATOM   3534  C   ASN A 233     -25.643 -22.502 -52.803  1.00 28.42           C  
ATOM   3535  CB  ASN A 233     -25.515 -24.532 -54.387  1.00 28.42           C  
ATOM   3536  HB2 ASN A 233     -25.215 -25.364 -53.750  1.00 28.42           H  
ATOM   3537  HB3 ASN A 233     -26.597 -24.448 -54.290  1.00 28.42           H  
ATOM   3538  O   ASN A 233     -26.064 -23.077 -51.809  1.00 28.42           O  
ATOM   3539  CG  ASN A 233     -25.228 -24.845 -55.845  1.00 28.42           C  
ATOM   3540  ND2 ASN A 233     -25.628 -26.003 -56.313  1.00 28.42           N  
ATOM   3541 HD21 ASN A 233     -25.407 -26.182 -57.283  1.00 28.42           H  
ATOM   3542 HD22 ASN A 233     -26.104 -26.663 -55.715  1.00 28.42           H  
ATOM   3543  OD1 ASN A 233     -24.657 -24.068 -56.586  1.00 28.42           O  
ATOM   3544  N   ASN A 234     -26.022 -21.296 -53.224  1.00 27.78           N  
ATOM   3545  H   ASN A 234     -25.405 -20.883 -53.909  1.00 27.78           H  
ATOM   3546  CA  ASN A 234     -27.407 -20.883 -53.410  1.00 27.78           C  
ATOM   3547  HA  ASN A 234     -27.354 -20.052 -54.114  1.00 27.78           H  
ATOM   3548  C   ASN A 234     -28.139 -20.327 -52.196  1.00 27.78           C  
ATOM   3549  CB  ASN A 234     -28.239 -21.970 -54.134  1.00 27.78           C  
ATOM   3550  HB2 ASN A 234     -29.298 -21.725 -54.055  1.00 27.78           H  
ATOM   3551  HB3 ASN A 234     -28.121 -22.933 -53.637  1.00 27.78           H  
ATOM   3552  O   ASN A 234     -28.528 -21.066 -51.305  1.00 27.78           O  
ATOM   3553  CG  ASN A 234     -27.943 -22.086 -55.614  1.00 27.78           C  
ATOM   3554  ND2 ASN A 234     -28.464 -23.097 -56.266  1.00 27.78           N  
ATOM   3555 HD21 ASN A 234     -29.029 -23.783 -55.787  1.00 27.78           H  
ATOM   3556 HD22 ASN A 234     -28.219 -23.157 -57.244  1.00 27.78           H  
ATOM   3557  OD1 ASN A 234     -27.263 -21.272 -56.209  1.00 27.78           O  
ATOM   3558  N   ASN A 235     -28.513 -19.056 -52.400  1.00 27.15           N  
ATOM   3559  H   ASN A 235     -27.963 -18.556 -53.083  1.00 27.15           H  
ATOM   3560  CA  ASN A 235     -29.882 -18.548 -52.304  1.00 27.15           C  
ATOM   3561  HA  ASN A 235     -29.858 -17.515 -52.651  1.00 27.15           H  
ATOM   3562  C   ASN A 235     -30.476 -18.513 -50.893  1.00 27.15           C  
ATOM   3563  CB  ASN A 235     -30.769 -19.354 -53.286  1.00 27.15           C  
ATOM   3564  HB2 ASN A 235     -31.819 -19.094 -53.158  1.00 27.15           H  
ATOM   3565  HB3 ASN A 235     -30.709 -20.412 -53.034  1.00 27.15           H  
ATOM   3566  O   ASN A 235     -30.414 -19.455 -50.129  1.00 27.15           O  
ATOM   3567  CG  ASN A 235     -30.434 -19.147 -54.752  1.00 27.15           C  
ATOM   3568  ND2 ASN A 235     -31.022 -19.925 -55.630  1.00 27.15           N  
ATOM   3569 HD21 ASN A 235     -30.741 -19.785 -56.590  1.00 27.15           H  
ATOM   3570 HD22 ASN A 235     -31.658 -20.652 -55.335  1.00 27.15           H  
ATOM   3571  OD1 ASN A 235     -29.660 -18.291 -55.135  1.00 27.15           O  
ATOM   3572  N   ASN A 236     -31.229 -17.512 -50.487  1.00 26.14           N  
ATOM   3573  H   ASN A 236     -31.615 -17.695 -49.571  1.00 26.14           H  
ATOM   3574  CA  ASN A 236     -31.692 -16.257 -51.052  1.00 26.14           C  
ATOM   3575  HA  ASN A 236     -30.861 -15.588 -51.275  1.00 26.14           H  
ATOM   3576  C   ASN A 236     -32.554 -15.669 -49.928  1.00 26.14           C  
ATOM   3577  CB  ASN A 236     -32.624 -16.494 -52.271  1.00 26.14           C  
ATOM   3578  HB2 ASN A 236     -32.891 -17.547 -52.357  1.00 26.14           H  
ATOM   3579  HB3 ASN A 236     -33.580 -15.997 -52.104  1.00 26.14           H  
ATOM   3580  O   ASN A 236     -33.132 -16.427 -49.153  1.00 26.14           O  
ATOM   3581  CG  ASN A 236     -32.110 -15.942 -53.587  1.00 26.14           C  
ATOM   3582  ND2 ASN A 236     -32.657 -16.379 -54.697  1.00 26.14           N  
ATOM   3583 HD21 ASN A 236     -32.247 -16.014 -55.545  1.00 26.14           H  
ATOM   3584 HD22 ASN A 236     -33.393 -17.070 -54.685  1.00 26.14           H  
ATOM   3585  OD1 ASN A 236     -31.234 -15.102 -53.638  1.00 26.14           O  
ATOM   3586  N   ASN A 237     -32.782 -14.360 -49.998  1.00 27.71           N  
ATOM   3587  H   ASN A 237     -32.229 -13.842 -50.666  1.00 27.71           H  
ATOM   3588  CA  ASN A 237     -34.021 -13.701 -49.573  1.00 27.71           C  
ATOM   3589  HA  ASN A 237     -33.895 -12.657 -49.863  1.00 27.71           H  
ATOM   3590  C   ASN A 237     -34.309 -13.668 -48.060  1.00 27.71           C  
ATOM   3591  CB  ASN A 237     -35.178 -14.281 -50.416  1.00 27.71           C  
ATOM   3592  HB2 ASN A 237     -36.140 -13.943 -50.030  1.00 27.71           H  
ATOM   3593  HB3 ASN A 237     -35.193 -15.367 -50.333  1.00 27.71           H  
ATOM   3594  O   ASN A 237     -34.562 -14.676 -47.421  1.00 27.71           O  
ATOM   3595  CG  ASN A 237     -35.078 -13.883 -51.876  1.00 27.71           C  
ATOM   3596  ND2 ASN A 237     -35.859 -14.493 -52.733  1.00 27.71           N  
ATOM   3597 HD21 ASN A 237     -35.773 -14.204 -53.696  1.00 27.71           H  
ATOM   3598 HD22 ASN A 237     -36.510 -15.198 -52.417  1.00 27.71           H  
ATOM   3599  OD1 ASN A 237     -34.312 -13.025 -52.275  1.00 27.71           O  
ATOM   3600  N   ASN A 238     -34.214 -12.509 -47.414  1.00 26.50           N  
ATOM   3601  H   ASN A 238     -34.051 -12.715 -46.438  1.00 26.50           H  
ATOM   3602  CA  ASN A 238     -35.020 -11.281 -47.551  1.00 26.50           C  
ATOM   3603  HA  ASN A 238     -34.340 -10.455 -47.342  1.00 26.50           H  
ATOM   3604  C   ASN A 238     -36.104 -11.222 -46.476  1.00 26.50           C  
ATOM   3605  CB  ASN A 238     -35.696 -10.999 -48.925  1.00 26.50           C  
ATOM   3606  HB2 ASN A 238     -35.991 -11.918 -49.431  1.00 26.50           H  
ATOM   3607  HB3 ASN A 238     -36.634 -10.474 -48.743  1.00 26.50           H  
ATOM   3608  O   ASN A 238     -36.871 -12.166 -46.325  1.00 26.50           O  
ATOM   3609  CG  ASN A 238     -34.932 -10.081 -49.856  1.00 26.50           C  
ATOM   3610  ND2 ASN A 238     -35.325 -10.005 -51.105  1.00 26.50           N  
ATOM   3611 HD21 ASN A 238     -34.758  -9.417 -51.699  1.00 26.50           H  
ATOM   3612 HD22 ASN A 238     -36.028 -10.630 -51.472  1.00 26.50           H  
ATOM   3613  OD1 ASN A 238     -34.003  -9.398 -49.475  1.00 26.50           O  
ATOM   3614  N   ASN A 239     -36.244 -10.005 -45.935  1.00 28.89           N  
ATOM   3615  H   ASN A 239     -35.516  -9.340 -46.153  1.00 28.89           H  
ATOM   3616  CA  ASN A 239     -37.454  -9.422 -45.353  1.00 28.89           C  
ATOM   3617  HA  ASN A 239     -37.237  -8.368 -45.181  1.00 28.89           H  
ATOM   3618  C   ASN A 239     -37.911  -9.974 -43.998  1.00 28.89           C  
ATOM   3619  CB  ASN A 239     -38.590  -9.516 -46.399  1.00 28.89           C  
ATOM   3620  HB2 ASN A 239     -38.680 -10.538 -46.768  1.00 28.89           H  
ATOM   3621  HB3 ASN A 239     -39.551  -9.302 -45.930  1.00 28.89           H  
ATOM   3622  O   ASN A 239     -37.835 -11.157 -43.722  1.00 28.89           O  
ATOM   3623  CG  ASN A 239     -38.419  -8.582 -47.576  1.00 28.89           C  
ATOM   3624  ND2 ASN A 239     -39.240  -8.738 -48.586  1.00 28.89           N  
ATOM   3625 HD21 ASN A 239     -39.929  -9.477 -48.567  1.00 28.89           H  
ATOM   3626 HD22 ASN A 239     -39.117  -8.111 -49.367  1.00 28.89           H  
ATOM   3627  OD1 ASN A 239     -37.586  -7.695 -47.600  1.00 28.89           O  
ATOM   3628  N   ASN A 240     -38.560  -9.204 -43.136  1.00 28.13           N  
ATOM   3629  H   ASN A 240     -39.034  -9.767 -42.445  1.00 28.13           H  
ATOM   3630  CA  ASN A 240     -38.633  -7.773 -42.836  1.00 28.13           C  
ATOM   3631  HA  ASN A 240     -37.643  -7.413 -42.558  1.00 28.13           H  
ATOM   3632  C   ASN A 240     -39.569  -7.716 -41.610  1.00 28.13           C  
ATOM   3633  CB  ASN A 240     -39.258  -6.906 -43.972  1.00 28.13           C  
ATOM   3634  HB2 ASN A 240     -40.250  -6.566 -43.673  1.00 28.13           H  
ATOM   3635  HB3 ASN A 240     -39.412  -7.486 -44.882  1.00 28.13           H  
ATOM   3636  O   ASN A 240     -40.495  -8.514 -41.520  1.00 28.13           O  
ATOM   3637  CG  ASN A 240     -38.452  -5.665 -44.333  1.00 28.13           C  
ATOM   3638  ND2 ASN A 240     -38.750  -5.024 -45.439  1.00 28.13           N  
ATOM   3639 HD21 ASN A 240     -38.128  -4.262 -45.670  1.00 28.13           H  
ATOM   3640 HD22 ASN A 240     -39.421  -5.394 -46.096  1.00 28.13           H  
ATOM   3641  OD1 ASN A 240     -37.547  -5.251 -43.635  1.00 28.13           O  
ATOM   3642  N   ASN A 241     -39.385  -6.706 -40.767  1.00 28.55           N  
ATOM   3643  H   ASN A 241     -38.556  -6.152 -40.933  1.00 28.55           H  
ATOM   3644  CA  ASN A 241     -40.427  -5.997 -40.017  1.00 28.55           C  
ATOM   3645  HA  ASN A 241     -39.869  -5.315 -39.376  1.00 28.55           H  
ATOM   3646  C   ASN A 241     -41.410  -6.709 -39.052  1.00 28.55           C  
ATOM   3647  CB  ASN A 241     -41.194  -5.108 -41.014  1.00 28.55           C  
ATOM   3648  HB2 ASN A 241     -41.502  -5.694 -41.880  1.00 28.55           H  
ATOM   3649  HB3 ASN A 241     -42.104  -4.733 -40.546  1.00 28.55           H  
ATOM   3650  O   ASN A 241     -42.303  -7.453 -39.436  1.00 28.55           O  
ATOM   3651  CG  ASN A 241     -40.400  -3.897 -41.453  1.00 28.55           C  
ATOM   3652  ND2 ASN A 241     -40.869  -3.193 -42.453  1.00 28.55           N  
ATOM   3653 HD21 ASN A 241     -40.308  -2.398 -42.723  1.00 28.55           H  
ATOM   3654 HD22 ASN A 241     -41.725  -3.461 -42.919  1.00 28.55           H  
ATOM   3655  OD1 ASN A 241     -39.369  -3.555 -40.904  1.00 28.55           O  
ATOM   3656  N   ASN A 242     -41.396  -6.121 -37.848  1.00 29.03           N  
ATOM   3657  H   ASN A 242     -40.521  -5.665 -37.630  1.00 29.03           H  
ATOM   3658  CA  ASN A 242     -42.531  -5.536 -37.117  1.00 29.03           C  
ATOM   3659  HA  ASN A 242     -42.038  -4.778 -36.509  1.00 29.03           H  
ATOM   3660  C   ASN A 242     -43.326  -6.349 -36.074  1.00 29.03           C  
ATOM   3661  CB  ASN A 242     -43.468  -4.724 -38.046  1.00 29.03           C  
ATOM   3662  HB2 ASN A 242     -43.675  -5.280 -38.960  1.00 29.03           H  
ATOM   3663  HB3 ASN A 242     -44.432  -4.599 -37.553  1.00 29.03           H  
ATOM   3664  O   ASN A 242     -44.029  -7.303 -36.374  1.00 29.03           O  
ATOM   3665  CG  ASN A 242     -42.961  -3.332 -38.381  1.00 29.03           C  
ATOM   3666  ND2 ASN A 242     -43.676  -2.603 -39.206  1.00 29.03           N  
ATOM   3667 HD21 ASN A 242     -44.536  -2.962 -39.595  1.00 29.03           H  
ATOM   3668 HD22 ASN A 242     -43.312  -1.681 -39.401  1.00 29.03           H  
ATOM   3669  OD1 ASN A 242     -41.927  -2.879 -37.927  1.00 29.03           O  
ATOM   3670  N   ASN A 243     -43.372  -5.701 -34.899  1.00 29.87           N  
ATOM   3671  H   ASN A 243     -42.645  -5.009 -34.789  1.00 29.87           H  
ATOM   3672  CA  ASN A 243     -44.529  -5.439 -34.033  1.00 29.87           C  
ATOM   3673  HA  ASN A 243     -44.206  -4.573 -33.453  1.00 29.87           H  
ATOM   3674  C   ASN A 243     -44.944  -6.447 -32.943  1.00 29.87           C  
ATOM   3675  CB  ASN A 243     -45.721  -4.905 -34.856  1.00 29.87           C  
ATOM   3676  HB2 ASN A 243     -45.932  -5.586 -35.681  1.00 29.87           H  
ATOM   3677  HB3 ASN A 243     -46.615  -4.887 -34.233  1.00 29.87           H  
ATOM   3678  O   ASN A 243     -45.481  -7.514 -33.195  1.00 29.87           O  
ATOM   3679  CG  ASN A 243     -45.505  -3.499 -35.388  1.00 29.87           C  
ATOM   3680  ND2 ASN A 243     -46.373  -3.031 -36.252  1.00 29.87           N  
ATOM   3681 HD21 ASN A 243     -47.158  -3.597 -36.542  1.00 29.87           H  
ATOM   3682 HD22 ASN A 243     -46.214  -2.088 -36.577  1.00 29.87           H  
ATOM   3683  OD1 ASN A 243     -44.569  -2.800 -35.044  1.00 29.87           O  
ATOM   3684  N   ASN A 244     -44.819  -5.949 -31.705  1.00 28.79           N  
ATOM   3685  H   ASN A 244     -44.112  -5.232 -31.625  1.00 28.79           H  
ATOM   3686  CA  ASN A 244     -45.875  -5.773 -30.700  1.00 28.79           C  
ATOM   3687  HA  ASN A 244     -45.344  -5.565 -29.772  1.00 28.79           H  
ATOM   3688  C   ASN A 244     -46.841  -6.928 -30.354  1.00 28.79           C  
ATOM   3689  CB  ASN A 244     -46.675  -4.487 -31.029  1.00 28.79           C  
ATOM   3690  HB2 ASN A 244     -47.604  -4.479 -30.459  1.00 28.79           H  
ATOM   3691  HB3 ASN A 244     -46.962  -4.487 -32.080  1.00 28.79           H  
ATOM   3692  O   ASN A 244     -47.817  -7.179 -31.049  1.00 28.79           O  
ATOM   3693  CG  ASN A 244     -45.955  -3.196 -30.694  1.00 28.79           C  
ATOM   3694  ND2 ASN A 244     -46.490  -2.072 -31.104  1.00 28.79           N  
ATOM   3695 HD21 ASN A 244     -45.983  -1.228 -30.880  1.00 28.79           H  
ATOM   3696 HD22 ASN A 244     -47.355  -2.071 -31.626  1.00 28.79           H  
ATOM   3697  OD1 ASN A 244     -44.920  -3.178 -30.053  1.00 28.79           O  
ATOM   3698  N   SER A 245     -46.752  -7.291 -29.068  1.00 26.86           N  
ATOM   3699  H   SER A 245     -45.831  -7.202 -28.664  1.00 26.86           H  
ATOM   3700  CA  SER A 245     -47.859  -7.280 -28.093  1.00 26.86           C  
ATOM   3701  HA  SER A 245     -47.352  -7.257 -27.128  1.00 26.86           H  
ATOM   3702  C   SER A 245     -48.832  -8.471 -28.005  1.00 26.86           C  
ATOM   3703  CB  SER A 245     -48.619  -5.944 -28.170  1.00 26.86           C  
ATOM   3704  HB2 SER A 245     -49.084  -5.726 -27.209  1.00 26.86           H  
ATOM   3705  HB3 SER A 245     -47.914  -5.135 -28.363  1.00 26.86           H  
ATOM   3706  O   SER A 245     -49.251  -9.046 -28.998  1.00 26.86           O  
ATOM   3707  OG  SER A 245     -49.605  -5.969 -29.184  1.00 26.86           O  
ATOM   3708  HG  SER A 245     -49.306  -6.551 -29.886  1.00 26.86           H  
ATOM   3709  N   ILE A 246     -49.271  -8.678 -26.750  1.00 26.70           N  
ATOM   3710  H   ILE A 246     -48.760  -8.174 -26.040  1.00 26.70           H  
ATOM   3711  CA  ILE A 246     -50.554  -9.248 -26.288  1.00 26.70           C  
ATOM   3712  HA  ILE A 246     -50.685  -8.809 -25.299  1.00 26.70           H  
ATOM   3713  C   ILE A 246     -50.602 -10.770 -26.020  1.00 26.70           C  
ATOM   3714  CB  ILE A 246     -51.754  -8.652 -27.080  1.00 26.70           C  
ATOM   3715  HB  ILE A 246     -51.576  -8.813 -28.143  1.00 26.70           H  
ATOM   3716  O   ILE A 246     -50.716 -11.603 -26.905  1.00 26.70           O  
ATOM   3717  CG1 ILE A 246     -51.853  -7.132 -26.803  1.00 26.70           C  
ATOM   3718 HG12 ILE A 246     -52.231  -6.966 -25.795  1.00 26.70           H  
ATOM   3719 HG13 ILE A 246     -50.865  -6.674 -26.846  1.00 26.70           H  
ATOM   3720  CG2 ILE A 246     -53.133  -9.263 -26.774  1.00 26.70           C  
ATOM   3721 HG21 ILE A 246     -53.815  -9.008 -27.585  1.00 26.70           H  
ATOM   3722 HG22 ILE A 246     -53.559  -8.868 -25.852  1.00 26.70           H  
ATOM   3723 HG23 ILE A 246     -53.082 -10.352 -26.751  1.00 26.70           H  
ATOM   3724  CD1 ILE A 246     -52.742  -6.375 -27.794  1.00 26.70           C  
ATOM   3725 HD11 ILE A 246     -53.782  -6.681 -27.689  1.00 26.70           H  
ATOM   3726 HD12 ILE A 246     -52.408  -6.568 -28.814  1.00 26.70           H  
ATOM   3727 HD13 ILE A 246     -52.672  -5.305 -27.596  1.00 26.70           H  
ATOM   3728  N   LEU A 247     -50.592 -11.064 -24.710  1.00 24.84           N  
ATOM   3729  H   LEU A 247     -50.109 -10.367 -24.161  1.00 24.84           H  
ATOM   3730  CA  LEU A 247     -51.669 -11.712 -23.939  1.00 24.84           C  
ATOM   3731  HA  LEU A 247     -51.268 -11.779 -22.928  1.00 24.84           H  
ATOM   3732  C   LEU A 247     -52.126 -13.141 -24.311  1.00 24.84           C  
ATOM   3733  CB  LEU A 247     -52.875 -10.747 -23.853  1.00 24.84           C  
ATOM   3734  HB2 LEU A 247     -52.570  -9.768 -24.223  1.00 24.84           H  
ATOM   3735  HB3 LEU A 247     -53.659 -11.116 -24.515  1.00 24.84           H  
ATOM   3736  O   LEU A 247     -52.685 -13.403 -25.365  1.00 24.84           O  
ATOM   3737  CG  LEU A 247     -53.464 -10.504 -22.455  1.00 24.84           C  
ATOM   3738  HG  LEU A 247     -53.321 -11.385 -21.830  1.00 24.84           H  
ATOM   3739  CD1 LEU A 247     -52.766  -9.309 -21.799  1.00 24.84           C  
ATOM   3740 HD11 LEU A 247     -51.695  -9.496 -21.729  1.00 24.84           H  
ATOM   3741 HD12 LEU A 247     -52.941  -8.400 -22.374  1.00 24.84           H  
ATOM   3742 HD13 LEU A 247     -53.161  -9.168 -20.793  1.00 24.84           H  
ATOM   3743  CD2 LEU A 247     -54.956 -10.180 -22.544  1.00 24.84           C  
ATOM   3744 HD21 LEU A 247     -55.113  -9.289 -23.151  1.00 24.84           H  
ATOM   3745 HD22 LEU A 247     -55.488 -11.018 -22.995  1.00 24.84           H  
ATOM   3746 HD23 LEU A 247     -55.355 -10.013 -21.543  1.00 24.84           H  
ATOM   3747  N   SER A 248     -52.020 -14.013 -23.302  1.00 24.52           N  
ATOM   3748  H   SER A 248     -51.413 -13.702 -22.557  1.00 24.52           H  
ATOM   3749  CA  SER A 248     -52.971 -15.063 -22.906  1.00 24.52           C  
ATOM   3750  HA  SER A 248     -52.381 -15.864 -22.461  1.00 24.52           H  
ATOM   3751  C   SER A 248     -53.869 -15.703 -23.981  1.00 24.52           C  
ATOM   3752  CB  SER A 248     -53.881 -14.512 -21.793  1.00 24.52           C  
ATOM   3753  HB2 SER A 248     -54.478 -15.328 -21.385  1.00 24.52           H  
ATOM   3754  HB3 SER A 248     -53.274 -14.092 -20.991  1.00 24.52           H  
ATOM   3755  O   SER A 248     -54.850 -15.105 -24.420  1.00 24.52           O  
ATOM   3756  OG  SER A 248     -54.750 -13.517 -22.292  1.00 24.52           O  
ATOM   3757  HG  SER A 248     -54.956 -13.759 -23.198  1.00 24.52           H  
ATOM   3758  N   LYS A 249     -53.702 -17.012 -24.182  1.00 24.80           N  
ATOM   3759  H   LYS A 249     -52.746 -17.341 -24.181  1.00 24.80           H  
ATOM   3760  CA  LYS A 249     -54.731 -18.022 -23.870  1.00 24.80           C  
ATOM   3761  HA  LYS A 249     -54.963 -17.956 -22.807  1.00 24.80           H  
ATOM   3762  C   LYS A 249     -54.184 -19.422 -24.136  1.00 24.80           C  
ATOM   3763  CB  LYS A 249     -56.043 -17.807 -24.660  1.00 24.80           C  
ATOM   3764  HB2 LYS A 249     -56.447 -18.767 -24.980  1.00 24.80           H  
ATOM   3765  HB3 LYS A 249     -55.843 -17.225 -25.560  1.00 24.80           H  
ATOM   3766  O   LYS A 249     -53.771 -19.754 -25.238  1.00 24.80           O  
ATOM   3767  CG  LYS A 249     -57.110 -17.115 -23.785  1.00 24.80           C  
ATOM   3768  HG2 LYS A 249     -57.488 -17.834 -23.058  1.00 24.80           H  
ATOM   3769  HG3 LYS A 249     -56.672 -16.283 -23.234  1.00 24.80           H  
ATOM   3770  CD  LYS A 249     -58.275 -16.589 -24.630  1.00 24.80           C  
ATOM   3771  HD2 LYS A 249     -57.880 -15.908 -25.383  1.00 24.80           H  
ATOM   3772  HD3 LYS A 249     -58.764 -17.426 -25.128  1.00 24.80           H  
ATOM   3773  CE  LYS A 249     -59.281 -15.841 -23.745  1.00 24.80           C  
ATOM   3774  HE2 LYS A 249     -58.754 -15.035 -23.233  1.00 24.80           H  
ATOM   3775  HE3 LYS A 249     -59.661 -16.528 -22.989  1.00 24.80           H  
ATOM   3776  NZ  LYS A 249     -60.400 -15.286 -24.548  1.00 24.80           N  
ATOM   3777  HZ1 LYS A 249     -60.043 -14.646 -25.242  1.00 24.80           H  
ATOM   3778  HZ2 LYS A 249     -60.896 -16.025 -25.025  1.00 24.80           H  
ATOM   3779  HZ3 LYS A 249     -61.050 -14.786 -23.958  1.00 24.80           H  
ATOM   3780  N   ARG A 250     -54.242 -20.248 -23.091  1.00 24.30           N  
ATOM   3781  H   ARG A 250     -54.592 -19.849 -22.231  1.00 24.30           H  
ATOM   3782  CA  ARG A 250     -54.288 -21.706 -23.194  1.00 24.30           C  
ATOM   3783  HA  ARG A 250     -53.437 -22.082 -23.762  1.00 24.30           H  
ATOM   3784  C   ARG A 250     -55.579 -22.093 -23.910  1.00 24.30           C  
ATOM   3785  CB  ARG A 250     -54.328 -22.319 -21.780  1.00 24.30           C  
ATOM   3786  HB2 ARG A 250     -55.051 -21.771 -21.175  1.00 24.30           H  
ATOM   3787  HB3 ARG A 250     -54.685 -23.345 -21.863  1.00 24.30           H  
ATOM   3788  O   ARG A 250     -56.649 -21.699 -23.447  1.00 24.30           O  
ATOM   3789  CG  ARG A 250     -52.983 -22.362 -21.046  1.00 24.30           C  
ATOM   3790  HG2 ARG A 250     -52.311 -23.035 -21.577  1.00 24.30           H  
ATOM   3791  HG3 ARG A 250     -52.541 -21.366 -21.012  1.00 24.30           H  
ATOM   3792  CD  ARG A 250     -53.207 -22.870 -19.612  1.00 24.30           C  
ATOM   3793  HD2 ARG A 250     -53.822 -23.770 -19.650  1.00 24.30           H  
ATOM   3794  HD3 ARG A 250     -53.746 -22.106 -19.052  1.00 24.30           H  
ATOM   3795  NE  ARG A 250     -51.941 -23.199 -18.929  1.00 24.30           N  
ATOM   3796  HE  ARG A 250     -51.113 -23.258 -19.505  1.00 24.30           H  
ATOM   3797  NH1 ARG A 250     -52.787 -23.456 -16.801  1.00 24.30           N  
ATOM   3798 HH11 ARG A 250     -53.708 -23.198 -17.124  1.00 24.30           H  
ATOM   3799 HH12 ARG A 250     -52.644 -23.689 -15.829  1.00 24.30           H  
ATOM   3800  NH2 ARG A 250     -50.629 -23.854 -17.184  1.00 24.30           N  
ATOM   3801 HH21 ARG A 250     -49.826 -23.920 -17.793  1.00 24.30           H  
ATOM   3802 HH22 ARG A 250     -50.523 -24.090 -16.208  1.00 24.30           H  
ATOM   3803  CZ  ARG A 250     -51.794 -23.498 -17.647  1.00 24.30           C  
ATOM   3804  N   SER A 251     -55.479 -22.895 -24.962  1.00 26.84           N  
ATOM   3805  H   SER A 251     -54.585 -22.949 -25.429  1.00 26.84           H  
ATOM   3806  CA  SER A 251     -56.453 -23.924 -25.340  1.00 26.84           C  
ATOM   3807  HA  SER A 251     -56.617 -24.591 -24.493  1.00 26.84           H  
ATOM   3808  C   SER A 251     -55.903 -24.745 -26.505  1.00 26.84           C  
ATOM   3809  CB  SER A 251     -57.815 -23.343 -25.750  1.00 26.84           C  
ATOM   3810  HB2 SER A 251     -57.675 -22.429 -26.328  1.00 26.84           H  
ATOM   3811  HB3 SER A 251     -58.362 -24.061 -26.360  1.00 26.84           H  
ATOM   3812  O   SER A 251     -55.658 -24.194 -27.566  1.00 26.84           O  
ATOM   3813  OG  SER A 251     -58.577 -23.086 -24.585  1.00 26.84           O  
ATOM   3814  HG  SER A 251     -58.068 -22.460 -24.064  1.00 26.84           H  
ATOM   3815  N   ARG A 252     -55.798 -26.051 -26.240  1.00 24.12           N  
ATOM   3816  H   ARG A 252     -55.754 -26.284 -25.258  1.00 24.12           H  
ATOM   3817  CA  ARG A 252     -56.306 -27.153 -27.067  1.00 24.12           C  
ATOM   3818  HA  ARG A 252     -56.153 -28.053 -26.472  1.00 24.12           H  
ATOM   3819  C   ARG A 252     -55.664 -27.508 -28.418  1.00 24.12           C  
ATOM   3820  CB  ARG A 252     -57.829 -26.999 -27.206  1.00 24.12           C  
ATOM   3821  HB2 ARG A 252     -58.103 -25.958 -27.376  1.00 24.12           H  
ATOM   3822  HB3 ARG A 252     -58.174 -27.530 -28.093  1.00 24.12           H  
ATOM   3823  O   ARG A 252     -55.515 -26.675 -29.299  1.00 24.12           O  
ATOM   3824  CG  ARG A 252     -58.548 -27.547 -25.970  1.00 24.12           C  
ATOM   3825  HG2 ARG A 252     -58.220 -28.568 -25.774  1.00 24.12           H  
ATOM   3826  HG3 ARG A 252     -58.312 -26.920 -25.110  1.00 24.12           H  
ATOM   3827  CD  ARG A 252     -60.057 -27.562 -26.193  1.00 24.12           C  
ATOM   3828  HD2 ARG A 252     -60.366 -26.575 -26.536  1.00 24.12           H  
ATOM   3829  HD3 ARG A 252     -60.285 -28.291 -26.970  1.00 24.12           H  
ATOM   3830  NE  ARG A 252     -60.763 -27.912 -24.944  1.00 24.12           N  
ATOM   3831  HE  ARG A 252     -60.219 -28.410 -24.254  1.00 24.12           H  
ATOM   3832  NH1 ARG A 252     -62.842 -27.236 -25.614  1.00 24.12           N  
ATOM   3833 HH11 ARG A 252     -63.836 -27.148 -25.457  1.00 24.12           H  
ATOM   3834 HH12 ARG A 252     -62.457 -27.101 -26.537  1.00 24.12           H  
ATOM   3835  NH2 ARG A 252     -62.555 -28.044 -23.548  1.00 24.12           N  
ATOM   3836 HH21 ARG A 252     -61.968 -28.474 -22.847  1.00 24.12           H  
ATOM   3837 HH22 ARG A 252     -63.545 -27.933 -23.387  1.00 24.12           H  
ATOM   3838  CZ  ARG A 252     -62.046 -27.728 -24.706  1.00 24.12           C  
ATOM   3839  N   ASP A 253     -55.489 -28.831 -28.509  1.00 27.82           N  
ATOM   3840  H   ASP A 253     -55.719 -29.332 -27.663  1.00 27.82           H  
ATOM   3841  CA  ASP A 253     -55.680 -29.719 -29.662  1.00 27.82           C  
ATOM   3842  HA  ASP A 253     -55.634 -30.733 -29.263  1.00 27.82           H  
ATOM   3843  C   ASP A 253     -54.572 -29.679 -30.721  1.00 27.82           C  
ATOM   3844  CB  ASP A 253     -57.134 -29.580 -30.158  1.00 27.82           C  
ATOM   3845  HB2 ASP A 253     -57.275 -28.578 -30.563  1.00 27.82           H  
ATOM   3846  HB3 ASP A 253     -57.319 -30.285 -30.969  1.00 27.82           H  
ATOM   3847  O   ASP A 253     -54.294 -28.660 -31.339  1.00 27.82           O  
ATOM   3848  CG  ASP A 253     -58.178 -29.825 -29.045  1.00 27.82           C  
ATOM   3849  OD1 ASP A 253     -57.810 -30.317 -27.947  1.00 27.82           O  
ATOM   3850  OD2 ASP A 253     -59.337 -29.377 -29.209  1.00 27.82           O  
ATOM   3851  N   ASN A 254     -53.797 -30.760 -30.849  1.00 27.61           N  
ATOM   3852  H   ASN A 254     -52.853 -30.426 -30.981  1.00 27.61           H  
ATOM   3853  CA  ASN A 254     -53.968 -31.884 -31.800  1.00 27.61           C  
ATOM   3854  HA  ASN A 254     -54.012 -32.820 -31.244  1.00 27.61           H  
ATOM   3855  C   ASN A 254     -52.647 -31.905 -32.615  1.00 27.61           C  
ATOM   3856  CB  ASN A 254     -55.254 -31.746 -32.664  1.00 27.61           C  
ATOM   3857  HB2 ASN A 254     -55.079 -32.163 -33.655  1.00 27.61           H  
ATOM   3858  HB3 ASN A 254     -55.509 -30.702 -32.845  1.00 27.61           H  
ATOM   3859  O   ASN A 254     -52.028 -30.863 -32.783  1.00 27.61           O  
ATOM   3860  CG  ASN A 254     -56.469 -32.463 -32.091  1.00 27.61           C  
ATOM   3861  ND2 ASN A 254     -57.529 -32.594 -32.849  1.00 27.61           N  
ATOM   3862 HD21 ASN A 254     -57.404 -32.602 -33.852  1.00 27.61           H  
ATOM   3863 HD22 ASN A 254     -58.295 -33.117 -32.449  1.00 27.61           H  
ATOM   3864  OD1 ASN A 254     -56.482 -32.936 -30.966  1.00 27.61           O  
ATOM   3865  N   GLU A 255     -52.047 -32.985 -33.110  1.00 26.01           N  
ATOM   3866  H   GLU A 255     -51.126 -32.773 -33.466  1.00 26.01           H  
ATOM   3867  CA  GLU A 255     -52.525 -34.282 -33.576  1.00 26.01           C  
ATOM   3868  HA  GLU A 255     -53.057 -34.814 -32.788  1.00 26.01           H  
ATOM   3869  C   GLU A 255     -51.291 -35.103 -34.055  1.00 26.01           C  
ATOM   3870  CB  GLU A 255     -53.434 -34.017 -34.798  1.00 26.01           C  
ATOM   3871  HB2 GLU A 255     -53.561 -32.945 -34.949  1.00 26.01           H  
ATOM   3872  HB3 GLU A 255     -52.951 -34.370 -35.709  1.00 26.01           H  
ATOM   3873  O   GLU A 255     -50.218 -34.536 -34.264  1.00 26.01           O  
ATOM   3874  CG  GLU A 255     -54.816 -34.667 -34.689  1.00 26.01           C  
ATOM   3875  HG2 GLU A 255     -54.715 -35.740 -34.849  1.00 26.01           H  
ATOM   3876  HG3 GLU A 255     -55.200 -34.520 -33.680  1.00 26.01           H  
ATOM   3877  CD  GLU A 255     -55.795 -34.068 -35.714  1.00 26.01           C  
ATOM   3878  OE1 GLU A 255     -56.983 -33.922 -35.343  1.00 26.01           O  
ATOM   3879  OE2 GLU A 255     -55.347 -33.709 -36.825  1.00 26.01           O  
ATOM   3880  N   ASN A 256     -51.512 -36.395 -34.346  1.00 28.12           N  
ATOM   3881  H   ASN A 256     -52.451 -36.706 -34.141  1.00 28.12           H  
ATOM   3882  CA  ASN A 256     -50.790 -37.267 -35.306  1.00 28.12           C  
ATOM   3883  HA  ASN A 256     -51.551 -37.980 -35.622  1.00 28.12           H  
ATOM   3884  C   ASN A 256     -49.643 -38.188 -34.836  1.00 28.12           C  
ATOM   3885  CB  ASN A 256     -50.441 -36.508 -36.606  1.00 28.12           C  
ATOM   3886  HB2 ASN A 256     -49.940 -37.188 -37.295  1.00 28.12           H  
ATOM   3887  HB3 ASN A 256     -49.755 -35.687 -36.399  1.00 28.12           H  
ATOM   3888  O   ASN A 256     -48.479 -37.801 -34.804  1.00 28.12           O  
ATOM   3889  CG  ASN A 256     -51.683 -35.996 -37.305  1.00 28.12           C  
ATOM   3890  ND2 ASN A 256     -51.598 -34.918 -38.043  1.00 28.12           N  
ATOM   3891 HD21 ASN A 256     -50.745 -34.377 -38.062  1.00 28.12           H  
ATOM   3892 HD22 ASN A 256     -52.488 -34.548 -38.346  1.00 28.12           H  
ATOM   3893  OD1 ASN A 256     -52.752 -36.568 -37.181  1.00 28.12           O  
ATOM   3894  N   ASN A 257     -49.963 -39.479 -34.627  1.00 29.83           N  
ATOM   3895  H   ASN A 257     -50.819 -39.605 -34.106  1.00 29.83           H  
ATOM   3896  CA  ASN A 257     -49.744 -40.584 -35.601  1.00 29.83           C  
ATOM   3897  HA  ASN A 257     -50.405 -40.424 -36.453  1.00 29.83           H  
ATOM   3898  C   ASN A 257     -50.166 -41.947 -34.980  1.00 29.83           C  
ATOM   3899  CB  ASN A 257     -48.274 -40.621 -36.090  1.00 29.83           C  
ATOM   3900  HB2 ASN A 257     -47.942 -41.657 -36.160  1.00 29.83           H  
ATOM   3901  HB3 ASN A 257     -47.619 -40.130 -35.371  1.00 29.83           H  
ATOM   3902  O   ASN A 257     -49.731 -42.260 -33.880  1.00 29.83           O  
ATOM   3903  CG  ASN A 257     -48.094 -40.006 -37.471  1.00 29.83           C  
ATOM   3904  ND2 ASN A 257     -46.890 -39.638 -37.837  1.00 29.83           N  
ATOM   3905 HD21 ASN A 257     -46.819 -39.209 -38.749  1.00 29.83           H  
ATOM   3906 HD22 ASN A 257     -46.132 -39.665 -37.171  1.00 29.83           H  
ATOM   3907  OD1 ASN A 257     -49.016 -39.885 -38.258  1.00 29.83           O  
ATOM   3908  N   HIS A 258     -51.186 -42.646 -35.523  1.00 31.59           N  
ATOM   3909  H   HIS A 258     -51.848 -42.853 -34.789  1.00 31.59           H  
ATOM   3910  CA  HIS A 258     -51.112 -43.828 -36.436  1.00 31.59           C  
ATOM   3911  HA  HIS A 258     -52.133 -44.105 -36.702  1.00 31.59           H  
ATOM   3912  C   HIS A 258     -50.487 -45.089 -35.786  1.00 31.59           C  
ATOM   3913  CB  HIS A 258     -50.389 -43.471 -37.749  1.00 31.59           C  
ATOM   3914  HB2 HIS A 258     -50.085 -44.400 -38.232  1.00 31.59           H  
ATOM   3915  HB3 HIS A 258     -49.474 -42.918 -37.535  1.00 31.59           H  
ATOM   3916  O   HIS A 258     -49.445 -44.974 -35.164  1.00 31.59           O  
ATOM   3917  CG  HIS A 258     -51.210 -42.700 -38.752  1.00 31.59           C  
ATOM   3918  CD2 HIS A 258     -51.163 -42.854 -40.112  1.00 31.59           C  
ATOM   3919  HD2 HIS A 258     -50.516 -43.530 -40.650  1.00 31.59           H  
ATOM   3920  ND1 HIS A 258     -52.154 -41.732 -38.494  1.00 31.59           N  
ATOM   3921  HD1 HIS A 258     -52.401 -41.358 -37.588  1.00 31.59           H  
ATOM   3922  CE1 HIS A 258     -52.667 -41.326 -39.667  1.00 31.59           C  
ATOM   3923  HE1 HIS A 258     -53.422 -40.563 -39.783  1.00 31.59           H  
ATOM   3924  NE2 HIS A 258     -52.109 -42.002 -40.683  1.00 31.59           N  
ATOM   3925  N   ASN A 259     -50.929 -46.349 -35.908  1.00 28.61           N  
ATOM   3926  H   ASN A 259     -50.305 -46.971 -35.414  1.00 28.61           H  
ATOM   3927  CA  ASN A 259     -51.976 -47.117 -36.615  1.00 28.61           C  
ATOM   3928  HA  ASN A 259     -52.970 -46.726 -36.397  1.00 28.61           H  
ATOM   3929  C   ASN A 259     -51.871 -48.573 -36.041  1.00 28.61           C  
ATOM   3930  CB  ASN A 259     -51.661 -47.091 -38.131  1.00 28.61           C  
ATOM   3931  HB2 ASN A 259     -50.617 -46.820 -38.291  1.00 28.61           H  
ATOM   3932  HB3 ASN A 259     -51.781 -48.088 -38.555  1.00 28.61           H  
ATOM   3933  O   ASN A 259     -50.788 -48.950 -35.607  1.00 28.61           O  
ATOM   3934  CG  ASN A 259     -52.548 -46.147 -38.924  1.00 28.61           C  
ATOM   3935  ND2 ASN A 259     -52.163 -45.807 -40.130  1.00 28.61           N  
ATOM   3936 HD21 ASN A 259     -51.322 -46.188 -40.538  1.00 28.61           H  
ATOM   3937 HD22 ASN A 259     -52.748 -45.134 -40.605  1.00 28.61           H  
ATOM   3938  OD1 ASN A 259     -53.590 -45.707 -38.476  1.00 28.61           O  
ATOM   3939  N   HIS A 260     -52.954 -49.330 -35.778  1.00 28.08           N  
ATOM   3940  H   HIS A 260     -52.908 -49.598 -34.805  1.00 28.08           H  
ATOM   3941  CA  HIS A 260     -53.451 -50.494 -36.573  1.00 28.08           C  
ATOM   3942  HA  HIS A 260     -54.189 -51.008 -35.956  1.00 28.08           H  
ATOM   3943  C   HIS A 260     -52.378 -51.581 -36.890  1.00 28.08           C  
ATOM   3944  CB  HIS A 260     -54.201 -49.990 -37.820  1.00 28.08           C  
ATOM   3945  HB2 HIS A 260     -54.349 -50.824 -38.506  1.00 28.08           H  
ATOM   3946  HB3 HIS A 260     -53.597 -49.255 -38.352  1.00 28.08           H  
ATOM   3947  O   HIS A 260     -51.276 -51.241 -37.279  1.00 28.08           O  
ATOM   3948  CG  HIS A 260     -55.563 -49.399 -37.553  1.00 28.08           C  
ATOM   3949  CD2 HIS A 260     -56.550 -49.218 -38.485  1.00 28.08           C  
ATOM   3950  HD2 HIS A 260     -56.479 -49.455 -39.536  1.00 28.08           H  
ATOM   3951  ND1 HIS A 260     -56.072 -48.980 -36.342  1.00 28.08           N  
ATOM   3952  HD1 HIS A 260     -55.558 -48.902 -35.476  1.00 28.08           H  
ATOM   3953  CE1 HIS A 260     -57.333 -48.563 -36.542  1.00 28.08           C  
ATOM   3954  HE1 HIS A 260     -57.981 -48.148 -35.785  1.00 28.08           H  
ATOM   3955  NE2 HIS A 260     -57.673 -48.703 -37.830  1.00 28.08           N  
ATOM   3956  N   GLN A 261     -52.578 -52.908 -36.817  1.00 26.41           N  
ATOM   3957  H   GLN A 261     -51.712 -53.421 -36.904  1.00 26.41           H  
ATOM   3958  CA  GLN A 261     -53.754 -53.737 -37.109  1.00 26.41           C  
ATOM   3959  HA  GLN A 261     -54.603 -53.403 -36.513  1.00 26.41           H  
ATOM   3960  C   GLN A 261     -53.447 -55.233 -36.824  1.00 26.41           C  
ATOM   3961  CB  GLN A 261     -54.047 -53.611 -38.622  1.00 26.41           C  
ATOM   3962  HB2 GLN A 261     -53.499 -52.759 -39.025  1.00 26.41           H  
ATOM   3963  HB3 GLN A 261     -53.659 -54.479 -39.155  1.00 26.41           H  
ATOM   3964  O   GLN A 261     -52.301 -55.667 -36.904  1.00 26.41           O  
ATOM   3965  CG  GLN A 261     -55.537 -53.456 -38.961  1.00 26.41           C  
ATOM   3966  HG2 GLN A 261     -56.020 -54.432 -38.901  1.00 26.41           H  
ATOM   3967  HG3 GLN A 261     -56.012 -52.790 -38.241  1.00 26.41           H  
ATOM   3968  CD  GLN A 261     -55.759 -52.857 -40.352  1.00 26.41           C  
ATOM   3969  NE2 GLN A 261     -56.893 -53.094 -40.970  1.00 26.41           N  
ATOM   3970 HE21 GLN A 261     -56.986 -52.665 -41.880  1.00 26.41           H  
ATOM   3971 HE22 GLN A 261     -57.596 -53.697 -40.569  1.00 26.41           H  
ATOM   3972  OE1 GLN A 261     -54.949 -52.127 -40.894  1.00 26.41           O  
ATOM   3973  N   TYR A 262     -54.499 -56.012 -36.559  1.00 35.11           N  
ATOM   3974  H   TYR A 262     -55.396 -55.548 -36.547  1.00 35.11           H  
ATOM   3975  CA  TYR A 262     -54.574 -57.483 -36.535  1.00 35.11           C  
ATOM   3976  HA  TYR A 262     -53.902 -57.901 -35.785  1.00 35.11           H  
ATOM   3977  C   TYR A 262     -54.310 -58.134 -37.906  1.00 35.11           C  
ATOM   3978  CB  TYR A 262     -56.041 -57.831 -36.218  1.00 35.11           C  
ATOM   3979  HB2 TYR A 262     -56.700 -57.213 -36.828  1.00 35.11           H  
ATOM   3980  HB3 TYR A 262     -56.225 -58.858 -36.533  1.00 35.11           H  
ATOM   3981  O   TYR A 262     -54.822 -57.595 -38.883  1.00 35.11           O  
ATOM   3982  CG  TYR A 262     -56.482 -57.721 -34.776  1.00 35.11           C  
ATOM   3983  CD1 TYR A 262     -56.664 -58.908 -34.043  1.00 35.11           C  
ATOM   3984  HD1 TYR A 262     -56.458 -59.867 -34.495  1.00 35.11           H  
ATOM   3985  CD2 TYR A 262     -56.779 -56.474 -34.188  1.00 35.11           C  
ATOM   3986  HD2 TYR A 262     -56.667 -55.562 -34.755  1.00 35.11           H  
ATOM   3987  CE1 TYR A 262     -57.131 -58.855 -32.720  1.00 35.11           C  
ATOM   3988  HE1 TYR A 262     -57.278 -59.761 -32.151  1.00 35.11           H  
ATOM   3989  CE2 TYR A 262     -57.241 -56.418 -32.857  1.00 35.11           C  
ATOM   3990  HE2 TYR A 262     -57.469 -55.466 -32.402  1.00 35.11           H  
ATOM   3991  OH  TYR A 262     -57.866 -57.578 -30.843  1.00 35.11           O  
ATOM   3992  HH  TYR A 262     -58.030 -56.682 -30.540  1.00 35.11           H  
ATOM   3993  CZ  TYR A 262     -57.417 -57.612 -32.124  1.00 35.11           C  
ATOM   3994  N   ILE A 263     -53.706 -59.342 -37.966  1.00 33.55           N  
ATOM   3995  H   ILE A 263     -53.244 -59.686 -37.136  1.00 33.55           H  
ATOM   3996  CA  ILE A 263     -53.882 -60.321 -39.072  1.00 33.55           C  
ATOM   3997  HA  ILE A 263     -54.883 -60.168 -39.473  1.00 33.55           H  
ATOM   3998  C   ILE A 263     -53.824 -61.786 -38.558  1.00 33.55           C  
ATOM   3999  CB  ILE A 263     -52.898 -60.085 -40.259  1.00 33.55           C  
ATOM   4000  HB  ILE A 263     -51.878 -60.112 -39.875  1.00 33.55           H  
ATOM   4001  O   ILE A 263     -52.885 -62.192 -37.877  1.00 33.55           O  
ATOM   4002  CG1 ILE A 263     -53.131 -58.705 -40.925  1.00 33.55           C  
ATOM   4003 HG12 ILE A 263     -52.822 -57.937 -40.216  1.00 33.55           H  
ATOM   4004 HG13 ILE A 263     -54.192 -58.587 -41.146  1.00 33.55           H  
ATOM   4005  CG2 ILE A 263     -53.030 -61.197 -41.317  1.00 33.55           C  
ATOM   4006 HG21 ILE A 263     -52.722 -62.151 -40.890  1.00 33.55           H  
ATOM   4007 HG22 ILE A 263     -54.056 -61.272 -41.678  1.00 33.55           H  
ATOM   4008 HG23 ILE A 263     -52.358 -61.023 -42.158  1.00 33.55           H  
ATOM   4009  CD1 ILE A 263     -52.359 -58.397 -42.210  1.00 33.55           C  
ATOM   4010 HD11 ILE A 263     -51.299 -58.604 -42.064  1.00 33.55           H  
ATOM   4011 HD12 ILE A 263     -52.481 -57.343 -42.455  1.00 33.55           H  
ATOM   4012 HD13 ILE A 263     -52.744 -58.989 -43.040  1.00 33.55           H  
ATOM   4013  N   HIS A 264     -54.856 -62.560 -38.921  1.00 31.17           N  
ATOM   4014  H   HIS A 264     -55.539 -62.101 -39.508  1.00 31.17           H  
ATOM   4015  CA  HIS A 264     -55.010 -64.026 -38.868  1.00 31.17           C  
ATOM   4016  HA  HIS A 264     -54.710 -64.417 -37.896  1.00 31.17           H  
ATOM   4017  C   HIS A 264     -54.212 -64.736 -39.993  1.00 31.17           C  
ATOM   4018  CB  HIS A 264     -56.504 -64.320 -39.149  1.00 31.17           C  
ATOM   4019  HB2 HIS A 264     -56.867 -63.660 -39.937  1.00 31.17           H  
ATOM   4020  HB3 HIS A 264     -56.581 -65.330 -39.553  1.00 31.17           H  
ATOM   4021  O   HIS A 264     -54.153 -64.174 -41.078  1.00 31.17           O  
ATOM   4022  CG  HIS A 264     -57.455 -64.261 -37.981  1.00 31.17           C  
ATOM   4023  CD2 HIS A 264     -58.197 -63.193 -37.548  1.00 31.17           C  
ATOM   4024  HD2 HIS A 264     -58.164 -62.191 -37.950  1.00 31.17           H  
ATOM   4025  ND1 HIS A 264     -57.867 -65.356 -37.257  1.00 31.17           N  
ATOM   4026  HD1 HIS A 264     -57.583 -66.313 -37.413  1.00 31.17           H  
ATOM   4027  CE1 HIS A 264     -58.817 -64.957 -36.397  1.00 31.17           C  
ATOM   4028  HE1 HIS A 264     -59.350 -65.601 -35.713  1.00 31.17           H  
ATOM   4029  NE2 HIS A 264     -59.046 -63.644 -36.531  1.00 31.17           N  
ATOM   4030  N   HIS A 265     -53.702 -65.970 -39.793  1.00 33.81           N  
ATOM   4031  H   HIS A 265     -53.530 -66.233 -38.833  1.00 33.81           H  
ATOM   4032  CA  HIS A 265     -53.867 -67.124 -40.723  1.00 33.81           C  
ATOM   4033  HA  HIS A 265     -54.923 -67.389 -40.677  1.00 33.81           H  
ATOM   4034  C   HIS A 265     -53.092 -68.409 -40.315  1.00 33.81           C  
ATOM   4035  CB  HIS A 265     -53.571 -66.806 -42.207  1.00 33.81           C  
ATOM   4036  HB2 HIS A 265     -53.136 -67.684 -42.684  1.00 33.81           H  
ATOM   4037  HB3 HIS A 265     -52.838 -66.004 -42.290  1.00 33.81           H  
ATOM   4038  O   HIS A 265     -51.903 -68.382 -40.017  1.00 33.81           O  
ATOM   4039  CG  HIS A 265     -54.828 -66.468 -42.985  1.00 33.81           C  
ATOM   4040  CD2 HIS A 265     -55.089 -65.315 -43.676  1.00 33.81           C  
ATOM   4041  HD2 HIS A 265     -54.423 -64.468 -43.760  1.00 33.81           H  
ATOM   4042  ND1 HIS A 265     -55.942 -67.272 -43.119  1.00 33.81           N  
ATOM   4043  HD1 HIS A 265     -56.004 -68.261 -42.924  1.00 33.81           H  
ATOM   4044  CE1 HIS A 265     -56.850 -66.607 -43.850  1.00 33.81           C  
ATOM   4045  HE1 HIS A 265     -57.798 -67.015 -44.168  1.00 33.81           H  
ATOM   4046  NE2 HIS A 265     -56.376 -65.407 -44.219  1.00 33.81           N  
ATOM   4047  N   ASP A 266     -53.851 -69.511 -40.293  1.00 34.41           N  
ATOM   4048  H   ASP A 266     -54.834 -69.306 -40.406  1.00 34.41           H  
ATOM   4049  CA  ASP A 266     -53.618 -70.938 -40.604  1.00 34.41           C  
ATOM   4050  HA  ASP A 266     -54.291 -71.452 -39.918  1.00 34.41           H  
ATOM   4051  C   ASP A 266     -52.267 -71.654 -40.380  1.00 34.41           C  
ATOM   4052  CB  ASP A 266     -54.200 -71.220 -41.998  1.00 34.41           C  
ATOM   4053  HB2 ASP A 266     -54.095 -72.280 -42.227  1.00 34.41           H  
ATOM   4054  HB3 ASP A 266     -53.655 -70.644 -42.746  1.00 34.41           H  
ATOM   4055  O   ASP A 266     -51.223 -71.341 -40.945  1.00 34.41           O  
ATOM   4056  CG  ASP A 266     -55.689 -70.853 -42.019  1.00 34.41           C  
ATOM   4057  OD1 ASP A 266     -56.375 -71.228 -41.042  1.00 34.41           O  
ATOM   4058  OD2 ASP A 266     -56.098 -70.075 -42.906  1.00 34.41           O  
ATOM   4059  N   LYS A 267     -52.350 -72.741 -39.594  1.00 35.44           N  
ATOM   4060  H   LYS A 267     -53.281 -72.988 -39.289  1.00 35.44           H  
ATOM   4061  CA  LYS A 267     -51.264 -73.642 -39.183  1.00 35.44           C  
ATOM   4062  HA  LYS A 267     -50.304 -73.163 -39.378  1.00 35.44           H  
ATOM   4063  C   LYS A 267     -51.310 -74.966 -39.964  1.00 35.44           C  
ATOM   4064  CB  LYS A 267     -51.394 -73.938 -37.670  1.00 35.44           C  
ATOM   4065  HB2 LYS A 267     -52.382 -74.359 -37.481  1.00 35.44           H  
ATOM   4066  HB3 LYS A 267     -50.655 -74.694 -37.407  1.00 35.44           H  
ATOM   4067  O   LYS A 267     -52.131 -75.825 -39.655  1.00 35.44           O  
ATOM   4068  CG  LYS A 267     -51.191 -72.728 -36.745  1.00 35.44           C  
ATOM   4069  HG2 LYS A 267     -50.175 -72.352 -36.865  1.00 35.44           H  
ATOM   4070  HG3 LYS A 267     -51.894 -71.939 -37.013  1.00 35.44           H  
ATOM   4071  CD  LYS A 267     -51.426 -73.131 -35.280  1.00 35.44           C  
ATOM   4072  HD2 LYS A 267     -50.737 -73.933 -35.015  1.00 35.44           H  
ATOM   4073  HD3 LYS A 267     -52.449 -73.490 -35.173  1.00 35.44           H  
ATOM   4074  CE  LYS A 267     -51.200 -71.930 -34.354  1.00 35.44           C  
ATOM   4075  HE2 LYS A 267     -51.850 -71.118 -34.682  1.00 35.44           H  
ATOM   4076  HE3 LYS A 267     -50.171 -71.591 -34.469  1.00 35.44           H  
ATOM   4077  NZ  LYS A 267     -51.481 -72.266 -32.935  1.00 35.44           N  
ATOM   4078  HZ1 LYS A 267     -51.330 -71.457 -32.349  1.00 35.44           H  
ATOM   4079  HZ2 LYS A 267     -52.440 -72.562 -32.828  1.00 35.44           H  
ATOM   4080  HZ3 LYS A 267     -50.873 -73.009 -32.620  1.00 35.44           H  
ATOM   4081  N   THR A 268     -50.375 -75.188 -40.886  1.00 51.96           N  
ATOM   4082  H   THR A 268     -49.813 -74.409 -41.199  1.00 51.96           H  
ATOM   4083  CA  THR A 268     -49.945 -76.544 -41.293  1.00 51.96           C  
ATOM   4084  HA  THR A 268     -50.794 -77.213 -41.151  1.00 51.96           H  
ATOM   4085  C   THR A 268     -48.783 -77.012 -40.401  1.00 51.96           C  
ATOM   4086  CB  THR A 268     -49.540 -76.637 -42.776  1.00 51.96           C  
ATOM   4087  HB  THR A 268     -48.743 -77.371 -42.890  1.00 51.96           H  
ATOM   4088  O   THR A 268     -47.887 -76.208 -40.133  1.00 51.96           O  
ATOM   4089  CG2 THR A 268     -50.714 -77.086 -43.642  1.00 51.96           C  
ATOM   4090 HG21 THR A 268     -51.540 -76.382 -43.537  1.00 51.96           H  
ATOM   4091 HG22 THR A 268     -51.043 -78.081 -43.340  1.00 51.96           H  
ATOM   4092 HG23 THR A 268     -50.404 -77.117 -44.686  1.00 51.96           H  
ATOM   4093  OG1 THR A 268     -49.096 -75.396 -43.274  1.00 51.96           O  
ATOM   4094  HG1 THR A 268     -48.219 -75.224 -42.923  1.00 51.96           H  
ATOM   4095  N   PRO A 269     -48.751 -78.273 -39.918  1.00 52.62           N  
ATOM   4096  CA  PRO A 269     -47.696 -78.745 -39.020  1.00 52.62           C  
ATOM   4097  HA  PRO A 269     -47.554 -78.019 -38.219  1.00 52.62           H  
ATOM   4098  C   PRO A 269     -46.377 -78.929 -39.784  1.00 52.62           C  
ATOM   4099  CB  PRO A 269     -48.193 -80.069 -38.415  1.00 52.62           C  
ATOM   4100  HB2 PRO A 269     -47.573 -80.902 -38.749  1.00 52.62           H  
ATOM   4101  HB3 PRO A 269     -48.188 -80.026 -37.326  1.00 52.62           H  
ATOM   4102  O   PRO A 269     -46.327 -79.669 -40.764  1.00 52.62           O  
ATOM   4103  CG  PRO A 269     -49.616 -80.251 -38.944  1.00 52.62           C  
ATOM   4104  HG2 PRO A 269     -49.822 -81.291 -39.197  1.00 52.62           H  
ATOM   4105  HG3 PRO A 269     -50.325 -79.895 -38.197  1.00 52.62           H  
ATOM   4106  CD  PRO A 269     -49.691 -79.352 -40.172  1.00 52.62           C  
ATOM   4107  HD2 PRO A 269     -50.718 -79.007 -40.292  1.00 52.62           H  
ATOM   4108  HD3 PRO A 269     -49.371 -79.906 -41.055  1.00 52.62           H  
ATOM   4109  N   LEU A 270     -45.310 -78.265 -39.336  1.00 48.95           N  
ATOM   4110  H   LEU A 270     -45.430 -77.636 -38.555  1.00 48.95           H  
ATOM   4111  CA  LEU A 270     -43.959 -78.429 -39.882  1.00 48.95           C  
ATOM   4112  HA  LEU A 270     -43.982 -78.216 -40.951  1.00 48.95           H  
ATOM   4113  C   LEU A 270     -43.449 -79.874 -39.709  1.00 48.95           C  
ATOM   4114  CB  LEU A 270     -42.992 -77.445 -39.193  1.00 48.95           C  
ATOM   4115  HB2 LEU A 270     -42.013 -77.923 -39.179  1.00 48.95           H  
ATOM   4116  HB3 LEU A 270     -43.280 -77.289 -38.153  1.00 48.95           H  
ATOM   4117  O   LEU A 270     -43.621 -80.478 -38.651  1.00 48.95           O  
ATOM   4118  CG  LEU A 270     -42.830 -76.096 -39.913  1.00 48.95           C  
ATOM   4119  HG  LEU A 270     -42.712 -76.267 -40.983  1.00 48.95           H  
ATOM   4120  CD1 LEU A 270     -43.996 -75.134 -39.679  1.00 48.95           C  
ATOM   4121 HD11 LEU A 270     -43.790 -74.183 -40.172  1.00 48.95           H  
ATOM   4122 HD12 LEU A 270     -44.904 -75.552 -40.113  1.00 48.95           H  
ATOM   4123 HD13 LEU A 270     -44.148 -74.965 -38.613  1.00 48.95           H  
ATOM   4124  CD2 LEU A 270     -41.580 -75.402 -39.395  1.00 48.95           C  
ATOM   4125 HD21 LEU A 270     -41.307 -74.603 -40.085  1.00 48.95           H  
ATOM   4126 HD22 LEU A 270     -40.746 -76.098 -39.310  1.00 48.95           H  
ATOM   4127 HD23 LEU A 270     -41.769 -75.001 -38.399  1.00 48.95           H  
ATOM   4128  N   THR A 271     -42.763 -80.406 -40.726  1.00 65.39           N  
ATOM   4129  H   THR A 271     -42.612 -79.834 -41.545  1.00 65.39           H  
ATOM   4130  CA  THR A 271     -42.028 -81.688 -40.671  1.00 65.39           C  
ATOM   4131  HA  THR A 271     -42.729 -82.482 -40.415  1.00 65.39           H  
ATOM   4132  C   THR A 271     -40.938 -81.663 -39.600  1.00 65.39           C  
ATOM   4133  CB  THR A 271     -41.370 -82.004 -42.029  1.00 65.39           C  
ATOM   4134  HB  THR A 271     -40.505 -82.650 -41.874  1.00 65.39           H  
ATOM   4135  O   THR A 271     -40.377 -80.611 -39.346  1.00 65.39           O  
ATOM   4136  CG2 THR A 271     -42.323 -82.724 -42.972  1.00 65.39           C  
ATOM   4137 HG21 THR A 271     -41.820 -82.945 -43.914  1.00 65.39           H  
ATOM   4138 HG22 THR A 271     -43.198 -82.104 -43.164  1.00 65.39           H  
ATOM   4139 HG23 THR A 271     -42.646 -83.663 -42.523  1.00 65.39           H  
ATOM   4140  OG1 THR A 271     -40.955 -80.832 -42.692  1.00 65.39           O  
ATOM   4141  HG1 THR A 271     -41.075 -80.972 -43.635  1.00 65.39           H  
ATOM   4142  N   LEU A 272     -40.569 -82.806 -39.003  1.00 63.99           N  
ATOM   4143  H   LEU A 272     -41.087 -83.644 -39.227  1.00 63.99           H  
ATOM   4144  CA  LEU A 272     -39.619 -82.884 -37.871  1.00 63.99           C  
ATOM   4145  HA  LEU A 272     -40.097 -82.402 -37.018  1.00 63.99           H  
ATOM   4146  C   LEU A 272     -38.281 -82.154 -38.126  1.00 63.99           C  
ATOM   4147  CB  LEU A 272     -39.370 -84.373 -37.535  1.00 63.99           C  
ATOM   4148  HB2 LEU A 272     -40.177 -84.976 -37.949  1.00 63.99           H  
ATOM   4149  HB3 LEU A 272     -38.459 -84.703 -38.036  1.00 63.99           H  
ATOM   4150  O   LEU A 272     -37.751 -81.495 -37.238  1.00 63.99           O  
ATOM   4151  CG  LEU A 272     -39.270 -84.661 -36.018  1.00 63.99           C  
ATOM   4152  HG  LEU A 272     -39.294 -83.727 -35.456  1.00 63.99           H  
ATOM   4153  CD1 LEU A 272     -40.445 -85.535 -35.572  1.00 63.99           C  
ATOM   4154 HD11 LEU A 272     -40.383 -85.704 -34.497  1.00 63.99           H  
ATOM   4155 HD12 LEU A 272     -40.425 -86.495 -36.087  1.00 63.99           H  
ATOM   4156 HD13 LEU A 272     -41.383 -85.022 -35.783  1.00 63.99           H  
ATOM   4157  CD2 LEU A 272     -37.976 -85.394 -35.667  1.00 63.99           C  
ATOM   4158 HD21 LEU A 272     -37.937 -85.573 -34.593  1.00 63.99           H  
ATOM   4159 HD22 LEU A 272     -37.923 -86.346 -36.194  1.00 63.99           H  
ATOM   4160 HD23 LEU A 272     -37.122 -84.775 -35.944  1.00 63.99           H  
ATOM   4161  N   GLN A 273     -37.770 -82.205 -39.363  1.00 67.22           N  
ATOM   4162  H   GLN A 273     -38.250 -82.769 -40.049  1.00 67.22           H  
ATOM   4163  CA  GLN A 273     -36.557 -81.489 -39.777  1.00 67.22           C  
ATOM   4164  HA  GLN A 273     -35.795 -81.640 -39.012  1.00 67.22           H  
ATOM   4165  C   GLN A 273     -36.787 -79.974 -39.912  1.00 67.22           C  
ATOM   4166  CB  GLN A 273     -36.059 -82.104 -41.092  1.00 67.22           C  
ATOM   4167  HB2 GLN A 273     -36.147 -83.188 -41.029  1.00 67.22           H  
ATOM   4168  HB3 GLN A 273     -36.685 -81.757 -41.915  1.00 67.22           H  
ATOM   4169  O   GLN A 273     -35.944 -79.187 -39.485  1.00 67.22           O  
ATOM   4170  CG  GLN A 273     -34.586 -81.775 -41.384  1.00 67.22           C  
ATOM   4171  HG2 GLN A 273     -33.976 -82.109 -40.545  1.00 67.22           H  
ATOM   4172  HG3 GLN A 273     -34.462 -80.698 -41.493  1.00 67.22           H  
ATOM   4173  CD  GLN A 273     -34.087 -82.454 -42.657  1.00 67.22           C  
ATOM   4174  NE2 GLN A 273     -32.792 -82.596 -42.831  1.00 67.22           N  
ATOM   4175 HE21 GLN A 273     -32.513 -83.056 -43.685  1.00 67.22           H  
ATOM   4176 HE22 GLN A 273     -32.134 -82.283 -42.131  1.00 67.22           H  
ATOM   4177  OE1 GLN A 273     -34.842 -82.868 -43.519  1.00 67.22           O  
ATOM   4178  N   GLN A 274     -37.949 -79.557 -40.430  1.00 65.90           N  
ATOM   4179  H   GLN A 274     -38.647 -80.242 -40.683  1.00 65.90           H  
ATOM   4180  CA  GLN A 274     -38.368 -78.155 -40.394  1.00 65.90           C  
ATOM   4181  HA  GLN A 274     -37.559 -77.533 -40.778  1.00 65.90           H  
ATOM   4182  C   GLN A 274     -38.651 -77.704 -38.960  1.00 65.90           C  
ATOM   4183  CB  GLN A 274     -39.610 -77.911 -41.262  1.00 65.90           C  
ATOM   4184  HB2 GLN A 274     -39.953 -76.892 -41.078  1.00 65.90           H  
ATOM   4185  HB3 GLN A 274     -40.404 -78.603 -40.981  1.00 65.90           H  
ATOM   4186  O   GLN A 274     -38.336 -76.577 -38.630  1.00 65.90           O  
ATOM   4187  CG  GLN A 274     -39.362 -77.984 -42.768  1.00 65.90           C  
ATOM   4188  HG2 GLN A 274     -38.623 -77.234 -43.050  1.00 65.90           H  
ATOM   4189  HG3 GLN A 274     -38.967 -78.967 -43.024  1.00 65.90           H  
ATOM   4190  CD  GLN A 274     -40.642 -77.742 -43.569  1.00 65.90           C  
ATOM   4191  NE2 GLN A 274     -40.597 -77.903 -44.871  1.00 65.90           N  
ATOM   4192 HE21 GLN A 274     -39.725 -78.114 -45.336  1.00 65.90           H  
ATOM   4193 HE22 GLN A 274     -41.450 -77.685 -45.365  1.00 65.90           H  
ATOM   4194  OE1 GLN A 274     -41.704 -77.423 -43.059  1.00 65.90           O  
ATOM   4195  N   GLN A 275     -39.190 -78.556 -38.087  1.00 66.03           N  
ATOM   4196  H   GLN A 275     -39.461 -79.466 -38.434  1.00 66.03           H  
ATOM   4197  CA  GLN A 275     -39.464 -78.264 -36.684  1.00 66.03           C  
ATOM   4198  HA  GLN A 275     -40.016 -77.325 -36.633  1.00 66.03           H  
ATOM   4199  C   GLN A 275     -38.162 -78.080 -35.907  1.00 66.03           C  
ATOM   4200  CB  GLN A 275     -40.339 -79.381 -36.093  1.00 66.03           C  
ATOM   4201  HB2 GLN A 275     -41.185 -79.549 -36.760  1.00 66.03           H  
ATOM   4202  HB3 GLN A 275     -39.763 -80.304 -36.028  1.00 66.03           H  
ATOM   4203  O   GLN A 275     -38.085 -77.168 -35.096  1.00 66.03           O  
ATOM   4204  CG  GLN A 275     -40.889 -79.035 -34.703  1.00 66.03           C  
ATOM   4205  HG2 GLN A 275     -40.071 -78.980 -33.984  1.00 66.03           H  
ATOM   4206  HG3 GLN A 275     -41.377 -78.061 -34.743  1.00 66.03           H  
ATOM   4207  CD  GLN A 275     -41.887 -80.085 -34.226  1.00 66.03           C  
ATOM   4208  NE2 GLN A 275     -43.126 -79.720 -33.972  1.00 66.03           N  
ATOM   4209 HE21 GLN A 275     -43.743 -80.466 -33.686  1.00 66.03           H  
ATOM   4210 HE22 GLN A 275     -43.421 -78.762 -34.096  1.00 66.03           H  
ATOM   4211  OE1 GLN A 275     -41.584 -81.256 -34.087  1.00 66.03           O  
ATOM   4212  N   GLN A 276     -37.125 -78.867 -36.208  1.00 73.39           N  
ATOM   4213  H   GLN A 276     -37.289 -79.658 -36.813  1.00 73.39           H  
ATOM   4214  CA  GLN A 276     -35.791 -78.719 -35.628  1.00 73.39           C  
ATOM   4215  HA  GLN A 276     -35.905 -78.583 -34.552  1.00 73.39           H  
ATOM   4216  C   GLN A 276     -35.055 -77.490 -36.182  1.00 73.39           C  
ATOM   4217  CB  GLN A 276     -35.013 -80.020 -35.864  1.00 73.39           C  
ATOM   4218  HB2 GLN A 276     -35.699 -80.862 -35.760  1.00 73.39           H  
ATOM   4219  HB3 GLN A 276     -34.608 -80.034 -36.875  1.00 73.39           H  
ATOM   4220  O   GLN A 276     -34.424 -76.763 -35.421  1.00 73.39           O  
ATOM   4221  CG  GLN A 276     -33.895 -80.233 -34.838  1.00 73.39           C  
ATOM   4222  HG2 GLN A 276     -34.309 -80.131 -33.835  1.00 73.39           H  
ATOM   4223  HG3 GLN A 276     -33.118 -79.480 -34.971  1.00 73.39           H  
ATOM   4224  CD  GLN A 276     -33.276 -81.620 -34.983  1.00 73.39           C  
ATOM   4225  NE2 GLN A 276     -32.982 -82.300 -33.897  1.00 73.39           N  
ATOM   4226 HE21 GLN A 276     -32.575 -83.213 -34.040  1.00 73.39           H  
ATOM   4227 HE22 GLN A 276     -33.163 -81.911 -32.982  1.00 73.39           H  
ATOM   4228  OE1 GLN A 276     -33.047 -82.121 -36.072  1.00 73.39           O  
ATOM   4229  N   GLN A 277     -35.187 -77.190 -37.481  1.00 74.95           N  
ATOM   4230  H   GLN A 277     -35.665 -77.841 -38.089  1.00 74.95           H  
ATOM   4231  CA  GLN A 277     -34.712 -75.921 -38.047  1.00 74.95           C  
ATOM   4232  HA  GLN A 277     -33.661 -75.791 -37.790  1.00 74.95           H  
ATOM   4233  C   GLN A 277     -35.455 -74.723 -37.461  1.00 74.95           C  
ATOM   4234  CB  GLN A 277     -34.855 -75.898 -39.575  1.00 74.95           C  
ATOM   4235  HB2 GLN A 277     -34.972 -74.865 -39.904  1.00 74.95           H  
ATOM   4236  HB3 GLN A 277     -35.746 -76.449 -39.876  1.00 74.95           H  
ATOM   4237  O   GLN A 277     -34.812 -73.738 -37.129  1.00 74.95           O  
ATOM   4238  CG  GLN A 277     -33.618 -76.464 -40.279  1.00 74.95           C  
ATOM   4239  HG2 GLN A 277     -33.488 -77.510 -39.999  1.00 74.95           H  
ATOM   4240  HG3 GLN A 277     -32.737 -75.908 -39.958  1.00 74.95           H  
ATOM   4241  CD  GLN A 277     -33.719 -76.375 -41.799  1.00 74.95           C  
ATOM   4242  NE2 GLN A 277     -32.639 -76.604 -42.512  1.00 74.95           N  
ATOM   4243 HE21 GLN A 277     -32.754 -76.522 -43.512  1.00 74.95           H  
ATOM   4244 HE22 GLN A 277     -31.756 -76.815 -42.071  1.00 74.95           H  
ATOM   4245  OE1 GLN A 277     -34.755 -76.108 -42.381  1.00 74.95           O  
ATOM   4246  N   LEU A 278     -36.775 -74.806 -37.291  1.00 75.34           N  
ATOM   4247  H   LEU A 278     -37.252 -75.625 -37.639  1.00 75.34           H  
ATOM   4248  CA  LEU A 278     -37.586 -73.759 -36.683  1.00 75.34           C  
ATOM   4249  HA  LEU A 278     -37.329 -72.817 -37.167  1.00 75.34           H  
ATOM   4250  C   LEU A 278     -37.254 -73.626 -35.194  1.00 75.34           C  
ATOM   4251  CB  LEU A 278     -39.085 -74.033 -36.914  1.00 75.34           C  
ATOM   4252  HB2 LEU A 278     -39.426 -74.766 -36.183  1.00 75.34           H  
ATOM   4253  HB3 LEU A 278     -39.231 -74.459 -37.907  1.00 75.34           H  
ATOM   4254  O   LEU A 278     -37.200 -72.508 -34.713  1.00 75.34           O  
ATOM   4255  CG  LEU A 278     -39.934 -72.749 -36.837  1.00 75.34           C  
ATOM   4256  HG  LEU A 278     -39.391 -71.986 -36.279  1.00 75.34           H  
ATOM   4257  CD1 LEU A 278     -40.245 -72.206 -38.232  1.00 75.34           C  
ATOM   4258 HD11 LEU A 278     -39.320 -72.100 -38.799  1.00 75.34           H  
ATOM   4259 HD12 LEU A 278     -40.931 -72.860 -38.770  1.00 75.34           H  
ATOM   4260 HD13 LEU A 278     -40.703 -71.221 -38.141  1.00 75.34           H  
ATOM   4261  CD2 LEU A 278     -41.259 -72.985 -36.117  1.00 75.34           C  
ATOM   4262 HD21 LEU A 278     -41.877 -73.692 -36.670  1.00 75.34           H  
ATOM   4263 HD22 LEU A 278     -41.064 -73.395 -35.126  1.00 75.34           H  
ATOM   4264 HD23 LEU A 278     -41.799 -72.043 -36.028  1.00 75.34           H  
ATOM   4265  N   GLN A 279     -36.959 -74.717 -34.478  1.00 76.35           N  
ATOM   4266  H   GLN A 279     -37.096 -75.622 -34.906  1.00 76.35           H  
ATOM   4267  CA  GLN A 279     -36.470 -74.683 -33.096  1.00 76.35           C  
ATOM   4268  HA  GLN A 279     -37.151 -74.069 -32.506  1.00 76.35           H  
ATOM   4269  C   GLN A 279     -35.095 -74.036 -33.000  1.00 76.35           C  
ATOM   4270  CB  GLN A 279     -36.398 -76.089 -32.476  1.00 76.35           C  
ATOM   4271  HB2 GLN A 279     -36.506 -76.855 -33.243  1.00 76.35           H  
ATOM   4272  HB3 GLN A 279     -35.423 -76.239 -32.012  1.00 76.35           H  
ATOM   4273  O   GLN A 279     -34.918 -73.163 -32.164  1.00 76.35           O  
ATOM   4274  CG  GLN A 279     -37.458 -76.282 -31.387  1.00 76.35           C  
ATOM   4275  HG2 GLN A 279     -37.304 -75.537 -30.606  1.00 76.35           H  
ATOM   4276  HG3 GLN A 279     -38.448 -76.134 -31.817  1.00 76.35           H  
ATOM   4277  CD  GLN A 279     -37.405 -77.670 -30.756  1.00 76.35           C  
ATOM   4278  NE2 GLN A 279     -38.123 -77.888 -29.677  1.00 76.35           N  
ATOM   4279 HE21 GLN A 279     -38.668 -77.147 -29.260  1.00 76.35           H  
ATOM   4280 HE22 GLN A 279     -38.054 -78.818 -29.289  1.00 76.35           H  
ATOM   4281  OE1 GLN A 279     -36.741 -78.586 -31.211  1.00 76.35           O  
ATOM   4282  N   ASN A 280     -34.142 -74.411 -33.857  1.00 79.07           N  
ATOM   4283  H   ASN A 280     -34.325 -75.192 -34.471  1.00 79.07           H  
ATOM   4284  CA  ASN A 280     -32.818 -73.788 -33.894  1.00 79.07           C  
ATOM   4285  HA  ASN A 280     -32.379 -73.811 -32.896  1.00 79.07           H  
ATOM   4286  C   ASN A 280     -32.910 -72.318 -34.305  1.00 79.07           C  
ATOM   4287  CB  ASN A 280     -31.905 -74.559 -34.864  1.00 79.07           C  
ATOM   4288  HB2 ASN A 280     -32.452 -74.800 -35.775  1.00 79.07           H  
ATOM   4289  HB3 ASN A 280     -31.061 -73.923 -35.130  1.00 79.07           H  
ATOM   4290  O   ASN A 280     -32.222 -71.480 -33.737  1.00 79.07           O  
ATOM   4291  CG  ASN A 280     -31.323 -75.827 -34.269  1.00 79.07           C  
ATOM   4292  ND2 ASN A 280     -30.710 -76.656 -35.080  1.00 79.07           N  
ATOM   4293 HD21 ASN A 280     -30.640 -76.458 -36.068  1.00 79.07           H  
ATOM   4294 HD22 ASN A 280     -30.311 -77.471 -34.637  1.00 79.07           H  
ATOM   4295  OD1 ASN A 280     -31.369 -76.088 -33.083  1.00 79.07           O  
ATOM   4296  N   GLN A 281     -33.781 -71.985 -35.257  1.00 77.21           N  
ATOM   4297  H   GLN A 281     -34.288 -72.723 -35.724  1.00 77.21           H  
ATOM   4298  CA  GLN A 281     -34.024 -70.612 -35.683  1.00 77.21           C  
ATOM   4299  HA  GLN A 281     -33.058 -70.136 -35.854  1.00 77.21           H  
ATOM   4300  C   GLN A 281     -34.737 -69.820 -34.582  1.00 77.21           C  
ATOM   4301  CB  GLN A 281     -34.795 -70.624 -37.011  1.00 77.21           C  
ATOM   4302  HB2 GLN A 281     -35.828 -70.923 -36.832  1.00 77.21           H  
ATOM   4303  HB3 GLN A 281     -34.330 -71.347 -37.680  1.00 77.21           H  
ATOM   4304  O   GLN A 281     -34.372 -68.677 -34.349  1.00 77.21           O  
ATOM   4305  CG  GLN A 281     -34.765 -69.273 -37.733  1.00 77.21           C  
ATOM   4306  HG2 GLN A 281     -33.733 -68.993 -37.943  1.00 77.21           H  
ATOM   4307  HG3 GLN A 281     -35.211 -68.507 -37.098  1.00 77.21           H  
ATOM   4308  CD  GLN A 281     -35.548 -69.340 -39.038  1.00 77.21           C  
ATOM   4309  NE2 GLN A 281     -34.949 -69.757 -40.133  1.00 77.21           N  
ATOM   4310 HE21 GLN A 281     -35.526 -69.778 -40.962  1.00 77.21           H  
ATOM   4311 HE22 GLN A 281     -33.973 -70.015 -40.127  1.00 77.21           H  
ATOM   4312  OE1 GLN A 281     -36.727 -69.046 -39.090  1.00 77.21           O  
ATOM   4313  N   GLN A 282     -35.671 -70.425 -33.841  1.00 78.21           N  
ATOM   4314  H   GLN A 282     -35.960 -71.356 -34.103  1.00 78.21           H  
ATOM   4315  CA  GLN A 282     -36.297 -69.836 -32.654  1.00 78.21           C  
ATOM   4316  HA  GLN A 282     -36.660 -68.839 -32.903  1.00 78.21           H  
ATOM   4317  C   GLN A 282     -35.301 -69.675 -31.509  1.00 78.21           C  
ATOM   4318  CB  GLN A 282     -37.484 -70.681 -32.166  1.00 78.21           C  
ATOM   4319  HB2 GLN A 282     -37.698 -70.418 -31.131  1.00 78.21           H  
ATOM   4320  HB3 GLN A 282     -37.219 -71.738 -32.190  1.00 78.21           H  
ATOM   4321  O   GLN A 282     -35.335 -68.642 -30.858  1.00 78.21           O  
ATOM   4322  CG  GLN A 282     -38.765 -70.439 -32.975  1.00 78.21           C  
ATOM   4323  HG2 GLN A 282     -38.570 -70.570 -34.040  1.00 78.21           H  
ATOM   4324  HG3 GLN A 282     -39.089 -69.409 -32.826  1.00 78.21           H  
ATOM   4325  CD  GLN A 282     -39.904 -71.365 -32.556  1.00 78.21           C  
ATOM   4326  NE2 GLN A 282     -40.952 -71.451 -33.340  1.00 78.21           N  
ATOM   4327 HE21 GLN A 282     -41.693 -72.056 -33.016  1.00 78.21           H  
ATOM   4328 HE22 GLN A 282     -40.977 -70.942 -34.212  1.00 78.21           H  
ATOM   4329  OE1 GLN A 282     -39.909 -72.006 -31.519  1.00 78.21           O  
ATOM   4330  N   GLN A 283     -34.399 -70.631 -31.275  1.00 79.29           N  
ATOM   4331  H   GLN A 283     -34.461 -71.488 -31.806  1.00 79.29           H  
ATOM   4332  CA  GLN A 283     -33.343 -70.526 -30.267  1.00 79.29           C  
ATOM   4333  HA  GLN A 283     -33.793 -70.232 -29.319  1.00 79.29           H  
ATOM   4334  C   GLN A 283     -32.341 -69.443 -30.637  1.00 79.29           C  
ATOM   4335  CB  GLN A 283     -32.598 -71.860 -30.084  1.00 79.29           C  
ATOM   4336  HB2 GLN A 283     -32.829 -72.552 -30.894  1.00 79.29           H  
ATOM   4337  HB3 GLN A 283     -31.523 -71.682 -30.109  1.00 79.29           H  
ATOM   4338  O   GLN A 283     -32.023 -68.615 -29.797  1.00 79.29           O  
ATOM   4339  CG  GLN A 283     -32.931 -72.507 -28.736  1.00 79.29           C  
ATOM   4340  HG2 GLN A 283     -33.997 -72.732 -28.703  1.00 79.29           H  
ATOM   4341  HG3 GLN A 283     -32.699 -71.808 -27.933  1.00 79.29           H  
ATOM   4342  CD  GLN A 283     -32.147 -73.792 -28.491  1.00 79.29           C  
ATOM   4343  NE2 GLN A 283     -32.445 -74.506 -27.429  1.00 79.29           N  
ATOM   4344 HE21 GLN A 283     -31.894 -75.344 -27.305  1.00 79.29           H  
ATOM   4345 HE22 GLN A 283     -33.160 -74.200 -26.784  1.00 79.29           H  
ATOM   4346  OE1 GLN A 283     -31.254 -74.184 -29.221  1.00 79.29           O  
ATOM   4347  N   LEU A 284     -31.884 -69.404 -31.890  1.00 80.66           N  
ATOM   4348  H   LEU A 284     -32.142 -70.151 -32.520  1.00 80.66           H  
ATOM   4349  CA  LEU A 284     -30.989 -68.364 -32.387  1.00 80.66           C  
ATOM   4350  HA  LEU A 284     -30.109 -68.330 -31.744  1.00 80.66           H  
ATOM   4351  C   LEU A 284     -31.669 -66.995 -32.336  1.00 80.66           C  
ATOM   4352  CB  LEU A 284     -30.565 -68.709 -33.824  1.00 80.66           C  
ATOM   4353  HB2 LEU A 284     -30.187 -69.731 -33.853  1.00 80.66           H  
ATOM   4354  HB3 LEU A 284     -31.446 -68.660 -34.463  1.00 80.66           H  
ATOM   4355  O   LEU A 284     -31.046 -66.018 -31.945  1.00 80.66           O  
ATOM   4356  CG  LEU A 284     -29.482 -67.767 -34.381  1.00 80.66           C  
ATOM   4357  HG  LEU A 284     -29.746 -66.728 -34.186  1.00 80.66           H  
ATOM   4358  CD1 LEU A 284     -28.114 -68.061 -33.763  1.00 80.66           C  
ATOM   4359 HD11 LEU A 284     -27.834 -69.100 -33.936  1.00 80.66           H  
ATOM   4360 HD12 LEU A 284     -27.360 -67.407 -34.201  1.00 80.66           H  
ATOM   4361 HD13 LEU A 284     -28.138 -67.875 -32.689  1.00 80.66           H  
ATOM   4362  CD2 LEU A 284     -29.377 -67.937 -35.896  1.00 80.66           C  
ATOM   4363 HD21 LEU A 284     -28.609 -67.270 -36.288  1.00 80.66           H  
ATOM   4364 HD22 LEU A 284     -29.117 -68.968 -36.136  1.00 80.66           H  
ATOM   4365 HD23 LEU A 284     -30.330 -67.684 -36.359  1.00 80.66           H  
ATOM   4366  N   HIS A 285     -32.952 -66.921 -32.691  1.00 82.05           N  
ATOM   4367  H   HIS A 285     -33.401 -67.745 -33.063  1.00 82.05           H  
ATOM   4368  CA  HIS A 285     -33.730 -65.693 -32.610  1.00 82.05           C  
ATOM   4369  HA  HIS A 285     -33.158 -64.896 -33.086  1.00 82.05           H  
ATOM   4370  C   HIS A 285     -33.974 -65.274 -31.157  1.00 82.05           C  
ATOM   4371  CB  HIS A 285     -35.037 -65.868 -33.389  1.00 82.05           C  
ATOM   4372  HB2 HIS A 285     -34.805 -66.230 -34.390  1.00 82.05           H  
ATOM   4373  HB3 HIS A 285     -35.669 -66.602 -32.889  1.00 82.05           H  
ATOM   4374  O   HIS A 285     -33.861 -64.099 -30.844  1.00 82.05           O  
ATOM   4375  CG  HIS A 285     -35.790 -64.584 -33.562  1.00 82.05           C  
ATOM   4376  CD2 HIS A 285     -37.014 -64.278 -33.040  1.00 82.05           C  
ATOM   4377  HD2 HIS A 285     -37.617 -64.923 -32.418  1.00 82.05           H  
ATOM   4378  ND1 HIS A 285     -35.375 -63.499 -34.298  1.00 82.05           N  
ATOM   4379  HD1 HIS A 285     -34.496 -63.405 -34.787  1.00 82.05           H  
ATOM   4380  CE1 HIS A 285     -36.322 -62.553 -34.214  1.00 82.05           C  
ATOM   4381  HE1 HIS A 285     -36.270 -61.579 -34.677  1.00 82.05           H  
ATOM   4382  NE2 HIS A 285     -37.337 -62.980 -33.448  1.00 82.05           N  
ATOM   4383  N   GLN A 286     -34.229 -66.214 -30.244  1.00 80.00           N  
ATOM   4384  H   GLN A 286     -34.346 -67.167 -30.558  1.00 80.00           H  
ATOM   4385  CA  GLN A 286     -34.368 -65.956 -28.810  1.00 80.00           C  
ATOM   4386  HA  GLN A 286     -35.058 -65.123 -28.678  1.00 80.00           H  
ATOM   4387  C   GLN A 286     -33.028 -65.557 -28.180  1.00 80.00           C  
ATOM   4388  CB  GLN A 286     -34.978 -67.195 -28.137  1.00 80.00           C  
ATOM   4389  HB2 GLN A 286     -34.285 -68.034 -28.211  1.00 80.00           H  
ATOM   4390  HB3 GLN A 286     -35.897 -67.454 -28.663  1.00 80.00           H  
ATOM   4391  O   GLN A 286     -33.000 -64.684 -27.318  1.00 80.00           O  
ATOM   4392  CG  GLN A 286     -35.344 -66.967 -26.666  1.00 80.00           C  
ATOM   4393  HG2 GLN A 286     -34.438 -66.820 -26.078  1.00 80.00           H  
ATOM   4394  HG3 GLN A 286     -35.958 -66.070 -26.584  1.00 80.00           H  
ATOM   4395  CD  GLN A 286     -36.104 -68.161 -26.099  1.00 80.00           C  
ATOM   4396  NE2 GLN A 286     -37.356 -68.001 -25.725  1.00 80.00           N  
ATOM   4397 HE21 GLN A 286     -37.813 -67.105 -25.820  1.00 80.00           H  
ATOM   4398 HE22 GLN A 286     -37.815 -68.827 -25.369  1.00 80.00           H  
ATOM   4399  OE1 GLN A 286     -35.596 -69.262 -25.985  1.00 80.00           O  
ATOM   4400  N   GLN A 287     -31.917 -66.131 -28.641  1.00 81.75           N  
ATOM   4401  H   GLN A 287     -32.014 -66.892 -29.299  1.00 81.75           H  
ATOM   4402  CA  GLN A 287     -30.565 -65.763 -28.237  1.00 81.75           C  
ATOM   4403  HA  GLN A 287     -30.537 -65.708 -27.148  1.00 81.75           H  
ATOM   4404  C   GLN A 287     -30.187 -64.383 -28.782  1.00 81.75           C  
ATOM   4405  CB  GLN A 287     -29.584 -66.856 -28.687  1.00 81.75           C  
ATOM   4406  HB2 GLN A 287     -29.506 -66.857 -29.774  1.00 81.75           H  
ATOM   4407  HB3 GLN A 287     -29.967 -67.825 -28.365  1.00 81.75           H  
ATOM   4408  O   GLN A 287     -29.663 -63.574 -28.029  1.00 81.75           O  
ATOM   4409  CG  GLN A 287     -28.191 -66.678 -28.070  1.00 81.75           C  
ATOM   4410  HG2 GLN A 287     -27.742 -65.750 -28.424  1.00 81.75           H  
ATOM   4411  HG3 GLN A 287     -28.288 -66.620 -26.985  1.00 81.75           H  
ATOM   4412  CD  GLN A 287     -27.265 -67.832 -28.436  1.00 81.75           C  
ATOM   4413  NE2 GLN A 287     -26.604 -68.446 -27.478  1.00 81.75           N  
ATOM   4414 HE21 GLN A 287     -26.695 -68.150 -26.517  1.00 81.75           H  
ATOM   4415 HE22 GLN A 287     -26.004 -69.202 -27.778  1.00 81.75           H  
ATOM   4416  OE1 GLN A 287     -27.120 -68.213 -29.585  1.00 81.75           O  
ATOM   4417  N   GLN A 288     -30.531 -64.065 -30.035  1.00 83.02           N  
ATOM   4418  H   GLN A 288     -30.906 -64.788 -30.631  1.00 83.02           H  
ATOM   4419  CA  GLN A 288     -30.402 -62.712 -30.586  1.00 83.02           C  
ATOM   4420  HA  GLN A 288     -29.374 -62.372 -30.461  1.00 83.02           H  
ATOM   4421  C   GLN A 288     -31.291 -61.717 -29.846  1.00 83.02           C  
ATOM   4422  CB  GLN A 288     -30.762 -62.669 -32.079  1.00 83.02           C  
ATOM   4423  HB2 GLN A 288     -31.595 -63.341 -32.286  1.00 83.02           H  
ATOM   4424  HB3 GLN A 288     -31.075 -61.657 -32.333  1.00 83.02           H  
ATOM   4425  O   GLN A 288     -30.838 -60.619 -29.562  1.00 83.02           O  
ATOM   4426  CG  GLN A 288     -29.568 -63.018 -32.971  1.00 83.02           C  
ATOM   4427  HG2 GLN A 288     -28.750 -62.324 -32.777  1.00 83.02           H  
ATOM   4428  HG3 GLN A 288     -29.228 -64.024 -32.726  1.00 83.02           H  
ATOM   4429  CD  GLN A 288     -29.915 -62.951 -34.455  1.00 83.02           C  
ATOM   4430  NE2 GLN A 288     -29.286 -63.765 -35.272  1.00 83.02           N  
ATOM   4431 HE21 GLN A 288     -29.508 -63.660 -36.252  1.00 83.02           H  
ATOM   4432 HE22 GLN A 288     -28.571 -64.384 -34.919  1.00 83.02           H  
ATOM   4433  OE1 GLN A 288     -30.752 -62.193 -34.919  1.00 83.02           O  
ATOM   4434  N   GLN A 289     -32.525 -62.083 -29.491  1.00 81.57           N  
ATOM   4435  H   GLN A 289     -32.880 -62.972 -29.814  1.00 81.57           H  
ATOM   4436  CA  GLN A 289     -33.402 -61.229 -28.691  1.00 81.57           C  
ATOM   4437  HA  GLN A 289     -33.460 -60.247 -29.160  1.00 81.57           H  
ATOM   4438  C   GLN A 289     -32.837 -61.010 -27.286  1.00 81.57           C  
ATOM   4439  CB  GLN A 289     -34.820 -61.807 -28.604  1.00 81.57           C  
ATOM   4440  HB2 GLN A 289     -34.776 -62.878 -28.406  1.00 81.57           H  
ATOM   4441  HB3 GLN A 289     -35.318 -61.333 -27.758  1.00 81.57           H  
ATOM   4442  O   GLN A 289     -32.837 -59.877 -26.824  1.00 81.57           O  
ATOM   4443  CG  GLN A 289     -35.669 -61.540 -29.857  1.00 81.57           C  
ATOM   4444  HG2 GLN A 289     -35.247 -62.054 -30.721  1.00 81.57           H  
ATOM   4445  HG3 GLN A 289     -35.675 -60.471 -30.070  1.00 81.57           H  
ATOM   4446  CD  GLN A 289     -37.113 -61.984 -29.642  1.00 81.57           C  
ATOM   4447  NE2 GLN A 289     -37.743 -62.645 -30.580  1.00 81.57           N  
ATOM   4448 HE21 GLN A 289     -37.346 -62.727 -31.505  1.00 81.57           H  
ATOM   4449 HE22 GLN A 289     -38.720 -62.828 -30.401  1.00 81.57           H  
ATOM   4450  OE1 GLN A 289     -37.730 -61.737 -28.622  1.00 81.57           O  
ATOM   4451  N   GLN A 290     -32.302 -62.042 -26.625  1.00 82.92           N  
ATOM   4452  H   GLN A 290     -32.366 -62.966 -27.029  1.00 82.92           H  
ATOM   4453  CA  GLN A 290     -31.609 -61.889 -25.342  1.00 82.92           C  
ATOM   4454  HA  GLN A 290     -32.265 -61.372 -24.641  1.00 82.92           H  
ATOM   4455  C   GLN A 290     -30.347 -61.042 -25.474  1.00 82.92           C  
ATOM   4456  CB  GLN A 290     -31.220 -63.250 -24.749  1.00 82.92           C  
ATOM   4457  HB2 GLN A 290     -30.384 -63.108 -24.065  1.00 82.92           H  
ATOM   4458  HB3 GLN A 290     -30.898 -63.928 -25.540  1.00 82.92           H  
ATOM   4459  O   GLN A 290     -30.076 -60.227 -24.601  1.00 82.92           O  
ATOM   4460  CG  GLN A 290     -32.367 -63.875 -23.953  1.00 82.92           C  
ATOM   4461  HG2 GLN A 290     -33.216 -64.030 -24.619  1.00 82.92           H  
ATOM   4462  HG3 GLN A 290     -32.675 -63.194 -23.159  1.00 82.92           H  
ATOM   4463  CD  GLN A 290     -31.981 -65.208 -23.321  1.00 82.92           C  
ATOM   4464  NE2 GLN A 290     -32.944 -66.051 -23.023  1.00 82.92           N  
ATOM   4465 HE21 GLN A 290     -33.908 -65.811 -23.205  1.00 82.92           H  
ATOM   4466 HE22 GLN A 290     -32.648 -66.924 -22.611  1.00 82.92           H  
ATOM   4467  OE1 GLN A 290     -30.830 -65.530 -23.074  1.00 82.92           O  
ATOM   4468  N   GLN A 291     -29.586 -61.201 -26.557  1.00 83.11           N  
ATOM   4469  H   GLN A 291     -29.822 -61.931 -27.213  1.00 83.11           H  
ATOM   4470  CA  GLN A 291     -28.380 -60.422 -26.803  1.00 83.11           C  
ATOM   4471  HA  GLN A 291     -27.771 -60.451 -25.899  1.00 83.11           H  
ATOM   4472  C   GLN A 291     -28.722 -58.956 -27.076  1.00 83.11           C  
ATOM   4473  CB  GLN A 291     -27.581 -61.071 -27.937  1.00 83.11           C  
ATOM   4474  HB2 GLN A 291     -28.108 -60.949 -28.884  1.00 83.11           H  
ATOM   4475  HB3 GLN A 291     -27.482 -62.135 -27.725  1.00 83.11           H  
ATOM   4476  O   GLN A 291     -28.139 -58.090 -26.440  1.00 83.11           O  
ATOM   4477  CG  GLN A 291     -26.169 -60.483 -28.050  1.00 83.11           C  
ATOM   4478  HG2 GLN A 291     -25.697 -60.498 -27.067  1.00 83.11           H  
ATOM   4479  HG3 GLN A 291     -26.225 -59.448 -28.388  1.00 83.11           H  
ATOM   4480  CD  GLN A 291     -25.290 -61.269 -29.018  1.00 83.11           C  
ATOM   4481  NE2 GLN A 291     -23.988 -61.102 -28.949  1.00 83.11           N  
ATOM   4482 HE21 GLN A 291     -23.600 -60.391 -28.345  1.00 83.11           H  
ATOM   4483 HE22 GLN A 291     -23.446 -61.598 -29.642  1.00 83.11           H  
ATOM   4484  OE1 GLN A 291     -25.736 -62.050 -29.842  1.00 83.11           O  
ATOM   4485  N   LEU A 292     -29.727 -58.678 -27.911  1.00 85.35           N  
ATOM   4486  H   LEU A 292     -30.144 -59.445 -28.418  1.00 85.35           H  
ATOM   4487  CA  LEU A 292     -30.273 -57.338 -28.141  1.00 85.35           C  
ATOM   4488  HA  LEU A 292     -29.471 -56.676 -28.468  1.00 85.35           H  
ATOM   4489  C   LEU A 292     -30.860 -56.740 -26.863  1.00 85.35           C  
ATOM   4490  CB  LEU A 292     -31.372 -57.405 -29.219  1.00 85.35           C  
ATOM   4491  HB2 LEU A 292     -32.008 -56.524 -29.135  1.00 85.35           H  
ATOM   4492  HB3 LEU A 292     -32.001 -58.273 -29.020  1.00 85.35           H  
ATOM   4493  O   LEU A 292     -30.697 -55.552 -26.622  1.00 85.35           O  
ATOM   4494  CG  LEU A 292     -30.834 -57.471 -30.657  1.00 85.35           C  
ATOM   4495  HG  LEU A 292     -30.014 -58.186 -30.718  1.00 85.35           H  
ATOM   4496  CD1 LEU A 292     -31.948 -57.928 -31.603  1.00 85.35           C  
ATOM   4497 HD11 LEU A 292     -32.785 -57.231 -31.562  1.00 85.35           H  
ATOM   4498 HD12 LEU A 292     -32.285 -58.922 -31.312  1.00 85.35           H  
ATOM   4499 HD13 LEU A 292     -31.563 -57.977 -32.621  1.00 85.35           H  
ATOM   4500  CD2 LEU A 292     -30.347 -56.098 -31.127  1.00 85.35           C  
ATOM   4501 HD21 LEU A 292     -31.149 -55.362 -31.067  1.00 85.35           H  
ATOM   4502 HD22 LEU A 292     -29.993 -56.167 -32.156  1.00 85.35           H  
ATOM   4503 HD23 LEU A 292     -29.509 -55.771 -30.512  1.00 85.35           H  
ATOM   4504  N   GLN A 293     -31.519 -57.541 -26.023  1.00 84.52           N  
ATOM   4505  H   GLN A 293     -31.700 -58.493 -26.309  1.00 84.52           H  
ATOM   4506  CA  GLN A 293     -32.040 -57.095 -24.733  1.00 84.52           C  
ATOM   4507  HA  GLN A 293     -32.606 -56.177 -24.889  1.00 84.52           H  
ATOM   4508  C   GLN A 293     -30.906 -56.785 -23.753  1.00 84.52           C  
ATOM   4509  CB  GLN A 293     -32.991 -58.161 -24.170  1.00 84.52           C  
ATOM   4510  HB2 GLN A 293     -32.433 -59.073 -23.955  1.00 84.52           H  
ATOM   4511  HB3 GLN A 293     -33.753 -58.382 -24.917  1.00 84.52           H  
ATOM   4512  O   GLN A 293     -30.977 -55.793 -23.035  1.00 84.52           O  
ATOM   4513  CG  GLN A 293     -33.703 -57.686 -22.897  1.00 84.52           C  
ATOM   4514  HG2 GLN A 293     -32.974 -57.488 -22.112  1.00 84.52           H  
ATOM   4515  HG3 GLN A 293     -34.232 -56.758 -23.117  1.00 84.52           H  
ATOM   4516  CD  GLN A 293     -34.700 -58.711 -22.367  1.00 84.52           C  
ATOM   4517  NE2 GLN A 293     -35.723 -58.275 -21.665  1.00 84.52           N  
ATOM   4518 HE21 GLN A 293     -35.854 -57.286 -21.509  1.00 84.52           H  
ATOM   4519 HE22 GLN A 293     -36.364 -58.985 -21.340  1.00 84.52           H  
ATOM   4520  OE1 GLN A 293     -34.584 -59.911 -22.547  1.00 84.52           O  
ATOM   4521  N   TYR A 294     -29.847 -57.594 -23.733  1.00 82.55           N  
ATOM   4522  H   TYR A 294     -29.864 -58.418 -24.316  1.00 82.55           H  
ATOM   4523  CA  TYR A 294     -28.660 -57.367 -22.912  1.00 82.55           C  
ATOM   4524  HA  TYR A 294     -28.979 -57.161 -21.891  1.00 82.55           H  
ATOM   4525  C   TYR A 294     -27.859 -56.157 -23.403  1.00 82.55           C  
ATOM   4526  CB  TYR A 294     -27.803 -58.639 -22.907  1.00 82.55           C  
ATOM   4527  HB2 TYR A 294     -27.392 -58.807 -23.903  1.00 82.55           H  
ATOM   4528  HB3 TYR A 294     -28.439 -59.491 -22.664  1.00 82.55           H  
ATOM   4529  O   TYR A 294     -27.353 -55.382 -22.599  1.00 82.55           O  
ATOM   4530  CG  TYR A 294     -26.681 -58.601 -21.891  1.00 82.55           C  
ATOM   4531  CD1 TYR A 294     -25.358 -58.342 -22.293  1.00 82.55           C  
ATOM   4532  HD1 TYR A 294     -25.132 -58.205 -23.341  1.00 82.55           H  
ATOM   4533  CD2 TYR A 294     -26.973 -58.828 -20.533  1.00 82.55           C  
ATOM   4534  HD2 TYR A 294     -27.989 -59.037 -20.232  1.00 82.55           H  
ATOM   4535  CE1 TYR A 294     -24.331 -58.298 -21.329  1.00 82.55           C  
ATOM   4536  HE1 TYR A 294     -23.304 -58.125 -21.616  1.00 82.55           H  
ATOM   4537  CE2 TYR A 294     -25.950 -58.771 -19.568  1.00 82.55           C  
ATOM   4538  HE2 TYR A 294     -26.181 -58.934 -18.525  1.00 82.55           H  
ATOM   4539  OH  TYR A 294     -23.632 -58.420 -19.045  1.00 82.55           O  
ATOM   4540  HH  TYR A 294     -23.956 -58.551 -18.151  1.00 82.55           H  
ATOM   4541  CZ  TYR A 294     -24.627 -58.491 -19.966  1.00 82.55           C  
ATOM   4542  N   GLU A 295     -27.784 -55.953 -24.715  1.00 84.32           N  
ATOM   4543  H   GLU A 295     -28.159 -56.661 -25.329  1.00 84.32           H  
ATOM   4544  CA  GLU A 295     -27.142 -54.805 -25.349  1.00 84.32           C  
ATOM   4545  HA  GLU A 295     -26.171 -54.645 -24.880  1.00 84.32           H  
ATOM   4546  C   GLU A 295     -27.968 -53.528 -25.148  1.00 84.32           C  
ATOM   4547  CB  GLU A 295     -26.903 -55.145 -26.825  1.00 84.32           C  
ATOM   4548  HB2 GLU A 295     -26.503 -56.157 -26.876  1.00 84.32           H  
ATOM   4549  HB3 GLU A 295     -27.850 -55.114 -27.365  1.00 84.32           H  
ATOM   4550  O   GLU A 295     -27.403 -52.499 -24.798  1.00 84.32           O  
ATOM   4551  CG  GLU A 295     -25.878 -54.233 -27.504  1.00 84.32           C  
ATOM   4552  HG2 GLU A 295     -26.297 -53.231 -27.599  1.00 84.32           H  
ATOM   4553  HG3 GLU A 295     -24.993 -54.172 -26.870  1.00 84.32           H  
ATOM   4554  CD  GLU A 295     -25.478 -54.763 -28.891  1.00 84.32           C  
ATOM   4555  OE1 GLU A 295     -24.334 -54.468 -29.304  1.00 84.32           O  
ATOM   4556  OE2 GLU A 295     -26.310 -55.447 -29.529  1.00 84.32           O  
ATOM   4557  N   GLN A 296     -29.303 -53.600 -25.228  1.00 86.41           N  
ATOM   4558  H   GLN A 296     -29.717 -54.453 -25.574  1.00 86.41           H  
ATOM   4559  CA  GLN A 296     -30.200 -52.515 -24.814  1.00 86.41           C  
ATOM   4560  HA  GLN A 296     -29.921 -51.604 -25.343  1.00 86.41           H  
ATOM   4561  C   GLN A 296     -30.084 -52.224 -23.321  1.00 86.41           C  
ATOM   4562  CB  GLN A 296     -31.671 -52.835 -25.121  1.00 86.41           C  
ATOM   4563  HB2 GLN A 296     -32.297 -52.219 -24.475  1.00 86.41           H  
ATOM   4564  HB3 GLN A 296     -31.884 -53.880 -24.894  1.00 86.41           H  
ATOM   4565  O   GLN A 296     -30.088 -51.061 -22.942  1.00 86.41           O  
ATOM   4566  CG  GLN A 296     -32.056 -52.517 -26.568  1.00 86.41           C  
ATOM   4567  HG2 GLN A 296     -31.459 -53.130 -27.243  1.00 86.41           H  
ATOM   4568  HG3 GLN A 296     -31.840 -51.470 -26.781  1.00 86.41           H  
ATOM   4569  CD  GLN A 296     -33.538 -52.763 -26.838  1.00 86.41           C  
ATOM   4570  NE2 GLN A 296     -33.908 -53.020 -28.073  1.00 86.41           N  
ATOM   4571 HE21 GLN A 296     -33.218 -53.077 -28.807  1.00 86.41           H  
ATOM   4572 HE22 GLN A 296     -34.896 -53.177 -28.214  1.00 86.41           H  
ATOM   4573  OE1 GLN A 296     -34.395 -52.719 -25.970  1.00 86.41           O  
ATOM   4574  N   LEU A 297     -29.959 -53.240 -22.464  1.00 86.00           N  
ATOM   4575  H   LEU A 297     -30.042 -54.182 -22.820  1.00 86.00           H  
ATOM   4576  CA  LEU A 297     -29.779 -53.048 -21.026  1.00 86.00           C  
ATOM   4577  HA  LEU A 297     -30.548 -52.354 -20.686  1.00 86.00           H  
ATOM   4578  C   LEU A 297     -28.419 -52.414 -20.722  1.00 86.00           C  
ATOM   4579  CB  LEU A 297     -29.960 -54.391 -20.298  1.00 86.00           C  
ATOM   4580  HB2 LEU A 297     -29.170 -55.069 -20.621  1.00 86.00           H  
ATOM   4581  HB3 LEU A 297     -30.917 -54.824 -20.588  1.00 86.00           H  
ATOM   4582  O   LEU A 297     -28.347 -51.520 -19.886  1.00 86.00           O  
ATOM   4583  CG  LEU A 297     -29.920 -54.280 -18.762  1.00 86.00           C  
ATOM   4584  HG  LEU A 297     -28.996 -53.796 -18.447  1.00 86.00           H  
ATOM   4585  CD1 LEU A 297     -31.113 -53.491 -18.214  1.00 86.00           C  
ATOM   4586 HD11 LEU A 297     -31.095 -53.509 -17.124  1.00 86.00           H  
ATOM   4587 HD12 LEU A 297     -32.046 -53.929 -18.567  1.00 86.00           H  
ATOM   4588 HD13 LEU A 297     -31.051 -52.452 -18.538  1.00 86.00           H  
ATOM   4589  CD2 LEU A 297     -29.948 -55.679 -18.147  1.00 86.00           C  
ATOM   4590 HD21 LEU A 297     -30.865 -56.195 -18.434  1.00 86.00           H  
ATOM   4591 HD22 LEU A 297     -29.897 -55.606 -17.061  1.00 86.00           H  
ATOM   4592 HD23 LEU A 297     -29.090 -56.250 -18.501  1.00 86.00           H  
ATOM   4593  N   GLN A 298     -27.357 -52.819 -21.423  1.00 87.10           N  
ATOM   4594  H   GLN A 298     -27.470 -53.596 -22.058  1.00 87.10           H  
ATOM   4595  CA  GLN A 298     -26.045 -52.179 -21.341  1.00 87.10           C  
ATOM   4596  HA  GLN A 298     -25.739 -52.125 -20.296  1.00 87.10           H  
ATOM   4597  C   GLN A 298     -26.078 -50.749 -21.872  1.00 87.10           C  
ATOM   4598  CB  GLN A 298     -24.997 -52.976 -22.122  1.00 87.10           C  
ATOM   4599  HB2 GLN A 298     -25.420 -53.335 -23.060  1.00 87.10           H  
ATOM   4600  HB3 GLN A 298     -24.170 -52.308 -22.364  1.00 87.10           H  
ATOM   4601  O   GLN A 298     -25.535 -49.866 -21.220  1.00 87.10           O  
ATOM   4602  CG  GLN A 298     -24.423 -54.146 -21.321  1.00 87.10           C  
ATOM   4603  HG2 GLN A 298     -24.031 -53.786 -20.370  1.00 87.10           H  
ATOM   4604  HG3 GLN A 298     -25.198 -54.887 -21.125  1.00 87.10           H  
ATOM   4605  CD  GLN A 298     -23.284 -54.769 -22.110  1.00 87.10           C  
ATOM   4606  NE2 GLN A 298     -23.530 -55.830 -22.836  1.00 87.10           N  
ATOM   4607 HE21 GLN A 298     -22.773 -56.157 -23.418  1.00 87.10           H  
ATOM   4608 HE22 GLN A 298     -24.454 -56.239 -22.823  1.00 87.10           H  
ATOM   4609  OE1 GLN A 298     -22.171 -54.275 -22.145  1.00 87.10           O  
ATOM   4610  N   GLN A 299     -26.741 -50.488 -23.000  1.00 84.47           N  
ATOM   4611  H   GLN A 299     -27.121 -51.259 -23.531  1.00 84.47           H  
ATOM   4612  CA  GLN A 299     -26.933 -49.134 -23.519  1.00 84.47           C  
ATOM   4613  HA  GLN A 299     -25.963 -48.646 -23.617  1.00 84.47           H  
ATOM   4614  C   GLN A 299     -27.770 -48.291 -22.563  1.00 84.47           C  
ATOM   4615  CB  GLN A 299     -27.613 -49.155 -24.892  1.00 84.47           C  
ATOM   4616  HB2 GLN A 299     -28.010 -48.160 -25.093  1.00 84.47           H  
ATOM   4617  HB3 GLN A 299     -28.447 -49.856 -24.881  1.00 84.47           H  
ATOM   4618  O   GLN A 299     -27.431 -47.140 -22.337  1.00 84.47           O  
ATOM   4619  CG  GLN A 299     -26.643 -49.511 -26.025  1.00 84.47           C  
ATOM   4620  HG2 GLN A 299     -26.214 -50.497 -25.847  1.00 84.47           H  
ATOM   4621  HG3 GLN A 299     -25.828 -48.787 -26.047  1.00 84.47           H  
ATOM   4622  CD  GLN A 299     -27.327 -49.505 -27.389  1.00 84.47           C  
ATOM   4623  NE2 GLN A 299     -26.735 -50.124 -28.385  1.00 84.47           N  
ATOM   4624 HE21 GLN A 299     -25.898 -50.669 -28.232  1.00 84.47           H  
ATOM   4625 HE22 GLN A 299     -27.235 -50.142 -29.262  1.00 84.47           H  
ATOM   4626  OE1 GLN A 299     -28.391 -48.942 -27.594  1.00 84.47           O  
ATOM   4627  N   LEU A 300     -28.813 -48.848 -21.947  1.00 84.85           N  
ATOM   4628  H   LEU A 300     -29.081 -49.783 -22.218  1.00 84.85           H  
ATOM   4629  CA  LEU A 300     -29.629 -48.161 -20.951  1.00 84.85           C  
ATOM   4630  HA  LEU A 300     -29.921 -47.198 -21.369  1.00 84.85           H  
ATOM   4631  C   LEU A 300     -28.819 -47.896 -19.682  1.00 84.85           C  
ATOM   4632  CB  LEU A 300     -30.892 -48.989 -20.656  1.00 84.85           C  
ATOM   4633  HB2 LEU A 300     -31.365 -49.267 -21.599  1.00 84.85           H  
ATOM   4634  HB3 LEU A 300     -30.594 -49.907 -20.149  1.00 84.85           H  
ATOM   4635  O   LEU A 300     -28.928 -46.815 -19.121  1.00 84.85           O  
ATOM   4636  CG  LEU A 300     -31.936 -48.252 -19.798  1.00 84.85           C  
ATOM   4637  HG  LEU A 300     -31.461 -47.835 -18.910  1.00 84.85           H  
ATOM   4638  CD1 LEU A 300     -32.617 -47.125 -20.581  1.00 84.85           C  
ATOM   4639 HD11 LEU A 300     -33.068 -47.520 -21.491  1.00 84.85           H  
ATOM   4640 HD12 LEU A 300     -33.392 -46.667 -19.966  1.00 84.85           H  
ATOM   4641 HD13 LEU A 300     -31.888 -46.358 -20.842  1.00 84.85           H  
ATOM   4642  CD2 LEU A 300     -33.013 -49.233 -19.335  1.00 84.85           C  
ATOM   4643 HD21 LEU A 300     -33.512 -49.673 -20.198  1.00 84.85           H  
ATOM   4644 HD22 LEU A 300     -33.747 -48.714 -18.720  1.00 84.85           H  
ATOM   4645 HD23 LEU A 300     -32.556 -50.027 -18.743  1.00 84.85           H  
ATOM   4646  N   GLN A 301     -27.968 -48.829 -19.254  1.00 86.29           N  
ATOM   4647  H   GLN A 301     -27.958 -49.720 -19.729  1.00 86.29           H  
ATOM   4648  CA  GLN A 301     -27.081 -48.652 -18.107  1.00 86.29           C  
ATOM   4649  HA  GLN A 301     -27.674 -48.257 -17.282  1.00 86.29           H  
ATOM   4650  C   GLN A 301     -25.970 -47.639 -18.400  1.00 86.29           C  
ATOM   4651  CB  GLN A 301     -26.523 -50.017 -17.682  1.00 86.29           C  
ATOM   4652  HB2 GLN A 301     -27.357 -50.707 -17.548  1.00 86.29           H  
ATOM   4653  HB3 GLN A 301     -25.870 -50.409 -18.461  1.00 86.29           H  
ATOM   4654  O   GLN A 301     -25.678 -46.816 -17.541  1.00 86.29           O  
ATOM   4655  CG  GLN A 301     -25.753 -49.944 -16.359  1.00 86.29           C  
ATOM   4656  HG2 GLN A 301     -24.851 -49.346 -16.492  1.00 86.29           H  
ATOM   4657  HG3 GLN A 301     -26.372 -49.463 -15.601  1.00 86.29           H  
ATOM   4658  CD  GLN A 301     -25.347 -51.331 -15.882  1.00 86.29           C  
ATOM   4659  NE2 GLN A 301     -26.062 -51.920 -14.948  1.00 86.29           N  
ATOM   4660 HE21 GLN A 301     -25.747 -52.841 -14.681  1.00 86.29           H  
ATOM   4661 HE22 GLN A 301     -26.889 -51.482 -14.567  1.00 86.29           H  
ATOM   4662  OE1 GLN A 301     -24.382 -51.914 -16.341  1.00 86.29           O  
ATOM   4663  N   GLN A 302     -25.401 -47.632 -19.608  1.00 84.78           N  
ATOM   4664  H   GLN A 302     -25.651 -48.363 -20.259  1.00 84.78           H  
ATOM   4665  CA  GLN A 302     -24.459 -46.608 -20.062  1.00 84.78           C  
ATOM   4666  HA  GLN A 302     -23.664 -46.492 -19.326  1.00 84.78           H  
ATOM   4667  C   GLN A 302     -25.147 -45.255 -20.210  1.00 84.78           C  
ATOM   4668  CB  GLN A 302     -23.832 -46.991 -21.407  1.00 84.78           C  
ATOM   4669  HB2 GLN A 302     -24.609 -47.330 -22.092  1.00 84.78           H  
ATOM   4670  HB3 GLN A 302     -23.370 -46.101 -21.836  1.00 84.78           H  
ATOM   4671  O   GLN A 302     -24.586 -44.257 -19.790  1.00 84.78           O  
ATOM   4672  CG  GLN A 302     -22.747 -48.067 -21.276  1.00 84.78           C  
ATOM   4673  HG2 GLN A 302     -21.955 -47.703 -20.622  1.00 84.78           H  
ATOM   4674  HG3 GLN A 302     -23.170 -48.966 -20.830  1.00 84.78           H  
ATOM   4675  CD  GLN A 302     -22.132 -48.423 -22.627  1.00 84.78           C  
ATOM   4676  NE2 GLN A 302     -21.426 -49.527 -22.720  1.00 84.78           N  
ATOM   4677 HE21 GLN A 302     -21.342 -50.161 -21.938  1.00 84.78           H  
ATOM   4678 HE22 GLN A 302     -21.068 -49.744 -23.639  1.00 84.78           H  
ATOM   4679  OE1 GLN A 302     -22.257 -47.724 -23.618  1.00 84.78           O  
ATOM   4680  N   LEU A 303     -26.371 -45.202 -20.736  1.00 86.19           N  
ATOM   4681  H   LEU A 303     -26.755 -46.049 -21.130  1.00 86.19           H  
ATOM   4682  CA  LEU A 303     -27.172 -43.986 -20.834  1.00 86.19           C  
ATOM   4683  HA  LEU A 303     -26.568 -43.218 -21.318  1.00 86.19           H  
ATOM   4684  C   LEU A 303     -27.560 -43.482 -19.446  1.00 86.19           C  
ATOM   4685  CB  LEU A 303     -28.425 -44.259 -21.685  1.00 86.19           C  
ATOM   4686  HB2 LEU A 303     -29.060 -44.961 -21.145  1.00 86.19           H  
ATOM   4687  HB3 LEU A 303     -28.127 -44.727 -22.623  1.00 86.19           H  
ATOM   4688  O   LEU A 303     -27.585 -42.279 -19.237  1.00 86.19           O  
ATOM   4689  CG  LEU A 303     -29.242 -42.997 -22.021  1.00 86.19           C  
ATOM   4690  HG  LEU A 303     -29.398 -42.396 -21.125  1.00 86.19           H  
ATOM   4691  CD1 LEU A 303     -28.536 -42.146 -23.079  1.00 86.19           C  
ATOM   4692 HD11 LEU A 303     -28.364 -42.735 -23.980  1.00 86.19           H  
ATOM   4693 HD12 LEU A 303     -29.153 -41.283 -23.328  1.00 86.19           H  
ATOM   4694 HD13 LEU A 303     -27.580 -41.789 -22.695  1.00 86.19           H  
ATOM   4695  CD2 LEU A 303     -30.617 -43.392 -22.554  1.00 86.19           C  
ATOM   4696 HD21 LEU A 303     -31.191 -42.499 -22.798  1.00 86.19           H  
ATOM   4697 HD22 LEU A 303     -30.508 -44.004 -23.450  1.00 86.19           H  
ATOM   4698 HD23 LEU A 303     -31.156 -43.961 -21.796  1.00 86.19           H  
ATOM   4699  N   GLN A 304     -27.821 -44.374 -18.490  1.00 85.06           N  
ATOM   4700  H   GLN A 304     -27.872 -45.346 -18.759  1.00 85.06           H  
ATOM   4701  CA  GLN A 304     -28.138 -44.033 -17.108  1.00 85.06           C  
ATOM   4702  HA  GLN A 304     -28.821 -43.185 -17.120  1.00 85.06           H  
ATOM   4703  C   GLN A 304     -26.883 -43.606 -16.341  1.00 85.06           C  
ATOM   4704  CB  GLN A 304     -28.871 -45.209 -16.447  1.00 85.06           C  
ATOM   4705  HB2 GLN A 304     -28.172 -46.024 -16.261  1.00 85.06           H  
ATOM   4706  HB3 GLN A 304     -29.649 -45.558 -17.126  1.00 85.06           H  
ATOM   4707  O   GLN A 304     -26.952 -42.634 -15.605  1.00 85.06           O  
ATOM   4708  CG  GLN A 304     -29.576 -44.820 -15.146  1.00 85.06           C  
ATOM   4709  HG2 GLN A 304     -30.277 -44.007 -15.335  1.00 85.06           H  
ATOM   4710  HG3 GLN A 304     -28.839 -44.482 -14.417  1.00 85.06           H  
ATOM   4711  CD  GLN A 304     -30.326 -46.012 -14.564  1.00 85.06           C  
ATOM   4712  NE2 GLN A 304     -31.574 -46.229 -14.923  1.00 85.06           N  
ATOM   4713 HE21 GLN A 304     -32.016 -47.039 -14.512  1.00 85.06           H  
ATOM   4714 HE22 GLN A 304     -32.035 -45.622 -15.586  1.00 85.06           H  
ATOM   4715  OE1 GLN A 304     -29.793 -46.781 -13.786  1.00 85.06           O  
ATOM   4716  N   GLN A 305     -25.723 -44.235 -16.561  1.00 82.19           N  
ATOM   4717  H   GLN A 305     -25.728 -45.065 -17.137  1.00 82.19           H  
ATOM   4718  CA  GLN A 305     -24.429 -43.761 -16.054  1.00 82.19           C  
ATOM   4719  HA  GLN A 305     -24.496 -43.599 -14.978  1.00 82.19           H  
ATOM   4720  C   GLN A 305     -24.028 -42.440 -16.696  1.00 82.19           C  
ATOM   4721  CB  GLN A 305     -23.311 -44.772 -16.337  1.00 82.19           C  
ATOM   4722  HB2 GLN A 305     -22.356 -44.251 -16.277  1.00 82.19           H  
ATOM   4723  HB3 GLN A 305     -23.414 -45.168 -17.347  1.00 82.19           H  
ATOM   4724  O   GLN A 305     -23.501 -41.573 -16.015  1.00 82.19           O  
ATOM   4725  CG  GLN A 305     -23.272 -45.921 -15.326  1.00 82.19           C  
ATOM   4726  HG2 GLN A 305     -24.202 -46.488 -15.382  1.00 82.19           H  
ATOM   4727  HG3 GLN A 305     -23.179 -45.515 -14.319  1.00 82.19           H  
ATOM   4728  CD  GLN A 305     -22.097 -46.862 -15.578  1.00 82.19           C  
ATOM   4729  NE2 GLN A 305     -22.076 -48.012 -14.944  1.00 82.19           N  
ATOM   4730 HE21 GLN A 305     -21.296 -48.616 -15.162  1.00 82.19           H  
ATOM   4731 HE22 GLN A 305     -22.825 -48.276 -14.320  1.00 82.19           H  
ATOM   4732  OE1 GLN A 305     -21.175 -46.593 -16.328  1.00 82.19           O  
ATOM   4733  N   HIS A 306     -24.297 -42.258 -17.985  1.00 86.57           N  
ATOM   4734  H   HIS A 306     -24.646 -43.043 -18.517  1.00 86.57           H  
ATOM   4735  CA  HIS A 306     -24.038 -41.022 -18.701  1.00 86.57           C  
ATOM   4736  HA  HIS A 306     -23.037 -40.682 -18.438  1.00 86.57           H  
ATOM   4737  C   HIS A 306     -25.024 -39.936 -18.278  1.00 86.57           C  
ATOM   4738  CB  HIS A 306     -24.067 -41.267 -20.211  1.00 86.57           C  
ATOM   4739  HB2 HIS A 306     -23.404 -42.098 -20.450  1.00 86.57           H  
ATOM   4740  HB3 HIS A 306     -25.078 -41.528 -20.523  1.00 86.57           H  
ATOM   4741  O   HIS A 306     -24.605 -38.805 -18.109  1.00 86.57           O  
ATOM   4742  CG  HIS A 306     -23.587 -40.077 -20.992  1.00 86.57           C  
ATOM   4743  CD2 HIS A 306     -24.279 -39.395 -21.951  1.00 86.57           C  
ATOM   4744  HD2 HIS A 306     -25.281 -39.615 -22.287  1.00 86.57           H  
ATOM   4745  ND1 HIS A 306     -22.346 -39.492 -20.887  1.00 86.57           N  
ATOM   4746  HD1 HIS A 306     -21.598 -39.783 -20.273  1.00 86.57           H  
ATOM   4747  CE1 HIS A 306     -22.291 -38.472 -21.756  1.00 86.57           C  
ATOM   4748  HE1 HIS A 306     -21.439 -37.825 -21.903  1.00 86.57           H  
ATOM   4749  NE2 HIS A 306     -23.451 -38.369 -22.422  1.00 86.57           N  
ATOM   4750  N   GLN A 307     -26.291 -40.259 -18.005  1.00 82.61           N  
ATOM   4751  H   GLN A 307     -26.608 -41.191 -18.230  1.00 82.61           H  
ATOM   4752  CA  GLN A 307     -27.246 -39.345 -17.378  1.00 82.61           C  
ATOM   4753  HA  GLN A 307     -27.235 -38.399 -17.919  1.00 82.61           H  
ATOM   4754  C   GLN A 307     -26.854 -39.039 -15.944  1.00 82.61           C  
ATOM   4755  CB  GLN A 307     -28.683 -39.887 -17.360  1.00 82.61           C  
ATOM   4756  HB2 GLN A 307     -28.687 -40.976 -17.320  1.00 82.61           H  
ATOM   4757  HB3 GLN A 307     -29.173 -39.530 -16.454  1.00 82.61           H  
ATOM   4758  O   GLN A 307     -26.982 -37.896 -15.554  1.00 82.61           O  
ATOM   4759  CG  GLN A 307     -29.514 -39.388 -18.545  1.00 82.61           C  
ATOM   4760  HG2 GLN A 307     -29.113 -39.820 -19.462  1.00 82.61           H  
ATOM   4761  HG3 GLN A 307     -29.441 -38.302 -18.613  1.00 82.61           H  
ATOM   4762  CD  GLN A 307     -30.990 -39.754 -18.417  1.00 82.61           C  
ATOM   4763  NE2 GLN A 307     -31.724 -39.753 -19.507  1.00 82.61           N  
ATOM   4764 HE21 GLN A 307     -32.696 -39.999 -19.382  1.00 82.61           H  
ATOM   4765 HE22 GLN A 307     -31.315 -39.540 -20.405  1.00 82.61           H  
ATOM   4766  OE1 GLN A 307     -31.524 -40.026 -17.354  1.00 82.61           O  
ATOM   4767  N   GLN A 308     -26.364 -39.999 -15.161  1.00 82.48           N  
ATOM   4768  H   GLN A 308     -26.360 -40.949 -15.501  1.00 82.48           H  
ATOM   4769  CA  GLN A 308     -25.870 -39.749 -13.809  1.00 82.48           C  
ATOM   4770  HA  GLN A 308     -26.608 -39.167 -13.257  1.00 82.48           H  
ATOM   4771  C   GLN A 308     -24.583 -38.935 -13.840  1.00 82.48           C  
ATOM   4772  CB  GLN A 308     -25.625 -41.058 -13.053  1.00 82.48           C  
ATOM   4773  HB2 GLN A 308     -24.975 -40.851 -12.203  1.00 82.48           H  
ATOM   4774  HB3 GLN A 308     -25.113 -41.767 -13.704  1.00 82.48           H  
ATOM   4775  O   GLN A 308     -24.435 -38.049 -13.018  1.00 82.48           O  
ATOM   4776  CG  GLN A 308     -26.919 -41.679 -12.512  1.00 82.48           C  
ATOM   4777  HG2 GLN A 308     -27.629 -41.834 -13.324  1.00 82.48           H  
ATOM   4778  HG3 GLN A 308     -27.375 -40.996 -11.795  1.00 82.48           H  
ATOM   4779  CD  GLN A 308     -26.659 -43.009 -11.813  1.00 82.48           C  
ATOM   4780  NE2 GLN A 308     -27.673 -43.821 -11.615  1.00 82.48           N  
ATOM   4781 HE21 GLN A 308     -28.604 -43.571 -11.915  1.00 82.48           H  
ATOM   4782 HE22 GLN A 308     -27.457 -44.695 -11.158  1.00 82.48           H  
ATOM   4783  OE1 GLN A 308     -25.553 -43.349 -11.427  1.00 82.48           O  
ATOM   4784  N   GLN A 309     -23.679 -39.157 -14.795  1.00 82.10           N  
ATOM   4785  H   GLN A 309     -23.811 -39.952 -15.404  1.00 82.10           H  
ATOM   4786  CA  GLN A 309     -22.508 -38.311 -15.009  1.00 82.10           C  
ATOM   4787  HA  GLN A 309     -21.998 -38.164 -14.057  1.00 82.10           H  
ATOM   4788  C   GLN A 309     -22.916 -36.939 -15.510  1.00 82.10           C  
ATOM   4789  CB  GLN A 309     -21.524 -38.922 -16.013  1.00 82.10           C  
ATOM   4790  HB2 GLN A 309     -20.974 -38.114 -16.496  1.00 82.10           H  
ATOM   4791  HB3 GLN A 309     -22.063 -39.468 -16.787  1.00 82.10           H  
ATOM   4792  O   GLN A 309     -22.375 -35.970 -15.017  1.00 82.10           O  
ATOM   4793  CG  GLN A 309     -20.492 -39.828 -15.336  1.00 82.10           C  
ATOM   4794  HG2 GLN A 309     -19.978 -39.271 -14.553  1.00 82.10           H  
ATOM   4795  HG3 GLN A 309     -21.003 -40.677 -14.880  1.00 82.10           H  
ATOM   4796  CD  GLN A 309     -19.451 -40.351 -16.320  1.00 82.10           C  
ATOM   4797  NE2 GLN A 309     -18.492 -41.120 -15.856  1.00 82.10           N  
ATOM   4798 HE21 GLN A 309     -18.474 -41.398 -14.885  1.00 82.10           H  
ATOM   4799 HE22 GLN A 309     -17.846 -41.479 -16.544  1.00 82.10           H  
ATOM   4800  OE1 GLN A 309     -19.468 -40.086 -17.512  1.00 82.10           O  
ATOM   4801  N   GLN A 310     -23.872 -36.821 -16.428  1.00 83.67           N  
ATOM   4802  H   GLN A 310     -24.246 -37.660 -16.847  1.00 83.67           H  
ATOM   4803  CA  GLN A 310     -24.383 -35.537 -16.896  1.00 83.67           C  
ATOM   4804  HA  GLN A 310     -23.544 -34.896 -17.167  1.00 83.67           H  
ATOM   4805  C   GLN A 310     -25.159 -34.821 -15.800  1.00 83.67           C  
ATOM   4806  CB  GLN A 310     -25.294 -35.691 -18.117  1.00 83.67           C  
ATOM   4807  HB2 GLN A 310     -25.891 -34.782 -18.192  1.00 83.67           H  
ATOM   4808  HB3 GLN A 310     -25.984 -36.522 -17.971  1.00 83.67           H  
ATOM   4809  O   GLN A 310     -25.018 -33.619 -15.691  1.00 83.67           O  
ATOM   4810  CG  GLN A 310     -24.539 -35.857 -19.444  1.00 83.67           C  
ATOM   4811  HG2 GLN A 310     -23.784 -35.076 -19.535  1.00 83.67           H  
ATOM   4812  HG3 GLN A 310     -24.036 -36.823 -19.485  1.00 83.67           H  
ATOM   4813  CD  GLN A 310     -25.506 -35.714 -20.615  1.00 83.67           C  
ATOM   4814  NE2 GLN A 310     -25.548 -36.627 -21.549  1.00 83.67           N  
ATOM   4815 HE21 GLN A 310     -24.815 -37.320 -21.612  1.00 83.67           H  
ATOM   4816 HE22 GLN A 310     -26.161 -36.433 -22.328  1.00 83.67           H  
ATOM   4817  OE1 GLN A 310     -26.257 -34.762 -20.722  1.00 83.67           O  
ATOM   4818  N   GLN A 311     -25.925 -35.520 -14.963  1.00 81.19           N  
ATOM   4819  H   GLN A 311     -26.045 -36.507 -15.143  1.00 81.19           H  
ATOM   4820  CA  GLN A 311     -26.608 -34.963 -13.799  1.00 81.19           C  
ATOM   4821  HA  GLN A 311     -27.125 -34.047 -14.086  1.00 81.19           H  
ATOM   4822  C   GLN A 311     -25.601 -34.606 -12.724  1.00 81.19           C  
ATOM   4823  CB  GLN A 311     -27.632 -35.932 -13.196  1.00 81.19           C  
ATOM   4824  HB2 GLN A 311     -27.851 -35.608 -12.179  1.00 81.19           H  
ATOM   4825  HB3 GLN A 311     -27.205 -36.933 -13.138  1.00 81.19           H  
ATOM   4826  O   GLN A 311     -25.729 -33.547 -12.149  1.00 81.19           O  
ATOM   4827  CG  GLN A 311     -28.961 -35.962 -13.962  1.00 81.19           C  
ATOM   4828  HG2 GLN A 311     -29.404 -34.967 -13.951  1.00 81.19           H  
ATOM   4829  HG3 GLN A 311     -28.788 -36.241 -15.001  1.00 81.19           H  
ATOM   4830  CD  GLN A 311     -29.956 -36.938 -13.340  1.00 81.19           C  
ATOM   4831  NE2 GLN A 311     -31.015 -37.282 -14.038  1.00 81.19           N  
ATOM   4832 HE21 GLN A 311     -31.636 -37.946 -13.597  1.00 81.19           H  
ATOM   4833 HE22 GLN A 311     -31.148 -36.946 -14.981  1.00 81.19           H  
ATOM   4834  OE1 GLN A 311     -29.818 -37.407 -12.222  1.00 81.19           O  
ATOM   4835  N   HIS A 312     -24.576 -35.414 -12.473  1.00 83.47           N  
ATOM   4836  H   HIS A 312     -24.549 -36.314 -12.932  1.00 83.47           H  
ATOM   4837  CA  HIS A 312     -23.525 -35.109 -11.510  1.00 83.47           C  
ATOM   4838  HA  HIS A 312     -23.994 -34.766 -10.588  1.00 83.47           H  
ATOM   4839  C   HIS A 312     -22.627 -33.989 -12.021  1.00 83.47           C  
ATOM   4840  CB  HIS A 312     -22.710 -36.366 -11.191  1.00 83.47           C  
ATOM   4841  HB2 HIS A 312     -23.393 -37.170 -10.917  1.00 83.47           H  
ATOM   4842  HB3 HIS A 312     -22.143 -36.674 -12.069  1.00 83.47           H  
ATOM   4843  O   HIS A 312     -22.212 -33.153 -11.242  1.00 83.47           O  
ATOM   4844  CG  HIS A 312     -21.780 -36.172 -10.027  1.00 83.47           C  
ATOM   4845  CD2 HIS A 312     -20.418 -36.279 -10.030  1.00 83.47           C  
ATOM   4846  HD2 HIS A 312     -19.801 -36.504 -10.887  1.00 83.47           H  
ATOM   4847  ND1 HIS A 312     -22.166 -35.903  -8.733  1.00 83.47           N  
ATOM   4848  HD1 HIS A 312     -23.113 -35.780  -8.405  1.00 83.47           H  
ATOM   4849  CE1 HIS A 312     -21.064 -35.851  -7.971  1.00 83.47           C  
ATOM   4850  HE1 HIS A 312     -21.053 -35.665  -6.907  1.00 83.47           H  
ATOM   4851  NE2 HIS A 312     -19.972 -36.070  -8.719  1.00 83.47           N  
ATOM   4852  N   GLN A 313     -22.378 -33.901 -13.324  1.00 81.84           N  
ATOM   4853  H   GLN A 313     -22.702 -34.653 -13.916  1.00 81.84           H  
ATOM   4854  CA  GLN A 313     -21.624 -32.829 -13.961  1.00 81.84           C  
ATOM   4855  HA  GLN A 313     -20.778 -32.582 -13.320  1.00 81.84           H  
ATOM   4856  C   GLN A 313     -22.485 -31.574 -14.103  1.00 81.84           C  
ATOM   4857  CB  GLN A 313     -21.062 -33.327 -15.299  1.00 81.84           C  
ATOM   4858  HB2 GLN A 313     -21.872 -33.439 -16.019  1.00 81.84           H  
ATOM   4859  HB3 GLN A 313     -20.600 -34.300 -15.131  1.00 81.84           H  
ATOM   4860  O   GLN A 313     -21.953 -30.493 -13.923  1.00 81.84           O  
ATOM   4861  CG  GLN A 313     -19.961 -32.445 -15.891  1.00 81.84           C  
ATOM   4862  HG2 GLN A 313     -19.172 -32.306 -15.152  1.00 81.84           H  
ATOM   4863  HG3 GLN A 313     -20.370 -31.470 -16.154  1.00 81.84           H  
ATOM   4864  CD  GLN A 313     -19.385 -33.094 -17.146  1.00 81.84           C  
ATOM   4865  NE2 GLN A 313     -18.112 -33.426 -17.175  1.00 81.84           N  
ATOM   4866 HE21 GLN A 313     -17.804 -33.887 -18.019  1.00 81.84           H  
ATOM   4867 HE22 GLN A 313     -17.520 -33.292 -16.368  1.00 81.84           H  
ATOM   4868  OE1 GLN A 313     -20.071 -33.323 -18.125  1.00 81.84           O  
ATOM   4869  N   GLN A 314     -23.802 -31.685 -14.311  1.00 81.88           N  
ATOM   4870  H   GLN A 314     -24.173 -32.596 -14.539  1.00 81.88           H  
ATOM   4871  CA  GLN A 314     -24.764 -30.582 -14.211  1.00 81.88           C  
ATOM   4872  HA  GLN A 314     -24.373 -29.716 -14.745  1.00 81.88           H  
ATOM   4873  C   GLN A 314     -24.990 -30.168 -12.770  1.00 81.88           C  
ATOM   4874  CB  GLN A 314     -26.150 -30.913 -14.786  1.00 81.88           C  
ATOM   4875  HB2 GLN A 314     -26.883 -30.260 -14.311  1.00 81.88           H  
ATOM   4876  HB3 GLN A 314     -26.435 -31.936 -14.538  1.00 81.88           H  
ATOM   4877  O   GLN A 314     -25.244 -29.004 -12.553  1.00 81.88           O  
ATOM   4878  CG  GLN A 314     -26.261 -30.658 -16.291  1.00 81.88           C  
ATOM   4879  HG2 GLN A 314     -25.575 -31.317 -16.823  1.00 81.88           H  
ATOM   4880  HG3 GLN A 314     -25.979 -29.628 -16.506  1.00 81.88           H  
ATOM   4881  CD  GLN A 314     -27.677 -30.887 -16.815  1.00 81.88           C  
ATOM   4882  NE2 GLN A 314     -27.871 -30.838 -18.113  1.00 81.88           N  
ATOM   4883 HE21 GLN A 314     -28.811 -31.039 -18.424  1.00 81.88           H  
ATOM   4884 HE22 GLN A 314     -27.092 -30.735 -18.747  1.00 81.88           H  
ATOM   4885  OE1 GLN A 314     -28.636 -31.098 -16.091  1.00 81.88           O  
ATOM   4886  N   GLN A 315     -24.901 -31.064 -11.793  1.00 81.81           N  
ATOM   4887  H   GLN A 315     -24.827 -32.036 -12.056  1.00 81.81           H  
ATOM   4888  CA  GLN A 315     -25.064 -30.773 -10.372  1.00 81.81           C  
ATOM   4889  HA  GLN A 315     -25.815 -29.991 -10.262  1.00 81.81           H  
ATOM   4890  C   GLN A 315     -23.753 -30.254  -9.796  1.00 81.81           C  
ATOM   4891  CB  GLN A 315     -25.585 -32.009  -9.628  1.00 81.81           C  
ATOM   4892  HB2 GLN A 315     -24.812 -32.777  -9.616  1.00 81.81           H  
ATOM   4893  HB3 GLN A 315     -26.460 -32.386 -10.158  1.00 81.81           H  
ATOM   4894  O   GLN A 315     -23.799 -29.388  -8.944  1.00 81.81           O  
ATOM   4895  CG  GLN A 315     -26.056 -31.726  -8.199  1.00 81.81           C  
ATOM   4896  HG2 GLN A 315     -26.845 -30.975  -8.219  1.00 81.81           H  
ATOM   4897  HG3 GLN A 315     -25.228 -31.347  -7.600  1.00 81.81           H  
ATOM   4898  CD  GLN A 315     -26.572 -33.006  -7.550  1.00 81.81           C  
ATOM   4899  NE2 GLN A 315     -27.825 -33.068  -7.152  1.00 81.81           N  
ATOM   4900 HE21 GLN A 315     -28.118 -33.952  -6.763  1.00 81.81           H  
ATOM   4901 HE22 GLN A 315     -28.459 -32.297  -7.304  1.00 81.81           H  
ATOM   4902  OE1 GLN A 315     -25.852 -33.978  -7.399  1.00 81.81           O  
ATOM   4903  N   GLN A 316     -22.596 -30.673 -10.311  1.00 82.27           N  
ATOM   4904  H   GLN A 316     -22.616 -31.473 -10.928  1.00 82.27           H  
ATOM   4905  CA  GLN A 316     -21.300 -30.042 -10.075  1.00 82.27           C  
ATOM   4906  HA  GLN A 316     -21.184 -29.839  -9.011  1.00 82.27           H  
ATOM   4907  C   GLN A 316     -21.206 -28.714 -10.815  1.00 82.27           C  
ATOM   4908  CB  GLN A 316     -20.128 -30.919 -10.535  1.00 82.27           C  
ATOM   4909  HB2 GLN A 316     -19.258 -30.268 -10.627  1.00 82.27           H  
ATOM   4910  HB3 GLN A 316     -20.335 -31.324 -11.525  1.00 82.27           H  
ATOM   4911  O   GLN A 316     -20.669 -27.781 -10.250  1.00 82.27           O  
ATOM   4912  CG  GLN A 316     -19.744 -32.053  -9.572  1.00 82.27           C  
ATOM   4913  HG2 GLN A 316     -20.557 -32.772  -9.475  1.00 82.27           H  
ATOM   4914  HG3 GLN A 316     -19.544 -31.638  -8.584  1.00 82.27           H  
ATOM   4915  CD  GLN A 316     -18.480 -32.762 -10.054  1.00 82.27           C  
ATOM   4916  NE2 GLN A 316     -18.312 -34.037  -9.821  1.00 82.27           N  
ATOM   4917 HE21 GLN A 316     -18.999 -34.577  -9.315  1.00 82.27           H  
ATOM   4918 HE22 GLN A 316     -17.434 -34.438 -10.120  1.00 82.27           H  
ATOM   4919  OE1 GLN A 316     -17.587 -32.181 -10.648  1.00 82.27           O  
ATOM   4920  N   GLN A 317     -21.745 -28.578 -12.031  1.00 80.63           N  
ATOM   4921  H   GLN A 317     -22.075 -29.402 -12.512  1.00 80.63           H  
ATOM   4922  CA  GLN A 317     -21.834 -27.295 -12.733  1.00 80.63           C  
ATOM   4923  HA  GLN A 317     -20.883 -26.773 -12.632  1.00 80.63           H  
ATOM   4924  C   GLN A 317     -22.899 -26.403 -12.119  1.00 80.63           C  
ATOM   4925  CB  GLN A 317     -22.135 -27.431 -14.231  1.00 80.63           C  
ATOM   4926  HB2 GLN A 317     -22.542 -26.484 -14.586  1.00 80.63           H  
ATOM   4927  HB3 GLN A 317     -22.901 -28.190 -14.391  1.00 80.63           H  
ATOM   4928  O   GLN A 317     -22.688 -25.210 -12.115  1.00 80.63           O  
ATOM   4929  CG  GLN A 317     -20.892 -27.727 -15.080  1.00 80.63           C  
ATOM   4930  HG2 GLN A 317     -20.173 -26.916 -14.962  1.00 80.63           H  
ATOM   4931  HG3 GLN A 317     -20.420 -28.647 -14.736  1.00 80.63           H  
ATOM   4932  CD  GLN A 317     -21.231 -27.861 -16.562  1.00 80.63           C  
ATOM   4933  NE2 GLN A 317     -20.333 -28.389 -17.363  1.00 80.63           N  
ATOM   4934 HE21 GLN A 317     -19.451 -28.723 -17.001  1.00 80.63           H  
ATOM   4935 HE22 GLN A 317     -20.611 -28.488 -18.328  1.00 80.63           H  
ATOM   4936  OE1 GLN A 317     -22.288 -27.483 -17.040  1.00 80.63           O  
ATOM   4937  N   GLN A 318     -23.998 -26.924 -11.572  1.00 80.18           N  
ATOM   4938  H   GLN A 318     -24.176 -27.908 -11.715  1.00 80.18           H
[truncated: 901,296 more chars]
