# Supplementary material for: A glutamine-based single α-helix scaffold to target globular proteins
Source: Nat Commun. 2022 Nov 18;13:7073. doi: 10.1038/s41467-022-34793-6 (PMC9674830; doi:10.1038/s41467-022-34793-6)
Supplement: Supplementary file 7 — Supplementary Data 4 [file 41467_2022_34793_MOESM7_ESM.zip › ColabFold_p37n/p37n_no_MSAs/Q9VYB9.pdb]

ATOM      1  N   MET A   1     -26.687 -54.652 -25.612  1.00 58.10           N  
ATOM      2  H   MET A   1     -27.238 -55.342 -25.122  1.00 58.10           H  
ATOM      3  H2  MET A   1     -26.898 -54.716 -26.598  1.00 58.10           H  
ATOM      4  H3  MET A   1     -26.943 -53.730 -25.289  1.00 58.10           H  
ATOM      5  CA  MET A   1     -25.243 -54.907 -25.406  1.00 58.10           C  
ATOM      6  HA  MET A   1     -25.000 -54.835 -24.346  1.00 58.10           H  
ATOM      7  C   MET A   1     -24.429 -53.846 -26.149  1.00 58.10           C  
ATOM      8  CB  MET A   1     -24.870 -56.324 -25.887  1.00 58.10           C  
ATOM      9  HB2 MET A   1     -23.787 -56.438 -25.841  1.00 58.10           H  
ATOM     10  HB3 MET A   1     -25.187 -56.456 -26.922  1.00 58.10           H  
ATOM     11  O   MET A   1     -23.994 -54.100 -27.259  1.00 58.10           O  
ATOM     12  CG  MET A   1     -25.498 -57.424 -25.026  1.00 58.10           C  
ATOM     13  HG2 MET A   1     -26.585 -57.341 -25.048  1.00 58.10           H  
ATOM     14  HG3 MET A   1     -25.166 -57.285 -23.997  1.00 58.10           H  
ATOM     15  SD  MET A   1     -25.043 -59.100 -25.529  1.00 58.10           S  
ATOM     16  CE  MET A   1     -26.117 -59.366 -26.969  1.00 58.10           C  
ATOM     17  HE1 MET A   1     -25.953 -60.371 -27.356  1.00 58.10           H  
ATOM     18  HE2 MET A   1     -27.162 -59.267 -26.675  1.00 58.10           H  
ATOM     19  HE3 MET A   1     -25.881 -58.644 -27.751  1.00 58.10           H  
ATOM     20  N   ALA A   2     -24.277 -52.645 -25.579  1.00 56.88           N  
ATOM     21  H   ALA A   2     -24.697 -52.452 -24.681  1.00 56.88           H  
ATOM     22  CA  ALA A   2     -23.538 -51.537 -26.215  1.00 56.88           C  
ATOM     23  HA  ALA A   2     -22.935 -51.920 -27.039  1.00 56.88           H  
ATOM     24  C   ALA A   2     -22.553 -50.826 -25.261  1.00 56.88           C  
ATOM     25  CB  ALA A   2     -24.559 -50.558 -26.808  1.00 56.88           C  
ATOM     26  HB1 ALA A   2     -25.194 -51.068 -27.532  1.00 56.88           H  
ATOM     27  HB2 ALA A   2     -24.031 -49.753 -27.320  1.00 56.88           H  
ATOM     28  HB3 ALA A   2     -25.172 -50.122 -26.020  1.00 56.88           H  
ATOM     29  O   ALA A   2     -21.572 -50.241 -25.704  1.00 56.88           O  
ATOM     30  N   ASN A   3     -22.752 -50.946 -23.944  1.00 56.43           N  
ATOM     31  H   ASN A   3     -23.629 -51.340 -23.633  1.00 56.43           H  
ATOM     32  CA  ASN A   3     -22.011 -50.159 -22.949  1.00 56.43           C  
ATOM     33  HA  ASN A   3     -21.685 -49.233 -23.422  1.00 56.43           H  
ATOM     34  C   ASN A   3     -20.723 -50.846 -22.445  1.00 56.43           C  
ATOM     35  CB  ASN A   3     -22.971 -49.764 -21.806  1.00 56.43           C  
ATOM     36  HB2 ASN A   3     -23.310 -50.657 -21.280  1.00 56.43           H  
ATOM     37  HB3 ASN A   3     -22.419 -49.151 -21.093  1.00 56.43           H  
ATOM     38  O   ASN A   3     -20.013 -50.279 -21.624  1.00 56.43           O  
ATOM     39  CG  ASN A   3     -24.192 -48.964 -22.250  1.00 56.43           C  
ATOM     40  ND2 ASN A   3     -24.975 -48.470 -21.323  1.00 56.43           N  
ATOM     41 HD21 ASN A   3     -25.746 -47.904 -21.647  1.00 56.43           H  
ATOM     42 HD22 ASN A   3     -24.726 -48.527 -20.346  1.00 56.43           H  
ATOM     43  OD1 ASN A   3     -24.503 -48.823 -23.420  1.00 56.43           O  
ATOM     44  N   ILE A   4     -20.410 -52.053 -22.934  1.00 57.03           N  
ATOM     45  H   ILE A   4     -21.035 -52.455 -23.619  1.00 57.03           H  
ATOM     46  CA  ILE A   4     -19.213 -52.827 -22.543  1.00 57.03           C  
ATOM     47  HA  ILE A   4     -18.899 -52.510 -21.549  1.00 57.03           H  
ATOM     48  C   ILE A   4     -18.018 -52.523 -23.471  1.00 57.03           C  
ATOM     49  CB  ILE A   4     -19.581 -54.332 -22.441  1.00 57.03           C  
ATOM     50  HB  ILE A   4     -20.035 -54.640 -23.383  1.00 57.03           H  
ATOM     51  O   ILE A   4     -16.875 -52.539 -23.028  1.00 57.03           O  
ATOM     52  CG1 ILE A   4     -20.613 -54.538 -21.299  1.00 57.03           C  
ATOM     53 HG12 ILE A   4     -21.447 -53.848 -21.429  1.00 57.03           H  
ATOM     54 HG13 ILE A   4     -20.141 -54.306 -20.344  1.00 57.03           H  
ATOM     55  CG2 ILE A   4     -18.345 -55.217 -22.200  1.00 57.03           C  
ATOM     56 HG21 ILE A   4     -17.635 -55.118 -23.021  1.00 57.03           H  
ATOM     57 HG22 ILE A   4     -18.623 -56.270 -22.145  1.00 57.03           H  
ATOM     58 HG23 ILE A   4     -17.849 -54.928 -21.274  1.00 57.03           H  
ATOM     59  CD1 ILE A   4     -21.218 -55.946 -21.217  1.00 57.03           C  
ATOM     60 HD11 ILE A   4     -22.007 -55.955 -20.466  1.00 57.03           H  
ATOM     61 HD12 ILE A   4     -21.643 -56.225 -22.182  1.00 57.03           H  
ATOM     62 HD13 ILE A   4     -20.461 -56.674 -20.927  1.00 57.03           H  
ATOM     63  N   LEU A   5     -18.275 -52.141 -24.730  1.00 55.79           N  
ATOM     64  H   LEU A   5     -19.240 -52.091 -25.025  1.00 55.79           H  
ATOM     65  CA  LEU A   5     -17.248 -51.795 -25.729  1.00 55.79           C  
ATOM     66  HA  LEU A   5     -16.441 -52.524 -25.666  1.00 55.79           H  
ATOM     67  C   LEU A   5     -16.576 -50.427 -25.501  1.00 55.79           C  
ATOM     68  CB  LEU A   5     -17.900 -51.886 -27.127  1.00 55.79           C  
ATOM     69  HB2 LEU A   5     -18.969 -51.691 -27.044  1.00 55.79           H  
ATOM     70  HB3 LEU A   5     -17.491 -51.111 -27.775  1.00 55.79           H  
ATOM     71  O   LEU A   5     -15.493 -50.179 -26.025  1.00 55.79           O  
ATOM     72  CG  LEU A   5     -17.659 -53.259 -27.784  1.00 55.79           C  
ATOM     73  HG  LEU A   5     -17.556 -54.023 -27.013  1.00 55.79           H  
ATOM     74  CD1 LEU A   5     -18.833 -53.662 -28.675  1.00 55.79           C  
ATOM     75 HD11 LEU A   5     -18.627 -54.628 -29.136  1.00 55.79           H  
ATOM     76 HD12 LEU A   5     -18.979 -52.917 -29.458  1.00 55.79           H  
ATOM     77 HD13 LEU A   5     -19.742 -53.744 -28.078  1.00 55.79           H  
ATOM     78  CD2 LEU A   5     -16.389 -53.228 -28.634  1.00 55.79           C  
ATOM     79 HD21 LEU A   5     -15.540 -52.940 -28.015  1.00 55.79           H  
ATOM     80 HD22 LEU A   5     -16.197 -54.218 -29.049  1.00 55.79           H  
ATOM     81 HD23 LEU A   5     -16.494 -52.513 -29.450  1.00 55.79           H  
ATOM     82  N   SER A   6     -17.190 -49.548 -24.702  1.00 53.05           N  
ATOM     83  H   SER A   6     -18.081 -49.815 -24.308  1.00 53.05           H  
ATOM     84  CA  SER A   6     -16.626 -48.234 -24.353  1.00 53.05           C  
ATOM     85  HA  SER A   6     -16.245 -47.756 -25.256  1.00 53.05           H  
ATOM     86  C   SER A   6     -15.452 -48.352 -23.366  1.00 53.05           C  
ATOM     87  CB  SER A   6     -17.750 -47.355 -23.791  1.00 53.05           C  
ATOM     88  HB2 SER A   6     -18.543 -47.271 -24.534  1.00 53.05           H  
ATOM     89  HB3 SER A   6     -18.156 -47.813 -22.889  1.00 53.05           H  
ATOM     90  O   SER A   6     -14.418 -47.703 -23.525  1.00 53.05           O  
ATOM     91  OG  SER A   6     -17.270 -46.067 -23.482  1.00 53.05           O  
ATOM     92  HG  SER A   6     -17.995 -45.501 -23.205  1.00 53.05           H  
ATOM     93  N   PHE A   7     -15.558 -49.254 -22.383  1.00 52.74           N  
ATOM     94  H   PHE A   7     -16.389 -49.826 -22.334  1.00 52.74           H  
ATOM     95  CA  PHE A   7     -14.541 -49.418 -21.336  1.00 52.74           C  
ATOM     96  HA  PHE A   7     -14.266 -48.426 -20.977  1.00 52.74           H  
ATOM     97  C   PHE A   7     -13.241 -50.063 -21.843  1.00 52.74           C  
ATOM     98  CB  PHE A   7     -15.147 -50.201 -20.158  1.00 52.74           C  
ATOM     99  HB2 PHE A   7     -16.159 -50.531 -20.396  1.00 52.74           H  
ATOM    100  HB3 PHE A   7     -14.560 -51.102 -19.977  1.00 52.74           H  
ATOM    101  O   PHE A   7     -12.155 -49.736 -21.364  1.00 52.74           O  
ATOM    102  CG  PHE A   7     -15.188 -49.385 -18.883  1.00 52.74           C  
ATOM    103  CD1 PHE A   7     -14.100 -49.420 -17.992  1.00 52.74           C  
ATOM    104  HD1 PHE A   7     -13.243 -50.042 -18.207  1.00 52.74           H  
ATOM    105  CD2 PHE A   7     -16.290 -48.551 -18.611  1.00 52.74           C  
ATOM    106  HD2 PHE A   7     -17.121 -48.509 -19.299  1.00 52.74           H  
ATOM    107  CE1 PHE A   7     -14.117 -48.634 -16.827  1.00 52.74           C  
ATOM    108  HE1 PHE A   7     -13.280 -48.660 -16.145  1.00 52.74           H  
ATOM    109  CE2 PHE A   7     -16.305 -47.762 -17.446  1.00 52.74           C  
ATOM    110  HE2 PHE A   7     -17.148 -47.119 -17.238  1.00 52.74           H  
ATOM    111  CZ  PHE A   7     -15.219 -47.805 -16.554  1.00 52.74           C  
ATOM    112  HZ  PHE A   7     -15.228 -47.196 -15.662  1.00 52.74           H  
ATOM    113  N   THR A   8     -13.329 -50.937 -22.849  1.00 56.79           N  
ATOM    114  H   THR A   8     -14.240 -51.186 -23.207  1.00 56.79           H  
ATOM    115  CA  THR A   8     -12.166 -51.612 -23.449  1.00 56.79           C  
ATOM    116  HA  THR A   8     -11.535 -51.997 -22.648  1.00 56.79           H  
ATOM    117  C   THR A   8     -11.276 -50.682 -24.276  1.00 56.79           C  
ATOM    118  CB  THR A   8     -12.618 -52.804 -24.308  1.00 56.79           C  
ATOM    119  HB  THR A   8     -11.796 -53.139 -24.942  1.00 56.79           H  
ATOM    120  O   THR A   8     -10.090 -50.957 -24.422  1.00 56.79           O  
ATOM    121  CG2 THR A   8     -13.062 -53.968 -23.423  1.00 56.79           C  
ATOM    122 HG21 THR A   8     -13.355 -54.808 -24.053  1.00 56.79           H  
ATOM    123 HG22 THR A   8     -12.238 -54.281 -22.781  1.00 56.79           H  
ATOM    124 HG23 THR A   8     -13.911 -53.673 -22.807  1.00 56.79           H  
ATOM    125  OG1 THR A   8     -13.736 -52.473 -25.107  1.00 56.79           O  
ATOM    126  HG1 THR A   8     -13.483 -51.826 -25.770  1.00 56.79           H  
ATOM    127  N   ILE A   9     -11.811 -49.566 -24.783  1.00 56.00           N  
ATOM    128  H   ILE A   9     -12.788 -49.376 -24.611  1.00 56.00           H  
ATOM    129  CA  ILE A   9     -11.035 -48.580 -25.554  1.00 56.00           C  
ATOM    130  HA  ILE A   9     -10.275 -49.107 -26.132  1.00 56.00           H  
ATOM    131  C   ILE A   9     -10.269 -47.633 -24.614  1.00 56.00           C  
ATOM    132  CB  ILE A   9     -11.962 -47.861 -26.566  1.00 56.00           C  
ATOM    133  HB  ILE A   9     -12.805 -47.434 -26.023  1.00 56.00           H  
ATOM    134  O   ILE A   9      -9.135 -47.257 -24.907  1.00 56.00           O  
ATOM    135  CG1 ILE A   9     -12.497 -48.895 -27.590  1.00 56.00           C  
ATOM    136 HG12 ILE A   9     -11.663 -49.304 -28.161  1.00 56.00           H  
ATOM    137 HG13 ILE A   9     -12.969 -49.721 -27.059  1.00 56.00           H  
ATOM    138  CG2 ILE A   9     -11.230 -46.720 -27.296  1.00 56.00           C  
ATOM    139 HG21 ILE A   9     -10.878 -45.973 -26.584  1.00 56.00           H  
ATOM    140 HG22 ILE A   9     -11.903 -46.212 -27.987  1.00 56.00           H  
ATOM    141 HG23 ILE A   9     -10.376 -47.113 -27.847  1.00 56.00           H  
ATOM    142  CD1 ILE A   9     -13.547 -48.353 -28.568  1.00 56.00           C  
ATOM    143 HD11 ILE A   9     -14.349 -47.866 -28.014  1.00 56.00           H  
ATOM    144 HD12 ILE A   9     -13.097 -47.645 -29.265  1.00 56.00           H  
ATOM    145 HD13 ILE A   9     -13.966 -49.181 -29.140  1.00 56.00           H  
ATOM    146  N   PHE A  10     -10.828 -47.312 -23.442  1.00 52.74           N  
ATOM    147  H   PHE A  10     -11.760 -47.644 -23.239  1.00 52.74           H  
ATOM    148  CA  PHE A  10     -10.183 -46.405 -22.484  1.00 52.74           C  
ATOM    149  HA  PHE A  10      -9.797 -45.555 -23.047  1.00 52.74           H  
ATOM    150  C   PHE A  10      -8.972 -47.033 -21.766  1.00 52.74           C  
ATOM    151  CB  PHE A  10     -11.237 -45.869 -21.502  1.00 52.74           C  
ATOM    152  HB2 PHE A  10     -12.227 -45.943 -21.952  1.00 52.74           H  
ATOM    153  HB3 PHE A  10     -11.248 -46.484 -20.601  1.00 52.74           H  
ATOM    154  O   PHE A  10      -7.996 -46.343 -21.484  1.00 52.74           O  
ATOM    155  CG  PHE A  10     -11.012 -44.415 -21.135  1.00 52.74           C  
ATOM    156  CD1 PHE A  10     -10.279 -44.068 -19.985  1.00 52.74           C  
ATOM    157  HD1 PHE A  10      -9.870 -44.839 -19.349  1.00 52.74           H  
ATOM    158  CD2 PHE A  10     -11.512 -43.401 -21.976  1.00 52.74           C  
ATOM    159  HD2 PHE A  10     -12.066 -43.662 -22.866  1.00 52.74           H  
ATOM    160  CE1 PHE A  10     -10.058 -42.714 -19.673  1.00 52.74           C  
ATOM    161  HE1 PHE A  10      -9.489 -42.450 -18.794  1.00 52.74           H  
ATOM    162  CE2 PHE A  10     -11.287 -42.048 -21.666  1.00 52.74           C  
ATOM    163  HE2 PHE A  10     -11.668 -41.274 -22.315  1.00 52.74           H  
ATOM    164  CZ  PHE A  10     -10.562 -41.705 -20.512  1.00 52.74           C  
ATOM    165  HZ  PHE A  10     -10.384 -40.666 -20.274  1.00 52.74           H  
ATOM    166  N   MET A  11      -8.984 -48.353 -21.532  1.00 54.32           N  
ATOM    167  H   MET A  11      -9.824 -48.870 -21.749  1.00 54.32           H  
ATOM    168  CA  MET A  11      -7.842 -49.069 -20.934  1.00 54.32           C  
ATOM    169  HA  MET A  11      -7.400 -48.426 -20.173  1.00 54.32           H  
ATOM    170  C   MET A  11      -6.694 -49.357 -21.918  1.00 54.32           C  
ATOM    171  CB  MET A  11      -8.331 -50.352 -20.240  1.00 54.32           C  
ATOM    172  HB2 MET A  11      -9.063 -50.856 -20.870  1.00 54.32           H  
ATOM    173  HB3 MET A  11      -7.489 -51.027 -20.087  1.00 54.32           H  
ATOM    174  O   MET A  11      -5.564 -49.565 -21.482  1.00 54.32           O  
ATOM    175  CG  MET A  11      -8.946 -50.047 -18.868  1.00 54.32           C  
ATOM    176  HG2 MET A  11      -9.736 -49.305 -18.988  1.00 54.32           H  
ATOM    177  HG3 MET A  11      -9.394 -50.962 -18.482  1.00 54.32           H  
ATOM    178  SD  MET A  11      -7.742 -49.445 -17.647  1.00 54.32           S  
ATOM    179  CE  MET A  11      -8.818 -49.181 -16.216  1.00 54.32           C  
ATOM    180  HE1 MET A  11      -9.586 -48.449 -16.465  1.00 54.32           H  
ATOM    181  HE2 MET A  11      -8.224 -48.810 -15.381  1.00 54.32           H  
ATOM    182  HE3 MET A  11      -9.289 -50.123 -15.933  1.00 54.32           H  
ATOM    183  N   ALA A  12      -6.931 -49.309 -23.233  1.00 50.40           N  
ATOM    184  H   ALA A  12      -7.872 -49.139 -23.558  1.00 50.40           H  
ATOM    185  CA  ALA A  12      -5.869 -49.456 -24.235  1.00 50.40           C  
ATOM    186  HA  ALA A  12      -5.195 -50.251 -23.917  1.00 50.40           H  
ATOM    187  C   ALA A  12      -5.015 -48.180 -24.397  1.00 50.40           C  
ATOM    188  CB  ALA A  12      -6.515 -49.892 -25.555  1.00 50.40           C  
ATOM    189  HB1 ALA A  12      -5.739 -50.061 -26.302  1.00 50.40           H  
ATOM    190  HB2 ALA A  12      -7.192 -49.117 -25.915  1.00 50.40           H  
ATOM    191  HB3 ALA A  12      -7.073 -50.816 -25.408  1.00 50.40           H  
ATOM    192  O   ALA A  12      -3.833 -48.262 -24.729  1.00 50.40           O  
ATOM    193  N   ALA A  13      -5.578 -47.001 -24.109  1.00 50.04           N  
ATOM    194  H   ALA A  13      -6.556 -46.984 -23.856  1.00 50.04           H  
ATOM    195  CA  ALA A  13      -4.879 -45.717 -24.223  1.00 50.04           C  
ATOM    196  HA  ALA A  13      -4.355 -45.693 -25.178  1.00 50.04           H  
ATOM    197  C   ALA A  13      -3.817 -45.484 -23.126  1.00 50.04           C  
ATOM    198  CB  ALA A  13      -5.937 -44.608 -24.234  1.00 50.04           C  
ATOM    199  HB1 ALA A  13      -5.451 -43.643 -24.377  1.00 50.04           H  
ATOM    200  HB2 ALA A  13      -6.642 -44.773 -25.049  1.00 50.04           H  
ATOM    201  HB3 ALA A  13      -6.477 -44.597 -23.287  1.00 50.04           H  
ATOM    202  O   ALA A  13      -2.899 -44.690 -23.317  1.00 50.04           O  
ATOM    203  N   ILE A  14      -3.904 -46.194 -21.995  1.00 52.59           N  
ATOM    204  H   ILE A  14      -4.688 -46.821 -21.891  1.00 52.59           H  
ATOM    205  CA  ILE A  14      -2.970 -46.055 -20.862  1.00 52.59           C  
ATOM    206  HA  ILE A  14      -2.613 -45.025 -20.838  1.00 52.59           H  
ATOM    207  C   ILE A  14      -1.703 -46.920 -21.054  1.00 52.59           C  
ATOM    208  CB  ILE A  14      -3.742 -46.290 -19.535  1.00 52.59           C  
ATOM    209  HB  ILE A  14      -4.230 -47.263 -19.587  1.00 52.59           H  
ATOM    210  O   ILE A  14      -0.663 -46.636 -20.466  1.00 52.59           O  
ATOM    211  CG1 ILE A  14      -4.831 -45.194 -19.377  1.00 52.59           C  
ATOM    212 HG12 ILE A  14      -5.458 -45.170 -20.268  1.00 52.59           H  
ATOM    213 HG13 ILE A  14      -4.349 -44.220 -19.286  1.00 52.59           H  
ATOM    214  CG2 ILE A  14      -2.812 -46.288 -18.306  1.00 52.59           C  
ATOM    215 HG21 ILE A  14      -3.381 -46.449 -17.390  1.00 52.59           H  
ATOM    216 HG22 ILE A  14      -2.276 -45.342 -18.241  1.00 52.59           H  
ATOM    217 HG23 ILE A  14      -2.091 -47.102 -18.377  1.00 52.59           H  
ATOM    218  CD1 ILE A  14      -5.782 -45.381 -18.188  1.00 52.59           C  
ATOM    219 HD11 ILE A  14      -6.224 -46.377 -18.221  1.00 52.59           H  
ATOM    220 HD12 ILE A  14      -6.579 -44.640 -18.248  1.00 52.59           H  
ATOM    221 HD13 ILE A  14      -5.254 -45.242 -17.244  1.00 52.59           H  
ATOM    222  N   ALA A  15      -1.737 -47.918 -21.947  1.00 47.75           N  
ATOM    223  H   ALA A  15      -2.605 -48.100 -22.430  1.00 47.75           H  
ATOM    224  CA  ALA A  15      -0.600 -48.800 -22.235  1.00 47.75           C  
ATOM    225  HA  ALA A  15      -0.007 -48.909 -21.326  1.00 47.75           H  
ATOM    226  C   ALA A  15       0.367 -48.275 -23.322  1.00 47.75           C  
ATOM    227  CB  ALA A  15      -1.159 -50.184 -22.584  1.00 47.75           C  
ATOM    228  HB1 ALA A  15      -1.789 -50.548 -21.772  1.00 47.75           H  
ATOM    229  HB2 ALA A  15      -1.746 -50.128 -23.500  1.00 47.75           H  
ATOM    230  HB3 ALA A  15      -0.336 -50.884 -22.732  1.00 47.75           H  
ATOM    231  O   ALA A  15       1.445 -48.835 -23.500  1.00 47.75           O  
ATOM    232  N   ILE A  16       0.011 -47.204 -24.045  1.00 50.53           N  
ATOM    233  H   ILE A  16      -0.900 -46.803 -23.870  1.00 50.53           H  
ATOM    234  CA  ILE A  16       0.809 -46.660 -25.168  1.00 50.53           C  
ATOM    235  HA  ILE A  16       1.544 -47.411 -25.459  1.00 50.53           H  
ATOM    236  C   ILE A  16       1.656 -45.438 -24.741  1.00 50.53           C  
ATOM    237  CB  ILE A  16      -0.108 -46.462 -26.409  1.00 50.53           C  
ATOM    238  HB  ILE A  16      -0.927 -45.799 -26.131  1.00 50.53           H  
ATOM    239  O   ILE A  16       2.558 -45.015 -25.457  1.00 50.53           O  
ATOM    240  CG1 ILE A  16      -0.701 -47.837 -26.824  1.00 50.53           C  
ATOM    241 HG12 ILE A  16      -1.234 -48.272 -25.978  1.00 50.53           H  
ATOM    242 HG13 ILE A  16       0.111 -48.515 -27.085  1.00 50.53           H  
ATOM    243  CG2 ILE A  16       0.630 -45.833 -27.607  1.00 50.53           C  
ATOM    244 HG21 ILE A  16       1.489 -46.444 -27.883  1.00 50.53           H  
ATOM    245 HG22 ILE A  16       0.970 -44.828 -27.358  1.00 50.53           H  
ATOM    246 HG23 ILE A  16      -0.035 -45.731 -28.465  1.00 50.53           H  
ATOM    247  CD1 ILE A  16      -1.701 -47.805 -27.986  1.00 50.53           C  
ATOM    248 HD11 ILE A  16      -2.471 -47.057 -27.792  1.00 50.53           H  
ATOM    249 HD12 ILE A  16      -1.195 -47.581 -28.925  1.00 50.53           H  
ATOM    250 HD13 ILE A  16      -2.175 -48.783 -28.078  1.00 50.53           H  
ATOM    251  N   GLY A  17       1.459 -44.923 -23.522  1.00 42.43           N  
ATOM    252  H   GLY A  17       0.718 -45.313 -22.957  1.00 42.43           H  
ATOM    253  CA  GLY A  17       2.291 -43.864 -22.930  1.00 42.43           C  
ATOM    254  HA2 GLY A  17       2.545 -43.135 -23.700  1.00 42.43           H  
ATOM    255  HA3 GLY A  17       1.710 -43.352 -22.163  1.00 42.43           H  
ATOM    256  C   GLY A  17       3.602 -44.337 -22.283  1.00 42.43           C  
ATOM    257  O   GLY A  17       4.318 -43.515 -21.717  1.00 42.43           O  
ATOM    258  N   LEU A  18       3.916 -45.640 -22.321  1.00 47.53           N  
ATOM    259  H   LEU A  18       3.293 -46.260 -22.819  1.00 47.53           H  
ATOM    260  CA  LEU A  18       4.990 -46.250 -21.521  1.00 47.53           C  
ATOM    261  HA  LEU A  18       5.575 -45.439 -21.087  1.00 47.53           H  
ATOM    262  C   LEU A  18       6.009 -47.064 -22.350  1.00 47.53           C  
ATOM    263  CB  LEU A  18       4.361 -47.045 -20.351  1.00 47.53           C  
ATOM    264  HB2 LEU A  18       3.364 -46.664 -20.129  1.00 47.53           H  
ATOM    265  HB3 LEU A  18       4.244 -48.086 -20.653  1.00 47.53           H  
ATOM    266  O   LEU A  18       6.490 -48.101 -21.900  1.00 47.53           O  
ATOM    267  CG  LEU A  18       5.212 -46.958 -19.068  1.00 47.53           C  
ATOM    268  HG  LEU A  18       6.271 -46.983 -19.324  1.00 47.53           H  
ATOM    269  CD1 LEU A  18       4.911 -45.663 -18.306  1.00 47.53           C  
ATOM    270 HD11 LEU A  18       3.866 -45.642 -17.997  1.00 47.53           H  
ATOM    271 HD12 LEU A  18       5.549 -45.599 -17.425  1.00 47.53           H  
ATOM    272 HD13 LEU A  18       5.109 -44.801 -18.943  1.00 47.53           H  
ATOM    273  CD2 LEU A  18       4.922 -48.130 -18.131  1.00 47.53           C  
ATOM    274 HD21 LEU A  18       5.174 -49.064 -18.635  1.00 47.53           H  
ATOM    275 HD22 LEU A  18       3.866 -48.141 -17.861  1.00 47.53           H  
ATOM    276 HD23 LEU A  18       5.529 -48.043 -17.230  1.00 47.53           H  
ATOM    277  N   ALA A  19       6.334 -46.613 -23.570  1.00 42.11           N  
ATOM    278  H   ALA A  19       5.864 -45.786 -23.911  1.00 42.11           H  
ATOM    279  CA  ALA A  19       7.244 -47.328 -24.479  1.00 42.11           C  
ATOM    280  HA  ALA A  19       7.959 -47.878 -23.868  1.00 42.11           H  
ATOM    281  C   ALA A  19       8.108 -46.421 -25.392  1.00 42.11           C  
ATOM    282  CB  ALA A  19       6.434 -48.373 -25.262  1.00 42.11           C  
ATOM    283  HB1 ALA A  19       5.902 -49.028 -24.572  1.00 42.11           H  
ATOM    284  HB2 ALA A  19       7.105 -48.980 -25.871  1.00 42.11           H  
ATOM    285  HB3 ALA A  19       5.716 -47.875 -25.913  1.00 42.11           H  
ATOM    286  O   ALA A  19       8.257 -46.690 -26.580  1.00 42.11           O  
ATOM    287  N   LEU A  20       8.709 -45.363 -24.834  1.00 41.14           N  
ATOM    288  H   LEU A  20       8.488 -45.161 -23.870  1.00 41.14           H  
ATOM    289  CA  LEU A  20       9.829 -44.607 -25.428  1.00 41.14           C  
ATOM    290  HA  LEU A  20      10.337 -45.229 -26.165  1.00 41.14           H  
ATOM    291  C   LEU A  20      10.837 -44.305 -24.300  1.00 41.14           C  
ATOM    292  CB  LEU A  20       9.299 -43.330 -26.127  1.00 41.14           C  
ATOM    293  HB2 LEU A  20      10.080 -42.570 -26.116  1.00 41.14           H  
ATOM    294  HB3 LEU A  20       8.466 -42.939 -25.544  1.00 41.14           H  
ATOM    295  O   LEU A  20      10.712 -43.322 -23.578  1.00 41.14           O  
ATOM    296  CG  LEU A  20       8.853 -43.534 -27.591  1.00 41.14           C  
ATOM    297  HG  LEU A  20       8.276 -44.454 -27.686  1.00 41.14           H  
ATOM    298  CD1 LEU A  20       7.953 -42.385 -28.046  1.00 41.14           C  
ATOM    299 HD11 LEU A  20       7.652 -42.540 -29.082  1.00 41.14           H  
ATOM    300 HD12 LEU A  20       8.483 -41.436 -27.958  1.00 41.14           H  
ATOM    301 HD13 LEU A  20       7.057 -42.358 -27.425  1.00 41.14           H  
ATOM    302  CD2 LEU A  20      10.053 -43.592 -28.543  1.00 41.14           C  
ATOM    303 HD21 LEU A  20      10.626 -42.667 -28.485  1.00 41.14           H  
ATOM    304 HD22 LEU A  20       9.703 -43.738 -29.565  1.00 41.14           H  
ATOM    305 HD23 LEU A  20      10.695 -44.432 -28.276  1.00 41.14           H  
ATOM    306  N   ALA A  21      11.698 -45.262 -23.951  1.00 38.81           N  
ATOM    307  H   ALA A  21      11.692 -45.410 -22.951  1.00 38.81           H  
ATOM    308  CA  ALA A  21      13.069 -45.326 -24.472  1.00 38.81           C  
ATOM    309  HA  ALA A  21      13.570 -46.098 -23.886  1.00 38.81           H  
ATOM    310  C   ALA A  21      13.841 -44.004 -24.244  1.00 38.81           C  
ATOM    311  CB  ALA A  21      13.083 -45.821 -25.924  1.00 38.81           C  
ATOM    312  HB1 ALA A  21      12.528 -46.756 -26.006  1.00 38.81           H  
ATOM    313  HB2 ALA A  21      14.114 -45.992 -26.236  1.00 38.81           H  
ATOM    314  HB3 ALA A  21      12.640 -45.074 -26.582  1.00 38.81           H  
ATOM    315  O   ALA A  21      13.901 -43.141 -25.110  1.00 38.81           O  
ATOM    316  N   THR A  22      14.288 -43.725 -23.018  1.00 35.98           N  
ATOM    317  H   THR A  22      13.989 -42.801 -22.742  1.00 35.98           H  
ATOM    318  CA  THR A  22      15.659 -44.030 -22.547  1.00 35.98           C  
ATOM    319  HA  THR A  22      15.784 -43.470 -21.620  1.00 35.98           H  
ATOM    320  C   THR A  22      16.785 -43.549 -23.474  1.00 35.98           C  
ATOM    321  CB  THR A  22      15.909 -45.505 -22.156  1.00 35.98           C  
ATOM    322  HB  THR A  22      16.916 -45.570 -21.743  1.00 35.98           H  
ATOM    323  O   THR A  22      17.283 -44.309 -24.304  1.00 35.98           O  
ATOM    324  CG2 THR A  22      14.945 -46.024 -21.092  1.00 35.98           C  
ATOM    325 HG21 THR A  22      13.924 -46.021 -21.474  1.00 35.98           H  
ATOM    326 HG22 THR A  22      15.000 -45.396 -20.203  1.00 35.98           H  
ATOM    327 HG23 THR A  22      15.219 -47.044 -20.824  1.00 35.98           H  
ATOM    328  OG1 THR A  22      15.847 -46.369 -23.262  1.00 35.98           O  
ATOM    329  HG1 THR A  22      16.441 -46.005 -23.923  1.00 35.98           H  
ATOM    330  N   THR A  23      17.303 -42.344 -23.223  1.00 38.25           N  
ATOM    331  H   THR A  23      16.798 -41.687 -22.645  1.00 38.25           H  
ATOM    332  CA  THR A  23      18.705 -42.010 -23.512  1.00 38.25           C  
ATOM    333  HA  THR A  23      19.194 -42.894 -23.922  1.00 38.25           H  
ATOM    334  C   THR A  23      19.435 -41.665 -22.220  1.00 38.25           C  
ATOM    335  CB  THR A  23      18.889 -40.913 -24.567  1.00 38.25           C  
ATOM    336  HB  THR A  23      19.919 -40.558 -24.532  1.00 38.25           H  
ATOM    337  O   THR A  23      19.124 -40.722 -21.499  1.00 38.25           O  
ATOM    338  CG2 THR A  23      18.611 -41.449 -25.970  1.00 38.25           C  
ATOM    339 HG21 THR A  23      17.584 -41.809 -26.034  1.00 38.25           H  
ATOM    340 HG22 THR A  23      19.292 -42.269 -26.198  1.00 38.25           H  
ATOM    341 HG23 THR A  23      18.756 -40.655 -26.703  1.00 38.25           H  
ATOM    342  OG1 THR A  23      18.023 -39.832 -24.328  1.00 38.25           O  
ATOM    343  HG1 THR A  23      18.404 -39.046 -24.728  1.00 38.25           H  
ATOM    344  N   THR A  24      20.414 -42.503 -21.912  1.00 37.06           N  
ATOM    345  H   THR A  24      20.613 -43.255 -22.557  1.00 37.06           H  
ATOM    346  CA  THR A  24      21.341 -42.396 -20.790  1.00 37.06           C  
ATOM    347  HA  THR A  24      20.795 -42.283 -19.853  1.00 37.06           H  
ATOM    348  C   THR A  24      22.332 -41.246 -20.959  1.00 37.06           C  
ATOM    349  CB  THR A  24      22.191 -43.680 -20.760  1.00 37.06           C  
ATOM    350  HB  THR A  24      23.049 -43.534 -20.103  1.00 37.06           H  
ATOM    351  O   THR A  24      23.028 -41.216 -21.967  1.00 37.06           O  
ATOM    352  CG2 THR A  24      21.415 -44.901 -20.278  1.00 37.06           C  
ATOM    353 HG21 THR A  24      22.080 -45.765 -20.258  1.00 37.06           H  
ATOM    354 HG22 THR A  24      20.583 -45.112 -20.949  1.00 37.06           H  
ATOM    355 HG23 THR A  24      21.034 -44.725 -19.272  1.00 37.06           H  
ATOM    356  OG1 THR A  24      22.641 -43.974 -22.067  1.00 37.06           O  
ATOM    357  HG1 THR A  24      23.071 -43.182 -22.397  1.00 37.06           H  
ATOM    358  N   THR A  25      22.552 -40.459 -19.903  1.00 35.38           N  
ATOM    359  H   THR A  25      21.812 -40.378 -19.221  1.00 35.38           H  
ATOM    360  CA  THR A  25      23.909 -40.072 -19.460  1.00 35.38           C  
ATOM    361  HA  THR A  25      24.583 -40.913 -19.628  1.00 35.38           H  
ATOM    362  C   THR A  25      23.892 -39.790 -17.960  1.00 35.38           C  
ATOM    363  CB  THR A  25      24.531 -38.850 -20.174  1.00 35.38           C  
ATOM    364  HB  THR A  25      25.290 -38.433 -19.511  1.00 35.38           H  
ATOM    365  O   THR A  25      23.522 -38.700 -17.527  1.00 35.38           O  
ATOM    366  CG2 THR A  25      25.248 -39.179 -21.482  1.00 35.38           C  
ATOM    367 HG21 THR A  25      24.528 -39.315 -22.289  1.00 35.38           H  
ATOM    368 HG22 THR A  25      25.895 -38.344 -21.748  1.00 35.38           H  
ATOM    369 HG23 THR A  25      25.856 -40.077 -21.370  1.00 35.38           H  
ATOM    370  OG1 THR A  25      23.578 -37.849 -20.424  1.00 35.38           O  
ATOM    371  HG1 THR A  25      23.203 -37.594 -19.578  1.00 35.38           H  
ATOM    372  N   ALA A  26      24.308 -40.770 -17.158  1.00 32.74           N  
ATOM    373  H   ALA A  26      24.623 -41.637 -17.570  1.00 32.74           H  
ATOM    374  CA  ALA A  26      24.665 -40.538 -15.764  1.00 32.74           C  
ATOM    375  HA  ALA A  26      24.006 -39.782 -15.337  1.00 32.74           H  
ATOM    376  C   ALA A  26      26.113 -40.030 -15.697  1.00 32.74           C  
ATOM    377  CB  ALA A  26      24.477 -41.839 -14.972  1.00 32.74           C  
ATOM    378  HB1 ALA A  26      24.730 -41.669 -13.926  1.00 32.74           H  
ATOM    379  HB2 ALA A  26      23.439 -42.166 -15.035  1.00 32.74           H  
ATOM    380  HB3 ALA A  26      25.127 -42.619 -15.370  1.00 32.74           H  
ATOM    381  O   ALA A  26      27.007 -40.657 -16.264  1.00 32.74           O  
ATOM    382  N   SER A  27      26.351 -38.932 -14.978  1.00 30.92           N  
ATOM    383  H   SER A  27      25.569 -38.451 -14.558  1.00 30.92           H  
ATOM    384  CA  SER A  27      27.697 -38.526 -14.562  1.00 30.92           C  
ATOM    385  HA  SER A  27      28.432 -39.226 -14.960  1.00 30.92           H  
ATOM    386  C   SER A  27      27.777 -38.588 -13.042  1.00 30.92           C  
ATOM    387  CB  SER A  27      28.074 -37.147 -15.108  1.00 30.92           C  
ATOM    388  HB2 SER A  27      27.470 -36.377 -14.628  1.00 30.92           H  
ATOM    389  HB3 SER A  27      27.897 -37.122 -16.183  1.00 30.92           H  
ATOM    390  O   SER A  27      27.470 -37.627 -12.340  1.00 30.92           O  
ATOM    391  OG  SER A  27      29.449 -36.917 -14.858  1.00 30.92           O  
ATOM    392  HG  SER A  27      29.634 -35.992 -15.036  1.00 30.92           H  
ATOM    393  N   THR A  28      28.158 -39.759 -12.535  1.00 32.66           N  
ATOM    394  H   THR A  28      28.337 -40.521 -13.174  1.00 32.66           H  
ATOM    395  CA  THR A  28      28.419 -39.988 -11.113  1.00 32.66           C  
ATOM    396  HA  THR A  28      28.028 -39.157 -10.525  1.00 32.66           H  
ATOM    397  C   THR A  28      29.926 -40.081 -10.914  1.00 32.66           C  
ATOM    398  CB  THR A  28      27.740 -41.276 -10.611  1.00 32.66           C  
ATOM    399  HB  THR A  28      28.218 -42.146 -11.062  1.00 32.66           H  
ATOM    400  O   THR A  28      30.538 -41.059 -11.341  1.00 32.66           O  
ATOM    401  CG2 THR A  28      27.806 -41.399  -9.088  1.00 32.66           C  
ATOM    402 HG21 THR A  28      27.286 -42.302  -8.768  1.00 32.66           H  
ATOM    403 HG22 THR A  28      27.340 -40.532  -8.621  1.00 32.66           H  
ATOM    404 HG23 THR A  28      28.844 -41.470  -8.764  1.00 32.66           H  
ATOM    405  OG1 THR A  28      26.377 -41.288 -10.962  1.00 32.66           O  
ATOM    406  HG1 THR A  28      25.969 -42.040 -10.527  1.00 32.66           H  
ATOM    407  N   ARG A  29      30.537 -39.093 -10.249  1.00 33.63           N  
ATOM    408  H   ARG A  29      29.995 -38.276 -10.005  1.00 33.63           H  
ATOM    409  CA  ARG A  29      31.911 -39.204  -9.729  1.00 33.63           C  
ATOM    410  HA  ARG A  29      32.097 -40.255  -9.510  1.00 33.63           H  
ATOM    411  C   ARG A  29      32.093 -38.479  -8.396  1.00 33.63           C  
ATOM    412  CB  ARG A  29      32.964 -38.755 -10.767  1.00 33.63           C  
ATOM    413  HB2 ARG A  29      32.534 -38.035 -11.463  1.00 33.63           H  
ATOM    414  HB3 ARG A  29      33.790 -38.268 -10.249  1.00 33.63           H  
ATOM    415  O   ARG A  29      32.430 -37.303  -8.342  1.00 33.63           O  
ATOM    416  CG  ARG A  29      33.551 -39.953 -11.532  1.00 33.63           C  
ATOM    417  HG2 ARG A  29      32.811 -40.345 -12.229  1.00 33.63           H  
ATOM    418  HG3 ARG A  29      33.821 -40.734 -10.821  1.00 33.63           H  
ATOM    419  CD  ARG A  29      34.809 -39.554 -12.309  1.00 33.63           C  
ATOM    420  HD2 ARG A  29      35.516 -39.092 -11.620  1.00 33.63           H  
ATOM    421  HD3 ARG A  29      34.533 -38.829 -13.075  1.00 33.63           H  
ATOM    422  NE  ARG A  29      35.441 -40.733 -12.933  1.00 33.63           N  
ATOM    423  HE  ARG A  29      34.997 -41.625 -12.765  1.00 33.63           H  
ATOM    424  NH1 ARG A  29      37.150 -39.629 -14.000  1.00 33.63           N  
ATOM    425 HH11 ARG A  29      37.975 -39.645 -14.582  1.00 33.63           H  
ATOM    426 HH12 ARG A  29      36.797 -38.756 -13.636  1.00 33.63           H  
ATOM    427  NH2 ARG A  29      37.013 -41.856 -14.137  1.00 33.63           N  
ATOM    428 HH21 ARG A  29      36.573 -42.731 -13.890  1.00 33.63           H  
ATOM    429 HH22 ARG A  29      37.851 -41.858 -14.700  1.00 33.63           H  
ATOM    430  CZ  ARG A  29      36.528 -40.733 -13.684  1.00 33.63           C  
ATOM    431  N   THR A  30      31.956 -39.257  -7.334  1.00 39.77           N  
ATOM    432  H   THR A  30      31.560 -40.173  -7.487  1.00 39.77           H  
ATOM    433  CA  THR A  30      32.683 -39.162  -6.058  1.00 39.77           C  
ATOM    434  HA  THR A  30      33.629 -38.642  -6.210  1.00 39.77           H  
ATOM    435  C   THR A  30      32.981 -40.618  -5.628  1.00 39.77           C  
ATOM    436  CB  THR A  30      31.865 -38.410  -4.987  1.00 39.77           C  
ATOM    437  HB  THR A  30      32.429 -38.397  -4.055  1.00 39.77           H  
ATOM    438  O   THR A  30      32.375 -41.522  -6.217  1.00 39.77           O  
ATOM    439  CG2 THR A  30      31.558 -36.957  -5.344  1.00 39.77           C  
ATOM    440 HG21 THR A  30      31.119 -36.450  -4.485  1.00 39.77           H  
ATOM    441 HG22 THR A  30      32.479 -36.443  -5.620  1.00 39.77           H  
ATOM    442 HG23 THR A  30      30.861 -36.910  -6.180  1.00 39.77           H  
ATOM    443  OG1 THR A  30      30.633 -39.046  -4.755  1.00 39.77           O  
ATOM    444  HG1 THR A  30      30.088 -38.456  -4.228  1.00 39.77           H  
ATOM    445  N   PRO A  31      33.871 -40.916  -4.655  1.00 42.79           N  
ATOM    446  CA  PRO A  31      34.662 -40.020  -3.800  1.00 42.79           C  
ATOM    447  HA  PRO A  31      34.582 -38.976  -4.100  1.00 42.79           H  
ATOM    448  C   PRO A  31      36.173 -40.403  -3.710  1.00 42.79           C  
ATOM    449  CB  PRO A  31      33.956 -40.248  -2.449  1.00 42.79           C  
ATOM    450  HB2 PRO A  31      33.017 -39.695  -2.427  1.00 42.79           H  
ATOM    451  HB3 PRO A  31      34.551 -39.959  -1.582  1.00 42.79           H  
ATOM    452  O   PRO A  31      36.661 -41.237  -4.465  1.00 42.79           O  
ATOM    453  CG  PRO A  31      33.638 -41.751  -2.446  1.00 42.79           C  
ATOM    454  HG2 PRO A  31      32.636 -41.925  -2.052  1.00 42.79           H  
ATOM    455  HG3 PRO A  31      34.373 -42.310  -1.867  1.00 42.79           H  
ATOM    456  CD  PRO A  31      33.727 -42.166  -3.914  1.00 42.79           C  
ATOM    457  HD2 PRO A  31      34.600 -42.798  -4.076  1.00 42.79           H  
ATOM    458  HD3 PRO A  31      32.827 -42.716  -4.190  1.00 42.79           H  
ATOM    459  N   MET A  32      36.841 -39.862  -2.675  1.00 35.56           N  
ATOM    460  H   MET A  32      36.383 -39.086  -2.220  1.00 35.56           H  
ATOM    461  CA  MET A  32      37.994 -40.427  -1.931  1.00 35.56           C  
ATOM    462  HA  MET A  32      37.941 -39.876  -0.992  1.00 35.56           H  
ATOM    463  C   MET A  32      39.450 -40.060  -2.340  1.00 35.56           C  
ATOM    464  CB  MET A  32      37.713 -41.899  -1.539  1.00 35.56           C  
ATOM    465  HB2 MET A  32      37.152 -42.431  -2.307  1.00 35.56           H  
ATOM    466  HB3 MET A  32      38.647 -42.448  -1.416  1.00 35.56           H  
ATOM    467  O   MET A  32      39.655 -39.524  -3.426  1.00 35.56           O  
ATOM    468  CG  MET A  32      36.916 -41.920  -0.222  1.00 35.56           C  
ATOM    469  HG2 MET A  32      37.309 -41.166   0.460  1.00 35.56           H  
ATOM    470  HG3 MET A  32      35.879 -41.659  -0.430  1.00 35.56           H  
ATOM    471  SD  MET A  32      36.960 -43.483   0.676  1.00 35.56           S  
ATOM    472  CE  MET A  32      35.874 -43.048   2.060  1.00 35.56           C  
ATOM    473  HE1 MET A  32      34.889 -42.771   1.683  1.00 35.56           H  
ATOM    474  HE2 MET A  32      35.775 -43.906   2.725  1.00 35.56           H  
ATOM    475  HE3 MET A  32      36.302 -42.213   2.615  1.00 35.56           H  
ATOM    476  N   PRO A  33      40.428 -40.148  -1.392  1.00 51.17           N  
ATOM    477  CA  PRO A  33      41.371 -39.046  -1.136  1.00 51.17           C  
ATOM    478  HA  PRO A  33      41.193 -38.205  -1.806  1.00 51.17           H  
ATOM    479  C   PRO A  33      42.857 -39.474  -1.259  1.00 51.17           C  
ATOM    480  CB  PRO A  33      40.984 -38.655   0.300  1.00 51.17           C  
ATOM    481  HB2 PRO A  33      40.003 -38.180   0.293  1.00 51.17           H  
ATOM    482  HB3 PRO A  33      41.698 -37.996   0.793  1.00 51.17           H  
ATOM    483  O   PRO A  33      43.150 -40.415  -1.990  1.00 51.17           O  
ATOM    484  CG  PRO A  33      40.884 -40.017   0.984  1.00 51.17           C  
ATOM    485  HG2 PRO A  33      40.169 -39.993   1.806  1.00 51.17           H  
ATOM    486  HG3 PRO A  33      41.864 -40.339   1.338  1.00 51.17           H  
ATOM    487  CD  PRO A  33      40.410 -40.931  -0.146  1.00 51.17           C  
ATOM    488  HD2 PRO A  33      41.076 -41.789  -0.236  1.00 51.17           H  
ATOM    489  HD3 PRO A  33      39.416 -41.276   0.139  1.00 51.17           H  
ATOM    490  N   THR A  34      43.753 -38.831  -0.479  1.00 28.07           N  
ATOM    491  H   THR A  34      43.365 -38.074   0.065  1.00 28.07           H  
ATOM    492  CA  THR A  34      45.230 -39.000  -0.314  1.00 28.07           C  
ATOM    493  HA  THR A  34      45.426 -39.029   0.758  1.00 28.07           H  
ATOM    494  C   THR A  34      45.950 -37.763  -0.873  1.00 28.07           C  
ATOM    495  CB  THR A  34      45.794 -40.324  -0.876  1.00 28.07           C  
ATOM    496  HB  THR A  34      45.740 -40.312  -1.965  1.00 28.07           H  
ATOM    497  O   THR A  34      45.936 -37.520  -2.071  1.00 28.07           O  
ATOM    498  CG2 THR A  34      47.227 -40.639  -0.464  1.00 28.07           C  
ATOM    499 HG21 THR A  34      47.897 -39.854  -0.813  1.00 28.07           H  
ATOM    500 HG22 THR A  34      47.532 -41.576  -0.929  1.00 28.07           H  
ATOM    501 HG23 THR A  34      47.299 -40.751   0.618  1.00 28.07           H  
ATOM    502  OG1 THR A  34      45.027 -41.397  -0.386  1.00 28.07           O  
ATOM    503  HG1 THR A  34      44.260 -41.402  -0.963  1.00 28.07           H  
ATOM    504  N   SER A  35      46.324 -36.795  -0.031  1.00 30.79           N  
ATOM    505  H   SER A  35      46.169 -35.899  -0.472  1.00 30.79           H  
ATOM    506  CA  SER A  35      47.553 -36.748   0.786  1.00 30.79           C  
ATOM    507  HA  SER A  35      47.507 -35.801   1.325  1.00 30.79           H  
ATOM    508  C   SER A  35      48.849 -36.714  -0.027  1.00 30.79           C  
ATOM    509  CB  SER A  35      47.652 -37.817   1.881  1.00 30.79           C  
ATOM    510  HB2 SER A  35      46.747 -37.807   2.489  1.00 30.79           H  
ATOM    511  HB3 SER A  35      47.791 -38.800   1.431  1.00 30.79           H  
ATOM    512  O   SER A  35      49.200 -37.673  -0.706  1.00 30.79           O  
ATOM    513  OG  SER A  35      48.773 -37.509   2.686  1.00 30.79           O  
ATOM    514  HG  SER A  35      48.881 -38.161   3.382  1.00 30.79           H  
ATOM    515  N   THR A  36      49.600 -35.624   0.129  1.00 33.68           N  
ATOM    516  H   THR A  36      49.168 -34.836   0.589  1.00 33.68           H  
ATOM    517  CA  THR A  36      51.066 -35.630   0.217  1.00 33.68           C  
ATOM    518  HA  THR A  36      51.391 -36.504   0.782  1.00 33.68           H  
ATOM    519  C   THR A  36      51.483 -34.375   0.974  1.00 33.68           C  
ATOM    520  CB  THR A  36      51.763 -35.683  -1.149  1.00 33.68           C  
ATOM    521  HB  THR A  36      51.360 -34.911  -1.804  1.00 33.68           H  
ATOM    522  O   THR A  36      51.316 -33.256   0.492  1.00 33.68           O  
ATOM    523  CG2 THR A  36      53.281 -35.537  -1.054  1.00 33.68           C  
ATOM    524 HG21 THR A  36      53.545 -34.512  -0.798  1.00 33.68           H  
ATOM    525 HG22 THR A  36      53.671 -36.215  -0.294  1.00 33.68           H  
ATOM    526 HG23 THR A  36      53.732 -35.778  -2.017  1.00 33.68           H  
ATOM    527  OG1 THR A  36      51.567 -36.956  -1.717  1.00 33.68           O  
ATOM    528  HG1 THR A  36      50.705 -37.269  -1.433  1.00 33.68           H  
ATOM    529  N   GLU A  37      52.001 -34.566   2.182  1.00 30.73           N  
ATOM    530  H   GLU A  37      52.077 -35.511   2.531  1.00 30.73           H  
ATOM    531  CA  GLU A  37      52.750 -33.547   2.916  1.00 30.73           C  
ATOM    532  HA  GLU A  37      52.168 -32.629   2.990  1.00 30.73           H  
ATOM    533  C   GLU A  37      54.098 -33.273   2.229  1.00 30.73           C  
ATOM    534  CB  GLU A  37      53.084 -34.080   4.318  1.00 30.73           C  
ATOM    535  HB2 GLU A  37      53.713 -34.961   4.193  1.00 30.73           H  
ATOM    536  HB3 GLU A  37      53.671 -33.330   4.848  1.00 30.73           H  
ATOM    537  O   GLU A  37      54.667 -34.195   1.646  1.00 30.73           O  
ATOM    538  CG  GLU A  37      51.886 -34.460   5.193  1.00 30.73           C  
ATOM    539  HG2 GLU A  37      51.128 -34.973   4.602  1.00 30.73           H  
ATOM    540  HG3 GLU A  37      51.437 -33.555   5.604  1.00 30.73           H  
ATOM    541  CD  GLU A  37      52.369 -35.395   6.306  1.00 30.73           C  
ATOM    542  OE1 GLU A  37      52.699 -34.879   7.395  1.00 30.73           O  
ATOM    543  OE2 GLU A  37      52.450 -36.612   6.022  1.00 30.73           O  
ATOM    544  N   LYS A  38      54.642 -32.054   2.382  1.00 32.72           N  
ATOM    545  H   LYS A  38      53.966 -31.322   2.548  1.00 32.72           H  
ATOM    546  CA  LYS A  38      55.992 -31.762   2.935  1.00 32.72           C  
ATOM    547  HA  LYS A  38      55.978 -32.079   3.978  1.00 32.72           H  
ATOM    548  C   LYS A  38      56.223 -30.235   2.867  1.00 32.72           C  
ATOM    549  CB  LYS A  38      57.123 -32.523   2.195  1.00 32.72           C  
ATOM    550  HB2 LYS A  38      56.830 -33.550   1.978  1.00 32.72           H  
ATOM    551  HB3 LYS A  38      57.366 -32.039   1.249  1.00 32.72           H  
ATOM    552  O   LYS A  38      56.364 -29.699   1.777  1.00 32.72           O  
ATOM    553  CG  LYS A  38      58.367 -32.641   3.076  1.00 32.72           C  
ATOM    554  HG2 LYS A  38      58.869 -31.675   3.130  1.00 32.72           H  
ATOM    555  HG3 LYS A  38      58.051 -32.952   4.072  1.00 32.72           H  
ATOM    556  CD  LYS A  38      59.345 -33.703   2.571  1.00 32.72           C  
ATOM    557  HD2 LYS A  38      58.823 -34.653   2.467  1.00 32.72           H  
ATOM    558  HD3 LYS A  38      59.750 -33.398   1.606  1.00 32.72           H  
ATOM    559  CE  LYS A  38      60.461 -33.834   3.611  1.00 32.72           C  
ATOM    560  HE2 LYS A  38      60.997 -32.886   3.666  1.00 32.72           H  
ATOM    561  HE3 LYS A  38      60.006 -34.009   4.586  1.00 32.72           H  
ATOM    562  NZ  LYS A  38      61.389 -34.939   3.279  1.00 32.72           N  
ATOM    563  HZ1 LYS A  38      61.815 -34.776   2.378  1.00 32.72           H  
ATOM    564  HZ2 LYS A  38      62.114 -35.003   3.979  1.00 32.72           H  
ATOM    565  HZ3 LYS A  38      60.885 -35.814   3.252  1.00 32.72           H  
ATOM    566  N   SER A  39      56.017 -29.457   3.933  1.00 30.58           N  
ATOM    567  H   SER A  39      55.732 -28.545   3.607  1.00 30.58           H  
ATOM    568  CA  SER A  39      56.784 -29.340   5.197  1.00 30.58           C  
ATOM    569  HA  SER A  39      56.087 -28.949   5.939  1.00 30.58           H  
ATOM    570  C   SER A  39      57.942 -28.337   5.106  1.00 30.58           C  
ATOM    571  CB  SER A  39      57.290 -30.666   5.773  1.00 30.58           C  
ATOM    572  HB2 SER A  39      58.008 -31.089   5.070  1.00 30.58           H  
ATOM    573  HB3 SER A  39      56.459 -31.355   5.926  1.00 30.58           H  
ATOM    574  O   SER A  39      58.940 -28.606   4.441  1.00 30.58           O  
ATOM    575  OG  SER A  39      57.976 -30.486   6.994  1.00 30.58           O  
ATOM    576  HG  SER A  39      57.360 -30.422   7.728  1.00 30.58           H  
ATOM    577  N   MET A  40      57.768 -27.196   5.783  1.00 35.73           N  
ATOM    578  H   MET A  40      56.805 -26.911   5.889  1.00 35.73           H  
ATOM    579  CA  MET A  40      58.605 -26.629   6.866  1.00 35.73           C  
ATOM    580  HA  MET A  40      58.485 -27.252   7.753  1.00 35.73           H  
ATOM    581  C   MET A  40      58.012 -25.235   7.190  1.00 35.73           C  
ATOM    582  CB  MET A  40      60.102 -26.571   6.503  1.00 35.73           C  
ATOM    583  HB2 MET A  40      60.572 -25.742   7.032  1.00 35.73           H  
ATOM    584  HB3 MET A  40      60.233 -26.418   5.431  1.00 35.73           H  
ATOM    585  O   MET A  40      57.801 -24.447   6.275  1.00 35.73           O  
ATOM    586  CG  MET A  40      60.784 -27.874   6.956  1.00 35.73           C  
ATOM    587  HG2 MET A  40      60.250 -28.731   6.545  1.00 35.73           H  
ATOM    588  HG3 MET A  40      60.694 -27.934   8.040  1.00 35.73           H  
ATOM    589  SD  MET A  40      62.537 -28.055   6.516  1.00 35.73           S  
ATOM    590  CE  MET A  40      63.192 -28.523   8.141  1.00 35.73           C  
ATOM    591  HE1 MET A  40      62.706 -29.436   8.485  1.00 35.73           H  
ATOM    592  HE2 MET A  40      62.995 -27.724   8.856  1.00 35.73           H  
ATOM    593  HE3 MET A  40      64.267 -28.685   8.070  1.00 35.73           H  
ATOM    594  N   GLU A  41      57.462 -24.971   8.385  1.00 34.48           N  
ATOM    595  H   GLU A  41      56.754 -24.261   8.271  1.00 34.48           H  
ATOM    596  CA  GLU A  41      58.158 -24.799   9.686  1.00 34.48           C  
ATOM    597  HA  GLU A  41      57.390 -24.601  10.434  1.00 34.48           H  
ATOM    598  C   GLU A  41      59.045 -23.532   9.626  1.00 34.48           C  
ATOM    599  CB  GLU A  41      58.877 -26.099  10.122  1.00 34.48           C  
ATOM    600  HB2 GLU A  41      59.777 -26.245   9.525  1.00 34.48           H  
ATOM    601  HB3 GLU A  41      58.198 -26.936   9.957  1.00 34.48           H  
ATOM    602  O   GLU A  41      59.890 -23.450   8.741  1.00 34.48           O  
ATOM    603  CG  GLU A  41      59.252 -26.073  11.608  1.00 34.48           C  
ATOM    604  HG2 GLU A  41      58.345 -25.854  12.172  1.00 34.48           H  
ATOM    605  HG3 GLU A  41      59.967 -25.261  11.746  1.00 34.48           H  
ATOM    606  CD  GLU A  41      59.868 -27.364  12.174  1.00 34.48           C  
ATOM    607  OE1 GLU A  41      60.699 -27.237  13.118  1.00 34.48           O  
ATOM    608  OE2 GLU A  41      59.487 -28.456  11.695  1.00 34.48           O  
ATOM    609  N   LYS A  42      58.893 -22.466  10.434  1.00 32.80           N  
ATOM    610  H   LYS A  42      59.346 -21.647  10.053  1.00 32.80           H  
ATOM    611  CA  LYS A  42      58.477 -22.251  11.850  1.00 32.80           C  
ATOM    612  HA  LYS A  42      57.642 -22.890  12.140  1.00 32.80           H  
ATOM    613  C   LYS A  42      58.072 -20.746  12.022  1.00 32.80           C  
ATOM    614  CB  LYS A  42      59.744 -22.571  12.660  1.00 32.80           C  
ATOM    615  HB2 LYS A  42      60.474 -23.068  12.022  1.00 32.80           H  
ATOM    616  HB3 LYS A  42      60.226 -21.639  12.956  1.00 32.80           H  
ATOM    617  O   LYS A  42      58.224 -20.015  11.048  1.00 32.80           O  
ATOM    618  CG  LYS A  42      59.532 -23.465  13.879  1.00 32.80           C  
ATOM    619  HG2 LYS A  42      58.951 -24.349  13.617  1.00 32.80           H  
ATOM    620  HG3 LYS A  42      58.983 -22.947  14.665  1.00 32.80           H  
ATOM    621  CD  LYS A  42      60.914 -23.882  14.377  1.00 32.80           C  
ATOM    622  HD2 LYS A  42      61.521 -23.000  14.581  1.00 32.80           H  
ATOM    623  HD3 LYS A  42      61.394 -24.476  13.600  1.00 32.80           H  
ATOM    624  CE  LYS A  42      60.753 -24.693  15.651  1.00 32.80           C  
ATOM    625  HE2 LYS A  42      60.935 -24.040  16.505  1.00 32.80           H  
ATOM    626  HE3 LYS A  42      59.721 -25.038  15.713  1.00 32.80           H  
ATOM    627  NZ  LYS A  42      61.662 -25.854  15.604  1.00 32.80           N  
ATOM    628  HZ1 LYS A  42      61.419 -26.409  14.796  1.00 32.80           H  
ATOM    629  HZ2 LYS A  42      62.616 -25.539  15.506  1.00 32.80           H  
ATOM    630  HZ3 LYS A  42      61.548 -26.424  16.430  1.00 32.80           H  
ATOM    631  N   ASP A  43      57.552 -20.154  13.109  1.00 36.54           N  
ATOM    632  H   ASP A  43      57.246 -19.213  12.903  1.00 36.54           H  
ATOM    633  CA  ASP A  43      57.478 -20.446  14.556  1.00 36.54           C  
ATOM    634  HA  ASP A  43      57.554 -21.518  14.738  1.00 36.54           H  
ATOM    635  C   ASP A  43      56.128 -19.979  15.188  1.00 36.54           C  
ATOM    636  CB  ASP A  43      58.624 -19.699  15.298  1.00 36.54           C  
ATOM    637  HB2 ASP A  43      58.326 -19.532  16.333  1.00 36.54           H  
ATOM    638  HB3 ASP A  43      58.753 -18.712  14.853  1.00 36.54           H  
ATOM    639  O   ASP A  43      55.401 -19.155  14.634  1.00 36.54           O  
ATOM    640  CG  ASP A  43      59.978 -20.420  15.353  1.00 36.54           C  
ATOM    641  OD1 ASP A  43      60.102 -21.385  16.143  1.00 36.54           O  
ATOM    642  OD2 ASP A  43      60.904 -20.009  14.618  1.00 36.54           O  
ATOM    643  N   ASP A  44      55.856 -20.546  16.366  1.00 39.65           N  
ATOM    644  H   ASP A  44      56.567 -21.199  16.662  1.00 39.65           H  
ATOM    645  CA  ASP A  44      54.760 -20.434  17.361  1.00 39.65           C  
ATOM    646  HA  ASP A  44      53.805 -20.721  16.920  1.00 39.65           H  
ATOM    647  C   ASP A  44      54.587 -19.066  18.105  1.00 39.65           C  
ATOM    648  CB  ASP A  44      55.222 -21.509  18.368  1.00 39.65           C  
ATOM    649  HB2 ASP A  44      56.301 -21.445  18.515  1.00 39.65           H  
ATOM    650  HB3 ASP A  44      54.821 -21.344  19.368  1.00 39.65           H  
ATOM    651  O   ASP A  44      55.389 -18.160  17.869  1.00 39.65           O  
ATOM    652  CG  ASP A  44      54.854 -22.917  17.914  1.00 39.65           C  
ATOM    653  OD1 ASP A  44      53.638 -23.210  17.907  1.00 39.65           O  
ATOM    654  OD2 ASP A  44      55.794 -23.681  17.598  1.00 39.65           O  
ATOM    655  N   PRO A  45      53.713 -18.901  19.148  1.00 44.36           N  
ATOM    656  CA  PRO A  45      52.370 -19.470  19.463  1.00 44.36           C  
ATOM    657  HA  PRO A  45      51.931 -19.961  18.595  1.00 44.36           H  
ATOM    658  C   PRO A  45      51.348 -18.450  20.085  1.00 44.36           C  
ATOM    659  CB  PRO A  45      52.667 -20.490  20.572  1.00 44.36           C  
ATOM    660  HB2 PRO A  45      52.965 -21.448  20.147  1.00 44.36           H  
ATOM    661  HB3 PRO A  45      51.815 -20.693  21.221  1.00 44.36           H  
ATOM    662  O   PRO A  45      51.696 -17.304  20.349  1.00 44.36           O  
ATOM    663  CG  PRO A  45      53.805 -19.815  21.356  1.00 44.36           C  
ATOM    664  HG2 PRO A  45      53.412 -19.358  22.265  1.00 44.36           H  
ATOM    665  HG3 PRO A  45      54.579 -20.540  21.606  1.00 44.36           H  
ATOM    666  CD  PRO A  45      54.355 -18.711  20.444  1.00 44.36           C  
ATOM    667  HD2 PRO A  45      54.109 -17.727  20.844  1.00 44.36           H  
ATOM    668  HD3 PRO A  45      55.438 -18.804  20.372  1.00 44.36           H  
ATOM    669  N   MET A  46      50.148 -18.939  20.491  1.00 30.75           N  
ATOM    670  H   MET A  46      49.945 -19.884  20.201  1.00 30.75           H  
ATOM    671  CA  MET A  46      49.163 -18.311  21.431  1.00 30.75           C  
ATOM    672  HA  MET A  46      48.337 -19.012  21.551  1.00 30.75           H  
ATOM    673  C   MET A  46      48.499 -16.992  20.941  1.00 30.75           C  
ATOM    674  CB  MET A  46      49.819 -18.157  22.828  1.00 30.75           C  
ATOM    675  HB2 MET A  46      50.779 -17.648  22.737  1.00 30.75           H  
ATOM    676  HB3 MET A  46      49.190 -17.531  23.460  1.00 30.75           H  
ATOM    677  O   MET A  46      49.035 -16.306  20.088  1.00 30.75           O  
ATOM    678  CG  MET A  46      50.017 -19.495  23.557  1.00 30.75           C  
ATOM    679  HG2 MET A  46      50.674 -20.137  22.969  1.00 30.75           H  
ATOM    680  HG3 MET A  46      49.047 -19.987  23.624  1.00 30.75           H  
ATOM    681  SD  MET A  46      50.687 -19.378  25.243  1.00 30.75           S  
ATOM    682  CE  MET A  46      52.456 -19.193  24.905  1.00 30.75           C  
ATOM    683  HE1 MET A  46      52.991 -19.066  25.846  1.00 30.75           H  
ATOM    684  HE2 MET A  46      52.826 -20.083  24.397  1.00 30.75           H  
ATOM    685  HE3 MET A  46      52.618 -18.315  24.279  1.00 30.75           H  
ATOM    686  N   GLU A  47      47.323 -16.516  21.373  1.00 33.51           N  
ATOM    687  H   GLU A  47      47.133 -15.615  20.958  1.00 33.51           H  
ATOM    688  CA  GLU A  47      46.140 -17.035  22.099  1.00 33.51           C  
ATOM    689  HA  GLU A  47      45.941 -18.060  21.789  1.00 33.51           H  
ATOM    690  C   GLU A  47      44.922 -16.148  21.673  1.00 33.51           C  
ATOM    691  CB  GLU A  47      46.358 -16.956  23.626  1.00 33.51           C  
ATOM    692  HB2 GLU A  47      45.663 -16.233  24.052  1.00 33.51           H  
ATOM    693  HB3 GLU A  47      47.348 -16.565  23.863  1.00 33.51           H  
ATOM    694  O   GLU A  47      45.128 -15.145  20.993  1.00 33.51           O  
ATOM    695  CG  GLU A  47      46.176 -18.332  24.290  1.00 33.51           C  
ATOM    696  HG2 GLU A  47      45.451 -18.912  23.720  1.00 33.51           H  
ATOM    697  HG3 GLU A  47      47.120 -18.874  24.255  1.00 33.51           H  
ATOM    698  CD  GLU A  47      45.677 -18.226  25.737  1.00 33.51           C  
ATOM    699  OE1 GLU A  47      44.527 -18.670  25.964  1.00 33.51           O  
ATOM    700  OE2 GLU A  47      46.422 -17.691  26.585  1.00 33.51           O  
ATOM    701  N   SER A  48      43.635 -16.378  21.976  1.00 33.74           N  
ATOM    702  H   SER A  48      43.025 -15.677  21.581  1.00 33.74           H  
ATOM    703  CA  SER A  48      42.908 -17.384  22.778  1.00 33.74           C  
ATOM    704  HA  SER A  48      43.442 -18.335  22.773  1.00 33.74           H  
ATOM    705  C   SER A  48      41.477 -17.600  22.207  1.00 33.74           C  
ATOM    706  CB  SER A  48      42.776 -16.884  24.233  1.00 33.74           C  
ATOM    707  HB2 SER A  48      42.392 -17.688  24.860  1.00 33.74           H  
ATOM    708  HB3 SER A  48      43.748 -16.590  24.631  1.00 33.74           H  
ATOM    709  O   SER A  48      41.154 -17.156  21.104  1.00 33.74           O  
ATOM    710  OG  SER A  48      41.901 -15.774  24.311  1.00 33.74           O  
ATOM    711  HG  SER A  48      41.948 -15.417  25.201  1.00 33.74           H  
ATOM    712  N   LEU A  49      40.582 -18.248  22.967  1.00 41.59           N  
ATOM    713  H   LEU A  49      40.913 -18.557  23.870  1.00 41.59           H  
ATOM    714  CA  LEU A  49      39.124 -18.088  22.847  1.00 41.59           C  
ATOM    715  HA  LEU A  49      38.844 -17.812  21.830  1.00 41.59           H  
ATOM    716  C   LEU A  49      38.650 -16.995  23.817  1.00 41.59           C  
ATOM    717  CB  LEU A  49      38.436 -19.410  23.260  1.00 41.59           C  
ATOM    718  HB2 LEU A  49      37.435 -19.193  23.634  1.00 41.59           H  
ATOM    719  HB3 LEU A  49      38.993 -19.826  24.100  1.00 41.59           H  
ATOM    720  O   LEU A  49      38.714 -17.225  25.023  1.00 41.59           O  
ATOM    721  CG  LEU A  49      38.311 -20.472  22.162  1.00 41.59           C  
ATOM    722  HG  LEU A  49      39.195 -20.456  21.524  1.00 41.59           H  
ATOM    723  CD1 LEU A  49      38.186 -21.859  22.796  1.00 41.59           C  
ATOM    724 HD11 LEU A  49      39.089 -22.079  23.366  1.00 41.59           H  
ATOM    725 HD12 LEU A  49      37.323 -21.896  23.461  1.00 41.59           H  
ATOM    726 HD13 LEU A  49      38.081 -22.612  22.015  1.00 41.59           H  
ATOM    727  CD2 LEU A  49      37.057 -20.230  21.316  1.00 41.59           C  
ATOM    728 HD21 LEU A  49      36.163 -20.285  21.937  1.00 41.59           H  
ATOM    729 HD22 LEU A  49      37.002 -20.981  20.528  1.00 41.59           H  
ATOM    730 HD23 LEU A  49      37.120 -19.246  20.852  1.00 41.59           H  
ATOM    731  N   GLU A  50      38.029 -15.905  23.345  1.00 40.76           N  
ATOM    732  H   GLU A  50      38.090 -15.666  22.366  1.00 40.76           H  
ATOM    733  CA  GLU A  50      37.206 -15.085  24.249  1.00 40.76           C  
ATOM    734  HA  GLU A  50      36.910 -15.779  25.035  1.00 40.76           H  
ATOM    735  C   GLU A  50      35.857 -14.626  23.677  1.00 40.76           C  
ATOM    736  CB  GLU A  50      38.010 -13.987  24.977  1.00 40.76           C  
ATOM    737  HB2 GLU A  50      39.072 -14.086  24.754  1.00 40.76           H  
ATOM    738  HB3 GLU A  50      37.666 -12.997  24.679  1.00 40.76           H  
ATOM    739  O   GLU A  50      35.722 -13.731  22.846  1.00 40.76           O  
ATOM    740  CG  GLU A  50      37.783 -14.199  26.488  1.00 40.76           C  
ATOM    741  HG2 GLU A  50      36.712 -14.127  26.680  1.00 40.76           H  
ATOM    742  HG3 GLU A  50      38.091 -15.209  26.757  1.00 40.76           H  
ATOM    743  CD  GLU A  50      38.515 -13.236  27.422  1.00 40.76           C  
ATOM    744  OE1 GLU A  50      38.026 -13.138  28.577  1.00 40.76           O  
ATOM    745  OE2 GLU A  50      39.522 -12.626  27.015  1.00 40.76           O  
ATOM    746  N   ARG A  51      34.818 -15.290  24.193  1.00 45.73           N  
ATOM    747  H   ARG A  51      35.052 -15.998  24.874  1.00 45.73           H  
ATOM    748  CA  ARG A  51      33.394 -15.040  23.978  1.00 45.73           C  
ATOM    749  HA  ARG A  51      33.263 -14.319  23.172  1.00 45.73           H  
ATOM    750  C   ARG A  51      32.828 -14.448  25.273  1.00 45.73           C  
ATOM    751  CB  ARG A  51      32.770 -16.392  23.582  1.00 45.73           C  
ATOM    752  HB2 ARG A  51      32.988 -17.114  24.369  1.00 45.73           H  
ATOM    753  HB3 ARG A  51      33.263 -16.738  22.674  1.00 45.73           H  
ATOM    754  O   ARG A  51      32.370 -15.200  26.129  1.00 45.73           O  
ATOM    755  CG  ARG A  51      31.254 -16.389  23.334  1.00 45.73           C  
ATOM    756  HG2 ARG A  51      30.723 -15.998  24.202  1.00 45.73           H  
ATOM    757  HG3 ARG A  51      31.031 -15.774  22.462  1.00 45.73           H  
ATOM    758  CD  ARG A  51      30.819 -17.840  23.081  1.00 45.73           C  
ATOM    759  HD2 ARG A  51      31.447 -18.246  22.287  1.00 45.73           H  
ATOM    760  HD3 ARG A  51      30.987 -18.420  23.988  1.00 45.73           H  
ATOM    761  NE  ARG A  51      29.402 -17.950  22.685  1.00 45.73           N  
ATOM    762  HE  ARG A  51      28.815 -17.151  22.877  1.00 45.73           H  
ATOM    763  NH1 ARG A  51      29.517 -20.075  21.812  1.00 45.73           N  
ATOM    764 HH11 ARG A  51      30.491 -20.120  22.075  1.00 45.73           H  
ATOM    765 HH12 ARG A  51      29.083 -20.853  21.336  1.00 45.73           H  
ATOM    766  NH2 ARG A  51      27.589 -18.959  21.736  1.00 45.73           N  
ATOM    767 HH21 ARG A  51      27.034 -18.134  21.914  1.00 45.73           H  
ATOM    768 HH22 ARG A  51      27.173 -19.753  21.270  1.00 45.73           H  
ATOM    769  CZ  ARG A  51      28.845 -18.989  22.084  1.00 45.73           C  
ATOM    770  N   ARG A  52      32.890 -13.122  25.417  1.00 38.19           N  
ATOM    771  H   ARG A  52      33.365 -12.604  24.692  1.00 38.19           H  
ATOM    772  CA  ARG A  52      32.383 -12.315  26.550  1.00 38.19           C  
ATOM    773  HA  ARG A  52      31.452 -12.730  26.936  1.00 38.19           H  
ATOM    774  C   ARG A  52      32.135 -10.868  26.085  1.00 38.19           C  
ATOM    775  CB  ARG A  52      33.442 -12.291  27.671  1.00 38.19           C  
ATOM    776  HB2 ARG A  52      34.435 -12.183  27.235  1.00 38.19           H  
ATOM    777  HB3 ARG A  52      33.289 -11.406  28.289  1.00 38.19           H  
ATOM    778  O   ARG A  52      32.819 -10.413  25.181  1.00 38.19           O  
ATOM    779  CG  ARG A  52      33.426 -13.525  28.584  1.00 38.19           C  
ATOM    780  HG2 ARG A  52      33.946 -14.343  28.085  1.00 38.19           H  
ATOM    781  HG3 ARG A  52      32.401 -13.826  28.801  1.00 38.19           H  
ATOM    782  CD  ARG A  52      34.140 -13.188  29.898  1.00 38.19           C  
ATOM    783  HD2 ARG A  52      35.056 -12.643  29.669  1.00 38.19           H  
ATOM    784  HD3 ARG A  52      33.497 -12.534  30.486  1.00 38.19           H  
ATOM    785  NE  ARG A  52      34.448 -14.401  30.673  1.00 38.19           N  
ATOM    786  HE  ARG A  52      33.649 -14.917  31.013  1.00 38.19           H  
ATOM    787  NH1 ARG A  52      36.771 -14.293  30.612  1.00 38.19           N  
ATOM    788 HH11 ARG A  52      37.677 -14.695  30.805  1.00 38.19           H  
ATOM    789 HH12 ARG A  52      36.828 -13.593  29.886  1.00 38.19           H  
ATOM    790  NH2 ARG A  52      35.779 -15.944  31.680  1.00 38.19           N  
ATOM    791 HH21 ARG A  52      34.958 -16.446  31.988  1.00 38.19           H  
ATOM    792 HH22 ARG A  52      36.709 -16.284  31.877  1.00 38.19           H  
ATOM    793  CZ  ARG A  52      35.655 -14.856  30.974  1.00 38.19           C  
ATOM    794  N   ASP A  53      31.212 -10.085  26.642  1.00 37.33           N  
ATOM    795  H   ASP A  53      31.230  -9.129  26.316  1.00 37.33           H  
ATOM    796  CA  ASP A  53      30.062 -10.439  27.480  1.00 37.33           C  
ATOM    797  HA  ASP A  53      29.662 -11.390  27.128  1.00 37.33           H  
ATOM    798  C   ASP A  53      28.951  -9.381  27.349  1.00 37.33           C  
ATOM    799  CB  ASP A  53      30.444 -10.567  28.969  1.00 37.33           C  
ATOM    800  HB2 ASP A  53      31.525 -10.624  29.092  1.00 37.33           H  
ATOM    801  HB3 ASP A  53      30.113  -9.686  29.518  1.00 37.33           H  
ATOM    802  O   ASP A  53      29.209  -8.219  27.033  1.00 37.33           O  
ATOM    803  CG  ASP A  53      29.796 -11.808  29.579  1.00 37.33           C  
ATOM    804  OD1 ASP A  53      28.588 -11.999  29.296  1.00 37.33           O  
ATOM    805  OD2 ASP A  53      30.517 -12.561  30.267  1.00 37.33           O  
ATOM    806  N   LYS A  54      27.706  -9.755  27.658  1.00 43.94           N  
ATOM    807  H   LYS A  54      27.613 -10.677  28.059  1.00 43.94           H  
ATOM    808  CA  LYS A  54      26.591  -8.804  27.796  1.00 43.94           C  
ATOM    809  HA  LYS A  54      26.809  -7.908  27.216  1.00 43.94           H  
ATOM    810  C   LYS A  54      26.489  -8.393  29.271  1.00 43.94           C  
ATOM    811  CB  LYS A  54      25.271  -9.439  27.265  1.00 43.94           C  
ATOM    812  HB2 LYS A  54      25.469 -10.455  26.924  1.00 43.94           H  
ATOM    813  HB3 LYS A  54      24.543  -9.532  28.071  1.00 43.94           H  
ATOM    814  O   LYS A  54      25.761  -9.057  30.007  1.00 43.94           O  
ATOM    815  CG  LYS A  54      24.571  -8.677  26.126  1.00 43.94           C  
ATOM    816  HG2 LYS A  54      25.136  -8.815  25.205  1.00 43.94           H  
ATOM    817  HG3 LYS A  54      24.528  -7.614  26.364  1.00 43.94           H  
ATOM    818  CD  LYS A  54      23.134  -9.215  25.950  1.00 43.94           C  
ATOM    819  HD2 LYS A  54      23.180 -10.296  25.817  1.00 43.94           H  
ATOM    820  HD3 LYS A  54      22.566  -9.000  26.855  1.00 43.94           H  
ATOM    821  CE  LYS A  54      22.416  -8.594  24.743  1.00 43.94           C  
ATOM    822  HE2 LYS A  54      22.408  -7.510  24.858  1.00 43.94           H  
ATOM    823  HE3 LYS A  54      22.994  -8.823  23.848  1.00 43.94           H  
ATOM    824  NZ  LYS A  54      21.025  -9.105  24.589  1.00 43.94           N  
ATOM    825  HZ1 LYS A  54      20.591  -8.709  23.768  1.00 43.94           H  
ATOM    826  HZ2 LYS A  54      21.019 -10.109  24.474  1.00 43.94           H  
ATOM    827  HZ3 LYS A  54      20.453  -8.869  25.387  1.00 43.94           H  
ATOM    828  N   ARG A  55      27.128  -7.289  29.707  1.00 40.26           N  
ATOM    829  H   ARG A  55      27.876  -6.936  29.126  1.00 40.26           H  
ATOM    830  CA  ARG A  55      26.630  -6.419  30.812  1.00 40.26           C  
ATOM    831  HA  ARG A  55      25.687  -5.990  30.472  1.00 40.26           H  
ATOM    832  C   ARG A  55      27.531  -5.227  31.171  1.00 40.26           C  
ATOM    833  CB  ARG A  55      26.378  -7.227  32.113  1.00 40.26           C  
ATOM    834  HB2 ARG A  55      26.910  -8.177  32.063  1.00 40.26           H  
ATOM    835  HB3 ARG A  55      26.783  -6.709  32.981  1.00 40.26           H  
ATOM    836  O   ARG A  55      28.744  -5.317  31.125  1.00 40.26           O  
ATOM    837  CG  ARG A  55      24.867  -7.455  32.341  1.00 40.26           C  
ATOM    838  HG2 ARG A  55      24.424  -6.557  32.772  1.00 40.26           H  
ATOM    839  HG3 ARG A  55      24.369  -7.634  31.388  1.00 40.26           H  
ATOM    840  CD  ARG A  55      24.601  -8.654  33.261  1.00 40.26           C  
ATOM    841  HD2 ARG A  55      24.768  -8.372  34.301  1.00 40.26           H  
ATOM    842  HD3 ARG A  55      25.316  -9.440  33.015  1.00 40.26           H  
ATOM    843  NE  ARG A  55      23.249  -9.216  33.062  1.00 40.26           N  
ATOM    844  HE  ARG A  55      23.195  -9.938  32.358  1.00 40.26           H  
ATOM    845  NH1 ARG A  55      22.074  -8.013  34.635  1.00 40.26           N  
ATOM    846 HH11 ARG A  55      21.211  -7.827  35.126  1.00 40.26           H  
ATOM    847 HH12 ARG A  55      22.923  -7.532  34.894  1.00 40.26           H  
ATOM    848  NH2 ARG A  55      21.030  -9.566  33.424  1.00 40.26           N  
ATOM    849 HH21 ARG A  55      20.177  -9.362  33.926  1.00 40.26           H  
ATOM    850 HH22 ARG A  55      21.039 -10.311  32.742  1.00 40.26           H  
ATOM    851  CZ  ARG A  55      22.131  -8.927  33.706  1.00 40.26           C  
ATOM    852  N   GLN A  56      26.854  -4.197  31.692  1.00 34.08           N  
ATOM    853  H   GLN A  56      25.850  -4.247  31.599  1.00 34.08           H  
ATOM    854  CA  GLN A  56      27.349  -3.128  32.573  1.00 34.08           C  
ATOM    855  HA  GLN A  56      26.488  -2.494  32.785  1.00 34.08           H  
ATOM    856  C   GLN A  56      28.419  -2.163  32.034  1.00 34.08           C  
ATOM    857  CB  GLN A  56      27.771  -3.704  33.939  1.00 34.08           C  
ATOM    858  HB2 GLN A  56      28.270  -2.918  34.506  1.00 34.08           H  
ATOM    859  HB3 GLN A  56      28.483  -4.517  33.798  1.00 34.08           H  
ATOM    860  O   GLN A  56      29.615  -2.401  32.147  1.00 34.08           O  
ATOM    861  CG  GLN A  56      26.580  -4.192  34.773  1.00 34.08           C  
ATOM    862  HG2 GLN A  56      25.886  -3.365  34.923  1.00 34.08           H  
ATOM    863  HG3 GLN A  56      26.053  -4.990  34.250  1.00 34.08           H  
ATOM    864  CD  GLN A  56      27.026  -4.683  36.145  1.00 34.08           C  
ATOM    865  NE2 GLN A  56      26.983  -5.969  36.420  1.00 34.08           N  
ATOM    866 HE21 GLN A  56      26.865  -6.653  35.686  1.00 34.08           H  
ATOM    867 HE22 GLN A  56      27.361  -6.207  37.326  1.00 34.08           H  
ATOM    868  OE1 GLN A  56      27.414  -3.921  37.008  1.00 34.08           O  
ATOM    869  N   LEU A  57      27.964  -0.953  31.695  1.00 40.14           N  
ATOM    870  H   LEU A  57      26.980  -0.855  31.486  1.00 40.14           H  
ATOM    871  CA  LEU A  57      28.580   0.251  32.252  1.00 40.14           C  
ATOM    872  HA  LEU A  57      29.336  -0.046  32.979  1.00 40.14           H  
ATOM    873  C   LEU A  57      27.516   1.021  33.040  1.00 40.14           C  
ATOM    874  CB  LEU A  57      29.276   1.090  31.170  1.00 40.14           C  
ATOM    875  HB2 LEU A  57      28.620   1.167  30.303  1.00 40.14           H  
ATOM    876  HB3 LEU A  57      29.439   2.096  31.557  1.00 40.14           H  
ATOM    877  O   LEU A  57      26.525   1.503  32.493  1.00 40.14           O  
ATOM    878  CG  LEU A  57      30.640   0.511  30.739  1.00 40.14           C  
ATOM    879  HG  LEU A  57      30.512  -0.513  30.390  1.00 40.14           H  
ATOM    880  CD1 LEU A  57      31.195   1.338  29.581  1.00 40.14           C  
ATOM    881 HD11 LEU A  57      30.492   1.324  28.748  1.00 40.14           H  
ATOM    882 HD12 LEU A  57      32.139   0.910  29.243  1.00 40.14           H  
ATOM    883 HD13 LEU A  57      31.360   2.368  29.898  1.00 40.14           H  
ATOM    884  CD2 LEU A  57      31.680   0.537  31.867  1.00 40.14           C  
ATOM    885 HD21 LEU A  57      32.655   0.255  31.471  1.00 40.14           H  
ATOM    886 HD22 LEU A  57      31.745   1.535  32.302  1.00 40.14           H  
ATOM    887 HD23 LEU A  57      31.422  -0.190  32.637  1.00 40.14           H  
ATOM    888  N   THR A  58      27.702   1.032  34.354  1.00 33.44           N  
ATOM    889  H   THR A  58      28.514   0.557  34.721  1.00 33.44           H  
ATOM    890  CA  THR A  58      26.821   1.658  35.344  1.00 33.44           C  
ATOM    891  HA  THR A  58      25.789   1.493  35.037  1.00 33.44           H  
ATOM    892  C   THR A  58      27.082   3.164  35.395  1.00 33.44           C  
ATOM    893  CB  THR A  58      27.037   1.010  36.727  1.00 33.44           C  
ATOM    894  HB  THR A  58      27.907   1.457  37.209  1.00 33.44           H  
ATOM    895  O   THR A  58      28.184   3.621  35.094  1.00 33.44           O  
ATOM    896  CG2 THR A  58      25.818   1.137  37.640  1.00 33.44           C  
ATOM    897 HG21 THR A  58      25.635   2.187  37.872  1.00 33.44           H  
ATOM    898 HG22 THR A  58      26.005   0.610  38.576  1.00 33.44           H  
ATOM    899 HG23 THR A  58      24.940   0.709  37.156  1.00 33.44           H  
ATOM    900  OG1 THR A  58      27.269  -0.375  36.576  1.00 33.44           O  
ATOM    901  HG1 THR A  58      27.503  -0.751  37.427  1.00 33.44           H  
ATOM    902  N   ALA A  59      26.075   3.947  35.780  1.00 38.39           N  
ATOM    903  H   ALA A  59      25.193   3.526  36.037  1.00 38.39           H  
ATOM    904  CA  ALA A  59      26.186   5.399  35.858  1.00 38.39           C  
ATOM    905  HA  ALA A  59      26.432   5.777  34.866  1.00 38.39           H  
ATOM    906  C   ALA A  59      27.280   5.864  36.836  1.00 38.39           C  
ATOM    907  CB  ALA A  59      24.821   5.965  36.274  1.00 38.39           C  
ATOM    908  HB1 ALA A  59      24.553   5.600  37.265  1.00 38.39           H  
ATOM    909  HB2 ALA A  59      24.059   5.663  35.556  1.00 38.39           H  
ATOM    910  HB3 ALA A  59      24.868   7.053  36.299  1.00 38.39           H  
ATOM    911  O   ALA A  59      27.383   5.354  37.951  1.00 38.39           O  
ATOM    912  N   ASN A  60      28.008   6.916  36.458  1.00 32.05           N  
ATOM    913  H   ASN A  60      27.943   7.247  35.506  1.00 32.05           H  
ATOM    914  CA  ASN A  60      28.622   7.823  37.420  1.00 32.05           C  
ATOM    915  HA  ASN A  60      27.973   7.825  38.296  1.00 32.05           H  
ATOM    916  C   ASN A  60      28.619   9.254  36.867  1.00 32.05           C  
ATOM    917  CB  ASN A  60      30.014   7.312  37.839  1.00 32.05           C  
ATOM    918  HB2 ASN A  60      30.795   7.944  37.418  1.00 32.05           H  
ATOM    919  HB3 ASN A  60      30.161   6.298  37.468  1.00 32.05           H  
ATOM    920  O   ASN A  60      28.806   9.464  35.669  1.00 32.05           O  
ATOM    921  CG  ASN A  60      30.162   7.285  39.351  1.00 32.05           C  
ATOM    922  ND2 ASN A  60      30.997   6.419  39.874  1.00 32.05           N  
ATOM    923 HD21 ASN A  60      31.508   5.780  39.282  1.00 32.05           H  
ATOM    924 HD22 ASN A  60      31.066   6.421  40.881  1.00 32.05           H  
ATOM    925  OD1 ASN A  60      29.535   8.036  40.081  1.00 32.05           O  
ATOM    926  N   GLY A  61      28.315  10.228  37.724  1.00 36.37           N  
ATOM    927  H   GLY A  61      28.282  10.007  38.709  1.00 36.37           H  
ATOM    928  CA  GLY A  61      28.053  11.604  37.303  1.00 36.37           C  
ATOM    929  HA2 GLY A  61      27.415  11.591  36.419  1.00 36.37           H  
ATOM    930  HA3 GLY A  61      27.523  12.131  38.096  1.00 36.37           H  
ATOM    931  C   GLY A  61      29.327  12.387  36.986  1.00 36.37           C  
ATOM    932  O   GLY A  61      30.284  12.359  37.753  1.00 36.37           O  
ATOM    933  N   GLY A  62      29.307  13.147  35.892  1.00 29.48           N  
ATOM    934  H   GLY A  62      28.532  13.053  35.251  1.00 29.48           H  
ATOM    935  CA  GLY A  62      30.372  14.080  35.533  1.00 29.48           C  
ATOM    936  HA2 GLY A  62      30.710  14.615  36.420  1.00 29.48           H  
ATOM    937  HA3 GLY A  62      31.217  13.527  35.122  1.00 29.48           H  
ATOM    938  C   GLY A  62      29.888  15.073  34.482  1.00 29.48           C  
ATOM    939  O   GLY A  62      29.578  14.691  33.358  1.00 29.48           O  
ATOM    940  N   GLN A  63      29.794  16.351  34.848  1.00 43.76           N  
ATOM    941  H   GLN A  63      30.100  16.616  35.774  1.00 43.76           H  
ATOM    942  CA  GLN A  63      29.494  17.419  33.894  1.00 43.76           C  
ATOM    943  HA  GLN A  63      28.660  17.119  33.260  1.00 43.76           H  
ATOM    944  C   GLN A  63      30.722  17.675  33.010  1.00 43.76           C  
ATOM    945  CB  GLN A  63      29.114  18.708  34.644  1.00 43.76           C  
ATOM    946  HB2 GLN A  63      29.913  18.951  35.345  1.00 43.76           H  
ATOM    947  HB3 GLN A  63      29.041  19.522  33.923  1.00 43.76           H  
ATOM    948  O   GLN A  63      31.798  17.981  33.522  1.00 43.76           O  
ATOM    949  CG  GLN A  63      27.781  18.625  35.408  1.00 43.76           C  
ATOM    950  HG2 GLN A  63      26.972  18.463  34.695  1.00 43.76           H  
ATOM    951  HG3 GLN A  63      27.803  17.782  36.099  1.00 43.76           H  
ATOM    952  CD  GLN A  63      27.488  19.892  36.215  1.00 43.76           C  
ATOM    953  NE2 GLN A  63      26.277  20.078  36.692  1.00 43.76           N  
ATOM    954 HE21 GLN A  63      25.538  19.408  36.533  1.00 43.76           H  
ATOM    955 HE22 GLN A  63      26.153  20.925  37.228  1.00 43.76           H  
ATOM    956  OE1 GLN A  63      28.332  20.738  36.450  1.00 43.76           O  
ATOM    957  N   SER A  64      30.570  17.612  31.687  1.00 35.26           N  
ATOM    958  H   SER A  64      29.714  17.229  31.313  1.00 35.26           H  
ATOM    959  CA  SER A  64      31.499  18.254  30.749  1.00 35.26           C  
ATOM    960  HA  SER A  64      31.804  19.213  31.168  1.00 35.26           H  
ATOM    961  C   SER A  64      30.830  18.536  29.413  1.00 35.26           C  
ATOM    962  CB  SER A  64      32.772  17.433  30.530  1.00 35.26           C  
ATOM    963  HB2 SER A  64      32.553  16.366  30.567  1.00 35.26           H  
ATOM    964  HB3 SER A  64      33.207  17.673  29.559  1.00 35.26           H  
ATOM    965  O   SER A  64      30.548  17.636  28.626  1.00 35.26           O  
ATOM    966  OG  SER A  64      33.700  17.790  31.531  1.00 35.26           O  
ATOM    967  HG  SER A  64      33.247  17.754  32.376  1.00 35.26           H  
ATOM    968  N   SER A  65      30.617  19.821  29.152  1.00 44.10           N  
ATOM    969  H   SER A  65      30.833  20.502  29.865  1.00 44.10           H  
ATOM    970  CA  SER A  65      30.287  20.331  27.828  1.00 44.10           C  
ATOM    971  HA  SER A  65      29.537  19.695  27.359  1.00 44.10           H  
ATOM    972  C   SER A  65      31.550  20.360  26.969  1.00 44.10           C  
ATOM    973  CB  SER A  65      29.727  21.757  27.943  1.00 44.10           C  
ATOM    974  HB2 SER A  65      29.449  22.114  26.951  1.00 44.10           H  
ATOM    975  HB3 SER A  65      30.489  22.418  28.354  1.00 44.10           H  
ATOM    976  O   SER A  65      32.385  21.241  27.151  1.00 44.10           O  
ATOM    977  OG  SER A  65      28.595  21.790  28.791  1.00 44.10           O  
ATOM    978  HG  SER A  65      28.302  22.699  28.882  1.00 44.10           H  
ATOM    979  N   LEU A  66      31.674  19.454  25.999  1.00 39.30           N  
ATOM    980  H   LEU A  66      31.032  18.675  25.976  1.00 39.30           H  
ATOM    981  CA  LEU A  66      32.550  19.648  24.841  1.00 39.30           C  
ATOM    982  HA  LEU A  66      32.751  20.714  24.733  1.00 39.30           H  
ATOM    983  C   LEU A  66      31.822  19.220  23.567  1.00 39.30           C  
ATOM    984  CB  LEU A  66      33.907  18.934  25.008  1.00 39.30           C  
ATOM    985  HB2 LEU A  66      34.278  18.695  24.012  1.00 39.30           H  
ATOM    986  HB3 LEU A  66      33.769  17.985  25.526  1.00 39.30           H  
ATOM    987  O   LEU A  66      31.483  18.054  23.378  1.00 39.30           O  
ATOM    988  CG  LEU A  66      34.965  19.806  25.727  1.00 39.30           C  
ATOM    989  HG  LEU A  66      34.611  20.833  25.820  1.00 39.30           H  
ATOM    990  CD1 LEU A  66      35.281  19.275  27.124  1.00 39.30           C  
ATOM    991 HD11 LEU A  66      36.010  19.923  27.610  1.00 39.30           H  
ATOM    992 HD12 LEU A  66      35.679  18.262  27.063  1.00 39.30           H  
ATOM    993 HD13 LEU A  66      34.370  19.269  27.723  1.00 39.30           H  
ATOM    994  CD2 LEU A  66      36.267  19.861  24.925  1.00 39.30           C  
ATOM    995 HD21 LEU A  66      36.991  20.489  25.444  1.00 39.30           H  
ATOM    996 HD22 LEU A  66      36.679  18.858  24.813  1.00 39.30           H  
ATOM    997 HD23 LEU A  66      36.076  20.287  23.940  1.00 39.30           H  
ATOM    998  N   ALA A  67      31.568  20.193  22.695  1.00 38.41           N  
ATOM    999  H   ALA A  67      31.913  21.122  22.893  1.00 38.41           H  
ATOM   1000  CA  ALA A  67      30.964  19.966  21.393  1.00 38.41           C  
ATOM   1001  HA  ALA A  67      30.205  19.189  21.484  1.00 38.41           H  
ATOM   1002  C   ALA A  67      32.030  19.495  20.394  1.00 38.41           C  
ATOM   1003  CB  ALA A  67      30.270  21.259  20.944  1.00 38.41           C  
ATOM   1004  HB1 ALA A  67      29.794  21.100  19.976  1.00 38.41           H  
ATOM   1005  HB2 ALA A  67      29.509  21.544  21.670  1.00 38.41           H  
ATOM   1006  HB3 ALA A  67      31.001  22.062  20.850  1.00 38.41           H  
ATOM   1007  O   ALA A  67      32.979  20.221  20.105  1.00 38.41           O  
ATOM   1008  N   GLY A  68      31.850  18.297  19.840  1.00 30.08           N  
ATOM   1009  H   GLY A  68      31.128  17.696  20.211  1.00 30.08           H  
ATOM   1010  CA  GLY A  68      32.705  17.755  18.787  1.00 30.08           C  
ATOM   1011  HA2 GLY A  68      32.852  18.506  18.011  1.00 30.08           H  
ATOM   1012  HA3 GLY A  68      33.679  17.504  19.208  1.00 30.08           H  
ATOM   1013  C   GLY A  68      32.106  16.490  18.178  1.00 30.08           C  
ATOM   1014  O   GLY A  68      31.963  15.487  18.863  1.00 30.08           O  
ATOM   1015  N   SER A  69      31.774  16.541  16.884  1.00 38.44           N  
ATOM   1016  H   SER A  69      31.938  17.412  16.399  1.00 38.44           H  
ATOM   1017  CA  SER A  69      31.312  15.399  16.073  1.00 38.44           C  
ATOM   1018  HA  SER A  69      31.045  15.808  15.098  1.00 38.44           H  
ATOM   1019  C   SER A  69      30.046  14.677  16.582  1.00 38.44           C  
ATOM   1020  CB  SER A  69      32.477  14.436  15.826  1.00 38.44           C  
ATOM   1021  HB2 SER A  69      33.415  14.990  15.783  1.00 38.44           H  
ATOM   1022  HB3 SER A  69      32.540  13.704  16.632  1.00 38.44           H  
ATOM   1023  O   SER A  69      30.054  13.494  16.919  1.00 38.44           O  
ATOM   1024  OG  SER A  69      32.283  13.797  14.583  1.00 38.44           O  
ATOM   1025  HG  SER A  69      32.674  12.922  14.632  1.00 38.44           H  
ATOM   1026  N   SER A  70      28.917  15.391  16.630  1.00 34.02           N  
ATOM   1027  H   SER A  70      28.928  16.357  16.336  1.00 34.02           H  
ATOM   1028  CA  SER A  70      27.648  14.850  17.126  1.00 34.02           C  
ATOM   1029  HA  SER A  70      27.862  14.145  17.930  1.00 34.02           H  
ATOM   1030  C   SER A  70      26.845  14.099  16.052  1.00 34.02           C  
ATOM   1031  CB  SER A  70      26.823  15.983  17.743  1.00 34.02           C  
ATOM   1032  HB2 SER A  70      25.902  15.574  18.158  1.00 34.02           H  
ATOM   1033  HB3 SER A  70      27.384  16.450  18.553  1.00 34.02           H  
ATOM   1034  O   SER A  70      26.098  14.709  15.282  1.00 34.02           O  
ATOM   1035  OG  SER A  70      26.526  16.953  16.757  1.00 34.02           O  
ATOM   1036  HG  SER A  70      26.217  16.468  15.988  1.00 34.02           H  
ATOM   1037  N   GLY A  71      26.905  12.768  16.066  1.00 39.94           N  
ATOM   1038  H   GLY A  71      27.602  12.332  16.652  1.00 39.94           H  
ATOM   1039  CA  GLY A  71      25.803  11.935  15.575  1.00 39.94           C  
ATOM   1040  HA2 GLY A  71      25.511  12.240  14.570  1.00 39.94           H  
ATOM   1041  HA3 GLY A  71      26.116  10.891  15.552  1.00 39.94           H  
ATOM   1042  C   GLY A  71      24.610  12.065  16.526  1.00 39.94           C  
ATOM   1043  O   GLY A  71      24.553  11.361  17.528  1.00 39.94           O  
ATOM   1044  N   ASN A  72      23.704  13.011  16.255  1.00 31.71           N  
ATOM   1045  H   ASN A  72      23.848  13.581  15.433  1.00 31.71           H  
ATOM   1046  CA  ASN A  72      22.662  13.429  17.198  1.00 31.71           C  
ATOM   1047  HA  ASN A  72      22.721  12.791  18.080  1.00 31.71           H  
ATOM   1048  C   ASN A  72      21.253  13.219  16.617  1.00 31.71           C  
ATOM   1049  CB  ASN A  72      22.943  14.892  17.636  1.00 31.71           C  
ATOM   1050  HB2 ASN A  72      22.201  15.566  17.208  1.00 31.71           H  
ATOM   1051  HB3 ASN A  72      23.911  15.217  17.253  1.00 31.71           H  
ATOM   1052  O   ASN A  72      20.687  14.103  15.976  1.00 31.71           O  
ATOM   1053  CG  ASN A  72      22.958  15.111  19.142  1.00 31.71           C  
ATOM   1054  ND2 ASN A  72      22.964  16.348  19.579  1.00 31.71           N  
ATOM   1055 HD21 ASN A  72      22.981  16.455  20.583  1.00 31.71           H  
ATOM   1056 HD22 ASN A  72      22.938  17.124  18.933  1.00 31.71           H  
ATOM   1057  OD1 ASN A  72      22.990  14.205  19.952  1.00 31.71           O  
ATOM   1058  N   TYR A  73      20.667  12.049  16.870  1.00 33.29           N  
ATOM   1059  H   TYR A  73      21.197  11.339  17.355  1.00 33.29           H  
ATOM   1060  CA  TYR A  73      19.218  11.850  16.784  1.00 33.29           C  
ATOM   1061  HA  TYR A  73      18.815  12.515  16.021  1.00 33.29           H  
ATOM   1062  C   TYR A  73      18.601  12.209  18.148  1.00 33.29           C  
ATOM   1063  CB  TYR A  73      18.869  10.413  16.345  1.00 33.29           C  
ATOM   1064  HB2 TYR A  73      18.613  10.443  15.286  1.00 33.29           H  
ATOM   1065  HB3 TYR A  73      17.973  10.079  16.869  1.00 33.29           H  
ATOM   1066  O   TYR A  73      18.936  11.563  19.144  1.00 33.29           O  
ATOM   1067  CG  TYR A  73      19.967   9.380  16.535  1.00 33.29           C  
ATOM   1068  CD1 TYR A  73      20.760   9.003  15.434  1.00 33.29           C  
ATOM   1069  HD1 TYR A  73      20.562   9.414  14.455  1.00 33.29           H  
ATOM   1070  CD2 TYR A  73      20.236   8.849  17.812  1.00 33.29           C  
ATOM   1071  HD2 TYR A  73      19.635   9.146  18.658  1.00 33.29           H  
ATOM   1072  CE1 TYR A  73      21.824   8.099  15.608  1.00 33.29           C  
ATOM   1073  HE1 TYR A  73      22.441   7.802  14.772  1.00 33.29           H  
ATOM   1074  CE2 TYR A  73      21.305   7.949  17.991  1.00 33.29           C  
ATOM   1075  HE2 TYR A  73      21.517   7.552  18.972  1.00 33.29           H  
ATOM   1076  OH  TYR A  73      23.143   6.718  17.046  1.00 33.29           O  
ATOM   1077  HH  TYR A  73      23.251   6.450  17.961  1.00 33.29           H  
ATOM   1078  CZ  TYR A  73      22.102   7.575  16.886  1.00 33.29           C  
ATOM   1079  N   PRO A  74      17.714  13.217  18.243  1.00 38.49           N  
ATOM   1080  CA  PRO A  74      17.049  13.533  19.500  1.00 38.49           C  
ATOM   1081  HA  PRO A  74      17.780  13.598  20.306  1.00 38.49           H  
ATOM   1082  C   PRO A  74      16.029  12.440  19.838  1.00 38.49           C  
ATOM   1083  CB  PRO A  74      16.418  14.914  19.295  1.00 38.49           C  
ATOM   1084  HB2 PRO A  74      17.142  15.684  19.561  1.00 38.49           H  
ATOM   1085  HB3 PRO A  74      15.503  15.041  19.875  1.00 38.49           H  
ATOM   1086  O   PRO A  74      14.950  12.368  19.249  1.00 38.49           O  
ATOM   1087  CG  PRO A  74      16.153  14.966  17.791  1.00 38.49           C  
ATOM   1088  HG2 PRO A  74      16.156  15.990  17.415  1.00 38.49           H  
ATOM   1089  HG3 PRO A  74      15.202  14.483  17.567  1.00 38.49           H  
ATOM   1090  CD  PRO A  74      17.296  14.142  17.197  1.00 38.49           C  
ATOM   1091  HD2 PRO A  74      18.129  14.796  16.939  1.00 38.49           H  
ATOM   1092  HD3 PRO A  74      16.946  13.610  16.312  1.00 38.49           H  
ATOM   1093  N   VAL A  75      16.363  11.589  20.809  1.00 40.67           N  
ATOM   1094  H   VAL A  75      17.294  11.643  21.197  1.00 40.67           H  
ATOM   1095  CA  VAL A  75      15.396  10.673  21.425  1.00 40.67           C  
ATOM   1096  HA  VAL A  75      14.739  10.284  20.648  1.00 40.67           H  
ATOM   1097  C   VAL A  75      14.554  11.474  22.414  1.00 40.67           C  
ATOM   1098  CB  VAL A  75      16.070   9.465  22.103  1.00 40.67           C  
ATOM   1099  HB  VAL A  75      16.703   9.805  22.923  1.00 40.67           H  
ATOM   1100  O   VAL A  75      15.021  11.846  23.490  1.00 40.67           O  
ATOM   1101  CG1 VAL A  75      15.012   8.499  22.654  1.00 40.67           C  
ATOM   1102 HG11 VAL A  75      14.418   8.985  23.428  1.00 40.67           H  
ATOM   1103 HG12 VAL A  75      15.499   7.631  23.098  1.00 40.67           H  
ATOM   1104 HG13 VAL A  75      14.352   8.163  21.854  1.00 40.67           H  
ATOM   1105  CG2 VAL A  75      16.941   8.681  21.112  1.00 40.67           C  
ATOM   1106 HG21 VAL A  75      17.376   7.812  21.607  1.00 40.67           H  
ATOM   1107 HG22 VAL A  75      16.341   8.349  20.265  1.00 40.67           H  
ATOM   1108 HG23 VAL A  75      17.755   9.308  20.747  1.00 40.67           H  
ATOM   1109  N   PHE A  76      13.305  11.750  22.046  1.00 36.57           N  
ATOM   1110  H   PHE A  76      13.002  11.482  21.121  1.00 36.57           H  
ATOM   1111  CA  PHE A  76      12.342  12.386  22.937  1.00 36.57           C  
ATOM   1112  HA  PHE A  76      12.845  13.165  23.511  1.00 36.57           H  
ATOM   1113  C   PHE A  76      11.791  11.354  23.926  1.00 36.57           C  
ATOM   1114  CB  PHE A  76      11.229  13.060  22.121  1.00 36.57           C  
ATOM   1115  HB2 PHE A  76      10.487  13.459  22.812  1.00 36.57           H  
ATOM   1116  HB3 PHE A  76      10.729  12.312  21.507  1.00 36.57           H  
ATOM   1117  O   PHE A  76      10.850  10.625  23.619  1.00 36.57           O  
ATOM   1118  CG  PHE A  76      11.711  14.191  21.232  1.00 36.57           C  
ATOM   1119  CD1 PHE A  76      11.869  15.488  21.758  1.00 36.57           C  
ATOM   1120  HD1 PHE A  76      11.643  15.679  22.797  1.00 36.57           H  
ATOM   1121  CD2 PHE A  76      12.012  13.947  19.879  1.00 36.57           C  
ATOM   1122  HD2 PHE A  76      11.909  12.953  19.470  1.00 36.57           H  
ATOM   1123  CE1 PHE A  76      12.321  16.534  20.934  1.00 36.57           C  
ATOM   1124  HE1 PHE A  76      12.442  17.527  21.341  1.00 36.57           H  
ATOM   1125  CE2 PHE A  76      12.463  14.992  19.055  1.00 36.57           C  
ATOM   1126  HE2 PHE A  76      12.699  14.794  18.020  1.00 36.57           H  
ATOM   1127  CZ  PHE A  76      12.617  16.287  19.581  1.00 36.57           C  
ATOM   1128  HZ  PHE A  76      12.967  17.089  18.948  1.00 36.57           H  
ATOM   1129  N   PHE A  77      12.371  11.299  25.125  1.00 37.14           N  
ATOM   1130  H   PHE A  77      13.190  11.866  25.295  1.00 37.14           H  
ATOM   1131  CA  PHE A  77      11.721  10.658  26.265  1.00 37.14           C  
ATOM   1132  HA  PHE A  77      11.219   9.749  25.934  1.00 37.14           H  
ATOM   1133  C   PHE A  77      10.662  11.612  26.821  1.00 37.14           C  
ATOM   1134  CB  PHE A  77      12.757  10.262  27.324  1.00 37.14           C  
ATOM   1135  HB2 PHE A  77      13.376  11.124  27.570  1.00 37.14           H  
ATOM   1136  HB3 PHE A  77      12.229   9.971  28.232  1.00 37.14           H  
ATOM   1137  O   PHE A  77      11.001  12.652  27.387  1.00 37.14           O  
ATOM   1138  CG  PHE A  77      13.637   9.103  26.899  1.00 37.14           C  
ATOM   1139  CD1 PHE A  77      13.154   7.784  27.003  1.00 37.14           C  
ATOM   1140  HD1 PHE A  77      12.164   7.601  27.394  1.00 37.14           H  
ATOM   1141  CD2 PHE A  77      14.925   9.336  26.382  1.00 37.14           C  
ATOM   1142  HD2 PHE A  77      15.295  10.346  26.283  1.00 37.14           H  
ATOM   1143  CE1 PHE A  77      13.956   6.703  26.594  1.00 37.14           C  
ATOM   1144  HE1 PHE A  77      13.581   5.693  26.670  1.00 37.14           H  
ATOM   1145  CE2 PHE A  77      15.730   8.255  25.982  1.00 37.14           C  
ATOM   1146  HE2 PHE A  77      16.717   8.438  25.584  1.00 37.14           H  
ATOM   1147  CZ  PHE A  77      15.245   6.939  26.085  1.00 37.14           C  
ATOM   1148  HZ  PHE A  77      15.862   6.110  25.771  1.00 37.14           H  
ATOM   1149  N   ASP A  78       9.385  11.267  26.646  1.00 39.77           N  
ATOM   1150  H   ASP A  78       9.161  10.425  26.136  1.00 39.77           H  
ATOM   1151  CA  ASP A  78       8.295  11.997  27.291  1.00 39.77           C  
ATOM   1152  HA  ASP A  78       8.450  13.057  27.091  1.00 39.77           H  
ATOM   1153  C   ASP A  78       8.377  11.774  28.809  1.00 39.77           C  
ATOM   1154  CB  ASP A  78       6.932  11.606  26.692  1.00 39.77           C  
ATOM   1155  HB2 ASP A  78       6.623  10.639  27.088  1.00 39.77           H  
ATOM   1156  HB3 ASP A  78       7.043  11.508  25.612  1.00 39.77           H  
ATOM   1157  O   ASP A  78       8.485  10.641  29.290  1.00 39.77           O  
ATOM   1158  CG  ASP A  78       5.833  12.649  26.955  1.00 39.77           C  
ATOM   1159  OD1 ASP A  78       6.124  13.667  27.626  1.00 39.77           O  
ATOM   1160  OD2 ASP A  78       4.708  12.444  26.446  1.00 39.77           O  
ATOM   1161  N   GLY A  79       8.412  12.872  29.561  1.00 39.82           N  
ATOM   1162  H   GLY A  79       8.185  13.744  29.105  1.00 39.82           H  
ATOM   1163  CA  GLY A  79       8.757  12.887  30.979  1.00 39.82           C  
ATOM   1164  HA2 GLY A  79       8.992  13.908  31.280  1.00 39.82           H  
ATOM   1165  HA3 GLY A  79       9.637  12.266  31.143  1.00 39.82           H  
ATOM   1166  C   GLY A  79       7.621  12.375  31.856  1.00 39.82           C  
ATOM   1167  O   GLY A  79       6.948  13.165  32.517  1.00 39.82           O  
ATOM   1168  N   LEU A  80       7.417  11.055  31.895  1.00 39.00           N  
ATOM   1169  H   LEU A  80       7.932  10.488  31.236  1.00 39.00           H  
ATOM   1170  CA  LEU A  80       6.471  10.422  32.810  1.00 39.00           C  
ATOM   1171  HA  LEU A  80       5.516  10.942  32.727  1.00 39.00           H  
ATOM   1172  C   LEU A  80       6.939  10.596  34.260  1.00 39.00           C  
ATOM   1173  CB  LEU A  80       6.246   8.944  32.443  1.00 39.00           C  
ATOM   1174  HB2 LEU A  80       5.670   8.479  33.243  1.00 39.00           H  
ATOM   1175  HB3 LEU A  80       7.213   8.444  32.397  1.00 39.00           H  
ATOM   1176  O   LEU A  80       7.743   9.824  34.782  1.00 39.00           O  
ATOM   1177  CG  LEU A  80       5.499   8.714  31.115  1.00 39.00           C  
ATOM   1178  HG  LEU A  80       6.082   9.126  30.292  1.00 39.00           H  
ATOM   1179  CD1 LEU A  80       5.334   7.210  30.891  1.00 39.00           C  
ATOM   1180 HD11 LEU A  80       4.846   7.034  29.932  1.00 39.00           H  
ATOM   1181 HD12 LEU A  80       6.316   6.736  30.870  1.00 39.00           H  
ATOM   1182 HD13 LEU A  80       4.737   6.771  31.690  1.00 39.00           H  
ATOM   1183  CD2 LEU A  80       4.101   9.341  31.099  1.00 39.00           C  
ATOM   1184 HD21 LEU A  80       4.180  10.428  31.100  1.00 39.00           H  
ATOM   1185 HD22 LEU A  80       3.584   9.052  30.183  1.00 39.00           H  
ATOM   1186 HD23 LEU A  80       3.526   9.007  31.962  1.00 39.00           H  
ATOM   1187  N   ASN A  81       6.396  11.625  34.911  1.00 38.69           N  
ATOM   1188  H   ASN A  81       5.872  12.289  34.359  1.00 38.69           H  
ATOM   1189  CA  ASN A  81       6.532  11.865  36.339  1.00 38.69           C  
ATOM   1190  HA  ASN A  81       7.588  11.977  36.584  1.00 38.69           H  
ATOM   1191  C   ASN A  81       5.973  10.669  37.130  1.00 38.69           C  
ATOM   1192  CB  ASN A  81       5.804  13.176  36.680  1.00 38.69           C  
ATOM   1193  HB2 ASN A  81       6.232  13.995  36.103  1.00 38.69           H  
ATOM   1194  HB3 ASN A  81       4.749  13.080  36.425  1.00 38.69           H  
ATOM   1195  O   ASN A  81       4.760  10.523  37.300  1.00 38.69           O  
ATOM   1196  CG  ASN A  81       5.932  13.523  38.153  1.00 38.69           C  
ATOM   1197  ND2 ASN A  81       4.917  14.101  38.751  1.00 38.69           N  
ATOM   1198 HD21 ASN A  81       4.049  14.253  38.257  1.00 38.69           H  
ATOM   1199 HD22 ASN A  81       5.030  14.249  39.743  1.00 38.69           H  
ATOM   1200  OD1 ASN A  81       6.945  13.292  38.784  1.00 38.69           O  
ATOM   1201  N   VAL A  82       6.866   9.805  37.608  1.00 45.05           N  
ATOM   1202  H   VAL A  82       7.839   9.948  37.378  1.00 45.05           H  
ATOM   1203  CA  VAL A  82       6.518   8.694  38.493  1.00 45.05           C  
ATOM   1204  HA  VAL A  82       5.635   8.203  38.083  1.00 45.05           H  
ATOM   1205  C   VAL A  82       6.141   9.229  39.876  1.00 45.05           C  
ATOM   1206  CB  VAL A  82       7.638   7.631  38.577  1.00 45.05           C  
ATOM   1207  HB  VAL A  82       7.506   7.065  39.499  1.00 45.05           H  
ATOM   1208  O   VAL A  82       6.989   9.780  40.571  1.00 45.05           O  
ATOM   1209  CG1 VAL A  82       7.508   6.640  37.415  1.00 45.05           C  
ATOM   1210 HG11 VAL A  82       7.611   7.165  36.466  1.00 45.05           H  
ATOM   1211 HG12 VAL A  82       6.535   6.150  37.449  1.00 45.05           H  
ATOM   1212 HG13 VAL A  82       8.285   5.878  37.488  1.00 45.05           H  
ATOM   1213  CG2 VAL A  82       9.067   8.197  38.557  1.00 45.05           C  
ATOM   1214 HG21 VAL A  82       9.780   7.393  38.743  1.00 45.05           H  
ATOM   1215 HG22 VAL A  82       9.179   8.947  39.339  1.00 45.05           H  
ATOM   1216 HG23 VAL A  82       9.292   8.645  37.589  1.00 45.05           H  
ATOM   1217  N   ASN A  83       4.881   8.974  40.262  1.00 43.31           N  
ATOM   1218  H   ASN A  83       4.288   8.599  39.535  1.00 43.31           H  
ATOM   1219  CA  ASN A  83       4.232   9.171  41.574  1.00 43.31           C  
ATOM   1220  HA  ASN A  83       3.637   8.271  41.729  1.00 43.31           H  
ATOM   1221  C   ASN A  83       3.215  10.337  41.683  1.00 43.31           C  
ATOM   1222  CB  ASN A  83       5.251   9.164  42.733  1.00 43.31           C  
ATOM   1223  HB2 ASN A  83       5.802  10.104  42.732  1.00 43.31           H  
ATOM   1224  HB3 ASN A  83       5.958   8.343  42.609  1.00 43.31           H  
ATOM   1225  O   ASN A  83       3.511  11.373  42.282  1.00 43.31           O  
ATOM   1226  CG  ASN A  83       4.586   8.995  44.081  1.00 43.31           C  
ATOM   1227  ND2 ASN A  83       5.077   9.657  45.102  1.00 43.31           N  
ATOM   1228 HD21 ASN A  83       4.616   9.518  45.989  1.00 43.31           H  
ATOM   1229 HD22 ASN A  83       5.844  10.297  44.959  1.00 43.31           H  
ATOM   1230  OD1 ASN A  83       3.634   8.254  44.244  1.00 43.31           O  
ATOM   1231  N   PRO A  84       1.968  10.158  41.203  1.00 48.95           N  
ATOM   1232  CA  PRO A  84       0.819  10.887  41.736  1.00 48.95           C  
ATOM   1233  HA  PRO A  84       1.065  11.943  41.847  1.00 48.95           H  
ATOM   1234  C   PRO A  84       0.378  10.277  43.088  1.00 48.95           C  
ATOM   1235  CB  PRO A  84      -0.265  10.736  40.668  1.00 48.95           C  
ATOM   1236  HB2 PRO A  84      -0.124  11.500  39.903  1.00 48.95           H  
ATOM   1237  HB3 PRO A  84      -1.268  10.798  41.088  1.00 48.95           H  
ATOM   1238  O   PRO A  84       0.160   9.065  43.158  1.00 48.95           O  
ATOM   1239  CG  PRO A  84       0.017   9.357  40.064  1.00 48.95           C  
ATOM   1240  HG2 PRO A  84      -0.500   8.588  40.639  1.00 48.95           H  
ATOM   1241  HG3 PRO A  84      -0.290   9.312  39.019  1.00 48.95           H  
ATOM   1242  CD  PRO A  84       1.533   9.179  40.215  1.00 48.95           C  
ATOM   1243  HD2 PRO A  84       1.755   8.163  40.542  1.00 48.95           H  
ATOM   1244  HD3 PRO A  84       2.022   9.384  39.263  1.00 48.95           H  
ATOM   1245  N   PRO A  85       0.189  11.067  44.164  1.00 44.40           N  
ATOM   1246  CA  PRO A  85      -0.354  10.544  45.416  1.00 44.40           C  
ATOM   1247  HA  PRO A  85       0.252   9.701  45.748  1.00 44.40           H  
ATOM   1248  C   PRO A  85      -1.805  10.074  45.233  1.00 44.40           C  
ATOM   1249  CB  PRO A  85      -0.225  11.682  46.433  1.00 44.40           C  
ATOM   1250  HB2 PRO A  85      -1.027  11.670  47.171  1.00 44.40           H  
ATOM   1251  HB3 PRO A  85       0.745  11.616  46.925  1.00 44.40           H  
ATOM   1252  O   PRO A  85      -2.619  10.752  44.604  1.00 44.40           O  
ATOM   1253  CG  PRO A  85      -0.268  12.938  45.562  1.00 44.40           C  
ATOM   1254  HG2 PRO A  85      -1.304  13.201  45.350  1.00 44.40           H  
ATOM   1255  HG3 PRO A  85       0.251  13.774  46.031  1.00 44.40           H  
ATOM   1256  CD  PRO A  85       0.422  12.499  44.269  1.00 44.40           C  
ATOM   1257  HD2 PRO A  85       1.494  12.685  44.337  1.00 44.40           H  
ATOM   1258  HD3 PRO A  85      -0.003  13.036  43.421  1.00 44.40           H  
ATOM   1259  N   LEU A  86      -2.126   8.914  45.813  1.00 37.14           N  
ATOM   1260  H   LEU A  86      -1.393   8.417  46.298  1.00 37.14           H  
ATOM   1261  CA  LEU A  86      -3.443   8.275  45.742  1.00 37.14           C  
ATOM   1262  HA  LEU A  86      -3.676   8.061  44.700  1.00 37.14           H  
ATOM   1263  C   LEU A  86      -4.549   9.188  46.302  1.00 37.14           C  
ATOM   1264  CB  LEU A  86      -3.391   6.950  46.534  1.00 37.14           C  
ATOM   1265  HB2 LEU A  86      -2.970   7.160  47.517  1.00 37.14           H  
ATOM   1266  HB3 LEU A  86      -4.408   6.589  46.691  1.00 37.14           H  
ATOM   1267  O   LEU A  86      -4.681   9.346  47.515  1.00 37.14           O  
ATOM   1268  CG  LEU A  86      -2.574   5.830  45.863  1.00 37.14           C  
ATOM   1269  HG  LEU A  86      -1.649   6.240  45.459  1.00 37.14           H  
ATOM   1270  CD1 LEU A  86      -2.210   4.756  46.889  1.00 37.14           C  
ATOM   1271 HD11 LEU A  86      -1.615   3.979  46.410  1.00 37.14           H  
ATOM   1272 HD12 LEU A  86      -3.115   4.313  47.306  1.00 37.14           H  
ATOM   1273 HD13 LEU A  86      -1.622   5.198  47.694  1.00 37.14           H  
ATOM   1274  CD2 LEU A  86      -3.366   5.160  44.738  1.00 37.14           C  
ATOM   1275 HD21 LEU A  86      -3.605   5.891  43.965  1.00 37.14           H  
ATOM   1276 HD22 LEU A  86      -2.763   4.371  44.288  1.00 37.14           H  
ATOM   1277 HD23 LEU A  86      -4.288   4.730  45.126  1.00 37.14           H  
ATOM   1278  N   GLN A  87      -5.381   9.744  45.420  1.00 50.53           N  
ATOM   1279  H   GLN A  87      -5.194   9.613  44.436  1.00 50.53           H  
ATOM   1280  CA  GLN A  87      -6.657  10.350  45.802  1.00 50.53           C  
ATOM   1281  HA  GLN A  87      -6.543  10.783  46.795  1.00 50.53           H  
ATOM   1282  C   GLN A  87      -7.746   9.260  45.844  1.00 50.53           C  
ATOM   1283  CB  GLN A  87      -7.020  11.501  44.850  1.00 50.53           C  
ATOM   1284  HB2 GLN A  87      -6.938  11.163  43.817  1.00 50.53           H  
ATOM   1285  HB3 GLN A  87      -8.051  11.801  45.037  1.00 50.53           H  
ATOM   1286  O   GLN A  87      -7.806   8.444  44.920  1.00 50.53           O  
ATOM   1287  CG  GLN A  87      -6.104  12.714  45.088  1.00 50.53           C  
ATOM   1288  HG2 GLN A  87      -5.068  12.429  44.905  1.00 50.53           H  
ATOM   1289  HG3 GLN A  87      -6.190  13.020  46.131  1.00 50.53           H  
ATOM   1290  CD  GLN A  87      -6.423  13.919  44.208  1.00 50.53           C  
ATOM   1291  NE2 GLN A  87      -5.876  15.075  44.515  1.00 50.53           N  
ATOM   1292 HE21 GLN A  87      -5.245  15.153  45.299  1.00 50.53           H  
ATOM   1293 HE22 GLN A  87      -6.100  15.842  43.896  1.00 50.53           H  
ATOM   1294  OE1 GLN A  87      -7.154  13.869  43.234  1.00 50.53           O  
ATOM   1295  N   PRO A  88      -8.603   9.207  46.885  1.00 49.74           N  
ATOM   1296  CA  PRO A  88      -9.657   8.197  46.976  1.00 49.74           C  
ATOM   1297  HA  PRO A  88      -9.190   7.212  46.981  1.00 49.74           H  
ATOM   1298  C   PRO A  88     -10.652   8.284  45.813  1.00 49.74           C  
ATOM   1299  CB  PRO A  88     -10.354   8.430  48.322  1.00 49.74           C  
ATOM   1300  HB2 PRO A  88     -11.214   9.087  48.192  1.00 49.74           H  
ATOM   1301  HB3 PRO A  88     -10.660   7.492  48.784  1.00 49.74           H  
ATOM   1302  O   PRO A  88     -11.084   9.377  45.442  1.00 49.74           O  
ATOM   1303  CG  PRO A  88      -9.296   9.152  49.153  1.00 49.74           C  
ATOM   1304  HG2 PRO A  88      -8.612   8.423  49.588  1.00 49.74           H  
ATOM   1305  HG3 PRO A  88      -9.742   9.774  49.929  1.00 49.74           H  
ATOM   1306  CD  PRO A  88      -8.556   9.988  48.113  1.00 49.74           C  
ATOM   1307  HD2 PRO A  88      -7.535  10.154  48.457  1.00 49.74           H  
ATOM   1308  HD3 PRO A  88      -9.070  10.937  47.959  1.00 49.74           H  
ATOM   1309  N   LEU A  89     -11.056   7.131  45.271  1.00 37.89           N  
ATOM   1310  H   LEU A  89     -10.676   6.264  45.623  1.00 37.89           H  
ATOM   1311  CA  LEU A  89     -12.120   7.070  44.268  1.00 37.89           C  
ATOM   1312  HA  LEU A  89     -11.827   7.706  43.433  1.00 37.89           H  
ATOM   1313  C   LEU A  89     -13.444   7.588  44.867  1.00 37.89           C  
ATOM   1314  CB  LEU A  89     -12.336   5.632  43.751  1.00 37.89           C  
ATOM   1315  HB2 LEU A  89     -13.338   5.598  43.322  1.00 37.89           H  
ATOM   1316  HB3 LEU A  89     -12.326   4.932  44.587  1.00 37.89           H  
ATOM   1317  O   LEU A  89     -13.803   7.176  45.974  1.00 37.89           O  
ATOM   1318  CG  LEU A  89     -11.366   5.157  42.655  1.00 37.89           C  
ATOM   1319  HG  LEU A  89     -11.280   5.931  41.892  1.00 37.89           H  
ATOM   1320  CD1 LEU A  89      -9.973   4.829  43.193  1.00 37.89           C  
ATOM   1321 HD11 LEU A  89      -9.351   4.436  42.389  1.00 37.89           H  
ATOM   1322 HD12 LEU A  89      -9.499   5.734  43.572  1.00 37.89           H  
ATOM   1323 HD13 LEU A  89     -10.040   4.087  43.989  1.00 37.89           H  
ATOM   1324  CD2 LEU A  89     -11.926   3.894  41.995  1.00 37.89           C  
ATOM   1325 HD21 LEU A  89     -11.256   3.564  41.202  1.00 37.89           H  
ATOM   1326 HD22 LEU A  89     -12.029   3.100  42.734  1.00 37.89           H  
ATOM   1327 HD23 LEU A  89     -12.902   4.107  41.558  1.00 37.89           H  
ATOM   1328  N   PRO A  90     -14.220   8.416  44.141  1.00 53.91           N  
ATOM   1329  CA  PRO A  90     -15.611   8.659  44.499  1.00 53.91           C  
ATOM   1330  HA  PRO A  90     -15.657   9.015  45.529  1.00 53.91           H  
ATOM   1331  C   PRO A  90     -16.426   7.357  44.354  1.00 53.91           C  
ATOM   1332  CB  PRO A  90     -16.089   9.765  43.555  1.00 53.91           C  
ATOM   1333  HB2 PRO A  90     -15.862  10.737  43.993  1.00 53.91           H  
ATOM   1334  HB3 PRO A  90     -17.153   9.686  43.332  1.00 53.91           H  
ATOM   1335  O   PRO A  90     -16.141   6.553  43.461  1.00 53.91           O  
ATOM   1336  CG  PRO A  90     -15.230   9.556  42.308  1.00 53.91           C  
ATOM   1337  HG2 PRO A  90     -15.679   8.786  41.681  1.00 53.91           H  
ATOM   1338  HG3 PRO A  90     -15.102  10.481  41.744  1.00 53.91           H  
ATOM   1339  CD  PRO A  90     -13.901   9.046  42.868  1.00 53.91           C  
ATOM   1340  HD2 PRO A  90     -13.223   9.882  43.040  1.00 53.91           H  
ATOM   1341  HD3 PRO A  90     -13.459   8.337  42.168  1.00 53.91           H  
ATOM   1342  N   PRO A  91     -17.441   7.123  45.206  1.00 49.56           N  
ATOM   1343  CA  PRO A  91     -18.239   5.902  45.156  1.00 49.56           C  
ATOM   1344  HA  PRO A  91     -17.576   5.040  45.238  1.00 49.56           H  
ATOM   1345  C   PRO A  91     -19.030   5.786  43.846  1.00 49.56           C  
ATOM   1346  CB  PRO A  91     -19.147   5.950  46.389  1.00 49.56           C  
ATOM   1347  HB2 PRO A  91     -20.117   5.486  46.208  1.00 49.56           H  
ATOM   1348  HB3 PRO A  91     -18.645   5.465  47.225  1.00 49.56           H  
ATOM   1349  O   PRO A  91     -19.512   6.782  43.303  1.00 49.56           O  
ATOM   1350  CG  PRO A  91     -19.279   7.446  46.673  1.00 49.56           C  
ATOM   1351  HG2 PRO A  91     -19.501   7.644  47.722  1.00 49.56           H  
ATOM   1352  HG3 PRO A  91     -20.047   7.875  46.030  1.00 49.56           H  
ATOM   1353  CD  PRO A  91     -17.911   7.996  46.270  1.00 49.56           C  
ATOM   1354  HD2 PRO A  91     -17.225   7.939  47.115  1.00 49.56           H  
ATOM   1355  HD3 PRO A  91     -18.009   9.026  45.928  1.00 49.56           H  
ATOM   1356  N   LEU A  92     -19.186   4.545  43.373  1.00 39.48           N  
ATOM   1357  H   LEU A  92     -18.756   3.792  43.891  1.00 39.48           H  
ATOM   1358  CA  LEU A  92     -19.952   4.184  42.177  1.00 39.48           C  
ATOM   1359  HA  LEU A  92     -19.433   4.556  41.294  1.00 39.48           H  
ATOM   1360  C   LEU A  92     -21.355   4.807  42.205  1.00 39.48           C  
ATOM   1361  CB  LEU A  92     -20.058   2.645  42.103  1.00 39.48           C  
ATOM   1362  HB2 LEU A  92     -20.251   2.264  43.106  1.00 39.48           H  
ATOM   1363  HB3 LEU A  92     -20.918   2.373  41.491  1.00 39.48           H  
ATOM   1364  O   LEU A  92     -22.199   4.423  43.018  1.00 39.48           O  
ATOM   1365  CG  LEU A  92     -18.810   1.962  41.517  1.00 39.48           C  
ATOM   1366  HG  LEU A  92     -17.913   2.478  41.861  1.00 39.48           H  
ATOM   1367  CD1 LEU A  92     -18.728   0.507  41.976  1.00 39.48           C  
ATOM   1368 HD11 LEU A  92     -19.616  -0.038  41.655  1.00 39.48           H  
ATOM   1369 HD12 LEU A  92     -18.653   0.466  43.062  1.00 39.48           H  
ATOM   1370 HD13 LEU A  92     -17.843   0.035  41.548  1.00 39.48           H  
ATOM   1371  CD2 LEU A  92     -18.847   1.978  39.987  1.00 39.48           C  
ATOM   1372 HD21 LEU A  92     -19.721   1.436  39.624  1.00 39.48           H  
ATOM   1373 HD22 LEU A  92     -18.890   3.005  39.625  1.00 39.48           H  
ATOM   1374 HD23 LEU A  92     -17.946   1.508  39.593  1.00 39.48           H  
ATOM   1375  N   GLN A  93     -21.617   5.735  41.284  1.00 46.27           N  
ATOM   1376  H   GLN A  93     -20.880   6.022  40.655  1.00 46.27           H  
ATOM   1377  CA  GLN A  93     -22.978   6.182  41.016  1.00 46.27           C  
ATOM   1378  HA  GLN A  93     -23.465   6.360  41.975  1.00 46.27           H  
ATOM   1379  C   GLN A  93     -23.753   5.055  40.325  1.00 46.27           C  
ATOM   1380  CB  GLN A  93     -23.000   7.507  40.239  1.00 46.27           C  
ATOM   1381  HB2 GLN A  93     -24.017   7.697  39.897  1.00 46.27           H  
ATOM   1382  HB3 GLN A  93     -22.345   7.444  39.371  1.00 46.27           H  
ATOM   1383  O   GLN A  93     -23.235   4.346  39.461  1.00 46.27           O  
ATOM   1384  CG  GLN A  93     -22.566   8.665  41.155  1.00 46.27           C  
ATOM   1385  HG2 GLN A  93     -21.530   8.521  41.461  1.00 46.27           H  
ATOM   1386  HG3 GLN A  93     -23.186   8.658  42.051  1.00 46.27           H  
ATOM   1387  CD  GLN A  93     -22.686  10.043  40.510  1.00 46.27           C  
ATOM   1388  NE2 GLN A  93     -22.595  11.103  41.283  1.00 46.27           N  
ATOM   1389 HE21 GLN A  93     -22.441  11.006  42.277  1.00 46.27           H  
ATOM   1390 HE22 GLN A  93     -22.685  11.991  40.811  1.00 46.27           H  
ATOM   1391  OE1 GLN A  93     -22.857  10.214  39.317  1.00 46.27           O  
ATOM   1392  N   GLN A  94     -24.987   4.862  40.780  1.00 41.60           N  
ATOM   1393  H   GLN A  94     -25.354   5.523  41.449  1.00 41.60           H  
ATOM   1394  CA  GLN A  94     -25.860   3.763  40.378  1.00 41.60           C  
ATOM   1395  HA  GLN A  94     -25.339   2.819  40.533  1.00 41.60           H  
ATOM   1396  C   GLN A  94     -26.215   3.884  38.890  1.00 41.60           C  
ATOM   1397  CB  GLN A  94     -27.118   3.800  41.264  1.00 41.60           C  
ATOM   1398  HB2 GLN A  94     -27.809   3.021  40.943  1.00 41.60           H  
ATOM   1399  HB3 GLN A  94     -27.607   4.765  41.129  1.00 41.60           H  
ATOM   1400  O   GLN A  94     -26.410   4.994  38.399  1.00 41.60           O  
ATOM   1401  CG  GLN A  94     -26.794   3.596  42.759  1.00 41.60           C  
ATOM   1402  HG2 GLN A  94     -25.970   4.242  43.061  1.00 41.60           H  
ATOM   1403  HG3 GLN A  94     -26.483   2.564  42.917  1.00 41.60           H  
ATOM   1404  CD  GLN A  94     -27.964   3.905  43.692  1.00 41.60           C  
ATOM   1405  NE2 GLN A  94     -27.776   3.779  44.987  1.00 41.60           N  
ATOM   1406 HE21 GLN A  94     -28.577   3.991  45.564  1.00 41.60           H  
ATOM   1407 HE22 GLN A  94     -26.889   3.470  45.357  1.00 41.60           H  
ATOM   1408  OE1 GLN A  94     -29.052   4.282  43.299  1.00 41.60           O  
ATOM   1409  N   LEU A  95     -26.327   2.759  38.175  1.00 39.73           N  
ATOM   1410  H   LEU A  95     -26.189   1.865  38.624  1.00 39.73           H  
ATOM   1411  CA  LEU A  95     -26.744   2.785  36.771  1.00 39.73           C  
ATOM   1412  HA  LEU A  95     -26.067   3.434  36.216  1.00 39.73           H  
ATOM   1413  C   LEU A  95     -28.158   3.372  36.653  1.00 39.73           C  
ATOM   1414  CB  LEU A  95     -26.709   1.379  36.134  1.00 39.73           C  
ATOM   1415  HB2 LEU A  95     -27.279   0.679  36.745  1.00 39.73           H  
ATOM   1416  HB3 LEU A  95     -27.236   1.462  35.183  1.00 39.73           H  
ATOM   1417  O   LEU A  95     -29.124   2.748  37.097  1.00 39.73           O  
ATOM   1418  CG  LEU A  95     -25.301   0.819  35.852  1.00 39.73           C  
ATOM   1419  HG  LEU A  95     -24.585   1.638  35.792  1.00 39.73           H  
ATOM   1420  CD1 LEU A  95     -24.850  -0.162  36.938  1.00 39.73           C  
ATOM   1421 HD11 LEU A  95     -24.816   0.346  37.901  1.00 39.73           H  
ATOM   1422 HD12 LEU A  95     -25.539  -1.004  36.994  1.00 39.73           H  
ATOM   1423 HD13 LEU A  95     -23.851  -0.530  36.706  1.00 39.73           H  
ATOM   1424  CD2 LEU A  95     -25.281   0.073  34.516  1.00 39.73           C  
ATOM   1425 HD21 LEU A  95     -25.540   0.759  33.710  1.00 39.73           H  
ATOM   1426 HD22 LEU A  95     -25.998  -0.749  34.534  1.00 39.73           H  
ATOM   1427 HD23 LEU A  95     -24.282  -0.321  34.328  1.00 39.73           H  
ATOM   1428  N   GLN A  96     -28.294   4.532  36.004  1.00 49.46           N  
ATOM   1429  H   GLN A  96     -27.473   5.083  35.798  1.00 49.46           H  
ATOM   1430  CA  GLN A  96     -29.598   4.997  35.534  1.00 49.46           C  
ATOM   1431  HA  GLN A  96     -30.234   5.109  36.413  1.00 49.46           H  
ATOM   1432  C   GLN A  96     -30.209   3.944  34.588  1.00 49.46           C  
ATOM   1433  CB  GLN A  96     -29.496   6.354  34.806  1.00 49.46           C  
ATOM   1434  HB2 GLN A  96     -28.485   6.517  34.432  1.00 49.46           H  
ATOM   1435  HB3 GLN A  96     -30.154   6.327  33.938  1.00 49.46           H  
ATOM   1436  O   GLN A  96     -29.524   3.488  33.666  1.00 49.46           O  
ATOM   1437  CG  GLN A  96     -29.953   7.549  35.660  1.00 49.46           C  
ATOM   1438  HG2 GLN A  96     -30.911   7.314  36.124  1.00 49.46           H  
ATOM   1439  HG3 GLN A  96     -30.109   8.402  35.000  1.00 49.46           H  
ATOM   1440  CD  GLN A  96     -28.964   7.981  36.737  1.00 49.46           C  
ATOM   1441  NE2 GLN A  96     -29.385   8.785  37.689  1.00 49.46           N  
ATOM   1442 HE21 GLN A  96     -30.347   9.088  37.734  1.00 49.46           H  
ATOM   1443 HE22 GLN A  96     -28.686   9.029  38.376  1.00 49.46           H  
ATOM   1444  OE1 GLN A  96     -27.795   7.649  36.732  1.00 49.46           O  
ATOM   1445  N   PRO A  97     -31.490   3.570  34.761  1.00 45.64           N  
ATOM   1446  CA  PRO A  97     -32.172   2.709  33.803  1.00 45.64           C  
ATOM   1447  HA  PRO A  97     -31.611   1.784  33.676  1.00 45.64           H  
ATOM   1448  C   PRO A  97     -32.290   3.418  32.448  1.00 45.64           C  
ATOM   1449  CB  PRO A  97     -33.533   2.393  34.432  1.00 45.64           C  
ATOM   1450  HB2 PRO A  97     -34.315   2.272  33.682  1.00 45.64           H  
ATOM   1451  HB3 PRO A  97     -33.449   1.492  35.040  1.00 45.64           H  
ATOM   1452  O   PRO A  97     -32.608   4.609  32.386  1.00 45.64           O  
ATOM   1453  CG  PRO A  97     -33.798   3.594  35.340  1.00 45.64           C  
ATOM   1454  HG2 PRO A  97     -34.228   4.406  34.755  1.00 45.64           H  
ATOM   1455  HG3 PRO A  97     -34.450   3.335  36.174  1.00 45.64           H  
ATOM   1456  CD  PRO A  97     -32.402   3.991  35.815  1.00 45.64           C  
ATOM   1457  HD2 PRO A  97     -32.362   5.068  35.974  1.00 45.64           H  
ATOM   1458  HD3 PRO A  97     -32.156   3.461  36.735  1.00 45.64           H  
ATOM   1459  N   LEU A  98     -32.044   2.681  31.359  1.00 36.84           N  
ATOM   1460  H   LEU A  98     -31.792   1.710  31.480  1.00 36.84           H  
ATOM   1461  CA  LEU A  98     -32.162   3.206  29.998  1.00 36.84           C  
ATOM   1462  HA  LEU A  98     -31.457   4.029  29.880  1.00 36.84           H  
ATOM   1463  C   LEU A  98     -33.574   3.753  29.750  1.00 36.84           C  
ATOM   1464  CB  LEU A  98     -31.840   2.120  28.952  1.00 36.84           C  
ATOM   1465  HB2 LEU A  98     -32.432   1.228  29.155  1.00 36.84           H  
ATOM   1466  HB3 LEU A  98     -32.175   2.500  27.987  1.00 36.84           H  
ATOM   1467  O   LEU A  98     -34.563   3.046  29.949  1.00 36.84           O  
ATOM   1468  CG  LEU A  98     -30.344   1.762  28.845  1.00 36.84           C  
ATOM   1469  HG  LEU A  98     -29.747   2.500  29.382  1.00 36.84           H  
ATOM   1470  CD1 LEU A  98     -30.051   0.376  29.423  1.00 36.84           C  
ATOM   1471 HD11 LEU A  98     -28.983   0.170  29.357  1.00 36.84           H  
ATOM   1472 HD12 LEU A  98     -30.600  -0.386  28.869  1.00 36.84           H  
ATOM   1473 HD13 LEU A  98     -30.347   0.346  30.472  1.00 36.84           H  
ATOM   1474  CD2 LEU A  98     -29.896   1.765  27.382  1.00 36.84           C  
ATOM   1475 HD21 LEU A  98     -30.043   2.757  26.955  1.00 36.84           H  
ATOM   1476 HD22 LEU A  98     -28.837   1.514  27.320  1.00 36.84           H  
ATOM   1477 HD23 LEU A  98     -30.473   1.038  26.810  1.00 36.84           H  
ATOM   1478  N   GLN A  99     -33.666   4.990  29.259  1.00 47.99           N  
ATOM   1479  H   GLN A  99     -32.822   5.522  29.101  1.00 47.99           H  
ATOM   1480  CA  GLN A  99     -34.930   5.511  28.747  1.00 47.99           C  
ATOM   1481  HA  GLN A  99     -35.695   5.290  29.491  1.00 47.99           H  
ATOM   1482  C   GLN A  99     -35.304   4.798  27.434  1.00 47.99           C  
ATOM   1483  CB  GLN A  99     -34.875   7.034  28.559  1.00 47.99           C  
ATOM   1484  HB2 GLN A  99     -33.980   7.309  28.000  1.00 47.99           H  
ATOM   1485  HB3 GLN A  99     -35.746   7.340  27.980  1.00 47.99           H  
ATOM   1486  O   GLN A  99     -34.425   4.556  26.601  1.00 47.99           O  
ATOM   1487  CG  GLN A  99     -34.909   7.776  29.904  1.00 47.99           C  
ATOM   1488  HG2 GLN A  99     -33.979   7.604  30.446  1.00 47.99           H  
ATOM   1489  HG3 GLN A  99     -35.730   7.382  30.503  1.00 47.99           H  
ATOM   1490  CD  GLN A  99     -35.113   9.280  29.738  1.00 47.99           C  
ATOM   1491  NE2 GLN A  99     -35.776   9.935  30.666  1.00 47.99           N  
ATOM   1492 HE21 GLN A  99     -35.882  10.926  30.504  1.00 47.99           H  
ATOM   1493 HE22 GLN A  99     -36.130   9.463  31.486  1.00 47.99           H  
ATOM   1494  OE1 GLN A  99     -34.692   9.903  28.780  1.00 47.99           O  
ATOM   1495  N   PRO A 100     -36.589   4.458  27.223  1.00 45.80           N  
ATOM   1496  CA  PRO A 100     -37.038   3.810  25.997  1.00 45.80           C  
ATOM   1497  HA  PRO A 100     -36.439   2.917  25.817  1.00 45.80           H  
ATOM   1498  C   PRO A 100     -36.904   4.747  24.790  1.00 45.80           C  
ATOM   1499  CB  PRO A 100     -38.489   3.396  26.260  1.00 45.80           C  
ATOM   1500  HB2 PRO A 100     -39.097   3.418  25.355  1.00 45.80           H  
ATOM   1501  HB3 PRO A 100     -38.506   2.401  26.705  1.00 45.80           H  
ATOM   1502  O   PRO A 100     -37.138   5.954  24.894  1.00 45.80           O  
ATOM   1503  CG  PRO A 100     -38.967   4.420  27.290  1.00 45.80           C  
ATOM   1504  HG2 PRO A 100     -39.268   5.337  26.783  1.00 45.80           H  
ATOM   1505  HG3 PRO A 100     -39.783   4.033  27.900  1.00 45.80           H  
ATOM   1506  CD  PRO A 100     -37.713   4.683  28.121  1.00 45.80           C  
ATOM   1507  HD2 PRO A 100     -37.726   5.706  28.497  1.00 45.80           H  
ATOM   1508  HD3 PRO A 100     -37.662   3.975  28.948  1.00 45.80           H  
ATOM   1509  N   LEU A 101     -36.549   4.178  23.634  1.00 39.51           N  
ATOM   1510  H   LEU A 101     -36.396   3.180  23.611  1.00 39.51           H  
ATOM   1511  CA  LEU A 101     -36.392   4.926  22.387  1.00 39.51           C  
ATOM   1512  HA  LEU A 101     -35.646   5.706  22.544  1.00 39.51           H  
ATOM   1513  C   LEU A 101     -37.713   5.603  21.994  1.00 39.51           C  
ATOM   1514  CB  LEU A 101     -35.912   4.012  21.239  1.00 39.51           C  
ATOM   1515  HB2 LEU A 101     -36.072   4.567  20.315  1.00 39.51           H  
ATOM   1516  HB3 LEU A 101     -36.542   3.124  21.189  1.00 39.51           H  
ATOM   1517  O   LEU A 101     -38.742   4.943  21.845  1.00 39.51           O  
ATOM   1518  CG  LEU A 101     -34.428   3.600  21.274  1.00 39.51           C  
ATOM   1519  HG  LEU A 101     -33.817   4.472  21.510  1.00 39.51           H  
ATOM   1520  CD1 LEU A 101     -34.130   2.492  22.288  1.00 39.51           C  
ATOM   1521 HD11 LEU A 101     -33.090   2.180  22.197  1.00 39.51           H  
ATOM   1522 HD12 LEU A 101     -34.778   1.633  22.109  1.00 39.51           H  
ATOM   1523 HD13 LEU A 101     -34.277   2.863  23.302  1.00 39.51           H  
ATOM   1524  CD2 LEU A 101     -34.012   3.086  19.894  1.00 39.51           C  
ATOM   1525 HD21 LEU A 101     -34.155   3.870  19.150  1.00 39.51           H  
ATOM   1526 HD22 LEU A 101     -34.613   2.218  19.621  1.00 39.51           H  
ATOM   1527 HD23 LEU A 101     -32.959   2.808  19.903  1.00 39.51           H  
ATOM   1528  N   GLN A 102     -37.661   6.915  21.765  1.00 52.41           N  
ATOM   1529  H   GLN A 102     -36.780   7.390  21.907  1.00 52.41           H  
ATOM   1530  CA  GLN A 102     -38.732   7.651  21.094  1.00 52.41           C  
ATOM   1531  HA  GLN A 102     -39.679   7.399  21.572  1.00 52.41           H  
ATOM   1532  C   GLN A 102     -38.779   7.237  19.607  1.00 52.41           C  
ATOM   1533  CB  GLN A 102     -38.490   9.164  21.234  1.00 52.41           C  
ATOM   1534  HB2 GLN A 102     -37.486   9.388  20.874  1.00 52.41           H  
ATOM   1535  HB3 GLN A 102     -39.191   9.702  20.595  1.00 52.41           H  
ATOM   1536  O   GLN A 102     -37.717   7.076  18.995  1.00 52.41           O  
ATOM   1537  CG  GLN A 102     -38.618   9.685  22.679  1.00 52.41           C  
ATOM   1538  HG2 GLN A 102     -38.064   9.037  23.358  1.00 52.41           H  
ATOM   1539  HG3 GLN A 102     -38.165  10.675  22.730  1.00 52.41           H  
ATOM   1540  CD  GLN A 102     -40.061   9.824  23.159  1.00 52.41           C  
ATOM   1541  NE2 GLN A 102     -40.354   9.495  24.397  1.00 52.41           N  
ATOM   1542 HE21 GLN A 102     -41.320   9.610  24.666  1.00 52.41           H  
ATOM   1543 HE22 GLN A 102     -39.645   9.115  25.009  1.00 52.41           H  
ATOM   1544  OE1 GLN A 102     -40.953  10.246  22.444  1.00 52.41           O  
ATOM   1545  N   PRO A 103     -39.968   7.054  19.004  1.00 43.88           N  
ATOM   1546  CA  PRO A 103     -40.083   6.673  17.601  1.00 43.88           C  
ATOM   1547  HA  PRO A 103     -39.473   5.788  17.417  1.00 43.88           H  
ATOM   1548  C   PRO A 103     -39.613   7.795  16.665  1.00 43.88           C  
ATOM   1549  CB  PRO A 103     -41.557   6.313  17.391  1.00 43.88           C  
ATOM   1550  HB2 PRO A 103     -41.708   5.258  17.616  1.00 43.88           H  
ATOM   1551  HB3 PRO A 103     -41.899   6.540  16.381  1.00 43.88           H  
ATOM   1552  O   PRO A 103     -39.822   8.979  16.924  1.00 43.88           O  
ATOM   1553  CG  PRO A 103     -42.275   7.164  18.439  1.00 43.88           C  
ATOM   1554  HG2 PRO A 103     -43.229   6.727  18.732  1.00 43.88           H  
ATOM   1555  HG3 PRO A 103     -42.417   8.174  18.055  1.00 43.88           H  
ATOM   1556  CD  PRO A 103     -41.286   7.196  19.604  1.00 43.88           C  
ATOM   1557  HD2 PRO A 103     -41.471   6.355  20.271  1.00 43.88           H  
ATOM   1558  HD3 PRO A 103     -41.377   8.137  20.146  1.00 43.88           H  
ATOM   1559  N   ILE A 104     -39.002   7.403  15.545  1.00 40.93           N  
ATOM   1560  H   ILE A 104     -38.885   6.412  15.393  1.00 40.93           H  
ATOM   1561  CA  ILE A 104     -38.482   8.316  14.520  1.00 40.93           C  
ATOM   1562  HA  ILE A 104     -37.830   9.048  14.999  1.00 40.93           H  
ATOM   1563  C   ILE A 104     -39.646   9.068  13.862  1.00 40.93           C  
ATOM   1564  CB  ILE A 104     -37.646   7.523  13.482  1.00 40.93           C  
ATOM   1565  HB  ILE A 104     -38.274   6.727  13.080  1.00 40.93           H  
ATOM   1566  O   ILE A 104     -40.398   8.496  13.072  1.00 40.93           O  
ATOM   1567  CG1 ILE A 104     -36.406   6.877  14.149  1.00 40.93           C  
ATOM   1568 HG12 ILE A 104     -36.691   6.410  15.091  1.00 40.93           H  
ATOM   1569 HG13 ILE A 104     -35.670   7.649  14.374  1.00 40.93           H  
ATOM   1570  CG2 ILE A 104     -37.205   8.420  12.307  1.00 40.93           C  
ATOM   1571 HG21 ILE A 104     -36.609   7.853  11.592  1.00 40.93           H  
ATOM   1572 HG22 ILE A 104     -36.616   9.260  12.676  1.00 40.93           H  
ATOM   1573 HG23 ILE A 104     -38.071   8.805  11.769  1.00 40.93           H  
ATOM   1574  CD1 ILE A 104     -35.746   5.782  13.299  1.00 40.93           C  
ATOM   1575 HD11 ILE A 104     -34.944   5.319  13.873  1.00 40.93           H  
ATOM   1576 HD12 ILE A 104     -35.320   6.204  12.388  1.00 40.93           H  
ATOM   1577 HD13 ILE A 104     -36.480   5.020  13.040  1.00 40.93           H  
ATOM   1578  N   THR A 105     -39.771  10.366  14.138  1.00 38.35           N  
ATOM   1579  H   THR A 105     -39.191  10.786  14.851  1.00 38.35           H  
ATOM   1580  CA  THR A 105     -40.617  11.265  13.351  1.00 38.35           C  
ATOM   1581  HA  THR A 105     -41.535  10.737  13.094  1.00 38.35           H  
ATOM   1582  C   THR A 105     -39.913  11.625  12.046  1.00 38.35           C  
ATOM   1583  CB  THR A 105     -41.020  12.527  14.130  1.00 38.35           C  
ATOM   1584  HB  THR A 105     -41.306  13.311  13.429  1.00 38.35           H  
ATOM   1585  O   THR A 105     -38.833  12.215  12.029  1.00 38.35           O  
ATOM   1586  CG2 THR A 105     -42.207  12.242  15.048  1.00 38.35           C  
ATOM   1587 HG21 THR A 105     -42.485  13.147  15.587  1.00 38.35           H  
ATOM   1588 HG22 THR A 105     -41.944  11.463  15.763  1.00 38.35           H  
ATOM   1589 HG23 THR A 105     -43.060  11.911  14.456  1.00 38.35           H  
ATOM   1590  OG1 THR A 105     -39.972  12.991  14.950  1.00 38.35           O  
ATOM   1591  HG1 THR A 105     -40.282  13.769  15.419  1.00 38.35           H  
ATOM   1592  N   VAL A 106     -40.537  11.262  10.925  1.00 38.83           N  
ATOM   1593  H   VAL A 106     -41.399  10.742  11.002  1.00 38.83           H  
ATOM   1594  CA  VAL A 106     -40.064  11.617   9.583  1.00 38.83           C  
ATOM   1595  HA  VAL A 106     -39.010  11.353   9.497  1.00 38.83           H  
ATOM   1596  C   VAL A 106     -40.208  13.126   9.388  1.00 38.83           C  
ATOM   1597  CB  VAL A 106     -40.848  10.843   8.501  1.00 38.83           C  
ATOM   1598  HB  VAL A 106     -41.911  11.069   8.593  1.00 38.83           H  
ATOM   1599  O   VAL A 106     -41.320  13.631   9.250  1.00 38.83           O  
ATOM   1600  CG1 VAL A 106     -40.390  11.217   7.085  1.00 38.83           C  
ATOM   1601 HG11 VAL A 106     -40.608  12.265   6.881  1.00 38.83           H  
ATOM   1602 HG12 VAL A 106     -39.319  11.043   6.976  1.00 38.83           H  
ATOM   1603 HG13 VAL A 106     -40.927  10.614   6.352  1.00 38.83           H  
ATOM   1604  CG2 VAL A 106     -40.668   9.328   8.668  1.00 38.83           C  
ATOM   1605 HG21 VAL A 106     -41.219   8.802   7.888  1.00 38.83           H  
ATOM   1606 HG22 VAL A 106     -41.052   9.000   9.633  1.00 38.83           H  
ATOM   1607 HG23 VAL A 106     -39.612   9.066   8.598  1.00 38.83           H  
ATOM   1608  N   VAL A 107     -39.089  13.850   9.349  1.00 36.51           N  
ATOM   1609  H   VAL A 107     -38.210  13.399   9.561  1.00 36.51           H  
ATOM   1610  CA  VAL A 107     -39.082  15.271   8.981  1.00 36.51           C  
ATOM   1611  HA  VAL A 107     -40.047  15.705   9.244  1.00 36.51           H  
ATOM   1612  C   VAL A 107     -38.920  15.388   7.468  1.00 36.51           C  
ATOM   1613  CB  VAL A 107     -38.021  16.081   9.753  1.00 36.51           C  
ATOM   1614  HB  VAL A 107     -37.023  15.738   9.481  1.00 36.51           H  
ATOM   1615  O   VAL A 107     -37.816  15.315   6.933  1.00 36.51           O  
ATOM   1616  CG1 VAL A 107     -38.145  17.578   9.429  1.00 36.51           C  
ATOM   1617 HG11 VAL A 107     -37.955  17.752   8.370  1.00 36.51           H  
ATOM   1618 HG12 VAL A 107     -37.409  18.141  10.002  1.00 36.51           H  
ATOM   1619 HG13 VAL A 107     -39.144  17.938   9.678  1.00 36.51           H  
ATOM   1620  CG2 VAL A 107     -38.193  15.924  11.271  1.00 36.51           C  
ATOM   1621 HG21 VAL A 107     -39.197  16.226  11.569  1.00 36.51           H  
ATOM   1622 HG22 VAL A 107     -37.462  16.541  11.793  1.00 36.51           H  
ATOM   1623 HG23 VAL A 107     -38.033  14.887  11.564  1.00 36.51           H  
ATOM   1624  N   THR A 108     -40.036  15.584   6.768  1.00 40.66           N  
ATOM   1625  H   THR A 108     -40.923  15.573   7.252  1.00 40.66           H  
ATOM   1626  CA  THR A 108     -40.031  16.085   5.388  1.00 40.66           C  
ATOM   1627  HA  THR A 108     -39.481  15.384   4.760  1.00 40.66           H  
ATOM   1628  C   THR A 108     -39.371  17.469   5.346  1.00 40.66           C  
ATOM   1629  CB  THR A 108     -41.461  16.228   4.845  1.00 40.66           C  
ATOM   1630  HB  THR A 108     -41.456  16.900   3.986  1.00 40.66           H  
ATOM   1631  O   THR A 108     -39.824  18.355   6.077  1.00 40.66           O  
ATOM   1632  CG2 THR A 108     -42.036  14.887   4.398  1.00 40.66           C  
ATOM   1633 HG21 THR A 108     -41.421  14.466   3.603  1.00 40.66           H  
ATOM   1634 HG22 THR A 108     -42.066  14.196   5.240  1.00 40.66           H  
ATOM   1635 HG23 THR A 108     -43.049  15.036   4.024  1.00 40.66           H  
ATOM   1636  OG1 THR A 108     -42.312  16.751   5.841  1.00 40.66           O  
ATOM   1637  HG1 THR A 108     -41.932  17.585   6.125  1.00 40.66           H  
ATOM   1638  N   PRO A 109     -38.347  17.706   4.506  1.00 39.69           N  
ATOM   1639  CA  PRO A 109     -37.731  19.022   4.401  1.00 39.69           C  
ATOM   1640  HA  PRO A 109     -37.478  19.396   5.393  1.00 39.69           H  
ATOM   1641  C   PRO A 109     -38.696  20.004   3.725  1.00 39.69           C  
ATOM   1642  CB  PRO A 109     -36.437  18.808   3.609  1.00 39.69           C  
ATOM   1643  HB2 PRO A 109     -36.173  19.677   3.005  1.00 39.69           H  
ATOM   1644  HB3 PRO A 109     -35.628  18.569   4.300  1.00 39.69           H  
ATOM   1645  O   PRO A 109     -39.005  19.879   2.540  1.00 39.69           O  
ATOM   1646  CG  PRO A 109     -36.742  17.584   2.745  1.00 39.69           C  
ATOM   1647  HG2 PRO A 109     -37.265  17.894   1.840  1.00 39.69           H  
ATOM   1648  HG3 PRO A 109     -35.837  17.032   2.492  1.00 39.69           H  
ATOM   1649  CD  PRO A 109     -37.682  16.757   3.623  1.00 39.69           C  
ATOM   1650  HD2 PRO A 109     -37.104  16.053   4.222  1.00 39.69           H  
ATOM   1651  HD3 PRO A 109     -38.399  16.225   2.998  1.00 39.69           H  
ATOM   1652  N   VAL A 110     -39.157  21.002   4.480  1.00 35.31           N  
ATOM   1653  H   VAL A 110     -38.905  21.024   5.457  1.00 35.31           H  
ATOM   1654  CA  VAL A 110     -39.868  22.156   3.917  1.00 35.31           C  
ATOM   1655  HA  VAL A 110     -40.622  21.795   3.218  1.00 35.31           H  
ATOM   1656  C   VAL A 110     -38.858  23.004   3.149  1.00 35.31           C  
ATOM   1657  CB  VAL A 110     -40.586  22.980   5.004  1.00 35.31           C  
ATOM   1658  HB  VAL A 110     -39.858  23.317   5.742  1.00 35.31           H  
ATOM   1659  O   VAL A 110     -37.863  23.462   3.710  1.00 35.31           O  
ATOM   1660  CG1 VAL A 110     -41.294  24.206   4.414  1.00 35.31           C  
ATOM   1661 HG11 VAL A 110     -40.567  24.894   3.981  1.00 35.31           H  
ATOM   1662 HG12 VAL A 110     -41.828  24.739   5.201  1.00 35.31           H  
ATOM   1663 HG13 VAL A 110     -42.003  23.902   3.644  1.00 35.31           H  
ATOM   1664  CG2 VAL A 110     -41.644  22.127   5.718  1.00 35.31           C  
ATOM   1665 HG21 VAL A 110     -42.152  22.725   6.474  1.00 35.31           H  
ATOM   1666 HG22 VAL A 110     -41.175  21.277   6.213  1.00 35.31           H  
ATOM   1667 HG23 VAL A 110     -42.378  21.760   5.000  1.00 35.31           H  
ATOM   1668  N   ALA A 111     -39.105  23.199   1.856  1.00 32.88           N  
ATOM   1669  H   ALA A 111     -39.929  22.782   1.446  1.00 32.88           H  
ATOM   1670  CA  ALA A 111     -38.258  24.023   1.011  1.00 32.88           C  
ATOM   1671  HA  ALA A 111     -37.216  23.791   1.232  1.00 32.88           H  
ATOM   1672  C   ALA A 111     -38.495  25.515   1.289  1.00 32.88           C  
ATOM   1673  CB  ALA A 111     -38.519  23.661  -0.456  1.00 32.88           C  
ATOM   1674  HB1 ALA A 111     -37.866  24.250  -1.100  1.00 32.88           H  
ATOM   1675  HB2 ALA A 111     -38.318  22.602  -0.619  1.00 32.88           H  
ATOM   1676  HB3 ALA A 111     -39.556  23.875  -0.715  1.00 32.88           H  
ATOM   1677  O   ALA A 111     -39.588  26.026   1.053  1.00 32.88           O  
ATOM   1678  N   SER A 112     -37.437  26.215   1.700  1.00 30.23           N  
ATOM   1679  H   SER A 112     -36.603  25.709   1.962  1.00 30.23           H  
ATOM   1680  CA  SER A 112     -37.365  27.678   1.689  1.00 30.23           C  
ATOM   1681  HA  SER A 112     -38.285  28.094   1.278  1.00 30.23           H  
ATOM   1682  C   SER A 112     -36.205  28.108   0.795  1.00 30.23           C  
ATOM   1683  CB  SER A 112     -37.210  28.240   3.106  1.00 30.23           C  
ATOM   1684  HB2 SER A 112     -36.363  27.764   3.599  1.00 30.23           H  
ATOM   1685  HB3 SER A 112     -37.030  29.314   3.048  1.00 30.23           H  
ATOM   1686  O   SER A 112     -35.048  28.100   1.208  1.00 30.23           O  
ATOM   1687  OG  SER A 112     -38.390  28.011   3.852  1.00 30.23           O  
ATOM   1688  HG  SER A 112     -38.242  28.279   4.762  1.00 30.23           H  
ATOM   1689  N   SER A 113     -36.518  28.475  -0.447  1.00 37.44           N  
ATOM   1690  H   SER A 113     -37.489  28.442  -0.724  1.00 37.44           H  
ATOM   1691  CA  SER A 113     -35.618  29.220  -1.336  1.00 37.44           C  
ATOM   1692  HA  SER A 113     -34.715  28.636  -1.510  1.00 37.44           H  
ATOM   1693  C   SER A 113     -35.211  30.548  -0.673  1.00 37.44           C  
ATOM   1694  CB  SER A 113     -36.336  29.443  -2.677  1.00 37.44           C  
ATOM   1695  HB2 SER A 113     -36.343  28.502  -3.227  1.00 37.44           H  
ATOM   1696  HB3 SER A 113     -35.810  30.187  -3.275  1.00 37.44           H  
ATOM   1697  O   SER A 113     -36.031  31.194  -0.025  1.00 37.44           O  
ATOM   1698  OG  SER A 113     -37.679  29.851  -2.479  1.00 37.44           O  
ATOM   1699  HG  SER A 113     -37.684  30.720  -2.072  1.00 37.44           H  
ATOM   1700  N   SER A 114     -33.990  31.059  -0.847  1.00 30.41           N  
ATOM   1701  H   SER A 114     -33.621  31.536  -0.036  1.00 30.41           H  
ATOM   1702  CA  SER A 114     -33.578  31.698  -2.109  1.00 30.41           C  
ATOM   1703  HA  SER A 114     -33.887  31.092  -2.961  1.00 30.41           H  
ATOM   1704  C   SER A 114     -32.061  31.943  -2.200  1.00 30.41           C  
ATOM   1705  CB  SER A 114     -34.234  33.088  -2.212  1.00 30.41           C  
ATOM   1706  HB2 SER A 114     -33.874  33.722  -1.401  1.00 30.41           H  
ATOM   1707  HB3 SER A 114     -33.953  33.548  -3.160  1.00 30.41           H  
ATOM   1708  O   SER A 114     -31.445  32.275  -1.195  1.00 30.41           O  
ATOM   1709  OG  SER A 114     -35.645  33.011  -2.146  1.00 30.41           O  
ATOM   1710  HG  SER A 114     -35.891  32.726  -1.263  1.00 30.41           H  
ATOM   1711  N   ASN A 115     -31.535  31.913  -3.435  1.00 29.89           N  
ATOM   1712  H   ASN A 115     -32.175  31.654  -4.172  1.00 29.89           H  
ATOM   1713  CA  ASN A 115     -30.265  32.491  -3.928  1.00 29.89           C  
ATOM   1714  HA  ASN A 115     -30.186  32.178  -4.969  1.00 29.89           H  
ATOM   1715  C   ASN A 115     -28.954  32.016  -3.246  1.00 29.89           C  
ATOM   1716  CB  ASN A 115     -30.411  34.028  -3.946  1.00 29.89           C  
ATOM   1717  HB2 ASN A 115     -30.540  34.382  -2.923  1.00 29.89           H  
ATOM   1718  HB3 ASN A 115     -29.497  34.471  -4.341  1.00 29.89           H  
ATOM   1719  O   ASN A 115     -28.663  32.374  -2.115  1.00 29.89           O  
ATOM   1720  CG  ASN A 115     -31.578  34.516  -4.791  1.00 29.89           C  
ATOM   1721  ND2 ASN A 115     -31.946  35.769  -4.673  1.00 29.89           N  
ATOM   1722 HD21 ASN A 115     -32.724  36.062  -5.247  1.00 29.89           H  
ATOM   1723 HD22 ASN A 115     -31.467  36.388  -4.034  1.00 29.89           H  
ATOM   1724  OD1 ASN A 115     -32.181  33.786  -5.561  1.00 29.89           O  
ATOM   1725  N   ALA A 116     -28.054  31.285  -3.917  1.00 31.53           N  
ATOM   1726  H   ALA A 116     -27.409  30.797  -3.312  1.00 31.53           H  
ATOM   1727  CA  ALA A 116     -27.473  31.641  -5.218  1.00 31.53           C  
ATOM   1728  HA  ALA A 116     -28.203  32.186  -5.816  1.00 31.53           H  
ATOM   1729  C   ALA A 116     -26.982  30.432  -6.059  1.00 31.53           C  
ATOM   1730  CB  ALA A 116     -26.292  32.582  -4.922  1.00 31.53           C  
ATOM   1731  HB1 ALA A 116     -26.632  33.444  -4.347  1.00 31.53           H  
ATOM   1732  HB2 ALA A 116     -25.852  32.938  -5.853  1.00 31.53           H  
ATOM   1733  HB3 ALA A 116     -25.528  32.053  -4.353  1.00 31.53           H  
ATOM   1734  O   ALA A 116     -26.866  29.308  -5.575  1.00 31.53           O  
ATOM   1735  N   GLN A 117     -26.689  30.703  -7.337  1.00 30.92           N  
ATOM   1736  H   GLN A 117     -26.783  31.668  -7.619  1.00 30.92           H  
ATOM   1737  CA  GLN A 117     -26.079  29.805  -8.338  1.00 30.92           C  
ATOM   1738  HA  GLN A 117     -26.764  28.987  -8.564  1.00 30.92           H  
ATOM   1739  C   GLN A 117     -24.729  29.212  -7.862  1.00 30.92           C  
ATOM   1740  CB  GLN A 117     -25.850  30.668  -9.594  1.00 30.92           C  
ATOM   1741  HB2 GLN A 117     -25.254  30.125 -10.327  1.00 30.92           H  
ATOM   1742  HB3 GLN A 117     -25.260  31.536  -9.300  1.00 30.92           H  
ATOM   1743  O   GLN A 117     -24.035  29.846  -7.077  1.00 30.92           O  
ATOM   1744  CG  GLN A 117     -27.149  31.142 -10.274  1.00 30.92           C  
ATOM   1745  HG2 GLN A 117     -27.997  31.052  -9.596  1.00 30.92           H  
ATOM   1746  HG3 GLN A 117     -27.352  30.515 -11.142  1.00 30.92           H  
ATOM   1747  CD  GLN A 117     -27.050  32.603 -10.702  1.00 30.92           C  
ATOM   1748  NE2 GLN A 117     -26.649  32.896 -11.920  1.00 30.92           N  
ATOM   1749 HE21 GLN A 117     -26.589  33.881 -12.134  1.00 30.92           H  
ATOM   1750 HE22 GLN A 117     -26.399  32.174 -12.580  1.00 30.92           H  
ATOM   1751  OE1 GLN A 117     -27.307  33.505  -9.926  1.00 30.92           O  
ATOM   1752  N   SER A 118     -24.245  28.048  -8.316  1.00 33.71           N  
ATOM   1753  H   SER A 118     -23.355  27.813  -7.900  1.00 33.71           H  
ATOM   1754  CA  SER A 118     -24.697  27.110  -9.366  1.00 33.71           C  
ATOM   1755  HA  SER A 118     -25.784  27.043  -9.378  1.00 33.71           H  
ATOM   1756  C   SER A 118     -24.110  25.713  -9.102  1.00 33.71           C  
ATOM   1757  CB  SER A 118     -24.188  27.538 -10.756  1.00 33.71           C  
ATOM   1758  HB2 SER A 118     -24.879  28.260 -11.192  1.00 33.71           H  
ATOM   1759  HB3 SER A 118     -24.165  26.675 -11.422  1.00 33.71           H  
ATOM   1760  O   SER A 118     -22.945  25.609  -8.726  1.00 33.71           O  
ATOM   1761  OG  SER A 118     -22.897  28.115 -10.692  1.00 33.71           O  
ATOM   1762  HG  SER A 118     -22.302  27.495 -10.264  1.00 33.71           H  
ATOM   1763  N   GLN A 119     -24.874  24.641  -9.343  1.00 30.41           N  
ATOM   1764  H   GLN A 119     -25.798  24.770  -9.730  1.00 30.41           H  
ATOM   1765  CA  GLN A 119     -24.406  23.257  -9.174  1.00 30.41           C  
ATOM   1766  HA  GLN A 119     -23.591  23.237  -8.450  1.00 30.41           H  
ATOM   1767  C   GLN A 119     -23.893  22.638 -10.482  1.00 30.41           C  
ATOM   1768  CB  GLN A 119     -25.537  22.360  -8.641  1.00 30.41           C  
ATOM   1769  HB2 GLN A 119     -26.391  22.429  -9.314  1.00 30.41           H  
ATOM   1770  HB3 GLN A 119     -25.186  21.328  -8.651  1.00 30.41           H  
ATOM   1771  O   GLN A 119     -24.510  22.798 -11.532  1.00 30.41           O  
ATOM   1772  CG  GLN A 119     -25.996  22.685  -7.213  1.00 30.41           C  
ATOM   1773  HG2 GLN A 119     -26.371  23.708  -7.176  1.00 30.41           H  
ATOM   1774  HG3 GLN A 119     -25.149  22.604  -6.531  1.00 30.41           H  
ATOM   1775  CD  GLN A 119     -27.103  21.745  -6.730  1.00 30.41           C  
ATOM   1776  NE2 GLN A 119     -27.709  22.017  -5.596  1.00 30.41           N  
ATOM   1777 HE21 GLN A 119     -27.453  22.824  -5.046  1.00 30.41           H  
ATOM   1778 HE22 GLN A 119     -28.430  21.366  -5.321  1.00 30.41           H  
ATOM   1779  OE1 GLN A 119     -27.448  20.753  -7.349  1.00 30.41           O  
ATOM   1780  N   GLN A 120     -22.860  21.801 -10.370  1.00 29.15           N  
ATOM   1781  H   GLN A 120     -22.359  21.779  -9.493  1.00 29.15           H  
ATOM   1782  CA  GLN A 120     -22.661  20.629 -11.226  1.00 29.15           C  
ATOM   1783  HA  GLN A 120     -23.596  20.435 -11.750  1.00 29.15           H  
ATOM   1784  C   GLN A 120     -22.351  19.439 -10.288  1.00 29.15           C  
ATOM   1785  CB  GLN A 120     -21.579  20.919 -12.281  1.00 29.15           C  
ATOM   1786  HB2 GLN A 120     -20.602  20.991 -11.804  1.00 29.15           H  
ATOM   1787  HB3 GLN A 120     -21.808  21.879 -12.744  1.00 29.15           H  
ATOM   1788  O   GLN A 120     -21.599  19.623  -9.326  1.00 29.15           O  
ATOM   1789  CG  GLN A 120     -21.541  19.848 -13.385  1.00 29.15           C  
ATOM   1790  HG2 GLN A 120     -22.548  19.695 -13.773  1.00 29.15           H  
ATOM   1791  HG3 GLN A 120     -21.186  18.910 -12.955  1.00 29.15           H  
ATOM   1792  CD  GLN A 120     -20.649  20.212 -14.571  1.00 29.15           C  
ATOM   1793  NE2 GLN A 120     -20.224  19.246 -15.355  1.00 29.15           N  
ATOM   1794 HE21 GLN A 120     -20.460  18.281 -15.177  1.00 29.15           H  
ATOM   1795 HE22 GLN A 120     -19.646  19.542 -16.129  1.00 29.15           H  
ATOM   1796  OE1 GLN A 120     -20.329  21.356 -14.837  1.00 29.15           O  
ATOM   1797  N   PRO A 121     -22.983  18.261 -10.456  1.00 34.35           N  
ATOM   1798  CA  PRO A 121     -23.097  17.286  -9.370  1.00 34.35           C  
ATOM   1799  HA  PRO A 121     -23.373  17.806  -8.453  1.00 34.35           H  
ATOM   1800  C   PRO A 121     -21.798  16.510  -9.114  1.00 34.35           C  
ATOM   1801  CB  PRO A 121     -24.253  16.362  -9.766  1.00 34.35           C  
ATOM   1802  HB2 PRO A 121     -25.193  16.776  -9.402  1.00 34.35           H  
ATOM   1803  HB3 PRO A 121     -24.117  15.346  -9.395  1.00 34.35           H  
ATOM   1804  O   PRO A 121     -21.168  16.010 -10.043  1.00 34.35           O  
ATOM   1805  CG  PRO A 121     -24.232  16.414 -11.293  1.00 34.35           C  
ATOM   1806  HG2 PRO A 121     -23.470  15.735 -11.675  1.00 34.35           H  
ATOM   1807  HG3 PRO A 121     -25.206  16.178 -11.721  1.00 34.35           H  
ATOM   1808  CD  PRO A 121     -23.823  17.859 -11.576  1.00 34.35           C  
ATOM   1809  HD2 PRO A 121     -23.285  17.908 -12.523  1.00 34.35           H  
ATOM   1810  HD3 PRO A 121     -24.714  18.487 -11.611  1.00 34.35           H  
ATOM   1811  N   GLN A 122     -21.434  16.357  -7.839  1.00 30.33           N  
ATOM   1812  H   GLN A 122     -21.998  16.788  -7.120  1.00 30.33           H  
ATOM   1813  CA  GLN A 122     -20.314  15.520  -7.402  1.00 30.33           C  
ATOM   1814  HA  GLN A 122     -19.615  15.385  -8.228  1.00 30.33           H  
ATOM   1815  C   GLN A 122     -20.807  14.128  -6.990  1.00 30.33           C  
ATOM   1816  CB  GLN A 122     -19.557  16.210  -6.251  1.00 30.33           C  
ATOM   1817  HB2 GLN A 122     -20.271  16.556  -5.504  1.00 30.33           H  
ATOM   1818  HB3 GLN A 122     -18.899  15.486  -5.771  1.00 30.33           H  
ATOM   1819  O   GLN A 122     -21.365  13.946  -5.910  1.00 30.33           O  
ATOM   1820  CG  GLN A 122     -18.707  17.401  -6.720  1.00 30.33           C  
ATOM   1821  HG2 GLN A 122     -19.340  18.121  -7.238  1.00 30.33           H  
ATOM   1822  HG3 GLN A 122     -18.278  17.897  -5.850  1.00 30.33           H  
ATOM   1823  CD  GLN A 122     -17.560  16.967  -7.631  1.00 30.33           C  
ATOM   1824  NE2 GLN A 122     -17.480  17.479  -8.838  1.00 30.33           N  
ATOM   1825 HE21 GLN A 122     -16.717  17.142  -9.409  1.00 30.33           H  
ATOM   1826 HE22 GLN A 122     -18.177  18.130  -9.170  1.00 30.33           H  
ATOM   1827  OE1 GLN A 122     -16.738  16.136  -7.288  1.00 30.33           O  
ATOM   1828  N   SER A 123     -20.563  13.128  -7.836  1.00 39.26           N  
ATOM   1829  H   SER A 123     -20.163  13.339  -8.739  1.00 39.26           H  
ATOM   1830  CA  SER A 123     -20.652  11.714  -7.465  1.00 39.26           C  
ATOM   1831  HA  SER A 123     -21.393  11.584  -6.677  1.00 39.26           H  
ATOM   1832  C   SER A 123     -19.292  11.241  -6.938  1.00 39.26           C  
ATOM   1833  CB  SER A 123     -21.108  10.882  -8.672  1.00 39.26           C  
ATOM   1834  HB2 SER A 123     -22.132  11.156  -8.929  1.00 39.26           H  
ATOM   1835  HB3 SER A 123     -21.084   9.823  -8.416  1.00 39.26           H  
ATOM   1836  O   SER A 123     -18.396  10.949  -7.728  1.00 39.26           O  
ATOM   1837  OG  SER A 123     -20.273  11.116  -9.789  1.00 39.26           O  
ATOM   1838  HG  SER A 123     -19.371  10.939  -9.514  1.00 39.26           H  
ATOM   1839  N   GLY A 124     -19.127  11.163  -5.616  1.00 29.27           N  
ATOM   1840  H   GLY A 124     -19.865  11.500  -5.014  1.00 29.27           H  
ATOM   1841  CA  GLY A 124     -17.867  10.745  -4.990  1.00 29.27           C  
ATOM   1842  HA2 GLY A 124     -17.210  11.611  -4.907  1.00 29.27           H  
ATOM   1843  HA3 GLY A 124     -17.368  10.002  -5.612  1.00 29.27           H  
ATOM   1844  C   GLY A 124     -18.076  10.172  -3.590  1.00 29.27           C  
ATOM   1845  O   GLY A 124     -18.301  10.913  -2.641  1.00 29.27           O  
ATOM   1846  N   TRP A 125     -17.997   8.846  -3.456  1.00 36.07           N  
ATOM   1847  H   TRP A 125     -17.787   8.298  -4.277  1.00 36.07           H  
ATOM   1848  CA  TRP A 125     -18.268   8.114  -2.207  1.00 36.07           C  
ATOM   1849  HA  TRP A 125     -18.978   8.701  -1.624  1.00 36.07           H  
ATOM   1850  C   TRP A 125     -17.007   7.975  -1.326  1.00 36.07           C  
ATOM   1851  CB  TRP A 125     -18.963   6.781  -2.551  1.00 36.07           C  
ATOM   1852  HB2 TRP A 125     -18.214   6.002  -2.697  1.00 36.07           H  
ATOM   1853  HB3 TRP A 125     -19.474   6.892  -3.507  1.00 36.07           H  
ATOM   1854  O   TRP A 125     -16.661   6.885  -0.878  1.00 36.07           O  
ATOM   1855  CG  TRP A 125     -19.999   6.294  -1.580  1.00 36.07           C  
ATOM   1856  CD1 TRP A 125     -21.288   6.705  -1.560  1.00 36.07           C  
ATOM   1857  HD1 TRP A 125     -21.707   7.448  -2.222  1.00 36.07           H  
ATOM   1858  CD2 TRP A 125     -19.894   5.272  -0.534  1.00 36.07           C  
ATOM   1859  CE2 TRP A 125     -21.184   5.099   0.057  1.00 36.07           C  
ATOM   1860  CE3 TRP A 125     -18.853   4.461  -0.033  1.00 36.07           C  
ATOM   1861  HE3 TRP A 125     -17.861   4.572  -0.446  1.00 36.07           H  
ATOM   1862  NE1 TRP A 125     -21.988   6.008  -0.595  1.00 36.07           N  
ATOM   1863  HE1 TRP A 125     -22.971   6.145  -0.410  1.00 36.07           H  
ATOM   1864  CH2 TRP A 125     -20.373   3.370   1.544  1.00 36.07           C  
ATOM   1865  HH2 TRP A 125     -20.543   2.647   2.327  1.00 36.07           H  
ATOM   1866  CZ2 TRP A 125     -21.432   4.165   1.075  1.00 36.07           C  
ATOM   1867  HZ2 TRP A 125     -22.423   4.062   1.492  1.00 36.07           H  
ATOM   1868  CZ3 TRP A 125     -19.087   3.523   0.993  1.00 36.07           C  
ATOM   1869  HZ3 TRP A 125     -18.272   2.915   1.358  1.00 36.07           H  
ATOM   1870  N   LEU A 126     -16.277   9.078  -1.126  1.00 35.04           N  
ATOM   1871  H   LEU A 126     -16.652   9.957  -1.452  1.00 35.04           H  
ATOM   1872  CA  LEU A 126     -15.059   9.124  -0.306  1.00 35.04           C  
ATOM   1873  HA  LEU A 126     -14.787   8.106  -0.026  1.00 35.04           H  
ATOM   1874  C   LEU A 126     -15.306   9.922   0.985  1.00 35.04           C  
ATOM   1875  CB  LEU A 126     -13.889   9.727  -1.108  1.00 35.04           C  
ATOM   1876  HB2 LEU A 126     -13.055   9.898  -0.427  1.00 35.04           H  
ATOM   1877  HB3 LEU A 126     -14.201  10.697  -1.494  1.00 35.04           H  
ATOM   1878  O   LEU A 126     -15.878  11.012   0.915  1.00 35.04           O  
ATOM   1879  CG  LEU A 126     -13.385   8.862  -2.279  1.00 35.04           C  
ATOM   1880  HG  LEU A 126     -14.209   8.659  -2.964  1.00 35.04           H  
ATOM   1881  CD1 LEU A 126     -12.300   9.622  -3.044  1.00 35.04           C  
ATOM   1882 HD11 LEU A 126     -11.965   9.031  -3.896  1.00 35.04           H  
ATOM   1883 HD12 LEU A 126     -11.452   9.825  -2.390  1.00 35.04           H  
ATOM   1884 HD13 LEU A 126     -12.702  10.566  -3.412  1.00 35.04           H  
ATOM   1885  CD2 LEU A 126     -12.786   7.532  -1.812  1.00 35.04           C  
ATOM   1886 HD21 LEU A 126     -12.363   7.001  -2.664  1.00 35.04           H  
ATOM   1887 HD22 LEU A 126     -12.002   7.711  -1.075  1.00 35.04           H  
ATOM   1888 HD23 LEU A 126     -13.563   6.904  -1.376  1.00 35.04           H  
ATOM   1889  N   PRO A 127     -14.867   9.436   2.162  1.00 36.21           N  
ATOM   1890  CA  PRO A 127     -14.958  10.206   3.395  1.00 36.21           C  
ATOM   1891  HA  PRO A 127     -15.981  10.559   3.530  1.00 36.21           H  
ATOM   1892  C   PRO A 127     -14.014  11.416   3.341  1.00 36.21           C  
ATOM   1893  CB  PRO A 127     -14.620   9.228   4.522  1.00 36.21           C  
ATOM   1894  HB2 PRO A 127     -14.136   9.722   5.365  1.00 36.21           H  
ATOM   1895  HB3 PRO A 127     -15.529   8.722   4.847  1.00 36.21           H  
ATOM   1896  O   PRO A 127     -12.825  11.299   3.051  1.00 36.21           O  
ATOM   1897  CG  PRO A 127     -13.691   8.220   3.846  1.00 36.21           C  
ATOM   1898  HG2 PRO A 127     -12.672   8.606   3.843  1.00 36.21           H  
ATOM   1899  HG3 PRO A 127     -13.727   7.246   4.334  1.00 36.21           H  
ATOM   1900  CD  PRO A 127     -14.218   8.155   2.411  1.00 36.21           C  
ATOM   1901  HD2 PRO A 127     -13.392   7.989   1.721  1.00 36.21           H  
ATOM   1902  HD3 PRO A 127     -14.953   7.355   2.322  1.00 36.21           H  
ATOM   1903  N   GLN A 128     -14.564  12.592   3.635  1.00 32.68           N  
ATOM   1904  H   GLN A 128     -15.555  12.610   3.827  1.00 32.68           H  
ATOM   1905  CA  GLN A 128     -13.862  13.872   3.609  1.00 32.68           C  
ATOM   1906  HA  GLN A 128     -13.351  13.980   2.652  1.00 32.68           H  
ATOM   1907  C   GLN A 128     -12.824  13.968   4.744  1.00 32.68           C  
ATOM   1908  CB  GLN A 128     -14.939  14.966   3.720  1.00 32.68           C  
ATOM   1909  HB2 GLN A 128     -15.662  14.839   2.915  1.00 32.68           H  
ATOM   1910  HB3 GLN A 128     -15.469  14.831   4.663  1.00 32.68           H  
ATOM   1911  O   GLN A 128     -13.178  14.241   5.892  1.00 32.68           O  
ATOM   1912  CG  GLN A 128     -14.400  16.402   3.655  1.00 32.68           C  
ATOM   1913  HG2 GLN A 128     -13.511  16.506   4.277  1.00 32.68           H  
ATOM   1914  HG3 GLN A 128     -14.134  16.648   2.627  1.00 32.68           H  
ATOM   1915  CD  GLN A 128     -15.450  17.384   4.159  1.00 32.68           C  
ATOM   1916  NE2 GLN A 128     -15.585  17.545   5.458  1.00 32.68           N  
ATOM   1917 HE21 GLN A 128     -16.312  18.185   5.746  1.00 32.68           H  
ATOM   1918 HE22 GLN A 128     -15.028  17.002   6.101  1.00 32.68           H  
ATOM   1919  OE1 GLN A 128     -16.184  18.000   3.409  1.00 32.68           O  
ATOM   1920  N   PHE A 129     -11.536  13.819   4.426  1.00 37.58           N  
ATOM   1921  H   PHE A 129     -11.298  13.511   3.494  1.00 37.58           H  
ATOM   1922  CA  PHE A 129     -10.450  14.112   5.367  1.00 37.58           C  
ATOM   1923  HA  PHE A 129     -10.736  13.744   6.353  1.00 37.58           H  
ATOM   1924  C   PHE A 129     -10.218  15.626   5.478  1.00 37.58           C  
ATOM   1925  CB  PHE A 129      -9.166  13.376   4.962  1.00 37.58           C  
ATOM   1926  HB2 PHE A 129      -8.347  13.740   5.584  1.00 37.58           H  
ATOM   1927  HB3 PHE A 129      -8.919  13.623   3.930  1.00 37.58           H  
ATOM   1928  O   PHE A 129      -9.732  16.271   4.551  1.00 37.58           O  
ATOM   1929  CG  PHE A 129      -9.238  11.870   5.123  1.00 37.58           C  
ATOM   1930  CD1 PHE A 129      -9.100  11.288   6.399  1.00 37.58           C  
ATOM   1931  HD1 PHE A 129      -8.942  11.913   7.265  1.00 37.58           H  
ATOM   1932  CD2 PHE A 129      -9.443  11.045   4.000  1.00 37.58           C  
ATOM   1933  HD2 PHE A 129      -9.562  11.481   3.019  1.00 37.58           H  
ATOM   1934  CE1 PHE A 129      -9.163   9.890   6.548  1.00 37.58           C  
ATOM   1935  HE1 PHE A 129      -9.053   9.438   7.523  1.00 37.58           H  
ATOM   1936  CE2 PHE A 129      -9.504   9.649   4.151  1.00 37.58           C  
ATOM   1937  HE2 PHE A 129      -9.665   9.019   3.288  1.00 37.58           H  
ATOM   1938  CZ  PHE A 129      -9.362   9.070   5.424  1.00 37.58           C  
ATOM   1939  HZ  PHE A 129      -9.406   7.998   5.541  1.00 37.58           H  
ATOM   1940  N   SER A 130     -10.540  16.207   6.634  1.00 34.01           N  
ATOM   1941  H   SER A 130     -10.989  15.658   7.352  1.00 34.01           H  
ATOM   1942  CA  SER A 130     -10.300  17.623   6.919  1.00 34.01           C  
ATOM   1943  HA  SER A 130     -10.422  18.196   5.999  1.00 34.01           H  
ATOM   1944  C   SER A 130      -8.882  17.878   7.452  1.00 34.01           C  
ATOM   1945  CB  SER A 130     -11.359  18.133   7.907  1.00 34.01           C  
ATOM   1946  HB2 SER A 130     -11.155  19.174   8.155  1.00 34.01           H  
ATOM   1947  HB3 SER A 130     -12.344  18.069   7.444  1.00 34.01           H  
ATOM   1948  O   SER A 130      -8.629  17.664   8.635  1.00 34.01           O  
ATOM   1949  OG  SER A 130     -11.350  17.352   9.087  1.00 34.01           O  
ATOM   1950  HG  SER A 130     -10.447  17.360   9.414  1.00 34.01           H  
ATOM   1951  N   GLN A 131      -7.994  18.397   6.597  1.00 40.94           N  
ATOM   1952  H   GLN A 131      -8.231  18.313   5.618  1.00 40.94           H  
ATOM   1953  CA  GLN A 131      -7.018  19.465   6.914  1.00 40.94           C  
ATOM   1954  HA  GLN A 131      -6.271  19.434   6.121  1.00 40.94           H  
ATOM   1955  C   GLN A 131      -6.159  19.361   8.208  1.00 40.94           C  
ATOM   1956  CB  GLN A 131      -7.748  20.828   6.786  1.00 40.94           C  
ATOM   1957  HB2 GLN A 131      -8.720  20.753   7.272  1.00 40.94           H  
ATOM   1958  HB3 GLN A 131      -7.203  21.620   7.300  1.00 40.94           H  
ATOM   1959  O   GLN A 131      -5.779  20.389   8.763  1.00 40.94           O  
ATOM   1960  CG  GLN A 131      -7.948  21.304   5.336  1.00 40.94           C  
ATOM   1961  HG2 GLN A 131      -8.769  22.021   5.330  1.00 40.94           H  
ATOM   1962  HG3 GLN A 131      -8.226  20.470   4.692  1.00 40.94           H  
ATOM   1963  CD  GLN A 131      -6.706  21.993   4.768  1.00 40.94           C  
ATOM   1964  NE2 GLN A 131      -6.855  23.058   4.012  1.00 40.94           N  
ATOM   1965 HE21 GLN A 131      -5.994  23.448   3.655  1.00 40.94           H  
ATOM   1966 HE22 GLN A 131      -7.768  23.427   3.788  1.00 40.94           H  
ATOM   1967  OE1 GLN A 131      -5.579  21.594   4.991  1.00 40.94           O  
ATOM   1968  N   ASN A 132      -5.823  18.169   8.719  1.00 32.15           N  
ATOM   1969  H   ASN A 132      -6.260  17.340   8.341  1.00 32.15           H  
ATOM   1970  CA  ASN A 132      -4.857  18.036   9.827  1.00 32.15           C  
ATOM   1971  HA  ASN A 132      -4.037  18.717   9.600  1.00 32.15           H  
ATOM   1972  C   ASN A 132      -4.189  16.647   9.896  1.00 32.15           C  
ATOM   1973  CB  ASN A 132      -5.498  18.510  11.158  1.00 32.15           C  
ATOM   1974  HB2 ASN A 132      -6.551  18.742  11.001  1.00 32.15           H  
ATOM   1975  HB3 ASN A 132      -5.454  17.740  11.928  1.00 32.15           H  
ATOM   1976  O   ASN A 132      -4.375  15.870  10.837  1.00 32.15           O  
ATOM   1977  CG  ASN A 132      -4.796  19.745  11.705  1.00 32.15           C  
ATOM   1978  ND2 ASN A 132      -5.530  20.690  12.242  1.00 32.15           N  
ATOM   1979 HD21 ASN A 132      -6.538  20.627  12.199  1.00 32.15           H  
ATOM   1980 HD22 ASN A 132      -5.031  21.522  12.524  1.00 32.15           H  
ATOM   1981  OD1 ASN A 132      -3.583  19.877  11.685  1.00 32.15           O  
ATOM   1982  N   LEU A 133      -3.393  16.331   8.870  1.00 45.10           N  
ATOM   1983  H   LEU A 133      -3.255  17.029   8.153  1.00 45.10           H  
ATOM   1984  CA  LEU A 133      -2.401  15.255   8.939  1.00 45.10           C  
ATOM   1985  HA  LEU A 133      -2.732  14.525   9.677  1.00 45.10           H  
ATOM   1986  C   LEU A 133      -1.057  15.832   9.416  1.00 45.10           C  
ATOM   1987  CB  LEU A 133      -2.268  14.551   7.576  1.00 45.10           C  
ATOM   1988  HB2 LEU A 133      -2.117  15.311   6.809  1.00 45.10           H  
ATOM   1989  HB3 LEU A 133      -1.380  13.920   7.590  1.00 45.10           H  
ATOM   1990  O   LEU A 133      -0.691  16.934   9.001  1.00 45.10           O  
ATOM   1991  CG  LEU A 133      -3.481  13.680   7.196  1.00 45.10           C  
ATOM   1992  HG  LEU A 133      -4.392  14.276   7.253  1.00 45.10           H  
ATOM   1993  CD1 LEU A 133      -3.325  13.180   5.760  1.00 45.10           C  
ATOM   1994 HD11 LEU A 133      -2.427  12.569   5.668  1.00 45.10           H  
ATOM   1995 HD12 LEU A 133      -4.195  12.589   5.477  1.00 45.10           H  
ATOM   1996 HD13 LEU A 133      -3.251  14.030   5.082  1.00 45.10           H  
ATOM   1997  CD2 LEU A 133      -3.628  12.456   8.108  1.00 45.10           C  
ATOM   1998 HD21 LEU A 133      -4.438  11.824   7.743  1.00 45.10           H  
ATOM   1999 HD22 LEU A 133      -2.701  11.882   8.120  1.00 45.10           H  
ATOM   2000 HD23 LEU A 133      -3.879  12.775   9.120  1.00 45.10           H  
ATOM   2001  N   PRO A 134      -0.302  15.109  10.261  1.00 34.36           N  
ATOM   2002  CA  PRO A 134       1.003  15.561  10.717  1.00 34.36           C  
ATOM   2003  HA  PRO A 134       0.929  16.572  11.117  1.00 34.36           H  
ATOM   2004  C   PRO A 134       1.972  15.548   9.531  1.00 34.36           C  
ATOM   2005  CB  PRO A 134       1.398  14.595  11.837  1.00 34.36           C  
ATOM   2006  HB2 PRO A 134       0.974  14.940  12.780  1.00 34.36           H  
ATOM   2007  HB3 PRO A 134       2.479  14.480  11.921  1.00 34.36           H  
ATOM   2008  O   PRO A 134       2.016  14.585   8.764  1.00 34.36           O  
ATOM   2009  CG  PRO A 134       0.716  13.291  11.422  1.00 34.36           C  
ATOM   2010  HG2 PRO A 134       1.349  12.762  10.710  1.00 34.36           H  
ATOM   2011  HG3 PRO A 134       0.494  12.656  12.280  1.00 34.36           H  
ATOM   2012  CD  PRO A 134      -0.559  13.752  10.712  1.00 34.36           C  
ATOM   2013  HD2 PRO A 134      -1.406  13.760  11.397  1.00 34.36           H  
ATOM   2014  HD3 PRO A 134      -0.770  13.093   9.871  1.00 34.36           H  
ATOM   2015  N   LEU A 135       2.739  16.629   9.378  1.00 43.80           N  
ATOM   2016  H   LEU A 135       2.631  17.387  10.038  1.00 43.80           H  
ATOM   2017  CA  LEU A 135       3.674  16.812   8.270  1.00 43.80           C  
ATOM   2018  HA  LEU A 135       3.118  16.789   7.332  1.00 43.80           H  
ATOM   2019  C   LEU A 135       4.704  15.672   8.239  1.00 43.80           C  
ATOM   2020  CB  LEU A 135       4.365  18.183   8.411  1.00 43.80           C  
ATOM   2021  HB2 LEU A 135       5.183  18.242   7.693  1.00 43.80           H  
ATOM   2022  HB3 LEU A 135       4.803  18.240   9.407  1.00 43.80           H  
ATOM   2023  O   LEU A 135       5.580  15.588   9.099  1.00 43.80           O  
ATOM   2024  CG  LEU A 135       3.436  19.395   8.198  1.00 43.80           C  
ATOM   2025  HG  LEU A 135       2.514  19.256   8.762  1.00 43.80           H  
ATOM   2026  CD1 LEU A 135       4.114  20.666   8.710  1.00 43.80           C  
ATOM   2027 HD11 LEU A 135       5.043  20.840   8.167  1.00 43.80           H  
ATOM   2028 HD12 LEU A 135       4.329  20.568   9.774  1.00 43.80           H  
ATOM   2029 HD13 LEU A 135       3.449  21.519   8.567  1.00 43.80           H  
ATOM   2030  CD2 LEU A 135       3.093  19.598   6.721  1.00 43.80           C  
ATOM   2031 HD21 LEU A 135       2.545  18.735   6.342  1.00 43.80           H  
ATOM   2032 HD22 LEU A 135       2.458  20.477   6.610  1.00 43.80           H  
ATOM   2033 HD23 LEU A 135       4.002  19.737   6.136  1.00 43.80           H  
ATOM   2034  N   ILE A 136       4.607  14.808   7.226  1.00 42.53           N  
ATOM   2035  H   ILE A 136       3.825  14.902   6.593  1.00 42.53           H  
ATOM   2036  CA  ILE A 136       5.628  13.802   6.932  1.00 42.53           C  
ATOM   2037  HA  ILE A 136       5.853  13.253   7.847  1.00 42.53           H  
ATOM   2038  C   ILE A 136       6.883  14.558   6.489  1.00 42.53           C  
ATOM   2039  CB  ILE A 136       5.130  12.794   5.871  1.00 42.53           C  
ATOM   2040  HB  ILE A 136       4.847  13.346   4.975  1.00 42.53           H  
ATOM   2041  O   ILE A 136       6.853  15.294   5.503  1.00 42.53           O  
ATOM   2042  CG1 ILE A 136       3.887  12.035   6.397  1.00 42.53           C  
ATOM   2043 HG12 ILE A 136       4.165  11.452   7.276  1.00 42.53           H  
ATOM   2044 HG13 ILE A 136       3.126  12.753   6.704  1.00 42.53           H  
ATOM   2045  CG2 ILE A 136       6.248  11.802   5.495  1.00 42.53           C  
ATOM   2046 HG21 ILE A 136       7.134  12.330   5.144  1.00 42.53           H  
ATOM   2047 HG22 ILE A 136       6.514  11.188   6.356  1.00 42.53           H  
ATOM   2048 HG23 ILE A 136       5.922  11.154   4.681  1.00 42.53           H  
ATOM   2049  CD1 ILE A 136       3.227  11.100   5.376  1.00 42.53           C  
ATOM   2050 HD11 ILE A 136       3.885  10.263   5.139  1.00 42.53           H  
ATOM   2051 HD12 ILE A 136       2.991  11.650   4.465  1.00 42.53           H  
ATOM   2052 HD13 ILE A 136       2.304  10.701   5.797  1.00 42.53           H  
ATOM   2053  N   GLY A 137       7.974  14.407   7.242  1.00 38.86           N  
ATOM   2054  H   GLY A 137       7.910  13.829   8.068  1.00 38.86           H  
ATOM   2055  CA  GLY A 137       9.219  15.125   6.983  1.00 38.86           C  
ATOM   2056  HA2 GLY A 137       9.974  14.828   7.712  1.00 38.86           H  
ATOM   2057  HA3 GLY A 137       9.037  16.194   7.091  1.00 38.86           H  
ATOM   2058  C   GLY A 137       9.761  14.843   5.582  1.00 38.86           C  
ATOM   2059  O   GLY A 137       9.934  13.686   5.199  1.00 38.86           O  
ATOM   2060  N   THR A 138      10.060  15.904   4.833  1.00 43.97           N  
ATOM   2061  H   THR A 138       9.869  16.827   5.197  1.00 43.97           H  
ATOM   2062  CA  THR A 138      10.645  15.839   3.489  1.00 43.97           C  
ATOM   2063  HA  THR A 138      10.075  15.132   2.887  1.00 43.97           H  
ATOM   2064  C   THR A 138      12.092  15.348   3.553  1.00 43.97           C  
ATOM   2065  CB  THR A 138      10.585  17.215   2.801  1.00 43.97           C  
ATOM   2066  HB  THR A 138      11.137  17.169   1.863  1.00 43.97           H  
ATOM   2067  O   THR A 138      13.027  16.150   3.576  1.00 43.97           O  
ATOM   2068  CG2 THR A 138       9.156  17.660   2.497  1.00 43.97           C  
ATOM   2069 HG21 THR A 138       9.179  18.623   1.987  1.00 43.97           H  
ATOM   2070 HG22 THR A 138       8.672  16.927   1.853  1.00 43.97           H  
ATOM   2071 HG23 THR A 138       8.585  17.760   3.420  1.00 43.97           H  
ATOM   2072  OG1 THR A 138      11.166  18.194   3.633  1.00 43.97           O  
ATOM   2073  HG1 THR A 138      12.071  17.908   3.775  1.00 43.97           H  
ATOM   2074  N   TRP A 139      12.285  14.031   3.570  1.00 35.57           N  
ATOM   2075  H   TRP A 139      11.478  13.428   3.640  1.00 35.57           H  
ATOM   2076  CA  TRP A 139      13.598  13.405   3.439  1.00 35.57           C  
ATOM   2077  HA  TRP A 139      14.354  14.189   3.387  1.00 35.57           H  
ATOM   2078  C   TRP A 139      13.701  12.615   2.137  1.00 35.57           C  
ATOM   2079  CB  TRP A 139      13.936  12.576   4.683  1.00 35.57           C  
ATOM   2080  HB2 TRP A 139      14.748  11.892   4.439  1.00 35.57           H  
ATOM   2081  HB3 TRP A 139      13.073  11.976   4.971  1.00 35.57           H  
ATOM   2082  O   TRP A 139      12.832  11.814   1.812  1.00 35.57           O  
ATOM   2083  CG  TRP A 139      14.386  13.417   5.838  1.00 35.57           C  
ATOM   2084  CD1 TRP A 139      13.620  13.795   6.886  1.00 35.57           C  
ATOM   2085  HD1 TRP A 139      12.588  13.509   7.022  1.00 35.57           H  
ATOM   2086  CD2 TRP A 139      15.689  14.049   6.045  1.00 35.57           C  
ATOM   2087  CE2 TRP A 139      15.635  14.812   7.250  1.00 35.57           C  
ATOM   2088  CE3 TRP A 139      16.908  14.062   5.331  1.00 35.57           C  
ATOM   2089  HE3 TRP A 139      16.991  13.486   4.421  1.00 35.57           H  
ATOM   2090  NE1 TRP A 139      14.356  14.610   7.727  1.00 35.57           N  
ATOM   2091  HE1 TRP A 139      13.989  15.008   8.579  1.00 35.57           H  
ATOM   2092  CH2 TRP A 139      17.925  15.551   6.982  1.00 35.57           C  
ATOM   2093  HH2 TRP A 139      18.778  16.115   7.330  1.00 35.57           H  
ATOM   2094  CZ2 TRP A 139      16.729  15.555   7.719  1.00 35.57           C  
ATOM   2095  HZ2 TRP A 139      16.651  16.122   8.635  1.00 35.57           H  
ATOM   2096  CZ3 TRP A 139      18.014  14.804   5.793  1.00 35.57           C  
ATOM   2097  HZ3 TRP A 139      18.939  14.799   5.235  1.00 35.57           H  
ATOM   2098  N   VAL A 140      14.829  12.830   1.451  1.00 37.59           N  
ATOM   2099  H   VAL A 140      15.463  13.502   1.858  1.00 37.59           H  
ATOM   2100  CA  VAL A 140      15.222  12.265   0.148  1.00 37.59           C  
ATOM   2101  HA  VAL A 140      16.260  12.573   0.016  1.00 37.59           H  
ATOM   2102  C   VAL A 140      14.450  12.854  -1.045  1.00 37.59           C  
ATOM   2103  CB  VAL A 140      15.266  10.721   0.158  1.00 37.59           C  
ATOM   2104  HB  VAL A 140      14.254  10.318   0.112  1.00 37.59           H  
ATOM   2105  O   VAL A 140      13.230  12.787  -1.149  1.00 37.59           O  
ATOM   2106  CG1 VAL A 140      16.054  10.213  -1.056  1.00 37.59           C  
ATOM   2107 HG11 VAL A 140      17.075  10.595  -1.037  1.00 37.59           H  
ATOM   2108 HG12 VAL A 140      15.561  10.523  -1.977  1.00 37.59           H  
ATOM   2109 HG13 VAL A 140      16.078   9.124  -1.039  1.00 37.59           H  
ATOM   2110  CG2 VAL A 140      15.967  10.169   1.412  1.00 37.59           C  
ATOM   2111 HG21 VAL A 140      16.961  10.604   1.521  1.00 37.59           H  
ATOM   2112 HG22 VAL A 140      15.373  10.379   2.301  1.00 37.59           H  
ATOM   2113 HG23 VAL A 140      16.052   9.085   1.332  1.00 37.59           H  
ATOM   2114  N   GLY A 141      15.193  13.501  -1.948  1.00 35.45           N  
ATOM   2115  H   GLY A 141      16.198  13.473  -1.852  1.00 35.45           H  
ATOM   2116  CA  GLY A 141      14.630  14.320  -3.022  1.00 35.45           C  
ATOM   2117  HA2 GLY A 141      15.391  15.015  -3.380  1.00 35.45           H  
ATOM   2118  HA3 GLY A 141      13.810  14.909  -2.612  1.00 35.45           H  
ATOM   2119  C   GLY A 141      14.104  13.534  -4.226  1.00 35.45           C  
ATOM   2120  O   GLY A 141      14.589  12.450  -4.543  1.00 35.45           O  
ATOM   2121  N   GLY A 142      13.165  14.154  -4.952  1.00 34.96           N  
ATOM   2122  H   GLY A 142      12.808  15.032  -4.602  1.00 34.96           H  
ATOM   2123  CA  GLY A 142      12.686  13.677  -6.254  1.00 34.96           C  
ATOM   2124  HA2 GLY A 142      12.746  14.501  -6.965  1.00 34.96           H  
ATOM   2125  HA3 GLY A 142      13.333  12.879  -6.618  1.00 34.96           H  
ATOM   2126  C   GLY A 142      11.248  13.154  -6.270  1.00 34.96           C  
ATOM   2127  O   GLY A 142      11.022  12.044  -6.742  1.00 34.96           O  
ATOM   2128  N   LEU A 143      10.275  13.953  -5.816  1.00 35.60           N  
ATOM   2129  H   LEU A 143      10.515  14.851  -5.420  1.00 35.60           H  
ATOM   2130  CA  LEU A 143       8.845  13.653  -5.958  1.00 35.60           C  
ATOM   2131  HA  LEU A 143       8.702  12.895  -6.728  1.00 35.60           H  
ATOM   2132  C   LEU A 143       8.036  14.885  -6.380  1.00 35.60           C  
ATOM   2133  CB  LEU A 143       8.271  13.122  -4.629  1.00 35.60           C  
ATOM   2134  HB2 LEU A 143       7.183  13.152  -4.687  1.00 35.60           H  
ATOM   2135  HB3 LEU A 143       8.570  13.801  -3.830  1.00 35.60           H  
ATOM   2136  O   LEU A 143       8.087  15.916  -5.710  1.00 35.60           O  
ATOM   2137  CG  LEU A 143       8.678  11.690  -4.243  1.00 35.60           C  
ATOM   2138  HG  LEU A 143       9.764  11.612  -4.194  1.00 35.60           H  
ATOM   2139  CD1 LEU A 143       8.103  11.370  -2.862  1.00 35.60           C  
ATOM   2140 HD11 LEU A 143       8.490  12.077  -2.129  1.00 35.60           H  
ATOM   2141 HD12 LEU A 143       7.014  11.424  -2.878  1.00 35.60           H  
ATOM   2142 HD13 LEU A 143       8.407  10.367  -2.561  1.00 35.60           H  
ATOM   2143  CD2 LEU A 143       8.134  10.650  -5.227  1.00 35.60           C  
ATOM   2144 HD21 LEU A 143       8.361   9.649  -4.861  1.00 35.60           H  
ATOM   2145 HD22 LEU A 143       8.615  10.768  -6.198  1.00 35.60           H  
ATOM   2146 HD23 LEU A 143       7.055  10.761  -5.334  1.00 35.60           H  
ATOM   2147  N   PRO A 144       7.206  14.735  -7.421  1.00 39.84           N  
ATOM   2148  CA  PRO A 144       5.915  15.403  -7.495  1.00 39.84           C  
ATOM   2149  HA  PRO A 144       5.784  16.077  -6.648  1.00 39.84           H  
ATOM   2150  C   PRO A 144       4.734  14.401  -7.504  1.00 39.84           C  
ATOM   2151  CB  PRO A 144       6.011  16.239  -8.774  1.00 39.84           C  
ATOM   2152  HB2 PRO A 144       6.563  17.155  -8.564  1.00 39.84           H  
ATOM   2153  HB3 PRO A 144       5.035  16.477  -9.196  1.00 39.84           H  
ATOM   2154  O   PRO A 144       4.834  13.290  -8.015  1.00 39.84           O  
ATOM   2155  CG  PRO A 144       6.837  15.353  -9.710  1.00 39.84           C  
ATOM   2156  HG2 PRO A 144       7.432  15.949 -10.401  1.00 39.84           H  
ATOM   2157  HG3 PRO A 144       6.174  14.685 -10.259  1.00 39.84           H  
ATOM   2158  CD  PRO A 144       7.724  14.526  -8.769  1.00 39.84           C  
ATOM   2159  HD2 PRO A 144       7.673  13.470  -9.036  1.00 39.84           H  
ATOM   2160  HD3 PRO A 144       8.753  14.877  -8.833  1.00 39.84           H  
ATOM   2161  N   ASN A 145       3.575  14.871  -7.025  1.00 43.25           N  
ATOM   2162  H   ASN A 145       3.629  15.787  -6.604  1.00 43.25           H  
ATOM   2163  CA  ASN A 145       2.223  14.504  -7.495  1.00 43.25           C  
ATOM   2164  HA  ASN A 145       1.599  15.297  -7.083  1.00 43.25           H  
ATOM   2165  C   ASN A 145       1.437  13.270  -6.985  1.00 43.25           C  
ATOM   2166  CB  ASN A 145       2.126  14.715  -9.023  1.00 43.25           C  
ATOM   2167  HB2 ASN A 145       2.846  14.077  -9.536  1.00 43.25           H  
ATOM   2168  HB3 ASN A 145       1.134  14.435  -9.381  1.00 43.25           H  
ATOM   2169  O   ASN A 145       0.378  13.011  -7.548  1.00 43.25           O  
ATOM   2170  CG  ASN A 145       2.334  16.157  -9.436  1.00 43.25           C  
ATOM   2171  ND2 ASN A 145       2.506  16.407 -10.710  1.00 43.25           N  
ATOM   2172 HD21 ASN A 145       2.484  15.655 -11.384  1.00 43.25           H  
ATOM   2173 HD22 ASN A 145       2.624  17.375 -10.973  1.00 43.25           H  
ATOM   2174  OD1 ASN A 145       2.342  17.077  -8.633  1.00 43.25           O  
ATOM   2175  N   LEU A 146       1.785  12.609  -5.873  1.00 46.71           N  
ATOM   2176  H   LEU A 146       2.715  12.736  -5.499  1.00 46.71           H  
ATOM   2177  CA  LEU A 146       0.800  11.756  -5.150  1.00 46.71           C  
ATOM   2178  HA  LEU A 146      -0.113  11.677  -5.740  1.00 46.71           H  
ATOM   2179  C   LEU A 146       0.280  12.366  -3.835  1.00 46.71           C  
ATOM   2180  CB  LEU A 146       1.326  10.318  -5.001  1.00 46.71           C  
ATOM   2181  HB2 LEU A 146       0.685   9.777  -4.304  1.00 46.71           H  
ATOM   2182  HB3 LEU A 146       2.330  10.349  -4.576  1.00 46.71           H  
ATOM   2183  O   LEU A 146      -0.823  12.058  -3.395  1.00 46.71           O  
ATOM   2184  CG  LEU A 146       1.351   9.541  -6.336  1.00 46.71           C  
ATOM   2185  HG  LEU A 146       1.943  10.094  -7.066  1.00 46.71           H  
ATOM   2186  CD1 LEU A 146       2.012   8.186  -6.121  1.00 46.71           C  
ATOM   2187 HD11 LEU A 146       1.427   7.580  -5.428  1.00 46.71           H  
ATOM   2188 HD12 LEU A 146       3.007   8.339  -5.703  1.00 46.71           H  
ATOM   2189 HD13 LEU A 146       2.110   7.658  -7.070  1.00 46.71           H  
ATOM   2190  CD2 LEU A 146      -0.042   9.280  -6.920  1.00 46.71           C  
ATOM   2191 HD21 LEU A 146      -0.678   8.804  -6.175  1.00 46.71           H  
ATOM   2192 HD22 LEU A 146       0.041   8.627  -7.789  1.00 46.71           H  
ATOM   2193 HD23 LEU A 146      -0.496  10.214  -7.250  1.00 46.71           H  
ATOM   2194  N   ILE A 147       1.011  13.323  -3.262  1.00 45.95           N  
ATOM   2195  H   ILE A 147       1.918  13.520  -3.660  1.00 45.95           H  
ATOM   2196  CA  ILE A 147       0.632  14.035  -2.028  1.00 45.95           C  
ATOM   2197  HA  ILE A 147       0.139  13.329  -1.360  1.00 45.95           H  
ATOM   2198  C   ILE A 147      -0.414  15.149  -2.282  1.00 45.95           C  
ATOM   2199  CB  ILE A 147       1.943  14.487  -1.335  1.00 45.95           C  
ATOM   2200  HB  ILE A 147       2.603  14.915  -2.090  1.00 45.95           H  
ATOM   2201  O   ILE A 147      -1.159  15.526  -1.376  1.00 45.95           O  
ATOM   2202  CG1 ILE A 147       2.632  13.241  -0.720  1.00 45.95           C  
ATOM   2203 HG12 ILE A 147       2.673  12.443  -1.462  1.00 45.95           H  
ATOM   2204 HG13 ILE A 147       2.038  12.878   0.119  1.00 45.95           H  
ATOM   2205  CG2 ILE A 147       1.723  15.561  -0.265  1.00 45.95           C  
ATOM   2206 HG21 ILE A 147       2.660  15.824   0.226  1.00 45.95           H  
ATOM   2207 HG22 ILE A 147       1.015  15.196   0.479  1.00 45.95           H  
ATOM   2208 HG23 ILE A 147       1.339  16.470  -0.727  1.00 45.95           H  
ATOM   2209  CD1 ILE A 147       4.070  13.474  -0.242  1.00 45.95           C  
ATOM   2210 HD11 ILE A 147       4.670  13.890  -1.052  1.00 45.95           H  
ATOM   2211 HD12 ILE A 147       4.505  12.522   0.065  1.00 45.95           H  
ATOM   2212 HD13 ILE A 147       4.089  14.150   0.613  1.00 45.95           H  
ATOM   2213  N   ASN A 148      -0.561  15.620  -3.528  1.00 36.78           N  
ATOM   2214  H   ASN A 148       0.062  15.271  -4.242  1.00 36.78           H  
ATOM   2215  CA  ASN A 148      -1.507  16.692  -3.881  1.00 36.78           C  
ATOM   2216  HA  ASN A 148      -1.355  17.521  -3.190  1.00 36.78           H  
ATOM   2217  C   ASN A 148      -2.989  16.295  -3.730  1.00 36.78           C  
ATOM   2218  CB  ASN A 148      -1.214  17.196  -5.308  1.00 36.78           C  
ATOM   2219  HB2 ASN A 148      -1.114  16.353  -5.992  1.00 36.78           H  
ATOM   2220  HB3 ASN A 148      -2.056  17.802  -5.642  1.00 36.78           H  
ATOM   2221  O   ASN A 148      -3.824  17.169  -3.514  1.00 36.78           O  
ATOM   2222  CG  ASN A 148       0.021  18.078  -5.402  1.00 36.78           C  
ATOM   2223  ND2 ASN A 148       0.394  18.484  -6.591  1.00 36.78           N  
ATOM   2224 HD21 ASN A 148       1.256  19.009  -6.638  1.00 36.78           H  
ATOM   2225 HD22 ASN A 148      -0.098  18.200  -7.426  1.00 36.78           H  
ATOM   2226  OD1 ASN A 148       0.681  18.395  -4.431  1.00 36.78           O  
ATOM   2227  N   GLY A 149      -3.326  14.999  -3.787  1.00 36.71           N  
ATOM   2228  H   GLY A 149      -2.599  14.314  -3.936  1.00 36.71           H  
ATOM   2229  CA  GLY A 149      -4.696  14.515  -3.554  1.00 36.71           C  
ATOM   2230  HA2 GLY A 149      -4.753  13.466  -3.844  1.00 36.71           H  
ATOM   2231  HA3 GLY A 149      -5.390  15.081  -4.175  1.00 36.71           H  
ATOM   2232  C   GLY A 149      -5.167  14.625  -2.096  1.00 36.71           C  
ATOM   2233  O   GLY A 149      -6.353  14.473  -1.828  1.00 36.71           O  
ATOM   2234  N   LEU A 150      -4.251  14.905  -1.160  1.00 46.64           N  
ATOM   2235  H   LEU A 150      -3.293  15.021  -1.459  1.00 46.64           H  
ATOM   2236  CA  LEU A 150      -4.509  15.016   0.282  1.00 46.64           C  
ATOM   2237  HA  LEU A 150      -5.521  14.668   0.487  1.00 46.64           H  
ATOM   2238  C   LEU A 150      -4.478  16.471   0.792  1.00 46.64           C  
ATOM   2239  CB  LEU A 150      -3.520  14.099   1.032  1.00 46.64           C  
ATOM   2240  HB2 LEU A 150      -3.592  14.286   2.103  1.00 46.64           H  
ATOM   2241  HB3 LEU A 150      -2.509  14.360   0.722  1.00 46.64           H  
ATOM   2242  O   LEU A 150      -4.430  16.702   1.997  1.00 46.64           O  
ATOM   2243  CG  LEU A 150      -3.754  12.594   0.793  1.00 46.64           C  
ATOM   2244  HG  LEU A 150      -3.847  12.395  -0.274  1.00 46.64           H  
ATOM   2245  CD1 LEU A 150      -2.561  11.797   1.319  1.00 46.64           C  
ATOM   2246 HD11 LEU A 150      -2.437  11.968   2.389  1.00 46.64           H  
ATOM   2247 HD12 LEU A 150      -2.720  10.734   1.138  1.00 46.64           H  
ATOM   2248 HD13 LEU A 150      -1.656  12.105   0.796  1.00 46.64           H  
ATOM   2249  CD2 LEU A 150      -5.013  12.092   1.508  1.00 46.64           C  
ATOM   2250 HD21 LEU A 150      -4.950  12.303   2.576  1.00 46.64           H  
ATOM   2251 HD22 LEU A 150      -5.896  12.578   1.094  1.00 46.64           H  
ATOM   2252 HD23 LEU A 150      -5.115  11.017   1.359  1.00 46.64           H  
ATOM   2253  N   GLY A 151      -4.489  17.463  -0.107  1.00 38.64           N  
ATOM   2254  H   GLY A 151      -4.535  17.218  -1.085  1.00 38.64           H  
ATOM   2255  CA  GLY A 151      -4.570  18.884   0.260  1.00 38.64           C  
ATOM   2256  HA2 GLY A 151      -4.880  19.452  -0.617  1.00 38.64           H  
ATOM   2257  HA3 GLY A 151      -5.333  19.008   1.029  1.00 38.64           H  
ATOM   2258  C   GLY A 151      -3.274  19.514   0.788  1.00 38.64           C  
ATOM   2259  O   GLY A 151      -3.293  20.670   1.199  1.00 38.64           O  
ATOM   2260  N   LEU A 152      -2.139  18.810   0.734  1.00 44.80           N  
ATOM   2261  H   LEU A 152      -2.195  17.863   0.387  1.00 44.80           H  
ATOM   2262  CA  LEU A 152      -0.819  19.300   1.167  1.00 44.80           C  
ATOM   2263  HA  LEU A 152      -0.967  19.946   2.032  1.00 44.80           H  
ATOM   2264  C   LEU A 152      -0.147  20.205   0.109  1.00 44.80           C  
ATOM   2265  CB  LEU A 152       0.034  18.093   1.606  1.00 44.80           C  
ATOM   2266  HB2 LEU A 152       1.084  18.379   1.654  1.00 44.80           H  
ATOM   2267  HB3 LEU A 152      -0.074  17.319   0.847  1.00 44.80           H  
ATOM   2268  O   LEU A 152       0.998  20.003  -0.291  1.00 44.80           O  
ATOM   2269  CG  LEU A 152      -0.367  17.512   2.975  1.00 44.80           C  
ATOM   2270  HG  LEU A 152      -1.446  17.355   3.010  1.00 44.80           H  
ATOM   2271  CD1 LEU A 152       0.319  16.162   3.194  1.00 44.80           C  
ATOM   2272 HD11 LEU A 152      -0.056  15.444   2.465  1.00 44.80           H  
ATOM   2273 HD12 LEU A 152       0.085  15.787   4.190  1.00 44.80           H  
ATOM   2274 HD13 LEU A 152       1.399  16.267   3.090  1.00 44.80           H  
ATOM   2275  CD2 LEU A 152       0.043  18.433   4.128  1.00 44.80           C  
ATOM   2276 HD21 LEU A 152      -0.206  17.965   5.080  1.00 44.80           H  
ATOM   2277 HD22 LEU A 152      -0.498  19.377   4.069  1.00 44.80           H  
ATOM   2278 HD23 LEU A 152       1.114  18.628   4.092  1.00 44.80           H  
ATOM   2279  N   GLY A 153      -0.890  21.199  -0.379  1.00 31.47           N  
ATOM   2280  H   GLY A 153      -1.794  21.349   0.046  1.00 31.47           H  
ATOM   2281  CA  GLY A 153      -0.428  22.140  -1.395  1.00 31.47           C  
ATOM   2282  HA2 GLY A 153      -1.293  22.599  -1.874  1.00 31.47           H  
ATOM   2283  HA3 GLY A 153       0.126  21.592  -2.157  1.00 31.47           H  
ATOM   2284  C   GLY A 153       0.453  23.264  -0.838  1.00 31.47           C  
ATOM   2285  O   GLY A 153       0.102  23.916   0.139  1.00 31.47           O  
ATOM   2286  N   SER A 154       1.538  23.563  -1.559  1.00 39.50           N  
ATOM   2287  H   SER A 154       1.761  22.930  -2.314  1.00 39.50           H  
ATOM   2288  CA  SER A 154       2.338  24.796  -1.460  1.00 39.50           C  
ATOM   2289  HA  SER A 154       3.080  24.732  -2.256  1.00 39.50           H  
ATOM   2290  C   SER A 154       3.150  25.033  -0.174  1.00 39.50           C  
ATOM   2291  CB  SER A 154       1.475  26.014  -1.820  1.00 39.50           C  
ATOM   2292  HB2 SER A 154       0.688  26.148  -1.078  1.00 39.50           H  
ATOM   2293  HB3 SER A 154       1.019  25.860  -2.798  1.00 39.50           H  
ATOM   2294  O   SER A 154       2.870  25.951   0.597  1.00 39.50           O  
ATOM   2295  OG  SER A 154       2.281  27.172  -1.858  1.00 39.50           O  
ATOM   2296  HG  SER A 154       2.494  27.371  -0.943  1.00 39.50           H  
ATOM   2297  N   LEU A 155       4.295  24.352  -0.068  1.00 38.56           N  
ATOM   2298  H   LEU A 155       4.427  23.546  -0.662  1.00 38.56           H  
ATOM   2299  CA  LEU A 155       5.495  24.901   0.577  1.00 38.56           C  
ATOM   2300  HA  LEU A 155       5.419  25.987   0.633  1.00 38.56           H  
ATOM   2301  C   LEU A 155       6.739  24.574  -0.268  1.00 38.56           C  
ATOM   2302  CB  LEU A 155       5.659  24.346   2.010  1.00 38.56           C  
ATOM   2303  HB2 LEU A 155       5.601  23.259   1.963  1.00 38.56           H  
ATOM   2304  HB3 LEU A 155       6.660  24.601   2.360  1.00 38.56           H  
ATOM   2305  O   LEU A 155       7.266  23.472  -0.163  1.00 38.56           O  
ATOM   2306  CG  LEU A 155       4.654  24.841   3.067  1.00 38.56           C  
ATOM   2307  HG  LEU A 155       3.639  24.596   2.756  1.00 38.56           H  
ATOM   2308  CD1 LEU A 155       4.932  24.128   4.393  1.00 38.56           C  
ATOM   2309 HD11 LEU A 155       5.938  24.357   4.743  1.00 38.56           H  
ATOM   2310 HD12 LEU A 155       4.206  24.447   5.140  1.00 38.56           H  
ATOM   2311 HD13 LEU A 155       4.834  23.051   4.255  1.00 38.56           H  
ATOM   2312  CD2 LEU A 155       4.760  26.347   3.327  1.00 38.56           C  
ATOM   2313 HD21 LEU A 155       4.071  26.628   4.123  1.00 38.56           H  
ATOM   2314 HD22 LEU A 155       4.480  26.902   2.432  1.00 38.56           H  
ATOM   2315 HD23 LEU A 155       5.777  26.610   3.619  1.00 38.56           H  
ATOM   2316  N   ASN A 156       7.191  25.509  -1.114  1.00 34.73           N  
ATOM   2317  H   ASN A 156       6.479  26.123  -1.481  1.00 34.73           H  
ATOM   2318  CA  ASN A 156       8.476  26.207  -0.923  1.00 34.73           C  
ATOM   2319  HA  ASN A 156       8.391  26.753   0.017  1.00 34.73           H  
ATOM   2320  C   ASN A 156       8.734  27.234  -2.050  1.00 34.73           C  
ATOM   2321  CB  ASN A 156       9.698  25.253  -0.841  1.00 34.73           C  
ATOM   2322  HB2 ASN A 156       9.438  24.284  -0.415  1.00 34.73           H  
ATOM   2323  HB3 ASN A 156      10.096  25.072  -1.839  1.00 34.73           H  
ATOM   2324  O   ASN A 156       8.643  26.896  -3.229  1.00 34.73           O  
ATOM   2325  CG  ASN A 156      10.798  25.798   0.053  1.00 34.73           C  
ATOM   2326  ND2 ASN A 156      11.946  25.164   0.071  1.00 34.73           N  
ATOM   2327 HD21 ASN A 156      12.096  24.352  -0.512  1.00 34.73           H  
ATOM   2328 HD22 ASN A 156      12.658  25.575   0.656  1.00 34.73           H  
ATOM   2329  OD1 ASN A 156      10.626  26.756   0.787  1.00 34.73           O  
ATOM   2330  N   GLY A 157       9.143  28.457  -1.702  1.00 31.23           N  
ATOM   2331  H   GLY A 157       9.276  28.622  -0.714  1.00 31.23           H  
ATOM   2332  CA  GLY A 157       9.993  29.257  -2.596  1.00 31.23           C  
ATOM   2333  HA2 GLY A 157       9.682  29.134  -3.633  1.00 31.23           H  
ATOM   2334  HA3 GLY A 157       9.939  30.312  -2.328  1.00 31.23           H  
ATOM   2335  C   GLY A 157      11.441  28.773  -2.426  1.00 31.23           C  
ATOM   2336  O   GLY A 157      11.819  28.358  -1.343  1.00 31.23           O  
ATOM   2337  N   GLY A 158      12.327  28.750  -3.411  1.00 30.94           N  
ATOM   2338  H   GLY A 158      13.216  28.375  -3.113  1.00 30.94           H  
ATOM   2339  CA  GLY A 158      12.333  29.435  -4.694  1.00 30.94           C  
ATOM   2340  HA2 GLY A 158      11.583  30.226  -4.718  1.00 30.94           H  
ATOM   2341  HA3 GLY A 158      12.140  28.724  -5.497  1.00 30.94           H  
ATOM   2342  C   GLY A 158      13.714  30.066  -4.865  1.00 30.94           C  
ATOM   2343  O   GLY A 158      14.090  30.883  -4.039  1.00 30.94           O  
ATOM   2344  N   PHE A 159      14.472  29.665  -5.888  1.00 28.16           N  
ATOM   2345  H   PHE A 159      14.162  28.857  -6.410  1.00 28.16           H  
ATOM   2346  CA  PHE A 159      15.635  30.370  -6.457  1.00 28.16           C  
ATOM   2347  HA  PHE A 159      15.316  31.359  -6.787  1.00 28.16           H  
ATOM   2348  C   PHE A 159      16.120  29.574  -7.683  1.00 28.16           C  
ATOM   2349  CB  PHE A 159      16.793  30.535  -5.440  1.00 28.16           C  
ATOM   2350  HB2 PHE A 159      16.612  29.915  -4.562  1.00 28.16           H  
ATOM   2351  HB3 PHE A 159      17.721  30.172  -5.884  1.00 28.16           H  
ATOM   2352  O   PHE A 159      16.255  28.357  -7.587  1.00 28.16           O  
ATOM   2353  CG  PHE A 159      17.028  31.978  -5.009  1.00 28.16           C  
ATOM   2354  CD1 PHE A 159      17.664  32.877  -5.887  1.00 28.16           C  
ATOM   2355  HD1 PHE A 159      18.020  32.534  -6.847  1.00 28.16           H  
ATOM   2356  CD2 PHE A 159      16.600  32.437  -3.747  1.00 28.16           C  
ATOM   2357  HD2 PHE A 159      16.137  31.755  -3.050  1.00 28.16           H  
ATOM   2358  CE1 PHE A 159      17.836  34.226  -5.522  1.00 28.16           C  
ATOM   2359  HE1 PHE A 159      18.323  34.912  -6.199  1.00 28.16           H  
ATOM   2360  CE2 PHE A 159      16.755  33.788  -3.389  1.00 28.16           C  
ATOM   2361  HE2 PHE A 159      16.406  34.131  -2.426  1.00 28.16           H  
ATOM   2362  CZ  PHE A 159      17.370  34.684  -4.278  1.00 28.16           C  
ATOM   2363  HZ  PHE A 159      17.495  35.720  -3.999  1.00 28.16           H  
ATOM   2364  N   GLY A 160      16.399  30.237  -8.814  1.00 29.60           N  
ATOM   2365  H   GLY A 160      16.263  31.238  -8.829  1.00 29.60           H  
ATOM   2366  CA  GLY A 160      17.006  29.590  -9.995  1.00 29.60           C  
ATOM   2367  HA2 GLY A 160      17.955  30.084 -10.205  1.00 29.60           H  
ATOM   2368  HA3 GLY A 160      17.235  28.546  -9.779  1.00 29.60           H  
ATOM   2369  C   GLY A 160      16.177  29.613 -11.287  1.00 29.60           C  
ATOM   2370  O   GLY A 160      15.757  28.574 -11.773  1.00 29.60           O  
ATOM   2371  N   THR A 161      15.970  30.815 -11.826  1.00 35.64           N  
ATOM   2372  H   THR A 161      16.316  31.580 -11.264  1.00 35.64           H  
ATOM   2373  CA  THR A 161      15.949  31.182 -13.261  1.00 35.64           C  
ATOM   2374  HA  THR A 161      15.169  31.932 -13.391  1.00 35.64           H  
ATOM   2375  C   THR A 161      15.729  30.084 -14.327  1.00 35.64           C  
ATOM   2376  CB  THR A 161      17.307  31.861 -13.574  1.00 35.64           C  
ATOM   2377  HB  THR A 161      18.060  31.104 -13.790  1.00 35.64           H  
ATOM   2378  O   THR A 161      16.609  29.255 -14.529  1.00 35.64           O  
ATOM   2379  CG2 THR A 161      17.232  32.852 -14.732  1.00 35.64           C  
ATOM   2380 HG21 THR A 161      16.629  33.713 -14.447  1.00 35.64           H  
ATOM   2381 HG22 THR A 161      18.236  33.184 -14.997  1.00 35.64           H  
ATOM   2382 HG23 THR A 161      16.777  32.382 -15.604  1.00 35.64           H  
ATOM   2383  OG1 THR A 161      17.762  32.624 -12.472  1.00 35.64           O  
ATOM   2384  HG1 THR A 161      18.635  32.954 -12.699  1.00 35.64           H  
ATOM   2385  N   LEU A 162      14.660  30.204 -15.138  1.00 35.96           N  
ATOM   2386  H   LEU A 162      13.826  30.562 -14.694  1.00 35.96           H  
ATOM   2387  CA  LEU A 162      14.699  30.424 -16.610  1.00 35.96           C  
ATOM   2388  HA  LEU A 162      14.940  31.473 -16.784  1.00 35.96           H  
ATOM   2389  C   LEU A 162      13.323  30.169 -17.272  1.00 35.96           C  
ATOM   2390  CB  LEU A 162      15.755  29.554 -17.343  1.00 35.96           C  
ATOM   2391  HB2 LEU A 162      15.791  28.572 -16.870  1.00 35.96           H  
ATOM   2392  HB3 LEU A 162      15.424  29.386 -18.368  1.00 35.96           H  
ATOM   2393  O   LEU A 162      12.887  29.030 -17.377  1.00 35.96           O  
ATOM   2394  CG  LEU A 162      17.180  30.149 -17.426  1.00 35.96           C  
ATOM   2395  HG  LEU A 162      17.537  30.448 -16.441  1.00 35.96           H  
ATOM   2396  CD1 LEU A 162      18.151  29.104 -17.971  1.00 35.96           C  
ATOM   2397 HD11 LEU A 162      19.159  29.517 -18.015  1.00 35.96           H  
ATOM   2398 HD12 LEU A 162      17.843  28.784 -18.967  1.00 35.96           H  
ATOM   2399 HD13 LEU A 162      18.159  28.242 -17.305  1.00 35.96           H  
ATOM   2400  CD2 LEU A 162      17.252  31.377 -18.340  1.00 35.96           C  
ATOM   2401 HD21 LEU A 162      16.620  32.182 -17.965  1.00 35.96           H  
ATOM   2402 HD22 LEU A 162      16.933  31.108 -19.347  1.00 35.96           H  
ATOM   2403 HD23 LEU A 162      18.280  31.739 -18.381  1.00 35.96           H  
ATOM   2404  N   GLY A 163      12.700  31.227 -17.811  1.00 32.20           N  
ATOM   2405  H   GLY A 163      13.128  32.134 -17.687  1.00 32.20           H  
ATOM   2406  CA  GLY A 163      11.501  31.159 -18.668  1.00 32.20           C  
ATOM   2407  HA2 GLY A 163      11.424  32.100 -19.212  1.00 32.20           H  
ATOM   2408  HA3 GLY A 163      11.636  30.365 -19.402  1.00 32.20           H  
ATOM   2409  C   GLY A 163      10.174  30.877 -17.929  1.00 32.20           C  
ATOM   2410  O   GLY A 163      10.094  30.025 -17.060  1.00 32.20           O  
ATOM   2411  N   GLY A 164       9.062  31.553 -18.220  1.00 35.89           N  
ATOM   2412  H   GLY A 164       8.253  31.237 -17.704  1.00 35.89           H  
ATOM   2413  CA  GLY A 164       8.863  32.610 -19.209  1.00 35.89           C  
ATOM   2414  HA2 GLY A 164       9.451  32.402 -20.104  1.00 35.89           H  
ATOM   2415  HA3 GLY A 164       9.174  33.567 -18.792  1.00 35.89           H  
ATOM   2416  C   GLY A 164       7.401  32.707 -19.635  1.00 35.89           C  
ATOM   2417  O   GLY A 164       7.071  32.301 -20.742  1.00 35.89           O  
ATOM   2418  N   LEU A 165       6.530  33.256 -18.782  1.00 38.44           N  
ATOM   2419  H   LEU A 165       6.852  33.568 -17.878  1.00 38.44           H  
ATOM   2420  CA  LEU A 165       5.185  33.677 -19.186  1.00 38.44           C  
ATOM   2421  HA  LEU A 165       5.156  33.709 -20.275  1.00 38.44           H  
ATOM   2422  C   LEU A 165       4.926  35.113 -18.735  1.00 38.44           C  
ATOM   2423  CB  LEU A 165       4.103  32.688 -18.717  1.00 38.44           C  
ATOM   2424  HB2 LEU A 165       3.135  33.185 -18.765  1.00 38.44           H  
ATOM   2425  HB3 LEU A 165       4.290  32.427 -17.675  1.00 38.44           H  
ATOM   2426  O   LEU A 165       5.240  35.509 -17.615  1.00 38.44           O  
ATOM   2427  CG  LEU A 165       4.022  31.401 -19.566  1.00 38.44           C  
ATOM   2428  HG  LEU A 165       4.979  30.880 -19.535  1.00 38.44           H  
ATOM   2429  CD1 LEU A 165       2.956  30.476 -18.980  1.00 38.44           C  
ATOM   2430 HD11 LEU A 165       1.977  30.954 -19.021  1.00 38.44           H  
ATOM   2431 HD12 LEU A 165       3.200  30.244 -17.943  1.00 38.44           H  
ATOM   2432 HD13 LEU A 165       2.925  29.544 -19.544  1.00 38.44           H  
ATOM   2433  CD2 LEU A 165       3.639  31.670 -21.027  1.00 38.44           C  
ATOM   2434 HD21 LEU A 165       4.455  32.169 -21.550  1.00 38.44           H  
ATOM   2435 HD22 LEU A 165       3.461  30.724 -21.538  1.00 38.44           H  
ATOM   2436 HD23 LEU A 165       2.735  32.278 -21.077  1.00 38.44           H  
ATOM   2437  N   ASN A 166       4.419  35.898 -19.679  1.00 40.26           N  
ATOM   2438  H   ASN A 166       4.089  35.463 -20.528  1.00 40.26           H  
ATOM   2439  CA  ASN A 166       4.409  37.350 -19.650  1.00 40.26           C  
ATOM   2440  HA  ASN A 166       5.114  37.710 -18.901  1.00 40.26           H  
ATOM   2441  C   ASN A 166       3.004  37.844 -19.282  1.00 40.26           C  
ATOM   2442  CB  ASN A 166       4.889  37.804 -21.044  1.00 40.26           C  
ATOM   2443  HB2 ASN A 166       5.787  37.241 -21.300  1.00 40.26           H  
ATOM   2444  HB3 ASN A 166       4.125  37.576 -21.788  1.00 40.26           H  
ATOM   2445  O   ASN A 166       2.057  37.622 -20.031  1.00 40.26           O  
ATOM   2446  CG  ASN A 166       5.222  39.281 -21.153  1.00 40.26           C  
ATOM   2447  ND2 ASN A 166       6.271  39.618 -21.867  1.00 40.26           N  
ATOM   2448 HD21 ASN A 166       6.464  40.607 -21.929  1.00 40.26           H  
ATOM   2449 HD22 ASN A 166       6.812  38.920 -22.357  1.00 40.26           H  
ATOM   2450  OD1 ASN A 166       4.566  40.149 -20.607  1.00 40.26           O  
ATOM   2451  N   LEU A 167       2.883  38.520 -18.141  1.00 41.86           N  
ATOM   2452  H   LEU A 167       3.697  38.609 -17.549  1.00 41.86           H  
ATOM   2453  CA  LEU A 167       1.732  39.351 -17.796  1.00 41.86           C  
ATOM   2454  HA  LEU A 167       1.087  39.470 -18.666  1.00 41.86           H  
ATOM   2455  C   LEU A 167       2.280  40.733 -17.457  1.00 41.86           C  
ATOM   2456  CB  LEU A 167       0.916  38.709 -16.659  1.00 41.86           C  
ATOM   2457  HB2 LEU A 167       0.313  39.478 -16.176  1.00 41.86           H  
ATOM   2458  HB3 LEU A 167       1.605  38.314 -15.913  1.00 41.86           H  
ATOM   2459  O   LEU A 167       2.710  40.998 -16.336  1.00 41.86           O  
ATOM   2460  CG  LEU A 167      -0.022  37.589 -17.148  1.00 41.86           C  
ATOM   2461  HG  LEU A 167       0.527  36.900 -17.790  1.00 41.86           H  
ATOM   2462  CD1 LEU A 167      -0.553  36.796 -15.955  1.00 41.86           C  
ATOM   2463 HD11 LEU A 167      -1.117  37.452 -15.292  1.00 41.86           H  
ATOM   2464 HD12 LEU A 167      -1.200  35.991 -16.304  1.00 41.86           H  
ATOM   2465 HD13 LEU A 167       0.281  36.360 -15.405  1.00 41.86           H  
ATOM   2466  CD2 LEU A 167      -1.229  38.142 -17.916  1.00 41.86           C  
ATOM   2467 HD21 LEU A 167      -0.900  38.621 -18.838  1.00 41.86           H  
ATOM   2468 HD22 LEU A 167      -1.768  38.864 -17.302  1.00 41.86           H  
ATOM   2469 HD23 LEU A 167      -1.900  37.325 -18.182  1.00 41.86           H  
ATOM   2470  N   GLY A 168       2.381  41.564 -18.490  1.00 31.32           N  
ATOM   2471  H   GLY A 168       2.083  41.238 -19.398  1.00 31.32           H  
ATOM   2472  CA  GLY A 168       2.984  42.884 -18.390  1.00 31.32           C  
ATOM   2473  HA2 GLY A 168       3.187  43.254 -19.395  1.00 31.32           H  
ATOM   2474  HA3 GLY A 168       3.935  42.798 -17.863  1.00 31.32           H  
ATOM   2475  C   GLY A 168       2.121  43.913 -17.658  1.00 31.32           C  
ATOM   2476  O   GLY A 168       0.990  43.654 -17.258  1.00 31.32           O  
ATOM   2477  N   ASN A 169       2.674  45.127 -17.621  1.00 40.31           N  
ATOM   2478  H   ASN A 169       3.612  45.198 -17.990  1.00 40.31           H  
ATOM   2479  CA  ASN A 169       2.048  46.376 -17.191  1.00 40.31           C  
ATOM   2480  HA  ASN A 169       2.739  47.166 -17.484  1.00 40.31           H  
ATOM   2481  C   ASN A 169       1.837  46.557 -15.674  1.00 40.31           C  
ATOM   2482  CB  ASN A 169       0.767  46.610 -18.018  1.00 40.31           C  
ATOM   2483  HB2 ASN A 169      -0.025  45.953 -17.660  1.00 40.31           H  
ATOM   2484  HB3 ASN A 169       0.950  46.386 -19.069  1.00 40.31           H  
ATOM   2485  O   ASN A 169       0.775  46.239 -15.149  1.00 40.31           O  
ATOM   2486  CG  ASN A 169       0.299  48.045 -17.933  1.00 40.31           C  
ATOM   2487  ND2 ASN A 169      -0.981  48.279 -17.779  1.00 40.31           N  
ATOM   2488 HD21 ASN A 169      -1.618  47.507 -17.646  1.00 40.31           H  
ATOM   2489 HD22 ASN A 169      -1.263  49.247 -17.717  1.00 40.31           H  
ATOM   2490  OD1 ASN A 169       1.086  48.973 -18.012  1.00 40.31           O  
ATOM   2491  N   LEU A 170       2.808  47.206 -15.011  1.00 40.06           N  
ATOM   2492  H   LEU A 170       3.746  47.055 -15.354  1.00 40.06           H  
ATOM   2493  CA  LEU A 170       2.615  48.537 -14.397  1.00 40.06           C  
ATOM   2494  HA  LEU A 170       2.359  49.237 -15.193  1.00 40.06           H  
ATOM   2495  C   LEU A 170       3.898  49.066 -13.715  1.00 40.06           C  
ATOM   2496  CB  LEU A 170       1.458  48.529 -13.367  1.00 40.06           C  
ATOM   2497  HB2 LEU A 170       1.693  49.193 -12.536  1.00 40.06           H  
ATOM   2498  HB3 LEU A 170       1.367  47.527 -12.946  1.00 40.06           H  
ATOM   2499  O   LEU A 170       4.429  48.436 -12.810  1.00 40.06           O  
ATOM   2500  CG  LEU A 170       0.111  48.973 -13.979  1.00 40.06           C  
ATOM   2501  HG  LEU A 170       0.023  48.620 -15.006  1.00 40.06           H  
ATOM   2502  CD1 LEU A 170      -1.065  48.412 -13.181  1.00 40.06           C  
ATOM   2503 HD11 LEU A 170      -2.005  48.737 -13.626  1.00 40.06           H  
ATOM   2504 HD12 LEU A 170      -1.026  47.323 -13.209  1.00 40.06           H  
ATOM   2505 HD13 LEU A 170      -1.011  48.748 -12.146  1.00 40.06           H  
ATOM   2506  CD2 LEU A 170      -0.008  50.499 -14.008  1.00 40.06           C  
ATOM   2507 HD21 LEU A 170      -0.960  50.781 -14.458  1.00 40.06           H  
ATOM   2508 HD22 LEU A 170       0.798  50.923 -14.606  1.00 40.06           H  
ATOM   2509 HD23 LEU A 170       0.041  50.898 -12.995  1.00 40.06           H  
ATOM   2510  N   GLY A 171       4.312  50.286 -14.079  1.00 33.11           N  
ATOM   2511  H   GLY A 171       3.865  50.686 -14.891  1.00 33.11           H  
ATOM   2512  CA  GLY A 171       4.875  51.249 -13.115  1.00 33.11           C  
ATOM   2513  HA2 GLY A 171       4.312  51.160 -12.186  1.00 33.11           H  
ATOM   2514  HA3 GLY A 171       4.693  52.256 -13.490  1.00 33.11           H  
ATOM   2515  C   GLY A 171       6.359  51.157 -12.724  1.00 33.11           C  
ATOM   2516  O   GLY A 171       6.715  50.594 -11.699  1.00 33.11           O  
ATOM   2517  N   LEU A 172       7.195  51.859 -13.491  1.00 35.46           N  
ATOM   2518  H   LEU A 172       6.778  52.282 -14.309  1.00 35.46           H  
ATOM   2519  CA  LEU A 172       8.556  52.321 -13.165  1.00 35.46           C  
ATOM   2520  HA  LEU A 172       9.269  51.515 -13.334  1.00 35.46           H  
ATOM   2521  C   LEU A 172       8.736  52.867 -11.725  1.00 35.46           C  
ATOM   2522  CB  LEU A 172       8.835  53.502 -14.120  1.00 35.46           C  
ATOM   2523  HB2 LEU A 172       8.064  54.253 -13.945  1.00 35.46           H  
ATOM   2524  HB3 LEU A 172       9.785  53.965 -13.852  1.00 35.46           H  
ATOM   2525  O   LEU A 172       7.895  53.624 -11.247  1.00 35.46           O  
ATOM   2526  CG  LEU A 172       8.857  53.163 -15.621  1.00 35.46           C  
ATOM   2527  HG  LEU A 172       8.083  52.433 -15.859  1.00 35.46           H  
ATOM   2528  CD1 LEU A 172       8.583  54.416 -16.451  1.00 35.46           C  
ATOM   2529 HD11 LEU A 172       8.614  54.170 -17.513  1.00 35.46           H  
ATOM   2530 HD12 LEU A 172       7.595  54.810 -16.214  1.00 35.46           H  
ATOM   2531 HD13 LEU A 172       9.333  55.178 -16.239  1.00 35.46           H  
ATOM   2532  CD2 LEU A 172      10.216  52.593 -16.021  1.00 35.46           C  
ATOM   2533 HD21 LEU A 172      10.418  51.683 -15.457  1.00 35.46           H  
ATOM   2534 HD22 LEU A 172      10.212  52.349 -17.084  1.00 35.46           H  
ATOM   2535 HD23 LEU A 172      11.003  53.322 -15.828  1.00 35.46           H  
ATOM   2536  N   GLY A 173       9.904  52.626 -11.108  1.00 31.96           N  
ATOM   2537  H   GLY A 173      10.532  51.947 -11.512  1.00 31.96           H  
ATOM   2538  CA  GLY A 173      10.334  53.337  -9.890  1.00 31.96           C  
ATOM   2539  HA2 GLY A 173      10.468  54.394 -10.121  1.00 31.96           H  
ATOM   2540  HA3 GLY A 173       9.544  53.261  -9.144  1.00 31.96           H  
ATOM   2541  C   GLY A 173      11.624  52.796  -9.254  1.00 31.96           C  
ATOM   2542  O   GLY A 173      11.576  51.862  -8.462  1.00 31.96           O  
ATOM   2543  N   ALA A 174      12.780  53.382  -9.578  1.00 35.27           N  
ATOM   2544  H   ALA A 174      12.750  54.203 -10.166  1.00 35.27           H  
ATOM   2545  CA  ALA A 174      14.069  53.063  -8.944  1.00 35.27           C  
ATOM   2546  HA  ALA A 174      14.056  52.035  -8.584  1.00 35.27           H  
ATOM   2547  C   ALA A 174      14.364  53.995  -7.750  1.00 35.27           C  
ATOM   2548  CB  ALA A 174      15.164  53.196 -10.014  1.00 35.27           C  
ATOM   2549  HB1 ALA A 174      14.949  52.529 -10.849  1.00 35.27           H  
ATOM   2550  HB2 ALA A 174      15.210  54.224 -10.375  1.00 35.27           H  
ATOM   2551  HB3 ALA A 174      16.130  52.926  -9.587  1.00 35.27           H  
ATOM   2552  O   ALA A 174      13.939  55.143  -7.802  1.00 35.27           O  
ATOM   2553  N   VAL A 175      15.135  53.548  -6.739  1.00 34.05           N  
ATOM   2554  H   VAL A 175      15.023  52.570  -6.511  1.00 34.05           H  
ATOM   2555  CA  VAL A 175      16.495  54.061  -6.400  1.00 34.05           C  
ATOM   2556  HA  VAL A 175      17.120  53.849  -7.267  1.00 34.05           H  
ATOM   2557  C   VAL A 175      17.172  53.319  -5.217  1.00 34.05           C  
ATOM   2558  CB  VAL A 175      16.617  55.588  -6.135  1.00 34.05           C  
ATOM   2559  HB  VAL A 175      17.559  55.742  -5.608  1.00 34.05           H  
ATOM   2560  O   VAL A 175      16.519  52.723  -4.371  1.00 34.05           O  
ATOM   2561  CG1 VAL A 175      16.804  56.403  -7.425  1.00 34.05           C  
ATOM   2562 HG11 VAL A 175      17.120  57.413  -7.163  1.00 34.05           H  
ATOM   2563 HG12 VAL A 175      15.878  56.484  -7.995  1.00 34.05           H  
ATOM   2564 HG13 VAL A 175      17.574  55.952  -8.050  1.00 34.05           H  
ATOM   2565  CG2 VAL A 175      15.553  56.188  -5.215  1.00 34.05           C  
ATOM   2566 HG21 VAL A 175      15.826  57.212  -4.960  1.00 34.05           H  
ATOM   2567 HG22 VAL A 175      15.491  55.603  -4.298  1.00 34.05           H  
ATOM   2568 HG23 VAL A 175      14.574  56.199  -5.694  1.00 34.05           H  
ATOM   2569  N   ALA A 176      18.509  53.391  -5.243  1.00 34.02           N  
ATOM   2570  H   ALA A 176      18.850  53.932  -6.025  1.00 34.02           H  
ATOM   2571  CA  ALA A 176      19.616  52.942  -4.374  1.00 34.02           C  
ATOM   2572  HA  ALA A 176      19.986  52.013  -4.808  1.00 34.02           H  
ATOM   2573  C   ALA A 176      19.466  52.726  -2.832  1.00 34.02           C  
ATOM   2574  CB  ALA A 176      20.680  54.032  -4.590  1.00 34.02           C  
ATOM   2575  HB1 ALA A 176      20.297  54.990  -4.237  1.00 34.02           H  
ATOM   2576  HB2 ALA A 176      20.937  54.115  -5.646  1.00 34.02           H  
ATOM   2577  HB3 ALA A 176      21.587  53.807  -4.029  1.00 34.02           H  
ATOM   2578  O   ALA A 176      18.586  53.298  -2.192  1.00 34.02           O  
ATOM   2579  N   PRO A 177      20.415  51.976  -2.210  1.00 43.60           N  
ATOM   2580  CA  PRO A 177      20.528  51.762  -0.758  1.00 43.60           C  
ATOM   2581  HA  PRO A 177      19.549  51.828  -0.283  1.00 43.60           H  
ATOM   2582  C   PRO A 177      21.503  52.734  -0.051  1.00 43.60           C  
ATOM   2583  CB  PRO A 177      21.062  50.330  -0.651  1.00 43.60           C  
ATOM   2584  HB2 PRO A 177      21.535  50.130   0.311  1.00 43.60           H  
ATOM   2585  HB3 PRO A 177      20.252  49.622  -0.830  1.00 43.60           H  
ATOM   2586  O   PRO A 177      22.421  53.263  -0.677  1.00 43.60           O  
ATOM   2587  CG  PRO A 177      22.066  50.269  -1.804  1.00 43.60           C  
ATOM   2588  HG2 PRO A 177      22.216  49.248  -2.153  1.00 43.60           H  
ATOM   2589  HG3 PRO A 177      23.015  50.708  -1.495  1.00 43.60           H  
ATOM   2590  CD  PRO A 177      21.416  51.143  -2.879  1.00 43.60           C  
ATOM   2591  HD2 PRO A 177      22.177  51.753  -3.367  1.00 43.60           H  
ATOM   2592  HD3 PRO A 177      20.928  50.496  -3.608  1.00 43.60           H  
ATOM   2593  N   VAL A 178      21.385  52.884   1.279  1.00 31.66           N  
ATOM   2594  H   VAL A 178      20.628  52.411   1.750  1.00 31.66           H  
ATOM   2595  CA  VAL A 178      22.379  53.561   2.148  1.00 31.66           C  
ATOM   2596  HA  VAL A 178      23.326  53.604   1.611  1.00 31.66           H  
ATOM   2597  C   VAL A 178      22.633  52.743   3.425  1.00 31.66           C  
ATOM   2598  CB  VAL A 178      21.972  55.021   2.462  1.00 31.66           C  
ATOM   2599  HB  VAL A 178      20.951  55.034   2.843  1.00 31.66           H  
ATOM   2600  O   VAL A 178      21.728  52.101   3.953  1.00 31.66           O  
ATOM   2601  CG1 VAL A 178      22.880  55.702   3.498  1.00 31.66           C  
ATOM   2602 HG11 VAL A 178      22.780  55.217   4.469  1.00 31.66           H  
ATOM   2603 HG12 VAL A 178      22.581  56.742   3.624  1.00 31.66           H  
ATOM   2604 HG13 VAL A 178      23.920  55.669   3.175  1.00 31.66           H  
ATOM   2605  CG2 VAL A 178      22.041  55.885   1.194  1.00 31.66           C  
ATOM   2606 HG21 VAL A 178      21.781  56.918   1.430  1.00 31.66           H  
ATOM   2607 HG22 VAL A 178      21.327  55.522   0.455  1.00 31.66           H  
ATOM   2608 HG23 VAL A 178      23.043  55.853   0.766  1.00 31.66           H  
ATOM   2609  N   ALA A 179      23.890  52.740   3.881  1.00 32.66           N  
ATOM   2610  H   ALA A 179      24.549  53.355   3.426  1.00 32.66           H  
ATOM   2611  CA  ALA A 179      24.414  51.915   4.973  1.00 32.66           C  
ATOM   2612  HA  ALA A 179      23.880  50.965   4.966  1.00 32.66           H  
ATOM   2613  C   ALA A 179      24.238  52.526   6.383  1.00 32.66           C  
ATOM   2614  CB  ALA A 179      25.890  51.632   4.658  1.00 32.66           C  
ATOM   2615  HB1 ALA A 179      26.460  52.561   4.681  1.00 32.66           H  
ATOM   2616  HB2 ALA A 179      25.981  51.178   3.671  1.00 32.66           H  
ATOM   2617  HB3 ALA A 179      26.307  50.947   5.396  1.00 32.66           H  
ATOM   2618  O   ALA A 179      23.901  53.698   6.539  1.00 32.66           O  
ATOM   2619  N   ALA A 180      24.503  51.716   7.413  1.00 38.87           N  
ATOM   2620  H   ALA A 180      24.851  50.789   7.210  1.00 38.87           H  
ATOM   2621  CA  ALA A 180      24.365  52.071   8.828  1.00 38.87           C  
ATOM   2622  HA  ALA A 180      23.602  52.844   8.917  1.00 38.87           H  
ATOM   2623  C   ALA A 180      25.662  52.614   9.467  1.00 38.87           C  
ATOM   2624  CB  ALA A 180      23.871  50.826   9.577  1.00 38.87           C  
ATOM   2625  HB1 ALA A 180      22.935  50.477   9.139  1.00 38.87           H  
ATOM   2626  HB2 ALA A 180      23.698  51.071  10.624  1.00 38.87           H  
ATOM   2627  HB3 ALA A 180      24.617  50.033   9.517  1.00 38.87           H  
ATOM   2628  O   ALA A 180      26.761  52.196   9.108  1.00 38.87           O  
ATOM   2629  N   VAL A 181      25.513  53.472  10.486  1.00 31.59           N  
ATOM   2630  H   VAL A 181      24.575  53.768  10.717  1.00 31.59           H  
ATOM   2631  CA  VAL A 181      26.562  53.921  11.430  1.00 31.59           C  
ATOM   2632  HA  VAL A 181      27.361  53.180  11.432  1.00 31.59           H  
ATOM   2633  C   VAL A 181      25.930  54.012  12.841  1.00 31.59           C  
ATOM   2634  CB  VAL A 181      27.168  55.276  10.990  1.00 31.59           C  
ATOM   2635  HB  VAL A 181      26.372  56.019  10.940  1.00 31.59           H  
ATOM   2636  O   VAL A 181      24.761  54.393  12.928  1.00 31.59           O  
ATOM   2637  CG1 VAL A 181      28.248  55.796  11.949  1.00 31.59           C  
ATOM   2638 HG11 VAL A 181      28.616  56.759  11.596  1.00 31.59           H  
ATOM   2639 HG12 VAL A 181      29.083  55.097  11.992  1.00 31.59           H  
ATOM   2640 HG13 VAL A 181      27.835  55.949  12.946  1.00 31.59           H  
ATOM   2641  CG2 VAL A 181      27.834  55.183   9.609  1.00 31.59           C  
ATOM   2642 HG21 VAL A 181      27.086  54.965   8.846  1.00 31.59           H  
ATOM   2643 HG22 VAL A 181      28.586  54.394   9.605  1.00 31.59           H  
ATOM   2644 HG23 VAL A 181      28.303  56.132   9.352  1.00 31.59           H  
ATOM   2645  N   PRO A 182      26.618  53.629  13.941  1.00 38.05           N  
ATOM   2646  CA  PRO A 182      25.989  53.442  15.257  1.00 38.05           C  
ATOM   2647  HA  PRO A 182      24.933  53.197  15.139  1.00 38.05           H  
ATOM   2648  C   PRO A 182      26.108  54.655  16.201  1.00 38.05           C  
ATOM   2649  CB  PRO A 182      26.718  52.229  15.840  1.00 38.05           C  
ATOM   2650  HB2 PRO A 182      26.309  51.314  15.411  1.00 38.05           H  
ATOM   2651  HB3 PRO A 182      26.667  52.195  16.929  1.00 38.05           H  
ATOM   2652  O   PRO A 182      27.081  55.403  16.133  1.00 38.05           O  
ATOM   2653  CG  PRO A 182      28.151  52.432  15.345  1.00 38.05           C  
ATOM   2654  HG2 PRO A 182      28.671  53.135  15.995  1.00 38.05           H  
ATOM   2655  HG3 PRO A 182      28.695  51.489  15.291  1.00 38.05           H  
ATOM   2656  CD  PRO A 182      27.962  53.055  13.961  1.00 38.05           C  
ATOM   2657  HD2 PRO A 182      28.044  52.269  13.210  1.00 38.05           H  
ATOM   2658  HD3 PRO A 182      28.723  53.818  13.798  1.00 38.05           H  
ATOM   2659  N   GLY A 183      25.179  54.797  17.161  1.00 31.83           N  
ATOM   2660  H   GLY A 183      24.360  54.206  17.150  1.00 31.83           H  
ATOM   2661  CA  GLY A 183      25.281  55.838  18.194  1.00 31.83           C  
ATOM   2662  HA2 GLY A 183      26.267  55.779  18.653  1.00 31.83           H  
ATOM   2663  HA3 GLY A 183      25.224  56.807  17.699  1.00 31.83           H  
ATOM   2664  C   GLY A 183      24.216  55.843  19.304  1.00 31.83           C  
ATOM   2665  O   GLY A 183      23.134  56.378  19.116  1.00 31.83           O  
ATOM   2666  N   GLN A 184      24.634  55.389  20.493  1.00 33.64           N  
ATOM   2667  H   GLN A 184      25.502  54.873  20.470  1.00 33.64           H  
ATOM   2668  CA  GLN A 184      24.207  55.831  21.837  1.00 33.64           C  
ATOM   2669  HA  GLN A 184      24.910  55.316  22.492  1.00 33.64           H  
ATOM   2670  C   GLN A 184      22.848  55.403  22.443  1.00 33.64           C  
ATOM   2671  CB  GLN A 184      24.533  57.324  22.040  1.00 33.64           C  
ATOM   2672  HB2 GLN A 184      24.236  57.624  23.045  1.00 33.64           H  
ATOM   2673  HB3 GLN A 184      23.979  57.934  21.325  1.00 33.64           H  
ATOM   2674  O   GLN A 184      21.884  55.037  21.783  1.00 33.64           O  
ATOM   2675  CG  GLN A 184      26.043  57.581  21.885  1.00 33.64           C  
ATOM   2676  HG2 GLN A 184      26.337  57.463  20.842  1.00 33.64           H  
ATOM   2677  HG3 GLN A 184      26.591  56.849  22.479  1.00 33.64           H  
ATOM   2678  CD  GLN A 184      26.470  58.969  22.339  1.00 33.64           C  
ATOM   2679  NE2 GLN A 184      27.688  59.127  22.807  1.00 33.64           N  
ATOM   2680 HE21 GLN A 184      28.345  58.361  22.838  1.00 33.64           H  
ATOM   2681 HE22 GLN A 184      27.916  60.066  23.100  1.00 33.64           H  
ATOM   2682  OE1 GLN A 184      25.735  59.935  22.293  1.00 33.64           O  
ATOM   2683  N   LEU A 185      22.866  55.387  23.783  1.00 36.02           N  
ATOM   2684  H   LEU A 185      23.649  55.854  24.217  1.00 36.02           H  
ATOM   2685  CA  LEU A 185      21.897  54.828  24.734  1.00 36.02           C  
ATOM   2686  HA  LEU A 185      21.169  54.195  24.226  1.00 36.02           H  
ATOM   2687  C   LEU A 185      21.185  55.951  25.502  1.00 36.02           C  
ATOM   2688  CB  LEU A 185      22.694  54.030  25.793  1.00 36.02           C  
ATOM   2689  HB2 LEU A 185      22.022  53.742  26.601  1.00 36.02           H  
ATOM   2690  HB3 LEU A 185      23.416  54.718  26.234  1.00 36.02           H  
ATOM   2691  O   LEU A 185      21.828  56.965  25.759  1.00 36.02           O  
ATOM   2692  CG  LEU A 185      23.448  52.780  25.304  1.00 36.02           C  
ATOM   2693  HG  LEU A 185      23.654  52.856  24.236  1.00 36.02           H  
ATOM   2694  CD1 LEU A 185      24.782  52.632  26.039  1.00 36.02           C  
ATOM   2695 HD11 LEU A 185      24.613  52.556  27.113  1.00 36.02           H  
ATOM   2696 HD12 LEU A 185      25.414  53.497  25.835  1.00 36.02           H  
ATOM   2697 HD13 LEU A 185      25.296  51.736  25.693  1.00 36.02           H  
ATOM   2698  CD2 LEU A 185      22.621  51.522  25.565  1.00 36.02           C  
ATOM   2699 HD21 LEU A 185      23.149  50.649  25.181  1.00 36.02           H  
ATOM   2700 HD22 LEU A 185      21.663  51.602  25.052  1.00 36.02           H  
ATOM   2701 HD23 LEU A 185      22.449  51.393  26.634  1.00 36.02           H  
ATOM   2702  N   LEU A 186      19.955  55.713  25.984  1.00 32.24           N  
ATOM   2703  H   LEU A 186      19.429  54.971  25.545  1.00 32.24           H  
ATOM   2704  CA  LEU A 186      19.422  56.169  27.290  1.00 32.24           C  
ATOM   2705  HA  LEU A 186      20.008  55.697  28.079  1.00 32.24           H  
ATOM   2706  C   LEU A 186      17.953  55.721  27.476  1.00 32.24           C  
ATOM   2707  CB  LEU A 186      19.518  57.708  27.445  1.00 32.24           C  
ATOM   2708  HB2 LEU A 186      18.614  58.096  27.915  1.00 32.24           H  
ATOM   2709  HB3 LEU A 186      19.565  58.160  26.455  1.00 32.24           H  
ATOM   2710  O   LEU A 186      17.181  55.749  26.524  1.00 32.24           O  
ATOM   2711  CG  LEU A 186      20.737  58.156  28.286  1.00 32.24           C  
ATOM   2712  HG  LEU A 186      21.586  57.494  28.117  1.00 32.24           H  
ATOM   2713  CD1 LEU A 186      21.156  59.579  27.921  1.00 32.24           C  
ATOM   2714 HD11 LEU A 186      20.331  60.272  28.092  1.00 32.24           H  
ATOM   2715 HD12 LEU A 186      21.439  59.609  26.869  1.00 32.24           H  
ATOM   2716 HD13 LEU A 186      22.016  59.878  28.519  1.00 32.24           H  
ATOM   2717  CD2 LEU A 186      20.427  58.108  29.784  1.00 32.24           C  
ATOM   2718 HD21 LEU A 186      19.606  58.787  30.018  1.00 32.24           H  
ATOM   2719 HD22 LEU A 186      21.310  58.411  30.347  1.00 32.24           H  
ATOM   2720 HD23 LEU A 186      20.156  57.094  30.076  1.00 32.24           H  
ATOM   2721  N   GLY A 187      17.554  55.381  28.712  1.00 31.76           N  
ATOM   2722  H   GLY A 187      18.251  55.361  29.442  1.00 31.76           H  
ATOM   2723  CA  GLY A 187      16.141  55.231  29.116  1.00 31.76           C  
ATOM   2724  HA2 GLY A 187      15.947  55.908  29.948  1.00 31.76           H  
ATOM   2725  HA3 GLY A 187      15.489  55.541  28.299  1.00 31.76           H  
ATOM   2726  C   GLY A 187      15.709  53.814  29.523  1.00 31.76           C  
ATOM   2727  O   GLY A 187      15.599  52.919  28.693  1.00 31.76           O  
ATOM   2728  N   SER A 188      15.426  53.620  30.813  1.00 37.39           N  
ATOM   2729  H   SER A 188      15.500  54.399  31.451  1.00 37.39           H  
ATOM   2730  CA  SER A 188      15.077  52.339  31.445  1.00 37.39           C  
ATOM   2731  HA  SER A 188      15.252  51.525  30.742  1.00 37.39           H  
ATOM   2732  C   SER A 188      13.611  52.269  31.903  1.00 37.39           C  
ATOM   2733  CB  SER A 188      15.995  52.130  32.661  1.00 37.39           C  
ATOM   2734  HB2 SER A 188      16.982  51.830  32.309  1.00 37.39           H  
ATOM   2735  HB3 SER A 188      15.594  51.334  33.289  1.00 37.39           H  
ATOM   2736  O   SER A 188      13.116  53.207  32.520  1.00 37.39           O  
ATOM   2737  OG  SER A 188      16.130  53.324  33.419  1.00 37.39           O  
ATOM   2738  HG  SER A 188      16.457  53.110  34.296  1.00 37.39           H  
ATOM   2739  N   SER A 189      12.933  51.130  31.687  1.00 33.75           N  
ATOM   2740  H   SER A 189      13.326  50.451  31.051  1.00 33.75           H  
ATOM   2741  CA  SER A 189      11.785  50.669  32.501  1.00 33.75           C  
ATOM   2742  HA  SER A 189      12.064  50.777  33.549  1.00 33.75           H  
ATOM   2743  C   SER A 189      11.433  49.194  32.193  1.00 33.75           C  
ATOM   2744  CB  SER A 189      10.536  51.526  32.266  1.00 33.75           C  
ATOM   2745  HB2 SER A 189      10.090  51.280  31.302  1.00 33.75           H  
ATOM   2746  HB3 SER A 189      10.793  52.585  32.274  1.00 33.75           H  
ATOM   2747  O   SER A 189      11.548  48.799  31.031  1.00 33.75           O  
ATOM   2748  OG  SER A 189       9.614  51.284  33.310  1.00 33.75           O  
ATOM   2749  HG  SER A 189       8.910  51.933  33.249  1.00 33.75           H  
ATOM   2750  N   PRO A 190      11.025  48.355  33.171  1.00 45.66           N  
ATOM   2751  CA  PRO A 190      10.839  46.918  32.959  1.00 45.66           C  
ATOM   2752  HA  PRO A 190      11.436  46.572  32.115  1.00 45.66           H  
ATOM   2753  C   PRO A 190       9.371  46.518  32.724  1.00 45.66           C  
ATOM   2754  CB  PRO A 190      11.396  46.286  34.238  1.00 45.66           C  
ATOM   2755  HB2 PRO A 190      12.482  46.226  34.167  1.00 45.66           H  
ATOM   2756  HB3 PRO A 190      10.976  45.298  34.430  1.00 45.66           H  
ATOM   2757  O   PRO A 190       8.561  46.532  33.648  1.00 45.66           O  
ATOM   2758  CG  PRO A 190      11.013  47.291  35.328  1.00 45.66           C  
ATOM   2759  HG2 PRO A 190      11.734  47.282  36.144  1.00 45.66           H  
ATOM   2760  HG3 PRO A 190      10.016  47.073  35.711  1.00 45.66           H  
ATOM   2761  CD  PRO A 190      11.005  48.641  34.603  1.00 45.66           C  
ATOM   2762  HD2 PRO A 190      10.112  49.205  34.873  1.00 45.66           H  
ATOM   2763  HD3 PRO A 190      11.899  49.193  34.893  1.00 45.66           H  
ATOM   2764  N   ASN A 191       9.034  46.059  31.515  1.00 38.73           N  
ATOM   2765  H   ASN A 191       9.691  46.158  30.755  1.00 38.73           H  
ATOM   2766  CA  ASN A 191       7.846  45.225  31.290  1.00 38.73           C  
ATOM   2767  HA  ASN A 191       7.765  44.538  32.133  1.00 38.73           H  
ATOM   2768  C   ASN A 191       8.000  44.422  29.978  1.00 38.73           C  
ATOM   2769  CB  ASN A 191       6.584  46.120  31.256  1.00 38.73           C  
ATOM   2770  HB2 ASN A 191       6.718  46.974  31.920  1.00 38.73           H  
ATOM   2771  HB3 ASN A 191       6.427  46.508  30.250  1.00 38.73           H  
ATOM   2772  O   ASN A 191       8.244  45.047  28.944  1.00 38.73           O  
ATOM   2773  CG  ASN A 191       5.325  45.409  31.724  1.00 38.73           C  
ATOM   2774  ND2 ASN A 191       4.198  46.081  31.705  1.00 38.73           N  
ATOM   2775 HD21 ASN A 191       4.190  47.056  31.441  1.00 38.73           H  
ATOM   2776 HD22 ASN A 191       3.393  45.604  32.084  1.00 38.73           H  
ATOM   2777  OD1 ASN A 191       5.316  44.256  32.113  1.00 38.73           O  
ATOM   2778  N   PRO A 192       7.859  43.080  29.956  1.00 43.76           N  
ATOM   2779  CA  PRO A 192       7.957  42.288  28.728  1.00 43.76           C  
ATOM   2780  HA  PRO A 192       8.769  42.668  28.107  1.00 43.76           H  
ATOM   2781  C   PRO A 192       6.661  42.377  27.903  1.00 43.76           C  
ATOM   2782  CB  PRO A 192       8.325  40.874  29.191  1.00 43.76           C  
ATOM   2783  HB2 PRO A 192       8.006  40.100  28.493  1.00 43.76           H  
ATOM   2784  HB3 PRO A 192       9.402  40.813  29.349  1.00 43.76           H  
ATOM   2785  O   PRO A 192       5.934  41.401  27.728  1.00 43.76           O  
ATOM   2786  CG  PRO A 192       7.608  40.771  30.535  1.00 43.76           C  
ATOM   2787  HG2 PRO A 192       6.558  40.528  30.375  1.00 43.76           H  
ATOM   2788  HG3 PRO A 192       8.076  40.034  31.188  1.00 43.76           H  
ATOM   2789  CD  PRO A 192       7.728  42.188  31.102  1.00 43.76           C  
ATOM   2790  HD2 PRO A 192       8.624  42.259  31.719  1.00 43.76           H  
ATOM   2791  HD3 PRO A 192       6.845  42.419  31.699  1.00 43.76           H  
ATOM   2792  N   GLN A 193       6.360  43.571  27.390  1.00 38.46           N  
ATOM   2793  H   GLN A 193       7.003  44.329  27.569  1.00 38.46           H  
ATOM   2794  CA  GLN A 193       5.362  43.752  26.339  1.00 38.46           C  
ATOM   2795  HA  GLN A 193       4.498  43.124  26.556  1.00 38.46           H  
ATOM   2796  C   GLN A 193       5.956  43.284  25.006  1.00 38.46           C  
ATOM   2797  CB  GLN A 193       4.891  45.213  26.287  1.00 38.46           C  
ATOM   2798  HB2 GLN A 193       4.419  45.408  25.324  1.00 38.46           H  
ATOM   2799  HB3 GLN A 193       5.759  45.868  26.367  1.00 38.46           H  
ATOM   2800  O   GLN A 193       7.036  43.706  24.597  1.00 38.46           O  
ATOM   2801  CG  GLN A 193       3.892  45.558  27.406  1.00 38.46           C  
ATOM   2802  HG2 GLN A 193       4.242  45.158  28.357  1.00 38.46           H  
ATOM   2803  HG3 GLN A 193       3.841  46.643  27.501  1.00 38.46           H  
ATOM   2804  CD  GLN A 193       2.478  45.058  27.108  1.00 38.46           C  
ATOM   2805  NE2 GLN A 193       1.955  44.110  27.853  1.00 38.46           N  
ATOM   2806 HE21 GLN A 193       2.478  43.692  28.609  1.00 38.46           H  
ATOM   2807 HE22 GLN A 193       1.024  43.817  27.594  1.00 38.46           H  
ATOM   2808  OE1 GLN A 193       1.817  45.508  26.190  1.00 38.46           O  
ATOM   2809  N   THR A 194       5.242  42.385  24.338  1.00 50.56           N  
ATOM   2810  H   THR A 194       4.355  42.095  24.724  1.00 50.56           H  
ATOM   2811  CA  THR A 194       5.617  41.758  23.068  1.00 50.56           C  
ATOM   2812  HA  THR A 194       6.583  41.265  23.182  1.00 50.56           H  
ATOM   2813  C   THR A 194       5.733  42.774  21.930  1.00 50.56           C  
ATOM   2814  CB  THR A 194       4.565  40.697  22.701  1.00 50.56           C  
ATOM   2815  HB  THR A 194       4.669  40.425  21.651  1.00 50.56           H  
ATOM   2816  O   THR A 194       4.739  43.112  21.284  1.00 50.56           O  
ATOM   2817  CG2 THR A 194       4.708  39.431  23.542  1.00 50.56           C  
ATOM   2818 HG21 THR A 194       5.692  38.990  23.381  1.00 50.56           H  
ATOM   2819 HG22 THR A 194       4.586  39.664  24.600  1.00 50.56           H  
ATOM   2820 HG23 THR A 194       3.944  38.713  23.245  1.00 50.56           H  
ATOM   2821  OG1 THR A 194       3.269  41.208  22.934  1.00 50.56           O  
ATOM   2822  HG1 THR A 194       3.170  41.962  22.349  1.00 50.56           H  
ATOM   2823  N   THR A 195       6.953  43.226  21.641  1.00 38.65           N  
ATOM   2824  H   THR A 195       7.691  43.090  22.317  1.00 38.65           H  
ATOM   2825  CA  THR A 195       7.252  44.046  20.461  1.00 38.65           C  
ATOM   2826  HA  THR A 195       6.566  44.892  20.444  1.00 38.65           H  
ATOM   2827  C   THR A 195       7.069  43.226  19.184  1.00 38.65           C  
ATOM   2828  CB  THR A 195       8.686  44.601  20.516  1.00 38.65           C  
ATOM   2829  HB  THR A 195       9.404  43.790  20.399  1.00 38.65           H  
ATOM   2830  O   THR A 195       7.884  42.360  18.868  1.00 38.65           O  
ATOM   2831  CG2 THR A 195       8.936  45.664  19.446  1.00 38.65           C  
ATOM   2832 HG21 THR A 195       8.226  46.483  19.560  1.00 38.65           H  
ATOM   2833 HG22 THR A 195       9.951  46.052  19.542  1.00 38.65           H  
ATOM   2834 HG23 THR A 195       8.826  45.229  18.453  1.00 38.65           H  
ATOM   2835  OG1 THR A 195       8.908  45.220  21.758  1.00 38.65           O  
ATOM   2836  HG1 THR A 195       9.816  45.531  21.786  1.00 38.65           H  
ATOM   2837  N   CYS A 196       6.021  43.518  18.414  1.00 43.29           N  
ATOM   2838  H   CYS A 196       5.362  44.214  18.734  1.00 43.29           H  
ATOM   2839  CA  CYS A 196       5.913  43.035  17.037  1.00 43.29           C  
ATOM   2840  HA  CYS A 196       6.182  41.979  17.017  1.00 43.29           H  
ATOM   2841  C   CYS A 196       6.886  43.835  16.145  1.00 43.29           C  
ATOM   2842  CB  CYS A 196       4.464  43.168  16.554  1.00 43.29           C  
ATOM   2843  HB2 CYS A 196       4.126  44.198  16.673  1.00 43.29           H  
ATOM   2844  HB3 CYS A 196       4.406  42.906  15.498  1.00 43.29           H  
ATOM   2845  O   CYS A 196       6.863  45.068  16.204  1.00 43.29           O  
ATOM   2846  SG  CYS A 196       3.395  42.046  17.500  1.00 43.29           S  
ATOM   2847  HG  CYS A 196       3.723  42.483  18.719  1.00 43.29           H  
ATOM   2848  N   PRO A 197       7.741  43.194  15.326  1.00 44.66           N  
ATOM   2849  CA  PRO A 197       8.696  43.911  14.485  1.00 44.66           C  
ATOM   2850  HA  PRO A 197       9.274  44.591  15.111  1.00 44.66           H  
ATOM   2851  C   PRO A 197       7.992  44.735  13.392  1.00 44.66           C  
ATOM   2852  CB  PRO A 197       9.649  42.848  13.930  1.00 44.66           C  
ATOM   2853  HB2 PRO A 197      10.504  42.747  14.598  1.00 44.66           H  
ATOM   2854  HB3 PRO A 197       9.983  43.081  12.919  1.00 44.66           H  
ATOM   2855  O   PRO A 197       7.185  44.231  12.609  1.00 44.66           O  
ATOM   2856  CG  PRO A 197       8.821  41.564  13.972  1.00 44.66           C  
ATOM   2857  HG2 PRO A 197       9.450  40.679  14.064  1.00 44.66           H  
ATOM   2858  HG3 PRO A 197       8.201  41.502  13.077  1.00 44.66           H  
ATOM   2859  CD  PRO A 197       7.928  41.757  15.197  1.00 44.66           C  
ATOM   2860  HD2 PRO A 197       8.431  41.376  16.086  1.00 44.66           H  
ATOM   2861  HD3 PRO A 197       6.978  41.243  15.049  1.00 44.66           H  
ATOM   2862  N   LEU A 198       8.328  46.025  13.342  1.00 53.16           N  
ATOM   2863  H   LEU A 198       8.994  46.351  14.027  1.00 53.16           H  
ATOM   2864  CA  LEU A 198       7.747  47.037  12.457  1.00 53.16           C  
ATOM   2865  HA  LEU A 198       6.661  46.950  12.486  1.00 53.16           H  
ATOM   2866  C   LEU A 198       8.173  46.869  10.984  1.00 53.16           C  
ATOM   2867  CB  LEU A 198       8.145  48.429  13.004  1.00 53.16           C  
ATOM   2868  HB2 LEU A 198       8.124  49.164  12.200  1.00 53.16           H  
ATOM   2869  HB3 LEU A 198       9.178  48.383  13.352  1.00 53.16           H  
ATOM   2870  O   LEU A 198       9.053  47.581  10.512  1.00 53.16           O  
ATOM   2871  CG  LEU A 198       7.234  48.945  14.131  1.00 53.16           C  
ATOM   2872  HG  LEU A 198       6.855  48.107  14.715  1.00 53.16           H  
ATOM   2873  CD1 LEU A 198       8.009  49.872  15.066  1.00 53.16           C  
ATOM   2874 HD11 LEU A 198       7.347  50.243  15.849  1.00 53.16           H  
ATOM   2875 HD12 LEU A 198       8.416  50.715  14.509  1.00 53.16           H  
ATOM   2876 HD13 LEU A 198       8.825  49.323  15.536  1.00 53.16           H  
ATOM   2877  CD2 LEU A 198       6.058  49.734  13.547  1.00 53.16           C  
ATOM   2878 HD21 LEU A 198       6.420  50.608  13.004  1.00 53.16           H  
ATOM   2879 HD22 LEU A 198       5.404  50.062  14.355  1.00 53.16           H  
ATOM   2880 HD23 LEU A 198       5.487  49.098  12.872  1.00 53.16           H  
ATOM   2881  N   THR A 199       7.493  45.996  10.235  1.00 51.00           N  
ATOM   2882  H   THR A 199       6.944  45.306  10.727  1.00 51.00           H  
ATOM   2883  CA  THR A 199       7.377  46.113   8.757  1.00 51.00           C  
ATOM   2884  HA  THR A 199       7.449  47.170   8.500  1.00 51.00           H  
ATOM   2885  C   THR A 199       6.038  45.642   8.177  1.00 51.00           C  
ATOM   2886  CB  THR A 199       8.495  45.394   7.978  1.00 51.00           C  
ATOM   2887  HB  THR A 199       8.218  45.372   6.924  1.00 51.00           H  
ATOM   2888  O   THR A 199       5.681  46.072   7.080  1.00 51.00           O  
ATOM   2889  CG2 THR A 199       9.867  46.059   8.056  1.00 51.00           C  
ATOM   2890 HG21 THR A 199      10.298  45.921   9.048  1.00 51.00           H  
ATOM   2891 HG22 THR A 199      10.532  45.615   7.316  1.00 51.00           H  
ATOM   2892 HG23 THR A 199       9.773  47.125   7.849  1.00 51.00           H  
ATOM   2893  OG1 THR A 199       8.637  44.068   8.424  1.00 51.00           O  
ATOM   2894  HG1 THR A 199       9.501  43.765   8.137  1.00 51.00           H  
ATOM   2895  N   GLN A 200       5.247  44.816   8.873  1.00 45.87           N  
ATOM   2896  H   GLN A 200       5.562  44.450   9.760  1.00 45.87           H  
ATOM   2897  CA  GLN A 200       3.925  44.418   8.372  1.00 45.87           C  
ATOM   2898  HA  GLN A 200       3.972  44.383   7.283  1.00 45.87           H  
ATOM   2899  C   GLN A 200       2.839  45.444   8.713  1.00 45.87           C  
ATOM   2900  CB  GLN A 200       3.543  43.000   8.825  1.00 45.87           C  
ATOM   2901  HB2 GLN A 200       2.458  42.902   8.788  1.00 45.87           H  
ATOM   2902  HB3 GLN A 200       3.870  42.827   9.851  1.00 45.87           H  
ATOM   2903  O   GLN A 200       2.316  45.485   9.825  1.00 45.87           O  
ATOM   2904  CG  GLN A 200       4.150  41.948   7.881  1.00 45.87           C  
ATOM   2905  HG2 GLN A 200       5.237  41.995   7.942  1.00 45.87           H  
ATOM   2906  HG3 GLN A 200       3.855  42.172   6.856  1.00 45.87           H  
ATOM   2907  CD  GLN A 200       3.708  40.519   8.186  1.00 45.87           C  
ATOM   2908  NE2 GLN A 200       4.165  39.548   7.428  1.00 45.87           N  
ATOM   2909 HE21 GLN A 200       3.850  38.621   7.675  1.00 45.87           H  
ATOM   2910 HE22 GLN A 200       4.811  39.730   6.673  1.00 45.87           H  
ATOM   2911  OE1 GLN A 200       2.944  40.236   9.091  1.00 45.87           O  
ATOM   2912  N   LYS A 201       2.415  46.209   7.699  1.00 48.80           N  
ATOM   2913  H   LYS A 201       2.949  46.175   6.843  1.00 48.80           H  
ATOM   2914  CA  LYS A 201       1.129  46.922   7.695  1.00 48.80           C  
ATOM   2915  HA  LYS A 201       0.992  47.384   8.673  1.00 48.80           H  
ATOM   2916  C   LYS A 201      -0.021  45.921   7.506  1.00 48.80           C  
ATOM   2917  CB  LYS A 201       1.147  48.037   6.633  1.00 48.80           C  
ATOM   2918  HB2 LYS A 201       1.171  47.583   5.643  1.00 48.80           H  
ATOM   2919  HB3 LYS A 201       2.052  48.632   6.755  1.00 48.80           H  
ATOM   2920  O   LYS A 201      -0.676  45.892   6.466  1.00 48.80           O  
ATOM   2921  CG  LYS A 201      -0.072  48.971   6.751  1.00 48.80           C  
ATOM   2922  HG2 LYS A 201       0.025  49.573   7.655  1.00 48.80           H  
ATOM   2923  HG3 LYS A 201      -0.992  48.391   6.824  1.00 48.80           H  
ATOM   2924  CD  LYS A 201      -0.176  49.889   5.529  1.00 48.80           C  
ATOM   2925  HD2 LYS A 201       0.719  50.508   5.467  1.00 48.80           H  
ATOM   2926  HD3 LYS A 201      -0.248  49.273   4.632  1.00 48.80           H  
ATOM   2927  CE  LYS A 201      -1.421  50.775   5.642  1.00 48.80           C  
ATOM   2928  HE2 LYS A 201      -1.329  51.388   6.540  1.00 48.80           H  
ATOM   2929  HE3 LYS A 201      -2.292  50.133   5.768  1.00 48.80           H  
ATOM   2930  NZ  LYS A 201      -1.584  51.636   4.444  1.00 48.80           N  
ATOM   2931  HZ1 LYS A 201      -1.697  51.068   3.617  1.00 48.80           H  
ATOM   2932  HZ2 LYS A 201      -2.397  52.228   4.541  1.00 48.80           H  
ATOM   2933  HZ3 LYS A 201      -0.773  52.225   4.320  1.00 48.80           H  
ATOM   2934  N   LEU A 202      -0.253  45.091   8.517  1.00 51.68           N  
ATOM   2935  H   LEU A 202       0.358  45.155   9.320  1.00 51.68           H  
ATOM   2936  CA  LEU A 202      -1.459  44.284   8.660  1.00 51.68           C  
ATOM   2937  HA  LEU A 202      -2.068  44.373   7.760  1.00 51.68           H  
ATOM   2938  C   LEU A 202      -2.273  44.866   9.812  1.00 51.68           C  
ATOM   2939  CB  LEU A 202      -1.083  42.803   8.841  1.00 51.68           C  
ATOM   2940  HB2 LEU A 202      -1.862  42.288   9.404  1.00 51.68           H  
ATOM   2941  HB3 LEU A 202      -0.164  42.738   9.423  1.00 51.68           H  
ATOM   2942  O   LEU A 202      -1.765  45.054  10.915  1.00 51.68           O  
ATOM   2943  CG  LEU A 202      -0.902  42.106   7.477  1.00 51.68           C  
ATOM   2944  HG  LEU A 202      -0.450  42.799   6.768  1.00 51.68           H  
ATOM   2945  CD1 LEU A 202       0.018  40.899   7.590  1.00 51.68           C  
ATOM   2946 HD11 LEU A 202      -0.376  40.186   8.313  1.00 51.68           H  
ATOM   2947 HD12 LEU A 202       0.999  41.237   7.924  1.00 51.68           H  
ATOM   2948 HD13 LEU A 202       0.126  40.414   6.620  1.00 51.68           H  
ATOM   2949  CD2 LEU A 202      -2.241  41.621   6.918  1.00 51.68           C  
ATOM   2950 HD21 LEU A 202      -2.083  41.150   5.948  1.00 51.68           H  
ATOM   2951 HD22 LEU A 202      -2.689  40.894   7.596  1.00 51.68           H  
ATOM   2952 HD23 LEU A 202      -2.921  42.463   6.788  1.00 51.68           H  
ATOM   2953  N   ASN A 203      -3.535  45.192   9.535  1.00 49.42           N  
ATOM   2954  H   ASN A 203      -3.884  45.024   8.603  1.00 49.42           H  
ATOM   2955  CA  ASN A 203      -4.446  45.743  10.530  1.00 49.42           C  
ATOM   2956  HA  ASN A 203      -3.957  46.565  11.052  1.00 49.42           H  
ATOM   2957  C   ASN A 203      -4.781  44.659  11.564  1.00 49.42           C  
ATOM   2958  CB  ASN A 203      -5.718  46.278   9.841  1.00 49.42           C  
ATOM   2959  HB2 ASN A 203      -6.466  46.476  10.608  1.00 49.42           H  
ATOM   2960  HB3 ASN A 203      -6.120  45.512   9.178  1.00 49.42           H  
ATOM   2961  O   ASN A 203      -5.762  43.931  11.404  1.00 49.42           O  
ATOM   2962  CG  ASN A 203      -5.540  47.567   9.058  1.00 49.42           C  
ATOM   2963  ND2 ASN A 203      -6.559  47.974   8.338  1.00 49.42           N  
ATOM   2964 HD21 ASN A 203      -7.418  47.443   8.320  1.00 49.42           H  
ATOM   2965 HD22 ASN A 203      -6.444  48.854   7.856  1.00 49.42           H  
ATOM   2966  OD1 ASN A 203      -4.519  48.232   9.076  1.00 49.42           O  
ATOM   2967  N   CYS A 204      -3.993  44.569  12.635  1.00 37.89           N  
ATOM   2968  H   CYS A 204      -3.103  45.047  12.615  1.00 37.89           H  
ATOM   2969  CA  CYS A 204      -4.327  43.779  13.814  1.00 37.89           C  
ATOM   2970  HA  CYS A 204      -4.601  42.771  13.503  1.00 37.89           H  
ATOM   2971  C   CYS A 204      -5.543  44.397  14.516  1.00 37.89           C  
ATOM   2972  CB  CYS A 204      -3.109  43.670  14.741  1.00 37.89           C  
ATOM   2973  HB2 CYS A 204      -3.410  43.208  15.681  1.00 37.89           H  
ATOM   2974  HB3 CYS A 204      -2.711  44.662  14.954  1.00 37.89           H  
ATOM   2975  O   CYS A 204      -5.418  45.167  15.468  1.00 37.89           O  
ATOM   2976  SG  CYS A 204      -1.846  42.636  13.949  1.00 37.89           S  
ATOM   2977  HG  CYS A 204      -0.929  42.708  14.918  1.00 37.89           H  
ATOM   2978  N   ARG A 205      -6.743  44.055  14.037  1.00 42.71           N  
ATOM   2979  H   ARG A 205      -6.764  43.512  13.185  1.00 42.71           H  
ATOM   2980  CA  ARG A 205      -7.988  44.276  14.769  1.00 42.71           C  
ATOM   2981  HA  ARG A 205      -7.973  45.279  15.196  1.00 42.71           H  
ATOM   2982  C   ARG A 205      -8.021  43.286  15.930  1.00 42.71           C  
ATOM   2983  CB  ARG A 205      -9.191  44.180  13.815  1.00 42.71           C  
ATOM   2984  HB2 ARG A 205      -9.236  43.182  13.379  1.00 42.71           H  
ATOM   2985  HB3 ARG A 205      -9.052  44.901  13.009  1.00 42.71           H  
ATOM   2986  O   ARG A 205      -8.552  42.186  15.809  1.00 42.71           O  
ATOM   2987  CG  ARG A 205     -10.518  44.484  14.531  1.00 42.71           C  
ATOM   2988  HG2 ARG A 205     -10.724  43.695  15.254  1.00 42.71           H  
ATOM   2989  HG3 ARG A 205     -10.447  45.435  15.058  1.00 42.71           H  
ATOM   2990  CD  ARG A 205     -11.673  44.552  13.526  1.00 42.71           C  
ATOM   2991  HD2 ARG A 205     -11.553  45.443  12.910  1.00 42.71           H  
ATOM   2992  HD3 ARG A 205     -11.633  43.669  12.887  1.00 42.71           H  
ATOM   2993  NE  ARG A 205     -12.976  44.574  14.209  1.00 42.71           N  
ATOM   2994  HE  ARG A 205     -13.046  44.116  15.106  1.00 42.71           H  
ATOM   2995  NH1 ARG A 205     -14.317  45.269  12.473  1.00 42.71           N  
ATOM   2996 HH11 ARG A 205     -13.504  45.332  11.878  1.00 42.71           H  
ATOM   2997 HH12 ARG A 205     -15.248  45.460  12.131  1.00 42.71           H  
ATOM   2998  NH2 ARG A 205     -15.201  44.728  14.456  1.00 42.71           N  
ATOM   2999 HH21 ARG A 205     -15.048  44.179  15.290  1.00 42.71           H  
ATOM   3000 HH22 ARG A 205     -16.146  44.836  14.116  1.00 42.71           H  
ATOM   3001  CZ  ARG A 205     -14.155  44.871  13.705  1.00 42.71           C  
ATOM   3002  N   CYS A 206      -7.411  43.683  17.042  1.00 43.05           N  
ATOM   3003  H   CYS A 206      -6.857  44.527  17.001  1.00 43.05           H  
ATOM   3004  CA  CYS A 206      -7.485  42.975  18.313  1.00 43.05           C  
ATOM   3005  HA  CYS A 206      -7.276  41.917  18.154  1.00 43.05           H  
ATOM   3006  C   CYS A 206      -8.907  43.094  18.877  1.00 43.05           C  
ATOM   3007  CB  CYS A 206      -6.430  43.542  19.275  1.00 43.05           C  
ATOM   3008  HB2 CYS A 206      -6.534  43.057  20.245  1.00 43.05           H  
ATOM   3009  HB3 CYS A 206      -6.590  44.612  19.407  1.00 43.05           H  
ATOM   3010  O   CYS A 206      -9.181  43.944  19.720  1.00 43.05           O  
ATOM   3011  SG  CYS A 206      -4.761  43.238  18.625  1.00 43.05           S  
ATOM   3012  HG  CYS A 206      -4.088  43.816  19.624  1.00 43.05           H  
ATOM   3013  N   GLU A 207      -9.824  42.268  18.379  1.00 58.70           N  
ATOM   3014  H   GLU A 207      -9.564  41.639  17.632  1.00 58.70           H  
ATOM   3015  CA  GLU A 207     -11.156  42.139  18.959  1.00 58.70           C  
ATOM   3016  HA  GLU A 207     -11.494  43.142  19.222  1.00 58.70           H  
ATOM   3017  C   GLU A 207     -11.054  41.274  20.229  1.00 58.70           C  
ATOM   3018  CB  GLU A 207     -12.138  41.593  17.910  1.00 58.70           C  
ATOM   3019  HB2 GLU A 207     -11.922  42.100  16.970  1.00 58.70           H  
ATOM   3020  HB3 GLU A 207     -11.977  40.527  17.753  1.00 58.70           H  
ATOM   3021  O   GLU A 207     -10.590  40.132  20.147  1.00 58.70           O  
ATOM   3022  CG  GLU A 207     -13.604  41.850  18.314  1.00 58.70           C  
ATOM   3023  HG2 GLU A 207     -13.646  42.691  19.005  1.00 58.70           H  
ATOM   3024  HG3 GLU A 207     -13.979  40.974  18.842  1.00 58.70           H  
ATOM   3025  CD  GLU A 207     -14.510  42.195  17.119  1.00 58.70           C  
ATOM   3026  OE1 GLU A 207     -15.662  41.721  17.082  1.00 58.70           O  
ATOM   3027  OE2 GLU A 207     -14.089  43.013  16.259  1.00 58.70           O  
ATOM   3028  N   PRO A 208     -11.406  41.796  21.419  1.00 47.33           N  
ATOM   3029  CA  PRO A 208     -11.272  41.039  22.653  1.00 47.33           C  
ATOM   3030  HA  PRO A 208     -10.270  40.615  22.720  1.00 47.33           H  
ATOM   3031  C   PRO A 208     -12.300  39.906  22.677  1.00 47.33           C  
ATOM   3032  CB  PRO A 208     -11.459  42.051  23.787  1.00 47.33           C  
ATOM   3033  HB2 PRO A 208     -10.494  42.486  24.044  1.00 47.33           H  
ATOM   3034  HB3 PRO A 208     -11.922  41.605  24.667  1.00 47.33           H  
ATOM   3035  O   PRO A 208     -13.508  40.140  22.649  1.00 47.33           O  
ATOM   3036  CG  PRO A 208     -12.348  43.125  23.160  1.00 47.33           C  
ATOM   3037  HG2 PRO A 208     -12.202  44.097  23.630  1.00 47.33           H  
ATOM   3038  HG3 PRO A 208     -13.393  42.822  23.226  1.00 47.33           H  
ATOM   3039  CD  PRO A 208     -11.911  43.134  21.695  1.00 47.33           C  
ATOM   3040  HD2 PRO A 208     -12.761  43.379  21.058  1.00 47.33           H  
ATOM   3041  HD3 PRO A 208     -11.110  43.860  21.556  1.00 47.33           H  
ATOM   3042  N   LEU A 209     -11.808  38.669  22.759  1.00 45.02           N  
ATOM   3043  H   LEU A 209     -10.806  38.555  22.701  1.00 45.02           H  
ATOM   3044  CA  LEU A 209     -12.637  37.477  22.921  1.00 45.02           C  
ATOM   3045  HA  LEU A 209     -13.294  37.379  22.057  1.00 45.02           H  
ATOM   3046  C   LEU A 209     -13.507  37.616  24.178  1.00 45.02           C  
ATOM   3047  CB  LEU A 209     -11.728  36.235  23.025  1.00 45.02           C  
ATOM   3048  HB2 LEU A 209     -12.328  35.386  23.355  1.00 45.02           H  
ATOM   3049  HB3 LEU A 209     -10.982  36.425  23.796  1.00 45.02           H  
ATOM   3050  O   LEU A 209     -12.998  37.577  25.300  1.00 45.02           O  
ATOM   3051  CG  LEU A 209     -11.014  35.851  21.716  1.00 45.02           C  
ATOM   3052  HG  LEU A 209     -10.571  36.738  21.262  1.00 45.02           H  
ATOM   3053  CD1 LEU A 209      -9.892  34.856  22.014  1.00 45.02           C  
ATOM   3054 HD11 LEU A 209      -9.383  34.592  21.087  1.00 45.02           H  
ATOM   3055 HD12 LEU A 209     -10.301  33.955  22.471  1.00 45.02           H  
ATOM   3056 HD13 LEU A 209      -9.167  35.310  22.690  1.00 45.02           H  
ATOM   3057  CD2 LEU A 209     -11.975  35.200  20.719  1.00 45.02           C  
ATOM   3058 HD21 LEU A 209     -12.752  35.908  20.434  1.00 45.02           H  
ATOM   3059 HD22 LEU A 209     -12.434  34.313  21.156  1.00 45.02           H  
ATOM   3060 HD23 LEU A 209     -11.430  34.917  19.818  1.00 45.02           H  
ATOM   3061  N   VAL A 210     -14.822  37.743  23.987  1.00 53.86           N  
ATOM   3062  H   VAL A 210     -15.158  37.864  23.042  1.00 53.86           H  
ATOM   3063  CA  VAL A 210     -15.800  37.712  25.080  1.00 53.86           C  
ATOM   3064  HA  VAL A 210     -15.496  38.433  25.839  1.00 53.86           H  
ATOM   3065  C   VAL A 210     -15.774  36.316  25.699  1.00 53.86           C  
ATOM   3066  CB  VAL A 210     -17.212  38.100  24.597  1.00 53.86           C  
ATOM   3067  HB  VAL A 210     -17.520  37.427  23.797  1.00 53.86           H  
ATOM   3068  O   VAL A 210     -16.252  35.345  25.114  1.00 53.86           O  
ATOM   3069  CG1 VAL A 210     -18.241  38.018  25.734  1.00 53.86           C  
ATOM   3070 HG11 VAL A 210     -17.938  38.657  26.564  1.00 53.86           H  
ATOM   3071 HG12 VAL A 210     -19.216  38.343  25.371  1.00 53.86           H  
ATOM   3072 HG13 VAL A 210     -18.338  36.991  26.085  1.00 53.86           H  
ATOM   3073  CG2 VAL A 210     -17.229  39.537  24.058  1.00 53.86           C  
ATOM   3074 HG21 VAL A 210     -16.919  40.235  24.836  1.00 53.86           H  
ATOM   3075 HG22 VAL A 210     -16.553  39.633  23.209  1.00 53.86           H  
ATOM   3076 HG23 VAL A 210     -18.234  39.796  23.724  1.00 53.86           H  
ATOM   3077  N   GLN A 211     -15.183  36.207  26.886  1.00 47.12           N  
ATOM   3078  H   GLN A 211     -14.753  37.029  27.284  1.00 47.12           H  
ATOM   3079  CA  GLN A 211     -15.111  34.956  27.632  1.00 47.12           C  
ATOM   3080  HA  GLN A 211     -14.835  34.147  26.955  1.00 47.12           H  
ATOM   3081  C   GLN A 211     -16.490  34.645  28.224  1.00 47.12           C  
ATOM   3082  CB  GLN A 211     -14.033  35.068  28.726  1.00 47.12           C  
ATOM   3083  HB2 GLN A 211     -14.064  34.173  29.348  1.00 47.12           H  
ATOM   3084  HB3 GLN A 211     -14.252  35.931  29.354  1.00 47.12           H  
ATOM   3085  O   GLN A 211     -16.956  35.359  29.111  1.00 47.12           O  
ATOM   3086  CG  GLN A 211     -12.618  35.212  28.138  1.00 47.12           C  
ATOM   3087  HG2 GLN A 211     -12.601  36.033  27.421  1.00 47.12           H  
ATOM   3088  HG3 GLN A 211     -12.353  34.297  27.610  1.00 47.12           H  
ATOM   3089  CD  GLN A 211     -11.546  35.504  29.186  1.00 47.12           C  
ATOM   3090  NE2 GLN A 211     -10.327  35.764  28.768  1.00 47.12           N  
ATOM   3091 HE21 GLN A 211     -10.126  35.827  27.781  1.00 47.12           H  
ATOM   3092 HE22 GLN A 211      -9.656  35.983  29.491  1.00 47.12           H  
ATOM   3093  OE1 GLN A 211     -11.762  35.509  30.385  1.00 47.12           O  
ATOM   3094  N   LEU A 212     -17.144  33.576  27.756  1.00 46.78           N  
ATOM   3095  H   LEU A 212     -16.749  33.059  26.983  1.00 46.78           H  
ATOM   3096  CA  LEU A 212     -18.364  33.077  28.394  1.00 46.78           C  
ATOM   3097  HA  LEU A 212     -19.062  33.909  28.488  1.00 46.78           H  
ATOM   3098  C   LEU A 212     -18.015  32.534  29.796  1.00 46.78           C  
ATOM   3099  CB  LEU A 212     -19.058  31.989  27.551  1.00 46.78           C  
ATOM   3100  HB2 LEU A 212     -19.730  31.455  28.222  1.00 46.78           H  
ATOM   3101  HB3 LEU A 212     -18.326  31.268  27.187  1.00 46.78           H  
ATOM   3102  O   LEU A 212     -17.186  31.621  29.896  1.00 46.78           O  
ATOM   3103  CG  LEU A 212     -19.907  32.526  26.382  1.00 46.78           C  
ATOM   3104  HG  LEU A 212     -20.445  33.418  26.703  1.00 46.78           H  
ATOM   3105  CD1 LEU A 212     -19.067  32.865  25.150  1.00 46.78           C  
ATOM   3106 HD11 LEU A 212     -19.718  33.190  24.338  1.00 46.78           H  
ATOM   3107 HD12 LEU A 212     -18.384  33.684  25.376  1.00 46.78           H  
ATOM   3108 HD13 LEU A 212     -18.498  31.994  24.825  1.00 46.78           H  
ATOM   3109  CD2 LEU A 212     -20.940  31.476  25.969  1.00 46.78           C  
ATOM   3110 HD21 LEU A 212     -21.550  31.861  25.151  1.00 46.78           H  
ATOM   3111 HD22 LEU A 212     -21.596  31.250  26.810  1.00 46.78           H  
ATOM   3112 HD23 LEU A 212     -20.440  30.564  25.645  1.00 46.78           H  
ATOM   3113  N   PRO A 213     -18.636  33.033  30.883  1.00 40.52           N  
ATOM   3114  CA  PRO A 213     -18.358  32.536  32.226  1.00 40.52           C  
ATOM   3115  HA  PRO A 213     -17.286  32.615  32.407  1.00 40.52           H  
ATOM   3116  C   PRO A 213     -18.808  31.078  32.390  1.00 40.52           C  
ATOM   3117  CB  PRO A 213     -19.094  33.481  33.189  1.00 40.52           C  
ATOM   3118  HB2 PRO A 213     -18.506  33.679  34.085  1.00 40.52           H  
ATOM   3119  HB3 PRO A 213     -20.066  33.069  33.461  1.00 40.52           H  
ATOM   3120  O   PRO A 213     -19.981  30.763  32.207  1.00 40.52           O  
ATOM   3121  CG  PRO A 213     -19.308  34.750  32.367  1.00 40.52           C  
ATOM   3122  HG2 PRO A 213     -20.177  35.314  32.706  1.00 40.52           H  
ATOM   3123  HG3 PRO A 213     -18.409  35.366  32.399  1.00 40.52           H  
ATOM   3124  CD  PRO A 213     -19.501  34.203  30.957  1.00 40.52           C  
ATOM   3125  HD2 PRO A 213     -19.228  34.974  30.237  1.00 40.52           H  
ATOM   3126  HD3 PRO A 213     -20.538  33.898  30.813  1.00 40.52           H  
ATOM   3127  N   GLY A 214     -17.887  30.188  32.776  1.00 49.78           N  
ATOM   3128  H   GLY A 214     -16.932  30.508  32.858  1.00 49.78           H  
ATOM   3129  CA  GLY A 214     -18.209  28.814  33.197  1.00 49.78           C  
ATOM   3130  HA2 GLY A 214     -18.196  28.768  34.286  1.00 49.78           H  
ATOM   3131  HA3 GLY A 214     -19.217  28.558  32.868  1.00 49.78           H  
ATOM   3132  C   GLY A 214     -17.279  27.723  32.663  1.00 49.78           C  
ATOM   3133  O   GLY A 214     -17.126  26.684  33.308  1.00 49.78           O  
ATOM   3134  N   LEU A 215     -16.599  27.951  31.537  1.00 45.24           N  
ATOM   3135  H   LEU A 215     -16.744  28.821  31.045  1.00 45.24           H  
ATOM   3136  CA  LEU A 215     -15.654  26.978  30.984  1.00 45.24           C  
ATOM   3137  HA  LEU A 215     -16.002  25.974  31.223  1.00 45.24           H  
ATOM   3138  C   LEU A 215     -14.276  27.120  31.642  1.00 45.24           C  
ATOM   3139  CB  LEU A 215     -15.609  27.088  29.449  1.00 45.24           C  
ATOM   3140  HB2 LEU A 215     -14.800  26.459  29.078  1.00 45.24           H  
ATOM   3141  HB3 LEU A 215     -15.377  28.119  29.180  1.00 45.24           H  
ATOM   3142  O   LEU A 215     -13.453  27.943  31.245  1.00 45.24           O  
ATOM   3143  CG  LEU A 215     -16.917  26.665  28.750  1.00 45.24           C  
ATOM   3144  HG  LEU A 215     -17.745  27.263  29.132  1.00 45.24           H  
ATOM   3145  CD1 LEU A 215     -16.799  26.921  27.248  1.00 45.24           C  
ATOM   3146 HD11 LEU A 215     -17.736  26.661  26.754  1.00 45.24           H  
ATOM   3147 HD12 LEU A 215     -15.991  26.325  26.826  1.00 45.24           H  
ATOM   3148 HD13 LEU A 215     -16.598  27.978  27.071  1.00 45.24           H  
ATOM   3149  CD2 LEU A 215     -17.244  25.181  28.950  1.00 45.24           C  
ATOM   3150 HD21 LEU A 215     -17.484  24.984  29.995  1.00 45.24           H  
ATOM   3151 HD22 LEU A 215     -18.117  24.916  28.352  1.00 45.24           H  
ATOM   3152 HD23 LEU A 215     -16.400  24.565  28.641  1.00 45.24           H  
ATOM   3153  N   LYS A 216     -14.001  26.264  32.634  1.00 55.32           N  
ATOM   3154  H   LYS A 216     -14.748  25.654  32.932  1.00 55.32           H  
ATOM   3155  CA  LYS A 216     -12.619  25.972  33.050  1.00 55.32           C  
ATOM   3156  HA  LYS A 216     -12.171  26.890  33.432  1.00 55.32           H  
ATOM   3157  C   LYS A 216     -11.839  25.502  31.808  1.00 55.32           C  
ATOM   3158  CB  LYS A 216     -12.588  24.877  34.133  1.00 55.32           C  
ATOM   3159  HB2 LYS A 216     -11.548  24.627  34.346  1.00 55.32           H  
ATOM   3160  HB3 LYS A 216     -13.077  23.984  33.743  1.00 55.32           H  
ATOM   3161  O   LYS A 216     -12.396  24.696  31.059  1.00 55.32           O  
ATOM   3162  CG  LYS A 216     -13.270  25.296  35.445  1.00 55.32           C  
ATOM   3163  HG2 LYS A 216     -14.300  25.587  35.242  1.00 55.32           H  
ATOM   3164  HG3 LYS A 216     -12.741  26.150  35.867  1.00 55.32           H  
ATOM   3165  CD  LYS A 216     -13.274  24.142  36.459  1.00 55.32           C  
ATOM   3166  HD2 LYS A 216     -13.782  23.285  36.017  1.00 55.32           H  
ATOM   3167  HD3 LYS A 216     -12.246  23.866  36.695  1.00 55.32           H  
ATOM   3168  CE  LYS A 216     -14.006  24.570  37.737  1.00 55.32           C  
ATOM   3169  HE2 LYS A 216     -13.469  25.407  38.183  1.00 55.32           H  
ATOM   3170  HE3 LYS A 216     -14.999  24.926  37.461  1.00 55.32           H  
ATOM   3171  NZ  LYS A 216     -14.123  23.455  38.712  1.00 55.32           N  
ATOM   3172  HZ1 LYS A 216     -14.638  22.685  38.309  1.00 55.32           H  
ATOM   3173  HZ2 LYS A 216     -13.210  23.123  38.987  1.00 55.32           H  
ATOM   3174  HZ3 LYS A 216     -14.613  23.760  39.541  1.00 55.32           H  
ATOM   3175  N   PRO A 217     -10.578  25.924  31.590  1.00 42.25           N  
ATOM   3176  CA  PRO A 217      -9.775  25.486  30.447  1.00 42.25           C  
ATOM   3177  HA  PRO A 217     -10.367  25.558  29.535  1.00 42.25           H  
ATOM   3178  C   PRO A 217      -9.337  24.021  30.612  1.00 42.25           C  
ATOM   3179  CB  PRO A 217      -8.620  26.491  30.352  1.00 42.25           C  
ATOM   3180  HB2 PRO A 217      -7.715  26.059  29.925  1.00 42.25           H  
ATOM   3181  HB3 PRO A 217      -8.938  27.350  29.762  1.00 42.25           H  
ATOM   3182  O   PRO A 217      -8.190  23.711  30.928  1.00 42.25           O  
ATOM   3183  CG  PRO A 217      -8.421  26.922  31.804  1.00 42.25           C  
ATOM   3184  HG2 PRO A 217      -7.963  27.909  31.875  1.00 42.25           H  
ATOM   3185  HG3 PRO A 217      -7.819  26.181  32.329  1.00 42.25           H  
ATOM   3186  CD  PRO A 217      -9.846  26.918  32.362  1.00 42.25           C  
ATOM   3187  HD2 PRO A 217      -9.831  26.667  33.423  1.00 42.25           H  
ATOM   3188  HD3 PRO A 217     -10.301  27.896  32.211  1.00 42.25           H  
ATOM   3189  N   SER A 218     -10.280  23.104  30.407  1.00 51.99           N  
ATOM   3190  H   SER A 218     -11.212  23.438  30.202  1.00 51.99           H  
ATOM   3191  CA  SER A 218     -10.021  21.679  30.257  1.00 51.99           C  
ATOM   3192  HA  SER A 218      -9.390  21.340  31.079  1.00 51.99           H  
ATOM   3193  C   SER A 218      -9.293  21.464  28.931  1.00 51.99           C  
ATOM   3194  CB  SER A 218     -11.341  20.904  30.300  1.00 51.99           C  
ATOM   3195  HB2 SER A 218     -11.893  21.169  31.201  1.00 51.99           H  
ATOM   3196  HB3 SER A 218     -11.943  21.168  29.431  1.00 51.99           H  
ATOM   3197  O   SER A 218      -9.836  21.773  27.873  1.00 51.99           O  
ATOM   3198  OG  SER A 218     -11.101  19.513  30.293  1.00 51.99           O  
ATOM   3199  HG  SER A 218     -10.887  19.202  31.175  1.00 51.99           H  
ATOM   3200  N   SER A 219      -8.038  21.016  29.022  1.00 53.27           N  
ATOM   3201  H   SER A 219      -7.691  20.892  29.962  1.00 53.27           H  
ATOM   3202  CA  SER A 219      -7.213  20.434  27.950  1.00 53.27           C  
ATOM   3203  HA  SER A 219      -6.198  20.807  28.087  1.00 53.27           H  
ATOM   3204  C   SER A 219      -7.618  20.784  26.507  1.00 53.27           C  
ATOM   3205  CB  SER A 219      -7.143  18.912  28.137  1.00 53.27           C  
ATOM   3206  HB2 SER A 219      -6.635  18.687  29.075  1.00 53.27           H  
ATOM   3207  HB3 SER A 219      -6.575  18.467  27.320  1.00 53.27           H  
ATOM   3208  O   SER A 219      -8.296  20.003  25.846  1.00 53.27           O  
ATOM   3209  OG  SER A 219      -8.434  18.347  28.178  1.00 53.27           O  
ATOM   3210  HG  SER A 219      -8.900  18.629  27.387  1.00 53.27           H  
ATOM   3211  N   ASN A 220      -7.143  21.944  26.039  1.00 50.90           N  
ATOM   3212  H   ASN A 220      -6.727  22.554  26.728  1.00 50.90           H  
ATOM   3213  CA  ASN A 220      -7.027  22.388  24.641  1.00 50.90           C  
ATOM   3214  HA  ASN A 220      -7.485  23.375  24.579  1.00 50.90           H  
ATOM   3215  C   ASN A 220      -7.703  21.474  23.577  1.00 50.90           C  
ATOM   3216  CB  ASN A 220      -5.520  22.582  24.373  1.00 50.90           C  
ATOM   3217  HB2 ASN A 220      -5.020  21.616  24.301  1.00 50.90           H  
ATOM   3218  HB3 ASN A 220      -5.077  23.136  25.201  1.00 50.90           H  
ATOM   3219  O   ASN A 220      -7.073  20.511  23.124  1.00 50.90           O  
ATOM   3220  CG  ASN A 220      -5.243  23.369  23.107  1.00 50.90           C  
ATOM   3221  ND2 ASN A 220      -4.004  23.734  22.878  1.00 50.90           N  
ATOM   3222 HD21 ASN A 220      -3.263  23.506  23.524  1.00 50.90           H  
ATOM   3223 HD22 ASN A 220      -3.852  24.276  22.039  1.00 50.90           H  
ATOM   3224  OD1 ASN A 220      -6.124  23.683  22.325  1.00 50.90           O  
ATOM   3225  N   PRO A 221      -8.945  21.776  23.134  1.00 52.80           N  
ATOM   3226  CA  PRO A 221      -9.745  20.867  22.306  1.00 52.80           C  
ATOM   3227  HA  PRO A 221      -9.836  19.913  22.824  1.00 52.80           H  
ATOM   3228  C   PRO A 221      -9.151  20.575  20.918  1.00 52.80           C  
ATOM   3229  CB  PRO A 221     -11.137  21.506  22.214  1.00 52.80           C  
ATOM   3230  HB2 PRO A 221     -11.767  21.119  23.014  1.00 52.80           H  
ATOM   3231  HB3 PRO A 221     -11.610  21.333  21.247  1.00 52.80           H  
ATOM   3232  O   PRO A 221      -9.533  19.582  20.302  1.00 52.80           O  
ATOM   3233  CG  PRO A 221     -10.872  22.990  22.453  1.00 52.80           C  
ATOM   3234  HG2 PRO A 221     -10.541  23.458  21.525  1.00 52.80           H  
ATOM   3235  HG3 PRO A 221     -11.749  23.501  22.851  1.00 52.80           H  
ATOM   3236  CD  PRO A 221      -9.722  22.966  23.457  1.00 52.80           C  
ATOM   3237  HD2 PRO A 221     -10.115  22.882  24.470  1.00 52.80           H  
ATOM   3238  HD3 PRO A 221      -9.133  23.877  23.350  1.00 52.80           H  
ATOM   3239  N   LEU A 222      -8.174  21.360  20.439  1.00 50.21           N  
ATOM   3240  H   LEU A 222      -7.880  22.159  20.983  1.00 50.21           H  
ATOM   3241  CA  LEU A 222      -7.430  21.040  19.212  1.00 50.21           C  
ATOM   3242  HA  LEU A 222      -8.142  20.891  18.400  1.00 50.21           H  
ATOM   3243  C   LEU A 222      -6.628  19.731  19.315  1.00 50.21           C  
ATOM   3244  CB  LEU A 222      -6.471  22.190  18.837  1.00 50.21           C  
ATOM   3245  HB2 LEU A 222      -5.632  21.750  18.297  1.00 50.21           H  
ATOM   3246  HB3 LEU A 222      -6.061  22.657  19.733  1.00 50.21           H  
ATOM   3247  O   LEU A 222      -6.345  19.112  18.290  1.00 50.21           O  
ATOM   3248  CG  LEU A 222      -7.090  23.252  17.910  1.00 50.21           C  
ATOM   3249  HG  LEU A 222      -7.729  22.765  17.174  1.00 50.21           H  
ATOM   3250  CD1 LEU A 222      -7.913  24.280  18.686  1.00 50.21           C  
ATOM   3251 HD11 LEU A 222      -8.306  25.029  17.999  1.00 50.21           H  
ATOM   3252 HD12 LEU A 222      -8.754  23.786  19.172  1.00 50.21           H  
ATOM   3253 HD13 LEU A 222      -7.295  24.770  19.439  1.00 50.21           H  
ATOM   3254  CD2 LEU A 222      -5.982  23.989  17.155  1.00 50.21           C  
ATOM   3255 HD21 LEU A 222      -6.423  24.737  16.496  1.00 50.21           H  
ATOM   3256 HD22 LEU A 222      -5.310  24.480  17.858  1.00 50.21           H  
ATOM   3257 HD23 LEU A 222      -5.419  23.284  16.544  1.00 50.21           H  
ATOM   3258  N   ARG A 223      -6.245  19.286  20.521  1.00 50.49           N  
ATOM   3259  H   ARG A 223      -6.545  19.795  21.341  1.00 50.49           H  
ATOM   3260  CA  ARG A 223      -5.388  18.097  20.679  1.00 50.49           C  
ATOM   3261  HA  ARG A 223      -4.608  18.163  19.921  1.00 50.49           H  
ATOM   3262  C   ARG A 223      -6.124  16.787  20.375  1.00 50.49           C  
ATOM   3263  CB  ARG A 223      -4.728  18.102  22.071  1.00 50.49           C  
ATOM   3264  HB2 ARG A 223      -4.685  19.125  22.445  1.00 50.49           H  
ATOM   3265  HB3 ARG A 223      -5.323  17.510  22.765  1.00 50.49           H  
ATOM   3266  O   ARG A 223      -5.478  15.814  20.004  1.00 50.49           O  
ATOM   3267  CG  ARG A 223      -3.288  17.563  22.009  1.00 50.49           C  
ATOM   3268  HG2 ARG A 223      -3.292  16.535  21.646  1.00 50.49           H  
ATOM   3269  HG3 ARG A 223      -2.716  18.179  21.315  1.00 50.49           H  
ATOM   3270  CD  ARG A 223      -2.617  17.613  23.390  1.00 50.49           C  
ATOM   3271  HD2 ARG A 223      -3.069  16.849  24.023  1.00 50.49           H  
ATOM   3272  HD3 ARG A 223      -2.805  18.591  23.833  1.00 50.49           H  
ATOM   3273  NE  ARG A 223      -1.156  17.400  23.303  1.00 50.49           N  
ATOM   3274  HE  ARG A 223      -0.774  17.243  22.382  1.00 50.49           H  
ATOM   3275  NH1 ARG A 223      -0.678  17.540  25.549  1.00 50.49           N  
ATOM   3276 HH11 ARG A 223      -1.666  17.603  25.751  1.00 50.49           H  
ATOM   3277 HH12 ARG A 223      -0.005  17.465  26.298  1.00 50.49           H  
ATOM   3278  NH2 ARG A 223       0.979  17.216  24.101  1.00 50.49           N  
ATOM   3279 HH21 ARG A 223       1.619  17.130  24.878  1.00 50.49           H  
ATOM   3280 HH22 ARG A 223       1.333  17.045  23.171  1.00 50.49           H  
ATOM   3281  CZ  ARG A 223      -0.296  17.389  24.312  1.00 50.49           C  
ATOM   3282  N   THR A 224      -7.453  16.776  20.480  1.00 52.82           N  
ATOM   3283  H   THR A 224      -7.909  17.607  20.829  1.00 52.82           H  
ATOM   3284  CA  THR A 224      -8.310  15.597  20.250  1.00 52.82           C  
ATOM   3285  HA  THR A 224      -7.831  14.727  20.699  1.00 52.82           H  
ATOM   3286  C   THR A 224      -8.520  15.286  18.764  1.00 52.82           C  
ATOM   3287  CB  THR A 224      -9.678  15.801  20.933  1.00 52.82           C  
ATOM   3288  HB  THR A 224     -10.296  16.450  20.312  1.00 52.82           H  
ATOM   3289  O   THR A 224      -8.964  14.193  18.426  1.00 52.82           O  
ATOM   3290  CG2 THR A 224     -10.429  14.498  21.212  1.00 52.82           C  
ATOM   3291 HG21 THR A 224      -9.803  13.827  21.800  1.00 52.82           H  
ATOM   3292 HG22 THR A 224     -10.697  14.009  20.276  1.00 52.82           H  
ATOM   3293 HG23 THR A 224     -11.346  14.709  21.761  1.00 52.82           H  
ATOM   3294  OG1 THR A 224      -9.507  16.421  22.189  1.00 52.82           O  
ATOM   3295  HG1 THR A 224     -10.381  16.590  22.549  1.00 52.82           H  
ATOM   3296  N   GLN A 225      -8.208  16.228  17.867  1.00 59.23           N  
ATOM   3297  H   GLN A 225      -7.844  17.109  18.202  1.00 59.23           H  
ATOM   3298  CA  GLN A 225      -8.483  16.113  16.428  1.00 59.23           C  
ATOM   3299  HA  GLN A 225      -8.997  15.167  16.257  1.00 59.23           H  
ATOM   3300  C   GLN A 225      -7.213  16.046  15.562  1.00 59.23           C  
ATOM   3301  CB  GLN A 225      -9.450  17.239  16.026  1.00 59.23           C  
ATOM   3302  HB2 GLN A 225      -8.890  18.144  15.793  1.00 59.23           H  
ATOM   3303  HB3 GLN A 225     -10.106  17.453  16.870  1.00 59.23           H  
ATOM   3304  O   GLN A 225      -7.297  16.063  14.336  1.00 59.23           O  
ATOM   3305  CG  GLN A 225     -10.343  16.847  14.838  1.00 59.23           C  
ATOM   3306  HG2 GLN A 225     -10.805  15.881  15.040  1.00 59.23           H  
ATOM   3307  HG3 GLN A 225      -9.741  16.757  13.934  1.00 59.23           H  
ATOM   3308  CD  GLN A 225     -11.459  17.855  14.574  1.00 59.23           C  
ATOM   3309  NE2 GLN A 225     -12.374  17.552  13.680  1.00 59.23           N  
ATOM   3310 HE21 GLN A 225     -12.317  16.694  13.150  1.00 59.23           H  
ATOM   3311 HE22 GLN A 225     -13.083  18.254  13.526  1.00 59.23           H  
ATOM   3312  OE1 GLN A 225     -11.545  18.924  15.153  1.00 59.23           O  
ATOM   3313  N   LEU A 226      -6.033  15.951  16.185  1.00 71.09           N  
ATOM   3314  H   LEU A 226      -6.020  15.888  17.193  1.00 71.09           H  
ATOM   3315  CA  LEU A 226      -4.773  15.796  15.468  1.00 71.09           C  
ATOM   3316  HA  LEU A 226      -4.883  16.267  14.491  1.00 71.09           H  
ATOM   3317  C   LEU A 226      -4.479  14.309  15.241  1.00 71.09           C  
ATOM   3318  CB  LEU A 226      -3.652  16.527  16.231  1.00 71.09           C  
ATOM   3319  HB2 LEU A 226      -3.340  15.907  17.072  1.00 71.09           H  
ATOM   3320  HB3 LEU A 226      -4.042  17.462  16.633  1.00 71.09           H  
ATOM   3321  O   LEU A 226      -4.269  13.551  16.191  1.00 71.09           O  
ATOM   3322  CG  LEU A 226      -2.435  16.851  15.344  1.00 71.09           C  
ATOM   3323  HG  LEU A 226      -2.123  15.955  14.806  1.00 71.09           H  
ATOM   3324  CD1 LEU A 226      -2.746  17.963  14.338  1.00 71.09           C  
ATOM   3325 HD11 LEU A 226      -1.846  18.227  13.784  1.00 71.09           H  
ATOM   3326 HD12 LEU A 226      -3.484  17.627  13.611  1.00 71.09           H  
ATOM   3327 HD13 LEU A 226      -3.122  18.850  14.848  1.00 71.09           H  
ATOM   3328  CD2 LEU A 226      -1.270  17.322  16.214  1.00 71.09           C  
ATOM   3329 HD21 LEU A 226      -1.000  16.535  16.919  1.00 71.09           H  
ATOM   3330 HD22 LEU A 226      -1.552  18.224  16.757  1.00 71.09           H  
ATOM   3331 HD23 LEU A 226      -0.408  17.535  15.582  1.00 71.09           H  
ATOM   3332  N   VAL A 227      -4.429  13.888  13.977  1.00 83.26           N  
ATOM   3333  H   VAL A 227      -4.602  14.551  13.234  1.00 83.26           H  
ATOM   3334  CA  VAL A 227      -3.902  12.564  13.633  1.00 83.26           C  
ATOM   3335  HA  VAL A 227      -4.403  11.824  14.257  1.00 83.26           H  
ATOM   3336  C   VAL A 227      -2.409  12.548  13.972  1.00 83.26           C  
ATOM   3337  CB  VAL A 227      -4.178  12.209  12.161  1.00 83.26           C  
ATOM   3338  HB  VAL A 227      -3.665  12.920  11.514  1.00 83.26           H  
ATOM   3339  O   VAL A 227      -1.694  13.513  13.718  1.00 83.26           O  
ATOM   3340  CG1 VAL A 227      -3.690  10.795  11.829  1.00 83.26           C  
ATOM   3341 HG11 VAL A 227      -4.139  10.074  12.513  1.00 83.26           H  
ATOM   3342 HG12 VAL A 227      -3.975  10.545  10.807  1.00 83.26           H  
ATOM   3343 HG13 VAL A 227      -2.604  10.746  11.905  1.00 83.26           H  
ATOM   3344  CG2 VAL A 227      -5.682  12.251  11.848  1.00 83.26           C  
ATOM   3345 HG21 VAL A 227      -6.062  13.264  11.980  1.00 83.26           H  
ATOM   3346 HG22 VAL A 227      -6.224  11.576  12.509  1.00 83.26           H  
ATOM   3347 HG23 VAL A 227      -5.855  11.963  10.811  1.00 83.26           H  
ATOM   3348  N   GLN A 228      -1.923  11.466  14.570  1.00 86.15           N  
ATOM   3349  H   GLN A 228      -2.550  10.698  14.765  1.00 86.15           H  
ATOM   3350  CA  GLN A 228      -0.524  11.313  14.971  1.00 86.15           C  
ATOM   3351  HA  GLN A 228       0.055  12.179  14.648  1.00 86.15           H  
ATOM   3352  C   GLN A 228       0.079  10.086  14.299  1.00 86.15           C  
ATOM   3353  CB  GLN A 228      -0.410  11.216  16.498  1.00 86.15           C  
ATOM   3354  HB2 GLN A 228      -1.047  10.408  16.857  1.00 86.15           H  
ATOM   3355  HB3 GLN A 228       0.621  10.980  16.760  1.00 86.15           H  
ATOM   3356  O   GLN A 228      -0.612   9.093  14.082  1.00 86.15           O  
ATOM   3357  CG  GLN A 228      -0.799  12.528  17.196  1.00 86.15           C  
ATOM   3358  HG2 GLN A 228      -1.835  12.780  16.968  1.00 86.15           H  
ATOM   3359  HG3 GLN A 228      -0.162  13.330  16.824  1.00 86.15           H  
ATOM   3360  CD  GLN A 228      -0.656  12.448  18.713  1.00 86.15           C  
ATOM   3361  NE2 GLN A 228      -0.563  13.566  19.396  1.00 86.15           N  
ATOM   3362 HE21 GLN A 228      -0.472  13.442  20.394  1.00 86.15           H  
ATOM   3363 HE22 GLN A 228      -0.627  14.457  18.924  1.00 86.15           H  
ATOM   3364  OE1 GLN A 228      -0.628  11.394  19.322  1.00 86.15           O  
ATOM   3365  N   ILE A 229       1.374  10.132  14.000  1.00 88.31           N  
ATOM   3366  H   ILE A 229       1.901  10.960  14.238  1.00 88.31           H  
ATOM   3367  CA  ILE A 229       2.132   8.946  13.596  1.00 88.31           C  
ATOM   3368  HA  ILE A 229       1.520   8.320  12.947  1.00 88.31           H  
ATOM   3369  C   ILE A 229       2.439   8.154  14.871  1.00 88.31           C  
ATOM   3370  CB  ILE A 229       3.390   9.364  12.803  1.00 88.31           C  
ATOM   3371  HB  ILE A 229       3.938  10.106  13.383  1.00 88.31           H  
ATOM   3372  O   ILE A 229       3.188   8.620  15.723  1.00 88.31           O  
ATOM   3373  CG1 ILE A 229       2.967  10.001  11.456  1.00 88.31           C  
ATOM   3374 HG12 ILE A 229       2.230  10.781  11.646  1.00 88.31           H  
ATOM   3375 HG13 ILE A 229       2.493   9.245  10.831  1.00 88.31           H  
ATOM   3376  CG2 ILE A 229       4.313   8.155  12.582  1.00 88.31           C  
ATOM   3377 HG21 ILE A 229       4.705   7.799  13.534  1.00 88.31           H  
ATOM   3378 HG22 ILE A 229       5.170   8.452  11.976  1.00 88.31           H  
ATOM   3379 HG23 ILE A 229       3.774   7.346  12.091  1.00 88.31           H  
ATOM   3380  CD1 ILE A 229       4.109  10.651  10.664  1.00 88.31           C  
ATOM   3381 HD11 ILE A 229       4.800   9.894  10.295  1.00 88.31           H  
ATOM   3382 HD12 ILE A 229       3.693  11.185   9.809  1.00 88.31           H  
ATOM   3383 HD13 ILE A 229       4.644  11.360  11.296  1.00 88.31           H  
ATOM   3384  N   MET A 230       1.832   6.975  15.015  1.00 89.10           N  
ATOM   3385  H   MET A 230       1.243   6.650  14.262  1.00 89.10           H  
ATOM   3386  CA  MET A 230       2.063   6.067  16.148  1.00 89.10           C  
ATOM   3387  HA  MET A 230       2.283   6.647  17.044  1.00 89.10           H  
ATOM   3388  C   MET A 230       3.265   5.158  15.909  1.00 89.10           C  
ATOM   3389  CB  MET A 230       0.822   5.197  16.391  1.00 89.10           C  
ATOM   3390  HB2 MET A 230       0.609   4.639  15.479  1.00 89.10           H  
ATOM   3391  HB3 MET A 230       1.034   4.476  17.180  1.00 89.10           H  
ATOM   3392  O   MET A 230       3.952   4.766  16.848  1.00 89.10           O  
ATOM   3393  CG  MET A 230      -0.435   5.980  16.774  1.00 89.10           C  
ATOM   3394  HG2 MET A 230      -1.279   5.339  16.515  1.00 89.10           H  
ATOM   3395  HG3 MET A 230      -0.509   6.881  16.166  1.00 89.10           H  
ATOM   3396  SD  MET A 230      -0.647   6.425  18.523  1.00 89.10           S  
ATOM   3397  CE  MET A 230       0.573   7.748  18.760  1.00 89.10           C  
ATOM   3398  HE1 MET A 230       0.560   8.428  17.909  1.00 89.10           H  
ATOM   3399  HE2 MET A 230       0.326   8.306  19.663  1.00 89.10           H  
ATOM   3400  HE3 MET A 230       1.569   7.322  18.881  1.00 89.10           H  
ATOM   3401  N   ARG A 231       3.523   4.814  14.644  1.00 87.27           N  
ATOM   3402  H   ARG A 231       2.893   5.148  13.929  1.00 87.27           H  
ATOM   3403  CA  ARG A 231       4.714   4.080  14.223  1.00 87.27           C  
ATOM   3404  HA  ARG A 231       5.531   4.330  14.900  1.00 87.27           H  
ATOM   3405  C   ARG A 231       5.110   4.506  12.820  1.00 87.27           C  
ATOM   3406  CB  ARG A 231       4.445   2.569  14.306  1.00 87.27           C  
ATOM   3407  HB2 ARG A 231       3.654   2.303  13.604  1.00 87.27           H  
ATOM   3408  HB3 ARG A 231       4.110   2.327  15.315  1.00 87.27           H  
ATOM   3409  O   ARG A 231       4.247   4.654  11.957  1.00 87.27           O  
ATOM   3410  CG  ARG A 231       5.695   1.741  13.977  1.00 87.27           C  
ATOM   3411  HG2 ARG A 231       5.984   1.931  12.943  1.00 87.27           H  
ATOM   3412  HG3 ARG A 231       6.520   2.034  14.626  1.00 87.27           H  
ATOM   3413  CD  ARG A 231       5.445   0.239  14.120  1.00 87.27           C  
ATOM   3414  HD2 ARG A 231       6.306  -0.285  13.705  1.00 87.27           H  
ATOM   3415  HD3 ARG A 231       4.567  -0.034  13.535  1.00 87.27           H  
ATOM   3416  NE  ARG A 231       5.273  -0.170  15.527  1.00 87.27           N  
ATOM   3417  HE  ARG A 231       5.328   0.552  16.231  1.00 87.27           H  
ATOM   3418  NH1 ARG A 231       5.063  -2.405  15.090  1.00 87.27           N  
ATOM   3419 HH11 ARG A 231       5.006  -3.365  15.399  1.00 87.27           H  
ATOM   3420 HH12 ARG A 231       5.171  -2.218  14.103  1.00 87.27           H  
ATOM   3421  NH2 ARG A 231       5.106  -1.698  17.211  1.00 87.27           N  
ATOM   3422 HH21 ARG A 231       5.199  -0.965  17.900  1.00 87.27           H  
ATOM   3423 HH22 ARG A 231       5.073  -2.664  17.506  1.00 87.27           H  
ATOM   3424  CZ  ARG A 231       5.146  -1.419  15.938  1.00 87.27           C  
ATOM   3425  N   GLN A 232       6.409   4.640  12.599  1.00 88.83           N  
ATOM   3426  H   GLN A 232       7.053   4.506  13.365  1.00 88.83           H  
ATOM   3427  CA  GLN A 232       7.001   4.795  11.281  1.00 88.83           C  
ATOM   3428  HA  GLN A 232       6.264   4.533  10.522  1.00 88.83           H  
ATOM   3429  C   GLN A 232       8.186   3.840  11.163  1.00 88.83           C  
ATOM   3430  CB  GLN A 232       7.393   6.262  11.069  1.00 88.83           C  
ATOM   3431  HB2 GLN A 232       6.486   6.861  11.142  1.00 88.83           H  
ATOM   3432  HB3 GLN A 232       8.084   6.575  11.852  1.00 88.83           H  
ATOM   3433  O   GLN A 232       9.086   3.859  11.999  1.00 88.83           O  
ATOM   3434  CG  GLN A 232       8.033   6.525   9.698  1.00 88.83           C  
ATOM   3435  HG2 GLN A 232       7.390   6.123   8.914  1.00 88.83           H  
ATOM   3436  HG3 GLN A 232       8.996   6.018   9.640  1.00 88.83           H  
ATOM   3437  CD  GLN A 232       8.253   8.013   9.429  1.00 88.83           C  
ATOM   3438  NE2 GLN A 232       8.779   8.365   8.277  1.00 88.83           N  
ATOM   3439 HE21 GLN A 232       9.046   7.671   7.594  1.00 88.83           H  
ATOM   3440 HE22 GLN A 232       8.922   9.356   8.142  1.00 88.83           H  
ATOM   3441  OE1 GLN A 232       7.954   8.887  10.224  1.00 88.83           O  
ATOM   3442  N   ASN A 233       8.182   3.027  10.115  1.00 86.18           N  
ATOM   3443  H   ASN A 233       7.396   3.074   9.482  1.00 86.18           H  
ATOM   3444  CA  ASN A 233       9.312   2.219   9.688  1.00 86.18           C  
ATOM   3445  HA  ASN A 233      10.153   2.357  10.368  1.00 86.18           H  
ATOM   3446  C   ASN A 233       9.723   2.712   8.301  1.00 86.18           C  
ATOM   3447  CB  ASN A 233       8.925   0.732   9.679  1.00 86.18           C  
ATOM   3448  HB2 ASN A 233       9.751   0.162   9.255  1.00 86.18           H  
ATOM   3449  HB3 ASN A 233       8.053   0.578   9.043  1.00 86.18           H  
ATOM   3450  O   ASN A 233       8.864   2.988   7.464  1.00 86.18           O  
ATOM   3451  CG  ASN A 233       8.622   0.178  11.060  1.00 86.18           C  
ATOM   3452  ND2 ASN A 233       9.575  -0.474  11.684  1.00 86.18           N  
ATOM   3453 HD21 ASN A 233       9.333  -0.931  12.552  1.00 86.18           H  
ATOM   3454 HD22 ASN A 233      10.442  -0.692  11.215  1.00 86.18           H  
ATOM   3455  OD1 ASN A 233       7.528   0.318  11.589  1.00 86.18           O  
ATOM   3456  N   ALA A 234      11.021   2.840   8.052  1.00 89.10           N  
ATOM   3457  H   ALA A 234      11.697   2.600   8.762  1.00 89.10           H  
ATOM   3458  CA  ALA A 234      11.543   3.156   6.732  1.00 89.10           C  
ATOM   3459  HA  ALA A 234      10.824   2.820   5.985  1.00 89.10           H  
ATOM   3460  C   ALA A 234      12.847   2.391   6.516  1.00 89.10           C  
ATOM   3461  CB  ALA A 234      11.725   4.673   6.589  1.00 89.10           C  
ATOM   3462  HB1 ALA A 234      12.443   5.033   7.325  1.00 89.10           H  
ATOM   3463  HB2 ALA A 234      12.091   4.901   5.588  1.00 89.10           H  
ATOM   3464  HB3 ALA A 234      10.768   5.174   6.737  1.00 89.10           H  
ATOM   3465  O   ALA A 234      13.691   2.356   7.410  1.00 89.10           O  
ATOM   3466  N   ARG A 235      13.012   1.792   5.336  1.00 86.33           N  
ATOM   3467  H   ARG A 235      12.282   1.899   4.646  1.00 86.33           H  
ATOM   3468  CA  ARG A 235      14.242   1.106   4.930  1.00 86.33           C  
ATOM   3469  HA  ARG A 235      15.050   1.462   5.569  1.00 86.33           H  
ATOM   3470  C   ARG A 235      14.616   1.478   3.505  1.00 86.33           C  
ATOM   3471  CB  ARG A 235      14.144  -0.420   5.152  1.00 86.33           C  
ATOM   3472  HB2 ARG A 235      13.878  -0.597   6.195  1.00 86.33           H  
ATOM   3473  HB3 ARG A 235      15.129  -0.859   4.990  1.00 86.33           H  
ATOM   3474  O   ARG A 235      13.758   1.778   2.676  1.00 86.33           O  
ATOM   3475  CG  ARG A 235      13.138  -1.157   4.251  1.00 86.33           C  
ATOM   3476  HG2 ARG A 235      12.164  -0.677   4.344  1.00 86.33           H  
ATOM   3477  HG3 ARG A 235      13.462  -1.101   3.212  1.00 86.33           H  
ATOM   3478  CD  ARG A 235      13.001  -2.632   4.660  1.00 86.33           C  
ATOM   3479  HD2 ARG A 235      12.721  -2.688   5.712  1.00 86.33           H  
ATOM   3480  HD3 ARG A 235      13.967  -3.120   4.533  1.00 86.33           H  
ATOM   3481  NE  ARG A 235      11.993  -3.346   3.855  1.00 86.33           N  
ATOM   3482  HE  ARG A 235      11.455  -2.842   3.164  1.00 86.33           H  
ATOM   3483  NH1 ARG A 235      12.194  -5.456   4.773  1.00 86.33           N  
ATOM   3484 HH11 ARG A 235      12.737  -5.110   5.551  1.00 86.33           H  
ATOM   3485 HH12 ARG A 235      11.926  -6.428   4.713  1.00 86.33           H  
ATOM   3486  NH2 ARG A 235      10.964  -5.133   2.955  1.00 86.33           N  
ATOM   3487 HH21 ARG A 235      10.493  -4.483   2.342  1.00 86.33           H  
ATOM   3488 HH22 ARG A 235      10.733  -6.115   2.910  1.00 86.33           H  
ATOM   3489  CZ  ARG A 235      11.730  -4.639   3.872  1.00 86.33           C  
ATOM   3490  N   LYS A 236      15.914   1.438   3.224  1.00 91.20           N  
ATOM   3491  H   LYS A 236      16.538   1.134   3.956  1.00 91.20           H  
ATOM   3492  CA  LYS A 236      16.446   1.453   1.865  1.00 91.20           C  
ATOM   3493  HA  LYS A 236      15.632   1.568   1.149  1.00 91.20           H  
ATOM   3494  C   LYS A 236      17.087   0.097   1.622  1.00 91.20           C  
ATOM   3495  CB  LYS A 236      17.410   2.627   1.688  1.00 91.20           C  
ATOM   3496  HB2 LYS A 236      16.883   3.555   1.910  1.00 91.20           H  
ATOM   3497  HB3 LYS A 236      18.247   2.521   2.377  1.00 91.20           H  
ATOM   3498  O   LYS A 236      18.004  -0.283   2.340  1.00 91.20           O  
ATOM   3499  CG  LYS A 236      17.929   2.672   0.247  1.00 91.20           C  
ATOM   3500  HG2 LYS A 236      17.090   2.738  -0.446  1.00 91.20           H  
ATOM   3501  HG3 LYS A 236      18.492   1.763   0.034  1.00 91.20           H  
ATOM   3502  CD  LYS A 236      18.847   3.876   0.050  1.00 91.20           C  
ATOM   3503  HD2 LYS A 236      19.663   3.821   0.771  1.00 91.20           H  
ATOM   3504  HD3 LYS A 236      18.281   4.794   0.205  1.00 91.20           H  
ATOM   3505  CE  LYS A 236      19.402   3.827  -1.372  1.00 91.20           C  
ATOM   3506  HE2 LYS A 236      19.857   2.849  -1.526  1.00 91.20           H  
ATOM   3507  HE3 LYS A 236      18.573   3.920  -2.074  1.00 91.20           H  
ATOM   3508  NZ  LYS A 236      20.402   4.898  -1.584  1.00 91.20           N  
ATOM   3509  HZ1 LYS A 236      19.976   5.803  -1.444  1.00 91.20           H  
ATOM   3510  HZ2 LYS A 236      20.774   4.845  -2.522  1.00 91.20           H  
ATOM   3511  HZ3 LYS A 236      21.161   4.788  -0.928  1.00 91.20           H  
ATOM   3512  N   ASN A 237      16.574  -0.605   0.628  1.00 89.58           N  
ATOM   3513  H   ASN A 237      15.872  -0.170   0.047  1.00 89.58           H  
ATOM   3514  CA  ASN A 237      17.023  -1.928   0.237  1.00 89.58           C  
ATOM   3515  HA  ASN A 237      17.246  -2.519   1.126  1.00 89.58           H  
ATOM   3516  C   ASN A 237      18.304  -1.822  -0.616  1.00 89.58           C  
ATOM   3517  CB  ASN A 237      15.856  -2.578  -0.520  1.00 89.58           C  
ATOM   3518  HB2 ASN A 237      16.161  -3.541  -0.930  1.00 89.58           H  
ATOM   3519  HB3 ASN A 237      15.602  -1.912  -1.344  1.00 89.58           H  
ATOM   3520  O   ASN A 237      18.581  -0.782  -1.225  1.00 89.58           O  
ATOM   3521  CG  ASN A 237      14.590  -2.793   0.298  1.00 89.58           C  
ATOM   3522  ND2 ASN A 237      13.452  -2.727  -0.354  1.00 89.58           N  
ATOM   3523 HD21 ASN A 237      12.591  -2.995   0.100  1.00 89.58           H  
ATOM   3524 HD22 ASN A 237      13.450  -2.491  -1.336  1.00 89.58           H  
ATOM   3525  OD1 ASN A 237      14.617  -3.004   1.499  1.00 89.58           O  
ATOM   3526  N   GLU A 238      19.079  -2.906  -0.698  1.00 92.13           N  
ATOM   3527  H   GLU A 238      18.846  -3.720  -0.147  1.00 92.13           H  
ATOM   3528  CA  GLU A 238      20.326  -2.954  -1.485  1.00 92.13           C  
ATOM   3529  HA  GLU A 238      20.980  -2.142  -1.166  1.00 92.13           H  
ATOM   3530  C   GLU A 238      20.091  -2.778  -2.997  1.00 92.13           C  
ATOM   3531  CB  GLU A 238      21.057  -4.279  -1.232  1.00 92.13           C  
ATOM   3532  HB2 GLU A 238      20.419  -5.103  -1.551  1.00 92.13           H  
ATOM   3533  HB3 GLU A 238      21.963  -4.286  -1.838  1.00 92.13           H  
ATOM   3534  O   GLU A 238      20.930  -2.213  -3.698  1.00 92.13           O  
ATOM   3535  CG  GLU A 238      21.449  -4.475   0.241  1.00 92.13           C  
ATOM   3536  HG2 GLU A 238      20.547  -4.606   0.838  1.00 92.13           H  
ATOM   3537  HG3 GLU A 238      21.955  -3.573   0.585  1.00 92.13           H  
ATOM   3538  CD  GLU A 238      22.372  -5.687   0.442  1.00 92.13           C  
ATOM   3539  OE1 GLU A 238      23.140  -5.656   1.427  1.00 92.13           O  
ATOM   3540  OE2 GLU A 238      22.311  -6.617  -0.394  1.00 92.13           O  
ATOM   3541  N   ASP A 239      18.908  -3.163  -3.494  1.00 89.96           N  
ATOM   3542  H   ASP A 239      18.242  -3.566  -2.851  1.00 89.96           H  
ATOM   3543  CA  ASP A 239      18.459  -2.923  -4.877  1.00 89.96           C  
ATOM   3544  HA  ASP A 239      19.251  -3.276  -5.536  1.00 89.96           H  
ATOM   3545  C   ASP A 239      18.255  -1.423  -5.205  1.00 89.96           C  
ATOM   3546  CB  ASP A 239      17.198  -3.773  -5.178  1.00 89.96           C  
ATOM   3547  HB2 ASP A 239      17.024  -3.750  -6.254  1.00 89.96           H  
ATOM   3548  HB3 ASP A 239      17.397  -4.808  -4.902  1.00 89.96           H  
ATOM   3549  O   ASP A 239      18.037  -1.047  -6.361  1.00 89.96           O  
ATOM   3550  CG  ASP A 239      15.910  -3.312  -4.476  1.00 89.96           C  
ATOM   3551  OD1 ASP A 239      15.982  -2.394  -3.636  1.00 89.96           O  
ATOM   3552  OD2 ASP A 239      14.804  -3.817  -4.769  1.00 89.96           O  
ATOM   3553  N   GLY A 240      18.351  -0.547  -4.199  1.00 89.03           N  
ATOM   3554  H   GLY A 240      18.517  -0.932  -3.280  1.00 89.03           H  
ATOM   3555  CA  GLY A 240      18.125   0.891  -4.293  1.00 89.03           C  
ATOM   3556  HA2 GLY A 240      18.685   1.375  -3.493  1.00 89.03           H  
ATOM   3557  HA3 GLY A 240      18.494   1.252  -5.253  1.00 89.03           H  
ATOM   3558  C   GLY A 240      16.660   1.305  -4.156  1.00 89.03           C  
ATOM   3559  O   GLY A 240      16.386   2.507  -4.170  1.00 89.03           O  
ATOM   3560  N   SER A 241      15.734   0.354  -4.001  1.00 90.26           N  
ATOM   3561  H   SER A 241      16.041  -0.605  -3.929  1.00 90.26           H  
ATOM   3562  CA  SER A 241      14.350   0.645  -3.637  1.00 90.26           C  
ATOM   3563  HA  SER A 241      14.027   1.474  -4.267  1.00 90.26           H  
ATOM   3564  C   SER A 241      14.253   1.129  -2.189  1.00 90.26           C  
ATOM   3565  CB  SER A 241      13.398  -0.524  -3.941  1.00 90.26           C  
ATOM   3566  HB2 SER A 241      12.372  -0.172  -3.836  1.00 90.26           H  
ATOM   3567  HB3 SER A 241      13.545  -0.839  -4.974  1.00 90.26           H  
ATOM   3568  O   SER A 241      15.106   0.859  -1.342  1.00 90.26           O  
ATOM   3569  OG  SER A 241      13.564  -1.643  -3.100  1.00 90.26           O  
ATOM   3570  HG  SER A 241      14.435  -2.000  -3.290  1.00 90.26           H  
ATOM   3571  N   GLN A 242      13.223   1.918  -1.918  1.00 91.45           N  
ATOM   3572  H   GLN A 242      12.550   2.086  -2.652  1.00 91.45           H  
ATOM   3573  CA  GLN A 242      12.952   2.517  -0.619  1.00 91.45           C  
ATOM   3574  HA  GLN A 242      13.647   2.137   0.129  1.00 91.45           H  
ATOM   3575  C   GLN A 242      11.549   2.128  -0.196  1.00 91.45           C  
ATOM   3576  CB  GLN A 242      13.096   4.040  -0.702  1.00 91.45           C  
ATOM   3577  HB2 GLN A 242      12.732   4.486   0.223  1.00 91.45           H  
ATOM   3578  HB3 GLN A 242      12.490   4.414  -1.527  1.00 91.45           H  
ATOM   3579  O   GLN A 242      10.618   2.200  -0.995  1.00 91.45           O  
ATOM   3580  CG  GLN A 242      14.558   4.458  -0.901  1.00 91.45           C  
ATOM   3581  HG2 GLN A 242      14.991   3.924  -1.747  1.00 91.45           H  
ATOM   3582  HG3 GLN A 242      15.126   4.209  -0.005  1.00 91.45           H  
ATOM   3583  CD  GLN A 242      14.671   5.950  -1.164  1.00 91.45           C  
ATOM   3584  NE2 GLN A 242      14.551   6.385  -2.400  1.00 91.45           N  
ATOM   3585 HE21 GLN A 242      14.544   7.389  -2.515  1.00 91.45           H  
ATOM   3586 HE22 GLN A 242      14.342   5.739  -3.147  1.00 91.45           H  
ATOM   3587  OE1 GLN A 242      14.883   6.753  -0.275  1.00 91.45           O  
ATOM   3588  N   GLU A 243      11.395   1.740   1.057  1.00 90.66           N  
ATOM   3589  H   GLU A 243      12.197   1.729   1.672  1.00 90.66           H  
ATOM   3590  CA  GLU A 243      10.121   1.327   1.618  1.00 90.66           C  
ATOM   3591  HA  GLU A 243       9.321   1.529   0.905  1.00 90.66           H  
ATOM   3592  C   GLU A 243       9.828   2.118   2.878  1.00 90.66           C  
ATOM   3593  CB  GLU A 243      10.122  -0.172   1.899  1.00 90.66           C  
ATOM   3594  HB2 GLU A 243       9.233  -0.417   2.480  1.00 90.66           H  
ATOM   3595  HB3 GLU A 243      11.011  -0.430   2.475  1.00 90.66           H  
ATOM   3596  O   GLU A 243      10.711   2.353   3.702  1.00 90.66           O  
ATOM   3597  CG  GLU A 243      10.104  -0.976   0.596  1.00 90.66           C  
ATOM   3598  HG2 GLU A 243       9.168  -0.759   0.082  1.00 90.66           H  
ATOM   3599  HG3 GLU A 243      10.936  -0.671  -0.039  1.00 90.66           H  
ATOM   3600  CD  GLU A 243      10.201  -2.475   0.852  1.00 90.66           C  
ATOM   3601  OE1 GLU A 243      10.653  -3.208  -0.056  1.00 90.66           O  
ATOM   3602  OE2 GLU A 243       9.896  -2.892   1.986  1.00 90.66           O  
ATOM   3603  N   VAL A 244       8.572   2.518   3.032  1.00 90.87           N  
ATOM   3604  H   VAL A 244       7.909   2.299   2.302  1.00 90.87           H  
ATOM   3605  CA  VAL A 244       8.073   3.223   4.204  1.00 90.87           C  
ATOM   3606  HA  VAL A 244       8.773   3.054   5.022  1.00 90.87           H  
ATOM   3607  C   VAL A 244       6.737   2.628   4.621  1.00 90.87           C  
ATOM   3608  CB  VAL A 244       8.022   4.746   3.962  1.00 90.87           C  
ATOM   3609  HB  VAL A 244       9.026   5.067   3.685  1.00 90.87           H  
ATOM   3610  O   VAL A 244       5.874   2.342   3.789  1.00 90.87           O  
ATOM   3611  CG1 VAL A 244       7.075   5.167   2.832  1.00 90.87           C  
ATOM   3612 HG11 VAL A 244       7.362   4.667   1.907  1.00 90.87           H  
ATOM   3613 HG12 VAL A 244       6.045   4.907   3.078  1.00 90.87           H  
ATOM   3614 HG13 VAL A 244       7.142   6.243   2.675  1.00 90.87           H  
ATOM   3615  CG2 VAL A 244       7.642   5.512   5.235  1.00 90.87           C  
ATOM   3616 HG21 VAL A 244       7.733   6.583   5.057  1.00 90.87           H  
ATOM   3617 HG22 VAL A 244       6.615   5.286   5.520  1.00 90.87           H  
ATOM   3618 HG23 VAL A 244       8.313   5.231   6.047  1.00 90.87           H  
ATOM   3619  N   ARG A 245       6.560   2.458   5.929  1.00 91.60           N  
ATOM   3620  H   ARG A 245       7.335   2.680   6.538  1.00 91.60           H  
ATOM   3621  CA  ARG A 245       5.291   2.097   6.547  1.00 91.60           C  
ATOM   3622  HA  ARG A 245       4.514   2.207   5.791  1.00 91.60           H  
ATOM   3623  C   ARG A 245       4.973   3.045   7.685  1.00 91.60           C  
ATOM   3624  CB  ARG A 245       5.315   0.636   6.992  1.00 91.60           C  
ATOM   3625  HB2 ARG A 245       6.016   0.502   7.815  1.00 91.60           H  
ATOM   3626  HB3 ARG A 245       5.659   0.037   6.149  1.00 91.60           H  
ATOM   3627  O   ARG A 245       5.826   3.327   8.522  1.00 91.60           O  
ATOM   3628  CG  ARG A 245       3.920   0.158   7.414  1.00 91.60           C  
ATOM   3629  HG2 ARG A 245       3.166   0.534   6.723  1.00 91.60           H  
ATOM   3630  HG3 ARG A 245       3.694   0.506   8.422  1.00 91.60           H  
ATOM   3631  CD  ARG A 245       3.892  -1.363   7.363  1.00 91.60           C  
ATOM   3632  HD2 ARG A 245       4.069  -1.674   6.333  1.00 91.60           H  
ATOM   3633  HD3 ARG A 245       4.706  -1.768   7.964  1.00 91.60           H  
ATOM   3634  NE  ARG A 245       2.596  -1.915   7.790  1.00 91.60           N  
ATOM   3635  HE  ARG A 245       1.935  -2.117   7.054  1.00 91.60           H  
ATOM   3636  NH1 ARG A 245       3.196  -2.444   9.941  1.00 91.60           N  
ATOM   3637 HH11 ARG A 245       4.089  -2.001   9.778  1.00 91.60           H  
ATOM   3638 HH12 ARG A 245       3.170  -3.259  10.537  1.00 91.60           H  
ATOM   3639  NH2 ARG A 245       1.389  -3.359   9.064  1.00 91.60           N  
ATOM   3640 HH21 ARG A 245       0.924  -3.671   8.223  1.00 91.60           H  
ATOM   3641 HH22 ARG A 245       1.589  -4.083   9.739  1.00 91.60           H  
ATOM   3642  CZ  ARG A 245       2.388  -2.544   8.928  1.00 91.60           C  
ATOM   3643  N   VAL A 246       3.736   3.518   7.722  1.00 90.69           N  
ATOM   3644  H   VAL A 246       3.104   3.222   6.992  1.00 90.69           H  
ATOM   3645  CA  VAL A 246       3.226   4.447   8.728  1.00 90.69           C  
ATOM   3646  HA  VAL A 246       3.953   4.540   9.534  1.00 90.69           H  
ATOM   3647  C   VAL A 246       1.937   3.880   9.308  1.00 90.69           C  
ATOM   3648  CB  VAL A 246       3.012   5.850   8.127  1.00 90.69           C  
ATOM   3649  HB  VAL A 246       2.282   5.792   7.320  1.00 90.69           H  
ATOM   3650  O   VAL A 246       1.027   3.514   8.566  1.00 90.69           O  
ATOM   3651  CG1 VAL A 246       2.495   6.835   9.178  1.00 90.69           C  
ATOM   3652 HG11 VAL A 246       3.202   6.891  10.006  1.00 90.69           H  
ATOM   3653 HG12 VAL A 246       1.521   6.515   9.548  1.00 90.69           H  
ATOM   3654 HG13 VAL A 246       2.384   7.824   8.732  1.00 90.69           H  
ATOM   3655  CG2 VAL A 246       4.317   6.430   7.564  1.00 90.69           C  
ATOM   3656 HG21 VAL A 246       5.079   6.460   8.344  1.00 90.69           H  
ATOM   3657 HG22 VAL A 246       4.146   7.439   7.191  1.00 90.69           H  
ATOM   3658 HG23 VAL A 246       4.670   5.818   6.734  1.00 90.69           H  
ATOM   3659  N   ILE A 247       1.850   3.834  10.636  1.00 91.38           N  
ATOM   3660  H   ILE A 247       2.646   4.159  11.166  1.00 91.38           H  
ATOM   3661  CA  ILE A 247       0.618   3.551  11.376  1.00 91.38           C  
ATOM   3662  HA  ILE A 247      -0.164   3.262  10.674  1.00 91.38           H  
ATOM   3663  C   ILE A 247       0.191   4.844  12.063  1.00 91.38           C  
ATOM   3664  CB  ILE A 247       0.786   2.394  12.386  1.00 91.38           C  
ATOM   3665  HB  ILE A 247       1.474   2.717  13.167  1.00 91.38           H  
ATOM   3666  O   ILE A 247       0.963   5.439  12.819  1.00 91.38           O  
ATOM   3667  CG1 ILE A 247       1.375   1.135  11.705  1.00 91.38           C  
ATOM   3668 HG12 ILE A 247       2.351   1.378  11.285  1.00 91.38           H  
ATOM   3669 HG13 ILE A 247       0.723   0.827  10.888  1.00 91.38           H  
ATOM   3670  CG2 ILE A 247      -0.575   2.092  13.045  1.00 91.38           C  
ATOM   3671 HG21 ILE A 247      -0.469   1.320  13.807  1.00 91.38           H  
ATOM   3672 HG22 ILE A 247      -1.291   1.759  12.294  1.00 91.38           H  
ATOM   3673 HG23 ILE A 247      -0.971   2.979  13.541  1.00 91.38           H  
ATOM   3674  CD1 ILE A 247       1.580  -0.059  12.646  1.00 91.38           C  
ATOM   3675 HD11 ILE A 247       2.149  -0.831  12.128  1.00 91.38           H  
ATOM   3676 HD12 ILE A 247       2.130   0.253  13.534  1.00 91.38           H  
ATOM   3677 HD13 ILE A 247       0.619  -0.482  12.940  1.00 91.38           H  
ATOM   3678  N   LEU A 248      -1.036   5.280  11.796  1.00 90.29           N  
ATOM   3679  H   LEU A 248      -1.610   4.723  11.180  1.00 90.29           H  
ATOM   3680  CA  LEU A 248      -1.612   6.504  12.346  1.00 90.29           C  
ATOM   3681  HA  LEU A 248      -0.801   7.161  12.659  1.00 90.29           H  
ATOM   3682  C   LEU A 248      -2.457   6.214  13.596  1.00 90.29           C  
ATOM   3683  CB  LEU A 248      -2.412   7.220  11.240  1.00 90.29           C  
ATOM   3684  HB2 LEU A 248      -2.856   8.121  11.663  1.00 90.29           H  
ATOM   3685  HB3 LEU A 248      -3.223   6.563  10.927  1.00 90.29           H  
ATOM   3686  O   LEU A 248      -2.999   5.121  13.751  1.00 90.29           O  
ATOM   3687  CG  LEU A 248      -1.588   7.613   9.993  1.00 90.29           C  
ATOM   3688  HG  LEU A 248      -1.164   6.718   9.538  1.00 90.29           H  
ATOM   3689  CD1 LEU A 248      -2.475   8.294   8.950  1.00 90.29           C  
ATOM   3690 HD11 LEU A 248      -3.291   7.630   8.664  1.00 90.29           H  
ATOM   3691 HD12 LEU A 248      -2.883   9.224   9.345  1.00 90.29           H  
ATOM   3692 HD13 LEU A 248      -1.886   8.516   8.060  1.00 90.29           H  
ATOM   3693  CD2 LEU A 248      -0.450   8.580  10.329  1.00 90.29           C  
ATOM   3694 HD21 LEU A 248      -0.839   9.462  10.838  1.00 90.29           H  
ATOM   3695 HD22 LEU A 248       0.056   8.887   9.414  1.00 90.29           H  
ATOM   3696 HD23 LEU A 248       0.279   8.085  10.971  1.00 90.29           H  
ATOM   3697  N   SER A 249      -2.638   7.211  14.467  1.00 87.88           N  
ATOM   3698  H   SER A 249      -2.127   8.069  14.317  1.00 87.88           H  
ATOM   3699  CA  SER A 249      -3.509   7.130  15.656  1.00 87.88           C  
ATOM   3700  HA  SER A 249      -3.184   6.295  16.277  1.00 87.88           H  
ATOM   3701  C   SER A 249      -4.977   6.863  15.312  1.00 87.88           C  
ATOM   3702  CB  SER A 249      -3.396   8.407  16.496  1.00 87.88           C  
ATOM   3703  HB2 SER A 249      -4.029   8.306  17.378  1.00 87.88           H  
ATOM   3704  HB3 SER A 249      -2.365   8.529  16.826  1.00 87.88           H  
ATOM   3705  O   SER A 249      -5.719   6.320  16.123  1.00 87.88           O  
ATOM   3706  OG  SER A 249      -3.799   9.551  15.758  1.00 87.88           O  
ATOM   3707  HG  SER A 249      -4.057  10.225  16.392  1.00 87.88           H  
ATOM   3708  N   SER A 250      -5.379   7.160  14.074  1.00 86.28           N  
ATOM   3709  H   SER A 250      -4.709   7.606  13.464  1.00 86.28           H  
ATOM   3710  CA  SER A 250      -6.664   6.787  13.479  1.00 86.28           C  
ATOM   3711  HA  SER A 250      -7.453   6.991  14.203  1.00 86.28           H  
ATOM   3712  C   SER A 250      -6.774   5.299  13.095  1.00 86.28           C  
ATOM   3713  CB  SER A 250      -6.897   7.667  12.246  1.00 86.28           C  
ATOM   3714  HB2 SER A 250      -6.927   8.714  12.549  1.00 86.28           H  
ATOM   3715  HB3 SER A 250      -7.851   7.411  11.786  1.00 86.28           H  
ATOM   3716  O   SER A 250      -7.739   4.909  12.437  1.00 86.28           O  
ATOM   3717  OG  SER A 250      -5.844   7.477  11.315  1.00 86.28           O  
ATOM   3718  HG  SER A 250      -6.124   7.827  10.467  1.00 86.28           H  
ATOM   3719  N   GLY A 251      -5.776   4.465  13.411  1.00 87.80           N  
ATOM   3720  H   GLY A 251      -4.976   4.840  13.902  1.00 87.80           H  
ATOM   3721  CA  GLY A 251      -5.721   3.047  13.033  1.00 87.80           C  
ATOM   3722  HA2 GLY A 251      -4.884   2.583  13.555  1.00 87.80           H  
ATOM   3723  HA3 GLY A 251      -6.641   2.555  13.347  1.00 87.80           H  
ATOM   3724  C   GLY A 251      -5.531   2.797  11.533  1.00 87.80           C  
ATOM   3725  O   GLY A 251      -5.691   1.668  11.076  1.00 87.80           O  
ATOM   3726  N   HIS A 252      -5.224   3.838  10.755  1.00 89.78           N  
ATOM   3727  H   HIS A 252      -5.057   4.730  11.198  1.00 89.78           H  
ATOM   3728  CA  HIS A 252      -4.913   3.711   9.333  1.00 89.78           C  
ATOM   3729  HA  HIS A 252      -5.569   2.961   8.890  1.00 89.78           H  
ATOM   3730  C   HIS A 252      -3.464   3.242   9.165  1.00 89.78           C  
ATOM   3731  CB  HIS A 252      -5.151   5.043   8.608  1.00 89.78           C  
ATOM   3732  HB2 HIS A 252      -4.780   4.946   7.587  1.00 89.78           H  
ATOM   3733  HB3 HIS A 252      -4.569   5.821   9.101  1.00 89.78           H  
ATOM   3734  O   HIS A 252      -2.571   3.733   9.861  1.00 89.78           O  
ATOM   3735  CG  HIS A 252      -6.592   5.492   8.542  1.00 89.78           C  
ATOM   3736  CD2 HIS A 252      -7.213   6.040   7.452  1.00 89.78           C  
ATOM   3737  HD2 HIS A 252      -6.766   6.215   6.484  1.00 89.78           H  
ATOM   3738  ND1 HIS A 252      -7.521   5.476   9.563  1.00 89.78           N  
ATOM   3739  HD1 HIS A 252      -7.393   5.113  10.496  1.00 89.78           H  
ATOM   3740  CE1 HIS A 252      -8.668   5.989   9.095  1.00 89.78           C  
ATOM   3741  HE1 HIS A 252      -9.582   6.083   9.662  1.00 89.78           H  
ATOM   3742  NE2 HIS A 252      -8.528   6.349   7.813  1.00 89.78           N  
ATOM   3743  N   VAL A 253      -3.232   2.327   8.224  1.00 93.92           N  
ATOM   3744  H   VAL A 253      -4.014   1.997   7.678  1.00 93.92           H  
ATOM   3745  CA  VAL A 253      -1.896   1.831   7.870  1.00 93.92           C  
ATOM   3746  HA  VAL A 253      -1.156   2.317   8.506  1.00 93.92           H  
ATOM   3747  C   VAL A 253      -1.598   2.206   6.426  1.00 93.92           C  
ATOM   3748  CB  VAL A 253      -1.752   0.313   8.088  1.00 93.92           C  
ATOM   3749  HB  VAL A 253      -2.372  -0.216   7.364  1.00 93.92           H  
ATOM   3750  O   VAL A 253      -2.386   1.914   5.529  1.00 93.92           O  
ATOM   3751  CG1 VAL A 253      -0.301  -0.138   7.884  1.00 93.92           C  
ATOM   3752 HG11 VAL A 253      -0.233  -1.216   8.036  1.00 93.92           H  
ATOM   3753 HG12 VAL A 253       0.032   0.085   6.870  1.00 93.92           H  
ATOM   3754 HG13 VAL A 253       0.356   0.369   8.591  1.00 93.92           H  
ATOM   3755  CG2 VAL A 253      -2.188  -0.116   9.496  1.00 93.92           C  
ATOM   3756 HG21 VAL A 253      -3.252   0.075   9.635  1.00 93.92           H  
ATOM   3757 HG22 VAL A 253      -1.624   0.438  10.246  1.00 93.92           H  
ATOM   3758 HG23 VAL A 253      -2.014  -1.184   9.630  1.00 93.92           H  
ATOM   3759  N   ILE A 254      -0.457   2.846   6.203  1.00 94.07           N  
ATOM   3760  H   ILE A 254       0.134   3.046   6.997  1.00 94.07           H  
ATOM   3761  CA  ILE A 254       0.040   3.241   4.886  1.00 94.07           C  
ATOM   3762  HA  ILE A 254      -0.665   2.942   4.110  1.00 94.07           H  
ATOM   3763  C   ILE A 254       1.353   2.505   4.665  1.00 94.07           C  
ATOM   3764  CB  ILE A 254       0.236   4.773   4.812  1.00 94.07           C  
ATOM   3765  HB  ILE A 254       0.963   5.060   5.571  1.00 94.07           H  
ATOM   3766  O   ILE A 254       2.254   2.619   5.492  1.00 94.07           O  
ATOM   3767  CG1 ILE A 254      -1.083   5.528   5.094  1.00 94.07           C  
ATOM   3768 HG12 ILE A 254      -1.749   5.395   4.241  1.00 94.07           H  
ATOM   3769 HG13 ILE A 254      -1.575   5.115   5.975  1.00 94.07           H  
ATOM   3770  CG2 ILE A 254       0.792   5.169   3.429  1.00 94.07           C  
ATOM   3771 HG21 ILE A 254       0.939   6.248   3.368  1.00 94.07           H  
ATOM   3772 HG22 ILE A 254       1.762   4.704   3.256  1.00 94.07           H  
ATOM   3773 HG23 ILE A 254       0.104   4.858   2.643  1.00 94.07           H  
ATOM   3774  CD1 ILE A 254      -0.903   7.028   5.359  1.00 94.07           C  
ATOM   3775 HD11 ILE A 254      -0.208   7.177   6.185  1.00 94.07           H  
ATOM   3776 HD12 ILE A 254      -1.867   7.463   5.624  1.00 94.07           H  
ATOM   3777 HD13 ILE A 254      -0.528   7.536   4.470  1.00 94.07           H  
ATOM   3778  N   TYR A 255       1.479   1.787   3.556  1.00 95.55           N  
ATOM   3779  H   TYR A 255       0.687   1.722   2.933  1.00 95.55           H  
ATOM   3780  CA  TYR A 255       2.737   1.208   3.093  1.00 95.55           C  
ATOM   3781  HA  TYR A 255       3.557   1.557   3.720  1.00 95.55           H  
ATOM   3782  C   TYR A 255       3.014   1.665   1.663  1.00 95.55           C  
ATOM   3783  CB  TYR A 255       2.683  -0.317   3.204  1.00 95.55           C  
ATOM   3784  HB2 TYR A 255       2.644  -0.595   4.258  1.00 95.55           H  
ATOM   3785  HB3 TYR A 255       1.758  -0.650   2.735  1.00 95.55           H  
ATOM   3786  O   TYR A 255       2.110   1.688   0.823  1.00 95.55           O  
ATOM   3787  CG  TYR A 255       3.846  -1.039   2.546  1.00 95.55           C  
ATOM   3788  CD1 TYR A 255       3.666  -1.637   1.284  1.00 95.55           C  
ATOM   3789  HD1 TYR A 255       2.698  -1.598   0.808  1.00 95.55           H  
ATOM   3790  CD2 TYR A 255       5.107  -1.092   3.172  1.00 95.55           C  
ATOM   3791  HD2 TYR A 255       5.258  -0.616   4.129  1.00 95.55           H  
ATOM   3792  CE1 TYR A 255       4.738  -2.291   0.648  1.00 95.55           C  
ATOM   3793  HE1 TYR A 255       4.599  -2.750  -0.319  1.00 95.55           H  
ATOM   3794  CE2 TYR A 255       6.181  -1.755   2.544  1.00 95.55           C  
ATOM   3795  HE2 TYR A 255       7.154  -1.826   3.007  1.00 95.55           H  
ATOM   3796  OH  TYR A 255       7.026  -2.998   0.684  1.00 95.55           O  
ATOM   3797  HH  TYR A 255       6.760  -3.506  -0.086  1.00 95.55           H  
ATOM   3798  CZ  TYR A 255       5.996  -2.354   1.282  1.00 95.55           C  
ATOM   3799  N   GLN A 256       4.267   2.014   1.387  1.00 94.58           N  
ATOM   3800  H   GLN A 256       4.947   1.986   2.134  1.00 94.58           H  
ATOM   3801  CA  GLN A 256       4.747   2.402   0.069  1.00 94.58           C  
ATOM   3802  HA  GLN A 256       4.088   1.988  -0.694  1.00 94.58           H  
ATOM   3803  C   GLN A 256       6.155   1.849  -0.159  1.00 94.58           C  
ATOM   3804  CB  GLN A 256       4.716   3.935  -0.051  1.00 94.58           C  
ATOM   3805  HB2 GLN A 256       5.290   4.376   0.764  1.00 94.58           H  
ATOM   3806  HB3 GLN A 256       3.684   4.274   0.043  1.00 94.58           H  
ATOM   3807  O   GLN A 256       7.054   2.088   0.644  1.00 94.58           O  
ATOM   3808  CG  GLN A 256       5.302   4.423  -1.386  1.00 94.58           C  
ATOM   3809  HG2 GLN A 256       4.808   3.912  -2.213  1.00 94.58           H  
ATOM   3810  HG3 GLN A 256       6.363   4.178  -1.423  1.00 94.58           H  
ATOM   3811  CD  GLN A 256       5.161   5.925  -1.605  1.00 94.58           C  
ATOM   3812  NE2 GLN A 256       6.003   6.492  -2.438  1.00 94.58           N  
ATOM   3813 HE21 GLN A 256       6.661   5.920  -2.948  1.00 94.58           H  
ATOM   3814 HE22 GLN A 256       5.719   7.398  -2.782  1.00 94.58           H  
ATOM   3815  OE1 GLN A 256       4.307   6.607  -1.060  1.00 94.58           O  
ATOM   3816  N   ARG A 257       6.352   1.191  -1.302  1.00 94.00           N  
ATOM   3817  H   ARG A 257       5.536   1.025  -1.874  1.00 94.00           H  
ATOM   3818  CA  ARG A 257       7.642   0.871  -1.912  1.00 94.00           C  
ATOM   3819  HA  ARG A 257       8.437   1.098  -1.202  1.00 94.00           H  
ATOM   3820  C   ARG A 257       7.839   1.727  -3.156  1.00 94.00           C  
ATOM   3821  CB  ARG A 257       7.709  -0.628  -2.248  1.00 94.00           C  
ATOM   3822  HB2 ARG A 257       7.518  -1.197  -1.338  1.00 94.00           H  
ATOM   3823  HB3 ARG A 257       6.930  -0.880  -2.967  1.00 94.00           H  
ATOM   3824  O   ARG A 257       7.042   1.656  -4.089  1.00 94.00           O  
ATOM   3825  CG  ARG A 257       9.084  -1.024  -2.824  1.00 94.00           C  
ATOM   3826  HG2 ARG A 257       9.876  -0.612  -2.199  1.00 94.00           H  
ATOM   3827  HG3 ARG A 257       9.194  -0.620  -3.831  1.00 94.00           H  
ATOM   3828  CD  ARG A 257       9.233  -2.547  -2.876  1.00 94.00           C  
ATOM   3829  HD2 ARG A 257       9.021  -2.944  -1.883  1.00 94.00           H  
ATOM   3830  HD3 ARG A 257       8.497  -2.950  -3.572  1.00 94.00           H  
ATOM   3831  NE  ARG A 257      10.589  -2.972  -3.291  1.00 94.00           N  
ATOM   3832  HE  ARG A 257      11.295  -2.267  -3.449  1.00 94.00           H  
ATOM   3833  NH1 ARG A 257      10.292  -5.195  -2.852  1.00 94.00           N  
ATOM   3834 HH11 ARG A 257      10.705  -6.110  -2.744  1.00 94.00           H  
ATOM   3835 HH12 ARG A 257       9.571  -4.917  -2.201  1.00 94.00           H  
ATOM   3836  NH2 ARG A 257      12.207  -4.530  -3.770  1.00 94.00           N  
ATOM   3837 HH21 ARG A 257      12.544  -5.481  -3.733  1.00 94.00           H  
ATOM   3838 HH22 ARG A 257      12.886  -3.843  -4.068  1.00 94.00           H  
ATOM   3839  CZ  ARG A 257      11.026  -4.220  -3.307  1.00 94.00           C  
ATOM   3840  N   THR A 258       8.930   2.477  -3.187  1.00 93.98           N  
ATOM   3841  H   THR A 258       9.516   2.467  -2.365  1.00 93.98           H  
ATOM   3842  CA  THR A 258       9.433   3.190  -4.362  1.00 93.98           C  
ATOM   3843  HA  THR A 258       8.661   3.233  -5.131  1.00 93.98           H  
ATOM   3844  C   THR A 258      10.634   2.420  -4.905  1.00 93.98           C  
ATOM   3845  CB  THR A 258       9.812   4.632  -4.002  1.00 93.98           C  
ATOM   3846  HB  THR A 258      10.614   4.620  -3.263  1.00 93.98           H  
ATOM   3847  O   THR A 258      11.672   2.335  -4.250  1.00 93.98           O  
ATOM   3848  CG2 THR A 258      10.261   5.439  -5.220  1.00 93.98           C  
ATOM   3849 HG21 THR A 258       9.497   5.398  -5.997  1.00 93.98           H  
ATOM   3850 HG22 THR A 258      10.432   6.477  -4.936  1.00 93.98           H  
ATOM   3851 HG23 THR A 258      11.190   5.029  -5.616  1.00 93.98           H  
ATOM   3852  OG1 THR A 258       8.701   5.312  -3.449  1.00 93.98           O  
ATOM   3853  HG1 THR A 258       9.047   6.064  -2.964  1.00 93.98           H  
ATOM   3854  N   ALA A 259      10.498   1.834  -6.088  1.00 92.14           N  
ATOM   3855  H   ALA A 259       9.641   1.991  -6.598  1.00 92.14           H  
ATOM   3856  CA  ALA A 259      11.563   1.148  -6.803  1.00 92.14           C  
ATOM   3857  HA  ALA A 259      12.074   0.481  -6.109  1.00 92.14           H  
ATOM   3858  C   ALA A 259      12.617   2.133  -7.350  1.00 92.14           C  
ATOM   3859  CB  ALA A 259      10.912   0.277  -7.883  1.00 92.14           C  
ATOM   3860  HB1 ALA A 259      11.671  -0.209  -8.496  1.00 92.14           H  
ATOM   3861  HB2 ALA A 259      10.291  -0.489  -7.418  1.00 92.14           H  
ATOM   3862  HB3 ALA A 259      10.280   0.891  -8.524  1.00 92.14           H  
ATOM   3863  O   ALA A 259      12.419   3.350  -7.395  1.00 92.14           O  
ATOM   3864  N   LYS A 260      13.779   1.601  -7.749  1.00 91.71           N  
ATOM   3865  H   LYS A 260      13.869   0.596  -7.707  1.00 91.71           H  
ATOM   3866  CA  LYS A 260      14.931   2.386  -8.231  1.00 91.71           C  
ATOM   3867  HA  LYS A 260      15.205   3.113  -7.467  1.00 91.71           H  
ATOM   3868  C   LYS A 260      14.630   3.191  -9.506  1.00 91.71           C  
ATOM   3869  CB  LYS A 260      16.099   1.409  -8.434  1.00 91.71           C  
ATOM   3870  HB2 LYS A 260      16.336   0.949  -7.475  1.00 91.71           H  
ATOM   3871  HB3 LYS A 260      15.785   0.622  -9.120  1.00 91.71           H  
ATOM   3872  O   LYS A 260      15.194   4.264  -9.700  1.00 91.71           O  
ATOM   3873  CG  LYS A 260      17.366   2.072  -8.993  1.00 91.71           C  
ATOM   3874  HG2 LYS A 260      17.162   2.478  -9.984  1.00 91.71           H  
ATOM   3875  HG3 LYS A 260      17.687   2.876  -8.331  1.00 91.71           H  
ATOM   3876  CD  LYS A 260      18.479   1.031  -9.119  1.00 91.71           C  
ATOM   3877  HD2 LYS A 260      18.108   0.178  -9.688  1.00 91.71           H  
ATOM   3878  HD3 LYS A 260      18.761   0.691  -8.123  1.00 91.71           H  
ATOM   3879  CE  LYS A 260      19.699   1.624  -9.825  1.00 91.71           C  
ATOM   3880  HE2 LYS A 260      19.388   2.004 -10.798  1.00 91.71           H  
ATOM   3881  HE3 LYS A 260      20.072   2.460  -9.234  1.00 91.71           H  
ATOM   3882  NZ  LYS A 260      20.749   0.589  -9.985  1.00 91.71           N  
ATOM   3883  HZ1 LYS A 260      21.018   0.225  -9.082  1.00 91.71           H  
ATOM   3884  HZ2 LYS A 260      20.394  -0.186 -10.526  1.00 91.71           H  
ATOM   3885  HZ3 LYS A 260      21.567   0.962 -10.447  1.00 91.71           H  
ATOM   3886  N   ASP A 261      13.734   2.685 -10.346  1.00 90.31           N  
ATOM   3887  H   ASP A 261      13.232   1.856 -10.062  1.00 90.31           H  
ATOM   3888  CA  ASP A 261      13.196   3.323 -11.555  1.00 90.31           C  
ATOM   3889  HA  ASP A 261      13.999   3.861 -12.057  1.00 90.31           H  
ATOM   3890  C   ASP A 261      12.084   4.352 -11.260  1.00 90.31           C  
ATOM   3891  CB  ASP A 261      12.694   2.220 -12.508  1.00 90.31           C  
ATOM   3892  HB2 ASP A 261      13.514   1.529 -12.707  1.00 90.31           H  
ATOM   3893  HB3 ASP A 261      12.410   2.676 -13.456  1.00 90.31           H  
ATOM   3894  O   ASP A 261      11.485   4.895 -12.181  1.00 90.31           O  
ATOM   3895  CG  ASP A 261      11.500   1.428 -11.955  1.00 90.31           C  
ATOM   3896  OD1 ASP A 261      11.238   1.547 -10.733  1.00 90.31           O  
ATOM   3897  OD2 ASP A 261      10.897   0.667 -12.738  1.00 90.31           O  
ATOM   3898  N   ARG A 262      11.825   4.652  -9.977  1.00 87.62           N  
ATOM   3899  H   ARG A 262      12.331   4.117  -9.286  1.00 87.62           H  
ATOM   3900  CA  ARG A 262      10.717   5.483  -9.475  1.00 87.62           C  
ATOM   3901  HA  ARG A 262      10.843   5.541  -8.394  1.00 87.62           H  
ATOM   3902  C   ARG A 262       9.325   4.872  -9.654  1.00 87.62           C  
ATOM   3903  CB  ARG A 262      10.763   6.920 -10.026  1.00 87.62           C  
ATOM   3904  HB2 ARG A 262      10.445   6.906 -11.069  1.00 87.62           H  
ATOM   3905  HB3 ARG A 262      10.043   7.525  -9.476  1.00 87.62           H  
ATOM   3906  O   ARG A 262       8.350   5.560  -9.347  1.00 87.62           O  
ATOM   3907  CG  ARG A 262      12.132   7.599  -9.928  1.00 87.62           C  
ATOM   3908  HG2 ARG A 262      12.404   7.721  -8.880  1.00 87.62           H  
ATOM   3909  HG3 ARG A 262      12.893   7.007 -10.438  1.00 87.62           H  
ATOM   3910  CD  ARG A 262      12.030   8.961 -10.612  1.00 87.62           C  
ATOM   3911  HD2 ARG A 262      11.778   8.794 -11.659  1.00 87.62           H  
ATOM   3912  HD3 ARG A 262      11.230   9.534 -10.143  1.00 87.62           H  
ATOM   3913  NE  ARG A 262      13.293   9.711 -10.510  1.00 87.62           N  
ATOM   3914  HE  ARG A 262      13.966   9.363  -9.842  1.00 87.62           H  
ATOM   3915  NH1 ARG A 262      12.815  11.265 -12.126  1.00 87.62           N  
ATOM   3916 HH11 ARG A 262      13.091  12.042 -12.711  1.00 87.62           H  
ATOM   3917 HH12 ARG A 262      11.959  10.765 -12.320  1.00 87.62           H  
ATOM   3918  NH2 ARG A 262      14.759  11.370 -11.031  1.00 87.62           N  
ATOM   3919 HH21 ARG A 262      15.403  11.004 -10.345  1.00 87.62           H  
ATOM   3920 HH22 ARG A 262      15.010  12.169 -11.596  1.00 87.62           H  
ATOM   3921  CZ  ARG A 262      13.615  10.775 -11.220  1.00 87.62           C  
ATOM   3922  N   GLY A 263       9.217   3.604 -10.058  1.00 92.62           N  
ATOM   3923  H   GLY A 263      10.047   3.087 -10.309  1.00 92.62           H  
ATOM   3924  CA  GLY A 263       7.977   2.845  -9.923  1.00 92.62           C  
ATOM   3925  HA2 GLY A 263       7.200   3.298 -10.538  1.00 92.62           H  
ATOM   3926  HA3 GLY A 263       8.137   1.820 -10.256  1.00 92.62           H  
ATOM   3927  C   GLY A 263       7.526   2.825  -8.462  1.00 92.62           C  
ATOM   3928  O   GLY A 263       8.347   2.736  -7.550  1.00 92.62           O  
ATOM   3929  N   GLN A 264       6.230   2.957  -8.206  1.00 94.83           N  
ATOM   3930  H   GLN A 264       5.597   3.011  -8.992  1.00 94.83           H  
ATOM   3931  CA  GLN A 264       5.664   2.995  -6.859  1.00 94.83           C  
ATOM   3932  HA  GLN A 264       6.455   2.790  -6.137  1.00 94.83           H  
ATOM   3933  C   GLN A 264       4.626   1.897  -6.696  1.00 94.83           C  
ATOM   3934  CB  GLN A 264       5.098   4.382  -6.514  1.00 94.83           C  
ATOM   3935  HB2 GLN A 264       4.703   4.351  -5.499  1.00 94.83           H  
ATOM   3936  HB3 GLN A 264       4.291   4.638  -7.201  1.00 94.83           H  
ATOM   3937  O   GLN A 264       3.859   1.596  -7.605  1.00 94.83           O  
ATOM   3938  CG  GLN A 264       6.202   5.447  -6.594  1.00 94.83           C  
ATOM   3939  HG2 GLN A 264       7.072   5.111  -6.030  1.00 94.83           H  
ATOM   3940  HG3 GLN A 264       6.493   5.564  -7.637  1.00 94.83           H  
ATOM   3941  CD  GLN A 264       5.801   6.814  -6.062  1.00 94.83           C  
ATOM   3942  NE2 GLN A 264       6.425   7.864  -6.546  1.00 94.83           N  
ATOM   3943 HE21 GLN A 264       6.135   8.767  -6.200  1.00 94.83           H  
ATOM   3944 HE22 GLN A 264       7.086   7.737  -7.299  1.00 94.83           H  
ATOM   3945  OE1 GLN A 264       4.969   6.978  -5.188  1.00 94.83           O  
ATOM   3946  N   SER A 265       4.581   1.281  -5.525  1.00 95.42           N  
ATOM   3947  H   SER A 265       5.246   1.542  -4.811  1.00 95.42           H  
ATOM   3948  CA  SER A 265       3.568   0.289  -5.179  1.00 95.42           C  
ATOM   3949  HA  SER A 265       2.633   0.557  -5.671  1.00 95.42           H  
ATOM   3950  C   SER A 265       3.312   0.304  -3.685  1.00 95.42           C  
ATOM   3951  CB  SER A 265       3.992  -1.107  -5.647  1.00 95.42           C  
ATOM   3952  HB2 SER A 265       4.088  -1.105  -6.733  1.00 95.42           H  
ATOM   3953  HB3 SER A 265       3.231  -1.835  -5.366  1.00 95.42           H  
ATOM   3954  O   SER A 265       4.171   0.722  -2.913  1.00 95.42           O  
ATOM   3955  OG  SER A 265       5.232  -1.472  -5.075  1.00 95.42           O  
ATOM   3956  HG  SER A 265       5.844  -0.746  -5.214  1.00 95.42           H  
ATOM   3957  N   GLY A 266       2.139  -0.135  -3.251  1.00 95.64           N  
ATOM   3958  H   GLY A 266       1.423  -0.405  -3.911  1.00 95.64           H  
ATOM   3959  CA  GLY A 266       1.834  -0.137  -1.831  1.00 95.64           C  
ATOM   3960  HA2 GLY A 266       2.434  -0.898  -1.331  1.00 95.64           H  
ATOM   3961  HA3 GLY A 266       2.108   0.837  -1.425  1.00 95.64           H  
ATOM   3962  C   GLY A 266       0.373  -0.380  -1.519  1.00 95.64           C  
ATOM   3963  O   GLY A 266      -0.397  -0.848  -2.362  1.00 95.64           O  
ATOM   3964  N   TYR A 267      -0.000  -0.053  -0.284  1.00 95.80           N  
ATOM   3965  H   TYR A 267       0.670   0.394   0.325  1.00 95.80           H  
ATOM   3966  CA  TYR A 267      -1.380  -0.127   0.166  1.00 95.80           C  
ATOM   3967  HA  TYR A 267      -2.001   0.039  -0.714  1.00 95.80           H  
ATOM   3968  C   TYR A 267      -1.738   0.971   1.174  1.00 95.80           C  
ATOM   3969  CB  TYR A 267      -1.701  -1.533   0.708  1.00 95.80           C  
ATOM   3970  HB2 TYR A 267      -2.766  -1.582   0.933  1.00 95.80           H  
ATOM   3971  HB3 TYR A 267      -1.516  -2.258  -0.085  1.00 95.80           H  
ATOM   3972  O   TYR A 267      -0.904   1.444   1.945  1.00 95.80           O  
ATOM   3973  CG  TYR A 267      -0.929  -1.953   1.949  1.00 95.80           C  
ATOM   3974  CD1 TYR A 267       0.163  -2.839   1.846  1.00 95.80           C  
ATOM   3975  HD1 TYR A 267       0.460  -3.223   0.881  1.00 95.80           H  
ATOM   3976  CD2 TYR A 267      -1.319  -1.472   3.215  1.00 95.80           C  
ATOM   3977  HD2 TYR A 267      -2.161  -0.803   3.308  1.00 95.80           H  
ATOM   3978  CE1 TYR A 267       0.877  -3.227   3.001  1.00 95.80           C  
ATOM   3979  HE1 TYR A 267       1.714  -3.904   2.922  1.00 95.80           H  
ATOM   3980  CE2 TYR A 267      -0.597  -1.840   4.366  1.00 95.80           C  
ATOM   3981  HE2 TYR A 267      -0.888  -1.464   5.335  1.00 95.80           H  
ATOM   3982  OH  TYR A 267       1.212  -3.037   5.380  1.00 95.80           O  
ATOM   3983  HH  TYR A 267       1.791  -3.784   5.207  1.00 95.80           H  
ATOM   3984  CZ  TYR A 267       0.505  -2.713   4.264  1.00 95.80           C  
ATOM   3985  N   LEU A 268      -3.021   1.323   1.194  1.00 95.80           N  
ATOM   3986  H   LEU A 268      -3.616   0.912   0.489  1.00 95.80           H  
ATOM   3987  CA  LEU A 268      -3.688   2.050   2.269  1.00 95.80           C  
ATOM   3988  HA  LEU A 268      -2.964   2.328   3.035  1.00 95.80           H  
ATOM   3989  C   LEU A 268      -4.729   1.113   2.887  1.00 95.80           C  
ATOM   3990  CB  LEU A 268      -4.317   3.331   1.686  1.00 95.80           C  
ATOM   3991  HB2 LEU A 268      -3.518   4.001   1.368  1.00 95.80           H  
ATOM   3992  HB3 LEU A 268      -4.894   3.055   0.804  1.00 95.80           H  
ATOM   3993  O   LEU A 268      -5.634   0.662   2.190  1.00 95.80           O  
ATOM   3994  CG  LEU A 268      -5.257   4.083   2.649  1.00 95.80           C  
ATOM   3995  HG  LEU A 268      -6.040   3.407   2.993  1.00 95.80           H  
ATOM   3996  CD1 LEU A 268      -4.534   4.657   3.866  1.00 95.80           C  
ATOM   3997 HD11 LEU A 268      -4.012   3.869   4.409  1.00 95.80           H  
ATOM   3998 HD12 LEU A 268      -3.824   5.416   3.539  1.00 95.80           H  
ATOM   3999 HD13 LEU A 268      -5.261   5.116   4.536  1.00 95.80           H  
ATOM   4000  CD2 LEU A 268      -5.929   5.245   1.918  1.00 95.80           C  
ATOM   4001 HD21 LEU A 268      -5.177   5.941   1.544  1.00 95.80           H  
ATOM   4002 HD22 LEU A 268      -6.600   5.771   2.596  1.00 95.80           H  
ATOM   4003 HD23 LEU A 268      -6.511   4.862   1.080  1.00 95.80           H  
ATOM   4004  N   ALA A 269      -4.618   0.834   4.182  1.00 96.34           N  
ATOM   4005  H   ALA A 269      -3.845   1.236   4.694  1.00 96.34           H  
ATOM   4006  CA  ALA A 269      -5.597   0.066   4.942  1.00 96.34           C  
ATOM   4007  HA  ALA A 269      -6.345  -0.349   4.266  1.00 96.34           H  
ATOM   4008  C   ALA A 269      -6.313   0.980   5.941  1.00 96.34           C  
ATOM   4009  CB  ALA A 269      -4.901  -1.116   5.618  1.00 96.34           C  
ATOM   4010  HB1 ALA A 269      -4.359  -1.694   4.870  1.00 96.34           H  
ATOM   4011  HB2 ALA A 269      -5.645  -1.757   6.092  1.00 96.34           H  
ATOM   4012  HB3 ALA A 269      -4.206  -0.755   6.377  1.00 96.34           H  
ATOM   4013  O   ALA A 269      -5.675   1.638   6.767  1.00 96.34           O  
ATOM   4014  N   MET A 270      -7.642   1.018   5.871  1.00 94.84           N  
ATOM   4015  H   MET A 270      -8.093   0.468   5.154  1.00 94.84           H  
ATOM   4016  CA  MET A 270      -8.491   1.860   6.714  1.00 94.84           C  
ATOM   4017  HA  MET A 270      -7.878   2.416   7.422  1.00 94.84           H  
ATOM   4018  C   MET A 270      -9.462   0.986   7.498  1.00 94.84           C  
ATOM   4019  CB  MET A 270      -9.261   2.879   5.860  1.00 94.84           C  
ATOM   4020  HB2 MET A 270      -9.963   2.354   5.212  1.00 94.84           H  
ATOM   4021  HB3 MET A 270      -9.824   3.536   6.523  1.00 94.84           H  
ATOM   4022  O   MET A 270     -10.209   0.203   6.909  1.00 94.84           O  
ATOM   4023  CG  MET A 270      -8.327   3.730   4.996  1.00 94.84           C  
ATOM   4024  HG2 MET A 270      -7.883   3.096   4.229  1.00 94.84           H  
ATOM   4025  HG3 MET A 270      -7.521   4.108   5.625  1.00 94.84           H  
ATOM   4026  SD  MET A 270      -9.116   5.143   4.179  1.00 94.84           S  
ATOM   4027  CE  MET A 270     -10.154   4.280   2.974  1.00 94.84           C  
ATOM   4028  HE1 MET A 270     -10.631   5.009   2.320  1.00 94.84           H  
ATOM   4029  HE2 MET A 270     -10.922   3.712   3.499  1.00 94.84           H  
ATOM   4030  HE3 MET A 270      -9.539   3.607   2.375  1.00 94.84           H  
ATOM   4031  N   ARG A 271      -9.480   1.121   8.826  1.00 90.92           N  
ATOM   4032  H   ARG A 271      -8.851   1.779   9.262  1.00 90.92           H  
ATOM   4033  CA  ARG A 271     -10.426   0.379   9.664  1.00 90.92           C  
ATOM   4034  HA  ARG A 271     -10.445  -0.651   9.308  1.00 90.92           H  
ATOM   4035  C   ARG A 271     -11.834   0.955   9.505  1.00 90.92           C  
ATOM   4036  CB  ARG A 271      -9.940   0.361  11.116  1.00 90.92           C  
ATOM   4037  HB2 ARG A 271      -8.882   0.098  11.133  1.00 90.92           H  
ATOM   4038  HB3 ARG A 271     -10.063   1.346  11.567  1.00 90.92           H  
ATOM   4039  O   ARG A 271     -12.063   2.127   9.794  1.00 90.92           O  
ATOM   4040  CG  ARG A 271     -10.721  -0.689  11.913  1.00 90.92           C  
ATOM   4041  HG2 ARG A 271     -10.643  -1.652  11.408  1.00 90.92           H  
ATOM   4042  HG3 ARG A 271     -11.771  -0.405  11.974  1.00 90.92           H  
ATOM   4043  CD  ARG A 271     -10.147  -0.826  13.320  1.00 90.92           C  
ATOM   4044  HD2 ARG A 271      -9.093  -1.094  13.245  1.00 90.92           H  
ATOM   4045  HD3 ARG A 271     -10.217   0.137  13.826  1.00 90.92           H  
ATOM   4046  NE  ARG A 271     -10.858  -1.886  14.057  1.00 90.92           N  
ATOM   4047  HE  ARG A 271     -10.899  -2.782  13.593  1.00 90.92           H  
ATOM   4048  NH1 ARG A 271     -11.590  -0.648  15.860  1.00 90.92           N  
ATOM   4049 HH11 ARG A 271     -11.173   0.178  15.455  1.00 90.92           H  
ATOM   4050 HH12 ARG A 271     -12.073  -0.601  16.746  1.00 90.92           H  
ATOM   4051  NH2 ARG A 271     -12.029  -2.834  15.749  1.00 90.92           N  
ATOM   4052 HH21 ARG A 271     -11.931  -3.725  15.283  1.00 90.92           H  
ATOM   4053 HH22 ARG A 271     -12.510  -2.777  16.636  1.00 90.92           H  
ATOM   4054  CZ  ARG A 271     -11.484  -1.779  15.215  1.00 90.92           C  
ATOM   4055  N   ILE A 272     -12.774   0.128   9.060  1.00 90.40           N  
ATOM   4056  H   ILE A 272     -12.511  -0.837   8.918  1.00 90.40           H  
ATOM   4057  CA  ILE A 272     -14.185   0.491   8.881  1.00 90.40           C  
ATOM   4058  HA  ILE A 272     -14.246   1.576   8.794  1.00 90.40           H  
ATOM   4059  C   ILE A 272     -15.014   0.128  10.123  1.00 90.40           C  
ATOM   4060  CB  ILE A 272     -14.751  -0.089   7.562  1.00 90.40           C  
ATOM   4061  HB  ILE A 272     -15.813   0.152   7.525  1.00 90.40           H  
ATOM   4062  O   ILE A 272     -14.568  -0.618  10.995  1.00 90.40           O  
ATOM   4063  CG1 ILE A 272     -14.599  -1.622   7.457  1.00 90.40           C  
ATOM   4064 HG12 ILE A 272     -13.558  -1.871   7.253  1.00 90.40           H  
ATOM   4065 HG13 ILE A 272     -14.881  -2.076   8.407  1.00 90.40           H  
ATOM   4066  CG2 ILE A 272     -14.079   0.609   6.365  1.00 90.40           C  
ATOM   4067 HG21 ILE A 272     -14.162   1.691   6.466  1.00 90.40           H  
ATOM   4068 HG22 ILE A 272     -13.022   0.345   6.314  1.00 90.40           H  
ATOM   4069 HG23 ILE A 272     -14.561   0.318   5.432  1.00 90.40           H  
ATOM   4070  CD1 ILE A 272     -15.463  -2.242   6.352  1.00 90.40           C  
ATOM   4071 HD11 ILE A 272     -16.507  -1.962   6.492  1.00 90.40           H  
ATOM   4072 HD12 ILE A 272     -15.123  -1.908   5.371  1.00 90.40           H  
ATOM   4073 HD13 ILE A 272     -15.378  -3.328   6.396  1.00 90.40           H  
ATOM   4074  N   GLN A 273     -16.240   0.656  10.217  1.00 87.77           N  
ATOM   4075  H   GLN A 273     -16.554   1.262   9.473  1.00 87.77           H  
ATOM   4076  CA  GLN A 273     -17.099   0.530  11.409  1.00 87.77           C  
ATOM   4077  HA  GLN A 273     -16.590   0.988  12.257  1.00 87.77           H  
ATOM   4078  C   GLN A 273     -17.411  -0.921  11.818  1.00 87.77           C  
ATOM   4079  CB  GLN A 273     -18.417   1.282  11.171  1.00 87.77           C  
ATOM   4080  HB2 GLN A 273     -18.875   0.920  10.251  1.00 87.77           H  
ATOM   4081  HB3 GLN A 273     -19.096   1.064  11.996  1.00 87.77           H  
ATOM   4082  O   GLN A 273     -17.622  -1.185  12.997  1.00 87.77           O  
ATOM   4083  CG  GLN A 273     -18.239   2.807  11.095  1.00 87.77           C  
ATOM   4084  HG2 GLN A 273     -17.806   3.162  12.031  1.00 87.77           H  
ATOM   4085  HG3 GLN A 273     -17.560   3.064  10.282  1.00 87.77           H  
ATOM   4086  CD  GLN A 273     -19.560   3.538  10.862  1.00 87.77           C  
ATOM   4087  NE2 GLN A 273     -19.583   4.848  10.957  1.00 87.77           N  
ATOM   4088 HE21 GLN A 273     -20.483   5.277  10.799  1.00 87.77           H  
ATOM   4089 HE22 GLN A 273     -18.755   5.376  11.194  1.00 87.77           H  
ATOM   4090  OE1 GLN A 273     -20.591   2.957  10.576  1.00 87.77           O  
ATOM   4091  N   SER A 274     -17.376  -1.874  10.882  1.00 87.16           N  
ATOM   4092  H   SER A 274     -17.149  -1.612   9.933  1.00 87.16           H  
ATOM   4093  CA  SER A 274     -17.527  -3.312  11.159  1.00 87.16           C  
ATOM   4094  HA  SER A 274     -18.362  -3.440  11.848  1.00 87.16           H  
ATOM   4095  C   SER A 274     -16.305  -3.954  11.835  1.00 87.16           C  
ATOM   4096  CB  SER A 274     -17.875  -4.048   9.862  1.00 87.16           C  
ATOM   4097  HB2 SER A 274     -17.964  -5.117  10.055  1.00 87.16           H  
ATOM   4098  HB3 SER A 274     -18.835  -3.681   9.497  1.00 87.16           H  
ATOM   4099  O   SER A 274     -16.264  -5.168  12.004  1.00 87.16           O  
ATOM   4100  OG  SER A 274     -16.884  -3.816   8.877  1.00 87.16           O  
ATOM   4101  HG  SER A 274     -17.219  -4.139   8.038  1.00 87.16           H  
ATOM   4102  N   GLY A 275     -15.278  -3.172  12.181  1.00 86.45           N  
ATOM   4103  H   GLY A 275     -15.343  -2.189  11.960  1.00 86.45           H  
ATOM   4104  CA  GLY A 275     -14.030  -3.633  12.793  1.00 86.45           C  
ATOM   4105  HA2 GLY A 275     -13.580  -2.793  13.322  1.00 86.45           H  
ATOM   4106  HA3 GLY A 275     -14.255  -4.423  13.509  1.00 86.45           H  
ATOM   4107  C   GLY A 275     -12.999  -4.177  11.799  1.00 86.45           C  
ATOM   4108  O   GLY A 275     -11.822  -4.243  12.159  1.00 86.45           O  
ATOM   4109  N   ARG A 276     -13.442  -4.495  10.575  1.00 94.50           N  
ATOM   4110  H   ARG A 276     -14.436  -4.385  10.434  1.00 94.50           H  
ATOM   4111  CA  ARG A 276     -12.655  -4.948   9.417  1.00 94.50           C  
ATOM   4112  HA  ARG A 276     -11.950  -5.712   9.745  1.00 94.50           H  
ATOM   4113  C   ARG A 276     -11.832  -3.799   8.812  1.00 94.50           C  
ATOM   4114  CB  ARG A 276     -13.611  -5.562   8.365  1.00 94.50           C  
ATOM   4115  HB2 ARG A 276     -13.018  -6.039   7.584  1.00 94.50           H  
ATOM   4116  HB3 ARG A 276     -14.182  -4.756   7.904  1.00 94.50           H  
ATOM   4117  O   ARG A 276     -12.035  -2.632   9.150  1.00 94.50           O  
ATOM   4118  CG  ARG A 276     -14.608  -6.599   8.926  1.00 94.50           C  
ATOM   4119  HG2 ARG A 276     -15.264  -6.111   9.647  1.00 94.50           H  
ATOM   4120  HG3 ARG A 276     -14.066  -7.390   9.443  1.00 94.50           H  
ATOM   4121  CD  ARG A 276     -15.504  -7.208   7.834  1.00 94.50           C  
ATOM   4122  HD2 ARG A 276     -15.863  -6.415   7.178  1.00 94.50           H  
ATOM   4123  HD3 ARG A 276     -16.359  -7.680   8.317  1.00 94.50           H  
ATOM   4124  NE  ARG A 276     -14.773  -8.231   7.081  1.00 94.50           N  
ATOM   4125  HE  ARG A 276     -14.142  -8.791   7.637  1.00 94.50           H  
ATOM   4126  NH1 ARG A 276     -15.525  -7.935   4.925  1.00 94.50           N  
ATOM   4127 HH11 ARG A 276     -16.274  -7.345   5.259  1.00 94.50           H  
ATOM   4128 HH12 ARG A 276     -15.432  -8.193   3.953  1.00 94.50           H  
ATOM   4129  NH2 ARG A 276     -13.814  -9.306   5.375  1.00 94.50           N  
ATOM   4130 HH21 ARG A 276     -13.531  -9.329   4.405  1.00 94.50           H  
ATOM   4131 HH22 ARG A 276     -13.284  -9.786   6.088  1.00 94.50           H  
ATOM   4132  CZ  ARG A 276     -14.722  -8.482   5.794  1.00 94.50           C  
ATOM   4133  N   TYR A 277     -10.951  -4.115   7.871  1.00 95.53           N  
ATOM   4134  H   TYR A 277     -10.856  -5.089   7.620  1.00 95.53           H  
ATOM   4135  CA  TYR A 277     -10.146  -3.167   7.101  1.00 95.53           C  
ATOM   4136  HA  TYR A 277     -10.274  -2.166   7.514  1.00 95.53           H  
ATOM   4137  C   TYR A 277     -10.586  -3.135   5.640  1.00 95.53           C  
ATOM   4138  CB  TYR A 277      -8.658  -3.517   7.214  1.00 95.53           C  
ATOM   4139  HB2 TYR A 277      -8.505  -4.566   6.957  1.00 95.53           H  
ATOM   4140  HB3 TYR A 277      -8.105  -2.919   6.489  1.00 95.53           H  
ATOM   4141  O   TYR A 277     -10.692  -4.177   4.995  1.00 95.53           O  
ATOM   4142  CG  TYR A 277      -8.094  -3.241   8.590  1.00 95.53           C  
ATOM   4143  CD1 TYR A 277      -7.398  -2.042   8.837  1.00 95.53           C  
ATOM   4144  HD1 TYR A 277      -7.229  -1.338   8.035  1.00 95.53           H  
ATOM   4145  CD2 TYR A 277      -8.316  -4.156   9.636  1.00 95.53           C  
ATOM   4146  HD2 TYR A 277      -8.852  -5.074   9.446  1.00 95.53           H  
ATOM   4147  CE1 TYR A 277      -6.924  -1.758  10.131  1.00 95.53           C  
ATOM   4148  HE1 TYR A 277      -6.383  -0.845  10.333  1.00 95.53           H  
ATOM   4149  CE2 TYR A 277      -7.855  -3.873  10.933  1.00 95.53           C  
ATOM   4150  HE2 TYR A 277      -8.038  -4.582  11.727  1.00 95.53           H  
ATOM   4151  OH  TYR A 277      -6.701  -2.399  12.430  1.00 95.53           O  
ATOM   4152  HH  TYR A 277      -6.813  -3.150  13.018  1.00 95.53           H  
ATOM   4153  CZ  TYR A 277      -7.154  -2.672  11.180  1.00 95.53           C  
ATOM   4154  N   PHE A 278     -10.813  -1.933   5.114  1.00 96.27           N  
ATOM   4155  H   PHE A 278     -10.677  -1.129   5.710  1.00 96.27           H  
ATOM   4156  CA  PHE A 278     -10.874  -1.677   3.679  1.00 96.27           C  
ATOM   4157  HA  PHE A 278     -11.233  -2.568   3.164  1.00 96.27           H  
ATOM   4158  C   PHE A 278      -9.459  -1.368   3.190  1.00 96.27           C  
ATOM   4159  CB  PHE A 278     -11.851  -0.528   3.400  1.00 96.27           C  
ATOM   4160  HB2 PHE A 278     -11.534   0.345   3.969  1.00 96.27           H  
ATOM   4161  HB3 PHE A 278     -12.836  -0.819   3.765  1.00 96.27           H  
ATOM   4162  O   PHE A 278      -8.840  -0.404   3.648  1.00 96.27           O  
ATOM   4163  CG  PHE A 278     -11.988  -0.148   1.934  1.00 96.27           C  
ATOM   4164  CD1 PHE A 278     -11.746   1.175   1.518  1.00 96.27           C  
ATOM   4165  HD1 PHE A 278     -11.430   1.914   2.239  1.00 96.27           H  
ATOM   4166  CD2 PHE A 278     -12.395  -1.102   0.984  1.00 96.27           C  
ATOM   4167  HD2 PHE A 278     -12.552  -2.131   1.275  1.00 96.27           H  
ATOM   4168  CE1 PHE A 278     -11.932   1.542   0.173  1.00 96.27           C  
ATOM   4169  HE1 PHE A 278     -11.763   2.563  -0.138  1.00 96.27           H  
ATOM   4170  CE2 PHE A 278     -12.589  -0.736  -0.358  1.00 96.27           C  
ATOM   4171  HE2 PHE A 278     -12.904  -1.478  -1.077  1.00 96.27           H  
ATOM   4172  CZ  PHE A 278     -12.357   0.587  -0.766  1.00 96.27           C  
ATOM   4173  HZ  PHE A 278     -12.501   0.870  -1.798  1.00 96.27           H  
ATOM   4174  N   ASN A 279      -8.948  -2.207   2.294  1.00 96.48           N  
ATOM   4175  H   ASN A 279      -9.538  -2.938   1.926  1.00 96.48           H  
ATOM   4176  CA  ASN A 279      -7.584  -2.137   1.791  1.00 96.48           C  
ATOM   4177  HA  ASN A 279      -7.009  -1.419   2.377  1.00 96.48           H  
ATOM   4178  C   ASN A 279      -7.610  -1.684   0.337  1.00 96.48           C  
ATOM   4179  CB  ASN A 279      -6.910  -3.509   1.921  1.00 96.48           C  
ATOM   4180  HB2 ASN A 279      -5.852  -3.426   1.670  1.00 96.48           H  
ATOM   4181  HB3 ASN A 279      -7.370  -4.195   1.209  1.00 96.48           H  
ATOM   4182  O   ASN A 279      -8.298  -2.290  -0.480  1.00 96.48           O  
ATOM   4183  CG  ASN A 279      -7.027  -4.093   3.311  1.00 96.48           C  
ATOM   4184  ND2 ASN A 279      -7.489  -5.313   3.419  1.00 96.48           N  
ATOM   4185 HD21 ASN A 279      -7.582  -5.684   4.354  1.00 96.48           H  
ATOM   4186 HD22 ASN A 279      -7.857  -5.768   2.596  1.00 96.48           H  
ATOM   4187  OD1 ASN A 279      -6.716  -3.463   4.306  1.00 96.48           O  
ATOM   4188  N   ILE A 280      -6.833  -0.658   0.008  1.00 97.04           N  
ATOM   4189  H   ILE A 280      -6.322  -0.198   0.748  1.00 97.04           H  
ATOM   4190  CA  ILE A 280      -6.614  -0.182  -1.356  1.00 97.04           C  
ATOM   4191  HA  ILE A 280      -7.252  -0.731  -2.047  1.00 97.04           H  
ATOM   4192  C   ILE A 280      -5.158  -0.466  -1.700  1.00 97.04           C  
ATOM   4193  CB  ILE A 280      -6.946   1.320  -1.492  1.00 97.04           C  
ATOM   4194  HB  ILE A 280      -6.237   1.887  -0.889  1.00 97.04           H  
ATOM   4195  O   ILE A 280      -4.260   0.112  -1.095  1.00 97.04           O  
ATOM   4196  CG1 ILE A 280      -8.369   1.643  -0.978  1.00 97.04           C  
ATOM   4197 HG12 ILE A 280      -9.107   1.103  -1.572  1.00 97.04           H  
ATOM   4198 HG13 ILE A 280      -8.464   1.317   0.057  1.00 97.04           H  
ATOM   4199  CG2 ILE A 280      -6.777   1.740  -2.967  1.00 97.04           C  
ATOM   4200 HG21 ILE A 280      -7.491   1.205  -3.592  1.00 97.04           H  
ATOM   4201 HG22 ILE A 280      -6.931   2.813  -3.079  1.00 97.04           H  
ATOM   4202 HG23 ILE A 280      -5.767   1.523  -3.316  1.00 97.04           H  
ATOM   4203  CD1 ILE A 280      -8.697   3.141  -1.002  1.00 97.04           C  
ATOM   4204 HD11 ILE A 280      -8.832   3.486  -2.027  1.00 97.04           H  
ATOM   4205 HD12 ILE A 280      -7.894   3.705  -0.527  1.00 97.04           H  
ATOM   4206 HD13 ILE A 280      -9.621   3.321  -0.451  1.00 97.04           H  
ATOM   4207  N   TYR A 281      -4.929  -1.342  -2.669  1.00 97.07           N  
ATOM   4208  H   TYR A 281      -5.731  -1.719  -3.153  1.00 97.07           H  
ATOM   4209  CA  TYR A 281      -3.618  -1.651  -3.227  1.00 97.07           C  
ATOM   4210  HA  TYR A 281      -2.842  -1.398  -2.505  1.00 97.07           H  
ATOM   4211  C   TYR A 281      -3.401  -0.841  -4.500  1.00 97.07           C  
ATOM   4212  CB  TYR A 281      -3.521  -3.146  -3.540  1.00 97.07           C  
ATOM   4213  HB2 TYR A 281      -2.544  -3.343  -3.981  1.00 97.07           H  
ATOM   4214  HB3 TYR A 281      -4.271  -3.400  -4.289  1.00 97.07           H  
ATOM   4215  O   TYR A 281      -4.317  -0.719  -5.318  1.00 97.07           O  
ATOM   4216  CG  TYR A 281      -3.703  -4.055  -2.344  1.00 97.07           C  
ATOM   4217  CD1 TYR A 281      -2.581  -4.483  -1.611  1.00 97.07           C  
ATOM   4218  HD1 TYR A 281      -1.596  -4.129  -1.881  1.00 97.07           H  
ATOM   4219  CD2 TYR A 281      -4.991  -4.495  -1.982  1.00 97.07           C  
ATOM   4220  HD2 TYR A 281      -5.859  -4.147  -2.523  1.00 97.07           H  
ATOM   4221  CE1 TYR A 281      -2.736  -5.392  -0.547  1.00 97.07           C  
ATOM   4222  HE1 TYR A 281      -1.866  -5.737  -0.008  1.00 97.07           H  
ATOM   4223  CE2 TYR A 281      -5.150  -5.400  -0.916  1.00 97.07           C  
ATOM   4224  HE2 TYR A 281      -6.136  -5.743  -0.638  1.00 97.07           H  
ATOM   4225  OH  TYR A 281      -4.155  -6.828   0.747  1.00 97.07           O  
ATOM   4226  HH  TYR A 281      -3.305  -6.978   1.167  1.00 97.07           H  
ATOM   4227  CZ  TYR A 281      -4.022  -5.877  -0.218  1.00 97.07           C  
ATOM   4228  N   TYR A 282      -2.185  -0.339  -4.698  1.00 95.43           N  
ATOM   4229  H   TYR A 282      -1.471  -0.489  -3.999  1.00 95.43           H  
ATOM   4230  CA  TYR A 282      -1.806   0.381  -5.909  1.00 95.43           C  
ATOM   4231  HA  TYR A 282      -2.532   0.148  -6.688  1.00 95.43           H  
ATOM   4232  C   TYR A 282      -0.436  -0.060  -6.429  1.00 95.43           C  
ATOM   4233  CB  TYR A 282      -1.866   1.899  -5.672  1.00 95.43           C  
ATOM   4234  HB2 TYR A 282      -2.861   2.160  -5.311  1.00 95.43           H  
ATOM   4235  HB3 TYR A 282      -1.733   2.403  -6.629  1.00 95.43           H  
ATOM   4236  O   TYR A 282       0.445  -0.461  -5.667  1.00 95.43           O  
ATOM   4237  CG  TYR A 282      -0.831   2.427  -4.695  1.00 95.43           C  
ATOM   4238  CD1 TYR A 282      -1.101   2.425  -3.311  1.00 95.43           C  
ATOM   4239  HD1 TYR A 282      -2.051   2.062  -2.947  1.00 95.43           H  
ATOM   4240  CD2 TYR A 282       0.411   2.895  -5.169  1.00 95.43           C  
ATOM   4241  HD2 TYR A 282       0.625   2.898  -6.228  1.00 95.43           H  
ATOM   4242  CE1 TYR A 282      -0.127   2.877  -2.400  1.00 95.43           C  
ATOM   4243  HE1 TYR A 282      -0.326   2.865  -1.338  1.00 95.43           H  
ATOM   4244  CE2 TYR A 282       1.386   3.348  -4.261  1.00 95.43           C  
ATOM   4245  HE2 TYR A 282       2.345   3.705  -4.609  1.00 95.43           H  
ATOM   4246  OH  TYR A 282       2.078   3.731  -2.006  1.00 95.43           O  
ATOM   4247  HH  TYR A 282       1.807   3.637  -1.090  1.00 95.43           H  
ATOM   4248  CZ  TYR A 282       1.120   3.332  -2.877  1.00 95.43           C  
ATOM   4249  N   SER A 283      -0.250   0.061  -7.740  1.00 95.46           N  
ATOM   4250  H   SER A 283      -1.045   0.317  -8.308  1.00 95.46           H  
ATOM   4251  CA  SER A 283       1.057   0.069  -8.396  1.00 95.46           C  
ATOM   4252  HA  SER A 283       1.800   0.409  -7.675  1.00 95.46           H  
ATOM   4253  C   SER A 283       1.020   1.060  -9.555  1.00 95.46           C  
ATOM   4254  CB  SER A 283       1.450  -1.337  -8.852  1.00 95.46           C  
ATOM   4255  HB2 SER A 283       0.682  -1.734  -9.516  1.00 95.46           H  
ATOM   4256  HB3 SER A 283       1.531  -1.987  -7.981  1.00 95.46           H  
ATOM   4257  O   SER A 283       0.038   1.104 -10.291  1.00 95.46           O  
ATOM   4258  OG  SER A 283       2.685  -1.324  -9.540  1.00 95.46           O  
ATOM   4259  HG  SER A 283       3.352  -0.868  -9.022  1.00 95.46           H  
ATOM   4260  N   VAL A 284       2.053   1.888  -9.679  1.00 94.25           N  
ATOM   4261  H   VAL A 284       2.825   1.774  -9.038  1.00 94.25           H  
ATOM   4262  CA  VAL A 284       2.182   2.984 -10.642  1.00 94.25           C  
ATOM   4263  HA  VAL A 284       1.500   2.829 -11.478  1.00 94.25           H  
ATOM   4264  C   VAL A 284       3.613   2.985 -11.162  1.00 94.25           C  
ATOM   4265  CB  VAL A 284       1.871   4.350  -9.989  1.00 94.25           C  
ATOM   4266  HB  VAL A 284       2.609   4.560  -9.214  1.00 94.25           H  
ATOM   4267  O   VAL A 284       4.540   3.273 -10.410  1.00 94.25           O  
ATOM   4268  CG1 VAL A 284       1.925   5.476 -11.030  1.00 94.25           C  
ATOM   4269 HG11 VAL A 284       1.220   5.275 -11.837  1.00 94.25           H  
ATOM   4270 HG12 VAL A 284       2.928   5.557 -11.448  1.00 94.25           H  
ATOM   4271 HG13 VAL A 284       1.676   6.428 -10.561  1.00 94.25           H  
ATOM   4272  CG2 VAL A 284       0.488   4.391  -9.326  1.00 94.25           C  
ATOM   4273 HG21 VAL A 284      -0.282   4.141 -10.056  1.00 94.25           H  
ATOM   4274 HG22 VAL A 284       0.298   5.387  -8.925  1.00 94.25           H  
ATOM   4275 HG23 VAL A 284       0.446   3.680  -8.501  1.00 94.25           H  
ATOM   4276  N   ASN A 285       3.789   2.698 -12.445  1.00 92.05           N  
ATOM   4277  H   ASN A 285       2.965   2.542 -13.008  1.00 92.05           H  
ATOM   4278  CA  ASN A 285       5.064   2.799 -13.152  1.00 92.05           C  
ATOM   4279  HA  ASN A 285       5.839   3.170 -12.481  1.00 92.05           H  
ATOM   4280  C   ASN A 285       4.921   3.820 -14.295  1.00 92.05           C  
ATOM   4281  CB  ASN A 285       5.466   1.389 -13.630  1.00 92.05           C  
ATOM   4282  HB2 ASN A 285       4.689   1.007 -14.292  1.00 92.05           H  
ATOM   4283  HB3 ASN A 285       6.401   1.441 -14.187  1.00 92.05           H  
ATOM   4284  O   ASN A 285       3.835   4.348 -14.524  1.00 92.05           O  
ATOM   4285  CG  ASN A 285       5.675   0.401 -12.488  1.00 92.05           C  
ATOM   4286  ND2 ASN A 285       5.384  -0.861 -12.703  1.00 92.05           N  
ATOM   4287 HD21 ASN A 285       5.529  -1.482 -11.920  1.00 92.05           H  
ATOM   4288 HD22 ASN A 285       4.995  -1.166 -13.584  1.00 92.05           H  
ATOM   4289  OD1 ASN A 285       6.092   0.731 -11.392  1.00 92.05           O  
ATOM   4290  N   GLU A 286       5.984   4.083 -15.059  1.00 89.79           N  
ATOM   4291  H   GLU A 286       6.877   3.679 -14.814  1.00 89.79           H  
ATOM   4292  CA  GLU A 286       5.961   5.083 -16.148  1.00 89.79           C  
ATOM   4293  HA  GLU A 286       5.776   6.071 -15.726  1.00 89.79           H  
ATOM   4294  C   GLU A 286       4.879   4.841 -17.221  1.00 89.79           C  
ATOM   4295  CB  GLU A 286       7.319   5.099 -16.865  1.00 89.79           C  
ATOM   4296  HB2 GLU A 286       7.493   4.115 -17.299  1.00 89.79           H  
ATOM   4297  HB3 GLU A 286       7.267   5.826 -17.676  1.00 89.79           H  
ATOM   4298  O   GLU A 286       4.458   5.777 -17.897  1.00 89.79           O  
ATOM   4299  CG  GLU A 286       8.506   5.471 -15.965  1.00 89.79           C  
ATOM   4300  HG2 GLU A 286       8.275   6.405 -15.454  1.00 89.79           H  
ATOM   4301  HG3 GLU A 286       8.644   4.694 -15.213  1.00 89.79           H  
ATOM   4302  CD  GLU A 286       9.802   5.630 -16.780  1.00 89.79           C  
ATOM   4303  OE1 GLU A 286      10.643   6.462 -16.369  1.00 89.79           O  
ATOM   4304  OE2 GLU A 286       9.930   4.940 -17.821  1.00 89.79           O  
ATOM   4305  N   LYS A 287       4.448   3.584 -17.402  1.00 92.64           N  
ATOM   4306  H   LYS A 287       4.827   2.886 -16.778  1.00 92.64           H  
ATOM   4307  CA  LYS A 287       3.553   3.154 -18.493  1.00 92.64           C  
ATOM   4308  HA  LYS A 287       3.430   3.970 -19.205  1.00 92.64           H  
ATOM   4309  C   LYS A 287       2.144   2.783 -18.043  1.00 92.64           C  
ATOM   4310  CB  LYS A 287       4.176   1.953 -19.220  1.00 92.64           C  
ATOM   4311  HB2 LYS A 287       4.282   1.125 -18.519  1.00 92.64           H  
ATOM   4312  HB3 LYS A 287       3.503   1.640 -20.018  1.00 92.64           H  
ATOM   4313  O   LYS A 287       1.215   2.848 -18.840  1.00 92.64           O  
ATOM   4314  CG  LYS A 287       5.544   2.286 -19.829  1.00 92.64           C  
ATOM   4315  HG2 LYS A 287       5.436   3.116 -20.528  1.00 92.64           H  
ATOM   4316  HG3 LYS A 287       6.239   2.575 -19.041  1.00 92.64           H  
ATOM   4317  CD  LYS A 287       6.116   1.071 -20.562  1.00 92.64           C  
ATOM   4318  HD2 LYS A 287       6.181   0.233 -19.868  1.00 92.64           H  
ATOM   4319  HD3 LYS A 287       5.460   0.806 -21.391  1.00 92.64           H  
ATOM   4320  CE  LYS A 287       7.511   1.430 -21.079  1.00 92.64           C  
ATOM   4321  HE2 LYS A 287       7.423   2.263 -21.776  1.00 92.64           H  
ATOM   4322  HE3 LYS A 287       8.112   1.772 -20.236  1.00 92.64           H  
ATOM   4323  NZ  LYS A 287       8.159   0.267 -21.728  1.00 92.64           N  
ATOM   4324  HZ1 LYS A 287       7.616  -0.041 -22.522  1.00 92.64           H  
ATOM   4325  HZ2 LYS A 287       9.088   0.518 -22.035  1.00 92.64           H  
ATOM   4326  HZ3 LYS A 287       8.234  -0.494 -21.069  1.00 92.64           H  
ATOM   4327  N   GLU A 288       1.992   2.344 -16.798  1.00 92.79           N  
ATOM   4328  H   GLU A 288       2.750   2.473 -16.142  1.00 92.79           H  
ATOM   4329  CA  GLU A 288       0.785   1.680 -16.311  1.00 92.79           C  
ATOM   4330  HA  GLU A 288      -0.072   1.993 -16.908  1.00 92.79           H  
ATOM   4331  C   GLU A 288       0.515   2.057 -14.858  1.00 92.79           C  
ATOM   4332  CB  GLU A 288       0.913   0.149 -16.414  1.00 92.79           C  
ATOM   4333  HB2 GLU A 288       1.817  -0.168 -15.893  1.00 92.79           H  
ATOM   4334  HB3 GLU A 288       0.053  -0.297 -15.915  1.00 92.79           H  
ATOM   4335  O   GLU A 288       1.439   2.193 -14.051  1.00 92.79           O  
ATOM   4336  CG  GLU A 288       0.950  -0.365 -17.863  1.00 92.79           C  
ATOM   4337  HG2 GLU A 288       1.826   0.048 -18.362  1.00 92.79           H  
ATOM   4338  HG3 GLU A 288       0.061  -0.005 -18.379  1.00 92.79           H  
ATOM   4339  CD  GLU A 288       1.010  -1.897 -17.972  1.00 92.79           C  
ATOM   4340  OE1 GLU A 288       1.077  -2.376 -19.126  1.00 92.79           O  
ATOM   4341  OE2 GLU A 288       1.015  -2.578 -16.920  1.00 92.79           O  
ATOM   4342  N   TYR A 289      -0.766   2.158 -14.513  1.00 94.91           N  
ATOM   4343  H   TYR A 289      -1.475   1.992 -15.214  1.00 94.91           H  
ATOM   4344  CA  TYR A 289      -1.222   2.208 -13.134  1.00 94.91           C  
ATOM   4345  HA  TYR A 289      -0.379   1.965 -12.488  1.00 94.91           H  
ATOM   4346  C   TYR A 289      -2.293   1.140 -12.916  1.00 94.91           C  
ATOM   4347  CB  TYR A 289      -1.698   3.616 -12.751  1.00 94.91           C  
ATOM   4348  HB2 TYR A 289      -0.930   4.339 -13.024  1.00 94.91           H  
ATOM   4349  HB3 TYR A 289      -1.802   3.650 -11.666  1.00 94.91           H  
ATOM   4350  O   TYR A 289      -3.141   0.891 -13.772  1.00 94.91           O  
ATOM   4351  CG  TYR A 289      -3.021   4.034 -13.364  1.00 94.91           C  
ATOM   4352  CD1 TYR A 289      -3.065   4.544 -14.676  1.00 94.91           C  
ATOM   4353  HD1 TYR A 289      -2.150   4.658 -15.238  1.00 94.91           H  
ATOM   4354  CD2 TYR A 289      -4.212   3.886 -12.624  1.00 94.91           C  
ATOM   4355  HD2 TYR A 289      -4.179   3.493 -11.619  1.00 94.91           H  
ATOM   4356  CE1 TYR A 289      -4.300   4.893 -15.257  1.00 94.91           C  
ATOM   4357  HE1 TYR A 289      -4.330   5.274 -16.267  1.00 94.91           H  
ATOM   4358  CE2 TYR A 289      -5.448   4.236 -13.200  1.00 94.91           C  
ATOM   4359  HE2 TYR A 289      -6.368   4.119 -12.648  1.00 94.91           H  
ATOM   4360  OH  TYR A 289      -6.690   5.064 -15.071  1.00 94.91           O  
ATOM   4361  HH  TYR A 289      -6.589   5.370 -15.975  1.00 94.91           H  
ATOM   4362  CZ  TYR A 289      -5.493   4.735 -14.518  1.00 94.91           C  
ATOM   4363  N   THR A 290      -2.263   0.507 -11.750  1.00 94.89           N  
ATOM   4364  H   THR A 290      -1.540   0.764 -11.094  1.00 94.89           H  
ATOM   4365  CA  THR A 290      -3.274  -0.450 -11.311  1.00 94.89           C  
ATOM   4366  HA  THR A 290      -4.147  -0.359 -11.957  1.00 94.89           H  
ATOM   4367  C   THR A 290      -3.709  -0.098  -9.899  1.00 94.89           C  
ATOM   4368  CB  THR A 290      -2.798  -1.909 -11.395  1.00 94.89           C  
ATOM   4369  HB  THR A 290      -3.621  -2.552 -11.084  1.00 94.89           H  
ATOM   4370  O   THR A 290      -2.891   0.254  -9.049  1.00 94.89           O  
ATOM   4371  CG2 THR A 290      -2.380  -2.326 -12.804  1.00 94.89           C  
ATOM   4372 HG21 THR A 290      -1.508  -1.759 -13.130  1.00 94.89           H  
ATOM   4373 HG22 THR A 290      -3.197  -2.142 -13.502  1.00 94.89           H  
ATOM   4374 HG23 THR A 290      -2.132  -3.387 -12.817  1.00 94.89           H  
ATOM   4375  OG1 THR A 290      -1.705  -2.155 -10.548  1.00 94.89           O  
ATOM   4376  HG1 THR A 290      -0.989  -1.589 -10.846  1.00 94.89           H  
ATOM   4377  N   VAL A 291      -5.014  -0.188  -9.650  1.00 96.46           N  
ATOM   4378  H   VAL A 291      -5.637  -0.452 -10.399  1.00 96.46           H  
ATOM   4379  CA  VAL A 291      -5.613  -0.016  -8.326  1.00 96.46           C  
ATOM   4380  HA  VAL A 291      -4.828  -0.087  -7.572  1.00 96.46           H  
ATOM   4381  C   VAL A 291      -6.592  -1.161  -8.110  1.00 96.46           C  
ATOM   4382  CB  VAL A 291      -6.294   1.358  -8.165  1.00 96.46           C  
ATOM   4383  HB  VAL A 291      -7.109   1.443  -8.884  1.00 96.46           H  
ATOM   4384  O   VAL A 291      -7.355  -1.511  -9.010  1.00 96.46           O  
ATOM   4385  CG1 VAL A 291      -6.865   1.535  -6.751  1.00 96.46           C  
ATOM   4386 HG11 VAL A 291      -7.293   2.532  -6.647  1.00 96.46           H  
ATOM   4387 HG12 VAL A 291      -6.075   1.409  -6.011  1.00 96.46           H  
ATOM   4388 HG13 VAL A 291      -7.656   0.809  -6.564  1.00 96.46           H  
ATOM   4389  CG2 VAL A 291      -5.308   2.509  -8.407  1.00 96.46           C  
ATOM   4390 HG21 VAL A 291      -4.952   2.490  -9.437  1.00 96.46           H  
ATOM   4391 HG22 VAL A 291      -4.456   2.420  -7.734  1.00 96.46           H  
ATOM   4392 HG23 VAL A 291      -5.802   3.466  -8.238  1.00 96.46           H  
ATOM   4393  N   ARG A 292      -6.553  -1.774  -6.929  1.00 96.06           N  
ATOM   4394  H   ARG A 292      -5.897  -1.424  -6.244  1.00 96.06           H  
ATOM   4395  CA  ARG A 292      -7.475  -2.837  -6.509  1.00 96.06           C  
ATOM   4396  HA  ARG A 292      -8.376  -2.797  -7.121  1.00 96.06           H  
ATOM   4397  C   ARG A 292      -7.881  -2.583  -5.068  1.00 96.06           C  
ATOM   4398  CB  ARG A 292      -6.822  -4.222  -6.655  1.00 96.06           C  
ATOM   4399  HB2 ARG A 292      -5.938  -4.268  -6.020  1.00 96.06           H  
ATOM   4400  HB3 ARG A 292      -7.528  -4.980  -6.314  1.00 96.06           H  
ATOM   4401  O   ARG A 292      -7.081  -2.057  -4.301  1.00 96.06           O  
ATOM   4402  CG  ARG A 292      -6.419  -4.537  -8.103  1.00 96.06           C  
ATOM   4403  HG2 ARG A 292      -7.291  -4.454  -8.751  1.00 96.06           H  
ATOM   4404  HG3 ARG A 292      -5.663  -3.823  -8.431  1.00 96.06           H  
ATOM   4405  CD  ARG A 292      -5.832  -5.947  -8.217  1.00 96.06           C  
ATOM   4406  HD2 ARG A 292      -5.033  -6.049  -7.483  1.00 96.06           H  
ATOM   4407  HD3 ARG A 292      -6.613  -6.675  -7.996  1.00 96.06           H  
ATOM   4408  NE  ARG A 292      -5.291  -6.182  -9.569  1.00 96.06           N  
ATOM   4409  HE  ARG A 292      -5.443  -5.451 -10.248  1.00 96.06           H  
ATOM   4410  NH1 ARG A 292      -4.325  -8.228  -9.171  1.00 96.06           N  
ATOM   4411 HH11 ARG A 292      -3.760  -9.004  -9.486  1.00 96.06           H  
ATOM   4412 HH12 ARG A 292      -4.682  -8.203  -8.227  1.00 96.06           H  
ATOM   4413  NH2 ARG A 292      -4.090  -7.267 -11.171  1.00 96.06           N  
ATOM   4414 HH21 ARG A 292      -3.518  -8.047 -11.463  1.00 96.06           H  
ATOM   4415 HH22 ARG A 292      -4.225  -6.493 -11.806  1.00 96.06           H  
ATOM   4416  CZ  ARG A 292      -4.575  -7.222  -9.962  1.00 96.06           C  
ATOM   4417  N   ALA A 293      -9.088  -2.980  -4.688  1.00 95.83           N  
ATOM   4418  H   ALA A 293      -9.697  -3.458  -5.337  1.00 95.83           H  
ATOM   4419  CA  ALA A 293      -9.536  -2.858  -3.310  1.00 95.83           C  
ATOM   4420  HA  ALA A 293      -8.656  -2.711  -2.684  1.00 95.83           H  
ATOM   4421  C   ALA A 293     -10.208  -4.140  -2.816  1.00 95.83           C  
ATOM   4422  CB  ALA A 293     -10.427  -1.620  -3.168  1.00 95.83           C  
ATOM   4423  HB1 ALA A 293     -10.648  -1.467  -2.112  1.00 95.83           H  
ATOM   4424  HB2 ALA A 293     -11.355  -1.757  -3.722  1.00 95.83           H  
ATOM   4425  HB3 ALA A 293      -9.902  -0.740  -3.540  1.00 95.83           H  
ATOM   4426  O   ALA A 293     -10.868  -4.833  -3.590  1.00 95.83           O  
ATOM   4427  N   ASP A 294     -10.045  -4.439  -1.529  1.00 96.03           N  
ATOM   4428  H   ASP A 294      -9.511  -3.801  -0.956  1.00 96.03           H  
ATOM   4429  CA  ASP A 294     -10.753  -5.516  -0.840  1.00 96.03           C  
ATOM   4430  HA  ASP A 294     -11.689  -5.686  -1.371  1.00 96.03           H  
ATOM   4431  C   ASP A 294     -11.150  -5.124   0.589  1.00 96.03           C  
ATOM   4432  CB  ASP A 294      -9.969  -6.843  -0.910  1.00 96.03           C  
ATOM   4433  HB2 ASP A 294      -9.772  -7.063  -1.960  1.00 96.03           H  
ATOM   4434  HB3 ASP A 294     -10.615  -7.640  -0.542  1.00 96.03           H  
ATOM   4435  O   ASP A 294     -10.785  -4.058   1.091  1.00 96.03           O  
ATOM   4436  CG  ASP A 294      -8.647  -6.922  -0.136  1.00 96.03           C  
ATOM   4437  OD1 ASP A 294      -8.553  -6.468   1.026  1.00 96.03           O  
ATOM   4438  OD2 ASP A 294      -7.721  -7.576  -0.664  1.00 96.03           O  
ATOM   4439  N   VAL A 295     -11.944  -5.982   1.236  1.00 96.07           N  
ATOM   4440  H   VAL A 295     -12.188  -6.845   0.772  1.00 96.07           H  
ATOM   4441  CA  VAL A 295     -12.254  -5.869   2.665  1.00 96.07           C  
ATOM   4442  HA  VAL A 295     -11.658  -5.054   3.076  1.00 96.07           H  
ATOM   4443  C   VAL A 295     -11.840  -7.162   3.360  1.00 96.07           C  
ATOM   4444  CB  VAL A 295     -13.734  -5.540   2.945  1.00 96.07           C  
ATOM   4445  HB  VAL A 295     -14.346  -6.408   2.702  1.00 96.07           H  
ATOM   4446  O   VAL A 295     -12.414  -8.224   3.094  1.00 96.07           O  
ATOM   4447  CG1 VAL A 295     -13.929  -5.186   4.427  1.00 96.07           C  
ATOM   4448 HG11 VAL A 295     -13.385  -4.272   4.666  1.00 96.07           H  
ATOM   4449 HG12 VAL A 295     -13.549  -5.982   5.068  1.00 96.07           H  
ATOM   4450 HG13 VAL A 295     -14.988  -5.033   4.634  1.00 96.07           H  
ATOM   4451  CG2 VAL A 295     -14.271  -4.346   2.149  1.00 96.07           C  
ATOM   4452 HG21 VAL A 295     -14.131  -4.502   1.079  1.00 96.07           H  
ATOM   4453 HG22 VAL A 295     -13.749  -3.440   2.457  1.00 96.07           H  
ATOM   4454 HG23 VAL A 295     -15.336  -4.220   2.342  1.00 96.07           H  
ATOM   4455  N   LYS A 296     -10.881  -7.064   4.281  1.00 94.84           N  
ATOM   4456  H   LYS A 296     -10.537  -6.136   4.482  1.00 94.84           H  
ATOM   4457  CA  LYS A 296     -10.331  -8.171   5.083  1.00 94.84           C  
ATOM   4458  HA  LYS A 296     -10.905  -9.082   4.914  1.00 94.84           H  
ATOM   4459  C   LYS A 296     -10.425  -7.844   6.567  1.00 94.84           C  
ATOM   4460  CB  LYS A 296      -8.870  -8.426   4.683  1.00 94.84           C  
ATOM   4461  HB2 LYS A 296      -8.398  -9.082   5.414  1.00 94.84           H  
ATOM   4462  HB3 LYS A 296      -8.333  -7.478   4.698  1.00 94.84           H  
ATOM   4463  O   LYS A 296     -10.633  -6.697   6.941  1.00 94.84           O  
ATOM   4464  CG  LYS A 296      -8.742  -9.086   3.303  1.00 94.84           C  
ATOM   4465  HG2 LYS A 296      -9.070 -10.123   3.372  1.00 94.84           H  
ATOM   4466  HG3 LYS A 296      -9.366  -8.567   2.576  1.00 94.84           H  
ATOM   4467  CD  LYS A 296      -7.285  -9.030   2.832  1.00 94.84           C  
ATOM   4468  HD2 LYS A 296      -7.024  -7.984   2.668  1.00 94.84           H  
ATOM   4469  HD3 LYS A 296      -6.626  -9.436   3.600  1.00 94.84           H  
ATOM   4470  CE  LYS A 296      -7.106  -9.823   1.536  1.00 94.84           C  
ATOM   4471  HE2 LYS A 296      -6.825 -10.847   1.783  1.00 94.84           H  
ATOM   4472  HE3 LYS A 296      -8.057  -9.840   1.004  1.00 94.84           H  
ATOM   4473  NZ  LYS A 296      -6.095  -9.186   0.664  1.00 94.84           N  
ATOM   4474  HZ1 LYS A 296      -5.281  -8.863   1.167  1.00 94.84           H  
ATOM   4475  HZ2 LYS A 296      -6.520  -8.363   0.259  1.00 94.84           H  
ATOM   4476  HZ3 LYS A 296      -5.843  -9.767  -0.123  1.00 94.84           H  
ATOM   4477  N   ASP A 297     -10.273  -8.842   7.427  1.00 94.93           N  
ATOM   4478  H   ASP A 297     -10.143  -9.784   7.087  1.00 94.93           H  
ATOM   4479  CA  ASP A 297     -10.396  -8.636   8.878  1.00 94.93           C  
ATOM   4480  HA  ASP A 297     -11.192  -7.914   9.062  1.00 94.93           H  
ATOM   4481  C   ASP A 297      -9.117  -8.039   9.490  1.00 94.93           C  
ATOM   4482  CB  ASP A 297     -10.838  -9.951   9.534  1.00 94.93           C  
ATOM   4483  HB2 ASP A 297     -10.026 -10.674   9.461  1.00 94.93           H  
ATOM   4484  HB3 ASP A 297     -11.053  -9.772  10.587  1.00 94.93           H  
ATOM   4485  O   ASP A 297      -9.161  -7.404  10.542  1.00 94.93           O  
ATOM   4486  CG  ASP A 297     -12.092 -10.511   8.848  1.00 94.93           C  
ATOM   4487  OD1 ASP A 297     -12.940  -9.701   8.399  1.00 94.93           O  
ATOM   4488  OD2 ASP A 297     -12.155 -11.735   8.639  1.00 94.93           O  
ATOM   4489  N   THR A 298      -7.995  -8.160   8.777  1.00 92.83           N  
ATOM   4490  H   THR A 298      -8.034  -8.693   7.920  1.00 92.83           H  
ATOM   4491  CA  THR A 298      -6.691  -7.570   9.094  1.00 92.83           C  
ATOM   4492  HA  THR A 298      -6.775  -7.000  10.019  1.00 92.83           H  
ATOM   4493  C   THR A 298      -6.234  -6.616   7.982  1.00 92.83           C  
ATOM   4494  CB  THR A 298      -5.635  -8.672   9.303  1.00 92.83           C  
ATOM   4495  HB  THR A 298      -4.662  -8.215   9.481  1.00 92.83           H  
ATOM   4496  O   THR A 298      -6.653  -6.775   6.826  1.00 92.83           O  
ATOM   4497  CG2 THR A 298      -5.971  -9.563  10.498  1.00 92.83           C  
ATOM   4498 HG21 THR A 298      -5.166 -10.283  10.649  1.00 92.83           H  
ATOM   4499 HG22 THR A 298      -6.901 -10.104  10.321  1.00 92.83           H  
ATOM   4500 HG23 THR A 298      -6.074  -8.953  11.395  1.00 92.83           H  
ATOM   4501  OG1 THR A 298      -5.534  -9.499   8.166  1.00 92.83           O  
ATOM   4502  HG1 THR A 298      -4.698  -9.291   7.743  1.00 92.83           H  
ATOM   4503  N   PRO A 299      -5.353  -5.642   8.285  1.00 91.02           N  
ATOM   4504  CA  PRO A 299      -4.616  -4.935   7.245  1.00 91.02           C  
ATOM   4505  HA  PRO A 299      -5.314  -4.499   6.530  1.00 91.02           H  
ATOM   4506  C   PRO A 299      -3.665  -5.914   6.524  1.00 91.02           C  
ATOM   4507  CB  PRO A 299      -3.856  -3.824   7.977  1.00 91.02           C  
ATOM   4508  HB2 PRO A 299      -4.512  -2.965   8.117  1.00 91.02           H  
ATOM   4509  HB3 PRO A 299      -2.944  -3.527   7.458  1.00 91.02           H  
ATOM   4510  O   PRO A 299      -3.393  -7.006   7.039  1.00 91.02           O  
ATOM   4511  CG  PRO A 299      -3.556  -4.460   9.332  1.00 91.02           C  
ATOM   4512  HG2 PRO A 299      -3.406  -3.709  10.107  1.00 91.02           H  
ATOM   4513  HG3 PRO A 299      -2.684  -5.108   9.249  1.00 91.02           H  
ATOM   4514  CD  PRO A 299      -4.804  -5.303   9.595  1.00 91.02           C  
ATOM   4515  HD2 PRO A 299      -5.530  -4.706  10.147  1.00 91.02           H  
ATOM   4516  HD3 PRO A 299      -4.534  -6.187  10.172  1.00 91.02           H  
ATOM   4517  N   PRO A 300      -3.126  -5.549   5.350  1.00 92.50           N  
ATOM   4518  CA  PRO A 300      -2.108  -6.347   4.685  1.00 92.50           C  
ATOM   4519  HA  PRO A 300      -2.484  -7.361   4.548  1.00 92.50           H  
ATOM   4520  C   PRO A 300      -0.835  -6.380   5.539  1.00 92.50           C  
ATOM   4521  CB  PRO A 300      -1.886  -5.690   3.316  1.00 92.50           C  
ATOM   4522  HB2 PRO A 300      -0.967  -5.106   3.331  1.00 92.50           H  
ATOM   4523  HB3 PRO A 300      -1.842  -6.433   2.519  1.00 92.50           H  
ATOM   4524  O   PRO A 300      -0.458  -5.372   6.144  1.00 92.50           O  
ATOM   4525  CG  PRO A 300      -3.085  -4.750   3.150  1.00 92.50           C  
ATOM   4526  HG2 PRO A 300      -3.945  -5.294   2.759  1.00 92.50           H  
ATOM   4527  HG3 PRO A 300      -2.855  -3.890   2.521  1.00 92.50           H  
ATOM   4528  CD  PRO A 300      -3.387  -4.349   4.584  1.00 92.50           C  
ATOM   4529  HD2 PRO A 300      -4.424  -4.024   4.669  1.00 92.50           H  
ATOM   4530  HD3 PRO A 300      -2.710  -3.557   4.904  1.00 92.50           H  
ATOM   4531  N   THR A 301      -0.168  -7.529   5.583  1.00 87.43           N  
ATOM   4532  H   THR A 301      -0.493  -8.333   5.065  1.00 87.43           H  
ATOM   4533  CA  THR A 301       1.150  -7.656   6.210  1.00 87.43           C  
ATOM   4534  HA  THR A 301       1.155  -7.098   7.147  1.00 87.43           H  
ATOM   4535  C   THR A 301       2.234  -7.043   5.324  1.00 87.43           C  
ATOM   4536  CB  THR A 301       1.477  -9.120   6.546  1.00 87.43           C  
ATOM   4537  HB  THR A 301       2.521  -9.200   6.849  1.00 87.43           H  
ATOM   4538  O   THR A 301       2.053  -6.825   4.123  1.00 87.43           O  
ATOM   4539  CG2 THR A 301       0.593  -9.640   7.679  1.00 87.43           C  
ATOM   4540 HG21 THR A 301       0.744  -9.029   8.568  1.00 87.43           H  
ATOM   4541 HG22 THR A 301      -0.458  -9.608   7.390  1.00 87.43           H  
ATOM   4542 HG23 THR A 301       0.873 -10.667   7.913  1.00 87.43           H  
ATOM   4543  OG1 THR A 301       1.248  -9.952   5.430  1.00 87.43           O  
ATOM   4544  HG1 THR A 301       1.932 -10.624   5.451  1.00 87.43           H  
ATOM   4545  N   SER A 302       3.360  -6.722   5.942  1.00 81.42           N  
ATOM   4546  H   SER A 302       3.422  -6.861   6.940  1.00 81.42           H  
ATOM   4547  CA  SER A 302       4.598  -6.291   5.298  1.00 81.42           C  
ATOM   4548  HA  SER A 302       4.650  -6.675   4.279  1.00 81.42           H  
ATOM   4549  C   SER A 302       5.777  -6.847   6.085  1.00 81.42           C  
ATOM   4550  CB  SER A 302       4.663  -4.762   5.277  1.00 81.42           C  
ATOM   4551  HB2 SER A 302       5.599  -4.443   4.819  1.00 81.42           H  
ATOM   4552  HB3 SER A 302       3.841  -4.384   4.669  1.00 81.42           H  
ATOM   4553  O   SER A 302       5.634  -7.089   7.277  1.00 81.42           O  
ATOM   4554  OG  SER A 302       4.566  -4.213   6.584  1.00 81.42           O  
ATOM   4555  HG  SER A 302       4.158  -4.852   7.174  1.00 81.42           H  
ATOM   4556  N   ASP A 303       6.950  -6.957   5.473  1.00 77.01           N  
ATOM   4557  H   ASP A 303       6.969  -7.000   4.464  1.00 77.01           H  
ATOM   4558  CA  ASP A 303       8.162  -7.467   6.131  1.00 77.01           C  
ATOM   4559  HA  ASP A 303       8.006  -8.512   6.398  1.00 77.01           H  
ATOM   4560  C   ASP A 303       8.530  -6.681   7.416  1.00 77.01           C  
ATOM   4561  CB  ASP A 303       9.337  -7.374   5.145  1.00 77.01           C  
ATOM   4562  HB2 ASP A 303      10.191  -7.897   5.576  1.00 77.01           H  
ATOM   4563  HB3 ASP A 303       9.603  -6.319   5.071  1.00 77.01           H  
ATOM   4564  O   ASP A 303       9.146  -7.215   8.335  1.00 77.01           O  
ATOM   4565  CG  ASP A 303       9.119  -7.889   3.711  1.00 77.01           C  
ATOM   4566  OD1 ASP A 303       8.006  -8.331   3.352  1.00 77.01           O  
ATOM   4567  OD2 ASP A 303      10.078  -7.697   2.930  1.00 77.01           O  
ATOM   4568  N   PHE A 304       8.101  -5.413   7.516  1.00 80.05           N  
ATOM   4569  H   PHE A 304       7.596  -5.039   6.726  1.00 80.05           H  
ATOM   4570  CA  PHE A 304       8.217  -4.588   8.727  1.00 80.05           C  
ATOM   4571  HA  PHE A 304       9.262  -4.546   9.032  1.00 80.05           H  
ATOM   4572  C   PHE A 304       7.407  -5.110   9.928  1.00 80.05           C  
ATOM   4573  CB  PHE A 304       7.698  -3.175   8.426  1.00 80.05           C  
ATOM   4574  HB2 PHE A 304       6.662  -3.255   8.097  1.00 80.05           H  
ATOM   4575  HB3 PHE A 304       7.688  -2.611   9.359  1.00 80.05           H  
ATOM   4576  O   PHE A 304       7.638  -4.674  11.055  1.00 80.05           O  
ATOM   4577  CG  PHE A 304       8.478  -2.344   7.431  1.00 80.05           C  
ATOM   4578  CD1 PHE A 304       9.828  -2.031   7.678  1.00 80.05           C  
ATOM   4579  HD1 PHE A 304      10.349  -2.487   8.507  1.00 80.05           H  
ATOM   4580  CD2 PHE A 304       7.820  -1.784   6.320  1.00 80.05           C  
ATOM   4581  HD2 PHE A 304       6.795  -2.053   6.108  1.00 80.05           H  
ATOM   4582  CE1 PHE A 304      10.495  -1.108   6.854  1.00 80.05           C  
ATOM   4583  HE1 PHE A 304      11.529  -0.865   7.053  1.00 80.05           H  
ATOM   4584  CE2 PHE A 304       8.487  -0.859   5.500  1.00 80.05           C  
ATOM   4585  HE2 PHE A 304       7.981  -0.413   4.656  1.00 80.05           H  
ATOM   4586  CZ  PHE A 304       9.817  -0.507   5.780  1.00 80.05           C  
ATOM   4587  HZ  PHE A 304      10.319   0.215   5.153  1.00 80.05           H  
ATOM   4588  N   ASP A 305       6.405  -5.959   9.706  1.00 72.92           N  
ATOM   4589  H   ASP A 305       6.263  -6.290   8.762  1.00 72.92           H  
ATOM   4590  CA  ASP A 305       5.656  -6.639  10.764  1.00 72.92           C  
ATOM   4591  HA  ASP A 305       5.543  -5.966  11.615  1.00 72.92           H  
ATOM   4592  C   ASP A 305       6.427  -7.875  11.264  1.00 72.92           C  
ATOM   4593  CB  ASP A 305       4.246  -7.002  10.260  1.00 72.92           C  
ATOM   4594  HB2 ASP A 305       4.320  -7.708   9.433  1.00 72.92           H  
ATOM   4595  HB3 ASP A 305       3.709  -7.501  11.067  1.00 72.92           H  
ATOM   4596  O   ASP A 305       6.458  -8.134  12.470  1.00 72.92           O  
ATOM   4597  CG  ASP A 305       3.434  -5.778   9.824  1.00 72.92           C  
ATOM   4598  OD1 ASP A 305       2.975  -5.005  10.705  1.00 72.92           O  
ATOM   4599  OD2 ASP A 305       3.220  -5.564   8.605  1.00 72.92           O  
ATOM   4600  N   ASP A 306       7.118  -8.581  10.362  1.00 68.13           N  
ATOM   4601  H   ASP A 306       7.074  -8.303   9.393  1.00 68.13           H  
ATOM   4602  CA  ASP A 306       7.867  -9.802  10.671  1.00 68.13           C  
ATOM   4603  HA  ASP A 306       7.235 -10.445  11.282  1.00 68.13           H  
ATOM   4604  C   ASP A 306       9.144  -9.510  11.481  1.00 68.13           C  
ATOM   4605  CB  ASP A 306       8.180 -10.570   9.375  1.00 68.13           C  
ATOM   4606  HB2 ASP A 306       8.768  -9.933   8.715  1.00 68.13           H  
ATOM   4607  HB3 ASP A 306       8.784 -11.443   9.625  1.00 68.13           H  
ATOM   4608  O   ASP A 306       9.407 -10.208  12.464  1.00 68.13           O  
ATOM   4609  CG  ASP A 306       6.920 -11.053   8.642  1.00 68.13           C  
ATOM   4610  OD1 ASP A 306       5.979 -11.521   9.324  1.00 68.13           O  
ATOM   4611  OD2 ASP A 306       6.900 -10.947   7.396  1.00 68.13           O  
ATOM   4612  N   GLU A 307       9.878  -8.428  11.174  1.00 61.49           N  
ATOM   4613  H   GLU A 307       9.634  -7.924  10.333  1.00 61.49           H  
ATOM   4614  CA  GLU A 307      11.057  -7.976  11.949  1.00 61.49           C  
ATOM   4615  HA  GLU A 307      11.819  -8.756  11.922  1.00 61.49           H  
ATOM   4616  C   GLU A 307      10.753  -7.704  13.437  1.00 61.49           C  
ATOM   4617  CB  GLU A 307      11.649  -6.687  11.345  1.00 61.49           C  
ATOM   4618  HB2 GLU A 307      12.313  -6.233  12.081  1.00 61.49           H  
ATOM   4619  HB3 GLU A 307      10.841  -5.983  11.146  1.00 61.49           H  
ATOM   4620  O   GLU A 307      11.650  -7.780  14.281  1.00 61.49           O  
ATOM   4621  CG  GLU A 307      12.471  -6.913  10.069  1.00 61.49           C  
ATOM   4622  HG2 GLU A 307      13.211  -7.689  10.267  1.00 61.49           H  
ATOM   4623  HG3 GLU A 307      11.813  -7.270   9.277  1.00 61.49           H  
ATOM   4624  CD  GLU A 307      13.182  -5.626   9.607  1.00 61.49           C  
ATOM   4625  OE1 GLU A 307      14.387  -5.707   9.279  1.00 61.49           O  
ATOM   4626  OE2 GLU A 307      12.523  -4.557   9.567  1.00 61.49           O  
ATOM   4627  N   LEU A 308       9.495  -7.402  13.782  1.00 55.67           N  
ATOM   4628  H   LEU A 308       8.800  -7.388  13.049  1.00 55.67           H  
ATOM   4629  CA  LEU A 308       9.064  -7.270  15.177  1.00 55.67           C  
ATOM   4630  HA  LEU A 308       9.894  -6.886  15.769  1.00 55.67           H  
ATOM   4631  C   LEU A 308       8.689  -8.602  15.831  1.00 55.67           C  
ATOM   4632  CB  LEU A 308       7.886  -6.292  15.286  1.00 55.67           C  
ATOM   4633  HB2 LEU A 308       7.328  -6.563  16.182  1.00 55.67           H  
ATOM   4634  HB3 LEU A 308       7.207  -6.415  14.442  1.00 55.67           H  
ATOM   4635  O   LEU A 308       8.790  -8.718  17.050  1.00 55.67           O  
ATOM   4636  CG  LEU A 308       8.338  -4.828  15.422  1.00 55.67           C  
ATOM   4637  HG  LEU A 308       9.364  -4.773  15.787  1.00 55.67           H  
ATOM   4638  CD1 LEU A 308       8.251  -4.073  14.099  1.00 55.67           C  
ATOM   4639 HD11 LEU A 308       7.238  -4.116  13.699  1.00 55.67           H  
ATOM   4640 HD12 LEU A 308       8.565  -3.037  14.231  1.00 55.67           H  
ATOM   4641 HD13 LEU A 308       8.920  -4.546  13.381  1.00 55.67           H  
ATOM   4642  CD2 LEU A 308       7.448  -4.130  16.452  1.00 55.67           C  
ATOM   4643 HD21 LEU A 308       6.403  -4.343  16.228  1.00 55.67           H  
ATOM   4644 HD22 LEU A 308       7.655  -3.059  16.453  1.00 55.67           H  
ATOM   4645 HD23 LEU A 308       7.683  -4.532  17.437  1.00 55.67           H  
ATOM   4646  N   SER A 309       8.248  -9.594  15.058  1.00 58.93           N  
ATOM   4647  H   SER A 309       8.217  -9.446  14.059  1.00 58.93           H  
ATOM   4648  CA  SER A 309       7.853 -10.905  15.589  1.00 58.93           C  
ATOM   4649  HA  SER A 309       7.254 -10.744  16.485  1.00 58.93           H  
ATOM   4650  C   SER A 309       9.049 -11.772  16.008  1.00 58.93           C  
ATOM   4651  CB  SER A 309       6.969 -11.628  14.571  1.00 58.93           C  
ATOM   4652  HB2 SER A 309       6.195 -10.950  14.211  1.00 58.93           H  
ATOM   4653  HB3 SER A 309       6.488 -12.475  15.061  1.00 58.93           H  
ATOM   4654  O   SER A 309       8.906 -12.640  16.866  1.00 58.93           O  
ATOM   4655  OG  SER A 309       7.718 -12.110  13.476  1.00 58.93           O  
ATOM   4656  HG  SER A 309       8.239 -11.408  13.082  1.00 58.93           H  
ATOM   4657  N   GLY A 310      10.236 -11.504  15.450  1.00 48.11           N  
ATOM   4658  H   GLY A 310      10.252 -10.812  14.715  1.00 48.11           H  
ATOM   4659  CA  GLY A 310      11.482 -12.220  15.743  1.00 48.11           C  
ATOM   4660  HA2 GLY A 310      11.257 -13.278  15.870  1.00 48.11           H  
ATOM   4661  HA3 GLY A 310      12.151 -12.117  14.889  1.00 48.11           H  
ATOM   4662  C   GLY A 310      12.247 -11.760  16.994  1.00 48.11           C  
ATOM   4663  O   GLY A 310      13.354 -12.243  17.218  1.00 48.11           O  
ATOM   4664  N   GLN A 311      11.709 -10.832  17.795  1.00 42.32           N  
ATOM   4665  H   GLN A 311      10.785 -10.489  17.575  1.00 42.32           H  
ATOM   4666  CA  GLN A 311      12.325 -10.384  19.055  1.00 42.32           C  
ATOM   4667  HA  GLN A 311      13.356 -10.737  19.093  1.00 42.32           H  
ATOM   4668  C   GLN A 311      11.634 -11.004  20.280  1.00 42.32           C  
ATOM   4669  CB  GLN A 311      12.381  -8.846  19.133  1.00 42.32           C  
ATOM   4670  HB2 GLN A 311      12.702  -8.566  20.136  1.00 42.32           H  
ATOM   4671  HB3 GLN A 311      11.388  -8.430  18.960  1.00 42.32           H  
ATOM   4672  O   GLN A 311      10.869 -10.330  20.973  1.00 42.32           O  
ATOM   4673  CG  GLN A 311      13.370  -8.244  18.127  1.00 42.32           C  
ATOM   4674  HG2 GLN A 311      14.341  -8.729  18.231  1.00 42.32           H  
ATOM   4675  HG3 GLN A 311      13.003  -8.435  17.118  1.00 42.32           H  
ATOM   4676  CD  GLN A 311      13.568  -6.741  18.314  1.00 42.32           C  
ATOM   4677  NE2 GLN A 311      13.638  -5.990  17.237  1.00 42.32           N  
ATOM   4678 HE21 GLN A 311      13.771  -5.000  17.380  1.00 42.32           H  
ATOM   4679 HE22 GLN A 311      13.480  -6.404  16.329  1.00 42.32           H  
ATOM   4680  OE1 GLN A 311      13.695  -6.209  19.408  1.00 42.32           O  
ATOM   4681  N   PHE A 312      11.951 -12.272  20.561  1.00 34.46           N  
ATOM   4682  H   PHE A 312      12.595 -12.760  19.955  1.00 34.46           H  
ATOM   4683  CA  PHE A 312      11.629 -12.974  21.810  1.00 34.46           C  
ATOM   4684  HA  PHE A 312      11.425 -12.243  22.592  1.00 34.46           H  
ATOM   4685  C   PHE A 312      12.839 -13.780  22.303  1.00 34.46           C  
ATOM   4686  CB  PHE A 312      10.372 -13.842  21.623  1.00 34.46           C  
ATOM   4687  HB2 PHE A 312      10.484 -14.445  20.722  1.00 34.46           H  
ATOM   4688  HB3 PHE A 312      10.305 -14.529  22.466  1.00 34.46           H  
ATOM   4689  O   PHE A 312      13.509 -14.405  21.451  1.00 34.46           O  
ATOM   4690  CG  PHE A 312       9.076 -13.051  21.562  1.00 34.46           C  
ATOM   4691  CD1 PHE A 312       8.531 -12.516  22.744  1.00 34.46           C  
ATOM   4692  HD1 PHE A 312       9.049 -12.668  23.680  1.00 34.46           H  
ATOM   4693  CD2 PHE A 312       8.421 -12.831  20.336  1.00 34.46           C  
ATOM   4694  HD2 PHE A 312       8.848 -13.219  19.422  1.00 34.46           H  
ATOM   4695  CE1 PHE A 312       7.338 -11.770  22.705  1.00 34.46           C  
ATOM   4696  HE1 PHE A 312       6.934 -11.351  23.615  1.00 34.46           H  
ATOM   4697  CE2 PHE A 312       7.229 -12.085  20.293  1.00 34.46           C  
ATOM   4698  HE2 PHE A 312       6.749 -11.907  19.342  1.00 34.46           H  
ATOM   4699  CZ  PHE A 312       6.687 -11.554  21.477  1.00 34.46           C  
ATOM   4700  HZ  PHE A 312       5.779 -10.970  21.439  1.00 34.46           H  
ATOM   4701  OXT PHE A 312      13.105 -13.712  23.524  1.00 34.46           O  
TER    4702      PHE A 312                                                       
END   
