# Supplementary material for: A glutamine-based single α-helix scaffold to target globular proteins
Source: Nat Commun. 2022 Nov 18;13:7073. doi: 10.1038/s41467-022-34793-6 (PMC9674830; doi:10.1038/s41467-022-34793-6)
Supplement: Supplementary file 7 — Supplementary Data 4 [file 41467_2022_34793_MOESM7_ESM.zip › ColabFold_p37n/p37n_no_MSAs/A0A3Q0KF62.pdb]

ATOM      1  N   MET A   1      35.050 -11.919  17.516  1.00 50.45           N  
ATOM      2  H   MET A   1      34.348 -11.391  18.015  1.00 50.45           H  
ATOM      3  H2  MET A   1      35.943 -11.764  17.963  1.00 50.45           H  
ATOM      4  H3  MET A   1      34.819 -12.901  17.565  1.00 50.45           H  
ATOM      5  CA  MET A   1      35.086 -11.465  16.110  1.00 50.45           C  
ATOM      6  HA  MET A   1      35.868 -11.997  15.568  1.00 50.45           H  
ATOM      7  C   MET A   1      35.416  -9.976  16.103  1.00 50.45           C  
ATOM      8  CB  MET A   1      33.743 -11.715  15.402  1.00 50.45           C  
ATOM      9  HB2 MET A   1      33.833 -11.334  14.385  1.00 50.45           H  
ATOM     10  HB3 MET A   1      32.945 -11.163  15.898  1.00 50.45           H  
ATOM     11  O   MET A   1      34.548  -9.185  16.434  1.00 50.45           O  
ATOM     12  CG  MET A   1      33.330 -13.189  15.325  1.00 50.45           C  
ATOM     13  HG2 MET A   1      34.193 -13.804  15.070  1.00 50.45           H  
ATOM     14  HG3 MET A   1      32.940 -13.504  16.293  1.00 50.45           H  
ATOM     15  SD  MET A   1      32.062 -13.441  14.060  1.00 50.45           S  
ATOM     16  CE  MET A   1      31.275 -14.972  14.625  1.00 50.45           C  
ATOM     17  HE1 MET A   1      30.481 -15.248  13.930  1.00 50.45           H  
ATOM     18  HE2 MET A   1      30.845 -14.826  15.615  1.00 50.45           H  
ATOM     19  HE3 MET A   1      32.010 -15.776  14.659  1.00 50.45           H  
ATOM     20  N   ALA A   2      36.670  -9.600  15.845  1.00 46.41           N  
ATOM     21  H   ALA A   2      37.358 -10.283  15.562  1.00 46.41           H  
ATOM     22  CA  ALA A   2      37.168  -8.222  15.980  1.00 46.41           C  
ATOM     23  HA  ALA A   2      36.329  -7.541  16.124  1.00 46.41           H  
ATOM     24  C   ALA A   2      37.887  -7.749  14.701  1.00 46.41           C  
ATOM     25  CB  ALA A   2      38.050  -8.135  17.237  1.00 46.41           C  
ATOM     26  HB1 ALA A   2      37.484  -8.436  18.118  1.00 46.41           H  
ATOM     27  HB2 ALA A   2      38.386  -7.107  17.377  1.00 46.41           H  
ATOM     28  HB3 ALA A   2      38.927  -8.773  17.128  1.00 46.41           H  
ATOM     29  O   ALA A   2      38.998  -7.241  14.763  1.00 46.41           O  
ATOM     30  N   GLY A   3      37.281  -7.974  13.531  1.00 51.08           N  
ATOM     31  H   GLY A   3      36.362  -8.393  13.523  1.00 51.08           H  
ATOM     32  CA  GLY A   3      37.942  -7.719  12.243  1.00 51.08           C  
ATOM     33  HA2 GLY A   3      38.697  -6.942  12.361  1.00 51.08           H  
ATOM     34  HA3 GLY A   3      38.450  -8.625  11.912  1.00 51.08           H  
ATOM     35  C   GLY A   3      37.015  -7.260  11.125  1.00 51.08           C  
ATOM     36  O   GLY A   3      37.292  -7.541   9.970  1.00 51.08           O  
ATOM     37  N   ASN A   4      35.896  -6.607  11.447  1.00 67.17           N  
ATOM     38  H   ASN A   4      35.754  -6.318  12.404  1.00 67.17           H  
ATOM     39  CA  ASN A   4      35.007  -6.066  10.423  1.00 67.17           C  
ATOM     40  HA  ASN A   4      35.371  -6.363   9.439  1.00 67.17           H  
ATOM     41  C   ASN A   4      35.092  -4.537  10.474  1.00 67.17           C  
ATOM     42  CB  ASN A   4      33.598  -6.677  10.597  1.00 67.17           C  
ATOM     43  HB2 ASN A   4      33.685  -7.638  11.105  1.00 67.17           H  
ATOM     44  HB3 ASN A   4      32.967  -6.027  11.203  1.00 67.17           H  
ATOM     45  O   ASN A   4      34.485  -3.912  11.343  1.00 67.17           O  
ATOM     46  CG  ASN A   4      32.910  -6.947   9.269  1.00 67.17           C  
ATOM     47  ND2 ASN A   4      31.888  -7.772   9.257  1.00 67.17           N  
ATOM     48 HD21 ASN A   4      31.568  -8.233  10.096  1.00 67.17           H  
ATOM     49 HD22 ASN A   4      31.486  -7.945   8.347  1.00 67.17           H  
ATOM     50  OD1 ASN A   4      33.269  -6.427   8.232  1.00 67.17           O  
ATOM     51  N   GLU A   5      35.879  -3.937   9.580  1.00 72.94           N  
ATOM     52  H   GLU A   5      36.404  -4.509   8.933  1.00 72.94           H  
ATOM     53  CA  GLU A   5      36.056  -2.478   9.463  1.00 72.94           C  
ATOM     54  HA  GLU A   5      36.561  -2.093  10.349  1.00 72.94           H  
ATOM     55  C   GLU A   5      34.708  -1.742   9.344  1.00 72.94           C  
ATOM     56  CB  GLU A   5      36.933  -2.183   8.235  1.00 72.94           C  
ATOM     57  HB2 GLU A   5      36.539  -2.731   7.379  1.00 72.94           H  
ATOM     58  HB3 GLU A   5      36.886  -1.118   8.009  1.00 72.94           H  
ATOM     59  O   GLU A   5      34.549  -0.628   9.846  1.00 72.94           O  
ATOM     60  CG  GLU A   5      38.402  -2.560   8.473  1.00 72.94           C  
ATOM     61  HG2 GLU A   5      38.828  -1.881   9.211  1.00 72.94           H  
ATOM     62  HG3 GLU A   5      38.457  -3.569   8.882  1.00 72.94           H  
ATOM     63  CD  GLU A   5      39.197  -2.509   7.164  1.00 72.94           C  
ATOM     64  OE1 GLU A   5      39.930  -1.517   6.964  1.00 72.94           O  
ATOM     65  OE2 GLU A   5      39.030  -3.466   6.377  1.00 72.94           O  
ATOM     66  N   ALA A   6      33.692  -2.416   8.793  1.00 74.35           N  
ATOM     67  H   ALA A   6      33.899  -3.313   8.377  1.00 74.35           H  
ATOM     68  CA  ALA A   6      32.314  -1.939   8.745  1.00 74.35           C  
ATOM     69  HA  ALA A   6      32.293  -0.991   8.207  1.00 74.35           H  
ATOM     70  C   ALA A   6      31.699  -1.693  10.140  1.00 74.35           C  
ATOM     71  CB  ALA A   6      31.497  -2.969   7.954  1.00 74.35           C  
ATOM     72  HB1 ALA A   6      31.915  -3.083   6.954  1.00 74.35           H  
ATOM     73  HB2 ALA A   6      31.515  -3.935   8.459  1.00 74.35           H  
ATOM     74  HB3 ALA A   6      30.465  -2.629   7.867  1.00 74.35           H  
ATOM     75  O   ALA A   6      30.968  -0.722  10.329  1.00 74.35           O  
ATOM     76  N   TYR A   7      32.013  -2.531  11.134  1.00 78.42           N  
ATOM     77  H   TYR A   7      32.714  -3.237  10.957  1.00 78.42           H  
ATOM     78  CA  TYR A   7      31.511  -2.380  12.504  1.00 78.42           C  
ATOM     79  HA  TYR A   7      30.448  -2.143  12.464  1.00 78.42           H  
ATOM     80  C   TYR A   7      32.206  -1.230  13.241  1.00 78.42           C  
ATOM     81  CB  TYR A   7      31.677  -3.702  13.264  1.00 78.42           C  
ATOM     82  HB2 TYR A   7      32.736  -3.956  13.320  1.00 78.42           H  
ATOM     83  HB3 TYR A   7      31.179  -4.493  12.703  1.00 78.42           H  
ATOM     84  O   TYR A   7      31.545  -0.441  13.913  1.00 78.42           O  
ATOM     85  CG  TYR A   7      31.102  -3.679  14.667  1.00 78.42           C  
ATOM     86  CD1 TYR A   7      31.951  -3.534  15.783  1.00 78.42           C  
ATOM     87  HD1 TYR A   7      33.015  -3.419  15.641  1.00 78.42           H  
ATOM     88  CD2 TYR A   7      29.712  -3.802  14.853  1.00 78.42           C  
ATOM     89  HD2 TYR A   7      29.057  -3.900  14.000  1.00 78.42           H  
ATOM     90  CE1 TYR A   7      31.413  -3.544  17.085  1.00 78.42           C  
ATOM     91  HE1 TYR A   7      32.065  -3.441  17.940  1.00 78.42           H  
ATOM     92  CE2 TYR A   7      29.170  -3.800  16.152  1.00 78.42           C  
ATOM     93  HE2 TYR A   7      28.106  -3.897  16.306  1.00 78.42           H  
ATOM     94  OH  TYR A   7      29.487  -3.703  18.520  1.00 78.42           O  
ATOM     95  HH  TYR A   7      30.154  -3.599  19.203  1.00 78.42           H  
ATOM     96  CZ  TYR A   7      30.019  -3.683  17.270  1.00 78.42           C  
ATOM     97  N   ALA A   8      33.524  -1.088  13.065  1.00 78.71           N  
ATOM     98  H   ALA A   8      34.008  -1.740  12.464  1.00 78.71           H  
ATOM     99  CA  ALA A   8      34.278   0.026  13.640  1.00 78.71           C  
ATOM    100  HA  ALA A   8      34.124   0.034  14.719  1.00 78.71           H  
ATOM    101  C   ALA A   8      33.778   1.379  13.099  1.00 78.71           C  
ATOM    102  CB  ALA A   8      35.771  -0.198  13.371  1.00 78.71           C  
ATOM    103  HB1 ALA A   8      36.093  -1.142  13.810  1.00 78.71           H  
ATOM    104  HB2 ALA A   8      35.963  -0.216  12.298  1.00 78.71           H  
ATOM    105  HB3 ALA A   8      36.346   0.613  13.817  1.00 78.71           H  
ATOM    106  O   ALA A   8      33.481   2.279  13.884  1.00 78.71           O  
ATOM    107  N   SER A   9      33.564   1.488  11.780  1.00 80.30           N  
ATOM    108  H   SER A   9      33.850   0.725  11.183  1.00 80.30           H  
ATOM    109  CA  SER A   9      32.972   2.686  11.161  1.00 80.30           C  
ATOM    110  HA  SER A   9      33.575   3.553  11.429  1.00 80.30           H  
ATOM    111  C   SER A   9      31.545   2.974  11.641  1.00 80.30           C  
ATOM    112  CB  SER A   9      32.961   2.548   9.634  1.00 80.30           C  
ATOM    113  HB2 SER A   9      32.048   2.989   9.235  1.00 80.30           H  
ATOM    114  HB3 SER A   9      32.991   1.499   9.340  1.00 80.30           H  
ATOM    115  O   SER A   9      31.179   4.136  11.827  1.00 80.30           O  
ATOM    116  OG  SER A   9      34.051   3.246   9.074  1.00 80.30           O  
ATOM    117  HG  SER A   9      34.860   2.767   9.267  1.00 80.30           H  
ATOM    118  N   ALA A  10      30.729   1.938  11.867  1.00 79.40           N  
ATOM    119  H   ALA A  10      31.050   1.003  11.662  1.00 79.40           H  
ATOM    120  CA  ALA A  10      29.373   2.108  12.384  1.00 79.40           C  
ATOM    121  HA  ALA A  10      28.855   2.837  11.761  1.00 79.40           H  
ATOM    122  C   ALA A  10      29.365   2.654  13.822  1.00 79.40           C  
ATOM    123  CB  ALA A  10      28.626   0.774  12.271  1.00 79.40           C  
ATOM    124  HB1 ALA A  10      27.599   0.901  12.613  1.00 79.40           H  
ATOM    125  HB2 ALA A  10      29.112   0.016  12.885  1.00 79.40           H  
ATOM    126  HB3 ALA A  10      28.614   0.442  11.233  1.00 79.40           H  
ATOM    127  O   ALA A  10      28.588   3.563  14.124  1.00 79.40           O  
ATOM    128  N   ILE A  11      30.259   2.161  14.690  1.00 85.68           N  
ATOM    129  H   ILE A  11      30.865   1.413  14.386  1.00 85.68           H  
ATOM    130  CA  ILE A  11      30.404   2.675  16.060  1.00 85.68           C  
ATOM    131  HA  ILE A  11      29.413   2.716  16.511  1.00 85.68           H  
ATOM    132  C   ILE A  11      30.917   4.117  16.066  1.00 85.68           C  
ATOM    133  CB  ILE A  11      31.278   1.732  16.924  1.00 85.68           C  
ATOM    134  HB  ILE A  11      32.185   1.480  16.375  1.00 85.68           H  
ATOM    135  O   ILE A  11      30.405   4.931  16.834  1.00 85.68           O  
ATOM    136  CG1 ILE A  11      30.471   0.438  17.184  1.00 85.68           C  
ATOM    137 HG12 ILE A  11      30.419  -0.145  16.265  1.00 85.68           H  
ATOM    138 HG13 ILE A  11      29.452   0.705  17.463  1.00 85.68           H  
ATOM    139  CG2 ILE A  11      31.700   2.406  18.249  1.00 85.68           C  
ATOM    140 HG21 ILE A  11      32.357   1.749  18.819  1.00 85.68           H  
ATOM    141 HG22 ILE A  11      30.818   2.660  18.837  1.00 85.68           H  
ATOM    142 HG23 ILE A  11      32.277   3.309  18.051  1.00 85.68           H  
ATOM    143  CD1 ILE A  11      31.013  -0.462  18.297  1.00 85.68           C  
ATOM    144 HD11 ILE A  11      30.999   0.050  19.259  1.00 85.68           H  
ATOM    145 HD12 ILE A  11      32.026  -0.788  18.058  1.00 85.68           H  
ATOM    146 HD13 ILE A  11      30.354  -1.325  18.396  1.00 85.68           H  
ATOM    147  N   GLU A  12      31.874   4.464  15.206  1.00 80.84           N  
ATOM    148  H   GLU A  12      32.317   3.750  14.645  1.00 80.84           H  
ATOM    149  CA  GLU A  12      32.407   5.830  15.140  1.00 80.84           C  
ATOM    150  HA  GLU A  12      32.744   6.113  16.138  1.00 80.84           H  
ATOM    151  C   GLU A  12      31.330   6.839  14.704  1.00 80.84           C  
ATOM    152  CB  GLU A  12      33.614   5.869  14.188  1.00 80.84           C  
ATOM    153  HB2 GLU A  12      34.102   4.896  14.154  1.00 80.84           H  
ATOM    154  HB3 GLU A  12      33.269   6.099  13.180  1.00 80.84           H  
ATOM    155  O   GLU A  12      31.186   7.910  15.299  1.00 80.84           O  
ATOM    156  CG  GLU A  12      34.649   6.914  14.622  1.00 80.84           C  
ATOM    157  HG2 GLU A  12      35.225   7.209  13.745  1.00 80.84           H  
ATOM    158  HG3 GLU A  12      34.147   7.806  14.996  1.00 80.84           H  
ATOM    159  CD  GLU A  12      35.596   6.336  15.686  1.00 80.84           C  
ATOM    160  OE1 GLU A  12      36.727   5.972  15.303  1.00 80.84           O  
ATOM    161  OE2 GLU A  12      35.167   6.227  16.864  1.00 80.84           O  
ATOM    162  N   ARG A  13      30.491   6.469  13.722  1.00 74.73           N  
ATOM    163  H   ARG A  13      30.670   5.589  13.260  1.00 74.73           H  
ATOM    164  CA  ARG A  13      29.322   7.273  13.324  1.00 74.73           C  
ATOM    165  HA  ARG A  13      29.657   8.290  13.120  1.00 74.73           H  
ATOM    166  C   ARG A  13      28.305   7.410  14.451  1.00 74.73           C  
ATOM    167  CB  ARG A  13      28.649   6.685  12.073  1.00 74.73           C  
ATOM    168  HB2 ARG A  13      27.567   6.753  12.181  1.00 74.73           H  
ATOM    169  HB3 ARG A  13      28.907   5.632  11.961  1.00 74.73           H  
ATOM    170  O   ARG A  13      27.800   8.508  14.671  1.00 74.73           O  
ATOM    171  CG  ARG A  13      29.044   7.464  10.815  1.00 74.73           C  
ATOM    172  HG2 ARG A  13      28.788   8.515  10.948  1.00 74.73           H  
ATOM    173  HG3 ARG A  13      30.118   7.373  10.653  1.00 74.73           H  
ATOM    174  CD  ARG A  13      28.291   6.912   9.601  1.00 74.73           C  
ATOM    175  HD2 ARG A  13      27.222   6.937   9.811  1.00 74.73           H  
ATOM    176  HD3 ARG A  13      28.597   5.877   9.447  1.00 74.73           H  
ATOM    177  NE  ARG A  13      28.570   7.702   8.388  1.00 74.73           N  
ATOM    178  HE  ARG A  13      29.200   8.485   8.497  1.00 74.73           H  
ATOM    179  NH1 ARG A  13      27.296   6.466   6.933  1.00 74.73           N  
ATOM    180 HH11 ARG A  13      26.943   6.301   6.001  1.00 74.73           H  
ATOM    181 HH12 ARG A  13      27.050   5.848   7.693  1.00 74.73           H  
ATOM    182  NH2 ARG A  13      28.414   8.246   6.183  1.00 74.73           N  
ATOM    183 HH21 ARG A  13      28.054   8.064   5.256  1.00 74.73           H  
ATOM    184 HH22 ARG A  13      29.041   9.024   6.329  1.00 74.73           H  
ATOM    185  CZ  ARG A  13      28.094   7.469   7.178  1.00 74.73           C  
ATOM    186  N   ALA A  14      28.018   6.328  15.173  1.00 77.85           N  
ATOM    187  H   ALA A  14      28.449   5.448  14.928  1.00 77.85           H  
ATOM    188  CA  ALA A  14      27.100   6.371  16.308  1.00 77.85           C  
ATOM    189  HA  ALA A  14      26.145   6.769  15.967  1.00 77.85           H  
ATOM    190  C   ALA A  14      27.616   7.310  17.414  1.00 77.85           C  
ATOM    191  CB  ALA A  14      26.867   4.943  16.813  1.00 77.85           C  
ATOM    192  HB1 ALA A  14      26.140   4.958  17.625  1.00 77.85           H  
ATOM    193  HB2 ALA A  14      27.800   4.514  17.180  1.00 77.85           H  
ATOM    194  HB3 ALA A  14      26.481   4.322  16.004  1.00 77.85           H  
ATOM    195  O   ALA A  14      26.851   8.123  17.930  1.00 77.85           O  
ATOM    196  N   LYS A  15      28.921   7.275  17.719  1.00 78.43           N  
ATOM    197  H   LYS A  15      29.495   6.581  17.261  1.00 78.43           H  
ATOM    198  CA  LYS A  15      29.554   8.183  18.687  1.00 78.43           C  
ATOM    199  HA  LYS A  15      29.020   8.122  19.635  1.00 78.43           H  
ATOM    200  C   LYS A  15      29.473   9.649  18.263  1.00 78.43           C  
ATOM    201  CB  LYS A  15      31.015   7.780  18.915  1.00 78.43           C  
ATOM    202  HB2 LYS A  15      31.528   8.609  19.402  1.00 78.43           H  
ATOM    203  HB3 LYS A  15      31.500   7.601  17.955  1.00 78.43           H  
ATOM    204  O   LYS A  15      29.124  10.481  19.093  1.00 78.43           O  
ATOM    205  CG  LYS A  15      31.154   6.541  19.809  1.00 78.43           C  
ATOM    206  HG2 LYS A  15      30.641   5.688  19.364  1.00 78.43           H  
ATOM    207  HG3 LYS A  15      30.722   6.751  20.787  1.00 78.43           H  
ATOM    208  CD  LYS A  15      32.644   6.228  19.962  1.00 78.43           C  
ATOM    209  HD2 LYS A  15      33.161   7.122  20.311  1.00 78.43           H  
ATOM    210  HD3 LYS A  15      33.048   5.958  18.986  1.00 78.43           H  
ATOM    211  CE  LYS A  15      32.892   5.091  20.952  1.00 78.43           C  
ATOM    212  HE2 LYS A  15      32.478   5.365  21.922  1.00 78.43           H  
ATOM    213  HE3 LYS A  15      32.377   4.201  20.591  1.00 78.43           H  
ATOM    214  NZ  LYS A  15      34.350   4.841  21.054  1.00 78.43           N  
ATOM    215  HZ1 LYS A  15      34.824   5.659  21.410  1.00 78.43           H  
ATOM    216  HZ2 LYS A  15      34.728   4.676  20.132  1.00 78.43           H  
ATOM    217  HZ3 LYS A  15      34.556   4.047  21.643  1.00 78.43           H  
ATOM    218  N   GLN A  16      29.718   9.973  16.991  1.00 76.90           N  
ATOM    219  H   GLN A  16      30.044   9.254  16.361  1.00 76.90           H  
ATOM    220  CA  GLN A  16      29.598  11.358  16.507  1.00 76.90           C  
ATOM    221  HA  GLN A  16      30.236  11.999  17.115  1.00 76.90           H  
ATOM    222  C   GLN A  16      28.175  11.913  16.631  1.00 76.90           C  
ATOM    223  CB  GLN A  16      30.037  11.467  15.043  1.00 76.90           C  
ATOM    224  HB2 GLN A  16      29.591  10.667  14.453  1.00 76.90           H  
ATOM    225  HB3 GLN A  16      29.671  12.419  14.658  1.00 76.90           H  
ATOM    226  O   GLN A  16      27.999  13.093  16.934  1.00 76.90           O  
ATOM    227  CG  GLN A  16      31.562  11.451  14.879  1.00 76.90           C  
ATOM    228  HG2 GLN A  16      32.009  12.153  15.583  1.00 76.90           H  
ATOM    229  HG3 GLN A  16      31.943  10.454  15.103  1.00 76.90           H  
ATOM    230  CD  GLN A  16      32.002  11.852  13.474  1.00 76.90           C  
ATOM    231  NE2 GLN A  16      33.280  11.772  13.180  1.00 76.90           N  
ATOM    232 HE21 GLN A  16      33.549  12.059  12.250  1.00 76.90           H  
ATOM    233 HE22 GLN A  16      33.944  11.428  13.859  1.00 76.90           H  
ATOM    234  OE1 GLN A  16      31.225  12.250  12.619  1.00 76.90           O  
ATOM    235  N   ILE A  17      27.158  11.074  16.421  1.00 71.35           N  
ATOM    236  H   ILE A  17      27.362  10.125  16.141  1.00 71.35           H  
ATOM    237  CA  ILE A  17      25.760  11.484  16.577  1.00 71.35           C  
ATOM    238  HA  ILE A  17      25.612  12.422  16.040  1.00 71.35           H  
ATOM    239  C   ILE A  17      25.466  11.776  18.052  1.00 71.35           C  
ATOM    240  CB  ILE A  17      24.815  10.432  15.957  1.00 71.35           C  
ATOM    241  HB  ILE A  17      25.028   9.463  16.410  1.00 71.35           H  
ATOM    242  O   ILE A  17      24.886  12.813  18.353  1.00 71.35           O  
ATOM    243  CG1 ILE A  17      25.045  10.340  14.428  1.00 71.35           C  
ATOM    244 HG12 ILE A  17      26.112  10.351  14.203  1.00 71.35           H  
ATOM    245 HG13 ILE A  17      24.607  11.211  13.942  1.00 71.35           H  
ATOM    246  CG2 ILE A  17      23.342  10.789  16.228  1.00 71.35           C  
ATOM    247 HG21 ILE A  17      23.117  11.773  15.817  1.00 71.35           H  
ATOM    248 HG22 ILE A  17      22.678  10.051  15.778  1.00 71.35           H  
ATOM    249 HG23 ILE A  17      23.141  10.797  17.299  1.00 71.35           H  
ATOM    250  CD1 ILE A  17      24.464   9.069  13.796  1.00 71.35           C  
ATOM    251 HD11 ILE A  17      24.872   8.189  14.293  1.00 71.35           H  
ATOM    252 HD12 ILE A  17      24.736   9.037  12.741  1.00 71.35           H  
ATOM    253 HD13 ILE A  17      23.377   9.061  13.876  1.00 71.35           H  
ATOM    254  N   VAL A  18      25.933  10.931  18.977  1.00 67.70           N  
ATOM    255  H   VAL A  18      26.417  10.099  18.671  1.00 67.70           H  
ATOM    256  CA  VAL A  18      25.751  11.148  20.424  1.00 67.70           C  
ATOM    257  HA  VAL A  18      24.692  11.320  20.614  1.00 67.70           H  
ATOM    258  C   VAL A  18      26.482  12.406  20.904  1.00 67.70           C  
ATOM    259  CB  VAL A  18      26.170   9.901  21.225  1.00 67.70           C  
ATOM    260  HB  VAL A  18      27.196   9.635  20.970  1.00 67.70           H  
ATOM    261  O   VAL A  18      25.883  13.220  21.602  1.00 67.70           O  
ATOM    262  CG1 VAL A  18      26.082  10.123  22.740  1.00 67.70           C  
ATOM    263 HG11 VAL A  18      26.799  10.879  23.058  1.00 67.70           H  
ATOM    264 HG12 VAL A  18      25.081  10.455  23.015  1.00 67.70           H  
ATOM    265 HG13 VAL A  18      26.311   9.197  23.268  1.00 67.70           H  
ATOM    266  CG2 VAL A  18      25.253   8.714  20.893  1.00 67.70           C  
ATOM    267 HG21 VAL A  18      24.231   8.937  21.199  1.00 67.70           H  
ATOM    268 HG22 VAL A  18      25.259   8.505  19.823  1.00 67.70           H  
ATOM    269 HG23 VAL A  18      25.598   7.824  21.419  1.00 67.70           H  
ATOM    270  N   SER A  19      27.724  12.643  20.470  1.00 65.39           N  
ATOM    271  H   SER A  19      28.203  11.935  19.933  1.00 65.39           H  
ATOM    272  CA  SER A  19      28.462  13.866  20.825  1.00 65.39           C  
ATOM    273  HA  SER A  19      28.530  13.930  21.911  1.00 65.39           H  
ATOM    274  C   SER A  19      27.768  15.144  20.348  1.00 65.39           C  
ATOM    275  CB  SER A  19      29.880  13.824  20.254  1.00 65.39           C  
ATOM    276  HB2 SER A  19      29.836  13.677  19.175  1.00 65.39           H  
ATOM    277  HB3 SER A  19      30.383  14.769  20.460  1.00 65.39           H  
ATOM    278  O   SER A  19      27.862  16.167  21.021  1.00 65.39           O  
ATOM    279  OG  SER A  19      30.615  12.771  20.845  1.00 65.39           O  
ATOM    280  HG  SER A  19      30.728  12.967  21.778  1.00 65.39           H  
ATOM    281  N   LYS A  20      27.017  15.092  19.240  1.00 56.30           N  
ATOM    282  H   LYS A  20      26.976  14.222  18.728  1.00 56.30           H  
ATOM    283  CA  LYS A  20      26.220  16.231  18.764  1.00 56.30           C  
ATOM    284  HA  LYS A  20      26.841  17.125  18.826  1.00 56.30           H  
ATOM    285  C   LYS A  20      25.009  16.551  19.644  1.00 56.30           C  
ATOM    286  CB  LYS A  20      25.786  16.003  17.306  1.00 56.30           C  
ATOM    287  HB2 LYS A  20      26.004  14.983  16.990  1.00 56.30           H  
ATOM    288  HB3 LYS A  20      24.710  16.156  17.220  1.00 56.30           H  
ATOM    289  O   LYS A  20      24.557  17.689  19.627  1.00 56.30           O  
ATOM    290  CG  LYS A  20      26.503  16.992  16.381  1.00 56.30           C  
ATOM    291  HG2 LYS A  20      26.356  18.003  16.761  1.00 56.30           H  
ATOM    292  HG3 LYS A  20      27.570  16.769  16.368  1.00 56.30           H  
ATOM    293  CD  LYS A  20      25.939  16.915  14.960  1.00 56.30           C  
ATOM    294  HD2 LYS A  20      26.141  15.929  14.544  1.00 56.30           H  
ATOM    295  HD3 LYS A  20      24.862  17.081  14.997  1.00 56.30           H  
ATOM    296  CE  LYS A  20      26.598  18.000  14.104  1.00 56.30           C  
ATOM    297  HE2 LYS A  20      27.669  17.802  14.055  1.00 56.30           H  
ATOM    298  HE3 LYS A  20      26.464  18.959  14.605  1.00 56.30           H  
ATOM    299  NZ  LYS A  20      26.012  18.051  12.743  1.00 56.30           N  
ATOM    300  HZ1 LYS A  20      26.456  18.778  12.201  1.00 56.30           H  
ATOM    301  HZ2 LYS A  20      26.139  17.166  12.272  1.00 56.30           H  
ATOM    302  HZ3 LYS A  20      25.025  18.255  12.801  1.00 56.30           H  
ATOM    303  N   PHE A  21      24.497  15.580  20.399  1.00 60.41           N  
ATOM    304  H   PHE A  21      24.919  14.663  20.357  1.00 60.41           H  
ATOM    305  CA  PHE A  21      23.374  15.784  21.320  1.00 60.41           C  
ATOM    306  HA  PHE A  21      22.832  16.684  21.031  1.00 60.41           H  
ATOM    307  C   PHE A  21      23.808  16.026  22.770  1.00 60.41           C  
ATOM    308  CB  PHE A  21      22.396  14.607  21.205  1.00 60.41           C  
ATOM    309  HB2 PHE A  21      21.678  14.664  22.023  1.00 60.41           H  
ATOM    310  HB3 PHE A  21      22.942  13.670  21.316  1.00 60.41           H  
ATOM    311  O   PHE A  21      22.987  16.446  23.577  1.00 60.41           O  
ATOM    312  CG  PHE A  21      21.611  14.604  19.907  1.00 60.41           C  
ATOM    313  CD1 PHE A  21      20.596  15.557  19.701  1.00 60.41           C  
ATOM    314  HD1 PHE A  21      20.376  16.284  20.469  1.00 60.41           H  
ATOM    315  CD2 PHE A  21      21.884  13.656  18.906  1.00 60.41           C  
ATOM    316  HD2 PHE A  21      22.629  12.894  19.082  1.00 60.41           H  
ATOM    317  CE1 PHE A  21      19.873  15.570  18.495  1.00 60.41           C  
ATOM    318  HE1 PHE A  21      19.096  16.306  18.344  1.00 60.41           H  
ATOM    319  CE2 PHE A  21      21.175  13.680  17.692  1.00 60.41           C  
ATOM    320  HE2 PHE A  21      21.389  12.947  16.928  1.00 60.41           H  
ATOM    321  CZ  PHE A  21      20.168  14.637  17.486  1.00 60.41           C  
ATOM    322  HZ  PHE A  21      19.613  14.651  16.560  1.00 60.41           H  
ATOM    323  N   SER A  22      25.077  15.785  23.111  1.00 51.61           N  
ATOM    324  H   SER A  22      25.679  15.346  22.428  1.00 51.61           H  
ATOM    325  CA  SER A  22      25.603  15.981  24.470  1.00 51.61           C  
ATOM    326  HA  SER A  22      24.761  16.084  25.155  1.00 51.61           H  
ATOM    327  C   SER A  22      26.414  17.267  24.666  1.00 51.61           C  
ATOM    328  CB  SER A  22      26.385  14.749  24.935  1.00 51.61           C  
ATOM    329  HB2 SER A  22      27.265  14.614  24.306  1.00 51.61           H  
ATOM    330  HB3 SER A  22      26.707  14.893  25.966  1.00 51.61           H  
ATOM    331  O   SER A  22      26.955  17.464  25.751  1.00 51.61           O  
ATOM    332  OG  SER A  22      25.569  13.594  24.864  1.00 51.61           O  
ATOM    333  HG  SER A  22      24.680  13.850  25.118  1.00 51.61           H  
ATOM    334  N   MET A  23      26.486  18.164  23.676  1.00 44.46           N  
ATOM    335  H   MET A  23      26.017  17.972  22.803  1.00 44.46           H  
ATOM    336  CA  MET A  23      26.979  19.526  23.911  1.00 44.46           C  
ATOM    337  HA  MET A  23      27.752  19.494  24.680  1.00 44.46           H  
ATOM    338  C   MET A  23      25.864  20.395  24.494  1.00 44.46           C  
ATOM    339  CB  MET A  23      27.637  20.133  22.662  1.00 44.46           C  
ATOM    340  HB2 MET A  23      27.137  19.788  21.757  1.00 44.46           H  
ATOM    341  HB3 MET A  23      27.563  21.219  22.709  1.00 44.46           H  
ATOM    342  O   MET A  23      25.132  21.080  23.784  1.00 44.46           O  
ATOM    343  CG  MET A  23      29.127  19.776  22.624  1.00 44.46           C  
ATOM    344  HG2 MET A  23      29.569  20.085  23.571  1.00 44.46           H  
ATOM    345  HG3 MET A  23      29.236  18.695  22.535  1.00 44.46           H  
ATOM    346  SD  MET A  23      30.056  20.575  21.285  1.00 44.46           S  
ATOM    347  CE  MET A  23      31.578  20.995  22.180  1.00 44.46           C  
ATOM    348  HE1 MET A  23      32.037  20.089  22.577  1.00 44.46           H  
ATOM    349  HE2 MET A  23      32.275  21.489  21.503  1.00 44.46           H  
ATOM    350  HE3 MET A  23      31.343  21.671  23.001  1.00 44.46           H  
ATOM    351  N   SER A  24      25.758  20.341  25.817  1.00 41.74           N  
ATOM    352  H   SER A  24      26.315  19.649  26.298  1.00 41.74           H  
ATOM    353  CA  SER A  24      25.320  21.476  26.619  1.00 41.74           C  
ATOM    354  HA  SER A  24      24.469  21.973  26.152  1.00 41.74           H  
ATOM    355  C   SER A  24      26.507  22.434  26.712  1.00 41.74           C  
ATOM    356  CB  SER A  24      24.934  21.011  28.031  1.00 41.74           C  
ATOM    357  HB2 SER A  24      25.824  20.662  28.556  1.00 41.74           H  
ATOM    358  HB3 SER A  24      24.517  21.855  28.581  1.00 41.74           H  
ATOM    359  O   SER A  24      27.505  22.074  27.331  1.00 41.74           O  
ATOM    360  OG  SER A  24      23.993  19.951  28.000  1.00 41.74           O  
ATOM    361  HG  SER A  24      23.774  19.725  28.906  1.00 41.74           H  
ATOM    362  N   ASP A  25      26.427  23.613  26.100  1.00 39.15           N  
ATOM    363  H   ASP A  25      25.622  23.845  25.536  1.00 39.15           H  
ATOM    364  CA  ASP A  25      27.317  24.719  26.454  1.00 39.15           C  
ATOM    365  HA  ASP A  25      27.689  24.524  27.460  1.00 39.15           H  
ATOM    366  C   ASP A  25      26.527  26.024  26.506  1.00 39.15           C  
ATOM    367  CB  ASP A  25      28.561  24.807  25.567  1.00 39.15           C  
ATOM    368  HB2 ASP A  25      28.973  23.808  25.426  1.00 39.15           H  
ATOM    369  HB3 ASP A  25      28.284  25.200  24.589  1.00 39.15           H  
ATOM    370  O   ASP A  25      25.794  26.403  25.589  1.00 39.15           O  
ATOM    371  CG  ASP A  25      29.637  25.688  26.219  1.00 39.15           C  
ATOM    372  OD1 ASP A  25      30.041  26.673  25.567  1.00 39.15           O  
ATOM    373  OD2 ASP A  25      30.084  25.318  27.330  1.00 39.15           O  
ATOM    374  N   ASP A  26      26.637  26.610  27.684  1.00 36.40           N  
ATOM    375  H   ASP A  26      27.383  26.254  28.263  1.00 36.40           H  
ATOM    376  CA  ASP A  26      26.084  27.854  28.163  1.00 36.40           C  
ATOM    377  HA  ASP A  26      25.060  27.982  27.813  1.00 36.40           H  
ATOM    378  C   ASP A  26      26.969  29.006  27.663  1.00 36.40           C  
ATOM    379  CB  ASP A  26      26.103  27.708  29.697  1.00 36.40           C  
ATOM    380  HB2 ASP A  26      25.494  26.847  29.972  1.00 36.40           H  
ATOM    381  HB3 ASP A  26      27.122  27.503  30.024  1.00 36.40           H  
ATOM    382  O   ASP A  26      28.187  28.959  27.794  1.00 36.40           O  
ATOM    383  CG  ASP A  26      25.576  28.920  30.455  1.00 36.40           C  
ATOM    384  OD1 ASP A  26      24.356  29.174  30.337  1.00 36.40           O  
ATOM    385  OD2 ASP A  26      26.373  29.561  31.174  1.00 36.40           O  
ATOM    386  N   GLY A  27      26.351  30.057  27.120  1.00 33.36           N  
ATOM    387  H   GLY A  27      25.345  30.001  27.055  1.00 33.36           H  
ATOM    388  CA  GLY A  27      26.983  31.370  26.975  1.00 33.36           C  
ATOM    389  HA2 GLY A  27      27.643  31.522  27.829  1.00 33.36           H  
ATOM    390  HA3 GLY A  27      26.206  32.132  27.036  1.00 33.36           H  
ATOM    391  C   GLY A  27      27.823  31.624  25.715  1.00 33.36           C  
ATOM    392  O   GLY A  27      28.995  31.288  25.644  1.00 33.36           O  
ATOM    393  N   SER A  28      27.280  32.418  24.785  1.00 35.36           N  
ATOM    394  H   SER A  28      26.273  32.499  24.786  1.00 35.36           H  
ATOM    395  CA  SER A  28      28.016  33.573  24.246  1.00 35.36           C  
ATOM    396  HA  SER A  28      28.431  34.106  25.101  1.00 35.36           H  
ATOM    397  C   SER A  28      27.098  34.524  23.476  1.00 35.36           C  
ATOM    398  CB  SER A  28      29.202  33.209  23.348  1.00 35.36           C  
ATOM    399  HB2 SER A  28      28.842  32.836  22.389  1.00 35.36           H  
ATOM    400  HB3 SER A  28      29.832  32.447  23.806  1.00 35.36           H  
ATOM    401  O   SER A  28      26.306  34.145  22.615  1.00 35.36           O  
ATOM    402  OG  SER A  28      29.989  34.373  23.160  1.00 35.36           O  
ATOM    403  HG  SER A  28      30.789  34.110  22.698  1.00 35.36           H  
ATOM    404  N   THR A  29      27.227  35.788  23.842  1.00 32.51           N  
ATOM    405  H   THR A  29      27.927  35.955  24.551  1.00 32.51           H  
ATOM    406  CA  THR A  29      26.506  36.970  23.386  1.00 32.51           C  
ATOM    407  HA  THR A  29      25.450  36.721  23.285  1.00 32.51           H  
ATOM    408  C   THR A  29      27.052  37.472  22.036  1.00 32.51           C  
ATOM    409  CB  THR A  29      26.686  38.047  24.484  1.00 32.51           C  
ATOM    410  HB  THR A  29      27.680  38.483  24.393  1.00 32.51           H  
ATOM    411  O   THR A  29      28.211  37.258  21.699  1.00 32.51           O  
ATOM    412  CG2 THR A  29      25.640  39.159  24.487  1.00 32.51           C  
ATOM    413 HG21 THR A  29      25.911  39.915  25.224  1.00 32.51           H  
ATOM    414 HG22 THR A  29      25.565  39.635  23.509  1.00 32.51           H  
ATOM    415 HG23 THR A  29      24.666  38.740  24.742  1.00 32.51           H  
ATOM    416  OG1 THR A  29      26.573  37.470  25.769  1.00 32.51           O  
ATOM    417  HG1 THR A  29      26.880  38.104  26.422  1.00 32.51           H  
ATOM    418  N   THR A  30      26.240  38.277  21.341  1.00 34.44           N  
ATOM    419  H   THR A  30      25.290  38.313  21.682  1.00 34.44           H  
ATOM    420  CA  THR A  30      26.584  39.241  20.265  1.00 34.44           C  
ATOM    421  HA  THR A  30      25.699  39.870  20.172  1.00 34.44           H  
ATOM    422  C   THR A  30      26.825  38.710  18.842  1.00 34.44           C  
ATOM    423  CB  THR A  30      27.699  40.243  20.660  1.00 34.44           C  
ATOM    424  HB  THR A  30      27.771  40.987  19.867  1.00 34.44           H  
ATOM    425  O   THR A  30      27.912  38.269  18.495  1.00 34.44           O  
ATOM    426  CG2 THR A  30      27.416  40.986  21.965  1.00 34.44           C  
ATOM    427 HG21 THR A  30      28.099  41.833  22.037  1.00 34.44           H  
ATOM    428 HG22 THR A  30      26.391  41.357  21.980  1.00 34.44           H  
ATOM    429 HG23 THR A  30      27.598  40.336  22.821  1.00 34.44           H  
ATOM    430  OG1 THR A  30      28.965  39.658  20.825  1.00 34.44           O  
ATOM    431  HG1 THR A  30      28.843  38.716  20.966  1.00 34.44           H  
ATOM    432  N   ASN A  31      25.830  38.875  17.959  1.00 35.80           N  
ATOM    433  H   ASN A  31      24.896  38.786  18.333  1.00 35.80           H  
ATOM    434  CA  ASN A  31      25.912  39.757  16.777  1.00 35.80           C  
ATOM    435  HA  ASN A  31      25.857  40.785  17.135  1.00 35.80           H  
ATOM    436  C   ASN A  31      24.716  39.564  15.832  1.00 35.80           C  
ATOM    437  CB  ASN A  31      27.218  39.577  15.964  1.00 35.80           C  
ATOM    438  HB2 ASN A  31      27.020  39.756  14.907  1.00 35.80           H  
ATOM    439  HB3 ASN A  31      27.583  38.553  16.045  1.00 35.80           H  
ATOM    440  O   ASN A  31      24.372  38.442  15.478  1.00 35.80           O  
ATOM    441  CG  ASN A  31      28.292  40.573  16.364  1.00 35.80           C  
ATOM    442  ND2 ASN A  31      29.547  40.233  16.208  1.00 35.80           N  
ATOM    443 HD21 ASN A  31      29.769  39.266  16.020  1.00 35.80           H  
ATOM    444 HD22 ASN A  31      30.230  40.881  16.573  1.00 35.80           H  
ATOM    445  OD1 ASN A  31      28.010  41.689  16.773  1.00 35.80           O  
ATOM    446  N   GLY A  32      24.149  40.678  15.357  1.00 37.64           N  
ATOM    447  H   GLY A  32      24.501  41.561  15.699  1.00 37.64           H  
ATOM    448  CA  GLY A  32      23.247  40.704  14.200  1.00 37.64           C  
ATOM    449  HA2 GLY A  32      23.729  41.245  13.386  1.00 37.64           H  
ATOM    450  HA3 GLY A  32      23.057  39.690  13.847  1.00 37.64           H  
ATOM    451  C   GLY A  32      21.894  41.349  14.479  1.00 37.64           C  
ATOM    452  O   GLY A  32      20.895  40.663  14.664  1.00 37.64           O  
ATOM    453  N   GLY A  33      21.862  42.682  14.506  1.00 30.65           N  
ATOM    454  H   GLY A  33      22.711  43.184  14.290  1.00 30.65           H  
ATOM    455  CA  GLY A  33      20.633  43.453  14.636  1.00 30.65           C  
ATOM    456  HA2 GLY A  33      20.879  44.501  14.806  1.00 30.65           H  
ATOM    457  HA3 GLY A  33      20.081  43.089  15.502  1.00 30.65           H  
ATOM    458  C   GLY A  33      19.738  43.370  13.399  1.00 30.65           C  
ATOM    459  O   GLY A  33      20.187  43.590  12.278  1.00 30.65           O  
ATOM    460  N   ILE A  34      18.446  43.165  13.643  1.00 41.03           N  
ATOM    461  H   ILE A  34      18.193  42.826  14.560  1.00 41.03           H  
ATOM    462  CA  ILE A  34      17.352  43.714  12.842  1.00 41.03           C  
ATOM    463  HA  ILE A  34      17.744  44.555  12.269  1.00 41.03           H  
ATOM    464  C   ILE A  34      16.317  44.278  13.815  1.00 41.03           C  
ATOM    465  CB  ILE A  34      16.746  42.717  11.830  1.00 41.03           C  
ATOM    466  HB  ILE A  34      15.768  43.101  11.543  1.00 41.03           H  
ATOM    467  O   ILE A  34      15.782  43.589  14.680  1.00 41.03           O  
ATOM    468  CG1 ILE A  34      16.554  41.302  12.419  1.00 41.03           C  
ATOM    469 HG12 ILE A  34      17.524  40.852  12.629  1.00 41.03           H  
ATOM    470 HG13 ILE A  34      16.004  41.375  13.358  1.00 41.03           H  
ATOM    471  CG2 ILE A  34      17.609  42.688  10.555  1.00 41.03           C  
ATOM    472 HG21 ILE A  34      17.793  43.700  10.196  1.00 41.03           H  
ATOM    473 HG22 ILE A  34      17.098  42.137   9.765  1.00 41.03           H  
ATOM    474 HG23 ILE A  34      18.564  42.205  10.759  1.00 41.03           H  
ATOM    475  CD1 ILE A  34      15.772  40.359  11.499  1.00 41.03           C  
ATOM    476 HD11 ILE A  34      15.582  39.422  12.022  1.00 41.03           H  
ATOM    477 HD12 ILE A  34      16.346  40.140  10.598  1.00 41.03           H  
ATOM    478 HD13 ILE A  34      14.818  40.810  11.225  1.00 41.03           H  
ATOM    479  N   ALA A  35      16.120  45.587  13.719  1.00 36.08           N  
ATOM    480  H   ALA A  35      16.575  46.076  12.961  1.00 36.08           H  
ATOM    481  CA  ALA A  35      15.235  46.362  14.560  1.00 36.08           C  
ATOM    482  HA  ALA A  35      15.330  46.012  15.588  1.00 36.08           H  
ATOM    483  C   ALA A  35      13.772  46.215  14.113  1.00 36.08           C  
ATOM    484  CB  ALA A  35      15.707  47.822  14.494  1.00 36.08           C  
ATOM    485  HB1 ALA A  35      16.741  47.896  14.833  1.00 36.08           H  
ATOM    486  HB2 ALA A  35      15.636  48.192  13.471  1.00 36.08           H  
ATOM    487  HB3 ALA A  35      15.080  48.440  15.135  1.00 36.08           H  
ATOM    488  O   ALA A  35      13.454  46.387  12.943  1.00 36.08           O  
ATOM    489  N   GLY A  36      12.883  46.016  15.089  1.00 32.66           N  
ATOM    490  H   GLY A  36      13.259  45.704  15.973  1.00 32.66           H  
ATOM    491  CA  GLY A  36      11.608  46.730  15.137  1.00 32.66           C  
ATOM    492  HA2 GLY A  36      11.775  47.746  14.779  1.00 32.66           H  
ATOM    493  HA3 GLY A  36      11.302  46.806  16.180  1.00 32.66           H  
ATOM    494  C   GLY A  36      10.421  46.177  14.349  1.00 32.66           C  
ATOM    495  O   GLY A  36       9.994  46.812  13.400  1.00 32.66           O  
ATOM    496  N   MET A  37       9.743  45.159  14.889  1.00 40.44           N  
ATOM    497  H   MET A  37      10.232  44.553  15.532  1.00 40.44           H  
ATOM    498  CA  MET A  37       8.272  45.153  14.958  1.00 40.44           C  
ATOM    499  HA  MET A  37       7.932  46.189  14.992  1.00 40.44           H  
ATOM    500  C   MET A  37       7.814  44.494  16.268  1.00 40.44           C  
ATOM    501  CB  MET A  37       7.603  44.510  13.726  1.00 40.44           C  
ATOM    502  HB2 MET A  37       8.155  43.622  13.416  1.00 40.44           H  
ATOM    503  HB3 MET A  37       6.602  44.188  14.017  1.00 40.44           H  
ATOM    504  O   MET A  37       7.852  43.280  16.437  1.00 40.44           O  
ATOM    505  CG  MET A  37       7.432  45.479  12.540  1.00 40.44           C  
ATOM    506  HG2 MET A  37       6.414  45.380  12.162  1.00 40.44           H  
ATOM    507  HG3 MET A  37       7.547  46.506  12.885  1.00 40.44           H  
ATOM    508  SD  MET A  37       8.551  45.191  11.142  1.00 40.44           S  
ATOM    509  CE  MET A  37       8.531  46.831  10.365  1.00 40.44           C  
ATOM    510  HE1 MET A  37       8.913  47.570  11.069  1.00 40.44           H  
ATOM    511  HE2 MET A  37       9.169  46.818   9.482  1.00 40.44           H  
ATOM    512  HE3 MET A  37       7.512  47.089  10.075  1.00 40.44           H  
ATOM    513  N   LYS A  38       7.391  45.339  17.214  1.00 29.33           N  
ATOM    514  H   LYS A  38       7.396  46.318  16.965  1.00 29.33           H  
ATOM    515  CA  LYS A  38       6.724  44.987  18.474  1.00 29.33           C  
ATOM    516  HA  LYS A  38       7.268  44.190  18.982  1.00 29.33           H  
ATOM    517  C   LYS A  38       5.285  44.517  18.210  1.00 29.33           C  
ATOM    518  CB  LYS A  38       6.647  46.248  19.365  1.00 29.33           C  
ATOM    519  HB2 LYS A  38       6.307  47.087  18.757  1.00 29.33           H  
ATOM    520  HB3 LYS A  38       5.882  46.073  20.122  1.00 29.33           H  
ATOM    521  O   LYS A  38       4.510  45.285  17.646  1.00 29.33           O  
ATOM    522  CG  LYS A  38       7.928  46.655  20.110  1.00 29.33           C  
ATOM    523  HG2 LYS A  38       8.186  45.867  20.817  1.00 29.33           H  
ATOM    524  HG3 LYS A  38       8.748  46.786  19.404  1.00 29.33           H  
ATOM    525  CD  LYS A  38       7.683  47.976  20.869  1.00 29.33           C  
ATOM    526  HD2 LYS A  38       7.658  48.798  20.154  1.00 29.33           H  
ATOM    527  HD3 LYS A  38       6.716  47.921  21.369  1.00 29.33           H  
ATOM    528  CE  LYS A  38       8.759  48.240  21.931  1.00 29.33           C  
ATOM    529  HE2 LYS A  38       9.729  48.311  21.439  1.00 29.33           H  
ATOM    530  HE3 LYS A  38       8.795  47.384  22.605  1.00 29.33           H  
ATOM    531  NZ  LYS A  38       8.484  49.479  22.708  1.00 29.33           N  
ATOM    532  HZ1 LYS A  38       8.478  50.291  22.108  1.00 29.33           H  
ATOM    533  HZ2 LYS A  38       7.593  49.416  23.181  1.00 29.33           H  
ATOM    534  HZ3 LYS A  38       9.194  49.615  23.414  1.00 29.33           H  
ATOM    535  N   ARG A  39       4.890  43.358  18.749  1.00 37.57           N  
ATOM    536  H   ARG A  39       5.617  42.727  19.055  1.00 37.57           H  
ATOM    537  CA  ARG A  39       3.559  43.106  19.348  1.00 37.57           C  
ATOM    538  HA  ARG A  39       3.161  44.061  19.690  1.00 37.57           H  
ATOM    539  C   ARG A  39       3.746  42.247  20.612  1.00 37.57           C  
ATOM    540  CB  ARG A  39       2.556  42.491  18.353  1.00 37.57           C  
ATOM    541  HB2 ARG A  39       3.048  41.731  17.745  1.00 37.57           H  
ATOM    542  HB3 ARG A  39       1.755  42.011  18.913  1.00 37.57           H  
ATOM    543  O   ARG A  39       4.718  41.500  20.667  1.00 37.57           O  
ATOM    544  CG  ARG A  39       1.933  43.572  17.453  1.00 37.57           C  
ATOM    545  HG2 ARG A  39       1.602  44.409  18.068  1.00 37.57           H  
ATOM    546  HG3 ARG A  39       2.681  43.921  16.741  1.00 37.57           H  
ATOM    547  CD  ARG A  39       0.738  43.049  16.655  1.00 37.57           C  
ATOM    548  HD2 ARG A  39      -0.006  42.655  17.348  1.00 37.57           H  
ATOM    549  HD3 ARG A  39       1.082  42.243  16.007  1.00 37.57           H  
ATOM    550  NE  ARG A  39       0.136  44.129  15.846  1.00 37.57           N  
ATOM    551  HE  ARG A  39       0.488  45.061  16.009  1.00 37.57           H  
ATOM    552  NH1 ARG A  39      -1.301  42.822  14.625  1.00 37.57           N  
ATOM    553 HH11 ARG A  39      -2.018  42.728  13.920  1.00 37.57           H  
ATOM    554 HH12 ARG A  39      -0.957  42.005  15.109  1.00 37.57           H  
ATOM    555  NH2 ARG A  39      -1.264  45.027  14.290  1.00 37.57           N  
ATOM    556 HH21 ARG A  39      -0.907  45.950  14.492  1.00 37.57           H  
ATOM    557 HH22 ARG A  39      -1.982  44.913  13.589  1.00 37.57           H  
ATOM    558  CZ  ARG A  39      -0.803  43.988  14.928  1.00 37.57           C  
ATOM    559  N   PRO A  40       2.945  42.478  21.664  1.00 36.09           N  
ATOM    560  CA  PRO A  40       3.462  42.576  23.023  1.00 36.09           C  
ATOM    561  HA  PRO A  40       4.464  43.005  22.998  1.00 36.09           H  
ATOM    562  C   PRO A  40       3.539  41.240  23.757  1.00 36.09           C  
ATOM    563  CB  PRO A  40       2.530  43.559  23.738  1.00 36.09           C  
ATOM    564  HB2 PRO A  40       2.490  43.389  24.814  1.00 36.09           H  
ATOM    565  HB3 PRO A  40       2.840  44.582  23.526  1.00 36.09           H  
ATOM    566  O   PRO A  40       2.745  40.331  23.530  1.00 36.09           O  
ATOM    567  CG  PRO A  40       1.186  43.281  23.070  1.00 36.09           C  
ATOM    568  HG2 PRO A  40       0.520  44.142  23.126  1.00 36.09           H  
ATOM    569  HG3 PRO A  40       0.721  42.411  23.535  1.00 36.09           H  
ATOM    570  CD  PRO A  40       1.567  42.949  21.628  1.00 36.09           C  
ATOM    571  HD2 PRO A  40       1.488  43.853  21.024  1.00 36.09           H  
ATOM    572  HD3 PRO A  40       0.905  42.177  21.237  1.00 36.09           H  
ATOM    573  N   ALA A  41       4.494  41.202  24.682  1.00 29.74           N  
ATOM    574  H   ALA A  41       5.080  42.018  24.785  1.00 29.74           H  
ATOM    575  CA  ALA A  41       4.576  40.251  25.769  1.00 29.74           C  
ATOM    576  HA  ALA A  41       4.723  39.248  25.370  1.00 29.74           H  
ATOM    577  C   ALA A  41       3.294  40.283  26.612  1.00 29.74           C  
ATOM    578  CB  ALA A  41       5.792  40.650  26.619  1.00 29.74           C  
ATOM    579  HB1 ALA A  41       5.659  41.653  27.025  1.00 29.74           H  
ATOM    580  HB2 ALA A  41       6.701  40.613  26.019  1.00 29.74           H  
ATOM    581  HB3 ALA A  41       5.895  39.955  27.453  1.00 29.74           H  
ATOM    582  O   ALA A  41       2.838  41.356  27.009  1.00 29.74           O  
ATOM    583  N   GLN A  42       2.762  39.102  26.912  1.00 37.46           N  
ATOM    584  H   GLN A  42       3.166  38.272  26.502  1.00 37.46           H  
ATOM    585  CA  GLN A  42       2.014  38.884  28.137  1.00 37.46           C  
ATOM    586  HA  GLN A  42       2.026  39.811  28.712  1.00 37.46           H  
ATOM    587  C   GLN A  42       2.776  37.831  28.935  1.00 37.46           C  
ATOM    588  CB  GLN A  42       0.545  38.556  27.859  1.00 37.46           C  
ATOM    589  HB2 GLN A  42       0.157  39.317  27.183  1.00 37.46           H  
ATOM    590  HB3 GLN A  42       0.457  37.580  27.380  1.00 37.46           H  
ATOM    591  O   GLN A  42       3.113  36.759  28.434  1.00 37.46           O  
ATOM    592  CG  GLN A  42      -0.264  38.576  29.168  1.00 37.46           C  
ATOM    593  HG2 GLN A  42       0.045  39.424  29.780  1.00 37.46           H  
ATOM    594  HG3 GLN A  42      -0.055  37.665  29.727  1.00 37.46           H  
ATOM    595  CD  GLN A  42      -1.765  38.712  28.940  1.00 37.46           C  
ATOM    596  NE2 GLN A  42      -2.579  38.077  29.754  1.00 37.46           N  
ATOM    597 HE21 GLN A  42      -2.201  37.530  30.514  1.00 37.46           H  
ATOM    598 HE22 GLN A  42      -3.567  38.219  29.600  1.00 37.46           H  
ATOM    599  OE1 GLN A  42      -2.245  39.402  28.054  1.00 37.46           O  
ATOM    600  N   GLU A  43       3.141  38.261  30.129  1.00 34.23           N  
ATOM    601  H   GLU A  43       2.777  39.154  30.427  1.00 34.23           H  
ATOM    602  CA  GLU A  43       4.049  37.654  31.081  1.00 34.23           C  
ATOM    603  HA  GLU A  43       4.992  37.426  30.584  1.00 34.23           H  
ATOM    604  C   GLU A  43       3.503  36.352  31.690  1.00 34.23           C  
ATOM    605  CB  GLU A  43       4.300  38.735  32.153  1.00 34.23           C  
ATOM    606  HB2 GLU A  43       4.765  38.298  33.037  1.00 34.23           H  
ATOM    607  HB3 GLU A  43       3.336  39.141  32.457  1.00 34.23           H  
ATOM    608  O   GLU A  43       2.298  36.158  31.824  1.00 34.23           O  
ATOM    609  CG  GLU A  43       5.217  39.858  31.625  1.00 34.23           C  
ATOM    610  HG2 GLU A  43       6.232  39.466  31.558  1.00 34.23           H  
ATOM    611  HG3 GLU A  43       4.912  40.129  30.614  1.00 34.23           H  
ATOM    612  CD  GLU A  43       5.200  41.141  32.474  1.00 34.23           C  
ATOM    613  OE1 GLU A  43       6.216  41.871  32.416  1.00 34.23           O  
ATOM    614  OE2 GLU A  43       4.139  41.449  33.061  1.00 34.23           O  
ATOM    615  N   GLU A  44       4.460  35.502  32.070  1.00 34.00           N  
ATOM    616  H   GLU A  44       5.394  35.805  31.834  1.00 34.00           H  
ATOM    617  CA  GLU A  44       4.425  34.550  33.187  1.00 34.00           C  
ATOM    618  HA  GLU A  44       5.370  34.009  33.141  1.00 34.00           H  
ATOM    619  C   GLU A  44       3.350  33.449  33.217  1.00 34.00           C  
ATOM    620  CB  GLU A  44       4.483  35.328  34.514  1.00 34.00           C  
ATOM    621  HB2 GLU A  44       4.385  34.618  35.336  1.00 34.00           H  
ATOM    622  HB3 GLU A  44       3.664  36.045  34.565  1.00 34.00           H  
ATOM    623  O   GLU A  44       2.232  33.641  33.678  1.00 34.00           O  
ATOM    624  CG  GLU A  44       5.834  36.049  34.657  1.00 34.00           C  
ATOM    625  HG2 GLU A  44       5.966  36.788  33.867  1.00 34.00           H  
ATOM    626  HG3 GLU A  44       6.617  35.304  34.513  1.00 34.00           H  
ATOM    627  CD  GLU A  44       6.045  36.708  36.024  1.00 34.00           C  
ATOM    628  OE1 GLU A  44       7.237  36.880  36.363  1.00 34.00           O  
ATOM    629  OE2 GLU A  44       5.049  36.978  36.732  1.00 34.00           O  
ATOM    630  N   ASN A  45       3.769  32.213  32.905  1.00 38.31           N  
ATOM    631  H   ASN A  45       4.585  32.161  32.311  1.00 38.31           H  
ATOM    632  CA  ASN A  45       3.626  31.112  33.867  1.00 38.31           C  
ATOM    633  HA  ASN A  45       3.910  31.509  34.842  1.00 38.31           H  
ATOM    634  C   ASN A  45       4.596  29.965  33.535  1.00 38.31           C  
ATOM    635  CB  ASN A  45       2.175  30.601  33.989  1.00 38.31           C  
ATOM    636  HB2 ASN A  45       1.465  31.428  34.009  1.00 38.31           H  
ATOM    637  HB3 ASN A  45       1.925  29.973  33.134  1.00 38.31           H  
ATOM    638  O   ASN A  45       4.253  28.986  32.869  1.00 38.31           O  
ATOM    639  CG  ASN A  45       1.965  29.825  35.278  1.00 38.31           C  
ATOM    640  ND2 ASN A  45       0.837  29.173  35.419  1.00 38.31           N  
ATOM    641 HD21 ASN A  45       0.130  29.240  34.700  1.00 38.31           H  
ATOM    642 HD22 ASN A  45       0.705  28.724  36.314  1.00 38.31           H  
ATOM    643  OD1 ASN A  45       2.781  29.789  36.181  1.00 38.31           O  
ATOM    644  N   ASN A  46       5.837  30.102  33.993  1.00 33.01           N  
ATOM    645  H   ASN A  46       6.042  30.916  34.556  1.00 33.01           H  
ATOM    646  CA  ASN A  46       6.777  28.997  34.084  1.00 33.01           C  
ATOM    647  HA  ASN A  46       6.650  28.326  33.234  1.00 33.01           H  
ATOM    648  C   ASN A  46       6.466  28.231  35.378  1.00 33.01           C  
ATOM    649  CB  ASN A  46       8.204  29.581  34.054  1.00 33.01           C  
ATOM    650  HB2 ASN A  46       8.304  30.248  33.197  1.00 33.01           H  
ATOM    651  HB3 ASN A  46       8.381  30.164  34.958  1.00 33.01           H  
ATOM    652  O   ASN A  46       6.959  28.608  36.433  1.00 33.01           O  
ATOM    653  CG  ASN A  46       9.281  28.520  33.923  1.00 33.01           C  
ATOM    654  ND2 ASN A  46      10.483  28.802  34.367  1.00 33.01           N  
ATOM    655 HD21 ASN A  46      11.183  28.082  34.264  1.00 33.01           H  
ATOM    656 HD22 ASN A  46      10.662  29.680  34.833  1.00 33.01           H  
ATOM    657  OD1 ASN A  46       9.067  27.444  33.391  1.00 33.01           O  
ATOM    658  N   ASN A  47       5.642  27.182  35.314  1.00 35.45           N  
ATOM    659  H   ASN A  47       5.181  26.981  34.438  1.00 35.45           H  
ATOM    660  CA  ASN A  47       5.460  26.269  36.445  1.00 35.45           C  
ATOM    661  HA  ASN A  47       6.260  26.474  37.156  1.00 35.45           H  
ATOM    662  C   ASN A  47       5.721  24.823  36.014  1.00 35.45           C  
ATOM    663  CB  ASN A  47       4.140  26.542  37.197  1.00 35.45           C  
ATOM    664  HB2 ASN A  47       3.466  25.690  37.109  1.00 35.45           H  
ATOM    665  HB3 ASN A  47       3.641  27.410  36.767  1.00 35.45           H  
ATOM    666  O   ASN A  47       4.827  23.994  35.847  1.00 35.45           O  
ATOM    667  CG  ASN A  47       4.392  26.857  38.667  1.00 35.45           C  
ATOM    668  ND2 ASN A  47       3.667  26.250  39.576  1.00 35.45           N  
ATOM    669 HD21 ASN A  47       2.962  25.577  39.309  1.00 35.45           H  
ATOM    670 HD22 ASN A  47       3.896  26.498  40.528  1.00 35.45           H  
ATOM    671  OD1 ASN A  47       5.248  27.631  39.041  1.00 35.45           O  
ATOM    672  N   PHE A  48       7.010  24.547  35.844  1.00 32.09           N  
ATOM    673  H   PHE A  48       7.650  25.325  35.917  1.00 32.09           H  
ATOM    674  CA  PHE A  48       7.598  23.231  36.026  1.00 32.09           C  
ATOM    675  HA  PHE A  48       7.067  22.496  35.422  1.00 32.09           H  
ATOM    676  C   PHE A  48       7.485  22.866  37.515  1.00 32.09           C  
ATOM    677  CB  PHE A  48       9.059  23.325  35.553  1.00 32.09           C  
ATOM    678  HB2 PHE A  48       9.065  23.699  34.529  1.00 32.09           H  
ATOM    679  HB3 PHE A  48       9.585  24.064  36.158  1.00 32.09           H  
ATOM    680  O   PHE A  48       8.216  23.393  38.346  1.00 32.09           O  
ATOM    681  CG  PHE A  48       9.844  22.030  35.580  1.00 32.09           C  
ATOM    682  CD1 PHE A  48      10.643  21.701  36.692  1.00 32.09           C  
ATOM    683  HD1 PHE A  48      10.673  22.359  37.548  1.00 32.09           H  
ATOM    684  CD2 PHE A  48       9.817  21.174  34.463  1.00 32.09           C  
ATOM    685  HD2 PHE A  48       9.220  21.432  33.601  1.00 32.09           H  
ATOM    686  CE1 PHE A  48      11.412  20.524  36.685  1.00 32.09           C  
ATOM    687  HE1 PHE A  48      12.025  20.277  37.539  1.00 32.09           H  
ATOM    688  CE2 PHE A  48      10.587  19.998  34.455  1.00 32.09           C  
ATOM    689  HE2 PHE A  48      10.576  19.350  33.591  1.00 32.09           H  
ATOM    690  CZ  PHE A  48      11.386  19.674  35.565  1.00 32.09           C  
ATOM    691  HZ  PHE A  48      11.985  18.775  35.558  1.00 32.09           H  
ATOM    692  N   ALA A  49       6.541  21.994  37.866  1.00 35.54           N  
ATOM    693  H   ALA A  49       5.877  21.692  37.168  1.00 35.54           H  
ATOM    694  CA  ALA A  49       6.473  21.388  39.192  1.00 35.54           C  
ATOM    695  HA  ALA A  49       7.458  21.443  39.656  1.00 35.54           H  
ATOM    696  C   ALA A  49       6.123  19.905  39.052  1.00 35.54           C  
ATOM    697  CB  ALA A  49       5.524  22.171  40.103  1.00 35.54           C  
ATOM    698  HB1 ALA A  49       5.873  23.199  40.200  1.00 35.54           H  
ATOM    699  HB2 ALA A  49       5.503  21.708  41.090  1.00 35.54           H  
ATOM    700  HB3 ALA A  49       4.518  22.168  39.683  1.00 35.54           H  
ATOM    701  O   ALA A  49       4.969  19.484  39.003  1.00 35.54           O  
ATOM    702  N   THR A  50       7.192  19.129  38.941  1.00 33.04           N  
ATOM    703  H   THR A  50       8.082  19.603  38.906  1.00 33.04           H  
ATOM    704  CA  THR A  50       7.292  17.731  39.344  1.00 33.04           C  
ATOM    705  HA  THR A  50       6.766  17.095  38.632  1.00 33.04           H  
ATOM    706  C   THR A  50       6.743  17.505  40.753  1.00 33.04           C  
ATOM    707  CB  THR A  50       8.787  17.364  39.385  1.00 33.04           C  
ATOM    708  HB  THR A  50       8.927  16.449  39.959  1.00 33.04           H  
ATOM    709  O   THR A  50       7.062  18.279  41.648  1.00 33.04           O  
ATOM    710  CG2 THR A  50       9.361  17.153  37.986  1.00 33.04           C  
ATOM    711 HG21 THR A  50       9.268  18.065  37.398  1.00 33.04           H  
ATOM    712 HG22 THR A  50      10.416  16.891  38.066  1.00 33.04           H  
ATOM    713 HG23 THR A  50       8.830  16.342  37.486  1.00 33.04           H  
ATOM    714  OG1 THR A  50       9.525  18.416  39.977  1.00 33.04           O  
ATOM    715  HG1 THR A  50       9.137  18.583  40.840  1.00 33.04           H  
ATOM    716  N   THR A  51       6.049  16.374  40.920  1.00 33.78           N  
ATOM    717  H   THR A  51       5.851  15.856  40.076  1.00 33.78           H  
ATOM    718  CA  THR A  51       5.856  15.623  42.175  1.00 33.78           C  
ATOM    719  HA  THR A  51       5.267  14.743  41.919  1.00 33.78           H  
ATOM    720  C   THR A  51       5.106  16.354  43.291  1.00 33.78           C  
ATOM    721  CB  THR A  51       7.208  15.090  42.692  1.00 33.78           C  
ATOM    722  HB  THR A  51       7.772  15.904  43.149  1.00 33.78           H  
ATOM    723  O   THR A  51       5.580  17.337  43.832  1.00 33.78           O  
ATOM    724  CG2 THR A  51       7.063  13.941  43.689  1.00 33.78           C  
ATOM    725 HG21 THR A  51       6.518  14.279  44.571  1.00 33.78           H  
ATOM    726 HG22 THR A  51       6.529  13.108  43.231  1.00 33.78           H  
ATOM    727 HG23 THR A  51       8.049  13.608  44.012  1.00 33.78           H  
ATOM    728  OG1 THR A  51       7.961  14.558  41.620  1.00 33.78           O  
ATOM    729  HG1 THR A  51       8.856  14.439  41.949  1.00 33.78           H  
ATOM    730  N   GLU A  52       3.942  15.827  43.674  1.00 33.69           N  
ATOM    731  H   GLU A  52       3.458  15.276  42.980  1.00 33.69           H  
ATOM    732  CA  GLU A  52       3.572  15.510  45.066  1.00 33.69           C  
ATOM    733  HA  GLU A  52       4.088  14.589  45.336  1.00 33.69           H  
ATOM    734  C   GLU A  52       2.062  15.231  45.143  1.00 33.69           C  
ATOM    735  CB  GLU A  52       3.981  16.557  46.125  1.00 33.69           C  
ATOM    736  HB2 GLU A  52       3.315  16.471  46.983  1.00 33.69           H  
ATOM    737  HB3 GLU A  52       3.837  17.558  45.718  1.00 33.69           H  
ATOM    738  O   GLU A  52       1.208  15.885  44.542  1.00 33.69           O  
ATOM    739  CG  GLU A  52       5.434  16.400  46.643  1.00 33.69           C  
ATOM    740  HG2 GLU A  52       5.727  17.338  47.116  1.00 33.69           H  
ATOM    741  HG3 GLU A  52       6.139  16.209  45.834  1.00 33.69           H  
ATOM    742  CD  GLU A  52       5.577  15.272  47.662  1.00 33.69           C  
ATOM    743  OE1 GLU A  52       5.908  14.137  47.241  1.00 33.69           O  
ATOM    744  OE2 GLU A  52       5.258  15.516  48.843  1.00 33.69           O  
ATOM    745  N   LYS A  53       1.755  14.178  45.889  1.00 31.77           N  
ATOM    746  H   LYS A  53       2.528  13.799  46.417  1.00 31.77           H  
ATOM    747  CA  LYS A  53       0.439  13.607  46.160  1.00 31.77           C  
ATOM    748  HA  LYS A  53       0.010  13.195  45.246  1.00 31.77           H  
ATOM    749  C   LYS A  53      -0.505  14.674  46.736  1.00 31.77           C  
ATOM    750  CB  LYS A  53       0.685  12.498  47.201  1.00 31.77           C  
ATOM    751  HB2 LYS A  53       1.115  12.959  48.090  1.00 31.77           H  
ATOM    752  HB3 LYS A  53      -0.272  12.062  47.490  1.00 31.77           H  
ATOM    753  O   LYS A  53      -0.202  15.242  47.780  1.00 31.77           O  
ATOM    754  CG  LYS A  53       1.621  11.366  46.727  1.00 31.77           C  
ATOM    755  HG2 LYS A  53       2.461  11.764  46.156  1.00 31.77           H  
ATOM    756  HG3 LYS A  53       1.061  10.684  46.088  1.00 31.77           H  
ATOM    757  CD  LYS A  53       2.193  10.606  47.931  1.00 31.77           C  
ATOM    758  HD2 LYS A  53       1.376  10.212  48.535  1.00 31.77           H  
ATOM    759  HD3 LYS A  53       2.779  11.301  48.533  1.00 31.77           H  
ATOM    760  CE  LYS A  53       3.094   9.458  47.462  1.00 31.77           C  
ATOM    761  HE2 LYS A  53       3.822   9.861  46.758  1.00 31.77           H  
ATOM    762  HE3 LYS A  53       2.486   8.722  46.936  1.00 31.77           H  
ATOM    763  NZ  LYS A  53       3.802   8.832  48.607  1.00 31.77           N  
ATOM    764  HZ1 LYS A  53       3.147   8.474  49.288  1.00 31.77           H  
ATOM    765  HZ2 LYS A  53       4.400   8.082  48.291  1.00 31.77           H  
ATOM    766  HZ3 LYS A  53       4.386   9.522  49.058  1.00 31.77           H  
ATOM    767  N   ARG A  54      -1.686  14.896  46.141  1.00 35.90           N  
ATOM    768  H   ARG A  54      -1.882  14.424  45.270  1.00 35.90           H  
ATOM    769  CA  ARG A  54      -2.786  15.615  46.819  1.00 35.90           C  
ATOM    770  HA  ARG A  54      -2.384  15.997  47.757  1.00 35.90           H  
ATOM    771  C   ARG A  54      -3.923  14.651  47.175  1.00 35.90           C  
ATOM    772  CB  ARG A  54      -3.260  16.858  46.053  1.00 35.90           C  
ATOM    773  HB2 ARG A  54      -4.236  17.161  46.432  1.00 35.90           H  
ATOM    774  HB3 ARG A  54      -3.352  16.631  44.991  1.00 35.90           H  
ATOM    775  O   ARG A  54      -4.372  13.912  46.299  1.00 35.90           O  
ATOM    776  CG  ARG A  54      -2.271  18.014  46.274  1.00 35.90           C  
ATOM    777  HG2 ARG A  54      -1.302  17.711  45.878  1.00 35.90           H  
ATOM    778  HG3 ARG A  54      -2.147  18.207  47.340  1.00 35.90           H  
ATOM    779  CD  ARG A  54      -2.690  19.308  45.560  1.00 35.90           C  
ATOM    780  HD2 ARG A  54      -3.386  19.074  44.754  1.00 35.90           H  
ATOM    781  HD3 ARG A  54      -1.787  19.719  45.109  1.00 35.90           H  
ATOM    782  NE  ARG A  54      -3.288  20.312  46.473  1.00 35.90           N  
ATOM    783  HE  ARG A  54      -3.807  19.957  47.263  1.00 35.90           H  
ATOM    784  NH1 ARG A  54      -2.513  22.185  45.382  1.00 35.90           N  
ATOM    785 HH11 ARG A  54      -2.400  23.188  45.333  1.00 35.90           H  
ATOM    786 HH12 ARG A  54      -2.061  21.595  44.698  1.00 35.90           H  
ATOM    787  NH2 ARG A  54      -3.704  22.422  47.247  1.00 35.90           N  
ATOM    788 HH21 ARG A  54      -4.200  22.042  48.041  1.00 35.90           H  
ATOM    789 HH22 ARG A  54      -3.587  23.421  47.163  1.00 35.90           H  
ATOM    790  CZ  ARG A  54      -3.167  21.627  46.364  1.00 35.90           C  
ATOM    791  N   PRO A  55      -4.350  14.619  48.451  1.00 41.33           N  
ATOM    792  CA  PRO A  55      -5.258  13.616  48.979  1.00 41.33           C  
ATOM    793  HA  PRO A  55      -5.028  12.645  48.540  1.00 41.33           H  
ATOM    794  C   PRO A  55      -6.723  13.949  48.690  1.00 41.33           C  
ATOM    795  CB  PRO A  55      -4.966  13.564  50.482  1.00 41.33           C  
ATOM    796  HB2 PRO A  55      -4.094  12.936  50.665  1.00 41.33           H  
ATOM    797  HB3 PRO A  55      -5.818  13.212  51.062  1.00 41.33           H  
ATOM    798  O   PRO A  55      -7.110  15.099  48.483  1.00 41.33           O  
ATOM    799  CG  PRO A  55      -4.625  15.017  50.800  1.00 41.33           C  
ATOM    800  HG2 PRO A  55      -3.987  15.100  51.680  1.00 41.33           H  
ATOM    801  HG3 PRO A  55      -5.543  15.587  50.939  1.00 41.33           H  
ATOM    802  CD  PRO A  55      -3.914  15.490  49.538  1.00 41.33           C  
ATOM    803  HD2 PRO A  55      -4.162  16.532  49.332  1.00 41.33           H  
ATOM    804  HD3 PRO A  55      -2.840  15.379  49.690  1.00 41.33           H  
ATOM    805  N   LEU A  56      -7.516  12.883  48.722  1.00 40.16           N  
ATOM    806  H   LEU A  56      -7.061  12.002  48.910  1.00 40.16           H  
ATOM    807  CA  LEU A  56      -8.971  12.843  48.706  1.00 40.16           C  
ATOM    808  HA  LEU A  56      -9.341  13.079  47.708  1.00 40.16           H  
ATOM    809  C   LEU A  56      -9.560  13.842  49.717  1.00 40.16           C  
ATOM    810  CB  LEU A  56      -9.368  11.400  49.092  1.00 40.16           C  
ATOM    811  HB2 LEU A  56     -10.453  11.341  49.175  1.00 40.16           H  
ATOM    812  HB3 LEU A  56      -8.963  11.193  50.083  1.00 40.16           H  
ATOM    813  O   LEU A  56      -9.444  13.655  50.925  1.00 40.16           O  
ATOM    814  CG  LEU A  56      -8.880  10.301  48.126  1.00 40.16           C  
ATOM    815  HG  LEU A  56      -7.853  10.496  47.817  1.00 40.16           H  
ATOM    816  CD1 LEU A  56      -8.896   8.936  48.814  1.00 40.16           C  
ATOM    817 HD11 LEU A  56      -9.908   8.698  49.143  1.00 40.16           H  
ATOM    818 HD12 LEU A  56      -8.235   8.950  49.680  1.00 40.16           H  
ATOM    819 HD13 LEU A  56      -8.552   8.168  48.122  1.00 40.16           H  
ATOM    820  CD2 LEU A  56      -9.763  10.235  46.881  1.00 40.16           C  
ATOM    821 HD21 LEU A  56      -9.730  11.187  46.351  1.00 40.16           H  
ATOM    822 HD22 LEU A  56     -10.793  10.013  47.162  1.00 40.16           H  
ATOM    823 HD23 LEU A  56      -9.399   9.454  46.214  1.00 40.16           H  
ATOM    824  N   VAL A  57     -10.218  14.890  49.225  1.00 40.01           N  
ATOM    825  H   VAL A  57     -10.202  15.043  48.227  1.00 40.01           H  
ATOM    826  CA  VAL A  57     -11.098  15.740  50.036  1.00 40.01           C  
ATOM    827  HA  VAL A  57     -10.748  15.720  51.068  1.00 40.01           H  
ATOM    828  C   VAL A  57     -12.495  15.116  50.053  1.00 40.01           C  
ATOM    829  CB  VAL A  57     -11.076  17.224  49.605  1.00 40.01           C  
ATOM    830  HB  VAL A  57     -12.039  17.673  49.849  1.00 40.01           H  
ATOM    831  O   VAL A  57     -13.304  15.297  49.141  1.00 40.01           O  
ATOM    832  CG1 VAL A  57     -10.004  17.984  50.396  1.00 40.01           C  
ATOM    833 HG11 VAL A  57     -10.224  17.927  51.462  1.00 40.01           H  
ATOM    834 HG12 VAL A  57      -9.023  17.547  50.209  1.00 40.01           H  
ATOM    835 HG13 VAL A  57      -9.999  19.033  50.101  1.00 40.01           H  
ATOM    836  CG2 VAL A  57     -10.805  17.439  48.108  1.00 40.01           C  
ATOM    837 HG21 VAL A  57     -11.529  16.873  47.521  1.00 40.01           H  
ATOM    838 HG22 VAL A  57     -10.917  18.496  47.869  1.00 40.01           H  
ATOM    839 HG23 VAL A  57      -9.793  17.127  47.851  1.00 40.01           H  
ATOM    840  N   MET A  58     -12.731  14.312  51.092  1.00 48.91           N  
ATOM    841  H   MET A  58     -11.962  14.165  51.730  1.00 48.91           H  
ATOM    842  CA  MET A  58     -14.014  13.722  51.484  1.00 48.91           C  
ATOM    843  HA  MET A  58     -14.465  13.229  50.623  1.00 48.91           H  
ATOM    844  C   MET A  58     -15.004  14.794  51.974  1.00 48.91           C  
ATOM    845  CB  MET A  58     -13.790  12.677  52.611  1.00 48.91           C  
ATOM    846  HB2 MET A  58     -14.675  12.636  53.246  1.00 48.91           H  
ATOM    847  HB3 MET A  58     -12.956  12.968  53.249  1.00 48.91           H  
ATOM    848  O   MET A  58     -15.235  14.901  53.167  1.00 48.91           O  
ATOM    849  CG  MET A  58     -13.633  11.228  52.164  1.00 48.91           C  
ATOM    850  HG2 MET A  58     -14.288  11.039  51.313  1.00 48.91           H  
ATOM    851  HG3 MET A  58     -13.982  10.604  52.987  1.00 48.91           H  
ATOM    852  SD  MET A  58     -11.963  10.672  51.766  1.00 48.91           S  
ATOM    853  CE  MET A  58     -12.323   8.901  51.622  1.00 48.91           C  
ATOM    854  HE1 MET A  58     -12.707   8.527  52.571  1.00 48.91           H  
ATOM    855  HE2 MET A  58     -13.064   8.738  50.840  1.00 48.91           H  
ATOM    856  HE3 MET A  58     -11.408   8.366  51.370  1.00 48.91           H  
ATOM    857  N   ASP A  59     -15.650  15.543  51.074  1.00 52.40           N  
ATOM    858  H   ASP A  59     -15.274  15.608  50.139  1.00 52.40           H  
ATOM    859  CA  ASP A  59     -16.829  16.339  51.487  1.00 52.40           C  
ATOM    860  HA  ASP A  59     -17.320  15.766  52.274  1.00 52.40           H  
ATOM    861  C   ASP A  59     -17.951  16.471  50.443  1.00 52.40           C  
ATOM    862  CB  ASP A  59     -16.406  17.679  52.124  1.00 52.40           C  
ATOM    863  HB2 ASP A  59     -17.033  18.496  51.765  1.00 52.40           H  
ATOM    864  HB3 ASP A  59     -15.384  17.919  51.831  1.00 52.40           H  
ATOM    865  O   ASP A  59     -18.854  17.293  50.571  1.00 52.40           O  
ATOM    866  CG  ASP A  59     -16.514  17.634  53.657  1.00 52.40           C  
ATOM    867  OD1 ASP A  59     -17.564  17.160  54.150  1.00 52.40           O  
ATOM    868  OD2 ASP A  59     -15.558  18.117  54.303  1.00 52.40           O  
ATOM    869  N   LYS A  60     -17.972  15.617  49.409  1.00 50.41           N  
ATOM    870  H   LYS A  60     -17.187  14.991  49.301  1.00 50.41           H  
ATOM    871  CA  LYS A  60     -19.127  15.542  48.482  1.00 50.41           C  
ATOM    872  HA  LYS A  60     -19.937  16.136  48.905  1.00 50.41           H  
ATOM    873  C   LYS A  60     -19.793  14.170  48.365  1.00 50.41           C  
ATOM    874  CB  LYS A  60     -18.799  16.203  47.131  1.00 50.41           C  
ATOM    875  HB2 LYS A  60     -19.668  16.105  46.481  1.00 50.41           H  
ATOM    876  HB3 LYS A  60     -17.955  15.699  46.659  1.00 50.41           H  
ATOM    877  O   LYS A  60     -20.750  14.023  47.612  1.00 50.41           O  
ATOM    878  CG  LYS A  60     -18.483  17.700  47.317  1.00 50.41           C  
ATOM    879  HG2 LYS A  60     -17.437  17.820  47.599  1.00 50.41           H  
ATOM    880  HG3 LYS A  60     -19.107  18.099  48.117  1.00 50.41           H  
ATOM    881  CD  LYS A  60     -18.782  18.525  46.062  1.00 50.41           C  
ATOM    882  HD2 LYS A  60     -18.157  18.186  45.236  1.00 50.41           H  
ATOM    883  HD3 LYS A  60     -19.832  18.393  45.801  1.00 50.41           H  
ATOM    884  CE  LYS A  60     -18.507  20.003  46.368  1.00 50.41           C  
ATOM    885  HE2 LYS A  60     -18.956  20.242  47.332  1.00 50.41           H  
ATOM    886  HE3 LYS A  60     -17.431  20.144  46.467  1.00 50.41           H  
ATOM    887  NZ  LYS A  60     -19.062  20.897  45.321  1.00 50.41           N  
ATOM    888  HZ1 LYS A  60     -18.664  20.679  44.419  1.00 50.41           H  
ATOM    889  HZ2 LYS A  60     -20.065  20.792  45.269  1.00 50.41           H  
ATOM    890  HZ3 LYS A  60     -18.860  21.861  45.544  1.00 50.41           H  
ATOM    891  N   VAL A  61     -19.352  13.183  49.148  1.00 54.52           N  
ATOM    892  H   VAL A  61     -18.592  13.384  49.782  1.00 54.52           H  
ATOM    893  CA  VAL A  61     -19.932  11.825  49.135  1.00 54.52           C  
ATOM    894  HA  VAL A  61     -20.251  11.596  48.118  1.00 54.52           H  
ATOM    895  C   VAL A  61     -21.200  11.723  49.996  1.00 54.52           C  
ATOM    896  CB  VAL A  61     -18.864  10.776  49.509  1.00 54.52           C  
ATOM    897  HB  VAL A  61     -18.444  11.028  50.483  1.00 54.52           H  
ATOM    898  O   VAL A  61     -22.118  10.992  49.632  1.00 54.52           O  
ATOM    899  CG1 VAL A  61     -19.424   9.350  49.575  1.00 54.52           C  
ATOM    900 HG11 VAL A  61     -18.619   8.642  49.773  1.00 54.52           H  
ATOM    901 HG12 VAL A  61     -19.907   9.091  48.633  1.00 54.52           H  
ATOM    902 HG13 VAL A  61     -20.150   9.265  50.383  1.00 54.52           H  
ATOM    903  CG2 VAL A  61     -17.733  10.777  48.468  1.00 54.52           C  
ATOM    904 HG21 VAL A  61     -18.132  10.547  47.480  1.00 54.52           H  
ATOM    905 HG22 VAL A  61     -16.989  10.025  48.732  1.00 54.52           H  
ATOM    906 HG23 VAL A  61     -17.237  11.747  48.439  1.00 54.52           H  
ATOM    907  N   ALA A  62     -21.320  12.506  51.075  1.00 53.20           N  
ATOM    908  H   ALA A  62     -20.550  13.099  51.352  1.00 53.20           H  
ATOM    909  CA  ALA A  62     -22.500  12.460  51.947  1.00 53.20           C  
ATOM    910  HA  ALA A  62     -22.678  11.424  52.235  1.00 53.20           H  
ATOM    911  C   ALA A  62     -23.784  12.953  51.247  1.00 53.20           C  
ATOM    912  CB  ALA A  62     -22.190  13.250  53.224  1.00 53.20           C  
ATOM    913  HB1 ALA A  62     -21.998  14.297  52.989  1.00 53.20           H  
ATOM    914  HB2 ALA A  62     -23.043  13.194  53.901  1.00 53.20           H  
ATOM    915  HB3 ALA A  62     -21.320  12.828  53.726  1.00 53.20           H  
ATOM    916  O   ALA A  62     -24.838  12.337  51.383  1.00 53.20           O  
ATOM    917  N   ALA A  63     -23.691  13.993  50.409  1.00 51.99           N  
ATOM    918  H   ALA A  63     -22.809  14.479  50.334  1.00 51.99           H  
ATOM    919  CA  ALA A  63     -24.852  14.527  49.690  1.00 51.99           C  
ATOM    920  HA  ALA A  63     -25.662  14.674  50.405  1.00 51.99           H  
ATOM    921  C   ALA A  63     -25.389  13.576  48.597  1.00 51.99           C  
ATOM    922  CB  ALA A  63     -24.471  15.896  49.115  1.00 51.99           C  
ATOM    923  HB1 ALA A  63     -24.159  16.562  49.920  1.00 51.99           H  
ATOM    924  HB2 ALA A  63     -23.659  15.789  48.395  1.00 51.99           H  
ATOM    925  HB3 ALA A  63     -25.336  16.333  48.616  1.00 51.99           H  
ATOM    926  O   ALA A  63     -26.587  13.567  48.314  1.00 51.99           O  
ATOM    927  N   ALA A  64     -24.530  12.745  47.994  1.00 53.32           N  
ATOM    928  H   ALA A  64     -23.560  12.757  48.277  1.00 53.32           H  
ATOM    929  CA  ALA A  64     -24.943  11.804  46.950  1.00 53.32           C  
ATOM    930  HA  ALA A  64     -25.633  12.312  46.276  1.00 53.32           H  
ATOM    931  C   ALA A  64     -25.687  10.577  47.514  1.00 53.32           C  
ATOM    932  CB  ALA A  64     -23.702  11.408  46.142  1.00 53.32           C  
ATOM    933  HB1 ALA A  64     -23.232  12.297  45.722  1.00 53.32           H  
ATOM    934  HB2 ALA A  64     -22.988  10.891  46.783  1.00 53.32           H  
ATOM    935  HB3 ALA A  64     -23.995  10.744  45.329  1.00 53.32           H  
ATOM    936  O   ALA A  64     -26.595  10.054  46.867  1.00 53.32           O  
ATOM    937  N   ALA A  65     -25.348  10.139  48.731  1.00 55.73           N  
ATOM    938  H   ALA A  65     -24.606  10.607  49.232  1.00 55.73           H  
ATOM    939  CA  ALA A  65     -25.986   8.983  49.362  1.00 55.73           C  
ATOM    940  HA  ALA A  65     -26.001   8.159  48.647  1.00 55.73           H  
ATOM    941  C   ALA A  65     -27.447   9.262  49.765  1.00 55.73           C  
ATOM    942  CB  ALA A  65     -25.126   8.560  50.558  1.00 55.73           C  
ATOM    943  HB1 ALA A  65     -25.089   9.363  51.294  1.00 55.73           H  
ATOM    944  HB2 ALA A  65     -24.113   8.330  50.226  1.00 55.73           H  
ATOM    945  HB3 ALA A  65     -25.558   7.673  51.022  1.00 55.73           H  
ATOM    946  O   ALA A  65     -28.315   8.401  49.609  1.00 55.73           O  
ATOM    947  N   GLU A  66     -27.749  10.482  50.213  1.00 56.86           N  
ATOM    948  H   GLU A  66     -27.000  11.140  50.377  1.00 56.86           H  
ATOM    949  CA  GLU A  66     -29.099  10.842  50.660  1.00 56.86           C  
ATOM    950  HA  GLU A  66     -29.480  10.007  51.248  1.00 56.86           H  
ATOM    951  C   GLU A  66     -30.077  11.038  49.484  1.00 56.86           C  
ATOM    952  CB  GLU A  66     -28.994  12.065  51.585  1.00 56.86           C  
ATOM    953  HB2 GLU A  66     -28.009  12.067  52.051  1.00 56.86           H  
ATOM    954  HB3 GLU A  66     -29.099  12.985  51.011  1.00 56.86           H  
ATOM    955  O   GLU A  66     -31.254  10.673  49.571  1.00 56.86           O  
ATOM    956  CG  GLU A  66     -30.040  12.011  52.703  1.00 56.86           C  
ATOM    957  HG2 GLU A  66     -31.018  12.259  52.291  1.00 56.86           H  
ATOM    958  HG3 GLU A  66     -30.098  10.998  53.101  1.00 56.86           H  
ATOM    959  CD  GLU A  66     -29.667  12.966  53.841  1.00 56.86           C  
ATOM    960  OE1 GLU A  66     -30.262  14.065  53.880  1.00 56.86           O  
ATOM    961  OE2 GLU A  66     -28.809  12.570  54.660  1.00 56.86           O  
ATOM    962  N   ALA A  67     -29.575  11.499  48.331  1.00 55.59           N  
ATOM    963  H   ALA A  67     -28.610  11.796  48.315  1.00 55.59           H  
ATOM    964  CA  ALA A  67     -30.351  11.573  47.092  1.00 55.59           C  
ATOM    965  HA  ALA A  67     -31.286  12.093  47.301  1.00 55.59           H  
ATOM    966  C   ALA A  67     -30.715  10.178  46.543  1.00 55.59           C  
ATOM    967  CB  ALA A  67     -29.561  12.403  46.073  1.00 55.59           C  
ATOM    968  HB1 ALA A  67     -29.358  13.394  46.481  1.00 55.59           H  
ATOM    969  HB2 ALA A  67     -30.141  12.508  45.156  1.00 55.59           H  
ATOM    970  HB3 ALA A  67     -28.615  11.913  45.844  1.00 55.59           H  
ATOM    971  O   ALA A  67     -31.839   9.969  46.081  1.00 55.59           O  
ATOM    972  N   ALA A  68     -29.810   9.198  46.654  1.00 54.24           N  
ATOM    973  H   ALA A  68     -28.898   9.419  47.027  1.00 54.24           H  
ATOM    974  CA  ALA A  68     -30.073   7.822  46.227  1.00 54.24           C  
ATOM    975  HA  ALA A  68     -30.471   7.845  45.213  1.00 54.24           H  
ATOM    976  C   ALA A  68     -31.122   7.120  47.114  1.00 54.24           C  
ATOM    977  CB  ALA A  68     -28.740   7.065  46.196  1.00 54.24           C  
ATOM    978  HB1 ALA A  68     -28.904   6.051  45.832  1.00 54.24           H  
ATOM    979  HB2 ALA A  68     -28.311   7.020  47.197  1.00 54.24           H  
ATOM    980  HB3 ALA A  68     -28.041   7.572  45.531  1.00 54.24           H  
ATOM    981  O   ALA A  68     -31.989   6.402  46.606  1.00 54.24           O  
ATOM    982  N   ALA A  69     -31.114   7.378  48.427  1.00 56.59           N  
ATOM    983  H   ALA A  69     -30.364   7.941  48.802  1.00 56.59           H  
ATOM    984  CA  ALA A  69     -32.075   6.785  49.361  1.00 56.59           C  
ATOM    985  HA  ALA A  69     -32.071   5.705  49.219  1.00 56.59           H  
ATOM    986  C   ALA A  69     -33.522   7.271  49.130  1.00 56.59           C  
ATOM    987  CB  ALA A  69     -31.594   7.077  50.786  1.00 56.59           C  
ATOM    988  HB1 ALA A  69     -32.262   6.603  51.505  1.00 56.59           H  
ATOM    989  HB2 ALA A  69     -31.580   8.153  50.965  1.00 56.59           H  
ATOM    990  HB3 ALA A  69     -30.587   6.683  50.927  1.00 56.59           H  
ATOM    991  O   ALA A  69     -34.475   6.506  49.296  1.00 56.59           O  
ATOM    992  N   ARG A  70     -33.707   8.522  48.687  1.00 57.68           N  
ATOM    993  H   ARG A  70     -32.889   9.107  48.594  1.00 57.68           H  
ATOM    994  CA  ARG A  70     -35.033   9.098  48.392  1.00 57.68           C  
ATOM    995  HA  ARG A  70     -35.709   8.846  49.209  1.00 57.68           H  
ATOM    996  C   ARG A  70     -35.698   8.510  47.144  1.00 57.68           C  
ATOM    997  CB  ARG A  70     -34.896  10.628  48.298  1.00 57.68           C  
ATOM    998  HB2 ARG A  70     -35.695  11.041  47.682  1.00 57.68           H  
ATOM    999  HB3 ARG A  70     -33.952  10.877  47.813  1.00 57.68           H  
ATOM   1000  O   ARG A  70     -36.924   8.439  47.103  1.00 57.68           O  
ATOM   1001  CG  ARG A  70     -34.939  11.289  49.688  1.00 57.68           C  
ATOM   1002  HG2 ARG A  70     -34.348  10.705  50.393  1.00 57.68           H  
ATOM   1003  HG3 ARG A  70     -34.489  12.279  49.618  1.00 57.68           H  
ATOM   1004  CD  ARG A  70     -36.390  11.449  50.186  1.00 57.68           C  
ATOM   1005  HD2 ARG A  70     -36.663  12.504  50.150  1.00 57.68           H  
ATOM   1006  HD3 ARG A  70     -37.062  10.928  49.504  1.00 57.68           H  
ATOM   1007  NE  ARG A  70     -36.613  10.894  51.537  1.00 57.68           N  
ATOM   1008  HE  ARG A  70     -36.810   9.905  51.585  1.00 57.68           H  
ATOM   1009  NH1 ARG A  70     -36.438  12.834  52.769  1.00 57.68           N  
ATOM   1010 HH11 ARG A  70     -36.408  13.289  53.670  1.00 57.68           H  
ATOM   1011 HH12 ARG A  70     -36.097  13.323  51.953  1.00 57.68           H  
ATOM   1012  NH2 ARG A  70     -36.961  10.916  53.779  1.00 57.68           N  
ATOM   1013 HH21 ARG A  70     -37.168   9.928  53.743  1.00 57.68           H  
ATOM   1014 HH22 ARG A  70     -36.958  11.400  54.665  1.00 57.68           H  
ATOM   1015  CZ  ARG A  70     -36.667  11.553  52.682  1.00 57.68           C  
ATOM   1016  N   ILE A  71     -34.926   8.062  46.154  1.00 58.71           N  
ATOM   1017  H   ILE A  71     -33.925   8.159  46.247  1.00 58.71           H  
ATOM   1018  CA  ILE A  71     -35.476   7.477  44.919  1.00 58.71           C  
ATOM   1019  HA  ILE A  71     -36.351   8.054  44.621  1.00 58.71           H  
ATOM   1020  C   ILE A  71     -35.967   6.048  45.171  1.00 58.71           C  
ATOM   1021  CB  ILE A  71     -34.448   7.572  43.769  1.00 58.71           C  
ATOM   1022  HB  ILE A  71     -33.524   7.087  44.086  1.00 58.71           H  
ATOM   1023  O   ILE A  71     -37.046   5.679  44.705  1.00 58.71           O  
ATOM   1024  CG1 ILE A  71     -34.156   9.061  43.462  1.00 58.71           C  
ATOM   1025 HG12 ILE A  71     -33.887   9.581  44.382  1.00 58.71           H  
ATOM   1026 HG13 ILE A  71     -35.054   9.533  43.066  1.00 58.71           H  
ATOM   1027  CG2 ILE A  71     -34.966   6.858  42.504  1.00 58.71           C  
ATOM   1028 HG21 ILE A  71     -34.232   6.924  41.701  1.00 58.71           H  
ATOM   1029 HG22 ILE A  71     -35.128   5.798  42.698  1.00 58.71           H  
ATOM   1030 HG23 ILE A  71     -35.903   7.307  42.173  1.00 58.71           H  
ATOM   1031  CD1 ILE A  71     -33.002   9.287  42.479  1.00 58.71           C  
ATOM   1032 HD11 ILE A  71     -32.111   8.765  42.827  1.00 58.71           H  
ATOM   1033 HD12 ILE A  71     -32.785  10.354  42.422  1.00 58.71           H  
ATOM   1034 HD13 ILE A  71     -33.269   8.937  41.482  1.00 58.71           H  
ATOM   1035  N   ASN A  72     -35.244   5.266  45.977  1.00 56.03           N  
ATOM   1036  H   ASN A  72     -34.361   5.602  46.332  1.00 56.03           H  
ATOM   1037  CA  ASN A  72     -35.634   3.880  46.236  1.00 56.03           C  
ATOM   1038  HA  ASN A  72     -35.843   3.412  45.274  1.00 56.03           H  
ATOM   1039  C   ASN A  72     -36.927   3.760  47.067  1.00 56.03           C  
ATOM   1040  CB  ASN A  72     -34.456   3.137  46.881  1.00 56.03           C  
ATOM   1041  HB2 ASN A  72     -34.363   3.430  47.926  1.00 56.03           H  
ATOM   1042  HB3 ASN A  72     -33.530   3.388  46.363  1.00 56.03           H  
ATOM   1043  O   ASN A  72     -37.672   2.796  46.920  1.00 56.03           O  
ATOM   1044  CG  ASN A  72     -34.642   1.634  46.767  1.00 56.03           C  
ATOM   1045  ND2 ASN A  72     -34.365   0.886  47.808  1.00 56.03           N  
ATOM   1046 HD21 ASN A  72     -34.036   1.289  48.673  1.00 56.03           H  
ATOM   1047 HD22 ASN A  72     -34.508  -0.106  47.677  1.00 56.03           H  
ATOM   1048  OD1 ASN A  72     -35.016   1.111  45.734  1.00 56.03           O  
ATOM   1049  N   GLN A  73     -37.257   4.763  47.890  1.00 54.65           N  
ATOM   1050  H   GLN A  73     -36.608   5.528  48.009  1.00 54.65           H  
ATOM   1051  CA  GLN A  73     -38.501   4.751  48.669  1.00 54.65           C  
ATOM   1052  HA  GLN A  73     -38.581   3.771  49.140  1.00 54.65           H  
ATOM   1053  C   GLN A  73     -39.765   4.922  47.803  1.00 54.65           C  
ATOM   1054  CB  GLN A  73     -38.408   5.802  49.789  1.00 54.65           C  
ATOM   1055  HB2 GLN A  73     -37.439   5.704  50.278  1.00 54.65           H  
ATOM   1056  HB3 GLN A  73     -38.478   6.802  49.361  1.00 54.65           H  
ATOM   1057  O   GLN A  73     -40.862   4.615  48.261  1.00 54.65           O  
ATOM   1058  CG  GLN A  73     -39.502   5.613  50.854  1.00 54.65           C  
ATOM   1059  HG2 GLN A  73     -39.513   4.569  51.167  1.00 54.65           H  
ATOM   1060  HG3 GLN A  73     -40.479   5.855  50.436  1.00 54.65           H  
ATOM   1061  CD  GLN A  73     -39.290   6.499  52.076  1.00 54.65           C  
ATOM   1062  NE2 GLN A  73     -39.352   5.943  53.268  1.00 54.65           N  
ATOM   1063 HE21 GLN A  73     -39.245   6.552  54.066  1.00 54.65           H  
ATOM   1064 HE22 GLN A  73     -39.558   4.959  53.361  1.00 54.65           H  
ATOM   1065  OE1 GLN A  73     -39.059   7.697  51.991  1.00 54.65           O  
ATOM   1066  N   LYS A  74     -39.642   5.378  46.549  1.00 53.53           N  
ATOM   1067  H   LYS A  74     -38.715   5.566  46.195  1.00 53.53           H  
ATOM   1068  CA  LYS A  74     -40.796   5.640  45.673  1.00 53.53           C  
ATOM   1069  HA  LYS A  74     -41.686   5.704  46.299  1.00 53.53           H  
ATOM   1070  C   LYS A  74     -41.159   4.509  44.710  1.00 53.53           C  
ATOM   1071  CB  LYS A  74     -40.619   7.000  44.976  1.00 53.53           C  
ATOM   1072  HB2 LYS A  74     -40.864   6.919  43.917  1.00 53.53           H  
ATOM   1073  HB3 LYS A  74     -39.583   7.330  45.055  1.00 53.53           H  
ATOM   1074  O   LYS A  74     -42.162   4.636  44.017  1.00 53.53           O  
ATOM   1075  CG  LYS A  74     -41.548   8.035  45.624  1.00 53.53           C  
ATOM   1076  HG2 LYS A  74     -41.409   8.024  46.705  1.00 53.53           H  
ATOM   1077  HG3 LYS A  74     -42.582   7.772  45.398  1.00 53.53           H  
ATOM   1078  CD  LYS A  74     -41.251   9.442  45.106  1.00 53.53           C  
ATOM   1079  HD2 LYS A  74     -40.250   9.737  45.420  1.00 53.53           H  
ATOM   1080  HD3 LYS A  74     -41.298   9.433  44.017  1.00 53.53           H  
ATOM   1081  CE  LYS A  74     -42.288  10.427  45.655  1.00 53.53           C  
ATOM   1082  HE2 LYS A  74     -42.206  10.452  46.742  1.00 53.53           H  
ATOM   1083  HE3 LYS A  74     -43.282  10.056  45.404  1.00 53.53           H  
ATOM   1084  NZ  LYS A  74     -42.094  11.784  45.086  1.00 53.53           N  
ATOM   1085  HZ1 LYS A  74     -41.176  12.138  45.318  1.00 53.53           H  
ATOM   1086  HZ2 LYS A  74     -42.788  12.422  45.448  1.00 53.53           H  
ATOM   1087  HZ3 LYS A  74     -42.183  11.758  44.080  1.00 53.53           H  
ATOM   1088  N   LEU A  75     -40.400   3.413  44.677  1.00 48.05           N  
ATOM   1089  H   LEU A  75     -39.588   3.374  45.275  1.00 48.05           H  
ATOM   1090  CA  LEU A  75     -40.649   2.283  43.765  1.00 48.05           C  
ATOM   1091  HA  LEU A  75     -41.594   2.453  43.249  1.00 48.05           H  
ATOM   1092  C   LEU A  75     -40.889   0.943  44.487  1.00 48.05           C  
ATOM   1093  CB  LEU A  75     -39.546   2.253  42.688  1.00 48.05           C  
ATOM   1094  HB2 LEU A  75     -38.583   2.411  43.173  1.00 48.05           H  
ATOM   1095  HB3 LEU A  75     -39.512   1.273  42.212  1.00 48.05           H  
ATOM   1096  O   LEU A  75     -40.820  -0.120  43.878  1.00 48.05           O  
ATOM   1097  CG  LEU A  75     -39.763   3.315  41.590  1.00 48.05           C  
ATOM   1098  HG  LEU A  75     -40.078   4.257  42.041  1.00 48.05           H  
ATOM   1099  CD1 LEU A  75     -38.458   3.578  40.841  1.00 48.05           C  
ATOM   1100 HD11 LEU A  75     -37.705   3.942  41.539  1.00 48.05           H  
ATOM   1101 HD12 LEU A  75     -38.618   4.333  40.072  1.00 48.05           H  
ATOM   1102 HD13 LEU A  75     -38.103   2.656  40.379  1.00 48.05           H  
ATOM   1103  CD2 LEU A  75     -40.817   2.873  40.569  1.00 48.05           C  
ATOM   1104 HD21 LEU A  75     -41.779   2.731  41.061  1.00 48.05           H  
ATOM   1105 HD22 LEU A  75     -40.516   1.936  40.100  1.00 48.05           H  
ATOM   1106 HD23 LEU A  75     -40.934   3.640  39.803  1.00 48.05           H  
ATOM   1107  N   GLY A  76     -41.238   0.986  45.776  1.00 35.51           N  
ATOM   1108  H   GLY A  76     -41.283   1.890  46.225  1.00 35.51           H  
ATOM   1109  CA  GLY A  76     -41.794  -0.158  46.498  1.00 35.51           C  
ATOM   1110  HA2 GLY A  76     -41.254  -1.067  46.232  1.00 35.51           H  
ATOM   1111  HA3 GLY A  76     -41.688   0.005  47.570  1.00 35.51           H  
ATOM   1112  C   GLY A  76     -43.281  -0.340  46.183  1.00 35.51           C  
ATOM   1113  O   GLY A  76     -44.127   0.213  46.879  1.00 35.51           O  
ATOM   1114  N   GLY A  77     -43.594  -1.103  45.134  1.00 37.94           N  
ATOM   1115  H   GLY A  77     -42.841  -1.419  44.541  1.00 37.94           H  
ATOM   1116  CA  GLY A  77     -44.969  -1.402  44.729  1.00 37.94           C  
ATOM   1117  HA2 GLY A  77     -45.375  -0.545  44.191  1.00 37.94           H  
ATOM   1118  HA3 GLY A  77     -45.585  -1.568  45.612  1.00 37.94           H  
ATOM   1119  C   GLY A  77     -45.076  -2.628  43.822  1.00 37.94           C  
ATOM   1120  O   GLY A  77     -45.193  -2.496  42.614  1.00 37.94           O  
ATOM   1121  N   SER A  78     -45.035  -3.805  44.447  1.00 37.60           N  
ATOM   1122  H   SER A  78     -44.807  -3.721  45.428  1.00 37.60           H  
ATOM   1123  CA  SER A  78     -45.923  -4.951  44.188  1.00 37.60           C  
ATOM   1124  HA  SER A  78     -45.553  -5.756  44.822  1.00 37.60           H  
ATOM   1125  C   SER A  78     -46.063  -5.542  42.768  1.00 37.60           C  
ATOM   1126  CB  SER A  78     -47.315  -4.616  44.742  1.00 37.60           C  
ATOM   1127  HB2 SER A  78     -47.816  -3.929  44.061  1.00 37.60           H  
ATOM   1128  HB3 SER A  78     -47.908  -5.527  44.823  1.00 37.60           H  
ATOM   1129  O   SER A  78     -46.853  -5.076  41.961  1.00 37.60           O  
ATOM   1130  OG  SER A  78     -47.206  -3.993  46.013  1.00 37.60           O  
ATOM   1131  HG  SER A  78     -48.082  -3.705  46.281  1.00 37.60           H  
ATOM   1132  N   GLN A  79     -45.460  -6.732  42.629  1.00 33.61           N  
ATOM   1133  H   GLN A  79     -44.675  -6.870  43.249  1.00 33.61           H  
ATOM   1134  CA  GLN A  79     -46.041  -7.990  42.107  1.00 33.61           C  
ATOM   1135  HA  GLN A  79     -45.283  -8.724  42.382  1.00 33.61           H  
ATOM   1136  C   GLN A  79     -46.300  -8.179  40.585  1.00 33.61           C  
ATOM   1137  CB  GLN A  79     -47.276  -8.386  42.936  1.00 33.61           C  
ATOM   1138  HB2 GLN A  79     -47.815  -9.182  42.423  1.00 33.61           H  
ATOM   1139  HB3 GLN A  79     -47.955  -7.535  42.984  1.00 33.61           H  
ATOM   1140  O   GLN A  79     -46.849  -7.305  39.921  1.00 33.61           O  
ATOM   1141  CG  GLN A  79     -46.937  -8.839  44.373  1.00 33.61           C  
ATOM   1142  HG2 GLN A  79     -47.741  -8.512  45.033  1.00 33.61           H  
ATOM   1143  HG3 GLN A  79     -46.019  -8.365  44.719  1.00 33.61           H  
ATOM   1144  CD  GLN A  79     -46.833 -10.356  44.515  1.00 33.61           C  
ATOM   1145  NE2 GLN A  79     -45.807 -10.882  45.150  1.00 33.61           N  
ATOM   1146 HE21 GLN A  79     -45.832 -11.888  45.230  1.00 33.61           H  
ATOM   1147 HE22 GLN A  79     -45.102 -10.309  45.590  1.00 33.61           H  
ATOM   1148  OE1 GLN A  79     -47.680 -11.106  44.074  1.00 33.61           O  
ATOM   1149  N   PRO A  80     -45.963  -9.369  40.027  1.00 46.33           N  
ATOM   1150  CA  PRO A  80     -46.072  -9.675  38.602  1.00 46.33           C  
ATOM   1151  HA  PRO A  80     -46.019  -8.764  38.006  1.00 46.33           H  
ATOM   1152  C   PRO A  80     -47.365 -10.439  38.259  1.00 46.33           C  
ATOM   1153  CB  PRO A  80     -44.835 -10.537  38.327  1.00 46.33           C  
ATOM   1154  HB2 PRO A  80     -43.963  -9.893  38.221  1.00 46.33           H  
ATOM   1155  HB3 PRO A  80     -44.955 -11.161  37.440  1.00 46.33           H  
ATOM   1156  O   PRO A  80     -47.639 -11.488  38.832  1.00 46.33           O  
ATOM   1157  CG  PRO A  80     -44.697 -11.378  39.599  1.00 46.33           C  
ATOM   1158  HG2 PRO A  80     -43.652 -11.604  39.809  1.00 46.33           H  
ATOM   1159  HG3 PRO A  80     -45.266 -12.303  39.505  1.00 46.33           H  
ATOM   1160  CD  PRO A  80     -45.309 -10.500  40.692  1.00 46.33           C  
ATOM   1161  HD2 PRO A  80     -46.029 -11.071  41.278  1.00 46.33           H  
ATOM   1162  HD3 PRO A  80     -44.487 -10.164  41.324  1.00 46.33           H  
ATOM   1163  N   THR A  81     -48.124  -9.977  37.264  1.00 32.58           N  
ATOM   1164  H   THR A  81     -47.899  -9.076  36.867  1.00 32.58           H  
ATOM   1165  CA  THR A  81     -49.154 -10.767  36.551  1.00 32.58           C  
ATOM   1166  HA  THR A  81     -48.872 -11.820  36.563  1.00 32.58           H  
ATOM   1167  C   THR A  81     -49.146 -10.282  35.093  1.00 32.58           C  
ATOM   1168  CB  THR A  81     -50.552 -10.650  37.199  1.00 32.58           C  
ATOM   1169  HB  THR A  81     -51.253 -11.232  36.600  1.00 32.58           H  
ATOM   1170  O   THR A  81     -49.223  -9.088  34.838  1.00 32.58           O  
ATOM   1171  CG2 THR A  81     -50.617 -11.160  38.640  1.00 32.58           C  
ATOM   1172 HG21 THR A  81     -51.655 -11.160  38.971  1.00 32.58           H  
ATOM   1173 HG22 THR A  81     -50.234 -12.179  38.690  1.00 32.58           H  
ATOM   1174 HG23 THR A  81     -50.039 -10.518  39.305  1.00 32.58           H  
ATOM   1175  OG1 THR A  81     -51.004  -9.323  37.250  1.00 32.58           O  
ATOM   1176  HG1 THR A  81     -50.304  -8.783  37.626  1.00 32.58           H  
ATOM   1177  N   SER A  82     -48.658 -11.072  34.135  1.00 34.67           N  
ATOM   1178  H   SER A  82     -48.024 -10.536  33.560  1.00 34.67           H  
ATOM   1179  CA  SER A  82     -49.435 -12.002  33.301  1.00 34.67           C  
ATOM   1180  HA  SER A  82     -48.822 -12.188  32.419  1.00 34.67           H  
ATOM   1181  C   SER A  82     -50.767 -11.442  32.778  1.00 34.67           C  
ATOM   1182  CB  SER A  82     -49.623 -13.376  33.955  1.00 34.67           C  
ATOM   1183  HB2 SER A  82     -50.356 -13.949  33.387  1.00 34.67           H  
ATOM   1184  HB3 SER A  82     -49.978 -13.269  34.980  1.00 34.67           H  
ATOM   1185  O   SER A  82     -51.657 -11.126  33.557  1.00 34.67           O  
ATOM   1186  OG  SER A  82     -48.399 -14.081  33.914  1.00 34.67           O  
ATOM   1187  HG  SER A  82     -47.850 -13.796  34.648  1.00 34.67           H  
ATOM   1188  N   THR A  83     -50.913 -11.502  31.446  1.00 35.90           N  
ATOM   1189  H   THR A  83     -50.073 -11.735  30.936  1.00 35.90           H  
ATOM   1190  CA  THR A  83     -52.139 -11.417  30.617  1.00 35.90           C  
ATOM   1191  HA  THR A  83     -51.843 -11.944  29.710  1.00 35.90           H  
ATOM   1192  C   THR A  83     -52.591 -10.036  30.094  1.00 35.90           C  
ATOM   1193  CB  THR A  83     -53.302 -12.284  31.134  1.00 35.90           C  
ATOM   1194  HB  THR A  83     -54.055 -12.339  30.348  1.00 35.90           H  
ATOM   1195  O   THR A  83     -52.646  -9.041  30.804  1.00 35.90           O  
ATOM   1196  CG2 THR A  83     -52.869 -13.714  31.474  1.00 35.90           C  
ATOM   1197 HG21 THR A  83     -53.762 -14.325  31.609  1.00 35.90           H  
ATOM   1198 HG22 THR A  83     -52.275 -14.133  30.662  1.00 35.90           H  
ATOM   1199 HG23 THR A  83     -52.302 -13.733  32.405  1.00 35.90           H  
ATOM   1200  OG1 THR A  83     -53.907 -11.743  32.276  1.00 35.90           O  
ATOM   1201  HG1 THR A  83     -53.217 -11.383  32.838  1.00 35.90           H  
ATOM   1202  N   LEU A  84     -52.863 -10.018  28.780  1.00 46.44           N  
ATOM   1203  H   LEU A  84     -52.851 -10.919  28.324  1.00 46.44           H  
ATOM   1204  CA  LEU A  84     -53.240  -8.901  27.893  1.00 46.44           C  
ATOM   1205  HA  LEU A  84     -52.427  -8.178  27.823  1.00 46.44           H  
ATOM   1206  C   LEU A  84     -54.531  -8.167  28.304  1.00 46.44           C  
ATOM   1207  CB  LEU A  84     -53.523  -9.532  26.510  1.00 46.44           C  
ATOM   1208  HB2 LEU A  84     -53.928  -8.764  25.851  1.00 46.44           H  
ATOM   1209  HB3 LEU A  84     -54.319 -10.265  26.641  1.00 46.44           H  
ATOM   1210  O   LEU A  84     -55.448  -8.829  28.788  1.00 46.44           O  
ATOM   1211  CG  LEU A  84     -52.324 -10.208  25.816  1.00 46.44           C  
ATOM   1212  HG  LEU A  84     -51.523 -10.388  26.533  1.00 46.44           H  
ATOM   1213  CD1 LEU A  84     -52.726 -11.556  25.210  1.00 46.44           C  
ATOM   1214 HD11 LEU A  84     -53.516 -11.413  24.472  1.00 46.44           H  
ATOM   1215 HD12 LEU A  84     -51.864 -12.013  24.725  1.00 46.44           H  
ATOM   1216 HD13 LEU A  84     -53.085 -12.224  25.993  1.00 46.44           H  
ATOM   1217  CD2 LEU A  84     -51.787  -9.319  24.697  1.00 46.44           C  
ATOM   1218 HD21 LEU A  84     -52.548  -9.166  23.932  1.00 46.44           H  
ATOM   1219 HD22 LEU A  84     -51.492  -8.353  25.107  1.00 46.44           H  
ATOM   1220 HD23 LEU A  84     -50.913  -9.786  24.242  1.00 46.44           H  
ATOM   1221  N   PRO A  85     -54.672  -6.860  27.970  1.00 45.93           N  
ATOM   1222  CA  PRO A  85     -55.965  -6.333  27.484  1.00 45.93           C  
ATOM   1223  HA  PRO A  85     -56.549  -7.131  27.026  1.00 45.93           H  
ATOM   1224  C   PRO A  85     -55.772  -5.194  26.409  1.00 45.93           C  
ATOM   1225  CB  PRO A  85     -56.612  -5.961  28.823  1.00 45.93           C  
ATOM   1226  HB2 PRO A  85     -56.782  -6.862  29.413  1.00 45.93           H  
ATOM   1227  HB3 PRO A  85     -57.583  -5.467  28.798  1.00 45.93           H  
ATOM   1228  O   PRO A  85     -54.675  -5.089  25.857  1.00 45.93           O  
ATOM   1229  CG  PRO A  85     -55.491  -5.166  29.479  1.00 45.93           C  
ATOM   1230  HG2 PRO A  85     -55.555  -5.218  30.566  1.00 45.93           H  
ATOM   1231  HG3 PRO A  85     -55.511  -4.130  29.141  1.00 45.93           H  
ATOM   1232  CD  PRO A  85     -54.227  -5.870  28.955  1.00 45.93           C  
ATOM   1233  HD2 PRO A  85     -53.709  -6.357  29.781  1.00 45.93           H  
ATOM   1234  HD3 PRO A  85     -53.561  -5.146  28.485  1.00 45.93           H  
ATOM   1235  N   PRO A  86     -56.786  -4.391  25.988  1.00 44.98           N  
ATOM   1236  CA  PRO A  86     -57.228  -4.370  24.592  1.00 44.98           C  
ATOM   1237  HA  PRO A  86     -56.592  -5.008  23.979  1.00 44.98           H  
ATOM   1238  C   PRO A  86     -57.276  -2.963  23.949  1.00 44.98           C  
ATOM   1239  CB  PRO A  86     -58.647  -4.981  24.673  1.00 44.98           C  
ATOM   1240  HB2 PRO A  86     -58.594  -6.056  24.499  1.00 44.98           H  
ATOM   1241  HB3 PRO A  86     -59.336  -4.532  23.958  1.00 44.98           H  
ATOM   1242  O   PRO A  86     -57.054  -1.922  24.565  1.00 44.98           O  
ATOM   1243  CG  PRO A  86     -59.118  -4.725  26.114  1.00 44.98           C  
ATOM   1244  HG2 PRO A  86     -59.226  -5.670  26.647  1.00 44.98           H  
ATOM   1245  HG3 PRO A  86     -60.046  -4.154  26.141  1.00 44.98           H  
ATOM   1246  CD  PRO A  86     -57.966  -3.918  26.695  1.00 44.98           C  
ATOM   1247  HD2 PRO A  86     -58.138  -2.870  26.452  1.00 44.98           H  
ATOM   1248  HD3 PRO A  86     -57.911  -3.918  27.784  1.00 44.98           H  
ATOM   1249  N   THR A  87     -57.648  -2.964  22.673  1.00 40.29           N  
ATOM   1250  H   THR A  87     -57.740  -3.864  22.226  1.00 40.29           H  
ATOM   1251  CA  THR A  87     -58.178  -1.858  21.870  1.00 40.29           C  
ATOM   1252  HA  THR A  87     -57.344  -1.317  21.423  1.00 40.29           H  
ATOM   1253  C   THR A  87     -59.055  -0.890  22.677  1.00 40.29           C  
ATOM   1254  CB  THR A  87     -59.049  -2.479  20.753  1.00 40.29           C  
ATOM   1255  HB  THR A  87     -60.065  -2.628  21.119  1.00 40.29           H  
ATOM   1256  O   THR A  87     -60.041  -1.292  23.291  1.00 40.29           O  
ATOM   1257  CG2 THR A  87     -59.096  -1.623  19.492  1.00 40.29           C  
ATOM   1258 HG21 THR A  87     -59.494  -0.636  19.730  1.00 40.29           H  
ATOM   1259 HG22 THR A  87     -59.746  -2.090  18.752  1.00 40.29           H  
ATOM   1260 HG23 THR A  87     -58.095  -1.516  19.076  1.00 40.29           H  
ATOM   1261  OG1 THR A  87     -58.548  -3.742  20.358  1.00 40.29           O  
ATOM   1262  HG1 THR A  87     -59.124  -4.083  19.670  1.00 40.29           H  
ATOM   1263  N   SER A  88     -58.746   0.407  22.639  1.00 41.40           N  
ATOM   1264  H   SER A  88     -57.869   0.686  22.225  1.00 41.40           H  
ATOM   1265  CA  SER A  88     -59.667   1.470  23.053  1.00 41.40           C  
ATOM   1266  HA  SER A  88     -60.689   1.142  22.863  1.00 41.40           H  
ATOM   1267  C   SER A  88     -59.425   2.727  22.229  1.00 41.40           C  
ATOM   1268  CB  SER A  88     -59.573   1.765  24.553  1.00 41.40           C  
ATOM   1269  HB2 SER A  88     -60.054   2.718  24.773  1.00 41.40           H  
ATOM   1270  HB3 SER A  88     -58.528   1.808  24.860  1.00 41.40           H  
ATOM   1271  O   SER A  88     -58.399   3.397  22.339  1.00 41.40           O  
ATOM   1272  OG  SER A  88     -60.251   0.743  25.256  1.00 41.40           O  
ATOM   1273  HG  SER A  88     -60.089  -0.091  24.809  1.00 41.40           H  
ATOM   1274  N   ASN A  89     -60.422   3.018  21.396  1.00 37.75           N  
ATOM   1275  H   ASN A  89     -61.176   2.348  21.346  1.00 37.75           H  
ATOM   1276  CA  ASN A  89     -60.714   4.334  20.862  1.00 37.75           C  
ATOM   1277  HA  ASN A  89     -59.962   4.633  20.133  1.00 37.75           H  
ATOM   1278  C   ASN A  89     -60.763   5.341  22.015  1.00 37.75           C  
ATOM   1279  CB  ASN A  89     -62.116   4.275  20.212  1.00 37.75           C  
ATOM   1280  HB2 ASN A  89     -62.821   3.816  20.905  1.00 37.75           H  
ATOM   1281  HB3 ASN A  89     -62.460   5.292  20.028  1.00 37.75           H  
ATOM   1282  O   ASN A  89     -61.594   5.196  22.909  1.00 37.75           O  
ATOM   1283  CG  ASN A  89     -62.179   3.548  18.886  1.00 37.75           C  
ATOM   1284  ND2 ASN A  89     -63.360   3.187  18.442  1.00 37.75           N  
ATOM   1285 HD21 ASN A  89     -64.198   3.388  18.968  1.00 37.75           H  
ATOM   1286 HD22 ASN A  89     -63.374   2.728  17.543  1.00 37.75           H  
ATOM   1287  OD1 ASN A  89     -61.185   3.318  18.225  1.00 37.75           O  
ATOM   1288  N   ASN A  90     -59.947   6.393  21.966  1.00 39.78           N  
ATOM   1289  H   ASN A  90     -59.188   6.407  21.300  1.00 39.78           H  
ATOM   1290  CA  ASN A  90     -60.384   7.663  22.520  1.00 39.78           C  
ATOM   1291  HA  ASN A  90     -61.444   7.711  22.271  1.00 39.78           H  
ATOM   1292  C   ASN A  90     -59.736   8.843  21.804  1.00 39.78           C  
ATOM   1293  CB  ASN A  90     -60.254   7.716  24.058  1.00 39.78           C  
ATOM   1294  HB2 ASN A  90     -59.612   8.547  24.350  1.00 39.78           H  
ATOM   1295  HB3 ASN A  90     -59.797   6.796  24.423  1.00 39.78           H  
ATOM   1296  O   ASN A  90     -58.522   8.966  21.668  1.00 39.78           O  
ATOM   1297  CG  ASN A  90     -61.605   7.887  24.747  1.00 39.78           C  
ATOM   1298  ND2 ASN A  90     -61.661   7.699  26.043  1.00 39.78           N  
ATOM   1299 HD21 ASN A  90     -60.848   7.386  26.555  1.00 39.78           H  
ATOM   1300 HD22 ASN A  90     -62.576   7.795  26.460  1.00 39.78           H  
ATOM   1301  OD1 ASN A  90     -62.617   8.220  24.153  1.00 39.78           O  
ATOM   1302  N   ASN A  91     -60.639   9.681  21.325  1.00 33.91           N  
ATOM   1303  H   ASN A  91     -61.597   9.467  21.563  1.00 33.91           H  
ATOM   1304  CA  ASN A  91     -60.448  10.950  20.671  1.00 33.91           C  
ATOM   1305  HA  ASN A  91     -59.728  10.862  19.858  1.00 33.91           H  
ATOM   1306  C   ASN A  91     -59.947  11.964  21.710  1.00 33.91           C  
ATOM   1307  CB  ASN A  91     -61.853  11.268  20.116  1.00 33.91           C  
ATOM   1308  HB2 ASN A  91     -62.544  11.412  20.946  1.00 33.91           H  
ATOM   1309  HB3 ASN A  91     -62.209  10.424  19.524  1.00 33.91           H  
ATOM   1310  O   ASN A  91     -60.739  12.547  22.447  1.00 33.91           O  
ATOM   1311  CG  ASN A  91     -61.922  12.477  19.216  1.00 33.91           C  
ATOM   1312  ND2 ASN A  91     -63.074  13.099  19.124  1.00 33.91           N  
ATOM   1313 HD21 ASN A  91     -63.100  13.896  18.505  1.00 33.91           H  
ATOM   1314 HD22 ASN A  91     -63.864  12.808  19.683  1.00 33.91           H  
ATOM   1315  OD1 ASN A  91     -60.970  12.846  18.556  1.00 33.91           O  
ATOM   1316  N   SER A  92     -58.635  12.159  21.801  1.00 39.50           N  
ATOM   1317  H   SER A  92     -58.008  11.529  21.320  1.00 39.50           H  
ATOM   1318  CA  SER A  92     -58.048  13.323  22.458  1.00 39.50           C  
ATOM   1319  HA  SER A  92     -58.799  14.112  22.487  1.00 39.50           H  
ATOM   1320  C   SER A  92     -56.890  13.825  21.606  1.00 39.50           C  
ATOM   1321  CB  SER A  92     -57.659  13.040  23.919  1.00 39.50           C  
ATOM   1322  HB2 SER A  92     -58.564  12.805  24.480  1.00 39.50           H  
ATOM   1323  HB3 SER A  92     -57.211  13.937  24.346  1.00 39.50           H  
ATOM   1324  O   SER A  92     -55.894  13.141  21.380  1.00 39.50           O  
ATOM   1325  OG  SER A  92     -56.753  11.963  24.041  1.00 39.50           O  
ATOM   1326  HG  SER A  92     -56.540  11.829  24.968  1.00 39.50           H  
ATOM   1327  N   VAL A  93     -57.013  15.062  21.125  1.00 43.43           N  
ATOM   1328  H   VAL A  93     -57.886  15.543  21.290  1.00 43.43           H  
ATOM   1329  CA  VAL A  93     -55.931  15.841  20.501  1.00 43.43           C  
ATOM   1330  HA  VAL A  93     -55.381  15.183  19.829  1.00 43.43           H  
ATOM   1331  C   VAL A  93     -54.958  16.293  21.605  1.00 43.43           C  
ATOM   1332  CB  VAL A  93     -56.503  17.006  19.658  1.00 43.43           C  
ATOM   1333  HB  VAL A  93     -56.894  17.775  20.324  1.00 43.43           H  
ATOM   1334  O   VAL A  93     -54.631  17.461  21.763  1.00 43.43           O  
ATOM   1335  CG1 VAL A  93     -55.442  17.629  18.740  1.00 43.43           C  
ATOM   1336 HG11 VAL A  93     -54.618  18.037  19.325  1.00 43.43           H  
ATOM   1337 HG12 VAL A  93     -55.055  16.880  18.049  1.00 43.43           H  
ATOM   1338 HG13 VAL A  93     -55.883  18.447  18.170  1.00 43.43           H  
ATOM   1339  CG2 VAL A  93     -57.653  16.538  18.750  1.00 43.43           C  
ATOM   1340 HG21 VAL A  93     -58.513  16.224  19.341  1.00 43.43           H  
ATOM   1341 HG22 VAL A  93     -57.324  15.709  18.123  1.00 43.43           H  
ATOM   1342 HG23 VAL A  93     -57.977  17.359  18.110  1.00 43.43           H  
ATOM   1343  N   GLY A  94     -54.564  15.346  22.454  1.00 49.00           N  
ATOM   1344  H   GLY A  94     -54.869  14.405  22.249  1.00 49.00           H  
ATOM   1345  CA  GLY A  94     -53.615  15.482  23.538  1.00 49.00           C  
ATOM   1346  HA2 GLY A  94     -54.064  15.146  24.473  1.00 49.00           H  
ATOM   1347  HA3 GLY A  94     -53.278  16.513  23.647  1.00 49.00           H  
ATOM   1348  C   GLY A  94     -52.450  14.582  23.197  1.00 49.00           C  
ATOM   1349  O   GLY A  94     -52.464  13.412  23.554  1.00 49.00           O  
ATOM   1350  N   SER A  95     -51.515  15.128  22.418  1.00 58.95           N  
ATOM   1351  H   SER A  95     -51.707  16.066  22.095  1.00 58.95           H  
ATOM   1352  CA  SER A  95     -50.147  14.645  22.221  1.00 58.95           C  
ATOM   1353  HA  SER A  95     -49.891  14.774  21.170  1.00 58.95           H  
ATOM   1354  C   SER A  95     -49.943  13.164  22.575  1.00 58.95           C  
ATOM   1355  CB  SER A  95     -49.227  15.550  23.041  1.00 58.95           C  
ATOM   1356  HB2 SER A  95     -49.572  16.582  22.980  1.00 58.95           H  
ATOM   1357  HB3 SER A  95     -49.213  15.246  24.088  1.00 58.95           H  
ATOM   1358  O   SER A  95     -49.442  12.833  23.650  1.00 58.95           O  
ATOM   1359  OG  SER A  95     -47.946  15.483  22.484  1.00 58.95           O  
ATOM   1360  HG  SER A  95     -47.318  15.818  23.128  1.00 58.95           H  
ATOM   1361  N   ARG A  96     -50.421  12.254  21.712  1.00 74.13           N  
ATOM   1362  H   ARG A  96     -50.898  12.581  20.884  1.00 74.13           H  
ATOM   1363  CA  ARG A  96     -50.311  10.812  21.957  1.00 74.13           C  
ATOM   1364  HA  ARG A  96     -50.832  10.586  22.888  1.00 74.13           H  
ATOM   1365  C   ARG A  96     -48.835  10.474  22.134  1.00 74.13           C  
ATOM   1366  CB  ARG A  96     -50.963  10.017  20.812  1.00 74.13           C  
ATOM   1367  HB2 ARG A  96     -52.005  10.324  20.724  1.00 74.13           H  
ATOM   1368  HB3 ARG A  96     -50.456  10.254  19.877  1.00 74.13           H  
ATOM   1369  O   ARG A  96     -48.066  10.570  21.180  1.00 74.13           O  
ATOM   1370  CG  ARG A  96     -50.914   8.495  21.041  1.00 74.13           C  
ATOM   1371  HG2 ARG A  96     -49.878   8.166  21.117  1.00 74.13           H  
ATOM   1372  HG3 ARG A  96     -51.429   8.256  21.971  1.00 74.13           H  
ATOM   1373  CD  ARG A  96     -51.589   7.752  19.880  1.00 74.13           C  
ATOM   1374  HD2 ARG A  96     -52.619   8.099  19.799  1.00 74.13           H  
ATOM   1375  HD3 ARG A  96     -51.078   8.011  18.952  1.00 74.13           H  
ATOM   1376  NE  ARG A  96     -51.598   6.289  20.098  1.00 74.13           N  
ATOM   1377  HE  ARG A  96     -52.151   5.967  20.879  1.00 74.13           H  
ATOM   1378  NH1 ARG A  96     -50.209   5.640  18.375  1.00 74.13           N  
ATOM   1379 HH11 ARG A  96     -50.067   6.609  18.128  1.00 74.13           H  
ATOM   1380 HH12 ARG A  96     -49.748   4.908  17.854  1.00 74.13           H  
ATOM   1381  NH2 ARG A  96     -51.114   4.100  19.703  1.00 74.13           N  
ATOM   1382 HH21 ARG A  96     -50.634   3.387  19.173  1.00 74.13           H  
ATOM   1383 HH22 ARG A  96     -51.684   3.831  20.493  1.00 74.13           H  
ATOM   1384  CZ  ARG A  96     -50.976   5.358  19.392  1.00 74.13           C  
ATOM   1385  N   VAL A  97     -48.456  10.076  23.344  1.00 82.88           N  
ATOM   1386  H   VAL A  97     -49.119  10.143  24.103  1.00 82.88           H  
ATOM   1387  CA  VAL A  97     -47.141   9.495  23.601  1.00 82.88           C  
ATOM   1388  HA  VAL A  97     -46.386  10.144  23.157  1.00 82.88           H  
ATOM   1389  C   VAL A  97     -47.112   8.142  22.895  1.00 82.88           C  
ATOM   1390  CB  VAL A  97     -46.845   9.387  25.107  1.00 82.88           C  
ATOM   1391  HB  VAL A  97     -47.606   8.767  25.583  1.00 82.88           H  
ATOM   1392  O   VAL A  97     -47.952   7.278  23.146  1.00 82.88           O  
ATOM   1393  CG1 VAL A  97     -45.470   8.763  25.362  1.00 82.88           C  
ATOM   1394 HG11 VAL A  97     -45.443   7.746  24.970  1.00 82.88           H  
ATOM   1395 HG12 VAL A  97     -45.275   8.723  26.433  1.00 82.88           H  
ATOM   1396 HG13 VAL A  97     -44.694   9.356  24.878  1.00 82.88           H  
ATOM   1397  CG2 VAL A  97     -46.859  10.774  25.766  1.00 82.88           C  
ATOM   1398 HG21 VAL A  97     -47.842  11.234  25.668  1.00 82.88           H  
ATOM   1399 HG22 VAL A  97     -46.118  11.420  25.294  1.00 82.88           H  
ATOM   1400 HG23 VAL A  97     -46.628  10.682  26.827  1.00 82.88           H  
ATOM   1401  N   VAL A  98     -46.190   7.988  21.955  1.00 90.20           N  
ATOM   1402  H   VAL A  98     -45.523   8.737  21.832  1.00 90.20           H  
ATOM   1403  CA  VAL A  98     -45.954   6.761  21.196  1.00 90.20           C  
ATOM   1404  HA  VAL A  98     -46.725   6.033  21.446  1.00 90.20           H  
ATOM   1405  C   VAL A  98     -44.617   6.183  21.646  1.00 90.20           C  
ATOM   1406  CB  VAL A  98     -46.023   7.023  19.674  1.00 90.20           C  
ATOM   1407  HB  VAL A  98     -45.232   7.717  19.387  1.00 90.20           H  
ATOM   1408  O   VAL A  98     -43.727   6.912  22.080  1.00 90.20           O  
ATOM   1409  CG1 VAL A  98     -45.872   5.738  18.847  1.00 90.20           C  
ATOM   1410 HG11 VAL A  98     -46.601   4.992  19.162  1.00 90.20           H  
ATOM   1411 HG12 VAL A  98     -46.011   5.957  17.788  1.00 90.20           H  
ATOM   1412 HG13 VAL A  98     -44.865   5.335  18.958  1.00 90.20           H  
ATOM   1413  CG2 VAL A  98     -47.375   7.638  19.282  1.00 90.20           C  
ATOM   1414 HG21 VAL A  98     -48.186   7.024  19.674  1.00 90.20           H  
ATOM   1415 HG22 VAL A  98     -47.450   8.643  19.698  1.00 90.20           H  
ATOM   1416 HG23 VAL A  98     -47.451   7.722  18.198  1.00 90.20           H  
ATOM   1417  N   THR A  99     -44.472   4.867  21.545  1.00 91.29           N  
ATOM   1418  H   THR A  99     -45.246   4.310  21.211  1.00 91.29           H  
ATOM   1419  CA  THR A  99     -43.194   4.184  21.731  1.00 91.29           C  
ATOM   1420  HA  THR A  99     -42.444   4.906  22.051  1.00 91.29           H  
ATOM   1421  C   THR A  99     -42.765   3.600  20.392  1.00 91.29           C  
ATOM   1422  CB  THR A  99     -43.285   3.124  22.832  1.00 91.29           C  
ATOM   1423  HB  THR A  99     -44.051   2.392  22.577  1.00 91.29           H  
ATOM   1424  O   THR A  99     -43.553   2.928  19.733  1.00 91.29           O  
ATOM   1425  CG2 THR A  99     -41.956   2.416  23.049  1.00 91.29           C  
ATOM   1426 HG21 THR A  99     -42.004   1.810  23.954  1.00 91.29           H  
ATOM   1427 HG22 THR A  99     -41.156   3.151  23.136  1.00 91.29           H  
ATOM   1428 HG23 THR A  99     -41.748   1.756  22.207  1.00 91.29           H  
ATOM   1429  OG1 THR A  99     -43.626   3.740  24.053  1.00 91.29           O  
ATOM   1430  HG1 THR A  99     -42.823   4.103  24.434  1.00 91.29           H  
ATOM   1431  N   THR A 100     -41.545   3.899  19.952  1.00 91.23           N  
ATOM   1432  H   THR A 100     -40.948   4.458  20.545  1.00 91.23           H  
ATOM   1433  CA  THR A 100     -40.959   3.376  18.711  1.00 91.23           C  
ATOM   1434  HA  THR A 100     -41.596   2.584  18.317  1.00 91.23           H  
ATOM   1435  C   THR A 100     -39.592   2.780  18.987  1.00 91.23           C  
ATOM   1436  CB  THR A 100     -40.827   4.464  17.642  1.00 91.23           C  
ATOM   1437  HB  THR A 100     -40.102   5.210  17.968  1.00 91.23           H  
ATOM   1438  O   THR A 100     -38.821   3.328  19.770  1.00 91.23           O  
ATOM   1439  CG2 THR A 100     -40.408   3.900  16.286  1.00 91.23           C  
ATOM   1440 HG21 THR A 100     -39.333   3.719  16.273  1.00 91.23           H  
ATOM   1441 HG22 THR A 100     -40.931   2.963  16.096  1.00 91.23           H  
ATOM   1442 HG23 THR A 100     -40.696   4.608  15.508  1.00 91.23           H  
ATOM   1443  OG1 THR A 100     -42.064   5.097  17.431  1.00 91.23           O  
ATOM   1444  HG1 THR A 100     -42.513   5.102  18.280  1.00 91.23           H  
ATOM   1445  N   GLU A 101     -39.279   1.680  18.319  1.00 90.80           N  
ATOM   1446  H   GLU A 101     -39.950   1.266  17.688  1.00 90.80           H  
ATOM   1447  CA  GLU A 101     -37.994   1.000  18.432  1.00 90.80           C  
ATOM   1448  HA  GLU A 101     -37.453   1.378  19.300  1.00 90.80           H  
ATOM   1449  C   GLU A 101     -37.130   1.280  17.194  1.00 90.80           C  
ATOM   1450  CB  GLU A 101     -38.241  -0.494  18.674  1.00 90.80           C  
ATOM   1451  HB2 GLU A 101     -38.886  -0.889  17.889  1.00 90.80           H  
ATOM   1452  HB3 GLU A 101     -37.288  -1.021  18.636  1.00 90.80           H  
ATOM   1453  O   GLU A 101     -37.620   1.251  16.064  1.00 90.80           O  
ATOM   1454  CG  GLU A 101     -38.894  -0.718  20.047  1.00 90.80           C  
ATOM   1455  HG2 GLU A 101     -39.837  -0.176  20.106  1.00 90.80           H  
ATOM   1456  HG3 GLU A 101     -38.238  -0.314  20.819  1.00 90.80           H  
ATOM   1457  CD  GLU A 101     -39.154  -2.202  20.309  1.00 90.80           C  
ATOM   1458  OE1 GLU A 101     -38.327  -2.797  21.035  1.00 90.80           O  
ATOM   1459  OE2 GLU A 101     -40.182  -2.701  19.803  1.00 90.80           O  
ATOM   1460  N   THR A 102     -35.848   1.573  17.410  1.00 87.97           N  
ATOM   1461  H   THR A 102     -35.538   1.643  18.368  1.00 87.97           H  
ATOM   1462  CA  THR A 102     -34.838   1.804  16.364  1.00 87.97           C  
ATOM   1463  HA  THR A 102     -35.257   1.568  15.386  1.00 87.97           H  
ATOM   1464  C   THR A 102     -33.640   0.895  16.620  1.00 87.97           C  
ATOM   1465  CB  THR A 102     -34.374   3.270  16.354  1.00 87.97           C  
ATOM   1466  HB  THR A 102     -33.962   3.516  17.333  1.00 87.97           H  
ATOM   1467  O   THR A 102     -33.153   0.831  17.745  1.00 87.97           O  
ATOM   1468  CG2 THR A 102     -33.316   3.561  15.289  1.00 87.97           C  
ATOM   1469 HG21 THR A 102     -33.093   4.628  15.266  1.00 87.97           H  
ATOM   1470 HG22 THR A 102     -33.673   3.247  14.309  1.00 87.97           H  
ATOM   1471 HG23 THR A 102     -32.391   3.032  15.520  1.00 87.97           H  
ATOM   1472  OG1 THR A 102     -35.440   4.157  16.086  1.00 87.97           O  
ATOM   1473  HG1 THR A 102     -35.104   5.025  16.322  1.00 87.97           H  
ATOM   1474  N   ALA A 103     -33.135   0.212  15.594  1.00 88.79           N  
ATOM   1475  H   ALA A 103     -33.542   0.316  14.676  1.00 88.79           H  
ATOM   1476  CA  ALA A 103     -31.934  -0.614  15.699  1.00 88.79           C  
ATOM   1477  HA  ALA A 103     -31.896  -1.076  16.685  1.00 88.79           H  
ATOM   1478  C   ALA A 103     -30.663   0.235  15.520  1.00 88.79           C  
ATOM   1479  CB  ALA A 103     -32.035  -1.737  14.662  1.00 88.79           C  
ATOM   1480  HB1 ALA A 103     -31.157  -2.381  14.724  1.00 88.79           H  
ATOM   1481  HB2 ALA A 103     -32.924  -2.340  14.845  1.00 88.79           H  
ATOM   1482  HB3 ALA A 103     -32.081  -1.320  13.657  1.00 88.79           H  
ATOM   1483  O   ALA A 103     -30.588   1.047  14.597  1.00 88.79           O  
ATOM   1484  N   ILE A 104     -29.669   0.055  16.395  1.00 87.56           N  
ATOM   1485  H   ILE A 104     -29.811  -0.583  17.165  1.00 87.56           H  
ATOM   1486  CA  ILE A 104     -28.347   0.686  16.281  1.00 87.56           C  
ATOM   1487  HA  ILE A 104     -28.301   1.166  15.303  1.00 87.56           H  
ATOM   1488  C   ILE A 104     -27.244  -0.385  16.335  1.00 87.56           C  
ATOM   1489  CB  ILE A 104     -28.140   1.818  17.319  1.00 87.56           C  
ATOM   1490  HB  ILE A 104     -27.196   2.301  17.070  1.00 87.56           H  
ATOM   1491  O   ILE A 104     -27.312  -1.271  17.186  1.00 87.56           O  
ATOM   1492  CG1 ILE A 104     -28.046   1.341  18.786  1.00 87.56           C  
ATOM   1493 HG12 ILE A 104     -27.300   0.550  18.862  1.00 87.56           H  
ATOM   1494 HG13 ILE A 104     -29.006   0.930  19.100  1.00 87.56           H  
ATOM   1495  CG2 ILE A 104     -29.260   2.865  17.158  1.00 87.56           C  
ATOM   1496 HG21 ILE A 104     -29.022   3.771  17.715  1.00 87.56           H  
ATOM   1497 HG22 ILE A 104     -29.375   3.128  16.106  1.00 87.56           H  
ATOM   1498 HG23 ILE A 104     -30.209   2.464  17.514  1.00 87.56           H  
ATOM   1499  CD1 ILE A 104     -27.628   2.441  19.772  1.00 87.56           C  
ATOM   1500 HD11 ILE A 104     -27.641   2.051  20.790  1.00 87.56           H  
ATOM   1501 HD12 ILE A 104     -26.623   2.785  19.524  1.00 87.56           H  
ATOM   1502 HD13 ILE A 104     -28.307   3.292  19.732  1.00 87.56           H  
ATOM   1503  N   PRO A 105     -26.207  -0.344  15.479  1.00 87.64           N  
ATOM   1504  CA  PRO A 105     -25.113  -1.314  15.554  1.00 87.64           C  
ATOM   1505  HA  PRO A 105     -25.526  -2.317  15.451  1.00 87.64           H  
ATOM   1506  C   PRO A 105     -24.351  -1.205  16.882  1.00 87.64           C  
ATOM   1507  CB  PRO A 105     -24.206  -1.021  14.354  1.00 87.64           C  
ATOM   1508  HB2 PRO A 105     -23.839  -1.943  13.903  1.00 87.64           H  
ATOM   1509  HB3 PRO A 105     -23.369  -0.393  14.657  1.00 87.64           H  
ATOM   1510  O   PRO A 105     -24.064  -0.093  17.335  1.00 87.64           O  
ATOM   1511  CG  PRO A 105     -25.107  -0.249  13.388  1.00 87.64           C  
ATOM   1512  HG2 PRO A 105     -25.669  -0.955  12.777  1.00 87.64           H  
ATOM   1513  HG3 PRO A 105     -24.539   0.432  12.755  1.00 87.64           H  
ATOM   1514  CD  PRO A 105     -26.073   0.499  14.302  1.00 87.64           C  
ATOM   1515  HD2 PRO A 105     -27.022   0.630  13.783  1.00 87.64           H  
ATOM   1516  HD3 PRO A 105     -25.657   1.465  14.588  1.00 87.64           H  
ATOM   1517  N   ASP A 106     -23.961  -2.339  17.474  1.00 84.33           N  
ATOM   1518  H   ASP A 106     -24.267  -3.215  17.075  1.00 84.33           H  
ATOM   1519  CA  ASP A 106     -23.353  -2.395  18.818  1.00 84.33           C  
ATOM   1520  HA  ASP A 106     -24.105  -2.085  19.544  1.00 84.33           H  
ATOM   1521  C   ASP A 106     -22.135  -1.461  18.979  1.00 84.33           C  
ATOM   1522  CB  ASP A 106     -22.990  -3.848  19.145  1.00 84.33           C  
ATOM   1523  HB2 ASP A 106     -22.203  -4.188  18.471  1.00 84.33           H  
ATOM   1524  HB3 ASP A 106     -23.865  -4.480  18.994  1.00 84.33           H  
ATOM   1525  O   ASP A 106     -22.024  -0.706  19.947  1.00 84.33           O  
ATOM   1526  CG  ASP A 106     -22.533  -3.978  20.600  1.00 84.33           C  
ATOM   1527  OD1 ASP A 106     -21.308  -4.124  20.800  1.00 84.33           O  
ATOM   1528  OD2 ASP A 106     -23.410  -3.877  21.491  1.00 84.33           O  
ATOM   1529  N   ARG A 107     -21.292  -1.382  17.941  1.00 86.59           N  
ATOM   1530  H   ARG A 107     -21.459  -2.037  17.191  1.00 86.59           H  
ATOM   1531  CA  ARG A 107     -20.106  -0.505  17.890  1.00 86.59           C  
ATOM   1532  HA  ARG A 107     -19.463  -0.786  18.724  1.00 86.59           H  
ATOM   1533  C   ARG A 107     -20.389   0.992  18.085  1.00 86.59           C  
ATOM   1534  CB  ARG A 107     -19.336  -0.750  16.582  1.00 86.59           C  
ATOM   1535  HB2 ARG A 107     -19.059  -1.803  16.536  1.00 86.59           H  
ATOM   1536  HB3 ARG A 107     -18.418  -0.163  16.606  1.00 86.59           H  
ATOM   1537  O   ARG A 107     -19.468   1.736  18.413  1.00 86.59           O  
ATOM   1538  CG  ARG A 107     -20.141  -0.386  15.322  1.00 86.59           C  
ATOM   1539  HG2 ARG A 107     -20.422   0.667  15.340  1.00 86.59           H  
ATOM   1540  HG3 ARG A 107     -21.049  -0.988  15.294  1.00 86.59           H  
ATOM   1541  CD  ARG A 107     -19.338  -0.677  14.051  1.00 86.59           C  
ATOM   1542  HD2 ARG A 107     -20.042  -0.728  13.220  1.00 86.59           H  
ATOM   1543  HD3 ARG A 107     -18.871  -1.658  14.136  1.00 86.59           H  
ATOM   1544  NE  ARG A 107     -18.302   0.353  13.817  1.00 86.59           N  
ATOM   1545  HE  ARG A 107     -17.601   0.458  14.537  1.00 86.59           H  
ATOM   1546  NH1 ARG A 107     -19.092   1.108  11.814  1.00 86.59           N  
ATOM   1547 HH11 ARG A 107     -19.748   0.340  11.788  1.00 86.59           H  
ATOM   1548 HH12 ARG A 107     -19.253   1.909  11.220  1.00 86.59           H  
ATOM   1549  NH2 ARG A 107     -17.381   2.161  12.763  1.00 86.59           N  
ATOM   1550 HH21 ARG A 107     -16.721   2.287  13.518  1.00 86.59           H  
ATOM   1551 HH22 ARG A 107     -17.331   2.736  11.935  1.00 86.59           H  
ATOM   1552  CZ  ARG A 107     -18.261   1.200  12.806  1.00 86.59           C  
ATOM   1553  N   TYR A 108     -21.624   1.448  17.870  1.00 89.00           N  
ATOM   1554  H   TYR A 108     -22.341   0.775  17.638  1.00 89.00           H  
ATOM   1555  CA  TYR A 108     -22.023   2.850  18.026  1.00 89.00           C  
ATOM   1556  HA  TYR A 108     -21.130   3.474  18.077  1.00 89.00           H  
ATOM   1557  C   TYR A 108     -22.801   3.126  19.315  1.00 89.00           C  
ATOM   1558  CB  TYR A 108     -22.824   3.292  16.800  1.00 89.00           C  
ATOM   1559  HB2 TYR A 108     -23.148   4.321  16.956  1.00 89.00           H  
ATOM   1560  HB3 TYR A 108     -23.719   2.675  16.718  1.00 89.00           H  
ATOM   1561  O   TYR A 108     -22.927   4.286  19.706  1.00 89.00           O  
ATOM   1562  CG  TYR A 108     -22.047   3.249  15.500  1.00 89.00           C  
ATOM   1563  CD1 TYR A 108     -20.917   4.068  15.342  1.00 89.00           C  
ATOM   1564  HD1 TYR A 108     -20.586   4.680  16.168  1.00 89.00           H  
ATOM   1565  CD2 TYR A 108     -22.484   2.442  14.435  1.00 89.00           C  
ATOM   1566  HD2 TYR A 108     -23.369   1.835  14.557  1.00 89.00           H  
ATOM   1567  CE1 TYR A 108     -20.266   4.145  14.100  1.00 89.00           C  
ATOM   1568  HE1 TYR A 108     -19.423   4.807  13.973  1.00 89.00           H  
ATOM   1569  CE2 TYR A 108     -21.833   2.504  13.189  1.00 89.00           C  
ATOM   1570  HE2 TYR A 108     -22.217   1.954  12.343  1.00 89.00           H  
ATOM   1571  OH  TYR A 108     -20.223   3.593  11.778  1.00 89.00           O  
ATOM   1572  HH  TYR A 108     -19.847   4.475  11.729  1.00 89.00           H  
ATOM   1573  CZ  TYR A 108     -20.760   3.401  13.010  1.00 89.00           C  
ATOM   1574  N   VAL A 109     -23.266   2.092  20.022  1.00 88.78           N  
ATOM   1575  H   VAL A 109     -23.084   1.159  19.682  1.00 88.78           H  
ATOM   1576  CA  VAL A 109     -24.053   2.225  21.260  1.00 88.78           C  
ATOM   1577  HA  VAL A 109     -24.982   2.753  21.042  1.00 88.78           H  
ATOM   1578  C   VAL A 109     -23.297   3.036  22.308  1.00 88.78           C  
ATOM   1579  CB  VAL A 109     -24.393   0.833  21.822  1.00 88.78           C  
ATOM   1580  HB  VAL A 109     -23.463   0.287  21.980  1.00 88.78           H  
ATOM   1581  O   VAL A 109     -23.856   3.957  22.898  1.00 88.78           O  
ATOM   1582  CG1 VAL A 109     -25.119   0.932  23.167  1.00 88.78           C  
ATOM   1583 HG11 VAL A 109     -25.969   1.609  23.078  1.00 88.78           H  
ATOM   1584 HG12 VAL A 109     -25.454  -0.057  23.481  1.00 88.78           H  
ATOM   1585 HG13 VAL A 109     -24.434   1.302  23.929  1.00 88.78           H  
ATOM   1586  CG2 VAL A 109     -25.271   0.025  20.865  1.00 88.78           C  
ATOM   1587 HG21 VAL A 109     -26.322   0.287  20.989  1.00 88.78           H  
ATOM   1588 HG22 VAL A 109     -25.139  -1.033  21.090  1.00 88.78           H  
ATOM   1589 HG23 VAL A 109     -24.980   0.174  19.825  1.00 88.78           H  
ATOM   1590  N   GLY A 110     -22.005   2.755  22.500  1.00 87.59           N  
ATOM   1591  H   GLY A 110     -21.608   1.977  21.993  1.00 87.59           H  
ATOM   1592  CA  GLY A 110     -21.168   3.493  23.450  1.00 87.59           C  
ATOM   1593  HA2 GLY A 110     -21.596   3.408  24.449  1.00 87.59           H  
ATOM   1594  HA3 GLY A 110     -20.173   3.049  23.461  1.00 87.59           H  
ATOM   1595  C   GLY A 110     -21.021   4.983  23.116  1.00 87.59           C  
ATOM   1596  O   GLY A 110     -20.876   5.801  24.021  1.00 87.59           O  
ATOM   1597  N   LEU A 111     -21.109   5.354  21.834  1.00 87.87           N  
ATOM   1598  H   LEU A 111     -21.342   4.649  21.149  1.00 87.87           H  
ATOM   1599  CA  LEU A 111     -21.039   6.747  21.379  1.00 87.87           C  
ATOM   1600  HA  LEU A 111     -20.344   7.294  22.016  1.00 87.87           H  
ATOM   1601  C   LEU A 111     -22.384   7.464  21.530  1.00 87.87           C  
ATOM   1602  CB  LEU A 111     -20.521   6.791  19.930  1.00 87.87           C  
ATOM   1603  HB2 LEU A 111     -20.588   7.813  19.558  1.00 87.87           H  
ATOM   1604  HB3 LEU A 111     -21.162   6.170  19.303  1.00 87.87           H  
ATOM   1605  O   LEU A 111     -22.401   8.631  21.914  1.00 87.87           O  
ATOM   1606  CG  LEU A 111     -19.063   6.309  19.807  1.00 87.87           C  
ATOM   1607  HG  LEU A 111     -18.951   5.339  20.291  1.00 87.87           H  
ATOM   1608  CD1 LEU A 111     -18.658   6.147  18.352  1.00 87.87           C  
ATOM   1609 HD11 LEU A 111     -17.674   5.682  18.296  1.00 87.87           H  
ATOM   1610 HD12 LEU A 111     -18.613   7.129  17.881  1.00 87.87           H  
ATOM   1611 HD13 LEU A 111     -19.375   5.494  17.856  1.00 87.87           H  
ATOM   1612  CD2 LEU A 111     -18.072   7.296  20.431  1.00 87.87           C  
ATOM   1613 HD21 LEU A 111     -18.230   7.354  21.508  1.00 87.87           H  
ATOM   1614 HD22 LEU A 111     -17.053   6.954  20.254  1.00 87.87           H  
ATOM   1615 HD23 LEU A 111     -18.203   8.285  19.992  1.00 87.87           H  
ATOM   1616  N   VAL A 112     -23.497   6.757  21.309  1.00 89.94           N  
ATOM   1617  H   VAL A 112     -23.402   5.818  20.949  1.00 89.94           H  
ATOM   1618  CA  VAL A 112     -24.851   7.261  21.597  1.00 89.94           C  
ATOM   1619  HA  VAL A 112     -24.976   8.239  21.132  1.00 89.94           H  
ATOM   1620  C   VAL A 112     -25.045   7.477  23.101  1.00 89.94           C  
ATOM   1621  CB  VAL A 112     -25.926   6.322  21.008  1.00 89.94           C  
ATOM   1622  HB  VAL A 112     -25.795   5.322  21.421  1.00 89.94           H  
ATOM   1623  O   VAL A 112     -25.598   8.496  23.505  1.00 89.94           O  
ATOM   1624  CG1 VAL A 112     -27.347   6.801  21.333  1.00 89.94           C  
ATOM   1625 HG11 VAL A 112     -28.077   6.151  20.851  1.00 89.94           H  
ATOM   1626 HG12 VAL A 112     -27.523   6.771  22.408  1.00 89.94           H  
ATOM   1627 HG13 VAL A 112     -27.488   7.822  20.978  1.00 89.94           H  
ATOM   1628  CG2 VAL A 112     -25.822   6.239  19.477  1.00 89.94           C  
ATOM   1629 HG21 VAL A 112     -26.557   5.531  19.094  1.00 89.94           H  
ATOM   1630 HG22 VAL A 112     -26.009   7.217  19.034  1.00 89.94           H  
ATOM   1631 HG23 VAL A 112     -24.832   5.899  19.171  1.00 89.94           H  
ATOM   1632  N   ILE A 113     -24.544   6.567  23.944  1.00 90.07           N  
ATOM   1633  H   ILE A 113     -24.151   5.724  23.549  1.00 90.07           H  
ATOM   1634  CA  ILE A 113     -24.565   6.718  25.409  1.00 90.07           C  
ATOM   1635  HA  ILE A 113     -25.574   6.997  25.715  1.00 90.07           H  
ATOM   1636  C   ILE A 113     -23.637   7.856  25.854  1.00 90.07           C  
ATOM   1637  CB  ILE A 113     -24.240   5.378  26.107  1.00 90.07           C  
ATOM   1638  HB  ILE A 113     -23.281   5.014  25.740  1.00 90.07           H  
ATOM   1639  O   ILE A 113     -24.011   8.684  26.687  1.00 90.07           O  
ATOM   1640  CG1 ILE A 113     -25.337   4.337  25.793  1.00 90.07           C  
ATOM   1641 HG12 ILE A 113     -25.530   4.309  24.720  1.00 90.07           H  
ATOM   1642 HG13 ILE A 113     -26.260   4.645  26.284  1.00 90.07           H  
ATOM   1643  CG2 ILE A 113     -24.157   5.551  27.637  1.00 90.07           C  
ATOM   1644 HG21 ILE A 113     -25.103   5.925  28.027  1.00 90.07           H  
ATOM   1645 HG22 ILE A 113     -23.361   6.249  27.899  1.00 90.07           H  
ATOM   1646 HG23 ILE A 113     -23.916   4.604  28.120  1.00 90.07           H  
ATOM   1647  CD1 ILE A 113     -24.998   2.909  26.235  1.00 90.07           C  
ATOM   1648 HD11 ILE A 113     -24.020   2.623  25.846  1.00 90.07           H  
ATOM   1649 HD12 ILE A 113     -25.753   2.226  25.847  1.00 90.07           H  
ATOM   1650 HD13 ILE A 113     -24.995   2.831  27.322  1.00 90.07           H  
ATOM   1651  N   GLY A 114     -22.435   7.915  25.280  1.00 85.68           N  
ATOM   1652  H   GLY A 114     -22.196   7.196  24.613  1.00 85.68           H  
ATOM   1653  CA  GLY A 114     -21.377   8.833  25.682  1.00 85.68           C  
ATOM   1654  HA2 GLY A 114     -20.626   8.858  24.892  1.00 85.68           H  
ATOM   1655  HA3 GLY A 114     -21.771   9.841  25.810  1.00 85.68           H  
ATOM   1656  C   GLY A 114     -20.701   8.431  26.993  1.00 85.68           C  
ATOM   1657  O   GLY A 114     -21.176   7.592  27.761  1.00 85.68           O  
ATOM   1658  N   LYS A 115     -19.553   9.054  27.264  1.00 86.27           N  
ATOM   1659  H   LYS A 115     -19.269   9.800  26.645  1.00 86.27           H  
ATOM   1660  CA  LYS A 115     -18.780   8.825  28.493  1.00 86.27           C  
ATOM   1661  HA  LYS A 115     -18.533   7.766  28.564  1.00 86.27           H  
ATOM   1662  C   LYS A 115     -19.645   9.191  29.707  1.00 86.27           C  
ATOM   1663  CB  LYS A 115     -17.481   9.648  28.442  1.00 86.27           C  
ATOM   1664  HB2 LYS A 115     -17.732  10.694  28.270  1.00 86.27           H  
ATOM   1665  HB3 LYS A 115     -16.978   9.574  29.406  1.00 86.27           H  
ATOM   1666  O   LYS A 115     -20.100  10.322  29.811  1.00 86.27           O  
ATOM   1667  CG  LYS A 115     -16.522   9.145  27.345  1.00 86.27           C  
ATOM   1668  HG2 LYS A 115     -17.036   9.099  26.385  1.00 86.27           H  
ATOM   1669  HG3 LYS A 115     -16.208   8.134  27.605  1.00 86.27           H  
ATOM   1670  CD  LYS A 115     -15.268  10.019  27.189  1.00 86.27           C  
ATOM   1671  HD2 LYS A 115     -14.833  10.207  28.171  1.00 86.27           H  
ATOM   1672  HD3 LYS A 115     -14.544   9.468  26.588  1.00 86.27           H  
ATOM   1673  CE  LYS A 115     -15.594  11.345  26.487  1.00 86.27           C  
ATOM   1674  HE2 LYS A 115     -16.321  11.890  27.090  1.00 86.27           H  
ATOM   1675  HE3 LYS A 115     -16.064  11.128  25.528  1.00 86.27           H  
ATOM   1676  NZ  LYS A 115     -14.384  12.182  26.283  1.00 86.27           N  
ATOM   1677  HZ1 LYS A 115     -13.967  12.413  27.173  1.00 86.27           H  
ATOM   1678  HZ2 LYS A 115     -14.643  13.050  25.835  1.00 86.27           H  
ATOM   1679  HZ3 LYS A 115     -13.704  11.706  25.707  1.00 86.27           H  
ATOM   1680  N   GLY A 116     -19.909   8.225  30.589  1.00 86.81           N  
ATOM   1681  H   GLY A 116     -19.564   7.295  30.400  1.00 86.81           H  
ATOM   1682  CA  GLY A 116     -20.739   8.428  31.785  1.00 86.81           C  
ATOM   1683  HA2 GLY A 116     -20.374   9.301  32.328  1.00 86.81           H  
ATOM   1684  HA3 GLY A 116     -20.640   7.559  32.436  1.00 86.81           H  
ATOM   1685  C   GLY A 116     -22.238   8.643  31.527  1.00 86.81           C  
ATOM   1686  O   GLY A 116     -22.941   9.055  32.442  1.00 86.81           O  
ATOM   1687  N   GLY A 117     -22.739   8.383  30.314  1.00 84.45           N  
ATOM   1688  H   GLY A 117     -22.129   8.048  29.582  1.00 84.45           H  
ATOM   1689  CA  GLY A 117     -24.144   8.632  29.973  1.00 84.45           C  
ATOM   1690  HA2 GLY A 117     -24.783   8.309  30.794  1.00 84.45           H  
ATOM   1691  HA3 GLY A 117     -24.395   8.040  29.093  1.00 84.45           H  
ATOM   1692  C   GLY A 117     -24.471  10.100  29.667  1.00 84.45           C  
ATOM   1693  O   GLY A 117     -25.646  10.459  29.605  1.00 84.45           O  
ATOM   1694  N   GLU A 118     -23.465  10.960  29.481  1.00 90.73           N  
ATOM   1695  H   GLU A 118     -22.517  10.638  29.612  1.00 90.73           H  
ATOM   1696  CA  GLU A 118     -23.671  12.390  29.213  1.00 90.73           C  
ATOM   1697  HA  GLU A 118     -24.277  12.816  30.013  1.00 90.73           H  
ATOM   1698  C   GLU A 118     -24.418  12.631  27.893  1.00 90.73           C  
ATOM   1699  CB  GLU A 118     -22.310  13.099  29.218  1.00 90.73           C  
ATOM   1700  HB2 GLU A 118     -21.793  12.861  30.147  1.00 90.73           H  
ATOM   1701  HB3 GLU A 118     -21.712  12.722  28.389  1.00 90.73           H  
ATOM   1702  O   GLU A 118     -25.414  13.348  27.884  1.00 90.73           O  
ATOM   1703  CG  GLU A 118     -22.432  14.625  29.107  1.00 90.73           C  
ATOM   1704  HG2 GLU A 118     -23.006  14.886  28.217  1.00 90.73           H  
ATOM   1705  HG3 GLU A 118     -22.963  15.007  29.979  1.00 90.73           H  
ATOM   1706  CD  GLU A 118     -21.037  15.252  29.011  1.00 90.73           C  
ATOM   1707  OE1 GLU A 118     -20.502  15.305  27.879  1.00 90.73           O  
ATOM   1708  OE2 GLU A 118     -20.475  15.596  30.075  1.00 90.73           O  
ATOM   1709  N   GLN A 119     -24.008  11.972  26.801  1.00 90.80           N  
ATOM   1710  H   GLN A 119     -23.229  11.336  26.890  1.00 90.80           H  
ATOM   1711  CA  GLN A 119     -24.639  12.144  25.485  1.00 90.80           C  
ATOM   1712  HA  GLN A 119     -24.658  13.205  25.233  1.00 90.80           H  
ATOM   1713  C   GLN A 119     -26.087  11.658  25.474  1.00 90.80           C  
ATOM   1714  CB  GLN A 119     -23.859  11.390  24.400  1.00 90.80           C  
ATOM   1715  HB2 GLN A 119     -23.506  10.443  24.807  1.00 90.80           H  
ATOM   1716  HB3 GLN A 119     -24.538  11.128  23.589  1.00 90.80           H  
ATOM   1717  O   GLN A 119     -26.948  12.355  24.951  1.00 90.80           O  
ATOM   1718  CG  GLN A 119     -22.676  12.176  23.818  1.00 90.80           C  
ATOM   1719  HG2 GLN A 119     -21.960  11.463  23.410  1.00 90.80           H  
ATOM   1720  HG3 GLN A 119     -22.184  12.753  24.601  1.00 90.80           H  
ATOM   1721  CD  GLN A 119     -23.104  13.102  22.681  1.00 90.80           C  
ATOM   1722  NE2 GLN A 119     -23.652  12.574  21.608  1.00 90.80           N  
ATOM   1723 HE21 GLN A 119     -23.857  11.585  21.573  1.00 90.80           H  
ATOM   1724 HE22 GLN A 119     -24.012  13.235  20.935  1.00 90.80           H  
ATOM   1725  OE1 GLN A 119     -22.918  14.302  22.706  1.00 90.80           O  
ATOM   1726  N   ILE A 120     -26.394  10.504  26.078  1.00 92.27           N  
ATOM   1727  H   ILE A 120     -25.648   9.937  26.453  1.00 92.27           H  
ATOM   1728  CA  ILE A 120     -27.788  10.036  26.166  1.00 92.27           C  
ATOM   1729  HA  ILE A 120     -28.218  10.121  25.168  1.00 92.27           H  
ATOM   1730  C   ILE A 120     -28.631  10.927  27.082  1.00 92.27           C  
ATOM   1731  CB  ILE A 120     -27.867   8.549  26.562  1.00 92.27           C  
ATOM   1732  HB  ILE A 120     -27.277   8.012  25.820  1.00 92.27           H  
ATOM   1733  O   ILE A 120     -29.827  11.088  26.848  1.00 92.27           O  
ATOM   1734  CG1 ILE A 120     -29.302   8.002  26.435  1.00 92.27           C  
ATOM   1735 HG12 ILE A 120     -29.943   8.454  27.192  1.00 92.27           H  
ATOM   1736 HG13 ILE A 120     -29.692   8.269  25.453  1.00 92.27           H  
ATOM   1737  CG2 ILE A 120     -27.281   8.279  27.958  1.00 92.27           C  
ATOM   1738 HG21 ILE A 120     -27.260   7.209  28.164  1.00 92.27           H  
ATOM   1739 HG22 ILE A 120     -26.252   8.637  27.988  1.00 92.27           H  
ATOM   1740 HG23 ILE A 120     -27.866   8.779  28.731  1.00 92.27           H  
ATOM   1741  CD1 ILE A 120     -29.389   6.477  26.579  1.00 92.27           C  
ATOM   1742 HD11 ILE A 120     -30.395   6.149  26.318  1.00 92.27           H  
ATOM   1743 HD12 ILE A 120     -29.187   6.177  27.607  1.00 92.27           H  
ATOM   1744 HD13 ILE A 120     -28.672   6.001  25.910  1.00 92.27           H  
ATOM   1745  N   THR A 121     -28.033  11.534  28.109  1.00 92.00           N  
ATOM   1746  H   THR A 121     -27.050  11.364  28.268  1.00 92.00           H  
ATOM   1747  CA  THR A 121     -28.723  12.514  28.961  1.00 92.00           C  
ATOM   1748  HA  THR A 121     -29.685  12.104  29.269  1.00 92.00           H  
ATOM   1749  C   THR A 121     -29.001  13.799  28.186  1.00 92.00           C  
ATOM   1750  CB  THR A 121     -27.917  12.817  30.231  1.00 92.00           C  
ATOM   1751  HB  THR A 121     -26.963  13.275  29.971  1.00 92.00           H  
ATOM   1752  O   THR A 121     -30.115  14.315  28.238  1.00 92.00           O  
ATOM   1753  CG2 THR A 121     -28.672  13.738  31.188  1.00 92.00           C  
ATOM   1754 HG21 THR A 121     -29.651  13.317  31.417  1.00 92.00           H  
ATOM   1755 HG22 THR A 121     -28.799  14.724  30.740  1.00 92.00           H  
ATOM   1756 HG23 THR A 121     -28.102  13.846  32.110  1.00 92.00           H  
ATOM   1757  OG1 THR A 121     -27.677  11.620  30.933  1.00 92.00           O  
ATOM   1758  HG1 THR A 121     -26.949  11.175  30.492  1.00 92.00           H  
ATOM   1759  N   GLN A 122     -28.030  14.283  27.410  1.00 92.04           N  
ATOM   1760  H   GLN A 122     -27.124  13.837  27.425  1.00 92.04           H  
ATOM   1761  CA  GLN A 122     -28.201  15.434  26.528  1.00 92.04           C  
ATOM   1762  HA  GLN A 122     -28.545  16.279  27.124  1.00 92.04           H  
ATOM   1763  C   GLN A 122     -29.259  15.160  25.457  1.00 92.04           C  
ATOM   1764  CB  GLN A 122     -26.846  15.799  25.907  1.00 92.04           C  
ATOM   1765  HB2 GLN A 122     -26.496  14.987  25.270  1.00 92.04           H  
ATOM   1766  HB3 GLN A 122     -26.124  15.949  26.709  1.00 92.04           H  
ATOM   1767  O   GLN A 122     -30.135  15.990  25.248  1.00 92.04           O  
ATOM   1768  CG  GLN A 122     -26.943  17.090  25.081  1.00 92.04           C  
ATOM   1769  HG2 GLN A 122     -27.387  17.873  25.695  1.00 92.04           H  
ATOM   1770  HG3 GLN A 122     -27.585  16.930  24.215  1.00 92.04           H  
ATOM   1771  CD  GLN A 122     -25.588  17.579  24.584  1.00 92.04           C  
ATOM   1772  NE2 GLN A 122     -25.513  18.794  24.090  1.00 92.04           N  
ATOM   1773 HE21 GLN A 122     -24.601  19.070  23.756  1.00 92.04           H  
ATOM   1774 HE22 GLN A 122     -26.346  19.354  23.977  1.00 92.04           H  
ATOM   1775  OE1 GLN A 122     -24.579  16.901  24.630  1.00 92.04           O  
ATOM   1776  N   LEU A 123     -29.239  13.975  24.849  1.00 92.37           N  
ATOM   1777  H   LEU A 123     -28.453  13.366  25.026  1.00 92.37           H  
ATOM   1778  CA  LEU A 123     -30.210  13.560  23.844  1.00 92.37           C  
ATOM   1779  HA  LEU A 123     -30.212  14.305  23.049  1.00 92.37           H  
ATOM   1780  C   LEU A 123     -31.631  13.508  24.413  1.00 92.37           C  
ATOM   1781  CB  LEU A 123     -29.736  12.218  23.265  1.00 92.37           C  
ATOM   1782  HB2 LEU A 123     -28.702  12.360  22.949  1.00 92.37           H  
ATOM   1783  HB3 LEU A 123     -29.740  11.452  24.041  1.00 92.37           H  
ATOM   1784  O   LEU A 123     -32.563  13.990  23.774  1.00 92.37           O  
ATOM   1785  CG  LEU A 123     -30.558  11.747  22.054  1.00 92.37           C  
ATOM   1786  HG  LEU A 123     -31.017  12.602  21.558  1.00 92.37           H  
ATOM   1787  CD1 LEU A 123     -29.651  11.040  21.051  1.00 92.37           C  
ATOM   1788 HD11 LEU A 123     -28.798  11.678  20.821  1.00 92.37           H  
ATOM   1789 HD12 LEU A 123     -30.204  10.894  20.123  1.00 92.37           H  
ATOM   1790 HD13 LEU A 123     -29.297  10.088  21.448  1.00 92.37           H  
ATOM   1791  CD2 LEU A 123     -31.659  10.770  22.453  1.00 92.37           C  
ATOM   1792 HD21 LEU A 123     -32.381  11.268  23.100  1.00 92.37           H  
ATOM   1793 HD22 LEU A 123     -31.229   9.912  22.970  1.00 92.37           H  
ATOM   1794 HD23 LEU A 123     -32.178  10.435  21.555  1.00 92.37           H  
ATOM   1795  N   GLN A 124     -31.807  12.983  25.628  1.00 92.52           N  
ATOM   1796  H   GLN A 124     -31.008  12.590  26.104  1.00 92.52           H  
ATOM   1797  CA  GLN A 124     -33.103  12.996  26.316  1.00 92.52           C  
ATOM   1798  HA  GLN A 124     -33.865  12.586  25.652  1.00 92.52           H  
ATOM   1799  C   GLN A 124     -33.555  14.416  26.680  1.00 92.52           C  
ATOM   1800  CB  GLN A 124     -33.033  12.121  27.574  1.00 92.52           C  
ATOM   1801  HB2 GLN A 124     -32.141  12.371  28.148  1.00 92.52           H  
ATOM   1802  HB3 GLN A 124     -33.907  12.322  28.194  1.00 92.52           H  
ATOM   1803  O   GLN A 124     -34.729  14.739  26.515  1.00 92.52           O  
ATOM   1804  CG  GLN A 124     -33.032  10.629  27.225  1.00 92.52           C  
ATOM   1805  HG2 GLN A 124     -32.219  10.398  26.537  1.00 92.52           H  
ATOM   1806  HG3 GLN A 124     -33.969  10.373  26.730  1.00 92.52           H  
ATOM   1807  CD  GLN A 124     -32.908   9.768  28.467  1.00 92.52           C  
ATOM   1808  NE2 GLN A 124     -31.700   9.498  28.907  1.00 92.52           N  
ATOM   1809 HE21 GLN A 124     -30.912   9.905  28.424  1.00 92.52           H  
ATOM   1810 HE22 GLN A 124     -31.625   8.939  29.745  1.00 92.52           H  
ATOM   1811  OE1 GLN A 124     -33.888   9.329  29.050  1.00 92.52           O  
ATOM   1812  N   ASN A 125     -32.641  15.280  27.130  1.00 92.75           N  
ATOM   1813  H   ASN A 125     -31.696  14.956  27.276  1.00 92.75           H  
ATOM   1814  CA  ASN A 125     -32.959  16.671  27.458  1.00 92.75           C  
ATOM   1815  HA  ASN A 125     -33.828  16.688  28.116  1.00 92.75           H  
ATOM   1816  C   ASN A 125     -33.341  17.493  26.221  1.00 92.75           C  
ATOM   1817  CB  ASN A 125     -31.767  17.318  28.187  1.00 92.75           C  
ATOM   1818  HB2 ASN A 125     -31.863  18.401  28.118  1.00 92.75           H  
ATOM   1819  HB3 ASN A 125     -30.837  17.034  27.695  1.00 92.75           H  
ATOM   1820  O   ASN A 125     -34.274  18.286  26.292  1.00 92.75           O  
ATOM   1821  CG  ASN A 125     -31.690  16.975  29.662  1.00 92.75           C  
ATOM   1822  ND2 ASN A 125     -30.627  17.379  30.317  1.00 92.75           N  
ATOM   1823 HD21 ASN A 125     -30.596  17.137  31.297  1.00 92.75           H  
ATOM   1824 HD22 ASN A 125     -29.884  17.859  29.829  1.00 92.75           H  
ATOM   1825  OD1 ASN A 125     -32.575  16.394  30.265  1.00 92.75           O  
ATOM   1826  N   ASP A 126     -32.658  17.304  25.098  1.00 91.91           N  
ATOM   1827  H   ASP A 126     -31.858  16.687  25.109  1.00 91.91           H  
ATOM   1828  CA  ASP A 126     -32.888  18.089  23.883  1.00 91.91           C  
ATOM   1829  HA  ASP A 126     -33.009  19.139  24.150  1.00 91.91           H  
ATOM   1830  C   ASP A 126     -34.156  17.639  23.144  1.00 91.91           C  
ATOM   1831  CB  ASP A 126     -31.643  17.960  23.005  1.00 91.91           C  
ATOM   1832  HB2 ASP A 126     -30.751  18.028  23.628  1.00 91.91           H  
ATOM   1833  HB3 ASP A 126     -31.640  16.984  22.519  1.00 91.91           H  
ATOM   1834  O   ASP A 126     -34.986  18.443  22.723  1.00 91.91           O  
ATOM   1835  CG  ASP A 126     -31.582  19.087  21.980  1.00 91.91           C  
ATOM   1836  OD1 ASP A 126     -32.025  18.857  20.836  1.00 91.91           O  
ATOM   1837  OD2 ASP A 126     -31.077  20.164  22.367  1.00 91.91           O  
ATOM   1838  N   THR A 127     -34.369  16.324  23.069  1.00 90.89           N  
ATOM   1839  H   THR A 127     -33.652  15.707  23.424  1.00 90.89           H  
ATOM   1840  CA  THR A 127     -35.531  15.750  22.378  1.00 90.89           C  
ATOM   1841  HA  THR A 127     -35.773  16.382  21.523  1.00 90.89           H  
ATOM   1842  C   THR A 127     -36.776  15.699  23.255  1.00 90.89           C  
ATOM   1843  CB  THR A 127     -35.226  14.350  21.836  1.00 90.89           C  
ATOM   1844  HB  THR A 127     -36.091  13.989  21.279  1.00 90.89           H  
ATOM   1845  O   THR A 127     -37.869  15.495  22.733  1.00 90.89           O  
ATOM   1846  CG2 THR A 127     -34.009  14.336  20.908  1.00 90.89           C  
ATOM   1847 HG21 THR A 127     -34.304  14.665  19.912  1.00 90.89           H  
ATOM   1848 HG22 THR A 127     -33.595  13.328  20.870  1.00 90.89           H  
ATOM   1849 HG23 THR A 127     -33.216  14.994  21.265  1.00 90.89           H  
ATOM   1850  OG1 THR A 127     -34.987  13.449  22.893  1.00 90.89           O  
ATOM   1851  HG1 THR A 127     -34.096  13.631  23.199  1.00 90.89           H  
ATOM   1852  N   GLN A 128     -36.633  15.841  24.579  1.00 90.69           N  
ATOM   1853  H   GLN A 128     -35.698  15.990  24.931  1.00 90.69           H  
ATOM   1854  CA  GLN A 128     -37.683  15.571  25.573  1.00 90.69           C  
ATOM   1855  HA  GLN A 128     -37.201  15.580  26.551  1.00 90.69           H  
ATOM   1856  C   GLN A 128     -38.293  14.156  25.440  1.00 90.69           C  
ATOM   1857  CB  GLN A 128     -38.732  16.701  25.569  1.00 90.69           C  
ATOM   1858  HB2 GLN A 128     -39.520  16.465  26.285  1.00 90.69           H  
ATOM   1859  HB3 GLN A 128     -39.193  16.758  24.583  1.00 90.69           H  
ATOM   1860  O   GLN A 128     -39.367  13.879  25.973  1.00 90.69           O  
ATOM   1861  CG  GLN A 128     -38.162  18.087  25.924  1.00 90.69           C  
ATOM   1862  HG2 GLN A 128     -38.914  18.841  25.692  1.00 90.69           H  
ATOM   1863  HG3 GLN A 128     -37.280  18.304  25.322  1.00 90.69           H  
ATOM   1864  CD  GLN A 128     -37.828  18.206  27.406  1.00 90.69           C  
ATOM   1865  NE2 GLN A 128     -36.580  18.137  27.798  1.00 90.69           N  
ATOM   1866 HE21 GLN A 128     -36.404  18.230  28.789  1.00 90.69           H  
ATOM   1867 HE22 GLN A 128     -35.833  18.129  27.119  1.00 90.69           H  
ATOM   1868  OE1 GLN A 128     -38.695  18.352  28.252  1.00 90.69           O  
ATOM   1869  N   CYS A 129     -37.606  13.247  24.738  1.00 92.19           N  
ATOM   1870  H   CYS A 129     -36.714  13.528  24.355  1.00 92.19           H  
ATOM   1871  CA  CYS A 129     -38.007  11.863  24.532  1.00 92.19           C  
ATOM   1872  HA  CYS A 129     -39.087  11.778  24.655  1.00 92.19           H  
ATOM   1873  C   CYS A 129     -37.313  10.973  25.564  1.00 92.19           C  
ATOM   1874  CB  CYS A 129     -37.644  11.452  23.097  1.00 92.19           C  
ATOM   1875  HB2 CYS A 129     -38.085  12.155  22.390  1.00 92.19           H  
ATOM   1876  HB3 CYS A 129     -36.561  11.485  22.975  1.00 92.19           H  
ATOM   1877  O   CYS A 129     -36.108  11.084  25.784  1.00 92.19           O  
ATOM   1878  SG  CYS A 129     -38.233   9.773  22.731  1.00 92.19           S  
ATOM   1879  HG  CYS A 129     -37.491   9.142  23.645  1.00 92.19           H  
ATOM   1880  N   LYS A 130     -38.041  10.019  26.152  1.00 92.85           N  
ATOM   1881  H   LYS A 130     -39.011   9.930  25.887  1.00 92.85           H  
ATOM   1882  CA  LYS A 130     -37.430   8.979  26.987  1.00 92.85           C  
ATOM   1883  HA  LYS A 130     -36.685   9.447  27.630  1.00 92.85           H  
ATOM   1884  C   LYS A 130     -36.719   7.978  26.081  1.00 92.85           C  
ATOM   1885  CB  LYS A 130     -38.501   8.330  27.869  1.00 92.85           C  
ATOM   1886  HB2 LYS A 130     -39.236   7.836  27.234  1.00 92.85           H  
ATOM   1887  HB3 LYS A 130     -39.005   9.110  28.440  1.00 92.85           H  
ATOM   1888  O   LYS A 130     -37.365   7.351  25.240  1.00 92.85           O  
ATOM   1889  CG  LYS A 130     -37.892   7.313  28.843  1.00 92.85           C  
ATOM   1890  HG2 LYS A 130     -37.365   6.538  28.286  1.00 92.85           H  
ATOM   1891  HG3 LYS A 130     -37.184   7.821  29.497  1.00 92.85           H  
ATOM   1892  CD  LYS A 130     -38.987   6.654  29.686  1.00 92.85           C  
ATOM   1893  HD2 LYS A 130     -39.676   6.132  29.023  1.00 92.85           H  
ATOM   1894  HD3 LYS A 130     -39.529   7.419  30.241  1.00 92.85           H  
ATOM   1895  CE  LYS A 130     -38.347   5.659  30.659  1.00 92.85           C  
ATOM   1896  HE2 LYS A 130     -37.712   4.981  30.087  1.00 92.85           H  
ATOM   1897  HE3 LYS A 130     -37.708   6.208  31.350  1.00 92.85           H  
ATOM   1898  NZ  LYS A 130     -39.373   4.882  31.396  1.00 92.85           N  
ATOM   1899  HZ1 LYS A 130     -39.974   5.496  31.926  1.00 92.85           H  
ATOM   1900  HZ2 LYS A 130     -39.932   4.353  30.742  1.00 92.85           H  
ATOM   1901  HZ3 LYS A 130     -38.927   4.225  32.021  1.00 92.85           H  
ATOM   1902  N   VAL A 131     -35.411   7.819  26.262  1.00 92.97           N  
ATOM   1903  H   VAL A 131     -34.959   8.365  26.982  1.00 92.97           H  
ATOM   1904  CA  VAL A 131     -34.570   6.944  25.433  1.00 92.97           C  
ATOM   1905  HA  VAL A 131     -35.175   6.507  24.639  1.00 92.97           H  
ATOM   1906  C   VAL A 131     -34.036   5.800  26.279  1.00 92.97           C  
ATOM   1907  CB  VAL A 131     -33.439   7.738  24.751  1.00 92.97           C  
ATOM   1908  HB  VAL A 131     -32.794   8.180  25.511  1.00 92.97           H  
ATOM   1909  O   VAL A 131     -33.330   6.018  27.260  1.00 92.97           O  
ATOM   1910  CG1 VAL A 131     -32.571   6.836  23.863  1.00 92.97           C  
ATOM   1911 HG11 VAL A 131     -31.800   7.434  23.377  1.00 92.97           H  
ATOM   1912 HG12 VAL A 131     -32.075   6.074  24.464  1.00 92.97           H  
ATOM   1913 HG13 VAL A 131     -33.185   6.356  23.102  1.00 92.97           H  
ATOM   1914  CG2 VAL A 131     -34.045   8.868  23.904  1.00 92.97           C  
ATOM   1915 HG21 VAL A 131     -34.034   9.803  24.464  1.00 92.97           H  
ATOM   1916 HG22 VAL A 131     -35.077   8.647  23.633  1.00 92.97           H  
ATOM   1917 HG23 VAL A 131     -33.486   9.001  22.978  1.00 92.97           H  
ATOM   1918  N   GLN A 132     -34.373   4.569  25.900  1.00 91.41           N  
ATOM   1919  H   GLN A 132     -34.992   4.458  25.110  1.00 91.41           H  
ATOM   1920  CA  GLN A 132     -33.954   3.362  26.600  1.00 91.41           C  
ATOM   1921  HA  GLN A 132     -33.226   3.627  27.368  1.00 91.41           H  
ATOM   1922  C   GLN A 132     -33.277   2.405  25.624  1.00 91.41           C  
ATOM   1923  CB  GLN A 132     -35.171   2.751  27.306  1.00 91.41           C  
ATOM   1924  HB2 GLN A 132     -35.632   3.528  27.915  1.00 91.41           H  
ATOM   1925  HB3 GLN A 132     -35.899   2.413  26.569  1.00 91.41           H  
ATOM   1926  O   GLN A 132     -33.882   1.953  24.661  1.00 91.41           O  
ATOM   1927  CG  GLN A 132     -34.783   1.579  28.220  1.00 91.41           C  
ATOM   1928  HG2 GLN A 132     -33.963   1.884  28.870  1.00 91.41           H  
ATOM   1929  HG3 GLN A 132     -34.443   0.745  27.606  1.00 91.41           H  
ATOM   1930  CD  GLN A 132     -35.935   1.102  29.102  1.00 91.41           C  
ATOM   1931  NE2 GLN A 132     -35.755   0.009  29.809  1.00 91.41           N  
ATOM   1932 HE21 GLN A 132     -36.552  -0.317  30.336  1.00 91.41           H  
ATOM   1933 HE22 GLN A 132     -34.906  -0.531  29.710  1.00 91.41           H  
ATOM   1934  OE1 GLN A 132     -36.993   1.705  29.214  1.00 91.41           O  
ATOM   1935  N   ILE A 133     -32.010   2.093  25.873  1.00 89.87           N  
ATOM   1936  H   ILE A 133     -31.564   2.478  26.693  1.00 89.87           H  
ATOM   1937  CA  ILE A 133     -31.229   1.182  25.034  1.00 89.87           C  
ATOM   1938  HA  ILE A 133     -31.674   1.127  24.040  1.00 89.87           H  
ATOM   1939  C   ILE A 133     -31.300  -0.217  25.656  1.00 89.87           C  
ATOM   1940  CB  ILE A 133     -29.794   1.722  24.866  1.00 89.87           C  
ATOM   1941  HB  ILE A 133     -29.315   1.742  25.845  1.00 89.87           H  
ATOM   1942  O   ILE A 133     -30.978  -0.386  26.835  1.00 89.87           O  
ATOM   1943  CG1 ILE A 133     -29.806   3.162  24.293  1.00 89.87           C  
ATOM   1944 HG12 ILE A 133     -30.338   3.820  24.979  1.00 89.87           H  
ATOM   1945 HG13 ILE A 133     -30.336   3.175  23.341  1.00 89.87           H  
ATOM   1946  CG2 ILE A 133     -28.999   0.778  23.959  1.00 89.87           C  
ATOM   1947 HG21 ILE A 133     -27.943   1.048  23.971  1.00 89.87           H  
ATOM   1948 HG22 ILE A 133     -29.092  -0.243  24.330  1.00 89.87           H  
ATOM   1949 HG23 ILE A 133     -29.378   0.822  22.939  1.00 89.87           H  
ATOM   1950  CD1 ILE A 133     -28.419   3.770  24.083  1.00 89.87           C  
ATOM   1951 HD11 ILE A 133     -27.858   3.690  25.014  1.00 89.87           H  
ATOM   1952 HD12 ILE A 133     -27.889   3.254  23.283  1.00 89.87           H  
ATOM   1953 HD13 ILE A 133     -28.521   4.819  23.807  1.00 89.87           H  
ATOM   1954  N   SER A 134     -31.736  -1.216  24.887  1.00 84.96           N  
ATOM   1955  H   SER A 134     -31.978  -1.031  23.924  1.00 84.96           H  
ATOM   1956  CA  SER A 134     -31.841  -2.600  25.354  1.00 84.96           C  
ATOM   1957  HA  SER A 134     -32.386  -2.581  26.298  1.00 84.96           H  
ATOM   1958  C   SER A 134     -30.458  -3.199  25.630  1.00 84.96           C  
ATOM   1959  CB  SER A 134     -32.668  -3.449  24.375  1.00 84.96           C  
ATOM   1960  HB2 SER A 134     -32.992  -4.358  24.881  1.00 84.96           H  
ATOM   1961  HB3 SER A 134     -33.554  -2.890  24.075  1.00 84.96           H  
ATOM   1962  O   SER A 134     -29.459  -2.787  25.047  1.00 84.96           O  
ATOM   1963  OG  SER A 134     -31.929  -3.814  23.228  1.00 84.96           O  
ATOM   1964  HG  SER A 134     -32.549  -4.088  22.548  1.00 84.96           H  
ATOM   1965  N   GLN A 135     -30.381  -4.165  26.551  1.00 78.36           N  
ATOM   1966  H   GLN A 135     -31.224  -4.447  27.029  1.00 78.36           H  
ATOM   1967  CA  GLN A 135     -29.134  -4.879  26.862  1.00 78.36           C  
ATOM   1968  HA  GLN A 135     -28.305  -4.245  26.548  1.00 78.36           H  
ATOM   1969  C   GLN A 135     -28.971  -6.199  26.084  1.00 78.36           C  
ATOM   1970  CB  GLN A 135     -28.953  -5.064  28.377  1.00 78.36           C  
ATOM   1971  HB2 GLN A 135     -29.799  -5.616  28.785  1.00 78.36           H  
ATOM   1972  HB3 GLN A 135     -28.048  -5.648  28.545  1.00 78.36           H  
ATOM   1973  O   GLN A 135     -28.026  -6.944  26.334  1.00 78.36           O  
ATOM   1974  CG  GLN A 135     -28.800  -3.725  29.121  1.00 78.36           C  
ATOM   1975  HG2 GLN A 135     -29.738  -3.173  29.065  1.00 78.36           H  
ATOM   1976  HG3 GLN A 135     -28.024  -3.129  28.642  1.00 78.36           H  
ATOM   1977  CD  GLN A 135     -28.422  -3.907  30.589  1.00 78.36           C  
ATOM   1978  NE2 GLN A 135     -28.526  -2.875  31.397  1.00 78.36           N  
ATOM   1979 HE21 GLN A 135     -28.259  -3.050  32.355  1.00 78.36           H  
ATOM   1980 HE22 GLN A 135     -28.858  -1.981  31.065  1.00 78.36           H  
ATOM   1981  OE1 GLN A 135     -28.014  -4.959  31.043  1.00 78.36           O  
ATOM   1982  N   ALA A 136     -29.875  -6.503  25.148  1.00 63.96           N  
ATOM   1983  H   ALA A 136     -30.552  -5.806  24.873  1.00 63.96           H  
ATOM   1984  CA  ALA A 136     -29.875  -7.774  24.429  1.00 63.96           C  
ATOM   1985  HA  ALA A 136     -29.801  -8.574  25.165  1.00 63.96           H  
ATOM   1986  C   ALA A 136     -28.657  -7.892  23.491  1.00 63.96           C  
ATOM   1987  CB  ALA A 136     -31.215  -7.936  23.704  1.00 63.96           C  
ATOM   1988  HB1 ALA A 136     -31.246  -8.903  23.201  1.00 63.96           H  
ATOM   1989  HB2 ALA A 136     -31.328  -7.152  22.956  1.00 63.96           H  
ATOM   1990  HB3 ALA A 136     -32.038  -7.881  24.416  1.00 63.96           H  
ATOM   1991  O   ALA A 136     -28.266  -6.924  22.840  1.00 63.96           O  
ATOM   1992  N   GLY A 137     -28.035  -9.076  23.473  1.00 59.04           N  
ATOM   1993  H   GLY A 137     -28.437  -9.818  24.027  1.00 59.04           H  
ATOM   1994  CA  GLY A 137     -26.754  -9.375  22.815  1.00 59.04           C  
ATOM   1995  HA2 GLY A 137     -26.304 -10.248  23.286  1.00 59.04           H  
ATOM   1996  HA3 GLY A 137     -26.080  -8.530  22.956  1.00 59.04           H  
ATOM   1997  C   GLY A 137     -26.834  -9.641  21.310  1.00 59.04           C  
ATOM   1998  O   GLY A 137     -26.108 -10.492  20.804  1.00 59.04           O  
ATOM   1999  N   THR A 138     -27.734  -8.967  20.599  1.00 67.06           N  
ATOM   2000  H   THR A 138     -28.258  -8.229  21.048  1.00 67.06           H  
ATOM   2001  CA  THR A 138     -27.783  -9.003  19.134  1.00 67.06           C  
ATOM   2002  HA  THR A 138     -27.504 -10.006  18.809  1.00 67.06           H  
ATOM   2003  C   THR A 138     -26.757  -8.023  18.543  1.00 67.06           C  
ATOM   2004  CB  THR A 138     -29.211  -8.731  18.630  1.00 67.06           C  
ATOM   2005  HB  THR A 138     -29.205  -8.522  17.560  1.00 67.06           H  
ATOM   2006  O   THR A 138     -26.453  -7.014  19.179  1.00 67.06           O  
ATOM   2007  CG2 THR A 138     -30.109  -9.938  18.902  1.00 67.06           C  
ATOM   2008 HG21 THR A 138     -30.161 -10.139  19.972  1.00 67.06           H  
ATOM   2009 HG22 THR A 138     -29.715 -10.814  18.387  1.00 67.06           H  
ATOM   2010 HG23 THR A 138     -31.111  -9.732  18.528  1.00 67.06           H  
ATOM   2011  OG1 THR A 138     -29.809  -7.663  19.323  1.00 67.06           O  
ATOM   2012  HG1 THR A 138     -29.662  -6.849  18.836  1.00 67.06           H  
ATOM   2013  N   PRO A 139     -26.213  -8.279  17.333  1.00 72.24           N  
ATOM   2014  CA  PRO A 139     -25.260  -7.370  16.671  1.00 72.24           C  
ATOM   2015  HA  PRO A 139     -24.362  -7.271  17.281  1.00 72.24           H  
ATOM   2016  C   PRO A 139     -25.834  -5.959  16.444  1.00 72.24           C  
ATOM   2017  CB  PRO A 139     -24.907  -8.057  15.345  1.00 72.24           C  
ATOM   2018  HB2 PRO A 139     -24.758  -7.342  14.536  1.00 72.24           H  
ATOM   2019  HB3 PRO A 139     -24.009  -8.660  15.481  1.00 72.24           H  
ATOM   2020  O   PRO A 139     -25.093  -4.978  16.343  1.00 72.24           O  
ATOM   2021  CG  PRO A 139     -26.097  -8.978  15.070  1.00 72.24           C  
ATOM   2022  HG2 PRO A 139     -25.818  -9.828  14.448  1.00 72.24           H  
ATOM   2023  HG3 PRO A 139     -26.902  -8.409  14.605  1.00 72.24           H  
ATOM   2024  CD  PRO A 139     -26.518  -9.412  16.470  1.00 72.24           C  
ATOM   2025  HD2 PRO A 139     -27.578  -9.662  16.474  1.00 72.24           H  
ATOM   2026  HD3 PRO A 139     -25.926 -10.272  16.783  1.00 72.24           H  
ATOM   2027  N   GLU A 140     -27.162  -5.860  16.408  1.00 79.12           N  
ATOM   2028  H   GLU A 140     -27.704  -6.710  16.475  1.00 79.12           H  
ATOM   2029  CA  GLU A 140     -27.915  -4.615  16.417  1.00 79.12           C  
ATOM   2030  HA  GLU A 140     -27.237  -3.766  16.331  1.00 79.12           H  
ATOM   2031  C   GLU A 140     -28.676  -4.500  17.736  1.00 79.12           C  
ATOM   2032  CB  GLU A 140     -28.874  -4.575  15.227  1.00 79.12           C  
ATOM   2033  HB2 GLU A 140     -29.607  -5.376  15.322  1.00 79.12           H  
ATOM   2034  HB3 GLU A 140     -29.391  -3.616  15.246  1.00 79.12           H  
ATOM   2035  O   GLU A 140     -29.474  -5.369  18.090  1.00 79.12           O  
ATOM   2036  CG  GLU A 140     -28.134  -4.715  13.893  1.00 79.12           C  
ATOM   2037  HG2 GLU A 140     -27.664  -5.697  13.827  1.00 79.12           H  
ATOM   2038  HG3 GLU A 140     -27.349  -3.960  13.844  1.00 79.12           H  
ATOM   2039  CD  GLU A 140     -29.102  -4.547  12.723  1.00 79.12           C  
ATOM   2040  OE1 GLU A 140     -28.917  -3.566  11.970  1.00 79.12           O  
ATOM   2041  OE2 GLU A 140     -30.019  -5.391  12.611  1.00 79.12           O  
ATOM   2042  N   ARG A 141     -28.423  -3.428  18.481  1.00 85.55           N  
ATOM   2043  H   ARG A 141     -27.800  -2.731  18.098  1.00 85.55           H  
ATOM   2044  CA  ARG A 141     -29.042  -3.147  19.769  1.00 85.55           C  
ATOM   2045  HA  ARG A 141     -29.367  -4.092  20.204  1.00 85.55           H  
ATOM   2046  C   ARG A 141     -30.270  -2.265  19.576  1.00 85.55           C  
ATOM   2047  CB  ARG A 141     -27.967  -2.550  20.677  1.00 85.55           C  
ATOM   2048  HB2 ARG A 141     -27.120  -3.236  20.691  1.00 85.55           H  
ATOM   2049  HB3 ARG A 141     -27.630  -1.597  20.268  1.00 85.55           H  
ATOM   2050  O   ARG A 141     -30.210  -1.234  18.910  1.00 85.55           O  
ATOM   2051  CG  ARG A 141     -28.468  -2.348  22.106  1.00 85.55           C  
ATOM   2052  HG2 ARG A 141     -29.092  -3.188  22.410  1.00 85.55           H  
ATOM   2053  HG3 ARG A 141     -29.070  -1.440  22.138  1.00 85.55           H  
ATOM   2054  CD  ARG A 141     -27.276  -2.220  23.060  1.00 85.55           C  
ATOM   2055  HD2 ARG A 141     -26.419  -1.808  22.526  1.00 85.55           H  
ATOM   2056  HD3 ARG A 141     -27.543  -1.524  23.855  1.00 85.55           H  
ATOM   2057  NE  ARG A 141     -26.892  -3.514  23.642  1.00 85.55           N  
ATOM   2058  HE  ARG A 141     -26.884  -4.306  23.014  1.00 85.55           H  
ATOM   2059  NH1 ARG A 141     -26.421  -2.761  25.767  1.00 85.55           N  
ATOM   2060 HH11 ARG A 141     -26.023  -2.936  26.679  1.00 85.55           H  
ATOM   2061 HH12 ARG A 141     -26.774  -1.856  25.490  1.00 85.55           H  
ATOM   2062  NH2 ARG A 141     -26.191  -4.923  25.260  1.00 85.55           N  
ATOM   2063 HH21 ARG A 141     -25.900  -5.142  26.202  1.00 85.55           H  
ATOM   2064 HH22 ARG A 141     -26.263  -5.669  24.583  1.00 85.55           H  
ATOM   2065  CZ  ARG A 141     -26.499  -3.720  24.881  1.00 85.55           C  
ATOM   2066  N   THR A 142     -31.390  -2.662  20.167  1.00 89.38           N  
ATOM   2067  H   THR A 142     -31.399  -3.570  20.610  1.00 89.38           H  
ATOM   2068  CA  THR A 142     -32.664  -1.947  20.021  1.00 89.38           C  
ATOM   2069  HA  THR A 142     -32.724  -1.562  19.003  1.00 89.38           H  
ATOM   2070  C   THR A 142     -32.748  -0.765  20.986  1.00 89.38           C  
ATOM   2071  CB  THR A 142     -33.858  -2.890  20.221  1.00 89.38           C  
ATOM   2072  HB  THR A 142     -33.961  -3.136  21.277  1.00 89.38           H  
ATOM   2073  O   THR A 142     -32.586  -0.923  22.195  1.00 89.38           O  
ATOM   2074  CG2 THR A 142     -35.160  -2.285  19.714  1.00 89.38           C  
ATOM   2075 HG21 THR A 142     -35.967  -3.008  19.829  1.00 89.38           H  
ATOM   2076 HG22 THR A 142     -35.414  -1.401  20.299  1.00 89.38           H  
ATOM   2077 HG23 THR A 142     -35.065  -2.014  18.663  1.00 89.38           H  
ATOM   2078  OG1 THR A 142     -33.647  -4.078  19.499  1.00 89.38           O  
ATOM   2079  HG1 THR A 142     -34.468  -4.298  19.053  1.00 89.38           H  
ATOM   2080  N   VAL A 143     -33.027   0.426  20.462  1.00 91.18           N  
ATOM   2081  H   VAL A 143     -33.095   0.490  19.457  1.00 91.18           H  
ATOM   2082  CA  VAL A 143     -33.297   1.650  21.222  1.00 91.18           C  
ATOM   2083  HA  VAL A 143     -32.987   1.500  22.256  1.00 91.18           H  
ATOM   2084  C   VAL A 143     -34.790   1.933  21.203  1.00 91.18           C  
ATOM   2085  CB  VAL A 143     -32.526   2.863  20.673  1.00 91.18           C  
ATOM   2086  HB  VAL A 143     -32.913   3.138  19.692  1.00 91.18           H  
ATOM   2087  O   VAL A 143     -35.368   2.208  20.155  1.00 91.18           O  
ATOM   2088  CG1 VAL A 143     -32.695   4.061  21.616  1.00 91.18           C  
ATOM   2089 HG11 VAL A 143     -32.056   4.884  21.295  1.00 91.18           H  
ATOM   2090 HG12 VAL A 143     -32.436   3.781  22.637  1.00 91.18           H  
ATOM   2091 HG13 VAL A 143     -33.730   4.404  21.595  1.00 91.18           H  
ATOM   2092  CG2 VAL A 143     -31.038   2.558  20.517  1.00 91.18           C  
ATOM   2093 HG21 VAL A 143     -30.501   3.470  20.259  1.00 91.18           H  
ATOM   2094 HG22 VAL A 143     -30.634   2.125  21.432  1.00 91.18           H  
ATOM   2095 HG23 VAL A 143     -30.915   1.841  19.705  1.00 91.18           H  
ATOM   2096  N   THR A 144     -35.411   1.897  22.373  1.00 92.57           N  
ATOM   2097  H   THR A 144     -34.872   1.640  23.187  1.00 92.57           H  
ATOM   2098  CA  THR A 144     -36.817   2.221  22.593  1.00 92.57           C  
ATOM   2099  HA  THR A 144     -37.381   1.999  21.687  1.00 92.57           H  
ATOM   2100  C   THR A 144     -36.957   3.712  22.914  1.00 92.57           C  
ATOM   2101  CB  THR A 144     -37.379   1.353  23.729  1.00 92.57           C  
ATOM   2102  HB  THR A 144     -36.946   1.684  24.673  1.00 92.57           H  
ATOM   2103  O   THR A 144     -36.459   4.196  23.932  1.00 92.57           O  
ATOM   2104  CG2 THR A 144     -38.894   1.451  23.825  1.00 92.57           C  
ATOM   2105 HG21 THR A 144     -39.255   0.762  24.589  1.00 92.57           H  
ATOM   2106 HG22 THR A 144     -39.344   1.189  22.867  1.00 92.57           H  
ATOM   2107 HG23 THR A 144     -39.175   2.465  24.108  1.00 92.57           H  
ATOM   2108  OG1 THR A 144     -37.051  -0.009  23.563  1.00 92.57           O  
ATOM   2109  HG1 THR A 144     -37.549  -0.383  22.832  1.00 92.57           H  
ATOM   2110  N   LEU A 145     -37.648   4.446  22.044  1.00 93.74           N  
ATOM   2111  H   LEU A 145     -38.005   3.977  21.224  1.00 93.74           H  
ATOM   2112  CA  LEU A 145     -37.928   5.880  22.139  1.00 93.74           C  
ATOM   2113  HA  LEU A 145     -37.305   6.338  22.907  1.00 93.74           H  
ATOM   2114  C   LEU A 145     -39.394   6.084  22.516  1.00 93.74           C  
ATOM   2115  CB  LEU A 145     -37.629   6.538  20.777  1.00 93.74           C  
ATOM   2116  HB2 LEU A 145     -37.889   7.595  20.829  1.00 93.74           H  
ATOM   2117  HB3 LEU A 145     -38.274   6.079  20.028  1.00 93.74           H  
ATOM   2118  O   LEU A 145     -40.273   5.626  21.792  1.00 93.74           O  
ATOM   2119  CG  LEU A 145     -36.174   6.408  20.299  1.00 93.74           C  
ATOM   2120  HG  LEU A 145     -35.881   5.359  20.267  1.00 93.74           H  
ATOM   2121  CD1 LEU A 145     -36.042   6.979  18.890  1.00 93.74           C  
ATOM   2122 HD11 LEU A 145     -35.007   6.900  18.556  1.00 93.74           H  
ATOM   2123 HD12 LEU A 145     -36.678   6.410  18.212  1.00 93.74           H  
ATOM   2124 HD13 LEU A 145     -36.341   8.027  18.878  1.00 93.74           H  
ATOM   2125  CD2 LEU A 145     -35.224   7.160  21.221  1.00 93.74           C  
ATOM   2126 HD21 LEU A 145     -35.253   6.710  22.213  1.00 93.74           H  
ATOM   2127 HD22 LEU A 145     -34.207   7.088  20.835  1.00 93.74           H  
ATOM   2128 HD23 LEU A 145     -35.514   8.209  21.280  1.00 93.74           H  
ATOM   2129  N   THR A 146     -39.674   6.748  23.637  1.00 92.78           N  
ATOM   2130  H   THR A 146     -38.902   7.115  24.175  1.00 92.78           H  
ATOM   2131  CA  THR A 146     -41.042   7.042  24.095  1.00 92.78           C  
ATOM   2132  HA  THR A 146     -41.754   6.685  23.351  1.00 92.78           H  
ATOM   2133  C   THR A 146     -41.250   8.546  24.250  1.00 92.78           C  
ATOM   2134  CB  THR A 146     -41.357   6.305  25.402  1.00 92.78           C  
ATOM   2135  HB  THR A 146     -40.681   6.643  26.188  1.00 92.78           H  
ATOM   2136  O   THR A 146     -40.594   9.176  25.079  1.00 92.78           O  
ATOM   2137  CG2 THR A 146     -42.798   6.499  25.866  1.00 92.78           C  
ATOM   2138 HG21 THR A 146     -42.942   7.529  26.193  1.00 92.78           H  
ATOM   2139 HG22 THR A 146     -43.485   6.279  25.049  1.00 92.78           H  
ATOM   2140 HG23 THR A 146     -43.008   5.833  26.703  1.00 92.78           H  
ATOM   2141  OG1 THR A 146     -41.167   4.920  25.220  1.00 92.78           O  
ATOM   2142  HG1 THR A 146     -40.277   4.813  24.877  1.00 92.78           H  
ATOM   2143  N   GLY A 147     -42.172   9.114  23.473  1.00 91.96           N  
ATOM   2144  H   GLY A 147     -42.695   8.530  22.836  1.00 91.96           H  
ATOM   2145  CA  GLY A 147     -42.434  10.554  23.431  1.00 91.96           C  
ATOM   2146  HA2 GLY A 147     -41.521  11.076  23.145  1.00 91.96           H  
ATOM   2147  HA3 GLY A 147     -42.728  10.911  24.418  1.00 91.96           H  
ATOM   2148  C   GLY A 147     -43.529  10.909  22.430  1.00 91.96           C  
ATOM   2149  O   GLY A 147     -44.270  10.041  21.968  1.00 91.96           O  
ATOM   2150  N   THR A 148     -43.650  12.183  22.072  1.00 92.64           N  
ATOM   2151  H   THR A 148     -43.014  12.863  22.463  1.00 92.64           H  
ATOM   2152  CA  THR A 148     -44.523  12.576  20.952  1.00 92.64           C  
ATOM   2153  HA  THR A 148     -45.469  12.049  21.076  1.00 92.64           H  
ATOM   2154  C   THR A 148     -43.897  12.146  19.620  1.00 92.64           C  
ATOM   2155  CB  THR A 148     -44.849  14.075  20.936  1.00 92.64           C  
ATOM   2156  HB  THR A 148     -45.737  14.223  20.321  1.00 92.64           H  
ATOM   2157  O   THR A 148     -42.676  12.002  19.543  1.00 92.64           O  
ATOM   2158  CG2 THR A 148     -45.130  14.620  22.331  1.00 92.64           C  
ATOM   2159 HG21 THR A 148     -44.243  14.550  22.961  1.00 92.64           H  
ATOM   2160 HG22 THR A 148     -45.921  14.030  22.796  1.00 92.64           H  
ATOM   2161 HG23 THR A 148     -45.412  15.670  22.258  1.00 92.64           H  
ATOM   2162  OG1 THR A 148     -43.807  14.831  20.374  1.00 92.64           O  
ATOM   2163  HG1 THR A 148     -44.215  15.587  19.947  1.00 92.64           H  
ATOM   2164  N   PRO A 149     -44.670  11.968  18.536  1.00 90.43           N  
ATOM   2165  CA  PRO A 149     -44.107  11.601  17.236  1.00 90.43           C  
ATOM   2166  HA  PRO A 149     -43.685  10.599  17.310  1.00 90.43           H  
ATOM   2167  C   PRO A 149     -43.007  12.559  16.756  1.00 90.43           C  
ATOM   2168  CB  PRO A 149     -45.298  11.573  16.274  1.00 90.43           C  
ATOM   2169  HB2 PRO A 149     -45.174  10.813  15.503  1.00 90.43           H  
ATOM   2170  HB3 PRO A 149     -45.441  12.554  15.822  1.00 90.43           H  
ATOM   2171  O   PRO A 149     -42.011  12.099  16.207  1.00 90.43           O  
ATOM   2172  CG  PRO A 149     -46.482  11.265  17.192  1.00 90.43           C  
ATOM   2173  HG2 PRO A 149     -46.528  10.192  17.380  1.00 90.43           H  
ATOM   2174  HG3 PRO A 149     -47.423  11.623  16.775  1.00 90.43           H  
ATOM   2175  CD  PRO A 149     -46.120  11.994  18.482  1.00 90.43           C  
ATOM   2176  HD2 PRO A 149     -46.568  11.480  19.332  1.00 90.43           H  
ATOM   2177  HD3 PRO A 149     -46.465  13.027  18.433  1.00 90.43           H  
ATOM   2178  N   GLN A 150     -43.136  13.868  17.025  1.00 91.04           N  
ATOM   2179  H   GLN A 150     -43.966  14.195  17.500  1.00 91.04           H  
ATOM   2180  CA  GLN A 150     -42.094  14.849  16.697  1.00 91.04           C  
ATOM   2181  HA  GLN A 150     -41.791  14.703  15.661  1.00 91.04           H  
ATOM   2182  C   GLN A 150     -40.835  14.680  17.559  1.00 91.04           C  
ATOM   2183  CB  GLN A 150     -42.612  16.289  16.851  1.00 91.04           C  
ATOM   2184  HB2 GLN A 150     -41.804  16.951  16.538  1.00 91.04           H  
ATOM   2185  HB3 GLN A 150     -42.807  16.506  17.902  1.00 91.04           H  
ATOM   2186  O   GLN A 150     -39.727  14.781  17.045  1.00 91.04           O  
ATOM   2187  CG  GLN A 150     -43.847  16.639  16.003  1.00 91.04           C  
ATOM   2188  HG2 GLN A 150     -43.739  17.672  15.672  1.00 91.04           H  
ATOM   2189  HG3 GLN A 150     -43.882  16.013  15.112  1.00 91.04           H  
ATOM   2190  CD  GLN A 150     -45.172  16.534  16.756  1.00 91.04           C  
ATOM   2191  NE2 GLN A 150     -46.204  17.196  16.280  1.00 91.04           N  
ATOM   2192 HE21 GLN A 150     -47.064  17.135  16.805  1.00 91.04           H  
ATOM   2193 HE22 GLN A 150     -46.107  17.763  15.450  1.00 91.04           H  
ATOM   2194  OE1 GLN A 150     -45.310  15.864  17.773  1.00 91.04           O  
ATOM   2195  N   GLN A 151     -40.989  14.398  18.858  1.00 93.03           N  
ATOM   2196  H   GLN A 151     -41.923  14.290  19.228  1.00 93.03           H  
ATOM   2197  CA  GLN A 151     -39.861  14.151  19.765  1.00 93.03           C  
ATOM   2198  HA  GLN A 151     -39.151  14.976  19.710  1.00 93.03           H  
ATOM   2199  C   GLN A 151     -39.115  12.865  19.397  1.00 93.03           C  
ATOM   2200  CB  GLN A 151     -40.376  14.026  21.201  1.00 93.03           C  
ATOM   2201  HB2 GLN A 151     -39.562  13.686  21.841  1.00 93.03           H  
ATOM   2202  HB3 GLN A 151     -41.156  13.265  21.226  1.00 93.03           H  
ATOM   2203  O   GLN A 151     -37.889  12.829  19.431  1.00 93.03           O  
ATOM   2204  CG  GLN A 151     -40.922  15.336  21.784  1.00 93.03           C  
ATOM   2205  HG2 GLN A 151     -40.112  16.054  21.911  1.00 93.03           H  
ATOM   2206  HG3 GLN A 151     -41.636  15.791  21.099  1.00 93.03           H  
ATOM   2207  CD  GLN A 151     -41.602  15.107  23.128  1.00 93.03           C  
ATOM   2208  NE2 GLN A 151     -42.164  16.130  23.727  1.00 93.03           N  
ATOM   2209 HE21 GLN A 151     -42.006  17.062  23.370  1.00 93.03           H  
ATOM   2210 HE22 GLN A 151     -42.483  15.949  24.668  1.00 93.03           H  
ATOM   2211  OE1 GLN A 151     -41.715  14.004  23.641  1.00 93.03           O  
ATOM   2212  N   ILE A 152     -39.850  11.816  19.015  1.00 92.95           N  
ATOM   2213  H   ILE A 152     -40.855  11.910  19.042  1.00 92.95           H  
ATOM   2214  CA  ILE A 152     -39.275  10.549  18.554  1.00 92.95           C  
ATOM   2215  HA  ILE A 152     -38.557  10.199  19.296  1.00 92.95           H  
ATOM   2216  C   ILE A 152     -38.518  10.759  17.247  1.00 92.95           C  
ATOM   2217  CB  ILE A 152     -40.368   9.477  18.380  1.00 92.95           C  
ATOM   2218  HB  ILE A 152     -41.138   9.889  17.727  1.00 92.95           H  
ATOM   2219  O   ILE A 152     -37.412  10.247  17.116  1.00 92.95           O  
ATOM   2220  CG1 ILE A 152     -41.008   9.125  19.738  1.00 92.95           C  
ATOM   2221 HG12 ILE A 152     -41.266  10.037  20.277  1.00 92.95           H  
ATOM   2222 HG13 ILE A 152     -40.301   8.571  20.356  1.00 92.95           H  
ATOM   2223  CG2 ILE A 152     -39.818   8.196  17.721  1.00 92.95           C  
ATOM   2224 HG21 ILE A 152     -39.447   8.414  16.720  1.00 92.95           H  
ATOM   2225 HG22 ILE A 152     -39.009   7.786  18.326  1.00 92.95           H  
ATOM   2226 HG23 ILE A 152     -40.613   7.458  17.619  1.00 92.95           H  
ATOM   2227  CD1 ILE A 152     -42.289   8.308  19.569  1.00 92.95           C  
ATOM   2228 HD11 ILE A 152     -42.903   8.453  20.457  1.00 92.95           H  
ATOM   2229 HD12 ILE A 152     -42.056   7.250  19.451  1.00 92.95           H  
ATOM   2230 HD13 ILE A 152     -42.859   8.661  18.709  1.00 92.95           H  
ATOM   2231  N   ASP A 153     -39.086  11.492  16.287  1.00 92.12           N  
ATOM   2232  H   ASP A 153     -40.015  11.864  16.422  1.00 92.12           H  
ATOM   2233  CA  ASP A 153     -38.407  11.787  15.023  1.00 92.12           C  
ATOM   2234  HA  ASP A 153     -38.114  10.847  14.555  1.00 92.12           H  
ATOM   2235  C   ASP A 153     -37.128  12.600  15.258  1.00 92.12           C  
ATOM   2236  CB  ASP A 153     -39.367  12.501  14.070  1.00 92.12           C  
ATOM   2237  HB2 ASP A 153     -40.307  11.950  14.024  1.00 92.12           H  
ATOM   2238  HB3 ASP A 153     -39.576  13.508  14.431  1.00 92.12           H  
ATOM   2239  O   ASP A 153     -36.062  12.220  14.780  1.00 92.12           O  
ATOM   2240  CG  ASP A 153     -38.761  12.548  12.671  1.00 92.12           C  
ATOM   2241  OD1 ASP A 153     -38.258  13.625  12.288  1.00 92.12           O  
ATOM   2242  OD2 ASP A 153     -38.780  11.484  12.014  1.00 92.12           O  
ATOM   2243  N   HIS A 154     -37.192  13.624  16.114  1.00 93.18           N  
ATOM   2244  H   HIS A 154     -38.095  13.912  16.463  1.00 93.18           H  
ATOM   2245  CA  HIS A 154     -36.016  14.401  16.499  1.00 93.18           C  
ATOM   2246  HA  HIS A 154     -35.569  14.783  15.581  1.00 93.18           H  
ATOM   2247  C   HIS A 154     -34.954  13.535  17.204  1.00 93.18           C  
ATOM   2248  CB  HIS A 154     -36.459  15.593  17.364  1.00 93.18           C  
ATOM   2249  HB2 HIS A 154     -36.810  15.229  18.329  1.00 93.18           H  
ATOM   2250  HB3 HIS A 154     -37.291  16.094  16.869  1.00 93.18           H  
ATOM   2251  O   HIS A 154     -33.768  13.625  16.893  1.00 93.18           O  
ATOM   2252  CG  HIS A 154     -35.379  16.625  17.584  1.00 93.18           C  
ATOM   2253  CD2 HIS A 154     -34.329  16.902  16.748  1.00 93.18           C  
ATOM   2254  HD2 HIS A 154     -34.107  16.415  15.809  1.00 93.18           H  
ATOM   2255  ND1 HIS A 154     -35.280  17.497  18.649  1.00 93.18           N  
ATOM   2256  HD1 HIS A 154     -35.878  17.547  19.462  1.00 93.18           H  
ATOM   2257  CE1 HIS A 154     -34.186  18.257  18.468  1.00 93.18           C  
ATOM   2258  HE1 HIS A 154     -33.816  18.997  19.163  1.00 93.18           H  
ATOM   2259  NE2 HIS A 154     -33.585  17.936  17.313  1.00 93.18           N  
ATOM   2260  N   ALA A 155     -35.365  12.621  18.090  1.00 93.82           N  
ATOM   2261  H   ALA A 155     -36.342  12.604  18.347  1.00 93.82           H  
ATOM   2262  CA  ALA A 155     -34.458  11.671  18.731  1.00 93.82           C  
ATOM   2263  HA  ALA A 155     -33.614  12.224  19.143  1.00 93.82           H  
ATOM   2264  C   ALA A 155     -33.848  10.675  17.740  1.00 93.82           C  
ATOM   2265  CB  ALA A 155     -35.197  10.961  19.872  1.00 93.82           C  
ATOM   2266  HB1 ALA A 155     -34.509  10.290  20.388  1.00 93.82           H  
ATOM   2267  HB2 ALA A 155     -35.572  11.695  20.586  1.00 93.82           H  
ATOM   2268  HB3 ALA A 155     -36.037  10.389  19.479  1.00 93.82           H  
ATOM   2269  O   ALA A 155     -32.659  10.377  17.832  1.00 93.82           O  
ATOM   2270  N   LYS A 156     -34.620  10.187  16.763  1.00 92.86           N  
ATOM   2271  H   LYS A 156     -35.586  10.479  16.737  1.00 92.86           H  
ATOM   2272  CA  LYS A 156     -34.111   9.332  15.682  1.00 92.86           C  
ATOM   2273  HA  LYS A 156     -33.589   8.477  16.111  1.00 92.86           H  
ATOM   2274  C   LYS A 156     -33.090  10.066  14.824  1.00 92.86           C  
ATOM   2275  CB  LYS A 156     -35.257   8.843  14.793  1.00 92.86           C  
ATOM   2276  HB2 LYS A 156     -35.914   9.676  14.543  1.00 92.86           H  
ATOM   2277  HB3 LYS A 156     -34.832   8.462  13.864  1.00 92.86           H  
ATOM   2278  O   LYS A 156     -32.052   9.482  14.529  1.00 92.86           O  
ATOM   2279  CG  LYS A 156     -36.066   7.719  15.441  1.00 92.86           C  
ATOM   2280  HG2 LYS A 156     -36.508   8.058  16.378  1.00 92.86           H  
ATOM   2281  HG3 LYS A 156     -35.409   6.872  15.637  1.00 92.86           H  
ATOM   2282  CD  LYS A 156     -37.173   7.303  14.475  1.00 92.86           C  
ATOM   2283  HD2 LYS A 156     -36.720   7.023  13.524  1.00 92.86           H  
ATOM   2284  HD3 LYS A 156     -37.843   8.147  14.310  1.00 92.86           H  
ATOM   2285  CE  LYS A 156     -37.962   6.119  15.028  1.00 92.86           C  
ATOM   2286  HE2 LYS A 156     -37.263   5.336  15.325  1.00 92.86           H  
ATOM   2287  HE3 LYS A 156     -38.514   6.437  15.913  1.00 92.86           H  
ATOM   2288  NZ  LYS A 156     -38.877   5.599  13.988  1.00 92.86           N  
ATOM   2289  HZ1 LYS A 156     -39.547   6.307  13.723  1.00 92.86           H  
ATOM   2290  HZ2 LYS A 156     -39.361   4.779  14.325  1.00 92.86           H  
ATOM   2291  HZ3 LYS A 156     -38.348   5.336  13.170  1.00 92.86           H  
ATOM   2292  N   GLN A 157     -33.354  11.323  14.467  1.00 92.09           N  
ATOM   2293  H   GLN A 157     -34.252  11.717  14.711  1.00 92.09           H  
ATOM   2294  CA  GLN A 157     -32.411  12.158  13.725  1.00 92.09           C  
ATOM   2295  HA  GLN A 157     -32.133  11.652  12.801  1.00 92.09           H  
ATOM   2296  C   GLN A 157     -31.125  12.381  14.523  1.00 92.09           C  
ATOM   2297  CB  GLN A 157     -33.047  13.507  13.368  1.00 92.09           C  
ATOM   2298  HB2 GLN A 157     -33.463  13.968  14.264  1.00 92.09           H  
ATOM   2299  HB3 GLN A 157     -32.260  14.158  12.989  1.00 92.09           H  
ATOM   2300  O   GLN A 157     -30.044  12.217  13.973  1.00 92.09           O  
ATOM   2301  CG  GLN A 157     -34.143  13.403  12.295  1.00 92.09           C  
ATOM   2302  HG2 GLN A 157     -33.724  12.965  11.389  1.00 92.09           H  
ATOM   2303  HG3 GLN A 157     -34.952  12.758  12.637  1.00 92.09           H  
ATOM   2304  CD  GLN A 157     -34.713  14.774  11.939  1.00 92.09           C  
ATOM   2305  NE2 GLN A 157     -35.948  14.880  11.515  1.00 92.09           N  
ATOM   2306 HE21 GLN A 157     -36.626  14.145  11.658  1.00 92.09           H  
ATOM   2307 HE22 GLN A 157     -36.278  15.819  11.342  1.00 92.09           H  
ATOM   2308  OE1 GLN A 157     -34.053  15.796  12.023  1.00 92.09           O  
ATOM   2309  N   MET A 158     -31.215  12.663  15.826  1.00 91.53           N  
ATOM   2310  H   MET A 158     -32.126  12.859  16.215  1.00 91.53           H  
ATOM   2311  CA  MET A 158     -30.034  12.857  16.670  1.00 91.53           C  
ATOM   2312  HA  MET A 158     -29.382  13.573  16.167  1.00 91.53           H  
ATOM   2313  C   MET A 158     -29.226  11.565  16.862  1.00 91.53           C  
ATOM   2314  CB  MET A 158     -30.462  13.466  18.009  1.00 91.53           C  
ATOM   2315  HB2 MET A 158     -31.127  14.308  17.817  1.00 91.53           H  
ATOM   2316  HB3 MET A 158     -30.997  12.726  18.604  1.00 91.53           H  
ATOM   2317  O   MET A 158     -28.001  11.594  16.794  1.00 91.53           O  
ATOM   2318  CG  MET A 158     -29.238  13.971  18.780  1.00 91.53           C  
ATOM   2319  HG2 MET A 158     -28.712  14.699  18.163  1.00 91.53           H  
ATOM   2320  HG3 MET A 158     -28.561  13.135  18.958  1.00 91.53           H  
ATOM   2321  SD  MET A 158     -29.600  14.739  20.376  1.00 91.53           S  
ATOM   2322  CE  MET A 158     -30.567  16.169  19.826  1.00 91.53           C  
ATOM   2323  HE1 MET A 158     -30.101  16.627  18.953  1.00 91.53           H  
ATOM   2324  HE2 MET A 158     -30.587  16.910  20.625  1.00 91.53           H  
ATOM   2325  HE3 MET A 158     -31.587  15.874  19.578  1.00 91.53           H  
ATOM   2326  N   ILE A 159     -29.882  10.414  17.052  1.00 91.88           N  
ATOM   2327  H   ILE A 159     -30.888  10.446  17.131  1.00 91.88           H  
ATOM   2328  CA  ILE A 159     -29.206   9.104  17.093  1.00 91.88           C  
ATOM   2329  HA  ILE A 159     -28.404   9.149  17.830  1.00 91.88           H  
ATOM   2330  C   ILE A 159     -28.549   8.803  15.741  1.00 91.88           C  
ATOM   2331  CB  ILE A 159     -30.191   7.986  17.513  1.00 91.88           C  
ATOM   2332  HB  ILE A 159     -31.086   8.060  16.894  1.00 91.88           H  
ATOM   2333  O   ILE A 159     -27.399   8.368  15.711  1.00 91.88           O  
ATOM   2334  CG1 ILE A 159     -30.591   8.156  18.993  1.00 91.88           C  
ATOM   2335 HG12 ILE A 159     -30.934   9.178  19.151  1.00 91.88           H  
ATOM   2336 HG13 ILE A 159     -29.720   7.992  19.628  1.00 91.88           H  
ATOM   2337  CG2 ILE A 159     -29.580   6.586  17.308  1.00 91.88           C  
ATOM   2338 HG21 ILE A 159     -28.649   6.496  17.867  1.00 91.88           H  
ATOM   2339 HG22 ILE A 159     -29.385   6.413  16.249  1.00 91.88           H  
ATOM   2340 HG23 ILE A 159     -30.278   5.811  17.624  1.00 91.88           H  
ATOM   2341  CD1 ILE A 159     -31.730   7.246  19.459  1.00 91.88           C  
ATOM   2342 HD11 ILE A 159     -31.426   6.200  19.441  1.00 91.88           H  
ATOM   2343 HD12 ILE A 159     -32.601   7.390  18.820  1.00 91.88           H  
ATOM   2344 HD13 ILE A 159     -31.988   7.513  20.484  1.00 91.88           H  
ATOM   2345  N   GLY A 160     -29.256   9.058  14.637  1.00 89.65           N  
ATOM   2346  H   GLY A 160     -30.197   9.411  14.740  1.00 89.65           H  
ATOM   2347  CA  GLY A 160     -28.746   8.923  13.275  1.00 89.65           C  
ATOM   2348  HA2 GLY A 160     -29.520   9.232  12.573  1.00 89.65           H  
ATOM   2349  HA3 GLY A 160     -28.483   7.883  13.080  1.00 89.65           H  
ATOM   2350  C   GLY A 160     -27.518   9.794  13.042  1.00 89.65           C  
ATOM   2351  O   GLY A 160     -26.496   9.275  12.614  1.00 89.65           O  
ATOM   2352  N   ASP A 161     -27.562  11.068  13.436  1.00 88.99           N  
ATOM   2353  H   ASP A 161     -28.445  11.449  13.745  1.00 88.99           H  
ATOM   2354  CA  ASP A 161     -26.424  11.984  13.355  1.00 88.99           C  
ATOM   2355  HA  ASP A 161     -26.079  12.015  12.321  1.00 88.99           H  
ATOM   2356  C   ASP A 161     -25.257  11.507  14.221  1.00 88.99           C  
ATOM   2357  CB  ASP A 161     -26.837  13.407  13.747  1.00 88.99           C  
ATOM   2358  HB2 ASP A 161     -27.608  13.762  13.063  1.00 88.99           H  
ATOM   2359  HB3 ASP A 161     -27.249  13.404  14.756  1.00 88.99           H  
ATOM   2360  O   ASP A 161     -24.126  11.524  13.753  1.00 88.99           O  
ATOM   2361  CG  ASP A 161     -25.631  14.353  13.695  1.00 88.99           C  
ATOM   2362  OD1 ASP A 161     -24.938  14.496  14.728  1.00 88.99           O  
ATOM   2363  OD2 ASP A 161     -25.334  14.942  12.638  1.00 88.99           O  
ATOM   2364  N   ILE A 162     -25.492  11.001  15.438  1.00 86.35           N  
ATOM   2365  H   ILE A 162     -26.434  11.041  15.800  1.00 86.35           H  
ATOM   2366  CA  ILE A 162     -24.413  10.434  16.259  1.00 86.35           C  
ATOM   2367  HA  ILE A 162     -23.628  11.185  16.342  1.00 86.35           H  
ATOM   2368  C   ILE A 162     -23.797   9.219  15.566  1.00 86.35           C  
ATOM   2369  CB  ILE A 162     -24.885  10.079  17.685  1.00 86.35           C  
ATOM   2370  HB  ILE A 162     -25.762   9.435  17.614  1.00 86.35           H  
ATOM   2371  O   ILE A 162     -22.577   9.106  15.553  1.00 86.35           O  
ATOM   2372  CG1 ILE A 162     -25.256  11.352  18.476  1.00 86.35           C  
ATOM   2373 HG12 ILE A 162     -25.787  12.055  17.833  1.00 86.35           H  
ATOM   2374 HG13 ILE A 162     -24.347  11.853  18.808  1.00 86.35           H  
ATOM   2375  CG2 ILE A 162     -23.771   9.326  18.447  1.00 86.35           C  
ATOM   2376 HG21 ILE A 162     -24.020   9.229  19.503  1.00 86.35           H  
ATOM   2377 HG22 ILE A 162     -22.830   9.870  18.364  1.00 86.35           H  
ATOM   2378 HG23 ILE A 162     -23.644   8.323  18.039  1.00 86.35           H  
ATOM   2379  CD1 ILE A 162     -26.149  11.060  19.689  1.00 86.35           C  
ATOM   2380 HD11 ILE A 162     -27.051  10.538  19.367  1.00 86.35           H  
ATOM   2381 HD12 ILE A 162     -26.436  12.003  20.155  1.00 86.35           H  
ATOM   2382 HD13 ILE A 162     -25.624  10.455  20.428  1.00 86.35           H  
ATOM   2383  N   ILE A 163     -24.596   8.327  14.980  1.00 85.54           N  
ATOM   2384  H   ILE A 163     -25.592   8.493  15.010  1.00 85.54           H  
ATOM   2385  CA  ILE A 163     -24.107   7.135  14.269  1.00 85.54           C  
ATOM   2386  HA  ILE A 163     -23.389   6.618  14.905  1.00 85.54           H  
ATOM   2387  C   ILE A 163     -23.370   7.527  12.989  1.00 85.54           C  
ATOM   2388  CB  ILE A 163     -25.275   6.167  13.981  1.00 85.54           C  
ATOM   2389  HB  ILE A 163     -26.081   6.725  13.504  1.00 85.54           H  
ATOM   2390  O   ILE A 163     -22.298   6.993  12.711  1.00 85.54           O  
ATOM   2391  CG1 ILE A 163     -25.790   5.571  15.308  1.00 85.54           C  
ATOM   2392 HG12 ILE A 163     -25.907   6.357  16.054  1.00 85.54           H  
ATOM   2393 HG13 ILE A 163     -25.061   4.860  15.698  1.00 85.54           H  
ATOM   2394  CG2 ILE A 163     -24.845   5.028  13.036  1.00 85.54           C  
ATOM   2395 HG21 ILE A 163     -24.602   5.426  12.051  1.00 85.54           H  
ATOM   2396 HG22 ILE A 163     -23.972   4.516  13.441  1.00 85.54           H  
ATOM   2397 HG23 ILE A 163     -25.658   4.315  12.898  1.00 85.54           H  
ATOM   2398  CD1 ILE A 163     -27.138   4.868  15.164  1.00 85.54           C  
ATOM   2399 HD11 ILE A 163     -27.031   3.923  14.631  1.00 85.54           H  
ATOM   2400 HD12 ILE A 163     -27.844   5.511  14.638  1.00 85.54           H  
ATOM   2401 HD13 ILE A 163     -27.518   4.667  16.166  1.00 85.54           H  
ATOM   2402  N   GLU A 164     -23.889   8.485  12.229  1.00 84.31           N  
ATOM   2403  H   GLU A 164     -24.788   8.865  12.487  1.00 84.31           H  
ATOM   2404  CA  GLU A 164     -23.258   9.005  11.022  1.00 84.31           C  
ATOM   2405  HA  GLU A 164     -23.004   8.178  10.359  1.00 84.31           H  
ATOM   2406  C   GLU A 164     -21.963   9.746  11.349  1.00 84.31           C  
ATOM   2407  CB  GLU A 164     -24.210   9.953  10.289  1.00 84.31           C  
ATOM   2408  HB2 GLU A 164     -24.657  10.660  10.988  1.00 84.31           H  
ATOM   2409  HB3 GLU A 164     -23.604  10.528   9.589  1.00 84.31           H  
ATOM   2410  O   GLU A 164     -20.928   9.485  10.741  1.00 84.31           O  
ATOM   2411  CG  GLU A 164     -25.307   9.230   9.498  1.00 84.31           C  
ATOM   2412  HG2 GLU A 164     -26.108   8.890  10.155  1.00 84.31           H  
ATOM   2413  HG3 GLU A 164     -24.877   8.357   9.007  1.00 84.31           H  
ATOM   2414  CD  GLU A 164     -25.829  10.194   8.436  1.00 84.31           C  
ATOM   2415  OE1 GLU A 164     -25.078  10.361   7.436  1.00 84.31           O  
ATOM   2416  OE2 GLU A 164     -26.862  10.848   8.677  1.00 84.31           O  
ATOM   2417  N   ARG A 165     -21.982  10.631  12.347  1.00 77.26           N  
ATOM   2418  H   ARG A 165     -22.873  10.802  12.790  1.00 77.26           H  
ATOM   2419  CA  ARG A 165     -20.820  11.374  12.843  1.00 77.26           C  
ATOM   2420  HA  ARG A 165     -20.345  11.882  12.004  1.00 77.26           H  
ATOM   2421  C   ARG A 165     -19.794  10.438  13.456  1.00 77.26           C  
ATOM   2422  CB  ARG A 165     -21.295  12.422  13.857  1.00 77.26           C  
ATOM   2423  HB2 ARG A 165     -22.097  12.999  13.397  1.00 77.26           H  
ATOM   2424  HB3 ARG A 165     -21.691  11.916  14.737  1.00 77.26           H  
ATOM   2425  O   ARG A 165     -18.610  10.631  13.230  1.00 77.26           O  
ATOM   2426  CG  ARG A 165     -20.195  13.401  14.289  1.00 77.26           C  
ATOM   2427  HG2 ARG A 165     -19.326  12.851  14.651  1.00 77.26           H  
ATOM   2428  HG3 ARG A 165     -19.895  14.009  13.436  1.00 77.26           H  
ATOM   2429  CD  ARG A 165     -20.688  14.312  15.421  1.00 77.26           C  
ATOM   2430  HD2 ARG A 165     -20.912  13.692  16.289  1.00 77.26           H  
ATOM   2431  HD3 ARG A 165     -19.888  15.004  15.682  1.00 77.26           H  
ATOM   2432  NE  ARG A 165     -21.897  15.075  15.056  1.00 77.26           N  
ATOM   2433  HE  ARG A 165     -22.457  14.752  14.280  1.00 77.26           H  
ATOM   2434  NH1 ARG A 165     -22.037  16.400  16.926  1.00 77.26           N  
ATOM   2435 HH11 ARG A 165     -22.566  17.086  17.445  1.00 77.26           H  
ATOM   2436 HH12 ARG A 165     -21.303  15.857  17.359  1.00 77.26           H  
ATOM   2437  NH2 ARG A 165     -23.510  16.646  15.279  1.00 77.26           N  
ATOM   2438 HH21 ARG A 165     -24.032  17.315  15.827  1.00 77.26           H  
ATOM   2439 HH22 ARG A 165     -24.065  16.079  14.655  1.00 77.26           H  
ATOM   2440  CZ  ARG A 165     -22.471  16.038  15.751  1.00 77.26           C  
ATOM   2441  N   ALA A 166     -20.210   9.403  14.177  1.00 66.72           N  
ATOM   2442  H   ALA A 166     -21.197   9.329  14.373  1.00 66.72           H  
ATOM   2443  CA  ALA A 166     -19.329   8.367  14.708  1.00 66.72           C  
ATOM   2444  HA  ALA A 166     -18.493   8.828  15.234  1.00 66.72           H  
ATOM   2445  C   ALA A 166     -18.761   7.463  13.613  1.00 66.72           C  
ATOM   2446  CB  ALA A 166     -20.118   7.504  15.683  1.00 66.72           C  
ATOM   2447  HB1 ALA A 166     -21.026   7.132  15.208  1.00 66.72           H  
ATOM   2448  HB2 ALA A 166     -20.376   8.075  16.575  1.00 66.72           H  
ATOM   2449  HB3 ALA A 166     -19.503   6.641  15.937  1.00 66.72           H  
ATOM   2450  O   ALA A 166     -17.609   7.044  13.691  1.00 66.72           O  
ATOM   2451  N   GLY A 167     -19.551   7.165  12.581  1.00 59.99           N  
ATOM   2452  H   GLY A 167     -20.519   7.453  12.611  1.00 59.99           H  
ATOM   2453  CA  GLY A 167     -19.066   6.525  11.365  1.00 59.99           C  
ATOM   2454  HA2 GLY A 167     -18.595   5.574  11.613  1.00 59.99           H  
ATOM   2455  HA3 GLY A 167     -19.903   6.370  10.685  1.00 59.99           H  
ATOM   2456  C   GLY A 167     -18.018   7.374  10.653  1.00 59.99           C  
ATOM   2457  O   GLY A 167     -17.144   6.813  10.001  1.00 59.99           O  
ATOM   2458  N   LYS A 168     -18.064   8.699  10.849  1.00 55.53           N  
ATOM   2459  H   LYS A 168     -18.882   9.049  11.328  1.00 55.53           H  
ATOM   2460  CA  LYS A 168     -17.189   9.694  10.223  1.00 55.53           C  
ATOM   2461  HA  LYS A 168     -16.703   9.236   9.361  1.00 55.53           H  
ATOM   2462  C   LYS A 168     -16.024  10.195  11.113  1.00 55.53           C  
ATOM   2463  CB  LYS A 168     -18.087  10.841   9.689  1.00 55.53           C  
ATOM   2464  HB2 LYS A 168     -17.458  11.662   9.344  1.00 55.53           H  
ATOM   2465  HB3 LYS A 168     -18.691  11.218  10.514  1.00 55.53           H  
ATOM   2466  O   LYS A 168     -15.060  10.686  10.539  1.00 55.53           O  
ATOM   2467  CG  LYS A 168     -19.016  10.424   8.517  1.00 55.53           C  
ATOM   2468  HG2 LYS A 168     -18.412  10.311   7.617  1.00 55.53           H  
ATOM   2469  HG3 LYS A 168     -19.456   9.449   8.729  1.00 55.53           H  
ATOM   2470  CD  LYS A 168     -20.159  11.428   8.231  1.00 55.53           C  
ATOM   2471  HD2 LYS A 168     -20.633  11.696   9.176  1.00 55.53           H  
ATOM   2472  HD3 LYS A 168     -19.750  12.329   7.774  1.00 55.53           H  
ATOM   2473  CE  LYS A 168     -21.229  10.797   7.309  1.00 55.53           C  
ATOM   2474  HE2 LYS A 168     -20.791  10.589   6.333  1.00 55.53           H  
ATOM   2475  HE3 LYS A 168     -21.507   9.840   7.750  1.00 55.53           H  
ATOM   2476  NZ  LYS A 168     -22.471  11.615   7.156  1.00 55.53           N  
ATOM   2477  HZ1 LYS A 168     -22.795  11.970   8.044  1.00 55.53           H  
ATOM   2478  HZ2 LYS A 168     -22.378  12.376   6.498  1.00 55.53           H  
ATOM   2479  HZ3 LYS A 168     -23.258  11.047   6.875  1.00 55.53           H  
ATOM   2480  N   ASN A 169     -16.054  10.095  12.456  1.00 45.85           N  
ATOM   2481  H   ASN A 169     -16.916   9.742  12.846  1.00 45.85           H  
ATOM   2482  CA  ASN A 169     -15.123  10.784  13.390  1.00 45.85           C  
ATOM   2483  HA  ASN A 169     -14.262  11.133  12.819  1.00 45.85           H  
ATOM   2484  C   ASN A 169     -14.549   9.874  14.508  1.00 45.85           C  
ATOM   2485  CB  ASN A 169     -15.804  12.025  14.028  1.00 45.85           C  
ATOM   2486  HB2 ASN A 169     -15.123  12.449  14.767  1.00 45.85           H  
ATOM   2487  HB3 ASN A 169     -16.706  11.713  14.554  1.00 45.85           H  
ATOM   2488  O   ASN A 169     -14.822  10.068  15.697  1.00 45.85           O  
ATOM   2489  CG  ASN A 169     -16.161  13.148  13.081  1.00 45.85           C  
ATOM   2490  ND2 ASN A 169     -16.650  14.257  13.584  1.00 45.85           N  
ATOM   2491 HD21 ASN A 169     -16.862  14.988  12.920  1.00 45.85           H  
ATOM   2492 HD22 ASN A 169     -16.776  14.357  14.581  1.00 45.85           H  
ATOM   2493  OD1 ASN A 169     -15.986  13.078  11.886  1.00 45.85           O  
ATOM   2494  N   GLY A 170     -13.717   8.890  14.163  1.00 43.40           N  
ATOM   2495  H   GLY A 170     -13.475   8.797  13.187  1.00 43.40           H  
ATOM   2496  CA  GLY A 170     -13.106   7.966  15.133  1.00 43.40           C  
ATOM   2497  HA2 GLY A 170     -12.789   7.070  14.600  1.00 43.40           H  
ATOM   2498  HA3 GLY A 170     -13.857   7.662  15.862  1.00 43.40           H  
ATOM   2499  C   GLY A 170     -11.877   8.515  15.885  1.00 43.40           C  
ATOM   2500  O   GLY A 170     -10.759   8.349  15.416  1.00 43.40           O  
ATOM   2501  N   THR A 171     -12.097   9.066  17.089  1.00 37.85           N  
ATOM   2502  H   THR A 171     -13.072   9.266  17.260  1.00 37.85           H  
ATOM   2503  CA  THR A 171     -11.204   9.154  18.285  1.00 37.85           C  
ATOM   2504  HA  THR A 171     -11.791   9.739  18.993  1.00 37.85           H  
ATOM   2505  C   THR A 171      -9.797   9.815  18.199  1.00 37.85           C  
ATOM   2506  CB  THR A 171     -11.059   7.792  18.981  1.00 37.85           C  
ATOM   2507  HB  THR A 171     -10.316   7.876  19.774  1.00 37.85           H  
ATOM   2508  O   THR A 171      -8.917   9.300  17.511  1.00 37.85           O  
ATOM   2509  CG2 THR A 171     -12.377   7.331  19.605  1.00 37.85           C  
ATOM   2510 HG21 THR A 171     -12.720   8.061  20.338  1.00 37.85           H  
ATOM   2511 HG22 THR A 171     -13.137   7.201  18.834  1.00 37.85           H  
ATOM   2512 HG23 THR A 171     -12.220   6.376  20.106  1.00 37.85           H  
ATOM   2513  OG1 THR A 171     -10.644   6.806  18.068  1.00 37.85           O  
ATOM   2514  HG1 THR A 171     -10.097   7.247  17.414  1.00 37.85           H  
ATOM   2515  N   PRO A 172      -9.519  10.872  19.003  1.00 39.02           N  
ATOM   2516  CA  PRO A 172      -8.254  11.610  19.043  1.00 39.02           C  
ATOM   2517  HA  PRO A 172      -7.748  11.545  18.080  1.00 39.02           H  
ATOM   2518  C   PRO A 172      -7.302  11.127  20.154  1.00 39.02           C  
ATOM   2519  CB  PRO A 172      -8.678  13.062  19.292  1.00 39.02           C  
ATOM   2520  HB2 PRO A 172      -9.004  13.509  18.352  1.00 39.02           H  
ATOM   2521  HB3 PRO A 172      -7.881  13.657  19.737  1.00 39.02           H  
ATOM   2522  O   PRO A 172      -7.672  11.036  21.324  1.00 39.02           O  
ATOM   2523  CG  PRO A 172      -9.876  12.916  20.231  1.00 39.02           C  
ATOM   2524  HG2 PRO A 172     -10.587  13.731  20.093  1.00 39.02           H  
ATOM   2525  HG3 PRO A 172      -9.538  12.885  21.267  1.00 39.02           H  
ATOM   2526  CD  PRO A 172     -10.486  11.570  19.844  1.00 39.02           C  
ATOM   2527  HD2 PRO A 172     -11.396  11.764  19.278  1.00 39.02           H  
ATOM   2528  HD3 PRO A 172     -10.711  10.989  20.738  1.00 39.02           H  
ATOM   2529  N   THR A 173      -6.033  10.923  19.809  1.00 35.27           N  
ATOM   2530  H   THR A 173      -5.798  10.968  18.828  1.00 35.27           H  
ATOM   2531  CA  THR A 173      -4.912  10.995  20.757  1.00 35.27           C  
ATOM   2532  HA  THR A 173      -5.261  11.430  21.694  1.00 35.27           H  
ATOM   2533  C   THR A 173      -3.859  11.924  20.168  1.00 35.27           C  
ATOM   2534  CB  THR A 173      -4.282   9.626  21.083  1.00 35.27           C  
ATOM   2535  HB  THR A 173      -3.342   9.801  21.607  1.00 35.27           H  
ATOM   2536  O   THR A 173      -3.453  11.710  19.030  1.00 35.27           O  
ATOM   2537  CG2 THR A 173      -5.171   8.775  21.987  1.00 35.27           C  
ATOM   2538 HG21 THR A 173      -5.379   9.311  22.913  1.00 35.27           H  
ATOM   2539 HG22 THR A 173      -4.660   7.841  22.221  1.00 35.27           H  
ATOM   2540 HG23 THR A 173      -6.110   8.555  21.480  1.00 35.27           H  
ATOM   2541  OG1 THR A 173      -4.007   8.901  19.904  1.00 35.27           O  
ATOM   2542  HG1 THR A 173      -3.632   9.533  19.285  1.00 35.27           H  
ATOM   2543  N   THR A 174      -3.395  12.877  20.983  1.00 36.52           N  
ATOM   2544  H   THR A 174      -3.836  12.910  21.891  1.00 36.52           H  
ATOM   2545  CA  THR A 174      -2.383  13.939  20.764  1.00 36.52           C  
ATOM   2546  HA  THR A 174      -2.030  14.106  21.782  1.00 36.52           H  
ATOM   2547  C   THR A 174      -2.897  15.310  20.274  1.00 36.52           C  
ATOM   2548  CB  THR A 174      -1.104  13.501  20.036  1.00 36.52           C  
ATOM   2549  HB  THR A 174      -0.376  14.309  20.105  1.00 36.52           H  
ATOM   2550  O   THR A 174      -3.778  15.365  19.418  1.00 36.52           O  
ATOM   2551  CG2 THR A 174      -0.483  12.254  20.667  1.00 36.52           C  
ATOM   2552 HG21 THR A 174      -0.325  12.412  21.734  1.00 36.52           H  
ATOM   2553 HG22 THR A 174      -1.118  11.382  20.511  1.00 36.52           H  
ATOM   2554 HG23 THR A 174       0.482  12.069  20.195  1.00 36.52           H  
ATOM   2555  OG1 THR A 174      -1.329  13.238  18.680  1.00 36.52           O  
ATOM   2556  HG1 THR A 174      -2.138  12.726  18.614  1.00 36.52           H  
ATOM   2557  N   PRO A 175      -2.417  16.423  20.876  1.00 38.29           N  
ATOM   2558  CA  PRO A 175      -3.002  17.752  20.712  1.00 38.29           C  
ATOM   2559  HA  PRO A 175      -4.066  17.673  20.492  1.00 38.29           H  
ATOM   2560  C   PRO A 175      -2.324  18.573  19.600  1.00 38.29           C  
ATOM   2561  CB  PRO A 175      -2.815  18.405  22.087  1.00 38.29           C  
ATOM   2562  HB2 PRO A 175      -2.847  19.493  22.041  1.00 38.29           H  
ATOM   2563  HB3 PRO A 175      -3.573  18.031  22.776  1.00 38.29           H  
ATOM   2564  O   PRO A 175      -1.161  18.353  19.284  1.00 38.29           O  
ATOM   2565  CG  PRO A 175      -1.438  17.895  22.512  1.00 38.29           C  
ATOM   2566  HG2 PRO A 175      -1.334  17.874  23.596  1.00 38.29           H  
ATOM   2567  HG3 PRO A 175      -0.662  18.518  22.068  1.00 38.29           H  
ATOM   2568  CD  PRO A 175      -1.378  16.493  21.908  1.00 38.29           C  
ATOM   2569  HD2 PRO A 175      -0.392  16.307  21.484  1.00 38.29           H  
ATOM   2570  HD3 PRO A 175      -1.585  15.789  22.715  1.00 38.29           H  
ATOM   2571  N   ALA A 176      -3.045  19.598  19.128  1.00 31.75           N  
ATOM   2572  H   ALA A 176      -3.997  19.656  19.458  1.00 31.75           H  
ATOM   2573  CA  ALA A 176      -2.572  20.743  18.332  1.00 31.75           C  
ATOM   2574  HA  ALA A 176      -3.332  21.508  18.488  1.00 31.75           H  
ATOM   2575  C   ALA A 176      -2.513  20.604  16.793  1.00 31.75           C  
ATOM   2576  CB  ALA A 176      -1.301  21.352  18.954  1.00 31.75           C  
ATOM   2577  HB1 ALA A 176      -0.439  20.715  18.755  1.00 31.75           H  
ATOM   2578  HB2 ALA A 176      -1.423  21.471  20.030  1.00 31.75           H  
ATOM   2579  HB3 ALA A 176      -1.109  22.328  18.508  1.00 31.75           H  
ATOM   2580  O   ALA A 176      -1.450  20.695  16.191  1.00 31.75           O  
ATOM   2581  N   TYR A 177      -3.681  20.573  16.138  1.00 34.64           N  
ATOM   2582  H   TYR A 177      -4.496  20.258  16.645  1.00 34.64           H  
ATOM   2583  CA  TYR A 177      -3.954  21.493  15.021  1.00 34.64           C  
ATOM   2584  HA  TYR A 177      -3.521  22.458  15.285  1.00 34.64           H  
ATOM   2585  C   TYR A 177      -5.471  21.676  14.861  1.00 34.64           C  
ATOM   2586  CB  TYR A 177      -3.301  21.058  13.695  1.00 34.64           C  
ATOM   2587  HB2 TYR A 177      -3.948  20.343  13.187  1.00 34.64           H  
ATOM   2588  HB3 TYR A 177      -2.362  20.539  13.890  1.00 34.64           H  
ATOM   2589  O   TYR A 177      -6.217  20.720  14.662  1.00 34.64           O  
ATOM   2590  CG  TYR A 177      -2.986  22.223  12.765  1.00 34.64           C  
ATOM   2591  CD1 TYR A 177      -3.795  22.478  11.641  1.00 34.64           C  
ATOM   2592  HD1 TYR A 177      -4.661  21.863  11.446  1.00 34.64           H  
ATOM   2593  CD2 TYR A 177      -1.867  23.043  13.019  1.00 34.64           C  
ATOM   2594  HD2 TYR A 177      -1.238  22.835  13.872  1.00 34.64           H  
ATOM   2595  CE1 TYR A 177      -3.475  23.533  10.763  1.00 34.64           C  
ATOM   2596  HE1 TYR A 177      -4.089  23.733   9.897  1.00 34.64           H  
ATOM   2597  CE2 TYR A 177      -1.546  24.104  12.147  1.00 34.64           C  
ATOM   2598  HE2 TYR A 177      -0.677  24.715  12.338  1.00 34.64           H  
ATOM   2599  OH  TYR A 177      -2.037  25.349  10.148  1.00 34.64           O  
ATOM   2600  HH  TYR A 177      -1.234  25.808  10.403  1.00 34.64           H  
ATOM   2601  CZ  TYR A 177      -2.347  24.344  11.009  1.00 34.64           C  
ATOM   2602  N   ASN A 178      -5.934  22.912  15.009  1.00 33.44           N  
ATOM   2603  H   ASN A 178      -5.256  23.649  15.145  1.00 33.44           H  
ATOM   2604  CA  ASN A 178      -7.322  23.317  14.819  1.00 33.44           C  
ATOM   2605  HA  ASN A 178      -7.974  22.774  15.503  1.00 33.44           H  
ATOM   2606  C   ASN A 178      -7.775  23.053  13.372  1.00 33.44           C  
ATOM   2607  CB  ASN A 178      -7.402  24.834  15.101  1.00 33.44           C  
ATOM   2608  HB2 ASN A 178      -6.610  25.349  14.557  1.00 33.44           H  
ATOM   2609  HB3 ASN A 178      -8.351  25.211  14.721  1.00 33.44           H  
ATOM   2610  O   ASN A 178      -7.333  23.756  12.466  1.00 33.44           O  
ATOM   2611  CG  ASN A 178      -7.347  25.213  16.565  1.00 33.44           C  
ATOM   2612  ND2 ASN A 178      -6.771  26.348  16.889  1.00 33.44           N  
ATOM   2613 HD21 ASN A 178      -6.401  26.963  16.180  1.00 33.44           H  
ATOM   2614 HD22 ASN A 178      -6.787  26.587  17.871  1.00 33.44           H  
ATOM   2615  OD1 ASN A 178      -7.838  24.515  17.430  1.00 33.44           O  
ATOM   2616  N   SER A 179      -8.690  22.110  13.143  1.00 38.16           N  
ATOM   2617  H   SER A 179      -8.866  21.423  13.862  1.00 38.16           H  
ATOM   2618  CA  SER A 179      -9.672  22.219  12.054  1.00 38.16           C  
ATOM   2619  HA  SER A 179     -10.153  23.192  12.148  1.00 38.16           H  
ATOM   2620  C   SER A 179     -10.766  21.163  12.147  1.00 38.16           C  
ATOM   2621  CB  SER A 179      -9.052  22.152  10.652  1.00 38.16           C  
ATOM   2622  HB2 SER A 179      -9.729  21.644   9.965  1.00 38.16           H  
ATOM   2623  HB3 SER A 179      -8.103  21.616  10.676  1.00 38.16           H  
ATOM   2624  O   SER A 179     -10.525  19.966  12.243  1.00 38.16           O  
ATOM   2625  OG  SER A 179      -8.871  23.474  10.193  1.00 38.16           O  
ATOM   2626  HG  SER A 179      -8.201  23.858  10.763  1.00 38.16           H  
ATOM   2627  N   THR A 180     -11.985  21.664  12.085  1.00 43.54           N  
ATOM   2628  H   THR A 180     -12.045  22.672  12.104  1.00 43.54           H  
ATOM   2629  CA  THR A 180     -13.287  21.031  11.901  1.00 43.54           C  
ATOM   2630  HA  THR A 180     -13.565  20.485  12.803  1.00 43.54           H  
ATOM   2631  C   THR A 180     -13.326  20.074  10.691  1.00 43.54           C  
ATOM   2632  CB  THR A 180     -14.257  22.217  11.693  1.00 43.54           C  
ATOM   2633  HB  THR A 180     -14.078  22.663  10.714  1.00 43.54           H  
ATOM   2634  O   THR A 180     -13.880  20.416   9.652  1.00 43.54           O  
ATOM   2635  CG2 THR A 180     -15.733  21.862  11.806  1.00 43.54           C  
ATOM   2636 HG21 THR A 180     -15.998  21.129  11.044  1.00 43.54           H  
ATOM   2637 HG22 THR A 180     -15.941  21.446  12.792  1.00 43.54           H  
ATOM   2638 HG23 THR A 180     -16.341  22.752  11.650  1.00 43.54           H  
ATOM   2639  OG1 THR A 180     -14.015  23.222  12.663  1.00 43.54           O  
ATOM   2640  HG1 THR A 180     -14.662  23.916  12.518  1.00 43.54           H  
ATOM   2641  N   GLY A 181     -12.740  18.876  10.792  1.00 44.71           N  
ATOM   2642  H   GLY A 181     -12.170  18.690  11.605  1.00 44.71           H  
ATOM   2643  CA  GLY A 181     -12.695  17.895   9.699  1.00 44.71           C  
ATOM   2644  HA2 GLY A 181     -11.746  17.991   9.170  1.00 44.71           H  
ATOM   2645  HA3 GLY A 181     -13.494  18.092   8.984  1.00 44.71           H  
ATOM   2646  C   GLY A 181     -12.817  16.459  10.202  1.00 44.71           C  
ATOM   2647  O   GLY A 181     -12.127  16.053  11.133  1.00 44.71           O  
ATOM   2648  N   SER A 182     -13.735  15.700   9.609  1.00 60.16           N  
ATOM   2649  H   SER A 182     -14.229  16.102   8.826  1.00 60.16           H  
ATOM   2650  CA  SER A 182     -14.022  14.306   9.950  1.00 60.16           C  
ATOM   2651  HA  SER A 182     -14.363  14.315  10.985  1.00 60.16           H  
ATOM   2652  C   SER A 182     -12.767  13.427   9.892  1.00 60.16           C  
ATOM   2653  CB  SER A 182     -15.148  13.822   9.010  1.00 60.16           C  
ATOM   2654  HB2 SER A 182     -16.113  13.986   9.489  1.00 60.16           H  
ATOM   2655  HB3 SER A 182     -15.128  14.419   8.099  1.00 60.16           H  
ATOM   2656  O   SER A 182     -12.028  13.493   8.922  1.00 60.16           O  
ATOM   2657  OG  SER A 182     -15.046  12.476   8.600  1.00 60.16           O  
ATOM   2658  HG  SER A 182     -15.091  11.905   9.371  1.00 60.16           H  
ATOM   2659  N   ILE A 183     -12.502  12.603  10.912  1.00 67.42           N  
ATOM   2660  H   ILE A 183     -13.171  12.559  11.667  1.00 67.42           H  
ATOM   2661  CA  ILE A 183     -11.429  11.592  10.854  1.00 67.42           C  
ATOM   2662  HA  ILE A 183     -10.700  11.906  10.107  1.00 67.42           H  
ATOM   2663  C   ILE A 183     -12.046  10.276  10.377  1.00 67.42           C  
ATOM   2664  CB  ILE A 183     -10.641  11.448  12.176  1.00 67.42           C  
ATOM   2665  HB  ILE A 183     -11.331  11.156  12.967  1.00 67.42           H  
ATOM   2666  O   ILE A 183     -12.575   9.493  11.171  1.00 67.42           O  
ATOM   2667  CG1 ILE A 183      -9.986  12.795  12.560  1.00 67.42           C  
ATOM   2668 HG12 ILE A 183      -9.349  13.135  11.743  1.00 67.42           H  
ATOM   2669 HG13 ILE A 183     -10.768  13.540  12.705  1.00 67.42           H  
ATOM   2670  CG2 ILE A 183      -9.558  10.354  12.040  1.00 67.42           C  
ATOM   2671 HG21 ILE A 183      -8.793  10.675  11.333  1.00 67.42           H  
ATOM   2672 HG22 ILE A 183      -9.988   9.411  11.701  1.00 67.42           H  
ATOM   2673 HG23 ILE A 183      -9.097  10.159  13.009  1.00 67.42           H  
ATOM   2674  CD1 ILE A 183      -9.148  12.748  13.847  1.00 67.42           C  
ATOM   2675 HD11 ILE A 183      -9.734  12.315  14.657  1.00 67.42           H  
ATOM   2676 HD12 ILE A 183      -8.241  12.162  13.694  1.00 67.42           H  
ATOM   2677 HD13 ILE A 183      -8.858  13.762  14.121  1.00 67.42           H  
ATOM   2678  N   THR A 184     -11.972  10.042   9.071  1.00 80.82           N  
ATOM   2679  H   THR A 184     -11.407  10.683   8.531  1.00 80.82           H  
ATOM   2680  CA  THR A 184     -12.393   8.803   8.418  1.00 80.82           C  
ATOM   2681  HA  THR A 184     -13.305   8.448   8.898  1.00 80.82           H  
ATOM   2682  C   THR A 184     -11.313   7.736   8.578  1.00 80.82           C  
ATOM   2683  CB  THR A 184     -12.717   9.071   6.943  1.00 80.82           C  
ATOM   2684  HB  THR A 184     -11.851   9.515   6.453  1.00 80.82           H  
ATOM   2685  O   THR A 184     -10.118   8.019   8.535  1.00 80.82           O  
ATOM   2686  CG2 THR A 184     -13.157   7.826   6.172  1.00 80.82           C  
ATOM   2687 HG21 THR A 184     -12.327   7.125   6.081  1.00 80.82           H  
ATOM   2688 HG22 THR A 184     -13.994   7.345   6.678  1.00 80.82           H  
ATOM   2689 HG23 THR A 184     -13.468   8.117   5.169  1.00 80.82           H  
ATOM   2690  OG1 THR A 184     -13.802   9.968   6.885  1.00 80.82           O  
ATOM   2691  HG1 THR A 184     -13.651  10.688   7.502  1.00 80.82           H  
ATOM   2692  N   THR A 185     -11.732   6.489   8.787  1.00 86.23           N  
ATOM   2693  H   THR A 185     -12.725   6.307   8.759  1.00 86.23           H  
ATOM   2694  CA  THR A 185     -10.842   5.326   8.763  1.00 86.23           C  
ATOM   2695  HA  THR A 185      -9.821   5.644   8.552  1.00 86.23           H  
ATOM   2696  C   THR A 185     -11.290   4.386   7.663  1.00 86.23           C  
ATOM   2697  CB  THR A 185     -10.839   4.598  10.104  1.00 86.23           C  
ATOM   2698  HB  THR A 185     -11.860   4.320  10.368  1.00 86.23           H  
ATOM   2699  O   THR A 185     -12.445   3.972   7.656  1.00 86.23           O  
ATOM   2700  CG2 THR A 185      -9.973   3.347  10.088  1.00 86.23           C  
ATOM   2701 HG21 THR A 185     -10.024   2.902  11.082  1.00 86.23           H  
ATOM   2702 HG22 THR A 185      -8.950   3.589   9.800  1.00 86.23           H  
ATOM   2703 HG23 THR A 185     -10.374   2.617   9.385  1.00 86.23           H  
ATOM   2704  OG1 THR A 185     -10.319   5.445  11.109  1.00 86.23           O  
ATOM   2705  HG1 THR A 185     -10.812   6.266  11.042  1.00 86.23           H  
ATOM   2706  N   ILE A 186     -10.374   4.028   6.775  1.00 88.72           N  
ATOM   2707  H   ILE A 186      -9.439   4.396   6.873  1.00 88.72           H  
ATOM   2708  CA  ILE A 186     -10.577   2.997   5.760  1.00 88.72           C  
ATOM   2709  HA  ILE A 186     -11.595   2.613   5.833  1.00 88.72           H  
ATOM   2710  C   ILE A 186      -9.638   1.828   6.032  1.00 88.72           C  
ATOM   2711  CB  ILE A 186     -10.397   3.556   4.335  1.00 88.72           C  
ATOM   2712  HB  ILE A 186     -10.603   2.750   3.630  1.00 88.72           H  
ATOM   2713  O   ILE A 186      -8.562   1.995   6.613  1.00 88.72           O  
ATOM   2714  CG1 ILE A 186      -8.942   4.011   4.142  1.00 88.72           C  
ATOM   2715 HG12 ILE A 186      -8.260   3.194   4.377  1.00 88.72           H  
ATOM   2716 HG13 ILE A 186      -8.735   4.827   4.835  1.00 88.72           H  
ATOM   2717  CG2 ILE A 186     -11.409   4.687   4.069  1.00 88.72           C  
ATOM   2718 HG21 ILE A 186     -12.412   4.358   4.341  1.00 88.72           H  
ATOM   2719 HG22 ILE A 186     -11.154   5.573   4.650  1.00 88.72           H  
ATOM   2720 HG23 ILE A 186     -11.414   4.947   3.011  1.00 88.72           H  
ATOM   2721  CD1 ILE A 186      -8.594   4.436   2.729  1.00 88.72           C  
ATOM   2722 HD11 ILE A 186      -9.250   5.230   2.373  1.00 88.72           H  
ATOM   2723 HD12 ILE A 186      -7.565   4.796   2.746  1.00 88.72           H  
ATOM   2724 HD13 ILE A 186      -8.669   3.564   2.080  1.00 88.72           H  
ATOM   2725  N   GLU A 187     -10.035   0.653   5.572  1.00 90.01           N  
ATOM   2726  H   GLU A 187     -10.918   0.579   5.085  1.00 90.01           H  
ATOM   2727  CA  GLU A 187      -9.197  -0.537   5.564  1.00 90.01           C  
ATOM   2728  HA  GLU A 187      -8.201  -0.293   5.934  1.00 90.01           H  
ATOM   2729  C   GLU A 187      -9.047  -0.991   4.115  1.00 90.01           C  
ATOM   2730  CB  GLU A 187      -9.779  -1.615   6.495  1.00 90.01           C  
ATOM   2731  HB2 GLU A 187      -9.171  -2.517   6.416  1.00 90.01           H  
ATOM   2732  HB3 GLU A 187     -10.801  -1.847   6.197  1.00 90.01           H  
ATOM   2733  O   GLU A 187     -10.025  -1.050   3.369  1.00 90.01           O  
ATOM   2734  CG  GLU A 187      -9.755  -1.121   7.952  1.00 90.01           C  
ATOM   2735  HG2 GLU A 187      -8.730  -0.845   8.202  1.00 90.01           H  
ATOM   2736  HG3 GLU A 187     -10.363  -0.221   8.046  1.00 90.01           H  
ATOM   2737  CD  GLU A 187     -10.267  -2.150   8.963  1.00 90.01           C  
ATOM   2738  OE1 GLU A 187      -9.490  -2.457   9.900  1.00 90.01           O  
ATOM   2739  OE2 GLU A 187     -11.456  -2.526   8.869  1.00 90.01           O  
ATOM   2740  N   MET A 188      -7.813  -1.257   3.695  1.00 87.69           N  
ATOM   2741  H   MET A 188      -7.046  -1.161   4.346  1.00 87.69           H  
ATOM   2742  CA  MET A 188      -7.514  -1.799   2.374  1.00 87.69           C  
ATOM   2743  HA  MET A 188      -8.450  -2.113   1.912  1.00 87.69           H  
ATOM   2744  C   MET A 188      -6.650  -3.047   2.498  1.00 87.69           C  
ATOM   2745  CB  MET A 188      -6.899  -0.735   1.453  1.00 87.69           C  
ATOM   2746  HB2 MET A 188      -6.838  -1.157   0.450  1.00 87.69           H  
ATOM   2747  HB3 MET A 188      -7.569   0.124   1.416  1.00 87.69           H  
ATOM   2748  O   MET A 188      -5.777  -3.127   3.361  1.00 87.69           O  
ATOM   2749  CG  MET A 188      -5.504  -0.254   1.872  1.00 87.69           C  
ATOM   2750  HG2 MET A 188      -4.815  -1.100   1.867  1.00 87.69           H  
ATOM   2751  HG3 MET A 188      -5.558   0.133   2.889  1.00 87.69           H  
ATOM   2752  SD  MET A 188      -4.817   1.047   0.807  1.00 87.69           S  
ATOM   2753  CE  MET A 188      -4.639   0.148  -0.758  1.00 87.69           C  
ATOM   2754  HE1 MET A 188      -4.093  -0.780  -0.586  1.00 87.69           H  
ATOM   2755  HE2 MET A 188      -4.089   0.766  -1.468  1.00 87.69           H  
ATOM   2756  HE3 MET A 188      -5.620  -0.081  -1.173  1.00 87.69           H  
ATOM   2757  N   MET A 189      -6.895  -4.013   1.622  1.00 88.20           N  
ATOM   2758  H   MET A 189      -7.614  -3.880   0.926  1.00 88.20           H  
ATOM   2759  CA  MET A 189      -6.114  -5.242   1.550  1.00 88.20           C  
ATOM   2760  HA  MET A 189      -5.850  -5.565   2.557  1.00 88.20           H  
ATOM   2761  C   MET A 189      -4.810  -4.976   0.798  1.00 88.20           C  
ATOM   2762  CB  MET A 189      -6.964  -6.341   0.895  1.00 88.20           C  
ATOM   2763  HB2 MET A 189      -6.350  -7.222   0.711  1.00 88.20           H  
ATOM   2764  HB3 MET A 189      -7.326  -5.994  -0.073  1.00 88.20           H  
ATOM   2765  O   MET A 189      -4.823  -4.444  -0.314  1.00 88.20           O  
ATOM   2766  CG  MET A 189      -8.167  -6.744   1.761  1.00 88.20           C  
ATOM   2767  HG2 MET A 189      -8.876  -5.916   1.783  1.00 88.20           H  
ATOM   2768  HG3 MET A 189      -8.658  -7.589   1.280  1.00 88.20           H  
ATOM   2769  SD  MET A 189      -7.785  -7.209   3.477  1.00 88.20           S  
ATOM   2770  CE  MET A 189      -9.455  -7.585   4.071  1.00 88.20           C  
ATOM   2771  HE1 MET A 189      -9.406  -7.895   5.115  1.00 88.20           H  
ATOM   2772  HE2 MET A 189     -10.085  -6.700   3.985  1.00 88.20           H  
ATOM   2773  HE3 MET A 189      -9.877  -8.395   3.476  1.00 88.20           H  
ATOM   2774  N   VAL A 190      -3.680  -5.299   1.427  1.00 88.59           N  
ATOM   2775  H   VAL A 190      -3.736  -5.681   2.361  1.00 88.59           H  
ATOM   2776  CA  VAL A 190      -2.343  -5.152   0.847  1.00 88.59           C  
ATOM   2777  HA  VAL A 190      -2.426  -4.641  -0.113  1.00 88.59           H  
ATOM   2778  C   VAL A 190      -1.746  -6.540   0.651  1.00 88.59           C  
ATOM   2779  CB  VAL A 190      -1.427  -4.292   1.734  1.00 88.59           C  
ATOM   2780  HB  VAL A 190      -1.257  -4.786   2.691  1.00 88.59           H  
ATOM   2781  O   VAL A 190      -1.532  -7.224   1.651  1.00 88.59           O  
ATOM   2782  CG1 VAL A 190      -0.067  -4.074   1.060  1.00 88.59           C  
ATOM   2783 HG11 VAL A 190      -0.206  -3.623   0.077  1.00 88.59           H  
ATOM   2784 HG12 VAL A 190       0.450  -5.027   0.948  1.00 88.59           H  
ATOM   2785 HG13 VAL A 190       0.542  -3.413   1.676  1.00 88.59           H  
ATOM   2786  CG2 VAL A 190      -2.063  -2.926   2.011  1.00 88.59           C  
ATOM   2787 HG21 VAL A 190      -2.437  -2.482   1.089  1.00 88.59           H  
ATOM   2788 HG22 VAL A 190      -1.341  -2.259   2.482  1.00 88.59           H  
ATOM   2789 HG23 VAL A 190      -2.910  -3.065   2.684  1.00 88.59           H  
ATOM   2790  N   PRO A 191      -1.413  -6.955  -0.583  1.00 86.01           N  
ATOM   2791  CA  PRO A 191      -0.815  -8.264  -0.827  1.00 86.01           C  
ATOM   2792  HA  PRO A 191      -1.551  -9.038  -0.610  1.00 86.01           H  
ATOM   2793  C   PRO A 191       0.412  -8.495   0.051  1.00 86.01           C  
ATOM   2794  CB  PRO A 191      -0.486  -8.292  -2.323  1.00 86.01           C  
ATOM   2795  HB2 PRO A 191      -0.585  -9.297  -2.735  1.00 86.01           H  
ATOM   2796  HB3 PRO A 191       0.516  -7.902  -2.502  1.00 86.01           H  
ATOM   2797  O   PRO A 191       1.281  -7.622   0.126  1.00 86.01           O  
ATOM   2798  CG  PRO A 191      -1.519  -7.337  -2.918  1.00 86.01           C  
ATOM   2799  HG2 PRO A 191      -1.189  -6.913  -3.867  1.00 86.01           H  
ATOM   2800  HG3 PRO A 191      -2.466  -7.862  -3.045  1.00 86.01           H  
ATOM   2801  CD  PRO A 191      -1.673  -6.270  -1.839  1.00 86.01           C  
ATOM   2802  HD2 PRO A 191      -0.932  -5.482  -1.981  1.00 86.01           H  
ATOM   2803  HD3 PRO A 191      -2.683  -5.861  -1.873  1.00 86.01           H  
ATOM   2804  N   GLY A 192       0.515  -9.653   0.710  1.00 82.23           N  
ATOM   2805  H   GLY A 192      -0.259 -10.300   0.671  1.00 82.23           H  
ATOM   2806  CA  GLY A 192       1.580  -9.933   1.683  1.00 82.23           C  
ATOM   2807  HA2 GLY A 192       1.490 -10.971   2.001  1.00 82.23           H  
ATOM   2808  HA3 GLY A 192       1.441  -9.293   2.554  1.00 82.23           H  
ATOM   2809  C   GLY A 192       2.995  -9.716   1.128  1.00 82.23           C  
ATOM   2810  O   GLY A 192       3.845  -9.140   1.810  1.00 82.23           O  
ATOM   2811  N   LEU A 193       3.220 -10.061  -0.147  1.00 82.44           N  
ATOM   2812  H   LEU A 193       2.464 -10.514  -0.640  1.00 82.44           H  
ATOM   2813  CA  LEU A 193       4.487  -9.834  -0.863  1.00 82.44           C  
ATOM   2814  HA  LEU A 193       5.306 -10.239  -0.268  1.00 82.44           H  
ATOM   2815  C   LEU A 193       4.807  -8.341  -1.078  1.00 82.44           C  
ATOM   2816  CB  LEU A 193       4.437 -10.569  -2.219  1.00 82.44           C  
ATOM   2817  HB2 LEU A 193       3.601 -10.176  -2.796  1.00 82.44           H  
ATOM   2818  HB3 LEU A 193       5.349 -10.338  -2.769  1.00 82.44           H  
ATOM   2819  O   LEU A 193       5.973  -7.955  -1.133  1.00 82.44           O  
ATOM   2820  CG  LEU A 193       4.300 -12.103  -2.134  1.00 82.44           C  
ATOM   2821  HG  LEU A 193       3.392 -12.357  -1.587  1.00 82.44           H  
ATOM   2822  CD1 LEU A 193       4.189 -12.691  -3.540  1.00 82.44           C  
ATOM   2823 HD11 LEU A 193       4.058 -13.772  -3.481  1.00 82.44           H  
ATOM   2824 HD12 LEU A 193       3.323 -12.267  -4.049  1.00 82.44           H  
ATOM   2825 HD13 LEU A 193       5.086 -12.466  -4.116  1.00 82.44           H  
ATOM   2826  CD2 LEU A 193       5.495 -12.754  -1.435  1.00 82.44           C  
ATOM   2827 HD21 LEU A 193       5.389 -13.839  -1.466  1.00 82.44           H  
ATOM   2828 HD22 LEU A 193       6.422 -12.470  -1.934  1.00 82.44           H  
ATOM   2829 HD23 LEU A 193       5.531 -12.448  -0.390  1.00 82.44           H  
ATOM   2830  N   LYS A 194       3.777  -7.491  -1.152  1.00 83.76           N  
ATOM   2831  H   LYS A 194       2.854  -7.878  -1.014  1.00 83.76           H  
ATOM   2832  CA  LYS A 194       3.871  -6.040  -1.387  1.00 83.76           C  
ATOM   2833  HA  LYS A 194       4.856  -5.808  -1.791  1.00 83.76           H  
ATOM   2834  C   LYS A 194       3.722  -5.210  -0.116  1.00 83.76           C  
ATOM   2835  CB  LYS A 194       2.824  -5.620  -2.423  1.00 83.76           C  
ATOM   2836  HB2 LYS A 194       1.826  -5.871  -2.062  1.00 83.76           H  
ATOM   2837  HB3 LYS A 194       2.879  -4.541  -2.562  1.00 83.76           H  
ATOM   2838  O   LYS A 194       4.071  -4.032  -0.112  1.00 83.76           O  
ATOM   2839  CG  LYS A 194       3.079  -6.305  -3.768  1.00 83.76           C  
ATOM   2840  HG2 LYS A 194       2.996  -7.387  -3.668  1.00 83.76           H  
ATOM   2841  HG3 LYS A 194       4.086  -6.056  -4.105  1.00 83.76           H  
ATOM   2842  CD  LYS A 194       2.065  -5.824  -4.798  1.00 83.76           C  
ATOM   2843  HD2 LYS A 194       1.066  -6.178  -4.542  1.00 83.76           H  
ATOM   2844  HD3 LYS A 194       2.094  -4.735  -4.826  1.00 83.76           H  
ATOM   2845  CE  LYS A 194       2.498  -6.392  -6.138  1.00 83.76           C  
ATOM   2846  HE2 LYS A 194       3.519  -6.057  -6.325  1.00 83.76           H  
ATOM   2847  HE3 LYS A 194       2.545  -7.480  -6.085  1.00 83.76           H  
ATOM   2848  NZ  LYS A 194       1.660  -5.983  -7.281  1.00 83.76           N  
ATOM   2849  HZ1 LYS A 194       1.586  -4.976  -7.311  1.00 83.76           H  
ATOM   2850  HZ2 LYS A 194       2.149  -6.324  -8.096  1.00 83.76           H  
ATOM   2851  HZ3 LYS A 194       0.748  -6.415  -7.249  1.00 83.76           H  
ATOM   2852  N   ALA A 195       3.279  -5.808   0.989  1.00 86.26           N  
ATOM   2853  H   ALA A 195       2.904  -6.741   0.901  1.00 86.26           H  
ATOM   2854  CA  ALA A 195       3.197  -5.140   2.284  1.00 86.26           C  
ATOM   2855  HA  ALA A 195       2.512  -4.296   2.203  1.00 86.26           H  
ATOM   2856  C   ALA A 195       4.560  -4.578   2.719  1.00 86.26           C  
ATOM   2857  CB  ALA A 195       2.629  -6.133   3.301  1.00 86.26           C  
ATOM   2858  HB1 ALA A 195       1.645  -6.472   2.977  1.00 86.26           H  
ATOM   2859  HB2 ALA A 195       2.534  -5.637   4.267  1.00 86.26           H  
ATOM   2860  HB3 ALA A 195       3.290  -6.994   3.400  1.00 86.26           H  
ATOM   2861  O   ALA A 195       4.629  -3.469   3.243  1.00 86.26           O  
ATOM   2862  N   GLY A 196       5.656  -5.284   2.418  1.00 85.21           N  
ATOM   2863  H   GLY A 196       5.534  -6.189   1.986  1.00 85.21           H  
ATOM   2864  CA  GLY A 196       7.017  -4.794   2.656  1.00 85.21           C  
ATOM   2865  HA2 GLY A 196       7.723  -5.580   2.388  1.00 85.21           H  
ATOM   2866  HA3 GLY A 196       7.138  -4.566   3.714  1.00 85.21           H  
ATOM   2867  C   GLY A 196       7.379  -3.541   1.848  1.00 85.21           C  
ATOM   2868  O   GLY A 196       8.113  -2.693   2.349  1.00 85.21           O  
ATOM   2869  N   LEU A 197       6.830  -3.382   0.638  1.00 86.47           N  
ATOM   2870  H   LEU A 197       6.171  -4.073   0.309  1.00 86.47           H  
ATOM   2871  CA  LEU A 197       7.017  -2.184  -0.187  1.00 86.47           C  
ATOM   2872  HA  LEU A 197       8.075  -1.921  -0.175  1.00 86.47           H  
ATOM   2873  C   LEU A 197       6.243  -0.986   0.378  1.00 86.47           C  
ATOM   2874  CB  LEU A 197       6.599  -2.508  -1.634  1.00 86.47           C  
ATOM   2875  HB2 LEU A 197       5.542  -2.775  -1.649  1.00 86.47           H  
ATOM   2876  HB3 LEU A 197       7.167  -3.374  -1.975  1.00 86.47           H  
ATOM   2877  O   LEU A 197       6.761   0.125   0.392  1.00 86.47           O  
ATOM   2878  CG  LEU A 197       6.797  -1.361  -2.640  1.00 86.47           C  
ATOM   2879  HG  LEU A 197       6.194  -0.503  -2.345  1.00 86.47           H  
ATOM   2880  CD1 LEU A 197       8.263  -0.935  -2.754  1.00 86.47           C  
ATOM   2881 HD11 LEU A 197       8.589  -0.476  -1.820  1.00 86.47           H  
ATOM   2882 HD12 LEU A 197       8.359  -0.193  -3.546  1.00 86.47           H  
ATOM   2883 HD13 LEU A 197       8.887  -1.797  -2.989  1.00 86.47           H  
ATOM   2884  CD2 LEU A 197       6.331  -1.830  -4.014  1.00 86.47           C  
ATOM   2885 HD21 LEU A 197       6.942  -2.661  -4.367  1.00 86.47           H  
ATOM   2886 HD22 LEU A 197       6.406  -1.008  -4.726  1.00 86.47           H  
ATOM   2887 HD23 LEU A 197       5.291  -2.152  -3.966  1.00 86.47           H  
ATOM   2888  N   VAL A 198       5.035  -1.223   0.896  1.00 88.81           N  
ATOM   2889  H   VAL A 198       4.660  -2.157   0.807  1.00 88.81           H  
ATOM   2890  CA  VAL A 198       4.213  -0.187   1.545  1.00 88.81           C  
ATOM   2891  HA  VAL A 198       4.208   0.700   0.912  1.00 88.81           H  
ATOM   2892  C   VAL A 198       4.796   0.237   2.897  1.00 88.81           C  
ATOM   2893  CB  VAL A 198       2.760  -0.672   1.707  1.00 88.81           C  
ATOM   2894  HB  VAL A 198       2.746  -1.581   2.308  1.00 88.81           H  
ATOM   2895  O   VAL A 198       4.775   1.415   3.238  1.00 88.81           O  
ATOM   2896  CG1 VAL A 198       1.889   0.381   2.401  1.00 88.81           C  
ATOM   2897 HG11 VAL A 198       1.968   1.333   1.876  1.00 88.81           H  
ATOM   2898 HG12 VAL A 198       0.849   0.053   2.399  1.00 88.81           H  
ATOM   2899 HG13 VAL A 198       2.200   0.515   3.436  1.00 88.81           H  
ATOM   2900  CG2 VAL A 198       2.125  -0.981   0.343  1.00 88.81           C  
ATOM   2901 HG21 VAL A 198       1.090  -1.294   0.476  1.00 88.81           H  
ATOM   2902 HG22 VAL A 198       2.661  -1.788  -0.156  1.00 88.81           H  
ATOM   2903 HG23 VAL A 198       2.151  -0.095  -0.291  1.00 88.81           H  
ATOM   2904  N   ILE A 199       5.333  -0.702   3.680  1.00 89.30           N  
ATOM   2905  H   ILE A 199       5.266  -1.666   3.386  1.00 89.30           H  
ATOM   2906  CA  ILE A 199       6.009  -0.389   4.946  1.00 89.30           C  
ATOM   2907  HA  ILE A 199       5.387   0.296   5.521  1.00 89.30           H  
ATOM   2908  C   ILE A 199       7.339   0.323   4.676  1.00 89.30           C  
ATOM   2909  CB  ILE A 199       6.189  -1.662   5.799  1.00 89.30           C  
ATOM   2910  HB  ILE A 199       6.730  -2.400   5.206  1.00 89.30           H  
ATOM   2911  O   ILE A 199       7.656   1.322   5.324  1.00 89.30           O  
ATOM   2912  CG1 ILE A 199       4.829  -2.252   6.230  1.00 89.30           C  
ATOM   2913 HG12 ILE A 199       4.398  -1.627   7.012  1.00 89.30           H  
ATOM   2914 HG13 ILE A 199       4.122  -2.253   5.400  1.00 89.30           H  
ATOM   2915  CG2 ILE A 199       6.995  -1.355   7.077  1.00 89.30           C  
ATOM   2916 HG21 ILE A 199       6.523  -0.543   7.630  1.00 89.30           H  
ATOM   2917 HG22 ILE A 199       8.016  -1.076   6.816  1.00 89.30           H  
ATOM   2918 HG23 ILE A 199       7.059  -2.229   7.724  1.00 89.30           H  
ATOM   2919  CD1 ILE A 199       4.968  -3.691   6.749  1.00 89.30           C  
ATOM   2920 HD11 ILE A 199       4.477  -3.780   7.718  1.00 89.30           H  
ATOM   2921 HD12 ILE A 199       6.013  -3.982   6.863  1.00 89.30           H  
ATOM   2922 HD13 ILE A 199       4.519  -4.383   6.036  1.00 89.30           H  
ATOM   2923  N   GLY A 200       8.102  -0.155   3.695  1.00 83.38           N  
ATOM   2924  H   GLY A 200       7.777  -0.962   3.183  1.00 83.38           H  
ATOM   2925  CA  GLY A 200       9.448   0.318   3.405  1.00 83.38           C  
ATOM   2926  HA2 GLY A 200       9.703   0.046   2.381  1.00 83.38           H  
ATOM   2927  HA3 GLY A 200       9.485   1.404   3.493  1.00 83.38           H  
ATOM   2928  C   GLY A 200      10.498  -0.246   4.358  1.00 83.38           C  
ATOM   2929  O   GLY A 200      10.201  -0.817   5.412  1.00 83.38           O  
ATOM   2930  N   LYS A 201      11.772  -0.055   4.002  1.00 84.24           N  
ATOM   2931  H   LYS A 201      11.945   0.495   3.173  1.00 84.24           H  
ATOM   2932  CA  LYS A 201      12.907  -0.420   4.863  1.00 84.24           C  
ATOM   2933  HA  LYS A 201      12.850  -1.486   5.085  1.00 84.24           H  
ATOM   2934  C   LYS A 201      12.777   0.352   6.185  1.00 84.24           C  
ATOM   2935  CB  LYS A 201      14.237  -0.121   4.142  1.00 84.24           C  
ATOM   2936  HB2 LYS A 201      14.289   0.948   3.940  1.00 84.24           H  
ATOM   2937  HB3 LYS A 201      15.060  -0.378   4.809  1.00 84.24           H  
ATOM   2938  O   LYS A 201      12.631   1.569   6.167  1.00 84.24           O  
ATOM   2939  CG  LYS A 201      14.408  -0.894   2.816  1.00 84.24           C  
ATOM   2940  HG2 LYS A 201      13.568  -0.680   2.155  1.00 84.24           H  
ATOM   2941  HG3 LYS A 201      14.427  -1.964   3.022  1.00 84.24           H  
ATOM   2942  CD  LYS A 201      15.704  -0.487   2.096  1.00 84.24           C  
ATOM   2943  HD2 LYS A 201      16.554  -0.736   2.731  1.00 84.24           H  
ATOM   2944  HD3 LYS A 201      15.690   0.591   1.937  1.00 84.24           H  
ATOM   2945  CE  LYS A 201      15.850  -1.194   0.737  1.00 84.24           C  
ATOM   2946  HE2 LYS A 201      15.864  -2.270   0.906  1.00 84.24           H  
ATOM   2947  HE3 LYS A 201      14.973  -0.959   0.133  1.00 84.24           H  
ATOM   2948  NZ  LYS A 201      17.088  -0.765   0.028  1.00 84.24           N  
ATOM   2949  HZ1 LYS A 201      17.053   0.221  -0.185  1.00 84.24           H  
ATOM   2950  HZ2 LYS A 201      17.221  -1.251  -0.848  1.00 84.24           H  
ATOM   2951  HZ3 LYS A 201      17.907  -0.936   0.594  1.00 84.24           H  
ATOM   2952  N   ASN A 202      12.784  -0.348   7.322  1.00 84.06           N  
ATOM   2953  H   ASN A 202      12.893  -1.350   7.258  1.00 84.06           H  
ATOM   2954  CA  ASN A 202      12.599   0.227   8.668  1.00 84.06           C  
ATOM   2955  HA  ASN A 202      12.582  -0.609   9.367  1.00 84.06           H  
ATOM   2956  C   ASN A 202      11.269   0.976   8.908  1.00 84.06           C  
ATOM   2957  CB  ASN A 202      13.817   1.094   9.042  1.00 84.06           C  
ATOM   2958  HB2 ASN A 202      13.808   2.007   8.447  1.00 84.06           H  
ATOM   2959  HB3 ASN A 202      13.747   1.386  10.090  1.00 84.06           H  
ATOM   2960  O   ASN A 202      11.179   1.758   9.852  1.00 84.06           O  
ATOM   2961  CG  ASN A 202      15.133   0.376   8.858  1.00 84.06           C  
ATOM   2962  ND2 ASN A 202      16.087   0.995   8.203  1.00 84.06           N  
ATOM   2963 HD21 ASN A 202      15.930   1.932   7.860  1.00 84.06           H  
ATOM   2964 HD22 ASN A 202      16.973   0.515   8.134  1.00 84.06           H  
ATOM   2965  OD1 ASN A 202      15.315  -0.755   9.272  1.00 84.06           O  
ATOM   2966  N   GLY A 203      10.240   0.773   8.078  1.00 80.99           N  
ATOM   2967  H   GLY A 203      10.335   0.137   7.299  1.00 80.99           H  
ATOM   2968  CA  GLY A 203       8.993   1.538   8.197  1.00 80.99           C  
ATOM   2969  HA2 GLY A 203       8.699   1.592   9.245  1.00 80.99           H  
ATOM   2970  HA3 GLY A 203       8.203   1.019   7.654  1.00 80.99           H  
ATOM   2971  C   GLY A 203       9.080   2.970   7.658  1.00 80.99           C  
ATOM   2972  O   GLY A 203       8.193   3.776   7.934  1.00 80.99           O  
ATOM   2973  N   GLU A 204      10.134   3.314   6.913  1.00 88.57           N  
ATOM   2974  H   GLU A 204      10.867   2.638   6.751  1.00 88.57           H  
ATOM   2975  CA  GLU A 204      10.331   4.670   6.393  1.00 88.57           C  
ATOM   2976  HA  GLU A 204      10.265   5.377   7.220  1.00 88.57           H  
ATOM   2977  C   GLU A 204       9.253   5.058   5.373  1.00 88.57           C  
ATOM   2978  CB  GLU A 204      11.738   4.773   5.791  1.00 88.57           C  
ATOM   2979  HB2 GLU A 204      11.788   4.172   4.883  1.00 88.57           H  
ATOM   2980  HB3 GLU A 204      12.451   4.373   6.511  1.00 88.57           H  
ATOM   2981  O   GLU A 204       8.729   6.166   5.434  1.00 88.57           O  
ATOM   2982  CG  GLU A 204      12.130   6.221   5.471  1.00 88.57           C  
ATOM   2983  HG2 GLU A 204      12.108   6.807   6.390  1.00 88.57           H  
ATOM   2984  HG3 GLU A 204      11.402   6.644   4.778  1.00 88.57           H  
ATOM   2985  CD  GLU A 204      13.529   6.287   4.850  1.00 88.57           C  
ATOM   2986  OE1 GLU A 204      13.639   6.837   3.734  1.00 88.57           O  
ATOM   2987  OE2 GLU A 204      14.480   5.764   5.477  1.00 88.57           O  
ATOM   2988  N   THR A 205       8.845   4.140   4.490  1.00 88.32           N  
ATOM   2989  H   THR A 205       9.264   3.221   4.510  1.00 88.32           H  
ATOM   2990  CA  THR A 205       7.810   4.421   3.481  1.00 88.32           C  
ATOM   2991  HA  THR A 205       8.103   5.321   2.940  1.00 88.32           H  
ATOM   2992  C   THR A 205       6.471   4.716   4.124  1.00 88.32           C  
ATOM   2993  CB  THR A 205       7.638   3.267   2.483  1.00 88.32           C  
ATOM   2994  HB  THR A 205       7.376   2.354   3.018  1.00 88.32           H  
ATOM   2995  O   THR A 205       5.865   5.744   3.829  1.00 88.32           O  
ATOM   2996  CG2 THR A 205       6.574   3.508   1.408  1.00 88.32           C  
ATOM   2997 HG21 THR A 205       5.609   3.151   1.769  1.00 88.32           H  
ATOM   2998 HG22 THR A 205       6.450   4.568   1.186  1.00 88.32           H  
ATOM   2999 HG23 THR A 205       6.815   2.956   0.499  1.00 88.32           H  
ATOM   3000  OG1 THR A 205       8.857   3.060   1.827  1.00 88.32           O  
ATOM   3001  HG1 THR A 205       8.909   3.788   1.204  1.00 88.32           H  
ATOM   3002  N   ILE A 206       6.024   3.862   5.046  1.00 91.63           N  
ATOM   3003  H   ILE A 206       6.561   3.028   5.238  1.00 91.63           H  
ATOM   3004  CA  ILE A 206       4.757   4.080   5.746  1.00 91.63           C  
ATOM   3005  HA  ILE A 206       3.997   4.271   4.988  1.00 91.63           H  
ATOM   3006  C   ILE A 206       4.821   5.327   6.625  1.00 91.63           C  
ATOM   3007  CB  ILE A 206       4.320   2.820   6.517  1.00 91.63           C  
ATOM   3008  HB  ILE A 206       4.322   2.006   5.792  1.00 91.63           H  
ATOM   3009  O   ILE A 206       3.825   6.033   6.740  1.00 91.63           O  
ATOM   3010  CG1 ILE A 206       2.865   2.942   7.011  1.00 91.63           C  
ATOM   3011 HG12 ILE A 206       2.239   3.259   6.178  1.00 91.63           H  
ATOM   3012 HG13 ILE A 206       2.798   3.696   7.795  1.00 91.63           H  
ATOM   3013  CG2 ILE A 206       5.281   2.456   7.661  1.00 91.63           C  
ATOM   3014 HG21 ILE A 206       6.289   2.340   7.261  1.00 91.63           H  
ATOM   3015 HG22 ILE A 206       5.001   1.501   8.106  1.00 91.63           H  
ATOM   3016 HG23 ILE A 206       5.280   3.224   8.435  1.00 91.63           H  
ATOM   3017  CD1 ILE A 206       2.298   1.621   7.551  1.00 91.63           C  
ATOM   3018 HD11 ILE A 206       1.234   1.742   7.759  1.00 91.63           H  
ATOM   3019 HD12 ILE A 206       2.794   1.340   8.480  1.00 91.63           H  
ATOM   3020 HD13 ILE A 206       2.423   0.830   6.812  1.00 91.63           H  
ATOM   3021  N   LYS A 207       5.971   5.646   7.226  1.00 91.32           N  
ATOM   3022  H   LYS A 207       6.765   5.031   7.114  1.00 91.32           H  
ATOM   3023  CA  LYS A 207       6.146   6.880   7.998  1.00 91.32           C  
ATOM   3024  HA  LYS A 207       5.330   6.975   8.714  1.00 91.32           H  
ATOM   3025  C   LYS A 207       6.067   8.118   7.102  1.00 91.32           C  
ATOM   3026  CB  LYS A 207       7.459   6.801   8.782  1.00 91.32           C  
ATOM   3027  HB2 LYS A 207       8.299   6.756   8.089  1.00 91.32           H  
ATOM   3028  HB3 LYS A 207       7.456   5.899   9.394  1.00 91.32           H  
ATOM   3029  O   LYS A 207       5.289   9.016   7.402  1.00 91.32           O  
ATOM   3030  CG  LYS A 207       7.610   8.018   9.694  1.00 91.32           C  
ATOM   3031  HG2 LYS A 207       6.754   8.086  10.365  1.00 91.32           H  
ATOM   3032  HG3 LYS A 207       7.650   8.918   9.081  1.00 91.32           H  
ATOM   3033  CD  LYS A 207       8.895   7.928  10.518  1.00 91.32           C  
ATOM   3034  HD2 LYS A 207       9.739   7.752   9.851  1.00 91.32           H  
ATOM   3035  HD3 LYS A 207       8.818   7.125  11.251  1.00 91.32           H  
ATOM   3036  CE  LYS A 207       9.052   9.282  11.202  1.00 91.32           C  
ATOM   3037  HE2 LYS A 207       9.010  10.041  10.421  1.00 91.32           H  
ATOM   3038  HE3 LYS A 207       8.199   9.471  11.854  1.00 91.32           H  
ATOM   3039  NZ  LYS A 207      10.330   9.425  11.922  1.00 91.32           N  
ATOM   3040  HZ1 LYS A 207      11.089   9.308  11.265  1.00 91.32           H  
ATOM   3041  HZ2 LYS A 207      10.372  10.369  12.279  1.00 91.32           H  
ATOM   3042  HZ3 LYS A 207      10.399   8.757  12.676  1.00 91.32           H  
ATOM   3043  N   ASN A 208       6.768   8.126   5.973  1.00 90.79           N  
ATOM   3044  H   ASN A 208       7.426   7.378   5.808  1.00 90.79           H  
ATOM   3045  CA  ASN A 208       6.741   9.236   5.023  1.00 90.79           C  
ATOM   3046  HA  ASN A 208       6.993  10.157   5.550  1.00 90.79           H  
ATOM   3047  C   ASN A 208       5.341   9.428   4.432  1.00 90.79           C  
ATOM   3048  CB  ASN A 208       7.789   8.999   3.921  1.00 90.79           C  
ATOM   3049  HB2 ASN A 208       7.661   8.004   3.495  1.00 90.79           H  
ATOM   3050  HB3 ASN A 208       7.639   9.736   3.132  1.00 90.79           H  
ATOM   3051  O   ASN A 208       4.860  10.551   4.372  1.00 90.79           O  
ATOM   3052  CG  ASN A 208       9.222   9.146   4.411  1.00 90.79           C  
ATOM   3053  ND2 ASN A 208      10.189   8.960   3.542  1.00 90.79           N  
ATOM   3054 HD21 ASN A 208      10.009   8.612   2.612  1.00 90.79           H  
ATOM   3055 HD22 ASN A 208      11.124   8.954   3.925  1.00 90.79           H  
ATOM   3056  OD1 ASN A 208       9.501   9.421   5.564  1.00 90.79           O  
ATOM   3057  N   LEU A 209       4.642   8.348   4.071  1.00 89.95           N  
ATOM   3058  H   LEU A 209       5.095   7.446   4.109  1.00 89.95           H  
ATOM   3059  CA  LEU A 209       3.257   8.425   3.598  1.00 89.95           C  
ATOM   3060  HA  LEU A 209       3.208   9.096   2.741  1.00 89.95           H  
ATOM   3061  C   LEU A 209       2.313   8.984   4.677  1.00 89.95           C  
ATOM   3062  CB  LEU A 209       2.798   7.022   3.180  1.00 89.95           C  
ATOM   3063  HB2 LEU A 209       1.716   7.034   3.049  1.00 89.95           H  
ATOM   3064  HB3 LEU A 209       3.053   6.335   3.987  1.00 89.95           H  
ATOM   3065  O   LEU A 209       1.368   9.702   4.346  1.00 89.95           O  
ATOM   3066  CG  LEU A 209       3.348   6.483   1.862  1.00 89.95           C  
ATOM   3067  HG  LEU A 209       4.403   6.733   1.757  1.00 89.95           H  
ATOM   3068  CD1 LEU A 209       3.185   4.965   1.875  1.00 89.95           C  
ATOM   3069 HD11 LEU A 209       3.650   4.540   2.765  1.00 89.95           H  
ATOM   3070 HD12 LEU A 209       2.132   4.688   1.845  1.00 89.95           H  
ATOM   3071 HD13 LEU A 209       3.711   4.551   1.015  1.00 89.95           H  
ATOM   3072  CD2 LEU A 209       2.556   7.044   0.678  1.00 89.95           C  
ATOM   3073 HD21 LEU A 209       2.959   6.637  -0.250  1.00 89.95           H  
ATOM   3074 HD22 LEU A 209       2.656   8.129   0.646  1.00 89.95           H  
ATOM   3075 HD23 LEU A 209       1.502   6.776   0.758  1.00 89.95           H  
ATOM   3076  N   GLN A 210       2.543   8.649   5.953  1.00 91.09           N  
ATOM   3077  H   GLN A 210       3.331   8.052   6.155  1.00 91.09           H  
ATOM   3078  CA  GLN A 210       1.770   9.178   7.083  1.00 91.09           C  
ATOM   3079  HA  GLN A 210       0.705   9.068   6.877  1.00 91.09           H  
ATOM   3080  C   GLN A 210       2.025  10.671   7.280  1.00 91.09           C  
ATOM   3081  CB  GLN A 210       2.105   8.417   8.379  1.00 91.09           C  
ATOM   3082  HB2 GLN A 210       3.183   8.282   8.465  1.00 91.09           H  
ATOM   3083  HB3 GLN A 210       1.782   9.009   9.235  1.00 91.09           H  
ATOM   3084  O   GLN A 210       1.074  11.434   7.415  1.00 91.09           O  
ATOM   3085  CG  GLN A 210       1.414   7.055   8.455  1.00 91.09           C  
ATOM   3086  HG2 GLN A 210       0.333   7.194   8.471  1.00 91.09           H  
ATOM   3087  HG3 GLN A 210       1.662   6.462   7.575  1.00 91.09           H  
ATOM   3088  CD  GLN A 210       1.834   6.267   9.679  1.00 91.09           C  
ATOM   3089  NE2 GLN A 210       2.982   5.633   9.638  1.00 91.09           N  
ATOM   3090 HE21 GLN A 210       3.528   5.696   8.790  1.00 91.09           H  
ATOM   3091 HE22 GLN A 210       3.224   5.053  10.428  1.00 91.09           H  
ATOM   3092  OE1 GLN A 210       1.118   6.184  10.666  1.00 91.09           O  
ATOM   3093  N   GLU A 211       3.289  11.092   7.261  1.00 89.71           N  
ATOM   3094  H   GLU A 211       4.023  10.406   7.161  1.00 89.71           H  
ATOM   3095  CA  GLU A 211       3.697  12.489   7.436  1.00 89.71           C  
ATOM   3096  HA  GLU A 211       3.201  12.899   8.316  1.00 89.71           H  
ATOM   3097  C   GLU A 211       3.270  13.365   6.247  1.00 89.71           C  
ATOM   3098  CB  GLU A 211       5.218  12.552   7.669  1.00 89.71           C  
ATOM   3099  HB2 GLU A 211       5.726  11.987   6.888  1.00 89.71           H  
ATOM   3100  HB3 GLU A 211       5.539  13.592   7.612  1.00 89.71           H  
ATOM   3101  O   GLU A 211       2.696  14.432   6.451  1.00 89.71           O  
ATOM   3102  CG  GLU A 211       5.605  11.997   9.054  1.00 89.71           C  
ATOM   3103  HG2 GLU A 211       5.115  12.607   9.813  1.00 89.71           H  
ATOM   3104  HG3 GLU A 211       5.221  10.982   9.159  1.00 89.71           H  
ATOM   3105  CD  GLU A 211       7.118  11.978   9.337  1.00 89.71           C  
ATOM   3106  OE1 GLU A 211       7.486  11.534  10.454  1.00 89.71           O  
ATOM   3107  OE2 GLU A 211       7.918  12.382   8.468  1.00 89.71           O  
ATOM   3108  N   GLU A 212       3.456  12.891   5.011  1.00 88.41           N  
ATOM   3109  H   GLU A 212       3.950  12.016   4.910  1.00 88.41           H  
ATOM   3110  CA  GLU A 212       3.097  13.609   3.779  1.00 88.41           C  
ATOM   3111  HA  GLU A 212       3.590  14.581   3.776  1.00 88.41           H  
ATOM   3112  C   GLU A 212       1.586  13.841   3.671  1.00 88.41           C  
ATOM   3113  CB  GLU A 212       3.573  12.797   2.558  1.00 88.41           C  
ATOM   3114  HB2 GLU A 212       2.982  11.882   2.507  1.00 88.41           H  
ATOM   3115  HB3 GLU A 212       4.618  12.519   2.694  1.00 88.41           H  
ATOM   3116  O   GLU A 212       1.134  14.915   3.273  1.00 88.41           O  
ATOM   3117  CG  GLU A 212       3.467  13.571   1.227  1.00 88.41           C  
ATOM   3118  HG2 GLU A 212       4.435  14.020   1.008  1.00 88.41           H  
ATOM   3119  HG3 GLU A 212       2.758  14.392   1.329  1.00 88.41           H  
ATOM   3120  CD  GLU A 212       3.026  12.697   0.042  1.00 88.41           C  
ATOM   3121  OE1 GLU A 212       2.197  13.204  -0.764  1.00 88.41           O  
ATOM   3122  OE2 GLU A 212       3.459  11.526  -0.030  1.00 88.41           O  
ATOM   3123  N   ASN A 213       0.788  12.833   4.028  1.00 87.10           N  
ATOM   3124  H   ASN A 213       1.215  11.976   4.348  1.00 87.10           H  
ATOM   3125  CA  ASN A 213      -0.666  12.923   3.947  1.00 87.10           C  
ATOM   3126  HA  ASN A 213      -0.927  13.720   3.251  1.00 87.10           H  
ATOM   3127  C   ASN A 213      -1.298  13.339   5.282  1.00 87.10           C  
ATOM   3128  CB  ASN A 213      -1.233  11.625   3.349  1.00 87.10           C  
ATOM   3129  HB2 ASN A 213      -2.319  11.693   3.289  1.00 87.10           H  
ATOM   3130  HB3 ASN A 213      -0.970  10.780   3.985  1.00 87.10           H  
ATOM   3131  O   ASN A 213      -2.500  13.550   5.334  1.00 87.10           O  
ATOM   3132  CG  ASN A 213      -0.700  11.387   1.947  1.00 87.10           C  
ATOM   3133  ND2 ASN A 213       0.284  10.531   1.801  1.00 87.10           N  
ATOM   3134 HD21 ASN A 213       0.705  10.132   2.628  1.00 87.10           H  
ATOM   3135 HD22 ASN A 213       0.777  10.536   0.920  1.00 87.10           H  
ATOM   3136  OD1 ASN A 213      -1.128  12.015   0.988  1.00 87.10           O  
ATOM   3137  N   GLY A 214      -0.542  13.486   6.371  1.00 85.04           N  
ATOM   3138  H   GLY A 214       0.451  13.313   6.301  1.00 85.04           H  
ATOM   3139  CA  GLY A 214      -1.099  13.755   7.701  1.00 85.04           C  
ATOM   3140  HA2 GLY A 214      -1.555  14.745   7.716  1.00 85.04           H  
ATOM   3141  HA3 GLY A 214      -0.285  13.731   8.426  1.00 85.04           H  
ATOM   3142  C   GLY A 214      -2.146  12.720   8.133  1.00 85.04           C  
ATOM   3143  O   GLY A 214      -3.164  13.081   8.722  1.00 85.04           O  
ATOM   3144  N   VAL A 215      -1.931  11.449   7.785  1.00 90.67           N  
ATOM   3145  H   VAL A 215      -1.022  11.240   7.397  1.00 90.67           H  
ATOM   3146  CA  VAL A 215      -2.796  10.318   8.153  1.00 90.67           C  
ATOM   3147  HA  VAL A 215      -3.642  10.691   8.731  1.00 90.67           H  
ATOM   3148  C   VAL A 215      -2.031   9.357   9.054  1.00 90.67           C  
ATOM   3149  CB  VAL A 215      -3.374   9.575   6.932  1.00 90.67           C  
ATOM   3150  HB  VAL A 215      -4.053   8.805   7.298  1.00 90.67           H  
ATOM   3151  O   VAL A 215      -0.806   9.323   9.054  1.00 90.67           O  
ATOM   3152  CG1 VAL A 215      -4.184  10.495   6.016  1.00 90.67           C  
ATOM   3153 HG11 VAL A 215      -4.663   9.901   5.238  1.00 90.67           H  
ATOM   3154 HG12 VAL A 215      -3.527  11.223   5.540  1.00 90.67           H  
ATOM   3155 HG13 VAL A 215      -4.946  11.024   6.589  1.00 90.67           H  
ATOM   3156  CG2 VAL A 215      -2.290   8.877   6.107  1.00 90.67           C  
ATOM   3157 HG21 VAL A 215      -2.753   8.323   5.291  1.00 90.67           H  
ATOM   3158 HG22 VAL A 215      -1.584   9.608   5.713  1.00 90.67           H  
ATOM   3159 HG23 VAL A 215      -1.744   8.169   6.730  1.00 90.67           H  
ATOM   3160  N   LYS A 216      -2.750   8.522   9.794  1.00 92.09           N  
ATOM   3161  H   LYS A 216      -3.755   8.608   9.740  1.00 92.09           H  
ATOM   3162  CA  LYS A 216      -2.206   7.402  10.556  1.00 92.09           C  
ATOM   3163  HA  LYS A 216      -1.133   7.541  10.688  1.00 92.09           H  
ATOM   3164  C   LYS A 216      -2.428   6.111   9.780  1.00 92.09           C  
ATOM   3165  CB  LYS A 216      -2.869   7.397  11.934  1.00 92.09           C  
ATOM   3166  HB2 LYS A 216      -3.945   7.268  11.824  1.00 92.09           H  
ATOM   3167  HB3 LYS A 216      -2.684   8.363  12.404  1.00 92.09           H  
ATOM   3168  O   LYS A 216      -3.562   5.791   9.444  1.00 92.09           O  
ATOM   3169  CG  LYS A 216      -2.307   6.290  12.830  1.00 92.09           C  
ATOM   3170  HG2 LYS A 216      -2.578   5.314  12.427  1.00 92.09           H  
ATOM   3171  HG3 LYS A 216      -1.221   6.373  12.869  1.00 92.09           H  
ATOM   3172  CD  LYS A 216      -2.877   6.433  14.243  1.00 92.09           C  
ATOM   3173  HD2 LYS A 216      -3.960   6.307  14.212  1.00 92.09           H  
ATOM   3174  HD3 LYS A 216      -2.643   7.430  14.617  1.00 92.09           H  
ATOM   3175  CE  LYS A 216      -2.253   5.383  15.164  1.00 92.09           C  
ATOM   3176  HE2 LYS A 216      -1.169   5.446  15.069  1.00 92.09           H  
ATOM   3177  HE3 LYS A 216      -2.559   4.393  14.825  1.00 92.09           H  
ATOM   3178  NZ  LYS A 216      -2.655   5.605  16.575  1.00 92.09           N  
ATOM   3179  HZ1 LYS A 216      -2.352   6.518  16.883  1.00 92.09           H  
ATOM   3180  HZ2 LYS A 216      -2.234   4.912  17.178  1.00 92.09           H  
ATOM   3181  HZ3 LYS A 216      -3.659   5.557  16.671  1.00 92.09           H  
ATOM   3182  N   MET A 217      -1.366   5.359   9.526  1.00 90.43           N  
ATOM   3183  H   MET A 217      -0.478   5.645   9.914  1.00 90.43           H  
ATOM   3184  CA  MET A 217      -1.409   4.093   8.797  1.00 90.43           C  
ATOM   3185  HA  MET A 217      -2.446   3.853   8.563  1.00 90.43           H  
ATOM   3186  C   MET A 217      -0.861   2.968   9.660  1.00 90.43           C  
ATOM   3187  CB  MET A 217      -0.661   4.185   7.467  1.00 90.43           C  
ATOM   3188  HB2 MET A 217       0.328   4.622   7.611  1.00 90.43           H  
ATOM   3189  HB3 MET A 217      -0.543   3.185   7.050  1.00 90.43           H  
ATOM   3190  O   MET A 217       0.252   3.050  10.173  1.00 90.43           O  
ATOM   3191  CG  MET A 217      -1.486   5.006   6.487  1.00 90.43           C  
ATOM   3192  HG2 MET A 217      -1.668   5.999   6.899  1.00 90.43           H  
ATOM   3193  HG3 MET A 217      -2.455   4.517   6.389  1.00 90.43           H  
ATOM   3194  SD  MET A 217      -0.764   5.156   4.844  1.00 90.43           S  
ATOM   3195  CE  MET A 217       0.401   6.454   5.248  1.00 90.43           C  
ATOM   3196  HE1 MET A 217       0.103   6.949   6.173  1.00 90.43           H  
ATOM   3197  HE2 MET A 217       0.338   7.216   4.471  1.00 90.43           H  
ATOM   3198  HE3 MET A 217       1.403   6.038   5.351  1.00 90.43           H  
ATOM   3199  N   VAL A 218      -1.653   1.912   9.823  1.00 91.40           N  
ATOM   3200  H   VAL A 218      -2.556   1.922   9.371  1.00 91.40           H  
ATOM   3201  CA  VAL A 218      -1.315   0.754  10.652  1.00 91.40           C  
ATOM   3202  HA  VAL A 218      -0.253   0.781  10.895  1.00 91.40           H  
ATOM   3203  C   VAL A 218      -1.589  -0.513   9.858  1.00 91.40           C  
ATOM   3204  CB  VAL A 218      -2.102   0.758  11.978  1.00 91.40           C  
ATOM   3205  HB  VAL A 218      -3.167   0.654  11.774  1.00 91.40           H  
ATOM   3206  O   VAL A 218      -2.738  -0.821   9.549  1.00 91.40           O  
ATOM   3207  CG1 VAL A 218      -1.658  -0.405  12.875  1.00 91.40           C  
ATOM   3208 HG11 VAL A 218      -0.590  -0.338  13.081  1.00 91.40           H  
ATOM   3209 HG12 VAL A 218      -1.868  -1.358  12.390  1.00 91.40           H  
ATOM   3210 HG13 VAL A 218      -2.208  -0.381  13.816  1.00 91.40           H  
ATOM   3211  CG2 VAL A 218      -1.895   2.062  12.766  1.00 91.40           C  
ATOM   3212 HG21 VAL A 218      -2.400   1.995  13.729  1.00 91.40           H  
ATOM   3213 HG22 VAL A 218      -2.318   2.898  12.209  1.00 91.40           H  
ATOM   3214 HG23 VAL A 218      -0.830   2.236  12.919  1.00 91.40           H  
ATOM   3215  N   LEU A 219      -0.528  -1.250   9.529  1.00 88.11           N  
ATOM   3216  H   LEU A 219       0.393  -0.937   9.804  1.00 88.11           H  
ATOM   3217  CA  LEU A 219      -0.655  -2.575   8.935  1.00 88.11           C  
ATOM   3218  HA  LEU A 219      -1.496  -2.571   8.242  1.00 88.11           H  
ATOM   3219  C   LEU A 219      -0.953  -3.591  10.044  1.00 88.11           C  
ATOM   3220  CB  LEU A 219       0.622  -2.919   8.153  1.00 88.11           C  
ATOM   3221  HB2 LEU A 219       1.445  -3.029   8.859  1.00 88.11           H  
ATOM   3222  HB3 LEU A 219       0.867  -2.105   7.471  1.00 88.11           H  
ATOM   3223  O   LEU A 219      -0.125  -3.806  10.932  1.00 88.11           O  
ATOM   3224  CG  LEU A 219       0.461  -4.221   7.347  1.00 88.11           C  
ATOM   3225  HG  LEU A 219       0.027  -5.000   7.973  1.00 88.11           H  
ATOM   3226  CD1 LEU A 219      -0.415  -4.018   6.111  1.00 88.11           C  
ATOM   3227 HD11 LEU A 219      -1.442  -3.801   6.406  1.00 88.11           H  
ATOM   3228 HD12 LEU A 219      -0.033  -3.201   5.499  1.00 88.11           H  
ATOM   3229 HD13 LEU A 219      -0.433  -4.925   5.507  1.00 88.11           H  
ATOM   3230  CD2 LEU A 219       1.821  -4.711   6.876  1.00 88.11           C  
ATOM   3231 HD21 LEU A 219       2.474  -4.858   7.736  1.00 88.11           H  
ATOM   3232 HD22 LEU A 219       1.699  -5.669   6.371  1.00 88.11           H  
ATOM   3233 HD23 LEU A 219       2.249  -3.983   6.186  1.00 88.11           H  
ATOM   3234  N   ILE A 220      -2.131  -4.206   9.998  1.00 85.14           N  
ATOM   3235  H   ILE A 220      -2.738  -4.031   9.211  1.00 85.14           H  
ATOM   3236  CA  ILE A 220      -2.568  -5.212  10.964  1.00 85.14           C  
ATOM   3237  HA  ILE A 220      -2.195  -4.940  11.952  1.00 85.14           H  
ATOM   3238  C   ILE A 220      -1.948  -6.553  10.559  1.00 85.14           C  
ATOM   3239  CB  ILE A 220      -4.110  -5.256  11.037  1.00 85.14           C  
ATOM   3240  HB  ILE A 220      -4.474  -5.485  10.036  1.00 85.14           H  
ATOM   3241  O   ILE A 220      -2.284  -7.136   9.532  1.00 85.14           O  
ATOM   3242  CG1 ILE A 220      -4.703  -3.885  11.443  1.00 85.14           C  
ATOM   3243 HG12 ILE A 220      -4.398  -3.641  12.460  1.00 85.14           H  
ATOM   3244 HG13 ILE A 220      -4.314  -3.111  10.781  1.00 85.14           H  
ATOM   3245  CG2 ILE A 220      -4.571  -6.364  12.007  1.00 85.14           C  
ATOM   3246 HG21 ILE A 220      -4.234  -6.147  13.020  1.00 85.14           H  
ATOM   3247 HG22 ILE A 220      -4.178  -7.331  11.693  1.00 85.14           H  
ATOM   3248 HG23 ILE A 220      -5.658  -6.445  11.995  1.00 85.14           H  
ATOM   3249  CD1 ILE A 220      -6.233  -3.815  11.346  1.00 85.14           C  
ATOM   3250 HD11 ILE A 220      -6.559  -4.125  10.353  1.00 85.14           H  
ATOM   3251 HD12 ILE A 220      -6.559  -2.788  11.514  1.00 85.14           H  
ATOM   3252 HD13 ILE A 220      -6.698  -4.451  12.099  1.00 85.14           H  
ATOM   3253  N   GLN A 221      -1.019  -7.044  11.375  1.00 74.53           N  
ATOM   3254  H   GLN A 221      -0.773  -6.514  12.199  1.00 74.53           H  
ATOM   3255  CA  GLN A 221      -0.365  -8.336  11.177  1.00 74.53           C  
ATOM   3256  HA  GLN A 221      -0.451  -8.647  10.136  1.00 74.53           H  
ATOM   3257  C   GLN A 221      -1.079  -9.375  12.048  1.00 74.53           C  
ATOM   3258  CB  GLN A 221       1.133  -8.205  11.510  1.00 74.53           C  
ATOM   3259  HB2 GLN A 221       1.603  -9.184  11.414  1.00 74.53           H  
ATOM   3260  HB3 GLN A 221       1.245  -7.872  12.542  1.00 74.53           H  
ATOM   3261  O   GLN A 221      -0.865  -9.407  13.256  1.00 74.53           O  
ATOM   3262  CG  GLN A 221       1.855  -7.210  10.584  1.00 74.53           C  
ATOM   3263  HG2 GLN A 221       1.343  -6.248  10.601  1.00 74.53           H  
ATOM   3264  HG3 GLN A 221       1.835  -7.585   9.561  1.00 74.53           H  
ATOM   3265  CD  GLN A 221       3.305  -6.996  10.999  1.00 74.53           C  
ATOM   3266  NE2 GLN A 221       3.709  -5.781  11.297  1.00 74.53           N  
ATOM   3267 HE21 GLN A 221       3.058  -5.009  11.303  1.00 74.53           H  
ATOM   3268 HE22 GLN A 221       4.673  -5.706  11.590  1.00 74.53           H  
ATOM   3269  OE1 GLN A 221       4.103  -7.912  11.043  1.00 74.53           O  
ATOM   3270  N   GLN A 222      -1.965 -10.187  11.461  1.00 67.31           N  
ATOM   3271  H   GLN A 222      -2.177 -10.065  10.481  1.00 67.31           H  
ATOM   3272  CA  GLN A 222      -2.637 -11.273  12.196  1.00 67.31           C  
ATOM   3273  HA  GLN A 222      -2.859 -10.931  13.207  1.00 67.31           H  
ATOM   3274  C   GLN A 222      -1.741 -12.510  12.358  1.00 67.31           C  
ATOM   3275  CB  GLN A 222      -3.971 -11.637  11.529  1.00 67.31           C  
ATOM   3276  HB2 GLN A 222      -3.803 -11.969  10.504  1.00 67.31           H  
ATOM   3277  HB3 GLN A 222      -4.403 -12.469  12.085  1.00 67.31           H  
ATOM   3278  O   GLN A 222      -1.851 -13.236  13.342  1.00 67.31           O  
ATOM   3279  CG  GLN A 222      -4.963 -10.459  11.536  1.00 67.31           C  
ATOM   3280  HG2 GLN A 222      -4.963  -9.974  10.561  1.00 67.31           H  
ATOM   3281  HG3 GLN A 222      -4.651  -9.723  12.277  1.00 67.31           H  
ATOM   3282  CD  GLN A 222      -6.383 -10.903  11.873  1.00 67.31           C  
ATOM   3283  NE2 GLN A 222      -6.998 -10.340  12.891  1.00 67.31           N  
ATOM   3284 HE21 GLN A 222      -7.932 -10.685  13.059  1.00 67.31           H  
ATOM   3285 HE22 GLN A 222      -6.550  -9.625  13.447  1.00 67.31           H  
ATOM   3286  OE1 GLN A 222      -6.966 -11.769  11.254  1.00 67.31           O  
ATOM   3287  N   SER A 223      -0.803 -12.707  11.432  1.00 62.34           N  
ATOM   3288  H   SER A 223      -0.818 -12.131  10.602  1.00 62.34           H  
ATOM   3289  CA  SER A 223       0.202 -13.763  11.449  1.00 62.34           C  
ATOM   3290  HA  SER A 223       0.175 -14.269  12.414  1.00 62.34           H  
ATOM   3291  C   SER A 223       1.592 -13.132  11.277  1.00 62.34           C  
ATOM   3292  CB  SER A 223      -0.152 -14.809  10.374  1.00 62.34           C  
ATOM   3293  HB2 SER A 223      -1.084 -15.302  10.652  1.00 62.34           H  
ATOM   3294  HB3 SER A 223       0.638 -15.557  10.306  1.00 62.34           H  
ATOM   3295  O   SER A 223       1.833 -12.318  10.381  1.00 62.34           O  
ATOM   3296  OG  SER A 223      -0.325 -14.177   9.119  1.00 62.34           O  
ATOM   3297  HG  SER A 223      -0.830 -14.718   8.508  1.00 62.34           H  
ATOM   3298  N   ASN A 224       2.529 -13.491  12.163  1.00 60.61           N  
ATOM   3299  H   ASN A 224       2.265 -14.114  12.912  1.00 60.61           H  
ATOM   3300  CA  ASN A 224       3.924 -13.019  12.119  1.00 60.61           C  
ATOM   3301  HA  ASN A 224       3.911 -11.940  11.968  1.00 60.61           H  
ATOM   3302  C   ASN A 224       4.717 -13.627  10.941  1.00 60.61           C  
ATOM   3303  CB  ASN A 224       4.588 -13.322  13.478  1.00 60.61           C  
ATOM   3304  HB2 ASN A 224       4.865 -14.375  13.516  1.00 60.61           H  
ATOM   3305  HB3 ASN A 224       3.881 -13.120  14.284  1.00 60.61           H  
ATOM   3306  O   ASN A 224       5.900 -13.351  10.770  1.00 60.61           O  
ATOM   3307  CG  ASN A 224       5.814 -12.464  13.756  1.00 60.61           C  
ATOM   3308  ND2 ASN A 224       6.761 -12.965  14.514  1.00 60.61           N  
ATOM   3309 HD21 ASN A 224       7.566 -12.370  14.650  1.00 60.61           H  
ATOM   3310 HD22 ASN A 224       6.722 -13.925  14.825  1.00 60.61           H  
ATOM   3311  OD1 ASN A 224       5.914 -11.317  13.362  1.00 60.61           O  
ATOM   3312  N   ASN A 225       4.071 -14.471  10.133  1.00 58.55           N  
ATOM   3313  H   ASN A 225       3.072 -14.570  10.245  1.00 58.55           H  
ATOM   3314  CA  ASN A 225       4.674 -15.049   8.947  1.00 58.55           C  
ATOM   3315  HA  ASN A 225       5.746 -15.109   9.131  1.00 58.55           H  
ATOM   3316  C   ASN A 225       4.472 -14.125   7.732  1.00 58.55           C  
ATOM   3317  CB  ASN A 225       4.158 -16.489   8.746  1.00 58.55           C  
ATOM   3318  HB2 ASN A 225       3.088 -16.536   8.949  1.00 58.55           H  
ATOM   3319  HB3 ASN A 225       4.317 -16.786   7.709  1.00 58.55           H  
ATOM   3320  O   ASN A 225       3.436 -13.460   7.601  1.00 58.55           O  
ATOM   3321  CG  ASN A 225       4.914 -17.485   9.613  1.00 58.55           C  
ATOM   3322  ND2 ASN A 225       4.269 -18.518  10.101  1.00 58.55           N  
ATOM   3323 HD21 ASN A 225       3.299 -18.683   9.874  1.00 58.55           H  
ATOM   3324 HD22 ASN A 225       4.826 -19.173  10.631  1.00 58.55           H  
ATOM   3325  OD1 ASN A 225       6.102 -17.361   9.849  1.00 58.55           O  
ATOM   3326  N   PRO A 226       5.455 -14.061   6.817  1.00 58.53           N  
ATOM   3327  CA  PRO A 226       5.277 -13.517   5.479  1.00 58.53           C  
ATOM   3328  HA  PRO A 226       4.746 -12.565   5.509  1.00 58.53           H  
ATOM   3329  C   PRO A 226       4.449 -14.515   4.667  1.00 58.53           C  
ATOM   3330  CB  PRO A 226       6.693 -13.298   4.943  1.00 58.53           C  
ATOM   3331  HB2 PRO A 226       6.747 -13.341   3.856  1.00 58.53           H  
ATOM   3332  HB3 PRO A 226       7.069 -12.339   5.299  1.00 58.53           H  
ATOM   3333  O   PRO A 226       4.931 -15.190   3.764  1.00 58.53           O  
ATOM   3334  CG  PRO A 226       7.482 -14.427   5.605  1.00 58.53           C  
ATOM   3335  HG2 PRO A 226       8.536 -14.170   5.718  1.00 58.53           H  
ATOM   3336  HG3 PRO A 226       7.377 -15.341   5.021  1.00 58.53           H  
ATOM   3337  CD  PRO A 226       6.798 -14.605   6.959  1.00 58.53           C  
ATOM   3338  HD2 PRO A 226       7.337 -14.041   7.720  1.00 58.53           H  
ATOM   3339  HD3 PRO A 226       6.775 -15.662   7.222  1.00 58.53           H  
ATOM   3340  N   THR A 227       3.196 -14.681   5.051  1.00 62.64           N  
ATOM   3341  H   THR A 227       2.827 -14.167   5.838  1.00 62.64           H  
ATOM   3342  CA  THR A 227       2.219 -15.381   4.241  1.00 62.64           C  
ATOM   3343  HA  THR A 227       2.661 -16.327   3.927  1.00 62.64           H  
ATOM   3344  C   THR A 227       1.917 -14.529   3.005  1.00 62.64           C  
ATOM   3345  CB  THR A 227       0.961 -15.683   5.062  1.00 62.64           C  
ATOM   3346  HB  THR A 227       0.095 -15.757   4.405  1.00 62.64           H  
ATOM   3347  O   THR A 227       1.901 -13.297   3.088  1.00 62.64           O  
ATOM   3348  CG2 THR A 227       1.114 -16.991   5.835  1.00 62.64           C  
ATOM   3349 HG21 THR A 227       1.969 -16.930   6.508  1.00 62.64           H  
ATOM   3350 HG22 THR A 227       0.210 -17.175   6.414  1.00 62.64           H  
ATOM   3351 HG23 THR A 227       1.254 -17.817   5.137  1.00 62.64           H  
ATOM   3352  OG1 THR A 227       0.774 -14.674   6.023  1.00 62.64           O  
ATOM   3353  HG1 THR A 227      -0.116 -14.814   6.355  1.00 62.64           H  
ATOM   3354  N   PRO A 228       1.685 -15.161   1.842  1.00 66.46           N  
ATOM   3355  CA  PRO A 228       1.255 -14.463   0.631  1.00 66.46           C  
ATOM   3356  HA  PRO A 228       1.925 -13.629   0.421  1.00 66.46           H  
ATOM   3357  C   PRO A 228      -0.173 -13.905   0.751  1.00 66.46           C  
ATOM   3358  CB  PRO A 228       1.374 -15.509  -0.483  1.00 66.46           C  
ATOM   3359  HB2 PRO A 228       2.393 -15.508  -0.872  1.00 66.46           H  
ATOM   3360  HB3 PRO A 228       0.664 -15.343  -1.293  1.00 66.46           H  
ATOM   3361  O   PRO A 228      -0.659 -13.296  -0.194  1.00 66.46           O  
ATOM   3362  CG  PRO A 228       1.109 -16.825   0.244  1.00 66.46           C  
ATOM   3363  HG2 PRO A 228       0.034 -16.968   0.362  1.00 66.46           H  
ATOM   3364  HG3 PRO A 228       1.554 -17.674  -0.275  1.00 66.46           H  
ATOM   3365  CD  PRO A 228       1.749 -16.597   1.610  1.00 66.46           C  
ATOM   3366  HD2 PRO A 228       2.792 -16.912   1.584  1.00 66.46           H  
ATOM   3367  HD3 PRO A 228       1.202 -17.154   2.370  1.00 66.46           H  
ATOM   3368  N   GLU A 229      -0.840 -14.121   1.890  1.00 76.35           N  
ATOM   3369  H   GLU A 229      -0.347 -14.536   2.668  1.00 76.35           H  
ATOM   3370  CA  GLU A 229      -2.172 -13.599   2.167  1.00 76.35           C  
ATOM   3371  HA  GLU A 229      -2.807 -13.865   1.322  1.00 76.35           H  
ATOM   3372  C   GLU A 229      -2.174 -12.069   2.255  1.00 76.35           C  
ATOM   3373  CB  GLU A 229      -2.775 -14.279   3.417  1.00 76.35           C  
ATOM   3374  HB2 GLU A 229      -2.646 -15.356   3.313  1.00 76.35           H  
ATOM   3375  HB3 GLU A 229      -3.845 -14.073   3.440  1.00 76.35           H  
ATOM   3376  O   GLU A 229      -1.195 -11.430   2.662  1.00 76.35           O  
ATOM   3377  CG  GLU A 229      -2.162 -13.833   4.757  1.00 76.35           C  
ATOM   3378  HG2 GLU A 229      -1.080 -13.785   4.636  1.00 76.35           H  
ATOM   3379  HG3 GLU A 229      -2.501 -12.821   4.980  1.00 76.35           H  
ATOM   3380  CD  GLU A 229      -2.540 -14.758   5.936  1.00 76.35           C  
ATOM   3381  OE1 GLU A 229      -1.623 -15.175   6.694  1.00 76.35           O  
ATOM   3382  OE2 GLU A 229      -3.740 -15.036   6.109  1.00 76.35           O  
ATOM   3383  N   ASP A 230      -3.296 -11.482   1.855  1.00 82.05           N  
ATOM   3384  H   ASP A 230      -4.054 -12.047   1.499  1.00 82.05           H  
ATOM   3385  CA  ASP A 230      -3.514 -10.049   1.938  1.00 82.05           C  
ATOM   3386  HA  ASP A 230      -2.695  -9.541   1.430  1.00 82.05           H  
ATOM   3387  C   ASP A 230      -3.538  -9.597   3.404  1.00 82.05           C  
ATOM   3388  CB  ASP A 230      -4.821  -9.674   1.235  1.00 82.05           C  
ATOM   3389  HB2 ASP A 230      -5.640 -10.259   1.655  1.00 82.05           H  
ATOM   3390  HB3 ASP A 230      -5.002  -8.624   1.465  1.00 82.05           H  
ATOM   3391  O   ASP A 230      -4.283 -10.119   4.235  1.00 82.05           O  
ATOM   3392  CG  ASP A 230      -4.799  -9.839  -0.289  1.00 82.05           C  
ATOM   3393  OD1 ASP A 230      -3.691  -9.873  -0.866  1.00 82.05           O  
ATOM   3394  OD2 ASP A 230      -5.906  -9.870  -0.867  1.00 82.05           O  
ATOM   3395  N   LYS A 231      -2.722  -8.595   3.731  1.00 86.08           N  
ATOM   3396  H   LYS A 231      -2.157  -8.204   2.991  1.00 86.08           H  
ATOM   3397  CA  LYS A 231      -2.641  -7.990   5.061  1.00 86.08           C  
ATOM   3398  HA  LYS A 231      -3.047  -8.713   5.770  1.00 86.08           H  
ATOM   3399  C   LYS A 231      -3.497  -6.717   5.105  1.00 86.08           C  
ATOM   3400  CB  LYS A 231      -1.175  -7.744   5.457  1.00 86.08           C  
ATOM   3401  HB2 LYS A 231      -0.701  -7.088   4.727  1.00 86.08           H  
ATOM   3402  HB3 LYS A 231      -1.158  -7.264   6.435  1.00 86.08           H  
ATOM   3403  O   LYS A 231      -3.302  -5.837   4.262  1.00 86.08           O  
ATOM   3404  CG  LYS A 231      -0.397  -9.069   5.529  1.00 86.08           C  
ATOM   3405  HG2 LYS A 231      -1.008  -9.799   6.061  1.00 86.08           H  
ATOM   3406  HG3 LYS A 231      -0.231  -9.441   4.518  1.00 86.08           H  
ATOM   3407  CD  LYS A 231       0.956  -8.965   6.252  1.00 86.08           C  
ATOM   3408  HD2 LYS A 231       1.617  -8.281   5.720  1.00 86.08           H  
ATOM   3409  HD3 LYS A 231       0.783  -8.605   7.266  1.00 86.08           H  
ATOM   3410  CE  LYS A 231       1.564 -10.380   6.288  1.00 86.08           C  
ATOM   3411  HE2 LYS A 231       0.750 -11.092   6.421  1.00 86.08           H  
ATOM   3412  HE3 LYS A 231       2.001 -10.604   5.315  1.00 86.08           H  
ATOM   3413  NZ  LYS A 231       2.555 -10.599   7.377  1.00 86.08           N  
ATOM   3414  HZ1 LYS A 231       2.839 -11.568   7.370  1.00 86.08           H  
ATOM   3415  HZ2 LYS A 231       3.374 -10.015   7.282  1.00 86.08           H  
ATOM   3416  HZ3 LYS A 231       2.132 -10.480   8.287  1.00 86.08           H  
ATOM   3417  N   PRO A 232      -4.415  -6.567   6.076  1.00 89.67           N  
ATOM   3418  CA  PRO A 232      -5.233  -5.365   6.177  1.00 89.67           C  
ATOM   3419  HA  PRO A 232      -5.669  -5.150   5.202  1.00 89.67           H  
ATOM   3420  C   PRO A 232      -4.393  -4.157   6.614  1.00 89.67           C  
ATOM   3421  CB  PRO A 232      -6.373  -5.699   7.145  1.00 89.67           C  
ATOM   3422  HB2 PRO A 232      -7.278  -5.892   6.569  1.00 89.67           H  
ATOM   3423  HB3 PRO A 232      -6.557  -4.891   7.854  1.00 89.67           H  
ATOM   3424  O   PRO A 232      -3.781  -4.152   7.684  1.00 89.67           O  
ATOM   3425  CG  PRO A 232      -5.957  -6.984   7.865  1.00 89.67           C  
ATOM   3426  HG2 PRO A 232      -5.614  -6.770   8.878  1.00 89.67           H  
ATOM   3427  HG3 PRO A 232      -6.793  -7.682   7.914  1.00 89.67           H  
ATOM   3428  CD  PRO A 232      -4.817  -7.577   7.043  1.00 89.67           C  
ATOM   3429  HD2 PRO A 232      -5.175  -8.461   6.515  1.00 89.67           H  
ATOM   3430  HD3 PRO A 232      -3.985  -7.844   7.694  1.00 89.67           H  
ATOM   3431  N   LEU A 233      -4.379  -3.106   5.794  1.00 91.35           N  
ATOM   3432  H   LEU A 233      -4.865  -3.196   4.914  1.00 91.35           H  
ATOM   3433  CA  LEU A 233      -3.815  -1.797   6.114  1.00 91.35           C  
ATOM   3434  HA  LEU A 233      -3.154  -1.895   6.975  1.00 91.35           H  
ATOM   3435  C   LEU A 233      -4.937  -0.827   6.474  1.00 91.35           C  
ATOM   3436  CB  LEU A 233      -2.993  -1.273   4.930  1.00 91.35           C  
ATOM   3437  HB2 LEU A 233      -3.647  -1.224   4.059  1.00 91.35           H  
ATOM   3438  HB3 LEU A 233      -2.191  -1.980   4.718  1.00 91.35           H  
ATOM   3439  O   LEU A 233      -5.786  -0.500   5.645  1.00 91.35           O  
ATOM   3440  CG  LEU A 233      -2.388   0.123   5.171  1.00 91.35           C  
ATOM   3441  HG  LEU A 233      -3.151   0.817   5.524  1.00 91.35           H  
ATOM   3442  CD1 LEU A 233      -1.254   0.083   6.192  1.00 91.35           C  
ATOM   3443 HD11 LEU A 233      -0.497  -0.636   5.879  1.00 91.35           H  
ATOM   3444 HD12 LEU A 233      -1.655  -0.201   7.165  1.00 91.35           H  
ATOM   3445 HD13 LEU A 233      -0.797   1.069   6.273  1.00 91.35           H  
ATOM   3446  CD2 LEU A 233      -1.837   0.674   3.869  1.00 91.35           C  
ATOM   3447 HD21 LEU A 233      -1.354   1.636   4.040  1.00 91.35           H  
ATOM   3448 HD22 LEU A 233      -1.123  -0.030   3.441  1.00 91.35           H  
ATOM   3449 HD23 LEU A 233      -2.670   0.820   3.182  1.00 91.35           H  
ATOM   3450  N   ARG A 234      -4.892  -0.315   7.700  1.00 91.89           N  
ATOM   3451  H   ARG A 234      -4.159  -0.631   8.319  1.00 91.89           H  
ATOM   3452  CA  ARG A 234      -5.840   0.670   8.212  1.00 91.89           C  
ATOM   3453  HA  ARG A 234      -6.758   0.613   7.627  1.00 91.89           H  
ATOM   3454  C   ARG A 234      -5.273   2.079   8.069  1.00 91.89           C  
ATOM   3455  CB  ARG A 234      -6.172   0.273   9.650  1.00 91.89           C  
ATOM   3456  HB2 ARG A 234      -5.272   0.321  10.263  1.00 91.89           H  
ATOM   3457  HB3 ARG A 234      -6.534  -0.756   9.648  1.00 91.89           H  
ATOM   3458  O   ARG A 234      -4.211   2.360   8.620  1.00 91.89           O  
ATOM   3459  CG  ARG A 234      -7.250   1.167  10.256  1.00 91.89           C  
ATOM   3460  HG2 ARG A 234      -6.847   2.171  10.394  1.00 91.89           H  
ATOM   3461  HG3 ARG A 234      -8.115   1.206   9.594  1.00 91.89           H  
ATOM   3462  CD  ARG A 234      -7.668   0.583  11.605  1.00 91.89           C  
ATOM   3463  HD2 ARG A 234      -6.779   0.276  12.155  1.00 91.89           H  
ATOM   3464  HD3 ARG A 234      -8.284  -0.296  11.415  1.00 91.89           H  
ATOM   3465  NE  ARG A 234      -8.403   1.580  12.400  1.00 91.89           N  
ATOM   3466  HE  ARG A 234      -8.313   2.539  12.096  1.00 91.89           H  
ATOM   3467  NH1 ARG A 234      -9.384   0.118  13.859  1.00 91.89           N  
ATOM   3468 HH11 ARG A 234     -10.067  -0.091  14.573  1.00 91.89           H  
ATOM   3469 HH12 ARG A 234      -8.989  -0.638  13.318  1.00 91.89           H  
ATOM   3470  NH2 ARG A 234      -9.871   2.302  13.975  1.00 91.89           N  
ATOM   3471 HH21 ARG A 234     -10.496   2.110  14.744  1.00 91.89           H  
ATOM   3472 HH22 ARG A 234      -9.783   3.238  13.605  1.00 91.89           H  
ATOM   3473  CZ  ARG A 234      -9.214   1.328  13.407  1.00 91.89           C  
ATOM   3474  N   ILE A 235      -5.984   2.958   7.366  1.00 92.71           N  
ATOM   3475  H   ILE A 235      -6.856   2.635   6.973  1.00 92.71           H  
ATOM   3476  CA  ILE A 235      -5.617   4.362   7.128  1.00 92.71           C  
ATOM   3477  HA  ILE A 235      -4.642   4.557   7.575  1.00 92.71           H  
ATOM   3478  C   ILE A 235      -6.660   5.254   7.808  1.00 92.71           C  
ATOM   3479  CB  ILE A 235      -5.508   4.674   5.613  1.00 92.71           C  
ATOM   3480  HB  ILE A 235      -6.516   4.679   5.200  1.00 92.71           H  
ATOM   3481  O   ILE A 235      -7.835   5.207   7.456  1.00 92.71           O  
ATOM   3482  CG1 ILE A 235      -4.722   3.583   4.843  1.00 92.71           C  
ATOM   3483 HG12 ILE A 235      -5.307   2.663   4.855  1.00 92.71           H  
ATOM   3484 HG13 ILE A 235      -3.777   3.365   5.342  1.00 92.71           H  
ATOM   3485  CG2 ILE A 235      -4.936   6.091   5.407  1.00 92.71           C  
ATOM   3486 HG21 ILE A 235      -5.486   6.822   5.999  1.00 92.71           H  
ATOM   3487 HG22 ILE A 235      -3.883   6.126   5.685  1.00 92.71           H  
ATOM   3488 HG23 ILE A 235      -5.039   6.376   4.360  1.00 92.71           H  
ATOM   3489  CD1 ILE A 235      -4.433   3.900   3.372  1.00 92.71           C  
ATOM   3490 HD11 ILE A 235      -3.966   3.033   2.904  1.00 92.71           H  
ATOM   3491 HD12 ILE A 235      -3.746   4.742   3.289  1.00 92.71           H  
ATOM   3492 HD13 ILE A 235      -5.361   4.128   2.848  1.00 92.71           H  
ATOM   3493  N   SER A 236      -6.244   6.062   8.780  1.00 89.93           N  
ATOM   3494  H   SER A 236      -5.262   6.034   9.014  1.00 89.93           H  
ATOM   3495  CA  SER A 236      -7.099   6.942   9.584  1.00 89.93           C  
ATOM   3496  HA  SER A 236      -8.131   6.867   9.242  1.00 89.93           H  
ATOM   3497  C   SER A 236      -6.653   8.398   9.458  1.00 89.93           C  
ATOM   3498  CB  SER A 236      -7.054   6.530  11.061  1.00 89.93           C  
ATOM   3499  HB2 SER A 236      -7.624   7.250  11.648  1.00 89.93           H  
ATOM   3500  HB3 SER A 236      -6.019   6.547  11.403  1.00 89.93           H  
ATOM   3501  O   SER A 236      -5.491   8.710   9.694  1.00 89.93           O  
ATOM   3502  OG  SER A 236      -7.583   5.235  11.286  1.00 89.93           O  
ATOM   3503  HG  SER A 236      -8.528   5.293  11.124  1.00 89.93           H  
ATOM   3504  N   GLY A 237      -7.559   9.313   9.134  1.00 87.85           N  
ATOM   3505  H   GLY A 237      -8.496   9.015   8.902  1.00 87.85           H  
ATOM   3506  CA  GLY A 237      -7.248  10.733   8.954  1.00 87.85           C  
ATOM   3507  HA2 GLY A 237      -7.006  11.187   9.915  1.00 87.85           H  
ATOM   3508  HA3 GLY A 237      -6.379  10.832   8.304  1.00 87.85           H  
ATOM   3509  C   GLY A 237      -8.410  11.499   8.326  1.00 87.85           C  
ATOM   3510  O   GLY A 237      -9.521  10.989   8.234  1.00 87.85           O  
ATOM   3511  N   GLU A 238      -8.164  12.721   7.870  1.00 86.26           N  
ATOM   3512  H   GLU A 238      -7.233  13.103   7.954  1.00 86.26           H  
ATOM   3513  CA  GLU A 238      -9.160  13.493   7.116  1.00 86.26           C  
ATOM   3514  HA  GLU A 238     -10.036  13.644   7.746  1.00 86.26           H  
ATOM   3515  C   GLU A 238      -9.572  12.742   5.830  1.00 86.26           C  
ATOM   3516  CB  GLU A 238      -8.542  14.860   6.807  1.00 86.26           C  
ATOM   3517  HB2 GLU A 238      -8.228  15.317   7.745  1.00 86.26           H  
ATOM   3518  HB3 GLU A 238      -7.659  14.710   6.186  1.00 86.26           H  
ATOM   3519  O   GLU A 238      -8.676  12.262   5.140  1.00 86.26           O  
ATOM   3520  CG  GLU A 238      -9.506  15.817   6.100  1.00 86.26           C  
ATOM   3521  HG2 GLU A 238      -9.849  15.356   5.174  1.00 86.26           H  
ATOM   3522  HG3 GLU A 238     -10.370  15.979   6.745  1.00 86.26           H  
ATOM   3523  CD  GLU A 238      -8.872  17.175   5.764  1.00 86.26           C  
ATOM   3524  OE1 GLU A 238      -9.597  17.986   5.157  1.00 86.26           O  
ATOM   3525  OE2 GLU A 238      -7.668  17.390   6.059  1.00 86.26           O  
ATOM   3526  N   PRO A 239     -10.861  12.637   5.443  1.00 85.37           N  
ATOM   3527  CA  PRO A 239     -11.310  11.820   4.306  1.00 85.37           C  
ATOM   3528  HA  PRO A 239     -11.160  10.764   4.531  1.00 85.37           H  
ATOM   3529  C   PRO A 239     -10.576  12.141   3.003  1.00 85.37           C  
ATOM   3530  CB  PRO A 239     -12.814  12.095   4.161  1.00 85.37           C  
ATOM   3531  HB2 PRO A 239     -13.378  11.305   4.657  1.00 85.37           H  
ATOM   3532  HB3 PRO A 239     -13.125  12.168   3.119  1.00 85.37           H  
ATOM   3533  O   PRO A 239     -10.147  11.229   2.301  1.00 85.37           O  
ATOM   3534  CG  PRO A 239     -13.025  13.416   4.901  1.00 85.37           C  
ATOM   3535  HG2 PRO A 239     -14.042  13.511   5.280  1.00 85.37           H  
ATOM   3536  HG3 PRO A 239     -12.766  14.257   4.257  1.00 85.37           H  
ATOM   3537  CD  PRO A 239     -12.013  13.292   6.028  1.00 85.37           C  
ATOM   3538  HD2 PRO A 239     -11.783  14.274   6.442  1.00 85.37           H  
ATOM   3539  HD3 PRO A 239     -12.435  12.632   6.786  1.00 85.37           H  
ATOM   3540  N   ALA A 240     -10.358  13.426   2.709  1.00 85.72           N  
ATOM   3541  H   ALA A 240     -10.720  14.136   3.330  1.00 85.72           H  
ATOM   3542  CA  ALA A 240      -9.618  13.851   1.523  1.00 85.72           C  
ATOM   3543  HA  ALA A 240     -10.090  13.425   0.637  1.00 85.72           H  
ATOM   3544  C   ALA A 240      -8.156  13.367   1.546  1.00 85.72           C  
ATOM   3545  CB  ALA A 240      -9.700  15.380   1.441  1.00 85.72           C  
ATOM   3546  HB1 ALA A 240      -9.170  15.727   0.554  1.00 85.72           H  
ATOM   3547  HB2 ALA A 240      -9.249  15.835   2.323  1.00 85.72           H  
ATOM   3548  HB3 ALA A 240     -10.742  15.693   1.370  1.00 85.72           H  
ATOM   3549  O   ALA A 240      -7.607  12.954   0.524  1.00 85.72           O  
ATOM   3550  N   ARG A 241      -7.528  13.375   2.727  1.00 88.86           N  
ATOM   3551  H   ARG A 241      -8.068  13.620   3.544  1.00 88.86           H  
ATOM   3552  CA  ARG A 241      -6.144  12.930   2.918  1.00 88.86           C  
ATOM   3553  HA  ARG A 241      -5.539  13.251   2.070  1.00 88.86           H  
ATOM   3554  C   ARG A 241      -6.017  11.414   2.987  1.00 88.86           C  
ATOM   3555  CB  ARG A 241      -5.567  13.537   4.192  1.00 88.86           C  
ATOM   3556  HB2 ARG A 241      -4.540  13.175   4.254  1.00 88.86           H  
ATOM   3557  HB3 ARG A 241      -6.110  13.166   5.062  1.00 88.86           H  
ATOM   3558  O   ARG A 241      -5.048  10.862   2.483  1.00 88.86           O  
ATOM   3559  CG  ARG A 241      -5.568  15.070   4.207  1.00 88.86           C  
ATOM   3560  HG2 ARG A 241      -6.588  15.436   4.328  1.00 88.86           H  
ATOM   3561  HG3 ARG A 241      -5.164  15.456   3.272  1.00 88.86           H  
ATOM   3562  CD  ARG A 241      -4.692  15.551   5.365  1.00 88.86           C  
ATOM   3563  HD2 ARG A 241      -3.657  15.503   5.026  1.00 88.86           H  
ATOM   3564  HD3 ARG A 241      -4.828  14.901   6.230  1.00 88.86           H  
ATOM   3565  NE  ARG A 241      -4.977  16.932   5.752  1.00 88.86           N  
ATOM   3566  HE  ARG A 241      -5.938  17.232   5.672  1.00 88.86           H  
ATOM   3567  NH1 ARG A 241      -2.981  17.343   6.798  1.00 88.86           N  
ATOM   3568 HH11 ARG A 241      -2.722  16.384   6.614  1.00 88.86           H  
ATOM   3569 HH12 ARG A 241      -2.347  17.977   7.262  1.00 88.86           H  
ATOM   3570  NH2 ARG A 241      -4.526  18.961   6.618  1.00 88.86           N  
ATOM   3571 HH21 ARG A 241      -3.939  19.603   7.130  1.00 88.86           H  
ATOM   3572 HH22 ARG A 241      -5.475  19.199   6.367  1.00 88.86           H  
ATOM   3573  CZ  ARG A 241      -4.156  17.738   6.385  1.00 88.86           C  
ATOM   3574  N   VAL A 242      -6.999  10.745   3.582  1.00 90.37           N  
ATOM   3575  H   VAL A 242      -7.741  11.292   3.995  1.00 90.37           H  
ATOM   3576  CA  VAL A 242      -7.114   9.287   3.642  1.00 90.37           C  
ATOM   3577  HA  VAL A 242      -6.202   8.860   4.058  1.00 90.37           H  
ATOM   3578  C   VAL A 242      -7.265   8.719   2.244  1.00 90.37           C  
ATOM   3579  CB  VAL A 242      -8.295   8.887   4.537  1.00 90.37           C  
ATOM   3580  HB  VAL A 242      -9.171   9.481   4.280  1.00 90.37           H  
ATOM   3581  O   VAL A 242      -6.567   7.769   1.918  1.00 90.37           O  
ATOM   3582  CG1 VAL A 242      -8.656   7.412   4.423  1.00 90.37           C  
ATOM   3583 HG11 VAL A 242      -9.365   7.141   5.206  1.00 90.37           H  
ATOM   3584 HG12 VAL A 242      -9.127   7.228   3.457  1.00 90.37           H  
ATOM   3585 HG13 VAL A 242      -7.754   6.808   4.519  1.00 90.37           H  
ATOM   3586  CG2 VAL A 242      -7.931   9.137   5.996  1.00 90.37           C  
ATOM   3587 HG21 VAL A 242      -8.825   9.007   6.605  1.00 90.37           H  
ATOM   3588 HG22 VAL A 242      -7.160   8.439   6.322  1.00 90.37           H  
ATOM   3589 HG23 VAL A 242      -7.563  10.156   6.118  1.00 90.37           H  
ATOM   3590  N   GLU A 243      -8.089   9.333   1.397  1.00 89.18           N  
ATOM   3591  H   GLU A 243      -8.692  10.068   1.737  1.00 89.18           H  
ATOM   3592  CA  GLU A 243      -8.234   8.919   0.004  1.00 89.18           C  
ATOM   3593  HA  GLU A 243      -8.430   7.847  -0.009  1.00 89.18           H  
ATOM   3594  C   GLU A 243      -6.944   9.156  -0.794  1.00 89.18           C  
ATOM   3595  CB  GLU A 243      -9.441   9.656  -0.600  1.00 89.18           C  
ATOM   3596  HB2 GLU A 243     -10.297   9.536   0.065  1.00 89.18           H  
ATOM   3597  HB3 GLU A 243      -9.216  10.720  -0.663  1.00 89.18           H  
ATOM   3598  O   GLU A 243      -6.504   8.279  -1.536  1.00 89.18           O  
ATOM   3599  CG  GLU A 243      -9.841   9.149  -1.991  1.00 89.18           C  
ATOM   3600  HG2 GLU A 243      -9.034   9.374  -2.688  1.00 89.18           H  
ATOM   3601  HG3 GLU A 243     -10.721   9.703  -2.318  1.00 89.18           H  
ATOM   3602  CD  GLU A 243     -10.152   7.646  -2.028  1.00 89.18           C  
ATOM   3603  OE1 GLU A 243      -9.978   7.040  -3.105  1.00 89.18           O  
ATOM   3604  OE2 GLU A 243     -10.485   7.036  -0.990  1.00 89.18           O  
ATOM   3605  N   LYS A 244      -6.262  10.291  -0.573  1.00 90.71           N  
ATOM   3606  H   LYS A 244      -6.686  10.998   0.011  1.00 90.71           H  
ATOM   3607  CA  LYS A 244      -4.941  10.545  -1.167  1.00 90.71           C  
ATOM   3608  HA  LYS A 244      -5.035  10.435  -2.247  1.00 90.71           H  
ATOM   3609  C   LYS A 244      -3.902   9.507  -0.716  1.00 90.71           C  
ATOM   3610  CB  LYS A 244      -4.496  11.986  -0.857  1.00 90.71           C  
ATOM   3611  HB2 LYS A 244      -4.274  12.078   0.206  1.00 90.71           H  
ATOM   3612  HB3 LYS A 244      -5.300  12.677  -1.109  1.00 90.71           H  
ATOM   3613  O   LYS A 244      -3.179   8.965  -1.550  1.00 90.71           O  
ATOM   3614  CG  LYS A 244      -3.249  12.357  -1.675  1.00 90.71           C  
ATOM   3615  HG2 LYS A 244      -2.473  11.616  -1.484  1.00 90.71           H  
ATOM   3616  HG3 LYS A 244      -3.493  12.332  -2.737  1.00 90.71           H  
ATOM   3617  CD  LYS A 244      -2.684  13.739  -1.318  1.00 90.71           C  
ATOM   3618  HD2 LYS A 244      -3.355  14.526  -1.664  1.00 90.71           H  
ATOM   3619  HD3 LYS A 244      -2.584  13.805  -0.235  1.00 90.71           H  
ATOM   3620  CE  LYS A 244      -1.304  13.876  -1.987  1.00 90.71           C  
ATOM   3621  HE2 LYS A 244      -0.956  12.871  -2.226  1.00 90.71           H  
ATOM   3622  HE3 LYS A 244      -1.385  14.427  -2.923  1.00 90.71           H  
ATOM   3623  NZ  LYS A 244      -0.291  14.479  -1.086  1.00 90.71           N  
ATOM   3624  HZ1 LYS A 244      -0.377  14.077  -0.163  1.00 90.71           H  
ATOM   3625  HZ2 LYS A 244      -0.321  15.487  -1.038  1.00 90.71           H  
ATOM   3626  HZ3 LYS A 244       0.641  14.174  -1.327  1.00 90.71           H  
ATOM   3627  N   ALA A 245      -3.862   9.177   0.574  1.00 91.31           N  
ATOM   3628  H   ALA A 245      -4.461   9.684   1.210  1.00 91.31           H  
ATOM   3629  CA  ALA A 245      -2.973   8.159   1.124  1.00 91.31           C  
ATOM   3630  HA  ALA A 245      -1.951   8.385   0.819  1.00 91.31           H  
ATOM   3631  C   ALA A 245      -3.314   6.753   0.605  1.00 91.31           C  
ATOM   3632  CB  ALA A 245      -3.042   8.220   2.650  1.00 91.31           C  
ATOM   3633  HB1 ALA A 245      -2.370   7.473   3.072  1.00 91.31           H  
ATOM   3634  HB2 ALA A 245      -2.738   9.209   2.991  1.00 91.31           H  
ATOM   3635  HB3 ALA A 245      -4.060   8.024   2.986  1.00 91.31           H  
ATOM   3636  O   ALA A 245      -2.412   6.011   0.225  1.00 91.31           O  
ATOM   3637  N   ARG A 246      -4.604   6.406   0.507  1.00 92.91           N  
ATOM   3638  H   ARG A 246      -5.291   7.056   0.862  1.00 92.91           H  
ATOM   3639  CA  ARG A 246      -5.098   5.168  -0.118  1.00 92.91           C  
ATOM   3640  HA  ARG A 246      -4.728   4.305   0.436  1.00 92.91           H  
ATOM   3641  C   ARG A 246      -4.601   5.051  -1.546  1.00 92.91           C  
ATOM   3642  CB  ARG A 246      -6.635   5.170  -0.138  1.00 92.91           C  
ATOM   3643  HB2 ARG A 246      -6.992   5.899  -0.865  1.00 92.91           H  
ATOM   3644  HB3 ARG A 246      -7.007   5.486   0.837  1.00 92.91           H  
ATOM   3645  O   ARG A 246      -4.094   4.004  -1.933  1.00 92.91           O  
ATOM   3646  CG  ARG A 246      -7.228   3.797  -0.489  1.00 92.91           C  
ATOM   3647  HG2 ARG A 246      -6.783   3.407  -1.404  1.00 92.91           H  
ATOM   3648  HG3 ARG A 246      -7.007   3.105   0.324  1.00 92.91           H  
ATOM   3649  CD  ARG A 246      -8.754   3.882  -0.669  1.00 92.91           C  
ATOM   3650  HD2 ARG A 246      -9.181   2.882  -0.591  1.00 92.91           H  
ATOM   3651  HD3 ARG A 246      -9.182   4.487   0.130  1.00 92.91           H  
ATOM   3652  NE  ARG A 246      -9.147   4.500  -1.946  1.00 92.91           N  
ATOM   3653  HE  ARG A 246      -9.421   5.472  -1.917  1.00 92.91           H  
ATOM   3654  NH1 ARG A 246      -9.251   2.615  -3.252  1.00 92.91           N  
ATOM   3655 HH11 ARG A 246      -9.033   2.061  -2.437  1.00 92.91           H  
ATOM   3656 HH12 ARG A 246      -9.461   2.199  -4.148  1.00 92.91           H  
ATOM   3657  NH2 ARG A 246      -9.672   4.609  -4.144  1.00 92.91           N  
ATOM   3658 HH21 ARG A 246      -9.789   5.598  -3.976  1.00 92.91           H  
ATOM   3659 HH22 ARG A 246      -9.769   4.231  -5.076  1.00 92.91           H  
ATOM   3660  CZ  ARG A 246      -9.352   3.908  -3.104  1.00 92.91           C  
ATOM   3661  N   GLN A 247      -4.721   6.129  -2.317  1.00 90.86           N  
ATOM   3662  H   GLN A 247      -5.210   6.931  -1.946  1.00 90.86           H  
ATOM   3663  CA  GLN A 247      -4.273   6.170  -3.700  1.00 90.86           C  
ATOM   3664  HA  GLN A 247      -4.713   5.317  -4.215  1.00 90.86           H  
ATOM   3665  C   GLN A 247      -2.749   6.036  -3.792  1.00 90.86           C  
ATOM   3666  CB  GLN A 247      -4.788   7.459  -4.359  1.00 90.86           C  
ATOM   3667  HB2 GLN A 247      -4.288   8.321  -3.917  1.00 90.86           H  
ATOM   3668  HB3 GLN A 247      -5.857   7.556  -4.172  1.00 90.86           H  
ATOM   3669  O   GLN A 247      -2.267   5.292  -4.640  1.00 90.86           O  
ATOM   3670  CG  GLN A 247      -4.555   7.472  -5.878  1.00 90.86           C  
ATOM   3671  HG2 GLN A 247      -3.486   7.411  -6.081  1.00 90.86           H  
ATOM   3672  HG3 GLN A 247      -4.915   8.419  -6.280  1.00 90.86           H  
ATOM   3673  CD  GLN A 247      -5.283   6.342  -6.603  1.00 90.86           C  
ATOM   3674  NE2 GLN A 247      -4.659   5.708  -7.571  1.00 90.86           N  
ATOM   3675 HE21 GLN A 247      -5.188   4.981  -8.031  1.00 90.86           H  
ATOM   3676 HE22 GLN A 247      -3.707   5.947  -7.810  1.00 90.86           H  
ATOM   3677  OE1 GLN A 247      -6.413   5.989  -6.315  1.00 90.86           O  
ATOM   3678  N   ALA A 248      -1.986   6.682  -2.905  1.00 89.61           N  
ATOM   3679  H   ALA A 248      -2.430   7.318  -2.258  1.00 89.61           H  
ATOM   3680  CA  ALA A 248      -0.530   6.546  -2.849  1.00 89.61           C  
ATOM   3681  HA  ALA A 248      -0.120   6.788  -3.830  1.00 89.61           H  
ATOM   3682  C   ALA A 248      -0.098   5.107  -2.512  1.00 89.61           C  
ATOM   3683  CB  ALA A 248       0.016   7.562  -1.840  1.00 89.61           C  
ATOM   3684  HB1 ALA A 248      -0.348   7.337  -0.837  1.00 89.61           H  
ATOM   3685  HB2 ALA A 248       1.105   7.527  -1.842  1.00 89.61           H  
ATOM   3686  HB3 ALA A 248      -0.301   8.568  -2.116  1.00 89.61           H  
ATOM   3687  O   ALA A 248       0.773   4.547  -3.177  1.00 89.61           O  
ATOM   3688  N   VAL A 249      -0.761   4.465  -1.547  1.00 90.76           N  
ATOM   3689  H   VAL A 249      -1.445   4.981  -1.012  1.00 90.76           H  
ATOM   3690  CA  VAL A 249      -0.543   3.048  -1.222  1.00 90.76           C  
ATOM   3691  HA  VAL A 249       0.519   2.888  -1.039  1.00 90.76           H  
ATOM   3692  C   VAL A 249      -0.937   2.151  -2.394  1.00 90.76           C  
ATOM   3693  CB  VAL A 249      -1.312   2.652   0.050  1.00 90.76           C  
ATOM   3694  HB  VAL A 249      -2.361   2.928  -0.058  1.00 90.76           H  
ATOM   3695  O   VAL A 249      -0.198   1.235  -2.739  1.00 90.76           O  
ATOM   3696  CG1 VAL A 249      -1.221   1.143   0.287  1.00 90.76           C  
ATOM   3697 HG11 VAL A 249      -0.179   0.823   0.290  1.00 90.76           H  
ATOM   3698 HG12 VAL A 249      -1.765   0.612  -0.495  1.00 90.76           H  
ATOM   3699 HG13 VAL A 249      -1.691   0.884   1.236  1.00 90.76           H  
ATOM   3700  CG2 VAL A 249      -0.739   3.354   1.287  1.00 90.76           C  
ATOM   3701 HG21 VAL A 249       0.272   2.999   1.487  1.00 90.76           H  
ATOM   3702 HG22 VAL A 249      -1.373   3.147   2.150  1.00 90.76           H  
ATOM   3703 HG23 VAL A 249      -0.704   4.434   1.143  1.00 90.76           H  
ATOM   3704  N   LEU A 250      -2.063   2.415  -3.055  1.00 89.39           N  
ATOM   3705  H   LEU A 250      -2.659   3.154  -2.711  1.00 89.39           H  
ATOM   3706  CA  LEU A 250      -2.505   1.649  -4.217  1.00 89.39           C  
ATOM   3707  HA  LEU A 250      -2.523   0.596  -3.933  1.00 89.39           H  
ATOM   3708  C   LEU A 250      -1.534   1.795  -5.395  1.00 89.39           C  
ATOM   3709  CB  LEU A 250      -3.928   2.099  -4.584  1.00 89.39           C  
ATOM   3710  HB2 LEU A 250      -4.558   2.029  -3.697  1.00 89.39           H  
ATOM   3711  HB3 LEU A 250      -3.896   3.144  -4.891  1.00 89.39           H  
ATOM   3712  O   LEU A 250      -1.319   0.831  -6.124  1.00 89.39           O  
ATOM   3713  CG  LEU A 250      -4.581   1.278  -5.706  1.00 89.39           C  
ATOM   3714  HG  LEU A 250      -3.971   1.359  -6.606  1.00 89.39           H  
ATOM   3715  CD1 LEU A 250      -4.748  -0.196  -5.319  1.00 89.39           C  
ATOM   3716 HD11 LEU A 250      -3.775  -0.679  -5.231  1.00 89.39           H  
ATOM   3717 HD12 LEU A 250      -5.278  -0.280  -4.371  1.00 89.39           H  
ATOM   3718 HD13 LEU A 250      -5.316  -0.721  -6.087  1.00 89.39           H  
ATOM   3719  CD2 LEU A 250      -5.958   1.850  -6.033  1.00 89.39           C  
ATOM   3720 HD21 LEU A 250      -5.864   2.900  -6.312  1.00 89.39           H  
ATOM   3721 HD22 LEU A 250      -6.397   1.303  -6.867  1.00 89.39           H  
ATOM   3722 HD23 LEU A 250      -6.610   1.772  -5.163  1.00 89.39           H  
ATOM   3723  N   VAL A 251      -0.919   2.966  -5.570  1.00 87.09           N  
ATOM   3724  H   VAL A 251      -1.185   3.736  -4.973  1.00 87.09           H  
ATOM   3725  CA  VAL A 251       0.164   3.177  -6.537  1.00 87.09           C  
ATOM   3726  HA  VAL A 251      -0.151   2.786  -7.504  1.00 87.09           H  
ATOM   3727  C   VAL A 251       1.404   2.387  -6.137  1.00 87.09           C  
ATOM   3728  CB  VAL A 251       0.482   4.674  -6.719  1.00 87.09           C  
ATOM   3729  HB  VAL A 251       0.592   5.147  -5.743  1.00 87.09           H  
ATOM   3730  O   VAL A 251       2.017   1.811  -7.019  1.00 87.09           O  
ATOM   3731  CG1 VAL A 251       1.766   4.922  -7.527  1.00 87.09           C  
ATOM   3732 HG11 VAL A 251       2.636   4.584  -6.963  1.00 87.09           H  
ATOM   3733 HG12 VAL A 251       1.887   5.989  -7.713  1.00 87.09           H  
ATOM   3734 HG13 VAL A 251       1.725   4.389  -8.477  1.00 87.09           H  
ATOM   3735  CG2 VAL A 251      -0.657   5.366  -7.481  1.00 87.09           C  
ATOM   3736 HG21 VAL A 251      -0.492   6.444  -7.482  1.00 87.09           H  
ATOM   3737 HG22 VAL A 251      -0.692   5.004  -8.508  1.00 87.09           H  
ATOM   3738 HG23 VAL A 251      -1.616   5.159  -7.007  1.00 87.09           H  
ATOM   3739  N   LEU A 252       1.748   2.272  -4.853  1.00 84.82           N  
ATOM   3740  H   LEU A 252       1.237   2.804  -4.163  1.00 84.82           H  
ATOM   3741  CA  LEU A 252       2.852   1.411  -4.406  1.00 84.82           C  
ATOM   3742  HA  LEU A 252       3.736   1.636  -5.003  1.00 84.82           H  
ATOM   3743  C   LEU A 252       2.552  -0.076  -4.624  1.00 84.82           C  
ATOM   3744  CB  LEU A 252       3.162   1.692  -2.929  1.00 84.82           C  
ATOM   3745  HB2 LEU A 252       2.237   1.649  -2.354  1.00 84.82           H  
ATOM   3746  HB3 LEU A 252       3.821   0.910  -2.550  1.00 84.82           H  
ATOM   3747  O   LEU A 252       3.411  -0.815  -5.089  1.00 84.82           O  
ATOM   3748  CG  LEU A 252       3.838   3.051  -2.705  1.00 84.82           C  
ATOM   3749  HG  LEU A 252       3.318   3.836  -3.254  1.00 84.82           H  
ATOM   3750  CD1 LEU A 252       3.780   3.380  -1.222  1.00 84.82           C  
ATOM   3751 HD11 LEU A 252       4.443   4.221  -1.017  1.00 84.82           H  
ATOM   3752 HD12 LEU A 252       2.761   3.662  -0.959  1.00 84.82           H  
ATOM   3753 HD13 LEU A 252       4.092   2.523  -0.625  1.00 84.82           H  
ATOM   3754  CD2 LEU A 252       5.305   3.041  -3.134  1.00 84.82           C  
ATOM   3755 HD21 LEU A 252       5.747   4.021  -2.955  1.00 84.82           H  
ATOM   3756 HD22 LEU A 252       5.386   2.819  -4.198  1.00 84.82           H  
ATOM   3757 HD23 LEU A 252       5.856   2.290  -2.567  1.00 84.82           H  
ATOM   3758  N   ILE A 253       1.322  -0.518  -4.372  1.00 85.79           N  
ATOM   3759  H   ILE A 253       0.671   0.126  -3.944  1.00 85.79           H  
ATOM   3760  CA  ILE A 253       0.896  -1.904  -4.617  1.00 85.79           C  
ATOM   3761  HA  ILE A 253       1.625  -2.576  -4.165  1.00 85.79           H  
ATOM   3762  C   ILE A 253       0.862  -2.214  -6.121  1.00 85.79           C  
ATOM   3763  CB  ILE A 253      -0.476  -2.150  -3.954  1.00 85.79           C  
ATOM   3764  HB  ILE A 253      -1.171  -1.392  -4.316  1.00 85.79           H  
ATOM   3765  O   ILE A 253       1.255  -3.298  -6.548  1.00 85.79           O  
ATOM   3766  CG1 ILE A 253      -0.359  -2.036  -2.420  1.00 85.79           C  
ATOM   3767 HG12 ILE A 253       0.174  -2.905  -2.034  1.00 85.79           H  
ATOM   3768 HG13 ILE A 253       0.223  -1.156  -2.144  1.00 85.79           H  
ATOM   3769  CG2 ILE A 253      -1.043  -3.536  -4.315  1.00 85.79           C  
ATOM   3770 HG21 ILE A 253      -1.212  -3.619  -5.388  1.00 85.79           H  
ATOM   3771 HG22 ILE A 253      -2.008  -3.696  -3.834  1.00 85.79           H  
ATOM   3772 HG23 ILE A 253      -0.354  -4.319  -3.997  1.00 85.79           H  
ATOM   3773  CD1 ILE A 253      -1.720  -1.919  -1.732  1.00 85.79           C  
ATOM   3774 HD11 ILE A 253      -2.310  -1.135  -2.206  1.00 85.79           H  
ATOM   3775 HD12 ILE A 253      -2.262  -2.864  -1.773  1.00 85.79           H  
ATOM   3776 HD13 ILE A 253      -1.552  -1.653  -0.688  1.00 85.79           H  
ATOM   3777  N   ASN A 254       0.401  -1.271  -6.945  1.00 82.87           N  
ATOM   3778  H   ASN A 254       0.037  -0.418  -6.544  1.00 82.87           H  
ATOM   3779  CA  ASN A 254       0.374  -1.427  -8.400  1.00 82.87           C  
ATOM   3780  HA  ASN A 254       0.178  -2.470  -8.645  1.00 82.87           H  
ATOM   3781  C   ASN A 254       1.700  -1.081  -9.071  1.00 82.87           C  
ATOM   3782  CB  ASN A 254      -0.749  -0.580  -9.003  1.00 82.87           C  
ATOM   3783  HB2 ASN A 254      -0.628  -0.534 -10.085  1.00 82.87           H  
ATOM   3784  HB3 ASN A 254      -0.707   0.437  -8.616  1.00 82.87           H  
ATOM   3785  O   ASN A 254       1.869  -1.399 -10.250  1.00 82.87           O  
ATOM   3786  CG  ASN A 254      -2.100  -1.203  -8.753  1.00 82.87           C  
ATOM   3787  ND2 ASN A 254      -2.992  -0.495  -8.118  1.00 82.87           N  
ATOM   3788 HD21 ASN A 254      -3.857  -0.977  -7.918  1.00 82.87           H  
ATOM   3789 HD22 ASN A 254      -2.674   0.312  -7.601  1.00 82.87           H  
ATOM   3790  OD1 ASN A 254      -2.372  -2.327  -9.121  1.00 82.87           O  
ATOM   3791  N   SER A 255       2.626  -0.425  -8.364  1.00 70.33           N  
ATOM   3792  H   SER A 255       2.402  -0.098  -7.435  1.00 70.33           H  
ATOM   3793  CA  SER A 255       3.978  -0.218  -8.859  1.00 70.33           C  
ATOM   3794  HA  SER A 255       3.898   0.273  -9.829  1.00 70.33           H  
ATOM   3795  C   SER A 255       4.537  -1.611  -9.059  1.00 70.33           C  
ATOM   3796  CB  SER A 255       4.845   0.703  -7.988  1.00 70.33           C  
ATOM   3797  HB2 SER A 255       4.316   1.639  -7.810  1.00 70.33           H  
ATOM   3798  HB3 SER A 255       5.746   0.947  -8.551  1.00 70.33           H  
ATOM   3799  O   SER A 255       4.651  -2.405  -8.126  1.00 70.33           O  
ATOM   3800  OG  SER A 255       5.258   0.160  -6.757  1.00 70.33           O  
ATOM   3801  HG  SER A 255       4.557  -0.366  -6.363  1.00 70.33           H  
ATOM   3802  N   ARG A 256       4.652  -1.944 -10.343  1.00 52.44           N  
ATOM   3803  H   ARG A 256       4.416  -1.223 -11.009  1.00 52.44           H  
ATOM   3804  CA  ARG A 256       4.837  -3.294 -10.852  1.00 52.44           C  
ATOM   3805  HA  ARG A 256       3.901  -3.842 -10.740  1.00 52.44           H  
ATOM   3806  C   ARG A 256       5.914  -3.961 -10.022  1.00 52.44           C  
ATOM   3807  CB  ARG A 256       5.233  -3.154 -12.328  1.00 52.44           C  
ATOM   3808  HB2 ARG A 256       6.286  -2.884 -12.405  1.00 52.44           H  
ATOM   3809  HB3 ARG A 256       4.668  -2.320 -12.744  1.00 52.44           H  
ATOM   3810  O   ARG A 256       6.962  -3.344  -9.849  1.00 52.44           O  
ATOM   3811  CG  ARG A 256       4.968  -4.403 -13.178  1.00 52.44           C  
ATOM   3812  HG2 ARG A 256       4.376  -5.129 -12.621  1.00 52.44           H  
ATOM   3813  HG3 ARG A 256       5.917  -4.860 -13.459  1.00 52.44           H  
ATOM   3814  CD  ARG A 256       4.193  -3.976 -14.432  1.00 52.44           C  
ATOM   3815  HD2 ARG A 256       4.748  -3.182 -14.932  1.00 52.44           H  
ATOM   3816  HD3 ARG A 256       3.225  -3.586 -14.118  1.00 52.44           H  
ATOM   3817  NE  ARG A 256       3.988  -5.085 -15.376  1.00 52.44           N  
ATOM   3818  HE  ARG A 256       4.343  -5.991 -15.102  1.00 52.44           H  
ATOM   3819  NH1 ARG A 256       2.798  -3.894 -16.938  1.00 52.44           N  
ATOM   3820 HH11 ARG A 256       2.296  -3.865 -17.814  1.00 52.44           H  
ATOM   3821 HH12 ARG A 256       2.808  -3.096 -16.319  1.00 52.44           H  
ATOM   3822  NH2 ARG A 256       3.277  -6.043 -17.312  1.00 52.44           N  
ATOM   3823 HH21 ARG A 256       2.807  -5.988 -18.204  1.00 52.44           H  
ATOM   3824 HH22 ARG A 256       3.661  -6.929 -17.015  1.00 52.44           H  
ATOM   3825  CZ  ARG A 256       3.358  -5.003 -16.534  1.00 52.44           C  
ATOM   3826  N   ASP A 257       5.644  -5.171  -9.538  1.00 47.56           N  
ATOM   3827  H   ASP A 257       4.710  -5.544  -9.634  1.00 47.56           H  
ATOM   3828  CA  ASP A 257       6.627  -6.072  -8.949  1.00 47.56           C  
ATOM   3829  HA  ASP A 257       6.881  -5.744  -7.941  1.00 47.56           H  
ATOM   3830  C   ASP A 257       7.876  -6.064  -9.832  1.00 47.56           C  
ATOM   3831  CB  ASP A 257       6.039  -7.494  -8.890  1.00 47.56           C  
ATOM   3832  HB2 ASP A 257       5.811  -7.845  -9.896  1.00 47.56           H  
ATOM   3833  HB3 ASP A 257       6.779  -8.167  -8.456  1.00 47.56           H  
ATOM   3834  O   ASP A 257       7.950  -6.781 -10.828  1.00 47.56           O  
ATOM   3835  CG  ASP A 257       4.765  -7.542  -8.064  1.00 47.56           C  
ATOM   3836  OD1 ASP A 257       4.873  -7.787  -6.844  1.00 47.56           O  
ATOM   3837  OD2 ASP A 257       3.694  -7.222  -8.639  1.00 47.56           O  
ATOM   3838  N   ARG A 258       8.830  -5.175  -9.549  1.00 44.53           N  
ATOM   3839  H   ARG A 258       8.639  -4.481  -8.841  1.00 44.53           H  
ATOM   3840  CA  ARG A 258      10.140  -5.227 -10.169  1.00 44.53           C  
ATOM   3841  HA  ARG A 258      10.045  -5.702 -11.145  1.00 44.53           H  
ATOM   3842  C   ARG A 258      10.940  -6.140  -9.262  1.00 44.53           C  
ATOM   3843  CB  ARG A 258      10.754  -3.845 -10.400  1.00 44.53           C  
ATOM   3844  HB2 ARG A 258      10.555  -3.183  -9.557  1.00 44.53           H  
ATOM   3845  HB3 ARG A 258      11.832  -3.965 -10.506  1.00 44.53           H  
ATOM   3846  O   ARG A 258      11.251  -5.746  -8.136  1.00 44.53           O  
ATOM   3847  CG  ARG A 258      10.187  -3.261 -11.699  1.00 44.53           C  
ATOM   3848  HG2 ARG A 258       9.166  -2.919 -11.531  1.00 44.53           H  
ATOM   3849  HG3 ARG A 258      10.179  -4.027 -12.475  1.00 44.53           H  
ATOM   3850  CD  ARG A 258      11.050  -2.108 -12.190  1.00 44.53           C  
ATOM   3851  HD2 ARG A 258      10.999  -1.303 -11.456  1.00 44.53           H  
ATOM   3852  HD3 ARG A 258      12.084  -2.442 -12.277  1.00 44.53           H  
ATOM   3853  NE  ARG A 258      10.573  -1.639 -13.498  1.00 44.53           N  
ATOM   3854  HE  ARG A 258       9.889  -2.208 -13.977  1.00 44.53           H  
ATOM   3855  NH1 ARG A 258      11.790   0.269 -13.506  1.00 44.53           N  
ATOM   3856 HH11 ARG A 258      12.233   0.061 -12.622  1.00 44.53           H  
ATOM   3857 HH12 ARG A 258      12.070   1.104 -14.000  1.00 44.53           H  
ATOM   3858  NH2 ARG A 258      10.503  -0.158 -15.235  1.00 44.53           N  
ATOM   3859 HH21 ARG A 258       9.791  -0.683 -15.723  1.00 44.53           H  
ATOM   3860 HH22 ARG A 258      10.877   0.698 -15.619  1.00 44.53           H  
ATOM   3861  CZ  ARG A 258      10.948  -0.522 -14.071  1.00 44.53           C  
ATOM   3862  N   PRO A 259      11.204  -7.381  -9.697  1.00 36.50           N  
ATOM   3863  CA  PRO A 259      11.932  -8.338  -8.896  1.00 36.50           C  
ATOM   3864  HA  PRO A 259      11.561  -8.365  -7.872  1.00 36.50           H  
ATOM   3865  C   PRO A 259      13.393  -7.887  -8.918  1.00 36.50           C  
ATOM   3866  CB  PRO A 259      11.678  -9.684  -9.581  1.00 36.50           C  
ATOM   3867  HB2 PRO A 259      10.734 -10.095  -9.223  1.00 36.50           H  
ATOM   3868  HB3 PRO A 259      12.487 -10.394  -9.407  1.00 36.50           H  
ATOM   3869  O   PRO A 259      14.099  -8.087  -9.898  1.00 36.50           O  
ATOM   3870  CG  PRO A 259      11.543  -9.329 -11.062  1.00 36.50           C  
ATOM   3871  HG2 PRO A 259      10.865 -10.011 -11.575  1.00 36.50           H  
ATOM   3872  HG3 PRO A 259      12.522  -9.343 -11.542  1.00 36.50           H  
ATOM   3873  CD  PRO A 259      10.995  -7.907 -11.043  1.00 36.50           C  
ATOM   3874  HD2 PRO A 259       9.931  -7.954 -11.275  1.00 36.50           H  
ATOM   3875  HD3 PRO A 259      11.516  -7.302 -11.785  1.00 36.50           H  
ATOM   3876  N   GLY A 260      13.831  -7.181  -7.881  1.00 39.43           N  
ATOM   3877  H   GLY A 260      13.151  -6.867  -7.203  1.00 39.43           H  
ATOM   3878  CA  GLY A 260      15.201  -6.673  -7.805  1.00 39.43           C  
ATOM   3879  HA2 GLY A 260      15.860  -7.443  -7.404  1.00 39.43           H  
ATOM   3880  HA3 GLY A 260      15.559  -6.405  -8.799  1.00 39.43           H  
ATOM   3881  C   GLY A 260      15.264  -5.428  -6.942  1.00 39.43           C  
ATOM   3882  O   GLY A 260      14.897  -4.341  -7.372  1.00 39.43           O  
ATOM   3883  N   GLY A 261      15.662  -5.620  -5.689  1.00 36.75           N  
ATOM   3884  H   GLY A 261      15.997  -6.542  -5.450  1.00 36.75           H  
ATOM   3885  CA  GLY A 261      15.563  -4.631  -4.631  1.00 36.75           C  
ATOM   3886  HA2 GLY A 261      14.507  -4.413  -4.478  1.00 36.75           H  
ATOM   3887  HA3 GLY A 261      15.956  -5.068  -3.713  1.00 36.75           H  
ATOM   3888  C   GLY A 261      16.294  -3.306  -4.866  1.00 36.75           C  
ATOM   3889  O   GLY A 261      17.218  -3.179  -5.659  1.00 36.75           O  
ATOM   3890  N   SER A 262      15.924  -2.360  -4.000  1.00 36.94           N  
ATOM   3891  H   SER A 262      15.097  -2.574  -3.461  1.00 36.94           H  
ATOM   3892  CA  SER A 262      16.603  -1.090  -3.714  1.00 36.94           C  
ATOM   3893  HA  SER A 262      16.376  -0.904  -2.664  1.00 36.94           H  
ATOM   3894  C   SER A 262      16.065   0.154  -4.428  1.00 36.94           C  
ATOM   3895  CB  SER A 262      18.136  -1.218  -3.773  1.00 36.94           C  
ATOM   3896  HB2 SER A 262      18.508  -0.930  -4.756  1.00 36.94           H  
ATOM   3897  HB3 SER A 262      18.435  -2.247  -3.577  1.00 36.94           H  
ATOM   3898  O   SER A 262      16.741   0.770  -5.240  1.00 36.94           O  
ATOM   3899  OG  SER A 262      18.700  -0.407  -2.757  1.00 36.94           O  
ATOM   3900  HG  SER A 262      19.497  -0.036  -3.143  1.00 36.94           H  
ATOM   3901  N   MET A 263      14.889   0.619  -3.997  1.00 40.29           N  
ATOM   3902  H   MET A 263      14.316   0.049  -3.390  1.00 40.29           H  
ATOM   3903  CA  MET A 263      14.551   2.042  -4.090  1.00 40.29           C  
ATOM   3904  HA  MET A 263      15.102   2.495  -4.913  1.00 40.29           H  
ATOM   3905  C   MET A 263      15.015   2.727  -2.799  1.00 40.29           C  
ATOM   3906  CB  MET A 263      13.066   2.244  -4.416  1.00 40.29           C  
ATOM   3907  HB2 MET A 263      12.456   1.702  -3.693  1.00 40.29           H  
ATOM   3908  HB3 MET A 263      12.821   3.304  -4.350  1.00 40.29           H  
ATOM   3909  O   MET A 263      14.476   2.528  -1.711  1.00 40.29           O  
ATOM   3910  CG  MET A 263      12.739   1.749  -5.834  1.00 40.29           C  
ATOM   3911  HG2 MET A 263      11.656   1.755  -5.955  1.00 40.29           H  
ATOM   3912  HG3 MET A 263      13.067   0.714  -5.935  1.00 40.29           H  
ATOM   3913  SD  MET A 263      13.475   2.715  -7.187  1.00 40.29           S  
ATOM   3914  CE  MET A 263      11.980   3.499  -7.848  1.00 40.29           C  
ATOM   3915  HE1 MET A 263      11.483   4.064  -7.060  1.00 40.29           H  
ATOM   3916  HE2 MET A 263      12.253   4.184  -8.652  1.00 40.29           H  
ATOM   3917  HE3 MET A 263      11.301   2.740  -8.235  1.00 40.29           H  
ATOM   3918  N   HIS A 264      16.133   3.429  -2.929  1.00 34.49           N  
ATOM   3919  H   HIS A 264      16.507   3.471  -3.866  1.00 34.49           H  
ATOM   3920  CA  HIS A 264      16.652   4.436  -2.016  1.00 34.49           C  
ATOM   3921  HA  HIS A 264      16.705   4.048  -0.998  1.00 34.49           H  
ATOM   3922  C   HIS A 264      15.703   5.645  -2.059  1.00 34.49           C  
ATOM   3923  CB  HIS A 264      18.067   4.743  -2.548  1.00 34.49           C  
ATOM   3924  HB2 HIS A 264      18.008   4.864  -3.629  1.00 34.49           H  
ATOM   3925  HB3 HIS A 264      18.702   3.877  -2.359  1.00 34.49           H  
ATOM   3926  O   HIS A 264      15.416   6.139  -3.146  1.00 34.49           O  
ATOM   3927  CG  HIS A 264      18.773   5.962  -2.018  1.00 34.49           C  
ATOM   3928  CD2 HIS A 264      19.199   7.024  -2.771  1.00 34.49           C  
ATOM   3929  HD2 HIS A 264      19.034   7.161  -3.829  1.00 34.49           H  
ATOM   3930  ND1 HIS A 264      19.229   6.166  -0.735  1.00 34.49           N  
ATOM   3931  HD1 HIS A 264      19.026   5.603   0.078  1.00 34.49           H  
ATOM   3932  CE1 HIS A 264      19.901   7.330  -0.718  1.00 34.49           C  
ATOM   3933  HE1 HIS A 264      20.339   7.784   0.159  1.00 34.49           H  
ATOM   3934  NE2 HIS A 264      19.926   7.878  -1.939  1.00 34.49           N  
ATOM   3935  N   TYR A 265      15.205   6.103  -0.904  1.00 35.17           N  
ATOM   3936  H   TYR A 265      15.429   5.627  -0.042  1.00 35.17           H  
ATOM   3937  CA  TYR A 265      14.504   7.385  -0.770  1.00 35.17           C  
ATOM   3938  HA  TYR A 265      13.710   7.446  -1.514  1.00 35.17           H  
ATOM   3939  C   TYR A 265      15.487   8.528  -1.044  1.00 35.17           C  
ATOM   3940  CB  TYR A 265      13.865   7.513   0.625  1.00 35.17           C  
ATOM   3941  HB2 TYR A 265      14.474   6.979   1.354  1.00 35.17           H  
ATOM   3942  HB3 TYR A 265      13.860   8.560   0.928  1.00 35.17           H  
ATOM   3943  O   TYR A 265      16.110   9.081  -0.142  1.00 35.17           O  
ATOM   3944  CG  TYR A 265      12.435   7.026   0.688  1.00 35.17           C  
ATOM   3945  CD1 TYR A 265      11.372   7.946   0.580  1.00 35.17           C  
ATOM   3946  HD1 TYR A 265      11.585   9.001   0.489  1.00 35.17           H  
ATOM   3947  CD2 TYR A 265      12.177   5.652   0.804  1.00 35.17           C  
ATOM   3948  HD2 TYR A 265      12.999   4.958   0.900  1.00 35.17           H  
ATOM   3949  CE1 TYR A 265      10.043   7.490   0.572  1.00 35.17           C  
ATOM   3950  HE1 TYR A 265       9.228   8.190   0.455  1.00 35.17           H  
ATOM   3951  CE2 TYR A 265      10.857   5.188   0.768  1.00 35.17           C  
ATOM   3952  HE2 TYR A 265      10.687   4.122   0.779  1.00 35.17           H  
ATOM   3953  OH  TYR A 265       8.521   5.663   0.554  1.00 35.17           O  
ATOM   3954  HH  TYR A 265       7.905   6.382   0.395  1.00 35.17           H  
ATOM   3955  CZ  TYR A 265       9.792   6.107   0.652  1.00 35.17           C  
ATOM   3956  N   GLY A 266      15.655   8.840  -2.324  1.00 34.14           N  
ATOM   3957  H   GLY A 266      15.203   8.248  -3.006  1.00 34.14           H  
ATOM   3958  CA  GLY A 266      16.259  10.062  -2.820  1.00 34.14           C  
ATOM   3959  HA2 GLY A 266      17.038   9.826  -3.545  1.00 34.14           H  
ATOM   3960  HA3 GLY A 266      16.700  10.635  -2.004  1.00 34.14           H  
ATOM   3961  C   GLY A 266      15.172  10.871  -3.510  1.00 34.14           C  
ATOM   3962  O   GLY A 266      14.470  10.375  -4.386  1.00 34.14           O  
ATOM   3963  N   TYR A 267      15.025  12.106  -3.070  1.00 35.76           N  
ATOM   3964  H   TYR A 267      15.683  12.409  -2.366  1.00 35.76           H  
ATOM   3965  CA  TYR A 267      14.027  13.095  -3.450  1.00 35.76           C  
ATOM   3966  HA  TYR A 267      13.038  12.645  -3.362  1.00 35.76           H  
ATOM   3967  C   TYR A 267      14.192  13.608  -4.900  1.00 35.76           C  
ATOM   3968  CB  TYR A 267      14.174  14.206  -2.390  1.00 35.76           C  
ATOM   3969  HB2 TYR A 267      14.570  13.778  -1.469  1.00 35.76           H  
ATOM   3970  HB3 TYR A 267      14.921  14.933  -2.710  1.00 35.76           H  
ATOM   3971  O   TYR A 267      14.231  14.814  -5.104  1.00 35.76           O  
ATOM   3972  CG  TYR A 267      12.910  14.924  -1.990  1.00 35.76           C  
ATOM   3973  CD1 TYR A 267      12.561  16.144  -2.597  1.00 35.76           C  
ATOM   3974  HD1 TYR A 267      13.156  16.530  -3.411  1.00 35.76           H  
ATOM   3975  CD2 TYR A 267      12.137  14.411  -0.930  1.00 35.76           C  
ATOM   3976  HD2 TYR A 267      12.415  13.479  -0.461  1.00 35.76           H  
ATOM   3977  CE1 TYR A 267      11.446  16.865  -2.127  1.00 35.76           C  
ATOM   3978  HE1 TYR A 267      11.173  17.806  -2.579  1.00 35.76           H  
ATOM   3979  CE2 TYR A 267      11.022  15.126  -0.460  1.00 35.76           C  
ATOM   3980  HE2 TYR A 267      10.436  14.738   0.360  1.00 35.76           H  
ATOM   3981  OH  TYR A 267       9.621  17.067  -0.588  1.00 35.76           O  
ATOM   3982  HH  TYR A 267       9.176  16.610   0.130  1.00 35.76           H  
ATOM   3983  CZ  TYR A 267      10.682  16.361  -1.054  1.00 35.76           C  
ATOM   3984  N   ASP A 268      14.321  12.727  -5.902  1.00 46.13           N  
ATOM   3985  H   ASP A 268      14.351  11.744  -5.675  1.00 46.13           H  
ATOM   3986  CA  ASP A 268      14.669  13.160  -7.271  1.00 46.13           C  
ATOM   3987  HA  ASP A 268      14.475  14.229  -7.349  1.00 46.13           H  
ATOM   3988  C   ASP A 268      13.827  12.548  -8.403  1.00 46.13           C  
ATOM   3989  CB  ASP A 268      16.178  12.985  -7.505  1.00 46.13           C  
ATOM   3990  HB2 ASP A 268      16.706  13.066  -6.555  1.00 46.13           H  
ATOM   3991  HB3 ASP A 268      16.378  11.992  -7.908  1.00 46.13           H  
ATOM   3992  O   ASP A 268      14.122  12.754  -9.570  1.00 46.13           O  
ATOM   3993  CG  ASP A 268      16.720  14.078  -8.435  1.00 46.13           C  
ATOM   3994  OD1 ASP A 268      17.117  13.743  -9.571  1.00 46.13           O  
ATOM   3995  OD2 ASP A 268      16.788  15.235  -7.962  1.00 46.13           O  
ATOM   3996  N   GLY A 269      12.764  11.787  -8.115  1.00 50.29           N  
ATOM   3997  H   GLY A 269      12.523  11.644  -7.145  1.00 50.29           H  
ATOM   3998  CA  GLY A 269      11.871  11.286  -9.178  1.00 50.29           C  
ATOM   3999  HA2 GLY A 269      11.046  10.740  -8.721  1.00 50.29           H  
ATOM   4000  HA3 GLY A 269      11.465  12.138  -9.723  1.00 50.29           H  
ATOM   4001  C   GLY A 269      12.539  10.358 -10.210  1.00 50.29           C  
ATOM   4002  O   GLY A 269      11.911   9.998 -11.206  1.00 50.29           O  
ATOM   4003  N   GLN A 270      13.783   9.942  -9.957  1.00 54.31           N  
ATOM   4004  H   GLN A 270      14.275  10.396  -9.201  1.00 54.31           H  
ATOM   4005  CA  GLN A 270      14.542   9.062 -10.828  1.00 54.31           C  
ATOM   4006  HA  GLN A 270      14.245   9.270 -11.856  1.00 54.31           H  
ATOM   4007  C   GLN A 270      14.197   7.598 -10.533  1.00 54.31           C  
ATOM   4008  CB  GLN A 270      16.042   9.368 -10.734  1.00 54.31           C  
ATOM   4009  HB2 GLN A 270      16.412   9.178  -9.726  1.00 54.31           H  
ATOM   4010  HB3 GLN A 270      16.541   8.688 -11.424  1.00 54.31           H  
ATOM   4011  O   GLN A 270      14.742   6.960  -9.631  1.00 54.31           O  
ATOM   4012  CG  GLN A 270      16.378  10.813 -11.142  1.00 54.31           C  
ATOM   4013  HG2 GLN A 270      16.328  11.458 -10.265  1.00 54.31           H  
ATOM   4014  HG3 GLN A 270      15.637  11.167 -11.858  1.00 54.31           H  
ATOM   4015  CD  GLN A 270      17.759  10.941 -11.778  1.00 54.31           C  
ATOM   4016  NE2 GLN A 270      17.862  11.667 -12.869  1.00 54.31           N  
ATOM   4017 HE21 GLN A 270      17.074  12.225 -13.163  1.00 54.31           H  
ATOM   4018 HE22 GLN A 270      18.781  11.792 -13.269  1.00 54.31           H  
ATOM   4019  OE1 GLN A 270      18.738  10.319 -11.373  1.00 54.31           O  
ATOM   4020  N   GLU A 271      13.262   7.058 -11.307  1.00 73.01           N  
ATOM   4021  H   GLU A 271      12.908   7.639 -12.053  1.00 73.01           H  
ATOM   4022  CA  GLU A 271      12.940   5.634 -11.379  1.00 73.01           C  
ATOM   4023  HA  GLU A 271      12.756   5.279 -10.365  1.00 73.01           H  
ATOM   4024  C   GLU A 271      14.147   4.869 -11.965  1.00 73.01           C  
ATOM   4025  CB  GLU A 271      11.652   5.476 -12.222  1.00 73.01           C  
ATOM   4026  HB2 GLU A 271      11.916   5.069 -13.198  1.00 73.01           H  
ATOM   4027  HB3 GLU A 271      11.190   6.452 -12.368  1.00 73.01           H  
ATOM   4028  O   GLU A 271      14.938   5.445 -12.702  1.00 73.01           O  
ATOM   4029  CG  GLU A 271      10.592   4.543 -11.630  1.00 73.01           C  
ATOM   4030  HG2 GLU A 271      11.044   3.559 -11.499  1.00 73.01           H  
ATOM   4031  HG3 GLU A 271      10.304   4.913 -10.646  1.00 73.01           H  
ATOM   4032  CD  GLU A 271       9.335   4.413 -12.522  1.00 73.01           C  
ATOM   4033  OE1 GLU A 271       8.532   3.494 -12.243  1.00 73.01           O  
ATOM   4034  OE2 GLU A 271       9.172   5.185 -13.497  1.00 73.01           O  
ATOM   4035  N   THR A 272      14.347   3.581 -11.655  1.00 81.85           N  
ATOM   4036  H   THR A 272      13.702   3.127 -11.025  1.00 81.85           H  
ATOM   4037  CA  THR A 272      15.400   2.754 -12.294  1.00 81.85           C  
ATOM   4038  HA  THR A 272      15.860   3.319 -13.105  1.00 81.85           H  
ATOM   4039  C   THR A 272      14.784   1.503 -12.910  1.00 81.85           C  
ATOM   4040  CB  THR A 272      16.540   2.385 -11.328  1.00 81.85           C  
ATOM   4041  HB  THR A 272      16.139   1.818 -10.488  1.00 81.85           H  
ATOM   4042  O   THR A 272      14.124   0.732 -12.216  1.00 81.85           O  
ATOM   4043  CG2 THR A 272      17.645   1.572 -12.010  1.00 81.85           C  
ATOM   4044 HG21 THR A 272      17.269   0.593 -12.306  1.00 81.85           H  
ATOM   4045 HG22 THR A 272      18.011   2.103 -12.889  1.00 81.85           H  
ATOM   4046 HG23 THR A 272      18.469   1.424 -11.313  1.00 81.85           H  
ATOM   4047  OG1 THR A 272      17.166   3.553 -10.843  1.00 81.85           O  
ATOM   4048  HG1 THR A 272      16.466   4.160 -10.593  1.00 81.85           H  
ATOM   4049  N   SER A 273      14.987   1.300 -14.214  1.00 85.88           N  
ATOM   4050  H   SER A 273      15.560   1.977 -14.695  1.00 85.88           H  
ATOM   4051  CA  SER A 273      14.452   0.198 -15.026  1.00 85.88           C  
ATOM   4052  HA  SER A 273      13.854  -0.469 -14.405  1.00 85.88           H  
ATOM   4053  C   SER A 273      15.545  -0.662 -15.615  1.00 85.88           C  
ATOM   4054  CB  SER A 273      13.610   0.729 -16.188  1.00 85.88           C  
ATOM   4055  HB2 SER A 273      14.254   1.248 -16.897  1.00 85.88           H  
ATOM   4056  HB3 SER A 273      13.137  -0.109 -16.699  1.00 85.88           H  
ATOM   4057  O   SER A 273      16.516  -0.137 -16.130  1.00 85.88           O  
ATOM   4058  OG  SER A 273      12.616   1.615 -15.720  1.00 85.88           O  
ATOM   4059  HG  SER A 273      12.970   2.503 -15.801  1.00 85.88           H  
ATOM   4060  N   GLN A 274      15.361  -1.978 -15.605  1.00 87.52           N  
ATOM   4061  H   GLN A 274      14.516  -2.367 -15.213  1.00 87.52           H  
ATOM   4062  CA  GLN A 274      16.299  -2.904 -16.231  1.00 87.52           C  
ATOM   4063  HA  GLN A 274      17.274  -2.425 -16.327  1.00 87.52           H  
ATOM   4064  C   GLN A 274      15.805  -3.276 -17.632  1.00 87.52           C  
ATOM   4065  CB  GLN A 274      16.503  -4.138 -15.344  1.00 87.52           C  
ATOM   4066  HB2 GLN A 274      17.307  -4.729 -15.783  1.00 87.52           H  
ATOM   4067  HB3 GLN A 274      15.599  -4.746 -15.339  1.00 87.52           H  
ATOM   4068  O   GLN A 274      14.631  -3.607 -17.802  1.00 87.52           O  
ATOM   4069  CG  GLN A 274      16.861  -3.766 -13.893  1.00 87.52           C  
ATOM   4070  HG2 GLN A 274      15.947  -3.469 -13.377  1.00 87.52           H  
ATOM   4071  HG3 GLN A 274      17.526  -2.902 -13.883  1.00 87.52           H  
ATOM   4072  CD  GLN A 274      17.513  -4.902 -13.109  1.00 87.52           C  
ATOM   4073  NE2 GLN A 274      17.253  -5.012 -11.826  1.00 87.52           N  
ATOM   4074 HE21 GLN A 274      17.765  -5.743 -11.354  1.00 87.52           H  
ATOM   4075 HE22 GLN A 274      16.708  -4.322 -11.329  1.00 87.52           H  
ATOM   4076  OE1 GLN A 274      18.247  -5.726 -13.621  1.00 87.52           O  
ATOM   4077  N   TYR A 275      16.685  -3.230 -18.630  1.00 90.86           N  
ATOM   4078  H   TYR A 275      17.606  -2.866 -18.430  1.00 90.86           H  
ATOM   4079  CA  TYR A 275      16.402  -3.649 -20.000  1.00 90.86           C  
ATOM   4080  HA  TYR A 275      15.416  -4.110 -20.032  1.00 90.86           H  
ATOM   4081  C   TYR A 275      17.418  -4.695 -20.457  1.00 90.86           C  
ATOM   4082  CB  TYR A 275      16.367  -2.431 -20.932  1.00 90.86           C  
ATOM   4083  HB2 TYR A 275      17.360  -1.988 -20.990  1.00 90.86           H  
ATOM   4084  HB3 TYR A 275      15.696  -1.685 -20.506  1.00 90.86           H  
ATOM   4085  O   TYR A 275      18.623  -4.440 -20.479  1.00 90.86           O  
ATOM   4086  CG  TYR A 275      15.872  -2.778 -22.323  1.00 90.86           C  
ATOM   4087  CD1 TYR A 275      16.773  -2.872 -23.398  1.00 90.86           C  
ATOM   4088  HD1 TYR A 275      17.825  -2.699 -23.222  1.00 90.86           H  
ATOM   4089  CD2 TYR A 275      14.508  -3.058 -22.528  1.00 90.86           C  
ATOM   4090  HD2 TYR A 275      13.814  -2.998 -21.703  1.00 90.86           H  
ATOM   4091  CE1 TYR A 275      16.311  -3.228 -24.682  1.00 90.86           C  
ATOM   4092  HE1 TYR A 275      16.994  -3.324 -25.512  1.00 90.86           H  
ATOM   4093  CE2 TYR A 275      14.043  -3.413 -23.810  1.00 90.86           C  
ATOM   4094  HE2 TYR A 275      12.999  -3.629 -23.980  1.00 90.86           H  
ATOM   4095  OH  TYR A 275      14.504  -3.868 -26.118  1.00 90.86           O  
ATOM   4096  HH  TYR A 275      15.229  -4.023 -26.728  1.00 90.86           H  
ATOM   4097  CZ  TYR A 275      14.945  -3.498 -24.888  1.00 90.86           C  
ATOM   4098  N   ALA A 276      16.930  -5.884 -20.808  1.00 89.03           N  
ATOM   4099  H   ALA A 276      15.930  -6.022 -20.809  1.00 89.03           H  
ATOM   4100  CA  ALA A 276      17.761  -6.978 -21.286  1.00 89.03           C  
ATOM   4101  HA  ALA A 276      18.719  -6.946 -20.767  1.00 89.03           H  
ATOM   4102  C   ALA A 276      18.029  -6.831 -22.788  1.00 89.03           C  
ATOM   4103  CB  ALA A 276      17.089  -8.313 -20.947  1.00 89.03           C  
ATOM   4104  HB1 ALA A 276      16.145  -8.402 -21.485  1.00 89.03           H  
ATOM   4105  HB2 ALA A 276      16.896  -8.377 -19.876  1.00 89.03           H  
ATOM   4106  HB3 ALA A 276      17.740  -9.137 -21.240  1.00 89.03           H  
ATOM   4107  O   ALA A 276      17.106  -6.722 -23.594  1.00 89.03           O  
ATOM   4108  N   VAL A 277      19.302  -6.861 -23.167  1.00 89.92           N  
ATOM   4109  H   VAL A 277      20.010  -6.932 -22.451  1.00 89.92           H  
ATOM   4110  CA  VAL A 277      19.755  -6.860 -24.559  1.00 89.92           C  
ATOM   4111  HA  VAL A 277      18.889  -6.860 -25.221  1.00 89.92           H  
ATOM   4112  C   VAL A 277      20.594  -8.115 -24.778  1.00 89.92           C  
ATOM   4113  CB  VAL A 277      20.594  -5.613 -24.869  1.00 89.92           C  
ATOM   4114  HB  VAL A 277      21.493  -5.656 -24.253  1.00 89.92           H  
ATOM   4115  O   VAL A 277      21.468  -8.386 -23.955  1.00 89.92           O  
ATOM   4116  CG1 VAL A 277      21.024  -5.553 -26.338  1.00 89.92           C  
ATOM   4117 HG11 VAL A 277      21.655  -6.407 -26.582  1.00 89.92           H  
ATOM   4118 HG12 VAL A 277      20.142  -5.561 -26.979  1.00 89.92           H  
ATOM   4119 HG13 VAL A 277      21.596  -4.643 -26.522  1.00 89.92           H  
ATOM   4120  CG2 VAL A 277      19.839  -4.316 -24.568  1.00 89.92           C  
ATOM   4121 HG21 VAL A 277      20.479  -3.457 -24.768  1.00 89.92           H  
ATOM   4122 HG22 VAL A 277      18.947  -4.267 -25.192  1.00 89.92           H  
ATOM   4123 HG23 VAL A 277      19.549  -4.285 -23.518  1.00 89.92           H  
ATOM   4124  N   PRO A 278      20.410  -8.863 -25.878  1.00 89.81           N  
ATOM   4125  CA  PRO A 278      21.297  -9.971 -26.218  1.00 89.81           C  
ATOM   4126  HA  PRO A 278      21.138 -10.784 -25.509  1.00 89.81           H  
ATOM   4127  C   PRO A 278      22.767  -9.531 -26.189  1.00 89.81           C  
ATOM   4128  CB  PRO A 278      20.860 -10.427 -27.613  1.00 89.81           C  
ATOM   4129  HB2 PRO A 278      20.985 -11.502 -27.743  1.00 89.81           H  
ATOM   4130  HB3 PRO A 278      21.414  -9.885 -28.380  1.00 89.81           H  
ATOM   4131  O   PRO A 278      23.107  -8.465 -26.709  1.00 89.81           O  
ATOM   4132  CG  PRO A 278      19.388 -10.017 -27.672  1.00 89.81           C  
ATOM   4133  HG2 PRO A 278      19.048  -9.868 -28.697  1.00 89.81           H  
ATOM   4134  HG3 PRO A 278      18.779 -10.770 -27.172  1.00 89.81           H  
ATOM   4135  CD  PRO A 278      19.358  -8.720 -26.871  1.00 89.81           C  
ATOM   4136  HD2 PRO A 278      18.378  -8.595 -26.409  1.00 89.81           H  
ATOM   4137  HD3 PRO A 278      19.584  -7.879 -27.526  1.00 89.81           H  
ATOM   4138  N   ALA A 279      23.652 -10.326 -25.591  1.00 86.90           N  
ATOM   4139  H   ALA A 279      23.326 -11.205 -25.215  1.00 86.90           H  
ATOM   4140  CA  ALA A 279      25.059  -9.978 -25.392  1.00 86.90           C  
ATOM   4141  HA  ALA A 279      25.100  -9.083 -24.771  1.00 86.90           H  
ATOM   4142  C   ALA A 279      25.771  -9.645 -26.715  1.00 86.90           C  
ATOM   4143  CB  ALA A 279      25.743 -11.131 -24.645  1.00 86.90           C  
ATOM   4144  HB1 ALA A 279      26.793 -10.894 -24.475  1.00 86.90           H  
ATOM   4145  HB2 ALA A 279      25.258 -11.294 -23.682  1.00 86.90           H  
ATOM   4146  HB3 ALA A 279      25.678 -12.049 -25.229  1.00 86.90           H  
ATOM   4147  O   ALA A 279      26.596  -8.730 -26.756  1.00 86.90           O  
ATOM   4148  N   GLU A 280      25.372 -10.305 -27.806  1.00 89.11           N  
ATOM   4149  H   GLU A 280      24.731 -11.074 -27.673  1.00 89.11           H  
ATOM   4150  CA  GLU A 280      25.840 -10.057 -29.176  1.00 89.11           C  
ATOM   4151  HA  GLU A 280      26.926 -10.141 -29.215  1.00 89.11           H  
ATOM   4152  C   GLU A 280      25.447  -8.667 -29.712  1.00 89.11           C  
ATOM   4153  CB  GLU A 280      25.229 -11.116 -30.103  1.00 89.11           C  
ATOM   4154  HB2 GLU A 280      25.596 -10.943 -31.115  1.00 89.11           H  
ATOM   4155  HB3 GLU A 280      24.148 -10.978 -30.104  1.00 89.11           H  
ATOM   4156  O   GLU A 280      26.155  -8.082 -30.530  1.00 89.11           O  
ATOM   4157  CG  GLU A 280      25.556 -12.563 -29.702  1.00 89.11           C  
ATOM   4158  HG2 GLU A 280      26.640 -12.679 -29.671  1.00 89.11           H  
ATOM   4159  HG3 GLU A 280      25.161 -12.766 -28.706  1.00 89.11           H  
ATOM   4160  CD  GLU A 280      24.938 -13.552 -30.696  1.00 89.11           C  
ATOM   4161  OE1 GLU A 280      25.658 -14.490 -31.097  1.00 89.11           O  
ATOM   4162  OE2 GLU A 280      23.769 -13.313 -31.079  1.00 89.11           O  
ATOM   4163  N   LYS A 281      24.319  -8.111 -29.248  1.00 89.24           N  
ATOM   4164  H   LYS A 281      23.815  -8.627 -28.540  1.00 89.24           H  
ATOM   4165  CA  LYS A 281      23.782  -6.803 -29.665  1.00 89.24           C  
ATOM   4166  HA  LYS A 281      24.262  -6.499 -30.594  1.00 89.24           H  
ATOM   4167  C   LYS A 281      24.084  -5.689 -28.667  1.00 89.24           C  
ATOM   4168  CB  LYS A 281      22.267  -6.911 -29.911  1.00 89.24           C  
ATOM   4169  HB2 LYS A 281      21.773  -7.156 -28.971  1.00 89.24           H  
ATOM   4170  HB3 LYS A 281      21.895  -5.939 -30.235  1.00 89.24           H  
ATOM   4171  O   LYS A 281      24.078  -4.518 -29.040  1.00 89.24           O  
ATOM   4172  CG  LYS A 281      21.855  -7.961 -30.954  1.00 89.24           C  
ATOM   4173  HG2 LYS A 281      22.157  -8.952 -30.614  1.00 89.24           H  
ATOM   4174  HG3 LYS A 281      20.768  -7.951 -31.027  1.00 89.24           H  
ATOM   4175  CD  LYS A 281      22.442  -7.705 -32.349  1.00 89.24           C  
ATOM   4176  HD2 LYS A 281      22.140  -6.716 -32.693  1.00 89.24           H  
ATOM   4177  HD3 LYS A 281      23.530  -7.769 -32.306  1.00 89.24           H  
ATOM   4178  CE  LYS A 281      21.906  -8.773 -33.307  1.00 89.24           C  
ATOM   4179  HE2 LYS A 281      20.822  -8.673 -33.366  1.00 89.24           H  
ATOM   4180  HE3 LYS A 281      22.124  -9.754 -32.885  1.00 89.24           H  
ATOM   4181  NZ  LYS A 281      22.511  -8.659 -34.655  1.00 89.24           N  
ATOM   4182  HZ1 LYS A 281      22.299  -7.758 -35.059  1.00 89.24           H  
ATOM   4183  HZ2 LYS A 281      22.141  -9.384 -35.253  1.00 89.24           H  
ATOM   4184  HZ3 LYS A 281      23.511  -8.784 -34.593  1.00 89.24           H  
ATOM   4185  N   ALA A 282      24.424  -6.026 -27.426  1.00 89.13           N  
ATOM   4186  H   ALA A 282      24.328  -6.997 -27.163  1.00 89.13           H  
ATOM   4187  CA  ALA A 282      24.782  -5.057 -26.395  1.00 89.13           C  
ATOM   4188  HA  ALA A 282      23.933  -4.396 -26.224  1.00 89.13           H  
ATOM   4189  C   ALA A 282      25.979  -4.180 -26.807  1.00 89.13           C  
ATOM   4190  CB  ALA A 282      25.057  -5.835 -25.109  1.00 89.13           C  
ATOM   4191  HB1 ALA A 282      25.902  -6.507 -25.254  1.00 89.13           H  
ATOM   4192  HB2 ALA A 282      25.272  -5.135 -24.302  1.00 89.13           H  
ATOM   4193  HB3 ALA A 282      24.176  -6.422 -24.846  1.00 89.13           H  
ATOM   4194  O   ALA A 282      26.015  -2.995 -26.483  1.00 89.13           O  
ATOM   4195  N   GLY A 283      26.925  -4.719 -27.587  1.00 89.09           N  
ATOM   4196  H   GLY A 283      26.846  -5.698 -27.822  1.00 89.09           H  
ATOM   4197  CA  GLY A 283      28.032  -3.942 -28.157  1.00 89.09           C  
ATOM   4198  HA2 GLY A 283      28.609  -3.489 -27.350  1.00 89.09           H  
ATOM   4199  HA3 GLY A 283      28.683  -4.617 -28.712  1.00 89.09           H  
ATOM   4200  C   GLY A 283      27.585  -2.825 -29.114  1.00 89.09           C  
ATOM   4201  O   GLY A 283      28.199  -1.759 -29.127  1.00 89.09           O  
ATOM   4202  N   LEU A 284      26.493  -3.024 -29.863  1.00 90.96           N  
ATOM   4203  H   LEU A 284      25.973  -3.882 -29.744  1.00 90.96           H  
ATOM   4204  CA  LEU A 284      25.920  -2.002 -30.750  1.00 90.96           C  
ATOM   4205  HA  LEU A 284      26.718  -1.551 -31.339  1.00 90.96           H  
ATOM   4206  C   LEU A 284      25.271  -0.870 -29.949  1.00 90.96           C  
ATOM   4207  CB  LEU A 284      24.882  -2.628 -31.702  1.00 90.96           C  
ATOM   4208  HB2 LEU A 284      24.444  -1.829 -32.301  1.00 90.96           H  
ATOM   4209  HB3 LEU A 284      24.072  -3.058 -31.112  1.00 90.96           H  
ATOM   4210  O   LEU A 284      25.466   0.300 -30.277  1.00 90.96           O  
ATOM   4211  CG  LEU A 284      25.427  -3.701 -32.657  1.00 90.96           C  
ATOM   4212  HG  LEU A 284      25.912  -4.491 -32.083  1.00 90.96           H  
ATOM   4213  CD1 LEU A 284      24.271  -4.323 -33.441  1.00 90.96           C  
ATOM   4214 HD11 LEU A 284      23.775  -3.561 -34.041  1.00 90.96           H  
ATOM   4215 HD12 LEU A 284      23.546  -4.743 -32.744  1.00 90.96           H  
ATOM   4216 HD13 LEU A 284      24.648  -5.112 -34.091  1.00 90.96           H  
ATOM   4217  CD2 LEU A 284      26.431  -3.117 -33.654  1.00 90.96           C  
ATOM   4218 HD21 LEU A 284      27.314  -2.755 -33.127  1.00 90.96           H  
ATOM   4219 HD22 LEU A 284      25.973  -2.299 -34.209  1.00 90.96           H  
ATOM   4220 HD23 LEU A 284      26.744  -3.892 -34.353  1.00 90.96           H  
ATOM   4221  N   VAL A 285      24.560  -1.223 -28.873  1.00 92.58           N  
ATOM   4222  H   VAL A 285      24.430  -2.211 -28.704  1.00 92.58           H  
ATOM   4223  CA  VAL A 285      23.943  -0.269 -27.936  1.00 92.58           C  
ATOM   4224  HA  VAL A 285      23.258   0.381 -28.480  1.00 92.58           H  
ATOM   4225  C   VAL A 285      24.998   0.620 -27.285  1.00 92.58           C  
ATOM   4226  CB  VAL A 285      23.144  -1.007 -26.847  1.00 92.58           C  
ATOM   4227  HB  VAL A 285      23.808  -1.682 -26.308  1.00 92.58           H  
ATOM   4228  O   VAL A 285      24.841   1.838 -27.245  1.00 92.58           O  
ATOM   4229  CG1 VAL A 285      22.530  -0.039 -25.830  1.00 92.58           C  
ATOM   4230 HG11 VAL A 285      22.058  -0.608 -25.029  1.00 92.58           H  
ATOM   4231 HG12 VAL A 285      21.797   0.606 -26.315  1.00 92.58           H  
ATOM   4232 HG13 VAL A 285      23.293   0.580 -25.358  1.00 92.58           H  
ATOM   4233  CG2 VAL A 285      22.022  -1.837 -27.473  1.00 92.58           C  
ATOM   4234 HG21 VAL A 285      21.459  -2.338 -26.685  1.00 92.58           H  
ATOM   4235 HG22 VAL A 285      21.345  -1.190 -28.030  1.00 92.58           H  
ATOM   4236 HG23 VAL A 285      22.425  -2.597 -28.142  1.00 92.58           H  
ATOM   4237  N   ILE A 286      26.089   0.018 -26.803  1.00 91.56           N  
ATOM   4238  H   ILE A 286      26.123  -0.990 -26.839  1.00 91.56           H  
ATOM   4239  CA  ILE A 286      27.209   0.736 -26.180  1.00 91.56           C  
ATOM   4240  HA  ILE A 286      26.817   1.407 -25.415  1.00 91.56           H  
ATOM   4241  C   ILE A 286      27.925   1.606 -27.219  1.00 91.56           C  
ATOM   4242  CB  ILE A 286      28.155  -0.266 -25.484  1.00 91.56           C  
ATOM   4243  HB  ILE A 286      28.497  -0.985 -26.228  1.00 91.56           H  
ATOM   4244  O   ILE A 286      28.214   2.778 -26.971  1.00 91.56           O  
ATOM   4245  CG1 ILE A 286      27.413  -1.023 -24.358  1.00 91.56           C  
ATOM   4246 HG12 ILE A 286      26.411  -1.306 -24.680  1.00 91.56           H  
ATOM   4247 HG13 ILE A 286      27.285  -0.360 -23.502  1.00 91.56           H  
ATOM   4248  CG2 ILE A 286      29.382   0.446 -24.887  1.00 91.56           C  
ATOM   4249 HG21 ILE A 286      30.026  -0.266 -24.371  1.00 91.56           H  
ATOM   4250 HG22 ILE A 286      29.065   1.215 -24.183  1.00 91.56           H  
ATOM   4251 HG23 ILE A 286      29.975   0.902 -25.680  1.00 91.56           H  
ATOM   4252  CD1 ILE A 286      28.130  -2.311 -23.931  1.00 91.56           C  
ATOM   4253 HD11 ILE A 286      29.076  -2.085 -23.440  1.00 91.56           H  
ATOM   4254 HD12 ILE A 286      27.490  -2.864 -23.244  1.00 91.56           H  
ATOM   4255 HD13 ILE A 286      28.317  -2.936 -24.804  1.00 91.56           H  
ATOM   4256  N   GLY A 287      28.154   1.060 -28.414  1.00 90.08           N  
ATOM   4257  H   GLY A 287      27.881   0.098 -28.556  1.00 90.08           H  
ATOM   4258  CA  GLY A 287      28.900   1.708 -29.486  1.00 90.08           C  
ATOM   4259  HA2 GLY A 287      28.720   1.159 -30.410  1.00 90.08           H  
ATOM   4260  HA3 GLY A 287      28.545   2.731 -29.618  1.00 90.08           H  
ATOM   4261  C   GLY A 287      30.407   1.754 -29.224  1.00 90.08           C  
ATOM   4262  O   GLY A 287      30.895   1.496 -28.121  1.00 90.08           O  
ATOM   4263  N   LYS A 288      31.170   2.103 -30.264  1.00 91.05           N  
ATOM   4264  H   LYS A 288      30.706   2.362 -31.123  1.00 91.05           H  
ATOM   4265  CA  LYS A 288      32.632   2.249 -30.188  1.00 91.05           C  
ATOM   4266  HA  LYS A 288      33.068   1.294 -29.895  1.00 91.05           H  
ATOM   4267  C   LYS A 288      32.983   3.287 -29.110  1.00 91.05           C  
ATOM   4268  CB  LYS A 288      33.188   2.655 -31.566  1.00 91.05           C  
ATOM   4269  HB2 LYS A 288      34.262   2.817 -31.475  1.00 91.05           H  
ATOM   4270  HB3 LYS A 288      32.728   3.598 -31.862  1.00 91.05           H  
ATOM   4271  O   LYS A 288      32.496   4.409 -29.159  1.00 91.05           O  
ATOM   4272  CG  LYS A 288      32.939   1.586 -32.649  1.00 91.05           C  
ATOM   4273  HG2 LYS A 288      31.872   1.382 -32.736  1.00 91.05           H  
ATOM   4274  HG3 LYS A 288      33.436   0.665 -32.346  1.00 91.05           H  
ATOM   4275  CD  LYS A 288      33.472   1.994 -34.033  1.00 91.05           C  
ATOM   4276  HD2 LYS A 288      34.524   2.265 -33.944  1.00 91.05           H  
ATOM   4277  HD3 LYS A 288      33.393   1.134 -34.697  1.00 91.05           H  
ATOM   4278  CE  LYS A 288      32.677   3.167 -34.630  1.00 91.05           C  
ATOM   4279  HE2 LYS A 288      31.627   2.881 -34.696  1.00 91.05           H  
ATOM   4280  HE3 LYS A 288      32.745   4.018 -33.952  1.00 91.05           H  
ATOM   4281  NZ  LYS A 288      33.181   3.560 -35.971  1.00 91.05           N  
ATOM   4282  HZ1 LYS A 288      33.107   2.797 -36.628  1.00 91.05           H  
ATOM   4283  HZ2 LYS A 288      34.147   3.851 -35.914  1.00 91.05           H  
ATOM   4284  HZ3 LYS A 288      32.651   4.344 -36.326  1.00 91.05           H  
ATOM   4285  N   GLY A 289      33.764   2.896 -28.100  1.00 89.68           N  
ATOM   4286  H   GLY A 289      34.090   1.940 -28.087  1.00 89.68           H  
ATOM   4287  CA  GLY A 289      34.152   3.784 -26.991  1.00 89.68           C  
ATOM   4288  HA2 GLY A 289      34.622   4.677 -27.402  1.00 89.68           H  
ATOM   4289  HA3 GLY A 289      34.887   3.270 -26.371  1.00 89.68           H  
ATOM   4290  C   GLY A 289      33.007   4.243 -26.070  1.00 89.68           C  
ATOM   4291  O   GLY A 289      33.176   5.207 -25.320  1.00 89.68           O  
ATOM   4292  N   GLY A 290      31.837   3.596 -26.126  1.00 88.49           N  
ATOM   4293  H   GLY A 290      31.724   2.824 -26.766  1.00 88.49           H  
ATOM   4294  CA  GLY A 290      30.669   4.015 -25.350  1.00 88.49           C  
ATOM   4295  HA2 GLY A 290      30.969   4.220 -24.323  1.00 88.49           H  
ATOM   4296  HA3 GLY A 290      29.949   3.196 -25.332  1.00 88.49           H  
ATOM   4297  C   GLY A 290      29.967   5.262 -25.899  1.00 88.49           C  
ATOM   4298  O   GLY A 290      29.167   5.865 -25.192  1.00 88.49           O  
ATOM   4299  N   GLU A 291      30.274   5.696 -27.125  1.00 93.66           N  
ATOM   4300  H   GLU A 291      30.980   5.212 -27.660  1.00 93.66           H  
ATOM   4301  CA  GLU A 291      29.671   6.896 -27.722  1.00 93.66           C  
ATOM   4302  HA  GLU A 291      29.844   7.754 -27.071  1.00 93.66           H  
ATOM   4303  C   GLU A 291      28.154   6.750 -27.897  1.00 93.66           C  
ATOM   4304  CB  GLU A 291      30.361   7.162 -29.065  1.00 93.66           C  
ATOM   4305  HB2 GLU A 291      31.439   7.144 -28.902  1.00 93.66           H  
ATOM   4306  HB3 GLU A 291      30.102   6.362 -29.759  1.00 93.66           H  
ATOM   4307  O   GLU A 291      27.403   7.676 -27.610  1.00 93.66           O  
ATOM   4308  CG  GLU A 291      29.986   8.517 -29.683  1.00 93.66           C  
ATOM   4309  HG2 GLU A 291      28.902   8.577 -29.775  1.00 93.66           H  
ATOM   4310  HG3 GLU A 291      30.318   9.312 -29.015  1.00 93.66           H  
ATOM   4311  CD  GLU A 291      30.618   8.709 -31.072  1.00 93.66           C  
ATOM   4312  OE1 GLU A 291      30.041   9.478 -31.867  1.00 93.66           O  
ATOM   4313  OE2 GLU A 291      31.646   8.048 -31.353  1.00 93.66           O  
ATOM   4314  N   SER A 292      27.690   5.558 -28.283  1.00 93.42           N  
ATOM   4315  H   SER A 292      28.345   4.792 -28.355  1.00 93.42           H  
ATOM   4316  CA  SER A 292      26.268   5.311 -28.525  1.00 93.42           C  
ATOM   4317  HA  SER A 292      25.877   6.126 -29.134  1.00 93.42           H  
ATOM   4318  C   SER A 292      25.463   5.293 -27.226  1.00 93.42           C  
ATOM   4319  CB  SER A 292      26.095   4.013 -29.308  1.00 93.42           C  
ATOM   4320  HB2 SER A 292      26.749   4.038 -30.180  1.00 93.42           H  
ATOM   4321  HB3 SER A 292      26.366   3.159 -28.687  1.00 93.42           H  
ATOM   4322  O   SER A 292      24.404   5.905 -27.170  1.00 93.42           O  
ATOM   4323  OG  SER A 292      24.771   3.865 -29.756  1.00 93.42           O  
ATOM   4324  HG  SER A 292      24.227   3.720 -28.978  1.00 93.42           H  
ATOM   4325  N   ILE A 293      25.965   4.664 -26.158  1.00 93.30           N  
ATOM   4326  H   ILE A 293      26.827   4.146 -26.256  1.00 93.30           H  
ATOM   4327  CA  ILE A 293      25.295   4.716 -24.848  1.00 93.30           C  
ATOM   4328  HA  ILE A 293      24.244   4.478 -25.012  1.00 93.30           H  
ATOM   4329  C   ILE A 293      25.320   6.129 -24.259  1.00 93.30           C  
ATOM   4330  CB  ILE A 293      25.837   3.649 -23.877  1.00 93.30           C  
ATOM   4331  HB  ILE A 293      25.668   2.686 -24.360  1.00 93.30           H  
ATOM   4332  O   ILE A 293      24.326   6.553 -23.683  1.00 93.30           O  
ATOM   4333  CG1 ILE A 293      25.034   3.610 -22.562  1.00 93.30           C  
ATOM   4334 HG12 ILE A 293      25.227   4.510 -21.978  1.00 93.30           H  
ATOM   4335 HG13 ILE A 293      23.971   3.582 -22.800  1.00 93.30           H  
ATOM   4336  CG2 ILE A 293      27.344   3.807 -23.612  1.00 93.30           C  
ATOM   4337 HG21 ILE A 293      27.713   2.984 -22.999  1.00 93.30           H  
ATOM   4338 HG22 ILE A 293      27.885   3.778 -24.557  1.00 93.30           H  
ATOM   4339 HG23 ILE A 293      27.545   4.747 -23.097  1.00 93.30           H  
ATOM   4340  CD1 ILE A 293      25.360   2.383 -21.699  1.00 93.30           C  
ATOM   4341 HD11 ILE A 293      26.378   2.439 -21.315  1.00 93.30           H  
ATOM   4342 HD12 ILE A 293      25.236   1.473 -22.286  1.00 93.30           H  
ATOM   4343 HD13 ILE A 293      24.683   2.352 -20.845  1.00 93.30           H  
ATOM   4344  N   LYS A 294      26.397   6.900 -24.462  1.00 94.19           N  
ATOM   4345  H   LYS A 294      27.188   6.505 -24.951  1.00 94.19           H  
ATOM   4346  CA  LYS A 294      26.444   8.316 -24.061  1.00 94.19           C  
ATOM   4347  HA  LYS A 294      26.187   8.398 -23.005  1.00 94.19           H  
ATOM   4348  C   LYS A 294      25.412   9.156 -24.809  1.00 94.19           C  
ATOM   4349  CB  LYS A 294      27.842   8.896 -24.292  1.00 94.19           C  
ATOM   4350  HB2 LYS A 294      28.175   8.630 -25.295  1.00 94.19           H  
ATOM   4351  HB3 LYS A 294      27.789   9.983 -24.233  1.00 94.19           H  
ATOM   4352  O   LYS A 294      24.771   9.992 -24.182  1.00 94.19           O  
ATOM   4353  CG  LYS A 294      28.863   8.414 -23.255  1.00 94.19           C  
ATOM   4354  HG2 LYS A 294      28.829   7.328 -23.167  1.00 94.19           H  
ATOM   4355  HG3 LYS A 294      28.628   8.848 -22.283  1.00 94.19           H  
ATOM   4356  CD  LYS A 294      30.263   8.853 -23.694  1.00 94.19           C  
ATOM   4357  HD2 LYS A 294      30.442   8.484 -24.704  1.00 94.19           H  
ATOM   4358  HD3 LYS A 294      30.318   9.942 -23.699  1.00 94.19           H  
ATOM   4359  CE  LYS A 294      31.327   8.278 -22.759  1.00 94.19           C  
ATOM   4360  HE2 LYS A 294      31.163   7.204 -22.673  1.00 94.19           H  
ATOM   4361  HE3 LYS A 294      31.202   8.721 -21.771  1.00 94.19           H  
ATOM   4362  NZ  LYS A 294      32.690   8.539 -23.285  1.00 94.19           N  
ATOM   4363  HZ1 LYS A 294      32.809   8.064 -24.168  1.00 94.19           H  
ATOM   4364  HZ2 LYS A 294      33.391   8.188 -22.649  1.00 94.19           H  
ATOM   4365  HZ3 LYS A 294      32.835   9.528 -23.428  1.00 94.19           H  
ATOM   4366  N   GLU A 295      25.232   8.926 -26.108  1.00 93.69           N  
ATOM   4367  H   GLU A 295      25.857   8.287 -26.579  1.00 93.69           H  
ATOM   4368  CA  GLU A 295      24.190   9.579 -26.908  1.00 93.69           C  
ATOM   4369  HA  GLU A 295      24.297  10.660 -26.813  1.00 93.69           H  
ATOM   4370  C   GLU A 295      22.795   9.201 -26.400  1.00 93.69           C  
ATOM   4371  CB  GLU A 295      24.367   9.203 -28.389  1.00 93.69           C  
ATOM   4372  HB2 GLU A 295      25.393   9.406 -28.694  1.00 93.69           H  
ATOM   4373  HB3 GLU A 295      24.200   8.132 -28.503  1.00 93.69           H  
ATOM   4374  O   GLU A 295      21.967  10.083 -26.198  1.00 93.69           O  
ATOM   4375  CG  GLU A 295      23.410   9.933 -29.347  1.00 93.69           C  
ATOM   4376  HG2 GLU A 295      23.518   9.482 -30.333  1.00 93.69           H  
ATOM   4377  HG3 GLU A 295      22.382   9.766 -29.026  1.00 93.69           H  
ATOM   4378  CD  GLU A 295      23.676  11.441 -29.476  1.00 93.69           C  
ATOM   4379  OE1 GLU A 295      22.831  12.157 -30.048  1.00 93.69           O  
ATOM   4380  OE2 GLU A 295      24.694  11.962 -28.968  1.00 93.69           O  
ATOM   4381  N   ILE A 296      22.555   7.918 -26.098  1.00 93.67           N  
ATOM   4382  H   ILE A 296      23.271   7.239 -26.312  1.00 93.67           H  
ATOM   4383  CA  ILE A 296      21.304   7.453 -25.481  1.00 93.67           C  
ATOM   4384  HA  ILE A 296      20.482   7.707 -26.149  1.00 93.67           H  
ATOM   4385  C   ILE A 296      21.063   8.202 -24.169  1.00 93.67           C  
ATOM   4386  CB  ILE A 296      21.314   5.917 -25.286  1.00 93.67           C  
ATOM   4387  HB  ILE A 296      22.241   5.643 -24.784  1.00 93.67           H  
ATOM   4388  O   ILE A 296      19.977   8.746 -23.990  1.00 93.67           O  
ATOM   4389  CG1 ILE A 296      21.263   5.215 -26.661  1.00 93.67           C  
ATOM   4390 HG12 ILE A 296      20.272   5.357 -27.091  1.00 93.67           H  
ATOM   4391 HG13 ILE A 296      21.967   5.683 -27.349  1.00 93.67           H  
ATOM   4392  CG2 ILE A 296      20.145   5.416 -24.414  1.00 93.67           C  
ATOM   4393 HG21 ILE A 296      20.092   5.959 -23.470  1.00 93.67           H  
ATOM   4394 HG22 ILE A 296      20.298   4.366 -24.167  1.00 93.67           H  
ATOM   4395 HG23 ILE A 296      19.195   5.518 -24.938  1.00 93.67           H  
ATOM   4396  CD1 ILE A 296      21.572   3.712 -26.627  1.00 93.67           C  
ATOM   4397 HD11 ILE A 296      21.607   3.333 -27.649  1.00 93.67           H  
ATOM   4398 HD12 ILE A 296      20.791   3.176 -26.088  1.00 93.67           H  
ATOM   4399 HD13 ILE A 296      22.537   3.533 -26.153  1.00 93.67           H  
ATOM   4400  N   CYS A 297      22.055   8.301 -23.280  1.00 92.64           N  
ATOM   4401  H   CYS A 297      22.896   7.761 -23.423  1.00 92.64           H  
ATOM   4402  CA  CYS A 297      21.915   9.059 -22.035  1.00 92.64           C  
ATOM   4403  HA  CYS A 297      21.053   8.659 -21.501  1.00 92.64           H  
ATOM   4404  C   CYS A 297      21.638  10.552 -22.280  1.00 92.64           C  
ATOM   4405  CB  CYS A 297      23.175   8.894 -21.170  1.00 92.64           C  
ATOM   4406  HB2 CYS A 297      24.039   9.286 -21.707  1.00 92.64           H  
ATOM   4407  HB3 CYS A 297      23.031   9.471 -20.256  1.00 92.64           H  
ATOM   4408  O   CYS A 297      20.759  11.140 -21.659  1.00 92.64           O  
ATOM   4409  SG  CYS A 297      23.464   7.160 -20.726  1.00 92.64           S  
ATOM   4410  HG  CYS A 297      24.559   7.335 -19.981  1.00 92.64           H  
ATOM   4411  N   ARG A 298      22.360  11.170 -23.223  1.00 93.83           N  
ATOM   4412  H   ARG A 298      23.066  10.625 -23.697  1.00 93.83           H  
ATOM   4413  CA  ARG A 298      22.243  12.596 -23.565  1.00 93.83           C  
ATOM   4414  HA  ARG A 298      22.317  13.183 -22.650  1.00 93.83           H  
ATOM   4415  C   ARG A 298      20.893  12.951 -24.190  1.00 93.83           C  
ATOM   4416  CB  ARG A 298      23.404  12.950 -24.506  1.00 93.83           C  
ATOM   4417  HB2 ARG A 298      24.336  12.617 -24.049  1.00 93.83           H  
ATOM   4418  HB3 ARG A 298      23.274  12.415 -25.447  1.00 93.83           H  
ATOM   4419  O   ARG A 298      20.361  14.016 -23.904  1.00 93.83           O  
ATOM   4420  CG  ARG A 298      23.528  14.452 -24.791  1.00 93.83           C  
ATOM   4421  HG2 ARG A 298      23.711  14.973 -23.851  1.00 93.83           H  
ATOM   4422  HG3 ARG A 298      22.609  14.837 -25.231  1.00 93.83           H  
ATOM   4423  CD  ARG A 298      24.705  14.718 -25.743  1.00 93.83           C  
ATOM   4424  HD2 ARG A 298      24.958  15.778 -25.704  1.00 93.83           H  
ATOM   4425  HD3 ARG A 298      25.576  14.163 -25.398  1.00 93.83           H  
ATOM   4426  NE  ARG A 298      24.404  14.333 -27.140  1.00 93.83           N  
ATOM   4427  HE  ARG A 298      24.697  13.428 -27.479  1.00 93.83           H  
ATOM   4428  NH1 ARG A 298      23.330  16.262 -27.786  1.00 93.83           N  
ATOM   4429 HH11 ARG A 298      23.377  16.599 -26.836  1.00 93.83           H  
ATOM   4430 HH12 ARG A 298      22.855  16.777 -28.514  1.00 93.83           H  
ATOM   4431  NH2 ARG A 298      23.642  14.623 -29.250  1.00 93.83           N  
ATOM   4432 HH21 ARG A 298      23.060  15.077 -29.939  1.00 93.83           H  
ATOM   4433 HH22 ARG A 298      23.822  13.643 -29.415  1.00 93.83           H  
ATOM   4434  CZ  ARG A 298      23.798  15.071 -28.048  1.00 93.83           C  
ATOM   4435  N   VAL A 299      20.362  12.090 -25.057  1.00 93.22           N  
ATOM   4436  H   VAL A 299      20.901  11.266 -25.281  1.00 93.22           H  
ATOM   4437  CA  VAL A 299      19.117  12.323 -25.806  1.00 93.22           C  
ATOM   4438  HA  VAL A 299      19.023  13.389 -26.016  1.00 93.22           H  
ATOM   4439  C   VAL A 299      17.887  11.931 -24.991  1.00 93.22           C  
ATOM   4440  CB  VAL A 299      19.152  11.575 -27.156  1.00 93.22           C  
ATOM   4441  HB  VAL A 299      19.374  10.523 -26.975  1.00 93.22           H  
ATOM   4442  O   VAL A 299      16.852  12.582 -25.105  1.00 93.22           O  
ATOM   4443  CG1 VAL A 299      17.826  11.661 -27.927  1.00 93.22           C  
ATOM   4444 HG11 VAL A 299      17.941  11.197 -28.906  1.00 93.22           H  
ATOM   4445 HG12 VAL A 299      17.043  11.125 -27.391  1.00 93.22           H  
ATOM   4446 HG13 VAL A 299      17.534  12.703 -28.052  1.00 93.22           H  
ATOM   4447  CG2 VAL A 299      20.239  12.152 -28.071  1.00 93.22           C  
ATOM   4448 HG21 VAL A 299      20.019  13.192 -28.312  1.00 93.22           H  
ATOM   4449 HG22 VAL A 299      21.217  12.102 -27.593  1.00 93.22           H  
ATOM   4450 HG23 VAL A 299      20.293  11.576 -28.994  1.00 93.22           H  
ATOM   4451  N   SER A 300      17.975  10.872 -24.178  1.00 89.96           N  
ATOM   4452  H   SER A 300      18.851  10.373 -24.116  1.00 89.96           H  
ATOM   4453  CA  SER A 300      16.860  10.454 -23.317  1.00 89.96           C  
ATOM   4454  HA  SER A 300      15.930  10.548 -23.877  1.00 89.96           H  
ATOM   4455  C   SER A 300      16.706  11.319 -22.075  1.00 89.96           C  
ATOM   4456  CB  SER A 300      16.973   9.001 -22.847  1.00 89.96           C  
ATOM   4457  HB2 SER A 300      16.136   8.802 -22.178  1.00 89.96           H  
ATOM   4458  HB3 SER A 300      16.903   8.310 -23.686  1.00 89.96           H  
ATOM   4459  O   SER A 300      15.598  11.391 -21.562  1.00 89.96           O  
ATOM   4460  OG  SER A 300      18.165   8.750 -22.140  1.00 89.96           O  
ATOM   4461  HG  SER A 300      18.891   8.717 -22.767  1.00 89.96           H  
ATOM   4462  N   GLY A 301      17.795  11.909 -21.572  1.00 88.06           N  
ATOM   4463  H   GLY A 301      18.680  11.765 -22.037  1.00 88.06           H  
ATOM   4464  CA  GLY A 301      17.857  12.477 -20.222  1.00 88.06           C  
ATOM   4465  HA2 GLY A 301      16.921  12.987 -19.994  1.00 88.06           H  
ATOM   4466  HA3 GLY A 301      18.666  13.205 -20.173  1.00 88.06           H  
ATOM   4467  C   GLY A 301      18.092  11.424 -19.129  1.00 88.06           C  
ATOM   4468  O   GLY A 301      18.519  11.770 -18.032  1.00 88.06           O  
ATOM   4469  N   ALA A 302      17.908  10.132 -19.432  1.00 90.70           N  
ATOM   4470  H   ALA A 302      17.658   9.885 -20.379  1.00 90.70           H  
ATOM   4471  CA  ALA A 302      18.106   9.050 -18.477  1.00 90.70           C  
ATOM   4472  HA  ALA A 302      17.797   9.409 -17.495  1.00 90.70           H  
ATOM   4473  C   ALA A 302      19.579   8.627 -18.378  1.00 90.70           C  
ATOM   4474  CB  ALA A 302      17.206   7.862 -18.834  1.00 90.70           C  
ATOM   4475  HB1 ALA A 302      17.344   7.066 -18.101  1.00 90.70           H  
ATOM   4476  HB2 ALA A 302      16.159   8.167 -18.821  1.00 90.70           H  
ATOM   4477  HB3 ALA A 302      17.473   7.485 -19.821  1.00 90.70           H  
ATOM   4478  O   ALA A 302      20.326   8.581 -19.352  1.00 90.70           O  
ATOM   4479  N   HIS A 303      19.995   8.218 -17.189  1.00 92.38           N  
ATOM   4480  H   HIS A 303      19.323   8.237 -16.435  1.00 92.38           H  
ATOM   4481  CA  HIS A 303      21.280   7.594 -16.937  1.00 92.38           C  
ATOM   4482  HA  HIS A 303      22.027   8.054 -17.583  1.00 92.38           H  
ATOM   4483  C   HIS A 303      21.223   6.093 -17.247  1.00 92.38           C  
ATOM   4484  CB  HIS A 303      21.670   7.874 -15.484  1.00 92.38           C  
ATOM   4485  HB2 HIS A 303      21.592   8.945 -15.295  1.00 92.38           H  
ATOM   4486  HB3 HIS A 303      20.982   7.366 -14.808  1.00 92.38           H  
ATOM   4487  O   HIS A 303      20.598   5.326 -16.519  1.00 92.38           O  
ATOM   4488  CG  HIS A 303      23.077   7.446 -15.191  1.00 92.38           C  
ATOM   4489  CD2 HIS A 303      23.488   6.347 -14.484  1.00 92.38           C  
ATOM   4490  HD2 HIS A 303      22.849   5.607 -14.026  1.00 92.38           H  
ATOM   4491  ND1 HIS A 303      24.203   8.100 -15.629  1.00 92.38           N  
ATOM   4492  HD1 HIS A 303      24.215   8.969 -16.143  1.00 92.38           H  
ATOM   4493  CE1 HIS A 303      25.272   7.419 -15.190  1.00 92.38           C  
ATOM   4494  HE1 HIS A 303      26.301   7.700 -15.360  1.00 92.38           H  
ATOM   4495  NE2 HIS A 303      24.889   6.348 -14.481  1.00 92.38           N  
ATOM   4496  N   VAL A 304      21.883   5.662 -18.323  1.00 91.53           N  
ATOM   4497  H   VAL A 304      22.328   6.345 -18.920  1.00 91.53           H  
ATOM   4498  CA  VAL A 304      21.986   4.247 -18.709  1.00 91.53           C  
ATOM   4499  HA  VAL A 304      21.216   3.687 -18.179  1.00 91.53           H  
ATOM   4500  C   VAL A 304      23.345   3.684 -18.295  1.00 91.53           C  
ATOM   4501  CB  VAL A 304      21.727   4.036 -20.213  1.00 91.53           C  
ATOM   4502  HB  VAL A 304      22.548   4.455 -20.794  1.00 91.53           H  
ATOM   4503  O   VAL A 304      24.388   4.147 -18.758  1.00 91.53           O  
ATOM   4504  CG1 VAL A 304      21.628   2.540 -20.540  1.00 91.53           C  
ATOM   4505 HG11 VAL A 304      21.510   2.404 -21.615  1.00 91.53           H  
ATOM   4506 HG12 VAL A 304      20.784   2.095 -20.014  1.00 91.53           H  
ATOM   4507 HG13 VAL A 304      22.535   2.026 -20.223  1.00 91.53           H  
ATOM   4508  CG2 VAL A 304      20.421   4.704 -20.657  1.00 91.53           C  
ATOM   4509 HG21 VAL A 304      20.520   5.789 -20.619  1.00 91.53           H  
ATOM   4510 HG22 VAL A 304      19.612   4.397 -19.994  1.00 91.53           H  
ATOM   4511 HG23 VAL A 304      20.181   4.413 -21.680  1.00 91.53           H  
ATOM   4512  N   GLU A 305      23.334   2.643 -17.469  1.00 90.96           N  
ATOM   4513  H   GLU A 305      22.441   2.330 -17.116  1.00 90.96           H  
ATOM   4514  CA  GLU A 305      24.510   1.875 -17.060  1.00 90.96           C  
ATOM   4515  HA  GLU A 305      25.365   2.232 -17.633  1.00 90.96           H  
ATOM   4516  C   GLU A 305      24.341   0.387 -17.398  1.00 90.96           C  
ATOM   4517  CB  GLU A 305      24.850   2.115 -15.574  1.00 90.96           C  
ATOM   4518  HB2 GLU A 305      24.941   3.187 -15.397  1.00 90.96           H  
ATOM   4519  HB3 GLU A 305      25.819   1.659 -15.373  1.00 90.96           H  
ATOM   4520  O   GLU A 305      23.232  -0.133 -17.481  1.00 90.96           O  
ATOM   4521  CG  GLU A 305      23.818   1.530 -14.602  1.00 90.96           C  
ATOM   4522  HG2 GLU A 305      22.858   2.012 -14.789  1.00 90.96           H  
ATOM   4523  HG3 GLU A 305      23.732   0.463 -14.807  1.00 90.96           H  
ATOM   4524  CD  GLU A 305      24.191   1.687 -13.120  1.00 90.96           C  
ATOM   4525  OE1 GLU A 305      23.364   2.239 -12.352  1.00 90.96           O  
ATOM   4526  OE2 GLU A 305      25.273   1.178 -12.741  1.00 90.96           O  
ATOM   4527  N   ILE A 306      25.449  -0.321 -17.603  1.00 88.08           N  
ATOM   4528  H   ILE A 306      26.339   0.122 -17.427  1.00 88.08           H  
ATOM   4529  CA  ILE A 306      25.429  -1.778 -17.781  1.00 88.08           C  
ATOM   4530  HA  ILE A 306      24.502  -2.082 -18.266  1.00 88.08           H  
ATOM   4531  C   ILE A 306      25.482  -2.403 -16.389  1.00 88.08           C  
ATOM   4532  CB  ILE A 306      26.608  -2.248 -18.655  1.00 88.08           C  
ATOM   4533  HB  ILE A 306      27.528  -1.995 -18.127  1.00 88.08           H  
ATOM   4534  O   ILE A 306      26.398  -2.094 -15.621  1.00 88.08           O  
ATOM   4535  CG1 ILE A 306      26.623  -1.545 -20.032  1.00 88.08           C  
ATOM   4536 HG12 ILE A 306      26.368  -0.491 -19.930  1.00 88.08           H  
ATOM   4537 HG13 ILE A 306      25.890  -2.005 -20.695  1.00 88.08           H  
ATOM   4538  CG2 ILE A 306      26.568  -3.776 -18.850  1.00 88.08           C  
ATOM   4539 HG21 ILE A 306      27.400  -4.107 -19.472  1.00 88.08           H  
ATOM   4540 HG22 ILE A 306      25.625  -4.066 -19.313  1.00 88.08           H  
ATOM   4541 HG23 ILE A 306      26.649  -4.281 -17.888  1.00 88.08           H  
ATOM   4542  CD1 ILE A 306      28.013  -1.602 -20.670  1.00 88.08           C  
ATOM   4543 HD11 ILE A 306      28.765  -1.272 -19.954  1.00 88.08           H  
ATOM   4544 HD12 ILE A 306      28.246  -2.617 -20.993  1.00 88.08           H  
ATOM   4545 HD13 ILE A 306      28.045  -0.922 -21.521  1.00 88.08           H  
ATOM   4546  N   SER A 307      24.538  -3.288 -16.071  1.00 84.11           N  
ATOM   4547  H   SER A 307      23.813  -3.509 -16.739  1.00 84.11           H  
ATOM   4548  CA  SER A 307      24.514  -3.995 -14.793  1.00 84.11           C  
ATOM   4549  HA  SER A 307      24.401  -3.257 -13.999  1.00 84.11           H  
ATOM   4550  C   SER A 307      25.820  -4.758 -14.584  1.00 84.11           C  
ATOM   4551  CB  SER A 307      23.332  -4.965 -14.705  1.00 84.11           C  
ATOM   4552  HB2 SER A 307      23.421  -5.719 -15.488  1.00 84.11           H  
ATOM   4553  HB3 SER A 307      23.339  -5.459 -13.733  1.00 84.11           H  
ATOM   4554  O   SER A 307      26.257  -5.525 -15.443  1.00 84.11           O  
ATOM   4555  OG  SER A 307      22.129  -4.245 -14.856  1.00 84.11           O  
ATOM   4556  HG  SER A 307      21.391  -4.746 -14.499  1.00 84.11           H  
ATOM   4557  N   LYS A 308      26.447  -4.533 -13.426  1.00 77.00           N  
ATOM   4558  H   LYS A 308      26.052  -3.834 -12.813  1.00 77.00           H  
ATOM   4559  CA  LYS A 308      27.653  -5.255 -12.988  1.00 77.00           C  
ATOM   4560  HA  LYS A 308      28.270  -5.479 -13.858  1.00 77.00           H  
ATOM   4561  C   LYS A 308      27.332  -6.606 -12.350  1.00 77.00           C  
ATOM   4562  CB  LYS A 308      28.458  -4.391 -12.008  1.00 77.00           C  
ATOM   4563  HB2 LYS A 308      29.328  -4.959 -11.680  1.00 77.00           H  
ATOM   4564  HB3 LYS A 308      27.843  -4.174 -11.135  1.00 77.00           H  
ATOM   4565  O   LYS A 308      28.242  -7.397 -12.123  1.00 77.00           O  
ATOM   4566  CG  LYS A 308      28.937  -3.077 -12.637  1.00 77.00           C  
ATOM   4567  HG2 LYS A 308      29.523  -3.295 -13.529  1.00 77.00           H  
ATOM   4568  HG3 LYS A 308      28.078  -2.466 -12.914  1.00 77.00           H  
ATOM   4569  CD  LYS A 308      29.798  -2.305 -11.635  1.00 77.00           C  
ATOM   4570  HD2 LYS A 308      30.678  -2.900 -11.389  1.00 77.00           H  
ATOM   4571  HD3 LYS A 308      29.221  -2.122 -10.728  1.00 77.00           H  
ATOM   4572  CE  LYS A 308      30.220  -0.973 -12.255  1.00 77.00           C  
ATOM   4573  HE2 LYS A 308      29.323  -0.381 -12.440  1.00 77.00           H  
ATOM   4574  HE3 LYS A 308      30.689  -1.171 -13.219  1.00 77.00           H  
ATOM   4575  NZ  LYS A 308      31.153  -0.240 -11.367  1.00 77.00           N  
ATOM   4576  HZ1 LYS A 308      31.984  -0.787 -11.195  1.00 77.00           H  
ATOM   4577  HZ2 LYS A 308      31.409   0.643 -11.785  1.00 77.00           H  
ATOM   4578  HZ3 LYS A 308      30.697  -0.049 -10.486  1.00 77.00           H  
ATOM   4579  N   GLU A 309      26.063  -6.841 -12.028  1.00 71.91           N  
ATOM   4580  H   GLU A 309      25.362  -6.155 -12.269  1.00 71.91           H  
ATOM   4581  CA  GLU A 309      25.595  -8.122 -11.515  1.00 71.91           C  
ATOM   4582  HA  GLU A 309      26.237  -8.404 -10.680  1.00 71.91           H  
ATOM   4583  C   GLU A 309      25.705  -9.184 -12.616  1.00 71.91           C  
ATOM   4584  CB  GLU A 309      24.157  -8.004 -10.990  1.00 71.91           C  
ATOM   4585  HB2 GLU A 309      23.511  -7.610 -11.775  1.00 71.91           H  
ATOM   4586  HB3 GLU A 309      23.802  -8.994 -10.705  1.00 71.91           H  
ATOM   4587  O   GLU A 309      25.378  -8.886 -13.769  1.00 71.91           O  
ATOM   4588  CG  GLU A 309      24.107  -7.085  -9.763  1.00 71.91           C  
ATOM   4589  HG2 GLU A 309      24.426  -6.082 -10.046  1.00 71.91           H  
ATOM   4590  HG3 GLU A 309      24.810  -7.455  -9.017  1.00 71.91           H  
ATOM   4591  CD  GLU A 309      22.700  -7.014  -9.164  1.00 71.91           C  
ATOM   4592  OE1 GLU A 309      22.506  -7.596  -8.074  1.00 71.91           O  
ATOM   4593  OE2 GLU A 309      21.852  -6.340  -9.790  1.00 71.91           O  
ATOM   4594  N   PRO A 310      26.185 -10.400 -12.295  1.00 60.96           N  
ATOM   4595  CA  PRO A 310      26.264 -11.477 -13.269  1.00 60.96           C  
ATOM   4596  HA  PRO A 310      26.927 -11.181 -14.082  1.00 60.96           H  
ATOM   4597  C   PRO A 310      24.845 -11.760 -13.782  1.00 60.96           C  
ATOM   4598  CB  PRO A 310      26.885 -12.666 -12.526  1.00 60.96           C  
ATOM   4599  HB2 PRO A 310      26.480 -13.619 -12.865  1.00 60.96           H  
ATOM   4600  HB3 PRO A 310      27.967 -12.647 -12.660  1.00 60.96           H  
ATOM   4601  O   PRO A 310      23.983 -12.133 -12.981  1.00 60.96           O  
ATOM   4602  CG  PRO A 310      26.555 -12.399 -11.058  1.00 60.96           C  
ATOM   4603  HG2 PRO A 310      27.296 -12.837 -10.389  1.00 60.96           H  
ATOM   4604  HG3 PRO A 310      25.561 -12.785 -10.830  1.00 60.96           H  
ATOM   4605  CD  PRO A 310      26.542 -10.876 -10.967  1.00 60.96           C  
ATOM   4606  HD2 PRO A 310      25.814 -10.561 -10.219  1.00 60.96           H  
ATOM   4607  HD3 PRO A 310      27.536 -10.512 -10.708  1.00 60.96           H  
ATOM   4608  N   PRO A 311      24.558 -11.541 -15.079  1.00 60.09           N  
ATOM   4609  CA  PRO A 311      23.246 -11.852 -15.614  1.00 60.09           C  
ATOM   4610  HA  PRO A 311      22.505 -11.267 -15.070  1.00 60.09           H  
ATOM   4611  C   PRO A 311      22.984 -13.355 -15.423  1.00 60.09           C  
ATOM   4612  CB  PRO A 311      23.266 -11.409 -17.080  1.00 60.09           C  
ATOM   4613  HB2 PRO A 311      22.887 -10.390 -17.152  1.00 60.09           H  
ATOM   4614  HB3 PRO A 311      22.686 -12.074 -17.720  1.00 60.09           H  
ATOM   4615  O   PRO A 311      23.912 -14.154 -15.571  1.00 60.09           O  
ATOM   4616  CG  PRO A 311      24.749 -11.416 -17.445  1.00 60.09           C  
ATOM   4617  HG2 PRO A 311      25.035 -12.415 -17.774  1.00 60.09           H  
ATOM   4618  HG3 PRO A 311      24.984 -10.680 -18.214  1.00 60.09           H  
ATOM   4619  CD  PRO A 311      25.454 -11.091 -16.131  1.00 60.09           C  
ATOM   4620  HD2 PRO A 311      25.603 -10.015 -16.050  1.00 60.09           H  
ATOM   4621  HD3 PRO A 311      26.410 -11.614 -16.095  1.00 60.09           H  
ATOM   4622  N   PRO A 312      21.743 -13.759 -15.094  1.00 66.45           N  
ATOM   4623  CA  PRO A 312      21.403 -15.168 -14.886  1.00 66.45           C  
ATOM   4624  HA  PRO A 312      22.002 -15.574 -14.071  1.00 66.45           H  
ATOM   4625  C   PRO A 312      21.663 -16.023 -16.133  1.00 66.45           C  
ATOM   4626  CB  PRO A 312      19.923 -15.174 -14.482  1.00 66.45           C  
ATOM   4627  HB2 PRO A 312      19.852 -15.198 -13.395  1.00 66.45           H  
ATOM   4628  HB3 PRO A 312      19.382 -16.018 -14.910  1.00 66.45           H  
ATOM   4629  O   PRO A 312      21.876 -17.226 -16.018  1.00 66.45           O  
ATOM   4630  CG  PRO A 312      19.378 -13.839 -14.991  1.00 66.45           C  
ATOM   4631  HG2 PRO A 312      19.071 -13.948 -16.031  1.00 66.45           H  
ATOM   4632  HG3 PRO A 312      18.549 -13.481 -14.382  1.00 66.45           H  
ATOM   4633  CD  PRO A 312      20.581 -12.907 -14.916  1.00 66.45           C  
ATOM   4634  HD2 PRO A 312      20.511 -12.150 -15.696  1.00 66.45           H  
ATOM   4635  HD3 PRO A 312      20.625 -12.438 -13.933  1.00 66.45           H  
ATOM   4636  N   ASP A 313      21.682 -15.391 -17.309  1.00 75.23           N  
ATOM   4637  H   ASP A 313      21.553 -14.389 -17.318  1.00 75.23           H  
ATOM   4638  CA  ASP A 313      22.033 -16.012 -18.575  1.00 75.23           C  
ATOM   4639  HA  ASP A 313      22.326 -17.044 -18.383  1.00 75.23           H  
ATOM   4640  C   ASP A 313      23.209 -15.245 -19.226  1.00 75.23           C  
ATOM   4641  CB  ASP A 313      20.768 -16.073 -19.440  1.00 75.23           C  
ATOM   4642  HB2 ASP A 313      19.973 -16.530 -18.850  1.00 75.23           H  
ATOM   4643  HB3 ASP A 313      20.441 -15.066 -19.700  1.00 75.23           H  
ATOM   4644  O   ASP A 313      23.112 -14.031 -19.434  1.00 75.23           O  
ATOM   4645  CG  ASP A 313      20.939 -16.892 -20.716  1.00 75.23           C  
ATOM   4646  OD1 ASP A 313      22.070 -16.950 -21.253  1.00 75.23           O  
ATOM   4647  OD2 ASP A 313      19.921 -17.413 -21.206  1.00 75.23           O  
ATOM   4648  N   PRO A 314      24.333 -15.911 -19.558  1.00 78.58           N  
ATOM   4649  CA  PRO A 314      25.478 -15.278 -20.215  1.00 78.58           C  
ATOM   4650  HA  PRO A 314      25.817 -14.433 -19.616  1.00 78.58           H  
ATOM   4651  C   PRO A 314      25.172 -14.757 -21.631  1.00 78.58           C  
ATOM   4652  CB  PRO A 314      26.568 -16.357 -20.234  1.00 78.58           C  
ATOM   4653  HB2 PRO A 314      27.159 -16.287 -19.321  1.00 78.58           H  
ATOM   4654  HB3 PRO A 314      27.215 -16.281 -21.107  1.00 78.58           H  
ATOM   4655  O   PRO A 314      25.951 -13.970 -22.173  1.00 78.58           O  
ATOM   4656  CG  PRO A 314      25.783 -17.668 -20.225  1.00 78.58           C  
ATOM   4657  HG2 PRO A 314      25.448 -17.904 -21.235  1.00 78.58           H  
ATOM   4658  HG3 PRO A 314      26.366 -18.490 -19.809  1.00 78.58           H  
ATOM   4659  CD  PRO A 314      24.580 -17.332 -19.355  1.00 78.58           C  
ATOM   4660  HD2 PRO A 314      24.816 -17.511 -18.306  1.00 78.58           H  
ATOM   4661  HD3 PRO A 314      23.734 -17.947 -19.659  1.00 78.58           H  
ATOM   4662  N   SER A 315      24.054 -15.167 -22.239  1.00 84.57           N  
ATOM   4663  H   SER A 315      23.451 -15.817 -21.756  1.00 84.57           H  
ATOM   4664  CA  SER A 315      23.616 -14.706 -23.560  1.00 84.57           C  
ATOM   4665  HA  SER A 315      24.495 -14.633 -24.200  1.00 84.57           H  
ATOM   4666  C   SER A 315      22.958 -13.322 -23.549  1.00 84.57           C  
ATOM   4667  CB  SER A 315      22.679 -15.735 -24.197  1.00 84.57           C  
ATOM   4668  HB2 SER A 315      22.507 -15.461 -25.238  1.00 84.57           H  
ATOM   4669  HB3 SER A 315      23.135 -16.724 -24.166  1.00 84.57           H  
ATOM   4670  O   SER A 315      22.732 -12.753 -24.620  1.00 84.57           O  
ATOM   4671  OG  SER A 315      21.437 -15.760 -23.534  1.00 84.57           O  
ATOM   4672  HG  SER A 315      21.514 -16.334 -22.769  1.00 84.57           H  
ATOM   4673  N   ILE A 316      22.698 -12.728 -22.378  1.00 86.62           N  
ATOM   4674  H   ILE A 316      22.912 -13.236 -21.531  1.00 86.62           H  
ATOM   4675  CA  ILE A 316      22.080 -11.402 -22.240  1.00 86.62           C  
ATOM   4676  HA  ILE A 316      22.020 -10.946 -23.228  1.00 86.62           H  
ATOM   4677  C   ILE A 316      22.941 -10.458 -21.396  1.00 86.62           C  
ATOM   4678  CB  ILE A 316      20.626 -11.493 -21.718  1.00 86.62           C  
ATOM   4679  HB  ILE A 316      20.228 -10.479 -21.682  1.00 86.62           H  
ATOM   4680  O   ILE A 316      23.626 -10.852 -20.458  1.00 86.62           O  
ATOM   4681  CG1 ILE A 316      20.558 -12.078 -20.292  1.00 86.62           C  
ATOM   4682 HG12 ILE A 316      20.986 -13.080 -20.307  1.00 86.62           H  
ATOM   4683 HG13 ILE A 316      21.157 -11.460 -19.623  1.00 86.62           H  
ATOM   4684  CG2 ILE A 316      19.758 -12.288 -22.712  1.00 86.62           C  
ATOM   4685 HG21 ILE A 316      19.902 -11.914 -23.726  1.00 86.62           H  
ATOM   4686 HG22 ILE A 316      18.703 -12.193 -22.457  1.00 86.62           H  
ATOM   4687 HG23 ILE A 316      20.027 -13.344 -22.688  1.00 86.62           H  
ATOM   4688  CD1 ILE A 316      19.150 -12.168 -19.695  1.00 86.62           C  
ATOM   4689 HD11 ILE A 316      18.654 -11.200 -19.759  1.00 86.62           H  
ATOM   4690 HD12 ILE A 316      19.223 -12.466 -18.649  1.00 86.62           H  
ATOM   4691 HD13 ILE A 316      18.562 -12.916 -20.226  1.00 86.62           H  
ATOM   4692  N   LYS A 317      22.884  -9.166 -21.717  1.00 88.71           N  
ATOM   4693  H   LYS A 317      22.300  -8.912 -22.500  1.00 88.71           H  
ATOM   4694  CA  LYS A 317      23.386  -8.077 -20.878  1.00 88.71           C  
ATOM   4695  HA  LYS A 317      23.843  -8.498 -19.983  1.00 88.71           H  
ATOM   4696  C   LYS A 317      22.227  -7.213 -20.427  1.00 88.71           C  
ATOM   4697  CB  LYS A 317      24.431  -7.230 -21.608  1.00 88.71           C  
ATOM   4698  HB2 LYS A 317      24.661  -6.366 -20.984  1.00 88.71           H  
ATOM   4699  HB3 LYS A 317      24.024  -6.875 -22.554  1.00 88.71           H  
ATOM   4700  O   LYS A 317      21.383  -6.822 -21.231  1.00 88.71           O  
ATOM   4701  CG  LYS A 317      25.715  -8.027 -21.848  1.00 88.71           C  
ATOM   4702  HG2 LYS A 317      25.962  -8.594 -20.950  1.00 88.71           H  
ATOM   4703  HG3 LYS A 317      25.559  -8.730 -22.667  1.00 88.71           H  
ATOM   4704  CD  LYS A 317      26.886  -7.096 -22.167  1.00 88.71           C  
ATOM   4705  HD2 LYS A 317      27.074  -6.478 -21.289  1.00 88.71           H  
ATOM   4706  HD3 LYS A 317      26.651  -6.450 -23.013  1.00 88.71           H  
ATOM   4707  CE  LYS A 317      28.117  -7.943 -22.486  1.00 88.71           C  
ATOM   4708  HE2 LYS A 317      28.108  -8.817 -21.835  1.00 88.71           H  
ATOM   4709  HE3 LYS A 317      28.045  -8.301 -23.513  1.00 88.71           H  
ATOM   4710  NZ  LYS A 317      29.367  -7.178 -22.268  1.00 88.71           N  
ATOM   4711  HZ1 LYS A 317      30.164  -7.763 -22.475  1.00 88.71           H  
ATOM   4712  HZ2 LYS A 317      29.428  -6.893 -21.301  1.00 88.71           H  
ATOM   4713  HZ3 LYS A 317      29.391  -6.362 -22.862  1.00 88.71           H  
ATOM   4714  N   ILE A 318      22.220  -6.890 -19.143  1.00 90.37           N  
ATOM   4715  H   ILE A 318      22.962  -7.224 -18.545  1.00 90.37           H  
ATOM   4716  CA  ILE A 318      21.200  -6.034 -18.552  1.00 90.37           C  
ATOM   4717  HA  ILE A 318      20.315  -6.045 -19.188  1.00 90.37           H  
ATOM   4718  C   ILE A 318      21.714  -4.594 -18.506  1.00 90.37           C  
ATOM   4719  CB  ILE A 318      20.777  -6.577 -17.177  1.00 90.37           C  
ATOM   4720  HB  ILE A 318      21.610  -6.461 -16.484  1.00 90.37           H  
ATOM   4721  O   ILE A 318      22.848  -4.343 -18.100  1.00 90.37           O  
ATOM   4722  CG1 ILE A 318      20.401  -8.079 -17.178  1.00 90.37           C  
ATOM   4723 HG12 ILE A 318      21.287  -8.670 -17.410  1.00 90.37           H  
ATOM   4724 HG13 ILE A 318      20.094  -8.359 -16.171  1.00 90.37           H  
ATOM   4725  CG2 ILE A 318      19.604  -5.744 -16.658  1.00 90.37           C  
ATOM   4726 HG21 ILE A 318      19.927  -4.735 -16.400  1.00 90.37           H  
ATOM   4727 HG22 ILE A 318      18.809  -5.686 -17.402  1.00 90.37           H  
ATOM   4728 HG23 ILE A 318      19.211  -6.218 -15.759  1.00 90.37           H  
ATOM   4729  CD1 ILE A 318      19.286  -8.483 -18.150  1.00 90.37           C  
ATOM   4730 HD11 ILE A 318      19.057  -9.539 -18.005  1.00 90.37           H  
ATOM   4731 HD12 ILE A 318      18.383  -7.903 -17.960  1.00 90.37           H  
ATOM   4732 HD13 ILE A 318      19.615  -8.338 -19.179  1.00 90.37           H  
ATOM   4733  N   PHE A 319      20.884  -3.658 -18.954  1.00 90.92           N  
ATOM   4734  H   PHE A 319      19.998  -3.953 -19.336  1.00 90.92           H  
ATOM   4735  CA  PHE A 319      21.116  -2.221 -18.871  1.00 90.92           C  
ATOM   4736  HA  PHE A 319      22.144  -2.026 -18.565  1.00 90.92           H  
ATOM   4737  C   PHE A 319      20.176  -1.632 -17.818  1.00 90.92           C  
ATOM   4738  CB  PHE A 319      20.892  -1.573 -20.248  1.00 90.92           C  
ATOM   4739  HB2 PHE A 319      19.906  -1.853 -20.621  1.00 90.92           H  
ATOM   4740  HB3 PHE A 319      20.889  -0.491 -20.117  1.00 90.92           H  
ATOM   4741  O   PHE A 319      18.959  -1.732 -17.966  1.00 90.92           O  
ATOM   4742  CG  PHE A 319      21.931  -1.930 -21.296  1.00 90.92           C  
ATOM   4743  CD1 PHE A 319      22.951  -1.014 -21.618  1.00 90.92           C  
ATOM   4744  HD1 PHE A 319      22.995  -0.060 -21.112  1.00 90.92           H  
ATOM   4745  CD2 PHE A 319      21.895  -3.178 -21.945  1.00 90.92           C  
ATOM   4746  HD2 PHE A 319      21.132  -3.898 -21.691  1.00 90.92           H  
ATOM   4747  CE1 PHE A 319      23.908  -1.330 -22.597  1.00 90.92           C  
ATOM   4748  HE1 PHE A 319      24.679  -0.617 -22.851  1.00 90.92           H  
ATOM   4749  CE2 PHE A 319      22.880  -3.506 -22.895  1.00 90.92           C  
ATOM   4750  HE2 PHE A 319      22.894  -4.488 -23.344  1.00 90.92           H  
ATOM   4751  CZ  PHE A 319      23.872  -2.577 -23.239  1.00 90.92           C  
ATOM   4752  HZ  PHE A 319      24.616  -2.824 -23.982  1.00 90.92           H  
ATOM   4753  N   ASN A 320      20.717  -1.008 -16.777  1.00 91.42           N  
ATOM   4754  H   ASN A 320      21.720  -0.890 -16.766  1.00 91.42           H  
ATOM   4755  CA  ASN A 320      19.944  -0.228 -15.818  1.00 91.42           C  
ATOM   4756  HA  ASN A 320      18.958  -0.678 -15.702  1.00 91.42           H  
ATOM   4757  C   ASN A 320      19.779   1.197 -16.354  1.00 91.42           C  
ATOM   4758  CB  ASN A 320      20.626  -0.228 -14.444  1.00 91.42           C  
ATOM   4759  HB2 ASN A 320      20.069   0.414 -13.761  1.00 91.42           H  
ATOM   4760  HB3 ASN A 320      21.627   0.189 -14.557  1.00 91.42           H  
ATOM   4761  O   ASN A 320      20.749   1.894 -16.626  1.00 91.42           O  
ATOM   4762  CG  ASN A 320      20.741  -1.592 -13.807  1.00 91.42           C  
ATOM   4763  ND2 ASN A 320      21.806  -1.842 -13.085  1.00 91.42           N  
ATOM   4764 HD21 ASN A 320      22.522  -1.139 -12.966  1.00 91.42           H  
ATOM   4765 HD22 ASN A 320      21.861  -2.771 -12.693  1.00 91.42           H  
ATOM   4766  OD1 ASN A 320      19.861  -2.426 -13.911  1.00 91.42           O  
ATOM   4767  N   VAL A 321      18.537   1.630 -16.499  1.00 92.01           N  
ATOM   4768  H   VAL A 321      17.804   0.972 -16.277  1.00 92.01           H  
ATOM   4769  CA  VAL A 321      18.111   2.917 -17.038  1.00 92.01           C  
ATOM   4770  HA  VAL A 321      18.967   3.474 -17.418  1.00 92.01           H  
ATOM   4771  C   VAL A 321      17.460   3.699 -15.906  1.00 92.01           C  
ATOM   4772  CB  VAL A 321      17.106   2.697 -18.184  1.00 92.01           C  
ATOM   4773  HB  VAL A 321      16.212   2.216 -17.787  1.00 92.01           H  
ATOM   4774  O   VAL A 321      16.371   3.336 -15.461  1.00 92.01           O  
ATOM   4775  CG1 VAL A 321      16.689   4.024 -18.812  1.00 92.01           C  
ATOM   4776 HG11 VAL A 321      16.342   4.724 -18.051  1.00 92.01           H  
ATOM   4777 HG12 VAL A 321      15.869   3.832 -19.504  1.00 92.01           H  
ATOM   4778 HG13 VAL A 321      17.524   4.483 -19.341  1.00 92.01           H  
ATOM   4779  CG2 VAL A 321      17.648   1.799 -19.303  1.00 92.01           C  
ATOM   4780 HG21 VAL A 321      16.902   1.701 -20.091  1.00 92.01           H  
ATOM   4781 HG22 VAL A 321      18.556   2.234 -19.720  1.00 92.01           H  
ATOM   4782 HG23 VAL A 321      17.867   0.804 -18.916  1.00 92.01           H  
ATOM   4783  N   ARG A 322      18.112   4.756 -15.430  1.00 88.84           N  
ATOM   4784  H   ARG A 322      19.005   4.985 -15.843  1.00 88.84           H  
ATOM   4785  CA  ARG A 322      17.642   5.597 -14.328  1.00 88.84           C  
ATOM   4786  HA  ARG A 322      16.769   5.111 -13.892  1.00 88.84           H  
ATOM   4787  C   ARG A 322      17.200   6.975 -14.818  1.00 88.84           C  
ATOM   4788  CB  ARG A 322      18.723   5.660 -13.241  1.00 88.84           C  
ATOM   4789  HB2 ARG A 322      18.937   4.644 -12.908  1.00 88.84           H  
ATOM   4790  HB3 ARG A 322      19.637   6.084 -13.659  1.00 88.84           H  
ATOM   4791  O   ARG A 322      17.955   7.628 -15.520  1.00 88.84           O  
ATOM   4792  CG  ARG A 322      18.273   6.510 -12.043  1.00 88.84           C  
ATOM   4793  HG2 ARG A 322      17.380   6.077 -11.592  1.00 88.84           H  
ATOM   4794  HG3 ARG A 322      18.033   7.510 -12.404  1.00 88.84           H  
ATOM   4795  CD  ARG A 322      19.352   6.688 -10.975  1.00 88.84           C  
ATOM   4796  HD2 ARG A 322      20.142   7.310 -11.397  1.00 88.84           H  
ATOM   4797  HD3 ARG A 322      18.911   7.223 -10.134  1.00 88.84           H  
ATOM   4798  NE  ARG A 322      19.923   5.406 -10.519  1.00 88.84           N  
ATOM   4799  HE  ARG A 322      19.488   4.565 -10.872  1.00 88.84           H  
ATOM   4800  NH1 ARG A 322      21.474   6.307  -9.104  1.00 88.84           N  
ATOM   4801 HH11 ARG A 322      22.298   6.215  -8.526  1.00 88.84           H  
ATOM   4802 HH12 ARG A 322      21.018   7.199  -9.230  1.00 88.84           H  
ATOM   4803  NH2 ARG A 322      21.569   4.126  -9.605  1.00 88.84           N  
ATOM   4804 HH21 ARG A 322      22.459   4.059  -9.132  1.00 88.84           H  
ATOM   4805 HH22 ARG A 322      21.334   3.383 -10.248  1.00 88.84           H  
ATOM   4806  CZ  ARG A 322      20.978   5.279  -9.739  1.00 88.84           C  
ATOM   4807  N   GLY A 323      16.020   7.439 -14.431  1.00 85.44           N  
ATOM   4808  H   GLY A 323      15.433   6.852 -13.856  1.00 85.44           H  
ATOM   4809  CA  GLY A 323      15.503   8.764 -14.786  1.00 85.44           C  
ATOM   4810  HA2 GLY A 323      16.010   9.533 -14.204  1.00 85.44           H  
ATOM   4811  HA3 GLY A 323      15.686   8.968 -15.841  1.00 85.44           H  
ATOM   4812  C   GLY A 323      14.004   8.872 -14.533  1.00 85.44           C  
ATOM   4813  O   GLY A 323      13.398   7.994 -13.921  1.00 85.44           O  
ATOM   4814  N   ASN A 324      13.374   9.927 -15.016  1.00 85.40           N  
ATOM   4815  H   ASN A 324      13.911  10.658 -15.459  1.00 85.40           H  
ATOM   4816  CA  ASN A 324      11.926  10.046 -15.006  1.00 85.40           C  
ATOM   4817  HA  ASN A 324      11.575   9.838 -13.995  1.00 85.40           H  
ATOM   4818  C   ASN A 324      11.318   9.005 -15.956  1.00 85.40           C  
ATOM   4819  CB  ASN A 324      11.521  11.482 -15.381  1.00 85.40           C  
ATOM   4820  HB2 ASN A 324      11.989  11.765 -16.323  1.00 85.40           H  
ATOM   4821  HB3 ASN A 324      10.439  11.526 -15.506  1.00 85.40           H  
ATOM   4822  O   ASN A 324      11.920   8.613 -16.955  1.00 85.40           O  
ATOM   4823  CG  ASN A 324      11.935  12.501 -14.331  1.00 85.40           C  
ATOM   4824  ND2 ASN A 324      11.042  13.373 -13.926  1.00 85.40           N  
ATOM   4825 HD21 ASN A 324      10.127  13.441 -14.349  1.00 85.40           H  
ATOM   4826 HD22 ASN A 324      11.403  14.020 -13.240  1.00 85.40           H  
ATOM   4827  OD1 ASN A 324      13.035  12.531 -13.825  1.00 85.40           O  
ATOM   4828  N   ARG A 325      10.074   8.591 -15.704  1.00 83.60           N  
ATOM   4829  H   ARG A 325       9.668   8.854 -14.818  1.00 83.60           H  
ATOM   4830  CA  ARG A 325       9.393   7.565 -16.511  1.00 83.60           C  
ATOM   4831  HA  ARG A 325       9.900   6.615 -16.344  1.00 83.60           H  
ATOM   4832  C   ARG A 325       9.440   7.812 -18.027  1.00 83.60           C  
ATOM   4833  CB  ARG A 325       7.965   7.429 -15.985  1.00 83.60           C  
ATOM   4834  HB2 ARG A 325       7.465   8.397 -16.004  1.00 83.60           H  
ATOM   4835  HB3 ARG A 325       8.030   7.096 -14.949  1.00 83.60           H  
ATOM   4836  O   ARG A 325       9.695   6.880 -18.782  1.00 83.60           O  
ATOM   4837  CG  ARG A 325       7.136   6.425 -16.794  1.00 83.60           C  
ATOM   4838  HG2 ARG A 325       6.725   6.926 -17.671  1.00 83.60           H  
ATOM   4839  HG3 ARG A 325       7.752   5.586 -17.118  1.00 83.60           H  
ATOM   4840  CD  ARG A 325       6.018   5.890 -15.902  1.00 83.60           C  
ATOM   4841  HD2 ARG A 325       6.379   4.996 -15.395  1.00 83.60           H  
ATOM   4842  HD3 ARG A 325       5.777   6.639 -15.147  1.00 83.60           H  
ATOM   4843  NE  ARG A 325       4.800   5.602 -16.670  1.00 83.60           N  
ATOM   4844  HE  ARG A 325       4.893   5.629 -17.676  1.00 83.60           H  
ATOM   4845  NH1 ARG A 325       3.547   4.956 -14.870  1.00 83.60           N  
ATOM   4846 HH11 ARG A 325       2.661   4.716 -14.449  1.00 83.60           H  
ATOM   4847 HH12 ARG A 325       4.402   4.926 -14.333  1.00 83.60           H  
ATOM   4848  NH2 ARG A 325       2.557   5.286 -16.851  1.00 83.60           N  
ATOM   4849 HH21 ARG A 325       1.665   5.045 -16.444  1.00 83.60           H  
ATOM   4850 HH22 ARG A 325       2.641   5.509 -17.832  1.00 83.60           H  
ATOM   4851  CZ  ARG A 325       3.642   5.282 -16.132  1.00 83.60           C  
ATOM   4852  N   GLN A 326       9.259   9.060 -18.466  1.00 86.90           N  
ATOM   4853  H   GLN A 326       9.120   9.790 -17.782  1.00 86.90           H  
ATOM   4854  CA  GLN A 326       9.359   9.419 -19.889  1.00 86.90           C  
ATOM   4855  HA  GLN A 326       8.730   8.745 -20.469  1.00 86.90           H  
ATOM   4856  C   GLN A 326      10.790   9.274 -20.435  1.00 86.90           C  
ATOM   4857  CB  GLN A 326       8.870  10.858 -20.115  1.00 86.90           C  
ATOM   4858  HB2 GLN A 326       9.459  11.546 -19.508  1.00 86.90           H  
ATOM   4859  HB3 GLN A 326       9.034  11.104 -21.164  1.00 86.90           H  
ATOM   4860  O   GLN A 326      10.977   8.784 -21.547  1.00 86.90           O  
ATOM   4861  CG  GLN A 326       7.377  11.050 -19.799  1.00 86.90           C  
ATOM   4862  HG2 GLN A 326       7.213  10.915 -18.730  1.00 86.90           H  
ATOM   4863  HG3 GLN A 326       6.799  10.295 -20.332  1.00 86.90           H  
ATOM   4864  CD  GLN A 326       6.854  12.427 -20.206  1.00 86.90           C  
ATOM   4865  NE2 GLN A 326       5.644  12.775 -19.826  1.00 86.90           N  
ATOM   4866 HE21 GLN A 326       5.355  13.698 -20.115  1.00 86.90           H  
ATOM   4867 HE22 GLN A 326       5.066  12.149 -19.283  1.00 86.90           H  
ATOM   4868  OE1 GLN A 326       7.496  13.217 -20.873  1.00 86.90           O  
ATOM   4869  N   GLU A 327      11.797   9.658 -19.649  1.00 90.80           N  
ATOM   4870  H   GLU A 327      11.598   9.971 -18.710  1.00 90.80           H  
ATOM   4871  CA  GLU A 327      13.217   9.551 -20.010  1.00 90.80           C  
ATOM   4872  HA  GLU A 327      13.394  10.031 -20.973  1.00 90.80           H  
ATOM   4873  C   GLU A 327      13.637   8.083 -20.120  1.00 90.80           C  
ATOM   4874  CB  GLU A 327      14.080  10.252 -18.950  1.00 90.80           C  
ATOM   4875  HB2 GLU A 327      13.963   9.732 -18.000  1.00 90.80           H  
ATOM   4876  HB3 GLU A 327      15.126  10.176 -19.245  1.00 90.80           H  
ATOM   4877  O   GLU A 327      14.328   7.683 -21.055  1.00 90.80           O  
ATOM   4878  CG  GLU A 327      13.735  11.738 -18.772  1.00 90.80           C  
ATOM   4879  HG2 GLU A 327      13.890  12.259 -19.716  1.00 90.80           H  
ATOM   4880  HG3 GLU A 327      12.682  11.841 -18.510  1.00 90.80           H  
ATOM   4881  CD  GLU A 327      14.580  12.374 -17.664  1.00 90.80           C  
ATOM   4882  OE1 GLU A 327      15.093  13.489 -17.889  1.00 90.80           O  
ATOM   4883  OE2 GLU A 327      14.668  11.740 -16.589  1.00 90.80           O  
ATOM   4884  N   ILE A 328      13.147   7.244 -19.208  1.00 89.81           N  
ATOM   4885  H   ILE A 328      12.613   7.645 -18.450  1.00 89.81           H  
ATOM   4886  CA  ILE A 328      13.368   5.800 -19.231  1.00 89.81           C  
ATOM   4887  HA  ILE A 328      14.441   5.614 -19.273  1.00 89.81           H  
ATOM   4888  C   ILE A 328      12.738   5.161 -20.465  1.00 89.81           C  
ATOM   4889  CB  ILE A 328      12.798   5.176 -17.953  1.00 89.81           C  
ATOM   4890  HB  ILE A 328      11.774   5.531 -17.835  1.00 89.81           H  
ATOM   4891  O   ILE A 328      13.408   4.402 -21.160  1.00 89.81           O  
ATOM   4892  CG1 ILE A 328      13.617   5.642 -16.738  1.00 89.81           C  
ATOM   4893 HG12 ILE A 328      13.603   6.730 -16.674  1.00 89.81           H  
ATOM   4894 HG13 ILE A 328      14.656   5.328 -16.831  1.00 89.81           H  
ATOM   4895  CG2 ILE A 328      12.745   3.642 -18.017  1.00 89.81           C  
ATOM   4896 HG21 ILE A 328      12.333   3.275 -18.957  1.00 89.81           H  
ATOM   4897 HG22 ILE A 328      12.030   3.320 -17.260  1.00 89.81           H  
ATOM   4898 HG23 ILE A 328      13.740   3.223 -17.868  1.00 89.81           H  
ATOM   4899  CD1 ILE A 328      13.060   5.090 -15.440  1.00 89.81           C  
ATOM   4900 HD11 ILE A 328      13.340   4.044 -15.315  1.00 89.81           H  
ATOM   4901 HD12 ILE A 328      13.504   5.660 -14.624  1.00 89.81           H  
ATOM   4902 HD13 ILE A 328      11.977   5.207 -15.420  1.00 89.81           H  
ATOM   4903  N   GLU A 329      11.459   5.427 -20.739  1.00 89.40           N  
ATOM   4904  H   GLU A 329      10.944   6.036 -20.119  1.00 89.40           H  
ATOM   4905  CA  GLU A 329      10.764   4.873 -21.908  1.00 89.40           C  
ATOM   4906  HA  GLU A 329      10.779   3.784 -21.860  1.00 89.40           H  
ATOM   4907  C   GLU A 329      11.476   5.281 -23.208  1.00 89.40           C  
ATOM   4908  CB  GLU A 329       9.300   5.349 -21.916  1.00 89.40           C  
ATOM   4909  HB2 GLU A 329       9.278   6.424 -21.735  1.00 89.40           H  
ATOM   4910  HB3 GLU A 329       8.881   5.161 -22.905  1.00 89.40           H  
ATOM   4911  O   GLU A 329      11.677   4.457 -24.105  1.00 89.40           O  
ATOM   4912  CG  GLU A 329       8.415   4.628 -20.877  1.00 89.40           C  
ATOM   4913  HG2 GLU A 329       8.901   4.661 -19.902  1.00 89.40           H  
ATOM   4914  HG3 GLU A 329       8.338   3.579 -21.164  1.00 89.40           H  
ATOM   4915  CD  GLU A 329       6.995   5.225 -20.757  1.00 89.40           C  
ATOM   4916  OE1 GLU A 329       6.277   4.870 -19.786  1.00 89.40           O  
ATOM   4917  OE2 GLU A 329       6.605   6.027 -21.635  1.00 89.40           O  
ATOM   4918  N   GLN A 330      11.939   6.531 -23.279  1.00 91.96           N  
ATOM   4919  H   GLN A 330      11.728   7.160 -22.517  1.00 91.96           H  
ATOM   4920  CA  GLN A 330      12.737   7.047 -24.386  1.00 91.96           C  
ATOM   4921  HA  GLN A 330      12.190   6.876 -25.312  1.00 91.96           H  
ATOM   4922  C   GLN A 330      14.097   6.335 -24.500  1.00 91.96           C  
ATOM   4923  CB  GLN A 330      12.899   8.560 -24.178  1.00 91.96           C  
ATOM   4924  HB2 GLN A 330      11.919   9.015 -24.040  1.00 91.96           H  
ATOM   4925  HB3 GLN A 330      13.474   8.731 -23.269  1.00 91.96           H  
ATOM   4926  O   GLN A 330      14.487   5.939 -25.600  1.00 91.96           O  
ATOM   4927  CG  GLN A 330      13.609   9.282 -25.328  1.00 91.96           C  
ATOM   4928  HG2 GLN A 330      13.920  10.256 -24.953  1.00 91.96           H  
ATOM   4929  HG3 GLN A 330      14.511   8.743 -25.620  1.00 91.96           H  
ATOM   4930  CD  GLN A 330      12.752   9.529 -26.564  1.00 91.96           C  
ATOM   4931  NE2 GLN A 330      13.249  10.352 -27.463  1.00 91.96           N  
ATOM   4932 HE21 GLN A 330      14.133  10.795 -27.256  1.00 91.96           H  
ATOM   4933 HE22 GLN A 330      12.625  10.751 -28.150  1.00 91.96           H  
ATOM   4934  OE1 GLN A 330      11.651   9.030 -26.762  1.00 91.96           O  
ATOM   4935  N   ALA A 331      14.812   6.135 -23.391  1.00 93.37           N  
ATOM   4936  H   ALA A 331      14.465   6.508 -22.519  1.00 93.37           H  
ATOM   4937  CA  ALA A 331      16.086   5.420 -23.366  1.00 93.37           C  
ATOM   4938  HA  ALA A 331      16.774   5.894 -24.066  1.00 93.37           H
[truncated: 231,831 more chars]
