# Supplementary material for: A glutamine-based single α-helix scaffold to target globular proteins
Source: Nat Commun. 2022 Nov 18;13:7073. doi: 10.1038/s41467-022-34793-6 (PMC9674830; doi:10.1038/s41467-022-34793-6)
Supplement: Supplementary file 7 — Supplementary Data 4 [file 41467_2022_34793_MOESM7_ESM.zip › ColabFold_p37n/p37n_no_MSAs/G4VQS9.pdb]

ATOM      1  N   MET A   1      52.629   6.432  -4.674  1.00 41.09           N  
ATOM      2  H   MET A   1      52.851   6.463  -3.689  1.00 41.09           H  
ATOM      3  H2  MET A   1      51.893   5.752  -4.809  1.00 41.09           H  
ATOM      4  H3  MET A   1      53.445   6.149  -5.198  1.00 41.09           H  
ATOM      5  CA  MET A   1      52.140   7.753  -5.134  1.00 41.09           C  
ATOM      6  HA  MET A   1      52.883   8.520  -4.918  1.00 41.09           H  
ATOM      7  C   MET A   1      50.886   8.039  -4.316  1.00 41.09           C  
ATOM      8  CB  MET A   1      51.869   7.735  -6.650  1.00 41.09           C  
ATOM      9  HB2 MET A   1      51.588   8.738  -6.970  1.00 41.09           H  
ATOM     10  HB3 MET A   1      51.041   7.060  -6.868  1.00 41.09           H  
ATOM     11  O   MET A   1      50.001   7.201  -4.321  1.00 41.09           O  
ATOM     12  CG  MET A   1      53.100   7.276  -7.453  1.00 41.09           C  
ATOM     13  HG2 MET A   1      53.328   6.241  -7.198  1.00 41.09           H  
ATOM     14  HG3 MET A   1      53.955   7.897  -7.187  1.00 41.09           H  
ATOM     15  SD  MET A   1      52.876   7.360  -9.245  1.00 41.09           S  
ATOM     16  CE  MET A   1      54.295   6.385  -9.819  1.00 41.09           C  
ATOM     17  HE1 MET A   1      55.222   6.845  -9.476  1.00 41.09           H  
ATOM     18  HE2 MET A   1      54.226   5.368  -9.435  1.00 41.09           H  
ATOM     19  HE3 MET A   1      54.294   6.356 -10.908  1.00 41.09           H  
ATOM     20  N   ALA A   2      50.940   8.919  -3.318  1.00 44.68           N  
ATOM     21  H   ALA A   2      50.337   8.618  -2.566  1.00 44.68           H  
ATOM     22  CA  ALA A   2      50.906  10.383  -3.435  1.00 44.68           C  
ATOM     23  HA  ALA A   2      51.161  10.769  -2.448  1.00 44.68           H  
ATOM     24  C   ALA A   2      49.492  10.913  -3.758  1.00 44.68           C  
ATOM     25  CB  ALA A   2      51.989  10.931  -4.377  1.00 44.68           C  
ATOM     26  HB1 ALA A   2      51.777  10.647  -5.407  1.00 44.68           H  
ATOM     27  HB2 ALA A   2      51.992  12.020  -4.325  1.00 44.68           H  
ATOM     28  HB3 ALA A   2      52.974  10.570  -4.078  1.00 44.68           H  
ATOM     29  O   ALA A   2      48.952  10.604  -4.810  1.00 44.68           O  
ATOM     30  N   GLY A   3      48.939  11.699  -2.823  1.00 47.78           N  
ATOM     31  H   GLY A   3      49.468  11.817  -1.971  1.00 47.78           H  
ATOM     32  CA  GLY A   3      47.888  12.705  -3.028  1.00 47.78           C  
ATOM     33  HA2 GLY A   3      48.334  13.558  -3.540  1.00 47.78           H  
ATOM     34  HA3 GLY A   3      47.551  13.062  -2.055  1.00 47.78           H  
ATOM     35  C   GLY A   3      46.650  12.314  -3.839  1.00 47.78           C  
ATOM     36  O   GLY A   3      46.560  12.645  -5.013  1.00 47.78           O  
ATOM     37  N   ASN A   4      45.619  11.758  -3.194  1.00 60.77           N  
ATOM     38  H   ASN A   4      45.715  11.526  -2.215  1.00 60.77           H  
ATOM     39  CA  ASN A   4      44.279  11.749  -3.791  1.00 60.77           C  
ATOM     40  HA  ASN A   4      44.393  11.625  -4.868  1.00 60.77           H  
ATOM     41  C   ASN A   4      43.606  13.124  -3.582  1.00 60.77           C  
ATOM     42  CB  ASN A   4      43.480  10.528  -3.293  1.00 60.77           C  
ATOM     43  HB2 ASN A   4      44.141   9.661  -3.267  1.00 60.77           H  
ATOM     44  HB3 ASN A   4      43.100  10.707  -2.287  1.00 60.77           H  
ATOM     45  O   ASN A   4      42.691  13.272  -2.770  1.00 60.77           O  
ATOM     46  CG  ASN A   4      42.319  10.180  -4.214  1.00 60.77           C  
ATOM     47  ND2 ASN A   4      41.666   9.065  -3.987  1.00 60.77           N  
ATOM     48 HD21 ASN A   4      41.926   8.455  -3.226  1.00 60.77           H  
ATOM     49 HD22 ASN A   4      40.921   8.850  -4.634  1.00 60.77           H  
ATOM     50  OD1 ASN A   4      41.987  10.883  -5.152  1.00 60.77           O  
ATOM     51  N   GLU A   5      44.108  14.149  -4.280  1.00 68.21           N  
ATOM     52  H   GLU A   5      44.897  13.960  -4.882  1.00 68.21           H  
ATOM     53  CA  GLU A   5      43.654  15.552  -4.196  1.00 68.21           C  
ATOM     54  HA  GLU A   5      43.842  15.937  -3.194  1.00 68.21           H  
ATOM     55  C   GLU A   5      42.148  15.709  -4.468  1.00 68.21           C  
ATOM     56  CB  GLU A   5      44.447  16.405  -5.200  1.00 68.21           C  
ATOM     57  HB2 GLU A   5      44.405  15.931  -6.180  1.00 68.21           H  
ATOM     58  HB3 GLU A   5      43.983  17.388  -5.275  1.00 68.21           H  
ATOM     59  O   GLU A   5      41.505  16.614  -3.931  1.00 68.21           O  
ATOM     60  CG  GLU A   5      45.908  16.593  -4.775  1.00 68.21           C  
ATOM     61  HG2 GLU A   5      46.356  15.620  -4.570  1.00 68.21           H  
ATOM     62  HG3 GLU A   5      45.939  17.172  -3.852  1.00 68.21           H  
ATOM     63  CD  GLU A   5      46.704  17.301  -5.877  1.00 68.21           C  
ATOM     64  OE1 GLU A   5      46.724  18.550  -5.864  1.00 68.21           O  
ATOM     65  OE2 GLU A   5      47.267  16.572  -6.722  1.00 68.21           O  
ATOM     66  N   ALA A   6      41.559  14.777  -5.226  1.00 69.44           N  
ATOM     67  H   ALA A   6      42.147  14.063  -5.632  1.00 69.44           H  
ATOM     68  CA  ALA A   6      40.121  14.688  -5.449  1.00 69.44           C  
ATOM     69  HA  ALA A   6      39.779  15.626  -5.886  1.00 69.44           H  
ATOM     70  C   ALA A   6      39.327  14.463  -4.147  1.00 69.44           C  
ATOM     71  CB  ALA A   6      39.870  13.562  -6.460  1.00 69.44           C  
ATOM     72  HB1 ALA A   6      38.805  13.505  -6.687  1.00 69.44           H  
ATOM     73  HB2 ALA A   6      40.196  12.605  -6.051  1.00 69.44           H  
ATOM     74  HB3 ALA A   6      40.415  13.762  -7.383  1.00 69.44           H  
ATOM     75  O   ALA A   6      38.262  15.053  -3.976  1.00 69.44           O  
ATOM     76  N   TYR A   7      39.844  13.666  -3.203  1.00 74.01           N  
ATOM     77  H   TYR A   7      40.760  13.271  -3.358  1.00 74.01           H  
ATOM     78  CA  TYR A   7      39.182  13.414  -1.916  1.00 74.01           C  
ATOM     79  HA  TYR A   7      38.126  13.217  -2.102  1.00 74.01           H  
ATOM     80  C   TYR A   7      39.257  14.632  -0.985  1.00 74.01           C  
ATOM     81  CB  TYR A   7      39.788  12.168  -1.256  1.00 74.01           C  
ATOM     82  HB2 TYR A   7      40.840  12.351  -1.037  1.00 74.01           H  
ATOM     83  HB3 TYR A   7      39.741  11.339  -1.962  1.00 74.01           H  
ATOM     84  O   TYR A   7      38.251  15.021  -0.391  1.00 74.01           O  
ATOM     85  CG  TYR A   7      39.078  11.750   0.018  1.00 74.01           C  
ATOM     86  CD1 TYR A   7      39.644  12.034   1.278  1.00 74.01           C  
ATOM     87  HD1 TYR A   7      40.589  12.554   1.340  1.00 74.01           H  
ATOM     88  CD2 TYR A   7      37.837  11.088  -0.059  1.00 74.01           C  
ATOM     89  HD2 TYR A   7      37.394  10.878  -1.022  1.00 74.01           H  
ATOM     90  CE1 TYR A   7      38.980  11.641   2.457  1.00 74.01           C  
ATOM     91  HE1 TYR A   7      39.418  11.856   3.420  1.00 74.01           H  
ATOM     92  CE2 TYR A   7      37.166  10.702   1.117  1.00 74.01           C  
ATOM     93  HE2 TYR A   7      36.213  10.196   1.069  1.00 74.01           H  
ATOM     94  OH  TYR A   7      37.086  10.593   3.506  1.00 74.01           O  
ATOM     95  HH  TYR A   7      37.573  10.823   4.301  1.00 74.01           H  
ATOM     96  CZ  TYR A   7      37.738  10.973   2.376  1.00 74.01           C  
ATOM     97  N   ALA A   8      40.422  15.286  -0.910  1.00 75.25           N  
ATOM     98  H   ALA A   8      41.204  14.943  -1.449  1.00 75.25           H  
ATOM     99  CA  ALA A   8      40.579  16.529  -0.153  1.00 75.25           C  
ATOM    100  HA  ALA A   8      40.281  16.352   0.880  1.00 75.25           H  
ATOM    101  C   ALA A   8      39.665  17.638  -0.709  1.00 75.25           C  
ATOM    102  CB  ALA A   8      42.059  16.931  -0.167  1.00 75.25           C  
ATOM    103  HB1 ALA A   8      42.394  17.108  -1.189  1.00 75.25           H  
ATOM    104  HB2 ALA A   8      42.191  17.846   0.410  1.00 75.25           H  
ATOM    105  HB3 ALA A   8      42.664  16.143   0.281  1.00 75.25           H  
ATOM    106  O   ALA A   8      38.908  18.253   0.041  1.00 75.25           O  
ATOM    107  N   SER A   9      39.645  17.810  -2.036  1.00 77.04           N  
ATOM    108  H   SER A   9      40.304  17.286  -2.594  1.00 77.04           H  
ATOM    109  CA  SER A   9      38.777  18.775  -2.725  1.00 77.04           C  
ATOM    110  HA  SER A   9      38.978  19.771  -2.331  1.00 77.04           H  
ATOM    111  C   SER A   9      37.284  18.489  -2.527  1.00 77.04           C  
ATOM    112  CB  SER A   9      39.080  18.780  -4.226  1.00 77.04           C  
ATOM    113  HB2 SER A   9      38.424  19.497  -4.720  1.00 77.04           H  
ATOM    114  HB3 SER A   9      38.904  17.790  -4.646  1.00 77.04           H  
ATOM    115  O   SER A   9      36.492  19.423  -2.393  1.00 77.04           O  
ATOM    116  OG  SER A   9      40.421  19.151  -4.458  1.00 77.04           O  
ATOM    117  HG  SER A   9      40.986  18.397  -4.275  1.00 77.04           H  
ATOM    118  N   ALA A  10      36.883  17.213  -2.477  1.00 74.12           N  
ATOM    119  H   ALA A  10      37.557  16.481  -2.648  1.00 74.12           H  
ATOM    120  CA  ALA A  10      35.502  16.821  -2.198  1.00 74.12           C  
ATOM    121  HA  ALA A  10      34.844  17.360  -2.881  1.00 74.12           H  
ATOM    122  C   ALA A  10      35.076  17.196  -0.767  1.00 74.12           C  
ATOM    123  CB  ALA A  10      35.341  15.320  -2.471  1.00 74.12           C  
ATOM    124  HB1 ALA A  10      35.595  15.101  -3.508  1.00 74.12           H  
ATOM    125  HB2 ALA A  10      34.306  15.027  -2.294  1.00 74.12           H  
ATOM    126  HB3 ALA A  10      35.990  14.743  -1.813  1.00 74.12           H  
ATOM    127  O   ALA A  10      33.988  17.744  -0.579  1.00 74.12           O  
ATOM    128  N   ILE A  11      35.941  16.969   0.229  1.00 78.91           N  
ATOM    129  H   ILE A  11      36.817  16.516   0.012  1.00 78.91           H  
ATOM    130  CA  ILE A  11      35.682  17.369   1.620  1.00 78.91           C  
ATOM    131  HA  ILE A  11      34.685  17.021   1.891  1.00 78.91           H  
ATOM    132  C   ILE A  11      35.640  18.896   1.763  1.00 78.91           C  
ATOM    133  CB  ILE A  11      36.693  16.690   2.577  1.00 78.91           C  
ATOM    134  HB  ILE A  11      37.697  16.794   2.166  1.00 78.91           H  
ATOM    135  O   ILE A  11      34.742  19.414   2.427  1.00 78.91           O  
ATOM    136  CG1 ILE A  11      36.343  15.186   2.668  1.00 78.91           C  
ATOM    137 HG12 ILE A  11      36.430  14.740   1.677  1.00 78.91           H  
ATOM    138 HG13 ILE A  11      35.307  15.078   2.991  1.00 78.91           H  
ATOM    139  CG2 ILE A  11      36.685  17.348   3.972  1.00 78.91           C  
ATOM    140 HG21 ILE A  11      37.407  16.864   4.629  1.00 78.91           H  
ATOM    141 HG22 ILE A  11      35.687  17.288   4.408  1.00 78.91           H  
ATOM    142 HG23 ILE A  11      36.991  18.390   3.884  1.00 78.91           H  
ATOM    143  CD1 ILE A  11      37.220  14.369   3.622  1.00 78.91           C  
ATOM    144 HD11 ILE A  11      38.270  14.477   3.347  1.00 78.91           H  
ATOM    145 HD12 ILE A  11      36.930  13.321   3.550  1.00 78.91           H  
ATOM    146 HD13 ILE A  11      37.070  14.682   4.655  1.00 78.91           H  
ATOM    147  N   GLU A  12      36.548  19.637   1.124  1.00 75.02           N  
ATOM    148  H   GLU A  12      37.309  19.178   0.643  1.00 75.02           H  
ATOM    149  CA  GLU A  12      36.547  21.104   1.207  1.00 75.02           C  
ATOM    150  HA  GLU A  12      36.495  21.374   2.262  1.00 75.02           H  
ATOM    151  C   GLU A  12      35.299  21.718   0.546  1.00 75.02           C  
ATOM    152  CB  GLU A  12      37.851  21.681   0.622  1.00 75.02           C  
ATOM    153  HB2 GLU A  12      37.639  22.149  -0.340  1.00 75.02           H  
ATOM    154  HB3 GLU A  12      38.576  20.886   0.445  1.00 75.02           H  
ATOM    155  O   GLU A  12      34.697  22.642   1.099  1.00 75.02           O  
ATOM    156  CG  GLU A  12      38.491  22.721   1.553  1.00 75.02           C  
ATOM    157  HG2 GLU A  12      39.244  23.271   0.989  1.00 75.02           H  
ATOM    158  HG3 GLU A  12      37.733  23.436   1.874  1.00 75.02           H  
ATOM    159  CD  GLU A  12      39.151  22.057   2.774  1.00 75.02           C  
ATOM    160  OE1 GLU A  12      40.367  21.789   2.729  1.00 75.02           O  
ATOM    161  OE2 GLU A  12      38.436  21.771   3.767  1.00 75.02           O  
ATOM    162  N   ARG A  13      34.829  21.151  -0.579  1.00 69.72           N  
ATOM    163  H   ARG A  13      35.374  20.412  -1.000  1.00 69.72           H  
ATOM    164  CA  ARG A  13      33.527  21.514  -1.173  1.00 69.72           C  
ATOM    165  HA  ARG A  13      33.508  22.594  -1.320  1.00 69.72           H  
ATOM    166  C   ARG A  13      32.362  21.225  -0.229  1.00 69.72           C  
ATOM    167  CB  ARG A  13      33.307  20.806  -2.524  1.00 69.72           C  
ATOM    168  HB2 ARG A  13      33.921  19.908  -2.591  1.00 69.72           H  
ATOM    169  HB3 ARG A  13      32.264  20.498  -2.599  1.00 69.72           H  
ATOM    170  O   ARG A  13      31.491  22.080  -0.083  1.00 69.72           O  
ATOM    171  CG  ARG A  13      33.602  21.744  -3.701  1.00 69.72           C  
ATOM    172  HG2 ARG A  13      32.980  22.634  -3.605  1.00 69.72           H  
ATOM    173  HG3 ARG A  13      34.652  22.038  -3.679  1.00 69.72           H  
ATOM    174  CD  ARG A  13      33.287  21.055  -5.033  1.00 69.72           C  
ATOM    175  HD2 ARG A  13      32.285  20.629  -4.980  1.00 69.72           H  
ATOM    176  HD3 ARG A  13      34.005  20.248  -5.183  1.00 69.72           H  
ATOM    177  NE  ARG A  13      33.346  22.005  -6.162  1.00 69.72           N  
ATOM    178  HE  ARG A  13      33.487  22.977  -5.924  1.00 69.72           H  
ATOM    179  NH1 ARG A  13      33.056  20.489  -7.863  1.00 69.72           N  
ATOM    180 HH11 ARG A  13      32.955  20.285  -8.846  1.00 69.72           H  
ATOM    181 HH12 ARG A  13      33.026  19.746  -7.180  1.00 69.72           H  
ATOM    182  NH2 ARG A  13      33.254  22.658  -8.343  1.00 69.72           N  
ATOM    183 HH21 ARG A  13      33.156  22.433  -9.322  1.00 69.72           H  
ATOM    184 HH22 ARG A  13      33.379  23.621  -8.063  1.00 69.72           H  
ATOM    185  CZ  ARG A  13      33.219  21.714  -7.445  1.00 69.72           C  
ATOM    186  N   ALA A  14      32.345  20.064   0.428  1.00 67.16           N  
ATOM    187  H   ALA A  14      33.077  19.392   0.249  1.00 67.16           H  
ATOM    188  CA  ALA A  14      31.291  19.722   1.382  1.00 67.16           C  
ATOM    189  HA  ALA A  14      30.331  19.786   0.870  1.00 67.16           H  
ATOM    190  C   ALA A  14      31.239  20.714   2.560  1.00 67.16           C  
ATOM    191  CB  ALA A  14      31.487  18.273   1.842  1.00 67.16           C  
ATOM    192  HB1 ALA A  14      32.429  18.169   2.381  1.00 67.16           H  
ATOM    193  HB2 ALA A  14      30.668  17.988   2.503  1.00 67.16           H  
ATOM    194  HB3 ALA A  14      31.493  17.607   0.980  1.00 67.16           H  
ATOM    195  O   ALA A  14      30.156  21.163   2.933  1.00 67.16           O  
ATOM    196  N   LYS A  15      32.396  21.132   3.097  1.00 67.41           N  
ATOM    197  H   LYS A  15      33.253  20.717   2.758  1.00 67.41           H  
ATOM    198  CA  LYS A  15      32.468  22.163   4.149  1.00 67.41           C  
ATOM    199  HA  LYS A  15      31.817  21.876   4.975  1.00 67.41           H  
ATOM    200  C   LYS A  15      31.971  23.529   3.668  1.00 67.41           C  
ATOM    201  CB  LYS A  15      33.899  22.308   4.674  1.00 67.41           C  
ATOM    202  HB2 LYS A  15      33.934  23.175   5.334  1.00 67.41           H  
ATOM    203  HB3 LYS A  15      34.556  22.506   3.827  1.00 67.41           H  
ATOM    204  O   LYS A  15      31.189  24.157   4.377  1.00 67.41           O  
ATOM    205  CG  LYS A  15      34.422  21.093   5.455  1.00 67.41           C  
ATOM    206  HG2 LYS A  15      33.807  20.914   6.337  1.00 67.41           H  
ATOM    207  HG3 LYS A  15      34.408  20.207   4.820  1.00 67.41           H  
ATOM    208  CD  LYS A  15      35.862  21.410   5.874  1.00 67.41           C  
ATOM    209  HD2 LYS A  15      36.354  21.881   5.023  1.00 67.41           H  
ATOM    210  HD3 LYS A  15      35.857  22.130   6.693  1.00 67.41           H  
ATOM    211  CE  LYS A  15      36.672  20.176   6.274  1.00 67.41           C  
ATOM    212  HE2 LYS A  15      36.439  19.897   7.302  1.00 67.41           H  
ATOM    213  HE3 LYS A  15      36.380  19.356   5.617  1.00 67.41           H  
ATOM    214  NZ  LYS A  15      38.120  20.455   6.096  1.00 67.41           N  
ATOM    215  HZ1 LYS A  15      38.279  20.823   5.169  1.00 67.41           H  
ATOM    216  HZ2 LYS A  15      38.446  21.188   6.710  1.00 67.41           H  
ATOM    217  HZ3 LYS A  15      38.699  19.632   6.186  1.00 67.41           H  
ATOM    218  N   GLN A  16      32.374  23.977   2.476  1.00 63.37           N  
ATOM    219  H   GLN A  16      33.042  23.425   1.958  1.00 63.37           H  
ATOM    220  CA  GLN A  16      31.927  25.258   1.906  1.00 63.37           C  
ATOM    221  HA  GLN A  16      32.203  26.066   2.584  1.00 63.37           H  
ATOM    222  C   GLN A  16      30.398  25.325   1.752  1.00 63.37           C  
ATOM    223  CB  GLN A  16      32.621  25.493   0.551  1.00 63.37           C  
ATOM    224  HB2 GLN A  16      32.619  24.561  -0.015  1.00 63.37           H  
ATOM    225  HB3 GLN A  16      32.053  26.222  -0.026  1.00 63.37           H  
ATOM    226  O   GLN A  16      29.792  26.331   2.112  1.00 63.37           O  
ATOM    227  CG  GLN A  16      34.071  25.997   0.681  1.00 63.37           C  
ATOM    228  HG2 GLN A  16      34.565  25.857  -0.280  1.00 63.37           H  
ATOM    229  HG3 GLN A  16      34.607  25.402   1.420  1.00 63.37           H  
ATOM    230  CD  GLN A  16      34.181  27.477   1.052  1.00 63.37           C  
ATOM    231  NE2 GLN A  16      35.363  28.051   1.012  1.00 63.37           N  
ATOM    232 HE21 GLN A  16      35.379  29.028   1.270  1.00 63.37           H  
ATOM    233 HE22 GLN A  16      36.193  27.529   0.771  1.00 63.37           H  
ATOM    234  OE1 GLN A  16      33.222  28.154   1.374  1.00 63.37           O  
ATOM    235  N   VAL A  17      29.754  24.239   1.304  1.00 61.13           N  
ATOM    236  H   VAL A  17      30.304  23.445   1.010  1.00 61.13           H  
ATOM    237  CA  VAL A  17      28.282  24.162   1.174  1.00 61.13           C  
ATOM    238  HA  VAL A  17      27.938  25.038   0.624  1.00 61.13           H  
ATOM    239  C   VAL A  17      27.568  24.206   2.534  1.00 61.13           C  
ATOM    240  CB  VAL A  17      27.890  22.904   0.369  1.00 61.13           C  
ATOM    241  HB  VAL A  17      28.358  22.030   0.823  1.00 61.13           H  
ATOM    242  O   VAL A  17      26.453  24.718   2.630  1.00 61.13           O  
ATOM    243  CG1 VAL A  17      26.375  22.659   0.307  1.00 61.13           C  
ATOM    244 HG11 VAL A  17      26.160  21.818  -0.352  1.00 61.13           H  
ATOM    245 HG12 VAL A  17      25.870  23.551  -0.065  1.00 61.13           H  
ATOM    246 HG13 VAL A  17      25.994  22.417   1.299  1.00 61.13           H  
ATOM    247  CG2 VAL A  17      28.374  23.021  -1.084  1.00 61.13           C  
ATOM    248 HG21 VAL A  17      27.875  23.857  -1.575  1.00 61.13           H  
ATOM    249 HG22 VAL A  17      29.450  23.189  -1.119  1.00 61.13           H  
ATOM    250 HG23 VAL A  17      28.151  22.101  -1.624  1.00 61.13           H  
ATOM    251  N   ILE A  18      28.199  23.706   3.601  1.00 54.51           N  
ATOM    252  H   ILE A  18      29.106  23.281   3.468  1.00 54.51           H  
ATOM    253  CA  ILE A  18      27.665  23.809   4.968  1.00 54.51           C  
ATOM    254  HA  ILE A  18      26.596  23.598   4.940  1.00 54.51           H  
ATOM    255  C   ILE A  18      27.809  25.247   5.486  1.00 54.51           C  
ATOM    256  CB  ILE A  18      28.325  22.756   5.890  1.00 54.51           C  
ATOM    257  HB  ILE A  18      29.408  22.860   5.817  1.00 54.51           H  
ATOM    258  O   ILE A  18      26.837  25.809   5.988  1.00 54.51           O  
ATOM    259  CG1 ILE A  18      27.927  21.329   5.439  1.00 54.51           C  
ATOM    260 HG12 ILE A  18      27.981  21.252   4.353  1.00 54.51           H  
ATOM    261 HG13 ILE A  18      26.894  21.132   5.725  1.00 54.51           H  
ATOM    262  CG2 ILE A  18      27.919  22.967   7.362  1.00 54.51           C  
ATOM    263 HG21 ILE A  18      28.368  22.203   7.998  1.00 54.51           H  
ATOM    264 HG22 ILE A  18      28.271  23.935   7.720  1.00 54.51           H  
ATOM    265 HG23 ILE A  18      26.835  22.926   7.463  1.00 54.51           H  
ATOM    266  CD1 ILE A  18      28.827  20.227   6.013  1.00 54.51           C  
ATOM    267 HD11 ILE A  18      28.539  19.269   5.581  1.00 54.51           H  
ATOM    268 HD12 ILE A  18      28.718  20.167   7.096  1.00 54.51           H  
ATOM    269 HD13 ILE A  18      29.868  20.429   5.761  1.00 54.51           H  
ATOM    270  N   VAL A  19      28.977  25.876   5.317  1.00 54.57           N  
ATOM    271  H   VAL A  19      29.735  25.373   4.879  1.00 54.57           H  
ATOM    272  CA  VAL A  19      29.211  27.262   5.763  1.00 54.57           C  
ATOM    273  HA  VAL A  19      28.929  27.337   6.813  1.00 54.57           H  
ATOM    274  C   VAL A  19      28.314  28.251   5.012  1.00 54.57           C  
ATOM    275  CB  VAL A  19      30.703  27.640   5.657  1.00 54.57           C  
ATOM    276  HB  VAL A  19      31.051  27.451   4.641  1.00 54.57           H  
ATOM    277  O   VAL A  19      27.686  29.094   5.649  1.00 54.57           O  
ATOM    278  CG1 VAL A  19      30.966  29.113   5.999  1.00 54.57           C  
ATOM    279 HG11 VAL A  19      30.497  29.763   5.261  1.00 54.57           H  
ATOM    280 HG12 VAL A  19      32.038  29.314   5.989  1.00 54.57           H  
ATOM    281 HG13 VAL A  19      30.565  29.350   6.985  1.00 54.57           H  
ATOM    282  CG2 VAL A  19      31.539  26.796   6.632  1.00 54.57           C  
ATOM    283 HG21 VAL A  19      32.594  27.047   6.523  1.00 54.57           H  
ATOM    284 HG22 VAL A  19      31.228  26.996   7.658  1.00 54.57           H  
ATOM    285 HG23 VAL A  19      31.415  25.734   6.423  1.00 54.57           H  
ATOM    286  N   SER A  20      28.145  28.113   3.691  1.00 53.49           N  
ATOM    287  H   SER A  20      28.666  27.406   3.193  1.00 53.49           H  
ATOM    288  CA  SER A  20      27.288  29.029   2.919  1.00 53.49           C  
ATOM    289  HA  SER A  20      27.582  30.044   3.189  1.00 53.49           H  
ATOM    290  C   SER A  20      25.795  28.912   3.256  1.00 53.49           C  
ATOM    291  CB  SER A  20      27.528  28.890   1.408  1.00 53.49           C  
ATOM    292  HB2 SER A  20      27.331  29.854   0.938  1.00 53.49           H  
ATOM    293  HB3 SER A  20      28.570  28.630   1.223  1.00 53.49           H  
ATOM    294  O   SER A  20      25.036  29.818   2.927  1.00 53.49           O  
ATOM    295  OG  SER A  20      26.678  27.927   0.812  1.00 53.49           O  
ATOM    296  HG  SER A  20      25.797  28.306   0.771  1.00 53.49           H  
ATOM    297  N   LYS A  21      25.352  27.827   3.911  1.00 50.46           N  
ATOM    298  H   LYS A  21      26.018  27.096   4.119  1.00 50.46           H  
ATOM    299  CA  LYS A  21      23.980  27.700   4.438  1.00 50.46           C  
ATOM    300  HA  LYS A  21      23.312  28.296   3.816  1.00 50.46           H  
ATOM    301  C   LYS A  21      23.784  28.291   5.837  1.00 50.46           C  
ATOM    302  CB  LYS A  21      23.510  26.236   4.394  1.00 50.46           C  
ATOM    303  HB2 LYS A  21      24.335  25.561   4.622  1.00 50.46           H  
ATOM    304  HB3 LYS A  21      22.746  26.097   5.160  1.00 50.46           H  
ATOM    305  O   LYS A  21      22.639  28.486   6.230  1.00 50.46           O  
ATOM    306  CG  LYS A  21      22.893  25.886   3.032  1.00 50.46           C  
ATOM    307  HG2 LYS A  21      22.265  26.712   2.700  1.00 50.46           H  
ATOM    308  HG3 LYS A  21      23.686  25.729   2.300  1.00 50.46           H  
ATOM    309  CD  LYS A  21      22.014  24.634   3.139  1.00 50.46           C  
ATOM    310  HD2 LYS A  21      22.638  23.772   3.376  1.00 50.46           H  
ATOM    311  HD3 LYS A  21      21.287  24.783   3.938  1.00 50.46           H  
ATOM    312  CE  LYS A  21      21.272  24.406   1.818  1.00 50.46           C  
ATOM    313  HE2 LYS A  21      22.001  24.149   1.050  1.00 50.46           H  
ATOM    314  HE3 LYS A  21      20.799  25.344   1.526  1.00 50.46           H  
ATOM    315  NZ  LYS A  21      20.244  23.343   1.946  1.00 50.46           N  
ATOM    316  HZ1 LYS A  21      20.672  22.468   2.216  1.00 50.46           H  
ATOM    317  HZ2 LYS A  21      19.563  23.599   2.646  1.00 50.46           H  
ATOM    318  HZ3 LYS A  21      19.763  23.209   1.067  1.00 50.46           H  
ATOM    319  N   PHE A  22      24.858  28.589   6.567  1.00 49.91           N  
ATOM    320  H   PHE A  22      25.768  28.392   6.176  1.00 49.91           H  
ATOM    321  CA  PHE A  22      24.806  29.140   7.930  1.00 49.91           C  
ATOM    322  HA  PHE A  22      23.768  29.358   8.181  1.00 49.91           H  
ATOM    323  C   PHE A  22      25.524  30.492   8.074  1.00 49.91           C  
ATOM    324  CB  PHE A  22      25.300  28.081   8.928  1.00 49.91           C  
ATOM    325  HB2 PHE A  22      26.266  27.698   8.600  1.00 49.91           H  
ATOM    326  HB3 PHE A  22      25.449  28.545   9.903  1.00 49.91           H  
ATOM    327  O   PHE A  22      25.754  30.966   9.185  1.00 49.91           O  
ATOM    328  CG  PHE A  22      24.322  26.937   9.121  1.00 49.91           C  
ATOM    329  CD1 PHE A  22      23.129  27.156   9.836  1.00 49.91           C  
ATOM    330  HD1 PHE A  22      22.916  28.133  10.244  1.00 49.91           H  
ATOM    331  CD2 PHE A  22      24.589  25.663   8.587  1.00 49.91           C  
ATOM    332  HD2 PHE A  22      25.506  25.489   8.044  1.00 49.91           H  
ATOM    333  CE1 PHE A  22      22.208  26.108  10.015  1.00 49.91           C  
ATOM    334  HE1 PHE A  22      21.293  26.285  10.560  1.00 49.91           H  
ATOM    335  CE2 PHE A  22      23.668  24.614   8.764  1.00 49.91           C  
ATOM    336  HE2 PHE A  22      23.881  23.638   8.355  1.00 49.91           H  
ATOM    337  CZ  PHE A  22      22.478  24.837   9.478  1.00 49.91           C  
ATOM    338  HZ  PHE A  22      21.770  24.033   9.618  1.00 49.91           H  
ATOM    339  N   SER A  23      25.892  31.138   6.967  1.00 38.32           N  
ATOM    340  H   SER A  23      25.772  30.671   6.079  1.00 38.32           H  
ATOM    341  CA  SER A  23      26.515  32.465   6.965  1.00 38.32           C  
ATOM    342  HA  SER A  23      26.183  33.019   7.844  1.00 38.32           H  
ATOM    343  C   SER A  23      26.066  33.285   5.759  1.00 38.32           C  
ATOM    344  CB  SER A  23      28.039  32.345   7.056  1.00 38.32           C  
ATOM    345  HB2 SER A  23      28.409  31.691   6.266  1.00 38.32           H  
ATOM    346  HB3 SER A  23      28.494  33.329   6.947  1.00 38.32           H  
ATOM    347  O   SER A  23      26.837  33.557   4.841  1.00 38.32           O  
ATOM    348  OG  SER A  23      28.387  31.816   8.324  1.00 38.32           O  
ATOM    349  HG  SER A  23      27.579  31.527   8.754  1.00 38.32           H  
ATOM    350  N   MET A  24      24.801  33.704   5.789  1.00 36.52           N  
ATOM    351  H   MET A  24      24.206  33.401   6.547  1.00 36.52           H  
ATOM    352  CA  MET A  24      24.343  34.880   5.055  1.00 36.52           C  
ATOM    353  HA  MET A  24      25.223  35.479   4.821  1.00 36.52           H  
ATOM    354  C   MET A  24      23.460  35.714   5.990  1.00 36.52           C  
ATOM    355  CB  MET A  24      23.670  34.481   3.732  1.00 36.52           C  
ATOM    356  HB2 MET A  24      22.589  34.414   3.855  1.00 36.52           H  
ATOM    357  HB3 MET A  24      24.046  33.511   3.409  1.00 36.52           H  
ATOM    358  O   MET A  24      22.581  35.175   6.661  1.00 36.52           O  
ATOM    359  CG  MET A  24      24.021  35.502   2.646  1.00 36.52           C  
ATOM    360  HG2 MET A  24      23.563  36.457   2.904  1.00 36.52           H  
ATOM    361  HG3 MET A  24      25.103  35.635   2.631  1.00 36.52           H  
ATOM    362  SD  MET A  24      23.506  35.044   0.972  1.00 36.52           S  
ATOM    363  CE  MET A  24      24.100  36.512   0.091  1.00 36.52           C  
ATOM    364  HE1 MET A  24      25.179  36.604   0.218  1.00 36.52           H  
ATOM    365  HE2 MET A  24      23.866  36.420  -0.969  1.00 36.52           H  
ATOM    366  HE3 MET A  24      23.611  37.400   0.491  1.00 36.52           H  
ATOM    367  N   SER A  25      23.796  36.995   6.108  1.00 36.87           N  
ATOM    368  H   SER A  25      24.525  37.363   5.514  1.00 36.87           H  
ATOM    369  CA  SER A  25      23.358  37.870   7.197  1.00 36.87           C  
ATOM    370  HA  SER A  25      23.184  37.267   8.088  1.00 36.87           H  
ATOM    371  C   SER A  25      22.078  38.646   6.877  1.00 36.87           C  
ATOM    372  CB  SER A  25      24.464  38.886   7.517  1.00 36.87           C  
ATOM    373  HB2 SER A  25      24.208  39.419   8.432  1.00 36.87           H  
ATOM    374  HB3 SER A  25      24.532  39.608   6.703  1.00 36.87           H  
ATOM    375  O   SER A  25      21.844  38.993   5.726  1.00 36.87           O  
ATOM    376  OG  SER A  25      25.724  38.253   7.681  1.00 36.87           O  
ATOM    377  HG  SER A  25      26.346  38.923   7.972  1.00 36.87           H  
ATOM    378  N   ASP A  26      21.332  38.956   7.939  1.00 33.68           N  
ATOM    379  H   ASP A  26      21.527  38.420   8.772  1.00 33.68           H  
ATOM    380  CA  ASP A  26      20.770  40.283   8.250  1.00 33.68           C  
ATOM    381  HA  ASP A  26      19.966  40.110   8.966  1.00 33.68           H  
ATOM    382  C   ASP A  26      20.148  41.122   7.108  1.00 33.68           C  
ATOM    383  CB  ASP A  26      21.858  41.067   9.014  1.00 33.68           C  
ATOM    384  HB2 ASP A  26      22.532  41.567   8.318  1.00 33.68           H  
ATOM    385  HB3 ASP A  26      22.459  40.369   9.595  1.00 33.68           H  
ATOM    386  O   ASP A  26      20.848  41.826   6.386  1.00 33.68           O  
ATOM    387  CG  ASP A  26      21.269  42.066  10.008  1.00 33.68           C  
ATOM    388  OD1 ASP A  26      21.459  43.285   9.821  1.00 33.68           O  
ATOM    389  OD2 ASP A  26      20.689  41.569  11.001  1.00 33.68           O  
ATOM    390  N   ASP A  27      18.814  41.092   7.007  1.00 35.02           N  
ATOM    391  H   ASP A  27      18.366  40.249   7.337  1.00 35.02           H  
ATOM    392  CA  ASP A  27      17.939  42.279   7.117  1.00 35.02           C  
ATOM    393  HA  ASP A  27      18.210  42.817   8.026  1.00 35.02           H  
ATOM    394  C   ASP A  27      16.470  41.811   7.236  1.00 35.02           C  
ATOM    395  CB  ASP A  27      18.078  43.260   5.935  1.00 35.02           C  
ATOM    396  HB2 ASP A  27      17.761  42.772   5.014  1.00 35.02           H  
ATOM    397  HB3 ASP A  27      19.117  43.570   5.823  1.00 35.02           H  
ATOM    398  O   ASP A  27      16.062  40.891   6.524  1.00 35.02           O  
ATOM    399  CG  ASP A  27      17.239  44.521   6.184  1.00 35.02           C  
ATOM    400  OD1 ASP A  27      16.337  44.807   5.366  1.00 35.02           O  
ATOM    401  OD2 ASP A  27      17.441  45.159   7.242  1.00 35.02           O  
ATOM    402  N   GLY A  28      15.664  42.405   8.131  1.00 34.58           N  
ATOM    403  H   GLY A  28      16.035  43.216   8.605  1.00 34.58           H  
ATOM    404  CA  GLY A  28      14.214  42.120   8.180  1.00 34.58           C  
ATOM    405  HA2 GLY A  28      13.706  42.949   7.689  1.00 34.58           H  
ATOM    406  HA3 GLY A  28      13.992  41.230   7.592  1.00 34.58           H  
ATOM    407  C   GLY A  28      13.544  41.910   9.550  1.00 34.58           C  
ATOM    408  O   GLY A  28      13.004  40.843   9.819  1.00 34.58           O  
ATOM    409  N   SER A  29      13.438  42.984  10.338  1.00 35.74           N  
ATOM    410  H   SER A  29      13.988  43.781  10.052  1.00 35.74           H  
ATOM    411  CA  SER A  29      12.325  43.263  11.276  1.00 35.74           C  
ATOM    412  HA  SER A  29      12.590  44.222  11.722  1.00 35.74           H  
ATOM    413  C   SER A  29      12.050  42.320  12.477  1.00 35.74           C  
ATOM    414  CB  SER A  29      11.042  43.533  10.475  1.00 35.74           C  
ATOM    415  HB2 SER A  29      10.379  42.668  10.506  1.00 35.74           H  
ATOM    416  HB3 SER A  29      11.299  43.729   9.434  1.00 35.74           H  
ATOM    417  O   SER A  29      11.301  41.353  12.408  1.00 35.74           O  
ATOM    418  OG  SER A  29      10.378  44.674  10.986  1.00 35.74           O  
ATOM    419  HG  SER A  29       9.680  44.904  10.368  1.00 35.74           H  
ATOM    420  N   THR A  30      12.591  42.735  13.628  1.00 33.00           N  
ATOM    421  H   THR A  30      13.282  43.458  13.489  1.00 33.00           H  
ATOM    422  CA  THR A  30      12.011  42.800  14.994  1.00 33.00           C  
ATOM    423  HA  THR A  30      12.862  42.630  15.654  1.00 33.00           H  
ATOM    424  C   THR A  30      10.897  41.825  15.461  1.00 33.00           C  
ATOM    425  CB  THR A  30      11.523  44.243  15.275  1.00 33.00           C  
ATOM    426  HB  THR A  30      10.458  44.319  15.057  1.00 33.00           H  
ATOM    427  O   THR A  30       9.834  41.701  14.868  1.00 33.00           O  
ATOM    428  CG2 THR A  30      11.791  44.682  16.716  1.00 33.00           C  
ATOM    429 HG21 THR A  30      11.447  43.932  17.428  1.00 33.00           H  
ATOM    430 HG22 THR A  30      11.272  45.622  16.909  1.00 33.00           H  
ATOM    431 HG23 THR A  30      12.860  44.832  16.865  1.00 33.00           H  
ATOM    432  OG1 THR A  30      12.212  45.201  14.498  1.00 33.00           O  
ATOM    433  HG1 THR A  30      11.577  45.611  13.906  1.00 33.00           H  
ATOM    434  N   THR A  31      11.053  41.344  16.707  1.00 37.87           N  
ATOM    435  H   THR A  31      11.956  41.526  17.121  1.00 37.87           H  
ATOM    436  CA  THR A  31      10.058  40.678  17.594  1.00 37.87           C  
ATOM    437  HA  THR A  31      10.546  40.689  18.569  1.00 37.87           H  
ATOM    438  C   THR A  31       9.754  39.181  17.392  1.00 37.87           C  
ATOM    439  CB  THR A  31       8.764  41.487  17.868  1.00 37.87           C  
ATOM    440  HB  THR A  31       8.196  40.950  18.628  1.00 37.87           H  
ATOM    441  O   THR A  31       8.656  38.781  17.026  1.00 37.87           O  
ATOM    442  CG2 THR A  31       9.019  42.891  18.414  1.00 37.87           C  
ATOM    443 HG21 THR A  31       8.100  43.262  18.866  1.00 37.87           H  
ATOM    444 HG22 THR A  31       9.801  42.872  19.173  1.00 37.87           H  
ATOM    445 HG23 THR A  31       9.290  43.563  17.600  1.00 37.87           H  
ATOM    446  OG1 THR A  31       7.937  41.654  16.744  1.00 37.87           O  
ATOM    447  HG1 THR A  31       8.481  41.579  15.957  1.00 37.87           H  
ATOM    448  N   ASN A  32      10.653  38.321  17.880  1.00 40.12           N  
ATOM    449  H   ASN A  32      11.626  38.538  17.714  1.00 40.12           H  
ATOM    450  CA  ASN A  32      10.405  37.684  19.185  1.00 40.12           C  
ATOM    451  HA  ASN A  32      10.106  38.475  19.873  1.00 40.12           H  
ATOM    452  C   ASN A  32      11.690  37.085  19.776  1.00 40.12           C  
ATOM    453  CB  ASN A  32       9.266  36.641  19.119  1.00 40.12           C  
ATOM    454  HB2 ASN A  32       9.110  36.320  18.089  1.00 40.12           H  
ATOM    455  HB3 ASN A  32       9.532  35.761  19.704  1.00 40.12           H  
ATOM    456  O   ASN A  32      12.452  36.411  19.088  1.00 40.12           O  
ATOM    457  CG  ASN A  32       7.970  37.188  19.701  1.00 40.12           C  
ATOM    458  ND2 ASN A  32       6.836  36.853  19.136  1.00 40.12           N  
ATOM    459 HD21 ASN A  32       6.853  36.389  18.239  1.00 40.12           H  
ATOM    460 HD22 ASN A  32       6.010  37.303  19.502  1.00 40.12           H  
ATOM    461  OD1 ASN A  32       7.961  37.914  20.682  1.00 40.12           O  
ATOM    462  N   GLY A  33      11.947  37.374  21.054  1.00 33.88           N  
ATOM    463  H   GLY A  33      11.236  37.844  21.596  1.00 33.88           H  
ATOM    464  CA  GLY A  33      13.173  36.961  21.738  1.00 33.88           C  
ATOM    465  HA2 GLY A  33      13.266  37.496  22.683  1.00 33.88           H  
ATOM    466  HA3 GLY A  33      14.031  37.215  21.116  1.00 33.88           H  
ATOM    467  C   GLY A  33      13.199  35.462  22.036  1.00 33.88           C  
ATOM    468  O   GLY A  33      12.184  34.874  22.401  1.00 33.88           O  
ATOM    469  N   GLY A  34      14.373  34.847  21.904  1.00 31.32           N  
ATOM    470  H   GLY A  34      15.175  35.385  21.608  1.00 31.32           H  
ATOM    471  CA  GLY A  34      14.576  33.462  22.321  1.00 31.32           C  
ATOM    472  HA2 GLY A  34      13.714  32.866  22.021  1.00 31.32           H  
ATOM    473  HA3 GLY A  34      15.457  33.059  21.823  1.00 31.32           H  
ATOM    474  C   GLY A  34      14.767  33.326  23.833  1.00 31.32           C  
ATOM    475  O   GLY A  34      15.157  34.274  24.510  1.00 31.32           O  
ATOM    476  N   ILE A  35      14.594  32.103  24.336  1.00 36.62           N  
ATOM    477  H   ILE A  35      14.174  31.401  23.745  1.00 36.62           H  
ATOM    478  CA  ILE A  35      15.218  31.637  25.580  1.00 36.62           C  
ATOM    479  HA  ILE A  35      16.121  32.225  25.743  1.00 36.62           H  
ATOM    480  C   ILE A  35      15.667  30.184  25.410  1.00 36.62           C  
ATOM    481  CB  ILE A  35      14.327  31.811  26.838  1.00 36.62           C  
ATOM    482  HB  ILE A  35      14.691  31.107  27.586  1.00 36.62           H  
ATOM    483  O   ILE A  35      14.859  29.263  25.318  1.00 36.62           O  
ATOM    484  CG1 ILE A  35      12.831  31.506  26.591  1.00 36.62           C  
ATOM    485 HG12 ILE A  35      12.408  32.254  25.920  1.00 36.62           H  
ATOM    486 HG13 ILE A  35      12.740  30.531  26.111  1.00 36.62           H  
ATOM    487  CG2 ILE A  35      14.518  33.215  27.440  1.00 36.62           C  
ATOM    488 HG21 ILE A  35      14.041  33.964  26.807  1.00 36.62           H  
ATOM    489 HG22 ILE A  35      14.078  33.264  28.436  1.00 36.62           H  
ATOM    490 HG23 ILE A  35      15.578  33.450  27.530  1.00 36.62           H  
ATOM    491  CD1 ILE A  35      11.989  31.475  27.873  1.00 36.62           C  
ATOM    492 HD11 ILE A  35      10.979  31.145  27.630  1.00 36.62           H  
ATOM    493 HD12 ILE A  35      12.426  30.779  28.589  1.00 36.62           H  
ATOM    494 HD13 ILE A  35      11.929  32.469  28.315  1.00 36.62           H  
ATOM    495  N   ALA A  36      16.983  29.975  25.399  1.00 35.46           N  
ATOM    496  H   ALA A  36      17.589  30.779  25.479  1.00 35.46           H  
ATOM    497  CA  ALA A  36      17.554  28.683  25.751  1.00 35.46           C  
ATOM    498  HA  ALA A  36      17.008  27.890  25.241  1.00 35.46           H  
ATOM    499  C   ALA A  36      17.416  28.498  27.271  1.00 35.46           C  
ATOM    500  CB  ALA A  36      19.020  28.650  25.301  1.00 35.46           C  
ATOM    501  HB1 ALA A  36      19.584  29.437  25.801  1.00 35.46           H  
ATOM    502  HB2 ALA A  36      19.460  27.684  25.552  1.00 35.46           H  
ATOM    503  HB3 ALA A  36      19.078  28.795  24.222  1.00 35.46           H  
ATOM    504  O   ALA A  36      17.709  29.425  28.025  1.00 35.46           O  
ATOM    505  N   GLY A  37      16.985  27.324  27.740  1.00 33.03           N  
ATOM    506  H   GLY A  37      16.681  26.613  27.089  1.00 33.03           H  
ATOM    507  CA  GLY A  37      16.796  27.127  29.180  1.00 33.03           C  
ATOM    508  HA2 GLY A  37      16.297  28.002  29.595  1.00 33.03           H  
ATOM    509  HA3 GLY A  37      17.775  27.049  29.654  1.00 33.03           H  
ATOM    510  C   GLY A  37      15.976  25.906  29.577  1.00 33.03           C  
ATOM    511  O   GLY A  37      14.930  26.044  30.202  1.00 33.03           O  
ATOM    512  N   MET A  38      16.455  24.696  29.278  1.00 33.86           N  
ATOM    513  H   MET A  38      17.307  24.613  28.742  1.00 33.86           H  
ATOM    514  CA  MET A  38      15.898  23.495  29.907  1.00 33.86           C  
ATOM    515  HA  MET A  38      14.820  23.478  29.747  1.00 33.86           H  
ATOM    516  C   MET A  38      16.168  23.511  31.421  1.00 33.86           C  
ATOM    517  CB  MET A  38      16.500  22.208  29.311  1.00 33.86           C  
ATOM    518  HB2 MET A  38      16.126  21.367  29.897  1.00 33.86           H  
ATOM    519  HB3 MET A  38      17.586  22.222  29.409  1.00 33.86           H  
ATOM    520  O   MET A  38      17.300  23.268  31.841  1.00 33.86           O  
ATOM    521  CG  MET A  38      16.137  21.937  27.850  1.00 33.86           C  
ATOM    522  HG2 MET A  38      15.086  22.176  27.689  1.00 33.86           H  
ATOM    523  HG3 MET A  38      16.269  20.870  27.669  1.00 33.86           H  
ATOM    524  SD  MET A  38      17.144  22.820  26.631  1.00 33.86           S  
ATOM    525  CE  MET A  38      16.488  22.061  25.120  1.00 33.86           C  
ATOM    526  HE1 MET A  38      15.419  22.258  25.043  1.00 33.86           H  
ATOM    527  HE2 MET A  38      16.661  20.985  25.141  1.00 33.86           H  
ATOM    528  HE3 MET A  38      16.992  22.488  24.253  1.00 33.86           H  
ATOM    529  N   LYS A  39      15.135  23.700  32.252  1.00 31.99           N  
ATOM    530  H   LYS A  39      14.279  24.081  31.874  1.00 31.99           H  
ATOM    531  CA  LYS A  39      15.138  23.259  33.659  1.00 31.99           C  
ATOM    532  HA  LYS A  39      15.642  22.292  33.680  1.00 31.99           H  
ATOM    533  C   LYS A  39      13.720  23.030  34.196  1.00 31.99           C  
ATOM    534  CB  LYS A  39      15.938  24.241  34.545  1.00 31.99           C  
ATOM    535  HB2 LYS A  39      15.312  24.604  35.360  1.00 31.99           H  
ATOM    536  HB3 LYS A  39      16.255  25.103  33.959  1.00 31.99           H  
ATOM    537  O   LYS A  39      12.825  23.832  33.974  1.00 31.99           O  
ATOM    538  CG  LYS A  39      17.177  23.543  35.136  1.00 31.99           C  
ATOM    539  HG2 LYS A  39      17.778  23.117  34.332  1.00 31.99           H  
ATOM    540  HG3 LYS A  39      16.849  22.733  35.787  1.00 31.99           H  
ATOM    541  CD  LYS A  39      18.058  24.505  35.941  1.00 31.99           C  
ATOM    542  HD2 LYS A  39      18.374  25.325  35.296  1.00 31.99           H  
ATOM    543  HD3 LYS A  39      17.478  24.905  36.772  1.00 31.99           H  
ATOM    544  CE  LYS A  39      19.289  23.755  36.470  1.00 31.99           C  
ATOM    545  HE2 LYS A  39      19.864  23.390  35.619  1.00 31.99           H  
ATOM    546  HE3 LYS A  39      18.948  22.891  37.040  1.00 31.99           H  
ATOM    547  NZ  LYS A  39      20.131  24.627  37.326  1.00 31.99           N  
ATOM    548  HZ1 LYS A  39      20.453  25.428  36.803  1.00 31.99           H  
ATOM    549  HZ2 LYS A  39      20.938  24.125  37.669  1.00 31.99           H  
ATOM    550  HZ3 LYS A  39      19.602  24.962  38.119  1.00 31.99           H  
ATOM    551  N   ARG A  40      13.545  21.908  34.906  1.00 29.32           N  
ATOM    552  H   ARG A  40      14.380  21.369  35.083  1.00 29.32           H  
ATOM    553  CA  ARG A  40      12.338  21.534  35.678  1.00 29.32           C  
ATOM    554  HA  ARG A  40      11.441  21.738  35.094  1.00 29.32           H  
ATOM    555  C   ARG A  40      12.263  22.407  36.947  1.00 29.32           C  
ATOM    556  CB  ARG A  40      12.418  20.038  36.040  1.00 29.32           C  
ATOM    557  HB2 ARG A  40      11.533  19.768  36.616  1.00 29.32           H  
ATOM    558  HB3 ARG A  40      13.289  19.890  36.679  1.00 29.32           H  
ATOM    559  O   ARG A  40      13.330  22.719  37.482  1.00 29.32           O  
ATOM    560  CG  ARG A  40      12.520  19.085  34.832  1.00 29.32           C  
ATOM    561  HG2 ARG A  40      13.304  19.416  34.151  1.00 29.32           H  
ATOM    562  HG3 ARG A  40      11.569  19.082  34.299  1.00 29.32           H  
ATOM    563  CD  ARG A  40      12.859  17.665  35.308  1.00 29.32           C  
ATOM    564  HD2 ARG A  40      13.825  17.693  35.812  1.00 29.32           H  
ATOM    565  HD3 ARG A  40      12.102  17.348  36.025  1.00 29.32           H  
ATOM    566  NE  ARG A  40      12.906  16.694  34.193  1.00 29.32           N  
ATOM    567  HE  ARG A  40      12.470  16.981  33.328  1.00 29.32           H  
ATOM    568  NH1 ARG A  40      13.958  14.978  35.310  1.00 29.32           N  
ATOM    569 HH11 ARG A  40      14.003  15.549  36.142  1.00 29.32           H  
ATOM    570 HH12 ARG A  40      14.301  14.028  35.331  1.00 29.32           H  
ATOM    571  NH2 ARG A  40      13.304  14.678  33.202  1.00 29.32           N  
ATOM    572 HH21 ARG A  40      13.662  13.735  33.247  1.00 29.32           H  
ATOM    573 HH22 ARG A  40      12.851  14.997  32.357  1.00 29.32           H  
ATOM    574  CZ  ARG A  40      13.389  15.462  34.240  1.00 29.32           C  
ATOM    575  N   PRO A  41      11.068  22.819  37.403  1.00 36.08           N  
ATOM    576  CA  PRO A  41      10.210  22.017  38.303  1.00 36.08           C  
ATOM    577  HA  PRO A  41      10.590  20.999  38.396  1.00 36.08           H  
ATOM    578  C   PRO A  41       8.753  21.941  37.769  1.00 36.08           C  
ATOM    579  CB  PRO A  41      10.357  22.721  39.657  1.00 36.08           C  
ATOM    580  HB2 PRO A  41      11.219  22.311  40.182  1.00 36.08           H  
ATOM    581  HB3 PRO A  41       9.468  22.628  40.280  1.00 36.08           H  
ATOM    582  O   PRO A  41       8.425  22.638  36.819  1.00 36.08           O  
ATOM    583  CG  PRO A  41      10.624  24.189  39.327  1.00 36.08           C  
ATOM    584  HG2 PRO A  41       9.742  24.795  39.533  1.00 36.08           H  
ATOM    585  HG3 PRO A  41      11.478  24.555  39.898  1.00 36.08           H  
ATOM    586  CD  PRO A  41      10.927  24.206  37.831  1.00 36.08           C  
ATOM    587  HD2 PRO A  41      10.093  24.662  37.298  1.00 36.08           H  
ATOM    588  HD3 PRO A  41      11.829  24.786  37.638  1.00 36.08           H  
ATOM    589  N   ALA A  42       7.862  21.008  38.122  1.00 27.47           N  
ATOM    590  H   ALA A  42       7.105  21.030  37.455  1.00 27.47           H  
ATOM    591  CA  ALA A  42       7.419  20.466  39.415  1.00 27.47           C  
ATOM    592  HA  ALA A  42       6.738  19.662  39.134  1.00 27.47           H  
ATOM    593  C   ALA A  42       6.553  21.437  40.257  1.00 27.47           C  
ATOM    594  CB  ALA A  42       8.528  19.745  40.201  1.00 27.47           C  
ATOM    595  HB1 ALA A  42       8.074  19.155  40.997  1.00 27.47           H  
ATOM    596  HB2 ALA A  42       9.204  20.462  40.666  1.00 27.47           H  
ATOM    597  HB3 ALA A  42       9.086  19.081  39.541  1.00 27.47           H  
ATOM    598  O   ALA A  42       7.018  22.505  40.629  1.00 27.47           O  
ATOM    599  N   GLN A  43       5.350  20.950  40.607  1.00 29.28           N  
ATOM    600  H   GLN A  43       5.081  20.082  40.168  1.00 29.28           H  
ATOM    601  CA  GLN A  43       4.461  21.367  41.708  1.00 29.28           C  
ATOM    602  HA  GLN A  43       3.875  20.466  41.892  1.00 29.28           H  
ATOM    603  C   GLN A  43       3.385  22.469  41.482  1.00 29.28           C  
ATOM    604  CB  GLN A  43       5.288  21.520  42.999  1.00 29.28           C  
ATOM    605  HB2 GLN A  43       5.797  22.484  43.015  1.00 29.28           H  
ATOM    606  HB3 GLN A  43       6.038  20.730  43.012  1.00 29.28           H  
ATOM    607  O   GLN A  43       3.686  23.652  41.462  1.00 29.28           O  
ATOM    608  CG  GLN A  43       4.419  21.383  44.253  1.00 29.28           C  
ATOM    609  HG2 GLN A  43       3.937  22.338  44.458  1.00 29.28           H  
ATOM    610  HG3 GLN A  43       3.649  20.633  44.072  1.00 29.28           H  
ATOM    611  CD  GLN A  43       5.164  20.936  45.505  1.00 29.28           C  
ATOM    612  NE2 GLN A  43       4.470  20.867  46.614  1.00 29.28           N  
ATOM    613 HE21 GLN A  43       4.922  20.520  47.448  1.00 29.28           H  
ATOM    614 HE22 GLN A  43       3.468  20.983  46.555  1.00 29.28           H  
ATOM    615  OE1 GLN A  43       6.340  20.596  45.504  1.00 29.28           O  
ATOM    616  N   GLU A  44       2.129  21.985  41.417  1.00 30.09           N  
ATOM    617  H   GLU A  44       2.095  20.987  41.271  1.00 30.09           H  
ATOM    618  CA  GLU A  44       0.869  22.480  42.037  1.00 30.09           C  
ATOM    619  HA  GLU A  44       0.101  21.831  41.617  1.00 30.09           H  
ATOM    620  C   GLU A  44       0.269  23.881  41.739  1.00 30.09           C  
ATOM    621  CB  GLU A  44       0.882  22.135  43.546  1.00 30.09           C  
ATOM    622  HB2 GLU A  44       1.775  22.565  43.998  1.00 30.09           H  
ATOM    623  HB3 GLU A  44       0.013  22.563  44.046  1.00 30.09           H  
ATOM    624  O   GLU A  44       0.886  24.760  41.158  1.00 30.09           O  
ATOM    625  CG  GLU A  44       0.834  20.605  43.751  1.00 30.09           C  
ATOM    626  HG2 GLU A  44       1.566  20.124  43.103  1.00 30.09           H  
ATOM    627  HG3 GLU A  44      -0.148  20.256  43.431  1.00 30.09           H  
ATOM    628  CD  GLU A  44       1.101  20.129  45.188  1.00 30.09           C  
ATOM    629  OE1 GLU A  44       0.704  18.979  45.473  1.00 30.09           O  
ATOM    630  OE2 GLU A  44       1.786  20.847  45.953  1.00 30.09           O  
ATOM    631  N   GLU A  45      -1.007  24.007  42.148  1.00 37.73           N  
ATOM    632  H   GLU A  45      -1.346  23.236  42.704  1.00 37.73           H  
ATOM    633  CA  GLU A  45      -1.954  25.141  42.037  1.00 37.73           C  
ATOM    634  HA  GLU A  45      -2.834  24.789  42.575  1.00 37.73           H  
ATOM    635  C   GLU A  45      -2.456  25.452  40.603  1.00 37.73           C  
ATOM    636  CB  GLU A  45      -1.485  26.359  42.857  1.00 37.73           C  
ATOM    637  HB2 GLU A  45      -2.314  27.063  42.918  1.00 37.73           H  
ATOM    638  HB3 GLU A  45      -0.647  26.847  42.359  1.00 37.73           H  
ATOM    639  O   GLU A  45      -1.694  25.738  39.691  1.00 37.73           O  
ATOM    640  CG  GLU A  45      -1.070  25.936  44.282  1.00 37.73           C  
ATOM    641  HG2 GLU A  45      -0.069  25.504  44.256  1.00 37.73           H  
ATOM    642  HG3 GLU A  45      -1.754  25.158  44.623  1.00 37.73           H  
ATOM    643  CD  GLU A  45      -1.099  27.089  45.292  1.00 37.73           C  
ATOM    644  OE1 GLU A  45      -1.776  26.912  46.332  1.00 37.73           O  
ATOM    645  OE2 GLU A  45      -0.468  28.136  45.024  1.00 37.73           O  
ATOM    646  N   ASN A  46      -3.740  25.314  40.239  1.00 32.44           N  
ATOM    647  H   ASN A  46      -3.792  25.286  39.230  1.00 32.44           H  
ATOM    648  CA  ASN A  46      -5.010  25.701  40.877  1.00 32.44           C  
ATOM    649  HA  ASN A  46      -5.764  25.499  40.116  1.00 32.44           H  
ATOM    650  C   ASN A  46      -5.158  27.207  41.152  1.00 32.44           C  
ATOM    651  CB  ASN A  46      -5.444  24.834  42.079  1.00 32.44           C  
ATOM    652  HB2 ASN A  46      -4.806  25.034  42.940  1.00 32.44           H  
ATOM    653  HB3 ASN A  46      -5.387  23.775  41.825  1.00 32.44           H  
ATOM    654  O   ASN A  46      -5.108  27.623  42.305  1.00 32.44           O  
ATOM    655  CG  ASN A  46      -6.878  25.165  42.484  1.00 32.44           C  
ATOM    656  ND2 ASN A  46      -7.129  25.452  43.740  1.00 32.44           N  
ATOM    657 HD21 ASN A  46      -8.070  25.749  43.955  1.00 32.44           H  
ATOM    658 HD22 ASN A  46      -6.360  25.577  44.383  1.00 32.44           H  
ATOM    659  OD1 ASN A  46      -7.784  25.199  41.667  1.00 32.44           O  
ATOM    660  N   ASN A  47      -5.491  27.994  40.121  1.00 33.27           N  
ATOM    661  H   ASN A  47      -5.378  27.646  39.180  1.00 33.27           H  
ATOM    662  CA  ASN A  47      -6.487  29.053  40.305  1.00 33.27           C  
ATOM    663  HA  ASN A  47      -7.239  28.643  40.979  1.00 33.27           H  
ATOM    664  C   ASN A  47      -7.210  29.451  39.005  1.00 33.27           C  
ATOM    665  CB  ASN A  47      -5.875  30.299  40.979  1.00 33.27           C  
ATOM    666  HB2 ASN A  47      -5.066  30.014  41.652  1.00 33.27           H  
ATOM    667  HB3 ASN A  47      -5.456  30.962  40.222  1.00 33.27           H  
ATOM    668  O   ASN A  47      -6.615  29.504  37.929  1.00 33.27           O  
ATOM    669  CG  ASN A  47      -6.900  31.065  41.803  1.00 33.27           C  
ATOM    670  ND2 ASN A  47      -6.473  32.099  42.486  1.00 33.27           N  
ATOM    671 HD21 ASN A  47      -7.156  32.577  43.055  1.00 33.27           H  
ATOM    672 HD22 ASN A  47      -5.489  32.329  42.484  1.00 33.27           H  
ATOM    673  OD1 ASN A  47      -8.080  30.746  41.867  1.00 33.27           O  
ATOM    674  N   ASN A  48      -8.487  29.810  39.142  1.00 29.41           N  
ATOM    675  H   ASN A  48      -8.832  29.816  40.091  1.00 29.41           H  
ATOM    676  CA  ASN A  48      -9.200  30.662  38.189  1.00 29.41           C  
ATOM    677  HA  ASN A  48      -9.246  30.193  37.206  1.00 29.41           H  
ATOM    678  C   ASN A  48      -8.506  32.028  38.090  1.00 29.41           C  
ATOM    679  CB  ASN A  48     -10.615  30.940  38.748  1.00 29.41           C  
ATOM    680  HB2 ASN A  48     -11.026  31.819  38.252  1.00 29.41           H  
ATOM    681  HB3 ASN A  48     -10.537  31.175  39.809  1.00 29.41           H  
ATOM    682  O   ASN A  48      -8.102  32.553  39.123  1.00 29.41           O  
ATOM    683  CG  ASN A  48     -11.635  29.841  38.553  1.00 29.41           C  
ATOM    684  ND2 ASN A  48     -12.666  29.821  39.366  1.00 29.41           N  
ATOM    685 HD21 ASN A  48     -13.325  29.071  39.217  1.00 29.41           H  
ATOM    686 HD22 ASN A  48     -12.721  30.464  40.144  1.00 29.41           H  
ATOM    687  OD1 ASN A  48     -11.571  29.037  37.645  1.00 29.41           O  
ATOM    688  N   PHE A  49      -8.547  32.689  36.925  1.00 30.93           N  
ATOM    689  H   PHE A  49      -8.705  32.157  36.081  1.00 30.93           H  
ATOM    690  CA  PHE A  49      -8.960  34.102  36.867  1.00 30.93           C  
ATOM    691  HA  PHE A  49      -9.881  34.173  37.447  1.00 30.93           H  
ATOM    692  C   PHE A  49      -9.305  34.584  35.446  1.00 30.93           C  
ATOM    693  CB  PHE A  49      -7.938  35.069  37.513  1.00 30.93           C  
ATOM    694  HB2 PHE A  49      -7.171  34.528  38.069  1.00 30.93           H  
ATOM    695  HB3 PHE A  49      -7.405  35.616  36.735  1.00 30.93           H  
ATOM    696  O   PHE A  49      -8.951  33.956  34.454  1.00 30.93           O  
ATOM    697  CG  PHE A  49      -8.620  36.050  38.458  1.00 30.93           C  
ATOM    698  CD1 PHE A  49      -8.875  37.374  38.052  1.00 30.93           C  
ATOM    699  HD1 PHE A  49      -8.528  37.723  37.091  1.00 30.93           H  
ATOM    700  CD2 PHE A  49      -9.060  35.621  39.727  1.00 30.93           C  
ATOM    701  HD2 PHE A  49      -8.860  34.615  40.063  1.00 30.93           H  
ATOM    702  CE1 PHE A  49      -9.573  38.253  38.902  1.00 30.93           C  
ATOM    703  HE1 PHE A  49      -9.762  39.270  38.590  1.00 30.93           H  
ATOM    704  CE2 PHE A  49      -9.758  36.498  40.575  1.00 30.93           C  
ATOM    705  HE2 PHE A  49     -10.085  36.159  41.547  1.00 30.93           H  
ATOM    706  CZ  PHE A  49     -10.018  37.814  40.162  1.00 30.93           C  
ATOM    707  HZ  PHE A  49     -10.548  38.491  40.816  1.00 30.93           H  
ATOM    708  N   ALA A  50      -9.941  35.759  35.389  1.00 32.55           N  
ATOM    709  H   ALA A  50     -10.174  36.174  36.280  1.00 32.55           H  
ATOM    710  CA  ALA A  50     -10.106  36.622  34.214  1.00 32.55           C  
ATOM    711  HA  ALA A  50     -10.591  37.521  34.596  1.00 32.55           H  
ATOM    712  C   ALA A  50     -11.052  36.141  33.094  1.00 32.55           C  
ATOM    713  CB  ALA A  50      -8.737  37.112  33.727  1.00 32.55           C  
ATOM    714  HB1 ALA A  50      -8.180  36.283  33.291  1.00 32.55           H  
ATOM    715  HB2 ALA A  50      -8.167  37.532  34.556  1.00 32.55           H  
ATOM    716  HB3 ALA A  50      -8.874  37.879  32.965  1.00 32.55           H  
ATOM    717  O   ALA A  50     -10.677  35.927  31.941  1.00 32.55           O  
ATOM    718  N   THR A  51     -12.345  36.207  33.414  1.00 30.70           N  
ATOM    719  H   THR A  51     -12.549  36.309  34.398  1.00 30.70           H  
ATOM    720  CA  THR A  51     -13.332  36.874  32.547  1.00 30.70           C  
ATOM    721  HA  THR A  51     -13.838  36.139  31.921  1.00 30.70           H  
ATOM    722  C   THR A  51     -12.713  37.967  31.662  1.00 30.70           C  
ATOM    723  CB  THR A  51     -14.363  37.602  33.436  1.00 30.70           C  
ATOM    724  HB  THR A  51     -14.900  38.342  32.843  1.00 30.70           H  
ATOM    725  O   THR A  51     -12.229  38.977  32.176  1.00 30.70           O  
ATOM    726  CG2 THR A  51     -15.388  36.656  34.048  1.00 30.70           C  
ATOM    727 HG21 THR A  51     -15.943  36.151  33.258  1.00 30.70           H  
ATOM    728 HG22 THR A  51     -16.087  37.227  34.659  1.00 30.70           H  
ATOM    729 HG23 THR A  51     -14.891  35.913  34.673  1.00 30.70           H  
ATOM    730  OG1 THR A  51     -13.698  38.249  34.504  1.00 30.70           O  
ATOM    731  HG1 THR A  51     -13.148  38.928  34.106  1.00 30.70           H  
ATOM    732  N   THR A  52     -12.819  37.825  30.340  1.00 40.61           N  
ATOM    733  H   THR A  52     -13.145  36.943  29.972  1.00 40.61           H  
ATOM    734  CA  THR A  52     -12.739  38.961  29.409  1.00 40.61           C  
ATOM    735  HA  THR A  52     -12.632  39.889  29.971  1.00 40.61           H  
ATOM    736  C   THR A  52     -14.047  39.044  28.641  1.00 40.61           C  
ATOM    737  CB  THR A  52     -11.527  38.884  28.470  1.00 40.61           C  
ATOM    738  HB  THR A  52     -11.549  37.956  27.899  1.00 40.61           H  
ATOM    739  O   THR A  52     -14.251  38.358  27.643  1.00 40.61           O  
ATOM    740  CG2 THR A  52     -11.451  40.080  27.514  1.00 40.61           C  
ATOM    741 HG21 THR A  52     -12.283  40.055  26.811  1.00 40.61           H  
ATOM    742 HG22 THR A  52     -10.520  40.028  26.950  1.00 40.61           H  
ATOM    743 HG23 THR A  52     -11.480  41.011  28.080  1.00 40.61           H  
ATOM    744  OG1 THR A  52     -10.350  38.935  29.239  1.00 40.61           O  
ATOM    745  HG1 THR A  52     -10.371  38.204  29.861  1.00 40.61           H  
ATOM    746  N   GLU A  53     -14.945  39.905  29.109  1.00 32.08           N  
ATOM    747  H   GLU A  53     -14.747  40.419  29.956  1.00 32.08           H  
ATOM    748  CA  GLU A  53     -16.039  40.380  28.271  1.00 32.08           C  
ATOM    749  HA  GLU A  53     -16.610  39.532  27.892  1.00 32.08           H  
ATOM    750  C   GLU A  53     -15.481  41.202  27.104  1.00 32.08           C  
ATOM    751  CB  GLU A  53     -16.970  41.311  29.055  1.00 32.08           C  
ATOM    752  HB2 GLU A  53     -17.756  41.627  28.369  1.00 32.08           H  
ATOM    753  HB3 GLU A  53     -16.416  42.199  29.362  1.00 32.08           H  
ATOM    754  O   GLU A  53     -14.601  42.040  27.325  1.00 32.08           O  
ATOM    755  CG  GLU A  53     -17.626  40.696  30.293  1.00 32.08           C  
ATOM    756  HG2 GLU A  53     -16.903  40.649  31.107  1.00 32.08           H  
ATOM    757  HG3 GLU A  53     -17.947  39.683  30.053  1.00 32.08           H  
ATOM    758  CD  GLU A  53     -18.836  41.551  30.692  1.00 32.08           C  
ATOM    759  OE1 GLU A  53     -19.922  40.958  30.855  1.00 32.08           O  
ATOM    760  OE2 GLU A  53     -18.677  42.794  30.736  1.00 32.08           O  
ATOM    761  N   LYS A  54     -16.057  41.054  25.899  1.00 34.83           N  
ATOM    762  H   LYS A  54     -16.583  40.204  25.753  1.00 34.83           H  
ATOM    763  CA  LYS A  54     -16.350  42.194  25.004  1.00 34.83           C  
ATOM    764  HA  LYS A  54     -16.946  42.888  25.596  1.00 34.83           H  
ATOM    765  C   LYS A  54     -17.207  41.827  23.777  1.00 34.83           C  
ATOM    766  CB  LYS A  54     -15.060  42.942  24.575  1.00 34.83           C  
ATOM    767  HB2 LYS A  54     -14.203  42.281  24.706  1.00 34.83           H  
ATOM    768  HB3 LYS A  54     -15.092  43.208  23.518  1.00 34.83           H  
ATOM    769  O   LYS A  54     -16.683  41.493  22.726  1.00 34.83           O  
ATOM    770  CG  LYS A  54     -14.870  44.255  25.369  1.00 34.83           C  
ATOM    771  HG2 LYS A  54     -15.362  45.070  24.838  1.00 34.83           H  
ATOM    772  HG3 LYS A  54     -15.335  44.178  26.352  1.00 34.83           H  
ATOM    773  CD  LYS A  54     -13.385  44.587  25.558  1.00 34.83           C  
ATOM    774  HD2 LYS A  54     -12.878  43.705  25.951  1.00 34.83           H  
ATOM    775  HD3 LYS A  54     -12.946  44.848  24.595  1.00 34.83           H  
ATOM    776  CE  LYS A  54     -13.216  45.736  26.558  1.00 34.83           C  
ATOM    777  HE2 LYS A  54     -13.721  45.453  27.482  1.00 34.83           H  
ATOM    778  HE3 LYS A  54     -13.703  46.627  26.162  1.00 34.83           H  
ATOM    779  NZ  LYS A  54     -11.782  46.003  26.831  1.00 34.83           N  
ATOM    780  HZ1 LYS A  54     -11.351  45.171  27.208  1.00 34.83           H  
ATOM    781  HZ2 LYS A  54     -11.292  46.255  25.985  1.00 34.83           H  
ATOM    782  HZ3 LYS A  54     -11.675  46.741  27.512  1.00 34.83           H  
ATOM    783  N   ARG A  55     -18.508  42.113  23.932  1.00 36.00           N  
ATOM    784  H   ARG A  55     -18.810  42.127  24.896  1.00 36.00           H  
ATOM    785  CA  ARG A  55     -19.411  42.817  22.984  1.00 36.00           C  
ATOM    786  HA  ARG A  55     -20.335  42.947  23.548  1.00 36.00           H  
ATOM    787  C   ARG A  55     -19.824  42.118  21.660  1.00 36.00           C  
ATOM    788  CB  ARG A  55     -18.867  44.233  22.704  1.00 36.00           C  
ATOM    789  HB2 ARG A  55     -17.916  44.141  22.180  1.00 36.00           H  
ATOM    790  HB3 ARG A  55     -19.561  44.757  22.046  1.00 36.00           H  
ATOM    791  O   ARG A  55     -19.004  41.496  20.998  1.00 36.00           O  
ATOM    792  CG  ARG A  55     -18.671  45.071  23.981  1.00 36.00           C  
ATOM    793  HG2 ARG A  55     -18.039  44.530  24.686  1.00 36.00           H  
ATOM    794  HG3 ARG A  55     -19.633  45.247  24.463  1.00 36.00           H  
ATOM    795  CD  ARG A  55     -17.968  46.404  23.701  1.00 36.00           C  
ATOM    796  HD2 ARG A  55     -17.195  46.250  22.949  1.00 36.00           H  
ATOM    797  HD3 ARG A  55     -17.467  46.728  24.613  1.00 36.00           H  
ATOM    798  NE  ARG A  55     -18.906  47.445  23.238  1.00 36.00           N  
ATOM    799  HE  ARG A  55     -19.195  47.388  22.272  1.00 36.00           H  
ATOM    800  NH1 ARG A  55     -19.094  48.638  25.205  1.00 36.00           N  
ATOM    801 HH11 ARG A  55     -18.545  47.942  25.688  1.00 36.00           H  
ATOM    802 HH12 ARG A  55     -19.496  49.408  25.721  1.00 36.00           H  
ATOM    803  NH2 ARG A  55     -20.170  49.332  23.384  1.00 36.00           N  
ATOM    804 HH21 ARG A  55     -20.429  49.236  22.412  1.00 36.00           H  
ATOM    805 HH22 ARG A  55     -20.542  50.103  23.919  1.00 36.00           H  
ATOM    806  CZ  ARG A  55     -19.381  48.460  23.944  1.00 36.00           C  
ATOM    807  N   PRO A  56     -21.093  42.285  21.227  1.00 42.55           N  
ATOM    808  CA  PRO A  56     -21.609  41.714  19.983  1.00 42.55           C  
ATOM    809  HA  PRO A  56     -21.183  40.726  19.812  1.00 42.55           H  
ATOM    810  C   PRO A  56     -21.319  42.603  18.763  1.00 42.55           C  
ATOM    811  CB  PRO A  56     -23.116  41.585  20.218  1.00 42.55           C  
ATOM    812  HB2 PRO A  56     -23.683  41.574  19.287  1.00 42.55           H  
ATOM    813  HB3 PRO A  56     -23.320  40.684  20.797  1.00 42.55           H  
ATOM    814  O   PRO A  56     -21.261  43.829  18.878  1.00 42.55           O  
ATOM    815  CG  PRO A  56     -23.428  42.820  21.062  1.00 42.55           C  
ATOM    816  HG2 PRO A  56     -24.324  42.679  21.667  1.00 42.55           H  
ATOM    817  HG3 PRO A  56     -23.539  43.692  20.417  1.00 42.55           H  
ATOM    818  CD  PRO A  56     -22.177  42.970  21.928  1.00 42.55           C  
ATOM    819  HD2 PRO A  56     -21.948  44.026  22.074  1.00 42.55           H  
ATOM    820  HD3 PRO A  56     -22.354  42.483  22.887  1.00 42.55           H  
ATOM    821  N   LEU A  57     -21.237  41.984  17.581  1.00 43.31           N  
ATOM    822  H   LEU A  57     -21.330  40.978  17.562  1.00 43.31           H  
ATOM    823  CA  LEU A  57     -21.310  42.669  16.289  1.00 43.31           C  
ATOM    824  HA  LEU A  57     -21.276  43.742  16.472  1.00 43.31           H  
ATOM    825  C   LEU A  57     -22.663  42.405  15.618  1.00 43.31           C  
ATOM    826  CB  LEU A  57     -20.103  42.308  15.404  1.00 43.31           C  
ATOM    827  HB2 LEU A  57     -20.389  42.362  14.353  1.00 43.31           H  
ATOM    828  HB3 LEU A  57     -19.806  41.279  15.610  1.00 43.31           H  
ATOM    829  O   LEU A  57     -23.215  41.308  15.678  1.00 43.31           O  
ATOM    830  CG  LEU A  57     -18.911  43.257  15.640  1.00 43.31           C  
ATOM    831  HG  LEU A  57     -18.776  43.415  16.710  1.00 43.31           H  
ATOM    832  CD1 LEU A  57     -17.626  42.650  15.082  1.00 43.31           C  
ATOM    833 HD11 LEU A  57     -16.788  43.324  15.263  1.00 43.31           H  
ATOM    834 HD12 LEU A  57     -17.422  41.702  15.580  1.00 43.31           H  
ATOM    835 HD13 LEU A  57     -17.726  42.477  14.011  1.00 43.31           H  
ATOM    836  CD2 LEU A  57     -19.125  44.613  14.954  1.00 43.31           C  
ATOM    837 HD21 LEU A  57     -19.994  45.121  15.372  1.00 43.31           H  
ATOM    838 HD22 LEU A  57     -18.251  45.244  15.113  1.00 43.31           H  
ATOM    839 HD23 LEU A  57     -19.271  44.472  13.883  1.00 43.31           H  
ATOM    840  N   VAL A  58     -23.201  43.470  15.035  1.00 36.97           N  
ATOM    841  H   VAL A  58     -22.617  44.289  14.941  1.00 36.97           H  
ATOM    842  CA  VAL A  58     -24.579  43.611  14.559  1.00 36.97           C  
ATOM    843  HA  VAL A  58     -25.220  42.983  15.176  1.00 36.97           H  
ATOM    844  C   VAL A  58     -24.770  43.171  13.103  1.00 36.97           C  
ATOM    845  CB  VAL A  58     -25.049  45.080  14.707  1.00 36.97           C  
ATOM    846  HB  VAL A  58     -25.874  45.255  14.016  1.00 36.97           H  
ATOM    847  O   VAL A  58     -23.969  43.522  12.249  1.00 36.97           O  
ATOM    848  CG1 VAL A  58     -25.592  45.347  16.114  1.00 36.97           C  
ATOM    849 HG11 VAL A  58     -25.945  46.376  16.182  1.00 36.97           H  
ATOM    850 HG12 VAL A  58     -24.812  45.179  16.856  1.00 36.97           H  
ATOM    851 HG13 VAL A  58     -26.431  44.680  16.315  1.00 36.97           H  
ATOM    852  CG2 VAL A  58     -23.953  46.122  14.418  1.00 36.97           C  
ATOM    853 HG21 VAL A  58     -24.403  47.114  14.380  1.00 36.97           H  
ATOM    854 HG22 VAL A  58     -23.187  46.117  15.194  1.00 36.97           H  
ATOM    855 HG23 VAL A  58     -23.500  45.918  13.448  1.00 36.97           H  
ATOM    856  N   MET A  59     -25.916  42.518  12.876  1.00 39.72           N  
ATOM    857  H   MET A  59     -26.346  42.135  13.705  1.00 39.72           H  
ATOM    858  CA  MET A  59     -26.839  42.641  11.729  1.00 39.72           C  
ATOM    859  HA  MET A  59     -27.602  41.891  11.937  1.00 39.72           H  
ATOM    860  C   MET A  59     -26.410  42.304  10.280  1.00 39.72           C  
ATOM    861  CB  MET A  59     -27.579  43.992  11.807  1.00 39.72           C  
ATOM    862  HB2 MET A  59     -28.115  44.181  10.877  1.00 39.72           H  
ATOM    863  HB3 MET A  59     -26.861  44.801  11.948  1.00 39.72           H  
ATOM    864  O   MET A  59     -25.304  42.544   9.816  1.00 39.72           O  
ATOM    865  CG  MET A  59     -28.605  43.977  12.950  1.00 39.72           C  
ATOM    866  HG2 MET A  59     -28.146  43.552  13.843  1.00 39.72           H  
ATOM    867  HG3 MET A  59     -29.429  43.330  12.652  1.00 39.72           H  
ATOM    868  SD  MET A  59     -29.284  45.591  13.412  1.00 39.72           S  
ATOM    869  CE  MET A  59     -30.690  45.043  14.416  1.00 39.72           C  
ATOM    870  HE1 MET A  59     -30.334  44.445  15.256  1.00 39.72           H  
ATOM    871  HE2 MET A  59     -31.364  44.446  13.802  1.00 39.72           H  
ATOM    872  HE3 MET A  59     -31.226  45.914  14.792  1.00 39.72           H  
ATOM    873  N   ASP A  60     -27.421  41.782   9.572  1.00 39.05           N  
ATOM    874  H   ASP A  60     -28.289  41.705  10.083  1.00 39.05           H  
ATOM    875  CA  ASP A  60     -27.620  41.707   8.118  1.00 39.05           C  
ATOM    876  HA  ASP A  60     -28.543  41.141   7.997  1.00 39.05           H  
ATOM    877  C   ASP A  60     -26.618  40.952   7.232  1.00 39.05           C  
ATOM    878  CB  ASP A  60     -27.943  43.106   7.564  1.00 39.05           C  
ATOM    879  HB2 ASP A  60     -28.012  43.053   6.478  1.00 39.05           H  
ATOM    880  HB3 ASP A  60     -27.147  43.803   7.825  1.00 39.05           H  
ATOM    881  O   ASP A  60     -25.681  41.539   6.705  1.00 39.05           O  
ATOM    882  CG  ASP A  60     -29.285  43.599   8.099  1.00 39.05           C  
ATOM    883  OD1 ASP A  60     -30.234  42.782   8.049  1.00 39.05           O  
ATOM    884  OD2 ASP A  60     -29.341  44.747   8.584  1.00 39.05           O  
ATOM    885  N   LYS A  61     -26.966  39.684   6.912  1.00 42.77           N  
ATOM    886  H   LYS A  61     -27.514  39.231   7.630  1.00 42.77           H  
ATOM    887  CA  LYS A  61     -27.173  39.169   5.523  1.00 42.77           C  
ATOM    888  HA  LYS A  61     -27.708  39.952   4.986  1.00 42.77           H  
ATOM    889  C   LYS A  61     -28.128  37.947   5.425  1.00 42.77           C  
ATOM    890  CB  LYS A  61     -25.844  38.920   4.750  1.00 42.77           C  
ATOM    891  HB2 LYS A  61     -25.156  38.342   5.368  1.00 42.77           H  
ATOM    892  HB3 LYS A  61     -26.048  38.338   3.851  1.00 42.77           H  
ATOM    893  O   LYS A  61     -28.058  37.178   4.467  1.00 42.77           O  
ATOM    894  CG  LYS A  61     -25.166  40.220   4.284  1.00 42.77           C  
ATOM    895  HG2 LYS A  61     -24.376  40.462   4.995  1.00 42.77           H  
ATOM    896  HG3 LYS A  61     -25.907  41.019   4.278  1.00 42.77           H  
ATOM    897  CD  LYS A  61     -24.531  40.208   2.894  1.00 42.77           C  
ATOM    898  HD2 LYS A  61     -23.718  39.483   2.867  1.00 42.77           H  
ATOM    899  HD3 LYS A  61     -25.286  39.960   2.148  1.00 42.77           H  
ATOM    900  CE  LYS A  61     -24.003  41.633   2.674  1.00 42.77           C  
ATOM    901  HE2 LYS A  61     -24.834  42.329   2.788  1.00 42.77           H  
ATOM    902  HE3 LYS A  61     -23.287  41.859   3.464  1.00 42.77           H  
ATOM    903  NZ  LYS A  61     -23.373  41.805   1.344  1.00 42.77           N  
ATOM    904  HZ1 LYS A  61     -23.039  42.753   1.241  1.00 42.77           H  
ATOM    905  HZ2 LYS A  61     -22.590  41.175   1.245  1.00 42.77           H  
ATOM    906  HZ3 LYS A  61     -24.043  41.618   0.611  1.00 42.77           H  
ATOM    907  N   VAL A  62     -29.073  37.760   6.355  1.00 49.09           N  
ATOM    908  H   VAL A  62     -29.188  38.458   7.076  1.00 49.09           H  
ATOM    909  CA  VAL A  62     -29.999  36.594   6.375  1.00 49.09           C  
ATOM    910  HA  VAL A  62     -29.482  35.764   5.893  1.00 49.09           H  
ATOM    911  C   VAL A  62     -31.264  36.836   5.524  1.00 49.09           C  
ATOM    912  CB  VAL A  62     -30.307  36.103   7.814  1.00 49.09           C  
ATOM    913  HB  VAL A  62     -30.987  36.803   8.300  1.00 49.09           H  
ATOM    914  O   VAL A  62     -32.385  36.643   5.978  1.00 49.09           O  
ATOM    915  CG1 VAL A  62     -30.922  34.692   7.836  1.00 49.09           C  
ATOM    916 HG11 VAL A  62     -31.883  34.672   7.321  1.00 49.09           H  
ATOM    917 HG12 VAL A  62     -30.249  33.977   7.364  1.00 49.09           H  
ATOM    918 HG13 VAL A  62     -31.101  34.384   8.866  1.00 49.09           H  
ATOM    919  CG2 VAL A  62     -29.028  36.008   8.661  1.00 49.09           C  
ATOM    920 HG21 VAL A  62     -28.297  35.364   8.172  1.00 49.09           H  
ATOM    921 HG22 VAL A  62     -29.263  35.595   9.642  1.00 49.09           H  
ATOM    922 HG23 VAL A  62     -28.596  36.997   8.818  1.00 49.09           H  
ATOM    923  N   ALA A  63     -31.092  37.290   4.278  1.00 49.31           N  
ATOM    924  H   ALA A  63     -30.145  37.472   3.978  1.00 49.31           H  
ATOM    925  CA  ALA A  63     -32.212  37.582   3.365  1.00 49.31           C  
ATOM    926  HA  ALA A  63     -33.108  37.079   3.728  1.00 49.31           H  
ATOM    927  C   ALA A  63     -32.019  37.083   1.917  1.00 49.31           C  
ATOM    928  CB  ALA A  63     -32.492  39.089   3.412  1.00 49.31           C  
ATOM    929  HB1 ALA A  63     -31.631  39.647   3.045  1.00 49.31           H  
ATOM    930  HB2 ALA A  63     -33.357  39.319   2.790  1.00 49.31           H  
ATOM    931  HB3 ALA A  63     -32.711  39.394   4.436  1.00 49.31           H  
ATOM    932  O   ALA A  63     -32.993  36.962   1.184  1.00 49.31           O  
ATOM    933  N   ALA A  64     -30.795  36.744   1.492  1.00 48.33           N  
ATOM    934  H   ALA A  64     -30.011  36.859   2.118  1.00 48.33           H  
ATOM    935  CA  ALA A  64     -30.520  36.377   0.094  1.00 48.33           C  
ATOM    936  HA  ALA A  64     -31.229  36.897  -0.550  1.00 48.33           H  
ATOM    937  C   ALA A  64     -30.670  34.872  -0.228  1.00 48.33           C  
ATOM    938  CB  ALA A  64     -29.122  36.897  -0.261  1.00 48.33           C  
ATOM    939  HB1 ALA A  64     -28.918  36.694  -1.313  1.00 48.33           H  
ATOM    940  HB2 ALA A  64     -29.074  37.974  -0.098  1.00 48.33           H  
ATOM    941  HB3 ALA A  64     -28.368  36.400   0.349  1.00 48.33           H  
ATOM    942  O   ALA A  64     -30.809  34.506  -1.391  1.00 48.33           O  
ATOM    943  N   ALA A  65     -30.634  33.985   0.774  1.00 50.87           N  
ATOM    944  H   ALA A  65     -30.515  34.328   1.717  1.00 50.87           H  
ATOM    945  CA  ALA A  65     -30.603  32.534   0.546  1.00 50.87           C  
ATOM    946  HA  ALA A  65     -30.039  32.337  -0.367  1.00 50.87           H  
ATOM    947  C   ALA A  65     -31.991  31.887   0.345  1.00 50.87           C  
ATOM    948  CB  ALA A  65     -29.835  31.886   1.704  1.00 50.87           C  
ATOM    949  HB1 ALA A  65     -29.747  30.814   1.526  1.00 50.87           H  
ATOM    950  HB2 ALA A  65     -28.834  32.311   1.773  1.00 50.87           H  
ATOM    951  HB3 ALA A  65     -30.365  32.044   2.644  1.00 50.87           H  
ATOM    952  O   ALA A  65     -32.092  30.834  -0.280  1.00 50.87           O  
ATOM    953  N   ALA A  66     -33.063  32.503   0.856  1.00 53.18           N  
ATOM    954  H   ALA A  66     -32.939  33.387   1.328  1.00 53.18           H  
ATOM    955  CA  ALA A  66     -34.400  31.900   0.860  1.00 53.18           C  
ATOM    956  HA  ALA A  66     -34.312  30.861   1.177  1.00 53.18           H  
ATOM    957  C   ALA A  66     -35.077  31.886  -0.527  1.00 53.18           C  
ATOM    958  CB  ALA A  66     -35.250  32.641   1.900  1.00 53.18           C  
ATOM    959  HB1 ALA A  66     -36.237  32.183   1.954  1.00 53.18           H  
ATOM    960  HB2 ALA A  66     -35.362  33.688   1.619  1.00 53.18           H  
ATOM    961  HB3 ALA A  66     -34.780  32.577   2.881  1.00 53.18           H  
ATOM    962  O   ALA A  66     -35.821  30.959  -0.847  1.00 53.18           O  
ATOM    963  N   GLU A  67     -34.807  32.883  -1.375  1.00 54.03           N  
ATOM    964  H   GLU A  67     -34.204  33.634  -1.070  1.00 54.03           H  
ATOM    965  CA  GLU A  67     -35.515  33.043  -2.653  1.00 54.03           C  
ATOM    966  HA  GLU A  67     -36.566  32.812  -2.480  1.00 54.03           H  
ATOM    967  C   GLU A  67     -35.030  32.071  -3.747  1.00 54.03           C  
ATOM    968  CB  GLU A  67     -35.440  34.520  -3.071  1.00 54.03           C  
ATOM    969  HB2 GLU A  67     -34.437  34.759  -3.423  1.00 54.03           H  
ATOM    970  HB3 GLU A  67     -35.655  35.132  -2.195  1.00 54.03           H  
ATOM    971  O   GLU A  67     -35.800  31.677  -4.627  1.00 54.03           O  
ATOM    972  CG  GLU A  67     -36.471  34.852  -4.156  1.00 54.03           C  
ATOM    973  HG2 GLU A  67     -36.117  34.477  -5.116  1.00 54.03           H  
ATOM    974  HG3 GLU A  67     -37.409  34.346  -3.929  1.00 54.03           H  
ATOM    975  CD  GLU A  67     -36.725  36.360  -4.230  1.00 54.03           C  
ATOM    976  OE1 GLU A  67     -36.053  37.017  -5.055  1.00 54.03           O  
ATOM    977  OE2 GLU A  67     -37.612  36.823  -3.480  1.00 54.03           O  
ATOM    978  N   ALA A  68     -33.785  31.588  -3.650  1.00 51.55           N  
ATOM    979  H   ALA A  68     -33.203  31.922  -2.895  1.00 51.55           H  
ATOM    980  CA  ALA A  68     -33.227  30.607  -4.584  1.00 51.55           C  
ATOM    981  HA  ALA A  68     -33.377  30.974  -5.599  1.00 51.55           H  
ATOM    982  C   ALA A  68     -33.920  29.232  -4.487  1.00 51.55           C  
ATOM    983  CB  ALA A  68     -31.719  30.505  -4.326  1.00 51.55           C  
ATOM    984  HB1 ALA A  68     -31.274  29.803  -5.032  1.00 51.55           H  
ATOM    985  HB2 ALA A  68     -31.533  30.155  -3.311  1.00 51.55           H  
ATOM    986  HB3 ALA A  68     -31.253  31.482  -4.459  1.00 51.55           H  
ATOM    987  O   ALA A  68     -34.182  28.594  -5.509  1.00 51.55           O  
ATOM    988  N   ALA A  69     -34.277  28.788  -3.275  1.00 52.84           N  
ATOM    989  H   ALA A  69     -34.067  29.363  -2.472  1.00 52.84           H  
ATOM    990  CA  ALA A  69     -34.932  27.496  -3.056  1.00 52.84           C  
ATOM    991  HA  ALA A  69     -34.358  26.722  -3.566  1.00 52.84           H  
ATOM    992  C   ALA A  69     -36.365  27.455  -3.624  1.00 52.84           C  
ATOM    993  CB  ALA A  69     -34.907  27.200  -1.551  1.00 52.84           C  
ATOM    994  HB1 ALA A  69     -35.359  26.227  -1.362  1.00 52.84           H  
ATOM    995  HB2 ALA A  69     -33.877  27.185  -1.193  1.00 52.84           H  
ATOM    996  HB3 ALA A  69     -35.463  27.964  -1.008  1.00 52.84           H  
ATOM    997  O   ALA A  69     -36.794  26.442  -4.183  1.00 52.84           O  
ATOM    998  N   ALA A  70     -37.094  28.574  -3.552  1.00 54.91           N  
ATOM    999  H   ALA A  70     -36.686  29.379  -3.099  1.00 54.91           H  
ATOM   1000  CA  ALA A  70     -38.489  28.662  -3.988  1.00 54.91           C  
ATOM   1001  HA  ALA A  70     -39.051  27.862  -3.507  1.00 54.91           H  
ATOM   1002  C   ALA A  70     -38.681  28.498  -5.511  1.00 54.91           C  
ATOM   1003  CB  ALA A  70     -39.046  30.003  -3.495  1.00 54.91           C  
ATOM   1004  HB1 ALA A  70     -38.501  30.828  -3.954  1.00 54.91           H  
ATOM   1005  HB2 ALA A  70     -40.101  30.081  -3.755  1.00 54.91           H  
ATOM   1006  HB3 ALA A  70     -38.946  30.071  -2.412  1.00 54.91           H  
ATOM   1007  O   ALA A  70     -39.769  28.135  -5.961  1.00 54.91           O  
ATOM   1008  N   ARG A  71     -37.644  28.748  -6.324  1.00 55.98           N  
ATOM   1009  H   ARG A  71     -36.777  29.041  -5.897  1.00 55.98           H  
ATOM   1010  CA  ARG A  71     -37.729  28.682  -7.796  1.00 55.98           C  
ATOM   1011  HA  ARG A  71     -38.734  28.979  -8.095  1.00 55.98           H  
ATOM   1012  C   ARG A  71     -37.573  27.277  -8.378  1.00 55.98           C  
ATOM   1013  CB  ARG A  71     -36.713  29.663  -8.409  1.00 55.98           C  
ATOM   1014  HB2 ARG A  71     -36.552  29.423  -9.461  1.00 55.98           H  
ATOM   1015  HB3 ARG A  71     -35.757  29.561  -7.895  1.00 55.98           H  
ATOM   1016  O   ARG A  71     -38.051  27.044  -9.486  1.00 55.98           O  
ATOM   1017  CG  ARG A  71     -37.193  31.120  -8.306  1.00 55.98           C  
ATOM   1018  HG2 ARG A  71     -36.359  31.782  -8.535  1.00 55.98           H  
ATOM   1019  HG3 ARG A  71     -37.501  31.325  -7.280  1.00 55.98           H  
ATOM   1020  CD  ARG A  71     -38.341  31.419  -9.289  1.00 55.98           C  
ATOM   1021  HD2 ARG A  71     -37.932  32.007 -10.111  1.00 55.98           H  
ATOM   1022  HD3 ARG A  71     -38.729  30.489  -9.705  1.00 55.98           H  
ATOM   1023  NE  ARG A  71     -39.452  32.138  -8.634  1.00 55.98           N  
ATOM   1024  HE  ARG A  71     -39.621  31.903  -7.666  1.00 55.98           H  
ATOM   1025  NH1 ARG A  71     -40.111  33.472 -10.391  1.00 55.98           N  
ATOM   1026 HH11 ARG A  71     -40.712  34.198 -10.753  1.00 55.98           H  
ATOM   1027 HH12 ARG A  71     -39.370  33.080 -10.954  1.00 55.98           H  
ATOM   1028  NH2 ARG A  71     -41.186  33.597  -8.444  1.00 55.98           N  
ATOM   1029 HH21 ARG A  71     -41.284  33.343  -7.471  1.00 55.98           H  
ATOM   1030 HH22 ARG A  71     -41.763  34.334  -8.824  1.00 55.98           H  
ATOM   1031  CZ  ARG A  71     -40.242  33.057  -9.161  1.00 55.98           C  
ATOM   1032  N   ILE A  72     -36.945  26.345  -7.660  1.00 55.44           N  
ATOM   1033  H   ILE A  72     -36.590  26.601  -6.750  1.00 55.44           H  
ATOM   1034  CA  ILE A  72     -36.665  24.996  -8.182  1.00 55.44           C  
ATOM   1035  HA  ILE A  72     -36.402  25.084  -9.236  1.00 55.44           H  
ATOM   1036  C   ILE A  72     -37.924  24.116  -8.136  1.00 55.44           C  
ATOM   1037  CB  ILE A  72     -35.439  24.382  -7.462  1.00 55.44           C  
ATOM   1038  HB  ILE A  72     -35.632  24.370  -6.389  1.00 55.44           H  
ATOM   1039  O   ILE A  72     -38.248  23.451  -9.120  1.00 55.44           O  
ATOM   1040  CG1 ILE A  72     -34.190  25.262  -7.735  1.00 55.44           C  
ATOM   1041 HG12 ILE A  72     -34.385  26.279  -7.396  1.00 55.44           H  
ATOM   1042 HG13 ILE A  72     -34.002  25.298  -8.808  1.00 55.44           H  
ATOM   1043  CG2 ILE A  72     -35.193  22.933  -7.925  1.00 55.44           C  
ATOM   1044 HG21 ILE A  72     -36.062  22.308  -7.718  1.00 55.44           H  
ATOM   1045 HG22 ILE A  72     -34.354  22.497  -7.384  1.00 55.44           H  
ATOM   1046 HG23 ILE A  72     -34.984  22.908  -8.994  1.00 55.44           H  
ATOM   1047  CD1 ILE A  72     -32.907  24.805  -7.031  1.00 55.44           C  
ATOM   1048 HD11 ILE A  72     -33.092  24.683  -5.964  1.00 55.44           H  
ATOM   1049 HD12 ILE A  72     -32.133  25.560  -7.171  1.00 55.44           H  
ATOM   1050 HD13 ILE A  72     -32.550  23.865  -7.453  1.00 55.44           H  
ATOM   1051  N   ASN A  73     -38.695  24.165  -7.043  1.00 55.33           N  
ATOM   1052  H   ASN A  73     -38.395  24.734  -6.265  1.00 55.33           H  
ATOM   1053  CA  ASN A  73     -39.842  23.267  -6.858  1.00 55.33           C  
ATOM   1054  HA  ASN A  73     -39.514  22.261  -7.119  1.00 55.33           H  
ATOM   1055  C   ASN A  73     -41.047  23.573  -7.776  1.00 55.33           C  
ATOM   1056  CB  ASN A  73     -40.237  23.261  -5.371  1.00 55.33           C  
ATOM   1057  HB2 ASN A  73     -39.343  23.201  -4.750  1.00 55.33           H  
ATOM   1058  HB3 ASN A  73     -40.772  24.179  -5.127  1.00 55.33           H  
ATOM   1059  O   ASN A  73     -41.907  22.721  -7.972  1.00 55.33           O  
ATOM   1060  CG  ASN A  73     -41.093  22.050  -5.032  1.00 55.33           C  
ATOM   1061  ND2 ASN A  73     -42.154  22.215  -4.278  1.00 55.33           N  
ATOM   1062 HD21 ASN A  73     -42.680  21.373  -4.091  1.00 55.33           H  
ATOM   1063 HD22 ASN A  73     -42.415  23.125  -3.926  1.00 55.33           H  
ATOM   1064  OD1 ASN A  73     -40.804  20.935  -5.419  1.00 55.33           O  
ATOM   1065  N   GLN A  74     -41.124  24.764  -8.384  1.00 54.04           N  
ATOM   1066  H   GLN A  74     -40.399  25.446  -8.214  1.00 54.04           H  
ATOM   1067  CA  GLN A  74     -42.246  25.115  -9.269  1.00 54.04           C  
ATOM   1068  HA  GLN A  74     -43.162  24.789  -8.777  1.00 54.04           H  
ATOM   1069  C   GLN A  74     -42.202  24.389 -10.630  1.00 54.04           C  
ATOM   1070  CB  GLN A  74     -42.320  26.649  -9.424  1.00 54.04           C  
ATOM   1071  HB2 GLN A  74     -41.509  26.992 -10.067  1.00 54.04           H  
ATOM   1072  HB3 GLN A  74     -42.197  27.105  -8.442  1.00 54.04           H  
ATOM   1073  O   GLN A  74     -43.195  24.398 -11.355  1.00 54.04           O  
ATOM   1074  CG  GLN A  74     -43.674  27.111  -9.997  1.00 54.04           C  
ATOM   1075  HG2 GLN A  74     -44.474  26.657  -9.411  1.00 54.04           H  
ATOM   1076  HG3 GLN A  74     -43.779  26.779 -11.030  1.00 54.04           H  
ATOM   1077  CD  GLN A  74     -43.866  28.624  -9.994  1.00 54.04           C  
ATOM   1078  NE2 GLN A  74     -45.086  29.093  -9.844  1.00 54.04           N  
ATOM   1079 HE21 GLN A  74     -45.187  30.098  -9.857  1.00 54.04           H  
ATOM   1080 HE22 GLN A  74     -45.869  28.465  -9.731  1.00 54.04           H  
ATOM   1081  OE1 GLN A  74     -42.947  29.413 -10.146  1.00 54.04           O  
ATOM   1082  N   LYS A  75     -41.072  23.770 -11.010  1.00 49.02           N  
ATOM   1083  H   LYS A  75     -40.301  23.745 -10.359  1.00 49.02           H  
ATOM   1084  CA  LYS A  75     -40.839  23.314 -12.395  1.00 49.02           C  
ATOM   1085  HA  LYS A  75     -41.669  23.689 -12.992  1.00 49.02           H  
ATOM   1086  C   LYS A  75     -40.922  21.801 -12.637  1.00 49.02           C  
ATOM   1087  CB  LYS A  75     -39.559  23.972 -12.946  1.00 49.02           C  
ATOM   1088  HB2 LYS A  75     -38.742  23.251 -12.960  1.00 49.02           H  
ATOM   1089  HB3 LYS A  75     -39.269  24.805 -12.306  1.00 49.02           H  
ATOM   1090  O   LYS A  75     -40.652  21.368 -13.753  1.00 49.02           O  
ATOM   1091  CG  LYS A  75     -39.818  24.517 -14.359  1.00 49.02           C  
ATOM   1092  HG2 LYS A  75     -40.681  25.182 -14.329  1.00 49.02           H  
ATOM   1093  HG3 LYS A  75     -40.036  23.690 -15.034  1.00 49.02           H  
ATOM   1094  CD  LYS A  75     -38.620  25.305 -14.894  1.00 49.02           C  
ATOM   1095  HD2 LYS A  75     -38.382  26.114 -14.203  1.00 49.02           H  
ATOM   1096  HD3 LYS A  75     -37.763  24.637 -14.979  1.00 49.02           H  
ATOM   1097  CE  LYS A  75     -38.983  25.880 -16.268  1.00 49.02           C  
ATOM   1098  HE2 LYS A  75     -39.266  25.054 -16.921  1.00 49.02           H  
ATOM   1099  HE3 LYS A  75     -39.853  26.527 -16.155  1.00 49.02           H  
ATOM   1100  NZ  LYS A  75     -37.852  26.635 -16.860  1.00 49.02           N  
ATOM   1101  HZ1 LYS A  75     -38.108  27.001 -17.766  1.00 49.02           H  
ATOM   1102  HZ2 LYS A  75     -37.053  26.027 -16.978  1.00 49.02           H  
ATOM   1103  HZ3 LYS A  75     -37.586  27.403 -16.261  1.00 49.02           H  
ATOM   1104  N   LEU A  76     -41.329  21.015 -11.637  1.00 42.12           N  
ATOM   1105  H   LEU A  76     -41.517  21.450 -10.745  1.00 42.12           H  
ATOM   1106  CA  LEU A  76     -41.548  19.562 -11.749  1.00 42.12           C  
ATOM   1107  HA  LEU A  76     -41.594  19.305 -12.807  1.00 42.12           H  
ATOM   1108  C   LEU A  76     -42.930  19.131 -11.218  1.00 42.12           C  
ATOM   1109  CB  LEU A  76     -40.354  18.794 -11.139  1.00 42.12           C  
ATOM   1110  HB2 LEU A  76     -40.130  19.220 -10.161  1.00 42.12           H  
ATOM   1111  HB3 LEU A  76     -40.630  17.751 -10.986  1.00 42.12           H  
ATOM   1112  O   LEU A  76     -43.076  18.120 -10.538  1.00 42.12           O  
ATOM   1113  CG  LEU A  76     -39.086  18.815 -12.018  1.00 42.12           C  
ATOM   1114  HG  LEU A  76     -38.848  19.841 -12.298  1.00 42.12           H  
ATOM   1115  CD1 LEU A  76     -37.898  18.260 -11.234  1.00 42.12           C  
ATOM   1116 HD11 LEU A  76     -36.997  18.298 -11.847  1.00 42.12           H  
ATOM   1117 HD12 LEU A  76     -38.092  17.228 -10.942  1.00 42.12           H  
ATOM   1118 HD13 LEU A  76     -37.737  18.859 -10.338  1.00 42.12           H  
ATOM   1119  CD2 LEU A  76     -39.242  17.970 -13.287  1.00 42.12           C  
ATOM   1120 HD21 LEU A  76     -39.532  16.951 -13.028  1.00 42.12           H  
ATOM   1121 HD22 LEU A  76     -38.298  17.944 -13.832  1.00 42.12           H  
ATOM   1122 HD23 LEU A  76     -39.997  18.406 -13.942  1.00 42.12           H  
ATOM   1123  N   GLY A  77     -43.970  19.893 -11.564  1.00 36.06           N  
ATOM   1124  H   GLY A  77     -43.789  20.717 -12.120  1.00 36.06           H  
ATOM   1125  CA  GLY A  77     -45.353  19.419 -11.493  1.00 36.06           C  
ATOM   1126  HA2 GLY A  77     -45.486  18.756 -10.638  1.00 36.06           H  
ATOM   1127  HA3 GLY A  77     -46.023  20.271 -11.374  1.00 36.06           H  
ATOM   1128  C   GLY A  77     -45.730  18.685 -12.781  1.00 36.06           C  
ATOM   1129  O   GLY A  77     -45.914  19.334 -13.809  1.00 36.06           O  
ATOM   1130  N   GLY A  78     -45.849  17.354 -12.739  1.00 35.33           N  
ATOM   1131  H   GLY A  78     -45.592  16.869 -11.890  1.00 35.33           H  
ATOM   1132  CA  GLY A  78     -46.171  16.551 -13.923  1.00 35.33           C  
ATOM   1133  HA2 GLY A  78     -46.941  17.056 -14.506  1.00 35.33           H  
ATOM   1134  HA3 GLY A  78     -45.282  16.485 -14.550  1.00 35.33           H  
ATOM   1135  C   GLY A  78     -46.633  15.119 -13.629  1.00 35.33           C  
ATOM   1136  O   GLY A  78     -45.812  14.241 -13.406  1.00 35.33           O  
ATOM   1137  N   SER A  79     -47.947  14.907 -13.743  1.00 36.84           N  
ATOM   1138  H   SER A  79     -48.491  15.741 -13.913  1.00 36.84           H  
ATOM   1139  CA  SER A  79     -48.595  13.666 -14.215  1.00 36.84           C  
ATOM   1140  HA  SER A  79     -49.656  13.909 -14.283  1.00 36.84           H  
ATOM   1141  C   SER A  79     -48.525  12.363 -13.382  1.00 36.84           C  
ATOM   1142  CB  SER A  79     -48.182  13.406 -15.667  1.00 36.84           C  
ATOM   1143  HB2 SER A  79     -47.132  13.116 -15.700  1.00 36.84           H  
ATOM   1144  HB3 SER A  79     -48.785  12.595 -16.076  1.00 36.84           H  
ATOM   1145  O   SER A  79     -47.572  11.596 -13.431  1.00 36.84           O  
ATOM   1146  OG  SER A  79     -48.377  14.586 -16.438  1.00 36.84           O  
ATOM   1147  HG  SER A  79     -48.067  14.405 -17.328  1.00 36.84           H  
ATOM   1148  N   GLN A  80     -49.667  12.075 -12.738  1.00 32.01           N  
ATOM   1149  H   GLN A  80     -50.273  12.877 -12.640  1.00 32.01           H  
ATOM   1150  CA  GLN A  80     -50.407  10.786 -12.670  1.00 32.01           C  
ATOM   1151  HA  GLN A  80     -50.306  10.347 -11.677  1.00 32.01           H  
ATOM   1152  C   GLN A  80     -50.005   9.710 -13.726  1.00 32.01           C  
ATOM   1153  CB  GLN A  80     -51.875  11.209 -12.930  1.00 32.01           C  
ATOM   1154  HB2 GLN A  80     -52.503  10.354 -13.178  1.00 32.01           H  
ATOM   1155  HB3 GLN A  80     -51.891  11.841 -13.818  1.00 32.01           H  
ATOM   1156  O   GLN A  80     -49.687  10.122 -14.845  1.00 32.01           O  
ATOM   1157  CG  GLN A  80     -52.533  11.997 -11.778  1.00 32.01           C  
ATOM   1158  HG2 GLN A  80     -51.838  12.734 -11.376  1.00 32.01           H  
ATOM   1159  HG3 GLN A  80     -53.390  12.538 -12.178  1.00 32.01           H  
ATOM   1160  CD  GLN A  80     -53.050  11.105 -10.653  1.00 32.01           C  
ATOM   1161  NE2 GLN A  80     -52.946  11.524  -9.411  1.00 32.01           N  
ATOM   1162 HE21 GLN A  80     -52.525  12.415  -9.190  1.00 32.01           H  
ATOM   1163 HE22 GLN A  80     -53.306  10.900  -8.704  1.00 32.01           H  
ATOM   1164  OE1 GLN A  80     -53.564  10.019 -10.863  1.00 32.01           O  
ATOM   1165  N   PRO A  81     -50.144   8.371 -13.476  1.00 41.91           N  
ATOM   1166  CA  PRO A  81     -51.408   7.797 -12.961  1.00 41.91           C  
ATOM   1167  HA  PRO A  81     -51.964   8.536 -12.384  1.00 41.91           H  
ATOM   1168  C   PRO A  81     -51.412   6.477 -12.117  1.00 41.91           C  
ATOM   1169  CB  PRO A  81     -52.130   7.520 -14.287  1.00 41.91           C  
ATOM   1170  HB2 PRO A  81     -52.980   6.844 -14.189  1.00 41.91           H  
ATOM   1171  HB3 PRO A  81     -52.466   8.459 -14.727  1.00 41.91           H  
ATOM   1172  O   PRO A  81     -50.572   5.595 -12.246  1.00 41.91           O  
ATOM   1173  CG  PRO A  81     -51.021   6.918 -15.161  1.00 41.91           C  
ATOM   1174  HG2 PRO A  81     -51.053   5.829 -15.124  1.00 41.91           H  
ATOM   1175  HG3 PRO A  81     -51.111   7.270 -16.189  1.00 41.91           H  
ATOM   1176  CD  PRO A  81     -49.726   7.424 -14.514  1.00 41.91           C  
ATOM   1177  HD2 PRO A  81     -49.187   6.593 -14.059  1.00 41.91           H  
ATOM   1178  HD3 PRO A  81     -49.079   7.876 -15.266  1.00 41.91           H  
ATOM   1179  N   THR A  82     -52.488   6.337 -11.323  1.00 33.32           N  
ATOM   1180  H   THR A  82     -53.006   7.197 -11.210  1.00 33.32           H  
ATOM   1181  CA  THR A  82     -53.302   5.122 -11.013  1.00 33.32           C  
ATOM   1182  HA  THR A  82     -53.928   5.407 -10.166  1.00 33.32           H  
ATOM   1183  C   THR A  82     -52.680   3.764 -10.609  1.00 33.32           C  
ATOM   1184  CB  THR A  82     -54.290   4.831 -12.163  1.00 33.32           C  
ATOM   1185  HB  THR A  82     -54.880   3.953 -11.900  1.00 33.32           H  
ATOM   1186  O   THR A  82     -52.235   3.015 -11.478  1.00 33.32           O  
ATOM   1187  CG2 THR A  82     -55.259   5.985 -12.424  1.00 33.32           C  
ATOM   1188 HG21 THR A  82     -55.929   5.711 -13.238  1.00 33.32           H  
ATOM   1189 HG22 THR A  82     -55.853   6.176 -11.530  1.00 33.32           H  
ATOM   1190 HG23 THR A  82     -54.724   6.894 -12.700  1.00 33.32           H  
ATOM   1191  OG1 THR A  82     -53.609   4.562 -13.364  1.00 33.32           O  
ATOM   1192  HG1 THR A  82     -52.895   3.956 -13.149  1.00 33.32           H  
ATOM   1193  N   SER A  83     -52.881   3.361  -9.332  1.00 42.27           N  
ATOM   1194  H   SER A  83     -52.928   4.096  -8.642  1.00 42.27           H  
ATOM   1195  CA  SER A  83     -53.430   2.051  -8.841  1.00 42.27           C  
ATOM   1196  HA  SER A  83     -54.488   2.001  -9.101  1.00 42.27           H  
ATOM   1197  C   SER A  83     -53.309   1.911  -7.298  1.00 42.27           C  
ATOM   1198  CB  SER A  83     -52.692   0.848  -9.453  1.00 42.27           C  
ATOM   1199  HB2 SER A  83     -52.911  -0.055  -8.883  1.00 42.27           H  
ATOM   1200  HB3 SER A  83     -51.615   1.018  -9.433  1.00 42.27           H  
ATOM   1201  O   SER A  83     -52.450   2.576  -6.731  1.00 42.27           O  
ATOM   1202  OG  SER A  83     -53.126   0.647 -10.780  1.00 42.27           O  
ATOM   1203  HG  SER A  83     -52.739   1.358 -11.296  1.00 42.27           H  
ATOM   1204  N   THR A  84     -54.031   1.075  -6.521  1.00 35.83           N  
ATOM   1205  H   THR A  84     -53.569   0.920  -5.637  1.00 35.83           H  
ATOM   1206  CA  THR A  84     -55.442   0.578  -6.527  1.00 35.83           C  
ATOM   1207  HA  THR A  84     -56.127   1.407  -6.702  1.00 35.83           H  
ATOM   1208  C   THR A  84     -55.782  -0.076  -5.159  1.00 35.83           C  
ATOM   1209  CB  THR A  84     -55.751  -0.560  -7.536  1.00 35.83           C  
ATOM   1210  HB  THR A  84     -56.558  -1.162  -7.118  1.00 35.83           H  
ATOM   1211  O   THR A  84     -55.166  -1.088  -4.847  1.00 35.83           O  
ATOM   1212  CG2 THR A  84     -56.265  -0.123  -8.904  1.00 35.83           C  
ATOM   1213 HG21 THR A  84     -56.732  -0.981  -9.388  1.00 35.83           H  
ATOM   1214 HG22 THR A  84     -57.009   0.667  -8.798  1.00 35.83           H  
ATOM   1215 HG23 THR A  84     -55.447   0.203  -9.546  1.00 35.83           H  
ATOM   1216  OG1 THR A  84     -54.647  -1.409  -7.704  1.00 35.83           O  
ATOM   1217  HG1 THR A  84     -54.418  -1.745  -6.834  1.00 35.83           H  
ATOM   1218  N   LEU A  85     -56.838   0.390  -4.456  1.00 30.42           N  
ATOM   1219  H   LEU A  85     -57.223   1.270  -4.769  1.00 30.42           H  
ATOM   1220  CA  LEU A  85     -57.614  -0.303  -3.375  1.00 30.42           C  
ATOM   1221  HA  LEU A  85     -58.391   0.392  -3.056  1.00 30.42           H  
ATOM   1222  C   LEU A  85     -56.875  -0.721  -2.062  1.00 30.42           C  
ATOM   1223  CB  LEU A  85     -58.313  -1.534  -4.004  1.00 30.42           C  
ATOM   1224  HB2 LEU A  85     -58.913  -2.030  -3.242  1.00 30.42           H  
ATOM   1225  HB3 LEU A  85     -57.539  -2.241  -4.302  1.00 30.42           H  
ATOM   1226  O   LEU A  85     -55.658  -0.875  -2.087  1.00 30.42           O  
ATOM   1227  CG  LEU A  85     -59.217  -1.262  -5.223  1.00 30.42           C  
ATOM   1228  HG  LEU A  85     -58.663  -0.717  -5.987  1.00 30.42           H  
ATOM   1229  CD1 LEU A  85     -59.682  -2.583  -5.834  1.00 30.42           C  
ATOM   1230 HD11 LEU A  85     -60.303  -2.389  -6.709  1.00 30.42           H  
ATOM   1231 HD12 LEU A  85     -60.255  -3.156  -5.106  1.00 30.42           H  
ATOM   1232 HD13 LEU A  85     -58.816  -3.166  -6.148  1.00 30.42           H  
ATOM   1233  CD2 LEU A  85     -60.452  -0.446  -4.836  1.00 30.42           C  
ATOM   1234 HD21 LEU A  85     -61.088  -0.312  -5.711  1.00 30.42           H  
ATOM   1235 HD22 LEU A  85     -61.018  -0.967  -4.064  1.00 30.42           H  
ATOM   1236 HD23 LEU A  85     -60.156   0.538  -4.473  1.00 30.42           H  
ATOM   1237  N   PRO A  86     -57.562  -1.014  -0.921  1.00 46.89           N  
ATOM   1238  CA  PRO A  86     -58.927  -0.686  -0.444  1.00 46.89           C  
ATOM   1239  HA  PRO A  86     -59.495  -0.142  -1.198  1.00 46.89           H  
ATOM   1240  C   PRO A  86     -58.915   0.146   0.895  1.00 46.89           C  
ATOM   1241  CB  PRO A  86     -59.524  -2.088  -0.252  1.00 46.89           C  
ATOM   1242  HB2 PRO A  86     -60.400  -2.120   0.395  1.00 46.89           H  
ATOM   1243  HB3 PRO A  86     -59.775  -2.519  -1.221  1.00 46.89           H  
ATOM   1244  O   PRO A  86     -57.842   0.580   1.312  1.00 46.89           O  
ATOM   1245  CG  PRO A  86     -58.365  -2.870   0.368  1.00 46.89           C  
ATOM   1246  HG2 PRO A  86     -58.429  -2.835   1.455  1.00 46.89           H  
ATOM   1247  HG3 PRO A  86     -58.366  -3.903   0.021  1.00 46.89           H  
ATOM   1248  CD  PRO A  86     -57.106  -2.129  -0.094  1.00 46.89           C  
ATOM   1249  HD2 PRO A  86     -56.550  -1.754   0.765  1.00 46.89           H  
ATOM   1250  HD3 PRO A  86     -56.475  -2.808  -0.668  1.00 46.89           H  
ATOM   1251  N   PRO A  87     -60.056   0.428   1.582  1.00 47.21           N  
ATOM   1252  CA  PRO A  87     -60.128   1.456   2.643  1.00 47.21           C  
ATOM   1253  HA  PRO A  87     -59.232   2.076   2.645  1.00 47.21           H  
ATOM   1254  C   PRO A  87     -60.388   0.963   4.088  1.00 47.21           C  
ATOM   1255  CB  PRO A  87     -61.321   2.308   2.200  1.00 47.21           C  
ATOM   1256  HB2 PRO A  87     -61.016   2.961   1.382  1.00 47.21           H  
ATOM   1257  HB3 PRO A  87     -61.742   2.896   3.015  1.00 47.21           H  
ATOM   1258  O   PRO A  87     -61.171   0.035   4.289  1.00 47.21           O  
ATOM   1259  CG  PRO A  87     -62.312   1.263   1.680  1.00 47.21           C  
ATOM   1260  HG2 PRO A  87     -62.950   1.679   0.900  1.00 47.21           H  
ATOM   1261  HG3 PRO A  87     -62.923   0.882   2.499  1.00 47.21           H  
ATOM   1262  CD  PRO A  87     -61.418   0.145   1.133  1.00 47.21           C  
ATOM   1263  HD2 PRO A  87     -61.758  -0.812   1.529  1.00 47.21           H  
ATOM   1264  HD3 PRO A  87     -61.472   0.143   0.044  1.00 47.21           H  
ATOM   1265  N   THR A  88     -59.910   1.719   5.095  1.00 40.87           N  
ATOM   1266  H   THR A  88     -59.201   2.409   4.892  1.00 40.87           H  
ATOM   1267  CA  THR A  88     -60.539   1.775   6.439  1.00 40.87           C  
ATOM   1268  HA  THR A  88     -61.615   1.711   6.277  1.00 40.87           H  
ATOM   1269  C   THR A  88     -60.264   3.094   7.193  1.00 40.87           C  
ATOM   1270  CB  THR A  88     -60.143   0.608   7.382  1.00 40.87           C  
ATOM   1271  HB  THR A  88     -59.415   0.962   8.112  1.00 40.87           H  
ATOM   1272  O   THR A  88     -59.146   3.599   7.182  1.00 40.87           O  
ATOM   1273  CG2 THR A  88     -61.368   0.075   8.128  1.00 40.87           C  
ATOM   1274 HG21 THR A  88     -61.063  -0.702   8.830  1.00 40.87           H  
ATOM   1275 HG22 THR A  88     -62.081  -0.342   7.417  1.00 40.87           H  
ATOM   1276 HG23 THR A  88     -61.846   0.877   8.690  1.00 40.87           H  
ATOM   1277  OG1 THR A  88     -59.584  -0.504   6.727  1.00 40.87           O  
ATOM   1278  HG1 THR A  88     -59.678  -1.272   7.295  1.00 40.87           H  
ATOM   1279  N   SER A  89     -61.275   3.577   7.930  1.00 43.85           N  
ATOM   1280  H   SER A  89     -62.146   3.071   7.859  1.00 43.85           H  
ATOM   1281  CA  SER A  89     -61.184   4.497   9.091  1.00 43.85           C  
ATOM   1282  HA  SER A  89     -62.190   4.507   9.512  1.00 43.85           H  
ATOM   1283  C   SER A  89     -60.861   5.993   8.887  1.00 43.85           C  
ATOM   1284  CB  SER A  89     -60.337   3.876  10.203  1.00 43.85           C  
ATOM   1285  HB2 SER A  89     -60.345   4.531  11.074  1.00 43.85           H  
ATOM   1286  HB3 SER A  89     -59.309   3.752   9.860  1.00 43.85           H  
ATOM   1287  O   SER A  89     -59.775   6.475   9.190  1.00 43.85           O  
ATOM   1288  OG  SER A  89     -60.890   2.618  10.555  1.00 43.85           O  
ATOM   1289  HG  SER A  89     -60.335   2.228  11.234  1.00 43.85           H  
ATOM   1290  N   ASN A  90     -61.904   6.722   8.477  1.00 38.62           N  
ATOM   1291  H   ASN A  90     -62.600   6.196   7.969  1.00 38.62           H  
ATOM   1292  CA  ASN A  90     -62.443   7.994   9.006  1.00 38.62           C  
ATOM   1293  HA  ASN A  90     -62.549   8.661   8.150  1.00 38.62           H  
ATOM   1294  C   ASN A  90     -61.710   8.807  10.109  1.00 38.62           C  
ATOM   1295  CB  ASN A  90     -63.859   7.682   9.548  1.00 38.62           C  
ATOM   1296  HB2 ASN A  90     -63.787   6.914  10.318  1.00 38.62           H  
ATOM   1297  HB3 ASN A  90     -64.278   8.575  10.012  1.00 38.62           H  
ATOM   1298  O   ASN A  90     -61.145   8.272  11.057  1.00 38.62           O  
ATOM   1299  CG  ASN A  90     -64.853   7.233   8.495  1.00 38.62           C  
ATOM   1300  ND2 ASN A  90     -66.043   6.853   8.894  1.00 38.62           N  
ATOM   1301 HD21 ASN A  90     -66.688   6.578   8.167  1.00 38.62           H  
ATOM   1302 HD22 ASN A  90     -66.300   6.893   9.870  1.00 38.62           H  
ATOM   1303  OD1 ASN A  90     -64.579   7.202   7.310  1.00 38.62           O  
ATOM   1304  N   ASN A  91     -62.011  10.117  10.073  1.00 42.24           N  
ATOM   1305  H   ASN A  91     -62.565  10.401   9.278  1.00 42.24           H  
ATOM   1306  CA  ASN A  91     -61.779  11.191  11.060  1.00 42.24           C  
ATOM   1307  HA  ASN A  91     -62.357  12.028  10.669  1.00 42.24           H  
ATOM   1308  C   ASN A  91     -60.326  11.699  11.153  1.00 42.24           C  
ATOM   1309  CB  ASN A  91     -62.431  10.859  12.416  1.00 42.24           C  
ATOM   1310  HB2 ASN A  91     -62.218  11.666  13.117  1.00 42.24           H  
ATOM   1311  HB3 ASN A  91     -61.993   9.946  12.818  1.00 42.24           H  
ATOM   1312  O   ASN A  91     -59.459  11.068  11.739  1.00 42.24           O  
ATOM   1313  CG  ASN A  91     -63.941  10.703  12.334  1.00 42.24           C  
ATOM   1314  ND2 ASN A  91     -64.565  10.220  13.381  1.00 42.24           N  
ATOM   1315 HD21 ASN A  91     -65.571  10.156  13.317  1.00 42.24           H  
ATOM   1316 HD22 ASN A  91     -64.045   9.947  14.202  1.00 42.24           H  
ATOM   1317  OD1 ASN A  91     -64.587  11.024  11.349  1.00 42.24           O  
ATOM   1318  N   ASN A  92     -59.976  12.814  10.504  1.00 35.96           N  
ATOM   1319  H   ASN A  92     -59.001  12.766  10.246  1.00 35.96           H  
ATOM   1320  CA  ASN A  92     -60.423  14.199  10.763  1.00 35.96           C  
ATOM   1321  HA  ASN A  92     -59.898  14.783  10.006  1.00 35.96           H  
ATOM   1322  C   ASN A  92     -59.917  14.797  12.092  1.00 35.96           C  
ATOM   1323  CB  ASN A  92     -61.918  14.480  10.495  1.00 35.96           C  
ATOM   1324  HB2 ASN A  92     -62.223  14.032   9.549  1.00 35.96           H  
ATOM   1325  HB3 ASN A  92     -62.520  14.071  11.307  1.00 35.96           H  
ATOM   1326  O   ASN A  92     -60.698  15.188  12.957  1.00 35.96           O  
ATOM   1327  CG  ASN A  92     -62.187  15.980  10.403  1.00 35.96           C  
ATOM   1328  ND2 ASN A  92     -63.309  16.454  10.891  1.00 35.96           N  
ATOM   1329 HD21 ASN A  92     -63.963  15.849  11.366  1.00 35.96           H  
ATOM   1330 HD22 ASN A  92     -63.435  17.454  10.823  1.00 35.96           H  
ATOM   1331  OD1 ASN A  92     -61.391  16.741   9.882  1.00 35.96           O  
ATOM   1332  N   SER A  93     -58.597  14.929  12.212  1.00 39.46           N  
ATOM   1333  H   SER A  93     -57.994  14.425  11.578  1.00 39.46           H  
ATOM   1334  CA  SER A  93     -57.962  15.968  13.027  1.00 39.46           C  
ATOM   1335  HA  SER A  93     -58.583  16.862  12.985  1.00 39.46           H  
ATOM   1336  C   SER A  93     -56.591  16.320  12.436  1.00 39.46           C  
ATOM   1337  CB  SER A  93     -57.874  15.557  14.508  1.00 39.46           C  
ATOM   1338  HB2 SER A  93     -58.881  15.539  14.924  1.00 39.46           H  
ATOM   1339  HB3 SER A  93     -57.289  16.298  15.052  1.00 39.46           H  
ATOM   1340  O   SER A  93     -55.661  15.515  12.438  1.00 39.46           O  
ATOM   1341  OG  SER A  93     -57.294  14.280  14.680  1.00 39.46           O  
ATOM   1342  HG  SER A  93     -57.329  14.042  15.609  1.00 39.46           H  
ATOM   1343  N   VAL A  94     -56.441  17.544  11.917  1.00 45.14           N  
ATOM   1344  H   VAL A  94     -57.237  18.165  11.910  1.00 45.14           H  
ATOM   1345  CA  VAL A  94     -55.150  18.078  11.426  1.00 45.14           C  
ATOM   1346  HA  VAL A  94     -54.592  17.252  10.985  1.00 45.14           H  
ATOM   1347  C   VAL A  94     -54.326  18.571  12.624  1.00 45.14           C  
ATOM   1348  CB  VAL A  94     -55.332  19.131  10.307  1.00 45.14           C  
ATOM   1349  HB  VAL A  94     -55.771  20.037  10.726  1.00 45.14           H  
ATOM   1350  O   VAL A  94     -53.952  19.733  12.733  1.00 45.14           O  
ATOM   1351  CG1 VAL A  94     -54.000  19.480   9.622  1.00 45.14           C  
ATOM   1352 HG11 VAL A  94     -53.549  18.585   9.193  1.00 45.14           H  
ATOM   1353 HG12 VAL A  94     -53.305  19.926  10.333  1.00 45.14           H  
ATOM   1354 HG13 VAL A  94     -54.173  20.207   8.830  1.00 45.14           H  
ATOM   1355  CG2 VAL A  94     -56.261  18.610   9.199  1.00 45.14           C  
ATOM   1356 HG21 VAL A  94     -55.878  17.673   8.795  1.00 45.14           H  
ATOM   1357 HG22 VAL A  94     -57.267  18.451   9.586  1.00 45.14           H  
ATOM   1358 HG23 VAL A  94     -56.327  19.344   8.396  1.00 45.14           H  
ATOM   1359  N   GLY A  95     -54.118  17.672  13.584  1.00 48.67           N  
ATOM   1360  H   GLY A  95     -54.467  16.738  13.423  1.00 48.67           H  
ATOM   1361  CA  GLY A  95     -53.486  17.939  14.868  1.00 48.67           C  
ATOM   1362  HA2 GLY A  95     -54.239  17.911  15.656  1.00 48.67           H  
ATOM   1363  HA3 GLY A  95     -53.016  18.923  14.876  1.00 48.67           H  
ATOM   1364  C   GLY A  95     -52.440  16.880  15.161  1.00 48.67           C  
ATOM   1365  O   GLY A  95     -52.751  15.884  15.801  1.00 48.67           O  
ATOM   1366  N   SER A  96     -51.221  17.111  14.662  1.00 59.11           N  
ATOM   1367  H   SER A  96     -51.123  17.938  14.092  1.00 59.11           H  
ATOM   1368  CA  SER A  96     -49.974  16.459  15.089  1.00 59.11           C  
ATOM   1369  HA  SER A  96     -49.295  16.466  14.236  1.00 59.11           H  
ATOM   1370  C   SER A  96     -50.125  14.990  15.521  1.00 59.11           C  
ATOM   1371  CB  SER A  96     -49.323  17.310  16.186  1.00 59.11           C  
ATOM   1372  HB2 SER A  96     -49.443  18.368  15.951  1.00 59.11           H  
ATOM   1373  HB3 SER A  96     -49.794  17.111  17.149  1.00 59.11           H  
ATOM   1374  O   SER A  96     -49.913  14.648  16.686  1.00 59.11           O  
ATOM   1375  OG  SER A  96     -47.946  17.023  16.239  1.00 59.11           O  
ATOM   1376  HG  SER A  96     -47.632  17.181  17.132  1.00 59.11           H  
ATOM   1377  N   ARG A  97     -50.531  14.103  14.595  1.00 73.77           N  
ATOM   1378  H   ARG A  97     -50.746  14.434  13.665  1.00 73.77           H  
ATOM   1379  CA  ARG A  97     -50.625  12.669  14.900  1.00 73.77           C  
ATOM   1380  HA  ARG A  97     -51.272  12.555  15.769  1.00 73.77           H  
ATOM   1381  C   ARG A  97     -49.235  12.167  15.280  1.00 73.77           C  
ATOM   1382  CB  ARG A  97     -51.233  11.863  13.735  1.00 73.77           C  
ATOM   1383  HB2 ARG A  97     -52.226  12.255  13.515  1.00 73.77           H  
ATOM   1384  HB3 ARG A  97     -50.610  11.976  12.848  1.00 73.77           H  
ATOM   1385  O   ARG A  97     -48.379  12.012  14.412  1.00 73.77           O  
ATOM   1386  CG  ARG A  97     -51.350  10.366  14.092  1.00 73.77           C  
ATOM   1387  HG2 ARG A  97     -50.359   9.960  14.297  1.00 73.77           H  
ATOM   1388  HG3 ARG A  97     -51.959  10.261  14.990  1.00 73.77           H  
ATOM   1389  CD  ARG A  97     -51.979   9.546  12.960  1.00 73.77           C  
ATOM   1390  HD2 ARG A  97     -52.979   9.932  12.763  1.00 73.77           H  
ATOM   1391  HD3 ARG A  97     -51.385   9.681  12.056  1.00 73.77           H  
ATOM   1392  NE  ARG A  97     -52.080   8.114  13.324  1.00 73.77           N  
ATOM   1393  HE  ARG A  97     -52.675   7.906  14.113  1.00 73.77           H  
ATOM   1394  NH1 ARG A  97     -50.674   7.205  11.737  1.00 73.77           N  
ATOM   1395 HH11 ARG A  97     -50.479   8.131  11.385  1.00 73.77           H  
ATOM   1396 HH12 ARG A  97     -50.243   6.397  11.313  1.00 73.77           H  
ATOM   1397  NH2 ARG A  97     -51.699   5.871  13.192  1.00 73.77           N  
ATOM   1398 HH21 ARG A  97     -52.317   5.721  13.977  1.00 73.77           H  
ATOM   1399 HH22 ARG A  97     -51.253   5.081  12.750  1.00 73.77           H  
ATOM   1400  CZ  ARG A  97     -51.485   7.079  12.751  1.00 73.77           C  
ATOM   1401  N   VAL A  98     -49.046  11.880  16.564  1.00 83.37           N  
ATOM   1402  H   VAL A  98     -49.750  12.172  17.227  1.00 83.37           H  
ATOM   1403  CA  VAL A  98     -47.891  11.128  17.044  1.00 83.37           C  
ATOM   1404  HA  VAL A  98     -46.988  11.611  16.671  1.00 83.37           H  
ATOM   1405  C   VAL A  98     -47.988   9.728  16.445  1.00 83.37           C  
ATOM   1406  CB  VAL A  98     -47.817  11.108  18.581  1.00 83.37           C  
ATOM   1407  HB  VAL A  98     -48.728  10.662  18.982  1.00 83.37           H  
ATOM   1408  O   VAL A  98     -48.986   9.025  16.619  1.00 83.37           O  
ATOM   1409  CG1 VAL A  98     -46.614  10.298  19.070  1.00 83.37           C  
ATOM   1410 HG11 VAL A  98     -46.564  10.330  20.159  1.00 83.37           H  
ATOM   1411 HG12 VAL A  98     -45.692  10.708  18.658  1.00 83.37           H  
ATOM   1412 HG13 VAL A  98     -46.713   9.257  18.762  1.00 83.37           H  
ATOM   1413  CG2 VAL A  98     -47.679  12.532  19.138  1.00 83.37           C  
ATOM   1414 HG21 VAL A  98     -47.614  12.499  20.226  1.00 83.37           H  
ATOM   1415 HG22 VAL A  98     -48.545  13.135  18.866  1.00 83.37           H  
ATOM   1416 HG23 VAL A  98     -46.779  13.003  18.742  1.00 83.37           H  
ATOM   1417  N   VAL A  99     -46.971   9.354  15.683  1.00 90.48           N  
ATOM   1418  H   VAL A  99     -46.179   9.978  15.625  1.00 90.48           H  
ATOM   1419  CA  VAL A  99     -46.814   8.032  15.082  1.00 90.48           C  
ATOM   1420  HA  VAL A  99     -47.734   7.464  15.216  1.00 90.48           H  
ATOM   1421  C   VAL A  99     -45.711   7.308  15.849  1.00 90.48           C  
ATOM   1422  CB  VAL A  99     -46.544   8.148  13.563  1.00 90.48           C  
ATOM   1423  HB  VAL A  99     -45.621   8.703  13.398  1.00 90.48           H  
ATOM   1424  O   VAL A  99     -44.827   7.937  16.426  1.00 90.48           O  
ATOM   1425  CG1 VAL A  99     -46.426   6.783  12.873  1.00 90.48           C  
ATOM   1426 HG11 VAL A  99     -45.520   6.278  13.209  1.00 90.48           H  
ATOM   1427 HG12 VAL A  99     -46.330   6.915  11.795  1.00 90.48           H  
ATOM   1428 HG13 VAL A  99     -47.297   6.164  13.089  1.00 90.48           H  
ATOM   1429  CG2 VAL A  99     -47.690   8.892  12.862  1.00 90.48           C  
ATOM   1430 HG21 VAL A  99     -48.644   8.436  13.127  1.00 90.48           H  
ATOM   1431 HG22 VAL A  99     -47.690   9.935  13.178  1.00 90.48           H  
ATOM   1432 HG23 VAL A  99     -47.547   8.874  11.781  1.00 90.48           H  
ATOM   1433  N   THR A 100     -45.766   5.981  15.860  1.00 91.66           N  
ATOM   1434  H   THR A 100     -46.518   5.520  15.367  1.00 91.66           H  
ATOM   1435  CA  THR A 100     -44.646   5.142  16.284  1.00 91.66           C  
ATOM   1436  HA  THR A 100     -43.841   5.776  16.656  1.00 91.66           H  
ATOM   1437  C   THR A 100     -44.134   4.389  15.066  1.00 91.66           C  
ATOM   1438  CB  THR A 100     -45.043   4.210  17.432  1.00 91.66           C  
ATOM   1439  HB  THR A 100     -45.889   3.591  17.135  1.00 91.66           H  
ATOM   1440  O   THR A 100     -44.926   3.873  14.278  1.00 91.66           O  
ATOM   1441  CG2 THR A 100     -43.890   3.320  17.875  1.00 91.66           C  
ATOM   1442 HG21 THR A 100     -44.153   2.791  18.791  1.00 91.66           H  
ATOM   1443 HG22 THR A 100     -43.003   3.930  18.044  1.00 91.66           H  
ATOM   1444 HG23 THR A 100     -43.674   2.580  17.105  1.00 91.66           H  
ATOM   1445  OG1 THR A 100     -45.394   4.980  18.561  1.00 91.66           O  
ATOM   1446  HG1 THR A 100     -45.725   4.372  19.226  1.00 91.66           H  
ATOM   1447  N   THR A 101     -42.823   4.361  14.860  1.00 91.56           N  
ATOM   1448  H   THR A 101     -42.224   4.849  15.511  1.00 91.56           H  
ATOM   1449  CA  THR A 101     -42.177   3.658  13.748  1.00 91.56           C  
ATOM   1450  HA  THR A 101     -42.856   2.906  13.347  1.00 91.56           H  
ATOM   1451  C   THR A 101     -40.936   2.943  14.243  1.00 91.56           C  
ATOM   1452  CB  THR A 101     -41.802   4.625  12.620  1.00 91.56           C  
ATOM   1453  HB  THR A 101     -41.063   5.340  12.982  1.00 91.56           H  
ATOM   1454  O   THR A 101     -40.200   3.468  15.072  1.00 91.56           O  
ATOM   1455  CG2 THR A 101     -41.261   3.921  11.377  1.00 91.56           C  
ATOM   1456 HG21 THR A 101     -41.919   3.097  11.102  1.00 91.56           H  
ATOM   1457 HG22 THR A 101     -40.261   3.536  11.575  1.00 91.56           H  
ATOM   1458 HG23 THR A 101     -41.232   4.638  10.556  1.00 91.56           H  
ATOM   1459  OG1 THR A 101     -42.947   5.320  12.192  1.00 91.56           O  
ATOM   1460  HG1 THR A 101     -43.684   4.972  12.699  1.00 91.56           H  
ATOM   1461  N   GLU A 102     -40.693   1.750  13.720  1.00 91.29           N  
ATOM   1462  H   GLU A 102     -41.325   1.360  13.035  1.00 91.29           H  
ATOM   1463  CA  GLU A 102     -39.556   0.922  14.098  1.00 91.29           C  
ATOM   1464  HA  GLU A 102     -39.093   1.329  14.997  1.00 91.29           H  
ATOM   1465  C   GLU A 102     -38.483   0.937  13.002  1.00 91.29           C  
ATOM   1466  CB  GLU A 102     -40.063  -0.480  14.457  1.00 91.29           C  
ATOM   1467  HB2 GLU A 102     -39.208  -1.139  14.608  1.00 91.29           H  
ATOM   1468  HB3 GLU A 102     -40.668  -0.874  13.640  1.00 91.29           H  
ATOM   1469  O   GLU A 102     -38.793   0.939  11.808  1.00 91.29           O  
ATOM   1470  CG  GLU A 102     -40.896  -0.414  15.748  1.00 91.29           C  
ATOM   1471  HG2 GLU A 102     -40.282   0.010  16.542  1.00 91.29           H  
ATOM   1472  HG3 GLU A 102     -41.750   0.249  15.607  1.00 91.29           H  
ATOM   1473  CD  GLU A 102     -41.406  -1.791  16.171  1.00 91.29           C  
ATOM   1474  OE1 GLU A 102     -40.818  -2.332  17.133  1.00 91.29           O  
ATOM   1475  OE2 GLU A 102     -42.390  -2.252  15.554  1.00 91.29           O  
ATOM   1476  N   THR A 103     -37.218   0.979  13.420  1.00 88.12           N  
ATOM   1477  H   THR A 103     -37.058   1.062  14.414  1.00 88.12           H  
ATOM   1478  CA  THR A 103     -36.028   0.976  12.557  1.00 88.12           C  
ATOM   1479  HA  THR A 103     -36.309   0.724  11.535  1.00 88.12           H  
ATOM   1480  C   THR A 103     -35.046  -0.070  13.080  1.00 88.12           C  
ATOM   1481  CB  THR A 103     -35.348   2.357  12.556  1.00 88.12           C  
ATOM   1482  HB  THR A 103     -35.011   2.583  13.568  1.00 88.12           H  
ATOM   1483  O   THR A 103     -34.752  -0.086  14.273  1.00 88.12           O  
ATOM   1484  CG2 THR A 103     -34.151   2.440  11.610  1.00 88.12           C  
ATOM   1485 HG21 THR A 103     -33.354   1.779  11.950  1.00 88.12           H  
ATOM   1486 HG22 THR A 103     -33.762   3.459  11.595  1.00 88.12           H  
ATOM   1487 HG23 THR A 103     -34.450   2.155  10.601  1.00 88.12           H  
ATOM   1488  OG1 THR A 103     -36.240   3.377  12.155  1.00 88.12           O  
ATOM   1489  HG1 THR A 103     -36.052   4.121  12.731  1.00 88.12           H  
ATOM   1490  N   ALA A 104     -34.522  -0.936  12.215  1.00 89.33           N  
ATOM   1491  H   ALA A 104     -34.766  -0.874  11.237  1.00 89.33           H  
ATOM   1492  CA  ALA A 104     -33.502  -1.916  12.586  1.00 89.33           C  
ATOM   1493  HA  ALA A 104     -33.720  -2.304  13.581  1.00 89.33           H  
ATOM   1494  C   ALA A 104     -32.098  -1.280  12.619  1.00 89.33           C  
ATOM   1495  CB  ALA A 104     -33.587  -3.085  11.598  1.00 89.33           C  
ATOM   1496  HB1 ALA A 104     -34.571  -3.551  11.648  1.00 89.33           H  
ATOM   1497  HB2 ALA A 104     -33.402  -2.735  10.583  1.00 89.33           H  
ATOM   1498  HB3 ALA A 104     -32.832  -3.833  11.840  1.00 89.33           H  
ATOM   1499  O   ALA A 104     -31.749  -0.502  11.731  1.00 89.33           O  
ATOM   1500  N   ILE A 105     -31.290  -1.613  13.632  1.00 87.85           N  
ATOM   1501  H   ILE A 105     -31.663  -2.179  14.381  1.00 87.85           H  
ATOM   1502  CA  ILE A 105     -29.885  -1.194  13.751  1.00 87.85           C  
ATOM   1503  HA  ILE A 105     -29.572  -0.738  12.811  1.00 87.85           H  
ATOM   1504  C   ILE A 105     -29.013  -2.423  14.046  1.00 87.85           C  
ATOM   1505  CB  ILE A 105     -29.704  -0.133  14.862  1.00 87.85           C  
ATOM   1506  HB  ILE A 105     -29.993  -0.579  15.814  1.00 87.85           H  
ATOM   1507  O   ILE A 105     -29.285  -3.113  15.028  1.00 87.85           O  
ATOM   1508  CG1 ILE A 105     -30.624   1.085  14.622  1.00 87.85           C  
ATOM   1509 HG12 ILE A 105     -31.662   0.766  14.722  1.00 87.85           H  
ATOM   1510 HG13 ILE A 105     -30.488   1.462  13.608  1.00 87.85           H  
ATOM   1511  CG2 ILE A 105     -28.215   0.271  14.969  1.00 87.85           C  
ATOM   1512 HG21 ILE A 105     -27.612  -0.589  15.261  1.00 87.85           H  
ATOM   1513 HG22 ILE A 105     -27.855   0.646  14.010  1.00 87.85           H  
ATOM   1514 HG23 ILE A 105     -28.064   1.028  15.738  1.00 87.85           H  
ATOM   1515  CD1 ILE A 105     -30.392   2.223  15.618  1.00 87.85           C  
ATOM   1516 HD11 ILE A 105     -29.500   2.781  15.335  1.00 87.85           H  
ATOM   1517 HD12 ILE A 105     -31.249   2.896  15.613  1.00 87.85           H  
ATOM   1518 HD13 ILE A 105     -30.247   1.820  16.621  1.00 87.85           H  
ATOM   1519  N   PRO A 106     -27.937  -2.698  13.286  1.00 87.80           N  
ATOM   1520  CA  PRO A 106     -27.001  -3.775  13.618  1.00 87.80           C  
ATOM   1521  HA  PRO A 106     -27.537  -4.723  13.588  1.00 87.80           H  
ATOM   1522  C   PRO A 106     -26.373  -3.581  15.006  1.00 87.80           C  
ATOM   1523  CB  PRO A 106     -25.943  -3.761  12.510  1.00 87.80           C  
ATOM   1524  HB2 PRO A 106     -25.090  -3.151  12.807  1.00 87.80           H  
ATOM   1525  HB3 PRO A 106     -25.615  -4.771  12.261  1.00 87.80           H  
ATOM   1526  O   PRO A 106     -25.878  -2.491  15.306  1.00 87.80           O  
ATOM   1527  CG  PRO A 106     -26.658  -3.096  11.334  1.00 87.80           C  
ATOM   1528  HG2 PRO A 106     -25.960  -2.597  10.661  1.00 87.80           H  
ATOM   1529  HG3 PRO A 106     -27.240  -3.843  10.795  1.00 87.80           H  
ATOM   1530  CD  PRO A 106     -27.608  -2.104  12.002  1.00 87.80           C  
ATOM   1531  HD2 PRO A 106     -27.116  -1.144  12.155  1.00 87.80           H  
ATOM   1532  HD3 PRO A 106     -28.496  -1.978  11.383  1.00 87.80           H  
ATOM   1533  N   ASP A 107     -26.336  -4.633  15.830  1.00 84.80           N  
ATOM   1534  H   ASP A 107     -26.775  -5.489  15.524  1.00 84.80           H  
ATOM   1535  CA  ASP A 107     -25.961  -4.553  17.257  1.00 84.80           C  
ATOM   1536  HA  ASP A 107     -26.734  -3.996  17.785  1.00 84.80           H  
ATOM   1537  C   ASP A 107     -24.619  -3.828  17.507  1.00 84.80           C  
ATOM   1538  CB  ASP A 107     -25.955  -5.973  17.837  1.00 84.80           C  
ATOM   1539  HB2 ASP A 107     -25.166  -6.557  17.362  1.00 84.80           H  
ATOM   1540  HB3 ASP A 107     -26.910  -6.453  17.623  1.00 84.80           H  
ATOM   1541  O   ASP A 107     -24.523  -2.934  18.351  1.00 84.80           O  
ATOM   1542  CG  ASP A 107     -25.748  -5.943  19.352  1.00 84.80           C  
ATOM   1543  OD1 ASP A 107     -24.625  -6.292  19.776  1.00 84.80           O  
ATOM   1544  OD2 ASP A 107     -26.700  -5.529  20.056  1.00 84.80           O  
ATOM   1545  N   ARG A 108     -23.620  -4.081  16.647  1.00 86.66           N  
ATOM   1546  H   ARG A 108     -23.796  -4.829  15.991  1.00 86.66           H  
ATOM   1547  CA  ARG A 108     -22.298  -3.414  16.633  1.00 86.66           C  
ATOM   1548  HA  ARG A 108     -21.792  -3.677  17.562  1.00 86.66           H  
ATOM   1549  C   ARG A 108     -22.323  -1.876  16.607  1.00 86.66           C  
ATOM   1550  CB  ARG A 108     -21.460  -3.946  15.453  1.00 86.66           C  
ATOM   1551  HB2 ARG A 108     -20.477  -3.477  15.485  1.00 86.66           H  
ATOM   1552  HB3 ARG A 108     -21.322  -5.020  15.579  1.00 86.66           H  
ATOM   1553  O   ARG A 108     -21.321  -1.257  16.960  1.00 86.66           O  
ATOM   1554  CG  ARG A 108     -22.106  -3.684  14.078  1.00 86.66           C  
ATOM   1555  HG2 ARG A 108     -23.042  -4.239  14.022  1.00 86.66           H  
ATOM   1556  HG3 ARG A 108     -22.333  -2.624  13.957  1.00 86.66           H  
ATOM   1557  CD  ARG A 108     -21.219  -4.137  12.913  1.00 86.66           C  
ATOM   1558  HD2 ARG A 108     -21.871  -4.277  12.051  1.00 86.66           H  
ATOM   1559  HD3 ARG A 108     -20.769  -5.101  13.151  1.00 86.66           H  
ATOM   1560  NE  ARG A 108     -20.163  -3.149  12.599  1.00 86.66           N  
ATOM   1561  HE  ARG A 108     -19.684  -2.735  13.387  1.00 86.66           H  
ATOM   1562  NH1 ARG A 108     -20.380  -3.149  10.308  1.00 86.66           N  
ATOM   1563 HH11 ARG A 108     -21.062  -3.892  10.369  1.00 86.66           H  
ATOM   1564 HH12 ARG A 108     -20.115  -2.759   9.415  1.00 86.66           H  
ATOM   1565  NH2 ARG A 108     -18.915  -1.777  11.266  1.00 86.66           N  
ATOM   1566 HH21 ARG A 108     -18.721  -1.390  10.354  1.00 86.66           H  
ATOM   1567 HH22 ARG A 108     -18.459  -1.379  12.075  1.00 86.66           H  
ATOM   1568  CZ  ARG A 108     -19.827  -2.699  11.400  1.00 86.66           C  
ATOM   1569  N   TYR A 109     -23.417  -1.253  16.169  1.00 88.91           N  
ATOM   1570  H   TYR A 109     -24.207  -1.824  15.902  1.00 88.91           H  
ATOM   1571  CA  TYR A 109     -23.577   0.205  16.126  1.00 88.91           C  
ATOM   1572  HA  TYR A 109     -22.604   0.682  16.239  1.00 88.91           H  
ATOM   1573  C   TYR A 109     -24.463   0.755  17.248  1.00 88.91           C  
ATOM   1574  CB  TYR A 109     -24.150   0.619  14.771  1.00 88.91           C  
ATOM   1575  HB2 TYR A 109     -25.154   0.203  14.681  1.00 88.91           H  
ATOM   1576  HB3 TYR A 109     -24.250   1.704  14.755  1.00 88.91           H  
ATOM   1577  O   TYR A 109     -24.430   1.956  17.513  1.00 88.91           O  
ATOM   1578  CG  TYR A 109     -23.331   0.220  13.561  1.00 88.91           C  
ATOM   1579  CD1 TYR A 109     -21.988   0.624  13.436  1.00 88.91           C  
ATOM   1580  HD1 TYR A 109     -21.508   1.154  14.245  1.00 88.91           H  
ATOM   1581  CD2 TYR A 109     -23.955  -0.475  12.511  1.00 88.91           C  
ATOM   1582  HD2 TYR A 109     -24.987  -0.777  12.613  1.00 88.91           H  
ATOM   1583  CE1 TYR A 109     -21.297   0.402  12.230  1.00 88.91           C  
ATOM   1584  HE1 TYR A 109     -20.286   0.762  12.107  1.00 88.91           H  
ATOM   1585  CE2 TYR A 109     -23.276  -0.686  11.299  1.00 88.91           C  
ATOM   1586  HE2 TYR A 109     -23.788  -1.158  10.473  1.00 88.91           H  
ATOM   1587  OH  TYR A 109     -21.355  -0.327   9.934  1.00 88.91           O  
ATOM   1588  HH  TYR A 109     -22.002  -0.512   9.249  1.00 88.91           H  
ATOM   1589  CZ  TYR A 109     -21.962  -0.205  11.142  1.00 88.91           C  
ATOM   1590  N   VAL A 110     -25.222  -0.093  17.945  1.00 88.93           N  
ATOM   1591  H   VAL A 110     -25.156  -1.081  17.744  1.00 88.93           H  
ATOM   1592  CA  VAL A 110     -26.174   0.332  18.982  1.00 88.93           C  
ATOM   1593  HA  VAL A 110     -26.897   1.015  18.537  1.00 88.93           H  
ATOM   1594  C   VAL A 110     -25.465   1.090  20.103  1.00 88.93           C  
ATOM   1595  CB  VAL A 110     -26.938  -0.887  19.527  1.00 88.93           C  
ATOM   1596  HB  VAL A 110     -26.224  -1.640  19.862  1.00 88.93           H  
ATOM   1597  O   VAL A 110     -25.927   2.151  20.513  1.00 88.93           O  
ATOM   1598  CG1 VAL A 110     -27.826  -0.514  20.717  1.00 88.93           C  
ATOM   1599 HG11 VAL A 110     -28.471   0.322  20.446  1.00 88.93           H  
ATOM   1600 HG12 VAL A 110     -27.207  -0.236  21.570  1.00 88.93           H  
ATOM   1601 HG13 VAL A 110     -28.429  -1.372  21.014  1.00 88.93           H  
ATOM   1602  CG2 VAL A 110     -27.821  -1.486  18.426  1.00 88.93           C  
ATOM   1603 HG21 VAL A 110     -28.191  -2.456  18.758  1.00 88.93           H  
ATOM   1604 HG22 VAL A 110     -27.247  -1.662  17.517  1.00 88.93           H  
ATOM   1605 HG23 VAL A 110     -28.656  -0.825  18.196  1.00 88.93           H  
ATOM   1606  N   GLY A 111     -24.292   0.621  20.541  1.00 87.92           N  
ATOM   1607  H   GLY A 111     -23.969  -0.262  20.173  1.00 87.92           H  
ATOM   1608  CA  GLY A 111     -23.479   1.323  21.542  1.00 87.92           C  
ATOM   1609  HA2 GLY A 111     -22.599   0.719  21.763  1.00 87.92           H  
ATOM   1610  HA3 GLY A 111     -24.058   1.437  22.458  1.00 87.92           H  
ATOM   1611  C   GLY A 111     -22.998   2.716  21.102  1.00 87.92           C  
ATOM   1612  O   GLY A 111     -22.773   3.580  21.947  1.00 87.92           O  
ATOM   1613  N   LEU A 112     -22.884   2.969  19.794  1.00 88.06           N  
ATOM   1614  H   LEU A 112     -23.181   2.257  19.142  1.00 88.06           H  
ATOM   1615  CA  LEU A 112     -22.503   4.275  19.242  1.00 88.06           C  
ATOM   1616  HA  LEU A 112     -21.832   4.774  19.941  1.00 88.06           H  
ATOM   1617  C   LEU A 112     -23.714   5.208  19.099  1.00 88.06           C  
ATOM   1618  CB  LEU A 112     -21.755   4.074  17.909  1.00 88.06           C  
ATOM   1619  HB2 LEU A 112     -22.398   3.524  17.222  1.00 88.06           H  
ATOM   1620  HB3 LEU A 112     -21.559   5.049  17.463  1.00 88.06           H  
ATOM   1621  O   LEU A 112     -23.587   6.399  19.372  1.00 88.06           O  
ATOM   1622  CG  LEU A 112     -20.419   3.322  18.069  1.00 88.06           C  
ATOM   1623  HG  LEU A 112     -20.579   2.394  18.619  1.00 88.06           H  
ATOM   1624  CD1 LEU A 112     -19.843   2.958  16.707  1.00 88.06           C  
ATOM   1625 HD11 LEU A 112     -20.576   2.366  16.159  1.00 88.06           H  
ATOM   1626 HD12 LEU A 112     -18.941   2.360  16.834  1.00 88.06           H  
ATOM   1627 HD13 LEU A 112     -19.600   3.867  16.157  1.00 88.06           H  
ATOM   1628  CD2 LEU A 112     -19.368   4.159  18.803  1.00 88.06           C  
ATOM   1629 HD21 LEU A 112     -19.690   4.345  19.827  1.00 88.06           H  
ATOM   1630 HD22 LEU A 112     -18.423   3.618  18.832  1.00 88.06           H  
ATOM   1631 HD23 LEU A 112     -19.226   5.110  18.288  1.00 88.06           H  
ATOM   1632  N   VAL A 113     -24.891   4.668  18.765  1.00 89.99           N  
ATOM   1633  H   VAL A 113     -24.906   3.690  18.514  1.00 89.99           H  
ATOM   1634  CA  VAL A 113     -26.171   5.405  18.772  1.00 89.99           C  
ATOM   1635  HA  VAL A 113     -26.047   6.341  18.228  1.00 89.99           H  
ATOM   1636  C   VAL A 113     -26.583   5.794  20.198  1.00 89.99           C  
ATOM   1637  CB  VAL A 113     -27.267   4.587  18.057  1.00 89.99           C  
ATOM   1638  HB  VAL A 113     -27.365   3.617  18.545  1.00 89.99           H  
ATOM   1639  O   VAL A 113     -27.039   6.911  20.419  1.00 89.99           O  
ATOM   1640  CG1 VAL A 113     -28.635   5.282  18.081  1.00 89.99           C  
ATOM   1641 HG11 VAL A 113     -28.556   6.275  17.639  1.00 89.99           H  
ATOM   1642 HG12 VAL A 113     -28.996   5.378  19.105  1.00 89.99           H  
ATOM   1643 HG13 VAL A 113     -29.360   4.695  17.516  1.00 89.99           H  
ATOM   1644  CG2 VAL A 113     -26.902   4.359  16.583  1.00 89.99           C  
ATOM   1645 HG21 VAL A 113     -27.653   3.729  16.106  1.00 89.99           H  
ATOM   1646 HG22 VAL A 113     -25.938   3.857  16.491  1.00 89.99           H  
ATOM   1647 HG23 VAL A 113     -26.858   5.312  16.055  1.00 89.99           H  
ATOM   1648  N   ILE A 114     -26.360   4.919  21.186  1.00 90.03           N  
ATOM   1649  H   ILE A 114     -26.046   3.992  20.937  1.00 90.03           H  
ATOM   1650  CA  ILE A 114     -26.529   5.248  22.613  1.00 90.03           C  
ATOM   1651  HA  ILE A 114     -27.505   5.712  22.753  1.00 90.03           H  
ATOM   1652  C   ILE A 114     -25.482   6.281  23.054  1.00 90.03           C  
ATOM   1653  CB  ILE A 114     -26.501   3.964  23.479  1.00 90.03           C  
ATOM   1654  HB  ILE A 114     -25.580   3.421  23.266  1.00 90.03           H  
ATOM   1655  O   ILE A 114     -25.807   7.255  23.734  1.00 90.03           O  
ATOM   1656  CG1 ILE A 114     -27.712   3.070  23.132  1.00 90.03           C  
ATOM   1657 HG12 ILE A 114     -27.769   2.940  22.051  1.00 90.03           H  
ATOM   1658 HG13 ILE A 114     -28.627   3.567  23.453  1.00 90.03           H  
ATOM   1659  CG2 ILE A 114     -26.543   4.292  24.984  1.00 90.03           C  
ATOM   1660 HG21 ILE A 114     -27.454   4.840  25.225  1.00 90.03           H  
ATOM   1661 HG22 ILE A 114     -26.502   3.379  25.579  1.00 90.03           H  
ATOM   1662 HG23 ILE A 114     -25.680   4.893  25.268  1.00 90.03           H  
ATOM   1663  CD1 ILE A 114     -27.667   1.666  23.750  1.00 90.03           C  
ATOM   1664 HD11 ILE A 114     -26.718   1.187  23.513  1.00 90.03           H  
ATOM   1665 HD12 ILE A 114     -27.792   1.718  24.831  1.00 90.03           H  
ATOM   1666 HD13 ILE A 114     -28.482   1.069  23.341  1.00 90.03           H  
ATOM   1667  N   GLY A 115     -24.227   6.087  22.646  1.00 86.38           N  
ATOM   1668  H   GLY A 115     -24.026   5.254  22.111  1.00 86.38           H  
ATOM   1669  CA  GLY A 115     -23.095   6.886  23.098  1.00 86.38           C  
ATOM   1670  HA2 GLY A 115     -23.353   7.945  23.072  1.00 86.38           H  
ATOM   1671  HA3 GLY A 115     -22.259   6.720  22.419  1.00 86.38           H  
ATOM   1672  C   GLY A 115     -22.655   6.532  24.520  1.00 86.38           C  
ATOM   1673  O   GLY A 115     -23.307   5.787  25.255  1.00 86.38           O  
ATOM   1674  N   LYS A 116     -21.508   7.076  24.934  1.00 86.19           N  
ATOM   1675  H   LYS A 116     -21.076   7.776  24.350  1.00 86.19           H  
ATOM   1676  CA  LYS A 116     -20.970   6.849  26.283  1.00 86.19           C  
ATOM   1677  HA  LYS A 116     -20.903   5.775  26.459  1.00 86.19           H  
ATOM   1678  C   LYS A 116     -21.942   7.439  27.311  1.00 86.19           C  
ATOM   1679  CB  LYS A 116     -19.570   7.468  26.404  1.00 86.19           C  
ATOM   1680  HB2 LYS A 116     -19.640   8.538  26.207  1.00 86.19           H  
ATOM   1681  HB3 LYS A 116     -19.211   7.332  27.424  1.00 86.19           H  
ATOM   1682  O   LYS A 116     -22.309   8.601  27.207  1.00 86.19           O  
ATOM   1683  CG  LYS A 116     -18.565   6.832  25.429  1.00 86.19           C  
ATOM   1684  HG2 LYS A 116     -18.447   5.774  25.666  1.00 86.19           H  
ATOM   1685  HG3 LYS A 116     -18.929   6.927  24.406  1.00 86.19           H  
ATOM   1686  CD  LYS A 116     -17.209   7.536  25.529  1.00 86.19           C  
ATOM   1687  HD2 LYS A 116     -16.804   7.398  26.532  1.00 86.19           H  
ATOM   1688  HD3 LYS A 116     -17.354   8.601  25.351  1.00 86.19           H  
ATOM   1689  CE  LYS A 116     -16.240   6.970  24.487  1.00 86.19           C  
ATOM   1690  HE2 LYS A 116     -16.707   7.048  23.506  1.00 86.19           H  
ATOM   1691  HE3 LYS A 116     -16.073   5.914  24.700  1.00 86.19           H  
ATOM   1692  NZ  LYS A 116     -14.960   7.718  24.503  1.00 86.19           N  
ATOM   1693  HZ1 LYS A 116     -15.131   8.693  24.305  1.00 86.19           H  
ATOM   1694  HZ2 LYS A 116     -14.528   7.656  25.414  1.00 86.19           H  
ATOM   1695  HZ3 LYS A 116     -14.323   7.355  23.808  1.00 86.19           H  
ATOM   1696  N   GLY A 117     -22.401   6.624  28.261  1.00 86.62           N  
ATOM   1697  H   GLY A 117     -22.112   5.656  28.249  1.00 86.62           H  
ATOM   1698  CA  GLY A 117     -23.355   7.054  29.293  1.00 86.62           C  
ATOM   1699  HA2 GLY A 117     -22.948   7.924  29.808  1.00 86.62           H  
ATOM   1700  HA3 GLY A 117     -23.472   6.252  30.023  1.00 86.62           H  
ATOM   1701  C   GLY A 117     -24.758   7.433  28.795  1.00 86.62           C  
ATOM   1702  O   GLY A 117     -25.527   7.983  29.574  1.00 86.62           O  
ATOM   1703  N   GLY A 118     -25.110   7.158  27.532  1.00 85.00           N  
ATOM   1704  H   GLY A 118     -24.450   6.696  26.923  1.00 85.00           H  
ATOM   1705  CA  GLY A 118     -26.392   7.581  26.955  1.00 85.00           C  
ATOM   1706  HA2 GLY A 118     -27.184   7.469  27.695  1.00 85.00           H  
ATOM   1707  HA3 GLY A 118     -26.623   6.928  26.113  1.00 85.00           H  
ATOM   1708  C   GLY A 118     -26.424   9.030  26.448  1.00 85.00           C  
ATOM   1709  O   GLY A 118     -27.502   9.545  26.152  1.00 85.00           O  
ATOM   1710  N   GLU A 119     -25.272   9.699  26.338  1.00 91.23           N  
ATOM   1711  H   GLU A 119     -24.418   9.260  26.655  1.00 91.23           H  
ATOM   1712  CA  GLU A 119     -25.190  11.096  25.892  1.00 91.23           C  
ATOM   1713  HA  GLU A 119     -25.806  11.710  26.549  1.00 91.23           H  
ATOM   1714  C   GLU A 119     -25.721  11.285  24.461  1.00 91.23           C  
ATOM   1715  CB  GLU A 119     -23.737  11.571  26.029  1.00 91.23           C  
ATOM   1716  HB2 GLU A 119     -23.114  11.007  25.336  1.00 91.23           H  
ATOM   1717  HB3 GLU A 119     -23.395  11.359  27.042  1.00 91.23           H  
ATOM   1718  O   GLU A 119     -26.587  12.132  24.252  1.00 91.23           O  
ATOM   1719  CG  GLU A 119     -23.563  13.072  25.764  1.00 91.23           C  
ATOM   1720  HG2 GLU A 119     -23.921  13.311  24.762  1.00 91.23           H  
ATOM   1721  HG3 GLU A 119     -24.157  13.635  26.484  1.00 91.23           H  
ATOM   1722  CD  GLU A 119     -22.081  13.444  25.880  1.00 91.23           C  
ATOM   1723  OE1 GLU A 119     -21.346  13.190  24.897  1.00 91.23           O  
ATOM   1724  OE2 GLU A 119     -21.675  13.902  26.971  1.00 91.23           O  
ATOM   1725  N   GLN A 120     -25.302  10.454  23.493  1.00 91.03           N  
ATOM   1726  H   GLN A 120     -24.655   9.718  23.734  1.00 91.03           H  
ATOM   1727  CA  GLN A 120     -25.764  10.583  22.101  1.00 91.03           C  
ATOM   1728  HA  GLN A 120     -25.612  11.615  21.785  1.00 91.03           H  
ATOM   1729  C   GLN A 120     -27.262  10.312  21.952  1.00 91.03           C  
ATOM   1730  CB  GLN A 120     -24.999   9.671  21.128  1.00 91.03           C  
ATOM   1731  HB2 GLN A 120     -25.613   9.566  20.233  1.00 91.03           H  
ATOM   1732  HB3 GLN A 120     -24.892   8.672  21.550  1.00 91.03           H  
ATOM   1733  O   GLN A 120     -27.932  11.070  21.262  1.00 91.03           O  
ATOM   1734  CG  GLN A 120     -23.624  10.211  20.695  1.00 91.03           C  
ATOM   1735  HG2 GLN A 120     -22.841   9.585  21.124  1.00 91.03           H  
ATOM   1736  HG3 GLN A 120     -23.488  11.229  21.060  1.00 91.03           H  
ATOM   1737  CD  GLN A 120     -23.477  10.224  19.172  1.00 91.03           C  
ATOM   1738  NE2 GLN A 120     -23.491   9.089  18.508  1.00 91.03           N  
ATOM   1739 HE21 GLN A 120     -23.503   9.180  17.502  1.00 91.03           H  
ATOM   1740 HE22 GLN A 120     -23.640   8.205  18.973  1.00 91.03           H  
ATOM   1741  OE1 GLN A 120     -23.334  11.250  18.535  1.00 91.03           O  
ATOM   1742  N   ILE A 121     -27.828   9.294  22.611  1.00 92.19           N  
ATOM   1743  H   ILE A 121     -27.238   8.667  23.139  1.00 92.19           H  
ATOM   1744  CA  ILE A 121     -29.284   9.059  22.546  1.00 92.19           C  
ATOM   1745  HA  ILE A 121     -29.568   9.124  21.496  1.00 92.19           H  
ATOM   1746  C   ILE A 121     -30.079  10.156  23.271  1.00 92.19           C  
ATOM   1747  CB  ILE A 121     -29.657   7.636  23.011  1.00 92.19           C  
ATOM   1748  HB  ILE A 121     -29.085   6.951  22.385  1.00 92.19           H  
ATOM   1749  O   ILE A 121     -31.216  10.441  22.899  1.00 92.19           O  
ATOM   1750  CG1 ILE A 121     -31.145   7.323  22.742  1.00 92.19           C  
ATOM   1751 HG12 ILE A 121     -31.370   7.561  21.703  1.00 92.19           H  
ATOM   1752 HG13 ILE A 121     -31.777   7.942  23.379  1.00 92.19           H  
ATOM   1753  CG2 ILE A 121     -29.281   7.385  24.481  1.00 92.19           C  
ATOM   1754 HG21 ILE A 121     -28.222   7.596  24.627  1.00 92.19           H  
ATOM   1755 HG22 ILE A 121     -29.447   6.341  24.748  1.00 92.19           H  
ATOM   1756 HG23 ILE A 121     -29.867   8.023  25.142  1.00 92.19           H  
ATOM   1757  CD1 ILE A 121     -31.521   5.857  22.985  1.00 92.19           C  
ATOM   1758 HD11 ILE A 121     -32.539   5.686  22.635  1.00 92.19           H  
ATOM   1759 HD12 ILE A 121     -31.482   5.623  24.049  1.00 92.19           H  
ATOM   1760 HD13 ILE A 121     -30.838   5.205  22.440  1.00 92.19           H  
ATOM   1761  N   THR A 122     -29.494  10.815  24.274  1.00 92.14           N  
ATOM   1762  H   THR A 122     -28.564  10.540  24.557  1.00 92.14           H  
ATOM   1763  CA  THR A 122     -30.101  11.994  24.913  1.00 92.14           C  
ATOM   1764  HA  THR A 122     -31.152  11.787  25.117  1.00 92.14           H  
ATOM   1765  C   THR A 122     -30.053  13.203  23.979  1.00 92.14           C  
ATOM   1766  CB  THR A 122     -29.430  12.307  26.258  1.00 92.14           C  
ATOM   1767  HB  THR A 122     -28.387  12.581  26.103  1.00 92.14           H  
ATOM   1768  O   THR A 122     -31.069  13.867  23.787  1.00 92.14           O  
ATOM   1769  CG2 THR A 122     -30.139  13.432  27.011  1.00 92.14           C  
ATOM   1770 HG21 THR A 122     -29.677  13.557  27.991  1.00 92.14           H  
ATOM   1771 HG22 THR A 122     -31.193  13.188  27.139  1.00 92.14           H  
ATOM   1772 HG23 THR A 122     -30.050  14.369  26.461  1.00 92.14           H  
ATOM   1773  OG1 THR A 122     -29.491  11.166  27.082  1.00 92.14           O  
ATOM   1774  HG1 THR A 122     -28.798  10.567  26.792  1.00 92.14           H  
ATOM   1775  N   GLN A 123     -28.914  13.451  23.327  1.00 92.06           N  
ATOM   1776  H   GLN A 123     -28.105  12.880  23.528  1.00 92.06           H  
ATOM   1777  CA  GLN A 123     -28.766  14.502  22.322  1.00 92.06           C  
ATOM   1778  HA  GLN A 123     -29.036  15.455  22.777  1.00 92.06           H  
ATOM   1779  C   GLN A 123     -29.706  14.278  21.131  1.00 92.06           C  
ATOM   1780  CB  GLN A 123     -27.296  14.577  21.884  1.00 92.06           C  
ATOM   1781  HB2 GLN A 123     -26.674  14.708  22.769  1.00 92.06           H  
ATOM   1782  HB3 GLN A 123     -27.007  13.648  21.391  1.00 92.06           H  
ATOM   1783  O   GLN A 123     -30.390  15.207  20.718  1.00 92.06           O  
ATOM   1784  CG  GLN A 123     -27.052  15.757  20.931  1.00 92.06           C  
ATOM   1785  HG2 GLN A 123     -27.423  16.671  21.396  1.00 92.06           H  
ATOM   1786  HG3 GLN A 123     -27.602  15.603  20.002  1.00 92.06           H  
ATOM   1787  CD  GLN A 123     -25.581  15.959  20.583  1.00 92.06           C  
ATOM   1788  NE2 GLN A 123     -25.244  17.051  19.933  1.00 92.06           N  
ATOM   1789 HE21 GLN A 123     -25.950  17.700  19.618  1.00 92.06           H  
ATOM   1790 HE22 GLN A 123     -24.264  17.136  19.705  1.00 92.06           H  
ATOM   1791  OE1 GLN A 123     -24.708  15.163  20.877  1.00 92.06           O  
ATOM   1792  N   LEU A 124     -29.811  13.043  20.639  1.00 92.43           N  
ATOM   1793  H   LEU A 124     -29.178  12.341  20.994  1.00 92.43           H  
ATOM   1794  CA  LEU A 124     -30.683  12.668  19.529  1.00 92.43           C  
ATOM   1795  HA  LEU A 124     -30.455  13.323  18.688  1.00 92.43           H  
ATOM   1796  C   LEU A 124     -32.162  12.876  19.871  1.00 92.43           C  
ATOM   1797  CB  LEU A 124     -30.336  11.223  19.128  1.00 92.43           C  
ATOM   1798  HB2 LEU A 124     -30.571  10.542  19.947  1.00 92.43           H  
ATOM   1799  HB3 LEU A 124     -29.257  11.193  18.975  1.00 92.43           H  
ATOM   1800  O   LEU A 124     -32.903  13.415  19.054  1.00 92.43           O  
ATOM   1801  CG  LEU A 124     -31.018  10.743  17.834  1.00 92.43           C  
ATOM   1802  HG  LEU A 124     -31.227  11.594  17.186  1.00 92.43           H  
ATOM   1803  CD1 LEU A 124     -30.099   9.777  17.087  1.00 92.43           C  
ATOM   1804 HD11 LEU A 124     -29.124  10.242  16.939  1.00 92.43           H  
ATOM   1805 HD12 LEU A 124     -29.976   8.850  17.647  1.00 92.43           H  
ATOM   1806 HD13 LEU A 124     -30.520   9.581  16.101  1.00 92.43           H  
ATOM   1807  CD2 LEU A 124     -32.329  10.009  18.103  1.00 92.43           C  
ATOM   1808 HD21 LEU A 124     -32.151   9.162  18.766  1.00 92.43           H  
ATOM   1809 HD22 LEU A 124     -33.051  10.687  18.558  1.00 92.43           H  
ATOM   1810 HD23 LEU A 124     -32.741   9.653  17.159  1.00 92.43           H  
ATOM   1811  N   GLN A 125     -32.599  12.521  21.083  1.00 92.67           N  
ATOM   1812  H   GLN A 125     -31.954  12.078  21.721  1.00 92.67           H  
ATOM   1813  CA  GLN A 125     -33.962  12.817  21.547  1.00 92.67           C  
ATOM   1814  HA  GLN A 125     -34.675  12.467  20.801  1.00 92.67           H  
ATOM   1815  C   GLN A 125     -34.207  14.325  21.711  1.00 92.67           C  
ATOM   1816  CB  GLN A 125     -34.238  12.078  22.864  1.00 92.67           C  
ATOM   1817  HB2 GLN A 125     -33.412  12.242  23.556  1.00 92.67           H  
ATOM   1818  HB3 GLN A 125     -35.148  12.476  23.311  1.00 92.67           H  
ATOM   1819  O   GLN A 125     -35.273  14.810  21.337  1.00 92.67           O  
ATOM   1820  CG  GLN A 125     -34.440  10.575  22.627  1.00 92.67           C  
ATOM   1821  HG2 GLN A 125     -35.328  10.425  22.014  1.00 92.67           H  
ATOM   1822  HG3 GLN A 125     -33.588  10.158  22.089  1.00 92.67           H  
ATOM   1823  CD  GLN A 125     -34.634   9.814  23.924  1.00 92.67           C  
ATOM   1824  NE2 GLN A 125     -33.566   9.563  24.646  1.00 92.67           N  
ATOM   1825 HE21 GLN A 125     -33.693   9.069  25.518  1.00 92.67           H  
ATOM   1826 HE22 GLN A 125     -32.671   9.880  24.303  1.00 92.67           H  
ATOM   1827  OE1 GLN A 125     -35.738   9.430  24.288  1.00 92.67           O  
ATOM   1828  N   ASN A 126     -33.226  15.080  22.215  1.00 92.94           N  
ATOM   1829  H   ASN A 126     -32.383  14.627  22.539  1.00 92.94           H  
ATOM   1830  CA  ASN A 126     -33.337  16.533  22.372  1.00 92.94           C  
ATOM   1831  HA  ASN A 126     -34.268  16.758  22.891  1.00 92.94           H  
ATOM   1832  C   ASN A 126     -33.401  17.269  21.025  1.00 92.94           C  
ATOM   1833  CB  ASN A 126     -32.160  17.051  23.218  1.00 92.94           C  
ATOM   1834  HB2 ASN A 126     -31.227  16.625  22.848  1.00 92.94           H  
ATOM   1835  HB3 ASN A 126     -32.100  18.134  23.106  1.00 92.94           H  
ATOM   1836  O   ASN A 126     -34.206  18.183  20.875  1.00 92.94           O  
ATOM   1837  CG  ASN A 126     -32.290  16.764  24.703  1.00 92.94           C  
ATOM   1838  ND2 ASN A 126     -31.248  17.019  25.460  1.00 92.94           N  
ATOM   1839 HD21 ASN A 126     -30.387  17.349  25.048  1.00 92.94           H  
ATOM   1840 HD22 ASN A 126     -31.360  16.816  26.443  1.00 92.94           H  
ATOM   1841  OD1 ASN A 126     -33.316  16.363  25.223  1.00 92.94           O  
ATOM   1842  N   ASP A 127     -32.585  16.880  20.049  1.00 92.33           N  
ATOM   1843  H   ASP A 127     -31.906  16.159  20.245  1.00 92.33           H  
ATOM   1844  CA  ASP A 127     -32.496  17.553  18.749  1.00 92.33           C  
ATOM   1845  HA  ASP A 127     -32.506  18.633  18.900  1.00 92.33           H  
ATOM   1846  C   ASP A 127     -33.682  17.198  17.835  1.00 92.33           C  
ATOM   1847  CB  ASP A 127     -31.147  17.175  18.130  1.00 92.33           C  
ATOM   1848  HB2 ASP A 127     -31.169  16.131  17.818  1.00 92.33           H  
ATOM   1849  HB3 ASP A 127     -30.367  17.278  18.884  1.00 92.33           H  
ATOM   1850  O   ASP A 127     -34.317  18.061  17.230  1.00 92.33           O  
ATOM   1851  CG  ASP A 127     -30.798  18.087  16.958  1.00 92.33           C  
ATOM   1852  OD1 ASP A 127     -31.206  17.752  15.827  1.00 92.33           O  
ATOM   1853  OD2 ASP A 127     -30.120  19.105  17.216  1.00 92.33           O  
ATOM   1854  N   THR A 128     -34.073  15.921  17.817  1.00 91.26           N  
ATOM   1855  H   THR A 128     -33.525  15.248  18.334  1.00 91.26           H  
ATOM   1856  CA  THR A 128     -35.199  15.446  16.995  1.00 91.26           C  
ATOM   1857  HA  THR A 128     -35.189  15.994  16.053  1.00 91.26           H  
ATOM   1858  C   THR A 128     -36.563  15.698  17.636  1.00 91.26           C  
ATOM   1859  CB  THR A 128     -35.072  13.955  16.660  1.00 91.26           C  
ATOM   1860  HB  THR A 128     -35.876  13.680  15.977  1.00 91.26           H  
ATOM   1861  O   THR A 128     -37.575  15.596  16.947  1.00 91.26           O  
ATOM   1862  CG2 THR A 128     -33.738  13.601  15.997  1.00 91.26           C  
ATOM   1863 HG21 THR A 128     -32.902  14.135  16.448  1.00 91.26           H  
ATOM   1864 HG22 THR A 128     -33.545  12.535  16.118  1.00 91.26           H  
ATOM   1865 HG23 THR A 128     -33.775  13.857  14.939  1.00 91.26           H  
ATOM   1866  OG1 THR A 128     -35.211  13.175  17.826  1.00 91.26           O  
ATOM   1867  HG1 THR A 128     -34.371  13.234  18.286  1.00 91.26           H  
ATOM   1868  N   GLN A 129     -36.614  15.975  18.947  1.00 90.85           N  
ATOM   1869  H   GLN A 129     -35.734  16.028  19.440  1.00 90.85           H  
ATOM   1870  CA  GLN A 129     -37.834  15.990  19.773  1.00 90.85           C  
ATOM   1871  HA  GLN A 129     -37.506  16.045  20.812  1.00 90.85           H  
ATOM   1872  C   GLN A 129     -38.656  14.680  19.691  1.00 90.85           C  
ATOM   1873  CB  GLN A 129     -38.658  17.264  19.495  1.00 90.85           C  
ATOM   1874  HB2 GLN A 129     -39.586  17.228  20.066  1.00 90.85           H  
ATOM   1875  HB3 GLN A 129     -38.925  17.291  18.439  1.00 90.85           H  
ATOM   1876  O   GLN A 129     -39.818  14.638  20.097  1.00 90.85           O  
ATOM   1877  CG  GLN A 129     -37.928  18.573  19.849  1.00 90.85           C  
ATOM   1878  HG2 GLN A 129     -36.926  18.579  19.419  1.00 90.85           H  
ATOM   1879  HG3 GLN A 129     -38.476  19.407  19.411  1.00 90.85           H  
ATOM   1880  CD  GLN A 129     -37.853  18.809  21.355  1.00 90.85           C  
ATOM   1881  NE2 GLN A 129     -36.711  18.658  21.980  1.00 90.85           N  
ATOM   1882 HE21 GLN A 129     -36.709  18.820  22.976  1.00 90.85           H  
ATOM   1883 HE22 GLN A 129     -35.865  18.463  21.464  1.00 90.85           H  
ATOM   1884  OE1 GLN A 129     -38.835  19.132  22.003  1.00 90.85           O  
ATOM   1885  N   CYS A 130     -38.061  13.598  19.178  1.00 92.32           N  
ATOM   1886  H   CYS A 130     -37.094  13.684  18.899  1.00 92.32           H  
ATOM   1887  CA  CYS A 130     -38.660  12.273  19.075  1.00 92.32           C  
ATOM   1888  HA  CYS A 130     -39.744  12.365  19.024  1.00 92.32           H  
ATOM   1889  C   CYS A 130     -38.282  11.446  20.306  1.00 92.32           C  
ATOM   1890  CB  CYS A 130     -38.153  11.611  17.784  1.00 92.32           C  
ATOM   1891  HB2 CYS A 130     -37.082  11.424  17.873  1.00 92.32           H  
ATOM   1892  HB3 CYS A 130     -38.307  12.281  16.939  1.00 92.32           H  
ATOM   1893  O   CYS A 130     -37.114  11.398  20.689  1.00 92.32           O  
ATOM   1894  SG  CYS A 130     -39.013  10.042  17.474  1.00 92.32           S  
ATOM   1895  HG  CYS A 130     -38.632   9.415  18.591  1.00 92.32           H  
ATOM   1896  N   LYS A 131     -39.231  10.710  20.893  1.00 92.95           N  
ATOM   1897  H   LYS A 131     -40.160  10.726  20.497  1.00 92.95           H  
ATOM   1898  CA  LYS A 131     -38.907   9.697  21.905  1.00 92.95           C  
ATOM   1899  HA  LYS A 131     -38.194  10.125  22.610  1.00 92.95           H  
ATOM   1900  C   LYS A 131     -38.245   8.508  21.210  1.00 92.95           C  
ATOM   1901  CB  LYS A 131     -40.179   9.297  22.660  1.00 92.95           C  
ATOM   1902  HB2 LYS A 131     -40.675  10.196  23.027  1.00 92.95           H  
ATOM   1903  HB3 LYS A 131     -40.853   8.789  21.970  1.00 92.95           H  
ATOM   1904  O   LYS A 131     -38.815   7.967  20.262  1.00 92.95           O  
ATOM   1905  CG  LYS A 131     -39.867   8.381  23.850  1.00 92.95           C  
ATOM   1906  HG2 LYS A 131     -39.317   8.948  24.600  1.00 92.95           H  
ATOM   1907  HG3 LYS A 131     -39.254   7.540  23.524  1.00 92.95           H  
ATOM   1908  CD  LYS A 131     -41.159   7.829  24.457  1.00 92.95           C  
ATOM   1909  HD2 LYS A 131     -41.834   8.649  24.704  1.00 92.95           H  
ATOM   1910  HD3 LYS A 131     -41.633   7.181  23.721  1.00 92.95           H  
ATOM   1911  CE  LYS A 131     -40.824   7.036  25.722  1.00 92.95           C  
ATOM   1912  HE2 LYS A 131     -40.636   7.741  26.533  1.00 92.95           H  
ATOM   1913  HE3 LYS A 131     -39.907   6.474  25.547  1.00 92.95           H  
ATOM   1914  NZ  LYS A 131     -41.912   6.096  26.074  1.00 92.95           N  
ATOM   1915  HZ1 LYS A 131     -42.817   6.543  26.022  1.00 92.95           H  
ATOM   1916  HZ2 LYS A 131     -41.767   5.711  26.996  1.00 92.95           H  
ATOM   1917  HZ3 LYS A 131     -41.880   5.321  25.427  1.00 92.95           H  
ATOM   1918  N   VAL A 132     -37.075   8.085  21.687  1.00 93.10           N  
ATOM   1919  H   VAL A 132     -36.672   8.572  22.475  1.00 93.10           H  
ATOM   1920  CA  VAL A 132     -36.298   6.991  21.082  1.00 93.10           C  
ATOM   1921  HA  VAL A 132     -36.861   6.561  20.254  1.00 93.10           H  
ATOM   1922  C   VAL A 132     -36.088   5.882  22.104  1.00 93.10           C  
ATOM   1923  CB  VAL A 132     -34.970   7.511  20.495  1.00 93.10           C  
ATOM   1924  HB  VAL A 132     -34.363   7.948  21.288  1.00 93.10           H  
ATOM   1925  O   VAL A 132     -35.434   6.078  23.125  1.00 93.10           O  
ATOM   1926  CG1 VAL A 132     -34.154   6.383  19.848  1.00 93.10           C  
ATOM   1927 HG11 VAL A 132     -33.883   5.634  20.591  1.00 93.10           H  
ATOM   1928 HG12 VAL A 132     -34.733   5.912  19.053  1.00 93.10           H  
ATOM   1929 HG13 VAL A 132     -33.234   6.790  19.427  1.00 93.10           H  
ATOM   1930  CG2 VAL A 132     -35.259   8.590  19.439  1.00 93.10           C  
ATOM   1931 HG21 VAL A 132     -34.479   8.609  18.678  1.00 93.10           H  
ATOM   1932 HG22 VAL A 132     -35.308   9.572  19.909  1.00 93.10           H  
ATOM   1933 HG23 VAL A 132     -36.212   8.405  18.944  1.00 93.10           H  
ATOM   1934  N   GLN A 133     -36.644   4.702  21.833  1.00 91.41           N  
ATOM   1935  H   GLN A 133     -37.186   4.606  20.987  1.00 91.41           H  
ATOM   1936  CA  GLN A 133     -36.469   3.513  22.666  1.00 91.41           C  
ATOM   1937  HA  GLN A 133     -35.814   3.751  23.505  1.00 91.41           H  
ATOM   1938  C   GLN A 133     -35.786   2.407  21.870  1.00 91.41           C  
ATOM   1939  CB  GLN A 133     -37.811   3.045  23.253  1.00 91.41           C  
ATOM   1940  HB2 GLN A 133     -38.548   2.935  22.457  1.00 91.41           H  
ATOM   1941  HB3 GLN A 133     -37.663   2.074  23.725  1.00 91.41           H  
ATOM   1942  O   GLN A 133     -36.306   1.926  20.869  1.00 91.41           O  
ATOM   1943  CG  GLN A 133     -38.330   4.032  24.308  1.00 91.41           C  
ATOM   1944  HG2 GLN A 133     -37.545   4.224  25.039  1.00 91.41           H  
ATOM   1945  HG3 GLN A 133     -38.583   4.976  23.824  1.00 91.41           H  
ATOM   1946  CD  GLN A 133     -39.562   3.513  25.042  1.00 91.41           C  
ATOM   1947  NE2 GLN A 133     -39.402   2.673  26.040  1.00 91.41           N  
ATOM   1948 HE21 GLN A 133     -40.238   2.267  26.435  1.00 91.41           H  
ATOM   1949 HE22 GLN A 133     -38.484   2.313  26.255  1.00 91.41           H  
ATOM   1950  OE1 GLN A 133     -40.692   3.906  24.791  1.00 91.41           O  
ATOM   1951  N   ILE A 134     -34.619   1.980  22.339  1.00 89.72           N  
ATOM   1952  H   ILE A 134     -34.245   2.408  23.174  1.00 89.72           H  
ATOM   1953  CA  ILE A 134     -33.881   0.858  21.762  1.00 89.72           C  
ATOM   1954  HA  ILE A 134     -34.148   0.750  20.711  1.00 89.72           H  
ATOM   1955  C   ILE A 134     -34.315  -0.417  22.491  1.00 89.72           C  
ATOM   1956  CB  ILE A 134     -32.365   1.141  21.830  1.00 89.72           C  
ATOM   1957  HB  ILE A 134     -32.077   1.235  22.877  1.00 89.72           H  
ATOM   1958  O   ILE A 134     -34.176  -0.513  23.712  1.00 89.72           O  
ATOM   1959  CG1 ILE A 134     -32.045   2.482  21.122  1.00 89.72           C  
ATOM   1960 HG12 ILE A 134     -32.556   2.525  20.160  1.00 89.72           H  
ATOM   1961 HG13 ILE A 134     -32.435   3.299  21.730  1.00 89.72           H  
ATOM   1962  CG2 ILE A 134     -31.582  -0.039  21.239  1.00 89.72           C  
ATOM   1963 HG21 ILE A 134     -30.519   0.089  21.442  1.00 89.72           H  
ATOM   1964 HG22 ILE A 134     -31.902  -0.964  21.717  1.00 89.72           H  
ATOM   1965 HG23 ILE A 134     -31.742  -0.116  20.163  1.00 89.72           H  
ATOM   1966  CD1 ILE A 134     -30.561   2.758  20.882  1.00 89.72           C  
ATOM   1967 HD11 ILE A 134     -30.163   2.076  20.131  1.00 89.72           H  
ATOM   1968 HD12 ILE A 134     -30.026   2.629  21.823  1.00 89.72           H  
ATOM   1969 HD13 ILE A 134     -30.432   3.780  20.525  1.00 89.72           H  
ATOM   1970  N   SER A 135     -34.859  -1.385  21.754  1.00 84.67           N  
ATOM   1971  H   SER A 135     -34.941  -1.247  20.757  1.00 84.67           H  
ATOM   1972  CA  SER A 135     -35.276  -2.677  22.311  1.00 84.67           C  
ATOM   1973  HA  SER A 135     -35.957  -2.478  23.139  1.00 84.67           H  
ATOM   1974  C   SER A 135     -34.081  -3.465  22.865  1.00 84.67           C  
ATOM   1975  CB  SER A 135     -36.046  -3.498  21.268  1.00 84.67           C  
ATOM   1976  HB2 SER A 135     -36.444  -4.396  21.741  1.00 84.67           H  
ATOM   1977  HB3 SER A 135     -36.877  -2.911  20.878  1.00 84.67           H  
ATOM   1978  O   SER A 135     -32.942  -3.274  22.441  1.00 84.67           O  
ATOM   1979  OG  SER A 135     -35.198  -3.876  20.207  1.00 84.67           O  
ATOM   1980  HG  SER A 135     -35.041  -3.093  19.673  1.00 84.67           H  
ATOM   1981  N   GLN A 136     -34.326  -4.361  23.826  1.00 78.08           N  
ATOM   1982  H   GLN A 136     -35.271  -4.465  24.166  1.00 78.08           H  
ATOM   1983  CA  GLN A 136     -33.281  -5.224  24.399  1.00 78.08           C  
ATOM   1984  HA  GLN A 136     -32.313  -4.790  24.149  1.00 78.08           H  
ATOM   1985  C   GLN A 136     -33.238  -6.638  23.793  1.00 78.08           C  
ATOM   1986  CB  GLN A 136     -33.344  -5.234  25.934  1.00 78.08           C  
ATOM   1987  HB2 GLN A 136     -32.588  -5.929  26.301  1.00 78.08           H  
ATOM   1988  HB3 GLN A 136     -34.322  -5.583  26.266  1.00 78.08           H  
ATOM   1989  O   GLN A 136     -32.498  -7.488  24.284  1.00 78.08           O  
ATOM   1990  CG  GLN A 136     -33.052  -3.847  26.534  1.00 78.08           C  
ATOM   1991  HG2 GLN A 136     -33.892  -3.183  26.326  1.00 78.08           H  
ATOM   1992  HG3 GLN A 136     -32.163  -3.426  26.064  1.00 78.08           H  
ATOM   1993  CD  GLN A 136     -32.810  -3.886  28.042  1.00 78.08           C  
ATOM   1994  NE2 GLN A 136     -32.876  -2.762  28.719  1.00 78.08           N  
ATOM   1995 HE21 GLN A 136     -32.698  -2.845  29.710  1.00 78.08           H  
ATOM   1996 HE22 GLN A 136     -33.093  -1.887  28.264  1.00 78.08           H  
ATOM   1997  OE1 GLN A 136     -32.533  -4.906  28.644  1.00 78.08           O  
ATOM   1998  N   ALA A 137     -34.006  -6.900  22.730  1.00 64.45           N  
ATOM   1999  H   ALA A 137     -34.505  -6.142  22.286  1.00 64.45           H  
ATOM   2000  CA  ALA A 137     -34.043  -8.208  22.084  1.00 64.45           C  
ATOM   2001  HA  ALA A 137     -34.318  -8.946  22.838  1.00 64.45           H  
ATOM   2002  C   ALA A 137     -32.660  -8.600  21.526  1.00 64.45           C  
ATOM   2003  CB  ALA A 137     -35.136  -8.205  21.009  1.00 64.45           C  
ATOM   2004  HB1 ALA A 137     -35.198  -9.188  20.542  1.00 64.45           H  
ATOM   2005  HB2 ALA A 137     -34.899  -7.471  20.239  1.00 64.45           H  
ATOM   2006  HB3 ALA A 137     -36.101  -7.962  21.454  1.00 64.45           H  
ATOM   2007  O   ALA A 137     -31.927  -7.761  20.999  1.00 64.45           O  
ATOM   2008  N   GLY A 138     -32.300  -9.878  21.679  1.00 60.61           N  
ATOM   2009  H   GLY A 138     -32.959 -10.503  22.121  1.00 60.61           H  
ATOM   2010  CA  GLY A 138     -30.997 -10.441  21.302  1.00 60.61           C  
ATOM   2011  HA2 GLY A 138     -30.217  -9.708  21.507  1.00 60.61           H  
ATOM   2012  HA3 GLY A 138     -30.798 -11.326  21.907  1.00 60.61           H  
ATOM   2013  C   GLY A 138     -30.875 -10.838  19.828  1.00 60.61           C  
ATOM   2014  O   GLY A 138     -30.181 -11.800  19.514  1.00 60.61           O  
ATOM   2015  N   THR A 139     -31.587 -10.158  18.932  1.00 68.08           N  
ATOM   2016  H   THR A 139     -32.090  -9.335  19.232  1.00 68.08           H  
ATOM   2017  CA  THR A 139     -31.440 -10.325  17.482  1.00 68.08           C  
ATOM   2018  HA  THR A 139     -31.303 -11.386  17.273  1.00 68.08           H  
ATOM   2019  C   THR A 139     -30.189  -9.582  16.986  1.00 68.08           C  
ATOM   2020  CB  THR A 139     -32.709  -9.849  16.752  1.00 68.08           C  
ATOM   2021  HB  THR A 139     -32.494  -9.685  15.696  1.00 68.08           H  
ATOM   2022  O   THR A 139     -29.832  -8.554  17.563  1.00 68.08           O  
ATOM   2023  CG2 THR A 139     -33.821 -10.891  16.870  1.00 68.08           C  
ATOM   2024 HG21 THR A 139     -34.068 -11.056  17.919  1.00 68.08           H  
ATOM   2025 HG22 THR A 139     -34.706 -10.532  16.347  1.00 68.08           H  
ATOM   2026 HG23 THR A 139     -33.501 -11.830  16.419  1.00 68.08           H  
ATOM   2027  OG1 THR A 139     -33.222  -8.666  17.323  1.00 68.08           O  
ATOM   2028  HG1 THR A 139     -32.924  -7.935  16.777  1.00 68.08           H  
ATOM   2029  N   PRO A 140     -29.512 -10.055  15.917  1.00 72.11           N  
ATOM   2030  CA  PRO A 140     -28.312  -9.394  15.375  1.00 72.11           C  
ATOM   2031  HA  PRO A 140     -27.543  -9.330  16.145  1.00 72.11           H  
ATOM   2032  C   PRO A 140     -28.594  -7.969  14.866  1.00 72.11           C  
ATOM   2033  CB  PRO A 140     -27.830 -10.311  14.243  1.00 72.11           C  
ATOM   2034  HB2 PRO A 140     -27.122 -11.036  14.643  1.00 72.11           H  
ATOM   2035  HB3 PRO A 140     -27.375  -9.754  13.424  1.00 72.11           H  
ATOM   2036  O   PRO A 140     -27.702  -7.119  14.820  1.00 72.11           O  
ATOM   2037  CG  PRO A 140     -29.099 -11.037  13.796  1.00 72.11           C  
ATOM   2038  HG2 PRO A 140     -28.876 -11.995  13.326  1.00 72.11           H  
ATOM   2039  HG3 PRO A 140     -29.669 -10.402  13.118  1.00 72.11           H  
ATOM   2040  CD  PRO A 140     -29.862 -11.213  15.107  1.00 72.11           C  
ATOM   2041  HD2 PRO A 140     -30.933 -11.265  14.908  1.00 72.11           H  
ATOM   2042  HD3 PRO A 140     -29.526 -12.120  15.611  1.00 72.11           H  
ATOM   2043  N   GLU A 141     -29.853  -7.707  14.520  1.00 78.70           N  
ATOM   2044  H   GLU A 141     -30.518  -8.467  14.551  1.00 78.70           H  
ATOM   2045  CA  GLU A 141     -30.410  -6.384  14.291  1.00 78.70           C  
ATOM   2046  HA  GLU A 141     -29.611  -5.644  14.244  1.00 78.70           H  
ATOM   2047  C   GLU A 141     -31.339  -6.033  15.453  1.00 78.70           C  
ATOM   2048  CB  GLU A 141     -31.161  -6.360  12.960  1.00 78.70           C  
ATOM   2049  HB2 GLU A 141     -31.577  -5.361  12.826  1.00 78.70           H  
ATOM   2050  HB3 GLU A 141     -31.978  -7.081  12.989  1.00 78.70           H  
ATOM   2051  O   GLU A 141     -32.306  -6.744  15.738  1.00 78.70           O  
ATOM   2052  CG  GLU A 141     -30.242  -6.681  11.778  1.00 78.70           C  
ATOM   2053  HG2 GLU A 141     -29.833  -7.686  11.881  1.00 78.70           H  
ATOM   2054  HG3 GLU A 141     -29.411  -5.976  11.771  1.00 78.70           H  
ATOM   2055  CD  GLU A 141     -31.029  -6.587  10.473  1.00 78.70           C  
ATOM   2056  OE1 GLU A 141     -30.901  -5.534   9.811  1.00 78.70           O  
ATOM   2057  OE2 GLU A 141     -31.761  -7.557  10.175  1.00 78.70           O  
ATOM   2058  N   ARG A 142     -31.040  -4.937  16.143  1.00 85.61           N  
ATOM   2059  H   ARG A 142     -30.252  -4.386  15.833  1.00 85.61           H  
ATOM   2060  CA  ARG A 142     -31.775  -4.457  17.306  1.00 85.61           C  
ATOM   2061  HA  ARG A 142     -32.340  -5.286  17.732  1.00 85.61           H  
ATOM   2062  C   ARG A 142     -32.756  -3.371  16.884  1.00 85.61           C  
ATOM   2063  CB  ARG A 142     -30.747  -4.003  18.344  1.00 85.61           C  
ATOM   2064  HB2 ARG A 142     -30.138  -3.208  17.914  1.00 85.61           H  
ATOM   2065  HB3 ARG A 142     -30.101  -4.850  18.575  1.00 85.61           H  
ATOM   2066  O   ARG A 142     -32.370  -2.351  16.313  1.00 85.61           O  
ATOM   2067  CG  ARG A 142     -31.396  -3.498  19.633  1.00 85.61           C  
ATOM   2068  HG2 ARG A 142     -32.206  -4.162  19.936  1.00 85.61           H  
ATOM   2069  HG3 ARG A 142     -31.809  -2.505  19.454  1.00 85.61           H  
ATOM   2070  CD  ARG A 142     -30.348  -3.420  20.746  1.00 85.61           C  
ATOM   2071  HD2 ARG A 142     -30.618  -2.602  21.413  1.00 85.61           H  
ATOM   2072  HD3 ARG A 142     -29.369  -3.205  20.317  1.00 85.61           H  
ATOM   2073  NE  ARG A 142     -30.255  -4.674  21.507  1.00 85.61           N  
ATOM   2074  HE  ARG A 142     -30.271  -5.529  20.970  1.00 85.61           H  
ATOM   2075  NH1 ARG A 142     -29.980  -3.754  23.600  1.00 85.61           N  
ATOM   2076 HH11 ARG A 142     -29.747  -3.877  24.575  1.00 85.61           H  
ATOM   2077 HH12 ARG A 142     -30.141  -2.845  23.190  1.00 85.61           H  
ATOM   2078  NH2 ARG A 142     -29.991  -5.971  23.335  1.00 85.61           N  
ATOM   2079 HH21 ARG A 142     -29.866  -6.113  24.327  1.00 85.61           H  
ATOM   2080 HH22 ARG A 142     -30.098  -6.770  22.727  1.00 85.61           H  
ATOM   2081  CZ  ARG A 142     -30.067  -4.787  22.805  1.00 85.61           C  
ATOM   2082  N   THR A 143     -34.034  -3.588  17.176  1.00 89.46           N  
ATOM   2083  H   THR A 143     -34.300  -4.492  17.541  1.00 89.46           H  
ATOM   2084  CA  THR A 143     -35.110  -2.673  16.786  1.00 89.46           C  
ATOM   2085  HA  THR A 143     -34.951  -2.387  15.746  1.00 89.46           H  
ATOM   2086  C   THR A 143     -35.101  -1.413  17.646  1.00 89.46           C  
ATOM   2087  CB  THR A 143     -36.479  -3.364  16.873  1.00 89.46           C  
ATOM   2088  HB  THR A 143     -36.762  -3.501  17.917  1.00 89.46           H  
ATOM   2089  O   THR A 143     -35.029  -1.496  18.876  1.00 89.46           O  
ATOM   2090  CG2 THR A 143     -37.558  -2.572  16.152  1.00 89.46           C  
ATOM   2091 HG21 THR A 143     -37.743  -1.631  16.670  1.00 89.46           H  
ATOM   2092 HG22 THR A 143     -38.488  -3.140  16.147  1.00 89.46           H  
ATOM   2093 HG23 THR A 143     -37.252  -2.374  15.124  1.00 89.46           H  
ATOM   2094  OG1 THR A 143     -36.419  -4.620  16.246  1.00 89.46           O  
ATOM   2095  HG1 THR A 143     -37.321  -4.933  16.146  1.00 89.46           H  
ATOM   2096  N   VAL A 144     -35.211  -0.250  17.009  1.00 91.11           N  
ATOM   2097  H   VAL A 144     -35.182  -0.263  15.999  1.00 91.11           H  
ATOM   2098  CA  VAL A 144     -35.360   1.061  17.645  1.00 91.11           C  
ATOM   2099  HA  VAL A 144     -35.310   0.935  18.727  1.00 91.11           H  
ATOM   2100  C   VAL A 144     -36.725   1.639  17.316  1.00 91.11           C  
ATOM   2101  CB  VAL A 144     -34.227   2.019  17.246  1.00 91.11           C  
ATOM   2102  HB  VAL A 144     -34.220   2.171  16.166  1.00 91.11           H  
ATOM   2103  O   VAL A 144     -37.048   1.904  16.160  1.00 91.11           O  
ATOM   2104  CG1 VAL A 144     -34.387   3.383  17.931  1.00 91.11           C  
ATOM   2105 HG11 VAL A 144     -33.523   4.011  17.714  1.00 91.11           H  
ATOM   2106 HG12 VAL A 144     -34.482   3.257  19.009  1.00 91.11           H  
ATOM   2107 HG13 VAL A 144     -35.274   3.889  17.551  1.00 91.11           H  
ATOM   2108  CG2 VAL A 144     -32.894   1.401  17.672  1.00 91.11           C  
ATOM   2109 HG21 VAL A 144     -32.595   0.641  16.950  1.00 91.11           H  
ATOM   2110 HG22 VAL A 144     -32.125   2.171  17.738  1.00 91.11           H  
ATOM   2111 HG23 VAL A 144     -33.000   0.923  18.646  1.00 91.11           H  
ATOM   2112  N   THR A 145     -37.516   1.839  18.360  1.00 92.71           N  
ATOM   2113  H   THR A 145     -37.161   1.593  19.273  1.00 92.71           H  
ATOM   2114  CA  THR A 145     -38.865   2.389  18.325  1.00 92.71           C  
ATOM   2115  HA  THR A 145     -39.329   2.146  17.369  1.00 92.71           H  
ATOM   2116  C   THR A 145     -38.792   3.909  18.476  1.00 92.71           C  
ATOM   2117  CB  THR A 145     -39.700   1.754  19.448  1.00 92.71           C  
ATOM   2118  HB  THR A 145     -39.357   2.146  20.405  1.00 92.71           H  
ATOM   2119  O   THR A 145     -38.359   4.427  19.508  1.00 92.71           O  
ATOM   2120  CG2 THR A 145     -41.184   2.053  19.303  1.00 92.71           C  
ATOM   2121 HG21 THR A 145     -41.739   1.524  20.078  1.00 92.71           H  
ATOM   2122 HG22 THR A 145     -41.533   1.728  18.323  1.00 92.71           H  
ATOM   2123 HG23 THR A 145     -41.348   3.124  19.425  1.00 92.71           H  
ATOM   2124  OG1 THR A 145     -39.553   0.349  19.488  1.00 92.71           O  
ATOM   2125  HG1 THR A 145     -39.991  -0.054  18.735  1.00 92.71           H  
ATOM   2126  N   LEU A 146     -39.209   4.622  17.433  1.00 93.80           N  
ATOM   2127  H   LEU A 146     -39.529   4.115  16.620  1.00 93.80           H  
ATOM   2128  CA  LEU A 146     -39.253   6.079  17.338  1.00 93.80           C  
ATOM   2129  HA  LEU A 146     -38.670   6.528  18.142  1.00 93.80           H  
ATOM   2130  C   LEU A 146     -40.704   6.546  17.472  1.00 93.80           C  
ATOM   2131  CB  LEU A 146     -38.667   6.506  15.976  1.00 93.80           C  
ATOM   2132  HB2 LEU A 146     -39.285   6.077  15.188  1.00 93.80           H  
ATOM   2133  HB3 LEU A 146     -38.736   7.591  15.889  1.00 93.80           H  
ATOM   2134  O   LEU A 146     -41.543   6.142  16.668  1.00 93.80           O  
ATOM   2135  CG  LEU A 146     -37.210   6.083  15.726  1.00 93.80           C  
ATOM   2136  HG  LEU A 146     -37.111   5.002  15.822  1.00 93.80           H  
ATOM   2137  CD1 LEU A 146     -36.789   6.471  14.310  1.00 93.80           C  
ATOM   2138 HD11 LEU A 146     -35.752   6.183  14.138  1.00 93.80           H  
ATOM   2139 HD12 LEU A 146     -37.429   5.958  13.592  1.00 93.80           H  
ATOM   2140 HD13 LEU A 146     -36.884   7.548  14.172  1.00 93.80           H  
ATOM   2141  CD2 LEU A 146     -36.264   6.756  16.711  1.00 93.80           C  
ATOM   2142 HD21 LEU A 146     -36.365   7.840  16.642  1.00 93.80           H  
ATOM   2143 HD22 LEU A 146     -36.504   6.425  17.721  1.00 93.80           H  
ATOM   2144 HD23 LEU A 146     -35.235   6.473  16.489  1.00 93.80           H  
ATOM   2145  N   THR A 147     -41.004   7.392  18.456  1.00 93.19           N  
ATOM   2146  H   THR A 147     -40.265   7.668  19.087  1.00 93.19           H  
ATOM   2147  CA  THR A 147     -42.350   7.939  18.685  1.00 93.19           C  
ATOM   2148  HA  THR A 147     -43.002   7.620  17.871  1.00 93.19           H  
ATOM   2149  C   THR A 147     -42.322   9.467  18.682  1.00 93.19           C  
ATOM   2150  CB  THR A 147     -42.960   7.392  19.985  1.00 93.19           C  
ATOM   2151  HB  THR A 147     -42.329   7.676  20.827  1.00 93.19           H  
ATOM   2152  O   THR A 147     -41.715  10.083  19.558  1.00 93.19           O  
ATOM   2153  CG2 THR A 147     -44.380   7.891  20.236  1.00 93.19           C  
ATOM   2154 HG21 THR A 147     -44.365   8.964  20.425  1.00 93.19           H  
ATOM   2155 HG22 THR A 147     -44.796   7.390  21.109  1.00 93.19           H  
ATOM   2156 HG23 THR A 147     -45.004   7.683  19.366  1.00 93.19           H  
ATOM   2157  OG1 THR A 147     -43.055   5.987  19.952  1.00 93.19           O  
ATOM   2158  HG1 THR A 147     -43.753   5.765  19.332  1.00 93.19           H  
ATOM   2159  N   GLY A 148     -43.004  10.077  17.712  1.00 92.33           N  
ATOM   2160  H   GLY A 148     -43.516   9.506  17.056  1.00 92.33           H  
ATOM   2161  CA  GLY A 148     -43.020  11.527  17.486  1.00 92.33           C  
ATOM   2162  HA2 GLY A 148     -43.359  12.045  18.383  1.00 92.33           H  
ATOM   2163  HA3 GLY A 148     -42.008  11.867  17.263  1.00 92.33           H  
ATOM   2164  C   GLY A 148     -43.932  11.909  16.318  1.00 92.33           C  
ATOM   2165  O   GLY A 148     -44.730  11.093  15.853  1.00 92.33           O  
ATOM   2166  N   THR A 149     -43.836  13.137  15.813  1.00 93.12           N  
ATOM   2167  H   THR A 149     -43.176  13.780  16.224  1.00 93.12           H  
ATOM   2168  CA  THR A 149     -44.462  13.485  14.523  1.00 93.12           C  
ATOM   2169  HA  THR A 149     -45.484  13.107  14.541  1.00 93.12           H  
ATOM   2170  C   THR A 149     -43.716  12.807  13.365  1.00 93.12           C  
ATOM   2171  CB  THR A 149     -44.544  14.999  14.275  1.00 93.12           C  
ATOM   2172  HB  THR A 149     -45.208  15.169  13.428  1.00 93.12           H  
ATOM   2173  O   THR A 149     -42.538  12.476  13.514  1.00 93.12           O  
ATOM   2174  CG2 THR A 149     -45.103  15.763  15.470  1.00 93.12           C  
ATOM   2175 HG21 THR A 149     -45.313  16.793  15.182  1.00 93.12           H  
ATOM   2176 HG22 THR A 149     -46.027  15.286  15.799  1.00 93.12           H  
ATOM   2177 HG23 THR A 149     -44.391  15.760  16.295  1.00 93.12           H  
ATOM   2178  OG1 THR A 149     -43.288  15.541  13.955  1.00 93.12           O  
ATOM   2179  HG1 THR A 149     -43.428  16.468  13.749  1.00 93.12           H  
ATOM   2180  N   PRO A 150     -44.335  12.619  12.183  1.00 90.99           N  
ATOM   2181  CA  PRO A 150     -43.648  12.031  11.030  1.00 90.99           C  
ATOM   2182  HA  PRO A 150     -43.422  10.989  11.256  1.00 90.99           H  
ATOM   2183  C   PRO A 150     -42.336  12.744  10.666  1.00 90.99           C  
ATOM   2184  CB  PRO A 150     -44.666  12.087   9.887  1.00 90.99           C  
ATOM   2185  HB2 PRO A 150     -44.587  13.037   9.357  1.00 90.99           H  
ATOM   2186  HB3 PRO A 150     -44.539  11.254   9.196  1.00 90.99           H  
ATOM   2187  O   PRO A 150     -41.364  12.081  10.323  1.00 90.99           O  
ATOM   2188  CG  PRO A 150     -46.007  12.022  10.616  1.00 90.99           C  
ATOM   2189  HG2 PRO A 150     -46.229  10.989  10.884  1.00 90.99           H  
ATOM   2190  HG3 PRO A 150     -46.814  12.451  10.022  1.00 90.99           H  
ATOM   2191  CD  PRO A 150     -45.741  12.835  11.881  1.00 90.99           C  
ATOM   2192  HD2 PRO A 150     -45.914  13.892  11.683  1.00 90.99           H  
ATOM   2193  HD3 PRO A 150     -46.388  12.486  12.686  1.00 90.99           H  
ATOM   2194  N   GLN A 151     -42.280  14.073  10.809  1.00 91.59           N  
ATOM   2195  H   GLN A 151     -43.114  14.558  11.109  1.00 91.59           H  
ATOM   2196  CA  GLN A 151     -41.075  14.873  10.575  1.00 91.59           C  
ATOM   2197  HA  GLN A 151     -40.649  14.596   9.611  1.00 91.59           H  
ATOM   2198  C   GLN A 151     -39.988  14.625  11.634  1.00 91.59           C  
ATOM   2199  CB  GLN A 151     -41.428  16.372  10.545  1.00 91.59           C  
ATOM   2200  HB2 GLN A 151     -40.504  16.914  10.345  1.00 91.59           H  
ATOM   2201  HB3 GLN A 151     -41.784  16.691  11.525  1.00 91.59           H  
ATOM   2202  O   GLN A 151     -38.817  14.507  11.291  1.00 91.59           O  
ATOM   2203  CG  GLN A 151     -42.449  16.789   9.469  1.00 91.59           C  
ATOM   2204  HG2 GLN A 151     -42.249  17.830   9.213  1.00 91.59           H  
ATOM   2205  HG3 GLN A 151     -42.295  16.197   8.566  1.00 91.59           H  
ATOM   2206  CD  GLN A 151     -43.918  16.696   9.891  1.00 91.59           C  
ATOM   2207  NE2 GLN A 151     -44.804  17.367   9.190  1.00 91.59           N  
ATOM   2208 HE21 GLN A 151     -45.765  17.301   9.496  1.00 91.59           H  
ATOM   2209 HE22 GLN A 151     -44.514  17.925   8.400  1.00 91.59           H  
ATOM   2210  OE1 GLN A 151     -44.313  16.034  10.840  1.00 91.59           O  
ATOM   2211  N   GLN A 152     -40.366  14.515  12.913  1.00 93.51           N  
ATOM   2212  H   GLN A 152     -41.348  14.579  13.138  1.00 93.51           H  
ATOM   2213  CA  GLN A 152     -39.436  14.199  14.008  1.00 93.51           C  
ATOM   2214  HA  GLN A 152     -38.597  14.896  13.998  1.00 93.51           H  
ATOM   2215  C   GLN A 152     -38.868  12.780  13.869  1.00 93.51           C  
ATOM   2216  CB  GLN A 152     -40.172  14.318  15.348  1.00 93.51           C  
ATOM   2217  HB2 GLN A 152     -41.061  13.688  15.308  1.00 93.51           H  
ATOM   2218  HB3 GLN A 152     -39.531  13.935  16.143  1.00 93.51           H  
ATOM   2219  O   GLN A 152     -37.678  12.565  14.084  1.00 93.51           O  
ATOM   2220  CG  GLN A 152     -40.573  15.753  15.719  1.00 93.51           C  
ATOM   2221  HG2 GLN A 152     -41.063  16.243  14.877  1.00 93.51           H  
ATOM   2222  HG3 GLN A 152     -39.682  16.339  15.943  1.00 93.51           H  
ATOM   2223  CD  GLN A 152     -41.512  15.794  16.921  1.00 93.51           C  
ATOM   2224  NE2 GLN A 152     -41.752  16.954  17.487  1.00 93.51           N  
ATOM   2225 HE21 GLN A 152     -42.252  16.902  18.363  1.00 93.51           H  
ATOM   2226 HE22 GLN A 152     -41.194  17.757  17.234  1.00 93.51           H  
ATOM   2227  OE1 GLN A 152     -42.098  14.809  17.346  1.00 93.51           O  
ATOM   2228  N   ILE A 153     -39.707  11.817  13.471  1.00 93.34           N  
ATOM   2229  H   ILE A 153     -40.678  12.065  13.344  1.00 93.34           H  
ATOM   2230  CA  ILE A 153     -39.300  10.431  13.207  1.00 93.34           C  
ATOM   2231  HA  ILE A 153     -38.761  10.051  14.075  1.00 93.34           H  
ATOM   2232  C   ILE A 153     -38.347  10.370  12.016  1.00 93.34           C  
ATOM   2233  CB  ILE A 153     -40.535   9.538  12.963  1.00 93.34           C  
ATOM   2234  HB  ILE A 153     -41.138  10.007  12.185  1.00 93.34           H  
ATOM   2235  O   ILE A 153     -37.344   9.670  12.095  1.00 93.34           O  
ATOM   2236  CG1 ILE A 153     -41.383   9.428  14.247  1.00 93.34           C  
ATOM   2237 HG12 ILE A 153     -40.876   8.800  14.979  1.00 93.34           H  
ATOM   2238 HG13 ILE A 153     -41.511  10.413  14.696  1.00 93.34           H  
ATOM   2239  CG2 ILE A 153     -40.148   8.125  12.477  1.00 93.34           C  
ATOM   2240 HG21 ILE A 153     -41.045   7.529  12.311  1.00 93.34           H  
ATOM   2241 HG22 ILE A 153     -39.514   7.639  13.218  1.00 93.34           H  
ATOM   2242 HG23 ILE A 153     -39.617   8.182  11.527  1.00 93.34           H  
ATOM   2243  CD1 ILE A 153     -42.777   8.865  13.971  1.00 93.34           C  
ATOM   2244 HD11 ILE A 153     -42.735   7.789  13.801  1.00 93.34           H  
ATOM   2245 HD12 ILE A 153     -43.400   9.063  14.842  1.00 93.34           H  
ATOM   2246 HD13 ILE A 153     -43.223   9.364  13.110  1.00 93.34           H  
ATOM   2247  N   ASP A 154     -38.636  11.083  10.925  1.00 92.60           N  
ATOM   2248  H   ASP A 154     -39.497  11.610  10.881  1.00 92.60           H  
ATOM   2249  CA  ASP A 154     -37.747  11.120   9.761  1.00 92.60           C  
ATOM   2250  HA  ASP A 154     -37.556  10.096   9.441  1.00 92.60           H  
ATOM   2251  C   ASP A 154     -36.391  11.746  10.117  1.00 92.60           C  
ATOM   2252  CB  ASP A 154     -38.430  11.846   8.598  1.00 92.60           C  
ATOM   2253  HB2 ASP A 154     -38.484  12.915   8.803  1.00 92.60           H  
ATOM   2254  HB3 ASP A 154     -39.444  11.465   8.479  1.00 92.60           H  
ATOM   2255  O   ASP A 154     -35.352  11.145   9.853  1.00 92.60           O  
ATOM   2256  CG  ASP A 154     -37.659  11.582   7.308  1.00 92.60           C  
ATOM   2257  OD1 ASP A 154     -36.925  12.493   6.868  1.00 92.60           O  
ATOM   2258  OD2 ASP A 154     -37.794  10.450   6.794  1.00 92.60           O  
ATOM   2259  N   HIS A 155     -36.385  12.865  10.851  1.00 93.42           N  
ATOM   2260  H   HIS A 155     -37.263  13.329  11.038  1.00 93.42           H  
ATOM   2261  CA  HIS A 155     -35.150  13.476  11.345  1.00 93.42           C  
ATOM   2262  HA  HIS A 155     -34.522  13.674  10.477  1.00 93.42           H  
ATOM   2263  C   HIS A 155     -34.363  12.529  12.274  1.00 93.42           C  
ATOM   2264  CB  HIS A 155     -35.482  14.814  12.028  1.00 93.42           C  
ATOM   2265  HB2 HIS A 155     -36.149  15.383  11.380  1.00 93.42           H  
ATOM   2266  HB3 HIS A 155     -36.004  14.622  12.966  1.00 93.42           H  
ATOM   2267  O   HIS A 155     -33.150  12.380  12.128  1.00 93.42           O  
ATOM   2268  CG  HIS A 155     -34.273  15.679  12.300  1.00 93.42           C  
ATOM   2269  CD2 HIS A 155     -33.145  15.764  11.524  1.00 93.42           C  
ATOM   2270  HD2 HIS A 155     -32.946  15.214  10.616  1.00 93.42           H  
ATOM   2271  ND1 HIS A 155     -34.108  16.572  13.339  1.00 93.42           N  
ATOM   2272  HD1 HIS A 155     -34.745  16.762  14.100  1.00 93.42           H  
ATOM   2273  CE1 HIS A 155     -32.907  17.160  13.200  1.00 93.42           C  
ATOM   2274  HE1 HIS A 155     -32.492  17.897  13.872  1.00 93.42           H  
ATOM   2275  NE2 HIS A 155     -32.292  16.706  12.097  1.00 93.42           N  
ATOM   2276  N   ALA A 156     -35.046  11.802  13.166  1.00 94.14           N  
ATOM   2277  H   ALA A 156     -36.034  11.978  13.278  1.00 94.14           H  
ATOM   2278  CA  ALA A 156     -34.420  10.790  14.016  1.00 94.14           C  
ATOM   2279  HA  ALA A 156     -33.553  11.238  14.501  1.00 94.14           H  
ATOM   2280  C   ALA A 156     -33.873   9.594  13.224  1.00 94.14           C  
ATOM   2281  CB  ALA A 156     -35.419  10.356  15.096  1.00 94.14           C  
ATOM   2282  HB1 ALA A 156     -34.941   9.643  15.768  1.00 94.14           H  
ATOM   2283  HB2 ALA A 156     -35.740  11.223  15.675  1.00 94.14           H  
ATOM   2284  HB3 ALA A 156     -36.293   9.895  14.637  1.00 94.14           H  
ATOM   2285  O   ALA A 156     -32.791   9.101  13.542  1.00 94.14           O  
ATOM   2286  N   LYS A 157     -34.562   9.149  12.166  1.00 93.24           N  
ATOM   2287  H   LYS A 157     -35.444   9.595  11.958  1.00 93.24           H  
ATOM   2288  CA  LYS A 157     -34.055   8.122  11.244  1.00 93.24           C  
ATOM   2289  HA  LYS A 157     -33.749   7.245  11.814  1.00 93.24           H  
ATOM   2290  C   LYS A 157     -32.813   8.594  10.498  1.00 93.24           C  
ATOM   2291  CB  LYS A 157     -35.129   7.719  10.228  1.00 93.24           C  
ATOM   2292  HB2 LYS A 157     -34.644   7.187   9.409  1.00 93.24           H  
ATOM   2293  HB3 LYS A 157     -35.606   8.607   9.814  1.00 93.24           H  
ATOM   2294  O   LYS A 157     -31.857   7.829  10.414  1.00 93.24           O  
ATOM   2295  CG  LYS A 157     -36.189   6.796  10.831  1.00 93.24           C  
ATOM   2296  HG2 LYS A 157     -36.716   7.299  11.641  1.00 93.24           H  
ATOM   2297  HG3 LYS A 157     -35.702   5.902  11.220  1.00 93.24           H  
ATOM   2298  CD  LYS A 157     -37.184   6.405   9.738  1.00 93.24           C  
ATOM   2299  HD2 LYS A 157     -36.631   5.963   8.909  1.00 93.24           H  
ATOM   2300  HD3 LYS A 157     -37.703   7.296   9.384  1.00 93.24           H  
ATOM   2301  CE  LYS A 157     -38.190   5.392  10.279  1.00 93.24           C  
ATOM   2302  HE2 LYS A 157     -37.647   4.615  10.817  1.00 93.24           H  
ATOM   2303  HE3 LYS A 157     -38.854   5.892  10.984  1.00 93.24           H  
ATOM   2304  NZ  LYS A 157     -38.950   4.780   9.167  1.00 93.24           N  
ATOM   2305  HZ1 LYS A 157     -38.312   4.322   8.532  1.00 93.24           H  
ATOM   2306  HZ2 LYS A 157     -39.589   4.083   9.524  1.00 93.24           H  
ATOM   2307  HZ3 LYS A 157     -39.460   5.488   8.659  1.00 93.24           H  
ATOM   2308  N   GLN A 158     -32.804   9.831   9.999  1.00 92.58           N  
ATOM   2309  H   GLN A 158     -33.644  10.386  10.075  1.00 92.58           H  
ATOM   2310  CA  GLN A 158     -31.638  10.419   9.336  1.00 92.58           C  
ATOM   2311  HA  GLN A 158     -31.337   9.775   8.510  1.00 92.58           H  
ATOM   2312  C   GLN A 158     -30.442  10.511  10.293  1.00 92.58           C  
ATOM   2313  CB  GLN A 158     -31.981  11.804   8.767  1.00 92.58           C  
ATOM   2314  HB2 GLN A 158     -31.052  12.271   8.440  1.00 92.58           H  
ATOM   2315  HB3 GLN A 158     -32.414  12.427   9.550  1.00 92.58           H  
ATOM   2316  O   GLN A 158     -29.347  10.093   9.931  1.00 92.58           O  
ATOM   2317  CG  GLN A 158     -32.944  11.760   7.566  1.00 92.58           C  
ATOM   2318  HG2 GLN A 158     -32.509  11.149   6.775  1.00 92.58           H  
ATOM   2319  HG3 GLN A 158     -33.891  11.306   7.855  1.00 92.58           H  
ATOM   2320  CD  GLN A 158     -33.211  13.153   6.997  1.00 92.58           C  
ATOM   2321  NE2 GLN A 158     -34.375  13.432   6.463  1.00 92.58           N  
ATOM   2322 HE21 GLN A 158     -35.180  12.831   6.565  1.00 92.58           H  
ATOM   2323 HE22 GLN A 158     -34.502  14.381   6.140  1.00 92.58           H  
ATOM   2324  OE1 GLN A 158     -32.365  14.032   7.006  1.00 92.58           O  
ATOM   2325  N   MET A 159     -30.647  10.966  11.533  1.00 91.87           N  
ATOM   2326  H   MET A 159     -31.553  11.350  11.762  1.00 91.87           H  
ATOM   2327  CA  MET A 159     -29.573  11.067  12.528  1.00 91.87           C  
ATOM   2328  HA  MET A 159     -28.741  11.601  12.069  1.00 91.87           H  
ATOM   2329  C   MET A 159     -29.043   9.693  12.969  1.00 91.87           C  
ATOM   2330  CB  MET A 159     -30.069  11.890  13.721  1.00 91.87           C  
ATOM   2331  HB2 MET A 159     -30.581  12.775  13.341  1.00 91.87           H  
ATOM   2332  HB3 MET A 159     -30.779  11.308  14.308  1.00 91.87           H  
ATOM   2333  O   MET A 159     -27.834   9.503  13.076  1.00 91.87           O  
ATOM   2334  CG  MET A 159     -28.898  12.331  14.607  1.00 91.87           C  
ATOM   2335  HG2 MET A 159     -28.192  12.904  14.006  1.00 91.87           H  
ATOM   2336  HG3 MET A 159     -28.383  11.445  14.977  1.00 91.87           H  
ATOM   2337  SD  MET A 159     -29.379  13.334  16.035  1.00 91.87           S  
ATOM   2338  CE  MET A 159     -29.889  14.873  15.219  1.00 91.87           C  
ATOM   2339  HE1 MET A 159     -29.021  15.503  15.027  1.00 91.87           H  
ATOM   2340  HE2 MET A 159     -30.408  14.679  14.280  1.00 91.87           H  
ATOM   2341  HE3 MET A 159     -30.578  15.407  15.874  1.00 91.87           H  
ATOM   2342  N   ILE A 160     -29.924   8.705  13.165  1.00 92.31           N  
ATOM   2343  H   ILE A 160     -30.908   8.921  13.098  1.00 92.31           H  
ATOM   2344  CA  ILE A 160     -29.525   7.307  13.397  1.00 92.31           C  
ATOM   2345  HA  ILE A 160     -28.856   7.273  14.257  1.00 92.31           H  
ATOM   2346  C   ILE A 160     -28.725   6.768  12.200  1.00 92.31           C  
ATOM   2347  CB  ILE A 160     -30.776   6.448  13.711  1.00 92.31           C  
ATOM   2348  HB  ILE A 160     -31.570   6.717  13.015  1.00 92.31           H  
ATOM   2349  O   ILE A 160     -27.688   6.134  12.395  1.00 92.31           O  
ATOM   2350  CG1 ILE A 160     -31.252   6.740  15.152  1.00 92.31           C  
ATOM   2351 HG12 ILE A 160     -31.376   7.817  15.264  1.00 92.31           H  
ATOM   2352 HG13 ILE A 160     -30.490   6.415  15.861  1.00 92.31           H  
ATOM   2353  CG2 ILE A 160     -30.496   4.948  13.537  1.00 92.31           C  
ATOM   2354 HG21 ILE A 160     -30.285   4.723  12.491  1.00 92.31           H  
ATOM   2355 HG22 ILE A 160     -29.637   4.666  14.147  1.00 92.31           H  
ATOM   2356 HG23 ILE A 160     -31.370   4.356  13.809  1.00 92.31           H  
ATOM   2357  CD1 ILE A 160     -32.593   6.109  15.537  1.00 92.31           C  
ATOM   2358 HD11 ILE A 160     -32.885   6.479  16.520  1.00 92.31           H  
ATOM   2359 HD12 ILE A 160     -32.513   5.023  15.588  1.00 92.31           H  
ATOM   2360 HD13 ILE A 160     -33.354   6.389  14.808  1.00 92.31           H  
ATOM   2361  N   GLY A 161     -29.185   7.041  10.976  1.00 90.29           N  
ATOM   2362  H   GLY A 161     -30.047   7.561  10.896  1.00 90.29           H  
ATOM   2363  CA  GLY A 161     -28.521   6.660   9.732  1.00 90.29           C  
ATOM   2364  HA2 GLY A 161     -29.112   7.022   8.891  1.00 90.29           H  
ATOM   2365  HA3 GLY A 161     -28.450   5.574   9.672  1.00 90.29           H  
ATOM   2366  C   GLY A 161     -27.117   7.250   9.612  1.00 90.29           C  
ATOM   2367  O   GLY A 161     -26.172   6.497   9.400  1.00 90.29           O  
ATOM   2368  N   ASP A 162     -26.953   8.555   9.843  1.00 89.18           N  
ATOM   2369  H   ASP A 162     -27.772   9.127   9.993  1.00 89.18           H  
ATOM   2370  CA  ASP A 162     -25.641   9.215   9.867  1.00 89.18           C  
ATOM   2371  HA  ASP A 162     -25.158   9.063   8.901  1.00 89.18           H  
ATOM   2372  C   ASP A 162     -24.719   8.605  10.930  1.00 89.18           C  
ATOM   2373  CB  ASP A 162     -25.797  10.731  10.071  1.00 89.18           C  
ATOM   2374  HB2 ASP A 162     -26.498  10.912  10.886  1.00 89.18           H  
ATOM   2375  HB3 ASP A 162     -26.207  11.177   9.165  1.00 89.18           H  
ATOM   2376  O   ASP A 162     -23.570   8.302  10.614  1.00 89.18           O  
ATOM   2377  CG  ASP A 162     -24.457  11.398  10.419  1.00 89.18           C  
ATOM   2378  OD1 ASP A 162     -24.140  11.492  11.623  1.00 89.18           O  
ATOM   2379  OD2 ASP A 162     -23.684  11.822   9.527  1.00 89.18           O  
ATOM   2380  N   ILE A 163     -25.201   8.335  12.151  1.00 86.78           N  
ATOM   2381  H   ILE A 163     -26.139   8.635  12.375  1.00 86.78           H  
ATOM   2382  CA  ILE A 163     -24.377   7.683  13.182  1.00 86.78           C  
ATOM   2383  HA  ILE A 163     -23.477   8.284  13.315  1.00 86.78           H  
ATOM   2384  C   ILE A 163     -23.920   6.295  12.711  1.00 86.78           C  
ATOM   2385  CB  ILE A 163     -25.108   7.618  14.545  1.00 86.78           C  
ATOM   2386  HB  ILE A 163     -26.076   7.140  14.396  1.00 86.78           H  
ATOM   2387  O   ILE A 163     -22.750   5.955  12.886  1.00 86.78           O  
ATOM   2388  CG1 ILE A 163     -25.331   9.034  15.127  1.00 86.78           C  
ATOM   2389 HG12 ILE A 163     -25.646   9.716  14.338  1.00 86.78           H  
ATOM   2390 HG13 ILE A 163     -24.393   9.420  15.524  1.00 86.78           H  
ATOM   2391  CG2 ILE A 163     -24.290   6.783  15.555  1.00 86.78           C  
ATOM   2392 HG21 ILE A 163     -24.735   6.837  16.549  1.00 86.78           H  
ATOM   2393 HG22 ILE A 163     -23.267   7.157  15.607  1.00 86.78           H  
ATOM   2394 HG23 ILE A 163     -24.275   5.735  15.256  1.00 86.78           H  
ATOM   2395  CD1 ILE A 163     -26.403   9.076  16.227  1.00 86.78           C  
ATOM   2396 HD11 ILE A 163     -27.341   8.671  15.846  1.00 86.78           H  
ATOM   2397 HD12 ILE A 163     -26.564  10.111  16.528  1.00 86.78           H  
ATOM   2398 HD13 ILE A 163     -26.090   8.507  17.102  1.00 86.78           H  
ATOM   2399  N   ILE A 164     -24.800   5.505  12.088  1.00 86.37           N  
ATOM   2400  H   ILE A 164     -25.736   5.862  11.956  1.00 86.37           H  
ATOM   2401  CA  ILE A 164     -24.484   4.168  11.558  1.00 86.37           C  
ATOM   2402  HA  ILE A 164     -23.984   3.593  12.338  1.00 86.37           H  
ATOM   2403  C   ILE A 164     -23.511   4.246  10.376  1.00 86.37           C  
ATOM   2404  CB  ILE A 164     -25.788   3.428  11.180  1.00 86.37           C  
ATOM   2405  HB  ILE A 164     -26.392   4.093  10.562  1.00 86.37           H  
ATOM   2406  O   ILE A 164     -22.545   3.487  10.333  1.00 86.37           O  
ATOM   2407  CG1 ILE A 164     -26.585   3.071  12.454  1.00 86.37           C  
ATOM   2408 HG12 ILE A 164     -26.101   2.245  12.975  1.00 86.37           H  
ATOM   2409 HG13 ILE A 164     -26.601   3.922  13.135  1.00 86.37           H  
ATOM   2410  CG2 ILE A 164     -25.509   2.149  10.368  1.00 86.37           C  
ATOM   2411 HG21 ILE A 164     -24.804   1.518  10.909  1.00 86.37           H  
ATOM   2412 HG22 ILE A 164     -25.090   2.405   9.395  1.00 86.37           H  
ATOM   2413 HG23 ILE A 164     -26.432   1.598  10.185  1.00 86.37           H  
ATOM   2414  CD1 ILE A 164     -28.039   2.700  12.148  1.00 86.37           C  
ATOM   2415 HD11 ILE A 164     -28.486   3.446  11.490  1.00 86.37           H  
ATOM   2416 HD12 ILE A 164     -28.601   2.680  13.082  1.00 86.37           H  
ATOM   2417 HD13 ILE A 164     -28.100   1.718  11.680  1.00 86.37           H  
ATOM   2418  N   GLU A 165     -23.713   5.162   9.430  1.00 85.15           N  
ATOM   2419  H   GLU A 165     -24.533   5.747   9.498  1.00 85.15           H  
ATOM   2420  CA  GLU A 165     -22.824   5.351   8.281  1.00 85.15           C  
ATOM   2421  HA  GLU A 165     -22.669   4.395   7.780  1.00 85.15           H  
ATOM   2422  C   GLU A 165     -21.448   5.872   8.698  1.00 85.15           C  
ATOM   2423  CB  GLU A 165     -23.439   6.341   7.287  1.00 85.15           C  
ATOM   2424  HB2 GLU A 165     -23.853   7.202   7.812  1.00 85.15           H  
ATOM   2425  HB3 GLU A 165     -22.625   6.706   6.660  1.00 85.15           H  
ATOM   2426  O   GLU A 165     -20.420   5.380   8.227  1.00 85.15           O  
ATOM   2427  CG  GLU A 165     -24.506   5.718   6.380  1.00 85.15           C  
ATOM   2428  HG2 GLU A 165     -24.223   4.694   6.136  1.00 85.15           H  
ATOM   2429  HG3 GLU A 165     -25.470   5.699   6.887  1.00 85.15           H  
ATOM   2430  CD  GLU A 165     -24.567   6.534   5.087  1.00 85.15           C  
ATOM   2431  OE1 GLU A 165     -23.591   6.398   4.297  1.00 85.15           O  
ATOM   2432  OE2 GLU A 165     -25.493   7.355   4.940  1.00 85.15           O  
ATOM   2433  N   ARG A 166     -21.412   6.846   9.610  1.00 79.21           N  
ATOM   2434  H   ARG A 166     -22.298   7.212   9.929  1.00 79.21           H  
ATOM   2435  CA  ARG A 166     -20.191   7.420  10.181  1.00 79.21           C  
ATOM   2436  HA  ARG A 166     -19.534   7.733   9.369  1.00 79.21           H  
ATOM   2437  C   ARG A 166     -19.436   6.378  10.998  1.00 79.21           C  
ATOM   2438  CB  ARG A 166     -20.600   8.648  11.007  1.00 79.21           C  
ATOM   2439  HB2 ARG A 166     -21.232   9.272  10.376  1.00 79.21           H  
ATOM   2440  HB3 ARG A 166     -21.187   8.322  11.865  1.00 79.21           H  
ATOM   2441  O   ARG A 166     -18.225   6.266  10.851  1.00 79.21           O  
ATOM   2442  CG  ARG A 166     -19.431   9.510  11.495  1.00 79.21           C  
ATOM   2443  HG2 ARG A 166     -18.748   8.900  12.086  1.00 79.21           H  
ATOM   2444  HG3 ARG A 166     -18.891   9.912  10.637  1.00 79.21           H  
ATOM   2445  CD  ARG A 166     -19.945  10.665  12.369  1.00 79.21           C  
ATOM   2446  HD2 ARG A 166     -20.454  10.245  13.237  1.00 79.21           H  
ATOM   2447  HD3 ARG A 166     -19.089  11.246  12.713  1.00 79.21           H  
ATOM   2448  NE  ARG A 166     -20.880  11.554  11.649  1.00 79.21           N  
ATOM   2449  HE  ARG A 166     -21.301  11.219  10.794  1.00 79.21           H  
ATOM   2450  NH1 ARG A 166     -21.181  13.144  13.281  1.00 79.21           N  
ATOM   2451 HH11 ARG A 166     -20.746  12.523  13.948  1.00 79.21           H  
ATOM   2452 HH12 ARG A 166     -21.712  13.945  13.593  1.00 79.21           H  
ATOM   2453  NH2 ARG A 166     -22.165  13.384  11.296  1.00 79.21           N  
ATOM   2454 HH21 ARG A 166     -22.630  12.848  10.577  1.00 79.21           H  
ATOM   2455 HH22 ARG A 166     -22.747  14.113  11.684  1.00 79.21           H  
ATOM   2456  CZ  ARG A 166     -21.404  12.686  12.079  1.00 79.21           C  
ATOM   2457  N   ALA A 167     -20.130   5.568  11.796  1.00 69.44           N  
ATOM   2458  H   ALA A 167     -21.122   5.731  11.897  1.00 69.44           H  
ATOM   2459  CA  ALA A 167     -19.543   4.447  12.530  1.00 69.44           C  
ATOM   2460  HA  ALA A 167     -18.677   4.796  13.091  1.00 69.44           H  
ATOM   2461  C   ALA A 167     -19.077   3.304  11.617  1.00 69.44           C  
ATOM   2462  CB  ALA A 167     -20.586   3.918  13.511  1.00 69.44           C  
ATOM   2463  HB1 ALA A 167     -21.488   3.616  12.977  1.00 69.44           H  
ATOM   2464  HB2 ALA A 167     -20.839   4.685  14.243  1.00 69.44           H  
ATOM   2465  HB3 ALA A 167     -20.173   3.044  14.015  1.00 69.44           H  
ATOM   2466  O   ALA A 167     -18.060   2.669  11.892  1.00 69.44           O  
ATOM   2467  N   GLY A 168     -19.805   3.039  10.531  1.00 63.51           N  
ATOM   2468  H   GLY A 168     -20.687   3.517  10.415  1.00 63.51           H  
ATOM   2469  CA  GLY A 168     -19.441   2.045   9.525  1.00 63.51           C  
ATOM   2470  HA2 GLY A 168     -20.263   1.945   8.816  1.00 63.51           H  
ATOM   2471  HA3 GLY A 168     -19.262   1.085  10.010  1.00 63.51           H  
ATOM   2472  C   GLY A 168     -18.183   2.412   8.750  1.00 63.51           C  
ATOM   2473  O   GLY A 168     -17.467   1.517   8.308  1.00 63.51           O  
ATOM   2474  N   LYS A 169     -17.894   3.714   8.648  1.00 61.12           N  
ATOM   2475  H   LYS A 169     -18.603   4.363   8.958  1.00 61.12           H  
ATOM   2476  CA  LYS A 169     -16.676   4.271   8.049  1.00 61.12           C  
ATOM   2477  HA  LYS A 169     -16.276   3.556   7.331  1.00 61.12           H  
ATOM   2478  C   LYS A 169     -15.543   4.468   9.083  1.00 61.12           C  
ATOM   2479  CB  LYS A 169     -17.067   5.552   7.273  1.00 61.12           C  
ATOM   2480  HB2 LYS A 169     -16.165   6.047   6.912  1.00 61.12           H  
ATOM   2481  HB3 LYS A 169     -17.577   6.232   7.955  1.00 61.12           H  
ATOM   2482  O   LYS A 169     -14.386   4.297   8.725  1.00 61.12           O  
ATOM   2483  CG  LYS A 169     -17.987   5.241   6.061  1.00 61.12           C  
ATOM   2484  HG2 LYS A 169     -17.384   4.810   5.262  1.00 61.12           H  
ATOM   2485  HG3 LYS A 169     -18.719   4.488   6.352  1.00 61.12           H  
ATOM   2486  CD  LYS A 169     -18.772   6.451   5.507  1.00 61.12           C  
ATOM   2487  HD2 LYS A 169     -19.228   6.978   6.345  1.00 61.12           H  
ATOM   2488  HD3 LYS A 169     -18.095   7.128   4.985  1.00 61.12           H  
ATOM   2489  CE  LYS A 169     -19.890   5.961   4.558  1.00 61.12           C  
ATOM   2490  HE2 LYS A 169     -20.392   5.132   5.057  1.00 61.12           H  
ATOM   2491  HE3 LYS A 169     -19.448   5.570   3.641  1.00 61.12           H  
ATOM   2492  NZ  LYS A 169     -20.922   6.993   4.247  1.00 61.12           N  
ATOM   2493  HZ1 LYS A 169     -21.790   6.579   3.940  1.00 61.12           H  
ATOM   2494  HZ2 LYS A 169     -20.626   7.666   3.555  1.00 61.12           H  
ATOM   2495  HZ3 LYS A 169     -21.224   7.476   5.081  1.00 61.12           H  
ATOM   2496  N   ASN A 170     -15.851   4.738  10.362  1.00 52.54           N  
ATOM   2497  H   ASN A 170     -16.827   4.892  10.569  1.00 52.54           H  
ATOM   2498  CA  ASN A 170     -14.875   5.093  11.413  1.00 52.54           C  
ATOM   2499  HA  ASN A 170     -13.887   5.166  10.956  1.00 52.54           H  
ATOM   2500  C   ASN A 170     -14.752   4.041  12.542  1.00 52.54           C  
ATOM   2501  CB  ASN A 170     -15.218   6.488  11.981  1.00 52.54           C  
ATOM   2502  HB2 ASN A 170     -16.229   6.474  12.389  1.00 52.54           H  
ATOM   2503  HB3 ASN A 170     -14.535   6.709  12.801  1.00 52.54           H  
ATOM   2504  O   ASN A 170     -15.163   4.269  13.684  1.00 52.54           O  
ATOM   2505  CG  ASN A 170     -15.095   7.629  10.987  1.00 52.54           C  
ATOM   2506  ND2 ASN A 170     -15.551   8.805  11.351  1.00 52.54           N  
ATOM   2507 HD21 ASN A 170     -15.994   8.927  12.251  1.00 52.54           H  
ATOM   2508 HD22 ASN A 170     -15.399   9.551  10.688  1.00 52.54           H  
ATOM   2509  OD1 ASN A 170     -14.545   7.521   9.910  1.00 52.54           O  
ATOM   2510  N   GLY A 171     -14.149   2.886  12.252  1.00 43.29           N  
ATOM   2511  H   GLY A 171     -13.811   2.750  11.310  1.00 43.29           H  
ATOM   2512  CA  GLY A 171     -13.977   1.797  13.222  1.00 43.29           C  
ATOM   2513  HA2 GLY A 171     -14.940   1.594  13.691  1.00 43.29           H  
ATOM   2514  HA3 GLY A 171     -13.685   0.898  12.678  1.00 43.29           H  
ATOM   2515  C   GLY A 171     -12.918   2.032  14.322  1.00 43.29           C  
ATOM   2516  O   GLY A 171     -11.720   2.041  14.053  1.00 43.29           O  
ATOM   2517  N   THR A 172     -13.362   2.028  15.588  1.00 39.06           N  
ATOM   2518  H   THR A 172     -14.367   2.098  15.671  1.00 39.06           H  
ATOM   2519  CA  THR A 172     -12.610   1.790  16.858  1.00 39.06           C  
ATOM   2520  HA  THR A 172     -13.402   1.614  17.586  1.00 39.06           H  
ATOM   2521  C   THR A 172     -11.692   2.904  17.441  1.00 39.06           C  
ATOM   2522  CB  THR A 172     -11.848   0.452  16.865  1.00 39.06           C  
ATOM   2523  HB  THR A 172     -11.486   0.271  17.877  1.00 39.06           H  
ATOM   2524  O   THR A 172     -10.796   3.390  16.751  1.00 39.06           O  
ATOM   2525  CG2 THR A 172     -12.707  -0.743  16.454  1.00 39.06           C  
ATOM   2526 HG21 THR A 172     -13.595  -0.801  17.083  1.00 39.06           H  
ATOM   2527 HG22 THR A 172     -12.129  -1.659  16.581  1.00 39.06           H  
ATOM   2528 HG23 THR A 172     -13.003  -0.668  15.408  1.00 39.06           H  
ATOM   2529  OG1 THR A 172     -10.742   0.506  16.004  1.00 39.06           O  
ATOM   2530  HG1 THR A 172     -11.052   0.893  15.182  1.00 39.06           H  
ATOM   2531  N   PRO A 173     -11.825   3.266  18.744  1.00 40.25           N  
ATOM   2532  CA  PRO A 173     -11.016   4.308  19.404  1.00 40.25           C  
ATOM   2533  HA  PRO A 173     -10.458   4.893  18.673  1.00 40.25           H  
ATOM   2534  C   PRO A 173     -10.041   3.798  20.495  1.00 40.25           C  
ATOM   2535  CB  PRO A 173     -12.079   5.199  20.054  1.00 40.25           C  
ATOM   2536  HB2 PRO A 173     -12.524   5.842  19.295  1.00 40.25           H  
ATOM   2537  HB3 PRO A 173     -11.675   5.799  20.869  1.00 40.25           H  
ATOM   2538  O   PRO A 173     -10.442   3.027  21.362  1.00 40.25           O  
ATOM   2539  CG  PRO A 173     -13.125   4.192  20.549  1.00 40.25           C  
ATOM   2540  HG2 PRO A 173     -12.879   3.850  21.554  1.00 40.25           H  
ATOM   2541  HG3 PRO A 173     -14.123   4.628  20.537  1.00 40.25           H  
ATOM   2542  CD  PRO A 173     -13.016   3.027  19.560  1.00 40.25           C  
ATOM   2543  HD2 PRO A 173     -13.914   3.034  18.941  1.00 40.25           H  
ATOM   2544  HD3 PRO A 173     -12.932   2.082  20.095  1.00 40.25           H  
ATOM   2545  N   THR A 174      -8.814   4.341  20.571  1.00 35.41           N  
ATOM   2546  H   THR A 174      -8.501   4.940  19.820  1.00 35.41           H  
ATOM   2547  CA  THR A 174      -7.931   4.209  21.760  1.00 35.41           C  
ATOM   2548  HA  THR A 174      -8.563   4.163  22.647  1.00 35.41           H  
ATOM   2549  C   THR A 174      -6.954   5.386  21.941  1.00 35.41           C  
ATOM   2550  CB  THR A 174      -7.070   2.926  21.749  1.00 35.41           C  
ATOM   2551  HB  THR A 174      -6.317   3.023  22.531  1.00 35.41           H  
ATOM   2552  O   THR A 174      -6.219   5.722  21.016  1.00 35.41           O  
ATOM   2553  CG2 THR A 174      -7.827   1.631  22.028  1.00 35.41           C  
ATOM   2554 HG21 THR A 174      -8.433   1.734  22.928  1.00 35.41           H  
ATOM   2555 HG22 THR A 174      -8.468   1.381  21.183  1.00 35.41           H  
ATOM   2556 HG23 THR A 174      -7.112   0.820  22.171  1.00 35.41           H  
ATOM   2557  OG1 THR A 174      -6.403   2.789  20.517  1.00 35.41           O  
ATOM   2558  HG1 THR A 174      -6.030   3.645  20.296  1.00 35.41           H  
ATOM   2559  N   THR A 175      -6.841   5.870  23.188  1.00 34.48           N  
ATOM   2560  H   THR A 175      -7.508   5.500  23.850  1.00 34.48           H  
ATOM   2561  CA  THR A 175      -5.826   6.791  23.778  1.00 34.48           C  
ATOM   2562  HA  THR A 175      -6.086   6.751  24.836  1.00 34.48           H  
ATOM   2563  C   THR A 175      -5.872   8.301  23.429  1.00 34.48           C  
ATOM   2564  CB  THR A 175      -4.390   6.235  23.726  1.00 34.48           C  
ATOM   2565  HB  THR A 175      -3.719   6.936  24.223  1.00 34.48           H  
ATOM   2566  O   THR A 175      -6.319   8.651  22.340  1.00 34.48           O  
ATOM   2567  CG2 THR A 175      -4.284   4.893  24.450  1.00 34.48           C  
ATOM   2568 HG21 THR A 175      -4.620   4.995  25.482  1.00 34.48           H  
ATOM   2569 HG22 THR A 175      -4.877   4.131  23.944  1.00 34.48           H  
ATOM   2570 HG23 THR A 175      -3.241   4.574  24.456  1.00 34.48           H  
ATOM   2571  OG1 THR A 175      -3.935   6.049  22.407  1.00 34.48           O  
ATOM   2572  HG1 THR A 175      -4.701   6.097  21.830  1.00 34.48           H  
ATOM   2573  N   PRO A 176      -5.480   9.206  24.365  1.00 38.08           N  
ATOM   2574  CA  PRO A 176      -5.800  10.641  24.299  1.00 38.08           C  
ATOM   2575  HA  PRO A 176      -6.611  10.822  23.594  1.00 38.08           H  
ATOM   2576  C   PRO A 176      -4.616  11.567  23.931  1.00 38.08           C  
ATOM   2577  CB  PRO A 176      -6.292  10.939  25.722  1.00 38.08           C  
ATOM   2578  HB2 PRO A 176      -6.288  12.001  25.967  1.00 38.08           H  
ATOM   2579  HB3 PRO A 176      -7.291  10.526  25.859  1.00 38.08           H  
ATOM   2580  O   PRO A 176      -3.472  11.132  23.852  1.00 38.08           O  
ATOM   2581  CG  PRO A 176      -5.290  10.159  26.573  1.00 38.08           C  
ATOM   2582  HG2 PRO A 176      -5.709   9.898  27.545  1.00 38.08           H  
ATOM   2583  HG3 PRO A 176      -4.375  10.739  26.695  1.00 38.08           H  
ATOM   2584  CD  PRO A 176      -5.007   8.917  25.725  1.00 38.08           C  
ATOM   2585  HD2 PRO A 176      -3.938   8.705  25.723  1.00 38.08           H  
ATOM   2586  HD3 PRO A 176      -5.552   8.086  26.174  1.00 38.08           H  
ATOM   2587  N   ALA A 177      -4.926  12.871  23.849  1.00 32.02           N  
ATOM   2588  H   ALA A 177      -5.909  13.091  23.915  1.00 32.02           H  
ATOM   2589  CA  ALA A 177      -4.020  14.032  23.859  1.00 32.02           C  
ATOM   2590  HA  ALA A 177      -4.673  14.883  24.052  1.00 32.02           H  
ATOM   2591  C   ALA A 177      -3.290  14.424  22.552  1.00 32.02           C  
ATOM   2592  CB  ALA A 177      -3.101  13.984  25.093  1.00 32.02           C  
ATOM   2593  HB1 ALA A 177      -2.581  14.936  25.197  1.00 32.02           H  
ATOM   2594  HB2 ALA A 177      -2.356  13.197  24.977  1.00 32.02           H  
ATOM   2595  HB3 ALA A 177      -3.686  13.800  25.995  1.00 32.02           H  
ATOM   2596  O   ALA A 177      -2.069  14.348  22.453  1.00 32.02           O  
ATOM   2597  N   TYR A 178      -4.028  15.056  21.629  1.00 32.66           N  
ATOM   2598  H   TYR A 178      -5.031  14.944  21.660  1.00 32.66           H  
ATOM   2599  CA  TYR A 178      -3.581  16.350  21.087  1.00 32.66           C  
ATOM   2600  HA  TYR A 178      -3.014  16.845  21.876  1.00 32.66           H  
ATOM   2601  C   TYR A 178      -4.779  17.252  20.756  1.00 32.66           C  
ATOM   2602  CB  TYR A 178      -2.639  16.204  19.882  1.00 32.66           C  
ATOM   2603  HB2 TYR A 178      -2.045  15.297  19.988  1.00 32.66           H  
ATOM   2604  HB3 TYR A 178      -3.223  16.105  18.967  1.00 32.66           H  
ATOM   2605  O   TYR A 178      -5.815  16.773  20.297  1.00 32.66           O  
ATOM   2606  CG  TYR A 178      -1.678  17.377  19.770  1.00 32.66           C  
ATOM   2607  CD1 TYR A 178      -1.914  18.423  18.855  1.00 32.66           C  
ATOM   2608  HD1 TYR A 178      -2.779  18.399  18.209  1.00 32.66           H  
ATOM   2609  CD2 TYR A 178      -0.556  17.431  20.621  1.00 32.66           C  
ATOM   2610  HD2 TYR A 178      -0.381  16.629  21.323  1.00 32.66           H  
ATOM   2611  CE1 TYR A 178      -1.015  19.506  18.777  1.00 32.66           C  
ATOM   2612  HE1 TYR A 178      -1.182  20.309  18.075  1.00 32.66           H  
ATOM   2613  CE2 TYR A 178       0.343  18.513  20.548  1.00 32.66           C  
ATOM   2614  HE2 TYR A 178       1.208  18.542  21.194  1.00 32.66           H  
ATOM   2615  OH  TYR A 178       0.986  20.592  19.526  1.00 32.66           O  
ATOM   2616  HH  TYR A 178       1.729  20.503  20.128  1.00 32.66           H  
ATOM   2617  CZ  TYR A 178       0.118  19.551  19.616  1.00 32.66           C  
ATOM   2618  N   ASN A 179      -4.650  18.554  21.017  1.00 34.42           N  
ATOM   2619  H   ASN A 179      -3.750  18.894  21.325  1.00 34.42           H  
ATOM   2620  CA  ASN A 179      -5.721  19.532  20.821  1.00 34.42           C  
ATOM   2621  HA  ASN A 179      -6.648  19.146  21.244  1.00 34.42           H  
ATOM   2622  C   ASN A 179      -5.955  19.824  19.333  1.00 34.42           C  
ATOM   2623  CB  ASN A 179      -5.351  20.849  21.538  1.00 34.42           C  
ATOM   2624  HB2 ASN A 179      -4.326  21.124  21.286  1.00 34.42           H  
ATOM   2625  HB3 ASN A 179      -6.001  21.644  21.172  1.00 34.42           H  
ATOM   2626  O   ASN A 179      -5.116  20.463  18.700  1.00 34.42           O  
ATOM   2627  CG  ASN A 179      -5.513  20.824  23.043  1.00 34.42           C  
ATOM   2628  ND2 ASN A 179      -4.809  21.678  23.748  1.00 34.42           N  
ATOM   2629 HD21 ASN A 179      -4.973  21.672  24.744  1.00 34.42           H  
ATOM   2630 HD22 ASN A 179      -4.201  22.347  23.297  1.00 34.42           H  
ATOM   2631  OD1 ASN A 179      -6.279  20.063  23.604  1.00 34.42           O  
ATOM   2632  N   SER A 180      -7.127  19.464  18.804  1.00 39.44           N  
ATOM   2633  H   SER A 180      -7.677  18.775  19.297  1.00 39.44           H  
ATOM   2634  CA  SER A 180      -7.838  20.262  17.793  1.00 39.44           C  
ATOM   2635  HA  SER A 180      -7.944  21.277  18.174  1.00 39.44           H  
ATOM   2636  C   SER A 180      -9.241  19.728  17.528  1.00 39.44           C  
ATOM   2637  CB  SER A 180      -7.098  20.332  16.450  1.00 39.44           C  
ATOM   2638  HB2 SER A 180      -7.807  20.454  15.631  1.00 39.44           H  
ATOM   2639  HB3 SER A 180      -6.518  19.424  16.286  1.00 39.44           H  
ATOM   2640  O   SER A 180      -9.480  18.523  17.545  1.00 39.44           O  
ATOM   2641  OG  SER A 180      -6.256  21.463  16.478  1.00 39.44           O  
ATOM   2642  HG  SER A 180      -5.617  21.309  17.178  1.00 39.44           H  
ATOM   2643  N   THR A 181     -10.147  20.647  17.201  1.00 42.96           N  
ATOM   2644  H   THR A 181      -9.880  21.618  17.289  1.00 42.96           H  
ATOM   2645  CA  THR A 181     -11.521  20.413  16.726  1.00 42.96           C  
ATOM   2646  HA  THR A 181     -11.981  19.660  17.366  1.00 42.96           H  
ATOM   2647  C   THR A 181     -11.525  19.870  15.285  1.00 42.96           C  
ATOM   2648  CB  THR A 181     -12.334  21.718  16.862  1.00 42.96           C  
ATOM   2649  HB  THR A 181     -12.026  22.422  16.089  1.00 42.96           H  
ATOM   2650  O   THR A 181     -12.172  20.413  14.396  1.00 42.96           O  
ATOM   2651  CG2 THR A 181     -13.849  21.532  16.799  1.00 42.96           C  
ATOM   2652 HG21 THR A 181     -14.346  22.494  16.924  1.00 42.96           H  
ATOM   2653 HG22 THR A 181     -14.175  20.853  17.586  1.00 42.96           H  
ATOM   2654 HG23 THR A 181     -14.142  21.122  15.832  1.00 42.96           H  
ATOM   2655  OG1 THR A 181     -12.076  22.302  18.121  1.00 42.96           O  
ATOM   2656  HG1 THR A 181     -12.679  23.043  18.224  1.00 42.96           H  
ATOM   2657  N   GLY A 182     -10.750  18.814  15.032  1.00 49.03           N  
ATOM   2658  H   GLY A 182     -10.254  18.405  15.812  1.00 49.03           H  
ATOM   2659  CA  GLY A 182     -10.604  18.150  13.740  1.00 49.03           C  
ATOM   2660  HA2 GLY A 182      -9.594  18.301  13.360  1.00 49.03           H  
ATOM   2661  HA3 GLY A 182     -11.309  18.554  13.014  1.00 49.03           H  
ATOM   2662  C   GLY A 182     -10.838  16.656  13.912  1.00 49.03           C  
ATOM   2663  O   GLY A 182     -10.118  15.997  14.657  1.00 49.03           O  
ATOM   2664  N   SER A 183     -11.869  16.129  13.248  1.00 65.45           N  
ATOM   2665  H   SER A 183     -12.400  16.741  12.646  1.00 65.45           H  
ATOM   2666  CA  SER A 183     -12.268  14.720  13.329  1.00 65.45           C  
ATOM   2667  HA  SER A 183     -12.614  14.505  14.341  1.00 65.45           H  
ATOM   2668  C   SER A 183     -11.094  13.792  12.997  1.00 65.45           C  
ATOM   2669  CB  SER A 183     -13.425  14.484  12.348  1.00 65.45           C  
ATOM   2670  HB2 SER A 183     -14.252  15.151  12.591  1.00 65.45           H  
ATOM   2671  HB3 SER A 183     -13.090  14.702  11.334  1.00 65.45           H  
ATOM   2672  O   SER A 183     -10.732  13.650  11.832  1.00 65.45           O  
ATOM   2673  OG  SER A 183     -13.875  13.146  12.403  1.00 65.45           O  
ATOM   2674  HG  SER A 183     -14.462  13.040  13.156  1.00 65.45           H  
ATOM   2675  N   ILE A 184     -10.492  13.148  14.003  1.00 71.62           N  
ATOM   2676  H   ILE A 184     -10.746  13.378  14.954  1.00 71.62           H  
ATOM   2677  CA  ILE A 184      -9.465  12.130  13.762  1.00 71.62           C  
ATOM   2678  HA  ILE A 184      -8.757  12.534  13.038  1.00 71.62           H  
ATOM   2679  C   ILE A 184     -10.145  10.921  13.119  1.00 71.62           C  
ATOM   2680  CB  ILE A 184      -8.668  11.772  15.035  1.00 71.62           C  
ATOM   2681  HB  ILE A 184      -9.368  11.401  15.783  1.00 71.62           H  
ATOM   2682  O   ILE A 184     -10.859  10.157  13.768  1.00 71.62           O  
ATOM   2683  CG1 ILE A 184      -7.942  12.994  15.646  1.00 71.62           C  
ATOM   2684 HG12 ILE A 184      -8.684  13.738  15.934  1.00 71.62           H  
ATOM   2685 HG13 ILE A 184      -7.441  12.677  16.560  1.00 71.62           H  
ATOM   2686  CG2 ILE A 184      -7.656  10.645  14.743  1.00 71.62           C  
ATOM   2687 HG21 ILE A 184      -7.029  10.473  15.618  1.00 71.62           H  
ATOM   2688 HG22 ILE A 184      -8.181   9.719  14.511  1.00 71.62           H  
ATOM   2689 HG23 ILE A 184      -7.026  10.914  13.895  1.00 71.62           H  
ATOM   2690  CD1 ILE A 184      -6.901  13.682  14.746  1.00 71.62           C  
ATOM   2691 HD11 ILE A 184      -6.107  12.987  14.476  1.00 71.62           H  
ATOM   2692 HD12 ILE A 184      -7.373  14.071  13.844  1.00 71.62           H  
ATOM   2693 HD13 ILE A 184      -6.460  14.518  15.289  1.00 71.62           H  
ATOM   2694  N   THR A 185      -9.921  10.774  11.821  1.00 82.05           N  
ATOM   2695  H   THR A 185      -9.255  11.404  11.397  1.00 82.05           H  
ATOM   2696  CA  THR A 185     -10.425   9.685  10.993  1.00 82.05           C  
ATOM   2697  HA  THR A 185     -11.378   9.338  11.393  1.00 82.05           H  
ATOM   2698  C   THR A 185      -9.420   8.542  11.036  1.00 82.05           C  
ATOM   2699  CB  THR A 185     -10.669  10.189   9.566  1.00 82.05           C  
ATOM   2700  HB  THR A 185      -9.727  10.519   9.129  1.00 82.05           H  
ATOM   2701  O   THR A 185      -8.210   8.765  11.000  1.00 82.05           O  
ATOM   2702  CG2 THR A 185     -11.313   9.139   8.662  1.00 82.05           C  
ATOM   2703 HG21 THR A 185     -12.237   8.775   9.110  1.00 82.05           H  
ATOM   2704 HG22 THR A 185     -10.631   8.303   8.503  1.00 82.05           H  
ATOM   2705 HG23 THR A 185     -11.542   9.587   7.695  1.00 82.05           H  
ATOM   2706  OG1 THR A 185     -11.560  11.281   9.624  1.00 82.05           O  
ATOM   2707  HG1 THR A 185     -11.276  11.864  10.333  1.00 82.05           H  
ATOM   2708  N   THR A 186      -9.911   7.310  11.137  1.00 86.45           N  
ATOM   2709  H   THR A 186     -10.913   7.190  11.089  1.00 86.45           H  
ATOM   2710  CA  THR A 186      -9.101   6.101  10.961  1.00 86.45           C  
ATOM   2711  HA  THR A 186      -8.059   6.367  10.785  1.00 86.45           H  
ATOM   2712  C   THR A 186      -9.613   5.361   9.744  1.00 86.45           C  
ATOM   2713  CB  THR A 186      -9.155   5.186  12.189  1.00 86.45           C  
ATOM   2714  HB  THR A 186     -10.194   5.004  12.463  1.00 86.45           H  
ATOM   2715  O   THR A 186     -10.805   5.083   9.669  1.00 86.45           O  
ATOM   2716  CG2 THR A 186      -8.461   3.845  11.968  1.00 86.45           C  
ATOM   2717 HG21 THR A 186      -8.582   3.235  12.863  1.00 86.45           H  
ATOM   2718 HG22 THR A 186      -7.408   3.993  11.727  1.00 86.45           H  
ATOM   2719 HG23 THR A 186      -8.937   3.293  11.157  1.00 86.45           H  
ATOM   2720  OG1 THR A 186      -8.492   5.813  13.270  1.00 86.45           O  
ATOM   2721  HG1 THR A 186      -8.987   6.618  13.439  1.00 86.45           H  
ATOM   2722  N   ILE A 187      -8.706   5.007   8.844  1.00 88.73           N  
ATOM   2723  H   ILE A 187      -7.742   5.258   9.011  1.00 88.73           H  
ATOM   2724  CA  ILE A 187      -8.957   4.073   7.748  1.00 88.73           C  
ATOM   2725  HA  ILE A 187      -9.996   3.744   7.785  1.00 88.73           H  
ATOM   2726  C   ILE A 187      -8.085   2.834   7.931  1.00 88.73           C  
ATOM   2727  CB  ILE A 187      -8.725   4.731   6.372  1.00 88.73           C  
ATOM   2728  HB  ILE A 187      -8.972   3.996   5.606  1.00 88.73           H  
ATOM   2729  O   ILE A 187      -7.015   2.891   8.543  1.00 88.73           O  
ATOM   2730  CG1 ILE A 187      -7.242   5.117   6.209  1.00 88.73           C  
ATOM   2731 HG12 ILE A 187      -6.986   5.869   6.955  1.00 88.73           H  
ATOM   2732 HG13 ILE A 187      -6.612   4.244   6.381  1.00 88.73           H  
ATOM   2733  CG2 ILE A 187      -9.669   5.934   6.189  1.00 88.73           C  
ATOM   2734 HG21 ILE A 187      -9.377   6.753   6.846  1.00 88.73           H  
ATOM   2735 HG22 ILE A 187      -9.647   6.280   5.156  1.00 88.73           H  
ATOM   2736 HG23 ILE A 187     -10.691   5.639   6.428  1.00 88.73           H  
ATOM   2737  CD1 ILE A 187      -6.871   5.629   4.826  1.00 88.73           C  
ATOM   2738 HD11 ILE A 187      -7.446   6.518   4.565  1.00 88.73           H  
ATOM   2739 HD12 ILE A 187      -5.810   5.878   4.832  1.00 88.73           H  
ATOM   2740 HD13 ILE A 187      -7.055   4.836   4.101  1.00 88.73           H  
ATOM   2741  N   GLU A 188      -8.516   1.731   7.339  1.00 90.16           N  
ATOM   2742  H   GLU A 188      -9.395   1.744   6.841  1.00 90.16           H  
ATOM   2743  CA  GLU A 188      -7.729   0.510   7.223  1.00 90.16           C  
ATOM   2744  HA  GLU A 188      -6.717   0.691   7.586  1.00 90.16           H  
ATOM   2745  C   GLU A 188      -7.619   0.163   5.737  1.00 90.16           C  
ATOM   2746  CB  GLU A 188      -8.331  -0.607   8.097  1.00 90.16           C  
ATOM   2747  HB2 GLU A 188      -9.362  -0.796   7.797  1.00 90.16           H  
ATOM   2748  HB3 GLU A 188      -7.746  -1.517   7.962  1.00 90.16           H  
ATOM   2749  O   GLU A 188      -8.600   0.243   4.997  1.00 90.16           O  
ATOM   2750  CG  GLU A 188      -8.281  -0.192   9.581  1.00 90.16           C  
ATOM   2751  HG2 GLU A 188      -7.252   0.075   9.821  1.00 90.16           H  
ATOM   2752  HG3 GLU A 188      -8.891   0.699   9.733  1.00 90.16           H  
ATOM   2753  CD  GLU A 188      -8.764  -1.264  10.566  1.00 90.16           C  
ATOM   2754  OE1 GLU A 188      -8.019  -1.499  11.550  1.00 90.16           O  
ATOM   2755  OE2 GLU A 188      -9.896  -1.763  10.389  1.00 90.16           O  
ATOM   2756  N   MET A 189      -6.410  -0.158   5.278  1.00 87.12           N  
ATOM   2757  H   MET A 189      -5.634  -0.168   5.925  1.00 87.12           H  
ATOM   2758  CA  MET A 189      -6.150  -0.570   3.901  1.00 87.12           C  
ATOM   2759  HA  MET A 189      -7.106  -0.783   3.424  1.00 87.12           H  
ATOM   2760  C   MET A 189      -5.350  -1.868   3.871  1.00 87.12           C  
ATOM   2761  CB  MET A 189      -5.492   0.557   3.087  1.00 87.12           C  
ATOM   2762  HB2 MET A 189      -5.456   0.240   2.045  1.00 87.12           H  
ATOM   2763  HB3 MET A 189      -6.124   1.444   3.145  1.00 87.12           H  
ATOM   2764  O   MET A 189      -4.435  -2.068   4.668  1.00 87.12           O  
ATOM   2765  CG  MET A 189      -4.073   0.936   3.535  1.00 87.12           C  
ATOM   2766  HG2 MET A 189      -3.423   0.066   3.442  1.00 87.12           H  
ATOM   2767  HG3 MET A 189      -4.105   1.223   4.586  1.00 87.12           H  
ATOM   2768  SD  MET A 189      -3.331   2.307   2.601  1.00 87.12           S  
ATOM   2769  CE  MET A 189      -3.178   1.558   0.956  1.00 87.12           C  
ATOM   2770  HE1 MET A 189      -2.661   0.602   1.039  1.00 87.12           H  
ATOM   2771  HE2 MET A 189      -2.610   2.225   0.307  1.00 87.12           H  
ATOM   2772  HE3 MET A 189      -4.166   1.397   0.525  1.00 87.12           H  
ATOM   2773  N   MET A 190      -5.696  -2.745   2.936  1.00 87.46           N  
ATOM   2774  H   MET A 190      -6.450  -2.516   2.304  1.00 87.46           H  
ATOM   2775  CA  MET A 190      -5.022  -4.024   2.741  1.00 87.46           C  
ATOM   2776  HA  MET A 190      -4.794  -4.462   3.713  1.00 87.46           H  
ATOM   2777  C   MET A 190      -3.694  -3.794   2.009  1.00 87.46           C  
ATOM   2778  CB  MET A 190      -5.971  -4.977   1.995  1.00 87.46           C  
ATOM   2779  HB2 MET A 190      -6.242  -4.539   1.034  1.00 87.46           H  
ATOM   2780  HB3 MET A 190      -5.467  -5.920   1.787  1.00 87.46           H  
ATOM   2781  O   MET A 190      -3.664  -3.159   0.953  1.00 87.46           O  
ATOM   2782  CG  MET A 190      -7.257  -5.266   2.788  1.00 87.46           C  
ATOM   2783  HG2 MET A 190      -7.845  -4.349   2.819  1.00 87.46           H  
ATOM   2784  HG3 MET A 190      -7.843  -6.001   2.235  1.00 87.46           H  
ATOM   2785  SD  MET A 190      -7.069  -5.847   4.503  1.00 87.46           S  
ATOM   2786  CE  MET A 190      -6.744  -7.610   4.238  1.00 87.46           C  
ATOM   2787  HE1 MET A 190      -7.441  -8.020   3.508  1.00 87.46           H  
ATOM   2788  HE2 MET A 190      -6.848  -8.147   5.181  1.00 87.46           H  
ATOM   2789  HE3 MET A 190      -5.720  -7.734   3.885  1.00 87.46           H  
ATOM   2790  N   VAL A 191      -2.590  -4.262   2.595  1.00 88.06           N  
ATOM   2791  H   VAL A 191      -2.670  -4.714   3.495  1.00 88.06           H  
ATOM   2792  CA  VAL A 191      -1.234  -4.120   2.048  1.00 88.06           C  
ATOM   2793  HA  VAL A 191      -1.277  -3.545   1.123  1.00 88.06           H  
ATOM   2794  C   VAL A 191      -0.671  -5.513   1.768  1.00 88.06           C  
ATOM   2795  CB  VAL A 191      -0.314  -3.349   3.016  1.00 88.06           C  
ATOM   2796  HB  VAL A 191      -0.174  -3.917   3.936  1.00 88.06           H  
ATOM   2797  O   VAL A 191      -0.434  -6.244   2.730  1.00 88.06           O  
ATOM   2798  CG1 VAL A 191       1.069  -3.117   2.394  1.00 88.06           C  
ATOM   2799 HG11 VAL A 191       1.690  -2.549   3.087  1.00 88.06           H  
ATOM   2800 HG12 VAL A 191       1.553  -4.073   2.195  1.00 88.06           H  
ATOM   2801 HG13 VAL A 191       0.971  -2.563   1.460  1.00 88.06           H  
ATOM   2802  CG2 VAL A 191      -0.919  -1.990   3.388  1.00 88.06           C  
ATOM   2803 HG21 VAL A 191      -1.295  -1.483   2.499  1.00 88.06           H  
ATOM   2804 HG22 VAL A 191      -0.177  -1.366   3.886  1.00 88.06           H  
ATOM   2805 HG23 VAL A 191      -1.758  -2.153   4.064  1.00 88.06           H  
ATOM   2806  N   PRO A 192      -0.397  -5.890   0.504  1.00 84.80           N  
ATOM   2807  CA  PRO A 192       0.130  -7.215   0.175  1.00 84.80           C  
ATOM   2808  HA  PRO A 192      -0.635  -7.967   0.370  1.00 84.80           H  
ATOM   2809  C   PRO A 192       1.359  -7.564   1.006  1.00 84.80           C  
ATOM   2810  CB  PRO A 192       0.423  -7.178  -1.328  1.00 84.80           C  
ATOM   2811  HB2 PRO A 192       0.282  -8.157  -1.787  1.00 84.80           H  
ATOM   2812  HB3 PRO A 192       1.432  -6.809  -1.510  1.00 84.80           H  
ATOM   2813  O   PRO A 192       2.276  -6.746   1.099  1.00 84.80           O  
ATOM   2814  CG  PRO A 192      -0.593  -6.161  -1.849  1.00 84.80           C  
ATOM   2815  HG2 PRO A 192      -1.559  -6.648  -1.984  1.00 84.80           H  
ATOM   2816  HG3 PRO A 192      -0.266  -5.698  -2.779  1.00 84.80           H  
ATOM   2817  CD  PRO A 192      -0.689  -5.147  -0.712  1.00 84.80           C  
ATOM   2818  HD2 PRO A 192      -1.692  -4.721  -0.687  1.00 84.80           H  
ATOM   2819  HD3 PRO A 192       0.057  -4.363  -0.845  1.00 84.80           H  
ATOM   2820  N   GLY A 193       1.412  -8.760   1.603  1.00 81.69           N  
ATOM   2821  H   GLY A 193       0.603  -9.363   1.556  1.00 81.69           H  
ATOM   2822  CA  GLY A 193       2.471  -9.136   2.551  1.00 81.69           C  
ATOM   2823  HA2 GLY A 193       2.374  -8.530   3.451  1.00 81.69           H  
ATOM   2824  HA3 GLY A 193       2.333 -10.182   2.825  1.00 81.69           H  
ATOM   2825  C   GLY A 193       3.891  -8.963   1.994  1.00 81.69           C  
ATOM   2826  O   GLY A 193       4.776  -8.458   2.685  1.00 81.69           O  
ATOM   2827  N   LEU A 194       4.076  -9.253   0.701  1.00 81.25           N  
ATOM   2828  H   LEU A 194       3.289  -9.655   0.214  1.00 81.25           H  
ATOM   2829  CA  LEU A 194       5.318  -9.025  -0.058  1.00 81.25           C  
ATOM   2830  HA  LEU A 194       6.140  -9.542   0.438  1.00 81.25           H  
ATOM   2831  C   LEU A 194       5.720  -7.537  -0.155  1.00 81.25           C  
ATOM   2832  CB  LEU A 194       5.115  -9.613  -1.470  1.00 81.25           C  
ATOM   2833  HB2 LEU A 194       4.181  -9.223  -1.874  1.00 81.25           H  
ATOM   2834  HB3 LEU A 194       5.918  -9.268  -2.122  1.00 81.25           H  
ATOM   2835  O   LEU A 194       6.903  -7.215  -0.227  1.00 81.25           O  
ATOM   2836  CG  LEU A 194       5.083 -11.155  -1.504  1.00 81.25           C  
ATOM   2837  HG  LEU A 194       4.506 -11.533  -0.661  1.00 81.25           H  
ATOM   2838  CD1 LEU A 194       4.416 -11.646  -2.788  1.00 81.25           C  
ATOM   2839 HD11 LEU A 194       3.385 -11.295  -2.826  1.00 81.25           H  
ATOM   2840 HD12 LEU A 194       4.955 -11.272  -3.658  1.00 81.25           H  
ATOM   2841 HD13 LEU A 194       4.411 -12.735  -2.808  1.00 81.25           H  
ATOM   2842  CD2 LEU A 194       6.495 -11.740  -1.444  1.00 81.25           C  
ATOM   2843 HD21 LEU A 194       6.994 -11.423  -0.528  1.00 81.25           H  
ATOM   2844 HD22 LEU A 194       6.439 -12.828  -1.447  1.00 81.25           H  
ATOM   2845 HD23 LEU A 194       7.076 -11.410  -2.305  1.00 81.25           H  
ATOM   2846  N   LYS A 195       4.742  -6.624  -0.137  1.00 82.74           N  
ATOM   2847  H   LYS A 195       3.804  -6.968   0.009  1.00 82.74           H  
ATOM   2848  CA  LYS A 195       4.911  -5.164  -0.258  1.00 82.74           C  
ATOM   2849  HA  LYS A 195       5.904  -4.955  -0.657  1.00 82.74           H  
ATOM   2850  C   LYS A 195       4.829  -4.429   1.076  1.00 82.74           C  
ATOM   2851  CB  LYS A 195       3.876  -4.604  -1.241  1.00 82.74           C  
ATOM   2852  HB2 LYS A 195       4.006  -3.524  -1.308  1.00 82.74           H  
ATOM   2853  HB3 LYS A 195       2.868  -4.812  -0.881  1.00 82.74           H  
ATOM   2854  O   LYS A 195       5.287  -3.292   1.172  1.00 82.74           O  
ATOM   2855  CG  LYS A 195       4.068  -5.216  -2.633  1.00 82.74           C  
ATOM   2856  HG2 LYS A 195       3.840  -6.282  -2.610  1.00 82.74           H  
ATOM   2857  HG3 LYS A 195       5.106  -5.082  -2.938  1.00 82.74           H  
ATOM   2858  CD  LYS A 195       3.157  -4.535  -3.648  1.00 82.74           C  
ATOM   2859  HD2 LYS A 195       3.356  -3.464  -3.631  1.00 82.74           H  
ATOM   2860  HD3 LYS A 195       2.111  -4.733  -3.411  1.00 82.74           H  
ATOM   2861  CE  LYS A 195       3.509  -5.100  -5.016  1.00 82.74           C  
ATOM   2862  HE2 LYS A 195       4.579  -4.968  -5.178  1.00 82.74           H  
ATOM   2863  HE3 LYS A 195       3.331  -6.175  -5.034  1.00 82.74           H  
ATOM   2864  NZ  LYS A 195       2.784  -4.450  -6.122  1.00 82.74           N  
ATOM   2865  HZ1 LYS A 195       2.872  -3.446  -6.055  1.00 82.74           H  
ATOM   2866  HZ2 LYS A 195       1.806  -4.702  -6.117  1.00 82.74           H  
ATOM   2867  HZ3 LYS A 195       3.202  -4.779  -6.981  1.00 82.74           H  
ATOM   2868  N   ALA A 196       4.329  -5.071   2.129  1.00 85.53           N  
ATOM   2869  H   ALA A 196       3.886  -5.964   1.969  1.00 85.53           H  
ATOM   2870  CA  ALA A 196       4.303  -4.513   3.477  1.00 85.53           C  
ATOM   2871  HA  ALA A 196       3.681  -3.618   3.476  1.00 85.53           H  
ATOM   2872  C   ALA A 196       5.706  -4.092   3.953  1.00 85.53           C  
ATOM   2873  CB  ALA A 196       3.660  -5.550   4.401  1.00 85.53           C  
ATOM   2874  HB1 ALA A 196       3.604  -5.142   5.410  1.00 85.53           H  
ATOM   2875  HB2 ALA A 196       4.255  -6.464   4.419  1.00 85.53           H  
ATOM   2876  HB3 ALA A 196       2.653  -5.784   4.056  1.00 85.53           H  
ATOM   2877  O   ALA A 196       5.857  -3.036   4.565  1.00 85.53           O  
ATOM   2878  N   GLY A 197       6.751  -4.844   3.584  1.00 84.97           N  
ATOM   2879  H   GLY A 197       6.563  -5.706   3.091  1.00 84.97           H  
ATOM   2880  CA  GLY A 197       8.147  -4.473   3.842  1.00 84.97           C  
ATOM   2881  HA2 GLY A 197       8.287  -4.330   4.914  1.00 84.97           H  
ATOM   2882  HA3 GLY A 197       8.790  -5.290   3.518  1.00 84.97           H  
ATOM   2883  C   GLY A 197       8.611  -3.196   3.123  1.00 84.97           C  
ATOM   2884  O   GLY A 197       9.439  -2.468   3.665  1.00 84.97           O  
ATOM   2885  N   LEU A 198       8.056  -2.878   1.947  1.00 86.07           N  
ATOM   2886  H   LEU A 198       7.322  -3.470   1.585  1.00 86.07           H  
ATOM   2887  CA  LEU A 198       8.339  -1.634   1.216  1.00 86.07           C  
ATOM   2888  HA  LEU A 198       9.409  -1.440   1.273  1.00 86.07           H  
ATOM   2889  C   LEU A 198       7.628  -0.429   1.852  1.00 86.07           C  
ATOM   2890  CB  LEU A 198       7.956  -1.832  -0.266  1.00 86.07           C  
ATOM   2891  HB2 LEU A 198       6.893  -2.065  -0.329  1.00 86.07           H  
ATOM   2892  HB3 LEU A 198       8.508  -2.690  -0.652  1.00 86.07           H  
ATOM   2893  O   LEU A 198       8.204   0.653   1.914  1.00 86.07           O  
ATOM   2894  CG  LEU A 198       8.219  -0.625  -1.187  1.00 86.07           C  
ATOM   2895  HG  LEU A 198       7.608   0.219  -0.867  1.00 86.07           H  
ATOM   2896  CD1 LEU A 198       9.690  -0.203  -1.203  1.00 86.07           C  
ATOM   2897 HD11 LEU A 198      10.322  -1.053  -1.460  1.00 86.07           H  
ATOM   2898 HD12 LEU A 198       9.971   0.190  -0.225  1.00 86.07           H  
ATOM   2899 HD13 LEU A 198       9.829   0.590  -1.938  1.00 86.07           H  
ATOM   2900  CD2 LEU A 198       7.825  -0.994  -2.615  1.00 86.07           C  
ATOM   2901 HD21 LEU A 198       8.448  -1.805  -2.991  1.00 86.07           H  
ATOM   2902 HD22 LEU A 198       7.936  -0.124  -3.263  1.00 86.07           H  
ATOM   2903 HD23 LEU A 198       6.780  -1.304  -2.643  1.00 86.07           H  
ATOM   2904  N   VAL A 199       6.415  -0.627   2.378  1.00 88.45           N  
ATOM   2905  H   VAL A 199       5.990  -1.534   2.247  1.00 88.45           H  
ATOM   2906  CA  VAL A 199       5.668   0.406   3.119  1.00 88.45           C  
ATOM   2907  HA  VAL A 199       5.716   1.338   2.556  1.00 88.45           H  
ATOM   2908  C   VAL A 199       6.300   0.687   4.489  1.00 88.45           C  
ATOM   2909  CB  VAL A 199       4.185   0.010   3.260  1.00 88.45           C  
ATOM   2910  HB  VAL A 199       4.114  -0.943   3.783  1.00 88.45           H  
ATOM   2911  O   VAL A 199       6.415   1.846   4.883  1.00 88.45           O  
ATOM   2912  CG1 VAL A 199       3.389   1.056   4.050  1.00 88.45           C  
ATOM   2913 HG11 VAL A 199       3.730   1.095   5.084  1.00 88.45           H  
ATOM   2914 HG12 VAL A 199       2.333   0.788   4.050  1.00 88.45           H  
ATOM   2915 HG13 VAL A 199       3.514   2.038   3.595  1.00 88.45           H  
ATOM   2916  CG2 VAL A 199       3.518  -0.139   1.884  1.00 88.45           C  
ATOM   2917 HG21 VAL A 199       4.000  -0.930   1.309  1.00 88.45           H  
ATOM   2918 HG22 VAL A 199       3.590   0.796   1.330  1.00 88.45           H  
ATOM   2919 HG23 VAL A 199       2.467  -0.401   2.006  1.00 88.45           H  
ATOM   2920  N   ILE A 200       6.746  -0.352   5.206  1.00 89.12           N  
ATOM   2921  H   ILE A 200       6.573  -1.282   4.854  1.00 89.12           H  
ATOM   2922  CA  ILE A 200       7.505  -0.206   6.461  1.00 89.12           C  
ATOM   2923  HA  ILE A 200       6.956   0.452   7.134  1.00 89.12           H  
ATOM   2924  C   ILE A 200       8.861   0.460   6.188  1.00 89.12           C  
ATOM   2925  CB  ILE A 200       7.648  -1.567   7.184  1.00 89.12           C  
ATOM   2926  HB  ILE A 200       8.073  -2.288   6.486  1.00 89.12           H  
ATOM   2927  O   ILE A 200       9.244   1.404   6.883  1.00 89.12           O  
ATOM   2928  CG1 ILE A 200       6.275  -2.080   7.677  1.00 89.12           C  
ATOM   2929 HG12 ILE A 200       5.950  -1.483   8.530  1.00 89.12           H  
ATOM   2930 HG13 ILE A 200       5.523  -1.964   6.896  1.00 89.12           H  
ATOM   2931  CG2 ILE A 200       8.582  -1.450   8.406  1.00 89.12           C  
ATOM   2932 HG21 ILE A 200       8.177  -0.736   9.123  1.00 89.12           H  
ATOM   2933 HG22 ILE A 200       9.577  -1.130   8.096  1.00 89.12           H  
ATOM   2934 HG23 ILE A 200       8.716  -2.414   8.897  1.00 89.12           H  
ATOM   2935  CD1 ILE A 200       6.302  -3.561   8.081  1.00 89.12           C  
ATOM   2936 HD11 ILE A 200       5.349  -3.823   8.541  1.00 89.12           H  
ATOM   2937 HD12 ILE A 200       6.470  -4.184   7.203  1.00 89.12           H  
ATOM   2938 HD13 ILE A 200       7.074  -3.764   8.823  1.00 89.12           H  
ATOM   2939  N   GLY A 201       9.573  -0.004   5.163  1.00 83.29           N  
ATOM   2940  H   GLY A 201       9.200  -0.777   4.630  1.00 83.29           H  
ATOM   2941  CA  GLY A 201      10.935   0.414   4.856  1.00 83.29           C  
ATOM   2942  HA2 GLY A 201      11.028   1.492   4.991  1.00 83.29           H  
ATOM   2943  HA3 GLY A 201      11.147   0.181   3.813  1.00 83.29           H  
ATOM   2944  C   GLY A 201      11.987  -0.250   5.743  1.00 83.29           C  
ATOM   2945  O   GLY A 201      11.694  -0.910   6.743  1.00 83.29           O  
ATOM   2946  N   LYS A 202      13.260  -0.050   5.389  1.00 84.52           N  
ATOM   2947  H   LYS A 202      13.437   0.580   4.619  1.00 84.52           H  
ATOM   2948  CA  LYS A 202      14.399  -0.530   6.188  1.00 84.52           C  
ATOM   2949  HA  LYS A 202      14.313  -1.611   6.300  1.00 84.52           H  
ATOM   2950  C   LYS A 202      14.304   0.096   7.590  1.00 84.52           C  
ATOM   2951  CB  LYS A 202      15.728  -0.205   5.469  1.00 84.52           C  
ATOM   2952  HB2 LYS A 202      16.557  -0.523   6.100  1.00 84.52           H  
ATOM   2953  HB3 LYS A 202      15.801   0.874   5.331  1.00 84.52           H  
ATOM   2954  O   LYS A 202      14.144   1.305   7.710  1.00 84.52           O  
ATOM   2955  CG  LYS A 202      15.844  -0.905   4.096  1.00 84.52           C  
ATOM   2956  HG2 LYS A 202      15.826  -1.984   4.250  1.00 84.52           H  
ATOM   2957  HG3 LYS A 202      14.985  -0.635   3.483  1.00 84.52           H  
ATOM   2958  CD  LYS A 202      17.119  -0.531   3.313  1.00 84.52           C  
ATOM   2959  HD2 LYS A 202      17.996  -0.854   3.874  1.00 84.52           H  
ATOM   2960  HD3 LYS A 202      17.152   0.551   3.189  1.00 84.52           H  
ATOM   2961  CE  LYS A 202      17.094  -1.212   1.929  1.00 84.52           C  
ATOM   2962  HE2 LYS A 202      16.163  -0.935   1.432  1.00 84.52           H  
ATOM   2963  HE3 LYS A 202      17.073  -2.292   2.077  1.00 84.52           H  
ATOM   2964  NZ  LYS A 202      18.247  -0.846   1.058  1.00 84.52           N  
ATOM   2965  HZ1 LYS A 202      18.276   0.149   0.886  1.00 84.52           H  
ATOM   2966  HZ2 LYS A 202      18.172  -1.303   0.160  1.00 84.52           H  
ATOM   2967  HZ3 LYS A 202      19.122  -1.126   1.477  1.00 84.52           H  
ATOM   2968  N   ASN A 203      14.343  -0.725   8.642  1.00 82.97           N  
ATOM   2969  H   ASN A 203      14.475  -1.711   8.466  1.00 82.97           H  
ATOM   2970  CA  ASN A 203      14.195  -0.312  10.051  1.00 82.97           C  
ATOM   2971  HA  ASN A 203      14.145  -1.227  10.641  1.00 82.97           H  
ATOM   2972  C   ASN A 203      12.902   0.462  10.407  1.00 82.97           C  
ATOM   2973  CB  ASN A 203      15.464   0.438  10.504  1.00 82.97           C  
ATOM   2974  HB2 ASN A 203      15.418   0.618  11.578  1.00 82.97           H  
ATOM   2975  HB3 ASN A 203      15.502   1.408  10.008  1.00 82.97           H  
ATOM   2976  O   ASN A 203      12.857   1.115  11.448  1.00 82.97           O  
ATOM   2977  CG  ASN A 203      16.739  -0.328  10.222  1.00 82.97           C  
ATOM   2978  ND2 ASN A 203      17.766   0.339   9.752  1.00 82.97           N  
ATOM   2979 HD21 ASN A 203      18.617  -0.186   9.610  1.00 82.97           H  
ATOM   2980 HD22 ASN A 203      17.700   1.336   9.603  1.00 82.97           H  
ATOM   2981  OD1 ASN A 203      16.822  -1.532  10.387  1.00 82.97           O  
ATOM   2982  N   GLY A 204      11.855   0.422   9.573  1.00 80.84           N  
ATOM   2983  H   GLY A 204      11.913  -0.119   8.722  1.00 80.84           H  
ATOM   2984  CA  GLY A 204      10.657   1.245   9.787  1.00 80.84           C  
ATOM   2985  HA2 GLY A 204      10.376   1.216  10.839  1.00 80.84           H  
ATOM   2986  HA3 GLY A 204       9.832   0.829   9.207  1.00 80.84           H  
ATOM   2987  C   GLY A 204      10.811   2.716   9.380  1.00 80.84           C  
ATOM   2988  O   GLY A 204       9.952   3.530   9.715  1.00 80.84           O  
ATOM   2989  N   GLU A 205      11.885   3.079   8.672  1.00 88.09           N  
ATOM   2990  H   GLU A 205      12.584   2.386   8.447  1.00 88.09           H  
ATOM   2991  CA  GLU A 205      12.147   4.464   8.267  1.00 88.09           C  
ATOM   2992  HA  GLU A 205      12.143   5.097   9.154  1.00 88.09           H  
ATOM   2993  C   GLU A 205      11.069   5.003   7.316  1.00 88.09           C  
ATOM   2994  CB  GLU A 205      13.543   4.539   7.632  1.00 88.09           C  
ATOM   2995  HB2 GLU A 205      14.258   4.064   8.304  1.00 88.09           H  
ATOM   2996  HB3 GLU A 205      13.538   3.992   6.690  1.00 88.09           H  
ATOM   2997  O   GLU A 205      10.600   6.120   7.500  1.00 88.09           O  
ATOM   2998  CG  GLU A 205      14.003   5.980   7.381  1.00 88.09           C  
ATOM   2999  HG2 GLU A 205      13.274   6.486   6.747  1.00 88.09           H  
ATOM   3000  HG3 GLU A 205      14.057   6.512   8.331  1.00 88.09           H  
ATOM   3001  CD  GLU A 205      15.373   5.993   6.693  1.00 88.09           C  
ATOM   3002  OE1 GLU A 205      15.408   6.309   5.481  1.00 88.09           O  
ATOM   3003  OE2 GLU A 205      16.367   5.649   7.372  1.00 88.09           O  
ATOM   3004  N   THR A 206      10.599   4.212   6.347  1.00 88.16           N  
ATOM   3005  H   THR A 206      10.962   3.272   6.266  1.00 88.16           H  
ATOM   3006  CA  THR A 206       9.594   4.668   5.371  1.00 88.16           C  
ATOM   3007  HA  THR A 206       9.924   5.626   4.968  1.00 88.16           H  
ATOM   3008  C   THR A 206       8.240   4.918   6.032  1.00 88.16           C  
ATOM   3009  CB  THR A 206       9.473   3.687   4.196  1.00 88.16           C  
ATOM   3010  HB  THR A 206       9.116   2.723   4.560  1.00 88.16           H  
ATOM   3011  O   THR A 206       7.672   5.995   5.853  1.00 88.16           O  
ATOM   3012  CG2 THR A 206       8.530   4.168   3.099  1.00 88.16           C  
ATOM   3013 HG21 THR A 206       7.503   4.128   3.461  1.00 88.16           H  
ATOM   3014 HG22 THR A 206       8.610   3.510   2.233  1.00 88.16           H  
ATOM   3015 HG23 THR A 206       8.767   5.192   2.809  1.00 88.16           H  
ATOM   3016  OG1 THR A 206      10.749   3.514   3.613  1.00 88.16           O  
ATOM   3017  HG1 THR A 206      11.039   4.375   3.302  1.00 88.16           H  
ATOM   3018  N   ILE A 207       7.751   3.999   6.874  1.00 91.45           N  
ATOM   3019  H   ILE A 207       8.250   3.128   6.984  1.00 91.45           H  
ATOM   3020  CA  ILE A 207       6.499   4.215   7.619  1.00 91.45           C  
ATOM   3021  HA  ILE A 207       5.751   4.537   6.894  1.00 91.45           H  
ATOM   3022  C   ILE A 207       6.632   5.356   8.633  1.00 91.45           C  
ATOM   3023  CB  ILE A 207       5.974   2.904   8.247  1.00 91.45           C  
ATOM   3024  HB  ILE A 207       5.935   2.174   7.438  1.00 91.45           H  
ATOM   3025  O   ILE A 207       5.657   6.066   8.871  1.00 91.45           O  
ATOM   3026  CG1 ILE A 207       4.519   3.046   8.742  1.00 91.45           C  
ATOM   3027 HG12 ILE A 207       4.463   3.795   9.532  1.00 91.45           H  
ATOM   3028 HG13 ILE A 207       3.912   3.379   7.900  1.00 91.45           H  
ATOM   3029  CG2 ILE A 207       6.903   2.358   9.345  1.00 91.45           C  
ATOM   3030 HG21 ILE A 207       7.915   2.263   8.953  1.00 91.45           H  
ATOM   3031 HG22 ILE A 207       6.583   1.364   9.657  1.00 91.45           H  
ATOM   3032 HG23 ILE A 207       6.913   3.021  10.210  1.00 91.45           H  
ATOM   3033  CD1 ILE A 207       3.891   1.747   9.265  1.00 91.45           C  
ATOM   3034 HD11 ILE A 207       3.992   0.957   8.520  1.00 91.45           H  
ATOM   3035 HD12 ILE A 207       4.367   1.439  10.196  1.00 91.45           H  
ATOM   3036 HD13 ILE A 207       2.832   1.914   9.463  1.00 91.45           H  
ATOM   3037  N   LYS A 208       7.817   5.586   9.213  1.00 91.11           N  
ATOM   3038  H   LYS A 208       8.584   4.962   9.008  1.00 91.11           H  
ATOM   3039  CA  LYS A 208       8.072   6.741  10.083  1.00 91.11           C  
ATOM   3040  HA  LYS A 208       7.269   6.818  10.817  1.00 91.11           H  
ATOM   3041  C   LYS A 208       8.052   8.056   9.296  1.00 91.11           C  
ATOM   3042  CB  LYS A 208       9.387   6.526  10.843  1.00 91.11           C  
ATOM   3043  HB2 LYS A 208      10.216   6.476  10.137  1.00 91.11           H  
ATOM   3044  HB3 LYS A 208       9.338   5.589  11.398  1.00 91.11           H  
ATOM   3045  O   LYS A 208       7.301   8.954   9.662  1.00 91.11           O  
ATOM   3046  CG  LYS A 208       9.623   7.676  11.825  1.00 91.11           C  
ATOM   3047  HG2 LYS A 208       8.806   7.715  12.546  1.00 91.11           H  
ATOM   3048  HG3 LYS A 208       9.642   8.614  11.270  1.00 91.11           H  
ATOM   3049  CD  LYS A 208      10.952   7.533  12.568  1.00 91.11           C  
ATOM   3050  HD2 LYS A 208      11.754   7.374  11.848  1.00 91.11           H  
ATOM   3051  HD3 LYS A 208      10.906   6.708  13.278  1.00 91.11           H  
ATOM   3052  CE  LYS A 208      11.146   8.869  13.279  1.00 91.11           C  
ATOM   3053  HE2 LYS A 208      11.026   9.656  12.534  1.00 91.11           H  
ATOM   3054  HE3 LYS A 208      10.348   9.022  14.004  1.00 91.11           H  
ATOM   3055  NZ  LYS A 208      12.471   9.025  13.903  1.00 91.11           N  
ATOM   3056  HZ1 LYS A 208      13.181   8.948  13.189  1.00 91.11           H  
ATOM   3057  HZ2 LYS A 208      12.612   8.340  14.632  1.00 91.11           H  
ATOM   3058  HZ3 LYS A 208      12.510   9.961  14.281  1.00 91.11           H  
ATOM   3059  N   ASN A 209       8.785   8.145   8.188  1.00 90.74           N  
ATOM   3060  H   ASN A 209       9.411   7.384   7.968  1.00 90.74           H  
ATOM   3061  CA  ASN A 209       8.841   9.341   7.346  1.00 90.74           C  
ATOM   3062  HA  ASN A 209       9.184  10.182   7.948  1.00 90.74           H  
ATOM   3063  C   ASN A 209       7.453   9.704   6.805  1.00 90.74           C  
ATOM   3064  CB  ASN A 209       9.838   9.120   6.191  1.00 90.74           C  
ATOM   3065  HB2 ASN A 209       9.747   9.949   5.490  1.00 90.74           H  
ATOM   3066  HB3 ASN A 209       9.589   8.199   5.664  1.00 90.74           H  
ATOM   3067  O   ASN A 209       7.065  10.862   6.867  1.00 90.74           O  
ATOM   3068  CG  ASN A 209      11.295   9.054   6.625  1.00 90.74           C  
ATOM   3069  ND2 ASN A 209      12.190   8.833   5.689  1.00 90.74           N  
ATOM   3070 HD21 ASN A 209      13.140   8.699   6.003  1.00 90.74           H  
ATOM   3071 HD22 ASN A 209      11.917   8.687   4.728  1.00 90.74           H  
ATOM   3072  OD1 ASN A 209      11.652   9.201   7.781  1.00 90.74           O  
ATOM   3073  N   LEU A 210       6.665   8.726   6.347  1.00 89.65           N  
ATOM   3074  H   LEU A 210       7.046   7.793   6.284  1.00 89.65           H  
ATOM   3075  CA  LEU A 210       5.286   8.956   5.902  1.00 89.65           C  
ATOM   3076  HA  LEU A 210       5.280   9.712   5.117  1.00 89.65           H  
ATOM   3077  C   LEU A 210       4.367   9.450   7.033  1.00 89.65           C  
ATOM   3078  CB  LEU A 210       4.722   7.642   5.361  1.00 89.65           C  
ATOM   3079  HB2 LEU A 210       4.913   6.882   6.119  1.00 89.65           H  
ATOM   3080  HB3 LEU A 210       3.645   7.758   5.242  1.00 89.65           H  
ATOM   3081  O   LEU A 210       3.484  10.269   6.779  1.00 89.65           O  
ATOM   3082  CG  LEU A 210       5.282   7.148   4.023  1.00 89.65           C  
ATOM   3083  HG  LEU A 210       6.369   7.223   4.013  1.00 89.65           H  
ATOM   3084  CD1 LEU A 210       4.876   5.684   3.862  1.00 89.65           C  
ATOM   3085 HD11 LEU A 210       3.797   5.594   3.730  1.00 89.65           H  
ATOM   3086 HD12 LEU A 210       5.195   5.103   4.727  1.00 89.65           H  
ATOM   3087 HD13 LEU A 210       5.392   5.277   2.992  1.00 89.65           H  
ATOM   3088  CD2 LEU A 210       4.716   7.943   2.847  1.00 89.65           C  
ATOM   3089 HD21 LEU A 210       3.627   7.888   2.846  1.00 89.65           H  
ATOM   3090 HD22 LEU A 210       5.021   8.987   2.922  1.00 89.65           H  
ATOM   3091 HD23 LEU A 210       5.100   7.534   1.913  1.00 89.65           H  
ATOM   3092  N   GLN A 211       4.551   8.962   8.266  1.00 91.05           N  
ATOM   3093  H   GLN A 211       5.304   8.305   8.415  1.00 91.05           H  
ATOM   3094  CA  GLN A 211       3.811   9.440   9.442  1.00 91.05           C  
ATOM   3095  HA  GLN A 211       2.742   9.425   9.227  1.00 91.05           H  
ATOM   3096  C   GLN A 211       4.173  10.888   9.783  1.00 91.05           C  
ATOM   3097  CB  GLN A 211       4.083   8.532  10.653  1.00 91.05           C  
ATOM   3098  HB2 GLN A 211       3.822   9.064  11.568  1.00 91.05           H  
ATOM   3099  HB3 GLN A 211       5.145   8.291  10.708  1.00 91.05           H  
ATOM   3100  O   GLN A 211       3.278  11.698  10.016  1.00 91.05           O  
ATOM   3101  CG  GLN A 211       3.267   7.239  10.606  1.00 91.05           C  
ATOM   3102  HG2 GLN A 211       3.418   6.739   9.649  1.00 91.05           H  
ATOM   3103  HG3 GLN A 211       2.206   7.472  10.688  1.00 91.05           H  
ATOM   3104  CD  GLN A 211       3.659   6.299  11.734  1.00 91.05           C  
ATOM   3105  NE2 GLN A 211       4.744   5.577  11.585  1.00 91.05           N  
ATOM   3106 HE21 GLN A 211       4.963   4.910  12.311  1.00 91.05           H  
ATOM   3107 HE22 GLN A 211       5.262   5.673  10.723  1.00 91.05           H  
ATOM   3108  OE1 GLN A 211       2.987   6.184  12.749  1.00 91.05           O  
ATOM   3109  N   GLU A 212       5.464  11.227   9.768  1.00 90.10           N  
ATOM   3110  H   GLU A 212       6.146  10.505   9.585  1.00 90.10           H  
ATOM   3111  CA  GLU A 212       5.968  12.573  10.067  1.00 90.10           C  
ATOM   3112  HA  GLU A 212       5.484  12.935  10.974  1.00 90.10           H  
ATOM   3113  C   GLU A 212       5.606  13.582   8.959  1.00 90.10           C  
ATOM   3114  CB  GLU A 212       7.487  12.505  10.340  1.00 90.10           C  
ATOM   3115  HB2 GLU A 212       7.980  11.984   9.518  1.00 90.10           H  
ATOM   3116  HB3 GLU A 212       7.881  13.520  10.398  1.00 90.10           H  
ATOM   3117  O   GLU A 212       5.083  14.654   9.258  1.00 90.10           O  
ATOM   3118  CG  GLU A 212       7.783  11.785  11.674  1.00 90.10           C  
ATOM   3119  HG2 GLU A 212       7.294  12.342  12.472  1.00 90.10           H  
ATOM   3120  HG3 GLU A 212       7.333  10.793  11.652  1.00 90.10           H  
ATOM   3121  CD  GLU A 212       9.275  11.624  12.030  1.00 90.10           C  
ATOM   3122  OE1 GLU A 212       9.547  11.158  13.164  1.00 90.10           O  
ATOM   3123  OE2 GLU A 212      10.159  11.908  11.195  1.00 90.10           O  
ATOM   3124  N   GLU A 213       5.779  13.220   7.684  1.00 88.60           N  
ATOM   3125  H   GLU A 213       6.222  12.329   7.509  1.00 88.60           H  
ATOM   3126  CA  GLU A 213       5.472  14.053   6.507  1.00 88.60           C  
ATOM   3127  HA  GLU A 213       6.008  14.999   6.588  1.00 88.60           H  
ATOM   3128  C   GLU A 213       3.976  14.368   6.381  1.00 88.60           C  
ATOM   3129  CB  GLU A 213       5.953  13.305   5.247  1.00 88.60           C  
ATOM   3130  HB2 GLU A 213       5.374  12.385   5.166  1.00 88.60           H  
ATOM   3131  HB3 GLU A 213       6.997  13.025   5.392  1.00 88.60           H  
ATOM   3132  O   GLU A 213       3.589  15.477   6.010  1.00 88.60           O  
ATOM   3133  CG  GLU A 213       5.879  14.111   3.932  1.00 88.60           C  
ATOM   3134  HG2 GLU A 213       6.896  14.313   3.596  1.00 88.60           H  
ATOM   3135  HG3 GLU A 213       5.416  15.079   4.121  1.00 88.60           H  
ATOM   3136  CD  GLU A 213       5.118  13.399   2.797  1.00 88.60           C  
ATOM   3137  OE1 GLU A 213       4.427  14.111   2.028  1.00 88.60           O  
ATOM   3138  OE2 GLU A 213       5.155  12.152   2.705  1.00 88.60           O  
ATOM   3139  N   ASN A 214       3.115  13.396   6.695  1.00 87.01           N  
ATOM   3140  H   ASN A 214       3.488  12.503   6.985  1.00 87.01           H  
ATOM   3141  CA  ASN A 214       1.668  13.567   6.599  1.00 87.01           C  
ATOM   3142  HA  ASN A 214       1.462  14.420   5.952  1.00 87.01           H  
ATOM   3143  C   ASN A 214       1.027  13.936   7.942  1.00 87.01           C  
ATOM   3144  CB  ASN A 214       1.041  12.345   5.905  1.00 87.01           C  
ATOM   3145  HB2 ASN A 214      -0.040  12.473   5.847  1.00 87.01           H  
ATOM   3146  HB3 ASN A 214       1.252  11.439   6.472  1.00 87.01           H  
ATOM   3147  O   ASN A 214      -0.144  14.286   7.957  1.00 87.01           O  
ATOM   3148  CG  ASN A 214       1.574  12.200   4.491  1.00 87.01           C  
ATOM   3149  ND2 ASN A 214       2.602  11.409   4.291  1.00 87.01           N  
ATOM   3150 HD21 ASN A 214       3.009  10.943   5.090  1.00 87.01           H  
ATOM   3151 HD22 ASN A 214       3.148  11.515   3.449  1.00 87.01           H  
ATOM   3152  OD1 ASN A 214       1.109  12.864   3.577  1.00 87.01           O  
ATOM   3153  N   GLY A 215       1.746  13.902   9.068  1.00 85.74           N  
ATOM   3154  H   GLY A 215       2.714  13.621   9.017  1.00 85.74           H  
ATOM   3155  CA  GLY A 215       1.177  14.147  10.399  1.00 85.74           C  
ATOM   3156  HA2 GLY A 215       1.976  14.054  11.135  1.00 85.74           H  
ATOM   3157  HA3 GLY A 215       0.772  15.158  10.447  1.00 85.74           H  
ATOM   3158  C   GLY A 215       0.071  13.152  10.773  1.00 85.74           C  
ATOM   3159  O   GLY A 215      -0.961  13.549  11.315  1.00 85.74           O  
ATOM   3160  N   VAL A 216       0.264  11.875  10.438  1.00 91.25           N  
ATOM   3161  H   VAL A 216       1.180  11.635  10.086  1.00 91.25           H  
ATOM   3162  CA  VAL A 216      -0.663  10.766  10.727  1.00 91.25           C  
ATOM   3163  HA  VAL A 216      -1.491  11.141  11.328  1.00 91.25           H  
ATOM   3164  C   VAL A 216       0.038   9.691  11.551  1.00 91.25           C  
ATOM   3165  CB  VAL A 216      -1.267  10.145   9.448  1.00 91.25           C  
ATOM   3166  HB  VAL A 216      -1.964   9.363   9.747  1.00 91.25           H  
ATOM   3167  O   VAL A 216       1.260   9.597  11.552  1.00 91.25           O  
ATOM   3168  CG1 VAL A 216      -2.054  11.167   8.625  1.00 91.25           C  
ATOM   3169 HG11 VAL A 216      -2.811  11.645   9.247  1.00 91.25           H  
ATOM   3170 HG12 VAL A 216      -2.540  10.665   7.788  1.00 91.25           H  
ATOM   3171 HG13 VAL A 216      -1.379  11.928   8.233  1.00 91.25           H  
ATOM   3172  CG2 VAL A 216      -0.209   9.503   8.545  1.00 91.25           C  
ATOM   3173 HG21 VAL A 216       0.487  10.260   8.182  1.00 91.25           H  
ATOM   3174 HG22 VAL A 216      -0.695   9.014   7.701  1.00 91.25           H  
ATOM   3175 HG23 VAL A 216       0.357   8.752   9.096  1.00 91.25           H  
ATOM   3176  N   LYS A 217      -0.730   8.830  12.214  1.00 92.41           N  
ATOM   3177  H   LYS A 217      -1.730   8.963  12.160  1.00 92.41           H  
ATOM   3178  CA  LYS A 217      -0.246   7.605  12.858  1.00 92.41           C  
ATOM   3179  HA  LYS A 217       0.835   7.665  12.984  1.00 92.41           H  
ATOM   3180  C   LYS A 217      -0.557   6.411  11.962  1.00 92.41           C  
ATOM   3181  CB  LYS A 217      -0.894   7.501  14.242  1.00 92.41           C  
ATOM   3182  HB2 LYS A 217      -0.670   8.415  14.793  1.00 92.41           H  
ATOM   3183  HB3 LYS A 217      -1.976   7.422  14.131  1.00 92.41           H  
ATOM   3184  O   LYS A 217      -1.701   6.250  11.548  1.00 92.41           O  
ATOM   3185  CG  LYS A 217      -0.374   6.299  15.041  1.00 92.41           C  
ATOM   3186  HG2 LYS A 217       0.714   6.341  15.087  1.00 92.41           H  
ATOM   3187  HG3 LYS A 217      -0.676   5.372  14.553  1.00 92.41           H  
ATOM   3188  CD  LYS A 217      -0.945   6.337  16.463  1.00 92.41           C  
ATOM   3189  HD2 LYS A 217      -0.667   7.282  16.929  1.00 92.41           H  
ATOM   3190  HD3 LYS A 217      -2.032   6.268  16.416  1.00 92.41           H  
ATOM   3191  CE  LYS A 217      -0.385   5.176  17.290  1.00 92.41           C  
ATOM   3192  HE2 LYS A 217      -0.707   4.238  16.838  1.00 92.41           H  
ATOM   3193  HE3 LYS A 217       0.704   5.212  17.240  1.00 92.41           H  
ATOM   3194  NZ  LYS A 217      -0.834   5.257  18.704  1.00 92.41           N  
ATOM   3195  HZ1 LYS A 217      -0.459   4.490  19.242  1.00 92.41           H  
ATOM   3196  HZ2 LYS A 217      -0.524   6.122  19.123  1.00 92.41           H  
ATOM   3197  HZ3 LYS A 217      -1.842   5.225  18.760  1.00 92.41           H  
ATOM   3198  N   MET A 218       0.430   5.566  11.686  1.00 90.32           N  
ATOM   3199  H   MET A 218       1.330   5.726  12.114  1.00 90.32           H  
ATOM   3200  CA  MET A 218       0.281   4.378  10.844  1.00 90.32           C  
ATOM   3201  HA  MET A 218      -0.777   4.232  10.628  1.00 90.32           H  
ATOM   3202  C   MET A 218       0.782   3.137  11.568  1.00 90.32           C  
ATOM   3203  CB  MET A 218       0.989   4.540   9.498  1.00 90.32           C  
ATOM   3204  HB2 MET A 218       0.859   3.619   8.929  1.00 90.32           H  
ATOM   3205  HB3 MET A 218       2.054   4.707   9.658  1.00 90.32           H  
ATOM   3206  O   MET A 218       1.899   3.111  12.079  1.00 90.32           O  
ATOM   3207  CG  MET A 218       0.382   5.690   8.696  1.00 90.32           C  
ATOM   3208  HG2 MET A 218       0.724   6.636   9.116  1.00 90.32           H  
ATOM   3209  HG3 MET A 218      -0.702   5.641   8.805  1.00 90.32           H  
ATOM   3210  SD  MET A 218       0.761   5.652   6.932  1.00 90.32           S  
ATOM   3211  CE  MET A 218       2.534   5.962   7.005  1.00 90.32           C  
ATOM   3212  HE1 MET A 218       2.706   7.006   7.269  1.00 90.32           H  
ATOM   3213  HE2 MET A 218       2.957   5.741   6.025  1.00 90.32           H  
ATOM   3214  HE3 MET A 218       3.011   5.321   7.746  1.00 90.32           H  
ATOM   3215  N   VAL A 219      -0.055   2.104  11.611  1.00 91.25           N  
ATOM   3216  H   VAL A 219      -0.958   2.207  11.170  1.00 91.25           H  
ATOM   3217  CA  VAL A 219       0.219   0.853  12.320  1.00 91.25           C  
ATOM   3218  HA  VAL A 219       1.278   0.797  12.572  1.00 91.25           H  
ATOM   3219  C   VAL A 219      -0.116  -0.310  11.397  1.00 91.25           C  
ATOM   3220  CB  VAL A 219      -0.588   0.772  13.634  1.00 91.25           C  
ATOM   3221  HB  VAL A 219      -1.654   0.756  13.407  1.00 91.25           H  
ATOM   3222  O   VAL A 219      -1.279  -0.510  11.053  1.00 91.25           O  
ATOM   3223  CG1 VAL A 219      -0.237  -0.501  14.415  1.00 91.25           C  
ATOM   3224 HG11 VAL A 219       0.828  -0.523  14.644  1.00 91.25           H  
ATOM   3225 HG12 VAL A 219      -0.806  -0.537  15.344  1.00 91.25           H  
ATOM   3226 HG13 VAL A 219      -0.495  -1.385  13.831  1.00 91.25           H  
ATOM   3227  CG2 VAL A 219      -0.318   1.973  14.555  1.00 91.25           C  
ATOM   3228 HG21 VAL A 219      -0.681   2.887  14.085  1.00 91.25           H  
ATOM   3229 HG22 VAL A 219       0.752   2.064  14.740  1.00 91.25           H  
ATOM   3230 HG23 VAL A 219      -0.845   1.839  15.500  1.00 91.25           H  
ATOM   3231  N   LEU A 220       0.895  -1.083  10.993  1.00 87.45           N  
ATOM   3232  H   LEU A 220       1.834  -0.872  11.301  1.00 87.45           H  
ATOM   3233  CA  LEU A 220       0.664  -2.343  10.290  1.00 87.45           C  
ATOM   3234  HA  LEU A 220      -0.182  -2.214   9.615  1.00 87.45           H  
ATOM   3235  C   LEU A 220       0.292  -3.416  11.316  1.00 87.45           C  
ATOM   3236  CB  LEU A 220       1.890  -2.741   9.450  1.00 87.45           C  
ATOM   3237  HB2 LEU A 220       2.703  -3.011  10.123  1.00 87.45           H  
ATOM   3238  HB3 LEU A 220       2.216  -1.897   8.842  1.00 87.45           H  
ATOM   3239  O   LEU A 220       1.106  -3.773  12.171  1.00 87.45           O  
ATOM   3240  CG  LEU A 220       1.562  -3.937   8.529  1.00 87.45           C  
ATOM   3241  HG  LEU A 220       0.989  -4.685   9.077  1.00 87.45           H  
ATOM   3242  CD1 LEU A 220       0.764  -3.500   7.301  1.00 87.45           C  
ATOM   3243 HD11 LEU A 220       0.591  -4.349   6.640  1.00 87.45           H  
ATOM   3244 HD12 LEU A 220      -0.212  -3.119   7.602  1.00 87.45           H  
ATOM   3245 HD13 LEU A 220       1.301  -2.729   6.748  1.00 87.45           H  
ATOM   3246  CD2 LEU A 220       2.835  -4.610   8.039  1.00 87.45           C  
ATOM   3247 HD21 LEU A 220       3.423  -4.945   8.893  1.00 87.45           H  
ATOM   3248 HD22 LEU A 220       3.407  -3.911   7.429  1.00 87.45           H  
ATOM   3249 HD23 LEU A 220       2.569  -5.483   7.443  1.00 87.45           H  
ATOM   3250  N   ILE A 221      -0.931  -3.927  11.229  1.00 84.71           N  
ATOM   3251  H   ILE A 221      -1.530  -3.632  10.471  1.00 84.71           H  
ATOM   3252  CA  ILE A 221      -1.445  -4.960  12.122  1.00 84.71           C  
ATOM   3253  HA  ILE A 221      -1.029  -4.808  13.118  1.00 84.71           H  
ATOM   3254  C   ILE A 221      -0.964  -6.317  11.600  1.00 84.71           C  
ATOM   3255  CB  ILE A 221      -2.981  -4.856  12.241  1.00 84.71           C  
ATOM   3256  HB  ILE A 221      -3.400  -4.943  11.239  1.00 84.71           H  
ATOM   3257  O   ILE A 221      -1.421  -6.820  10.576  1.00 84.71           O  
ATOM   3258  CG1 ILE A 221      -3.407  -3.479  12.808  1.00 84.71           C  
ATOM   3259 HG12 ILE A 221      -3.065  -3.387  13.839  1.00 84.71           H  
ATOM   3260 HG13 ILE A 221      -2.940  -2.684  12.226  1.00 84.71           H  
ATOM   3261  CG2 ILE A 221      -3.528  -6.005  13.113  1.00 84.71           C  
ATOM   3262 HG21 ILE A 221      -3.261  -6.969  12.682  1.00 84.71           H  
ATOM   3263 HG22 ILE A 221      -4.617  -5.963  13.146  1.00 84.71           H  
ATOM   3264 HG23 ILE A 221      -3.133  -5.932  14.126  1.00 84.71           H  
ATOM   3265  CD1 ILE A 221      -4.920  -3.226  12.755  1.00 84.71           C  
ATOM   3266 HD11 ILE A 221      -5.448  -3.895  13.435  1.00 84.71           H  
ATOM   3267 HD12 ILE A 221      -5.124  -2.199  13.055  1.00 84.71           H  
ATOM   3268 HD13 ILE A 221      -5.286  -3.373  11.739  1.00 84.71           H  
ATOM   3269  N   GLN A 222      -0.022  -6.919  12.319  1.00 73.15           N  
ATOM   3270  H   GLN A 222       0.335  -6.445  13.136  1.00 73.15           H  
ATOM   3271  CA  GLN A 222       0.530  -8.232  11.994  1.00 73.15           C  
ATOM   3272  HA  GLN A 222       0.353  -8.456  10.943  1.00 73.15           H  
ATOM   3273  C   GLN A 222      -0.195  -9.298  12.826  1.00 73.15           C  
ATOM   3274  CB  GLN A 222       2.054  -8.216  12.208  1.00 73.15           C  
ATOM   3275  HB2 GLN A 222       2.277  -7.974  13.247  1.00 73.15           H  
ATOM   3276  HB3 GLN A 222       2.448  -9.209  11.992  1.00 73.15           H  
ATOM   3277  O   GLN A 222       0.157  -9.532  13.977  1.00 73.15           O  
ATOM   3278  CG  GLN A 222       2.746  -7.190  11.292  1.00 73.15           C  
ATOM   3279  HG2 GLN A 222       2.524  -7.424  10.251  1.00 73.15           H  
ATOM   3280  HG3 GLN A 222       2.368  -6.189  11.502  1.00 73.15           H  
ATOM   3281  CD  GLN A 222       4.257  -7.192  11.472  1.00 73.15           C  
ATOM   3282  NE2 GLN A 222       4.848  -6.114  11.937  1.00 73.15           N  
ATOM   3283 HE21 GLN A 222       5.847  -6.188  12.065  1.00 73.15           H  
ATOM   3284 HE22 GLN A 222       4.307  -5.310  12.221  1.00 73.15           H  
ATOM   3285  OE1 GLN A 222       4.933  -8.158  11.175  1.00 73.15           O  
ATOM   3286  N   GLN A 223      -1.233  -9.916  12.252  1.00 64.90           N  
ATOM   3287  H   GLN A 223      -1.524  -9.617  11.332  1.00 64.90           H  
ATOM   3288  CA  GLN A 223      -1.939 -11.056  12.867  1.00 64.90           C  
ATOM   3289  HA  GLN A 223      -2.209 -10.814  13.895  1.00 64.90           H  
ATOM   3290  C   GLN A 223      -1.044 -12.309  12.913  1.00 64.90           C  
ATOM   3291  CB  GLN A 223      -3.219 -11.356  12.065  1.00 64.90           C  
ATOM   3292  HB2 GLN A 223      -3.648 -12.294  12.418  1.00 64.90           H  
ATOM   3293  HB3 GLN A 223      -2.943 -11.499  11.020  1.00 64.90           H  
ATOM   3294  O   GLN A 223      -1.074 -13.071  13.874  1.00 64.90           O  
ATOM   3295  CG  GLN A 223      -4.305 -10.268  12.134  1.00 64.90           C  
ATOM   3296  HG2 GLN A 223      -3.864  -9.279  12.006  1.00 64.90           H  
ATOM   3297  HG3 GLN A 223      -4.998 -10.427  11.308  1.00 64.90           H  
ATOM   3298  CD  GLN A 223      -5.118 -10.321  13.424  1.00 64.90           C  
ATOM   3299  NE2 GLN A 223      -4.863  -9.463  14.387  1.00 64.90           N  
ATOM   3300 HE21 GLN A 223      -4.137  -8.767  14.290  1.00 64.90           H  
ATOM   3301 HE22 GLN A 223      -5.437  -9.567  15.211  1.00 64.90           H  
ATOM   3302  OE1 GLN A 223      -6.000 -11.138  13.601  1.00 64.90           O  
ATOM   3303  N   SER A 224      -0.213 -12.491  11.883  1.00 60.49           N  
ATOM   3304  H   SER A 224      -0.296 -11.870  11.091  1.00 60.49           H  
ATOM   3305  CA  SER A 224       0.756 -13.574  11.731  1.00 60.49           C  
ATOM   3306  HA  SER A 224       0.717 -14.216  12.612  1.00 60.49           H  
ATOM   3307  C   SER A 224       2.178 -12.998  11.612  1.00 60.49           C  
ATOM   3308  CB  SER A 224       0.352 -14.430  10.513  1.00 60.49           C  
ATOM   3309  HB2 SER A 224      -0.619 -14.887  10.705  1.00 60.49           H  
ATOM   3310  HB3 SER A 224       1.089 -15.217  10.351  1.00 60.49           H  
ATOM   3311  O   SER A 224       2.442 -12.091  10.813  1.00 60.49           O  
ATOM   3312  OG  SER A 224       0.259 -13.615   9.356  1.00 60.49           O  
ATOM   3313  HG  SER A 224      -0.258 -14.037   8.666  1.00 60.49           H  
ATOM   3314  N   ASN A 225       3.118 -13.537  12.402  1.00 57.67           N  
ATOM   3315  H   ASN A 225       2.830 -14.227  13.081  1.00 57.67           H  
ATOM   3316  CA  ASN A 225       4.547 -13.171  12.355  1.00 57.67           C  
ATOM   3317  HA  ASN A 225       4.623 -12.086  12.281  1.00 57.67           H  
ATOM   3318  C   ASN A 225       5.273 -13.750  11.121  1.00 57.67           C  
ATOM   3319  CB  ASN A 225       5.218 -13.613  13.672  1.00 57.67           C  
ATOM   3320  HB2 ASN A 225       4.624 -13.268  14.518  1.00 57.67           H  
ATOM   3321  HB3 ASN A 225       5.269 -14.701  13.702  1.00 57.67           H  
ATOM   3322  O   ASN A 225       6.439 -13.453  10.879  1.00 57.67           O  
ATOM   3323  CG  ASN A 225       6.619 -13.036  13.845  1.00 57.67           C  
ATOM   3324  ND2 ASN A 225       7.567 -13.818  14.306  1.00 57.67           N  
ATOM   3325 HD21 ASN A 225       8.485 -13.399  14.359  1.00 57.67           H  
ATOM   3326 HD22 ASN A 225       7.402 -14.803  14.460  1.00 57.67           H  
ATOM   3327  OD1 ASN A 225       6.873 -11.868  13.615  1.00 57.67           O  
ATOM   3328  N   ASN A 226       4.595 -14.583  10.328  1.00 58.14           N  
ATOM   3329  H   ASN A 226       3.618 -14.749  10.523  1.00 58.14           H  
ATOM   3330  CA  ASN A 226       5.150 -15.104   9.086  1.00 58.14           C  
ATOM   3331  HA  ASN A 226       6.202 -15.323   9.266  1.00 58.14           H  
ATOM   3332  C   ASN A 226       5.081 -14.051   7.965  1.00 58.14           C  
ATOM   3333  CB  ASN A 226       4.440 -16.420   8.711  1.00 58.14           C  
ATOM   3334  HB2 ASN A 226       4.628 -16.645   7.661  1.00 58.14           H  
ATOM   3335  HB3 ASN A 226       3.364 -16.316   8.845  1.00 58.14           H  
ATOM   3336  O   ASN A 226       4.121 -13.277   7.902  1.00 58.14           O  
ATOM   3337  CG  ASN A 226       4.964 -17.600   9.514  1.00 58.14           C  
ATOM   3338  ND2 ASN A 226       4.147 -18.588   9.786  1.00 58.14           N  
ATOM   3339 HD21 ASN A 226       4.555 -19.375  10.270  1.00 58.14           H  
ATOM   3340 HD22 ASN A 226       3.204 -18.604   9.424  1.00 58.14           H  
ATOM   3341  OD1 ASN A 226       6.118 -17.657   9.897  1.00 58.14           O  
ATOM   3342  N   PRO A 227       6.050 -14.033   7.033  1.00 56.78           N  
ATOM   3343  CA  PRO A 227       5.947 -13.325   5.761  1.00 56.78           C  
ATOM   3344  HA  PRO A 227       5.504 -12.340   5.904  1.00 56.78           H  
ATOM   3345  C   PRO A 227       5.051 -14.123   4.800  1.00 56.78           C  
ATOM   3346  CB  PRO A 227       7.393 -13.166   5.286  1.00 56.78           C  
ATOM   3347  HB2 PRO A 227       7.477 -13.047   4.206  1.00 56.78           H  
ATOM   3348  HB3 PRO A 227       7.849 -12.316   5.794  1.00 56.78           H  
ATOM   3349  O   PRO A 227       5.470 -14.569   3.735  1.00 56.78           O  
ATOM   3350  CG  PRO A 227       8.041 -14.459   5.779  1.00 56.78           C  
ATOM   3351  HG2 PRO A 227       9.116 -14.345   5.917  1.00 56.78           H  
ATOM   3352  HG3 PRO A 227       7.832 -15.267   5.078  1.00 56.78           H  
ATOM   3353  CD  PRO A 227       7.327 -14.731   7.105  1.00 56.78           C  
ATOM   3354  HD2 PRO A 227       7.916 -14.323   7.926  1.00 56.78           H  
ATOM   3355  HD3 PRO A 227       7.189 -15.804   7.239  1.00 56.78           H  
ATOM   3356  N   THR A 228       3.809 -14.353   5.209  1.00 61.26           N  
ATOM   3357  H   THR A 228       3.495 -13.967   6.088  1.00 61.26           H  
ATOM   3358  CA  THR A 228       2.753 -14.875   4.349  1.00 61.26           C  
ATOM   3359  HA  THR A 228       3.099 -15.815   3.918  1.00 61.26           H  
ATOM   3360  C   THR A 228       2.474 -13.879   3.215  1.00 61.26           C  
ATOM   3361  CB  THR A 228       1.477 -15.137   5.171  1.00 61.26           C  
ATOM   3362  HB  THR A 228       0.598 -15.025   4.536  1.00 61.26           H  
ATOM   3363  O   THR A 228       2.555 -12.665   3.428  1.00 61.26           O  
ATOM   3364  CG2 THR A 228       1.479 -16.542   5.764  1.00 61.26           C  
ATOM   3365 HG21 THR A 228       1.493 -17.282   4.963  1.00 61.26           H  
ATOM   3366 HG22 THR A 228       0.573 -16.684   6.353  1.00 61.26           H  
ATOM   3367 HG23 THR A 228       2.351 -16.678   6.403  1.00 61.26           H  
ATOM   3368  OG1 THR A 228       1.407 -14.244   6.261  1.00 61.26           O  
ATOM   3369  HG1 THR A 228       0.505 -14.288   6.587  1.00 61.26           H  
ATOM   3370  N   PRO A 229       2.125 -14.358   2.005  1.00 65.23           N  
ATOM   3371  CA  PRO A 229       1.745 -13.492   0.888  1.00 65.23           C  
ATOM   3372  HA  PRO A 229       2.476 -12.693   0.772  1.00 65.23           H  
ATOM   3373  C   PRO A 229       0.363 -12.841   1.080  1.00 65.23           C  
ATOM   3374  CB  PRO A 229       1.788 -14.402  -0.345  1.00 65.23           C  
ATOM   3375  HB2 PRO A 229       2.806 -14.442  -0.731  1.00 65.23           H  
ATOM   3376  HB3 PRO A 229       1.100 -14.080  -1.127  1.00 65.23           H  
ATOM   3377  O   PRO A 229      -0.046 -12.050   0.237  1.00 65.23           O  
ATOM   3378  CG  PRO A 229       1.402 -15.767   0.224  1.00 65.23           C  
ATOM   3379  HG2 PRO A 229       1.774 -16.583  -0.395  1.00 65.23           H  
ATOM   3380  HG3 PRO A 229       0.319 -15.827   0.332  1.00 65.23           H  
ATOM   3381  CD  PRO A 229       2.058 -15.757   1.604  1.00 65.23           C  
ATOM   3382  HD2 PRO A 229       1.464 -16.347   2.302  1.00 65.23           H  
ATOM   3383  HD3 PRO A 229       3.068 -16.159   1.533  1.00 65.23           H  
ATOM   3384  N   GLU A 230      -0.345 -13.171   2.168  1.00 74.28           N  
ATOM   3385  H   GLU A 230       0.089 -13.771   2.854  1.00 74.28           H  
ATOM   3386  CA  GLU A 230      -1.633 -12.582   2.533  1.00 74.28           C  
ATOM   3387  HA  GLU A 230      -2.308 -12.734   1.692  1.00 74.28           H  
ATOM   3388  C   GLU A 230      -1.530 -11.064   2.755  1.00 74.28           C  
ATOM   3389  CB  GLU A 230      -2.240 -13.322   3.749  1.00 74.28           C  
ATOM   3390  HB2 GLU A 230      -2.166 -14.394   3.567  1.00 74.28           H  
ATOM   3391  HB3 GLU A 230      -3.297 -13.066   3.814  1.00 74.28           H  
ATOM   3392  O   GLU A 230      -0.499 -10.533   3.183  1.00 74.28           O  
ATOM   3393  CG  GLU A 230      -1.575 -12.998   5.102  1.00 74.28           C  
ATOM   3394  HG2 GLU A 230      -1.857 -11.989   5.404  1.00 74.28           H  
ATOM   3395  HG3 GLU A 230      -0.494 -13.001   4.963  1.00 74.28           H  
ATOM   3396  CD  GLU A 230      -1.950 -13.981   6.231  1.00 74.28           C  
ATOM   3397  OE1 GLU A 230      -1.034 -14.351   7.014  1.00 74.28           O  
ATOM   3398  OE2 GLU A 230      -3.135 -14.356   6.331  1.00 74.28           O  
ATOM   3399  N   ASP A 231      -2.618 -10.359   2.457  1.00 81.22           N  
ATOM   3400  H   ASP A 231      -3.435 -10.830   2.096  1.00 81.22           H  
ATOM   3401  CA  ASP A 231      -2.706  -8.922   2.671  1.00 81.22           C  
ATOM   3402  HA  ASP A 231      -1.839  -8.440   2.219  1.00 81.22           H  
ATOM   3403  C   ASP A 231      -2.721  -8.597   4.174  1.00 81.22           C  
ATOM   3404  CB  ASP A 231      -3.967  -8.367   2.008  1.00 81.22           C  
ATOM   3405  HB2 ASP A 231      -4.074  -7.347   2.376  1.00 81.22           H  
ATOM   3406  HB3 ASP A 231      -4.826  -8.953   2.334  1.00 81.22           H  
ATOM   3407  O   ASP A 231      -3.598  -9.035   4.921  1.00 81.22           O  
ATOM   3408  CG  ASP A 231      -3.960  -8.311   0.479  1.00 81.22           C  
ATOM   3409  OD1 ASP A 231      -2.862  -8.220  -0.110  1.00 81.22           O  
ATOM   3410  OD2 ASP A 231      -5.075  -8.283  -0.083  1.00 81.22           O  
ATOM   3411  N   LYS A 232      -1.773  -7.772   4.623  1.00 85.29           N  
ATOM   3412  H   LYS A 232      -1.119  -7.404   3.947  1.00 85.29           H  
ATOM   3413  CA  LYS A 232      -1.678  -7.303   6.009  1.00 85.29           C  
ATOM   3414  HA  LYS A 232      -2.179  -8.044   6.632  1.00 85.29           H  
ATOM   3415  C   LYS A 232      -2.407  -5.959   6.161  1.00 85.29           C  
ATOM   3416  CB  LYS A 232      -0.208  -7.257   6.465  1.00 85.29           C  
ATOM   3417  HB2 LYS A 232      -0.183  -6.929   7.504  1.00 85.29           H  
ATOM   3418  HB3 LYS A 232       0.351  -6.548   5.854  1.00 85.29           H  
ATOM   3419  O   LYS A 232      -2.103  -5.028   5.412  1.00 85.29           O  
ATOM   3420  CG  LYS A 232       0.443  -8.650   6.351  1.00 85.29           C  
ATOM   3421  HG2 LYS A 232      -0.290  -9.402   6.643  1.00 85.29           H  
ATOM   3422  HG3 LYS A 232       0.717  -8.831   5.312  1.00 85.29           H  
ATOM   3423  CD  LYS A 232       1.681  -8.838   7.242  1.00 85.29           C  
ATOM   3424  HD2 LYS A 232       1.386  -8.676   8.279  1.00 85.29           H  
ATOM   3425  HD3 LYS A 232       2.459  -8.126   6.965  1.00 85.29           H  
ATOM   3426  CE  LYS A 232       2.188 -10.279   7.060  1.00 85.29           C  
ATOM   3427  HE2 LYS A 232       2.787 -10.333   6.151  1.00 85.29           H  
ATOM   3428  HE3 LYS A 232       1.329 -10.932   6.903  1.00 85.29           H  
ATOM   3429  NZ  LYS A 232       2.957 -10.790   8.227  1.00 85.29           N  
ATOM   3430  HZ1 LYS A 232       3.309 -11.714   8.021  1.00 85.29           H  
ATOM   3431  HZ2 LYS A 232       3.741 -10.205   8.477  1.00 85.29           H  
ATOM   3432  HZ3 LYS A 232       2.377 -10.946   9.039  1.00 85.29           H  
ATOM   3433  N   PRO A 233      -3.350  -5.810   7.111  1.00 89.00           N  
ATOM   3434  CA  PRO A 233      -4.073  -4.555   7.289  1.00 89.00           C  
ATOM   3435  HA  PRO A 233      -4.451  -4.226   6.321  1.00 89.00           H  
ATOM   3436  C   PRO A 233      -3.168  -3.450   7.855  1.00 89.00           C  
ATOM   3437  CB  PRO A 233      -5.281  -4.878   8.178  1.00 89.00           C  
ATOM   3438  HB2 PRO A 233      -6.160  -5.006   7.547  1.00 89.00           H  
ATOM   3439  HB3 PRO A 233      -5.467  -4.098   8.916  1.00 89.00           H  
ATOM   3440  O   PRO A 233      -2.601  -3.571   8.943  1.00 89.00           O  
ATOM   3441  CG  PRO A 233      -4.949  -6.213   8.846  1.00 89.00           C  
ATOM   3442  HG2 PRO A 233      -4.510  -6.044   9.829  1.00 89.00           H  
ATOM   3443  HG3 PRO A 233      -5.837  -6.838   8.944  1.00 89.00           H  
ATOM   3444  CD  PRO A 233      -3.913  -6.867   7.937  1.00 89.00           C  
ATOM   3445  HD2 PRO A 233      -4.404  -7.600   7.296  1.00 89.00           H  
ATOM   3446  HD3 PRO A 233      -3.142  -7.350   8.538  1.00 89.00           H  
ATOM   3447  N   LEU A 234      -3.050  -2.342   7.121  1.00 90.92           N  
ATOM   3448  H   LEU A 234      -3.515  -2.323   6.224  1.00 90.92           H  
ATOM   3449  CA  LEU A 234      -2.424  -1.101   7.572  1.00 90.92           C  
ATOM   3450  HA  LEU A 234      -1.777  -1.318   8.422  1.00 90.92           H  
ATOM   3451  C   LEU A 234      -3.498  -0.117   8.022  1.00 90.92           C  
ATOM   3452  CB  LEU A 234      -1.567  -0.499   6.450  1.00 90.92           C  
ATOM   3453  HB2 LEU A 234      -2.218  -0.296   5.600  1.00 90.92           H  
ATOM   3454  HB3 LEU A 234      -0.820  -1.231   6.142  1.00 90.92           H  
ATOM   3455  O   LEU A 234      -4.326   0.329   7.227  1.00 90.92           O  
ATOM   3456  CG  LEU A 234      -0.857   0.807   6.856  1.00 90.92           C  
ATOM   3457  HG  LEU A 234      -1.550   1.484   7.357  1.00 90.92           H  
ATOM   3458  CD1 LEU A 234       0.328   0.544   7.781  1.00 90.92           C  
ATOM   3459 HD11 LEU A 234       1.031  -0.138   7.304  1.00 90.92           H  
ATOM   3460 HD12 LEU A 234      -0.034   0.106   8.711  1.00 90.92           H  
ATOM   3461 HD13 LEU A 234       0.834   1.482   8.008  1.00 90.92           H  
ATOM   3462  CD2 LEU A 234      -0.335   1.517   5.620  1.00 90.92           C  
ATOM   3463 HD21 LEU A 234       0.209   2.417   5.906  1.00 90.92           H  
ATOM   3464 HD22 LEU A 234       0.317   0.848   5.059  1.00 90.92           H  
ATOM   3465 HD23 LEU A 234      -1.186   1.804   5.003  1.00 90.92           H  
ATOM   3466  N   ARG A 235      -3.430   0.275   9.289  1.00 91.67           N  
ATOM   3467  H   ARG A 235      -2.715  -0.135   9.873  1.00 91.67           H  
ATOM   3468  CA  ARG A 235      -4.320   1.256   9.900  1.00 91.67           C  
ATOM   3469  HA  ARG A 235      -5.248   1.308   9.330  1.00 91.67           H  
ATOM   3470  C   ARG A 235      -3.674   2.639   9.890  1.00 91.67           C  
ATOM   3471  CB  ARG A 235      -4.650   0.736  11.299  1.00 91.67           C  
ATOM   3472  HB2 ARG A 235      -5.109  -0.248  11.207  1.00 91.67           H  
ATOM   3473  HB3 ARG A 235      -3.732   0.638  11.878  1.00 91.67           H  
ATOM   3474  O   ARG A 235      -2.611   2.811  10.483  1.00 91.67           O  
ATOM   3475  CG  ARG A 235      -5.612   1.663  12.030  1.00 91.67           C  
ATOM   3476  HG2 ARG A 235      -6.517   1.791  11.436  1.00 91.67           H  
ATOM   3477  HG3 ARG A 235      -5.139   2.631  12.192  1.00 91.67           H  
ATOM   3478  CD  ARG A 235      -5.968   1.034  13.372  1.00 91.67           C  
ATOM   3479  HD2 ARG A 235      -5.056   0.727  13.884  1.00 91.67           H  
ATOM   3480  HD3 ARG A 235      -6.577   0.152  13.175  1.00 91.67           H  
ATOM   3481  NE  ARG A 235      -6.687   2.007  14.206  1.00 91.67           N  
ATOM   3482  HE  ARG A 235      -6.477   2.982  14.042  1.00 91.67           H  
ATOM   3483  NH1 ARG A 235      -8.063   0.518  15.263  1.00 91.67           N  
ATOM   3484 HH11 ARG A 235      -8.944   0.364  15.733  1.00 91.67           H  
ATOM   3485 HH12 ARG A 235      -7.692  -0.225  14.689  1.00 91.67           H  
ATOM   3486  NH2 ARG A 235      -8.372   2.722  15.524  1.00 91.67           N  
ATOM   3487 HH21 ARG A 235      -9.248   2.537  15.991  1.00 91.67           H  
ATOM   3488 HH22 ARG A 235      -8.216   3.664  15.192  1.00 91.67           H  
ATOM   3489  CZ  ARG A 235      -7.698   1.738  15.004  1.00 91.67           C  
ATOM   3490  N   ILE A 236      -4.318   3.614   9.250  1.00 92.36           N  
ATOM   3491  H   ILE A 236      -5.214   3.384   8.844  1.00 92.36           H  
ATOM   3492  CA  ILE A 236      -3.870   5.013   9.145  1.00 92.36           C  
ATOM   3493  HA  ILE A 236      -2.891   5.113   9.613  1.00 92.36           H  
ATOM   3494  C   ILE A 236      -4.866   5.894   9.910  1.00 92.36           C  
ATOM   3495  CB  ILE A 236      -3.732   5.453   7.664  1.00 92.36           C  
ATOM   3496  HB  ILE A 236      -4.729   5.446   7.222  1.00 92.36           H  
ATOM   3497  O   ILE A 236      -6.058   5.877   9.611  1.00 92.36           O  
ATOM   3498  CG1 ILE A 236      -2.863   4.467   6.844  1.00 92.36           C  
ATOM   3499 HG12 ILE A 236      -3.345   3.489   6.839  1.00 92.36           H  
ATOM   3500 HG13 ILE A 236      -1.890   4.352   7.322  1.00 92.36           H  
ATOM   3501  CG2 ILE A 236      -3.201   6.898   7.566  1.00 92.36           C  
ATOM   3502 HG21 ILE A 236      -2.154   6.946   7.866  1.00 92.36           H  
ATOM   3503 HG22 ILE A 236      -3.783   7.571   8.196  1.00 92.36           H  
ATOM   3504 HG23 ILE A 236      -3.295   7.255   6.541  1.00 92.36           H  
ATOM   3505  CD1 ILE A 236      -2.649   4.864   5.376  1.00 92.36           C  
ATOM   3506 HD11 ILE A 236      -2.047   5.769   5.306  1.00 92.36           H  
ATOM   3507 HD12 ILE A 236      -3.611   5.023   4.888  1.00 92.36           H  
ATOM   3508 HD13 ILE A 236      -2.121   4.063   4.860  1.00 92.36           H  
ATOM   3509  N   SER A 237      -4.390   6.668  10.884  1.00 89.79           N  
ATOM   3510  H   SER A 237      -3.399   6.620  11.078  1.00 89.79           H  
ATOM   3511  CA  SER A 237      -5.211   7.496  11.778  1.00 89.79           C  
ATOM   3512  HA  SER A 237      -6.233   7.521  11.400  1.00 89.79           H  
ATOM   3513  C   SER A 237      -4.694   8.937  11.847  1.00 89.79           C  
ATOM   3514  CB  SER A 237      -5.241   6.899  13.192  1.00 89.79           C  
ATOM   3515  HB2 SER A 237      -5.860   7.533  13.827  1.00 89.79           H  
ATOM   3516  HB3 SER A 237      -4.227   6.891  13.592  1.00 89.79           H  
ATOM   3517  O   SER A 237      -3.514   9.159  12.114  1.00 89.79           O  
ATOM   3518  OG  SER A 237      -5.757   5.580  13.231  1.00 89.79           O  
ATOM   3519  HG  SER A 237      -6.706   5.636  13.094  1.00 89.79           H  
ATOM   3520  N   GLY A 238      -5.565   9.928  11.657  1.00 88.35           N  
ATOM   3521  H   GLY A 238      -6.515   9.696  11.407  1.00 88.35           H  
ATOM   3522  CA  GLY A 238      -5.202  11.352  11.657  1.00 88.35           C  
ATOM   3523  HA2 GLY A 238      -4.322  11.499  11.030  1.00 88.35           H  
ATOM   3524  HA3 GLY A 238      -4.951  11.670  12.669  1.00 88.35           H  
ATOM   3525  C   GLY A 238      -6.327  12.246  11.128  1.00 88.35           C  
ATOM   3526  O   GLY A 238      -7.473  11.822  11.036  1.00 88.35           O  
ATOM   3527  N   GLU A 239      -6.017  13.487  10.760  1.00 87.73           N  
ATOM   3528  H   GLU A 239      -5.059  13.797  10.844  1.00 87.73           H  
ATOM   3529  CA  GLU A 239      -6.971  14.380  10.080  1.00 87.73           C  
ATOM   3530  HA  GLU A 239      -7.859  14.486  10.703  1.00 87.73           H  
ATOM   3531  C   GLU A 239      -7.372  13.801   8.701  1.00 87.73           C  
ATOM   3532  CB  GLU A 239      -6.292  15.752   9.935  1.00 87.73           C  
ATOM   3533  HB2 GLU A 239      -5.941  16.071  10.916  1.00 87.73           H  
ATOM   3534  HB3 GLU A 239      -5.429  15.640   9.278  1.00 87.73           H  
ATOM   3535  O   GLU A 239      -6.480  13.355   7.980  1.00 87.73           O  
ATOM   3536  CG  GLU A 239      -7.203  16.845   9.366  1.00 87.73           C  
ATOM   3537  HG2 GLU A 239      -7.590  16.513   8.402  1.00 87.73           H  
ATOM   3538  HG3 GLU A 239      -8.045  16.982  10.045  1.00 87.73           H  
ATOM   3539  CD  GLU A 239      -6.487  18.192   9.167  1.00 87.73           C  
ATOM   3540  OE1 GLU A 239      -7.140  19.090   8.606  1.00 87.73           O  
ATOM   3541  OE2 GLU A 239      -5.290  18.321   9.527  1.00 87.73           O  
ATOM   3542  N   PRO A 240      -8.651  13.812   8.270  1.00 85.99           N  
ATOM   3543  CA  PRO A 240      -9.113  13.113   7.062  1.00 85.99           C  
ATOM   3544  HA  PRO A 240      -9.009  12.038   7.209  1.00 85.99           H  
ATOM   3545  C   PRO A 240      -8.342  13.489   5.791  1.00 85.99           C  
ATOM   3546  CB  PRO A 240     -10.607  13.448   6.927  1.00 85.99           C  
ATOM   3547  HB2 PRO A 240     -11.200  12.622   7.320  1.00 85.99           H  
ATOM   3548  HB3 PRO A 240     -10.896  13.650   5.896  1.00 85.99           H  
ATOM   3549  O   PRO A 240      -7.959  12.609   5.025  1.00 85.99           O  
ATOM   3550  CG  PRO A 240     -10.798  14.680   7.811  1.00 85.99           C  
ATOM   3551  HG2 PRO A 240     -10.520  15.582   7.265  1.00 85.99           H  
ATOM   3552  HG3 PRO A 240     -11.816  14.752   8.194  1.00 85.99           H  
ATOM   3553  CD  PRO A 240      -9.793  14.417   8.924  1.00 85.99           C  
ATOM   3554  HD2 PRO A 240     -10.217  13.676   9.602  1.00 85.99           H  
ATOM   3555  HD3 PRO A 240      -9.549  15.339   9.451  1.00 85.99           H  
ATOM   3556  N   ALA A 241      -8.036  14.776   5.594  1.00 86.19           N  
ATOM   3557  H   ALA A 241      -8.367  15.461   6.260  1.00 86.19           H  
ATOM   3558  CA  ALA A 241      -7.251  15.241   4.449  1.00 86.19           C  
ATOM   3559  HA  ALA A 241      -7.728  14.898   3.531  1.00 86.19           H  
ATOM   3560  C   ALA A 241      -5.810  14.687   4.453  1.00 86.19           C  
ATOM   3561  CB  ALA A 241      -7.263  16.774   4.466  1.00 86.19           C  
ATOM   3562  HB1 ALA A 241      -6.705  17.152   3.609  1.00 86.19           H  
ATOM   3563  HB2 ALA A 241      -6.805  17.150   5.381  1.00 86.19           H  
ATOM   3564  HB3 ALA A 241      -8.289  17.139   4.403  1.00 86.19           H  
ATOM   3565  O   ALA A 241      -5.267  14.328   3.408  1.00 86.19           O  
ATOM   3566  N   ARG A 242      -5.201  14.569   5.640  1.00 89.18           N  
ATOM   3567  H   ARG A 242      -5.745  14.788   6.462  1.00 89.18           H  
ATOM   3568  CA  ARG A 242      -3.859  13.998   5.835  1.00 89.18           C  
ATOM   3569  HA  ARG A 242      -3.175  14.384   5.080  1.00 89.18           H  
ATOM   3570  C   ARG A 242      -3.856  12.480   5.697  1.00 89.18           C  
ATOM   3571  CB  ARG A 242      -3.339  14.362   7.228  1.00 89.18           C  
ATOM   3572  HB2 ARG A 242      -2.393  13.839   7.369  1.00 89.18           H  
ATOM   3573  HB3 ARG A 242      -4.027  13.988   7.987  1.00 89.18           H  
ATOM   3574  O   ARG A 242      -2.933  11.917   5.119  1.00 89.18           O  
ATOM   3575  CG  ARG A 242      -3.121  15.863   7.443  1.00 89.18           C  
ATOM   3576  HG2 ARG A 242      -2.408  16.246   6.713  1.00 89.18           H  
ATOM   3577  HG3 ARG A 242      -4.071  16.384   7.323  1.00 89.18           H  
ATOM   3578  CD  ARG A 242      -2.589  16.103   8.859  1.00 89.18           C  
ATOM   3579  HD2 ARG A 242      -1.543  15.800   8.924  1.00 89.18           H  
ATOM   3580  HD3 ARG A 242      -3.153  15.495   9.567  1.00 89.18           H  
ATOM   3581  NE  ARG A 242      -2.738  17.507   9.240  1.00 89.18           N  
ATOM   3582  HE  ARG A 242      -3.680  17.868   9.200  1.00 89.18           H  
ATOM   3583  NH1 ARG A 242      -0.620  17.966   9.994  1.00 89.18           N  
ATOM   3584 HH11 ARG A 242       0.043  18.613  10.396  1.00 89.18           H  
ATOM   3585 HH12 ARG A 242      -0.336  17.044   9.694  1.00 89.18           H  
ATOM   3586  NH2 ARG A 242      -2.261  19.505  10.115  1.00 89.18           N  
ATOM   3587 HH21 ARG A 242      -3.244  19.695   9.984  1.00 89.18           H  
ATOM   3588 HH22 ARG A 242      -1.646  20.178  10.548  1.00 89.18           H  
ATOM   3589  CZ  ARG A 242      -1.859  18.315   9.781  1.00 89.18           C  
ATOM   3590  N   VAL A 243      -4.895  11.829   6.213  1.00 90.57           N  
ATOM   3591  H   VAL A 243      -5.588  12.383   6.696  1.00 90.57           H  
ATOM   3592  CA  VAL A 243      -5.112  10.382   6.134  1.00 90.57           C  
ATOM   3593  HA  VAL A 243      -4.230   9.863   6.510  1.00 90.57           H  
ATOM   3594  C   VAL A 243      -5.288   9.944   4.688  1.00 90.57           C  
ATOM   3595  CB  VAL A 243      -6.314   9.986   7.009  1.00 90.57           C  
ATOM   3596  HB  VAL A 243      -7.148  10.659   6.810  1.00 90.57           H  
ATOM   3597  O   VAL A 243      -4.655   8.974   4.288  1.00 90.57           O  
ATOM   3598  CG1 VAL A 243      -6.787   8.554   6.777  1.00 90.57           C  
ATOM   3599 HG11 VAL A 243      -5.938   7.873   6.838  1.00 90.57           H  
ATOM   3600 HG12 VAL A 243      -7.250   8.476   5.794  1.00 90.57           H  
ATOM   3601 HG13 VAL A 243      -7.530   8.279   7.527  1.00 90.57           H  
ATOM   3602  CG2 VAL A 243      -5.932  10.094   8.485  1.00 90.57           C  
ATOM   3603 HG21 VAL A 243      -5.186   9.342   8.740  1.00 90.57           H  
ATOM   3604 HG22 VAL A 243      -6.823   9.944   9.094  1.00 90.57           H  
ATOM   3605 HG23 VAL A 243      -5.525  11.083   8.697  1.00 90.57           H  
ATOM   3606  N   GLU A 244      -6.050  10.682   3.879  1.00 89.56           N  
ATOM   3607  H   GLU A 244      -6.602  11.433   4.268  1.00 89.56           H  
ATOM   3608  CA  GLU A 244      -6.194  10.386   2.451  1.00 89.56           C  
ATOM   3609  HA  GLU A 244      -6.429   9.325   2.357  1.00 89.56           H  
ATOM   3610  C   GLU A 244      -4.884  10.620   1.679  1.00 89.56           C  
ATOM   3611  CB  GLU A 244      -7.374  11.194   1.885  1.00 89.56           C  
ATOM   3612  HB2 GLU A 244      -7.140  12.256   1.953  1.00 89.56           H  
ATOM   3613  HB3 GLU A 244      -8.254  11.009   2.501  1.00 89.56           H  
ATOM   3614  O   GLU A 244      -4.493   9.779   0.870  1.00 89.56           O  
ATOM   3615  CG  GLU A 244      -7.725  10.861   0.424  1.00 89.56           C  
ATOM   3616  HG2 GLU A 244      -6.894  11.170  -0.210  1.00 89.56           H  
ATOM   3617  HG3 GLU A 244      -8.593  11.457   0.139  1.00 89.56           H  
ATOM   3618  CD  GLU A 244      -8.036   9.376   0.171  1.00 89.56           C  
ATOM   3619  OE1 GLU A 244      -7.894   8.917  -0.983  1.00 89.56           O  
ATOM   3620  OE2 GLU A 244      -8.375   8.626   1.113  1.00 89.56           O  
ATOM   3621  N   LYS A 245      -4.132  11.689   1.990  1.00 90.55           N  
ATOM   3622  H   LYS A 245      -4.509  12.368   2.635  1.00 90.55           H  
ATOM   3623  CA  LYS A 245      -2.791  11.913   1.418  1.00 90.55           C  
ATOM   3624  HA  LYS A 245      -2.883  11.904   0.332  1.00 90.55           H  
ATOM   3625  C   LYS A 245      -1.819  10.777   1.775  1.00 90.55           C  
ATOM   3626  CB  LYS A 245      -2.269  13.294   1.853  1.00 90.55           C  
ATOM   3627  HB2 LYS A 245      -3.023  14.045   1.615  1.00 90.55           H  
ATOM   3628  HB3 LYS A 245      -2.104  13.300   2.930  1.00 90.55           H  
ATOM   3629  O   LYS A 245      -1.128  10.263   0.897  1.00 90.55           O  
ATOM   3630  CG  LYS A 245      -0.960  13.670   1.137  1.00 90.55           C  
ATOM   3631  HG2 LYS A 245      -1.114  13.623   0.059  1.00 90.55           H  
ATOM   3632  HG3 LYS A 245      -0.186  12.948   1.398  1.00 90.55           H  
ATOM   3633  CD  LYS A 245      -0.492  15.086   1.511  1.00 90.55           C  
ATOM   3634  HD2 LYS A 245      -0.524  15.217   2.593  1.00 90.55           H  
ATOM   3635  HD3 LYS A 245      -1.179  15.802   1.059  1.00 90.55           H  
ATOM   3636  CE  LYS A 245       0.928  15.362   0.989  1.00 90.55           C  
ATOM   3637  HE2 LYS A 245       1.071  14.813   0.059  1.00 90.55           H  
ATOM   3638  HE3 LYS A 245       1.037  16.426   0.779  1.00 90.55           H  
ATOM   3639  NZ  LYS A 245       1.951  14.950   1.980  1.00 90.55           N  
ATOM   3640  HZ1 LYS A 245       2.034  15.578   2.766  1.00 90.55           H  
ATOM   3641  HZ2 LYS A 245       1.739  14.041   2.367  1.00 90.55           H  
ATOM   3642  HZ3 LYS A 245       2.882  14.828   1.607  1.00 90.55           H  
ATOM   3643  N   ALA A 246      -1.814  10.328   3.030  1.00 91.07           N  
ATOM   3644  H   ALA A 246      -2.381  10.814   3.710  1.00 91.07           H  
ATOM   3645  CA  ALA A 246      -1.014   9.190   3.480  1.00 91.07           C  
ATOM   3646  HA  ALA A 246       0.023   9.359   3.191  1.00 91.07           H  
ATOM   3647  C   ALA A 246      -1.465   7.867   2.835  1.00 91.07           C  
ATOM   3648  CB  ALA A 246      -1.077   9.122   5.007  1.00 91.07           C  
ATOM   3649  HB1 ALA A 246      -2.105   8.973   5.335  1.00 91.07           H  
ATOM   3650  HB2 ALA A 246      -0.461   8.294   5.359  1.00 91.07           H  
ATOM   3651  HB3 ALA A 246      -0.699  10.053   5.432  1.00 91.07           H  
ATOM   3652  O   ALA A 246      -0.620   7.094   2.386  1.00 91.07           O  
ATOM   3653  N   ARG A 247      -2.779   7.629   2.705  1.00 92.67           N  
ATOM   3654  H   ARG A 247      -3.418   8.289   3.124  1.00 92.67           H  
ATOM   3655  CA  ARG A 247      -3.357   6.488   1.970  1.00 92.67           C  
ATOM   3656  HA  ARG A 247      -3.045   5.559   2.446  1.00 92.67           H  
ATOM   3657  C   ARG A 247      -2.860   6.462   0.535  1.00 92.67           C  
ATOM   3658  CB  ARG A 247      -4.893   6.585   1.962  1.00 92.67           C  
ATOM   3659  HB2 ARG A 247      -5.244   6.842   2.962  1.00 92.67           H  
ATOM   3660  HB3 ARG A 247      -5.210   7.385   1.293  1.00 92.67           H  
ATOM   3661  O   ARG A 247      -2.461   5.411   0.045  1.00 92.67           O  
ATOM   3662  CG  ARG A 247      -5.562   5.273   1.523  1.00 92.67           C  
ATOM   3663  HG2 ARG A 247      -5.144   4.928   0.577  1.00 92.67           H  
ATOM   3664  HG3 ARG A 247      -5.364   4.516   2.282  1.00 92.67           H  
ATOM   3665  CD  ARG A 247      -7.082   5.431   1.370  1.00 92.67           C  
ATOM   3666  HD2 ARG A 247      -7.472   5.998   2.216  1.00 92.67           H  
ATOM   3667  HD3 ARG A 247      -7.549   4.446   1.391  1.00 92.67           H  
ATOM   3668  NE  ARG A 247      -7.459   6.152   0.144  1.00 92.67           N  
ATOM   3669  HE  ARG A 247      -7.636   7.140   0.253  1.00 92.67           H  
ATOM   3670  NH1 ARG A 247      -7.798   4.370  -1.264  1.00 92.67           N  
ATOM   3671 HH11 ARG A 247      -7.567   3.751  -0.501  1.00 92.67           H  
ATOM   3672 HH12 ARG A 247      -8.098   4.019  -2.163  1.00 92.67           H  
ATOM   3673  NH2 ARG A 247      -8.122   6.450  -1.995  1.00 92.67           N  
ATOM   3674 HH21 ARG A 247      -8.107   7.434  -1.769  1.00 92.67           H  
ATOM   3675 HH22 ARG A 247      -8.435   6.130  -2.901  1.00 92.67           H  
ATOM   3676  CZ  ARG A 247      -7.789   5.654  -1.029  1.00 92.67           C  
ATOM   3677  N   GLN A 248      -2.863   7.614  -0.132  1.00 90.35           N  
ATOM   3678  H   GLN A 248      -3.264   8.424   0.319  1.00 90.35           H  
ATOM   3679  CA  GLN A 248      -2.402   7.744  -1.506  1.00 90.35           C  
ATOM   3680  HA  GLN A 248      -2.889   6.964  -2.092  1.00 90.35           H  
ATOM   3681  C   GLN A 248      -0.888   7.525  -1.618  1.00 90.35           C  
ATOM   3682  CB  GLN A 248      -2.853   9.101  -2.061  1.00 90.35           C  
ATOM   3683  HB2 GLN A 248      -2.272   9.902  -1.604  1.00 90.35           H  
ATOM   3684  HB3 GLN A 248      -3.904   9.251  -1.815  1.00 90.35           H  
ATOM   3685  O   GLN A 248      -0.459   6.818  -2.524  1.00 90.35           O  
ATOM   3686  CG  GLN A 248      -2.708   9.154  -3.588  1.00 90.35           C  
ATOM   3687  HG2 GLN A 248      -1.654   9.106  -3.863  1.00 90.35           H  
ATOM   3688  HG3 GLN A 248      -3.216   8.291  -4.020  1.00 90.35           H  
ATOM   3689  CD  GLN A 248      -3.309  10.421  -4.191  1.00 90.35           C  
ATOM   3690  NE2 GLN A 248      -3.722  10.388  -5.439  1.00 90.35           N  
ATOM   3691 HE21 GLN A 248      -4.126  11.250  -5.777  1.00 90.35           H  
ATOM   3692 HE22 GLN A 248      -3.664   9.541  -5.987  1.00 90.35           H  
ATOM   3693  OE1 GLN A 248      -3.410  11.467  -3.578  1.00 90.35           O  
ATOM   3694  N   ALA A 249      -0.085   8.037  -0.682  1.00 89.24           N  
ATOM   3695  H   ALA A 249      -0.482   8.653   0.014  1.00 89.24           H  
ATOM   3696  CA  ALA A 249       1.357   7.783  -0.633  1.00 89.24           C  
ATOM   3697  HA  ALA A 249       1.791   8.070  -1.591  1.00 89.24           H  
ATOM   3698  C   ALA A 249       1.681   6.291  -0.412  1.00 89.24           C  
ATOM   3699  CB  ALA A 249       1.970   8.676   0.452  1.00 89.24           C  
ATOM   3700  HB1 ALA A 249       3.054   8.557   0.452  1.00 89.24           H  
ATOM   3701  HB2 ALA A 249       1.579   8.405   1.432  1.00 89.24           H  
ATOM   3702  HB3 ALA A 249       1.734   9.721   0.251  1.00 89.24           H  
ATOM   3703  O   ALA A 249       2.505   5.721  -1.127  1.00 89.24           O  
ATOM   3704  N   VAL A 250       0.977   5.620   0.506  1.00 90.35           N  
ATOM   3705  H   VAL A 250       0.333   6.139   1.087  1.00 90.35           H  
ATOM   3706  CA  VAL A 250       1.090   4.166   0.712  1.00 90.35           C  
ATOM   3707  HA  VAL A 250       2.140   3.915   0.862  1.00 90.35           H  
ATOM   3708  C   VAL A 250       0.619   3.392  -0.521  1.00 90.35           C  
ATOM   3709  CB  VAL A 250       0.312   3.724   1.964  1.00 90.35           C  
ATOM   3710  HB  VAL A 250      -0.710   4.098   1.907  1.00 90.35           H  
ATOM   3711  O   VAL A 250       1.287   2.454  -0.944  1.00 90.35           O  
ATOM   3712  CG1 VAL A 250       0.269   2.196   2.077  1.00 90.35           C  
ATOM   3713 HG11 VAL A 250      -0.235   1.907   2.999  1.00 90.35           H  
ATOM   3714 HG12 VAL A 250       1.280   1.788   2.064  1.00 90.35           H  
ATOM   3715 HG13 VAL A 250      -0.306   1.773   1.254  1.00 90.35           H  
ATOM   3716  CG2 VAL A 250       0.969   4.266   3.240  1.00 90.35           C  
ATOM   3717 HG21 VAL A 250       1.965   3.840   3.363  1.00 90.35           H  
ATOM   3718 HG22 VAL A 250       0.357   4.011   4.105  1.00 90.35           H  
ATOM   3719 HG23 VAL A 250       1.056   5.352   3.196  1.00 90.35           H  
ATOM   3720  N   LEU A 251      -0.492   3.788  -1.145  1.00 88.72           N  
ATOM   3721  H   LEU A 251      -1.033   4.538  -0.738  1.00 88.72           H  
ATOM   3722  CA  LEU A 251      -0.983   3.162  -2.374  1.00 88.72           C  
ATOM   3723  HA  LEU A 251      -1.075   2.092  -2.188  1.00 88.72           H  
ATOM   3724  C   LEU A 251       0.007   3.344  -3.533  1.00 88.72           C  
ATOM   3725  CB  LEU A 251      -2.373   3.732  -2.703  1.00 88.72           C  
ATOM   3726  HB2 LEU A 251      -2.274   4.801  -2.890  1.00 88.72           H  
ATOM   3727  HB3 LEU A 251      -3.021   3.600  -1.836  1.00 88.72           H  
ATOM   3728  O   LEU A 251       0.171   2.431  -4.336  1.00 88.72           O  
ATOM   3729  CG  LEU A 251      -3.052   3.082  -3.921  1.00 88.72           C  
ATOM   3730  HG  LEU A 251      -2.424   3.217  -4.801  1.00 88.72           H  
ATOM   3731  CD1 LEU A 251      -3.319   1.589  -3.711  1.00 88.72           C  
ATOM   3732 HD11 LEU A 251      -3.910   1.192  -4.537  1.00 88.72           H  
ATOM   3733 HD12 LEU A 251      -2.377   1.043  -3.683  1.00 88.72           H  
ATOM   3734 HD13 LEU A 251      -3.858   1.429  -2.777  1.00 88.72           H  
ATOM   3735  CD2 LEU A 251      -4.386   3.777  -4.194  1.00 88.72           C  
ATOM   3736 HD21 LEU A 251      -4.215   4.838  -4.375  1.00 88.72           H  
ATOM   3737 HD22 LEU A 251      -5.047   3.660  -3.336  1.00 88.72           H  
ATOM   3738 HD23 LEU A 251      -4.855   3.341  -5.076  1.00 88.72           H  
ATOM   3739  N   VAL A 252       0.710   4.478  -3.602  1.00 86.22           N  
ATOM   3740  H   VAL A 252       0.491   5.216  -2.948  1.00 86.22           H  
ATOM   3741  CA  VAL A 252       1.823   4.689  -4.538  1.00 86.22           C  
ATOM   3742  HA  VAL A 252       1.489   4.390  -5.532  1.00 86.22           H  
ATOM   3743  C   VAL A 252       3.008   3.783  -4.206  1.00 86.22           C  
ATOM   3744  CB  VAL A 252       2.223   6.178  -4.622  1.00 86.22           C  
ATOM   3745  HB  VAL A 252       2.306   6.592  -3.618  1.00 86.22           H  
ATOM   3746  O   VAL A 252       3.608   3.277  -5.140  1.00 86.22           O  
ATOM   3747  CG1 VAL A 252       3.554   6.410  -5.352  1.00 86.22           C  
ATOM   3748 HG11 VAL A 252       4.376   5.990  -4.773  1.00 86.22           H  
ATOM   3749 HG12 VAL A 252       3.532   5.942  -6.337  1.00 86.22           H  
ATOM   3750 HG13 VAL A 252       3.737   7.479  -5.463  1.00 86.22           H  
ATOM   3751  CG2 VAL A 252       1.156   6.964  -5.399  1.00 86.22           C  
ATOM   3752 HG21 VAL A 252       0.172   6.812  -4.956  1.00 86.22           H  
ATOM   3753 HG22 VAL A 252       1.389   8.029  -5.364  1.00 86.22           H  
ATOM   3754 HG23 VAL A 252       1.128   6.636  -6.438  1.00 86.22           H  
ATOM   3755  N   LEU A 253       3.316   3.484  -2.941  1.00 84.44           N  
ATOM   3756  H   LEU A 253       2.836   3.973  -2.200  1.00 84.44           H  
ATOM   3757  CA  LEU A 253       4.344   2.488  -2.581  1.00 84.44           C  
ATOM   3758  HA  LEU A 253       5.228   2.661  -3.196  1.00 84.44           H  
ATOM   3759  C   LEU A 253       3.919   1.037  -2.865  1.00 84.44           C  
ATOM   3760  CB  LEU A 253       4.731   2.657  -1.104  1.00 84.44           C  
ATOM   3761  HB2 LEU A 253       5.335   1.803  -0.797  1.00 84.44           H  
ATOM   3762  HB3 LEU A 253       3.821   2.651  -0.504  1.00 84.44           H  
ATOM   3763  O   LEU A 253       4.758   0.215  -3.220  1.00 84.44           O  
ATOM   3764  CG  LEU A 253       5.522   3.943  -0.818  1.00 84.44           C  
ATOM   3765  HG  LEU A 253       5.017   4.804  -1.257  1.00 84.44           H  
ATOM   3766  CD1 LEU A 253       5.602   4.144   0.687  1.00 84.44           C  
ATOM   3767 HD11 LEU A 253       4.594   4.242   1.091  1.00 84.44           H  
ATOM   3768 HD12 LEU A 253       6.159   5.059   0.892  1.00 84.44           H  
ATOM   3769 HD13 LEU A 253       6.109   3.301   1.157  1.00 84.44           H  
ATOM   3770  CD2 LEU A 253       6.954   3.881  -1.353  1.00 84.44           C  
ATOM   3771 HD21 LEU A 253       7.475   3.022  -0.930  1.00 84.44           H  
ATOM   3772 HD22 LEU A 253       7.487   4.792  -1.078  1.00 84.44           H  
ATOM   3773 HD23 LEU A 253       6.948   3.800  -2.440  1.00 84.44           H  
ATOM   3774  N   ILE A 254       2.628   0.713  -2.781  1.00 84.81           N  
ATOM   3775  H   ILE A 254       2.004   1.395  -2.373  1.00 84.81           H  
ATOM   3776  CA  ILE A 254       2.093  -0.608  -3.155  1.00 84.81           C  
ATOM   3777  HA  ILE A 254       2.770  -1.375  -2.778  1.00 84.81           H  
ATOM   3778  C   ILE A 254       2.027  -0.774  -4.683  1.00 84.81           C  
ATOM   3779  CB  ILE A 254       0.716  -0.815  -2.488  1.00 84.81           C  
ATOM   3780  HB  ILE A 254       0.082   0.033  -2.749  1.00 84.81           H  
ATOM   3781  O   ILE A 254       2.317  -1.850  -5.211  1.00 84.81           O  
ATOM   3782  CG1 ILE A 254       0.878  -0.872  -0.954  1.00 84.81           C  
ATOM   3783 HG12 ILE A 254       1.334  -1.820  -0.671  1.00 84.81           H  
ATOM   3784 HG13 ILE A 254       1.541  -0.078  -0.611  1.00 84.81           H  
ATOM   3785  CG2 ILE A 254       0.025  -2.102  -2.977  1.00 84.81           C  
ATOM   3786 HG21 ILE A 254       0.655  -2.968  -2.773  1.00 84.81           H  
ATOM   3787 HG22 ILE A 254      -0.937  -2.234  -2.481  1.00 84.81           H  
ATOM   3788 HG23 ILE A 254      -0.177  -2.045  -4.047  1.00 84.81           H  
ATOM   3789  CD1 ILE A 254      -0.451  -0.696  -0.217  1.00 84.81           C  
ATOM   3790 HD11 ILE A 254      -0.240  -0.534   0.840  1.00 84.81           H  
ATOM   3791 HD12 ILE A 254      -1.075  -1.583  -0.324  1.00 84.81           H  
ATOM   3792 HD13 ILE A 254      -0.979   0.174  -0.607  1.00 84.81           H  
ATOM   3793  N   ASN A 255       1.665   0.285  -5.408  1.00 82.21           N  
ATOM   3794  H   ASN A 255       1.371   1.116  -4.913  1.00 82.21           H  
ATOM   3795  CA  ASN A 255       1.580   0.286  -6.870  1.00 82.21           C  
ATOM   3796  HA  ASN A 255       1.313  -0.715  -7.206  1.00 82.21           H  
ATOM   3797  C   ASN A 255       2.911   0.618  -7.553  1.00 82.21           C  
ATOM   3798  CB  ASN A 255       0.471   1.249  -7.317  1.00 82.21           C  
ATOM   3799  HB2 ASN A 255       0.522   1.372  -8.399  1.00 82.21           H  
ATOM   3800  HB3 ASN A 255       0.621   2.226  -6.858  1.00 82.21           H  
ATOM   3801  O   ASN A 255       3.063   0.333  -8.744  1.00 82.21           O  
ATOM   3802  CG  ASN A 255      -0.919   0.731  -6.999  1.00 82.21           C  
ATOM   3803  ND2 ASN A 255      -1.895   1.602  -6.923  1.00 82.21           N  
ATOM   3804 HD21 ASN A 255      -1.699   2.592  -6.956  1.00 82.21           H  
ATOM   3805 HD22 ASN A 255      -2.799   1.215  -6.694  1.00 82.21           H  
ATOM   3806  OD1 ASN A 255      -1.168  -0.453  -6.866  1.00 82.21           O  
ATOM   3807  N   SER A 256       3.881   1.191  -6.829  1.00 68.19           N  
ATOM   3808  H   SER A 256       3.670   1.517  -5.897  1.00 68.19           H  
ATOM   3809  CA  SER A 256       5.268   1.248  -7.280  1.00 68.19           C  
ATOM   3810  HA  SER A 256       5.281   1.810  -8.214  1.00 68.19           H  
ATOM   3811  C   SER A 256       5.684  -0.185  -7.560  1.00 68.19           C  
ATOM   3812  CB  SER A 256       6.220   1.968  -6.313  1.00 68.19           C  
ATOM   3813  HB2 SER A 256       5.790   2.921  -6.007  1.00 68.19           H  
ATOM   3814  HB3 SER A 256       7.141   2.189  -6.852  1.00 68.19           H  
ATOM   3815  O   SER A 256       5.490  -1.078  -6.733  1.00 68.19           O  
ATOM   3816  OG  SER A 256       6.563   1.230  -5.161  1.00 68.19           O  
ATOM   3817  HG  SER A 256       5.855   0.639  -4.896  1.00 68.19           H  
ATOM   3818  N   ARG A 257       6.090  -0.399  -8.813  1.00 53.23           N  
ATOM   3819  H   ARG A 257       6.186   0.413  -9.406  1.00 53.23           H  
ATOM   3820  CA  ARG A 257       6.191  -1.720  -9.429  1.00 53.23           C  
ATOM   3821  HA  ARG A 257       5.183  -2.112  -9.567  1.00 53.23           H  
ATOM   3822  C   ARG A 257       6.952  -2.676  -8.515  1.00 53.23           C  
ATOM   3823  CB  ARG A 257       6.929  -1.579 -10.773  1.00 53.23           C  
ATOM   3824  HB2 ARG A 257       6.972  -0.534 -11.080  1.00 53.23           H  
ATOM   3825  HB3 ARG A 257       7.962  -1.904 -10.647  1.00 53.23           H  
ATOM   3826  O   ARG A 257       7.937  -2.267  -7.906  1.00 53.23           O  
ATOM   3827  CG  ARG A 257       6.315  -2.394 -11.909  1.00 53.23           C  
ATOM   3828  HG2 ARG A 257       7.089  -2.540 -12.662  1.00 53.23           H  
ATOM   3829  HG3 ARG A 257       6.010  -3.375 -11.544  1.00 53.23           H  
ATOM   3830  CD  ARG A 257       5.130  -1.678 -12.568  1.00 53.23           C  
ATOM   3831  HD2 ARG A 257       4.278  -1.688 -11.888  1.00 53.23           H  
ATOM   3832  HD3 ARG A 257       5.402  -0.641 -12.767  1.00 53.23           H  
ATOM   3833  NE  ARG A 257       4.789  -2.380 -13.816  1.00 53.23           N  
ATOM   3834  HE  ARG A 257       4.585  -3.364 -13.714  1.00 53.23           H  
ATOM   3835  NH1 ARG A 257       5.094  -0.695 -15.364  1.00 53.23           N  
ATOM   3836 HH11 ARG A 257       5.286  -0.434 -16.321  1.00 53.23           H  
ATOM   3837 HH12 ARG A 257       5.109  -0.010 -14.622  1.00 53.23           H  
ATOM   3838  NH2 ARG A 257       4.933  -2.840 -16.009  1.00 53.23           N  
ATOM   3839 HH21 ARG A 257       4.867  -3.826 -15.800  1.00 53.23           H  
ATOM   3840 HH22 ARG A 257       4.914  -2.602 -16.990  1.00 53.23           H  
ATOM   3841  CZ  ARG A 257       4.937  -1.955 -15.056  1.00 53.23           C  
ATOM   3842  N   ASP A 258       6.563  -3.945  -8.534  1.00 45.33           N  
ATOM   3843  H   ASP A 258       5.659  -4.178  -8.918  1.00 45.33           H  
ATOM   3844  CA  ASP A 258       7.351  -5.073  -8.041  1.00 45.33           C  
ATOM   3845  HA  ASP A 258       7.514  -4.958  -6.969  1.00 45.33           H  
ATOM   3846  C   ASP A 258       8.720  -5.103  -8.745  1.00 45.33           C  
ATOM   3847  CB  ASP A 258       6.557  -6.371  -8.271  1.00 45.33           C  
ATOM   3848  HB2 ASP A 258       6.383  -6.511  -9.338  1.00 45.33           H  
ATOM   3849  HB3 ASP A 258       7.141  -7.215  -7.905  1.00 45.33           H  
ATOM   3850  O   ASP A 258       8.925  -5.797  -9.739  1.00 45.33           O  
ATOM   3851  CG  ASP A 258       5.211  -6.329  -7.553  1.00 45.33           C  
ATOM   3852  OD1 ASP A 258       5.118  -6.893  -6.445  1.00 45.33           O  
ATOM   3853  OD2 ASP A 258       4.296  -5.629  -8.058  1.00 45.33           O  
ATOM   3854  N   ARG A 259       9.649  -4.271  -8.267  1.00 45.91           N  
ATOM   3855  H   ARG A 259       9.343  -3.625  -7.554  1.00 45.91           H  
ATOM   3856  CA  ARG A 259      11.052  -4.229  -8.663  1.00 45.91           C  
ATOM   3857  HA  ARG A 259      11.165  -4.625  -9.673  1.00 45.91           H  
ATOM   3858  C   ARG A 259      11.799  -5.131  -7.679  1.00 45.91           C  
ATOM   3859  CB  ARG A 259      11.597  -2.784  -8.640  1.00 45.91           C  
ATOM   3860  HB2 ARG A 259      11.424  -2.349  -7.656  1.00 45.91           H  
ATOM   3861  HB3 ARG A 259      12.674  -2.831  -8.801  1.00 45.91           H  
ATOM   3862  O   ARG A 259      12.094  -4.674  -6.572  1.00 45.91           O  
ATOM   3863  CG  ARG A 259      10.987  -1.856  -9.704  1.00 45.91           C  
ATOM   3864  HG2 ARG A 259       9.935  -1.689  -9.476  1.00 45.91           H  
ATOM   3865  HG3 ARG A 259      11.069  -2.330 -10.682  1.00 45.91           H  
ATOM   3866  CD  ARG A 259      11.719  -0.499  -9.707  1.00 45.91           C  
ATOM   3867  HD2 ARG A 259      12.772  -0.657  -9.941  1.00 45.91           H  
ATOM   3868  HD3 ARG A 259      11.666  -0.081  -8.702  1.00 45.91           H  
ATOM   3869  NE  ARG A 259      11.147   0.486 -10.654  1.00 45.91           N  
ATOM   3870  HE  ARG A 259      10.748   1.327 -10.262  1.00 45.91           H  
ATOM   3871  NH1 ARG A 259      11.774  -0.540 -12.603  1.00 45.91           N  
ATOM   3872 HH11 ARG A 259      12.164  -1.296 -12.059  1.00 45.91           H  
ATOM   3873 HH12 ARG A 259      11.842  -0.482 -13.609  1.00 45.91           H  
ATOM   3874  NH2 ARG A 259      10.911   1.469 -12.714  1.00 45.91           N  
ATOM   3875 HH21 ARG A 259      11.242   1.522 -13.667  1.00 45.91           H  
ATOM   3876 HH22 ARG A 259      10.443   2.297 -12.374  1.00 45.91           H  
ATOM   3877  CZ  ARG A 259      11.283   0.480 -11.966  1.00 45.91           C  
ATOM   3878  N   PRO A 260      12.085  -6.400  -8.019  1.00 37.15           N  
ATOM   3879  CA  PRO A 260      12.991  -7.199  -7.207  1.00 37.15           C  
ATOM   3880  HA  PRO A 260      12.623  -7.267  -6.184  1.00 37.15           H  
ATOM   3881  C   PRO A 260      14.370  -6.517  -7.218  1.00 37.15           C  
ATOM   3882  CB  PRO A 260      12.990  -8.593  -7.844  1.00 37.15           C  
ATOM   3883  HB2 PRO A 260      13.945  -9.103  -7.719  1.00 37.15           H  
ATOM   3884  HB3 PRO A 260      12.183  -9.187  -7.416  1.00 37.15           H  
ATOM   3885  O   PRO A 260      14.846  -6.106  -8.274  1.00 37.15           O  
ATOM   3886  CG  PRO A 260      12.687  -8.310  -9.316  1.00 37.15           C  
ATOM   3887  HG2 PRO A 260      13.604  -8.031  -9.834  1.00 37.15           H  
ATOM   3888  HG3 PRO A 260      12.217  -9.165  -9.804  1.00 37.15           H  
ATOM   3889  CD  PRO A 260      11.746  -7.109  -9.249  1.00 37.15           C  
ATOM   3890  HD2 PRO A 260      11.885  -6.493 -10.138  1.00 37.15           H  
ATOM   3891  HD3 PRO A 260      10.717  -7.464  -9.188  1.00 37.15           H  
ATOM   3892  N   GLY A 261      14.977  -6.353  -6.038  1.00 39.31           N  
ATOM   3893  H   GLY A 261      14.511  -6.716  -5.219  1.00 39.31           H  
ATOM   3894  CA  GLY A 261      16.223  -5.592  -5.856  1.00 39.31           C  
ATOM   3895  HA2 GLY A 261      16.875  -6.129  -5.167  1.00 39.31           H  
ATOM   3896  HA3 GLY A 261      16.754  -5.509  -6.805  1.00 39.31           H  
ATOM   3897  C   GLY A 261      15.979  -4.175  -5.322  1.00 39.31           C  
ATOM   3898  O   GLY A 261      15.853  -3.209  -6.072  1.00 39.31           O  
ATOM   3899  N   GLY A 262      15.890  -4.039  -3.995  1.00 37.17           N  
ATOM   3900  H   GLY A 262      16.044  -4.854  -3.420  1.00 37.17           H  
ATOM   3901  CA  GLY A 262      15.455  -2.796  -3.354  1.00 37.17           C  
ATOM   3902  HA2 GLY A 262      14.931  -3.048  -2.431  1.00 37.17           H  
ATOM   3903  HA3 GLY A 262      14.733  -2.297  -4.001  1.00 37.17           H  
ATOM   3904  C   GLY A 262      16.572  -1.809  -2.999  1.00 37.17           C  
ATOM   3905  O   GLY A 262      17.434  -2.106  -2.168  1.00 37.17           O  
ATOM   3906  N   SER A 263      16.462  -0.564  -3.477  1.00 36.92           N  
ATOM   3907  H   SER A 263      15.812  -0.397  -4.233  1.00 36.92           H  
ATOM   3908  CA  SER A 263      17.061   0.594  -2.796  1.00 36.92           C  
ATOM   3909  HA  SER A 263      16.915   0.451  -1.725  1.00 36.92           H  
ATOM   3910  C   SER A 263      16.381   1.923  -3.156  1.00 36.92           C  
ATOM   3911  CB  SER A 263      18.578   0.666  -3.033  1.00 36.92           C  
ATOM   3912  HB2 SER A 263      18.803   1.166  -3.976  1.00 36.92           H  
ATOM   3913  HB3 SER A 263      19.003  -0.337  -3.071  1.00 36.92           H  
ATOM   3914  O   SER A 263      16.917   2.721  -3.920  1.00 36.92           O  
ATOM   3915  OG  SER A 263      19.162   1.356  -1.940  1.00 36.92           O  
ATOM   3916  HG  SER A 263      19.805   1.969  -2.303  1.00 36.92           H  
ATOM   3917  N   MET A 264      15.212   2.195  -2.564  1.00 39.85           N  
ATOM   3918  H   MET A 264      14.782   1.502  -1.968  1.00 39.85           H  
ATOM   3919  CA  MET A 264      14.654   3.555  -2.535  1.00 39.85           C  
ATOM   3920  HA  MET A 264      14.911   4.071  -3.460  1.00 39.85           H  
ATOM   3921  C   MET A 264      15.314   4.334  -1.393  1.00 39.85           C  
ATOM   3922  CB  MET A 264      13.117   3.540  -2.449  1.00 39.85           C  
ATOM   3923  HB2 MET A 264      12.757   4.561  -2.321  1.00 39.85           H  
ATOM   3924  HB3 MET A 264      12.806   2.957  -1.582  1.00 39.85           H  
ATOM   3925  O   MET A 264      14.822   4.378  -0.268  1.00 39.85           O  
ATOM   3926  CG  MET A 264      12.472   2.948  -3.711  1.00 39.85           C  
ATOM   3927  HG2 MET A 264      11.397   2.876  -3.549  1.00 39.85           H  
ATOM   3928  HG3 MET A 264      12.847   1.933  -3.845  1.00 39.85           H  
ATOM   3929  SD  MET A 264      12.759   3.858  -5.259  1.00 39.85           S  
ATOM   3930  CE  MET A 264      11.402   5.060  -5.198  1.00 39.85           C  
ATOM   3931  HE1 MET A 264      10.446   4.537  -5.172  1.00 39.85           H  
ATOM   3932  HE2 MET A 264      11.500   5.681  -4.308  1.00 39.85           H  
ATOM   3933  HE3 MET A 264      11.441   5.696  -6.082  1.00 39.85           H  
ATOM   3934  N   HIS A 265      16.485   4.898  -1.683  1.00 36.13           N  
ATOM   3935  H   HIS A 265      16.829   4.783  -2.626  1.00 36.13           H  
ATOM   3936  CA  HIS A 265      17.082   5.957  -0.875  1.00 36.13           C  
ATOM   3937  HA  HIS A 265      17.182   5.628   0.160  1.00 36.13           H  
ATOM   3938  C   HIS A 265      16.147   7.174  -0.929  1.00 36.13           C  
ATOM   3939  CB  HIS A 265      18.476   6.250  -1.463  1.00 36.13           C  
ATOM   3940  HB2 HIS A 265      19.108   5.376  -1.311  1.00 36.13           H  
ATOM   3941  HB3 HIS A 265      18.372   6.392  -2.539  1.00 36.13           H  
ATOM   3942  O   HIS A 265      15.826   7.631  -2.024  1.00 36.13           O  
ATOM   3943  CG  HIS A 265      19.201   7.456  -0.916  1.00 36.13           C  
ATOM   3944  CD2 HIS A 265      19.604   8.546  -1.643  1.00 36.13           C  
ATOM   3945  HD2 HIS A 265      19.421   8.711  -2.694  1.00 36.13           H  
ATOM   3946  ND1 HIS A 265      19.671   7.634   0.368  1.00 36.13           N  
ATOM   3947  HD1 HIS A 265      19.527   7.020   1.157  1.00 36.13           H  
ATOM   3948  CE1 HIS A 265      20.330   8.805   0.410  1.00 36.13           C  
ATOM   3949  HE1 HIS A 265      20.794   9.228   1.290  1.00 36.13           H  
ATOM   3950  NE2 HIS A 265      20.320   9.393  -0.793  1.00 36.13           N  
ATOM   3951  N   TYR A 266      15.722   7.705   0.224  1.00 35.38           N  
ATOM   3952  H   TYR A 266      15.971   7.251   1.091  1.00 35.38           H  
ATOM   3953  CA  TYR A 266      14.963   8.964   0.325  1.00 35.38           C  
ATOM   3954  HA  TYR A 266      14.221   8.973  -0.473  1.00 35.38           H  
ATOM   3955  C   TYR A 266      15.878  10.181   0.048  1.00 35.38           C  
ATOM   3956  CB  TYR A 266      14.183   9.019   1.661  1.00 35.38           C  
ATOM   3957  HB2 TYR A 266      14.229  10.026   2.078  1.00 35.38           H  
ATOM   3958  HB3 TYR A 266      14.661   8.370   2.395  1.00 35.38           H  
ATOM   3959  O   TYR A 266      16.034  11.090   0.860  1.00 35.38           O  
ATOM   3960  CG  TYR A 266      12.709   8.652   1.556  1.00 35.38           C  
ATOM   3961  CD1 TYR A 266      11.736   9.671   1.494  1.00 35.38           C  
ATOM   3962  HD1 TYR A 266      12.042  10.707   1.500  1.00 35.38           H  
ATOM   3963  CD2 TYR A 266      12.305   7.302   1.548  1.00 35.38           C  
ATOM   3964  HD2 TYR A 266      13.048   6.519   1.587  1.00 35.38           H  
ATOM   3965  CE1 TYR A 266      10.365   9.348   1.444  1.00 35.38           C  
ATOM   3966  HE1 TYR A 266       9.625  10.135   1.410  1.00 35.38           H  
ATOM   3967  CE2 TYR A 266      10.935   6.975   1.487  1.00 35.38           C  
ATOM   3968  HE2 TYR A 266      10.616   5.943   1.461  1.00 35.38           H  
ATOM   3969  OH  TYR A 266       8.641   7.673   1.417  1.00 35.38           O  
ATOM   3970  HH  TYR A 266       8.080   8.452   1.409  1.00 35.38           H  
ATOM   3971  CZ  TYR A 266       9.961   7.996   1.445  1.00 35.38           C  
ATOM   3972  N   GLY A 267      16.518  10.169  -1.123  1.00 35.84           N  
ATOM   3973  H   GLY A 267      16.315   9.396  -1.741  1.00 35.84           H  
ATOM   3974  CA  GLY A 267      17.246  11.284  -1.707  1.00 35.84           C  
ATOM   3975  HA2 GLY A 267      18.099  10.913  -2.276  1.00 35.84           H  
ATOM   3976  HA3 GLY A 267      17.618  11.944  -0.923  1.00 35.84           H  
ATOM   3977  C   GLY A 267      16.331  12.053  -2.655  1.00 35.84           C  
ATOM   3978  O   GLY A 267      15.724  11.481  -3.560  1.00 35.84           O  
ATOM   3979  N   TYR A 268      16.232  13.358  -2.431  1.00 36.50           N  
ATOM   3980  H   TYR A 268      16.769  13.737  -1.664  1.00 36.50           H  
ATOM   3981  CA  TYR A 268      15.468  14.312  -3.232  1.00 36.50           C  
ATOM   3982  HA  TYR A 268      14.458  13.932  -3.389  1.00 36.50           H  
ATOM   3983  C   TYR A 268      16.125  14.513  -4.614  1.00 36.50           C  
ATOM   3984  CB  TYR A 268      15.389  15.598  -2.383  1.00 36.50           C  
ATOM   3985  HB2 TYR A 268      16.403  15.937  -2.174  1.00 36.50           H  
ATOM   3986  HB3 TYR A 268      14.943  15.341  -1.421  1.00 36.50           H  
ATOM   3987  O   TYR A 268      16.807  15.508  -4.823  1.00 36.50           O  
ATOM   3988  CG  TYR A 268      14.611  16.773  -2.948  1.00 36.50           C  
ATOM   3989  CD1 TYR A 268      15.280  17.779  -3.676  1.00 36.50           C  
ATOM   3990  HD1 TYR A 268      16.335  17.685  -3.884  1.00 36.50           H  
ATOM   3991  CD2 TYR A 268      13.238  16.913  -2.667  1.00 36.50           C  
ATOM   3992  HD2 TYR A 268      12.723  16.155  -2.095  1.00 36.50           H  
ATOM   3993  CE1 TYR A 268      14.583  18.906  -4.146  1.00 36.50           C  
ATOM   3994  HE1 TYR A 268      15.103  19.658  -4.720  1.00 36.50           H  
ATOM   3995  CE2 TYR A 268      12.539  18.050  -3.117  1.00 36.50           C  
ATOM   3996  HE2 TYR A 268      11.487  18.170  -2.904  1.00 36.50           H  
ATOM   3997  OH  TYR A 268      12.534  20.142  -4.289  1.00 36.50           O  
ATOM   3998  HH  TYR A 268      13.093  20.715  -4.819  1.00 36.50           H  
ATOM   3999  CZ  TYR A 268      13.209  19.046  -3.859  1.00 36.50           C  
ATOM   4000  N   ASP A 269      15.972  13.555  -5.536  1.00 47.49           N  
ATOM   4001  H   ASP A 269      15.601  12.668  -5.228  1.00 47.49           H  
ATOM   4002  CA  ASP A 269      16.571  13.660  -6.886  1.00 47.49           C  
ATOM   4003  HA  ASP A 269      16.739  14.715  -7.100  1.00 47.49           H  
ATOM   4004  C   ASP A 269      15.679  13.150  -8.038  1.00 47.49           C  
ATOM   4005  CB  ASP A 269      17.950  12.976  -6.892  1.00 47.49           C  
ATOM   4006  HB2 ASP A 269      17.833  11.917  -7.123  1.00 47.49           H  
ATOM   4007  HB3 ASP A 269      18.396  13.049  -5.900  1.00 47.49           H  
ATOM   4008  O   ASP A 269      16.031  13.285  -9.201  1.00 47.49           O  
ATOM   4009  CG  ASP A 269      18.917  13.641  -7.881  1.00 47.49           C  
ATOM   4010  OD1 ASP A 269      19.420  12.920  -8.770  1.00 47.49           O  
ATOM   4011  OD2 ASP A 269      19.202  14.844  -7.687  1.00 47.49           O  
ATOM   4012  N   GLY A 270      14.507  12.563  -7.757  1.00 51.14           N  
ATOM   4013  H   GLY A 270      14.243  12.477  -6.786  1.00 51.14           H  
ATOM   4014  CA  GLY A 270      13.538  12.163  -8.798  1.00 51.14           C  
ATOM   4015  HA2 GLY A 270      13.350  13.021  -9.443  1.00 51.14           H  
ATOM   4016  HA3 GLY A 270      12.599  11.884  -8.319  1.00 51.14           H  
ATOM   4017  C   GLY A 270      13.961  10.999  -9.712  1.00 51.14           C  
ATOM   4018  O   GLY A 270      13.155  10.542 -10.524  1.00 51.14           O  
ATOM   4019  N   GLN A 271      15.181  10.482  -9.548  1.00 55.31           N  
ATOM   4020  H   GLN A 271      15.819  10.997  -8.958  1.00 55.31           H  
ATOM   4021  CA  GLN A 271      15.737   9.419 -10.376  1.00 55.31           C  
ATOM   4022  HA  GLN A 271      15.442   9.624 -11.405  1.00 55.31           H  
ATOM   4023  C   GLN A 271      15.181   8.033 -10.017  1.00 55.31           C  
ATOM   4024  CB  GLN A 271      17.270   9.459 -10.338  1.00 55.31           C  
ATOM   4025  HB2 GLN A 271      17.619   8.640 -10.967  1.00 55.31           H  
ATOM   4026  HB3 GLN A 271      17.633   9.305  -9.322  1.00 55.31           H  
ATOM   4027  O   GLN A 271      15.689   7.316  -9.152  1.00 55.31           O  
ATOM   4028  CG  GLN A 271      17.829  10.776 -10.898  1.00 55.31           C  
ATOM   4029  HG2 GLN A 271      17.231  11.082 -11.756  1.00 55.31           H  
ATOM   4030  HG3 GLN A 271      17.749  11.558 -10.143  1.00 55.31           H  
ATOM   4031  CD  GLN A 271      19.283  10.675 -11.352  1.00 55.31           C  
ATOM   4032  NE2 GLN A 271      19.709  11.577 -12.206  1.00 55.31           N  
ATOM   4033 HE21 GLN A 271      20.685  11.545 -12.461  1.00 55.31           H  
ATOM   4034 HE22 GLN A 271      19.123  12.377 -12.402  1.00 55.31           H  
ATOM   4035  OE1 GLN A 271      20.030   9.754 -11.034  1.00 55.31           O  
ATOM   4036  N   GLU A 272      14.146   7.626 -10.746  1.00 71.80           N  
ATOM   4037  H   GLU A 272      13.822   8.264 -11.459  1.00 71.80           H  
ATOM   4038  CA  GLU A 272      13.668   6.246 -10.822  1.00 71.80           C  
ATOM   4039  HA  GLU A 272      13.454   5.900  -9.811  1.00 71.80           H  
ATOM   4040  C   GLU A 272      14.773   5.334 -11.413  1.00 71.80           C  
ATOM   4041  CB  GLU A 272      12.343   6.278 -11.619  1.00 71.80           C  
ATOM   4042  HB2 GLU A 272      12.514   6.740 -12.591  1.00 71.80           H  
ATOM   4043  HB3 GLU A 272      11.646   6.912 -11.071  1.00 71.80           H  
ATOM   4044  O   GLU A 272      15.709   5.807 -12.052  1.00 71.80           O  
ATOM   4045  CG  GLU A 272      11.678   4.911 -11.825  1.00 71.80           C  
ATOM   4046  HG2 GLU A 272      11.583   4.425 -10.854  1.00 71.80           H  
ATOM   4047  HG3 GLU A 272      12.329   4.290 -12.439  1.00 71.80           H  
ATOM   4048  CD  GLU A 272      10.289   4.965 -12.492  1.00 71.80           C  
ATOM   4049  OE1 GLU A 272       9.724   3.854 -12.639  1.00 71.80           O  
ATOM   4050  OE2 GLU A 272       9.785   6.050 -12.854  1.00 71.80           O  
ATOM   4051  N   THR A 273      14.733   4.014 -11.190  1.00 80.45           N  
ATOM   4052  H   THR A 273      13.964   3.638 -10.653  1.00 80.45           H  
ATOM   4053  CA  THR A 273      15.671   3.057 -11.820  1.00 80.45           C  
ATOM   4054  HA  THR A 273      16.180   3.551 -12.648  1.00 80.45           H  
ATOM   4055  C   THR A 273      14.913   1.870 -12.411  1.00 80.45           C  
ATOM   4056  CB  THR A 273      16.767   2.591 -10.843  1.00 80.45           C  
ATOM   4057  HB  THR A 273      16.301   2.113  -9.981  1.00 80.45           H  
ATOM   4058  O   THR A 273      14.211   1.161 -11.691  1.00 80.45           O  
ATOM   4059  CG2 THR A 273      17.761   1.619 -11.484  1.00 80.45           C  
ATOM   4060 HG21 THR A 273      18.561   1.396 -10.777  1.00 80.45           H  
ATOM   4061 HG22 THR A 273      18.190   2.063 -12.382  1.00 80.45           H  
ATOM   4062 HG23 THR A 273      17.265   0.684 -11.742  1.00 80.45           H  
ATOM   4063  OG1 THR A 273      17.535   3.693 -10.400  1.00 80.45           O  
ATOM   4064  HG1 THR A 273      16.939   4.445 -10.370  1.00 80.45           H  
ATOM   4065  N   SER A 274      15.062   1.641 -13.719  1.00 84.41           N  
ATOM   4066  H   SER A 274      15.662   2.271 -14.232  1.00 84.41           H  
ATOM   4067  CA  SER A 274      14.391   0.589 -14.491  1.00 84.41           C  
ATOM   4068  HA  SER A 274      13.717   0.047 -13.828  1.00 84.41           H  
ATOM   4069  C   SER A 274      15.344  -0.441 -15.067  1.00 84.41           C  
ATOM   4070  CB  SER A 274      13.577   1.184 -15.638  1.00 84.41           C  
ATOM   4071  HB2 SER A 274      14.135   2.015 -16.071  1.00 84.41           H  
ATOM   4072  HB3 SER A 274      13.418   0.430 -16.409  1.00 84.41           H  
ATOM   4073  O   SER A 274      16.332  -0.091 -15.691  1.00 84.41           O  
ATOM   4074  OG  SER A 274      12.314   1.615 -15.168  1.00 84.41           O  
ATOM   4075  HG  SER A 274      12.050   2.359 -15.715  1.00 84.41           H  
ATOM   4076  N   GLN A 275      14.990  -1.716 -14.930  1.00 86.31           N  
ATOM   4077  H   GLN A 275      14.135  -1.947 -14.447  1.00 86.31           H  
ATOM   4078  CA  GLN A 275      15.717  -2.820 -15.548  1.00 86.31           C  
ATOM   4079  HA  GLN A 275      16.769  -2.549 -15.646  1.00 86.31           H  
ATOM   4080  C   GLN A 275      15.145  -3.101 -16.948  1.00 86.31           C  
ATOM   4081  CB  GLN A 275      15.646  -4.056 -14.635  1.00 86.31           C  
ATOM   4082  HB2 GLN A 275      16.306  -4.811 -15.062  1.00 86.31           H  
ATOM   4083  HB3 GLN A 275      14.635  -4.463 -14.645  1.00 86.31           H  
ATOM   4084  O   GLN A 275      13.926  -3.202 -17.097  1.00 86.31           O  
ATOM   4085  CG  GLN A 275      16.045  -3.768 -13.168  1.00 86.31           C  
ATOM   4086  HG2 GLN A 275      16.737  -2.927 -13.131  1.00 86.31           H  
ATOM   4087  HG3 GLN A 275      15.152  -3.477 -12.615  1.00 86.31           H  
ATOM   4088  CD  GLN A 275      16.713  -4.950 -12.459  1.00 86.31           C  
ATOM   4089  NE2 GLN A 275      16.431  -5.197 -11.198  1.00 86.31           N  
ATOM   4090 HE21 GLN A 275      15.811  -4.630 -10.638  1.00 86.31           H  
ATOM   4091 HE22 GLN A 275      16.959  -5.947 -10.776  1.00 86.31           H  
ATOM   4092  OE1 GLN A 275      17.503  -5.684 -13.024  1.00 86.31           O  
ATOM   4093  N   TYR A 276      15.999  -3.239 -17.964  1.00 89.88           N  
ATOM   4094  H   TYR A 276      16.974  -3.042 -17.789  1.00 89.88           H  
ATOM   4095  CA  TYR A 276      15.615  -3.635 -19.323  1.00 89.88           C  
ATOM   4096  HA  TYR A 276      14.572  -3.951 -19.317  1.00 89.88           H  
ATOM   4097  C   TYR A 276      16.456  -4.824 -19.795  1.00 89.88           C  
ATOM   4098  CB  TYR A 276      15.727  -2.441 -20.280  1.00 89.88           C  
ATOM   4099  HB2 TYR A 276      16.770  -2.131 -20.351  1.00 89.88           H  
ATOM   4100  HB3 TYR A 276      15.163  -1.607 -19.862  1.00 89.88           H  
ATOM   4101  O   TYR A 276      17.685  -4.761 -19.799  1.00 89.88           O  
ATOM   4102  CG  TYR A 276      15.185  -2.737 -21.668  1.00 89.88           C  
ATOM   4103  CD1 TYR A 276      16.062  -2.980 -22.741  1.00 89.88           C  
ATOM   4104  HD1 TYR A 276      17.129  -2.963 -22.572  1.00 89.88           H  
ATOM   4105  CD2 TYR A 276      13.794  -2.816 -21.874  1.00 89.88           C  
ATOM   4106  HD2 TYR A 276      13.119  -2.642 -21.049  1.00 89.88           H  
ATOM   4107  CE1 TYR A 276      15.551  -3.279 -24.021  1.00 89.88           C  
ATOM   4108  HE1 TYR A 276      16.206  -3.487 -24.854  1.00 89.88           H  
ATOM   4109  CE2 TYR A 276      13.280  -3.129 -23.150  1.00 89.88           C  
ATOM   4110  HE2 TYR A 276      12.213  -3.197 -23.302  1.00 89.88           H  
ATOM   4111  OH  TYR A 276      13.682  -3.668 -25.461  1.00 89.88           O  
ATOM   4112  HH  TYR A 276      12.728  -3.778 -25.455  1.00 89.88           H  
ATOM   4113  CZ  TYR A 276      14.162  -3.359 -24.228  1.00 89.88           C  
ATOM   4114  N   ALA A 277      15.796  -5.917 -20.179  1.00 88.32           N  
ATOM   4115  H   ALA A 277      14.787  -5.894 -20.211  1.00 88.32           H  
ATOM   4116  CA  ALA A 277      16.456  -7.124 -20.663  1.00 88.32           C  
ATOM   4117  HA  ALA A 277      17.400  -7.245 -20.131  1.00 88.32           H  
ATOM   4118  C   ALA A 277      16.765  -7.017 -22.162  1.00 88.32           C  
ATOM   4119  CB  ALA A 277      15.579  -8.340 -20.340  1.00 88.32           C  
ATOM   4120  HB1 ALA A 277      15.372  -8.383 -19.270  1.00 88.32           H  
ATOM   4121  HB2 ALA A 277      14.637  -8.276 -20.885  1.00 88.32           H  
ATOM   4122  HB3 ALA A 277      16.096  -9.252 -20.637  1.00 88.32           H  
ATOM   4123  O   ALA A 277      15.889  -6.713 -22.970  1.00 88.32           O  
ATOM   4124  N   VAL A 278      18.009  -7.309 -22.535  1.00 88.92           N  
ATOM   4125  H   VAL A 278      18.687  -7.517 -21.816  1.00 88.92           H  
ATOM   4126  CA  VAL A 278      18.474  -7.384 -23.925  1.00 88.92           C  
ATOM   4127  HA  VAL A 278      17.625  -7.266 -24.598  1.00 88.92           H  
ATOM   4128  C   VAL A 278      19.131  -8.749 -24.131  1.00 88.92           C  
ATOM   4129  CB  VAL A 278      19.494  -6.270 -24.226  1.00 88.92           C  
ATOM   4130  HB  VAL A 278      20.382  -6.440 -23.617  1.00 88.92           H  
ATOM   4131  O   VAL A 278      19.948  -9.133 -23.293  1.00 88.92           O  
ATOM   4132  CG1 VAL A 278      19.915  -6.270 -25.699  1.00 88.92           C  
ATOM   4133 HG11 VAL A 278      19.034  -6.148 -26.329  1.00 88.92           H  
ATOM   4134 HG12 VAL A 278      20.411  -7.208 -25.948  1.00 88.92           H  
ATOM   4135 HG13 VAL A 278      20.613  -5.455 -25.888  1.00 88.92           H  
ATOM   4136  CG2 VAL A 278      18.952  -4.872 -23.915  1.00 88.92           C  
ATOM   4137 HG21 VAL A 278      19.712  -4.121 -24.130  1.00 88.92           H  
ATOM   4138 HG22 VAL A 278      18.065  -4.684 -24.520  1.00 88.92           H  
ATOM   4139 HG23 VAL A 278      18.691  -4.796 -22.860  1.00 88.92           H  
ATOM   4140  N   PRO A 279      18.868  -9.478 -25.232  1.00 89.01           N  
ATOM   4141  CA  PRO A 279      19.602 -10.703 -25.545  1.00 89.01           C  
ATOM   4142  HA  PRO A 279      19.341 -11.466 -24.811  1.00 89.01           H  
ATOM   4143  C   PRO A 279      21.117 -10.462 -25.527  1.00 89.01           C  
ATOM   4144  CB  PRO A 279      19.102 -11.144 -26.924  1.00 89.01           C  
ATOM   4145  HB2 PRO A 279      19.082 -12.230 -27.016  1.00 89.01           H  
ATOM   4146  HB3 PRO A 279      19.722 -10.707 -27.708  1.00 89.01           H  
ATOM   4147  O   PRO A 279      21.594  -9.457 -26.059  1.00 89.01           O  
ATOM   4148  CG  PRO A 279      17.698 -10.543 -26.994  1.00 89.01           C  
ATOM   4149  HG2 PRO A 279      16.998 -11.190 -26.465  1.00 89.01           H  
ATOM   4150  HG3 PRO A 279      17.374 -10.385 -28.023  1.00 89.01           H  
ATOM   4151  CD  PRO A 279      17.850  -9.225 -26.238  1.00 89.01           C  
ATOM   4152  HD2 PRO A 279      18.194  -8.447 -26.919  1.00 89.01           H  
ATOM   4153  HD3 PRO A 279      16.897  -8.946 -25.786  1.00 89.01           H  
ATOM   4154  N   ALA A 280      21.892 -11.360 -24.925  1.00 86.01           N  
ATOM   4155  H   ALA A 280      21.449 -12.185 -24.546  1.00 86.01           H  
ATOM   4156  CA  ALA A 280      23.327 -11.194 -24.698  1.00 86.01           C  
ATOM   4157  HA  ALA A 280      23.471 -10.311 -24.075  1.00 86.01           H  
ATOM   4158  C   ALA A 280      24.107 -10.966 -26.007  1.00 86.01           C  
ATOM   4159  CB  ALA A 280      23.832 -12.422 -23.930  1.00 86.01           C  
ATOM   4160  HB1 ALA A 280      23.660 -13.327 -24.512  1.00 86.01           H  
ATOM   4161  HB2 ALA A 280      23.304 -12.514 -22.980  1.00 86.01           H  
ATOM   4162  HB3 ALA A 280      24.899 -12.327 -23.732  1.00 86.01           H  
ATOM   4163  O   ALA A 280      25.037 -10.156 -26.036  1.00 86.01           O  
ATOM   4164  N   GLU A 281      23.661 -11.591 -27.100  1.00 88.13           N  
ATOM   4165  H   GLU A 281      22.931 -12.277 -26.974  1.00 88.13           H  
ATOM   4166  CA  GLU A 281      24.161 -11.394 -28.468  1.00 88.13           C  
ATOM   4167  HA  GLU A 281      25.225 -11.623 -28.514  1.00 88.13           H  
ATOM   4168  C   GLU A 281      23.945  -9.966 -29.002  1.00 88.13           C  
ATOM   4169  CB  GLU A 281      23.403 -12.342 -29.403  1.00 88.13           C  
ATOM   4170  HB2 GLU A 281      22.345 -12.082 -29.369  1.00 88.13           H  
ATOM   4171  HB3 GLU A 281      23.754 -12.173 -30.421  1.00 88.13           H  
ATOM   4172  O   GLU A 281      24.742  -9.459 -29.791  1.00 88.13           O  
ATOM   4173  CG  GLU A 281      23.558 -13.831 -29.078  1.00 88.13           C  
ATOM   4174  HG2 GLU A 281      23.246 -14.027 -28.052  1.00 88.13           H  
ATOM   4175  HG3 GLU A 281      24.602 -14.123 -29.190  1.00 88.13           H  
ATOM   4176  CD  GLU A 281      22.665 -14.598 -30.052  1.00 88.13           C  
ATOM   4177  OE1 GLU A 281      23.165 -14.910 -31.155  1.00 88.13           O  
ATOM   4178  OE2 GLU A 281      21.459 -14.700 -29.743  1.00 88.13           O  
ATOM   4179  N   LYS A 282      22.864  -9.295 -28.582  1.00 88.55           N  
ATOM   4180  H   LYS A 282      22.282  -9.748 -27.892  1.00 88.55           H  
ATOM   4181  CA  LYS A 282      22.495  -7.932 -29.011  1.00 88.55           C  
ATOM   4182  HA  LYS A 282      23.002  -7.705 -29.949  1.00 88.55           H  
ATOM   4183  C   LYS A 282      22.958  -6.857 -28.030  1.00 88.55           C  
ATOM   4184  CB  LYS A 282      20.978  -7.840 -29.249  1.00 88.55           C  
ATOM   4185  HB2 LYS A 282      20.461  -7.963 -28.297  1.00 88.55           H  
ATOM   4186  HB3 LYS A 282      20.751  -6.842 -29.622  1.00 88.55           H  
ATOM   4187  O   LYS A 282      23.171  -5.715 -28.431  1.00 88.55           O  
ATOM   4188  CG  LYS A 282      20.406  -8.870 -30.238  1.00 88.55           C  
ATOM   4189  HG2 LYS A 282      19.343  -8.663 -30.362  1.00 88.55           H  
ATOM   4190  HG3 LYS A 282      20.501  -9.867 -29.805  1.00 88.55           H  
ATOM   4191  CD  LYS A 282      21.077  -8.868 -31.619  1.00 88.55           C  
ATOM   4192  HD2 LYS A 282      20.977  -7.883 -32.075  1.00 88.55           H  
ATOM   4193  HD3 LYS A 282      22.132  -9.121 -31.511  1.00 88.55           H  
ATOM   4194  CE  LYS A 282      20.386  -9.925 -32.488  1.00 88.55           C  
ATOM   4195  HE2 LYS A 282      19.372  -9.590 -32.704  1.00 88.55           H  
ATOM   4196  HE3 LYS A 282      20.313 -10.846 -31.911  1.00 88.55           H  
ATOM   4197  NZ  LYS A 282      21.129 -10.192 -33.743  1.00 88.55           N  
ATOM   4198  HZ1 LYS A 282      22.050 -10.544 -33.525  1.00 88.55           H  
ATOM   4199  HZ2 LYS A 282      21.203  -9.354 -34.302  1.00 88.55           H  
ATOM   4200  HZ3 LYS A 282      20.653 -10.907 -34.273  1.00 88.55           H  
ATOM   4201  N   ALA A 283      23.203  -7.213 -26.770  1.00 88.49           N  
ATOM   4202  H   ALA A 283      22.935  -8.146 -26.493  1.00 88.49           H  
ATOM   4203  CA  ALA A 283      23.724  -6.308 -25.748  1.00 88.49           C  
ATOM   4204  HA  ALA A 283      23.003  -5.506 -25.588  1.00 88.49           H  
ATOM   4205  C   ALA A 283      25.060  -5.657 -26.160  1.00 88.49           C  
ATOM   4206  CB  ALA A 283      23.853  -7.111 -24.451  1.00 88.49           C  
ATOM   4207  HB1 ALA A 283      24.553  -7.935 -24.593  1.00 88.49           H  
ATOM   4208  HB2 ALA A 283      22.879  -7.515 -24.175  1.00 88.49           H  
ATOM   4209  HB3 ALA A 283      24.211  -6.464 -23.650  1.00 88.49           H  
ATOM   4210  O   ALA A 283      25.303  -4.493 -25.848  1.00 88.49           O  
ATOM   4211  N   GLY A 284      25.902  -6.361 -26.929  1.00 88.42           N  
ATOM   4212  H   GLY A 284      25.657  -7.314 -27.156  1.00 88.42           H  
ATOM   4213  CA  GLY A 284      27.126  -5.791 -27.507  1.00 88.42           C  
ATOM   4214  HA2 GLY A 284      27.773  -5.434 -26.705  1.00 88.42           H  
ATOM   4215  HA3 GLY A 284      27.651  -6.575 -28.053  1.00 88.42           H  
ATOM   4216  C   GLY A 284      26.879  -4.626 -28.479  1.00 88.42           C  
ATOM   4217  O   GLY A 284      27.675  -3.689 -28.516  1.00 88.42           O  
ATOM   4218  N   LEU A 285      25.760  -4.633 -29.216  1.00 90.49           N  
ATOM   4219  H   LEU A 285      25.097  -5.382 -29.081  1.00 90.49           H  
ATOM   4220  CA  LEU A 285      25.368  -3.539 -30.117  1.00 90.49           C  
ATOM   4221  HA  LEU A 285      26.233  -3.232 -30.703  1.00 90.49           H  
ATOM   4222  C   LEU A 285      24.904  -2.307 -29.328  1.00 90.49           C  
ATOM   4223  CB  LEU A 285      24.255  -4.006 -31.078  1.00 90.49           C  
ATOM   4224  HB2 LEU A 285      23.366  -4.249 -30.496  1.00 90.49           H  
ATOM   4225  HB3 LEU A 285      23.989  -3.169 -31.724  1.00 90.49           H  
ATOM   4226  O   LEU A 285      25.301  -1.189 -29.656  1.00 90.49           O  
ATOM   4227  CG  LEU A 285      24.606  -5.212 -31.968  1.00 90.49           C  
ATOM   4228  HG  LEU A 285      24.917  -6.050 -31.344  1.00 90.49           H  
ATOM   4229  CD1 LEU A 285      23.373  -5.644 -32.760  1.00 90.49           C  
ATOM   4230 HD11 LEU A 285      22.566  -5.895 -32.071  1.00 90.49           H  
ATOM   4231 HD12 LEU A 285      23.610  -6.519 -33.367  1.00 90.49           H  
ATOM   4232 HD13 LEU A 285      23.039  -4.831 -33.405  1.00 90.49           H  
ATOM   4233  CD2 LEU A 285      25.727  -4.884 -32.957  1.00 90.49           C  
ATOM   4234 HD21 LEU A 285      25.443  -4.030 -33.572  1.00 90.49           H  
ATOM   4235 HD22 LEU A 285      26.647  -4.658 -32.417  1.00 90.49           H  
ATOM   4236 HD23 LEU A 285      25.909  -5.745 -33.600  1.00 90.49           H  
ATOM   4237  N   VAL A 286      24.128  -2.524 -28.259  1.00 91.95           N  
ATOM   4238  H   VAL A 286      23.833  -3.475 -28.090  1.00 91.95           H  
ATOM   4239  CA  VAL A 286      23.670  -1.478 -27.322  1.00 91.95           C  
ATOM   4240  HA  VAL A 286      23.091  -0.733 -27.867  1.00 91.95           H  
ATOM   4241  C   VAL A 286      24.852  -0.758 -26.676  1.00 91.95           C  
ATOM   4242  CB  VAL A 286      22.773  -2.082 -26.224  1.00 91.95           C  
ATOM   4243  HB  VAL A 286      23.330  -2.850 -25.687  1.00 91.95           H  
ATOM   4244  O   VAL A 286      24.884   0.469 -26.639  1.00 91.95           O  
ATOM   4245  CG1 VAL A 286      22.313  -1.037 -25.200  1.00 91.95           C  
ATOM   4246 HG11 VAL A 286      23.164  -0.549 -24.724  1.00 91.95           H  
ATOM   4247 HG12 VAL A 286      21.748  -1.528 -24.408  1.00 91.95           H  
ATOM   4248 HG13 VAL A 286      21.694  -0.282 -25.686  1.00 91.95           H  
ATOM   4249  CG2 VAL A 286      21.530  -2.736 -26.835  1.00 91.95           C  
ATOM   4250 HG21 VAL A 286      20.950  -1.995 -27.384  1.00 91.95           H  
ATOM   4251 HG22 VAL A 286      20.909  -3.151 -26.041  1.00 91.95           H  
ATOM   4252 HG23 VAL A 286      21.808  -3.546 -27.509  1.00 91.95           H  
ATOM   4253  N   ILE A 287      25.839  -1.519 -26.196  1.00 91.11           N  
ATOM   4254  H   ILE A 287      25.718  -2.521 -26.230  1.00 91.11           H  
ATOM   4255  CA  ILE A 287      27.065  -0.982 -25.590  1.00 91.11           C  
ATOM   4256  HA  ILE A 287      26.794  -0.246 -24.834  1.00 91.11           H  
ATOM   4257  C   ILE A 287      27.905  -0.257 -26.649  1.00 91.11           C  
ATOM   4258  CB  ILE A 287      27.841  -2.120 -24.889  1.00 91.11           C  
ATOM   4259  HB  ILE A 287      28.048  -2.894 -25.628  1.00 91.11           H  
ATOM   4260  O   ILE A 287      28.367   0.867 -26.433  1.00 91.11           O  
ATOM   4261  CG1 ILE A 287      27.004  -2.734 -23.741  1.00 91.11           C  
ATOM   4262 HG12 ILE A 287      27.026  -2.071 -22.876  1.00 91.11           H  
ATOM   4263 HG13 ILE A 287      25.959  -2.825 -24.038  1.00 91.11           H  
ATOM   4264  CG2 ILE A 287      29.182  -1.619 -24.320  1.00 91.11           C  
ATOM   4265 HG21 ILE A 287      29.831  -1.279 -25.127  1.00 91.11           H  
ATOM   4266 HG22 ILE A 287      29.702  -2.425 -23.801  1.00 91.11           H  
ATOM   4267 HG23 ILE A 287      29.011  -0.799 -23.623  1.00 91.11           H  
ATOM   4268  CD1 ILE A 287      27.479  -4.137 -23.338  1.00 91.11           C  
ATOM   4269 HD11 ILE A 287      27.516  -4.784 -24.214  1.00 91.11           H  
ATOM   4270 HD12 ILE A 287      28.467  -4.092 -22.881  1.00 91.11           H  
ATOM   4271 HD13 ILE A 287      26.774  -4.561 -22.623  1.00 91.11           H  
ATOM   4272  N   GLY A 288      28.060  -0.875 -27.820  1.00 89.54           N  
ATOM   4273  H   GLY A 288      27.643  -1.788 -27.933  1.00 89.54           H  
ATOM   4274  CA  GLY A 288      28.894  -0.384 -28.908  1.00 89.54           C  
ATOM   4275  HA2 GLY A 288      28.679   0.668 -29.091  1.00 89.54           H  
ATOM   4276  HA3 GLY A 288      28.647  -0.946 -29.809  1.00 89.54           H  
ATOM   4277  C   GLY A 288      30.393  -0.528 -28.635  1.00 89.54           C  
ATOM   4278  O   GLY A 288      30.847  -0.815 -27.524  1.00 89.54           O  
ATOM   4279  N   LYS A 289      31.193  -0.302 -29.681  1.00 90.55           N  
ATOM   4280  H   LYS A 289      30.763  -0.004 -30.544  1.00 90.55           H  
ATOM   4281  CA  LYS A 289      32.661  -0.321 -29.601  1.00 90.55           C  
ATOM   4282  HA  LYS A 289      32.981  -1.309 -29.270  1.00 90.55           H  
ATOM   4283  C   LYS A 289      33.126   0.700 -28.547  1.00 90.55           C  
ATOM   4284  CB  LYS A 289      33.252  -0.044 -30.999  1.00 90.55           C  
ATOM   4285  HB2 LYS A 289      32.862   0.905 -31.366  1.00 90.55           H  
ATOM   4286  HB3 LYS A 289      34.335   0.043 -30.913  1.00 90.55           H  
ATOM   4287  O   LYS A 289      32.684   1.843 -28.564  1.00 90.55           O  
ATOM   4288  CG  LYS A 289      32.923  -1.175 -31.998  1.00 90.55           C  
ATOM   4289  HG2 LYS A 289      31.846  -1.337 -32.041  1.00 90.55           H  
ATOM   4290  HG3 LYS A 289      33.384  -2.094 -31.636  1.00 90.55           H  
ATOM   4291  CD  LYS A 289      33.430  -0.914 -33.427  1.00 90.55           C  
ATOM   4292  HD2 LYS A 289      34.483  -0.635 -33.387  1.00 90.55           H  
ATOM   4293  HD3 LYS A 289      33.341  -1.841 -33.993  1.00 90.55           H  
ATOM   4294  CE  LYS A 289      32.619   0.184 -34.134  1.00 90.55           C  
ATOM   4295  HE2 LYS A 289      31.568  -0.106 -34.139  1.00 90.55           H  
ATOM   4296  HE3 LYS A 289      32.705   1.106 -33.560  1.00 90.55           H  
ATOM   4297  NZ  LYS A 289      33.088   0.415 -35.525  1.00 90.55           N  
ATOM   4298  HZ1 LYS A 289      33.000  -0.422 -36.084  1.00 90.55           H  
ATOM   4299  HZ2 LYS A 289      34.055   0.707 -35.526  1.00 90.55           H  
ATOM   4300  HZ3 LYS A 289      32.549   1.151 -35.959  1.00 90.55           H  
ATOM   4301  N   GLY A 290      33.943   0.277 -27.578  1.00 89.06           N  
ATOM   4302  H   GLY A 290      34.237  -0.689 -27.588  1.00 89.06           H  
ATOM   4303  CA  GLY A 290      34.440   1.148 -26.495  1.00 89.06           C  
ATOM   4304  HA2 GLY A 290      34.976   1.987 -26.940  1.00 89.06           H  
ATOM   4305  HA3 GLY A 290      35.146   0.581 -25.889  1.00 89.06           H  
ATOM   4306  C   GLY A 290      33.374   1.730 -25.544  1.00 89.06           C  
ATOM   4307  O   GLY A 290      33.653   2.692 -24.817  1.00 89.06           O  
ATOM   4308  N   GLY A 291      32.146   1.197 -25.557  1.00 87.75           N  
ATOM   4309  H   GLY A 291      31.946   0.430 -26.183  1.00 87.75           H  
ATOM   4310  CA  GLY A 291      31.025   1.759 -24.799  1.00 87.75           C  
ATOM   4311  HA2 GLY A 291      30.208   1.038 -24.801  1.00 87.75           H  
ATOM   4312  HA3 GLY A 291      31.329   1.923 -23.765  1.00 87.75           H  
ATOM   4313  C   GLY A 291      30.494   3.084 -25.360  1.00 87.75           C  
ATOM   4314  O   GLY A 291      29.796   3.805 -24.653  1.00 87.75           O  
ATOM   4315  N   GLU A 292      30.849   3.452 -26.594  1.00 93.45           N  
ATOM   4316  H   GLU A 292      31.453   2.849 -27.133  1.00 93.45           H  
ATOM   4317  CA  GLU A 292      30.422   4.708 -27.223  1.00 93.45           C  
ATOM   4318  HA  GLU A 292      30.721   5.552 -26.601  1.00 93.45           H  
ATOM   4319  C   GLU A 292      28.898   4.776 -27.391  1.00 93.45           C  
ATOM   4320  CB  GLU A 292      31.148   4.820 -28.569  1.00 93.45           C  
ATOM   4321  HB2 GLU A 292      30.771   4.044 -29.236  1.00 93.45           H  
ATOM   4322  HB3 GLU A 292      32.208   4.640 -28.393  1.00 93.45           H  
ATOM   4323  O   GLU A 292      28.289   5.802 -27.109  1.00 93.45           O  
ATOM   4324  CG  GLU A 292      31.002   6.189 -29.249  1.00 93.45           C  
ATOM   4325  HG2 GLU A 292      29.942   6.409 -29.374  1.00 93.45           H  
ATOM   4326  HG3 GLU A 292      31.439   6.950 -28.602  1.00 93.45           H  
ATOM   4327  CD  GLU A 292      31.693   6.217 -30.625  1.00 93.45           C  
ATOM   4328  OE1 GLU A 292      31.307   7.071 -31.447  1.00 93.45           O  
ATOM   4329  OE2 GLU A 292      32.577   5.359 -30.865  1.00 93.45           O  
ATOM   4330  N   SER A 293      28.259   3.658 -27.753  1.00 92.95           N  
ATOM   4331  H   SER A 293      28.793   2.804 -27.823  1.00 92.95           H  
ATOM   4332  CA  SER A 293      26.816   3.623 -28.001  1.00 92.95           C  
ATOM   4333  HA  SER A 293      26.558   4.502 -28.591  1.00 92.95           H  
ATOM   4334  C   SER A 293      25.992   3.691 -26.712  1.00 92.95           C  
ATOM   4335  CB  SER A 293      26.457   2.389 -28.825  1.00 92.95           C  
ATOM   4336  HB2 SER A 293      27.165   2.289 -29.647  1.00 92.95           H  
ATOM   4337  HB3 SER A 293      26.504   1.493 -28.207  1.00 92.95           H  
ATOM   4338  O   SER A 293      24.960   4.352 -26.703  1.00 92.95           O  
ATOM   4339  OG  SER A 293      25.165   2.532 -29.369  1.00 92.95           O  
ATOM   4340  HG  SER A 293      24.564   2.653 -28.629  1.00 92.95           H  
ATOM   4341  N   ILE A 294      26.447   3.086 -25.609  1.00 92.81           N  
ATOM   4342  H   ILE A 294      27.270   2.505 -25.676  1.00 92.81           H  
ATOM   4343  CA  ILE A 294      25.788   3.270 -24.304  1.00 92.81           C  
ATOM   4344  HA  ILE A 294      24.715   3.191 -24.473  1.00 92.81           H  
ATOM   4345  C   ILE A 294      26.020   4.684 -23.757  1.00 92.81           C  
ATOM   4346  CB  ILE A 294      26.140   2.143 -23.309  1.00 92.81           C  
ATOM   4347  HB  ILE A 294      25.808   1.214 -23.774  1.00 92.81           H  
ATOM   4348  O   ILE A 294      25.091   5.273 -23.216  1.00 92.81           O  
ATOM   4349  CG1 ILE A 294      25.341   2.272 -21.995  1.00 92.81           C  
ATOM   4350 HG12 ILE A 294      25.671   3.151 -21.441  1.00 92.81           H  
ATOM   4351 HG13 ILE A 294      24.287   2.401 -22.239  1.00 92.81           H  
ATOM   4352  CG2 ILE A 294      27.653   2.032 -23.048  1.00 92.81           C  
ATOM   4353 HG21 ILE A 294      28.017   2.930 -22.549  1.00 92.81           H  
ATOM   4354 HG22 ILE A 294      28.181   1.895 -23.991  1.00 92.81           H  
ATOM   4355 HG23 ILE A 294      27.869   1.166 -22.423  1.00 92.81           H  
ATOM   4356  CD1 ILE A 294      25.471   1.042 -21.086  1.00 92.81           C  
ATOM   4357 HD11 ILE A 294      26.481   0.964 -20.684  1.00 92.81           H  
ATOM   4358 HD12 ILE A 294      25.225   0.138 -21.643  1.00 92.81           H  
ATOM   4359 HD13 ILE A 294      24.784   1.138 -20.245  1.00 92.81           H  
ATOM   4360  N   LYS A 295      27.198   5.289 -23.976  1.00 93.83           N  
ATOM   4361  H   LYS A 295      27.926   4.766 -24.440  1.00 93.83           H  
ATOM   4362  CA  LYS A 295      27.444   6.706 -23.636  1.00 93.83           C  
ATOM   4363  HA  LYS A 295      27.201   6.867 -22.586  1.00 93.83           H  
ATOM   4364  C   LYS A 295      26.536   7.652 -24.426  1.00 93.83           C  
ATOM   4365  CB  LYS A 295      28.916   7.069 -23.876  1.00 93.83           C  
ATOM   4366  HB2 LYS A 295      29.195   6.743 -24.877  1.00 93.83           H  
ATOM   4367  HB3 LYS A 295      29.028   8.152 -23.835  1.00 93.83           H  
ATOM   4368  O   LYS A 295      26.012   8.592 -23.838  1.00 93.83           O  
ATOM   4369  CG  LYS A 295      29.866   6.450 -22.839  1.00 93.83           C  
ATOM   4370  HG2 LYS A 295      29.789   7.000 -21.901  1.00 93.83           H  
ATOM   4371  HG3 LYS A 295      29.593   5.411 -22.654  1.00 93.83           H  
ATOM   4372  CD  LYS A 295      31.306   6.508 -23.365  1.00 93.83           C  
ATOM   4373  HD2 LYS A 295      31.613   7.547 -23.484  1.00 93.83           H  
ATOM   4374  HD3 LYS A 295      31.335   6.020 -24.340  1.00 93.83           H  
ATOM   4375  CE  LYS A 295      32.264   5.782 -22.418  1.00 93.83           C  
ATOM   4376  HE2 LYS A 295      32.428   6.407 -21.540  1.00 93.83           H  
ATOM   4377  HE3 LYS A 295      31.787   4.858 -22.091  1.00 93.83           H  
ATOM   4378  NZ  LYS A 295      33.548   5.464 -23.095  1.00 93.83           N  
ATOM   4379  HZ1 LYS A 295      34.209   5.064 -22.445  1.00 93.83           H  
ATOM   4380  HZ2 LYS A 295      33.401   4.779 -23.823  1.00 93.83           H  
ATOM   4381  HZ3 LYS A 295      33.951   6.290 -23.513  1.00 93.83           H  
ATOM   4382  N   GLU A 296      26.320   7.392 -25.716  1.00 93.52           N  
ATOM   4383  H   GLU A 296      26.865   6.662 -26.152  1.00 93.52           H  
ATOM   4384  CA  GLU A 296      25.346   8.106 -26.554  1.00 93.52           C  
ATOM   4385  HA  GLU A 296      25.598   9.166 -26.580  1.00 93.52           H  
ATOM   4386  C   GLU A 296      23.929   7.973 -25.979  1.00 93.52           C  
ATOM   4387  CB  GLU A 296      25.409   7.550 -27.989  1.00 93.52           C  
ATOM   4388  HB2 GLU A 296      26.445   7.533 -28.325  1.00 93.52           H  
ATOM   4389  HB3 GLU A 296      25.049   6.521 -27.985  1.00 93.52           H  
ATOM   4390  O   GLU A 296      23.264   8.980 -25.753  1.00 93.52           O  
ATOM   4391  CG  GLU A 296      24.574   8.333 -29.010  1.00 93.52           C  
ATOM   4392  HG2 GLU A 296      23.601   8.592 -28.591  1.00 93.52           H  
ATOM   4393  HG3 GLU A 296      24.396   7.688 -29.870  1.00 93.52           H  
ATOM   4394  CD  GLU A 296      25.315   9.589 -29.469  1.00 93.52           C  
ATOM   4395  OE1 GLU A 296      25.238  10.618 -28.757  1.00 93.52           O  
ATOM   4396  OE2 GLU A 296      25.997   9.523 -30.511  1.00 93.52           O  
ATOM   4397  N   ILE A 297      23.496   6.748 -25.652  1.00 92.94           N  
ATOM   4398  H   ILE A 297      24.088   5.959 -25.870  1.00 92.94           H  
ATOM   4399  CA  ILE A 297      22.191   6.488 -25.024  1.00 92.94           C  
ATOM   4400  HA  ILE A 297      21.416   6.847 -25.701  1.00 92.94           H  
ATOM   4401  C   ILE A 297      22.050   7.297 -23.728  1.00 92.94           C  
ATOM   4402  CB  ILE A 297      21.982   4.967 -24.814  1.00 92.94           C  
ATOM   4403  HB  ILE A 297      22.881   4.560 -24.350  1.00 92.94           H  
ATOM   4404  O   ILE A 297      21.039   7.979 -23.563  1.00 92.94           O  
ATOM   4405  CG1 ILE A 297      21.768   4.277 -26.182  1.00 92.94           C  
ATOM   4406 HG12 ILE A 297      20.777   4.536 -26.556  1.00 92.94           H  
ATOM   4407 HG13 ILE A 297      22.487   4.656 -26.908  1.00 92.94           H  
ATOM   4408  CG2 ILE A 297      20.794   4.641 -23.887  1.00 92.94           C  
ATOM   4409 HG21 ILE A 297      20.769   3.571 -23.680  1.00 92.94           H  
ATOM   4410 HG22 ILE A 297      19.850   4.937 -24.345  1.00 92.94           H  
ATOM   4411 HG23 ILE A 297      20.900   5.149 -22.929  1.00 92.94           H  
ATOM   4412  CD1 ILE A 297      21.898   2.748 -26.151  1.00 92.94           C  
ATOM   4413 HD11 ILE A 297      21.816   2.360 -27.166  1.00 92.94           H  
ATOM   4414 HD12 ILE A 297      22.867   2.463 -25.740  1.00 92.94           H  
ATOM   4415 HD13 ILE A 297      21.102   2.311 -25.550  1.00 92.94           H  
ATOM   4416  N   CYS A 298      23.052   7.300 -22.844  1.00 92.02           N  
ATOM   4417  H   CYS A 298      23.837   6.681 -22.990  1.00 92.02           H  
ATOM   4418  CA  CYS A 298      23.010   8.096 -21.615  1.00 92.02           C  
ATOM   4419  HA  CYS A 298      22.100   7.831 -21.077  1.00 92.02           H  
ATOM   4420  C   CYS A 298      22.935   9.606 -21.901  1.00 92.02           C  
ATOM   4421  CB  CYS A 298      24.231   7.785 -20.733  1.00 92.02           C  
ATOM   4422  HB2 CYS A 298      25.144   8.047 -21.267  1.00 92.02           H  
ATOM   4423  HB3 CYS A 298      24.159   8.390 -19.829  1.00 92.02           H  
ATOM   4424  O   CYS A 298      22.105  10.316 -21.341  1.00 92.02           O  
ATOM   4425  SG  CYS A 298      24.283   6.034 -20.259  1.00 92.02           S  
ATOM   4426  HG  CYS A 298      25.362   6.084 -19.474  1.00 92.02           H  
ATOM   4427  N   ARG A 299      23.771  10.097 -22.823  1.00 93.48           N  
ATOM   4428  H   ARG A 299      24.399   9.446 -23.272  1.00 93.48           H  
ATOM   4429  CA  ARG A 299      23.872  11.518 -23.192  1.00 93.48           C  
ATOM   4430  HA  ARG A 299      24.022  12.108 -22.287  1.00 93.48           H  
ATOM   4431  C   ARG A 299      22.605  12.061 -23.856  1.00 93.48           C  
ATOM   4432  CB  ARG A 299      25.088  11.666 -24.118  1.00 93.48           C  
ATOM   4433  HB2 ARG A 299      24.892  11.124 -25.044  1.00 93.48           H  
ATOM   4434  HB3 ARG A 299      25.952  11.211 -23.634  1.00 93.48           H  
ATOM   4435  O   ARG A 299      22.271  13.223 -23.651  1.00 93.48           O  
ATOM   4436  CG  ARG A 299      25.447  13.120 -24.446  1.00 93.48           C  
ATOM   4437  HG2 ARG A 299      24.592  13.644 -24.874  1.00 93.48           H  
ATOM   4438  HG3 ARG A 299      25.743  13.623 -23.525  1.00 93.48           H  
ATOM   4439  CD  ARG A 299      26.613  13.162 -25.441  1.00 93.48           C  
ATOM   4440  HD2 ARG A 299      27.061  14.155 -25.416  1.00 93.48           H  
ATOM   4441  HD3 ARG A 299      27.379  12.453 -25.124  1.00 93.48           H  
ATOM   4442  NE  ARG A 299      26.186  12.834 -26.821  1.00 93.48           N  
ATOM   4443  HE  ARG A 299      26.115  11.865 -27.097  1.00 93.48           H  
ATOM   4444  NH1 ARG A 299      25.798  14.971 -27.578  1.00 93.48           N  
ATOM   4445 HH11 ARG A 299      25.525  15.581 -28.336  1.00 93.48           H  
ATOM   4446 HH12 ARG A 299      25.928  15.319 -26.639  1.00 93.48           H  
ATOM   4447  NH2 ARG A 299      25.608  13.248 -28.970  1.00 93.48           N  
ATOM   4448 HH21 ARG A 299      25.355  13.849 -29.741  1.00 93.48           H  
ATOM   4449 HH22 ARG A 299      25.555  12.247 -29.093  1.00 93.48           H  
ATOM   4450  CZ  ARG A 299      25.868  13.683 -27.778  1.00 93.48           C  
ATOM   4451  N   VAL A 300      21.930  11.248 -24.668  1.00 92.85           N  
ATOM   4452  H   VAL A 300      22.330  10.337 -24.843  1.00 92.85           H  
ATOM   4453  CA  VAL A 300      20.733  11.635 -25.437  1.00 92.85           C  
ATOM   4454  HA  VAL A 300      20.778  12.704 -25.646  1.00 92.85           H  
ATOM   4455  C   VAL A 300      19.440  11.411 -24.646  1.00 92.85           C  
ATOM   4456  CB  VAL A 300      20.713  10.893 -26.792  1.00 92.85           C  
ATOM   4457  HB  VAL A 300      20.786   9.820 -26.612  1.00 92.85           H  
ATOM   4458  O   VAL A 300      18.454  12.103 -24.890  1.00 92.85           O  
ATOM   4459  CG1 VAL A 300      19.442  11.155 -27.613  1.00 92.85           C  
ATOM   4460 HG11 VAL A 300      19.295  12.227 -27.743  1.00 92.85           H  
ATOM   4461 HG12 VAL A 300      18.574  10.728 -27.110  1.00 92.85           H  
ATOM   4462 HG13 VAL A 300      19.529  10.678 -28.590  1.00 92.85           H  
ATOM   4463  CG2 VAL A 300      21.898  11.329 -27.667  1.00 92.85           C  
ATOM   4464 HG21 VAL A 300      21.832  12.395 -27.887  1.00 92.85           H  
ATOM   4465 HG22 VAL A 300      22.843  11.128 -27.164  1.00 92.85           H  
ATOM   4466 HG23 VAL A 300      21.896  10.767 -28.601  1.00 92.85           H  
ATOM   4467  N   SER A 301      19.417  10.463 -23.705  1.00 89.23           N  
ATOM   4468  H   SER A 301      20.248   9.912 -23.544  1.00 89.23           H  
ATOM   4469  CA  SER A 301      18.246  10.242 -22.844  1.00 89.23           C  
ATOM   4470  HA  SER A 301      17.343  10.479 -23.406  1.00 89.23           H  
ATOM   4471  C   SER A 301      18.217  11.123 -21.601  1.00 89.23           C  
ATOM   4472  CB  SER A 301      18.129   8.788 -22.392  1.00 89.23           C  
ATOM   4473  HB2 SER A 301      17.994   8.134 -23.254  1.00 89.23           H  
ATOM   4474  HB3 SER A 301      17.251   8.695 -21.753  1.00 89.23           H  
ATOM   4475  O   SER A 301      17.127  11.369 -21.102  1.00 89.23           O  
ATOM   4476  OG  SER A 301      19.266   8.380 -21.666  1.00 89.23           O  
ATOM   4477  HG  SER A 301      19.984   8.227 -22.285  1.00 89.23           H  
ATOM   4478  N   GLY A 302      19.380  11.537 -21.088  1.00 87.62           N  
ATOM   4479  H   GLY A 302      20.233  11.242 -21.542  1.00 87.62           H  
ATOM   4480  CA  GLY A 302      19.534  12.086 -19.736  1.00 87.62           C  
ATOM   4481  HA2 GLY A 302      18.663  12.692 -19.486  1.00 87.62           H  
ATOM   4482  HA3 GLY A 302      20.416  12.726 -19.703  1.00 87.62           H  
ATOM   4483  C   GLY A 302      19.683  11.005 -18.654  1.00 87.62           C  
ATOM   4484  O   GLY A 302      20.263  11.262 -17.601  1.00 87.62           O  
ATOM   4485  N   ALA A 303      19.258   9.767 -18.930  1.00 90.07           N  
ATOM   4486  H   ALA A 303      18.901   9.573 -19.855  1.00 90.07           H  
ATOM   4487  CA  ALA A 303      19.315   8.663 -17.981  1.00 90.07           C  
ATOM   4488  HA  ALA A 303      19.085   9.065 -16.995  1.00 90.07           H  
ATOM   4489  C   ALA A 303      20.708   8.015 -17.913  1.00 90.07           C  
ATOM   4490  CB  ALA A 303      18.233   7.632 -18.326  1.00 90.07           C  
ATOM   4491  HB1 ALA A 303      18.412   7.235 -19.325  1.00 90.07           H  
ATOM   4492  HB2 ALA A 303      17.248   8.097 -18.284  1.00 90.07           H  
ATOM   4493  HB3 ALA A 303      18.264   6.812 -17.608  1.00 90.07           H  
ATOM   4494  O   ALA A 303      21.363   7.748 -18.918  1.00 90.07           O  
ATOM   4495  N   HIS A 304      21.137   7.654 -16.710  1.00 91.72           N  
ATOM   4496  H   HIS A 304      20.518   7.834 -15.933  1.00 91.72           H  
ATOM   4497  CA  HIS A 304      22.319   6.842 -16.465  1.00 91.72           C  
ATOM   4498  HA  HIS A 304      23.113   7.155 -17.143  1.00 91.72           H  
ATOM   4499  C   HIS A 304      22.021   5.355 -16.718  1.00 91.72           C  
ATOM   4500  CB  HIS A 304      22.787   7.111 -15.031  1.00 91.72           C  
ATOM   4501  HB2 HIS A 304      21.982   6.875 -14.334  1.00 91.72           H  
ATOM   4502  HB3 HIS A 304      23.015   8.172 -14.927  1.00 91.72           H  
ATOM   4503  O   HIS A 304      21.378   4.692 -15.902  1.00 91.72           O  
ATOM   4504  CG  HIS A 304      24.004   6.313 -14.653  1.00 91.72           C  
ATOM   4505  CD2 HIS A 304      25.298   6.755 -14.649  1.00 91.72           C  
ATOM   4506  HD2 HIS A 304      25.627   7.750 -14.913  1.00 91.72           H  
ATOM   4507  ND1 HIS A 304      24.023   4.996 -14.254  1.00 91.72           N  
ATOM   4508  HD1 HIS A 304      23.225   4.379 -14.193  1.00 91.72           H  
ATOM   4509  CE1 HIS A 304      25.297   4.658 -14.001  1.00 91.72           C  
ATOM   4510  HE1 HIS A 304      25.617   3.689 -13.648  1.00 91.72           H  
ATOM   4511  NE2 HIS A 304      26.116   5.698 -14.236  1.00 91.72           N  
ATOM   4512  N   VAL A 305      22.514   4.815 -17.835  1.00 90.58           N  
ATOM   4513  H   VAL A 305      22.983   5.423 -18.491  1.00 90.58           H  
ATOM   4514  CA  VAL A 305      22.425   3.386 -18.171  1.00 90.58           C  
ATOM   4515  HA  VAL A 305      21.591   2.958 -17.615  1.00 90.58           H  
ATOM   4516  C   VAL A 305      23.700   2.650 -17.753  1.00 90.58           C  
ATOM   4517  CB  VAL A 305      22.121   3.156 -19.665  1.00 90.58           C  
ATOM   4518  HB  VAL A 305      22.988   3.428 -20.266  1.00 90.58           H  
ATOM   4519  O   VAL A 305      24.792   2.957 -18.230  1.00 90.58           O  
ATOM   4520  CG1 VAL A 305      21.794   1.680 -19.930  1.00 90.58           C  
ATOM   4521 HG11 VAL A 305      20.903   1.385 -19.375  1.00 90.58           H  
ATOM   4522 HG12 VAL A 305      21.636   1.520 -20.997  1.00 90.58           H  
ATOM   4523 HG13 VAL A 305      22.619   1.047 -19.604  1.00 90.58           H  
ATOM   4524  CG2 VAL A 305      20.923   3.992 -20.134  1.00 90.58           C  
ATOM   4525 HG21 VAL A 305      21.186   5.050 -20.148  1.00 90.58           H  
ATOM   4526 HG22 VAL A 305      20.630   3.693 -21.140  1.00 90.58           H  
ATOM   4527 HG23 VAL A 305      20.085   3.844 -19.453  1.00 90.58           H  
ATOM   4528  N   GLU A 306      23.556   1.628 -16.912  1.00 90.25           N  
ATOM   4529  H   GLU A 306      22.628   1.438 -16.561  1.00 90.25           H  
ATOM   4530  CA  GLU A 306      24.602   0.659 -16.572  1.00 90.25           C  
ATOM   4531  HA  GLU A 306      25.478   0.874 -17.185  1.00 90.25           H  
ATOM   4532  C   GLU A 306      24.169  -0.775 -16.918  1.00 90.25           C  
ATOM   4533  CB  GLU A 306      25.047   0.809 -15.103  1.00 90.25           C  
ATOM   4534  HB2 GLU A 306      25.302   1.853 -14.919  1.00 90.25           H  
ATOM   4535  HB3 GLU A 306      25.950   0.216 -14.958  1.00 90.25           H  
ATOM   4536  O   GLU A 306      22.989  -1.062 -17.103  1.00 90.25           O  
ATOM   4537  CG  GLU A 306      23.996   0.358 -14.080  1.00 90.25           C  
ATOM   4538  HG2 GLU A 306      23.773  -0.694 -14.255  1.00 90.25           H  
ATOM   4539  HG3 GLU A 306      23.088   0.942 -14.229  1.00 90.25           H  
ATOM   4540  CD  GLU A 306      24.480   0.517 -12.633  1.00 90.25           C  
ATOM   4541  OE1 GLU A 306      23.992   1.449 -11.952  1.00 90.25           O  
ATOM   4542  OE2 GLU A 306      25.327  -0.304 -12.208  1.00 90.25           O  
ATOM   4543  N   ILE A 307      25.128  -1.695 -17.010  1.00 86.82           N  
ATOM   4544  H   ILE A 307      26.068  -1.429 -16.750  1.00 86.82           H  
ATOM   4545  CA  ILE A 307      24.854  -3.129 -17.174  1.00 86.82           C  
ATOM   4546  HA  ILE A 307      23.900  -3.271 -17.682  1.00 86.82           H  
ATOM   4547  C   ILE A 307      24.764  -3.736 -15.774  1.00 86.82           C  
ATOM   4548  CB  ILE A 307      25.956  -3.815 -18.011  1.00 86.82           C  
ATOM   4549  HB  ILE A 307      26.885  -3.753 -17.445  1.00 86.82           H  
ATOM   4550  O   ILE A 307      25.698  -3.571 -14.984  1.00 86.82           O  
ATOM   4551  CG1 ILE A 307      26.176  -3.128 -19.380  1.00 86.82           C  
ATOM   4552 HG12 ILE A 307      26.143  -2.044 -19.276  1.00 86.82           H  
ATOM   4553 HG13 ILE A 307      25.389  -3.420 -20.076  1.00 86.82           H  
ATOM   4554  CG2 ILE A 307      25.619  -5.304 -18.225  1.00 86.82           C  
ATOM   4555 HG21 ILE A 307      24.662  -5.399 -18.739  1.00 86.82           H  
ATOM   4556 HG22 ILE A 307      25.547  -5.817 -17.267  1.00 86.82           H  
ATOM   4557 HG23 ILE A 307      26.397  -5.797 -18.808  1.00 86.82           H  
ATOM   4558  CD1 ILE A 307      27.548  -3.467 -19.974  1.00 86.82           C  
ATOM   4559 HD11 ILE A 307      28.330  -3.277 -19.239  1.00 86.82           H  
ATOM   4560 HD12 ILE A 307      27.586  -4.513 -20.281  1.00 86.82           H  
ATOM   4561 HD13 ILE A 307      27.734  -2.828 -20.837  1.00 86.82           H  
ATOM   4562  N   SER A 308      23.678  -4.446 -15.470  1.00 82.62           N  
ATOM   4563  H   SER A 308      22.952  -4.574 -16.160  1.00 82.62           H  
ATOM   4564  CA  SER A 308      23.498  -5.107 -14.176  1.00 82.62           C  
ATOM   4565  HA  SER A 308      23.515  -4.341 -13.401  1.00 82.62           H  
ATOM   4566  C   SER A 308      24.632  -6.101 -13.920  1.00 82.62           C  
ATOM   4567  CB  SER A 308      22.145  -5.823 -14.096  1.00 82.62           C  
ATOM   4568  HB2 SER A 308      22.002  -6.212 -13.088  1.00 82.62           H  
ATOM   4569  HB3 SER A 308      22.135  -6.654 -14.801  1.00 82.62           H  
ATOM   4570  O   SER A 308      24.965  -6.922 -14.775  1.00 82.62           O  
ATOM   4571  OG  SER A 308      21.104  -4.916 -14.405  1.00 82.62           O  
ATOM   4572  HG  SER A 308      20.297  -5.179 -13.956  1.00 82.62           H  
ATOM   4573  N   LYS A 309      25.234  -6.014 -12.729  1.00 74.20           N  
ATOM   4574  H   LYS A 309      24.931  -5.277 -12.109  1.00 74.20           H  
ATOM   4575  CA  LYS A 309      26.309  -6.917 -12.275  1.00 74.20           C  
ATOM   4576  HA  LYS A 309      26.867  -7.270 -13.143  1.00 74.20           H  
ATOM   4577  C   LYS A 309      25.785  -8.178 -11.587  1.00 74.20           C  
ATOM   4578  CB  LYS A 309      27.265  -6.169 -11.338  1.00 74.20           C  
ATOM   4579  HB2 LYS A 309      28.039  -6.860 -11.005  1.00 74.20           H  
ATOM   4580  HB3 LYS A 309      26.712  -5.827 -10.463  1.00 74.20           H  
ATOM   4581  O   LYS A 309      26.564  -9.083 -11.305  1.00 74.20           O  
ATOM   4582  CG  LYS A 309      27.937  -4.972 -12.021  1.00 74.20           C  
ATOM   4583  HG2 LYS A 309      27.181  -4.246 -12.320  1.00 74.20           H  
ATOM   4584  HG3 LYS A 309      28.475  -5.312 -12.906  1.00 74.20           H  
ATOM   4585  CD  LYS A 309      28.913  -4.303 -11.052  1.00 74.20           C  
ATOM   4586  HD2 LYS A 309      29.708  -5.003 -10.797  1.00 74.20           H  
ATOM   4587  HD3 LYS A 309      28.377  -4.016 -10.147  1.00 74.20           H  
ATOM   4588  CE  LYS A 309      29.496  -3.057 -11.719  1.00 74.20           C  
ATOM   4589  HE2 LYS A 309      30.007  -3.357 -12.633  1.00 74.20           H  
ATOM   4590  HE3 LYS A 309      28.671  -2.402 -11.999  1.00 74.20           H  
ATOM   4591  NZ  LYS A 309      30.425  -2.348 -10.807  1.00 74.20           N  
ATOM   4592  HZ1 LYS A 309      31.190  -2.950 -10.537  1.00 74.20           H  
ATOM   4593  HZ2 LYS A 309      29.925  -2.059  -9.979  1.00 74.20           H  
ATOM   4594  HZ3 LYS A 309      30.787  -1.520 -11.258  1.00 74.20           H  
ATOM   4595  N   GLU A 310      24.492  -8.210 -11.282  1.00 69.33           N  
ATOM   4596  H   GLU A 310      23.909  -7.438 -11.572  1.00 69.33           H  
ATOM   4597  CA  GLU A 310      23.814  -9.396 -10.770  1.00 69.33           C  
ATOM   4598  HA  GLU A 310      24.359  -9.755  -9.897  1.00 69.33           H  
ATOM   4599  C   GLU A 310      23.814 -10.489 -11.851  1.00 69.33           C  
ATOM   4600  CB  GLU A 310      22.384  -9.030 -10.338  1.00 69.33           C  
ATOM   4601  HB2 GLU A 310      21.873  -8.537 -11.164  1.00 69.33           H  
ATOM   4602  HB3 GLU A 310      21.842  -9.940 -10.082  1.00 69.33           H  
ATOM   4603  O   GLU A 310      23.630 -10.164 -13.029  1.00 69.33           O  
ATOM   4604  CG  GLU A 310      22.408  -8.103  -9.113  1.00 69.33           C  
ATOM   4605  HG2 GLU A 310      22.836  -8.644  -8.270  1.00 69.33           H  
ATOM   4606  HG3 GLU A 310      23.052  -7.247  -9.313  1.00 69.33           H  
ATOM   4607  CD  GLU A 310      21.009  -7.590  -8.757  1.00 69.33           C  
ATOM   4608  OE1 GLU A 310      20.385  -8.180  -7.848  1.00 69.33           O  
ATOM   4609  OE2 GLU A 310      20.606  -6.577  -9.375  1.00 69.33           O  
ATOM   4610  N   PRO A 311      24.037 -11.767 -11.489  1.00 58.73           N  
ATOM   4611  CA  PRO A 311      23.971 -12.857 -12.451  1.00 58.73           C  
ATOM   4612  HA  PRO A 311      24.711 -12.696 -13.235  1.00 58.73           H  
ATOM   4613  C   PRO A 311      22.550 -12.905 -13.035  1.00 58.73           C  
ATOM   4614  CB  PRO A 311      24.337 -14.124 -11.668  1.00 58.73           C  
ATOM   4615  HB2 PRO A 311      25.413 -14.286 -11.728  1.00 58.73           H  
ATOM   4616  HB3 PRO A 311      23.802 -15.001 -12.032  1.00 58.73           H  
ATOM   4617  O   PRO A 311      21.596 -13.082 -12.272  1.00 58.73           O  
ATOM   4618  CG  PRO A 311      23.955 -13.784 -10.227  1.00 58.73           C  
ATOM   4619  HG2 PRO A 311      24.554 -14.343  -9.507  1.00 58.73           H  
ATOM   4620  HG3 PRO A 311      22.894 -13.978 -10.071  1.00 58.73           H  
ATOM   4621  CD  PRO A 311      24.221 -12.282 -10.140  1.00 58.73           C  
ATOM   4622  HD2 PRO A 311      23.523 -11.826  -9.438  1.00 58.73           H  
ATOM   4623  HD3 PRO A 311      25.249 -12.106  -9.824  1.00 58.73           H  
ATOM   4624  N   PRO A 312      22.368 -12.713 -14.356  1.00 58.95           N  
ATOM   4625  CA  PRO A 312      21.045 -12.797 -14.951  1.00 58.95           C  
ATOM   4626  HA  PRO A 312      20.389 -12.081 -14.455  1.00 58.95           H  
ATOM   4627  C   PRO A 312      20.502 -14.224 -14.767  1.00 58.95           C  
ATOM   4628  CB  PRO A 312      21.220 -12.402 -16.420  1.00 58.95           C  
ATOM   4629  HB2 PRO A 312      20.521 -12.924 -17.073  1.00 58.95           H  
ATOM   4630  HB3 PRO A 312      21.101 -11.323 -16.523  1.00 58.95           H  
ATOM   4631  O   PRO A 312      21.279 -15.179 -14.841  1.00 58.95           O  
ATOM   4632  CG  PRO A 312      22.670 -12.781 -16.715  1.00 58.95           C  
ATOM   4633  HG2 PRO A 312      22.727 -13.842 -16.958  1.00 58.95           H  
ATOM   4634  HG3 PRO A 312      23.095 -12.181 -17.519  1.00 58.95           H  
ATOM   4635  CD  PRO A 312      23.378 -12.519 -15.386  1.00 58.95           C  
ATOM   4636  HD2 PRO A 312      24.207 -13.217 -15.270  1.00 58.95           H  
ATOM   4637  HD3 PRO A 312      23.736 -11.490 -15.352  1.00 58.95           H  
ATOM   4638  N   PRO A 313      19.184 -14.394 -14.546  1.00 64.99           N  
ATOM   4639  CA  PRO A 313      18.585 -15.714 -14.325  1.00 64.99           C  
ATOM   4640  HA  PRO A 313      19.068 -16.202 -13.479  1.00 64.99           H  
ATOM   4641  C   PRO A 313      18.721 -16.641 -15.541  1.00 64.99           C  
ATOM   4642  CB  PRO A 313      17.117 -15.436 -13.986  1.00 64.99           C  
ATOM   4643  HB2 PRO A 313      16.452 -16.222 -14.345  1.00 64.99           H  
ATOM   4644  HB3 PRO A 313      17.013 -15.319 -12.907  1.00 64.99           H  
ATOM   4645  O   PRO A 313      18.604 -17.853 -15.397  1.00 64.99           O  
ATOM   4646  CG  PRO A 313      16.835 -14.098 -14.671  1.00 64.99           C  
ATOM   4647  HG2 PRO A 313      16.016 -13.561 -14.192  1.00 64.99           H  
ATOM   4648  HG3 PRO A 313      16.622 -14.264 -15.727  1.00 64.99           H  
ATOM   4649  CD  PRO A 313      18.162 -13.359 -14.522  1.00 64.99           C  
ATOM   4650  HD2 PRO A 313      18.195 -12.844 -13.562  1.00 64.99           H  
ATOM   4651  HD3 PRO A 313      18.289 -12.650 -15.340  1.00 64.99           H  
ATOM   4652  N   ASP A 314      18.990 -16.075 -16.720  1.00 71.63           N  
ATOM   4653  H   ASP A 314      19.119 -15.074 -16.753  1.00 71.63           H  
ATOM   4654  CA  ASP A 314      19.312 -16.805 -17.937  1.00 71.63           C  
ATOM   4655  HA  ASP A 314      19.484 -17.850 -17.679  1.00 71.63           H  
ATOM   4656  C   ASP A 314      20.589 -16.206 -18.575  1.00 71.63           C  
ATOM   4657  CB  ASP A 314      18.092 -16.759 -18.867  1.00 71.63           C  
ATOM   4658  HB2 ASP A 314      17.965 -15.756 -19.273  1.00 71.63           H  
ATOM   4659  HB3 ASP A 314      17.199 -17.003 -18.292  1.00 71.63           H  
ATOM   4660  O   ASP A 314      20.662 -14.985 -18.759  1.00 71.63           O  
ATOM   4661  CG  ASP A 314      18.231 -17.757 -20.010  1.00 71.63           C  
ATOM   4662  OD1 ASP A 314      19.236 -17.645 -20.750  1.00 71.63           O  
ATOM   4663  OD2 ASP A 314      17.344 -18.620 -20.146  1.00 71.63           O  
ATOM   4664  N   PRO A 315      21.615 -17.011 -18.917  1.00 76.63           N  
ATOM   4665  CA  PRO A 315      22.850 -16.517 -19.532  1.00 76.63           C  
ATOM   4666  HA  PRO A 315      23.268 -15.721 -18.915  1.00 76.63           H  
ATOM   4667  C   PRO A 315      22.657 -15.954 -20.953  1.00 76.63           C  
ATOM   4668  CB  PRO A 315      23.803 -17.718 -19.520  1.00 76.63           C  
ATOM   4669  HB2 PRO A 315      24.500 -17.705 -20.358  1.00 76.63           H  
ATOM   4670  HB3 PRO A 315      24.349 -17.737 -18.577  1.00 76.63           H  
ATOM   4671  O   PRO A 315      23.545 -15.263 -21.459  1.00 76.63           O  
ATOM   4672  CG  PRO A 315      22.862 -18.920 -19.584  1.00 76.63           C  
ATOM   4673  HG2 PRO A 315      22.543 -19.085 -20.614  1.00 76.63           H  
ATOM   4674  HG3 PRO A 315      23.320 -19.820 -19.173  1.00 76.63           H  
ATOM   4675  CD  PRO A 315      21.673 -18.457 -18.749  1.00 76.63           C  
ATOM   4676  HD2 PRO A 315      20.764 -18.944 -19.102  1.00 76.63           H  
ATOM   4677  HD3 PRO A 315      21.841 -18.693 -17.698  1.00 76.63           H  
ATOM   4678  N   SER A 316      21.517 -16.217 -21.601  1.00 82.10           N  
ATOM   4679  H   SER A 316      20.821 -16.789 -21.145  1.00 82.10           H  
ATOM   4680  CA  SER A 316      21.168 -15.670 -22.918  1.00 82.10           C  
ATOM   4681  HA  SER A 316      22.057 -15.714 -23.548  1.00 82.10           H  
ATOM   4682  C   SER A 316      20.719 -14.205 -22.883  1.00 82.10           C  
ATOM   4683  CB  SER A 316      20.090 -16.523 -23.596  1.00 82.10           C  
ATOM   4684  HB2 SER A 316      20.378 -17.573 -23.576  1.00 82.10           H  
ATOM   4685  HB3 SER A 316      19.989 -16.207 -24.635  1.00 82.10           H  
ATOM   4686  O   SER A 316      20.607 -13.590 -23.945  1.00 82.10           O  
ATOM   4687  OG  SER A 316      18.849 -16.359 -22.948  1.00 82.10           O  
ATOM   4688  HG  SER A 316      18.867 -16.912 -22.163  1.00 82.10           H  
ATOM   4689  N   ILE A 317      20.516 -13.599 -21.704  1.00 85.37           N  
ATOM   4690  H   ILE A 317      20.626 -14.148 -20.863  1.00 85.37           H  
ATOM   4691  CA  ILE A 317      20.119 -12.190 -21.555  1.00 85.37           C  
ATOM   4692  HA  ILE A 317      20.134 -11.727 -22.541  1.00 85.37           H  
ATOM   4693  C   ILE A 317      21.116 -11.388 -20.712  1.00 85.37           C  
ATOM   4694  CB  ILE A 317      18.664 -12.043 -21.044  1.00 85.37           C  
ATOM   4695  HB  ILE A 317      18.436 -10.977 -21.016  1.00 85.37           H  
ATOM   4696  O   ILE A 317      21.740 -11.883 -19.778  1.00 85.37           O  
ATOM   4697  CG1 ILE A 317      18.474 -12.598 -19.615  1.00 85.37           C  
ATOM   4698 HG12 ILE A 317      19.159 -12.084 -18.940  1.00 85.37           H  
ATOM   4699 HG13 ILE A 317      18.722 -13.659 -19.612  1.00 85.37           H  
ATOM   4700  CG2 ILE A 317      17.689 -12.688 -22.046  1.00 85.37           C  
ATOM   4701 HG21 ILE A 317      17.782 -13.773 -22.019  1.00 85.37           H  
ATOM   4702 HG22 ILE A 317      16.660 -12.421 -21.806  1.00 85.37           H  
ATOM   4703 HG23 ILE A 317      17.905 -12.347 -23.059  1.00 85.37           H  
ATOM   4704  CD1 ILE A 317      17.059 -12.444 -19.048  1.00 85.37           C  
ATOM   4705 HD11 ILE A 317      16.729 -11.409 -19.141  1.00 85.37           H  
ATOM   4706 HD12 ILE A 317      16.366 -13.096 -19.581  1.00 85.37           H  
ATOM   4707 HD13 ILE A 317      17.060 -12.728 -17.996  1.00 85.37           H  
ATOM   4708  N   LYS A 318      21.247 -10.097 -21.023  1.00 87.96           N  
ATOM   4709  H   LYS A 318      20.709  -9.756 -21.807  1.00 87.96           H  
ATOM   4710  CA  LYS A 318      21.897  -9.096 -20.173  1.00 87.96           C  
ATOM   4711  HA  LYS A 318      22.244  -9.579 -19.259  1.00 87.96           H  
ATOM   4712  C   LYS A 318      20.882  -8.046 -19.770  1.00 87.96           C  
ATOM   4713  CB  LYS A 318      23.101  -8.452 -20.868  1.00 87.96           C  
ATOM   4714  HB2 LYS A 318      22.798  -8.050 -21.834  1.00 87.96           H  
ATOM   4715  HB3 LYS A 318      23.461  -7.634 -20.245  1.00 87.96           H  
ATOM   4716  O   LYS A 318      20.144  -7.530 -20.608  1.00 87.96           O  
ATOM   4717  CG  LYS A 318      24.228  -9.474 -21.051  1.00 87.96           C  
ATOM   4718  HG2 LYS A 318      23.940 -10.197 -21.814  1.00 87.96           H  
ATOM   4719  HG3 LYS A 318      24.385 -10.004 -20.112  1.00 87.96           H  
ATOM   4720  CD  LYS A 318      25.539  -8.795 -21.451  1.00 87.96           C  
ATOM   4721  HD2 LYS A 318      25.403  -8.241 -22.380  1.00 87.96           H  
ATOM   4722  HD3 LYS A 318      25.842  -8.112 -20.658  1.00 87.96           H  
ATOM   4723  CE  LYS A 318      26.595  -9.886 -21.640  1.00 87.96           C  
ATOM   4724  HE2 LYS A 318      26.293 -10.522 -22.472  1.00 87.96           H  
ATOM   4725  HE3 LYS A 318      26.608 -10.507 -20.745  1.00 87.96           H  
ATOM   4726  NZ  LYS A 318      27.940  -9.314 -21.881  1.00 87.96           N  
ATOM   4727  HZ1 LYS A 318      28.219  -8.742 -21.097  1.00 87.96           H  
ATOM   4728  HZ2 LYS A 318      28.609 -10.063 -21.988  1.00 87.96           H  
ATOM   4729  HZ3 LYS A 318      27.938  -8.760 -22.725  1.00 87.96           H  
ATOM   4730  N   ILE A 319      20.874  -7.718 -18.487  1.00 89.53           N  
ATOM   4731  H   ILE A 319      21.531  -8.161 -17.861  1.00 89.53           H  
ATOM   4732  CA  ILE A 319      19.997  -6.691 -17.942  1.00 89.53           C  
ATOM   4733  HA  ILE A 319      19.144  -6.575 -18.609  1.00 89.53           H  
ATOM   4734  C   ILE A 319      20.745  -5.354 -17.915  1.00 89.53           C  
ATOM   4735  CB  ILE A 319      19.440  -7.121 -16.571  1.00 89.53           C  
ATOM   4736  HB  ILE A 319      20.243  -7.064 -15.836  1.00 89.53           H  
ATOM   4737  O   ILE A 319      21.926  -5.295 -17.572  1.00 89.53           O  
ATOM   4738  CG1 ILE A 319      18.899  -8.571 -16.520  1.00 89.53           C  
ATOM   4739 HG12 ILE A 319      19.722  -9.268 -16.681  1.00 89.53           H  
ATOM   4740 HG13 ILE A 319      18.521  -8.765 -15.516  1.00 89.53           H  
ATOM   4741  CG2 ILE A 319      18.340  -6.140 -16.156  1.00 89.53           C  
ATOM   4742 HG21 ILE A 319      17.828  -6.539 -15.280  1.00 89.53           H  
ATOM   4743 HG22 ILE A 319      18.767  -5.172 -15.895  1.00 89.53           H  
ATOM   4744 HG23 ILE A 319      17.610  -6.010 -16.955  1.00 89.53           H  
ATOM   4745  CD1 ILE A 319      17.785  -8.900 -17.522  1.00 89.53           C  
ATOM   4746 HD11 ILE A 319      17.454  -9.925 -17.356  1.00 89.53           H  
ATOM   4747 HD12 ILE A 319      16.935  -8.233 -17.379  1.00 89.53           H  
ATOM   4748 HD13 ILE A 319      18.157  -8.815 -18.543  1.00 89.53           H  
ATOM   4749  N   PHE A 320      20.059  -4.288 -18.315  1.00 90.03           N  
ATOM   4750  H   PHE A 320      19.120  -4.432 -18.658  1.00 90.03           H  
ATOM   4751  CA  PHE A 320      20.537  -2.912 -18.265  1.00 90.03           C  
ATOM   4752  HA  PHE A 320      21.582  -2.892 -17.957  1.00 90.03           H  
ATOM   4753  C   PHE A 320      19.715  -2.143 -17.227  1.00 90.03           C  
ATOM   4754  CB  PHE A 320      20.436  -2.270 -19.658  1.00 90.03           C  
ATOM   4755  HB2 PHE A 320      19.428  -2.412 -20.047  1.00 90.03           H  
ATOM   4756  HB3 PHE A 320      20.587  -1.196 -19.547  1.00 90.03           H  
ATOM   4757  O   PHE A 320      18.494  -2.053 -17.354  1.00 90.03           O  
ATOM   4758  CG  PHE A 320      21.435  -2.792 -20.679  1.00 90.03           C  
ATOM   4759  CD1 PHE A 320      22.558  -2.016 -21.027  1.00 90.03           C  
ATOM   4760  HD1 PHE A 320      22.717  -1.059 -20.552  1.00 90.03           H  
ATOM   4761  CD2 PHE A 320      21.247  -4.046 -21.292  1.00 90.03           C  
ATOM   4762  HD2 PHE A 320      20.394  -4.655 -21.027  1.00 90.03           H  
ATOM   4763  CE1 PHE A 320      23.471  -2.477 -21.992  1.00 90.03           C  
ATOM   4764  HE1 PHE A 320      24.322  -1.870 -22.263  1.00 90.03           H  
ATOM   4765  CE2 PHE A 320      22.178  -4.519 -22.234  1.00 90.03           C  
ATOM   4766  HE2 PHE A 320      22.045  -5.497 -22.672  1.00 90.03           H  
ATOM   4767  CZ  PHE A 320      23.281  -3.729 -22.598  1.00 90.03           C  
ATOM   4768  HZ  PHE A 320      23.986  -4.085 -23.335  1.00 90.03           H  
ATOM   4769  N   ASN A 321      20.378  -1.576 -16.222  1.00 90.60           N  
ATOM   4770  H   ASN A 321      21.387  -1.616 -16.250  1.00 90.60           H  
ATOM   4771  CA  ASN A 321      19.773  -0.685 -15.238  1.00 90.60           C  
ATOM   4772  HA  ASN A 321      18.731  -0.964 -15.083  1.00 90.60           H  
ATOM   4773  C   ASN A 321      19.817   0.753 -15.774  1.00 90.60           C  
ATOM   4774  CB  ASN A 321      20.519  -0.819 -13.900  1.00 90.60           C  
ATOM   4775  HB2 ASN A 321      20.252   0.012 -13.247  1.00 90.60           H  
ATOM   4776  HB3 ASN A 321      21.591  -0.768 -14.095  1.00 90.60           H  
ATOM   4777  O   ASN A 321      20.884   1.308 -16.012  1.00 90.60           O  
ATOM   4778  CG  ASN A 321      20.233  -2.102 -13.149  1.00 90.60           C  
ATOM   4779  ND2 ASN A 321      21.136  -2.530 -12.297  1.00 90.60           N  
ATOM   4780 HD21 ASN A 321      22.009  -2.036 -12.180  1.00 90.60           H  
ATOM   4781 HD22 ASN A 321      20.907  -3.378 -11.798  1.00 90.60           H  
ATOM   4782  OD1 ASN A 321      19.179  -2.699 -13.269  1.00 90.60           O  
ATOM   4783  N   VAL A 322      18.648   1.354 -15.955  1.00 91.20           N  
ATOM   4784  H   VAL A 322      17.826   0.796 -15.773  1.00 91.20           H  
ATOM   4785  CA  VAL A 322      18.412   2.680 -16.530  1.00 91.20           C  
ATOM   4786  HA  VAL A 322      19.337   3.091 -16.935  1.00 91.20           H  
ATOM   4787  C   VAL A 322      17.896   3.596 -15.422  1.00 91.20           C  
ATOM   4788  CB  VAL A 322      17.369   2.566 -17.664  1.00 91.20           C  
ATOM   4789  HB  VAL A 322      16.427   2.208 -17.248  1.00 91.20           H  
ATOM   4790  O   VAL A 322      16.745   3.457 -15.008  1.00 91.20           O  
ATOM   4791  CG1 VAL A 322      17.104   3.918 -18.325  1.00 91.20           C  
ATOM   4792 HG11 VAL A 322      16.814   4.661 -17.582  1.00 91.20           H  
ATOM   4793 HG12 VAL A 322      16.285   3.803 -19.035  1.00 91.20           H  
ATOM   4794 HG13 VAL A 322      17.995   4.277 -18.840  1.00 91.20           H  
ATOM   4795  CG2 VAL A 322      17.778   1.586 -18.772  1.00 91.20           C  
ATOM   4796 HG21 VAL A 322      18.717   1.904 -19.225  1.00 91.20           H  
ATOM   4797 HG22 VAL A 322      17.895   0.581 -18.365  1.00 91.20           H  
ATOM   4798 HG23 VAL A 322      17.005   1.552 -19.540  1.00 91.20           H  
ATOM   4799  N   ARG A 323      18.724   4.515 -14.921  1.00 88.24           N  
ATOM   4800  H   ARG A 323      19.658   4.572 -15.301  1.00 88.24           H  
ATOM   4801  CA  ARG A 323      18.365   5.457 -13.849  1.00 88.24           C  
ATOM   4802  HA  ARG A 323      17.429   5.126 -13.399  1.00 88.24           H  
ATOM   4803  C   ARG A 323      18.119   6.866 -14.384  1.00 88.24           C  
ATOM   4804  CB  ARG A 323      19.441   5.431 -12.753  1.00 88.24           C  
ATOM   4805  HB2 ARG A 323      20.411   5.669 -13.191  1.00 88.24           H  
ATOM   4806  HB3 ARG A 323      19.489   4.425 -12.336  1.00 88.24           H  
ATOM   4807  O   ARG A 323      18.961   7.386 -15.099  1.00 88.24           O  
ATOM   4808  CG  ARG A 323      19.130   6.447 -11.640  1.00 88.24           C  
ATOM   4809  HG2 ARG A 323      19.124   7.447 -12.073  1.00 88.24           H  
ATOM   4810  HG3 ARG A 323      18.147   6.243 -11.216  1.00 88.24           H  
ATOM   4811  CD  ARG A 323      20.160   6.469 -10.516  1.00 88.24           C  
ATOM   4812  HD2 ARG A 323      21.118   6.770 -10.941  1.00 88.24           H  
ATOM   4813  HD3 ARG A 323      19.856   7.222  -9.789  1.00 88.24           H  
ATOM   4814  NE  ARG A 323      20.282   5.156  -9.856  1.00 88.24           N  
ATOM   4815  HE  ARG A 323      19.550   4.487 -10.051  1.00 88.24           H  
ATOM   4816  NH1 ARG A 323      22.193   5.634  -8.695  1.00 88.24           N  
ATOM   4817 HH11 ARG A 323      22.984   5.340  -8.141  1.00 88.24           H  
ATOM   4818 HH12 ARG A 323      22.075   6.599  -8.969  1.00 88.24           H  
ATOM   4819  NH2 ARG A 323      21.416   3.536  -8.739  1.00 88.24           N  
ATOM   4820 HH21 ARG A 323      22.270   3.219  -8.301  1.00 88.24           H  
ATOM   4821 HH22 ARG A 323      20.768   2.860  -9.118  1.00 88.24           H  
ATOM   4822  CZ  ARG A 323      21.290   4.781  -9.096  1.00 88.24           C  
ATOM   4823  N   GLY A 324      17.023   7.505 -13.993  1.00 84.78           N  
ATOM   4824  H   GLY A 324      16.372   7.026 -13.388  1.00 84.78           H  
ATOM   4825  CA  GLY A 324      16.701   8.888 -14.360  1.00 84.78           C  
ATOM   4826  HA2 GLY A 324      17.325   9.580 -13.795  1.00 84.78           H  
ATOM   4827  HA3 GLY A 324      16.895   9.049 -15.421  1.00 84.78           H  
ATOM   4828  C   GLY A 324      15.237   9.214 -14.087  1.00 84.78           C  
ATOM   4829  O   GLY A 324      14.510   8.412 -13.499  1.00 84.78           O  
ATOM   4830  N   ASN A 325      14.770  10.370 -14.534  1.00 85.11           N  
ATOM   4831  H   ASN A 325      15.400  11.005 -15.003  1.00 85.11           H  
ATOM   4832  CA  ASN A 325      13.349  10.689 -14.515  1.00 85.11           C  
ATOM   4833  HA  ASN A 325      12.974  10.513 -13.507  1.00 85.11           H  
ATOM   4834  C   ASN A 325      12.597   9.762 -15.480  1.00 85.11           C  
ATOM   4835  CB  ASN A 325      13.142  12.174 -14.862  1.00 85.11           C  
ATOM   4836  HB2 ASN A 325      13.644  12.406 -15.801  1.00 85.11           H  
ATOM   4837  HB3 ASN A 325      12.077  12.372 -14.980  1.00 85.11           H  
ATOM   4838  O   ASN A 325      13.140   9.296 -16.482  1.00 85.11           O  
ATOM   4839  CG  ASN A 325      13.670  13.122 -13.796  1.00 85.11           C  
ATOM   4840  ND2 ASN A 325      13.375  14.394 -13.910  1.00 85.11           N  
ATOM   4841 HD21 ASN A 325      13.012  14.754 -14.781  1.00 85.11           H  
ATOM   4842 HD22 ASN A 325      13.830  14.976 -13.222  1.00 85.11           H  
ATOM   4843  OD1 ASN A 325      14.294  12.755 -12.822  1.00 85.11           O  
ATOM   4844  N   ARG A 326      11.305   9.527 -15.236  1.00 83.44           N  
ATOM   4845  H   ARG A 326      10.928   9.864 -14.361  1.00 83.44           H  
ATOM   4846  CA  ARG A 326      10.510   8.570 -16.024  1.00 83.44           C  
ATOM   4847  HA  ARG A 326      10.921   7.576 -15.844  1.00 83.44           H  
ATOM   4848  C   ARG A 326      10.577   8.778 -17.549  1.00 83.44           C  
ATOM   4849  CB  ARG A 326       9.075   8.582 -15.491  1.00 83.44           C  
ATOM   4850  HB2 ARG A 326       9.088   8.282 -14.443  1.00 83.44           H  
ATOM   4851  HB3 ARG A 326       8.652   9.583 -15.570  1.00 83.44           H  
ATOM   4852  O   ARG A 326      10.672   7.800 -18.283  1.00 83.44           O  
ATOM   4853  CG  ARG A 326       8.214   7.602 -16.285  1.00 83.44           C  
ATOM   4854  HG2 ARG A 326       8.041   8.004 -17.284  1.00 83.44           H  
ATOM   4855  HG3 ARG A 326       8.728   6.645 -16.373  1.00 83.44           H  
ATOM   4856  CD  ARG A 326       6.873   7.371 -15.608  1.00 83.44           C  
ATOM   4857  HD2 ARG A 326       6.418   8.332 -15.370  1.00 83.44           H  
ATOM   4858  HD3 ARG A 326       7.033   6.800 -14.693  1.00 83.44           H  
ATOM   4859  NE  ARG A 326       6.020   6.635 -16.541  1.00 83.44           N  
ATOM   4860  HE  ARG A 326       6.412   6.467 -17.457  1.00 83.44           H  
ATOM   4861  NH1 ARG A 326       4.190   6.311 -15.205  1.00 83.44           N  
ATOM   4862 HH11 ARG A 326       3.240   5.989 -15.088  1.00 83.44           H  
ATOM   4863 HH12 ARG A 326       4.713   6.714 -14.441  1.00 83.44           H  
ATOM   4864  NH2 ARG A 326       4.202   5.657 -17.370  1.00 83.44           N  
ATOM   4865 HH21 ARG A 326       4.742   5.631 -18.223  1.00 83.44           H  
ATOM   4866 HH22 ARG A 326       3.237   5.361 -17.338  1.00 83.44           H  
ATOM   4867  CZ  ARG A 326       4.801   6.203 -16.355  1.00 83.44           C  
ATOM   4868  N   GLN A 327      10.575  10.026 -18.026  1.00 86.53           N  
ATOM   4869  H   GLN A 327      10.555  10.788 -17.363  1.00 86.53           H  
ATOM   4870  CA  GLN A 327      10.710  10.325 -19.461  1.00 86.53           C  
ATOM   4871  HA  GLN A 327       9.984   9.731 -20.015  1.00 86.53           H  
ATOM   4872  C   GLN A 327      12.100   9.958 -20.009  1.00 86.53           C  
ATOM   4873  CB  GLN A 327      10.430  11.812 -19.731  1.00 86.53           C  
ATOM   4874  HB2 GLN A 327      11.120  12.425 -19.152  1.00 86.53           H  
ATOM   4875  HB3 GLN A 327      10.613  12.000 -20.789  1.00 86.53           H  
ATOM   4876  O   GLN A 327      12.205   9.420 -21.108  1.00 86.53           O  
ATOM   4877  CG  GLN A 327       8.986  12.229 -19.407  1.00 86.53           C  
ATOM   4878  HG2 GLN A 327       8.812  12.126 -18.335  1.00 86.53           H  
ATOM   4879  HG3 GLN A 327       8.295  11.568 -19.931  1.00 86.53           H  
ATOM   4880  CD  GLN A 327       8.673  13.668 -19.816  1.00 86.53           C  
ATOM   4881  NE2 GLN A 327       7.563  14.220 -19.377  1.00 86.53           N  
ATOM   4882 HE21 GLN A 327       6.922  13.710 -18.786  1.00 86.53           H  
ATOM   4883 HE22 GLN A 327       7.413  15.174 -19.672  1.00 86.53           H  
ATOM   4884  OE1 GLN A 327       9.395  14.332 -20.536  1.00 86.53           O  
ATOM   4885  N   GLU A 328      13.156  10.201 -19.231  1.00 89.84           N  
ATOM   4886  H   GLU A 328      13.006  10.566 -18.301  1.00 89.84           H  
ATOM   4887  CA  GLU A 328      14.542   9.859 -19.574  1.00 89.84           C  
ATOM   4888  HA  GLU A 328      14.792  10.272 -20.551  1.00 89.84           H  
ATOM   4889  C   GLU A 328      14.717   8.336 -19.637  1.00 89.84           C  
ATOM   4890  CB  GLU A 328      15.501  10.463 -18.533  1.00 89.84           C  
ATOM   4891  HB2 GLU A 328      15.341   9.976 -17.571  1.00 89.84           H  
ATOM   4892  HB3 GLU A 328      16.526  10.251 -18.839  1.00 89.84           H  
ATOM   4893  O   GLU A 328      15.317   7.809 -20.572  1.00 89.84           O  
ATOM   4894  CG  GLU A 328      15.342  11.983 -18.365  1.00 89.84           C  
ATOM   4895  HG2 GLU A 328      14.324  12.210 -18.049  1.00 89.84           H  
ATOM   4896  HG3 GLU A 328      15.505  12.474 -19.324  1.00 89.84           H  
ATOM   4897  CD  GLU A 328      16.311  12.528 -17.311  1.00 89.84           C  
ATOM   4898  OE1 GLU A 328      17.072  13.461 -17.638  1.00 89.84           O  
ATOM   4899  OE2 GLU A 328      16.236  12.026 -16.167  1.00 89.84           O  
ATOM   4900  N   ILE A 329      14.104   7.608 -18.698  1.00 88.94           N  
ATOM   4901  H   ILE A 329      13.657   8.110 -17.944  1.00 88.94           H  
ATOM   4902  CA  ILE A 329      14.056   6.142 -18.697  1.00 88.94           C  
ATOM   4903  HA  ILE A 329      15.080   5.770 -18.731  1.00 88.94           H  
ATOM   4904  C   ILE A 329      13.340   5.604 -19.940  1.00 88.94           C  
ATOM   4905  CB  ILE A 329      13.385   5.627 -17.407  1.00 88.94           C  
ATOM   4906  HB  ILE A 329      12.431   6.139 -17.283  1.00 88.94           H  
ATOM   4907  O   ILE A 329      13.876   4.737 -20.628  1.00 88.94           O  
ATOM   4908  CG1 ILE A 329      14.262   5.944 -16.178  1.00 88.94           C  
ATOM   4909 HG12 ILE A 329      15.235   5.463 -16.276  1.00 88.94           H  
ATOM   4910 HG13 ILE A 329      14.427   7.020 -16.120  1.00 88.94           H  
ATOM   4911  CG2 ILE A 329      13.091   4.118 -17.495  1.00 88.94           C  
ATOM   4912 HG21 ILE A 329      12.406   3.905 -18.316  1.00 88.94           H  
ATOM   4913 HG22 ILE A 329      12.585   3.795 -16.586  1.00 88.94           H  
ATOM   4914 HG23 ILE A 329      14.021   3.570 -17.643  1.00 88.94           H  
ATOM   4915  CD1 ILE A 329      13.635   5.497 -14.858  1.00 88.94           C  
ATOM   4916 HD11 ILE A 329      14.211   5.933 -14.042  1.00 88.94           H  
ATOM   4917 HD12 ILE A 329      13.675   4.413 -14.755  1.00 88.94           H  
ATOM   4918 HD13 ILE A 329      12.604   5.845 -14.796  1.00 88.94           H  
ATOM   4919  N   GLU A 330      12.132   6.090 -20.236  1.00 88.98           N  
ATOM   4920  H   GLU A 330      11.728   6.787 -19.627  1.00 88.98           H  
ATOM   4921  CA  GLU A 330      11.346   5.643 -21.396  1.00 88.98           C  
ATOM   4922  HA  GLU A 330      11.225   4.561 -21.344  1.00 88.98           H  
ATOM   4923  C   GLU A 330      12.093   5.936 -22.718  1.00 88.98           C  
ATOM   4924  CB  GLU A 330       9.939   6.286 -21.346  1.00 88.98           C  
ATOM   4925  HB2 GLU A 330       9.457   6.142 -22.313  1.00 88.98           H  
ATOM   4926  HB3 GLU A 330      10.048   7.357 -21.176  1.00 88.98           H  
ATOM   4927  O   GLU A 330      12.128   5.093 -23.620  1.00 88.98           O  
ATOM   4928  CG  GLU A 330       9.025   5.672 -20.254  1.00 88.98           C  
ATOM   4929  HG2 GLU A 330       9.560   5.659 -19.305  1.00 88.98           H  
ATOM   4930  HG3 GLU A 330       8.832   4.633 -20.523  1.00 88.98           H  
ATOM   4931  CD  GLU A 330       7.669   6.392 -20.048  1.00 88.98           C  
ATOM   4932  OE1 GLU A 330       6.916   6.011 -19.108  1.00 88.98           O  
ATOM   4933  OE2 GLU A 330       7.349   7.315 -20.828  1.00 88.98           O  
ATOM   4934  N   GLN A 331      12.779   7.082 -22.805  1.00 91.45           N  
ATOM   4935  H   GLN A 331      12.697   7.735 -22.039  1.00 91.45           H  
ATOM   4936  CA  GLN A 331      13.647   7.462 -23.924  1.00 91.45           C  
ATOM   4937  HA  GLN A 331      13.079   7.371 -24.850  1.00 91.45           H  
ATOM   4938  C   GLN A 331      14.886   6.552 -24.043  1.00 91.45           C
[truncated: 233,127 more chars]
