# Supplementary material for: A glutamine-based single α-helix scaffold to target globular proteins
Source: Nat Commun. 2022 Nov 18;13:7073. doi: 10.1038/s41467-022-34793-6 (PMC9674830; doi:10.1038/s41467-022-34793-6)
Supplement: Supplementary file 7 — Supplementary Data 4 [file 41467_2022_34793_MOESM7_ESM.zip › ColabFold_p37n/p37n_no_MSAs/Q21011.pdb]

ATOM      1  N   MET A   1     -14.464 -24.663  59.872  1.00 39.66           N  
ATOM      2  H   MET A   1     -13.995 -25.557  59.910  1.00 39.66           H  
ATOM      3  H2  MET A   1     -15.261 -24.748  59.256  1.00 39.66           H  
ATOM      4  H3  MET A   1     -14.779 -24.421  60.800  1.00 39.66           H  
ATOM      5  CA  MET A   1     -13.518 -23.648  59.364  1.00 39.66           C  
ATOM      6  HA  MET A   1     -14.010 -22.680  59.263  1.00 39.66           H  
ATOM      7  C   MET A   1     -13.057 -24.102  57.989  1.00 39.66           C  
ATOM      8  CB  MET A   1     -12.319 -23.503  60.317  1.00 39.66           C  
ATOM      9  HB2 MET A   1     -11.921 -24.491  60.551  1.00 39.66           H  
ATOM     10  HB3 MET A   1     -11.536 -22.929  59.823  1.00 39.66           H  
ATOM     11  O   MET A   1     -12.267 -25.030  57.916  1.00 39.66           O  
ATOM     12  CG  MET A   1     -12.683 -22.788  61.622  1.00 39.66           C  
ATOM     13  HG2 MET A   1     -12.896 -21.743  61.396  1.00 39.66           H  
ATOM     14  HG3 MET A   1     -13.573 -23.237  62.064  1.00 39.66           H  
ATOM     15  SD  MET A   1     -11.349 -22.867  62.839  1.00 39.66           S  
ATOM     16  CE  MET A   1     -11.710 -21.395  63.834  1.00 39.66           C  
ATOM     17  HE1 MET A   1     -10.975 -21.311  64.634  1.00 39.66           H  
ATOM     18  HE2 MET A   1     -12.705 -21.478  64.272  1.00 39.66           H  
ATOM     19  HE3 MET A   1     -11.658 -20.503  63.209  1.00 39.66           H  
ATOM     20  N   VAL A   2     -13.623 -23.554  56.912  1.00 39.20           N  
ATOM     21  H   VAL A   2     -14.233 -22.754  57.000  1.00 39.20           H  
ATOM     22  CA  VAL A   2     -13.224 -23.908  55.539  1.00 39.20           C  
ATOM     23  HA  VAL A   2     -12.614 -24.811  55.546  1.00 39.20           H  
ATOM     24  C   VAL A   2     -12.364 -22.765  55.018  1.00 39.20           C  
ATOM     25  CB  VAL A   2     -14.437 -24.197  54.631  1.00 39.20           C  
ATOM     26  HB  VAL A   2     -15.060 -23.306  54.562  1.00 39.20           H  
ATOM     27  O   VAL A   2     -12.830 -21.632  54.931  1.00 39.20           O  
ATOM     28  CG1 VAL A   2     -13.992 -24.604  53.222  1.00 39.20           C  
ATOM     29 HG11 VAL A   2     -13.353 -25.487  53.262  1.00 39.20           H  
ATOM     30 HG12 VAL A   2     -13.448 -23.788  52.745  1.00 39.20           H  
ATOM     31 HG13 VAL A   2     -14.865 -24.825  52.608  1.00 39.20           H  
ATOM     32  CG2 VAL A   2     -15.283 -25.342  55.209  1.00 39.20           C  
ATOM     33 HG21 VAL A   2     -15.714 -25.053  56.168  1.00 39.20           H  
ATOM     34 HG22 VAL A   2     -16.101 -25.571  54.527  1.00 39.20           H  
ATOM     35 HG23 VAL A   2     -14.670 -26.235  55.335  1.00 39.20           H  
ATOM     36  N   MET A   3     -11.087 -23.050  54.775  1.00 40.97           N  
ATOM     37  H   MET A   3     -10.780 -24.010  54.845  1.00 40.97           H  
ATOM     38  CA  MET A   3     -10.117 -22.073  54.294  1.00 40.97           C  
ATOM     39  HA  MET A   3     -10.336 -21.102  54.738  1.00 40.97           H  
ATOM     40  C   MET A   3     -10.251 -21.950  52.776  1.00 40.97           C  
ATOM     41  CB  MET A   3      -8.694 -22.475  54.724  1.00 40.97           C  
ATOM     42  HB2 MET A   3      -8.402 -23.409  54.244  1.00 40.97           H  
ATOM     43  HB3 MET A   3      -8.006 -21.692  54.404  1.00 40.97           H  
ATOM     44  O   MET A   3     -10.063 -22.926  52.054  1.00 40.97           O  
ATOM     45  CG  MET A   3      -8.594 -22.634  56.248  1.00 40.97           C  
ATOM     46  HG2 MET A   3      -9.173 -21.839  56.719  1.00 40.97           H  
ATOM     47  HG3 MET A   3      -9.029 -23.591  56.535  1.00 40.97           H  
ATOM     48  SD  MET A   3      -6.910 -22.536  56.901  1.00 40.97           S  
ATOM     49  CE  MET A   3      -7.238 -22.785  58.667  1.00 40.97           C  
ATOM     50  HE1 MET A   3      -7.893 -21.995  59.035  1.00 40.97           H  
ATOM     51  HE2 MET A   3      -6.297 -22.755  59.215  1.00 40.97           H  
ATOM     52  HE3 MET A   3      -7.710 -23.756  58.819  1.00 40.97           H  
ATOM     53  N   PHE A   4     -10.600 -20.760  52.292  1.00 41.48           N  
ATOM     54  H   PHE A   4     -10.764 -19.998  52.935  1.00 41.48           H  
ATOM     55  CA  PHE A   4     -10.580 -20.450  50.866  1.00 41.48           C  
ATOM     56  HA  PHE A   4     -10.828 -21.343  50.293  1.00 41.48           H  
ATOM     57  C   PHE A   4      -9.166 -20.013  50.478  1.00 41.48           C  
ATOM     58  CB  PHE A   4     -11.635 -19.382  50.539  1.00 41.48           C  
ATOM     59  HB2 PHE A   4     -11.565 -18.565  51.257  1.00 41.48           H  
ATOM     60  HB3 PHE A   4     -11.409 -18.966  49.557  1.00 41.48           H  
ATOM     61  O   PHE A   4      -8.704 -18.949  50.887  1.00 41.48           O  
ATOM     62  CG  PHE A   4     -13.055 -19.915  50.503  1.00 41.48           C  
ATOM     63  CD1 PHE A   4     -13.555 -20.489  49.318  1.00 41.48           C  
ATOM     64  HD1 PHE A   4     -12.929 -20.547  48.439  1.00 41.48           H  
ATOM     65  CD2 PHE A   4     -13.878 -19.848  51.644  1.00 41.48           C  
ATOM     66  HD2 PHE A   4     -13.500 -19.419  52.560  1.00 41.48           H  
ATOM     67  CE1 PHE A   4     -14.869 -20.988  49.271  1.00 41.48           C  
ATOM     68  HE1 PHE A   4     -15.248 -21.426  48.359  1.00 41.48           H  
ATOM     69  CE2 PHE A   4     -15.193 -20.345  51.596  1.00 41.48           C  
ATOM     70  HE2 PHE A   4     -15.822 -20.290  52.472  1.00 41.48           H  
ATOM     71  CZ  PHE A   4     -15.689 -20.913  50.409  1.00 41.48           C  
ATOM     72  HZ  PHE A   4     -16.699 -21.294  50.372  1.00 41.48           H  
ATOM     73  N   TYR A   5      -8.474 -20.837  49.695  1.00 41.37           N  
ATOM     74  H   TYR A   5      -8.888 -21.720  49.430  1.00 41.37           H  
ATOM     75  CA  TYR A   5      -7.213 -20.459  49.065  1.00 41.37           C  
ATOM     76  HA  TYR A   5      -6.598 -19.918  49.785  1.00 41.37           H  
ATOM     77  C   TYR A   5      -7.502 -19.528  47.882  1.00 41.37           C  
ATOM     78  CB  TYR A   5      -6.439 -21.713  48.633  1.00 41.37           C  
ATOM     79  HB2 TYR A   5      -5.669 -21.416  47.922  1.00 41.37           H  
ATOM     80  HB3 TYR A   5      -7.110 -22.396  48.110  1.00 41.37           H  
ATOM     81  O   TYR A   5      -8.176 -19.915  46.927  1.00 41.37           O  
ATOM     82  CG  TYR A   5      -5.764 -22.442  49.781  1.00 41.37           C  
ATOM     83  CD1 TYR A   5      -4.438 -22.113  50.128  1.00 41.37           C  
ATOM     84  HD1 TYR A   5      -3.907 -21.353  49.574  1.00 41.37           H  
ATOM     85  CD2 TYR A   5      -6.453 -23.435  50.506  1.00 41.37           C  
ATOM     86  HD2 TYR A   5      -7.471 -23.689  50.250  1.00 41.37           H  
ATOM     87  CE1 TYR A   5      -3.797 -22.776  51.192  1.00 41.37           C  
ATOM     88  HE1 TYR A   5      -2.780 -22.524  51.453  1.00 41.37           H  
ATOM     89  CE2 TYR A   5      -5.815 -24.100  51.571  1.00 41.37           C  
ATOM     90  HE2 TYR A   5      -6.332 -24.864  52.132  1.00 41.37           H  
ATOM     91  OH  TYR A   5      -3.879 -24.420  52.943  1.00 41.37           O  
ATOM     92  HH  TYR A   5      -2.977 -24.120  53.079  1.00 41.37           H  
ATOM     93  CZ  TYR A   5      -4.487 -23.773  51.915  1.00 41.37           C  
ATOM     94  N   ALA A   6      -6.995 -18.297  47.937  1.00 43.30           N  
ATOM     95  H   ALA A   6      -6.486 -18.014  48.762  1.00 43.30           H  
ATOM     96  CA  ALA A   6      -7.013 -17.387  46.799  1.00 43.30           C  
ATOM     97  HA  ALA A   6      -7.990 -17.433  46.318  1.00 43.30           H  
ATOM     98  C   ALA A   6      -5.947 -17.833  45.785  1.00 43.30           C  
ATOM     99  CB  ALA A   6      -6.800 -15.952  47.301  1.00 43.30           C  
ATOM    100  HB1 ALA A   6      -5.836 -15.869  47.802  1.00 43.30           H  
ATOM    101  HB2 ALA A   6      -6.820 -15.264  46.456  1.00 43.30           H  
ATOM    102  HB3 ALA A   6      -7.593 -15.682  47.998  1.00 43.30           H  
ATOM    103  O   ALA A   6      -4.751 -17.648  46.005  1.00 43.30           O  
ATOM    104  N   ALA A   7      -6.370 -18.443  44.678  1.00 43.88           N  
ATOM    105  H   ALA A   7      -7.353 -18.649  44.578  1.00 43.88           H  
ATOM    106  CA  ALA A   7      -5.485 -18.720  43.553  1.00 43.88           C  
ATOM    107  HA  ALA A   7      -4.537 -19.103  43.931  1.00 43.88           H  
ATOM    108  C   ALA A   7      -5.215 -17.410  42.791  1.00 43.88           C  
ATOM    109  CB  ALA A   7      -6.113 -19.809  42.675  1.00 43.88           C  
ATOM    110  HB1 ALA A   7      -7.072 -19.470  42.284  1.00 43.88           H  
ATOM    111  HB2 ALA A   7      -6.263 -20.716  43.261  1.00 43.88           H  
ATOM    112  HB3 ALA A   7      -5.450 -20.032  41.840  1.00 43.88           H  
ATOM    113  O   ALA A   7      -6.106 -16.863  42.141  1.00 43.88           O  
ATOM    114  N   ALA A   8      -3.990 -16.891  42.883  1.00 44.08           N  
ATOM    115  H   ALA A   8      -3.314 -17.343  43.482  1.00 44.08           H  
ATOM    116  CA  ALA A   8      -3.546 -15.764  42.073  1.00 44.08           C  
ATOM    117  HA  ALA A   8      -4.337 -15.015  42.040  1.00 44.08           H  
ATOM    118  C   ALA A   8      -3.270 -16.246  40.639  1.00 44.08           C  
ATOM    119  CB  ALA A   8      -2.319 -15.122  42.733  1.00 44.08           C  
ATOM    120  HB1 ALA A   8      -1.988 -14.270  42.139  1.00 44.08           H  
ATOM    121  HB2 ALA A   8      -1.505 -15.844  42.797  1.00 44.08           H  
ATOM    122  HB3 ALA A   8      -2.574 -14.778  43.736  1.00 44.08           H  
ATOM    123  O   ALA A   8      -2.285 -16.935  40.379  1.00 44.08           O  
ATOM    124  N   VAL A   9      -4.150 -15.893  39.702  1.00 39.51           N  
ATOM    125  H   VAL A   9      -4.978 -15.390  39.986  1.00 39.51           H  
ATOM    126  CA  VAL A   9      -3.924 -16.116  38.269  1.00 39.51           C  
ATOM    127  HA  VAL A   9      -3.427 -17.076  38.130  1.00 39.51           H  
ATOM    128  C   VAL A   9      -2.994 -15.015  37.765  1.00 39.51           C  
ATOM    129  CB  VAL A   9      -5.251 -16.160  37.483  1.00 39.51           C  
ATOM    130  HB  VAL A   9      -5.778 -15.214  37.606  1.00 39.51           H  
ATOM    131  O   VAL A   9      -3.417 -13.878  37.560  1.00 39.51           O  
ATOM    132  CG1 VAL A   9      -5.011 -16.401  35.986  1.00 39.51           C  
ATOM    133 HG11 VAL A   9      -4.425 -15.586  35.559  1.00 39.51           H  
ATOM    134 HG12 VAL A   9      -4.478 -17.340  35.836  1.00 39.51           H  
ATOM    135 HG13 VAL A   9      -5.965 -16.443  35.462  1.00 39.51           H  
ATOM    136  CG2 VAL A   9      -6.156 -17.288  37.998  1.00 39.51           C  
ATOM    137 HG21 VAL A   9      -6.419 -17.117  39.042  1.00 39.51           H  
ATOM    138 HG22 VAL A   9      -7.077 -17.319  37.415  1.00 39.51           H  
ATOM    139 HG23 VAL A   9      -5.646 -18.247  37.913  1.00 39.51           H  
ATOM    140  N   ILE A  10      -1.716 -15.338  37.578  1.00 40.24           N  
ATOM    141  H   ILE A  10      -1.407 -16.265  37.836  1.00 40.24           H  
ATOM    142  CA  ILE A  10      -0.769 -14.443  36.908  1.00 40.24           C  
ATOM    143  HA  ILE A  10      -0.943 -13.423  37.251  1.00 40.24           H  
ATOM    144  C   ILE A  10      -1.076 -14.498  35.406  1.00 40.24           C  
ATOM    145  CB  ILE A  10       0.697 -14.805  37.253  1.00 40.24           C  
ATOM    146  HB  ILE A  10       0.889 -15.831  36.938  1.00 40.24           H  
ATOM    147  O   ILE A  10      -0.708 -15.451  34.722  1.00 40.24           O  
ATOM    148  CG1 ILE A  10       0.928 -14.706  38.782  1.00 40.24           C  
ATOM    149 HG12 ILE A  10       0.712 -13.691  39.115  1.00 40.24           H  
ATOM    150 HG13 ILE A  10       0.239 -15.380  39.292  1.00 40.24           H  
ATOM    151  CG2 ILE A  10       1.667 -13.874  36.496  1.00 40.24           C  
ATOM    152 HG21 ILE A  10       1.529 -12.842  36.817  1.00 40.24           H  
ATOM    153 HG22 ILE A  10       1.505 -13.940  35.421  1.00 40.24           H  
ATOM    154 HG23 ILE A  10       2.699 -14.173  36.680  1.00 40.24           H  
ATOM    155  CD1 ILE A  10       2.342 -15.082  39.243  1.00 40.24           C  
ATOM    156 HD11 ILE A  10       2.365 -15.123  40.332  1.00 40.24           H  
ATOM    157 HD12 ILE A  10       2.616 -16.060  38.846  1.00 40.24           H  
ATOM    158 HD13 ILE A  10       3.065 -14.336  38.913  1.00 40.24           H  
ATOM    159  N   LEU A  11      -1.774 -13.484  34.886  1.00 37.46           N  
ATOM    160  H   LEU A  11      -2.121 -12.772  35.512  1.00 37.46           H  
ATOM    161  CA  LEU A  11      -1.873 -13.264  33.443  1.00 37.46           C  
ATOM    162  HA  LEU A  11      -2.045 -14.221  32.949  1.00 37.46           H  
ATOM    163  C   LEU A  11      -0.529 -12.729  32.939  1.00 37.46           C  
ATOM    164  CB  LEU A  11      -3.032 -12.302  33.091  1.00 37.46           C  
ATOM    165  HB2 LEU A  11      -3.259 -11.658  33.941  1.00 37.46           H  
ATOM    166  HB3 LEU A  11      -2.681 -11.640  32.299  1.00 37.46           H  
ATOM    167  O   LEU A  11      -0.212 -11.553  33.112  1.00 37.46           O  
ATOM    168  CG  LEU A  11      -4.308 -13.006  32.583  1.00 37.46           C  
ATOM    169  HG  LEU A  11      -4.097 -14.050  32.350  1.00 37.46           H  
ATOM    170  CD1 LEU A  11      -5.425 -12.959  33.625  1.00 37.46           C  
ATOM    171 HD11 LEU A  11      -5.076 -13.419  34.550  1.00 37.46           H  
ATOM    172 HD12 LEU A  11      -6.292 -13.512  33.263  1.00 37.46           H  
ATOM    173 HD13 LEU A  11      -5.710 -11.927  33.826  1.00 37.46           H  
ATOM    174  CD2 LEU A  11      -4.818 -12.338  31.302  1.00 37.46           C  
ATOM    175 HD21 LEU A  11      -4.057 -12.412  30.525  1.00 37.46           H  
ATOM    176 HD22 LEU A  11      -5.717 -12.847  30.956  1.00 37.46           H  
ATOM    177 HD23 LEU A  11      -5.043 -11.288  31.490  1.00 37.46           H  
ATOM    178  N   ALA A  12       0.256 -13.587  32.293  1.00 37.15           N  
ATOM    179  H   ALA A  12      -0.011 -14.561  32.256  1.00 37.15           H  
ATOM    180  CA  ALA A  12       1.387 -13.147  31.493  1.00 37.15           C  
ATOM    181  HA  ALA A  12       1.994 -12.455  32.079  1.00 37.15           H  
ATOM    182  C   ALA A  12       0.855 -12.405  30.254  1.00 37.15           C  
ATOM    183  CB  ALA A  12       2.256 -14.362  31.142  1.00 37.15           C  
ATOM    184  HB1 ALA A  12       3.110 -14.040  30.546  1.00 37.15           H  
ATOM    185  HB2 ALA A  12       1.677 -15.086  30.568  1.00 37.15           H  
ATOM    186  HB3 ALA A  12       2.619 -14.834  32.055  1.00 37.15           H  
ATOM    187  O   ALA A  12       0.385 -13.021  29.298  1.00 37.15           O  
ATOM    188  N   VAL A  13       0.899 -11.073  30.272  1.00 39.14           N  
ATOM    189  H   VAL A  13       1.210 -10.614  31.116  1.00 39.14           H  
ATOM    190  CA  VAL A  13       0.712 -10.265  29.062  1.00 39.14           C  
ATOM    191  HA  VAL A  13      -0.057 -10.718  28.437  1.00 39.14           H  
ATOM    192  C   VAL A  13       2.032 -10.301  28.300  1.00 39.14           C  
ATOM    193  CB  VAL A  13       0.262  -8.827  29.396  1.00 39.14           C  
ATOM    194  HB  VAL A  13       0.951  -8.391  30.119  1.00 39.14           H  
ATOM    195  O   VAL A  13       3.009  -9.681  28.712  1.00 39.14           O  
ATOM    196  CG1 VAL A  13       0.223  -7.924  28.154  1.00 39.14           C  
ATOM    197 HG11 VAL A  13      -0.418  -8.362  27.388  1.00 39.14           H  
ATOM    198 HG12 VAL A  13      -0.159  -6.940  28.425  1.00 39.14           H  
ATOM    199 HG13 VAL A  13       1.227  -7.794  27.751  1.00 39.14           H  
ATOM    200  CG2 VAL A  13      -1.146  -8.842  30.008  1.00 39.14           C  
ATOM    201 HG21 VAL A  13      -1.858  -9.278  29.306  1.00 39.14           H  
ATOM    202 HG22 VAL A  13      -1.453  -7.825  30.253  1.00 39.14           H  
ATOM    203 HG23 VAL A  13      -1.146  -9.429  30.926  1.00 39.14           H  
ATOM    204  N   SER A  14       2.080 -11.034  27.188  1.00 36.49           N  
ATOM    205  H   SER A  14       1.285 -11.600  26.927  1.00 36.49           H  
ATOM    206  CA  SER A  14       3.162 -10.882  26.220  1.00 36.49           C  
ATOM    207  HA  SER A  14       4.122 -10.969  26.730  1.00 36.49           H  
ATOM    208  C   SER A  14       3.047  -9.487  25.607  1.00 36.49           C  
ATOM    209  CB  SER A  14       3.091 -11.973  25.143  1.00 36.49           C  
ATOM    210  HB2 SER A  14       3.252 -12.948  25.603  1.00 36.49           H  
ATOM    211  HB3 SER A  14       3.870 -11.802  24.401  1.00 36.49           H  
ATOM    212  O   SER A  14       2.116  -9.218  24.843  1.00 36.49           O  
ATOM    213  OG  SER A  14       1.825 -11.959  24.511  1.00 36.49           O  
ATOM    214  HG  SER A  14       1.642 -11.048  24.268  1.00 36.49           H  
ATOM    215  N   ALA A  15       3.961  -8.585  25.954  1.00 39.35           N  
ATOM    216  H   ALA A  15       4.648  -8.825  26.655  1.00 39.35           H  
ATOM    217  CA  ALA A  15       4.117  -7.329  25.239  1.00 39.35           C  
ATOM    218  HA  ALA A  15       3.153  -6.824  25.178  1.00 39.35           H  
ATOM    219  C   ALA A  15       4.594  -7.655  23.816  1.00 39.35           C  
ATOM    220  CB  ALA A  15       5.086  -6.425  26.014  1.00 39.35           C  
ATOM    221  HB1 ALA A  15       5.214  -5.485  25.478  1.00 39.35           H  
ATOM    222  HB2 ALA A  15       4.688  -6.218  27.007  1.00 39.35           H  
ATOM    223  HB3 ALA A  15       6.058  -6.909  26.110  1.00 39.35           H  
ATOM    224  O   ALA A  15       5.777  -7.879  23.582  1.00 39.35           O  
ATOM    225  N   VAL A  16       3.662  -7.733  22.865  1.00 39.22           N  
ATOM    226  H   VAL A  16       2.692  -7.653  23.134  1.00 39.22           H  
ATOM    227  CA  VAL A  16       4.006  -7.678  21.445  1.00 39.22           C  
ATOM    228  HA  VAL A  16       4.857  -8.330  21.246  1.00 39.22           H  
ATOM    229  C   VAL A  16       4.424  -6.236  21.191  1.00 39.22           C  
ATOM    230  CB  VAL A  16       2.833  -8.128  20.550  1.00 39.22           C  
ATOM    231  HB  VAL A  16       1.953  -7.524  20.773  1.00 39.22           H  
ATOM    232  O   VAL A  16       3.586  -5.334  21.218  1.00 39.22           O  
ATOM    233  CG1 VAL A  16       3.165  -7.980  19.059  1.00 39.22           C  
ATOM    234 HG11 VAL A  16       2.331  -8.339  18.456  1.00 39.22           H  
ATOM    235 HG12 VAL A  16       4.058  -8.553  18.813  1.00 39.22           H  
ATOM    236 HG13 VAL A  16       3.336  -6.932  18.812  1.00 39.22           H  
ATOM    237  CG2 VAL A  16       2.490  -9.602  20.812  1.00 39.22           C  
ATOM    238 HG21 VAL A  16       1.670  -9.912  20.164  1.00 39.22           H  
ATOM    239 HG22 VAL A  16       2.181  -9.739  21.848  1.00 39.22           H  
ATOM    240 HG23 VAL A  16       3.359 -10.229  20.613  1.00 39.22           H  
ATOM    241  N   SER A  17       5.726  -6.001  21.026  1.00 41.13           N  
ATOM    242  H   SER A  17       6.380  -6.768  21.078  1.00 41.13           H  
ATOM    243  CA  SER A  17       6.243  -4.716  20.566  1.00 41.13           C  
ATOM    244  HA  SER A  17       5.907  -3.926  21.238  1.00 41.13           H  
ATOM    245  C   SER A  17       5.674  -4.462  19.173  1.00 41.13           C  
ATOM    246  CB  SER A  17       7.779  -4.719  20.556  1.00 41.13           C  
ATOM    247  HB2 SER A  17       8.144  -4.838  21.576  1.00 41.13           H  
ATOM    248  HB3 SER A  17       8.140  -3.768  20.165  1.00 41.13           H  
ATOM    249  O   SER A  17       6.106  -5.064  18.193  1.00 41.13           O  
ATOM    250  OG  SER A  17       8.281  -5.773  19.762  1.00 41.13           O  
ATOM    251  HG  SER A  17       7.981  -5.630  18.861  1.00 41.13           H  
ATOM    252  N   ALA A  18       4.648  -3.622  19.085  1.00 40.72           N  
ATOM    253  H   ALA A  18       4.253  -3.236  19.930  1.00 40.72           H  
ATOM    254  CA  ALA A  18       4.202  -3.104  17.807  1.00 40.72           C  
ATOM    255  HA  ALA A  18       4.086  -3.922  17.096  1.00 40.72           H  
ATOM    256  C   ALA A  18       5.301  -2.163  17.302  1.00 40.72           C  
ATOM    257  CB  ALA A  18       2.842  -2.416  17.989  1.00 40.72           C  
ATOM    258  HB1 ALA A  18       2.928  -1.601  18.708  1.00 40.72           H  
ATOM    259  HB2 ALA A  18       2.108  -3.139  18.344  1.00 40.72           H  
ATOM    260  HB3 ALA A  18       2.513  -2.010  17.032  1.00 40.72           H  
ATOM    261  O   ALA A  18       5.442  -1.055  17.816  1.00 40.72           O  
ATOM    262  N   ASP A  19       6.102  -2.619  16.339  1.00 39.24           N  
ATOM    263  H   ASP A  19       6.048  -3.588  16.061  1.00 39.24           H  
ATOM    264  CA  ASP A  19       6.994  -1.736  15.594  1.00 39.24           C  
ATOM    265  HA  ASP A  19       7.735  -1.318  16.275  1.00 39.24           H  
ATOM    266  C   ASP A  19       6.151  -0.612  14.973  1.00 39.24           C  
ATOM    267  CB  ASP A  19       7.719  -2.494  14.470  1.00 39.24           C  
ATOM    268  HB2 ASP A  19       8.049  -1.764  13.731  1.00 39.24           H  
ATOM    269  HB3 ASP A  19       7.024  -3.175  13.978  1.00 39.24           H  
ATOM    270  O   ASP A  19       5.229  -0.898  14.196  1.00 39.24           O  
ATOM    271  CG  ASP A  19       8.966  -3.250  14.930  1.00 39.24           C  
ATOM    272  OD1 ASP A  19       9.666  -2.720  15.820  1.00 39.24           O  
ATOM    273  OD2 ASP A  19       9.220  -4.326  14.346  1.00 39.24           O  
ATOM    274  N   PRO A  20       6.422   0.669  15.273  1.00 43.77           N  
ATOM    275  CA  PRO A  20       5.716   1.765  14.643  1.00 43.77           C  
ATOM    276  HA  PRO A  20       4.659   1.528  14.522  1.00 43.77           H  
ATOM    277  C   PRO A  20       6.336   1.991  13.262  1.00 43.77           C  
ATOM    278  CB  PRO A  20       5.861   2.936  15.619  1.00 43.77           C  
ATOM    279  HB2 PRO A  20       5.776   3.908  15.135  1.00 43.77           H  
ATOM    280  HB3 PRO A  20       5.115   2.841  16.408  1.00 43.77           H  
ATOM    281  O   PRO A  20       7.039   2.975  13.034  1.00 43.77           O  
ATOM    282  CG  PRO A  20       7.253   2.708  16.209  1.00 43.77           C  
ATOM    283  HG2 PRO A  20       7.338   3.130  17.211  1.00 43.77           H  
ATOM    284  HG3 PRO A  20       8.009   3.138  15.552  1.00 43.77           H  
ATOM    285  CD  PRO A  20       7.396   1.183  16.226  1.00 43.77           C  
ATOM    286  HD2 PRO A  20       7.165   0.807  17.223  1.00 43.77           H  
ATOM    287  HD3 PRO A  20       8.409   0.895  15.944  1.00 43.77           H  
ATOM    288  N   PHE A  21       6.080   1.097  12.306  1.00 39.84           N  
ATOM    289  H   PHE A  21       5.584   0.255  12.561  1.00 39.84           H  
ATOM    290  CA  PHE A  21       6.252   1.441  10.895  1.00 39.84           C  
ATOM    291  HA  PHE A  21       7.195   1.975  10.779  1.00 39.84           H  
ATOM    292  C   PHE A  21       5.135   2.418  10.517  1.00 39.84           C  
ATOM    293  CB  PHE A  21       6.332   0.198  10.000  1.00 39.84           C  
ATOM    294  HB2 PHE A  21       5.456  -0.426  10.174  1.00 39.84           H  
ATOM    295  HB3 PHE A  21       6.303   0.519   8.959  1.00 39.84           H  
ATOM    296  O   PHE A  21       4.115   2.055   9.933  1.00 39.84           O  
ATOM    297  CG  PHE A  21       7.596  -0.620  10.201  1.00 39.84           C  
ATOM    298  CD1 PHE A  21       8.842  -0.130   9.760  1.00 39.84           C  
ATOM    299  HD1 PHE A  21       8.903   0.833   9.274  1.00 39.84           H  
ATOM    300  CD2 PHE A  21       7.531  -1.865  10.855  1.00 39.84           C  
ATOM    301  HD2 PHE A  21       6.589  -2.237  11.229  1.00 39.84           H  
ATOM    302  CE1 PHE A  21      10.014  -0.878   9.977  1.00 39.84           C  
ATOM    303  HE1 PHE A  21      10.973  -0.490   9.666  1.00 39.84           H  
ATOM    304  CE2 PHE A  21       8.702  -2.612  11.069  1.00 39.84           C  
ATOM    305  HE2 PHE A  21       8.658  -3.544  11.614  1.00 39.84           H  
ATOM    306  CZ  PHE A  21       9.943  -2.119  10.634  1.00 39.84           C  
ATOM    307  HZ  PHE A  21      10.841  -2.682  10.838  1.00 39.84           H  
ATOM    308  N   ILE A  22       5.315   3.676  10.921  1.00 44.47           N  
ATOM    309  H   ILE A  22       6.126   3.862  11.493  1.00 44.47           H  
ATOM    310  CA  ILE A  22       4.512   4.810  10.480  1.00 44.47           C  
ATOM    311  HA  ILE A  22       3.455   4.570  10.598  1.00 44.47           H  
ATOM    312  C   ILE A  22       4.818   4.985   8.992  1.00 44.47           C  
ATOM    313  CB  ILE A  22       4.826   6.075  11.318  1.00 44.47           C  
ATOM    314  HB  ILE A  22       5.887   6.305  11.217  1.00 44.47           H  
ATOM    315  O   ILE A  22       5.880   5.473   8.608  1.00 44.47           O  
ATOM    316  CG1 ILE A  22       4.518   5.828  12.815  1.00 44.47           C  
ATOM    317 HG12 ILE A  22       5.084   4.961  13.157  1.00 44.47           H  
ATOM    318 HG13 ILE A  22       3.458   5.603  12.934  1.00 44.47           H  
ATOM    319  CG2 ILE A  22       4.017   7.276  10.796  1.00 44.47           C  
ATOM    320 HG21 ILE A  22       4.313   8.189  11.313  1.00 44.47           H  
ATOM    321 HG22 ILE A  22       4.212   7.440   9.736  1.00 44.47           H  
ATOM    322 HG23 ILE A  22       2.949   7.108  10.939  1.00 44.47           H  
ATOM    323  CD1 ILE A  22       4.882   6.994  13.744  1.00 44.47           C  
ATOM    324 HD11 ILE A  22       4.759   6.678  14.780  1.00 44.47           H  
ATOM    325 HD12 ILE A  22       5.921   7.285  13.585  1.00 44.47           H  
ATOM    326 HD13 ILE A  22       4.229   7.847  13.564  1.00 44.47           H  
ATOM    327  N   TYR A  23       3.906   4.528   8.138  1.00 36.97           N  
ATOM    328  H   TYR A  23       3.108   4.026   8.502  1.00 36.97           H  
ATOM    329  CA  TYR A  23       3.945   4.857   6.721  1.00 36.97           C  
ATOM    330  HA  TYR A  23       4.968   4.776   6.355  1.00 36.97           H  
ATOM    331  C   TYR A  23       3.482   6.306   6.569  1.00 36.97           C  
ATOM    332  CB  TYR A  23       3.074   3.884   5.916  1.00 36.97           C  
ATOM    333  HB2 TYR A  23       2.055   3.905   6.304  1.00 36.97           H  
ATOM    334  HB3 TYR A  23       3.034   4.230   4.883  1.00 36.97           H  
ATOM    335  O   TYR A  23       2.300   6.607   6.733  1.00 36.97           O  
ATOM    336  CG  TYR A  23       3.583   2.455   5.920  1.00 36.97           C  
ATOM    337  CD1 TYR A  23       4.631   2.081   5.055  1.00 36.97           C  
ATOM    338  HD1 TYR A  23       5.071   2.815   4.397  1.00 36.97           H  
ATOM    339  CD2 TYR A  23       3.021   1.504   6.794  1.00 36.97           C  
ATOM    340  HD2 TYR A  23       2.238   1.794   7.479  1.00 36.97           H  
ATOM    341  CE1 TYR A  23       5.102   0.754   5.052  1.00 36.97           C  
ATOM    342  HE1 TYR A  23       5.899   0.456   4.386  1.00 36.97           H  
ATOM    343  CE2 TYR A  23       3.498   0.179   6.803  1.00 36.97           C  
ATOM    344  HE2 TYR A  23       3.075  -0.537   7.491  1.00 36.97           H  
ATOM    345  OH  TYR A  23       5.007  -1.473   5.929  1.00 36.97           O  
ATOM    346  HH  TYR A  23       4.575  -1.995   6.610  1.00 36.97           H  
ATOM    347  CZ  TYR A  23       4.538  -0.198   5.928  1.00 36.97           C  
ATOM    348  N   ASN A  24       4.407   7.214   6.264  1.00 41.95           N  
ATOM    349  H   ASN A  24       5.380   6.943   6.252  1.00 41.95           H  
ATOM    350  CA  ASN A  24       4.036   8.566   5.866  1.00 41.95           C  
ATOM    351  HA  ASN A  24       3.308   8.961   6.576  1.00 41.95           H  
ATOM    352  C   ASN A  24       3.372   8.493   4.485  1.00 41.95           C  
ATOM    353  CB  ASN A  24       5.263   9.492   5.875  1.00 41.95           C  
ATOM    354  HB2 ASN A  24       4.990  10.416   5.364  1.00 41.95           H  
ATOM    355  HB3 ASN A  24       6.081   9.025   5.326  1.00 41.95           H  
ATOM    356  O   ASN A  24       4.027   8.184   3.488  1.00 41.95           O  
ATOM    357  CG  ASN A  24       5.747   9.876   7.261  1.00 41.95           C  
ATOM    358  ND2 ASN A  24       6.692  10.780   7.337  1.00 41.95           N  
ATOM    359 HD21 ASN A  24       7.093  11.160   6.491  1.00 41.95           H  
ATOM    360 HD22 ASN A  24       7.005  11.018   8.268  1.00 41.95           H  
ATOM    361  OD1 ASN A  24       5.298   9.398   8.284  1.00 41.95           O  
ATOM    362  N   VAL A  25       2.067   8.755   4.431  1.00 41.17           N  
ATOM    363  H   VAL A  25       1.576   8.928   5.297  1.00 41.17           H  
ATOM    364  CA  VAL A  25       1.326   8.913   3.177  1.00 41.17           C  
ATOM    365  HA  VAL A  25       1.719   8.218   2.435  1.00 41.17           H  
ATOM    366  C   VAL A  25       1.566  10.336   2.688  1.00 41.17           C  
ATOM    367  CB  VAL A  25      -0.175   8.609   3.359  1.00 41.17           C  
ATOM    368  HB  VAL A  25      -0.604   9.301   4.084  1.00 41.17           H  
ATOM    369  O   VAL A  25       1.069  11.293   3.277  1.00 41.17           O  
ATOM    370  CG1 VAL A  25      -0.936   8.743   2.034  1.00 41.17           C  
ATOM    371 HG11 VAL A  25      -0.513   8.074   1.284  1.00 41.17           H  
ATOM    372 HG12 VAL A  25      -1.987   8.493   2.184  1.00 41.17           H  
ATOM    373 HG13 VAL A  25      -0.885   9.769   1.669  1.00 41.17           H  
ATOM    374  CG2 VAL A  25      -0.384   7.178   3.876  1.00 41.17           C  
ATOM    375 HG21 VAL A  25       0.076   7.057   4.857  1.00 41.17           H  
ATOM    376 HG22 VAL A  25       0.059   6.462   3.183  1.00 41.17           H  
ATOM    377 HG23 VAL A  25      -1.450   6.973   3.973  1.00 41.17           H  
ATOM    378  N   TYR A  26       2.361  10.483   1.632  1.00 37.80           N  
ATOM    379  H   TYR A  26       2.763   9.660   1.206  1.00 37.80           H  
ATOM    380  CA  TYR A  26       2.550  11.766   0.965  1.00 37.80           C  
ATOM    381  HA  TYR A  26       2.312  12.578   1.652  1.00 37.80           H  
ATOM    382  C   TYR A  26       1.587  11.845  -0.218  1.00 37.80           C  
ATOM    383  CB  TYR A  26       4.014  11.948   0.541  1.00 37.80           C  
ATOM    384  HB2 TYR A  26       4.287  11.157  -0.157  1.00 37.80           H  
ATOM    385  HB3 TYR A  26       4.104  12.894   0.008  1.00 37.80           H  
ATOM    386  O   TYR A  26       1.772  11.148  -1.212  1.00 37.80           O  
ATOM    387  CG  TYR A  26       5.001  11.952   1.695  1.00 37.80           C  
ATOM    388  CD1 TYR A  26       5.189  13.120   2.461  1.00 37.80           C  
ATOM    389  HD1 TYR A  26       4.620  14.009   2.232  1.00 37.80           H  
ATOM    390  CD2 TYR A  26       5.728  10.786   2.005  1.00 37.80           C  
ATOM    391  HD2 TYR A  26       5.557   9.880   1.444  1.00 37.80           H  
ATOM    392  CE1 TYR A  26       6.113  13.129   3.523  1.00 37.80           C  
ATOM    393  HE1 TYR A  26       6.249  14.028   4.107  1.00 37.80           H  
ATOM    394  CE2 TYR A  26       6.658  10.793   3.062  1.00 37.80           C  
ATOM    395  HE2 TYR A  26       7.216   9.900   3.306  1.00 37.80           H  
ATOM    396  OH  TYR A  26       7.745  11.976   4.846  1.00 37.80           O  
ATOM    397  HH  TYR A  26       7.871  12.868   5.177  1.00 37.80           H  
ATOM    398  CZ  TYR A  26       6.852  11.965   3.821  1.00 37.80           C  
ATOM    399  N   SER A  27       0.570  12.698  -0.117  1.00 35.09           N  
ATOM    400  H   SER A  27       0.400  13.165   0.763  1.00 35.09           H  
ATOM    401  CA  SER A  27      -0.221  13.107  -1.277  1.00 35.09           C  
ATOM    402  HA  SER A  27      -0.303  12.280  -1.982  1.00 35.09           H  
ATOM    403  C   SER A  27       0.502  14.270  -1.948  1.00 35.09           C  
ATOM    404  CB  SER A  27      -1.645  13.512  -0.875  1.00 35.09           C  
ATOM    405  HB2 SER A  27      -1.618  14.394  -0.235  1.00 35.09           H  
ATOM    406  HB3 SER A  27      -2.211  13.749  -1.777  1.00 35.09           H  
ATOM    407  O   SER A  27       0.579  15.359  -1.375  1.00 35.09           O  
ATOM    408  OG  SER A  27      -2.280  12.453  -0.184  1.00 35.09           O  
ATOM    409  HG  SER A  27      -3.230  12.541  -0.286  1.00 35.09           H  
ATOM    410  N   SER A  28       1.040  14.080  -3.153  1.00 41.66           N  
ATOM    411  H   SER A  28       0.988  13.172  -3.592  1.00 41.66           H  
ATOM    412  CA  SER A  28       1.519  15.199  -3.967  1.00 41.66           C  
ATOM    413  HA  SER A  28       2.053  15.902  -3.327  1.00 41.66           H  
ATOM    414  C   SER A  28       0.321  15.937  -4.563  1.00 41.66           C  
ATOM    415  CB  SER A  28       2.510  14.734  -5.043  1.00 41.66           C  
ATOM    416  HB2 SER A  28       3.399  14.329  -4.560  1.00 41.66           H  
ATOM    417  HB3 SER A  28       2.802  15.582  -5.662  1.00 41.66           H  
ATOM    418  O   SER A  28       0.039  15.824  -5.750  1.00 41.66           O  
ATOM    419  OG  SER A  28       1.940  13.735  -5.856  1.00 41.66           O  
ATOM    420  HG  SER A  28       1.198  14.116  -6.332  1.00 41.66           H  
ATOM    421  N   SER A  29      -0.386  16.716  -3.741  1.00 41.30           N  
ATOM    422  H   SER A  29      -0.111  16.743  -2.769  1.00 41.30           H  
ATOM    423  CA  SER A  29      -1.292  17.752  -4.246  1.00 41.30           C  
ATOM    424  HA  SER A  29      -1.815  17.364  -5.121  1.00 41.30           H  
ATOM    425  C   SER A  29      -0.447  18.932  -4.728  1.00 41.30           C  
ATOM    426  CB  SER A  29      -2.386  18.134  -3.240  1.00 41.30           C  
ATOM    427  HB2 SER A  29      -2.952  18.977  -3.638  1.00 41.30           H  
ATOM    428  HB3 SER A  29      -3.070  17.293  -3.124  1.00 41.30           H  
ATOM    429  O   SER A  29      -0.324  19.975  -4.091  1.00 41.30           O  
ATOM    430  OG  SER A  29      -1.871  18.485  -1.970  1.00 41.30           O  
ATOM    431  HG  SER A  29      -1.533  17.699  -1.535  1.00 41.30           H  
ATOM    432  N   GLY A  30       0.230  18.731  -5.857  1.00 41.74           N  
ATOM    433  H   GLY A  30       0.113  17.843  -6.323  1.00 41.74           H  
ATOM    434  CA  GLY A  30       0.825  19.825  -6.602  1.00 41.74           C  
ATOM    435  HA2 GLY A  30       1.474  19.431  -7.384  1.00 41.74           H  
ATOM    436  HA3 GLY A  30       1.401  20.475  -5.943  1.00 41.74           H  
ATOM    437  C   GLY A  30      -0.303  20.609  -7.249  1.00 41.74           C  
ATOM    438  O   GLY A  30      -0.704  20.292  -8.361  1.00 41.74           O  
ATOM    439  N   SER A  31      -0.821  21.625  -6.562  1.00 41.44           N  
ATOM    440  H   SER A  31      -0.605  21.695  -5.578  1.00 41.44           H  
ATOM    441  CA  SER A  31      -1.745  22.607  -7.131  1.00 41.44           C  
ATOM    442  HA  SER A  31      -2.585  22.081  -7.585  1.00 41.44           H  
ATOM    443  C   SER A  31      -1.026  23.416  -8.217  1.00 41.44           C  
ATOM    444  CB  SER A  31      -2.290  23.537  -6.035  1.00 41.44           C  
ATOM    445  HB2 SER A  31      -3.122  24.119  -6.433  1.00 41.44           H  
ATOM    446  HB3 SER A  31      -1.505  24.219  -5.709  1.00 41.44           H  
ATOM    447  O   SER A  31      -0.643  24.567  -8.003  1.00 41.44           O  
ATOM    448  OG  SER A  31      -2.714  22.796  -4.911  1.00 41.44           O  
ATOM    449  HG  SER A  31      -3.019  23.395  -4.226  1.00 41.44           H  
ATOM    450  N   ARG A  32      -0.784  22.828  -9.393  1.00 41.09           N  
ATOM    451  H   ARG A  32      -1.031  21.853  -9.492  1.00 41.09           H  
ATOM    452  CA  ARG A  32      -0.376  23.587 -10.574  1.00 41.09           C  
ATOM    453  HA  ARG A  32       0.267  24.409 -10.259  1.00 41.09           H  
ATOM    454  C   ARG A  32      -1.625  24.227 -11.163  1.00 41.09           C  
ATOM    455  CB  ARG A  32       0.417  22.728 -11.575  1.00 41.09           C  
ATOM    456  HB2 ARG A  32       0.135  23.008 -12.590  1.00 41.09           H  
ATOM    457  HB3 ARG A  32       0.189  21.671 -11.438  1.00 41.09           H  
ATOM    458  O   ARG A  32      -2.396  23.605 -11.882  1.00 41.09           O  
ATOM    459  CG  ARG A  32       1.925  22.980 -11.411  1.00 41.09           C  
ATOM    460  HG2 ARG A  32       2.119  24.046 -11.531  1.00 41.09           H  
ATOM    461  HG3 ARG A  32       2.238  22.670 -10.414  1.00 41.09           H  
ATOM    462  CD  ARG A  32       2.734  22.214 -12.462  1.00 41.09           C  
ATOM    463  HD2 ARG A  32       2.321  22.440 -13.445  1.00 41.09           H  
ATOM    464  HD3 ARG A  32       2.626  21.145 -12.277  1.00 41.09           H  
ATOM    465  NE  ARG A  32       4.162  22.595 -12.429  1.00 41.09           N  
ATOM    466  HE  ARG A  32       4.450  23.210 -11.682  1.00 41.09           H  
ATOM    467  NH1 ARG A  32       4.801  21.413 -14.288  1.00 41.09           N  
ATOM    468 HH11 ARG A  32       3.860  21.052 -14.364  1.00 41.09           H  
ATOM    469 HH12 ARG A  32       5.503  21.118 -14.952  1.00 41.09           H  
ATOM    470  NH2 ARG A  32       6.308  22.649 -13.199  1.00 41.09           N  
ATOM    471 HH21 ARG A  32       6.997  22.357 -13.877  1.00 41.09           H  
ATOM    472 HH22 ARG A  32       6.563  23.283 -12.455  1.00 41.09           H  
ATOM    473  CZ  ARG A  32       5.080  22.219 -13.302  1.00 41.09           C  
ATOM    474  N   SER A  33      -1.813  25.501 -10.829  1.00 47.20           N  
ATOM    475  H   SER A  33      -1.184  25.904 -10.150  1.00 47.20           H  
ATOM    476  CA  SER A  33      -2.675  26.391 -11.601  1.00 47.20           C  
ATOM    477  HA  SER A  33      -3.682  25.977 -11.649  1.00 47.20           H  
ATOM    478  C   SER A  33      -2.093  26.494 -13.011  1.00 47.20           C  
ATOM    479  CB  SER A  33      -2.740  27.767 -10.934  1.00 47.20           C  
ATOM    480  HB2 SER A  33      -1.755  28.235 -10.952  1.00 47.20           H  
ATOM    481  HB3 SER A  33      -3.061  27.652  -9.899  1.00 47.20           H  
ATOM    482  O   SER A  33      -1.044  27.107 -13.207  1.00 47.20           O  
ATOM    483  OG  SER A  33      -3.669  28.581 -11.617  1.00 47.20           O  
ATOM    484  HG  SER A  33      -3.614  29.476 -11.272  1.00 47.20           H  
ATOM    485  N   GLY A  34      -2.721  25.825 -13.974  1.00 46.86           N  
ATOM    486  H   GLY A  34      -3.466  25.197 -13.707  1.00 46.86           H  
ATOM    487  CA  GLY A  34      -2.333  25.902 -15.379  1.00 46.86           C  
ATOM    488  HA2 GLY A  34      -2.911  26.684 -15.871  1.00 46.86           H  
ATOM    489  HA3 GLY A  34      -1.278  26.164 -15.462  1.00 46.86           H  
ATOM    490  C   GLY A  34      -2.528  24.585 -16.115  1.00 46.86           C  
ATOM    491  O   GLY A  34      -1.657  23.727 -16.074  1.00 46.86           O  
ATOM    492  N   TYR A  35      -3.664  24.481 -16.810  1.00 47.72           N  
ATOM    493  H   TYR A  35      -4.299  25.265 -16.749  1.00 47.72           H  
ATOM    494  CA  TYR A  35      -3.970  23.501 -17.861  1.00 47.72           C  
ATOM    495  HA  TYR A  35      -5.045  23.551 -18.036  1.00 47.72           H  
ATOM    496  C   TYR A  35      -3.687  22.032 -17.491  1.00 47.72           C  
ATOM    497  CB  TYR A  35      -3.307  23.957 -19.171  1.00 47.72           C  
ATOM    498  HB2 TYR A  35      -3.580  23.260 -19.963  1.00 47.72           H  
ATOM    499  HB3 TYR A  35      -2.224  23.912 -19.059  1.00 47.72           H  
ATOM    500  O   TYR A  35      -2.758  21.410 -17.999  1.00 47.72           O  
ATOM    501  CG  TYR A  35      -3.710  25.360 -19.600  1.00 47.72           C  
ATOM    502  CD1 TYR A  35      -4.929  25.565 -20.276  1.00 47.72           C  
ATOM    503  HD1 TYR A  35      -5.565  24.723 -20.510  1.00 47.72           H  
ATOM    504  CD2 TYR A  35      -2.881  26.461 -19.303  1.00 47.72           C  
ATOM    505  HD2 TYR A  35      -1.942  26.301 -18.793  1.00 47.72           H  
ATOM    506  CE1 TYR A  35      -5.316  26.864 -20.659  1.00 47.72           C  
ATOM    507  HE1 TYR A  35      -6.244  27.029 -21.186  1.00 47.72           H  
ATOM    508  CE2 TYR A  35      -3.266  27.762 -19.682  1.00 47.72           C  
ATOM    509  HE2 TYR A  35      -2.623  28.602 -19.460  1.00 47.72           H  
ATOM    510  OH  TYR A  35      -4.861  29.213 -20.745  1.00 47.72           O  
ATOM    511  HH  TYR A  35      -4.207  29.876 -20.512  1.00 47.72           H  
ATOM    512  CZ  TYR A  35      -4.484  27.964 -20.366  1.00 47.72           C  
ATOM    513  N   GLY A  36      -4.519  21.469 -16.609  1.00 40.99           N  
ATOM    514  H   GLY A  36      -5.266  22.026 -16.218  1.00 40.99           H  
ATOM    515  CA  GLY A  36      -4.468  20.050 -16.250  1.00 40.99           C  
ATOM    516  HA2 GLY A  36      -5.127  19.857 -15.403  1.00 40.99           H  
ATOM    517  HA3 GLY A  36      -3.452  19.793 -15.948  1.00 40.99           H  
ATOM    518  C   GLY A  36      -4.898  19.145 -17.408  1.00 40.99           C  
ATOM    519  O   GLY A  36      -5.976  19.319 -17.978  1.00 40.99           O  
ATOM    520  N   ASN A  37      -4.058  18.164 -17.740  1.00 43.16           N  
ATOM    521  H   ASN A  37      -3.208  18.077 -17.203  1.00 43.16           H  
ATOM    522  CA  ASN A  37      -4.442  17.047 -18.597  1.00 43.16           C  
ATOM    523  HA  ASN A  37      -4.894  17.450 -19.504  1.00 43.16           H  
ATOM    524  C   ASN A  37      -5.463  16.171 -17.847  1.00 43.16           C  
ATOM    525  CB  ASN A  37      -3.196  16.226 -18.976  1.00 43.16           C  
ATOM    526  HB2 ASN A  37      -3.505  15.229 -19.288  1.00 43.16           H  
ATOM    527  HB3 ASN A  37      -2.542  16.113 -18.112  1.00 43.16           H  
ATOM    528  O   ASN A  37      -5.198  15.793 -16.707  1.00 43.16           O  
ATOM    529  CG  ASN A  37      -2.444  16.829 -20.144  1.00 43.16           C  
ATOM    530  ND2 ASN A  37      -1.203  17.216 -19.961  1.00 43.16           N  
ATOM    531 HD21 ASN A  37      -0.774  17.142 -19.050  1.00 43.16           H  
ATOM    532 HD22 ASN A  37      -0.745  17.639 -20.756  1.00 43.16           H  
ATOM    533  OD1 ASN A  37      -2.964  16.940 -21.239  1.00 43.16           O  
ATOM    534  N   PRO A  38      -6.587  15.764 -18.464  1.00 50.41           N  
ATOM    535  CA  PRO A  38      -7.654  15.009 -17.793  1.00 50.41           C  
ATOM    536  HA  PRO A  38      -7.899  15.504 -16.853  1.00 50.41           H  
ATOM    537  C   PRO A  38      -7.290  13.549 -17.446  1.00 50.41           C  
ATOM    538  CB  PRO A  38      -8.860  15.120 -18.735  1.00 50.41           C  
ATOM    539  HB2 PRO A  38      -9.414  16.029 -18.503  1.00 50.41           H  
ATOM    540  HB3 PRO A  38      -9.524  14.257 -18.685  1.00 50.41           H  
ATOM    541  O   PRO A  38      -8.169  12.762 -17.107  1.00 50.41           O  
ATOM    542  CG  PRO A  38      -8.220  15.259 -20.115  1.00 50.41           C  
ATOM    543  HG2 PRO A  38      -8.882  15.762 -20.821  1.00 50.41           H  
ATOM    544  HG3 PRO A  38      -7.938  14.274 -20.486  1.00 50.41           H  
ATOM    545  CD  PRO A  38      -6.966  16.081 -19.831  1.00 50.41           C  
ATOM    546  HD2 PRO A  38      -6.177  15.817 -20.536  1.00 50.41           H  
ATOM    547  HD3 PRO A  38      -7.200  17.143 -19.903  1.00 50.41           H  
ATOM    548  N   TYR A  39      -6.010  13.174 -17.535  1.00 47.34           N  
ATOM    549  H   TYR A  39      -5.324  13.901 -17.684  1.00 47.34           H  
ATOM    550  CA  TYR A  39      -5.525  11.808 -17.328  1.00 47.34           C  
ATOM    551  HA  TYR A  39      -6.368  11.176 -17.048  1.00 47.34           H  
ATOM    552  C   TYR A  39      -4.518  11.664 -16.175  1.00 47.34           C  
ATOM    553  CB  TYR A  39      -4.964  11.256 -18.648  1.00 47.34           C  
ATOM    554  HB2 TYR A  39      -4.620  10.234 -18.486  1.00 47.34           H  
ATOM    555  HB3 TYR A  39      -4.094  11.848 -18.933  1.00 47.34           H  
ATOM    556  O   TYR A  39      -3.979  10.572 -15.996  1.00 47.34           O  
ATOM    557  CG  TYR A  39      -5.957  11.228 -19.795  1.00 47.34           C  
ATOM    558  CD1 TYR A  39      -7.030  10.315 -19.772  1.00 47.34           C  
ATOM    559  HD1 TYR A  39      -7.154   9.653 -18.928  1.00 47.34           H  
ATOM    560  CD2 TYR A  39      -5.805  12.106 -20.886  1.00 47.34           C  
ATOM    561  HD2 TYR A  39      -4.982  12.805 -20.904  1.00 47.34           H  
ATOM    562  CE1 TYR A  39      -7.946  10.274 -20.841  1.00 47.34           C  
ATOM    563  HE1 TYR A  39      -8.774   9.581 -20.831  1.00 47.34           H  
ATOM    564  CE2 TYR A  39      -6.719  12.069 -21.957  1.00 47.34           C  
ATOM    565  HE2 TYR A  39      -6.596  12.740 -22.794  1.00 47.34           H  
ATOM    566  OH  TYR A  39      -8.674  11.105 -22.965  1.00 47.34           O  
ATOM    567  HH  TYR A  39      -8.460  11.747 -23.647  1.00 47.34           H  
ATOM    568  CZ  TYR A  39      -7.791  11.150 -21.934  1.00 47.34           C  
ATOM    569  N   GLU A  40      -4.255  12.710 -15.382  1.00 44.85           N  
ATOM    570  H   GLU A  40      -4.736  13.588 -15.521  1.00 44.85           H  
ATOM    571  CA  GLU A  40      -3.426  12.567 -14.177  1.00 44.85           C  
ATOM    572  HA  GLU A  40      -2.519  12.021 -14.440  1.00 44.85           H  
ATOM    573  C   GLU A  40      -4.171  11.718 -13.138  1.00 44.85           C  
ATOM    574  CB  GLU A  40      -2.980  13.931 -13.616  1.00 44.85           C  
ATOM    575  HB2 GLU A  40      -2.659  13.795 -12.584  1.00 44.85           H  
ATOM    576  HB3 GLU A  40      -3.818  14.628 -13.636  1.00 44.85           H  
ATOM    577  O   GLU A  40      -5.188  12.123 -12.575  1.00 44.85           O  
ATOM    578  CG  GLU A  40      -1.791  14.496 -14.416  1.00 44.85           C  
ATOM    579  HG2 GLU A  40      -0.999  13.747 -14.431  1.00 44.85           H  
ATOM    580  HG3 GLU A  40      -2.109  14.659 -15.446  1.00 44.85           H  
ATOM    581  CD  GLU A  40      -1.219  15.814 -13.858  1.00 44.85           C  
ATOM    582  OE1 GLU A  40      -0.034  16.099 -14.157  1.00 44.85           O  
ATOM    583  OE2 GLU A  40      -1.971  16.572 -13.207  1.00 44.85           O  
ATOM    584  N   ARG A  41      -3.690  10.491 -12.919  1.00 45.16           N  
ATOM    585  H   ARG A  41      -2.852  10.225 -13.416  1.00 45.16           H  
ATOM    586  CA  ARG A  41      -4.110   9.663 -11.787  1.00 45.16           C  
ATOM    587  HA  ARG A  41      -5.157   9.871 -11.566  1.00 45.16           H  
ATOM    588  C   ARG A  41      -3.310  10.093 -10.566  1.00 45.16           C  
ATOM    589  CB  ARG A  41      -3.934   8.166 -12.105  1.00 45.16           C  
ATOM    590  HB2 ARG A  41      -2.923   7.980 -12.466  1.00 45.16           H  
ATOM    591  HB3 ARG A  41      -4.063   7.607 -11.178  1.00 45.16           H  
ATOM    592  O   ARG A  41      -2.098  10.235 -10.659  1.00 45.16           O  
ATOM    593  CG  ARG A  41      -4.960   7.696 -13.154  1.00 45.16           C  
ATOM    594  HG2 ARG A  41      -4.460   7.519 -14.106  1.00 45.16           H  
ATOM    595  HG3 ARG A  41      -5.686   8.492 -13.321  1.00 45.16           H  
ATOM    596  CD  ARG A  41      -5.752   6.451 -12.722  1.00 45.16           C  
ATOM    597  HD2 ARG A  41      -5.870   6.444 -11.638  1.00 45.16           H  
ATOM    598  HD3 ARG A  41      -6.744   6.542 -13.164  1.00 45.16           H  
ATOM    599  NE  ARG A  41      -5.146   5.187 -13.187  1.00 45.16           N  
ATOM    600  HE  ARG A  41      -4.199   5.247 -13.531  1.00 45.16           H  
ATOM    601  NH1 ARG A  41      -6.969   3.855 -12.774  1.00 45.16           N  
ATOM    602 HH11 ARG A  41      -7.408   4.644 -12.320  1.00 45.16           H  
ATOM    603 HH12 ARG A  41      -7.438   2.963 -12.834  1.00 45.16           H  
ATOM    604  NH2 ARG A  41      -5.195   2.996 -13.820  1.00 45.16           N  
ATOM    605 HH21 ARG A  41      -4.267   3.099 -14.205  1.00 45.16           H  
ATOM    606 HH22 ARG A  41      -5.672   2.108 -13.877  1.00 45.16           H  
ATOM    607  CZ  ARG A  41      -5.767   4.023 -13.257  1.00 45.16           C  
ATOM    608  N   ASP A  42      -3.979  10.251  -9.428  1.00 44.66           N  
ATOM    609  H   ASP A  42      -4.989  10.260  -9.446  1.00 44.66           H  
ATOM    610  CA  ASP A  42      -3.318  10.459  -8.140  1.00 44.66           C  
ATOM    611  HA  ASP A  42      -2.648  11.316  -8.213  1.00 44.66           H  
ATOM    612  C   ASP A  42      -2.487   9.214  -7.788  1.00 44.66           C  
ATOM    613  CB  ASP A  42      -4.358  10.748  -7.045  1.00 44.66           C  
ATOM    614  HB2 ASP A  42      -5.116   9.965  -7.055  1.00 44.66           H  
ATOM    615  HB3 ASP A  42      -3.857  10.714  -6.078  1.00 44.66           H  
ATOM    616  O   ASP A  42      -3.011   8.182  -7.359  1.00 44.66           O  
ATOM    617  CG  ASP A  42      -5.030  12.116  -7.174  1.00 44.66           C  
ATOM    618  OD1 ASP A  42      -4.312  13.092  -7.479  1.00 44.66           O  
ATOM    619  OD2 ASP A  42      -6.251  12.173  -6.908  1.00 44.66           O  
ATOM    620  N   GLU A  43      -1.179   9.278  -8.011  1.00 43.50           N  
ATOM    621  H   GLU A  43      -0.816  10.083  -8.501  1.00 43.50           H  
ATOM    622  CA  GLU A  43      -0.268   8.180  -7.700  1.00 43.50           C  
ATOM    623  HA  GLU A  43      -0.776   7.236  -7.898  1.00 43.50           H  
ATOM    624  C   GLU A  43       0.098   8.222  -6.208  1.00 43.50           C  
ATOM    625  CB  GLU A  43       0.968   8.216  -8.611  1.00 43.50           C  
ATOM    626  HB2 GLU A  43       1.535   9.124  -8.404  1.00 43.50           H  
ATOM    627  HB3 GLU A  43       1.585   7.350  -8.373  1.00 43.50           H  
ATOM    628  O   GLU A  43       0.894   9.046  -5.756  1.00 43.50           O  
ATOM    629  CG  GLU A  43       0.608   8.190 -10.108  1.00 43.50           C  
ATOM    630  HG2 GLU A  43       0.060   9.101 -10.350  1.00 43.50           H  
ATOM    631  HG3 GLU A  43      -0.034   7.331 -10.302  1.00 43.50           H  
ATOM    632  CD  GLU A  43       1.829   8.131 -11.033  1.00 43.50           C  
ATOM    633  OE1 GLU A  43       1.630   8.134 -12.267  1.00 43.50           O  
ATOM    634  OE2 GLU A  43       2.961   8.060 -10.511  1.00 43.50           O  
ATOM    635  N   VAL A  44      -0.500   7.330  -5.412  1.00 43.34           N  
ATOM    636  H   VAL A  44      -1.220   6.747  -5.814  1.00 43.34           H  
ATOM    637  CA  VAL A  44      -0.169   7.180  -3.987  1.00 43.34           C  
ATOM    638  HA  VAL A  44       0.077   8.164  -3.586  1.00 43.34           H  
ATOM    639  C   VAL A  44       1.061   6.284  -3.841  1.00 43.34           C  
ATOM    640  CB  VAL A  44      -1.361   6.642  -3.171  1.00 43.34           C  
ATOM    641  HB  VAL A  44      -1.642   5.656  -3.542  1.00 43.34           H  
ATOM    642  O   VAL A  44       0.997   5.077  -4.073  1.00 43.34           O  
ATOM    643  CG1 VAL A  44      -1.007   6.524  -1.679  1.00 43.34           C  
ATOM    644 HG11 VAL A  44      -0.687   7.493  -1.296  1.00 43.34           H  
ATOM    645 HG12 VAL A  44      -0.210   5.795  -1.536  1.00 43.34           H  
ATOM    646 HG13 VAL A  44      -1.880   6.189  -1.120  1.00 43.34           H  
ATOM    647  CG2 VAL A  44      -2.580   7.568  -3.287  1.00 43.34           C  
ATOM    648 HG21 VAL A  44      -2.322   8.572  -2.948  1.00 43.34           H  
ATOM    649 HG22 VAL A  44      -2.914   7.625  -4.323  1.00 43.34           H  
ATOM    650 HG23 VAL A  44      -3.403   7.183  -2.685  1.00 43.34           H  
ATOM    651  N   TYR A  45       2.183   6.857  -3.403  1.00 43.55           N  
ATOM    652  H   TYR A  45       2.188   7.860  -3.290  1.00 43.55           H  
ATOM    653  CA  TYR A  45       3.421   6.114  -3.159  1.00 43.55           C  
ATOM    654  HA  TYR A  45       3.407   5.198  -3.749  1.00 43.55           H  
ATOM    655  C   TYR A  45       3.567   5.722  -1.683  1.00 43.55           C  
ATOM    656  CB  TYR A  45       4.623   6.932  -3.640  1.00 43.55           C  
ATOM    657  HB2 TYR A  45       4.594   7.920  -3.180  1.00 43.55           H  
ATOM    658  HB3 TYR A  45       5.535   6.441  -3.300  1.00 43.55           H  
ATOM    659  O   TYR A  45       3.676   6.579  -0.807  1.00 43.55           O  
ATOM    660  CG  TYR A  45       4.698   7.080  -5.146  1.00 43.55           C  
ATOM    661  CD1 TYR A  45       5.329   6.078  -5.908  1.00 43.55           C  
ATOM    662  HD1 TYR A  45       5.737   5.201  -5.428  1.00 43.55           H  
ATOM    663  CD2 TYR A  45       4.135   8.203  -5.790  1.00 43.55           C  
ATOM    664  HD2 TYR A  45       3.603   8.955  -5.226  1.00 43.55           H  
ATOM    665  CE1 TYR A  45       5.436   6.219  -7.301  1.00 43.55           C  
ATOM    666  HE1 TYR A  45       5.925   5.468  -7.903  1.00 43.55           H  
ATOM    667  CE2 TYR A  45       4.221   8.331  -7.191  1.00 43.55           C  
ATOM    668  HE2 TYR A  45       3.781   9.176  -7.699  1.00 43.55           H  
ATOM    669  OH  TYR A  45       5.054   7.439  -9.285  1.00 43.55           O  
ATOM    670  HH  TYR A  45       4.295   7.816  -9.736  1.00 43.55           H  
ATOM    671  CZ  TYR A  45       4.886   7.342  -7.947  1.00 43.55           C  
ATOM    672  N   ILE A  46       3.654   4.418  -1.402  1.00 44.86           N  
ATOM    673  H   ILE A  46       3.533   3.759  -2.158  1.00 44.86           H  
ATOM    674  CA  ILE A  46       4.019   3.902  -0.073  1.00 44.86           C  
ATOM    675  HA  ILE A  46       3.660   4.598   0.685  1.00 44.86           H  
ATOM    676  C   ILE A  46       5.549   3.839   0.013  1.00 44.86           C  
ATOM    677  CB  ILE A  46       3.359   2.528   0.208  1.00 44.86           C  
ATOM    678  HB  ILE A  46       3.735   1.808  -0.519  1.00 44.86           H  
ATOM    679  O   ILE A  46       6.176   3.016  -0.654  1.00 44.86           O  
ATOM    680  CG1 ILE A  46       1.820   2.606   0.063  1.00 44.86           C  
ATOM    681 HG12 ILE A  46       1.568   2.981  -0.929  1.00 44.86           H  
ATOM    682 HG13 ILE A  46       1.421   3.307   0.796  1.00 44.86           H  
ATOM    683  CG2 ILE A  46       3.744   2.043   1.622  1.00 44.86           C  
ATOM    684 HG21 ILE A  46       3.349   1.042   1.801  1.00 44.86           H  
ATOM    685 HG22 ILE A  46       3.339   2.721   2.373  1.00 44.86           H  
ATOM    686 HG23 ILE A  46       4.826   1.986   1.732  1.00 44.86           H  
ATOM    687  CD1 ILE A  46       1.101   1.259   0.222  1.00 44.86           C  
ATOM    688 HD11 ILE A  46       1.543   0.519  -0.446  1.00 44.86           H  
ATOM    689 HD12 ILE A  46       1.162   0.910   1.252  1.00 44.86           H  
ATOM    690 HD13 ILE A  46       0.049   1.383  -0.037  1.00 44.86           H  
ATOM    691  N   ARG A  47       6.172   4.687   0.842  1.00 45.65           N  
ATOM    692  H   ARG A  47       5.607   5.353   1.350  1.00 45.65           H  
ATOM    693  CA  ARG A  47       7.616   4.618   1.134  1.00 45.65           C  
ATOM    694  HA  ARG A  47       8.090   3.972   0.395  1.00 45.65           H  
ATOM    695  C   ARG A  47       7.862   3.968   2.493  1.00 45.65           C  
ATOM    696  CB  ARG A  47       8.281   6.002   1.021  1.00 45.65           C  
ATOM    697  HB2 ARG A  47       9.279   5.947   1.454  1.00 45.65           H  
ATOM    698  HB3 ARG A  47       7.702   6.734   1.584  1.00 45.65           H  
ATOM    699  O   ARG A  47       7.227   4.323   3.483  1.00 45.65           O  
ATOM    700  CG  ARG A  47       8.411   6.448  -0.445  1.00 45.65           C  
ATOM    701  HG2 ARG A  47       8.966   5.692  -1.001  1.00 45.65           H  
ATOM    702  HG3 ARG A  47       7.417   6.545  -0.883  1.00 45.65           H  
ATOM    703  CD  ARG A  47       9.144   7.791  -0.561  1.00 45.65           C  
ATOM    704  HD2 ARG A  47       8.567   8.549  -0.032  1.00 45.65           H  
ATOM    705  HD3 ARG A  47      10.116   7.714  -0.074  1.00 45.65           H  
ATOM    706  NE  ARG A  47       9.294   8.203  -1.973  1.00 45.65           N  
ATOM    707  HE  ARG A  47       8.463   8.558  -2.425  1.00 45.65           H  
ATOM    708  NH1 ARG A  47      11.540   7.744  -2.273  1.00 45.65           N  
ATOM    709 HH11 ARG A  47      11.639   7.426  -1.319  1.00 45.65           H  
ATOM    710 HH12 ARG A  47      12.347   7.851  -2.870  1.00 45.65           H  
ATOM    711  NH2 ARG A  47      10.388   8.620  -3.937  1.00 45.65           N  
ATOM    712 HH21 ARG A  47       9.543   8.968  -4.366  1.00 45.65           H  
ATOM    713 HH22 ARG A  47      11.257   8.633  -4.452  1.00 45.65           H  
ATOM    714  CZ  ARG A  47      10.394   8.182  -2.711  1.00 45.65           C  
ATOM    715  N   ARG A  48       8.812   3.030   2.544  1.00 40.40           N  
ATOM    716  H   ARG A  48       9.303   2.816   1.688  1.00 40.40           H  
ATOM    717  CA  ARG A  48       9.361   2.514   3.807  1.00 40.40           C  
ATOM    718  HA  ARG A  48       8.530   2.326   4.487  1.00 40.40           H  
ATOM    719  C   ARG A  48      10.282   3.572   4.437  1.00 40.40           C  
ATOM    720  CB  ARG A  48      10.126   1.200   3.582  1.00 40.40           C  
ATOM    721  HB2 ARG A  48      10.838   1.327   2.767  1.00 40.40           H  
ATOM    722  HB3 ARG A  48      10.687   0.966   4.487  1.00 40.40           H  
ATOM    723  O   ARG A  48      11.012   4.234   3.690  1.00 40.40           O  
ATOM    724  CG  ARG A  48       9.189   0.021   3.279  1.00 40.40           C  
ATOM    725  HG2 ARG A  48       8.500  -0.111   4.113  1.00 40.40           H  
ATOM    726  HG3 ARG A  48       8.618   0.227   2.374  1.00 40.40           H  
ATOM    727  CD  ARG A  48      10.003  -1.263   3.084  1.00 40.40           C  
ATOM    728  HD2 ARG A  48      10.615  -1.421   3.972  1.00 40.40           H  
ATOM    729  HD3 ARG A  48      10.659  -1.138   2.223  1.00 40.40           H  
ATOM    730  NE  ARG A  48       9.130  -2.435   2.876  1.00 40.40           N  
ATOM    731  HE  ARG A  48       8.140  -2.255   2.786  1.00 40.40           H  
ATOM    732  NH1 ARG A  48      10.771  -4.041   2.955  1.00 40.40           N  
ATOM    733 HH11 ARG A  48      11.462  -3.319   3.097  1.00 40.40           H  
ATOM    734 HH12 ARG A  48      11.049  -5.012   2.936  1.00 40.40           H  
ATOM    735  NH2 ARG A  48       8.644  -4.651   2.668  1.00 40.40           N  
ATOM    736 HH21 ARG A  48       7.662  -4.431   2.590  1.00 40.40           H  
ATOM    737 HH22 ARG A  48       8.944  -5.615   2.646  1.00 40.40           H  
ATOM    738  CZ  ARG A  48       9.518  -3.698   2.833  1.00 40.40           C  
ATOM    739  N   PRO A  49      10.301   3.726   5.773  1.00 39.15           N  
ATOM    740  CA  PRO A  49      11.260   4.604   6.439  1.00 39.15           C  
ATOM    741  HA  PRO A  49      11.088   5.628   6.110  1.00 39.15           H  
ATOM    742  C   PRO A  49      12.698   4.175   6.098  1.00 39.15           C  
ATOM    743  CB  PRO A  49      10.952   4.496   7.940  1.00 39.15           C  
ATOM    744  HB2 PRO A  49      11.047   5.460   8.440  1.00 39.15           H  
ATOM    745  HB3 PRO A  49      11.609   3.764   8.411  1.00 39.15           H  
ATOM    746  O   PRO A  49      13.046   3.010   6.272  1.00 39.15           O  
ATOM    747  CG  PRO A  49       9.515   3.976   7.994  1.00 39.15           C  
ATOM    748  HG2 PRO A  49       8.820   4.812   7.908  1.00 39.15           H  
ATOM    749  HG3 PRO A  49       9.320   3.409   8.904  1.00 39.15           H  
ATOM    750  CD  PRO A  49       9.417   3.102   6.748  1.00 39.15           C  
ATOM    751  HD2 PRO A  49       8.381   3.080   6.410  1.00 39.15           H  
ATOM    752  HD3 PRO A  49       9.770   2.096   6.971  1.00 39.15           H  
ATOM    753  N   GLY A  50      13.516   5.096   5.575  1.00 49.00           N  
ATOM    754  H   GLY A  50      13.157   6.032   5.453  1.00 49.00           H  
ATOM    755  CA  GLY A  50      14.939   4.861   5.273  1.00 49.00           C  
ATOM    756  HA2 GLY A  50      15.263   3.930   5.737  1.00 49.00           H  
ATOM    757  HA3 GLY A  50      15.522   5.663   5.725  1.00 49.00           H  
ATOM    758  C   GLY A  50      15.335   4.790   3.790  1.00 49.00           C  
ATOM    759  O   GLY A  50      16.523   4.709   3.497  1.00 49.00           O  
ATOM    760  N   MET A  51      14.401   4.871   2.835  1.00 44.72           N  
ATOM    761  H   MET A  51      13.429   4.893   3.107  1.00 44.72           H  
ATOM    762  CA  MET A  51      14.748   4.945   1.404  1.00 44.72           C  
ATOM    763  HA  MET A  51      15.729   4.496   1.249  1.00 44.72           H  
ATOM    764  C   MET A  51      14.859   6.402   0.923  1.00 44.72           C  
ATOM    765  CB  MET A  51      13.761   4.125   0.557  1.00 44.72           C  
ATOM    766  HB2 MET A  51      12.740   4.427   0.789  1.00 44.72           H  
ATOM    767  HB3 MET A  51      13.952   4.330  -0.497  1.00 44.72           H  
ATOM    768  O   MET A  51      13.892   6.976   0.413  1.00 44.72           O  
ATOM    769  CG  MET A  51      13.912   2.617   0.791  1.00 44.72           C  
ATOM    770  HG2 MET A  51      13.743   2.415   1.849  1.00 44.72           H  
ATOM    771  HG3 MET A  51      14.931   2.315   0.551  1.00 44.72           H  
ATOM    772  SD  MET A  51      12.755   1.589  -0.160  1.00 44.72           S  
ATOM    773  CE  MET A  51      13.470   1.713  -1.825  1.00 44.72           C  
ATOM    774  HE1 MET A  51      14.502   1.362  -1.808  1.00 44.72           H  
ATOM    775  HE2 MET A  51      13.444   2.747  -2.168  1.00 44.72           H  
ATOM    776  HE3 MET A  51      12.895   1.095  -2.514  1.00 44.72           H  
ATOM    777  N   SER A  52      16.048   7.002   1.042  1.00 50.10           N  
ATOM    778  H   SER A  52      16.794   6.517   1.520  1.00 50.10           H  
ATOM    779  CA  SER A  52      16.402   8.226   0.311  1.00 50.10           C  
ATOM    780  HA  SER A  52      15.561   8.918   0.348  1.00 50.10           H  
ATOM    781  C   SER A  52      16.670   7.876  -1.158  1.00 50.10           C  
ATOM    782  CB  SER A  52      17.600   8.939   0.957  1.00 50.10           C  
ATOM    783  HB2 SER A  52      17.808   9.860   0.412  1.00 50.10           H  
ATOM    784  HB3 SER A  52      17.359   9.190   1.989  1.00 50.10           H  
ATOM    785  O   SER A  52      17.797   7.599  -1.557  1.00 50.10           O  
ATOM    786  OG  SER A  52      18.747   8.118   0.933  1.00 50.10           O  
ATOM    787  HG  SER A  52      18.897   7.853   0.023  1.00 50.10           H  
ATOM    788  N   GLY A  53      15.608   7.822  -1.959  1.00 44.03           N  
ATOM    789  H   GLY A  53      14.701   7.970  -1.541  1.00 44.03           H  
ATOM    790  CA  GLY A  53      15.685   7.571  -3.397  1.00 44.03           C  
ATOM    791  HA2 GLY A  53      16.716   7.623  -3.747  1.00 44.03           H  
ATOM    792  HA3 GLY A  53      15.304   6.574  -3.618  1.00 44.03           H  
ATOM    793  C   GLY A  53      14.844   8.590  -4.149  1.00 44.03           C  
ATOM    794  O   GLY A  53      13.615   8.595  -4.014  1.00 44.03           O  
ATOM    795  N   SER A  54      15.530   9.458  -4.888  1.00 45.77           N  
ATOM    796  H   SER A  54      16.530   9.322  -4.939  1.00 45.77           H  
ATOM    797  CA  SER A  54      15.012  10.434  -5.850  1.00 45.77           C  
ATOM    798  HA  SER A  54      14.609  11.292  -5.312  1.00 45.77           H  
ATOM    799  C   SER A  54      13.919   9.854  -6.749  1.00 45.77           C  
ATOM    800  CB  SER A  54      16.190  10.899  -6.720  1.00 45.77           C  
ATOM    801  HB2 SER A  54      16.808  11.582  -6.136  1.00 45.77           H  
ATOM    802  HB3 SER A  54      15.827  11.427  -7.602  1.00 45.77           H  
ATOM    803  O   SER A  54      13.949   8.674  -7.090  1.00 45.77           O  
ATOM    804  OG  SER A  54      16.992   9.793  -7.104  1.00 45.77           O  
ATOM    805  HG  SER A  54      16.520   9.262  -7.750  1.00 45.77           H  
ATOM    806  N   SER A  55      12.955  10.691  -7.134  1.00 40.81           N  
ATOM    807  H   SER A  55      12.955  11.638  -6.781  1.00 40.81           H  
ATOM    808  CA  SER A  55      11.859  10.345  -8.041  1.00 40.81           C  
ATOM    809  HA  SER A  55      11.280   9.526  -7.614  1.00 40.81           H  
ATOM    810  C   SER A  55      12.395   9.901  -9.405  1.00 40.81           C  
ATOM    811  CB  SER A  55      10.927  11.555  -8.207  1.00 40.81           C  
ATOM    812  HB2 SER A  55      10.061  11.262  -8.801  1.00 40.81           H  
ATOM    813  HB3 SER A  55      11.452  12.360  -8.720  1.00 40.81           H  
ATOM    814  O   SER A  55      12.640  10.725 -10.282  1.00 40.81           O  
ATOM    815  OG  SER A  55      10.499  12.019  -6.937  1.00 40.81           O  
ATOM    816  HG  SER A  55       9.812  12.675  -7.081  1.00 40.81           H  
ATOM    817  N   PHE A  56      12.593   8.598  -9.592  1.00 37.21           N  
ATOM    818  H   PHE A  56      12.508   7.969  -8.806  1.00 37.21           H  
ATOM    819  CA  PHE A  56      12.801   8.033 -10.917  1.00 37.21           C  
ATOM    820  HA  PHE A  56      13.449   8.693 -11.493  1.00 37.21           H  
ATOM    821  C   PHE A  56      11.443   7.976 -11.608  1.00 37.21           C  
ATOM    822  CB  PHE A  56      13.497   6.670 -10.839  1.00 37.21           C  
ATOM    823  HB2 PHE A  56      12.932   6.008 -10.184  1.00 37.21           H  
ATOM    824  HB3 PHE A  56      13.500   6.224 -11.834  1.00 37.21           H  
ATOM    825  O   PHE A  56      10.609   7.125 -11.309  1.00 37.21           O  
ATOM    826  CG  PHE A  56      14.932   6.769 -10.357  1.00 37.21           C  
ATOM    827  CD1 PHE A  56      15.946   7.191 -11.239  1.00 37.21           C  
ATOM    828  HD1 PHE A  56      15.709   7.423 -12.267  1.00 37.21           H  
ATOM    829  CD2 PHE A  56      15.251   6.471  -9.020  1.00 37.21           C  
ATOM    830  HD2 PHE A  56      14.476   6.158  -8.336  1.00 37.21           H  
ATOM    831  CE1 PHE A  56      17.271   7.313 -10.783  1.00 37.21           C  
ATOM    832  HE1 PHE A  56      18.047   7.635 -11.461  1.00 37.21           H  
ATOM    833  CE2 PHE A  56      16.575   6.593  -8.565  1.00 37.21           C  
ATOM    834  HE2 PHE A  56      16.818   6.362  -7.538  1.00 37.21           H  
ATOM    835  CZ  PHE A  56      17.586   7.014  -9.446  1.00 37.21           C  
ATOM    836  HZ  PHE A  56      18.604   7.106  -9.099  1.00 37.21           H  
ATOM    837  N   TYR A  57      11.226   8.928 -12.509  1.00 36.28           N  
ATOM    838  H   TYR A  57      11.930   9.644 -12.618  1.00 36.28           H  
ATOM    839  CA  TYR A  57      10.148   8.899 -13.485  1.00 36.28           C  
ATOM    840  HA  TYR A  57       9.192   8.826 -12.967  1.00 36.28           H  
ATOM    841  C   TYR A  57      10.354   7.649 -14.358  1.00 36.28           C  
ATOM    842  CB  TYR A  57      10.196  10.224 -14.283  1.00 36.28           C  
ATOM    843  HB2 TYR A  57      10.647  10.065 -15.262  1.00 36.28           H  
ATOM    844  HB3 TYR A  57      10.848  10.933 -13.772  1.00 36.28           H  
ATOM    845  O   TYR A  57      11.172   7.651 -15.275  1.00 36.28           O  
ATOM    846  CG  TYR A  57       8.865  10.920 -14.467  1.00 36.28           C  
ATOM    847  CD1 TYR A  57       8.164  10.803 -15.682  1.00 36.28           C  
ATOM    848  HD1 TYR A  57       8.554  10.188 -16.479  1.00 36.28           H  
ATOM    849  CD2 TYR A  57       8.353  11.731 -13.434  1.00 36.28           C  
ATOM    850  HD2 TYR A  57       8.890  11.818 -12.501  1.00 36.28           H  
ATOM    851  CE1 TYR A  57       6.955  11.503 -15.865  1.00 36.28           C  
ATOM    852  HE1 TYR A  57       6.404  11.422 -16.791  1.00 36.28           H  
ATOM    853  CE2 TYR A  57       7.138  12.422 -13.610  1.00 36.28           C  
ATOM    854  HE2 TYR A  57       6.735  13.031 -12.815  1.00 36.28           H  
ATOM    855  OH  TYR A  57       5.273  12.978 -15.027  1.00 36.28           O  
ATOM    856  HH  TYR A  57       4.920  13.370 -14.225  1.00 36.28           H  
ATOM    857  CZ  TYR A  57       6.439  12.311 -14.832  1.00 36.28           C  
ATOM    858  N   SER A  58       9.666   6.546 -14.054  1.00 38.80           N  
ATOM    859  H   SER A  58       9.084   6.559 -13.228  1.00 38.80           H  
ATOM    860  CA  SER A  58       9.555   5.403 -14.968  1.00 38.80           C  
ATOM    861  HA  SER A  58      10.452   5.354 -15.584  1.00 38.80           H  
ATOM    862  C   SER A  58       8.377   5.664 -15.902  1.00 38.80           C  
ATOM    863  CB  SER A  58       9.457   4.071 -14.221  1.00 38.80           C  
ATOM    864  HB2 SER A  58       8.499   4.007 -13.704  1.00 38.80           H  
ATOM    865  HB3 SER A  58      10.257   4.010 -13.484  1.00 38.80           H  
ATOM    866  O   SER A  58       7.327   5.039 -15.825  1.00 38.80           O  
ATOM    867  OG  SER A  58       9.582   2.991 -15.129  1.00 38.80           O  
ATOM    868  HG  SER A  58      10.464   2.996 -15.510  1.00 38.80           H  
ATOM    869  N   GLY A  59       8.541   6.676 -16.750  1.00 37.97           N  
ATOM    870  H   GLY A  59       9.424   7.165 -16.728  1.00 37.97           H  
ATOM    871  CA  GLY A  59       7.701   6.874 -17.917  1.00 37.97           C  
ATOM    872  HA2 GLY A  59       6.745   6.362 -17.812  1.00 37.97           H  
ATOM    873  HA3 GLY A  59       7.516   7.937 -18.070  1.00 37.97           H  
ATOM    874  C   GLY A  59       8.462   6.327 -19.109  1.00 37.97           C  
ATOM    875  O   GLY A  59       9.486   6.884 -19.497  1.00 37.97           O  
ATOM    876  N   SER A  60       7.976   5.233 -19.682  1.00 44.32           N  
ATOM    877  H   SER A  60       7.163   4.798 -19.268  1.00 44.32           H  
ATOM    878  CA  SER A  60       8.318   4.799 -21.032  1.00 44.32           C  
ATOM    879  HA  SER A  60       9.393   4.635 -21.110  1.00 44.32           H  
ATOM    880  C   SER A  60       7.905   5.897 -22.025  1.00 44.32           C  
ATOM    881  CB  SER A  60       7.588   3.479 -21.308  1.00 44.32           C  
ATOM    882  HB2 SER A  60       7.748   3.174 -22.343  1.00 44.32           H  
ATOM    883  HB3 SER A  60       7.976   2.705 -20.646  1.00 44.32           H  
ATOM    884  O   SER A  60       6.806   5.868 -22.576  1.00 44.32           O  
ATOM    885  OG  SER A  60       6.204   3.646 -21.063  1.00 44.32           O  
ATOM    886  HG  SER A  60       5.916   4.364 -21.631  1.00 44.32           H  
ATOM    887  N   GLY A  61       8.748   6.915 -22.190  1.00 36.33           N  
ATOM    888  H   GLY A  61       9.567   6.943 -21.600  1.00 36.33           H  
ATOM    889  CA  GLY A  61       8.603   7.979 -23.175  1.00 36.33           C  
ATOM    890  HA2 GLY A  61       8.699   8.950 -22.689  1.00 36.33           H  
ATOM    891  HA3 GLY A  61       7.625   7.928 -23.654  1.00 36.33           H  
ATOM    892  C   GLY A  61       9.702   7.845 -24.221  1.00 36.33           C  
ATOM    893  O   GLY A  61      10.878   7.744 -23.881  1.00 36.33           O  
ATOM    894  N   ASN A  62       9.308   7.796 -25.490  1.00 38.09           N  
ATOM    895  H   ASN A  62       8.315   7.846 -25.667  1.00 38.09           H  
ATOM    896  CA  ASN A  62      10.192   7.668 -26.648  1.00 38.09           C  
ATOM    897  HA  ASN A  62      10.557   6.642 -26.688  1.00 38.09           H  
ATOM    898  C   ASN A  62      11.389   8.646 -26.601  1.00 38.09           C  
ATOM    899  CB  ASN A  62       9.344   7.957 -27.900  1.00 38.09           C  
ATOM    900  HB2 ASN A  62       9.990   7.968 -28.778  1.00 38.09           H  
ATOM    901  HB3 ASN A  62       8.886   8.942 -27.810  1.00 38.09           H  
ATOM    902  O   ASN A  62      11.182   9.832 -26.330  1.00 38.09           O  
ATOM    903  CG  ASN A  62       8.280   6.906 -28.139  1.00 38.09           C  
ATOM    904  ND2 ASN A  62       7.048   7.297 -28.373  1.00 38.09           N  
ATOM    905 HD21 ASN A  62       6.818   8.277 -28.453  1.00 38.09           H  
ATOM    906 HD22 ASN A  62       6.378   6.559 -28.539  1.00 38.09           H  
ATOM    907  OD1 ASN A  62       8.541   5.720 -28.103  1.00 38.09           O  
ATOM    908  N   PRO A  63      12.620   8.222 -26.953  1.00 44.66           N  
ATOM    909  CA  PRO A  63      13.748   9.130 -27.124  1.00 44.66           C  
ATOM    910  HA  PRO A  63      13.767   9.870 -26.324  1.00 44.66           H  
ATOM    911  C   PRO A  63      13.618   9.858 -28.469  1.00 44.66           C  
ATOM    912  CB  PRO A  63      14.993   8.245 -27.018  1.00 44.66           C  
ATOM    913  HB2 PRO A  63      15.243   8.102 -25.967  1.00 44.66           H  
ATOM    914  HB3 PRO A  63      15.848   8.653 -27.556  1.00 44.66           H  
ATOM    915  O   PRO A  63      14.258   9.507 -29.454  1.00 44.66           O  
ATOM    916  CG  PRO A  63      14.517   6.918 -27.610  1.00 44.66           C  
ATOM    917  HG2 PRO A  63      14.605   6.943 -28.696  1.00 44.66           H  
ATOM    918  HG3 PRO A  63      15.077   6.074 -27.205  1.00 44.66           H  
ATOM    919  CD  PRO A  63      13.038   6.852 -27.217  1.00 44.66           C  
ATOM    920  HD2 PRO A  63      12.455   6.410 -28.025  1.00 44.66           H  
ATOM    921  HD3 PRO A  63      12.928   6.262 -26.307  1.00 44.66           H  
ATOM    922  N   MET A  64      12.755  10.868 -28.532  1.00 42.00           N  
ATOM    923  H   MET A  64      12.164  11.037 -27.731  1.00 42.00           H  
ATOM    924  CA  MET A  64      12.659  11.763 -29.687  1.00 42.00           C  
ATOM    925  HA  MET A  64      13.570  11.683 -30.280  1.00 42.00           H  
ATOM    926  C   MET A  64      12.599  13.219 -29.231  1.00 42.00           C  
ATOM    927  CB  MET A  64      11.486  11.378 -30.610  1.00 42.00           C  
ATOM    928  HB2 MET A  64      11.331  12.182 -31.329  1.00 42.00           H  
ATOM    929  HB3 MET A  64      10.572  11.259 -30.027  1.00 42.00           H  
ATOM    930  O   MET A  64      11.593  13.882 -29.434  1.00 42.00           O  
ATOM    931  CG  MET A  64      11.759  10.105 -31.414  1.00 42.00           C  
ATOM    932  HG2 MET A  64      12.752  10.187 -31.854  1.00 42.00           H  
ATOM    933  HG3 MET A  64      11.750   9.241 -30.749  1.00 42.00           H  
ATOM    934  SD  MET A  64      10.570   9.842 -32.758  1.00 42.00           S  
ATOM    935  CE  MET A  64      11.521   8.694 -33.788  1.00 42.00           C  
ATOM    936  HE1 MET A  64      12.444   9.173 -34.115  1.00 42.00           H  
ATOM    937  HE2 MET A  64      10.931   8.415 -34.661  1.00 42.00           H  
ATOM    938  HE3 MET A  64      11.760   7.799 -33.213  1.00 42.00           H  
ATOM    939  N   MET A  65      13.670  13.716 -28.598  1.00 44.83           N  
ATOM    940  H   MET A  65      14.382  13.060 -28.310  1.00 44.83           H  
ATOM    941  CA  MET A  65      14.043  15.143 -28.636  1.00 44.83           C  
ATOM    942  HA  MET A  65      14.171  15.395 -29.688  1.00 44.83           H  
ATOM    943  C   MET A  65      15.422  15.387 -27.999  1.00 44.83           C  
ATOM    944  CB  MET A  65      12.933  16.071 -28.069  1.00 44.83           C  
ATOM    945  HB2 MET A  65      12.133  15.483 -27.619  1.00 44.83           H  
ATOM    946  HB3 MET A  65      13.304  16.734 -27.288  1.00 44.83           H  
ATOM    947  O   MET A  65      15.557  16.022 -26.961  1.00 44.83           O  
ATOM    948  CG  MET A  65      12.363  16.951 -29.197  1.00 44.83           C  
ATOM    949  HG2 MET A  65      13.026  17.802 -29.347  1.00 44.83           H  
ATOM    950  HG3 MET A  65      12.351  16.372 -30.121  1.00 44.83           H  
ATOM    951  SD  MET A  65      10.668  17.553 -28.971  1.00 44.83           S  
ATOM    952  CE  MET A  65      10.807  18.432 -27.396  1.00 44.83           C  
ATOM    953  HE1 MET A  65      11.073  17.731 -26.605  1.00 44.83           H  
ATOM    954  HE2 MET A  65       9.849  18.894 -27.156  1.00 44.83           H  
ATOM    955  HE3 MET A  65      11.572  19.204 -27.474  1.00 44.83           H  
ATOM    956  N   SER A  66      16.470  14.905 -28.669  1.00 42.99           N  
ATOM    957  H   SER A  66      16.296  14.310 -29.466  1.00 42.99           H  
ATOM    958  CA  SER A  66      17.849  15.381 -28.473  1.00 42.99           C  
ATOM    959  HA  SER A  66      17.859  16.181 -27.733  1.00 42.99           H  
ATOM    960  C   SER A  66      18.351  15.976 -29.787  1.00 42.99           C  
ATOM    961  CB  SER A  66      18.787  14.283 -27.958  1.00 42.99           C  
ATOM    962  HB2 SER A  66      19.757  14.720 -27.722  1.00 42.99           H  
ATOM    963  HB3 SER A  66      18.920  13.527 -28.731  1.00 42.99           H  
ATOM    964  O   SER A  66      19.310  15.499 -30.380  1.00 42.99           O  
ATOM    965  OG  SER A  66      18.255  13.663 -26.806  1.00 42.99           O  
ATOM    966  HG  SER A  66      18.914  13.068 -26.441  1.00 42.99           H  
ATOM    967  N   SER A  67      17.628  16.965 -30.308  1.00 43.77           N  
ATOM    968  H   SER A  67      16.816  17.282 -29.799  1.00 43.77           H  
ATOM    969  CA  SER A  67      18.031  17.720 -31.495  1.00 43.77           C  
ATOM    970  HA  SER A  67      19.113  17.855 -31.488  1.00 43.77           H  
ATOM    971  C   SER A  67      17.379  19.093 -31.455  1.00 43.77           C  
ATOM    972  CB  SER A  67      17.663  16.976 -32.785  1.00 43.77           C  
ATOM    973  HB2 SER A  67      18.182  16.019 -32.818  1.00 43.77           H  
ATOM    974  HB3 SER A  67      16.588  16.798 -32.809  1.00 43.77           H  
ATOM    975  O   SER A  67      16.357  19.338 -32.086  1.00 43.77           O  
ATOM    976  OG  SER A  67      18.032  17.748 -33.910  1.00 43.77           O  
ATOM    977  HG  SER A  67      17.250  17.885 -34.451  1.00 43.77           H  
ATOM    978  N   MET A  68      17.958  19.994 -30.671  1.00 36.79           N  
ATOM    979  H   MET A  68      18.709  19.700 -30.064  1.00 36.79           H  
ATOM    980  CA  MET A  68      17.890  21.412 -30.997  1.00 36.79           C  
ATOM    981  HA  MET A  68      17.944  21.491 -32.083  1.00 36.79           H  
ATOM    982  C   MET A  68      19.148  22.067 -30.453  1.00 36.79           C  
ATOM    983  CB  MET A  68      16.566  22.059 -30.541  1.00 36.79           C  
ATOM    984  HB2 MET A  68      16.751  22.878 -29.846  1.00 36.79           H  
ATOM    985  HB3 MET A  68      15.944  21.317 -30.042  1.00 36.79           H  
ATOM    986  O   MET A  68      19.330  22.237 -29.250  1.00 36.79           O  
ATOM    987  CG  MET A  68      15.812  22.596 -31.773  1.00 36.79           C  
ATOM    988  HG2 MET A  68      16.205  23.578 -32.034  1.00 36.79           H  
ATOM    989  HG3 MET A  68      15.999  21.930 -32.615  1.00 36.79           H  
ATOM    990  SD  MET A  68      14.008  22.685 -31.630  1.00 36.79           S  
ATOM    991  CE  MET A  68      13.825  24.027 -30.433  1.00 36.79           C  
ATOM    992  HE1 MET A  68      14.289  24.932 -30.824  1.00 36.79           H  
ATOM    993  HE2 MET A  68      12.765  24.213 -30.256  1.00 36.79           H  
ATOM    994  HE3 MET A  68      14.303  23.750 -29.493  1.00 36.79           H  
ATOM    995  N   GLY A  69      20.065  22.318 -31.385  1.00 39.55           N  
ATOM    996  H   GLY A  69      19.827  22.131 -32.348  1.00 39.55           H  
ATOM    997  CA  GLY A  69      21.284  23.053 -31.134  1.00 39.55           C  
ATOM    998  HA2 GLY A  69      21.889  23.093 -32.040  1.00 39.55           H  
ATOM    999  HA3 GLY A  69      21.854  22.551 -30.352  1.00 39.55           H  
ATOM   1000  C   GLY A  69      20.961  24.475 -30.704  1.00 39.55           C  
ATOM   1001  O   GLY A  69      20.182  25.170 -31.350  1.00 39.55           O  
ATOM   1002  N   SER A  70      21.632  24.906 -29.646  1.00 37.32           N  
ATOM   1003  H   SER A  70      22.179  24.244 -29.115  1.00 37.32           H  
ATOM   1004  CA  SER A  70      21.831  26.317 -29.362  1.00 37.32           C  
ATOM   1005  HA  SER A  70      21.283  26.928 -30.079  1.00 37.32           H  
ATOM   1006  C   SER A  70      23.314  26.591 -29.541  1.00 37.32           C  
ATOM   1007  CB  SER A  70      21.301  26.691 -27.980  1.00 37.32           C  
ATOM   1008  HB2 SER A  70      21.602  27.711 -27.740  1.00 37.32           H  
ATOM   1009  HB3 SER A  70      21.703  26.010 -27.230  1.00 37.32           H  
ATOM   1010  O   SER A  70      24.139  26.301 -28.679  1.00 37.32           O  
ATOM   1011  OG  SER A  70      19.889  26.613 -28.009  1.00 37.32           O  
ATOM   1012  HG  SER A  70      19.547  26.772 -27.126  1.00 37.32           H  
ATOM   1013  N   MET A  71      23.640  27.104 -30.727  1.00 42.06           N  
ATOM   1014  H   MET A  71      22.885  27.249 -31.381  1.00 42.06           H  
ATOM   1015  CA  MET A  71      24.892  27.795 -31.005  1.00 42.06           C  
ATOM   1016  HA  MET A  71      25.738  27.121 -30.875  1.00 42.06           H  
ATOM   1017  C   MET A  71      25.003  28.974 -30.040  1.00 42.06           C  
ATOM   1018  CB  MET A  71      24.857  28.344 -32.446  1.00 42.06           C  
ATOM   1019  HB2 MET A  71      25.722  28.988 -32.600  1.00 42.06           H  
ATOM   1020  HB3 MET A  71      23.960  28.950 -32.575  1.00 42.06           H  
ATOM   1021  O   MET A  71      24.142  29.849 -30.060  1.00 42.06           O  
ATOM   1022  CG  MET A  71      24.867  27.257 -33.524  1.00 42.06           C  
ATOM   1023  HG2 MET A  71      25.856  26.802 -33.571  1.00 42.06           H  
ATOM   1024  HG3 MET A  71      24.156  26.480 -33.241  1.00 42.06           H  
ATOM   1025  SD  MET A  71      24.386  27.836 -35.177  1.00 42.06           S  
ATOM   1026  CE  MET A  71      25.816  28.838 -35.662  1.00 42.06           C  
ATOM   1027  HE1 MET A  71      25.943  29.664 -34.962  1.00 42.06           H  
ATOM   1028  HE2 MET A  71      25.651  29.240 -36.661  1.00 42.06           H  
ATOM   1029  HE3 MET A  71      26.715  28.220 -35.668  1.00 42.06           H  
ATOM   1030  N   SER A  72      26.047  29.022 -29.213  1.00 38.58           N  
ATOM   1031  H   SER A  72      26.624  28.198 -29.114  1.00 38.58           H  
ATOM   1032  CA  SER A  72      26.463  30.239 -28.507  1.00 38.58           C  
ATOM   1033  HA  SER A  72      26.422  31.083 -29.195  1.00 38.58           H  
ATOM   1034  C   SER A  72      27.898  30.098 -27.987  1.00 38.58           C  
ATOM   1035  CB  SER A  72      25.528  30.557 -27.328  1.00 38.58           C  
ATOM   1036  HB2 SER A  72      25.363  29.654 -26.741  1.00 38.58           H  
ATOM   1037  HB3 SER A  72      25.995  31.302 -26.685  1.00 38.58           H  
ATOM   1038  O   SER A  72      28.128  29.516 -26.938  1.00 38.58           O  
ATOM   1039  OG  SER A  72      24.285  31.063 -27.767  1.00 38.58           O  
ATOM   1040  HG  SER A  72      24.072  30.656 -28.610  1.00 38.58           H  
ATOM   1041  N   SER A  73      28.842  30.674 -28.738  1.00 40.83           N  
ATOM   1042  H   SER A  73      28.554  30.913 -29.676  1.00 40.83           H  
ATOM   1043  CA  SER A  73      29.936  31.509 -28.214  1.00 40.83           C  
ATOM   1044  HA  SER A  73      30.592  31.748 -29.051  1.00 40.83           H  
ATOM   1045  C   SER A  73      30.843  30.947 -27.101  1.00 40.83           C  
ATOM   1046  CB  SER A  73      29.299  32.842 -27.780  1.00 40.83           C  
ATOM   1047  HB2 SER A  73      28.405  32.645 -27.187  1.00 40.83           H  
ATOM   1048  HB3 SER A  73      29.009  33.411 -28.663  1.00 40.83           H  
ATOM   1049  O   SER A  73      30.542  31.110 -25.925  1.00 40.83           O  
ATOM   1050  OG  SER A  73      30.169  33.614 -26.989  1.00 40.83           O  
ATOM   1051  HG  SER A  73      30.304  33.124 -26.175  1.00 40.83           H  
ATOM   1052  N   MET A  74      32.027  30.457 -27.487  1.00 34.98           N  
ATOM   1053  H   MET A  74      32.083  30.137 -28.444  1.00 34.98           H  
ATOM   1054  CA  MET A  74      33.341  30.578 -26.807  1.00 34.98           C  
ATOM   1055  HA  MET A  74      33.646  31.623 -26.760  1.00 34.98           H  
ATOM   1056  C   MET A  74      34.334  29.807 -27.704  1.00 34.98           C  
ATOM   1057  CB  MET A  74      33.308  29.976 -25.382  1.00 34.98           C  
ATOM   1058  HB2 MET A  74      34.250  29.467 -25.179  1.00 34.98           H  
ATOM   1059  HB3 MET A  74      32.510  29.236 -25.312  1.00 34.98           H  
ATOM   1060  O   MET A  74      34.068  28.668 -28.050  1.00 34.98           O  
ATOM   1061  CG  MET A  74      33.120  31.050 -24.297  1.00 34.98           C  
ATOM   1062  HG2 MET A  74      32.345  31.758 -24.593  1.00 34.98           H  
ATOM   1063  HG3 MET A  74      34.046  31.619 -24.215  1.00 34.98           H  
ATOM   1064  SD  MET A  74      32.677  30.401 -22.661  1.00 34.98           S  
ATOM   1065  CE  MET A  74      34.165  30.852 -21.734  1.00 34.98           C  
ATOM   1066  HE1 MET A  74      34.063  30.516 -20.702  1.00 34.98           H  
ATOM   1067  HE2 MET A  74      35.035  30.374 -22.183  1.00 34.98           H  
ATOM   1068  HE3 MET A  74      34.293  31.935 -21.749  1.00 34.98           H  
ATOM   1069  N   GLY A  75      35.427  30.329 -28.256  1.00 34.75           N  
ATOM   1070  H   GLY A  75      35.821  29.684 -28.926  1.00 34.75           H  
ATOM   1071  CA  GLY A  75      36.375  31.296 -27.729  1.00 34.75           C  
ATOM   1072  HA2 GLY A  75      36.420  32.173 -28.376  1.00 34.75           H  
ATOM   1073  HA3 GLY A  75      36.089  31.602 -26.723  1.00 34.75           H  
ATOM   1074  C   GLY A  75      37.760  30.631 -27.660  1.00 34.75           C  
ATOM   1075  O   GLY A  75      38.138  30.165 -26.598  1.00 34.75           O  
ATOM   1076  N   GLY A  76      38.502  30.615 -28.778  1.00 33.87           N  
ATOM   1077  H   GLY A  76      38.048  30.896 -29.635  1.00 33.87           H  
ATOM   1078  CA  GLY A  76      39.977  30.588 -28.796  1.00 33.87           C  
ATOM   1079  HA2 GLY A  76      40.337  31.119 -27.915  1.00 33.87           H  
ATOM   1080  HA3 GLY A  76      40.299  31.169 -29.661  1.00 33.87           H  
ATOM   1081  C   GLY A  76      40.729  29.241 -28.824  1.00 33.87           C  
ATOM   1082  O   GLY A  76      40.334  28.271 -28.197  1.00 33.87           O  
ATOM   1083  N   PHE A  77      41.894  29.297 -29.492  1.00 38.13           N  
ATOM   1084  H   PHE A  77      42.082  30.196 -29.912  1.00 38.13           H  
ATOM   1085  CA  PHE A  77      43.060  28.387 -29.489  1.00 38.13           C  
ATOM   1086  HA  PHE A  77      43.863  29.034 -29.841  1.00 38.13           H  
ATOM   1087  C   PHE A  77      43.154  27.218 -30.499  1.00 38.13           C  
ATOM   1088  CB  PHE A  77      43.532  28.066 -28.064  1.00 38.13           C  
ATOM   1089  HB2 PHE A  77      44.301  27.295 -28.117  1.00 38.13           H  
ATOM   1090  HB3 PHE A  77      42.713  27.662 -27.468  1.00 38.13           H  
ATOM   1091  O   PHE A  77      42.901  26.060 -30.206  1.00 38.13           O  
ATOM   1092  CG  PHE A  77      44.133  29.284 -27.389  1.00 38.13           C  
ATOM   1093  CD1 PHE A  77      45.476  29.622 -27.645  1.00 38.13           C  
ATOM   1094  HD1 PHE A  77      46.083  28.991 -28.276  1.00 38.13           H  
ATOM   1095  CD2 PHE A  77      43.347  30.116 -26.570  1.00 38.13           C  
ATOM   1096  HD2 PHE A  77      42.319  29.855 -26.365  1.00 38.13           H  
ATOM   1097  CE1 PHE A  77      46.033  30.783 -27.082  1.00 38.13           C  
ATOM   1098  HE1 PHE A  77      47.063  31.038 -27.282  1.00 38.13           H  
ATOM   1099  CE2 PHE A  77      43.904  31.280 -26.009  1.00 38.13           C  
ATOM   1100  HE2 PHE A  77      43.303  31.913 -25.373  1.00 38.13           H  
ATOM   1101  CZ  PHE A  77      45.247  31.613 -26.265  1.00 38.13           C  
ATOM   1102  HZ  PHE A  77      45.675  32.504 -25.830  1.00 38.13           H  
ATOM   1103  N   GLN A  78      43.609  27.569 -31.712  1.00 40.73           N  
ATOM   1104  H   GLN A  78      43.339  28.509 -31.964  1.00 40.73           H  
ATOM   1105  CA  GLN A  78      44.934  27.230 -32.277  1.00 40.73           C  
ATOM   1106  HA  GLN A  78      44.833  27.357 -33.354  1.00 40.73           H  
ATOM   1107  C   GLN A  78      45.505  25.808 -32.058  1.00 40.73           C  
ATOM   1108  CB  GLN A  78      45.912  28.324 -31.794  1.00 40.73           C  
ATOM   1109  HB2 GLN A  78      46.162  28.158 -30.746  1.00 40.73           H  
ATOM   1110  HB3 GLN A  78      45.387  29.277 -31.860  1.00 40.73           H  
ATOM   1111  O   GLN A  78      45.960  25.472 -30.971  1.00 40.73           O  
ATOM   1112  CG  GLN A  78      47.209  28.464 -32.608  1.00 40.73           C  
ATOM   1113  HG2 GLN A  78      46.972  28.422 -33.671  1.00 40.73           H  
ATOM   1114  HG3 GLN A  78      47.881  27.639 -32.370  1.00 40.73           H  
ATOM   1115  CD  GLN A  78      47.922  29.793 -32.334  1.00 40.73           C  
ATOM   1116  NE2 GLN A  78      48.963  30.117 -33.069  1.00 40.73           N  
ATOM   1117 HE21 GLN A  78      49.330  29.489 -33.769  1.00 40.73           H  
ATOM   1118 HE22 GLN A  78      49.395  31.000 -32.838  1.00 40.73           H  
ATOM   1119  OE1 GLN A  78      47.550  30.582 -31.484  1.00 40.73           O  
ATOM   1120  N   GLY A  79      45.639  25.044 -33.154  1.00 38.71           N  
ATOM   1121  H   GLY A  79      45.169  25.333 -34.000  1.00 38.71           H  
ATOM   1122  CA  GLY A  79      46.442  23.815 -33.205  1.00 38.71           C  
ATOM   1123  HA2 GLY A  79      46.084  23.131 -32.435  1.00 38.71           H  
ATOM   1124  HA3 GLY A  79      47.482  24.050 -32.978  1.00 38.71           H  
ATOM   1125  C   GLY A  79      46.375  23.080 -34.550  1.00 38.71           C  
ATOM   1126  O   GLY A  79      45.578  22.169 -34.725  1.00 38.71           O  
ATOM   1127  N   LEU A  80      47.217  23.481 -35.506  1.00 47.28           N  
ATOM   1128  H   LEU A  80      47.853  24.226 -35.259  1.00 47.28           H  
ATOM   1129  CA  LEU A  80      47.557  22.720 -36.716  1.00 47.28           C  
ATOM   1130  HA  LEU A  80      46.657  22.435 -37.263  1.00 47.28           H  
ATOM   1131  C   LEU A  80      48.347  21.454 -36.339  1.00 47.28           C  
ATOM   1132  CB  LEU A  80      48.474  23.616 -37.590  1.00 47.28           C  
ATOM   1133  HB2 LEU A  80      49.065  24.251 -36.932  1.00 47.28           H  
ATOM   1134  HB3 LEU A  80      49.197  22.987 -38.110  1.00 47.28           H  
ATOM   1135  O   LEU A  80      49.445  21.601 -35.812  1.00 47.28           O  
ATOM   1136  CG  LEU A  80      47.763  24.484 -38.641  1.00 47.28           C  
ATOM   1137  HG  LEU A  80      46.742  24.689 -38.321  1.00 47.28           H  
ATOM   1138  CD1 LEU A  80      48.492  25.816 -38.826  1.00 47.28           C  
ATOM   1139 HD11 LEU A  80      47.985  26.410 -39.586  1.00 47.28           H  
ATOM   1140 HD12 LEU A  80      48.487  26.372 -37.888  1.00 47.28           H  
ATOM   1141 HD13 LEU A  80      49.522  25.641 -39.135  1.00 47.28           H  
ATOM   1142  CD2 LEU A  80      47.745  23.764 -39.993  1.00 47.28           C  
ATOM   1143 HD21 LEU A  80      47.203  24.368 -40.721  1.00 47.28           H  
ATOM   1144 HD22 LEU A  80      48.761  23.602 -40.353  1.00 47.28           H  
ATOM   1145 HD23 LEU A  80      47.238  22.805 -39.891  1.00 47.28           H  
ATOM   1146  N   GLN A  81      47.854  20.253 -36.668  1.00 39.92           N  
ATOM   1147  H   GLN A  81      46.861  20.192 -36.846  1.00 39.92           H  
ATOM   1148  CA  GLN A  81      48.661  19.071 -37.040  1.00 39.92           C  
ATOM   1149  HA  GLN A  81      49.216  19.315 -37.946  1.00 39.92           H  
ATOM   1150  C   GLN A  81      47.765  17.861 -37.355  1.00 39.92           C  
ATOM   1151  CB  GLN A  81      49.668  18.662 -35.936  1.00 39.92           C  
ATOM   1152  HB2 GLN A  81      49.617  17.587 -35.759  1.00 39.92           H  
ATOM   1153  HB3 GLN A  81      49.422  19.154 -34.995  1.00 39.92           H  
ATOM   1154  O   GLN A  81      46.899  17.519 -36.560  1.00 39.92           O  
ATOM   1155  CG  GLN A  81      51.112  18.999 -36.351  1.00 39.92           C  
ATOM   1156  HG2 GLN A  81      51.415  18.340 -37.165  1.00 39.92           H  
ATOM   1157  HG3 GLN A  81      51.160  20.024 -36.719  1.00 39.92           H  
ATOM   1158  CD  GLN A  81      52.117  18.855 -35.213  1.00 39.92           C  
ATOM   1159  NE2 GLN A  81      53.234  19.548 -35.274  1.00 39.92           N  
ATOM   1160 HE21 GLN A  81      53.392  20.211 -36.019  1.00 39.92           H  
ATOM   1161 HE22 GLN A  81      53.855  19.432 -34.487  1.00 39.92           H  
ATOM   1162  OE1 GLN A  81      51.948  18.109 -34.266  1.00 39.92           O  
ATOM   1163  N   GLY A  82      48.016  17.176 -38.480  1.00 39.36           N  
ATOM   1164  H   GLY A  82      48.724  17.532 -39.106  1.00 39.36           H  
ATOM   1165  CA  GLY A  82      47.552  15.795 -38.679  1.00 39.36           C  
ATOM   1166  HA2 GLY A  82      46.825  15.530 -37.911  1.00 39.36           H  
ATOM   1167  HA3 GLY A  82      48.399  15.119 -38.556  1.00 39.36           H  
ATOM   1168  C   GLY A  82      46.895  15.491 -40.023  1.00 39.36           C  
ATOM   1169  O   GLY A  82      45.695  15.265 -40.095  1.00 39.36           O  
ATOM   1170  N   MET A  83      47.692  15.465 -41.090  1.00 41.81           N  
ATOM   1171  H   MET A  83      48.676  15.626 -40.929  1.00 41.81           H  
ATOM   1172  CA  MET A  83      47.329  14.865 -42.374  1.00 41.81           C  
ATOM   1173  HA  MET A  83      46.420  15.334 -42.752  1.00 41.81           H  
ATOM   1174  C   MET A  83      47.102  13.339 -42.269  1.00 41.81           C  
ATOM   1175  CB  MET A  83      48.489  15.095 -43.360  1.00 41.81           C  
ATOM   1176  HB2 MET A  83      49.427  14.825 -42.873  1.00 41.81           H  
ATOM   1177  HB3 MET A  83      48.341  14.438 -44.217  1.00 41.81           H  
ATOM   1178  O   MET A  83      47.792  12.661 -41.517  1.00 41.81           O  
ATOM   1179  CG  MET A  83      48.621  16.484 -43.975  1.00 41.81           C  
ATOM   1180  HG2 MET A  83      48.462  17.234 -43.201  1.00 41.81           H  
ATOM   1181  HG3 MET A  83      47.842  16.606 -44.727  1.00 41.81           H  
ATOM   1182  SD  MET A  83      50.241  16.810 -44.745  1.00 41.81           S  
ATOM   1183  CE  MET A  83      50.586  15.297 -45.690  1.00 41.81           C  
ATOM   1184  HE1 MET A  83      49.753  15.088 -46.361  1.00 41.81           H  
ATOM   1185  HE2 MET A  83      51.494  15.444 -46.275  1.00 41.81           H  
ATOM   1186  HE3 MET A  83      50.739  14.466 -45.002  1.00 41.81           H  
ATOM   1187  N   GLN A  84      46.292  12.839 -43.212  1.00 37.72           N  
ATOM   1188  H   GLN A  84      45.710  13.522 -43.677  1.00 37.72           H  
ATOM   1189  CA  GLN A  84      46.257  11.482 -43.794  1.00 37.72           C  
ATOM   1190  HA  GLN A  84      45.817  11.639 -44.779  1.00 37.72           H  
ATOM   1191  C   GLN A  84      45.367  10.418 -43.132  1.00 37.72           C  
ATOM   1192  CB  GLN A  84      47.654  10.905 -44.096  1.00 37.72           C  
ATOM   1193  HB2 GLN A  84      47.501  10.030 -44.727  1.00 37.72           H  
ATOM   1194  HB3 GLN A  84      48.127  10.567 -43.173  1.00 37.72           H  
ATOM   1195  O   GLN A  84      45.537  10.058 -41.975  1.00 37.72           O  
ATOM   1196  CG  GLN A  84      48.597  11.884 -44.813  1.00 37.72           C  
ATOM   1197  HG2 GLN A  84      49.138  12.452 -44.056  1.00 37.72           H  
ATOM   1198  HG3 GLN A  84      48.015  12.556 -45.444  1.00 37.72           H  
ATOM   1199  CD  GLN A  84      49.644  11.224 -45.696  1.00 37.72           C  
ATOM   1200  NE2 GLN A  84      50.395  11.995 -46.452  1.00 37.72           N  
ATOM   1201 HE21 GLN A  84      50.302  13.000 -46.446  1.00 37.72           H  
ATOM   1202 HE22 GLN A  84      51.072  11.503 -47.018  1.00 37.72           H  
ATOM   1203  OE1 GLN A  84      49.803  10.022 -45.756  1.00 37.72           O  
ATOM   1204  N   GLY A  85      44.467   9.841 -43.944  1.00 39.13           N  
ATOM   1205  H   GLY A  85      44.386  10.190 -44.888  1.00 39.13           H  
ATOM   1206  CA  GLY A  85      43.748   8.615 -43.590  1.00 39.13           C  
ATOM   1207  HA2 GLY A  85      44.418   7.770 -43.745  1.00 39.13           H  
ATOM   1208  HA3 GLY A  85      43.503   8.642 -42.528  1.00 39.13           H  
ATOM   1209  C   GLY A  85      42.448   8.318 -44.345  1.00 39.13           C  
ATOM   1210  O   GLY A  85      41.558   7.714 -43.763  1.00 39.13           O  
ATOM   1211  N   ILE A  86      42.293   8.726 -45.612  1.00 44.06           N  
ATOM   1212  H   ILE A  86      43.062   9.192 -46.072  1.00 44.06           H  
ATOM   1213  CA  ILE A  86      41.222   8.186 -46.469  1.00 44.06           C  
ATOM   1214  HA  ILE A  86      40.295   8.116 -45.900  1.00 44.06           H  
ATOM   1215  C   ILE A  86      41.647   6.777 -46.893  1.00 44.06           C  
ATOM   1216  CB  ILE A  86      40.965   9.086 -47.708  1.00 44.06           C  
ATOM   1217  HB  ILE A  86      41.907   9.214 -48.242  1.00 44.06           H  
ATOM   1218  O   ILE A  86      42.543   6.648 -47.722  1.00 44.06           O  
ATOM   1219  CG1 ILE A  86      40.462  10.482 -47.276  1.00 44.06           C  
ATOM   1220 HG12 ILE A  86      41.162  10.907 -46.556  1.00 44.06           H  
ATOM   1221 HG13 ILE A  86      39.495  10.383 -46.782  1.00 44.06           H  
ATOM   1222  CG2 ILE A  86      39.955   8.429 -48.675  1.00 44.06           C  
ATOM   1223 HG21 ILE A  86      40.320   7.464 -49.025  1.00 44.06           H  
ATOM   1224 HG22 ILE A  86      39.815   9.048 -49.561  1.00 44.06           H  
ATOM   1225 HG23 ILE A  86      38.993   8.292 -48.180  1.00 44.06           H  
ATOM   1226  CD1 ILE A  86      40.332  11.489 -48.428  1.00 44.06           C  
ATOM   1227 HD11 ILE A  86      39.511  11.213 -49.090  1.00 44.06           H  
ATOM   1228 HD12 ILE A  86      40.122  12.476 -48.018  1.00 44.06           H  
ATOM   1229 HD13 ILE A  86      41.263  11.532 -48.993  1.00 44.06           H  
ATOM   1230  N   GLN A  87      41.005   5.735 -46.359  1.00 43.70           N  
ATOM   1231  H   GLN A  87      40.392   5.900 -45.573  1.00 43.70           H  
ATOM   1232  CA  GLN A  87      40.957   4.416 -46.996  1.00 43.70           C  
ATOM   1233  HA  GLN A  87      41.125   4.548 -48.065  1.00 43.70           H  
ATOM   1234  C   GLN A  87      39.560   3.807 -46.848  1.00 43.70           C  
ATOM   1235  CB  GLN A  87      42.058   3.462 -46.499  1.00 43.70           C  
ATOM   1236  HB2 GLN A  87      42.034   3.390 -45.412  1.00 43.70           H  
ATOM   1237  HB3 GLN A  87      41.852   2.476 -46.916  1.00 43.70           H  
ATOM   1238  O   GLN A  87      39.192   3.227 -45.831  1.00 43.70           O  
ATOM   1239  CG  GLN A  87      43.456   3.911 -46.963  1.00 43.70           C  
ATOM   1240  HG2 GLN A  87      43.762   4.774 -46.372  1.00 43.70           H  
ATOM   1241  HG3 GLN A  87      43.414   4.203 -48.012  1.00 43.70           H  
ATOM   1242  CD  GLN A  87      44.534   2.842 -46.848  1.00 43.70           C  
ATOM   1243  NE2 GLN A  87      45.792   3.228 -46.854  1.00 43.70           N  
ATOM   1244 HE21 GLN A  87      46.033   4.206 -46.927  1.00 43.70           H  
ATOM   1245 HE22 GLN A  87      46.475   2.488 -46.785  1.00 43.70           H  
ATOM   1246  OE1 GLN A  87      44.289   1.652 -46.783  1.00 43.70           O  
ATOM   1247  N   SER A  88      38.778   3.962 -47.909  1.00 44.29           N  
ATOM   1248  H   SER A  88      39.127   4.521 -48.675  1.00 44.29           H  
ATOM   1249  CA  SER A  88      37.600   3.166 -48.229  1.00 44.29           C  
ATOM   1250  HA  SER A  88      36.926   3.128 -47.373  1.00 44.29           H  
ATOM   1251  C   SER A  88      38.033   1.747 -48.605  1.00 44.29           C  
ATOM   1252  CB  SER A  88      36.886   3.840 -49.413  1.00 44.29           C  
ATOM   1253  HB2 SER A  88      36.318   4.693 -49.039  1.00 44.29           H  
ATOM   1254  HB3 SER A  88      36.194   3.141 -49.883  1.00 44.29           H  
ATOM   1255  O   SER A  88      38.654   1.558 -49.650  1.00 44.29           O  
ATOM   1256  OG  SER A  88      37.830   4.314 -50.363  1.00 44.29           O  
ATOM   1257  HG  SER A  88      38.269   3.543 -50.731  1.00 44.29           H  
ATOM   1258  N   ILE A  89      37.693   0.747 -47.790  1.00 45.21           N  
ATOM   1259  H   ILE A  89      37.248   0.960 -46.908  1.00 45.21           H  
ATOM   1260  CA  ILE A  89      37.835  -0.663 -48.172  1.00 45.21           C  
ATOM   1261  HA  ILE A  89      38.540  -0.738 -49.000  1.00 45.21           H  
ATOM   1262  C   ILE A  89      36.483  -1.149 -48.691  1.00 45.21           C  
ATOM   1263  CB  ILE A  89      38.435  -1.530 -47.040  1.00 45.21           C  
ATOM   1264  HB  ILE A  89      37.783  -1.477 -46.168  1.00 45.21           H  
ATOM   1265  O   ILE A  89      35.584  -1.503 -47.932  1.00 45.21           O  
ATOM   1266  CG1 ILE A  89      39.835  -0.987 -46.657  1.00 45.21           C  
ATOM   1267 HG12 ILE A  89      40.487  -1.015 -47.530  1.00 45.21           H  
ATOM   1268 HG13 ILE A  89      39.741   0.053 -46.344  1.00 45.21           H  
ATOM   1269  CG2 ILE A  89      38.532  -3.001 -47.501  1.00 45.21           C  
ATOM   1270 HG21 ILE A  89      38.913  -3.625 -46.693  1.00 45.21           H  
ATOM   1271 HG22 ILE A  89      39.194  -3.084 -48.363  1.00 45.21           H  
ATOM   1272 HG23 ILE A  89      37.547  -3.387 -47.763  1.00 45.21           H  
ATOM   1273  CD1 ILE A  89      40.521  -1.737 -45.509  1.00 45.21           C  
ATOM   1274 HD11 ILE A  89      40.806  -2.742 -45.822  1.00 45.21           H  
ATOM   1275 HD12 ILE A  89      39.852  -1.794 -44.650  1.00 45.21           H  
ATOM   1276 HD13 ILE A  89      41.423  -1.199 -45.219  1.00 45.21           H  
ATOM   1277  N   HIS A  90      36.351  -1.154 -50.017  1.00 46.08           N  
ATOM   1278  H   HIS A  90      37.123  -0.788 -50.556  1.00 46.08           H  
ATOM   1279  CA  HIS A  90      35.425  -2.033 -50.717  1.00 46.08           C  
ATOM   1280  HA  HIS A  90      34.459  -2.051 -50.211  1.00 46.08           H  
ATOM   1281  C   HIS A  90      36.021  -3.443 -50.720  1.00 46.08           C  
ATOM   1282  CB  HIS A  90      35.239  -1.559 -52.170  1.00 46.08           C  
ATOM   1283  HB2 HIS A  90      36.213  -1.336 -52.605  1.00 46.08           H  
ATOM   1284  HB3 HIS A  90      34.813  -2.384 -52.740  1.00 46.08           H  
ATOM   1285  O   HIS A  90      37.123  -3.641 -51.228  1.00 46.08           O  
ATOM   1286  CG  HIS A  90      34.333  -0.371 -52.379  1.00 46.08           C  
ATOM   1287  CD2 HIS A  90      33.869   0.514 -51.442  1.00 46.08           C  
ATOM   1288  HD2 HIS A  90      34.093   0.504 -50.386  1.00 46.08           H  
ATOM   1289  ND1 HIS A  90      33.787   0.000 -53.588  1.00 46.08           N  
ATOM   1290  HD1 HIS A  90      33.950  -0.447 -54.479  1.00 46.08           H  
ATOM   1291  CE1 HIS A  90      33.012   1.078 -53.385  1.00 46.08           C  
ATOM   1292  HE1 HIS A  90      32.456   1.600 -54.149  1.00 46.08           H  
ATOM   1293  NE2 HIS A  90      33.033   1.427 -52.091  1.00 46.08           N  
ATOM   1294  N   ASN A  91      35.287  -4.433 -50.214  1.00 41.10           N  
ATOM   1295  H   ASN A  91      34.452  -4.210 -49.693  1.00 41.10           H  
ATOM   1296  CA  ASN A  91      35.494  -5.819 -50.622  1.00 41.10           C  
ATOM   1297  HA  ASN A  91      35.797  -5.807 -51.669  1.00 41.10           H  
ATOM   1298  C   ASN A  91      34.163  -6.583 -50.565  1.00 41.10           C  
ATOM   1299  CB  ASN A  91      36.652  -6.466 -49.832  1.00 41.10           C  
ATOM   1300  HB2 ASN A  91      36.279  -7.048 -48.989  1.00 41.10           H  
ATOM   1301  HB3 ASN A  91      37.312  -5.693 -49.440  1.00 41.10           H  
ATOM   1302  O   ASN A  91      33.817  -7.221 -49.576  1.00 41.10           O  
ATOM   1303  CG  ASN A  91      37.461  -7.372 -50.745  1.00 41.10           C  
ATOM   1304  ND2 ASN A  91      38.759  -7.189 -50.818  1.00 41.10           N  
ATOM   1305 HD21 ASN A  91      39.249  -7.789 -51.466  1.00 41.10           H  
ATOM   1306 HD22 ASN A  91      39.204  -6.444 -50.301  1.00 41.10           H  
ATOM   1307  OD1 ASN A  91      36.932  -8.213 -51.446  1.00 41.10           O  
ATOM   1308  N   MET A  92      33.378  -6.448 -51.636  1.00 46.54           N  
ATOM   1309  H   MET A  92      33.725  -5.875 -52.392  1.00 46.54           H  
ATOM   1310  CA  MET A  92      32.378  -7.444 -52.006  1.00 46.54           C  
ATOM   1311  HA  MET A  92      32.027  -7.991 -51.131  1.00 46.54           H  
ATOM   1312  C   MET A  92      33.051  -8.410 -52.974  1.00 46.54           C  
ATOM   1313  CB  MET A  92      31.178  -6.805 -52.728  1.00 46.54           C  
ATOM   1314  HB2 MET A  92      30.580  -7.611 -53.154  1.00 46.54           H  
ATOM   1315  HB3 MET A  92      31.536  -6.185 -53.550  1.00 46.54           H  
ATOM   1316  O   MET A  92      33.276  -8.023 -54.116  1.00 46.54           O  
ATOM   1317  CG  MET A  92      30.252  -5.968 -51.850  1.00 46.54           C  
ATOM   1318  HG2 MET A  92      30.739  -5.024 -51.608  1.00 46.54           H  
ATOM   1319  HG3 MET A  92      30.070  -6.507 -50.920  1.00 46.54           H  
ATOM   1320  SD  MET A  92      28.639  -5.637 -52.625  1.00 46.54           S  
ATOM   1321  CE  MET A  92      29.126  -4.771 -54.144  1.00 46.54           C  
ATOM   1322  HE1 MET A  92      29.739  -3.906 -53.892  1.00 46.54           H  
ATOM   1323  HE2 MET A  92      28.231  -4.436 -54.669  1.00 46.54           H  
ATOM   1324  HE3 MET A  92      29.687  -5.443 -54.794  1.00 46.54           H  
ATOM   1325  N   GLN A  93      33.339  -9.640 -52.548  1.00 41.59           N  
ATOM   1326  H   GLN A  93      33.337  -9.812 -51.552  1.00 41.59           H  
ATOM   1327  CA  GLN A  93      33.474 -10.807 -53.428  1.00 41.59           C  
ATOM   1328  HA  GLN A  93      32.549 -10.916 -53.994  1.00 41.59           H  
ATOM   1329  C   GLN A  93      33.662 -12.074 -52.586  1.00 41.59           C  
ATOM   1330  CB  GLN A  93      34.645 -10.635 -54.422  1.00 41.59           C  
ATOM   1331  HB2 GLN A  93      35.298  -9.833 -54.078  1.00 41.59           H  
ATOM   1332  HB3 GLN A  93      35.244 -11.545 -54.465  1.00 41.59           H  
ATOM   1333  O   GLN A  93      34.651 -12.218 -51.878  1.00 41.59           O  
ATOM   1334  CG  GLN A  93      34.135 -10.337 -55.848  1.00 41.59           C  
ATOM   1335  HG2 GLN A  93      33.837 -11.278 -56.310  1.00 41.59           H  
ATOM   1336  HG3 GLN A  93      33.248  -9.704 -55.826  1.00 41.59           H  
ATOM   1337  CD  GLN A  93      35.168  -9.667 -56.749  1.00 41.59           C  
ATOM   1338  NE2 GLN A  93      34.795  -9.306 -57.957  1.00 41.59           N  
ATOM   1339 HE21 GLN A  93      33.838  -9.415 -58.263  1.00 41.59           H  
ATOM   1340 HE22 GLN A  93      35.516  -8.870 -58.513  1.00 41.59           H  
ATOM   1341  OE1 GLN A  93      36.325  -9.478 -56.426  1.00 41.59           O  
ATOM   1342  N   GLY A  94      32.708 -13.004 -52.680  1.00 37.53           N  
ATOM   1343  H   GLY A  94      31.888 -12.803 -53.234  1.00 37.53           H  
ATOM   1344  CA  GLY A  94      32.852 -14.339 -52.099  1.00 37.53           C  
ATOM   1345  HA2 GLY A  94      33.447 -14.285 -51.188  1.00 37.53           H  
ATOM   1346  HA3 GLY A  94      33.380 -14.982 -52.803  1.00 37.53           H  
ATOM   1347  C   GLY A  94      31.526 -14.994 -51.742  1.00 37.53           C  
ATOM   1348  O   GLY A  94      31.226 -15.186 -50.570  1.00 37.53           O  
ATOM   1349  N   MET A  95      30.720 -15.339 -52.748  1.00 45.47           N  
ATOM   1350  H   MET A  95      31.055 -15.198 -53.690  1.00 45.47           H  
ATOM   1351  CA  MET A  95      29.672 -16.335 -52.547  1.00 45.47           C  
ATOM   1352  HA  MET A  95      29.063 -16.037 -51.693  1.00 45.47           H  
ATOM   1353  C   MET A  95      30.295 -17.709 -52.237  1.00 45.47           C  
ATOM   1354  CB  MET A  95      28.761 -16.451 -53.784  1.00 45.47           C  
ATOM   1355  HB2 MET A  95      28.103 -17.303 -53.613  1.00 45.47           H  
ATOM   1356  HB3 MET A  95      29.353 -16.647 -54.678  1.00 45.47           H  
ATOM   1357  O   MET A  95      31.299 -18.081 -52.837  1.00 45.47           O  
ATOM   1358  CG  MET A  95      27.836 -15.256 -54.021  1.00 45.47           C  
ATOM   1359  HG2 MET A  95      27.654 -14.767 -53.064  1.00 45.47           H  
ATOM   1360  HG3 MET A  95      28.318 -14.537 -54.683  1.00 45.47           H  
ATOM   1361  SD  MET A  95      26.214 -15.735 -54.692  1.00 45.47           S  
ATOM   1362  CE  MET A  95      26.608 -16.075 -56.429  1.00 45.47           C  
ATOM   1363  HE1 MET A  95      27.016 -15.178 -56.894  1.00 45.47           H  
ATOM   1364  HE2 MET A  95      27.336 -16.884 -56.490  1.00 45.47           H  
ATOM   1365  HE3 MET A  95      25.699 -16.369 -56.953  1.00 45.47           H  
ATOM   1366  N   GLN A  96      29.562 -18.482 -51.430  1.00 51.35           N  
ATOM   1367  H   GLN A  96      28.812 -18.007 -50.947  1.00 51.35           H  
ATOM   1368  CA  GLN A  96      29.579 -19.947 -51.287  1.00 51.35           C  
ATOM   1369  HA  GLN A  96      28.600 -20.187 -50.873  1.00 51.35           H  
ATOM   1370  C   GLN A  96      30.592 -20.565 -50.309  1.00 51.35           C  
ATOM   1371  CB  GLN A  96      29.598 -20.674 -52.649  1.00 51.35           C  
ATOM   1372  HB2 GLN A  96      29.332 -21.716 -52.468  1.00 51.35           H  
ATOM   1373  HB3 GLN A  96      30.605 -20.659 -53.066  1.00 51.35           H  
ATOM   1374  O   GLN A  96      31.778 -20.690 -50.605  1.00 51.35           O  
ATOM   1375  CG  GLN A  96      28.629 -20.080 -53.683  1.00 51.35           C  
ATOM   1376  HG2 GLN A  96      27.685 -19.817 -53.206  1.00 51.35           H  
ATOM   1377  HG3 GLN A  96      29.084 -19.185 -54.108  1.00 51.35           H  
ATOM   1378  CD  GLN A  96      28.327 -21.028 -54.829  1.00 51.35           C  
ATOM   1379  NE2 GLN A  96      28.549 -20.627 -56.062  1.00 51.35           N  
ATOM   1380 HE21 GLN A  96      28.342 -21.306 -56.781  1.00 51.35           H  
ATOM   1381 HE22 GLN A  96      28.982 -19.735 -56.250  1.00 51.35           H  
ATOM   1382  OE1 GLN A  96      27.866 -22.137 -54.638  1.00 51.35           O  
ATOM   1383  N   GLN A  97      30.062 -21.081 -49.190  1.00 46.15           N  
ATOM   1384  H   GLN A  97      29.241 -20.609 -48.838  1.00 46.15           H  
ATOM   1385  CA  GLN A  97      30.107 -22.511 -48.833  1.00 46.15           C  
ATOM   1386  HA  GLN A  97      29.647 -23.084 -49.639  1.00 46.15           H  
ATOM   1387  C   GLN A  97      29.273 -22.769 -47.562  1.00 46.15           C  
ATOM   1388  CB  GLN A  97      31.554 -23.011 -48.658  1.00 46.15           C  
ATOM   1389  HB2 GLN A  97      32.192 -22.185 -48.345  1.00 46.15           H  
ATOM   1390  HB3 GLN A  97      31.595 -23.775 -47.882  1.00 46.15           H  
ATOM   1391  O   GLN A  97      29.612 -22.304 -46.478  1.00 46.15           O  
ATOM   1392  CG  GLN A  97      32.075 -23.639 -49.965  1.00 46.15           C  
ATOM   1393  HG2 GLN A  97      31.751 -24.679 -50.009  1.00 46.15           H  
ATOM   1394  HG3 GLN A  97      31.662 -23.138 -50.841  1.00 46.15           H  
ATOM   1395  CD  GLN A  97      33.591 -23.593 -50.057  1.00 46.15           C  
ATOM   1396  NE2 GLN A  97      34.158 -22.471 -50.440  1.00 46.15           N  
ATOM   1397 HE21 GLN A  97      35.167 -22.453 -50.477  1.00 46.15           H  
ATOM   1398 HE22 GLN A  97      33.575 -21.666 -50.620  1.00 46.15           H  
ATOM   1399  OE1 GLN A  97      34.276 -24.561 -49.781  1.00 46.15           O  
ATOM   1400  N   MET A  98      28.163 -23.503 -47.704  1.00 53.07           N  
ATOM   1401  H   MET A  98      27.963 -23.894 -48.614  1.00 53.07           H  
ATOM   1402  CA  MET A  98      27.412 -24.062 -46.573  1.00 53.07           C  
ATOM   1403  HA  MET A  98      27.456 -23.365 -45.736  1.00 53.07           H  
ATOM   1404  C   MET A  98      28.036 -25.405 -46.163  1.00 53.07           C  
ATOM   1405  CB  MET A  98      25.929 -24.276 -46.927  1.00 53.07           C  
ATOM   1406  HB2 MET A  98      25.838 -24.938 -47.789  1.00 53.07           H  
ATOM   1407  HB3 MET A  98      25.454 -24.764 -46.077  1.00 53.07           H  
ATOM   1408  O   MET A  98      28.300 -26.222 -47.050  1.00 53.07           O  
ATOM   1409  CG  MET A  98      25.186 -22.963 -47.210  1.00 53.07           C  
ATOM   1410  HG2 MET A  98      25.777 -22.138 -46.813  1.00 53.07           H  
ATOM   1411  HG3 MET A  98      25.102 -22.822 -48.288  1.00 53.07           H  
ATOM   1412  SD  MET A  98      23.538 -22.838 -46.455  1.00 53.07           S  
ATOM   1413  CE  MET A  98      22.612 -24.090 -47.382  1.00 53.07           C  
ATOM   1414  HE1 MET A  98      23.060 -25.072 -47.223  1.00 53.07           H  
ATOM   1415  HE2 MET A  98      22.630 -23.849 -48.445  1.00 53.07           H  
ATOM   1416  HE3 MET A  98      21.580 -24.107 -47.034  1.00 53.07           H  
ATOM   1417  N   PRO A  99      28.238 -25.689 -44.862  1.00 48.91           N  
ATOM   1418  CA  PRO A  99      28.598 -27.027 -44.415  1.00 48.91           C  
ATOM   1419  HA  PRO A  99      29.455 -27.370 -44.994  1.00 48.91           H  
ATOM   1420  C   PRO A  99      27.418 -27.982 -44.613  1.00 48.91           C  
ATOM   1421  CB  PRO A  99      29.015 -26.908 -42.944  1.00 48.91           C  
ATOM   1422  HB2 PRO A  99      28.208 -27.240 -42.292  1.00 48.91           H  
ATOM   1423  HB3 PRO A  99      29.923 -27.476 -42.738  1.00 48.91           H  
ATOM   1424  O   PRO A  99      26.305 -27.739 -44.150  1.00 48.91           O  
ATOM   1425  CG  PRO A  99      29.235 -25.409 -42.744  1.00 48.91           C  
ATOM   1426  HG2 PRO A  99      29.024 -25.102 -41.720  1.00 48.91           H  
ATOM   1427  HG3 PRO A  99      30.257 -25.150 -43.019  1.00 48.91           H  
ATOM   1428  CD  PRO A  99      28.265 -24.772 -43.738  1.00 48.91           C  
ATOM   1429  HD2 PRO A  99      28.630 -23.786 -44.022  1.00 48.91           H  
ATOM   1430  HD3 PRO A  99      27.270 -24.703 -43.298  1.00 48.91           H  
ATOM   1431  N   TYR A 100      27.690 -29.070 -45.327  1.00 45.85           N  
ATOM   1432  H   TYR A 100      28.630 -29.158 -45.685  1.00 45.85           H  
ATOM   1433  CA  TYR A 100      26.795 -30.194 -45.557  1.00 45.85           C  
ATOM   1434  HA  TYR A 100      25.972 -29.872 -46.196  1.00 45.85           H  
ATOM   1435  C   TYR A 100      26.218 -30.756 -44.249  1.00 45.85           C  
ATOM   1436  CB  TYR A 100      27.591 -31.292 -46.280  1.00 45.85           C  
ATOM   1437  HB2 TYR A 100      27.186 -32.261 -45.988  1.00 45.85           H  
ATOM   1438  HB3 TYR A 100      28.628 -31.286 -45.944  1.00 45.85           H  
ATOM   1439  O   TYR A 100      26.953 -31.175 -43.359  1.00 45.85           O  
ATOM   1440  CG  TYR A 100      27.554 -31.221 -47.793  1.00 45.85           C  
ATOM   1441  CD1 TYR A 100      26.723 -32.116 -48.493  1.00 45.85           C  
ATOM   1442  HD1 TYR A 100      26.116 -32.830 -47.957  1.00 45.85           H  
ATOM   1443  CD2 TYR A 100      28.353 -30.301 -48.502  1.00 45.85           C  
ATOM   1444  HD2 TYR A 100      28.990 -29.610 -47.970  1.00 45.85           H  
ATOM   1445  CE1 TYR A 100      26.694 -32.102 -49.899  1.00 45.85           C  
ATOM   1446  HE1 TYR A 100      26.068 -32.792 -50.446  1.00 45.85           H  
ATOM   1447  CE2 TYR A 100      28.327 -30.285 -49.912  1.00 45.85           C  
ATOM   1448  HE2 TYR A 100      28.943 -29.584 -50.454  1.00 45.85           H  
ATOM   1449  OH  TYR A 100      27.469 -31.195 -51.968  1.00 45.85           O  
ATOM   1450  HH  TYR A 100      28.064 -30.543 -52.343  1.00 45.85           H  
ATOM   1451  CZ  TYR A 100      27.498 -31.191 -50.610  1.00 45.85           C  
ATOM   1452  N   GLY A 101      24.891 -30.844 -44.200  1.00 40.15           N  
ATOM   1453  H   GLY A 101      24.369 -30.365 -44.920  1.00 40.15           H  
ATOM   1454  CA  GLY A 101      24.122 -31.583 -43.204  1.00 40.15           C  
ATOM   1455  HA2 GLY A 101      24.024 -30.984 -42.298  1.00 40.15           H  
ATOM   1456  HA3 GLY A 101      24.623 -32.519 -42.957  1.00 40.15           H  
ATOM   1457  C   GLY A 101      22.731 -31.881 -43.754  1.00 40.15           C  
ATOM   1458  O   GLY A 101      21.763 -31.214 -43.406  1.00 40.15           O  
ATOM   1459  N   LEU A 102      22.643 -32.843 -44.680  1.00 43.80           N  
ATOM   1460  H   LEU A 102      23.488 -33.346 -44.909  1.00 43.80           H  
ATOM   1461  CA  LEU A 102      21.372 -33.434 -45.102  1.00 43.80           C  
ATOM   1462  HA  LEU A 102      20.718 -32.664 -45.510  1.00 43.80           H  
ATOM   1463  C   LEU A 102      20.688 -34.080 -43.888  1.00 43.80           C  
ATOM   1464  CB  LEU A 102      21.607 -34.552 -46.148  1.00 43.80           C  
ATOM   1465  HB2 LEU A 102      22.499 -35.123 -45.893  1.00 43.80           H  
ATOM   1466  HB3 LEU A 102      20.771 -35.246 -46.049  1.00 43.80           H  
ATOM   1467  O   LEU A 102      21.316 -34.879 -43.201  1.00 43.80           O  
ATOM   1468  CG  LEU A 102      21.653 -34.136 -47.628  1.00 43.80           C  
ATOM   1469  HG  LEU A 102      20.964 -33.307 -47.793  1.00 43.80           H  
ATOM   1470  CD1 LEU A 102      23.056 -33.723 -48.074  1.00 43.80           C  
ATOM   1471 HD11 LEU A 102      23.753 -34.551 -47.943  1.00 43.80           H  
ATOM   1472 HD12 LEU A 102      23.038 -33.433 -49.124  1.00 43.80           H  
ATOM   1473 HD13 LEU A 102      23.390 -32.869 -47.484  1.00 43.80           H  
ATOM   1474  CD2 LEU A 102      21.205 -35.314 -48.498  1.00 43.80           C  
ATOM   1475 HD21 LEU A 102      21.244 -35.030 -49.549  1.00 43.80           H  
ATOM   1476 HD22 LEU A 102      21.858 -36.171 -48.335  1.00 43.80           H  
ATOM   1477 HD23 LEU A 102      20.179 -35.591 -48.254  1.00 43.80           H  
ATOM   1478  N   SER A 103      19.384 -33.866 -43.713  1.00 40.71           N  
ATOM   1479  H   SER A 103      19.074 -32.925 -43.908  1.00 40.71           H  
ATOM   1480  CA  SER A 103      18.404 -34.908 -44.058  1.00 40.71           C  
ATOM   1481  HA  SER A 103      18.378 -34.989 -45.145  1.00 40.71           H  
ATOM   1482  C   SER A 103      16.998 -34.561 -43.556  1.00 40.71           C  
ATOM   1483  CB  SER A 103      18.775 -36.297 -43.520  1.00 40.71           C  
ATOM   1484  HB2 SER A 103      18.674 -36.319 -42.435  1.00 40.71           H  
ATOM   1485  HB3 SER A 103      19.796 -36.562 -43.794  1.00 40.71           H  
ATOM   1486  O   SER A 103      16.750 -34.446 -42.364  1.00 40.71           O  
ATOM   1487  OG  SER A 103      17.939 -37.264 -44.113  1.00 40.71           O  
ATOM   1488  HG  SER A 103      18.110 -38.102 -43.676  1.00 40.71           H  
ATOM   1489  N   SER A 104      16.103 -34.425 -44.534  1.00 39.52           N  
ATOM   1490  H   SER A 104      16.514 -34.367 -45.454  1.00 39.52           H  
ATOM   1491  CA  SER A 104      14.711 -34.885 -44.559  1.00 39.52           C  
ATOM   1492  HA  SER A 104      14.206 -34.246 -45.284  1.00 39.52           H  
ATOM   1493  C   SER A 104      13.859 -34.829 -43.281  1.00 39.52           C  
ATOM   1494  CB  SER A 104      14.667 -36.295 -45.167  1.00 39.52           C  
ATOM   1495  HB2 SER A 104      13.626 -36.585 -45.302  1.00 39.52           H  
ATOM   1496  HB3 SER A 104      15.141 -36.278 -46.149  1.00 39.52           H  
ATOM   1497  O   SER A 104      13.987 -35.628 -42.362  1.00 39.52           O  
ATOM   1498  OG  SER A 104      15.302 -37.274 -44.376  1.00 39.52           O  
ATOM   1499  HG  SER A 104      16.238 -37.088 -44.274  1.00 39.52           H  
ATOM   1500  N   SER A 105      12.840 -33.969 -43.312  1.00 42.72           N  
ATOM   1501  H   SER A 105      12.973 -33.139 -43.872  1.00 42.72           H  
ATOM   1502  CA  SER A 105      11.437 -34.391 -43.115  1.00 42.72           C  
ATOM   1503  HA  SER A 105      11.180 -35.061 -43.935  1.00 42.72           H  
ATOM   1504  C   SER A 105      10.495 -33.195 -43.247  1.00 42.72           C  
ATOM   1505  CB  SER A 105      11.169 -35.198 -41.832  1.00 42.72           C  
ATOM   1506  HB2 SER A 105      11.437 -36.239 -42.012  1.00 42.72           H  
ATOM   1507  HB3 SER A 105      10.111 -35.171 -41.571  1.00 42.72           H  
ATOM   1508  O   SER A 105       9.682 -32.875 -42.390  1.00 42.72           O  
ATOM   1509  OG  SER A 105      11.945 -34.725 -40.759  1.00 42.72           O  
ATOM   1510  HG  SER A 105      12.847 -34.991 -40.954  1.00 42.72           H  
ATOM   1511  N   MET A 106      10.541 -32.578 -44.427  1.00 47.48           N  
ATOM   1512  H   MET A 106      11.256 -32.870 -45.078  1.00 47.48           H  
ATOM   1513  CA  MET A 106       9.353 -31.971 -45.029  1.00 47.48           C  
ATOM   1514  HA  MET A 106       8.793 -31.428 -44.267  1.00 47.48           H  
ATOM   1515  C   MET A 106       8.478 -33.119 -45.566  1.00 47.48           C  
ATOM   1516  CB  MET A 106       9.754 -30.987 -46.144  1.00 47.48           C  
ATOM   1517  HB2 MET A 106       8.885 -30.386 -46.415  1.00 47.48           H  
ATOM   1518  HB3 MET A 106      10.069 -31.545 -47.025  1.00 47.48           H  
ATOM   1519  O   MET A 106       8.319 -33.283 -46.767  1.00 47.48           O  
ATOM   1520  CG  MET A 106      10.918 -30.065 -45.775  1.00 47.48           C  
ATOM   1521  HG2 MET A 106      11.791 -30.671 -45.535  1.00 47.48           H  
ATOM   1522  HG3 MET A 106      10.657 -29.479 -44.894  1.00 47.48           H  
ATOM   1523  SD  MET A 106      11.402 -28.955 -47.120  1.00 47.48           S  
ATOM   1524  CE  MET A 106      10.278 -27.577 -46.784  1.00 47.48           C  
ATOM   1525  HE1 MET A 106      10.434 -26.792 -47.524  1.00 47.48           H  
ATOM   1526  HE2 MET A 106       9.245 -27.921 -46.839  1.00 47.48           H  
ATOM   1527  HE3 MET A 106      10.476 -27.176 -45.790  1.00 47.48           H  
ATOM   1528  N   MET A 107       8.051 -34.027 -44.692  1.00 46.89           N  
ATOM   1529  H   MET A 107       8.275 -33.880 -43.718  1.00 46.89           H  
ATOM   1530  CA  MET A 107       7.157 -35.141 -45.011  1.00 46.89           C  
ATOM   1531  HA  MET A 107       6.274 -34.750 -45.517  1.00 46.89           H  
ATOM   1532  C   MET A 107       6.729 -35.756 -43.685  1.00 46.89           C  
ATOM   1533  CB  MET A 107       7.836 -36.194 -45.916  1.00 46.89           C  
ATOM   1534  HB2 MET A 107       8.880 -35.930 -46.086  1.00 46.89           H  
ATOM   1535  HB3 MET A 107       7.815 -37.179 -45.449  1.00 46.89           H  
ATOM   1536  O   MET A 107       7.501 -36.453 -43.037  1.00 46.89           O  
ATOM   1537  CG  MET A 107       7.105 -36.300 -47.260  1.00 46.89           C  
ATOM   1538  HG2 MET A 107       7.069 -35.318 -47.732  1.00 46.89           H  
ATOM   1539  HG3 MET A 107       6.080 -36.617 -47.067  1.00 46.89           H  
ATOM   1540  SD  MET A 107       7.837 -37.473 -48.433  1.00 46.89           S  
ATOM   1541  CE  MET A 107       9.327 -36.560 -48.909  1.00 46.89           C  
ATOM   1542  HE1 MET A 107       9.853 -37.111 -49.689  1.00 46.89           H  
ATOM   1543  HE2 MET A 107       9.983 -36.446 -48.046  1.00 46.89           H  
ATOM   1544  HE3 MET A 107       9.048 -35.577 -49.286  1.00 46.89           H  
ATOM   1545  N   GLY A 108       5.523 -35.419 -43.250  1.00 41.67           N  
ATOM   1546  H   GLY A 108       4.962 -34.793 -43.810  1.00 41.67           H  
ATOM   1547  CA  GLY A 108       4.991 -35.895 -41.978  1.00 41.67           C  
ATOM   1548  HA2 GLY A 108       5.777 -35.908 -41.223  1.00 41.67           H  
ATOM   1549  HA3 GLY A 108       4.616 -36.910 -42.107  1.00 41.67           H  
ATOM   1550  C   GLY A 108       3.852 -35.036 -41.459  1.00 41.67           C  
ATOM   1551  O   GLY A 108       3.742 -34.826 -40.256  1.00 41.67           O  
ATOM   1552  N   MET A 109       3.026 -34.515 -42.367  1.00 50.21           N  
ATOM   1553  H   MET A 109       3.165 -34.793 -43.328  1.00 50.21           H  
ATOM   1554  CA  MET A 109       1.638 -34.296 -42.003  1.00 50.21           C  
ATOM   1555  HA  MET A 109       1.608 -33.741 -41.065  1.00 50.21           H  
ATOM   1556  C   MET A 109       1.046 -35.696 -41.784  1.00 50.21           C  
ATOM   1557  CB  MET A 109       0.929 -33.469 -43.095  1.00 50.21           C  
ATOM   1558  HB2 MET A 109       0.536 -34.120 -43.875  1.00 50.21           H  
ATOM   1559  HB3 MET A 109       1.665 -32.805 -43.549  1.00 50.21           H  
ATOM   1560  O   MET A 109       1.251 -36.587 -42.606  1.00 50.21           O  
ATOM   1561  CG  MET A 109      -0.193 -32.580 -42.543  1.00 50.21           C  
ATOM   1562  HG2 MET A 109      -1.113 -33.160 -42.471  1.00 50.21           H  
ATOM   1563  HG3 MET A 109       0.075 -32.257 -41.537  1.00 50.21           H  
ATOM   1564  SD  MET A 109      -0.491 -31.076 -43.523  1.00 50.21           S  
ATOM   1565  CE  MET A 109      -2.118 -31.480 -44.208  1.00 50.21           C  
ATOM   1566  HE1 MET A 109      -2.053 -32.406 -44.779  1.00 50.21           H  
ATOM   1567  HE2 MET A 109      -2.459 -30.672 -44.855  1.00 50.21           H  
ATOM   1568  HE3 MET A 109      -2.829 -31.623 -43.394  1.00 50.21           H  
ATOM   1569  N   ASP A 110       0.367 -35.844 -40.651  1.00 45.66           N  
ATOM   1570  H   ASP A 110       0.276 -35.005 -40.097  1.00 45.66           H  
ATOM   1571  CA  ASP A 110      -0.619 -36.879 -40.345  1.00 45.66           C  
ATOM   1572  HA  ASP A 110      -1.215 -36.426 -39.553  1.00 45.66           H  
ATOM   1573  C   ASP A 110      -0.139 -38.214 -39.730  1.00 45.66           C  
ATOM   1574  CB  ASP A 110      -1.644 -36.991 -41.489  1.00 45.66           C  
ATOM   1575  HB2 ASP A 110      -1.183 -37.458 -42.359  1.00 45.66           H  
ATOM   1576  HB3 ASP A 110      -2.481 -37.620 -41.185  1.00 45.66           H  
ATOM   1577  O   ASP A 110       0.210 -39.183 -40.392  1.00 45.66           O  
ATOM   1578  CG  ASP A 110      -2.200 -35.610 -41.864  1.00 45.66           C  
ATOM   1579  OD1 ASP A 110      -2.350 -34.771 -40.941  1.00 45.66           O  
ATOM   1580  OD2 ASP A 110      -2.433 -35.378 -43.069  1.00 45.66           O  
ATOM   1581  N   THR A 111      -0.394 -38.274 -38.416  1.00 48.89           N  
ATOM   1582  H   THR A 111      -0.592 -37.370 -38.011  1.00 48.89           H  
ATOM   1583  CA  THR A 111      -0.967 -39.410 -37.666  1.00 48.89           C  
ATOM   1584  HA  THR A 111      -1.273 -38.968 -36.718  1.00 48.89           H  
ATOM   1585  C   THR A 111      -0.047 -40.581 -37.295  1.00 48.89           C  
ATOM   1586  CB  THR A 111      -2.279 -39.941 -38.298  1.00 48.89           C  
ATOM   1587  HB  THR A 111      -2.084 -40.864 -38.845  1.00 48.89           H  
ATOM   1588  O   THR A 111       0.352 -41.374 -38.131  1.00 48.89           O  
ATOM   1589  CG2 THR A 111      -3.360 -40.169 -37.241  1.00 48.89           C  
ATOM   1590 HG21 THR A 111      -3.008 -40.879 -36.493  1.00 48.89           H  
ATOM   1591 HG22 THR A 111      -4.249 -40.580 -37.719  1.00 48.89           H  
ATOM   1592 HG23 THR A 111      -3.617 -39.224 -36.762  1.00 48.89           H  
ATOM   1593  OG1 THR A 111      -2.873 -39.040 -39.192  1.00 48.89           O  
ATOM   1594  HG1 THR A 111      -2.370 -39.085 -40.008  1.00 48.89           H  
ATOM   1595  N   TYR A 112       0.208 -40.734 -35.988  1.00 38.95           N  
ATOM   1596  H   TYR A 112       0.249 -39.863 -35.479  1.00 38.95           H  
ATOM   1597  CA  TYR A 112      -0.167 -41.892 -35.149  1.00 38.95           C  
ATOM   1598  HA  TYR A 112      -1.156 -41.676 -34.745  1.00 38.95           H  
ATOM   1599  C   TYR A 112       0.784 -42.042 -33.946  1.00 38.95           C  
ATOM   1600  CB  TYR A 112      -0.296 -43.250 -35.885  1.00 38.95           C  
ATOM   1601  HB2 TYR A 112       0.459 -43.346 -36.666  1.00 38.95           H  
ATOM   1602  HB3 TYR A 112      -0.082 -44.048 -35.174  1.00 38.95           H  
ATOM   1603  O   TYR A 112       1.940 -42.413 -34.084  1.00 38.95           O  
ATOM   1604  CG  TYR A 112      -1.692 -43.525 -36.435  1.00 38.95           C  
ATOM   1605  CD1 TYR A 112      -2.708 -43.979 -35.567  1.00 38.95           C  
ATOM   1606  HD1 TYR A 112      -2.482 -44.164 -34.528  1.00 38.95           H  
ATOM   1607  CD2 TYR A 112      -1.990 -43.335 -37.798  1.00 38.95           C  
ATOM   1608  HD2 TYR A 112      -1.213 -43.064 -38.498  1.00 38.95           H  
ATOM   1609  CE1 TYR A 112      -4.014 -44.198 -36.051  1.00 38.95           C  
ATOM   1610  HE1 TYR A 112      -4.789 -44.548 -35.384  1.00 38.95           H  
ATOM   1611  CE2 TYR A 112      -3.299 -43.516 -38.279  1.00 38.95           C  
ATOM   1612  HE2 TYR A 112      -3.526 -43.351 -39.322  1.00 38.95           H  
ATOM   1613  OH  TYR A 112      -5.573 -44.140 -37.883  1.00 38.95           O  
ATOM   1614  HH  TYR A 112      -6.180 -44.447 -37.206  1.00 38.95           H  
ATOM   1615  CZ  TYR A 112      -4.315 -43.948 -37.408  1.00 38.95           C  
ATOM   1616  N   GLY A 113       0.229 -41.845 -32.745  1.00 46.30           N  
ATOM   1617  H   GLY A 113      -0.689 -41.423 -32.745  1.00 46.30           H  
ATOM   1618  CA  GLY A 113       0.566 -42.651 -31.570  1.00 46.30           C  
ATOM   1619  HA2 GLY A 113       0.629 -43.693 -31.886  1.00 46.30           H  
ATOM   1620  HA3 GLY A 113      -0.257 -42.584 -30.859  1.00 46.30           H  
ATOM   1621  C   GLY A 113       1.870 -42.348 -30.828  1.00 46.30           C  
ATOM   1622  O   GLY A 113       2.921 -42.883 -31.148  1.00 46.30           O  
ATOM   1623  N   SER A 114       1.767 -41.647 -29.697  1.00 39.87           N  
ATOM   1624  H   SER A 114       1.020 -40.968 -29.659  1.00 39.87           H  
ATOM   1625  CA  SER A 114       2.163 -42.221 -28.395  1.00 39.87           C  
ATOM   1626  HA  SER A 114       1.505 -43.068 -28.200  1.00 39.87           H  
ATOM   1627  C   SER A 114       1.949 -41.223 -27.252  1.00 39.87           C  
ATOM   1628  CB  SER A 114       3.591 -42.797 -28.341  1.00 39.87           C  
ATOM   1629  HB2 SER A 114       3.589 -43.790 -28.791  1.00 39.87           H  
ATOM   1630  HB3 SER A 114       3.905 -42.903 -27.303  1.00 39.87           H  
ATOM   1631  O   SER A 114       2.804 -40.430 -26.879  1.00 39.87           O  
ATOM   1632  OG  SER A 114       4.522 -42.005 -29.033  1.00 39.87           O  
ATOM   1633  HG  SER A 114       4.325 -42.107 -29.967  1.00 39.87           H  
ATOM   1634  N   ASN A 115       0.776 -41.327 -26.629  1.00 47.43           N  
ATOM   1635  H   ASN A 115       0.091 -41.954 -27.026  1.00 47.43           H  
ATOM   1636  CA  ASN A 115       0.601 -40.965 -25.227  1.00 47.43           C  
ATOM   1637  HA  ASN A 115       0.797 -39.904 -25.068  1.00 47.43           H  
ATOM   1638  C   ASN A 115       1.536 -41.815 -24.354  1.00 47.43           C  
ATOM   1639  CB  ASN A 115      -0.838 -41.342 -24.796  1.00 47.43           C  
ATOM   1640  HB2 ASN A 115      -0.840 -41.497 -23.717  1.00 47.43           H  
ATOM   1641  HB3 ASN A 115      -1.133 -42.285 -25.257  1.00 47.43           H  
ATOM   1642  O   ASN A 115       1.215 -42.984 -24.179  1.00 47.43           O  
ATOM   1643  CG  ASN A 115      -1.910 -40.320 -25.054  1.00 47.43           C  
ATOM   1644  ND2 ASN A 115      -3.075 -40.534 -24.490  1.00 47.43           N  
ATOM   1645 HD21 ASN A 115      -3.272 -41.420 -24.047  1.00 47.43           H  
ATOM   1646 HD22 ASN A 115      -3.787 -39.863 -24.739  1.00 47.43           H  
ATOM   1647  OD1 ASN A 115      -1.739 -39.329 -25.727  1.00 47.43           O  
ATOM   1648  N   MET A 116       2.571 -41.249 -23.724  1.00 42.46           N  
ATOM   1649  H   MET A 116       2.897 -40.361 -24.077  1.00 42.46           H  
ATOM   1650  CA  MET A 116       3.233 -41.776 -22.508  1.00 42.46           C  
ATOM   1651  HA  MET A 116       2.490 -42.119 -21.788  1.00 42.46           H  
ATOM   1652  C   MET A 116       4.046 -40.609 -21.891  1.00 42.46           C  
ATOM   1653  CB  MET A 116       4.183 -42.953 -22.874  1.00 42.46           C  
ATOM   1654  HB2 MET A 116       4.872 -42.635 -23.656  1.00 42.46           H  
ATOM   1655  HB3 MET A 116       4.787 -43.195 -21.999  1.00 42.46           H  
ATOM   1656  O   MET A 116       5.061 -40.241 -22.452  1.00 42.46           O  
ATOM   1657  CG  MET A 116       3.504 -44.254 -23.335  1.00 42.46           C  
ATOM   1658  HG2 MET A 116       3.225 -44.134 -24.382  1.00 42.46           H  
ATOM   1659  HG3 MET A 116       2.605 -44.411 -22.738  1.00 42.46           H  
ATOM   1660  SD  MET A 116       4.493 -45.764 -23.264  1.00 42.46           S  
ATOM   1661  CE  MET A 116       3.496 -46.747 -22.116  1.00 42.46           C  
ATOM   1662  HE1 MET A 116       3.423 -46.230 -21.159  1.00 42.46           H  
ATOM   1663  HE2 MET A 116       3.972 -47.716 -21.968  1.00 42.46           H  
ATOM   1664  HE3 MET A 116       2.500 -46.896 -22.534  1.00 42.46           H  
ATOM   1665  N   TYR A 117       3.680 -39.878 -20.831  1.00 37.38           N  
ATOM   1666  H   TYR A 117       4.178 -38.999 -20.809  1.00 37.38           H  
ATOM   1667  CA  TYR A 117       3.174 -40.264 -19.513  1.00 37.38           C  
ATOM   1668  HA  TYR A 117       2.498 -41.112 -19.616  1.00 37.38           H  
ATOM   1669  C   TYR A 117       2.435 -39.079 -18.844  1.00 37.38           C  
ATOM   1670  CB  TYR A 117       4.384 -40.661 -18.636  1.00 37.38           C  
ATOM   1671  HB2 TYR A 117       5.305 -40.598 -19.214  1.00 37.38           H  
ATOM   1672  HB3 TYR A 117       4.499 -39.945 -17.823  1.00 37.38           H  
ATOM   1673  O   TYR A 117       2.810 -37.920 -18.989  1.00 37.38           O  
ATOM   1674  CG  TYR A 117       4.310 -42.055 -18.053  1.00 37.38           C  
ATOM   1675  CD1 TYR A 117       4.010 -42.245 -16.691  1.00 37.38           C  
ATOM   1676  HD1 TYR A 117       3.834 -41.391 -16.054  1.00 37.38           H  
ATOM   1677  CD2 TYR A 117       4.605 -43.163 -18.869  1.00 37.38           C  
ATOM   1678  HD2 TYR A 117       4.903 -43.010 -19.895  1.00 37.38           H  
ATOM   1679  CE1 TYR A 117       4.007 -43.545 -16.146  1.00 37.38           C  
ATOM   1680  HE1 TYR A 117       3.823 -43.690 -15.092  1.00 37.38           H  
ATOM   1681  CE2 TYR A 117       4.576 -44.464 -18.337  1.00 37.38           C  
ATOM   1682  HE2 TYR A 117       4.826 -45.316 -18.953  1.00 37.38           H  
ATOM   1683  OH  TYR A 117       4.289 -45.913 -16.457  1.00 37.38           O  
ATOM   1684  HH  TYR A 117       4.267 -45.925 -15.498  1.00 37.38           H  
ATOM   1685  CZ  TYR A 117       4.287 -44.657 -16.972  1.00 37.38           C  
ATOM   1686  N   LYS A 118       1.373 -39.405 -18.097  1.00 48.44           N  
ATOM   1687  H   LYS A 118       1.232 -40.396 -17.966  1.00 48.44           H  
ATOM   1688  CA  LYS A 118       0.415 -38.504 -17.427  1.00 48.44           C  
ATOM   1689  HA  LYS A 118       0.160 -37.694 -18.111  1.00 48.44           H  
ATOM   1690  C   LYS A 118       0.939 -37.890 -16.113  1.00 48.44           C  
ATOM   1691  CB  LYS A 118      -0.836 -39.328 -17.067  1.00 48.44           C  
ATOM   1692  HB2 LYS A 118      -0.522 -40.230 -16.542  1.00 48.44           H  
ATOM   1693  HB3 LYS A 118      -1.446 -38.747 -16.375  1.00 48.44           H  
ATOM   1694  O   LYS A 118       1.657 -38.584 -15.391  1.00 48.44           O  
ATOM   1695  CG  LYS A 118      -1.732 -39.712 -18.252  1.00 48.44           C  
ATOM   1696  HG2 LYS A 118      -1.150 -40.225 -19.017  1.00 48.44           H  
ATOM   1697  HG3 LYS A 118      -2.156 -38.803 -18.677  1.00 48.44           H  
ATOM   1698  CD  LYS A 118      -2.863 -40.637 -17.766  1.00 48.44           C  
ATOM   1699  HD2 LYS A 118      -2.455 -41.627 -17.558  1.00 48.44           H  
ATOM   1700  HD3 LYS A 118      -3.283 -40.228 -16.847  1.00 48.44           H  
ATOM   1701  CE  LYS A 118      -3.982 -40.736 -18.810  1.00 48.44           C  
ATOM   1702  HE2 LYS A 118      -4.333 -39.728 -19.029  1.00 48.44           H  
ATOM   1703  HE3 LYS A 118      -3.568 -41.143 -19.732  1.00 48.44           H  
ATOM   1704  NZ  LYS A 118      -5.123 -41.571 -18.345  1.00 48.44           N  
ATOM   1705  HZ1 LYS A 118      -5.854 -41.577 -19.041  1.00 48.44           H  
ATOM   1706  HZ2 LYS A 118      -5.525 -41.190 -17.500  1.00 48.44           H  
ATOM   1707  HZ3 LYS A 118      -4.843 -42.527 -18.181  1.00 48.44           H  
ATOM   1708  N   PRO A 119       0.426 -36.714 -15.690  1.00 42.89           N  
ATOM   1709  CA  PRO A 119       0.435 -36.313 -14.286  1.00 42.89           C  
ATOM   1710  HA  PRO A 119       1.438 -36.401 -13.868  1.00 42.89           H  
ATOM   1711  C   PRO A 119      -0.536 -37.221 -13.515  1.00 42.89           C  
ATOM   1712  CB  PRO A 119       0.005 -34.841 -14.284  1.00 42.89           C  
ATOM   1713  HB2 PRO A 119      -0.500 -34.559 -13.360  1.00 42.89           H  
ATOM   1714  HB3 PRO A 119       0.881 -34.211 -14.443  1.00 42.89           H  
ATOM   1715  O   PRO A 119      -1.716 -37.316 -13.854  1.00 42.89           O  
ATOM   1716  CG  PRO A 119      -0.921 -34.731 -15.496  1.00 42.89           C  
ATOM   1717  HG2 PRO A 119      -0.883 -33.736 -15.939  1.00 42.89           H  
ATOM   1718  HG3 PRO A 119      -1.943 -34.971 -15.200  1.00 42.89           H  
ATOM   1719  CD  PRO A 119      -0.406 -35.798 -16.465  1.00 42.89           C  
ATOM   1720  HD2 PRO A 119      -1.250 -36.315 -16.922  1.00 42.89           H  
ATOM   1721  HD3 PRO A 119       0.204 -35.325 -17.235  1.00 42.89           H  
ATOM   1722  N   ARG A 120      -0.047 -37.945 -12.504  1.00 46.23           N  
ATOM   1723  H   ARG A 120       0.937 -37.864 -12.288  1.00 46.23           H  
ATOM   1724  CA  ARG A 120      -0.884 -38.791 -11.642  1.00 46.23           C  
ATOM   1725  HA  ARG A 120      -1.925 -38.719 -11.957  1.00 46.23           H  
ATOM   1726  C   ARG A 120      -0.849 -38.290 -10.204  1.00 46.23           C  
ATOM   1727  CB  ARG A 120      -0.491 -40.276 -11.733  1.00 46.23           C  
ATOM   1728  HB2 ARG A 120       0.581 -40.380 -11.561  1.00 46.23           H  
ATOM   1729  HB3 ARG A 120      -1.011 -40.810 -10.938  1.00 46.23           H  
ATOM   1730  O   ARG A 120      -0.049 -38.745  -9.402  1.00 46.23           O  
ATOM   1731  CG  ARG A 120      -0.863 -40.934 -13.070  1.00 46.23           C  
ATOM   1732  HG2 ARG A 120      -0.249 -40.513 -13.867  1.00 46.23           H  
ATOM   1733  HG3 ARG A 120      -1.915 -40.750 -13.289  1.00 46.23           H  
ATOM   1734  CD  ARG A 120      -0.622 -42.447 -12.965  1.00 46.23           C  
ATOM   1735  HD2 ARG A 120       0.421 -42.612 -12.694  1.00 46.23           H  
ATOM   1736  HD3 ARG A 120      -1.237 -42.839 -12.155  1.00 46.23           H  
ATOM   1737  NE  ARG A 120      -0.896 -43.157 -14.235  1.00 46.23           N  
ATOM   1738  HE  ARG A 120      -0.341 -42.863 -15.025  1.00 46.23           H  
ATOM   1739  NH1 ARG A 120      -2.386 -44.736 -13.447  1.00 46.23           N  
ATOM   1740 HH11 ARG A 120      -2.359 -44.316 -12.529  1.00 46.23           H  
ATOM   1741 HH12 ARG A 120      -2.930 -45.576 -13.584  1.00 46.23           H  
ATOM   1742  NH2 ARG A 120      -1.700 -44.826 -15.562  1.00 46.23           N  
ATOM   1743 HH21 ARG A 120      -2.213 -45.692 -15.646  1.00 46.23           H  
ATOM   1744 HH22 ARG A 120      -1.035 -44.581 -16.282  1.00 46.23           H  
ATOM   1745  CZ  ARG A 120      -1.659 -44.227 -14.404  1.00 46.23           C  
ATOM   1746  N   PHE A 121      -1.825 -37.451  -9.888  1.00 42.05           N  
ATOM   1747  H   PHE A 121      -2.243 -36.940 -10.652  1.00 42.05           H  
ATOM   1748  CA  PHE A 121      -2.762 -37.787  -8.821  1.00 42.05           C  
ATOM   1749  HA  PHE A 121      -2.474 -38.727  -8.351  1.00 42.05           H  
ATOM   1750  C   PHE A 121      -4.115 -37.994  -9.502  1.00 42.05           C  
ATOM   1751  CB  PHE A 121      -2.767 -36.716  -7.728  1.00 42.05           C  
ATOM   1752  HB2 PHE A 121      -2.922 -35.735  -8.176  1.00 42.05           H  
ATOM   1753  HB3 PHE A 121      -3.603 -36.906  -7.055  1.00 42.05           H  
ATOM   1754  O   PHE A 121      -4.872 -37.057  -9.723  1.00 42.05           O  
ATOM   1755  CG  PHE A 121      -1.491 -36.716  -6.911  1.00 42.05           C  
ATOM   1756  CD1 PHE A 121      -1.294 -37.689  -5.912  1.00 42.05           C  
ATOM   1757  HD1 PHE A 121      -2.060 -38.423  -5.709  1.00 42.05           H  
ATOM   1758  CD2 PHE A 121      -0.486 -35.766  -7.168  1.00 42.05           C  
ATOM   1759  HD2 PHE A 121      -0.629 -35.020  -7.937  1.00 42.05           H  
ATOM   1760  CE1 PHE A 121      -0.098 -37.709  -5.172  1.00 42.05           C  
ATOM   1761  HE1 PHE A 121       0.052 -38.454  -4.405  1.00 42.05           H  
ATOM   1762  CE2 PHE A 121       0.708 -35.784  -6.427  1.00 42.05           C  
ATOM   1763  HE2 PHE A 121       1.478 -35.053  -6.623  1.00 42.05           H  
ATOM   1764  CZ  PHE A 121       0.902 -36.755  -5.429  1.00 42.05           C  
ATOM   1765  HZ  PHE A 121       1.820 -36.769  -4.860  1.00 42.05           H  
ATOM   1766  N   ALA A 122      -4.342 -39.225  -9.959  1.00 41.77           N  
ATOM   1767  H   ALA A 122      -3.695 -39.956  -9.701  1.00 41.77           H  
ATOM   1768  CA  ALA A 122      -5.580 -39.654 -10.587  1.00 41.77           C  
ATOM   1769  HA  ALA A 122      -6.270 -38.814 -10.670  1.00 41.77           H  
ATOM   1770  C   ALA A 122      -6.224 -40.730  -9.712  1.00 41.77           C  
ATOM   1771  CB  ALA A 122      -5.287 -40.171 -12.004  1.00 41.77           C  
ATOM   1772  HB1 ALA A 122      -4.851 -39.371 -12.602  1.00 41.77           H  
ATOM   1773  HB2 ALA A 122      -4.597 -41.014 -11.960  1.00 41.77           H  
ATOM   1774  HB3 ALA A 122      -6.219 -40.495 -12.468  1.00 41.77           H  
ATOM   1775  O   ALA A 122      -5.635 -41.790  -9.512  1.00 41.77           O  
ATOM   1776  N   ALA A 123      -7.431 -40.442  -9.249  1.00 36.10           N  
ATOM   1777  H   ALA A 123      -7.718 -39.474  -9.273  1.00 36.10           H  
ATOM   1778  CA  ALA A 123      -8.539 -41.379  -9.106  1.00 36.10           C  
ATOM   1779  HA  ALA A 123      -8.502 -42.126  -9.899  1.00 36.10           H  
ATOM   1780  C   ALA A 123      -9.787 -40.496  -9.290  1.00 36.10           C  
ATOM   1781  CB  ALA A 123      -8.466 -42.078  -7.743  1.00 36.10           C  
ATOM   1782  HB1 ALA A 123      -7.557 -42.677  -7.678  1.00 36.10           H  
ATOM   1783  HB2 ALA A 123      -8.469 -41.338  -6.943  1.00 36.10           H  
ATOM   1784  HB3 ALA A 123      -9.332 -42.728  -7.623  1.00 36.10           H  
ATOM   1785  O   ALA A 123     -10.034 -39.613  -8.475  1.00 36.10           O  
ATOM   1786  N   SER A 124     -10.336 -40.421 -10.506  1.00 32.58           N  
ATOM   1787  H   SER A 124     -10.620 -39.471 -10.697  1.00 32.58           H  
ATOM   1788  CA  SER A 124     -11.353 -41.352 -11.029  1.00 32.58           C  
ATOM   1789  HA  SER A 124     -11.677 -40.971 -11.998  1.00 32.58           H  
ATOM   1790  C   SER A 124     -12.567 -41.327 -10.107  1.00 32.58           C  
ATOM   1791  CB  SER A 124     -10.843 -42.771 -11.275  1.00 32.58           C  
ATOM   1792  HB2 SER A 124     -10.521 -43.218 -10.334  1.00 32.58           H  
ATOM   1793  HB3 SER A 124     -11.662 -43.368 -11.677  1.00 32.58           H  
ATOM   1794  O   SER A 124     -12.516 -41.842  -9.000  1.00 32.58           O  
ATOM   1795  OG  SER A 124      -9.769 -42.770 -12.204  1.00 32.58           O  
ATOM   1796  HG  SER A 124      -9.755 -43.644 -12.600  1.00 32.58           H  
ATOM   1797  N   ASP A 125     -13.526 -40.469 -10.434  1.00 34.96           N  
ATOM   1798  H   ASP A 125     -13.811 -39.971  -9.603  1.00 34.96           H  
ATOM   1799  CA  ASP A 125     -14.723 -40.855 -11.192  1.00 34.96           C  
ATOM   1800  HA  ASP A 125     -15.220 -39.928 -11.477  1.00 34.96           H  
ATOM   1801  C   ASP A 125     -15.692 -41.635 -10.306  1.00 34.96           C  
ATOM   1802  CB  ASP A 125     -14.428 -41.598 -12.513  1.00 34.96           C  
ATOM   1803  HB2 ASP A 125     -13.717 -41.011 -13.094  1.00 34.96           H  
ATOM   1804  HB3 ASP A 125     -13.975 -42.564 -12.292  1.00 34.96           H  
ATOM   1805  O   ASP A 125     -15.357 -42.709  -9.820  1.00 34.96           O  
ATOM   1806  CG  ASP A 125     -15.688 -41.808 -13.371  1.00 34.96           C  
ATOM   1807  OD1 ASP A 125     -16.657 -41.036 -13.177  1.00 34.96           O  
ATOM   1808  OD2 ASP A 125     -15.645 -42.710 -14.234  1.00 34.96           O  
ATOM   1809  N   MET A 126     -16.868 -41.049 -10.090  1.00 29.90           N  
ATOM   1810  H   MET A 126     -16.912 -40.087 -10.393  1.00 29.90           H  
ATOM   1811  CA  MET A 126     -18.155 -41.730 -10.201  1.00 29.90           C  
ATOM   1812  HA  MET A 126     -18.289 -42.019 -11.243  1.00 29.90           H  
ATOM   1813  C   MET A 126     -19.253 -40.723  -9.867  1.00 29.90           C  
ATOM   1814  CB  MET A 126     -18.260 -43.002  -9.340  1.00 29.90           C  
ATOM   1815  HB2 MET A 126     -19.285 -43.143  -8.997  1.00 29.90           H  
ATOM   1816  HB3 MET A 126     -17.611 -42.927  -8.468  1.00 29.90           H  
ATOM   1817  O   MET A 126     -19.502 -40.373  -8.713  1.00 29.90           O  
ATOM   1818  CG  MET A 126     -17.877 -44.216 -10.202  1.00 29.90           C  
ATOM   1819  HG2 MET A 126     -18.708 -44.422 -10.877  1.00 29.90           H  
ATOM   1820  HG3 MET A 126     -17.025 -43.973 -10.837  1.00 29.90           H  
ATOM   1821  SD  MET A 126     -17.490 -45.740  -9.310  1.00 29.90           S  
ATOM   1822  CE  MET A 126     -16.858 -46.690 -10.718  1.00 29.90           C  
ATOM   1823  HE1 MET A 126     -16.558 -47.683 -10.382  1.00 29.90           H  
ATOM   1824  HE2 MET A 126     -17.635 -46.781 -11.477  1.00 29.90           H  
ATOM   1825  HE3 MET A 126     -15.996 -46.175 -11.144  1.00 29.90           H  
ATOM   1826  N   MET A 127     -19.918 -40.253 -10.919  1.00 48.31           N  
ATOM   1827  H   MET A 127     -19.605 -40.552 -11.831  1.00 48.31           H  
ATOM   1828  CA  MET A 127     -21.262 -39.702 -10.820  1.00 48.31           C  
ATOM   1829  HA  MET A 127     -21.259 -38.786 -10.229  1.00 48.31           H  
ATOM   1830  C   MET A 127     -22.176 -40.744 -10.170  1.00 48.31           C  
ATOM   1831  CB  MET A 127     -21.810 -39.429 -12.233  1.00 48.31           C  
ATOM   1832  HB2 MET A 127     -22.856 -39.138 -12.137  1.00 48.31           H  
ATOM   1833  HB3 MET A 127     -21.770 -40.343 -12.824  1.00 48.31           H  
ATOM   1834  O   MET A 127     -22.442 -41.760 -10.795  1.00 48.31           O  
ATOM   1835  CG  MET A 127     -21.076 -38.338 -13.011  1.00 48.31           C  
ATOM   1836  HG2 MET A 127     -20.034 -38.636 -13.132  1.00 48.31           H  
ATOM   1837  HG3 MET A 127     -21.102 -37.408 -12.443  1.00 48.31           H  
ATOM   1838  SD  MET A 127     -21.772 -38.044 -14.663  1.00 48.31           S  
ATOM   1839  CE  MET A 127     -23.353 -37.259 -14.249  1.00 48.31           C  
ATOM   1840  HE1 MET A 127     -23.176 -36.386 -13.621  1.00 48.31           H  
ATOM   1841  HE2 MET A 127     -23.849 -36.947 -15.168  1.00 48.31           H  
ATOM   1842  HE3 MET A 127     -23.994 -37.967 -13.723  1.00 48.31           H  
ATOM   1843  N   MET A 128     -22.697 -40.488  -8.972  1.00 33.18           N  
ATOM   1844  H   MET A 128     -22.294 -39.744  -8.420  1.00 33.18           H  
ATOM   1845  CA  MET A 128     -23.944 -41.088  -8.490  1.00 33.18           C  
ATOM   1846  HA  MET A 128     -24.649 -41.147  -9.320  1.00 33.18           H  
ATOM   1847  C   MET A 128     -24.553 -40.199  -7.405  1.00 33.18           C  
ATOM   1848  CB  MET A 128     -23.747 -42.508  -7.911  1.00 33.18           C  
ATOM   1849  HB2 MET A 128     -22.824 -42.536  -7.333  1.00 33.18           H  
ATOM   1850  HB3 MET A 128     -24.568 -42.712  -7.223  1.00 33.18           H  
ATOM   1851  O   MET A 128     -23.917 -39.921  -6.394  1.00 33.18           O  
ATOM   1852  CG  MET A 128     -23.738 -43.661  -8.927  1.00 33.18           C  
ATOM   1853  HG2 MET A 128     -23.668 -44.593  -8.367  1.00 33.18           H  
ATOM   1854  HG3 MET A 128     -22.828 -43.621  -9.526  1.00 33.18           H  
ATOM   1855  SD  MET A 128     -25.187 -43.765 -10.024  1.00 33.18           S  
ATOM   1856  CE  MET A 128     -26.117 -45.056  -9.160  1.00 33.18           C  
ATOM   1857  HE1 MET A 128     -26.334 -44.734  -8.142  1.00 33.18           H  
ATOM   1858  HE2 MET A 128     -25.530 -45.974  -9.135  1.00 33.18           H  
ATOM   1859  HE3 MET A 128     -27.052 -45.244  -9.688  1.00 33.18           H  
ATOM   1860  N   GLY A 129     -25.820 -39.835  -7.590  1.00 32.29           N  
ATOM   1861  H   GLY A 129     -26.251 -40.082  -8.470  1.00 32.29           H  
ATOM   1862  CA  GLY A 129     -26.692 -39.405  -6.497  1.00 32.29           C  
ATOM   1863  HA2 GLY A 129     -26.190 -39.542  -5.539  1.00 32.29           H  
ATOM   1864  HA3 GLY A 129     -27.582 -40.033  -6.484  1.00 32.29           H  
ATOM   1865  C   GLY A 129     -27.111 -37.947  -6.579  1.00 32.29           C  
ATOM   1866  O   GLY A 129     -26.359 -37.047  -6.225  1.00 32.29           O  
ATOM   1867  N   GLY A 130     -28.338 -37.737  -7.054  1.00 42.23           N  
ATOM   1868  H   GLY A 130     -28.893 -38.550  -7.280  1.00 42.23           H  
ATOM   1869  CA  GLY A 130     -28.965 -36.434  -7.219  1.00 42.23           C  
ATOM   1870  HA2 GLY A 130     -28.447 -35.907  -8.020  1.00 42.23           H  
ATOM   1871  HA3 GLY A 130     -30.004 -36.572  -7.519  1.00 42.23           H  
ATOM   1872  C   GLY A 130     -28.951 -35.561  -5.966  1.00 42.23           C  
ATOM   1873  O   GLY A 130     -29.092 -36.029  -4.841  1.00 42.23           O  
ATOM   1874  N   GLY A 131     -28.824 -34.257  -6.193  1.00 33.80           N  
ATOM   1875  H   GLY A 131     -28.594 -33.947  -7.127  1.00 33.80           H  
ATOM   1876  CA  GLY A 131     -28.824 -33.286  -5.110  1.00 33.80           C  
ATOM   1877  HA2 GLY A 131     -29.804 -33.275  -4.633  1.00 33.80           H  
ATOM   1878  HA3 GLY A 131     -28.088 -33.586  -4.364  1.00 33.80           H  
ATOM   1879  C   GLY A 131     -28.486 -31.876  -5.563  1.00 33.80           C  
ATOM   1880  O   GLY A 131     -27.544 -31.305  -5.048  1.00 33.80           O  
ATOM   1881  N   GLN A 132     -29.290 -31.345  -6.491  1.00 35.52           N  
ATOM   1882  H   GLN A 132     -29.983 -31.969  -6.879  1.00 35.52           H  
ATOM   1883  CA  GLN A 132     -29.505 -29.915  -6.761  1.00 35.52           C  
ATOM   1884  HA  GLN A 132     -30.279 -29.895  -7.529  1.00 35.52           H  
ATOM   1885  C   GLN A 132     -28.311 -29.076  -7.285  1.00 35.52           C  
ATOM   1886  CB  GLN A 132     -30.128 -29.239  -5.523  1.00 35.52           C  
ATOM   1887  HB2 GLN A 132     -30.374 -28.208  -5.774  1.00 35.52           H  
ATOM   1888  HB3 GLN A 132     -29.386 -29.212  -4.725  1.00 35.52           H  
ATOM   1889  O   GLN A 132     -27.252 -29.015  -6.664  1.00 35.52           O  
ATOM   1890  CG  GLN A 132     -31.393 -29.933  -4.981  1.00 35.52           C  
ATOM   1891  HG2 GLN A 132     -31.733 -29.392  -4.098  1.00 35.52           H  
ATOM   1892  HG3 GLN A 132     -31.159 -30.950  -4.666  1.00 35.52           H  
ATOM   1893  CD  GLN A 132     -32.536 -29.949  -5.989  1.00 35.52           C  
ATOM   1894  NE2 GLN A 132     -33.239 -31.049  -6.148  1.00 35.52           N  
ATOM   1895 HE21 GLN A 132     -34.007 -30.975  -6.799  1.00 35.52           H  
ATOM   1896 HE22 GLN A 132     -33.104 -31.849  -5.546  1.00 35.52           H  
ATOM   1897  OE1 GLN A 132     -32.809 -28.983  -6.672  1.00 35.52           O  
ATOM   1898  N   PRO A 133     -28.495 -28.304  -8.375  1.00 39.55           N  
ATOM   1899  CA  PRO A 133     -27.605 -27.194  -8.669  1.00 39.55           C  
ATOM   1900  HA  PRO A 133     -26.558 -27.494  -8.614  1.00 39.55           H  
ATOM   1901  C   PRO A 133     -27.897 -26.105  -7.630  1.00 39.55           C  
ATOM   1902  CB  PRO A 133     -27.962 -26.773 -10.101  1.00 39.55           C  
ATOM   1903  HB2 PRO A 133     -27.757 -25.718 -10.283  1.00 39.55           H  
ATOM   1904  HB3 PRO A 133     -27.403 -27.390 -10.804  1.00 39.55           H  
ATOM   1905  O   PRO A 133     -28.912 -25.423  -7.735  1.00 39.55           O  
ATOM   1906  CG  PRO A 133     -29.454 -27.094 -10.223  1.00 39.55           C  
ATOM   1907  HG2 PRO A 133     -30.048 -26.226  -9.937  1.00 39.55           H  
ATOM   1908  HG3 PRO A 133     -29.710 -27.402 -11.236  1.00 39.55           H  
ATOM   1909  CD  PRO A 133     -29.683 -28.228  -9.220  1.00 39.55           C  
ATOM   1910  HD2 PRO A 133     -29.811 -29.168  -9.755  1.00 39.55           H  
ATOM   1911  HD3 PRO A 133     -30.570 -28.010  -8.625  1.00 39.55           H  
ATOM   1912  N   LEU A 134     -27.046 -25.911  -6.617  1.00 43.34           N  
ATOM   1913  H   LEU A 134     -26.286 -26.561  -6.477  1.00 43.34           H  
ATOM   1914  CA  LEU A 134     -27.143 -24.712  -5.773  1.00 43.34           C  
ATOM   1915  HA  LEU A 134     -28.200 -24.502  -5.613  1.00 43.34           H  
ATOM   1916  C   LEU A 134     -26.628 -23.482  -6.545  1.00 43.34           C  
ATOM   1917  CB  LEU A 134     -26.524 -24.893  -4.366  1.00 43.34           C  
ATOM   1918  HB2 LEU A 134     -25.677 -25.578  -4.404  1.00 43.34           H  
ATOM   1919  HB3 LEU A 134     -26.134 -23.927  -4.046  1.00 43.34           H  
ATOM   1920  O   LEU A 134     -25.637 -22.849  -6.197  1.00 43.34           O  
ATOM   1921  CG  LEU A 134     -27.541 -25.334  -3.289  1.00 43.34           C  
ATOM   1922  HG  LEU A 134     -28.537 -24.971  -3.545  1.00 43.34           H  
ATOM   1923  CD1 LEU A 134     -27.583 -26.854  -3.147  1.00 43.34           C  
ATOM   1924 HD11 LEU A 134     -27.842 -27.301  -4.107  1.00 43.34           H  
ATOM   1925 HD12 LEU A 134     -26.611 -27.234  -2.834  1.00 43.34           H  
ATOM   1926 HD13 LEU A 134     -28.337 -27.138  -2.413  1.00 43.34           H  
ATOM   1927  CD2 LEU A 134     -27.181 -24.760  -1.918  1.00 43.34           C  
ATOM   1928 HD21 LEU A 134     -27.125 -23.673  -1.968  1.00 43.34           H  
ATOM   1929 HD22 LEU A 134     -26.213 -25.144  -1.596  1.00 43.34           H  
ATOM   1930 HD23 LEU A 134     -27.943 -25.037  -1.190  1.00 43.34           H  
ATOM   1931  N   LEU A 135     -27.366 -23.101  -7.586  1.00 47.94           N  
ATOM   1932  H   LEU A 135     -28.086 -23.756  -7.855  1.00 47.94           H  
ATOM   1933  CA  LEU A 135     -27.737 -21.706  -7.774  1.00 47.94           C  
ATOM   1934  HA  LEU A 135     -26.885 -21.047  -7.611  1.00 47.94           H  
ATOM   1935  C   LEU A 135     -28.811 -21.402  -6.726  1.00 47.94           C  
ATOM   1936  CB  LEU A 135     -28.299 -21.512  -9.198  1.00 47.94           C  
ATOM   1937  HB2 LEU A 135     -28.882 -22.396  -9.457  1.00 47.94           H  
ATOM   1938  HB3 LEU A 135     -28.992 -20.670  -9.210  1.00 47.94           H  
ATOM   1939  O   LEU A 135     -29.988 -21.459  -7.048  1.00 47.94           O  
ATOM   1940  CG  LEU A 135     -27.232 -21.256 -10.268  1.00 47.94           C  
ATOM   1941  HG  LEU A 135     -26.302 -21.754  -9.993  1.00 47.94           H  
ATOM   1942  CD1 LEU A 135     -27.700 -21.816 -11.610  1.00 47.94           C  
ATOM   1943 HD11 LEU A 135     -26.948 -21.618 -12.374  1.00 47.94           H  
ATOM   1944 HD12 LEU A 135     -28.642 -21.352 -11.901  1.00 47.94           H  
ATOM   1945 HD13 LEU A 135     -27.839 -22.894 -11.529  1.00 47.94           H  
ATOM   1946  CD2 LEU A 135     -26.981 -19.754 -10.431  1.00 47.94           C  
ATOM   1947 HD21 LEU A 135     -27.891 -19.251 -10.756  1.00 47.94           H  
ATOM   1948 HD22 LEU A 135     -26.654 -19.333  -9.480  1.00 47.94           H  
ATOM   1949 HD23 LEU A 135     -26.199 -19.593 -11.173  1.00 47.94           H  
ATOM   1950  N   LEU A 136     -28.417 -21.170  -5.472  1.00 43.40           N  
ATOM   1951  H   LEU A 136     -27.447 -21.357  -5.263  1.00 43.40           H  
ATOM   1952  CA  LEU A 136     -29.155 -20.371  -4.485  1.00 43.40           C  
ATOM   1953  HA  LEU A 136     -29.110 -19.328  -4.798  1.00 43.40           H  
ATOM   1954  C   LEU A 136     -28.455 -20.482  -3.127  1.00 43.40           C  
ATOM   1955  CB  LEU A 136     -30.646 -20.785  -4.320  1.00 43.40           C  
ATOM   1956  HB2 LEU A 136     -30.818 -21.050  -3.276  1.00 43.40           H  
ATOM   1957  HB3 LEU A 136     -30.880 -21.694  -4.874  1.00 43.40           H  
ATOM   1958  O   LEU A 136     -28.227 -21.581  -2.638  1.00 43.40           O  
ATOM   1959  CG  LEU A 136     -31.656 -19.667  -4.663  1.00 43.40           C  
ATOM   1960  HG  LEU A 136     -31.485 -18.842  -3.972  1.00 43.40           H  
ATOM   1961  CD1 LEU A 136     -31.597 -19.098  -6.086  1.00 43.40           C  
ATOM   1962 HD11 LEU A 136     -31.896 -19.861  -6.803  1.00 43.40           H  
ATOM   1963 HD12 LEU A 136     -32.281 -18.253  -6.170  1.00 43.40           H  
ATOM   1964 HD13 LEU A 136     -30.590 -18.758  -6.327  1.00 43.40           H  
ATOM   1965  CD2 LEU A 136     -33.077 -20.187  -4.445  1.00 43.40           C  
ATOM   1966 HD21 LEU A 136     -33.276 -21.018  -5.121  1.00 43.40           H  
ATOM   1967 HD22 LEU A 136     -33.190 -20.525  -3.415  1.00 43.40           H  
ATOM   1968 HD23 LEU A 136     -33.796 -19.389  -4.632  1.00 43.40           H  
ATOM   1969  N   ASN A 137     -28.252 -19.332  -2.490  1.00 36.17           N  
ATOM   1970  H   ASN A 137     -28.513 -18.502  -3.002  1.00 36.17           H  
ATOM   1971  CA  ASN A 137     -27.966 -19.129  -1.064  1.00 36.17           C  
ATOM   1972  HA  ASN A 137     -28.399 -18.151  -0.856  1.00 36.17           H  
ATOM   1973  C   ASN A 137     -26.483 -18.984  -0.694  1.00 36.17           C  
ATOM   1974  CB  ASN A 137     -28.793 -20.066  -0.167  1.00 36.17           C  
ATOM   1975  HB2 ASN A 137     -28.416 -21.086  -0.243  1.00 36.17           H  
ATOM   1976  HB3 ASN A 137     -28.693 -19.758   0.874  1.00 36.17           H  
ATOM   1977  O   ASN A 137     -25.680 -19.912  -0.722  1.00 36.17           O  
ATOM   1978  CG  ASN A 137     -30.268 -20.021  -0.540  1.00 36.17           C  
ATOM   1979  ND2 ASN A 137     -30.998 -21.086  -0.320  1.00 36.17           N  
ATOM   1980 HD21 ASN A 137     -31.966 -21.033  -0.602  1.00 36.17           H  
ATOM   1981 HD22 ASN A 137     -30.563 -21.937   0.008  1.00 36.17           H  
ATOM   1982  OD1 ASN A 137     -30.781 -19.034  -1.042  1.00 36.17           O  
ATOM   1983  N   GLY A 138     -26.151 -17.734  -0.364  1.00 43.89           N  
ATOM   1984  H   GLY A 138     -26.896 -17.054  -0.318  1.00 43.89           H  
ATOM   1985  CA  GLY A 138     -24.809 -17.241  -0.131  1.00 43.89           C  
ATOM   1986  HA2 GLY A 138     -24.842 -16.159  -0.005  1.00 43.89           H  
ATOM   1987  HA3 GLY A 138     -24.208 -17.450  -1.016  1.00 43.89           H  
ATOM   1988  C   GLY A 138     -24.118 -17.822   1.092  1.00 43.89           C  
ATOM   1989  O   GLY A 138     -24.657 -17.810   2.191  1.00 43.89           O  
ATOM   1990  N   TYR A 139     -22.854 -18.174   0.893  1.00 31.81           N  
ATOM   1991  H   TYR A 139     -22.537 -18.300  -0.058  1.00 31.81           H  
ATOM   1992  CA  TYR A 139     -21.819 -18.037   1.906  1.00 31.81           C  
ATOM   1993  HA  TYR A 139     -22.140 -17.284   2.625  1.00 31.81           H  
ATOM   1994  C   TYR A 139     -20.533 -17.584   1.203  1.00 31.81           C  
ATOM   1995  CB  TYR A 139     -21.622 -19.350   2.673  1.00 31.81           C  
ATOM   1996  HB2 TYR A 139     -21.537 -20.177   1.969  1.00 31.81           H  
ATOM   1997  HB3 TYR A 139     -20.685 -19.292   3.227  1.00 31.81           H  
ATOM   1998  O   TYR A 139     -20.066 -18.277   0.297  1.00 31.81           O  
ATOM   1999  CG  TYR A 139     -22.737 -19.627   3.663  1.00 31.81           C  
ATOM   2000  CD1 TYR A 139     -22.746 -18.966   4.908  1.00 31.81           C  
ATOM   2001  HD1 TYR A 139     -21.940 -18.297   5.167  1.00 31.81           H  
ATOM   2002  CD2 TYR A 139     -23.797 -20.489   3.316  1.00 31.81           C  
ATOM   2003  HD2 TYR A 139     -23.810 -20.970   2.349  1.00 31.81           H  
ATOM   2004  CE1 TYR A 139     -23.816 -19.159   5.803  1.00 31.81           C  
ATOM   2005  HE1 TYR A 139     -23.826 -18.645   6.753  1.00 31.81           H  
ATOM   2006  CE2 TYR A 139     -24.868 -20.683   4.208  1.00 31.81           C  
ATOM   2007  HE2 TYR A 139     -25.694 -21.326   3.942  1.00 31.81           H  
ATOM   2008  OH  TYR A 139     -25.919 -20.204   6.307  1.00 31.81           O  
ATOM   2009  HH  TYR A 139     -25.825 -19.673   7.102  1.00 31.81           H  
ATOM   2010  CZ  TYR A 139     -24.882 -20.016   5.449  1.00 31.81           C  
ATOM   2011  N   PRO A 140     -19.953 -16.424   1.557  1.00 43.13           N  
ATOM   2012  CA  PRO A 140     -18.635 -16.056   1.067  1.00 43.13           C  
ATOM   2013  HA  PRO A 140     -18.622 -16.091  -0.022  1.00 43.13           H  
ATOM   2014  C   PRO A 140     -17.601 -17.046   1.614  1.00 43.13           C  
ATOM   2015  CB  PRO A 140     -18.405 -14.613   1.523  1.00 43.13           C  
ATOM   2016  HB2 PRO A 140     -18.755 -13.932   0.748  1.00 43.13           H  
ATOM   2017  HB3 PRO A 140     -17.358 -14.416   1.757  1.00 43.13           H  
ATOM   2018  O   PRO A 140     -17.593 -17.370   2.803  1.00 43.13           O  
ATOM   2019  CG  PRO A 140     -19.298 -14.473   2.756  1.00 43.13           C  
ATOM   2020  HG2 PRO A 140     -19.648 -13.449   2.888  1.00 43.13           H  
ATOM   2021  HG3 PRO A 140     -18.748 -14.803   3.638  1.00 43.13           H  
ATOM   2022  CD  PRO A 140     -20.455 -15.435   2.497  1.00 43.13           C  
ATOM   2023  HD2 PRO A 140     -21.291 -14.899   2.048  1.00 43.13           H  
ATOM   2024  HD3 PRO A 140     -20.760 -15.895   3.437  1.00 43.13           H  
ATOM   2025  N   MET A 141     -16.733 -17.535   0.728  1.00 36.78           N  
ATOM   2026  H   MET A 141     -16.829 -17.250  -0.236  1.00 36.78           H  
ATOM   2027  CA  MET A 141     -15.592 -18.376   1.078  1.00 36.78           C  
ATOM   2028  HA  MET A 141     -15.955 -19.327   1.469  1.00 36.78           H  
ATOM   2029  C   MET A 141     -14.744 -17.687   2.157  1.00 36.78           C  
ATOM   2030  CB  MET A 141     -14.738 -18.640  -0.174  1.00 36.78           C  
ATOM   2031  HB2 MET A 141     -13.799 -19.096   0.140  1.00 36.78           H  
ATOM   2032  HB3 MET A 141     -14.507 -17.694  -0.663  1.00 36.78           H  
ATOM   2033  O   MET A 141     -14.200 -16.606   1.939  1.00 36.78           O  
ATOM   2034  CG  MET A 141     -15.416 -19.576  -1.182  1.00 36.78           C  
ATOM   2035  HG2 MET A 141     -16.391 -19.164  -1.441  1.00 36.78           H  
ATOM   2036  HG3 MET A 141     -15.577 -20.548  -0.715  1.00 36.78           H  
ATOM   2037  SD  MET A 141     -14.492 -19.814  -2.728  1.00 36.78           S  
ATOM   2038  CE  MET A 141     -13.038 -20.733  -2.149  1.00 36.78           C  
ATOM   2039  HE1 MET A 141     -12.452 -20.113  -1.472  1.00 36.78           H  
ATOM   2040  HE2 MET A 141     -12.422 -21.004  -3.007  1.00 36.78           H  
ATOM   2041  HE3 MET A 141     -13.359 -21.640  -1.637  1.00 36.78           H  
ATOM   2042  N   TYR A 142     -14.617 -18.323   3.322  1.00 36.42           N  
ATOM   2043  H   TYR A 142     -15.170 -19.153   3.479  1.00 36.42           H  
ATOM   2044  CA  TYR A 142     -13.657 -17.922   4.347  1.00 36.42           C  
ATOM   2045  HA  TYR A 142     -13.787 -16.862   4.564  1.00 36.42           H  
ATOM   2046  C   TYR A 142     -12.231 -18.193   3.850  1.00 36.42           C  
ATOM   2047  CB  TYR A 142     -13.897 -18.723   5.637  1.00 36.42           C  
ATOM   2048  HB2 TYR A 142     -13.893 -19.788   5.406  1.00 36.42           H  
ATOM   2049  HB3 TYR A 142     -13.062 -18.541   6.313  1.00 36.42           H  
ATOM   2050  O   TYR A 142     -11.929 -19.343   3.510  1.00 36.42           O  
ATOM   2051  CG  TYR A 142     -15.175 -18.379   6.373  1.00 36.42           C  
ATOM   2052  CD1 TYR A 142     -15.186 -17.302   7.280  1.00 36.42           C  
ATOM   2053  HD1 TYR A 142     -14.290 -16.721   7.438  1.00 36.42           H  
ATOM   2054  CD2 TYR A 142     -16.346 -19.135   6.163  1.00 36.42           C  
ATOM   2055  HD2 TYR A 142     -16.348 -19.957   5.462  1.00 36.42           H  
ATOM   2056  CE1 TYR A 142     -16.365 -16.974   7.975  1.00 36.42           C  
ATOM   2057  HE1 TYR A 142     -16.374 -16.143   8.665  1.00 36.42           H  
ATOM   2058  CE2 TYR A 142     -17.526 -18.811   6.857  1.00 36.42           C  
ATOM   2059  HE2 TYR A 142     -18.434 -19.374   6.695  1.00 36.42           H  
ATOM   2060  OH  TYR A 142     -18.682 -17.419   8.425  1.00 36.42           O  
ATOM   2061  HH  TYR A 142     -18.575 -16.651   8.992  1.00 36.42           H  
ATOM   2062  CZ  TYR A 142     -17.539 -17.730   7.761  1.00 36.42           C  
ATOM   2063  N   PRO A 143     -11.305 -17.218   3.884  1.00 39.71           N  
ATOM   2064  CA  PRO A 143      -9.894 -17.540   3.790  1.00 39.71           C  
ATOM   2065  HA  PRO A 143      -9.725 -18.209   2.946  1.00 39.71           H  
ATOM   2066  C   PRO A 143      -9.480 -18.232   5.093  1.00 39.71           C  
ATOM   2067  CB  PRO A 143      -9.151 -16.224   3.526  1.00 39.71           C  
ATOM   2068  HB2 PRO A 143      -8.610 -16.273   2.581  1.00 39.71           H  
ATOM   2069  HB3 PRO A 143      -8.452 -15.999   4.333  1.00 39.71           H  
ATOM   2070  O   PRO A 143      -9.376 -17.610   6.153  1.00 39.71           O  
ATOM   2071  CG  PRO A 143     -10.238 -15.147   3.457  1.00 39.71           C  
ATOM   2072  HG2 PRO A 143      -9.948 -14.254   4.012  1.00 39.71           H  
ATOM   2073  HG3 PRO A 143     -10.431 -14.894   2.415  1.00 39.71           H  
ATOM   2074  CD  PRO A 143     -11.487 -15.790   4.060  1.00 39.71           C  
ATOM   2075  HD2 PRO A 143     -12.377 -15.432   3.541  1.00 39.71           H  
ATOM   2076  HD3 PRO A 143     -11.548 -15.560   5.124  1.00 39.71           H  
ATOM   2077  N   LYS A 144      -9.232 -19.543   5.023  1.00 47.18           N  
ATOM   2078  H   LYS A 144      -9.429 -20.001   4.145  1.00 47.18           H  
ATOM   2079  CA  LYS A 144      -8.429 -20.254   6.021  1.00 47.18           C  
ATOM   2080  HA  LYS A 144      -8.764 -19.995   7.025  1.00 47.18           H  
ATOM   2081  C   LYS A 144      -6.982 -19.796   5.878  1.00 47.18           C  
ATOM   2082  CB  LYS A 144      -8.507 -21.780   5.828  1.00 47.18           C  
ATOM   2083  HB2 LYS A 144      -8.388 -22.019   4.771  1.00 47.18           H  
ATOM   2084  HB3 LYS A 144      -7.671 -22.226   6.366  1.00 47.18           H  
ATOM   2085  O   LYS A 144      -6.209 -20.482   5.235  1.00 47.18           O  
ATOM   2086  CG  LYS A 144      -9.781 -22.436   6.362  1.00 47.18           C  
ATOM   2087  HG2 LYS A 144     -10.643 -22.094   5.789  1.00 47.18           H  
ATOM   2088  HG3 LYS A 144      -9.913 -22.171   7.411  1.00 47.18           H  
ATOM   2089  CD  LYS A 144      -9.628 -23.959   6.230  1.00 47.18           C  
ATOM   2090  HD2 LYS A 144      -8.719 -24.273   6.742  1.00 47.18           H  
ATOM   2091  HD3 LYS A 144      -9.544 -24.215   5.174  1.00 47.18           H  
ATOM   2092  CE  LYS A 144     -10.825 -24.688   6.844  1.00 47.18           C  
ATOM   2093  HE2 LYS A 144     -11.730 -24.362   6.332  1.00 47.18           H  
ATOM   2094  HE3 LYS A 144     -10.910 -24.398   7.891  1.00 47.18           H  
ATOM   2095  NZ  LYS A 144     -10.673 -26.162   6.731  1.00 47.18           N  
ATOM   2096  HZ1 LYS A 144     -10.601 -26.436   5.762  1.00 47.18           H  
ATOM   2097  HZ2 LYS A 144      -9.842 -26.474   7.213  1.00 47.18           H  
ATOM   2098  HZ3 LYS A 144     -11.471 -26.633   7.133  1.00 47.18           H  
ATOM   2099  N   THR A 145      -6.660 -18.642   6.447  1.00 38.76           N  
ATOM   2100  H   THR A 145      -7.440 -18.048   6.692  1.00 38.76           H  
ATOM   2101  CA  THR A 145      -5.348 -18.264   6.995  1.00 38.76           C  
ATOM   2102  HA  THR A 145      -5.161 -18.861   7.888  1.00 38.76           H  
ATOM   2103  C   THR A 145      -5.415 -16.797   7.400  1.00 38.76           C  
ATOM   2104  CB  THR A 145      -4.137 -18.434   6.053  1.00 38.76           C  
ATOM   2105  HB  THR A 145      -3.341 -17.792   6.429  1.00 38.76           H  
ATOM   2106  O   THR A 145      -5.790 -15.937   6.609  1.00 38.76           O  
ATOM   2107  CG2 THR A 145      -3.569 -19.861   6.031  1.00 38.76           C  
ATOM   2108 HG21 THR A 145      -3.718 -20.315   5.051  1.00 38.76           H  
ATOM   2109 HG22 THR A 145      -2.496 -19.817   6.216  1.00 38.76           H  
ATOM   2110 HG23 THR A 145      -4.030 -20.487   6.795  1.00 38.76           H  
ATOM   2111  OG1 THR A 145      -4.444 -18.009   4.748  1.00 38.76           O  
ATOM   2112  HG1 THR A 145      -4.779 -17.111   4.802  1.00 38.76           H  
ATOM   2113  N   SER A 146      -5.062 -16.549   8.657  1.00 38.60           N  
ATOM   2114  H   SER A 146      -4.815 -17.355   9.214  1.00 38.60           H  
ATOM   2115  CA  SER A 146      -4.811 -15.254   9.289  1.00 38.60           C  
ATOM   2116  HA  SER A 146      -5.695 -14.944   9.845  1.00 38.60           H  
ATOM   2117  C   SER A 146      -4.398 -14.117   8.332  1.00 38.60           C  
ATOM   2118  CB  SER A 146      -3.676 -15.526  10.292  1.00 38.60           C  
ATOM   2119  HB2 SER A 146      -2.909 -16.136   9.815  1.00 38.60           H  
ATOM   2120  HB3 SER A 146      -4.076 -16.078  11.142  1.00 38.60           H  
ATOM   2121  O   SER A 146      -3.321 -14.168   7.746  1.00 38.60           O  
ATOM   2122  OG  SER A 146      -3.060 -14.351  10.753  1.00 38.60           O  
ATOM   2123  HG  SER A 146      -2.474 -14.030  10.064  1.00 38.60           H  
ATOM   2124  N   GLY A 147      -5.185 -13.033   8.312  1.00 42.88           N  
ATOM   2125  H   GLY A 147      -6.112 -13.136   8.698  1.00 42.88           H  
ATOM   2126  CA  GLY A 147      -4.596 -11.690   8.406  1.00 42.88           C  
ATOM   2127  HA2 GLY A 147      -3.587 -11.777   8.809  1.00 42.88           H  
ATOM   2128  HA3 GLY A 147      -5.176 -11.128   9.138  1.00 42.88           H  
ATOM   2129  C   GLY A 147      -4.493 -10.802   7.163  1.00 42.88           C  
ATOM   2130  O   GLY A 147      -3.688  -9.878   7.198  1.00 42.88           O  
ATOM   2131  N   TYR A 148      -5.298 -10.986   6.115  1.00 35.51           N  
ATOM   2132  H   TYR A 148      -5.926 -11.777   6.100  1.00 35.51           H  
ATOM   2133  CA  TYR A 148      -5.398  -9.985   5.039  1.00 35.51           C  
ATOM   2134  HA  TYR A 148      -4.675  -9.188   5.211  1.00 35.51           H  
ATOM   2135  C   TYR A 148      -6.798  -9.360   5.009  1.00 35.51           C  
ATOM   2136  CB  TYR A 148      -5.016 -10.602   3.689  1.00 35.51           C  
ATOM   2137  HB2 TYR A 148      -5.250  -9.887   2.900  1.00 35.51           H  
ATOM   2138  HB3 TYR A 148      -5.619 -11.493   3.512  1.00 35.51           H  
ATOM   2139  O   TYR A 148      -7.772 -10.092   4.817  1.00 35.51           O  
ATOM   2140  CG  TYR A 148      -3.544 -10.953   3.590  1.00 35.51           C  
ATOM   2141  CD1 TYR A 148      -2.602  -9.953   3.273  1.00 35.51           C  
ATOM   2142  HD1 TYR A 148      -2.932  -8.942   3.087  1.00 35.51           H  
ATOM   2143  CD2 TYR A 148      -3.113 -12.269   3.843  1.00 35.51           C  
ATOM   2144  HD2 TYR A 148      -3.828 -13.035   4.103  1.00 35.51           H  
ATOM   2145  CE1 TYR A 148      -1.231 -10.269   3.202  1.00 35.51           C  
ATOM   2146  HE1 TYR A 148      -0.512  -9.501   2.959  1.00 35.51           H  
ATOM   2147  CE2 TYR A 148      -1.744 -12.589   3.771  1.00 35.51           C  
ATOM   2148  HE2 TYR A 148      -1.402 -13.594   3.969  1.00 35.51           H  
ATOM   2149  OH  TYR A 148       0.518 -11.906   3.383  1.00 35.51           O  
ATOM   2150  HH  TYR A 148       1.057 -11.144   3.161  1.00 35.51           H  
ATOM   2151  CZ  TYR A 148      -0.802 -11.591   3.451  1.00 35.51           C  
ATOM   2152  N   PRO A 149      -6.957  -8.033   5.180  1.00 41.57           N  
ATOM   2153  CA  PRO A 149      -8.231  -7.399   4.887  1.00 41.57           C  
ATOM   2154  HA  PRO A 149      -9.042  -7.927   5.389  1.00 41.57           H  
ATOM   2155  C   PRO A 149      -8.459  -7.448   3.373  1.00 41.57           C  
ATOM   2156  CB  PRO A 149      -8.139  -5.983   5.461  1.00 41.57           C  
ATOM   2157  HB2 PRO A 149      -8.482  -5.992   6.495  1.00 41.57           H  
ATOM   2158  HB3 PRO A 149      -8.713  -5.264   4.878  1.00 41.57           H  
ATOM   2159  O   PRO A 149      -7.776  -6.778   2.600  1.00 41.57           O  
ATOM   2160  CG  PRO A 149      -6.642  -5.677   5.429  1.00 41.57           C  
ATOM   2161  HG2 PRO A 149      -6.354  -4.989   6.224  1.00 41.57           H  
ATOM   2162  HG3 PRO A 149      -6.377  -5.261   4.457  1.00 41.57           H  
ATOM   2163  CD  PRO A 149      -5.971  -7.043   5.595  1.00 41.57           C  
ATOM   2164  HD2 PRO A 149      -5.076  -7.089   4.975  1.00 41.57           H  
ATOM   2165  HD3 PRO A 149      -5.712  -7.206   6.641  1.00 41.57           H  
ATOM   2166  N   MET A 150      -9.423  -8.266   2.950  1.00 41.45           N  
ATOM   2167  H   MET A 150      -9.882  -8.855   3.630  1.00 41.45           H  
ATOM   2168  CA  MET A 150      -9.981  -8.198   1.604  1.00 41.45           C  
ATOM   2169  HA  MET A 150      -9.175  -8.266   0.873  1.00 41.45           H  
ATOM   2170  C   MET A 150     -10.670  -6.842   1.451  1.00 41.45           C  
ATOM   2171  CB  MET A 150     -10.972  -9.348   1.355  1.00 41.45           C  
ATOM   2172  HB2 MET A 150     -11.463  -9.173   0.398  1.00 41.45           H  
ATOM   2173  HB3 MET A 150     -11.734  -9.357   2.135  1.00 41.45           H  
ATOM   2174  O   MET A 150     -11.712  -6.591   2.056  1.00 41.45           O  
ATOM   2175  CG  MET A 150     -10.282 -10.715   1.294  1.00 41.45           C  
ATOM   2176  HG2 MET A 150      -9.413 -10.631   0.641  1.00 41.45           H  
ATOM   2177  HG3 MET A 150      -9.929 -10.987   2.289  1.00 41.45           H  
ATOM   2178  SD  MET A 150     -11.321 -12.057   0.644  1.00 41.45           S  
ATOM   2179  CE  MET A 150     -12.566 -12.218   1.951  1.00 41.45           C  
ATOM   2180  HE1 MET A 150     -13.230 -13.050   1.715  1.00 41.45           H  
ATOM   2181  HE2 MET A 150     -12.075 -12.410   2.905  1.00 41.45           H  
ATOM   2182  HE3 MET A 150     -13.152 -11.301   2.018  1.00 41.45           H  
ATOM   2183  N   VAL A 151     -10.072  -5.953   0.664  1.00 44.45           N  
ATOM   2184  H   VAL A 151      -9.174  -6.186   0.267  1.00 44.45           H  
ATOM   2185  CA  VAL A 151     -10.722  -4.717   0.231  1.00 44.45           C  
ATOM   2186  HA  VAL A 151     -11.224  -4.252   1.080  1.00 44.45           H  
ATOM   2187  C   VAL A 151     -11.768  -5.111  -0.807  1.00 44.45           C  
ATOM   2188  CB  VAL A 151      -9.693  -3.714  -0.328  1.00 44.45           C  
ATOM   2189  HB  VAL A 151      -9.161  -4.166  -1.165  1.00 44.45           H  
ATOM   2190  O   VAL A 151     -11.423  -5.499  -1.919  1.00 44.45           O  
ATOM   2191  CG1 VAL A 151     -10.372  -2.428  -0.815  1.00 44.45           C  
ATOM   2192 HG11 VAL A 151     -11.045  -2.646  -1.644  1.00 44.45           H  
ATOM   2193 HG12 VAL A 151      -9.619  -1.725  -1.169  1.00 44.45           H  
ATOM   2194 HG13 VAL A 151     -10.938  -1.968  -0.004  1.00 44.45           H  
ATOM   2195  CG2 VAL A 151      -8.667  -3.331   0.748  1.00 44.45           C  
ATOM   2196 HG21 VAL A 151      -8.107  -4.209   1.070  1.00 44.45           H  
ATOM   2197 HG22 VAL A 151      -9.172  -2.894   1.609  1.00 44.45           H  
ATOM   2198 HG23 VAL A 151      -7.960  -2.608   0.342  1.00 44.45           H  
ATOM   2199  N   ILE A 152     -13.045  -5.062  -0.432  1.00 39.99           N  
ATOM   2200  H   ILE A 152     -13.256  -4.795   0.519  1.00 39.99           H  
ATOM   2201  CA  ILE A 152     -14.157  -5.221  -1.372  1.00 39.99           C  
ATOM   2202  HA  ILE A 152     -13.900  -5.985  -2.105  1.00 39.99           H  
ATOM   2203  C   ILE A 152     -14.347  -3.865  -2.065  1.00 39.99           C  
ATOM   2204  CB  ILE A 152     -15.445  -5.685  -0.650  1.00 39.99           C  
ATOM   2205  HB  ILE A 152     -15.725  -4.926   0.081  1.00 39.99           H  
ATOM   2206  O   ILE A 152     -14.649  -2.890  -1.371  1.00 39.99           O  
ATOM   2207  CG1 ILE A 152     -15.210  -7.019   0.101  1.00 39.99           C  
ATOM   2208 HG12 ILE A 152     -14.337  -6.926   0.747  1.00 39.99           H  
ATOM   2209 HG13 ILE A 152     -15.008  -7.811  -0.619  1.00 39.99           H  
ATOM   2210  CG2 ILE A 152     -16.597  -5.830  -1.666  1.00 39.99           C  
ATOM   2211 HG21 ILE A 152     -16.781  -4.885  -2.178  1.00 39.99           H  
ATOM   2212 HG22 ILE A 152     -17.522  -6.103  -1.158  1.00 39.99           H  
ATOM   2213 HG23 ILE A 152     -16.354  -6.592  -2.406  1.00 39.99           H  
ATOM   2214  CD1 ILE A 152     -16.377  -7.444   1.001  1.00 39.99           C  
ATOM   2215 HD11 ILE A 152     -17.248  -7.708   0.401  1.00 39.99           H  
ATOM   2216 HD12 ILE A 152     -16.634  -6.635   1.684  1.00 39.99           H  
ATOM   2217 HD13 ILE A 152     -16.082  -8.318   1.581  1.00 39.99           H  
ATOM   2218  N   PRO A 153     -14.198  -3.756  -3.398  1.00 38.99           N  
ATOM   2219  CA  PRO A 153     -14.576  -2.547  -4.112  1.00 38.99           C  
ATOM   2220  HA  PRO A 153     -14.162  -1.673  -3.609  1.00 38.99           H  
ATOM   2221  C   PRO A 153     -16.106  -2.471  -4.111  1.00 38.99           C  
ATOM   2222  CB  PRO A 153     -13.960  -2.659  -5.519  1.00 38.99           C  
ATOM   2223  HB2 PRO A 153     -14.727  -2.827  -6.276  1.00 38.99           H  
ATOM   2224  HB3 PRO A 153     -13.389  -1.765  -5.769  1.00 38.99           H  
ATOM   2225  O   PRO A 153     -16.774  -3.157  -4.884  1.00 38.99           O  
ATOM   2226  CG  PRO A 153     -13.047  -3.885  -5.446  1.00 38.99           C  
ATOM   2227  HG2 PRO A 153     -13.018  -4.426  -6.392  1.00 38.99           H  
ATOM   2228  HG3 PRO A 153     -12.045  -3.576  -5.151  1.00 38.99           H  
ATOM   2229  CD  PRO A 153     -13.662  -4.727  -4.333  1.00 38.99           C  
ATOM   2230  HD2 PRO A 153     -14.475  -5.334  -4.731  1.00 38.99           H  
ATOM   2231  HD3 PRO A 153     -12.896  -5.363  -3.889  1.00 38.99           H  
ATOM   2232  N   LEU A 154     -16.680  -1.690  -3.197  1.00 43.22           N  
ATOM   2233  H   LEU A 154     -16.094  -1.206  -2.533  1.00 43.22           H  
ATOM   2234  CA  LEU A 154     -18.097  -1.354  -3.273  1.00 43.22           C  
ATOM   2235  HA  LEU A 154     -18.647  -2.268  -3.498  1.00 43.22           H  
ATOM   2236  C   LEU A 154     -18.302  -0.404  -4.453  1.00 43.22           C  
ATOM   2237  CB  LEU A 154     -18.614  -0.823  -1.929  1.00 43.22           C  
ATOM   2238  HB2 LEU A 154     -19.461  -0.157  -2.096  1.00 43.22           H  
ATOM   2239  HB3 LEU A 154     -17.826  -0.239  -1.455  1.00 43.22           H  
ATOM   2240  O   LEU A 154     -17.605   0.596  -4.614  1.00 43.22           O  
ATOM   2241  CG  LEU A 154     -19.052  -1.985  -1.014  1.00 43.22           C  
ATOM   2242  HG  LEU A 154     -18.445  -2.867  -1.219  1.00 43.22           H  
ATOM   2243  CD1 LEU A 154     -18.851  -1.624   0.455  1.00 43.22           C  
ATOM   2244 HD11 LEU A 154     -17.796  -1.424   0.639  1.00 43.22           H  
ATOM   2245 HD12 LEU A 154     -19.165  -2.457   1.085  1.00 43.22           H  
ATOM   2246 HD13 LEU A 154     -19.435  -0.739   0.704  1.00 43.22           H  
ATOM   2247  CD2 LEU A 154     -20.528  -2.337  -1.229  1.00 43.22           C  
ATOM   2248 HD21 LEU A 154     -20.694  -2.613  -2.270  1.00 43.22           H  
ATOM   2249 HD22 LEU A 154     -21.158  -1.483  -0.980  1.00 43.22           H  
ATOM   2250 HD23 LEU A 154     -20.801  -3.180  -0.595  1.00 43.22           H  
ATOM   2251  N   ALA A 155     -19.229  -0.824  -5.305  1.00 35.84           N  
ATOM   2252  H   ALA A 155     -19.724  -1.668  -5.055  1.00 35.84           H  
ATOM   2253  CA  ALA A 155     -19.525  -0.281  -6.610  1.00 35.84           C  
ATOM   2254  HA  ALA A 155     -18.646  -0.430  -7.237  1.00 35.84           H  
ATOM   2255  C   ALA A 155     -19.865   1.217  -6.603  1.00 35.84           C  
ATOM   2256  CB  ALA A 155     -20.678  -1.115  -7.182  1.00 35.84           C  
ATOM   2257  HB1 ALA A 155     -20.912  -0.774  -8.191  1.00 35.84           H  
ATOM   2258  HB2 ALA A 155     -20.397  -2.167  -7.224  1.00 35.84           H  
ATOM   2259  HB3 ALA A 155     -21.566  -0.998  -6.560  1.00 35.84           H  
ATOM   2260  O   ALA A 155     -20.479   1.743  -5.678  1.00 35.84           O  
ATOM   2261  N   MET A 156     -19.480   1.839  -7.719  1.00 41.09           N  
ATOM   2262  H   MET A 156     -18.936   1.269  -8.352  1.00 41.09           H  
ATOM   2263  CA  MET A 156     -19.922   3.116  -8.277  1.00 41.09           C  
ATOM   2264  HA  MET A 156     -19.157   3.871  -8.099  1.00 41.09           H  
ATOM   2265  C   MET A 156     -21.254   3.627  -7.708  1.00 41.09           C  
ATOM   2266  CB  MET A 156     -20.076   2.907  -9.795  1.00 41.09           C  
ATOM   2267  HB2 MET A 156     -20.564   3.781 -10.226  1.00 41.09           H  
ATOM   2268  HB3 MET A 156     -20.715   2.041  -9.973  1.00 41.09           H  
ATOM   2269  O   MET A 156     -22.329   3.174  -8.096  1.00 41.09           O  
ATOM   2270  CG  MET A 156     -18.740   2.698 -10.519  1.00 41.09           C  
ATOM   2271  HG2 MET A 156     -18.107   2.036  -9.929  1.00 41.09           H  
ATOM   2272  HG3 MET A 156     -18.231   3.659 -10.601  1.00 41.09           H  
ATOM   2273  SD  MET A 156     -18.885   1.963 -12.172  1.00 41.09           S  
ATOM   2274  CE  MET A 156     -19.960   3.166 -13.004  1.00 41.09           C  
ATOM   2275  HE1 MET A 156     -20.943   3.174 -12.533  1.00 41.09           H  
ATOM   2276  HE2 MET A 156     -19.519   4.160 -12.944  1.00 41.09           H  
ATOM   2277  HE3 MET A 156     -20.073   2.885 -14.051  1.00 41.09           H  
ATOM   2278  N   GLY A 157     -21.165   4.629  -6.838  1.00 37.17           N  
ATOM   2279  H   GLY A 157     -20.252   4.893  -6.496  1.00 37.17           H  
ATOM   2280  CA  GLY A 157     -22.302   5.380  -6.331  1.00 37.17           C  
ATOM   2281  HA2 GLY A 157     -23.165   5.255  -6.984  1.00 37.17           H  
ATOM   2282  HA3 GLY A 157     -22.565   5.007  -5.341  1.00 37.17           H  
ATOM   2283  C   GLY A 157     -21.950   6.858  -6.211  1.00 37.17           C  
ATOM   2284  O   GLY A 157     -21.141   7.235  -5.375  1.00 37.17           O  
ATOM   2285  N   SER A 158     -22.617   7.664  -7.037  1.00 36.91           N  
ATOM   2286  H   SER A 158     -23.222   7.202  -7.700  1.00 36.91           H  
ATOM   2287  CA  SER A 158     -22.737   9.125  -6.981  1.00 36.91           C  
ATOM   2288  HA  SER A 158     -23.489   9.364  -7.733  1.00 36.91           H  
ATOM   2289  C   SER A 158     -21.505   9.965  -7.341  1.00 36.91           C  
ATOM   2290  CB  SER A 158     -23.367   9.561  -5.657  1.00 36.91           C  
ATOM   2291  HB2 SER A 158     -22.600   9.740  -4.904  1.00 36.91           H  
ATOM   2292  HB3 SER A 158     -24.038   8.781  -5.298  1.00 36.91           H  
ATOM   2293  O   SER A 158     -20.610  10.228  -6.542  1.00 36.91           O  
ATOM   2294  OG  SER A 158     -24.134  10.726  -5.881  1.00 36.91           O  
ATOM   2295  HG  SER A 158     -23.553  11.490  -5.902  1.00 36.91           H  
ATOM   2296  N   TYR A 159     -21.539  10.489  -8.565  1.00 44.99           N  
ATOM   2297  H   TYR A 159     -22.298  10.212  -9.171  1.00 44.99           H  
ATOM   2298  CA  TYR A 159     -20.753  11.635  -9.003  1.00 44.99           C  
ATOM   2299  HA  TYR A 159     -19.696  11.373  -8.971  1.00 44.99           H  
ATOM   2300  C   TYR A 159     -21.015  12.833  -8.079  1.00 44.99           C  
ATOM   2301  CB  TYR A 159     -21.150  11.974 -10.452  1.00 44.99           C  
ATOM   2302  HB2 TYR A 159     -20.518  12.788 -10.808  1.00 44.99           H  
ATOM   2303  HB3 TYR A 159     -22.179  12.334 -10.466  1.00 44.99           H  
ATOM   2304  O   TYR A 159     -22.166  13.172  -7.812  1.00 44.99           O  
ATOM   2305  CG  TYR A 159     -21.032  10.800 -11.408  1.00 44.99           C  
ATOM   2306  CD1 TYR A 159     -19.803  10.537 -12.042  1.00 44.99           C  
ATOM   2307  HD1 TYR A 159     -18.960  11.192 -11.878  1.00 44.99           H  
ATOM   2308  CD2 TYR A 159     -22.134   9.947 -11.628  1.00 44.99           C  
ATOM   2309  HD2 TYR A 159     -23.087  10.160 -11.168  1.00 44.99           H  
ATOM   2310  CE1 TYR A 159     -19.666   9.417 -12.883  1.00 44.99           C  
ATOM   2311  HE1 TYR A 159     -18.720   9.219 -13.367  1.00 44.99           H  
ATOM   2312  CE2 TYR A 159     -21.994   8.815 -12.455  1.00 44.99           C  
ATOM   2313  HE2 TYR A 159     -22.828   8.151 -12.630  1.00 44.99           H  
ATOM   2314  OH  TYR A 159     -20.628   7.454 -13.876  1.00 44.99           O  
ATOM   2315  HH  TYR A 159     -19.760   7.409 -14.283  1.00 44.99           H  
ATOM   2316  CZ  TYR A 159     -20.760   8.547 -13.082  1.00 44.99           C  
ATOM   2317  N   GLY A 160     -19.946  13.484  -7.620  1.00 44.83           N  
ATOM   2318  H   GLY A 160     -19.033  13.104  -7.823  1.00 44.83           H  
ATOM   2319  CA  GLY A 160     -20.029  14.803  -6.995  1.00 44.83           C  
ATOM   2320  HA2 GLY A 160     -19.096  15.337  -7.180  1.00 44.83           H  
ATOM   2321  HA3 GLY A 160     -20.832  15.373  -7.461  1.00 44.83           H  
ATOM   2322  C   GLY A 160     -20.277  14.796  -5.491  1.00 44.83           C  
ATOM   2323  O   GLY A 160     -21.302  15.279  -5.026  1.00 44.83           O  
ATOM   2324  N   SER A 161     -19.311  14.322  -4.711  1.00 38.92           N  
ATOM   2325  H   SER A 161     -18.564  13.787  -5.132  1.00 38.92           H  
ATOM   2326  CA  SER A 161     -19.069  14.808  -3.349  1.00 38.92           C  
ATOM   2327  HA  SER A 161     -19.222  15.886  -3.315  1.00 38.92           H  
ATOM   2328  C   SER A 161     -17.618  14.509  -2.996  1.00 38.92           C  
ATOM   2329  CB  SER A 161     -20.012  14.161  -2.330  1.00 38.92           C  
ATOM   2330  HB2 SER A 161     -19.655  14.364  -1.321  1.00 38.92           H  
ATOM   2331  HB3 SER A 161     -20.032  13.082  -2.484  1.00 38.92           H  
ATOM   2332  O   SER A 161     -17.153  13.388  -3.192  1.00 38.92           O  
ATOM   2333  OG  SER A 161     -21.316  14.691  -2.467  1.00 38.92           O  
ATOM   2334  HG  SER A 161     -21.477  14.853  -3.400  1.00 38.92           H  
ATOM   2335  N   SER A 162     -16.897  15.532  -2.537  1.00 42.20           N  
ATOM   2336  H   SER A 162     -17.338  16.439  -2.476  1.00 42.20           H  
ATOM   2337  CA  SER A 162     -15.541  15.458  -1.984  1.00 42.20           C  
ATOM   2338  HA  SER A 162     -14.820  15.416  -2.800  1.00 42.20           H  
ATOM   2339  C   SER A 162     -15.371  14.237  -1.070  1.00 42.20           C  
ATOM   2340  CB  SER A 162     -15.310  16.726  -1.152  1.00 42.20           C  
ATOM   2341  HB2 SER A 162     -15.933  16.691  -0.259  1.00 42.20           H  
ATOM   2342  HB3 SER A 162     -14.263  16.780  -0.851  1.00 42.20           H  
ATOM   2343  O   SER A 162     -16.359  13.829  -0.460  1.00 42.20           O  
ATOM   2344  OG  SER A 162     -15.649  17.876  -1.909  1.00 42.20           O  
ATOM   2345  HG  SER A 162     -15.422  18.661  -1.405  1.00 42.20           H  
ATOM   2346  N   PRO A 163     -14.164  13.656  -0.916  1.00 40.99           N  
ATOM   2347  CA  PRO A 163     -13.974  12.513  -0.033  1.00 40.99           C  
ATOM   2348  HA  PRO A 163     -14.667  11.716  -0.302  1.00 40.99           H  
ATOM   2349  C   PRO A 163     -14.246  12.936   1.413  1.00 40.99           C  
ATOM   2350  CB  PRO A 163     -12.539  12.030  -0.277  1.00 40.99           C  
ATOM   2351  HB2 PRO A 163     -12.085  11.596   0.614  1.00 40.99           H  
ATOM   2352  HB3 PRO A 163     -12.537  11.305  -1.091  1.00 40.99           H  
ATOM   2353  O   PRO A 163     -13.365  13.412   2.128  1.00 40.99           O  
ATOM   2354  CG  PRO A 163     -11.815  13.298  -0.729  1.00 40.99           C  
ATOM   2355  HG2 PRO A 163     -11.505  13.875   0.142  1.00 40.99           H  
ATOM   2356  HG3 PRO A 163     -10.957  13.070  -1.361  1.00 40.99           H  
ATOM   2357  CD  PRO A 163     -12.894  14.065  -1.496  1.00 40.99           C  
ATOM   2358  HD2 PRO A 163     -12.732  15.138  -1.397  1.00 40.99           H  
ATOM   2359  HD3 PRO A 163     -12.871  13.778  -2.548  1.00 40.99           H  
ATOM   2360  N   THR A 164     -15.487  12.769   1.859  1.00 43.97           N  
ATOM   2361  H   THR A 164     -16.228  12.622   1.189  1.00 43.97           H  
ATOM   2362  CA  THR A 164     -15.834  12.789   3.268  1.00 43.97           C  
ATOM   2363  HA  THR A 164     -15.380  13.665   3.730  1.00 43.97           H  
ATOM   2364  C   THR A 164     -15.203  11.532   3.833  1.00 43.97           C  
ATOM   2365  CB  THR A 164     -17.356  12.823   3.523  1.00 43.97           C  
ATOM   2366  HB  THR A 164     -17.738  11.819   3.704  1.00 43.97           H  
ATOM   2367  O   THR A 164     -15.718  10.426   3.669  1.00 43.97           O  
ATOM   2368  CG2 THR A 164     -17.680  13.711   4.723  1.00 43.97           C  
ATOM   2369 HG21 THR A 164     -17.168  13.333   5.608  1.00 43.97           H  
ATOM   2370 HG22 THR A 164     -18.754  13.703   4.908  1.00 43.97           H  
ATOM   2371 HG23 THR A 164     -17.358  14.734   4.527  1.00 43.97           H  
ATOM   2372  OG1 THR A 164     -18.055  13.362   2.426  1.00 43.97           O  
ATOM   2373  HG1 THR A 164     -18.994  13.201   2.549  1.00 43.97           H  
ATOM   2374  N   VAL A 165     -14.033  11.686   4.448  1.00 41.38           N  
ATOM   2375  H   VAL A 165     -13.584  12.589   4.399  1.00 41.38           H  
ATOM   2376  CA  VAL A 165     -13.465  10.655   5.307  1.00 41.38           C  
ATOM   2377  HA  VAL A 165     -13.273   9.755   4.721  1.00 41.38           H  
ATOM   2378  C   VAL A 165     -14.535  10.365   6.352  1.00 41.38           C  
ATOM   2379  CB  VAL A 165     -12.149  11.130   5.954  1.00 41.38           C  
ATOM   2380  HB  VAL A 165     -12.335  12.024   6.549  1.00 41.38           H  
ATOM   2381  O   VAL A 165     -14.753  11.164   7.261  1.00 41.38           O  
ATOM   2382  CG1 VAL A 165     -11.559  10.047   6.865  1.00 41.38           C  
ATOM   2383 HG11 VAL A 165     -11.284   9.172   6.277  1.00 41.38           H  
ATOM   2384 HG12 VAL A 165     -10.675  10.436   7.370  1.00 41.38           H  
ATOM   2385 HG13 VAL A 165     -12.295   9.749   7.613  1.00 41.38           H  
ATOM   2386  CG2 VAL A 165     -11.094  11.466   4.893  1.00 41.38           C  
ATOM   2387 HG21 VAL A 165     -10.165  11.768   5.376  1.00 41.38           H  
ATOM   2388 HG22 VAL A 165     -10.905  10.599   4.260  1.00 41.38           H  
ATOM   2389 HG23 VAL A 165     -11.434  12.291   4.268  1.00 41.38           H  
ATOM   2390  N   TYR A 166     -15.247   9.249   6.204  1.00 36.96           N  
ATOM   2391  H   TYR A 166     -15.155   8.723   5.347  1.00 36.96           H  
ATOM   2392  CA  TYR A 166     -16.121   8.752   7.252  1.00 36.96           C  
ATOM   2393  HA  TYR A 166     -16.704   9.586   7.643  1.00 36.96           H  
ATOM   2394  C   TYR A 166     -15.210   8.243   8.369  1.00 36.96           C  
ATOM   2395  CB  TYR A 166     -17.116   7.715   6.710  1.00 36.96           C  
ATOM   2396  HB2 TYR A 166     -17.527   8.088   5.772  1.00 36.96           H  
ATOM   2397  HB3 TYR A 166     -16.596   6.784   6.484  1.00 36.96           H  
ATOM   2398  O   TYR A 166     -14.882   7.061   8.458  1.00 36.96           O  
ATOM   2399  CG  TYR A 166     -18.279   7.440   7.651  1.00 36.96           C  
ATOM   2400  CD1 TYR A 166     -18.220   6.374   8.570  1.00 36.96           C  
ATOM   2401  HD1 TYR A 166     -17.340   5.748   8.608  1.00 36.96           H  
ATOM   2402  CD2 TYR A 166     -19.426   8.257   7.601  1.00 36.96           C  
ATOM   2403  HD2 TYR A 166     -19.472   9.074   6.897  1.00 36.96           H  
ATOM   2404  CE1 TYR A 166     -19.308   6.120   9.430  1.00 36.96           C  
ATOM   2405  HE1 TYR A 166     -19.276   5.299  10.131  1.00 36.96           H  
ATOM   2406  CE2 TYR A 166     -20.516   8.008   8.459  1.00 36.96           C  
ATOM   2407  HE2 TYR A 166     -21.393   8.636   8.410  1.00 36.96           H  
ATOM   2408  OH  TYR A 166     -21.507   6.684  10.201  1.00 36.96           O  
ATOM   2409  HH  TYR A 166     -22.229   7.298  10.049  1.00 36.96           H  
ATOM   2410  CZ  TYR A 166     -20.458   6.935   9.374  1.00 36.96           C  
ATOM   2411  N   GLN A 167     -14.744   9.171   9.204  1.00 38.50           N  
ATOM   2412  H   GLN A 167     -14.939  10.136   8.981  1.00 38.50           H  
ATOM   2413  CA  GLN A 167     -14.269   8.867  10.542  1.00 38.50           C  
ATOM   2414  HA  GLN A 167     -13.561   8.039  10.508  1.00 38.50           H  
ATOM   2415  C   GLN A 167     -15.496   8.397  11.316  1.00 38.50           C  
ATOM   2416  CB  GLN A 167     -13.573  10.095  11.159  1.00 38.50           C  
ATOM   2417  HB2 GLN A 167     -13.645  10.054  12.246  1.00 38.50           H  
ATOM   2418  HB3 GLN A 167     -14.072  11.001  10.816  1.00 38.50           H  
ATOM   2419  O   GLN A 167     -16.179   9.166  11.989  1.00 38.50           O  
ATOM   2420  CG  GLN A 167     -12.082  10.125  10.781  1.00 38.50           C  
ATOM   2421  HG2 GLN A 167     -11.966   9.785   9.752  1.00 38.50           H  
ATOM   2422  HG3 GLN A 167     -11.536   9.430  11.420  1.00 38.50           H  
ATOM   2423  CD  GLN A 167     -11.437  11.504  10.891  1.00 38.50           C  
ATOM   2424  NE2 GLN A 167     -10.275  11.694  10.304  1.00 38.50           N  
ATOM   2425 HE21 GLN A 167      -9.830  10.960   9.771  1.00 38.50           H  
ATOM   2426 HE22 GLN A 167      -9.898  12.627  10.387  1.00 38.50           H  
ATOM   2427  OE1 GLN A 167     -11.941  12.431  11.496  1.00 38.50           O  
ATOM   2428  N   GLY A 168     -15.802   7.105  11.174  1.00 38.79           N  
ATOM   2429  H   GLY A 168     -15.279   6.567  10.499  1.00 38.79           H  
ATOM   2430  CA  GLY A 168     -16.631   6.413  12.148  1.00 38.79           C  
ATOM   2431  HA2 GLY A 168     -17.647   6.802  12.084  1.00 38.79           H  
ATOM   2432  HA3 GLY A 168     -16.635   5.341  11.955  1.00 38.79           H  
ATOM   2433  C   GLY A 168     -16.054   6.677  13.543  1.00 38.79           C  
ATOM   2434  O   GLY A 168     -14.842   6.894  13.660  1.00 38.79           O  
ATOM   2435  N   PRO A 169     -16.894   6.714  14.589  1.00 39.93           N  
ATOM   2436  CA  PRO A 169     -16.458   7.104  15.919  1.00 39.93           C  
ATOM   2437  HA  PRO A 169     -16.197   8.162  15.922  1.00 39.93           H  
ATOM   2438  C   PRO A 169     -15.232   6.281  16.302  1.00 39.93           C  
ATOM   2439  CB  PRO A 169     -17.662   6.878  16.843  1.00 39.93           C  
ATOM   2440  HB2 PRO A 169     -18.192   7.821  16.977  1.00 39.93           H  
ATOM   2441  HB3 PRO A 169     -17.369   6.470  17.810  1.00 39.93           H  
ATOM   2442  O   PRO A 169     -15.294   5.053  16.402  1.00 39.93           O  
ATOM   2443  CG  PRO A 169     -18.551   5.906  16.064  1.00 39.93           C  
ATOM   2444  HG2 PRO A 169     -19.604   6.030  16.314  1.00 39.93           H  
ATOM   2445  HG3 PRO A 169     -18.229   4.883  16.258  1.00 39.93           H  
ATOM   2446  CD  PRO A 169     -18.270   6.259  14.606  1.00 39.93           C  
ATOM   2447  HD2 PRO A 169     -18.416   5.383  13.974  1.00 39.93           H  
ATOM   2448  HD3 PRO A 169     -18.923   7.071  14.287  1.00 39.93           H  
ATOM   2449  N   THR A 170     -14.103   6.969  16.480  1.00 43.36           N  
ATOM   2450  H   THR A 170     -14.111   7.968  16.336  1.00 43.36           H  
ATOM   2451  CA  THR A 170     -12.929   6.414  17.138  1.00 43.36           C  
ATOM   2452  HA  THR A 170     -12.480   5.658  16.494  1.00 43.36           H  
ATOM   2453  C   THR A 170     -13.434   5.759  18.408  1.00 43.36           C  
ATOM   2454  CB  THR A 170     -11.889   7.502  17.471  1.00 43.36           C  
ATOM   2455  HB  THR A 170     -11.393   7.260  18.411  1.00 43.36           H  
ATOM   2456  O   THR A 170     -14.131   6.394  19.204  1.00 43.36           O  
ATOM   2457  CG2 THR A 170     -10.823   7.600  16.384  1.00 43.36           C  
ATOM   2458 HG21 THR A 170     -10.304   6.647  16.288  1.00 43.36           H  
ATOM   2459 HG22 THR A 170     -11.290   7.849  15.431  1.00 43.36           H  
ATOM   2460 HG23 THR A 170     -10.096   8.370  16.642  1.00 43.36           H  
ATOM   2461  OG1 THR A 170     -12.481   8.780  17.570  1.00 43.36           O  
ATOM   2462  HG1 THR A 170     -11.784   9.439  17.545  1.00 43.36           H  
ATOM   2463  N   VAL A 171     -13.155   4.463  18.555  1.00 42.29           N  
ATOM   2464  H   VAL A 171     -12.685   3.993  17.794  1.00 42.29           H  
ATOM   2465  CA  VAL A 171     -13.582   3.657  19.699  1.00 42.29           C  
ATOM   2466  HA  VAL A 171     -14.643   3.845  19.864  1.00 42.29           H  
ATOM   2467  C   VAL A 171     -12.818   4.155  20.926  1.00 42.29           C  
ATOM   2468  CB  VAL A 171     -13.406   2.143  19.440  1.00 42.29           C  
ATOM   2469  HB  VAL A 171     -12.347   1.887  19.461  1.00 42.29           H  
ATOM   2470  O   VAL A 171     -11.858   3.550  21.395  1.00 42.29           O  
ATOM   2471  CG1 VAL A 171     -14.139   1.321  20.511  1.00 42.29           C  
ATOM   2472 HG11 VAL A 171     -15.205   1.546  20.488  1.00 42.29           H  
ATOM   2473 HG12 VAL A 171     -13.742   1.558  21.498  1.00 42.29           H  
ATOM   2474 HG13 VAL A 171     -13.992   0.258  20.323  1.00 42.29           H  
ATOM   2475  CG2 VAL A 171     -13.959   1.720  18.072  1.00 42.29           C  
ATOM   2476 HG21 VAL A 171     -13.376   2.167  17.267  1.00 42.29           H  
ATOM   2477 HG22 VAL A 171     -14.997   2.037  17.972  1.00 42.29           H  
ATOM   2478 HG23 VAL A 171     -13.902   0.637  17.963  1.00 42.29           H  
ATOM   2479  N   SER A 172     -13.224   5.315  21.432  1.00 43.11           N  
ATOM   2480  H   SER A 172     -13.958   5.794  20.931  1.00 43.11           H  
ATOM   2481  CA  SER A 172     -12.943   5.758  22.779  1.00 43.11           C  
ATOM   2482  HA  SER A 172     -11.866   5.750  22.947  1.00 43.11           H  
ATOM   2483  C   SER A 172     -13.600   4.710  23.661  1.00 43.11           C  
ATOM   2484  CB  SER A 172     -13.459   7.186  23.026  1.00 43.11           C  
ATOM   2485  HB2 SER A 172     -12.764   7.894  22.574  1.00 43.11           H  
ATOM   2486  HB3 SER A 172     -13.487   7.373  24.099  1.00 43.11           H  
ATOM   2487  O   SER A 172     -14.815   4.519  23.638  1.00 43.11           O  
ATOM   2488  OG  SER A 172     -14.745   7.414  22.479  1.00 43.11           O  
ATOM   2489  HG  SER A 172     -14.669   7.575  21.536  1.00 43.11           H  
ATOM   2490  N   ARG A 173     -12.765   3.916  24.336  1.00 42.91           N  
ATOM   2491  H   ARG A 173     -11.776   4.072  24.206  1.00 42.91           H  
ATOM   2492  CA  ARG A 173     -13.198   2.866  25.257  1.00 42.91           C  
ATOM   2493  HA  ARG A 173     -13.747   2.096  24.714  1.00 42.91           H  
ATOM   2494  C   ARG A 173     -14.144   3.485  26.283  1.00 42.91           C  
ATOM   2495  CB  ARG A 173     -11.976   2.250  25.958  1.00 42.91           C  
ATOM   2496  HB2 ARG A 173     -11.327   3.048  26.319  1.00 42.91           H  
ATOM   2497  HB3 ARG A 173     -12.329   1.690  26.824  1.00 42.91           H  
ATOM   2498  O   ARG A 173     -13.695   4.057  27.271  1.00 42.91           O  
ATOM   2499  CG  ARG A 173     -11.167   1.291  25.078  1.00 42.91           C  
ATOM   2500  HG2 ARG A 173     -10.801   1.811  24.193  1.00 42.91           H  
ATOM   2501  HG3 ARG A 173     -11.806   0.463  24.768  1.00 42.91           H  
ATOM   2502  CD  ARG A 173      -9.980   0.756  25.891  1.00 42.91           C  
ATOM   2503  HD2 ARG A 173     -10.334   0.394  26.857  1.00 42.91           H  
ATOM   2504  HD3 ARG A 173      -9.295   1.581  26.086  1.00 42.91           H  
ATOM   2505  NE  ARG A 173      -9.252  -0.311  25.176  1.00 42.91           N  
ATOM   2506  HE  ARG A 173      -8.579  -0.003  24.489  1.00 42.91           H  
ATOM   2507  NH1 ARG A 173     -10.199  -2.137  26.212  1.00 42.91           N  
ATOM   2508 HH11 ARG A 173     -10.784  -1.518  26.754  1.00 42.91           H  
ATOM   2509 HH12 ARG A 173     -10.244  -3.138  26.340  1.00 42.91           H  
ATOM   2510  NH2 ARG A 173      -8.612  -2.437  24.675  1.00 42.91           N  
ATOM   2511 HH21 ARG A 173      -8.680  -3.435  24.816  1.00 42.91           H  
ATOM   2512 HH22 ARG A 173      -7.941  -2.079  24.012  1.00 42.91           H  
ATOM   2513  CZ  ARG A 173      -9.359  -1.617  25.358  1.00 42.91           C  
ATOM   2514  N   LEU A 174     -15.449   3.374  26.053  1.00 44.53           N  
ATOM   2515  H   LEU A 174     -15.753   3.075  25.137  1.00 44.53           H  
ATOM   2516  CA  LEU A 174     -16.430   3.720  27.066  1.00 44.53           C  
ATOM   2517  HA  LEU A 174     -16.192   4.721  27.427  1.00 44.53           H  
ATOM   2518  C   LEU A 174     -16.272   2.716  28.218  1.00 44.53           C  
ATOM   2519  CB  LEU A 174     -17.852   3.724  26.479  1.00 44.53           C  
ATOM   2520  HB2 LEU A 174     -18.026   2.767  25.987  1.00 44.53           H  
ATOM   2521  HB3 LEU A 174     -18.562   3.811  27.301  1.00 44.53           H  
ATOM   2522  O   LEU A 174     -16.156   1.511  27.963  1.00 44.53           O  
ATOM   2523  CG  LEU A 174     -18.126   4.865  25.478  1.00 44.53           C  
ATOM   2524  HG  LEU A 174     -17.377   4.848  24.686  1.00 44.53           H  
ATOM   2525  CD1 LEU A 174     -19.501   4.660  24.841  1.00 44.53           C  
ATOM   2526 HD11 LEU A 174     -19.528   3.700  24.325  1.00 44.53           H  
ATOM   2527 HD12 LEU A 174     -19.682   5.447  24.109  1.00 44.53           H  
ATOM   2528 HD13 LEU A 174     -20.281   4.690  25.603  1.00 44.53           H  
ATOM   2529  CD2 LEU A 174     -18.118   6.240  26.153  1.00 44.53           C  
ATOM   2530 HD21 LEU A 174     -18.388   7.003  25.422  1.00 44.53           H  
ATOM   2531 HD22 LEU A 174     -17.117   6.475  26.514  1.00 44.53           H  
ATOM   2532 HD23 LEU A 174     -18.827   6.267  26.979  1.00 44.53           H  
ATOM   2533  N   PRO A 175     -16.245   3.169  29.484  1.00 42.68           N  
ATOM   2534  CA  PRO A 175     -16.186   2.261  30.619  1.00 42.68           C  
ATOM   2535  HA  PRO A 175     -15.276   1.666  30.551  1.00 42.68           H  
ATOM   2536  C   PRO A 175     -17.398   1.319  30.594  1.00 42.68           C  
ATOM   2537  CB  PRO A 175     -16.106   3.151  31.865  1.00 42.68           C  
ATOM   2538  HB2 PRO A 175     -15.060   3.302  32.131  1.00 42.68           H  
ATOM   2539  HB3 PRO A 175     -16.654   2.732  32.709  1.00 42.68           H  
ATOM   2540  O   PRO A 175     -18.504   1.711  30.217  1.00 42.68           O  
ATOM   2541  CG  PRO A 175     -16.704   4.482  31.407  1.00 42.68           C  
ATOM   2542  HG2 PRO A 175     -17.788   4.449  31.514  1.00 42.68           H  
ATOM   2543  HG3 PRO A 175     -16.291   5.325  31.961  1.00 42.68           H  
ATOM   2544  CD  PRO A 175     -16.345   4.550  29.925  1.00 42.68           C  
ATOM   2545  HD2 PRO A 175     -15.380   5.040  29.798  1.00 42.68           H  
ATOM   2546  HD3 PRO A 175     -17.120   5.093  29.383  1.00 42.68           H  
ATOM   2547  N   PHE A 176     -17.174   0.069  31.015  1.00 47.43           N  
ATOM   2548  H   PHE A 176     -16.228  -0.120  31.316  1.00 47.43           H  
ATOM   2549  CA  PHE A 176     -18.023  -1.126  30.840  1.00 47.43           C  
ATOM   2550  HA  PHE A 176     -18.004  -1.389  29.783  1.00 47.43           H  
ATOM   2551  C   PHE A 176     -19.513  -0.991  31.231  1.00 47.43           C  
ATOM   2552  CB  PHE A 176     -17.367  -2.274  31.640  1.00 47.43           C  
ATOM   2553  HB2 PHE A 176     -16.407  -1.951  32.042  1.00 47.43           H  
ATOM   2554  HB3 PHE A 176     -17.985  -2.513  32.506  1.00 47.43           H  
ATOM   2555  O   PHE A 176     -20.312  -1.881  30.949  1.00 47.43           O  
ATOM   2556  CG  PHE A 176     -17.117  -3.546  30.853  1.00 47.43           C  
ATOM   2557  CD1 PHE A 176     -18.077  -4.575  30.844  1.00 47.43           C  
ATOM   2558  HD1 PHE A 176     -19.011  -4.450  31.371  1.00 47.43           H  
ATOM   2559  CD2 PHE A 176     -15.902  -3.718  30.162  1.00 47.43           C  
ATOM   2560  HD2 PHE A 176     -15.157  -2.936  30.169  1.00 47.43           H  
ATOM   2561  CE1 PHE A 176     -17.817  -5.775  30.156  1.00 47.43           C  
ATOM   2562  HE1 PHE A 176     -18.549  -6.569  30.157  1.00 47.43           H  
ATOM   2563  CE2 PHE A 176     -15.645  -4.917  29.472  1.00 47.43           C  
ATOM   2564  HE2 PHE A 176     -14.709  -5.054  28.951  1.00 47.43           H  
ATOM   2565  CZ  PHE A 176     -16.601  -5.946  29.472  1.00 47.43           C  
ATOM   2566  HZ  PHE A 176     -16.401  -6.871  28.951  1.00 47.43           H  
ATOM   2567  N   ARG A 177     -19.923   0.113  31.866  1.00 45.42           N  
ATOM   2568  H   ARG A 177     -19.246   0.857  31.955  1.00 45.42           H  
ATOM   2569  CA  ARG A 177     -21.321   0.392  32.220  1.00 45.42           C  
ATOM   2570  HA  ARG A 177     -21.818  -0.558  32.417  1.00 45.42           H  
ATOM   2571  C   ARG A 177     -22.164   1.001  31.093  1.00 45.42           C  
ATOM   2572  CB  ARG A 177     -21.383   1.228  33.508  1.00 45.42           C  
ATOM   2573  HB2 ARG A 177     -22.388   1.640  33.602  1.00 45.42           H  
ATOM   2574  HB3 ARG A 177     -20.678   2.058  33.461  1.00 45.42           H  
ATOM   2575  O   ARG A 177     -23.385   0.984  31.214  1.00 45.42           O  
ATOM   2576  CG  ARG A 177     -21.105   0.356  34.743  1.00 45.42           C  
ATOM   2577  HG2 ARG A 177     -20.045   0.107  34.792  1.00 45.42           H  
ATOM   2578  HG3 ARG A 177     -21.680  -0.567  34.664  1.00 45.42           H  
ATOM   2579  CD  ARG A 177     -21.533   1.076  36.028  1.00 45.42           C  
ATOM   2580  HD2 ARG A 177     -20.873   1.928  36.188  1.00 45.42           H  
ATOM   2581  HD3 ARG A 177     -22.544   1.463  35.901  1.00 45.42           H  
ATOM   2582  NE  ARG A 177     -21.462   0.179  37.202  1.00 45.42           N  
ATOM   2583  HE  ARG A 177     -20.535  -0.069  37.515  1.00 45.42           H  
ATOM   2584  NH1 ARG A 177     -23.717  -0.041  37.643  1.00 45.42           N  
ATOM   2585 HH11 ARG A 177     -23.936   0.535  36.843  1.00 45.42           H  
ATOM   2586 HH12 ARG A 177     -24.459  -0.412  38.220  1.00 45.42           H  
ATOM   2587  NH2 ARG A 177     -22.231  -1.045  38.961  1.00 45.42           N  
ATOM   2588 HH21 ARG A 177     -21.282  -1.255  39.237  1.00 45.42           H  
ATOM   2589 HH22 ARG A 177     -22.994  -1.393  39.524  1.00 45.42           H  
ATOM   2590  CZ  ARG A 177     -22.468  -0.294  37.922  1.00 45.42           C  
ATOM   2591  N   ALA A 178     -21.577   1.484  29.995  1.00 44.69           N  
ATOM   2592  H   ALA A 178     -20.568   1.513  29.951  1.00 44.69           H  
ATOM   2593  CA  ALA A 178     -22.355   2.051  28.882  1.00 44.69           C  
ATOM   2594  HA  ALA A 178     -23.208   2.591  29.293  1.00 44.69           H  
ATOM   2595  C   ALA A 178     -22.931   0.989  27.919  1.00 44.69           C  
ATOM   2596  CB  ALA A 178     -21.486   3.079  28.152  1.00 44.69           C  
ATOM   2597  HB1 ALA A 178     -20.626   2.583  27.702  1.00 44.69           H  
ATOM   2598  HB2 ALA A 178     -21.139   3.840  28.851  1.00 44.69           H  
ATOM   2599  HB3 ALA A 178     -22.068   3.560  27.366  1.00 44.69           H  
ATOM   2600  O   ALA A 178     -23.956   1.222  27.277  1.00 44.69           O  
ATOM   2601  N   THR A 179     -22.333  -0.204  27.854  1.00 47.74           N  
ATOM   2602  H   THR A 179     -21.450  -0.329  28.328  1.00 47.74           H  
ATOM   2603  CA  THR A 179     -22.717  -1.248  26.886  1.00 47.74           C  
ATOM   2604  HA  THR A 179     -22.784  -0.785  25.901  1.00 47.74           H  
ATOM   2605  C   THR A 179     -24.086  -1.871  27.185  1.00 47.74           C  
ATOM   2606  CB  THR A 179     -21.629  -2.334  26.813  1.00 47.74           C  
ATOM   2607  HB  THR A 179     -21.701  -2.979  27.689  1.00 47.74           H  
ATOM   2608  O   THR A 179     -24.788  -2.294  26.271  1.00 47.74           O  
ATOM   2609  CG2 THR A 179     -21.718  -3.184  25.547  1.00 47.74           C  
ATOM   2610 HG21 THR A 179     -22.664  -3.724  25.522  1.00 47.74           H  
ATOM   2611 HG22 THR A 179     -20.907  -3.912  25.531  1.00 47.74           H  
ATOM   2612 HG23 THR A 179     -21.647  -2.548  24.664  1.00 47.74           H  
ATOM   2613  OG1 THR A 179     -20.357  -1.724  26.808  1.00 47.74           O  
ATOM   2614  HG1 THR A 179     -19.712  -2.389  26.559  1.00 47.74           H  
ATOM   2615  N   GLN A 180     -24.539  -1.876  28.444  1.00 43.79           N  
ATOM   2616  H   GLN A 180     -23.957  -1.488  29.173  1.00 43.79           H  
ATOM   2617  CA  GLN A 180     -25.822  -2.498  28.807  1.00 43.79           C  
ATOM   2618  HA  GLN A 180     -25.910  -3.436  28.259  1.00 43.79           H  
ATOM   2619  C   GLN A 180     -27.059  -1.680  28.399  1.00 43.79           C  
ATOM   2620  CB  GLN A 180     -25.835  -2.839  30.303  1.00 43.79           C  
ATOM   2621  HB2 GLN A 180     -25.472  -1.987  30.877  1.00 43.79           H  
ATOM   2622  HB3 GLN A 180     -26.858  -3.054  30.615  1.00 43.79           H  
ATOM   2623  O   GLN A 180     -28.150  -2.245  28.318  1.00 43.79           O  
ATOM   2624  CG  GLN A 180     -24.979  -4.084  30.595  1.00 43.79           C  
ATOM   2625  HG2 GLN A 180     -25.375  -4.927  30.030  1.00 43.79           H  
ATOM   2626  HG3 GLN A 180     -23.952  -3.908  30.274  1.00 43.79           H  
ATOM   2627  CD  GLN A 180     -24.959  -4.457  32.074  1.00 43.79           C  
ATOM   2628  NE2 GLN A 180     -24.569  -5.667  32.410  1.00 43.79           N  
ATOM   2629 HE21 GLN A 180     -24.284  -6.340  31.713  1.00 43.79           H  
ATOM   2630 HE22 GLN A 180     -24.585  -5.881  33.397  1.00 43.79           H  
ATOM   2631  OE1 GLN A 180     -25.280  -3.676  32.953  1.00 43.79           O  
ATOM   2632  N   ARG A 181     -26.925  -0.381  28.083  1.00 39.74           N  
ATOM   2633  H   ARG A 181     -26.007   0.037  28.129  1.00 39.74           H  
ATOM   2634  CA  ARG A 181     -28.072   0.430  27.629  1.00 39.74           C  
ATOM   2635  HA  ARG A 181     -28.965   0.037  28.113  1.00 39.74           H  
ATOM   2636  C   ARG A 181     -28.347   0.289  26.126  1.00 39.74           C  
ATOM   2637  CB  ARG A 181     -27.912   1.889  28.091  1.00 39.74           C  
ATOM   2638  HB2 ARG A 181     -27.520   1.894  29.108  1.00 39.74           H  
ATOM   2639  HB3 ARG A 181     -27.201   2.405  27.445  1.00 39.74           H  
ATOM   2640  O   ARG A 181     -29.504   0.374  25.731  1.00 39.74           O  
ATOM   2641  CG  ARG A 181     -29.261   2.633  28.092  1.00 39.74           C  
ATOM   2642  HG2 ARG A 181     -29.978   2.069  28.688  1.00 39.74           H  
ATOM   2643  HG3 ARG A 181     -29.636   2.713  27.072  1.00 39.74           H  
ATOM   2644  CD  ARG A 181     -29.124   4.041  28.686  1.00 39.74           C  
ATOM   2645  HD2 ARG A 181     -28.442   4.612  28.055  1.00 39.74           H  
ATOM   2646  HD3 ARG A 181     -28.696   3.965  29.685  1.00 39.74           H  
ATOM   2647  NE  ARG A 181     -30.430   4.729  28.767  1.00 39.74           N  
ATOM   2648  HE  ARG A 181     -31.254   4.159  28.642  1.00 39.74           H  
ATOM   2649  NH1 ARG A 181     -29.642   6.866  29.088  1.00 39.74           N  
ATOM   2650 HH11 ARG A 181     -29.820   7.852  29.211  1.00 39.74           H  
ATOM   2651 HH12 ARG A 181     -28.691   6.529  29.027  1.00 39.74           H  
ATOM   2652  NH2 ARG A 181     -31.838   6.508  29.014  1.00 39.74           N  
ATOM   2653 HH21 ARG A 181     -31.982   7.499  29.140  1.00 39.74           H  
ATOM   2654 HH22 ARG A 181     -32.643   5.910  28.890  1.00 39.74           H  
ATOM   2655  CZ  ARG A 181     -30.629   6.024  28.956  1.00 39.74           C  
ATOM   2656  N   ALA A 182     -27.328  -0.002  25.313  1.00 44.06           N  
ATOM   2657  H   ALA A 182     -26.400  -0.069  25.705  1.00 44.06           H  
ATOM   2658  CA  ALA A 182     -27.474  -0.158  23.860  1.00 44.06           C  
ATOM   2659  HA  ALA A 182     -28.120   0.635  23.483  1.00 44.06           H  
ATOM   2660  C   ALA A 182     -28.124  -1.493  23.449  1.00 44.06           C  
ATOM   2661  CB  ALA A 182     -26.092   0.015  23.221  1.00 44.06           C  
ATOM   2662  HB1 ALA A 182     -25.415  -0.765  23.569  1.00 44.06           H  
ATOM   2663  HB2 ALA A 182     -25.682   0.992  23.477  1.00 44.06           H  
ATOM   2664  HB3 ALA A 182     -26.183  -0.052  22.137  1.00 44.06           H  
ATOM   2665  O   ALA A 182     -28.806  -1.566  22.432  1.00 44.06           O  
ATOM   2666  N   VAL A 183     -27.980  -2.549  24.258  1.00 46.51           N  
ATOM   2667  H   VAL A 183     -27.353  -2.469  25.046  1.00 46.51           H  
ATOM   2668  CA  VAL A 183     -28.569  -3.865  23.942  1.00 46.51           C  
ATOM   2669  HA  VAL A 183     -28.466  -4.032  22.870  1.00 46.51           H  
ATOM   2670  C   VAL A 183     -30.078  -3.909  24.236  1.00 46.51           C  
ATOM   2671  CB  VAL A 183     -27.794  -5.000  24.648  1.00 46.51           C  
ATOM   2672  HB  VAL A 183     -27.933  -4.909  25.725  1.00 46.51           H  
ATOM   2673  O   VAL A 183     -30.794  -4.738  23.679  1.00 46.51           O  
ATOM   2674  CG1 VAL A 183     -28.255  -6.394  24.203  1.00 46.51           C  
ATOM   2675 HG11 VAL A 183     -29.279  -6.578  24.530  1.00 46.51           H  
ATOM   2676 HG12 VAL A 183     -27.620  -7.160  24.649  1.00 46.51           H  
ATOM   2677 HG13 VAL A 183     -28.204  -6.478  23.118  1.00 46.51           H  
ATOM   2678  CG2 VAL A 183     -26.289  -4.923  24.343  1.00 46.51           C  
ATOM   2679 HG21 VAL A 183     -25.863  -3.989  24.709  1.00 46.51           H  
ATOM   2680 HG22 VAL A 183     -25.766  -5.744  24.835  1.00 46.51           H  
ATOM   2681 HG23 VAL A 183     -26.123  -4.990  23.268  1.00 46.51           H  
ATOM   2682  N   ARG A 184     -30.608  -3.000  25.071  1.00 40.87           N  
ATOM   2683  H   ARG A 184     -29.995  -2.300  25.463  1.00 40.87           H  
ATOM   2684  CA  ARG A 184     -32.040  -2.988  25.428  1.00 40.87           C  
ATOM   2685  HA  ARG A 184     -32.403  -4.011  25.338  1.00 40.87           H  
ATOM   2686  C   ARG A 184     -32.926  -2.202  24.454  1.00 40.87           C  
ATOM   2687  CB  ARG A 184     -32.232  -2.543  26.891  1.00 40.87           C  
ATOM   2688  HB2 ARG A 184     -31.265  -2.485  27.392  1.00 40.87           H  
ATOM   2689  HB3 ARG A 184     -32.685  -1.552  26.918  1.00 40.87           H  
ATOM   2690  O   ARG A 184     -34.119  -2.476  24.409  1.00 40.87           O  
ATOM   2691  CG  ARG A 184     -33.115  -3.541  27.660  1.00 40.87           C  
ATOM   2692  HG2 ARG A 184     -34.075  -3.649  27.154  1.00 40.87           H  
ATOM   2693  HG3 ARG A 184     -32.613  -4.509  27.676  1.00 40.87           H  
ATOM   2694  CD  ARG A 184     -33.356  -3.073  29.102  1.00 40.87           C  
ATOM   2695  HD2 ARG A 184     -34.010  -2.202  29.071  1.00 40.87           H  
ATOM   2696  HD3 ARG A 184     -32.402  -2.779  29.540  1.00 40.87           H  
ATOM   2697  NE  ARG A 184     -33.949  -4.142  29.935  1.00 40.87           N  
ATOM   2698  HE  ARG A 184     -33.759  -5.092  29.650  1.00 40.87           H  
ATOM   2699  NH1 ARG A 184     -35.010  -2.814  31.487  1.00 40.87           N  
ATOM   2700 HH11 ARG A 184     -34.745  -1.991  30.965  1.00 40.87           H  
ATOM   2701 HH12 ARG A 184     -35.587  -2.726  32.311  1.00 40.87           H  
ATOM   2702  NH2 ARG A 184     -35.077  -5.028  31.709  1.00 40.87           N  
ATOM   2703 HH21 ARG A 184     -35.644  -4.906  32.535  1.00 40.87           H  
ATOM   2704 HH22 ARG A 184     -34.861  -5.964  31.397  1.00 40.87           H  
ATOM   2705  CZ  ARG A 184     -34.672  -3.989  31.033  1.00 40.87           C  
ATOM   2706  N   SER A 185     -32.375  -1.273  23.669  1.00 42.81           N  
ATOM   2707  H   SER A 185     -31.388  -1.073  23.745  1.00 42.81           H  
ATOM   2708  CA  SER A 185     -33.143  -0.512  22.665  1.00 42.81           C  
ATOM   2709  HA  SER A 185     -34.161  -0.378  23.030  1.00 42.81           H  
ATOM   2710  C   SER A 185     -33.268  -1.222  21.314  1.00 42.81           C  
ATOM   2711  CB  SER A 185     -32.552   0.888  22.481  1.00 42.81           C  
ATOM   2712  HB2 SER A 185     -32.639   1.432  23.422  1.00 42.81           H  
ATOM   2713  HB3 SER A 185     -33.108   1.429  21.715  1.00 42.81           H  
ATOM   2714  O   SER A 185     -34.096  -0.827  20.505  1.00 42.81           O  
ATOM   2715  OG  SER A 185     -31.187   0.811  22.123  1.00 42.81           O  
ATOM   2716  HG  SER A 185     -31.114   0.749  21.168  1.00 42.81           H  
ATOM   2717  N   ALA A 186     -32.498  -2.286  21.074  1.00 45.83           N  
ATOM   2718  H   ALA A 186     -31.791  -2.535  21.750  1.00 45.83           H  
ATOM   2719  CA  ALA A 186     -32.583  -3.096  19.855  1.00 45.83           C  
ATOM   2720  HA  ALA A 186     -32.918  -2.459  19.036  1.00 45.83           H  
ATOM   2721  C   ALA A 186     -33.606  -4.251  19.947  1.00 45.83           C  
ATOM   2722  CB  ALA A 186     -31.170  -3.580  19.504  1.00 45.83           C  
ATOM   2723  HB1 ALA A 186     -30.804  -4.256  20.277  1.00 45.83           H  
ATOM   2724  HB2 ALA A 186     -31.190  -4.109  18.552  1.00 45.83           H  
ATOM   2725  HB3 ALA A 186     -30.495  -2.729  19.416  1.00 45.83           H  
ATOM   2726  O   ALA A 186     -33.585  -5.152  19.117  1.00 45.83           O  
ATOM   2727  N   ARG A 187     -34.472  -4.266  20.975  1.00 47.98           N  
ATOM   2728  H   ARG A 187     -34.446  -3.488  21.619  1.00 47.98           H  
ATOM   2729  CA  ARG A 187     -35.465  -5.335  21.210  1.00 47.98           C  
ATOM   2730  HA  ARG A 187     -35.358  -6.080  20.421  1.00 47.98           H  
ATOM   2731  C   ARG A 187     -36.933  -4.927  21.035  1.00 47.98           C  
ATOM   2732  CB  ARG A 187     -35.199  -6.043  22.555  1.00 47.98           C  
ATOM   2733  HB2 ARG A 187     -34.828  -5.328  23.290  1.00 47.98           H  
ATOM   2734  HB3 ARG A 187     -36.128  -6.459  22.945  1.00 47.98           H  
ATOM   2735  O   ARG A 187     -37.799  -5.717  21.377  1.00 47.98           O  
ATOM   2736  CG  ARG A 187     -34.206  -7.203  22.396  1.00 47.98           C  
ATOM   2737  HG2 ARG A 187     -34.480  -7.802  21.528  1.00 47.98           H  
ATOM   2738  HG3 ARG A 187     -33.201  -6.806  22.254  1.00 47.98           H  
ATOM   2739  CD  ARG A 187     -34.255  -8.099  23.639  1.00 47.98           C  
ATOM   2740  HD2 ARG A 187     -34.000  -7.502  24.514  1.00 47.98           H  
ATOM   2741  HD3 ARG A 187     -35.274  -8.471  23.747  1.00 47.98           H  
ATOM   2742  NE  ARG A 187     -33.322  -9.237  23.527  1.00 47.98           N  
ATOM   2743  HE  ARG A 187     -32.665  -9.199  22.761  1.00 47.98           H  
ATOM   2744  NH1 ARG A 187     -34.163 -10.489  25.260  1.00 47.98           N  
ATOM   2745 HH11 ARG A 187     -34.188 -11.360  25.771  1.00 47.98           H  
ATOM   2746 HH12 ARG A 187     -34.920  -9.826  25.349  1.00 47.98           H  
ATOM   2747  NH2 ARG A 187     -32.422 -11.251  24.091  1.00 47.98           N  
ATOM   2748 HH21 ARG A 187     -31.783 -11.179  23.312  1.00 47.98           H  
ATOM   2749 HH22 ARG A 187     -32.445 -12.101  24.636  1.00 47.98           H  
ATOM   2750  CZ  ARG A 187     -33.306 -10.314  24.291  1.00 47.98           C  
ATOM   2751  N   TYR A 188     -37.220  -3.744  20.494  1.00 45.51           N  
ATOM   2752  H   TYR A 188     -36.466  -3.148  20.185  1.00 45.51           H  
ATOM   2753  CA  TYR A 188     -38.598  -3.337  20.188  1.00 45.51           C  
ATOM   2754  HA  TYR A 188     -39.223  -4.225  20.090  1.00 45.51           H  
ATOM   2755  C   TYR A 188     -38.689  -2.626  18.843  1.00 45.51           C  
ATOM   2756  CB  TYR A 188     -39.189  -2.487  21.321  1.00 45.51           C  
ATOM   2757  HB2 TYR A 188     -40.161  -2.109  21.004  1.00 45.51           H  
ATOM   2758  HB3 TYR A 188     -38.546  -1.624  21.497  1.00 45.51           H  
ATOM   2759  O   TYR A 188     -39.011  -1.447  18.786  1.00 45.51           O  
ATOM   2760  CG  TYR A 188     -39.402  -3.239  22.614  1.00 45.51           C  
ATOM   2761  CD1 TYR A 188     -40.472  -4.148  22.725  1.00 45.51           C  
ATOM   2762  HD1 TYR A 188     -41.126  -4.322  21.883  1.00 45.51           H  
ATOM   2763  CD2 TYR A 188     -38.533  -3.028  23.700  1.00 45.51           C  
ATOM   2764  HD2 TYR A 188     -37.714  -2.332  23.602  1.00 45.51           H  
ATOM   2765  CE1 TYR A 188     -40.680  -4.844  23.930  1.00 45.51           C  
ATOM   2766  HE1 TYR A 188     -41.496  -5.545  24.021  1.00 45.51           H  
ATOM   2767  CE2 TYR A 188     -38.742  -3.717  24.909  1.00 45.51           C  
ATOM   2768  HE2 TYR A 188     -38.082  -3.547  25.746  1.00 45.51           H  
ATOM   2769  OH  TYR A 188     -40.028  -5.278  26.195  1.00 45.51           O  
ATOM   2770  HH  TYR A 188     -39.433  -4.973  26.884  1.00 45.51           H  
ATOM   2771  CZ  TYR A 188     -39.820  -4.624  25.023  1.00 45.51           C  
ATOM   2772  N   TYR A 189     -38.390  -3.352  17.772  1.00 46.85           N  
ATOM   2773  H   TYR A 189     -38.044  -4.290  17.917  1.00 46.85           H  
ATOM   2774  CA  TYR A 189     -39.048  -3.163  16.485  1.00 46.85           C  
ATOM   2775  HA  TYR A 189     -40.052  -2.774  16.656  1.00 46.85           H  
ATOM   2776  C   TYR A 189     -39.182  -4.554  15.864  1.00 46.85           C  
ATOM   2777  CB  TYR A 189     -38.302  -2.170  15.578  1.00 46.85           C  
ATOM   2778  HB2 TYR A 189     -37.239  -2.410  15.574  1.00 46.85           H  
ATOM   2779  HB3 TYR A 189     -38.668  -2.292  14.558  1.00 46.85           H  
ATOM   2780  O   TYR A 189     -38.183  -5.273  15.798  1.00 46.85           O  
ATOM   2781  CG  TYR A 189     -38.510  -0.716  15.976  1.00 46.85           C  
ATOM   2782  CD1 TYR A 189     -39.745  -0.088  15.715  1.00 46.85           C  
ATOM   2783  HD1 TYR A 189     -40.521  -0.623  15.186  1.00 46.85           H  
ATOM   2784  CD2 TYR A 189     -37.505  -0.017  16.675  1.00 46.85           C  
ATOM   2785  HD2 TYR A 189     -36.569  -0.508  16.895  1.00 46.85           H  
ATOM   2786  CE1 TYR A 189     -39.985   1.223  16.171  1.00 46.85           C  
ATOM   2787  HE1 TYR A 189     -40.934   1.704  15.988  1.00 46.85           H  
ATOM   2788  CE2 TYR A 189     -37.743   1.291  17.140  1.00 46.85           C  
ATOM   2789  HE2 TYR A 189     -36.979   1.811  17.699  1.00 46.85           H  
ATOM   2790  OH  TYR A 189     -39.228   3.169  17.347  1.00 46.85           O  
ATOM   2791  HH  TYR A 189     -38.472   3.523  17.821  1.00 46.85           H  
ATOM   2792  CZ  TYR A 189     -38.989   1.909  16.894  1.00 46.85           C  
ATOM   2793  N   TYR A 190     -40.412  -4.863  15.446  1.00 42.87           N  
ATOM   2794  H   TYR A 190     -41.109  -4.142  15.565  1.00 42.87           H  
ATOM   2795  CA  TYR A 190     -40.985  -6.165  15.068  1.00 42.87           C  
ATOM   2796  HA  TYR A 190     -41.905  -5.923  14.535  1.00 42.87           H  
ATOM   2797  C   TYR A 190     -41.489  -7.014  16.237  1.00 42.87           C  
ATOM   2798  CB  TYR A 190     -40.131  -6.908  14.035  1.00 42.87           C  
ATOM   2799  HB2 TYR A 190     -40.691  -7.773  13.679  1.00 42.87           H  
ATOM   2800  HB3 TYR A 190     -39.228  -7.283  14.516  1.00 42.87           H  
ATOM   2801  O   TYR A 190     -40.668  -7.560  17.005  1.00 42.87           O  
ATOM   2802  CG  TYR A 190     -39.770  -6.034  12.851  1.00 42.87           C  
ATOM   2803  CD1 TYR A 190     -40.760  -5.681  11.915  1.00 42.87           C  
ATOM   2804  HD1 TYR A 190     -41.761  -6.071  12.026  1.00 42.87           H  
ATOM   2805  CD2 TYR A 190     -38.467  -5.518  12.725  1.00 42.87           C  
ATOM   2806  HD2 TYR A 190     -37.714  -5.795  13.448  1.00 42.87           H  
ATOM   2807  CE1 TYR A 190     -40.447  -4.812  10.853  1.00 42.87           C  
ATOM   2808  HE1 TYR A 190     -41.198  -4.534  10.128  1.00 42.87           H  
ATOM   2809  CE2 TYR A 190     -38.150  -4.637  11.674  1.00 42.87           C  
ATOM   2810  HE2 TYR A 190     -37.150  -4.239  11.588  1.00 42.87           H  
ATOM   2811  OH  TYR A 190     -38.842  -3.446   9.714  1.00 42.87           O  
ATOM   2812  HH  TYR A 190     -37.924  -3.167   9.745  1.00 42.87           H  
ATOM   2813  CZ  TYR A 190     -39.144  -4.288  10.735  1.00 42.87           C  
ATOM   2814  OXT TYR A 190     -42.732  -7.045  16.343  1.00 42.87           O  
TER    2815      TYR A 190                                                       
END   
