# Supplementary material for: A glutamine-based single α-helix scaffold to target globular proteins
Source: Nat Commun. 2022 Nov 18;13:7073. doi: 10.1038/s41467-022-34793-6 (PMC9674830; doi:10.1038/s41467-022-34793-6)
Supplement: Supplementary file 7 — Supplementary Data 4 [file 41467_2022_34793_MOESM7_ESM.zip › ColabFold_p37n/p37n_no_MSAs/Q6NS15.pdb]

ATOM      1  N   MET A   1      25.599   9.309  25.555  1.00 37.13           N  
ATOM      2  H   MET A   1      25.547   8.713  26.368  1.00 37.13           H  
ATOM      3  H2  MET A   1      24.722   9.289  25.054  1.00 37.13           H  
ATOM      4  H3  MET A   1      25.767  10.261  25.849  1.00 37.13           H  
ATOM      5  CA  MET A   1      26.689   8.880  24.654  1.00 37.13           C  
ATOM      6  HA  MET A   1      27.644   8.960  25.174  1.00 37.13           H  
ATOM      7  C   MET A   1      26.731   9.866  23.511  1.00 37.13           C  
ATOM      8  CB  MET A   1      26.546   7.440  24.124  1.00 37.13           C  
ATOM      9  HB2 MET A   1      27.047   7.367  23.159  1.00 37.13           H  
ATOM     10  HB3 MET A   1      25.494   7.191  23.982  1.00 37.13           H  
ATOM     11  O   MET A   1      25.969   9.746  22.559  1.00 37.13           O  
ATOM     12  CG  MET A   1      27.209   6.413  25.047  1.00 37.13           C  
ATOM     13  HG2 MET A   1      28.244   6.713  25.213  1.00 37.13           H  
ATOM     14  HG3 MET A   1      26.693   6.397  26.006  1.00 37.13           H  
ATOM     15  SD  MET A   1      27.214   4.739  24.352  1.00 37.13           S  
ATOM     16  CE  MET A   1      28.241   3.873  25.572  1.00 37.13           C  
ATOM     17  HE1 MET A   1      27.800   3.971  26.564  1.00 37.13           H  
ATOM     18  HE2 MET A   1      28.302   2.817  25.309  1.00 37.13           H  
ATOM     19  HE3 MET A   1      29.245   4.299  25.575  1.00 37.13           H  
ATOM     20  N   ASP A   2      27.580  10.868  23.667  1.00 39.75           N  
ATOM     21  H   ASP A   2      28.066  10.997  24.544  1.00 39.75           H  
ATOM     22  CA  ASP A   2      27.746  11.987  22.750  1.00 39.75           C  
ATOM     23  HA  ASP A   2      26.771  12.300  22.375  1.00 39.75           H  
ATOM     24  C   ASP A   2      28.595  11.563  21.550  1.00 39.75           C  
ATOM     25  CB  ASP A   2      28.331  13.169  23.535  1.00 39.75           C  
ATOM     26  HB2 ASP A   2      29.266  12.877  24.013  1.00 39.75           H  
ATOM     27  HB3 ASP A   2      28.532  13.993  22.849  1.00 39.75           H  
ATOM     28  O   ASP A   2      29.793  11.816  21.477  1.00 39.75           O  
ATOM     29  CG  ASP A   2      27.327  13.617  24.596  1.00 39.75           C  
ATOM     30  OD1 ASP A   2      26.633  14.620  24.339  1.00 39.75           O  
ATOM     31  OD2 ASP A   2      27.169  12.858  25.589  1.00 39.75           O  
ATOM     32  N   ALA A   3      27.956  10.878  20.602  1.00 46.18           N  
ATOM     33  H   ALA A   3      26.991  10.630  20.768  1.00 46.18           H  
ATOM     34  CA  ALA A   3      28.480  10.723  19.253  1.00 46.18           C  
ATOM     35  HA  ALA A   3      29.567  10.799  19.270  1.00 46.18           H  
ATOM     36  C   ALA A   3      27.952  11.885  18.401  1.00 46.18           C  
ATOM     37  CB  ALA A   3      28.129   9.327  18.724  1.00 46.18           C  
ATOM     38  HB1 ALA A   3      28.573   8.568  19.368  1.00 46.18           H  
ATOM     39  HB2 ALA A   3      28.525   9.212  17.715  1.00 46.18           H  
ATOM     40  HB3 ALA A   3      27.047   9.195  18.700  1.00 46.18           H  
ATOM     41  O   ALA A   3      26.991  11.727  17.636  1.00 46.18           O  
ATOM     42  N   ASP A   4      28.556  13.065  18.591  1.00 52.62           N  
ATOM     43  H   ASP A   4      29.304  13.118  19.267  1.00 52.62           H  
ATOM     44  CA  ASP A   4      28.292  14.257  17.781  1.00 52.62           C  
ATOM     45  HA  ASP A   4      27.263  14.569  17.962  1.00 52.62           H  
ATOM     46  C   ASP A   4      28.452  13.875  16.305  1.00 52.62           C  
ATOM     47  CB  ASP A   4      29.207  15.420  18.193  1.00 52.62           C  
ATOM     48  HB2 ASP A   4      29.325  15.412  19.276  1.00 52.62           H  
ATOM     49  HB3 ASP A   4      30.195  15.307  17.746  1.00 52.62           H  
ATOM     50  O   ASP A   4      29.531  13.512  15.836  1.00 52.62           O  
ATOM     51  CG  ASP A   4      28.587  16.757  17.773  1.00 52.62           C  
ATOM     52  OD1 ASP A   4      28.396  16.964  16.551  1.00 52.62           O  
ATOM     53  OD2 ASP A   4      28.230  17.534  18.682  1.00 52.62           O  
ATOM     54  N   SER A   5      27.318  13.761  15.613  1.00 57.44           N  
ATOM     55  H   SER A   5      26.465  14.058  16.064  1.00 57.44           H  
ATOM     56  CA  SER A   5      27.251  12.963  14.393  1.00 57.44           C  
ATOM     57  HA  SER A   5      27.748  12.009  14.563  1.00 57.44           H  
ATOM     58  C   SER A   5      27.966  13.690  13.268  1.00 57.44           C  
ATOM     59  CB  SER A   5      25.799  12.685  14.016  1.00 57.44           C  
ATOM     60  HB2 SER A   5      25.269  13.630  13.894  1.00 57.44           H  
ATOM     61  HB3 SER A   5      25.770  12.135  13.076  1.00 57.44           H  
ATOM     62  O   SER A   5      27.387  14.616  12.692  1.00 57.44           O  
ATOM     63  OG  SER A   5      25.155  11.922  15.015  1.00 57.44           O  
ATOM     64  HG  SER A   5      25.727  11.870  15.783  1.00 57.44           H  
ATOM     65  N   ASP A   6      29.184  13.234  12.953  1.00 79.83           N  
ATOM     66  H   ASP A   6      29.600  12.617  13.636  1.00 79.83           H  
ATOM     67  CA  ASP A   6      30.115  13.791  11.969  1.00 79.83           C  
ATOM     68  HA  ASP A   6      30.505  14.724  12.376  1.00 79.83           H  
ATOM     69  C   ASP A   6      29.441  14.119  10.629  1.00 79.83           C  
ATOM     70  CB  ASP A   6      31.306  12.836  11.764  1.00 79.83           C  
ATOM     71  HB2 ASP A   6      31.594  12.850  10.713  1.00 79.83           H  
ATOM     72  HB3 ASP A   6      31.031  11.815  12.026  1.00 79.83           H  
ATOM     73  O   ASP A   6      29.464  13.371   9.646  1.00 79.83           O  
ATOM     74  CG  ASP A   6      32.560  13.276  12.503  1.00 79.83           C  
ATOM     75  OD1 ASP A   6      32.998  14.409  12.188  1.00 79.83           O  
ATOM     76  OD2 ASP A   6      33.101  12.443  13.255  1.00 79.83           O  
ATOM     77  N   TRP A   7      28.863  15.312  10.559  1.00 86.70           N  
ATOM     78  H   TRP A   7      28.736  15.799  11.435  1.00 86.70           H  
ATOM     79  CA  TRP A   7      28.257  15.871   9.358  1.00 86.70           C  
ATOM     80  HA  TRP A   7      27.585  15.128   8.928  1.00 86.70           H  
ATOM     81  C   TRP A   7      29.318  16.218   8.308  1.00 86.70           C  
ATOM     82  CB  TRP A   7      27.452  17.097   9.775  1.00 86.70           C  
ATOM     83  HB2 TRP A   7      26.895  17.459   8.912  1.00 86.70           H  
ATOM     84  HB3 TRP A   7      26.730  16.791  10.532  1.00 86.70           H  
ATOM     85  O   TRP A   7      29.011  16.366   7.126  1.00 86.70           O  
ATOM     86  CG  TRP A   7      28.278  18.224  10.314  1.00 86.70           C  
ATOM     87  CD1 TRP A   7      28.678  18.383  11.598  1.00 86.70           C  
ATOM     88  HD1 TRP A   7      28.446  17.720  12.418  1.00 86.70           H  
ATOM     89  CD2 TRP A   7      28.847  19.346   9.575  1.00 86.70           C  
ATOM     90  CE2 TRP A   7      29.498  20.212  10.503  1.00 86.70           C  
ATOM     91  CE3 TRP A   7      28.875  19.717   8.213  1.00 86.70           C  
ATOM     92  HE3 TRP A   7      28.413  19.074   7.478  1.00 86.70           H  
ATOM     93  NE1 TRP A   7      29.380  19.566  11.718  1.00 86.70           N  
ATOM     94  HE1 TRP A   7      29.730  19.895  12.607  1.00 86.70           H  
ATOM     95  CH2 TRP A   7      30.065  21.780   8.746  1.00 86.70           C  
ATOM     96  HH2 TRP A   7      30.483  22.721   8.420  1.00 86.70           H  
ATOM     97  CZ2 TRP A   7      30.082  21.423  10.108  1.00 86.70           C  
ATOM     98  HZ2 TRP A   7      30.511  22.082  10.849  1.00 86.70           H  
ATOM     99  CZ3 TRP A   7      29.483  20.918   7.801  1.00 86.70           C  
ATOM    100  HZ3 TRP A   7      29.475  21.198   6.758  1.00 86.70           H  
ATOM    101  N   ARG A   8      30.581  16.302   8.749  1.00 87.48           N  
ATOM    102  H   ARG A   8      30.717  16.186   9.743  1.00 87.48           H  
ATOM    103  CA  ARG A   8      31.771  16.421   7.910  1.00 87.48           C  
ATOM    104  HA  ARG A   8      31.509  17.026   7.041  1.00 87.48           H  
ATOM    105  C   ARG A   8      32.231  15.080   7.324  1.00 87.48           C  
ATOM    106  CB  ARG A   8      32.894  17.125   8.703  1.00 87.48           C  
ATOM    107  HB2 ARG A   8      33.767  17.216   8.057  1.00 87.48           H  
ATOM    108  HB3 ARG A   8      33.169  16.509   9.559  1.00 87.48           H  
ATOM    109  O   ARG A   8      33.033  15.099   6.390  1.00 87.48           O  
ATOM    110  CG  ARG A   8      32.502  18.531   9.202  1.00 87.48           C  
ATOM    111  HG2 ARG A   8      32.140  19.126   8.363  1.00 87.48           H  
ATOM    112  HG3 ARG A   8      31.699  18.447   9.934  1.00 87.48           H  
ATOM    113  CD  ARG A   8      33.682  19.266   9.857  1.00 87.48           C  
ATOM    114  HD2 ARG A   8      34.560  19.195   9.213  1.00 87.48           H  
ATOM    115  HD3 ARG A   8      33.922  18.766  10.795  1.00 87.48           H  
ATOM    116  NE  ARG A   8      33.356  20.686  10.127  1.00 87.48           N  
ATOM    117  HE  ARG A   8      32.885  20.872  11.001  1.00 87.48           H  
ATOM    118  NH1 ARG A   8      34.165  21.615   8.185  1.00 87.48           N  
ATOM    119 HH11 ARG A   8      34.520  20.708   7.918  1.00 87.48           H  
ATOM    120 HH12 ARG A   8      34.212  22.401   7.553  1.00 87.48           H  
ATOM    121  NH2 ARG A   8      33.093  22.911   9.635  1.00 87.48           N  
ATOM    122 HH21 ARG A   8      33.145  23.659   8.958  1.00 87.48           H  
ATOM    123 HH22 ARG A   8      32.544  23.059  10.469  1.00 87.48           H  
ATOM    124  CZ  ARG A   8      33.542  21.725   9.326  1.00 87.48           C  
ATOM    125  N   SER A   9      31.720  13.938   7.804  1.00 90.27           N  
ATOM    126  H   SER A   9      31.036  13.980   8.546  1.00 90.27           H  
ATOM    127  CA  SER A   9      32.118  12.617   7.300  1.00 90.27           C  
ATOM    128  HA  SER A   9      33.202  12.556   7.393  1.00 90.27           H  
ATOM    129  C   SER A   9      31.762  12.427   5.822  1.00 90.27           C  
ATOM    130  CB  SER A   9      31.540  11.457   8.127  1.00 90.27           C  
ATOM    131  HB2 SER A   9      31.974  10.522   7.775  1.00 90.27           H  
ATOM    132  HB3 SER A   9      31.827  11.557   9.173  1.00 90.27           H  
ATOM    133  O   SER A   9      30.674  12.775   5.355  1.00 90.27           O  
ATOM    134  OG  SER A   9      30.134  11.377   8.009  1.00 90.27           O  
ATOM    135  HG  SER A   9      29.776  12.017   8.629  1.00 90.27           H  
ATOM    136  N   ALA A  10      32.678  11.803   5.079  1.00 89.45           N  
ATOM    137  H   ALA A  10      33.561  11.565   5.507  1.00 89.45           H  
ATOM    138  CA  ALA A  10      32.470  11.436   3.682  1.00 89.45           C  
ATOM    139  HA  ALA A  10      32.393  12.361   3.110  1.00 89.45           H  
ATOM    140  C   ALA A  10      31.162  10.647   3.416  1.00 89.45           C  
ATOM    141  CB  ALA A  10      33.713  10.688   3.186  1.00 89.45           C  
ATOM    142  HB1 ALA A  10      34.595  11.318   3.299  1.00 89.45           H  
ATOM    143  HB2 ALA A  10      33.859   9.768   3.752  1.00 89.45           H  
ATOM    144  HB3 ALA A  10      33.594  10.438   2.132  1.00 89.45           H  
ATOM    145  O   ALA A  10      30.455  11.028   2.480  1.00 89.45           O  
ATOM    146  N   PRO A  11      30.772   9.609   4.196  1.00 89.87           N  
ATOM    147  CA  PRO A  11      29.506   8.902   3.973  1.00 89.87           C  
ATOM    148  HA  PRO A  11      29.477   8.527   2.950  1.00 89.87           H  
ATOM    149  C   PRO A  11      28.266   9.784   4.180  1.00 89.87           C  
ATOM    150  CB  PRO A  11      29.518   7.704   4.932  1.00 89.87           C  
ATOM    151  HB2 PRO A  11      29.913   6.830   4.414  1.00 89.87           H  
ATOM    152  HB3 PRO A  11      28.529   7.484   5.335  1.00 89.87           H  
ATOM    153  O   PRO A  11      27.333   9.711   3.378  1.00 89.87           O  
ATOM    154  CG  PRO A  11      30.492   8.123   6.031  1.00 89.87           C  
ATOM    155  HG2 PRO A  11      30.940   7.263   6.528  1.00 89.87           H  
ATOM    156  HG3 PRO A  11      29.989   8.768   6.752  1.00 89.87           H  
ATOM    157  CD  PRO A  11      31.523   8.924   5.243  1.00 89.87           C  
ATOM    158  HD2 PRO A  11      32.237   8.241   4.784  1.00 89.87           H  
ATOM    159  HD3 PRO A  11      32.047   9.601   5.918  1.00 89.87           H  
ATOM    160  N   PHE A  12      28.247  10.655   5.198  1.00 90.85           N  
ATOM    161  H   PHE A  12      29.036  10.715   5.825  1.00 90.85           H  
ATOM    162  CA  PHE A  12      27.121  11.571   5.413  1.00 90.85           C  
ATOM    163  HA  PHE A  12      26.198  10.991   5.452  1.00 90.85           H  
ATOM    164  C   PHE A  12      26.988  12.573   4.263  1.00 90.85           C  
ATOM    165  CB  PHE A  12      27.290  12.302   6.748  1.00 90.85           C  
ATOM    166  HB2 PHE A  12      27.422  11.564   7.540  1.00 90.85           H  
ATOM    167  HB3 PHE A  12      28.190  12.916   6.717  1.00 90.85           H  
ATOM    168  O   PHE A  12      25.900  12.760   3.715  1.00 90.85           O  
ATOM    169  CG  PHE A  12      26.105  13.175   7.106  1.00 90.85           C  
ATOM    170  CD1 PHE A  12      26.131  14.561   6.856  1.00 90.85           C  
ATOM    171  HD1 PHE A  12      26.995  15.009   6.389  1.00 90.85           H  
ATOM    172  CD2 PHE A  12      24.974  12.594   7.705  1.00 90.85           C  
ATOM    173  HD2 PHE A  12      24.956  11.532   7.902  1.00 90.85           H  
ATOM    174  CE1 PHE A  12      25.052  15.368   7.261  1.00 90.85           C  
ATOM    175  HE1 PHE A  12      25.088  16.438   7.121  1.00 90.85           H  
ATOM    176  CE2 PHE A  12      23.884  13.396   8.083  1.00 90.85           C  
ATOM    177  HE2 PHE A  12      23.026  12.949   8.563  1.00 90.85           H  
ATOM    178  CZ  PHE A  12      23.933  14.784   7.878  1.00 90.85           C  
ATOM    179  HZ  PHE A  12      23.113  15.401   8.215  1.00 90.85           H  
ATOM    180  N   ARG A  13      28.114  13.161   3.842  1.00 93.57           N  
ATOM    181  H   ARG A  13      28.965  12.966   4.350  1.00 93.57           H  
ATOM    182  CA  ARG A  13      28.170  14.077   2.700  1.00 93.57           C  
ATOM    183  HA  ARG A  13      27.478  14.902   2.865  1.00 93.57           H  
ATOM    184  C   ARG A  13      27.706  13.407   1.408  1.00 93.57           C  
ATOM    185  CB  ARG A  13      29.582  14.656   2.573  1.00 93.57           C  
ATOM    186  HB2 ARG A  13      30.310  13.846   2.536  1.00 93.57           H  
ATOM    187  HB3 ARG A  13      29.633  15.208   1.635  1.00 93.57           H  
ATOM    188  O   ARG A  13      26.838  13.953   0.736  1.00 93.57           O  
ATOM    189  CG  ARG A  13      29.921  15.602   3.743  1.00 93.57           C  
ATOM    190  HG2 ARG A  13      29.863  15.072   4.694  1.00 93.57           H  
ATOM    191  HG3 ARG A  13      29.203  16.422   3.769  1.00 93.57           H  
ATOM    192  CD  ARG A  13      31.327  16.185   3.591  1.00 93.57           C  
ATOM    193  HD2 ARG A  13      31.542  16.812   4.456  1.00 93.57           H  
ATOM    194  HD3 ARG A  13      32.052  15.371   3.556  1.00 93.57           H  
ATOM    195  NE  ARG A  13      31.389  16.988   2.364  1.00 93.57           N  
ATOM    196  HE  ARG A  13      30.502  17.263   1.967  1.00 93.57           H  
ATOM    197  NH1 ARG A  13      33.639  17.275   2.138  1.00 93.57           N  
ATOM    198 HH11 ARG A  13      34.413  17.698   1.646  1.00 93.57           H  
ATOM    199 HH12 ARG A  13      33.735  16.938   3.085  1.00 93.57           H  
ATOM    200  NH2 ARG A  13      32.233  17.981   0.530  1.00 93.57           N  
ATOM    201 HH21 ARG A  13      32.981  18.380  -0.020  1.00 93.57           H  
ATOM    202 HH22 ARG A  13      31.293  17.984   0.161  1.00 93.57           H  
ATOM    203  CZ  ARG A  13      32.425  17.415   1.686  1.00 93.57           C  
ATOM    204  N   GLN A  14      28.167  12.190   1.110  1.00 93.74           N  
ATOM    205  H   GLN A  14      28.870  11.784   1.710  1.00 93.74           H  
ATOM    206  CA  GLN A  14      27.702  11.423  -0.056  1.00 93.74           C  
ATOM    207  HA  GLN A  14      27.893  12.012  -0.953  1.00 93.74           H  
ATOM    208  C   GLN A  14      26.188  11.166  -0.029  1.00 93.74           C  
ATOM    209  CB  GLN A  14      28.471  10.096  -0.161  1.00 93.74           C  
ATOM    210  HB2 GLN A  14      28.498   9.620   0.819  1.00 93.74           H  
ATOM    211  HB3 GLN A  14      27.944   9.425  -0.839  1.00 93.74           H  
ATOM    212  O   GLN A  14      25.525  11.339  -1.050  1.00 93.74           O  
ATOM    213  CG  GLN A  14      29.909  10.271  -0.678  1.00 93.74           C  
ATOM    214  HG2 GLN A  14      30.416  11.054  -0.114  1.00 93.74           H  
ATOM    215  HG3 GLN A  14      30.444   9.337  -0.505  1.00 93.74           H  
ATOM    216  CD  GLN A  14      30.007  10.603  -2.167  1.00 93.74           C  
ATOM    217  NE2 GLN A  14      31.184  10.527  -2.743  1.00 93.74           N  
ATOM    218 HE21 GLN A  14      31.975  10.179  -2.220  1.00 93.74           H  
ATOM    219 HE22 GLN A  14      31.160  10.606  -3.750  1.00 93.74           H  
ATOM    220  OE1 GLN A  14      29.059  10.926  -2.860  1.00 93.74           O  
ATOM    221  N   LYS A  15      25.601  10.864   1.138  1.00 92.81           N  
ATOM    222  H   LYS A  15      26.188  10.712   1.946  1.00 92.81           H  
ATOM    223  CA  LYS A  15      24.140  10.730   1.281  1.00 92.81           C  
ATOM    224  HA  LYS A  15      23.802   9.999   0.546  1.00 92.81           H  
ATOM    225  C   LYS A  15      23.389  12.033   0.962  1.00 92.81           C  
ATOM    226  CB  LYS A  15      23.815  10.199   2.689  1.00 92.81           C  
ATOM    227  HB2 LYS A  15      24.063  10.957   3.432  1.00 92.81           H  
ATOM    228  HB3 LYS A  15      24.430   9.319   2.879  1.00 92.81           H  
ATOM    229  O   LYS A  15      22.250  11.974   0.495  1.00 92.81           O  
ATOM    230  CG  LYS A  15      22.336   9.807   2.842  1.00 92.81           C  
ATOM    231  HG2 LYS A  15      22.079   9.081   2.070  1.00 92.81           H  
ATOM    232  HG3 LYS A  15      21.708  10.689   2.719  1.00 92.81           H  
ATOM    233  CD  LYS A  15      22.048   9.197   4.220  1.00 92.81           C  
ATOM    234  HD2 LYS A  15      22.678   8.318   4.358  1.00 92.81           H  
ATOM    235  HD3 LYS A  15      22.282   9.929   4.993  1.00 92.81           H  
ATOM    236  CE  LYS A  15      20.569   8.793   4.311  1.00 92.81           C  
ATOM    237  HE2 LYS A  15      19.954   9.685   4.189  1.00 92.81           H  
ATOM    238  HE3 LYS A  15      20.346   8.122   3.482  1.00 92.81           H  
ATOM    239  NZ  LYS A  15      20.252   8.121   5.599  1.00 92.81           N  
ATOM    240  HZ1 LYS A  15      19.281   7.844   5.626  1.00 92.81           H  
ATOM    241  HZ2 LYS A  15      20.429   8.734   6.382  1.00 92.81           H  
ATOM    242  HZ3 LYS A  15      20.812   7.289   5.713  1.00 92.81           H  
ATOM    243  N   LEU A  16      23.989  13.206   1.189  1.00 93.42           N  
ATOM    244  H   LEU A  16      24.918  13.201   1.585  1.00 93.42           H  
ATOM    245  CA  LEU A  16      23.401  14.489   0.780  1.00 93.42           C  
ATOM    246  HA  LEU A  16      22.318  14.423   0.884  1.00 93.42           H  
ATOM    247  C   LEU A  16      23.644  14.796  -0.707  1.00 93.42           C  
ATOM    248  CB  LEU A  16      23.866  15.638   1.690  1.00 93.42           C  
ATOM    249  HB2 LEU A  16      23.394  16.547   1.317  1.00 93.42           H  
ATOM    250  HB3 LEU A  16      24.943  15.772   1.581  1.00 93.42           H  
ATOM    251  O   LEU A  16      22.706  15.230  -1.375  1.00 93.42           O  
ATOM    252  CG  LEU A  16      23.537  15.499   3.193  1.00 93.42           C  
ATOM    253  HG  LEU A  16      24.307  14.888   3.664  1.00 93.42           H  
ATOM    254  CD1 LEU A  16      23.542  16.875   3.852  1.00 93.42           C  
ATOM    255 HD11 LEU A  16      22.626  17.417   3.616  1.00 93.42           H  
ATOM    256 HD12 LEU A  16      23.626  16.763   4.933  1.00 93.42           H  
ATOM    257 HD13 LEU A  16      24.384  17.458   3.479  1.00 93.42           H  
ATOM    258  CD2 LEU A  16      22.169  14.888   3.507  1.00 93.42           C  
ATOM    259 HD21 LEU A  16      21.387  15.416   2.961  1.00 93.42           H  
ATOM    260 HD22 LEU A  16      22.179  13.833   3.230  1.00 93.42           H  
ATOM    261 HD23 LEU A  16      21.975  14.954   4.577  1.00 93.42           H  
ATOM    262  N   VAL A  17      24.827  14.485  -1.257  1.00 94.81           N  
ATOM    263  H   VAL A  17      25.564  14.167  -0.644  1.00 94.81           H  
ATOM    264  CA  VAL A  17      25.101  14.551  -2.711  1.00 94.81           C  
ATOM    265  HA  VAL A  17      25.034  15.590  -3.034  1.00 94.81           H  
ATOM    266  C   VAL A  17      24.050  13.756  -3.489  1.00 94.81           C  
ATOM    267  CB  VAL A  17      26.509  14.018  -3.072  1.00 94.81           C  
ATOM    268  HB  VAL A  17      26.616  13.000  -2.699  1.00 94.81           H  
ATOM    269  O   VAL A  17      23.465  14.284  -4.433  1.00 94.81           O  
ATOM    270  CG1 VAL A  17      26.752  14.000  -4.589  1.00 94.81           C  
ATOM    271 HG11 VAL A  17      27.778  13.697  -4.797  1.00 94.81           H  
ATOM    272 HG12 VAL A  17      26.571  14.991  -5.006  1.00 94.81           H  
ATOM    273 HG13 VAL A  17      26.091  13.280  -5.072  1.00 94.81           H  
ATOM    274  CG2 VAL A  17      27.637  14.867  -2.483  1.00 94.81           C  
ATOM    275 HG21 VAL A  17      27.624  15.859  -2.935  1.00 94.81           H  
ATOM    276 HG22 VAL A  17      28.599  14.395  -2.681  1.00 94.81           H  
ATOM    277 HG23 VAL A  17      27.524  14.963  -1.403  1.00 94.81           H  
ATOM    278  N   SER A  18      23.752  12.520  -3.071  1.00 94.46           N  
ATOM    279  H   SER A  18      24.308  12.111  -2.334  1.00 94.46           H  
ATOM    280  CA  SER A  18      22.743  11.670  -3.720  1.00 94.46           C  
ATOM    281  HA  SER A  18      23.003  11.560  -4.773  1.00 94.46           H  
ATOM    282  C   SER A  18      21.326  12.255  -3.663  1.00 94.46           C  
ATOM    283  CB  SER A  18      22.728  10.279  -3.076  1.00 94.46           C  
ATOM    284  HB2 SER A  18      22.009   9.649  -3.598  1.00 94.46           H  
ATOM    285  HB3 SER A  18      22.424  10.366  -2.032  1.00 94.46           H  
ATOM    286  O   SER A  18      20.564  12.092  -4.612  1.00 94.46           O  
ATOM    287  OG  SER A  18      24.003   9.673  -3.131  1.00 94.46           O  
ATOM    288  HG  SER A  18      24.324   9.676  -4.036  1.00 94.46           H  
ATOM    289  N   GLN A  19      20.966  12.965  -2.588  1.00 93.00           N  
ATOM    290  H   GLN A  19      21.645  13.108  -1.854  1.00 93.00           H  
ATOM    291  CA  GLN A  19      19.661  13.632  -2.477  1.00 93.00           C  
ATOM    292  HA  GLN A  19      18.884  12.951  -2.826  1.00 93.00           H  
ATOM    293  C   GLN A  19      19.563  14.888  -3.352  1.00 93.00           C  
ATOM    294  CB  GLN A  19      19.375  13.982  -1.012  1.00 93.00           C  
ATOM    295  HB2 GLN A  19      20.256  14.443  -0.567  1.00 93.00           H  
ATOM    296  HB3 GLN A  19      18.557  14.701  -0.972  1.00 93.00           H  
ATOM    297  O   GLN A  19      18.505  15.145  -3.926  1.00 93.00           O  
ATOM    298  CG  GLN A  19      18.957  12.752  -0.199  1.00 93.00           C  
ATOM    299  HG2 GLN A  19      19.683  11.951  -0.333  1.00 93.00           H  
ATOM    300  HG3 GLN A  19      17.986  12.399  -0.544  1.00 93.00           H  
ATOM    301  CD  GLN A  19      18.861  13.104   1.276  1.00 93.00           C  
ATOM    302  NE2 GLN A  19      19.924  12.918   2.023  1.00 93.00           N  
ATOM    303 HE21 GLN A  19      20.770  12.581   1.586  1.00 93.00           H  
ATOM    304 HE22 GLN A  19      19.875  13.273   2.967  1.00 93.00           H  
ATOM    305  OE1 GLN A  19      17.858  13.585   1.771  1.00 93.00           O  
ATOM    306  N   ILE A  20      20.655  15.649  -3.495  1.00 92.29           N  
ATOM    307  H   ILE A  20      21.483  15.404  -2.971  1.00 92.29           H  
ATOM    308  CA  ILE A  20      20.733  16.774  -4.441  1.00 92.29           C  
ATOM    309  HA  ILE A  20      19.876  17.428  -4.281  1.00 92.29           H  
ATOM    310  C   ILE A  20      20.632  16.251  -5.882  1.00 92.29           C  
ATOM    311  CB  ILE A  20      22.021  17.598  -4.199  1.00 92.29           C  
ATOM    312  HB  ILE A  20      22.874  16.920  -4.235  1.00 92.29           H  
ATOM    313  O   ILE A  20      19.880  16.810  -6.678  1.00 92.29           O  
ATOM    314  CG1 ILE A  20      21.983  18.279  -2.808  1.00 92.29           C  
ATOM    315 HG12 ILE A  20      21.610  17.579  -2.060  1.00 92.29           H  
ATOM    316 HG13 ILE A  20      21.298  19.126  -2.833  1.00 92.29           H  
ATOM    317  CG2 ILE A  20      22.214  18.672  -5.290  1.00 92.29           C  
ATOM    318 HG21 ILE A  20      21.360  19.350  -5.309  1.00 92.29           H  
ATOM    319 HG22 ILE A  20      23.125  19.243  -5.112  1.00 92.29           H  
ATOM    320 HG23 ILE A  20      22.313  18.207  -6.271  1.00 92.29           H  
ATOM    321  CD1 ILE A  20      23.361  18.754  -2.328  1.00 92.29           C  
ATOM    322 HD11 ILE A  20      23.768  19.515  -2.994  1.00 92.29           H  
ATOM    323 HD12 ILE A  20      24.040  17.904  -2.283  1.00 92.29           H  
ATOM    324 HD13 ILE A  20      23.270  19.181  -1.329  1.00 92.29           H  
ATOM    325  N   ASP A  21      21.322  15.150  -6.198  1.00 92.01           N  
ATOM    326  H   ASP A  21      21.943  14.757  -5.505  1.00 92.01           H  
ATOM    327  CA  ASP A  21      21.289  14.519  -7.523  1.00 92.01           C  
ATOM    328  HA  ASP A  21      21.570  15.264  -8.267  1.00 92.01           H  
ATOM    329  C   ASP A  21      19.885  14.043  -7.897  1.00 92.01           C  
ATOM    330  CB  ASP A  21      22.293  13.354  -7.567  1.00 92.01           C  
ATOM    331  HB2 ASP A  21      23.205  13.642  -7.044  1.00 92.01           H  
ATOM    332  HB3 ASP A  21      21.882  12.484  -7.054  1.00 92.01           H  
ATOM    333  O   ASP A  21      19.383  14.366  -8.972  1.00 92.01           O  
ATOM    334  CG  ASP A  21      22.667  12.989  -9.004  1.00 92.01           C  
ATOM    335  OD1 ASP A  21      23.510  13.723  -9.563  1.00 92.01           O  
ATOM    336  OD2 ASP A  21      22.146  11.983  -9.532  1.00 92.01           O  
ATOM    337  N   GLU A  22      19.201  13.359  -6.979  1.00 88.90           N  
ATOM    338  H   GLU A  22      19.671  13.092  -6.126  1.00 88.90           H  
ATOM    339  CA  GLU A  22      17.825  12.915  -7.190  1.00 88.90           C  
ATOM    340  HA  GLU A  22      17.791  12.374  -8.136  1.00 88.90           H  
ATOM    341  C   GLU A  22      16.848  14.100  -7.317  1.00 88.90           C  
ATOM    342  CB  GLU A  22      17.450  11.944  -6.058  1.00 88.90           C  
ATOM    343  HB2 GLU A  22      18.194  11.149  -6.017  1.00 88.90           H  
ATOM    344  HB3 GLU A  22      17.483  12.480  -5.110  1.00 88.90           H  
ATOM    345  O   GLU A  22      15.939  14.060  -8.148  1.00 88.90           O  
ATOM    346  CG  GLU A  22      16.063  11.300  -6.203  1.00 88.90           C  
ATOM    347  HG2 GLU A  22      15.909  10.631  -5.357  1.00 88.90           H  
ATOM    348  HG3 GLU A  22      15.310  12.084  -6.131  1.00 88.90           H  
ATOM    349  CD  GLU A  22      15.847  10.506  -7.505  1.00 88.90           C  
ATOM    350  OE1 GLU A  22      14.660  10.299  -7.848  1.00 88.90           O  
ATOM    351  OE2 GLU A  22      16.821  10.105  -8.179  1.00 88.90           O  
ATOM    352  N   ALA A  23      17.048  15.191  -6.567  1.00 88.79           N  
ATOM    353  H   ALA A  23      17.810  15.191  -5.904  1.00 88.79           H  
ATOM    354  CA  ALA A  23      16.236  16.402  -6.701  1.00 88.79           C  
ATOM    355  HA  ALA A  23      15.187  16.114  -6.629  1.00 88.79           H  
ATOM    356  C   ALA A  23      16.421  17.085  -8.070  1.00 88.79           C  
ATOM    357  CB  ALA A  23      16.548  17.347  -5.534  1.00 88.79           C  
ATOM    358  HB1 ALA A  23      16.406  16.822  -4.590  1.00 88.79           H  
ATOM    359  HB2 ALA A  23      15.881  18.208  -5.570  1.00 88.79           H  
ATOM    360  HB3 ALA A  23      17.580  17.692  -5.596  1.00 88.79           H  
ATOM    361  O   ALA A  23      15.428  17.444  -8.707  1.00 88.79           O  
ATOM    362  N   MET A  24      17.661  17.213  -8.559  1.00 86.20           N  
ATOM    363  H   MET A  24      18.436  16.901  -7.990  1.00 86.20           H  
ATOM    364  CA  MET A  24      17.947  17.760  -9.893  1.00 86.20           C  
ATOM    365  HA  MET A  24      17.447  18.723  -9.998  1.00 86.20           H  
ATOM    366  C   MET A  24      17.424  16.862 -11.016  1.00 86.20           C  
ATOM    367  CB  MET A  24      19.454  17.966 -10.088  1.00 86.20           C  
ATOM    368  HB2 MET A  24      19.633  18.175 -11.143  1.00 86.20           H  
ATOM    369  HB3 MET A  24      20.003  17.064  -9.817  1.00 86.20           H  
ATOM    370  O   MET A  24      16.788  17.345 -11.954  1.00 86.20           O  
ATOM    371  CG  MET A  24      19.974  19.156  -9.284  1.00 86.20           C  
ATOM    372  HG2 MET A  24      19.199  19.922  -9.279  1.00 86.20           H  
ATOM    373  HG3 MET A  24      20.159  18.853  -8.253  1.00 86.20           H  
ATOM    374  SD  MET A  24      21.468  19.914  -9.975  1.00 86.20           S  
ATOM    375  CE  MET A  24      22.639  18.564  -9.742  1.00 86.20           C  
ATOM    376  HE1 MET A  24      22.693  18.325  -8.680  1.00 86.20           H  
ATOM    377  HE2 MET A  24      23.620  18.878 -10.098  1.00 86.20           H  
ATOM    378  HE3 MET A  24      22.317  17.685 -10.300  1.00 86.20           H  
ATOM    379  N   ARG A  25      17.641  15.547 -10.901  1.00 85.80           N  
ATOM    380  H   ARG A  25      18.195  15.229 -10.119  1.00 85.80           H  
ATOM    381  CA  ARG A  25      17.184  14.546 -11.872  1.00 85.80           C  
ATOM    382  HA  ARG A  25      17.603  14.784 -12.850  1.00 85.80           H  
ATOM    383  C   ARG A  25      15.666  14.556 -12.021  1.00 85.80           C  
ATOM    384  CB  ARG A  25      17.697  13.178 -11.414  1.00 85.80           C  
ATOM    385  HB2 ARG A  25      18.763  13.265 -11.205  1.00 85.80           H  
ATOM    386  HB3 ARG A  25      17.189  12.897 -10.492  1.00 85.80           H  
ATOM    387  O   ARG A  25      15.174  14.466 -13.142  1.00 85.80           O  
ATOM    388  CG  ARG A  25      17.511  12.072 -12.461  1.00 85.80           C  
ATOM    389  HG2 ARG A  25      16.481  12.060 -12.818  1.00 85.80           H  
ATOM    390  HG3 ARG A  25      18.176  12.253 -13.306  1.00 85.80           H  
ATOM    391  CD  ARG A  25      17.819  10.707 -11.837  1.00 85.80           C  
ATOM    392  HD2 ARG A  25      17.718   9.938 -12.602  1.00 85.80           H  
ATOM    393  HD3 ARG A  25      17.076  10.515 -11.063  1.00 85.80           H  
ATOM    394  NE  ARG A  25      19.174  10.640 -11.253  1.00 85.80           N  
ATOM    395  HE  ARG A  25      19.878  11.284 -11.586  1.00 85.80           H  
ATOM    396  NH1 ARG A  25      18.758   9.009  -9.680  1.00 85.80           N  
ATOM    397 HH11 ARG A  25      17.843   9.385  -9.476  1.00 85.80           H  
ATOM    398 HH12 ARG A  25      19.116   8.412  -8.948  1.00 85.80           H  
ATOM    399  NH2 ARG A  25      20.820   9.729  -9.980  1.00 85.80           N  
ATOM    400 HH21 ARG A  25      21.099   9.131  -9.215  1.00 85.80           H  
ATOM    401 HH22 ARG A  25      21.391  10.551 -10.113  1.00 85.80           H  
ATOM    402  CZ  ARG A  25      19.571   9.798 -10.317  1.00 85.80           C  
ATOM    403  N   LYS A  26      14.928  14.722 -10.915  1.00 83.65           N  
ATOM    404  H   LYS A  26      15.405  14.730 -10.025  1.00 83.65           H  
ATOM    405  CA  LYS A  26      13.476  14.943 -10.956  1.00 83.65           C  
ATOM    406  HA  LYS A  26      13.022  14.172 -11.579  1.00 83.65           H  
ATOM    407  C   LYS A  26      13.129  16.265 -11.638  1.00 83.65           C  
ATOM    408  CB  LYS A  26      12.867  14.863  -9.548  1.00 83.65           C  
ATOM    409  HB2 LYS A  26      11.846  15.243  -9.592  1.00 83.65           H  
ATOM    410  HB3 LYS A  26      13.438  15.490  -8.864  1.00 83.65           H  
ATOM    411  O   LYS A  26      12.300  16.254 -12.538  1.00 83.65           O  
ATOM    412  CG  LYS A  26      12.825  13.419  -9.024  1.00 83.65           C  
ATOM    413  HG2 LYS A  26      12.299  12.795  -9.747  1.00 83.65           H  
ATOM    414  HG3 LYS A  26      13.836  13.029  -8.909  1.00 83.65           H  
ATOM    415  CD  LYS A  26      12.087  13.359  -7.678  1.00 83.65           C  
ATOM    416  HD2 LYS A  26      11.030  13.558  -7.854  1.00 83.65           H  
ATOM    417  HD3 LYS A  26      12.474  14.143  -7.028  1.00 83.65           H  
ATOM    418  CE  LYS A  26      12.228  12.023  -6.931  1.00 83.65           C  
ATOM    419  HE2 LYS A  26      13.213  11.993  -6.465  1.00 83.65           H  
ATOM    420  HE3 LYS A  26      11.481  11.989  -6.139  1.00 83.65           H  
ATOM    421  NZ  LYS A  26      12.100  10.837  -7.811  1.00 83.65           N  
ATOM    422  HZ1 LYS A  26      11.400  10.945  -8.530  1.00 83.65           H  
ATOM    423  HZ2 LYS A  26      11.950   9.996  -7.272  1.00 83.65           H  
ATOM    424  HZ3 LYS A  26      13.006  10.679  -8.229  1.00 83.65           H  
ATOM    425  N   ALA A  27      13.769  17.373 -11.252  1.00 80.60           N  
ATOM    426  H   ALA A  27      14.456  17.297 -10.516  1.00 80.60           H  
ATOM    427  CA  ALA A  27      13.483  18.713 -11.778  1.00 80.60           C  
ATOM    428  HA  ALA A  27      12.443  18.955 -11.558  1.00 80.60           H  
ATOM    429  C   ALA A  27      13.657  18.855 -13.304  1.00 80.60           C  
ATOM    430  CB  ALA A  27      14.370  19.715 -11.031  1.00 80.60           C  
ATOM    431  HB1 ALA A  27      15.420  19.540 -11.267  1.00 80.60           H  
ATOM    432  HB2 ALA A  27      14.223  19.599  -9.957  1.00 80.60           H  
ATOM    433  HB3 ALA A  27      14.099  20.731 -11.316  1.00 80.60           H  
ATOM    434  O   ALA A  27      13.108  19.785 -13.895  1.00 80.60           O  
ATOM    435  N   GLY A  28      14.415  17.958 -13.948  1.00 75.87           N  
ATOM    436  H   GLY A  28      14.877  17.247 -13.400  1.00 75.87           H  
ATOM    437  CA  GLY A  28      14.543  17.898 -15.408  1.00 75.87           C  
ATOM    438  HA2 GLY A  28      15.078  16.986 -15.673  1.00 75.87           H  
ATOM    439  HA3 GLY A  28      13.548  17.857 -15.851  1.00 75.87           H  
ATOM    440  C   GLY A  28      15.293  19.083 -16.026  1.00 75.87           C  
ATOM    441  O   GLY A  28      15.256  19.271 -17.241  1.00 75.87           O  
ATOM    442  N   VAL A  29      15.970  19.891 -15.205  1.00 64.73           N  
ATOM    443  H   VAL A  29      15.979  19.659 -14.222  1.00 64.73           H  
ATOM    444  CA  VAL A  29      16.822  20.991 -15.662  1.00 64.73           C  
ATOM    445  HA  VAL A  29      16.443  21.337 -16.624  1.00 64.73           H  
ATOM    446  C   VAL A  29      18.241  20.491 -15.904  1.00 64.73           C  
ATOM    447  CB  VAL A  29      16.790  22.209 -14.715  1.00 64.73           C  
ATOM    448  HB  VAL A  29      17.567  22.903 -15.035  1.00 64.73           H  
ATOM    449  O   VAL A  29      18.875  19.923 -15.017  1.00 64.73           O  
ATOM    450  CG1 VAL A  29      15.445  22.931 -14.850  1.00 64.73           C  
ATOM    451 HG11 VAL A  29      15.470  23.855 -14.273  1.00 64.73           H  
ATOM    452 HG12 VAL A  29      14.637  22.294 -14.490  1.00 64.73           H  
ATOM    453 HG13 VAL A  29      15.263  23.183 -15.895  1.00 64.73           H  
ATOM    454  CG2 VAL A  29      17.020  21.888 -13.230  1.00 64.73           C  
ATOM    455 HG21 VAL A  29      17.976  21.382 -13.096  1.00 64.73           H  
ATOM    456 HG22 VAL A  29      17.036  22.813 -12.653  1.00 64.73           H  
ATOM    457 HG23 VAL A  29      16.221  21.250 -12.850  1.00 64.73           H  
ATOM    458  N   ALA A  30      18.759  20.732 -17.109  1.00 63.04           N  
ATOM    459  H   ALA A  30      18.182  21.170 -17.811  1.00 63.04           H  
ATOM    460  CA  ALA A  30      20.163  20.505 -17.430  1.00 63.04           C  
ATOM    461  HA  ALA A  30      20.459  19.520 -17.069  1.00 63.04           H  
ATOM    462  C   ALA A  30      21.021  21.558 -16.708  1.00 63.04           C  
ATOM    463  CB  ALA A  30      20.331  20.523 -18.955  1.00 63.04           C  
ATOM    464  HB1 ALA A  30      20.026  21.489 -19.357  1.00 63.04           H  
ATOM    465  HB2 ALA A  30      19.727  19.735 -19.404  1.00 63.04           H  
ATOM    466  HB3 ALA A  30      21.378  20.353 -19.206  1.00 63.04           H  
ATOM    467  O   ALA A  30      21.258  22.650 -17.223  1.00 63.04           O  
ATOM    468  N   HIS A  31      21.433  21.252 -15.480  1.00 67.88           N  
ATOM    469  H   HIS A  31      21.134  20.376 -15.076  1.00 67.88           H  
ATOM    470  CA  HIS A  31      22.285  22.128 -14.687  1.00 67.88           C  
ATOM    471  HA  HIS A  31      22.020  23.160 -14.917  1.00 67.88           H  
ATOM    472  C   HIS A  31      23.761  21.923 -15.058  1.00 67.88           C  
ATOM    473  CB  HIS A  31      22.003  21.898 -13.200  1.00 67.88           C  
ATOM    474  HB2 HIS A  31      22.439  20.949 -12.887  1.00 67.88           H  
ATOM    475  HB3 HIS A  31      20.926  21.843 -13.041  1.00 67.88           H  
ATOM    476  O   HIS A  31      24.224  20.792 -15.190  1.00 67.88           O  
ATOM    477  CG  HIS A  31      22.539  23.008 -12.341  1.00 67.88           C  
ATOM    478  CD2 HIS A  31      22.013  24.265 -12.215  1.00 67.88           C  
ATOM    479  HD2 HIS A  31      21.139  24.642 -12.726  1.00 67.88           H  
ATOM    480  ND1 HIS A  31      23.628  22.933 -11.511  1.00 67.88           N  
ATOM    481  HD1 HIS A  31      24.142  22.090 -11.298  1.00 67.88           H  
ATOM    482  CE1 HIS A  31      23.742  24.119 -10.886  1.00 67.88           C  
ATOM    483  HE1 HIS A  31      24.451  24.344 -10.103  1.00 67.88           H  
ATOM    484  NE2 HIS A  31      22.792  24.970 -11.294  1.00 67.88           N  
ATOM    485  N   THR A  32      24.516  23.013 -15.216  1.00 76.97           N  
ATOM    486  H   THR A  32      24.104  23.926 -15.091  1.00 76.97           H  
ATOM    487  CA  THR A  32      25.932  22.960 -15.632  1.00 76.97           C  
ATOM    488  HA  THR A  32      26.031  22.254 -16.457  1.00 76.97           H  
ATOM    489  C   THR A  32      26.871  22.475 -14.526  1.00 76.97           C  
ATOM    490  CB  THR A  32      26.411  24.334 -16.118  1.00 76.97           C  
ATOM    491  HB  THR A  32      27.482  24.295 -16.316  1.00 76.97           H  
ATOM    492  O   THR A  32      27.960  21.987 -14.818  1.00 76.97           O  
ATOM    493  CG2 THR A  32      25.695  24.782 -17.392  1.00 76.97           C  
ATOM    494 HG21 THR A  32      25.842  24.036 -18.174  1.00 76.97           H  
ATOM    495 HG22 THR A  32      24.626  24.899 -17.211  1.00 76.97           H  
ATOM    496 HG23 THR A  32      26.107  25.731 -17.734  1.00 76.97           H  
ATOM    497  OG1 THR A  32      26.149  25.310 -15.133  1.00 76.97           O  
ATOM    498  HG1 THR A  32      26.444  26.152 -15.486  1.00 76.97           H  
ATOM    499  N   LYS A  33      26.456  22.581 -13.257  1.00 81.26           N  
ATOM    500  H   LYS A  33      25.540  22.979 -13.108  1.00 81.26           H  
ATOM    501  CA  LYS A  33      27.197  22.063 -12.097  1.00 81.26           C  
ATOM    502  HA  LYS A  33      28.237  21.905 -12.382  1.00 81.26           H  
ATOM    503  C   LYS A  33      26.620  20.728 -11.644  1.00 81.26           C  
ATOM    504  CB  LYS A  33      27.176  23.055 -10.928  1.00 81.26           C  
ATOM    505  HB2 LYS A  33      27.734  22.621 -10.098  1.00 81.26           H  
ATOM    506  HB3 LYS A  33      26.149  23.181 -10.585  1.00 81.26           H  
ATOM    507  O   LYS A  33      25.409  20.610 -11.458  1.00 81.26           O  
ATOM    508  CG  LYS A  33      27.783  24.424 -11.256  1.00 81.26           C  
ATOM    509  HG2 LYS A  33      27.359  24.825 -12.177  1.00 81.26           H  
ATOM    510  HG3 LYS A  33      28.856  24.292 -11.398  1.00 81.26           H  
ATOM    511  CD  LYS A  33      27.512  25.421 -10.117  1.00 81.26           C  
ATOM    512  HD2 LYS A  33      26.527  25.863 -10.271  1.00 81.26           H  
ATOM    513  HD3 LYS A  33      27.515  24.911  -9.154  1.00 81.26           H  
ATOM    514  CE  LYS A  33      28.569  26.527 -10.109  1.00 81.26           C  
ATOM    515  HE2 LYS A  33      28.800  26.791 -11.141  1.00 81.26           H  
ATOM    516  HE3 LYS A  33      28.171  27.410  -9.608  1.00 81.26           H  
ATOM    517  NZ  LYS A  33      29.790  26.060  -9.405  1.00 81.26           N  
ATOM    518  HZ1 LYS A  33      29.912  25.061  -9.490  1.00 81.26           H  
ATOM    519  HZ2 LYS A  33      29.756  26.163  -8.401  1.00 81.26           H  
ATOM    520  HZ3 LYS A  33      30.643  26.496  -9.726  1.00 81.26           H  
ATOM    521  N   SER A  34      27.501  19.764 -11.389  1.00 88.97           N  
ATOM    522  H   SER A  34      28.476  19.976 -11.545  1.00 88.97           H  
ATOM    523  CA  SER A  34      27.150  18.472 -10.794  1.00 88.97           C  
ATOM    524  HA  SER A  34      26.338  18.031 -11.374  1.00 88.97           H  
ATOM    525  C   SER A  34      26.681  18.618  -9.341  1.00 88.97           C  
ATOM    526  CB  SER A  34      28.366  17.538 -10.861  1.00 88.97           C  
ATOM    527  HB2 SER A  34      29.199  18.009 -10.339  1.00 88.97           H  
ATOM    528  HB3 SER A  34      28.650  17.383 -11.902  1.00 88.97           H  
ATOM    529  O   SER A  34      27.151  19.481  -8.602  1.00 88.97           O  
ATOM    530  OG  SER A  34      28.100  16.288 -10.251  1.00 88.97           O  
ATOM    531  HG  SER A  34      27.679  15.712 -10.894  1.00 88.97           H  
ATOM    532  N   SER A  35      25.835  17.695  -8.894  1.00 88.83           N  
ATOM    533  H   SER A  35      25.429  17.051  -9.558  1.00 88.83           H  
ATOM    534  CA  SER A  35      25.366  17.520  -7.511  1.00 88.83           C  
ATOM    535  HA  SER A  35      24.665  18.317  -7.264  1.00 88.83           H  
ATOM    536  C   SER A  35      26.502  17.531  -6.483  1.00 88.83           C  
ATOM    537  CB  SER A  35      24.637  16.169  -7.442  1.00 88.83           C  
ATOM    538  HB2 SER A  35      24.028  16.115  -6.540  1.00 88.83           H  
ATOM    539  HB3 SER A  35      25.363  15.356  -7.441  1.00 88.83           H  
ATOM    540  O   SER A  35      26.356  18.078  -5.392  1.00 88.83           O  
ATOM    541  OG  SER A  35      23.831  16.063  -8.597  1.00 88.83           O  
ATOM    542  HG  SER A  35      23.764  15.155  -8.902  1.00 88.83           H  
ATOM    543  N   LYS A  36      27.663  16.976  -6.859  1.00 92.52           N  
ATOM    544  H   LYS A  36      27.701  16.579  -7.787  1.00 92.52           H  
ATOM    545  CA  LYS A  36      28.879  16.946  -6.035  1.00 92.52           C  
ATOM    546  HA  LYS A  36      28.603  16.664  -5.019  1.00 92.52           H  
ATOM    547  C   LYS A  36      29.564  18.316  -5.925  1.00 92.52           C  
ATOM    548  CB  LYS A  36      29.814  15.872  -6.612  1.00 92.52           C  
ATOM    549  HB2 LYS A  36      30.179  16.200  -7.586  1.00 92.52           H  
ATOM    550  HB3 LYS A  36      29.249  14.950  -6.749  1.00 92.52           H  
ATOM    551  O   LYS A  36      30.078  18.649  -4.865  1.00 92.52           O  
ATOM    552  CG  LYS A  36      31.006  15.575  -5.690  1.00 92.52           C  
ATOM    553  HG2 LYS A  36      31.587  16.484  -5.538  1.00 92.52           H  
ATOM    554  HG3 LYS A  36      30.635  15.227  -4.726  1.00 92.52           H  
ATOM    555  CD  LYS A  36      31.917  14.505  -6.303  1.00 92.52           C  
ATOM    556  HD2 LYS A  36      31.346  13.590  -6.461  1.00 92.52           H  
ATOM    557  HD3 LYS A  36      32.290  14.865  -7.262  1.00 92.52           H  
ATOM    558  CE  LYS A  36      33.092  14.230  -5.358  1.00 92.52           C  
ATOM    559  HE2 LYS A  36      33.581  15.177  -5.133  1.00 92.52           H  
ATOM    560  HE3 LYS A  36      32.697  13.834  -4.422  1.00 92.52           H  
ATOM    561  NZ  LYS A  36      34.067  13.282  -5.954  1.00 92.52           N  
ATOM    562  HZ1 LYS A  36      33.625  12.402  -6.175  1.00 92.52           H  
ATOM    563  HZ2 LYS A  36      34.456  13.666  -6.804  1.00 92.52           H  
ATOM    564  HZ3 LYS A  36      34.830  13.110  -5.315  1.00 92.52           H  
ATOM    565  N   ASP A  37      29.552  19.117  -6.992  1.00 92.47           N  
ATOM    566  H   ASP A  37      29.010  18.829  -7.794  1.00 92.47           H  
ATOM    567  CA  ASP A  37      30.064  20.500  -6.987  1.00 92.47           C  
ATOM    568  HA  ASP A  37      31.077  20.521  -6.583  1.00 92.47           H  
ATOM    569  C   ASP A  37      29.183  21.392  -6.101  1.00 92.47           C  
ATOM    570  CB  ASP A  37      30.107  21.021  -8.436  1.00 92.47           C  
ATOM    571  HB2 ASP A  37      30.726  20.351  -9.033  1.00 92.47           H  
ATOM    572  HB3 ASP A  37      29.104  21.011  -8.862  1.00 92.47           H  
ATOM    573  O   ASP A  37      29.670  22.136  -5.250  1.00 92.47           O  
ATOM    574  CG  ASP A  37      30.671  22.441  -8.547  1.00 92.47           C  
ATOM    575  OD1 ASP A  37      29.886  23.375  -8.855  1.00 92.47           O  
ATOM    576  OD2 ASP A  37      31.896  22.576  -8.374  1.00 92.47           O  
ATOM    577  N   MET A  38      27.864  21.241  -6.238  1.00 91.27           N  
ATOM    578  H   MET A  38      27.537  20.606  -6.952  1.00 91.27           H  
ATOM    579  CA  MET A  38      26.877  21.969  -5.444  1.00 91.27           C  
ATOM    580  HA  MET A  38      27.069  23.037  -5.545  1.00 91.27           H  
ATOM    581  C   MET A  38      26.953  21.642  -3.946  1.00 91.27           C  
ATOM    582  CB  MET A  38      25.481  21.669  -5.989  1.00 91.27           C  
ATOM    583  HB2 MET A  38      25.298  20.594  -5.981  1.00 91.27           H  
ATOM    584  HB3 MET A  38      24.752  22.141  -5.330  1.00 91.27           H  
ATOM    585  O   MET A  38      26.930  22.560  -3.127  1.00 91.27           O  
ATOM    586  CG  MET A  38      25.289  22.205  -7.411  1.00 91.27           C  
ATOM    587  HG2 MET A  38      25.885  21.607  -8.100  1.00 91.27           H  
ATOM    588  HG3 MET A  38      25.639  23.236  -7.465  1.00 91.27           H  
ATOM    589  SD  MET A  38      23.565  22.145  -7.948  1.00 91.27           S  
ATOM    590  CE  MET A  38      22.938  23.631  -7.121  1.00 91.27           C  
ATOM    591  HE1 MET A  38      23.430  23.767  -6.158  1.00 91.27           H  
ATOM    592  HE2 MET A  38      21.862  23.554  -6.963  1.00 91.27           H  
ATOM    593  HE3 MET A  38      23.144  24.502  -7.743  1.00 91.27           H  
ATOM    594  N   GLU A  39      27.089  20.365  -3.576  1.00 94.50           N  
ATOM    595  H   GLU A  39      27.054  19.639  -4.278  1.00 94.50           H  
ATOM    596  CA  GLU A  39      27.335  19.974  -2.182  1.00 94.50           C  
ATOM    597  HA  GLU A  39      26.550  20.394  -1.555  1.00 94.50           H  
ATOM    598  C   GLU A  39      28.667  20.524  -1.670  1.00 94.50           C  
ATOM    599  CB  GLU A  39      27.290  18.448  -2.043  1.00 94.50           C  
ATOM    600  HB2 GLU A  39      28.054  18.007  -2.685  1.00 94.50           H  
ATOM    601  HB3 GLU A  39      26.320  18.107  -2.405  1.00 94.50           H  
ATOM    602  O   GLU A  39      28.693  21.092  -0.583  1.00 94.50           O  
ATOM    603  CG  GLU A  39      27.455  17.960  -0.589  1.00 94.50           C  
ATOM    604  HG2 GLU A  39      26.898  18.629   0.067  1.00 94.50           H  
ATOM    605  HG3 GLU A  39      26.987  16.979  -0.504  1.00 94.50           H  
ATOM    606  CD  GLU A  39      28.916  17.845  -0.105  1.00 94.50           C  
ATOM    607  OE1 GLU A  39      29.156  17.860   1.116  1.00 94.50           O  
ATOM    608  OE2 GLU A  39      29.861  17.704  -0.913  1.00 94.50           O  
ATOM    609  N   SER A  40      29.744  20.435  -2.458  1.00 94.37           N  
ATOM    610  H   SER A  40      29.668  19.910  -3.317  1.00 94.37           H  
ATOM    611  CA  SER A  40      31.066  20.932  -2.062  1.00 94.37           C  
ATOM    612  HA  SER A  40      31.372  20.409  -1.156  1.00 94.37           H  
ATOM    613  C   SER A  40      31.040  22.435  -1.758  1.00 94.37           C  
ATOM    614  CB  SER A  40      32.075  20.616  -3.168  1.00 94.37           C  
ATOM    615  HB2 SER A  40      31.858  21.222  -4.047  1.00 94.37           H  
ATOM    616  HB3 SER A  40      31.998  19.562  -3.436  1.00 94.37           H  
ATOM    617  O   SER A  40      31.567  22.878  -0.737  1.00 94.37           O  
ATOM    618  OG  SER A  40      33.393  20.871  -2.724  1.00 94.37           O  
ATOM    619  HG  SER A  40      33.921  21.121  -3.485  1.00 94.37           H  
ATOM    620  N   HIS A  41      30.337  23.226  -2.576  1.00 94.06           N  
ATOM    621  H   HIS A  41      29.947  22.820  -3.415  1.00 94.06           H  
ATOM    622  CA  HIS A  41      30.092  24.644  -2.302  1.00 94.06           C  
ATOM    623  HA  HIS A  41      31.050  25.153  -2.199  1.00 94.06           H  
ATOM    624  C   HIS A  41      29.318  24.881  -0.996  1.00 94.06           C  
ATOM    625  CB  HIS A  41      29.316  25.264  -3.470  1.00 94.06           C  
ATOM    626  HB2 HIS A  41      28.856  26.192  -3.128  1.00 94.06           H  
ATOM    627  HB3 HIS A  41      28.512  24.594  -3.773  1.00 94.06           H  
ATOM    628  O   HIS A  41      29.655  25.797  -0.245  1.00 94.06           O  
ATOM    629  CG  HIS A  41      30.161  25.610  -4.665  1.00 94.06           C  
ATOM    630  CD2 HIS A  41      29.932  25.234  -5.961  1.00 94.06           C  
ATOM    631  HD2 HIS A  41      29.158  24.563  -6.301  1.00 94.06           H  
ATOM    632  ND1 HIS A  41      31.227  26.481  -4.676  1.00 94.06           N  
ATOM    633  HD1 HIS A  41      31.671  26.892  -3.868  1.00 94.06           H  
ATOM    634  CE1 HIS A  41      31.629  26.632  -5.948  1.00 94.06           C  
ATOM    635  HE1 HIS A  41      32.463  27.239  -6.267  1.00 94.06           H  
ATOM    636  NE2 HIS A  41      30.836  25.933  -6.772  1.00 94.06           N  
ATOM    637  N   VAL A  42      28.292  24.075  -0.708  1.00 94.66           N  
ATOM    638  H   VAL A  42      28.073  23.326  -1.350  1.00 94.66           H  
ATOM    639  CA  VAL A  42      27.515  24.182   0.537  1.00 94.66           C  
ATOM    640  HA  VAL A  42      27.259  25.230   0.695  1.00 94.66           H  
ATOM    641  C   VAL A  42      28.348  23.761   1.753  1.00 94.66           C  
ATOM    642  CB  VAL A  42      26.195  23.393   0.418  1.00 94.66           C  
ATOM    643  HB  VAL A  42      26.393  22.386   0.053  1.00 94.66           H  
ATOM    644  O   VAL A  42      28.312  24.443   2.774  1.00 94.66           O  
ATOM    645  CG1 VAL A  42      25.474  23.290   1.762  1.00 94.66           C  
ATOM    646 HG11 VAL A  42      25.934  22.501   2.358  1.00 94.66           H  
ATOM    647 HG12 VAL A  42      25.551  24.234   2.301  1.00 94.66           H  
ATOM    648 HG13 VAL A  42      24.426  23.031   1.614  1.00 94.66           H  
ATOM    649  CG2 VAL A  42      25.241  24.096  -0.559  1.00 94.66           C  
ATOM    650 HG21 VAL A  42      25.706  24.184  -1.541  1.00 94.66           H  
ATOM    651 HG22 VAL A  42      24.992  25.091  -0.192  1.00 94.66           H  
ATOM    652 HG23 VAL A  42      24.328  23.509  -0.665  1.00 94.66           H  
ATOM    653  N   PHE A  43      29.154  22.707   1.631  1.00 93.64           N  
ATOM    654  H   PHE A  43      29.120  22.185   0.767  1.00 93.64           H  
ATOM    655  CA  PHE A  43      30.070  22.227   2.665  1.00 93.64           C  
ATOM    656  HA  PHE A  43      29.509  22.026   3.578  1.00 93.64           H  
ATOM    657  C   PHE A  43      31.157  23.249   3.018  1.00 93.64           C  
ATOM    658  CB  PHE A  43      30.702  20.918   2.181  1.00 93.64           C  
ATOM    659  HB2 PHE A  43      29.917  20.177   2.031  1.00 93.64           H  
ATOM    660  HB3 PHE A  43      31.188  21.082   1.219  1.00 93.64           H  
ATOM    661  O   PHE A  43      31.426  23.473   4.194  1.00 93.64           O  
ATOM    662  CG  PHE A  43      31.711  20.362   3.160  1.00 93.64           C  
ATOM    663  CD1 PHE A  43      33.093  20.514   2.934  1.00 93.64           C  
ATOM    664  HD1 PHE A  43      33.439  21.016   2.042  1.00 93.64           H  
ATOM    665  CD2 PHE A  43      31.257  19.757   4.342  1.00 93.64           C  
ATOM    666  HD2 PHE A  43      30.197  19.660   4.529  1.00 93.64           H  
ATOM    667  CE1 PHE A  43      34.019  20.034   3.879  1.00 93.64           C  
ATOM    668  HE1 PHE A  43      35.078  20.159   3.709  1.00 93.64           H  
ATOM    669  CE2 PHE A  43      32.181  19.300   5.292  1.00 93.64           C  
ATOM    670  HE2 PHE A  43      31.811  18.873   6.212  1.00 93.64           H  
ATOM    671  CZ  PHE A  43      33.562  19.417   5.058  1.00 93.64           C  
ATOM    672  HZ  PHE A  43      34.269  19.051   5.788  1.00 93.64           H  
ATOM    673  N   LEU A  44      31.755  23.901   2.016  1.00 93.79           N  
ATOM    674  H   LEU A  44      31.530  23.629   1.069  1.00 93.79           H  
ATOM    675  CA  LEU A  44      32.750  24.960   2.225  1.00 93.79           C  
ATOM    676  HA  LEU A  44      33.486  24.618   2.953  1.00 93.79           H  
ATOM    677  C   LEU A  44      32.139  26.243   2.807  1.00 93.79           C  
ATOM    678  CB  LEU A  44      33.447  25.266   0.888  1.00 93.79           C  
ATOM    679  HB2 LEU A  44      32.680  25.440   0.133  1.00 93.79           H  
ATOM    680  HB3 LEU A  44      34.018  26.189   0.992  1.00 93.79           H  
ATOM    681  O   LEU A  44      32.828  26.993   3.495  1.00 93.79           O  
ATOM    682  CG  LEU A  44      34.401  24.163   0.397  1.00 93.79           C  
ATOM    683  HG  LEU A  44      33.892  23.199   0.391  1.00 93.79           H  
ATOM    684  CD1 LEU A  44      34.850  24.484  -1.029  1.00 93.79           C  
ATOM    685 HD11 LEU A  44      33.979  24.520  -1.683  1.00 93.79           H  
ATOM    686 HD12 LEU A  44      35.517  23.700  -1.388  1.00 93.79           H  
ATOM    687 HD13 LEU A  44      35.370  25.442  -1.053  1.00 93.79           H  
ATOM    688  CD2 LEU A  44      35.648  24.044   1.277  1.00 93.79           C  
ATOM    689 HD21 LEU A  44      35.371  23.722   2.281  1.00 93.79           H  
ATOM    690 HD22 LEU A  44      36.159  25.006   1.335  1.00 93.79           H  
ATOM    691 HD23 LEU A  44      36.327  23.304   0.855  1.00 93.79           H  
ATOM    692  N   LYS A  45      30.859  26.512   2.523  1.00 92.30           N  
ATOM    693  H   LYS A  45      30.369  25.874   1.912  1.00 92.30           H  
ATOM    694  CA  LYS A  45      30.145  27.684   3.045  1.00 92.30           C  
ATOM    695  HA  LYS A  45      30.834  28.528   3.052  1.00 92.30           H  
ATOM    696  C   LYS A  45      29.695  27.494   4.494  1.00 92.30           C  
ATOM    697  CB  LYS A  45      28.970  28.002   2.109  1.00 92.30           C  
ATOM    698  HB2 LYS A  45      28.237  27.197   2.156  1.00 92.30           H  
ATOM    699  HB3 LYS A  45      29.347  28.070   1.088  1.00 92.30           H  
ATOM    700  O   LYS A  45      29.730  28.457   5.256  1.00 92.30           O  
ATOM    701  CG  LYS A  45      28.298  29.332   2.469  1.00 92.30           C  
ATOM    702  HG2 LYS A  45      29.053  30.119   2.461  1.00 92.30           H  
ATOM    703  HG3 LYS A  45      27.864  29.268   3.467  1.00 92.30           H  
ATOM    704  CD  LYS A  45      27.184  29.671   1.471  1.00 92.30           C  
ATOM    705  HD2 LYS A  45      26.431  28.883   1.507  1.00 92.30           H  
ATOM    706  HD3 LYS A  45      27.589  29.710   0.459  1.00 92.30           H  
ATOM    707  CE  LYS A  45      26.515  31.005   1.822  1.00 92.30           C  
ATOM    708  HE2 LYS A  45      26.185  30.956   2.860  1.00 92.30           H  
ATOM    709  HE3 LYS A  45      25.633  31.128   1.193  1.00 92.30           H  
ATOM    710  NZ  LYS A  45      27.439  32.152   1.634  1.00 92.30           N  
ATOM    711  HZ1 LYS A  45      28.245  32.034   2.231  1.00 92.30           H  
ATOM    712  HZ2 LYS A  45      27.758  32.207   0.677  1.00 92.30           H  
ATOM    713  HZ3 LYS A  45      26.990  33.020   1.886  1.00 92.30           H  
ATOM    714  N   ALA A  46      29.261  26.287   4.852  1.00 92.94           N  
ATOM    715  H   ALA A  46      29.277  25.544   4.168  1.00 92.94           H  
ATOM    716  CA  ALA A  46      28.675  25.998   6.150  1.00 92.94           C  
ATOM    717  HA  ALA A  46      28.032  26.836   6.419  1.00 92.94           H  
ATOM    718  C   ALA A  46      29.722  25.827   7.258  1.00 92.94           C  
ATOM    719  CB  ALA A  46      27.792  24.761   6.025  1.00 92.94           C  
ATOM    720  HB1 ALA A  46      27.337  24.563   6.995  1.00 92.94           H  
ATOM    721  HB2 ALA A  46      28.397  23.904   5.727  1.00 92.94           H  
ATOM    722  HB3 ALA A  46      27.014  24.936   5.283  1.00 92.94           H  
ATOM    723  O   ALA A  46      30.651  25.022   7.158  1.00 92.94           O  
ATOM    724  N   LYS A  47      29.534  26.546   8.365  1.00 92.17           N  
ATOM    725  H   LYS A  47      28.772  27.208   8.371  1.00 92.17           H  
ATOM    726  CA  LYS A  47      30.382  26.422   9.559  1.00 92.17           C  
ATOM    727  HA  LYS A  47      31.375  26.088   9.256  1.00 92.17           H  
ATOM    728  C   LYS A  47      29.861  25.358  10.523  1.00 92.17           C  
ATOM    729  CB  LYS A  47      30.531  27.795  10.224  1.00 92.17           C  
ATOM    730  HB2 LYS A  47      29.546  28.184  10.482  1.00 92.17           H  
ATOM    731  HB3 LYS A  47      31.115  27.684  11.138  1.00 92.17           H  
ATOM    732  O   LYS A  47      30.673  24.643  11.114  1.00 92.17           O  
ATOM    733  CG  LYS A  47      31.248  28.777   9.283  1.00 92.17           C  
ATOM    734  HG2 LYS A  47      30.653  28.925   8.382  1.00 92.17           H  
ATOM    735  HG3 LYS A  47      32.217  28.365   9.002  1.00 92.17           H  
ATOM    736  CD  LYS A  47      31.454  30.133   9.959  1.00 92.17           C  
ATOM    737  HD2 LYS A  47      30.485  30.530  10.260  1.00 92.17           H  
ATOM    738  HD3 LYS A  47      32.082  30.004  10.840  1.00 92.17           H  
ATOM    739  CE  LYS A  47      32.122  31.090   8.969  1.00 92.17           C  
ATOM    740  HE2 LYS A  47      33.063  30.649   8.639  1.00 92.17           H  
ATOM    741  HE3 LYS A  47      31.475  31.187   8.097  1.00 92.17           H  
ATOM    742  NZ  LYS A  47      32.362  32.417   9.587  1.00 92.17           N  
ATOM    743  HZ1 LYS A  47      32.962  32.325  10.394  1.00 92.17           H  
ATOM    744  HZ2 LYS A  47      31.488  32.824   9.887  1.00 92.17           H  
ATOM    745  HZ3 LYS A  47      32.804  33.043   8.928  1.00 92.17           H  
ATOM    746  N   THR A  48      28.537  25.223  10.634  1.00 92.06           N  
ATOM    747  H   THR A  48      27.954  25.831  10.077  1.00 92.06           H  
ATOM    748  CA  THR A  48      27.855  24.252  11.508  1.00 92.06           C  
ATOM    749  HA  THR A  48      28.616  23.667  12.025  1.00 92.06           H  
ATOM    750  C   THR A  48      27.005  23.252  10.718  1.00 92.06           C  
ATOM    751  CB  THR A  48      27.009  24.919  12.616  1.00 92.06           C  
ATOM    752  HB  THR A  48      26.934  24.203  13.434  1.00 92.06           H  
ATOM    753  O   THR A  48      26.691  23.453   9.540  1.00 92.06           O  
ATOM    754  CG2 THR A  48      27.611  26.206  13.184  1.00 92.06           C  
ATOM    755 HG21 THR A  48      28.636  26.023  13.508  1.00 92.06           H  
ATOM    756 HG22 THR A  48      27.022  26.523  14.044  1.00 92.06           H  
ATOM    757 HG23 THR A  48      27.593  26.996  12.434  1.00 92.06           H  
ATOM    758  OG1 THR A  48      25.697  25.195  12.184  1.00 92.06           O  
ATOM    759  HG1 THR A  48      25.141  24.743  12.823  1.00 92.06           H  
ATOM    760  N   ARG A  49      26.600  22.171  11.392  1.00 89.16           N  
ATOM    761  H   ARG A  49      26.813  22.127  12.379  1.00 89.16           H  
ATOM    762  CA  ARG A  49      25.738  21.110  10.854  1.00 89.16           C  
ATOM    763  HA  ARG A  49      26.211  20.664   9.980  1.00 89.16           H  
ATOM    764  C   ARG A  49      24.367  21.633  10.427  1.00 89.16           C  
ATOM    765  CB  ARG A  49      25.604  20.065  11.969  1.00 89.16           C  
ATOM    766  HB2 ARG A  49      25.177  20.535  12.855  1.00 89.16           H  
ATOM    767  HB3 ARG A  49      26.604  19.733  12.249  1.00 89.16           H  
ATOM    768  O   ARG A  49      23.832  21.214   9.403  1.00 89.16           O  
ATOM    769  CG  ARG A  49      24.752  18.846  11.606  1.00 89.16           C  
ATOM    770  HG2 ARG A  49      23.700  19.131  11.564  1.00 89.16           H  
ATOM    771  HG3 ARG A  49      25.058  18.452  10.637  1.00 89.16           H  
ATOM    772  CD  ARG A  49      24.955  17.784  12.693  1.00 89.16           C  
ATOM    773  HD2 ARG A  49      24.682  18.208  13.659  1.00 89.16           H  
ATOM    774  HD3 ARG A  49      26.014  17.532  12.749  1.00 89.16           H  
ATOM    775  NE  ARG A  49      24.201  16.546  12.415  1.00 89.16           N  
ATOM    776  HE  ARG A  49      24.664  15.878  11.816  1.00 89.16           H  
ATOM    777  NH1 ARG A  49      22.528  16.854  13.965  1.00 89.16           N  
ATOM    778 HH11 ARG A  49      22.935  17.745  14.212  1.00 89.16           H  
ATOM    779 HH12 ARG A  49      21.763  16.495  14.518  1.00 89.16           H  
ATOM    780  NH2 ARG A  49      22.623  14.955  12.799  1.00 89.16           N  
ATOM    781 HH21 ARG A  49      23.138  14.320  12.205  1.00 89.16           H  
ATOM    782 HH22 ARG A  49      21.864  14.610  13.369  1.00 89.16           H  
ATOM    783  CZ  ARG A  49      23.122  16.132  13.056  1.00 89.16           C  
ATOM    784  N   GLU A  50      23.817  22.563  11.194  1.00 90.67           N  
ATOM    785  H   GLU A  50      24.320  22.810  12.035  1.00 90.67           H  
ATOM    786  CA  GLU A  50      22.499  23.172  11.008  1.00 90.67           C  
ATOM    787  HA  GLU A  50      21.759  22.389  10.842  1.00 90.67           H  
ATOM    788  C   GLU A  50      22.511  24.088   9.785  1.00 90.67           C  
ATOM    789  CB  GLU A  50      22.079  23.994  12.246  1.00 90.67           C  
ATOM    790  HB2 GLU A  50      21.082  24.392  12.058  1.00 90.67           H  
ATOM    791  HB3 GLU A  50      22.747  24.848  12.353  1.00 90.67           H  
ATOM    792  O   GLU A  50      21.587  24.040   8.974  1.00 90.67           O  
ATOM    793  CG  GLU A  50      22.031  23.229  13.582  1.00 90.67           C  
ATOM    794  HG2 GLU A  50      21.320  22.409  13.481  1.00 90.67           H  
ATOM    795  HG3 GLU A  50      21.661  23.903  14.355  1.00 90.67           H  
ATOM    796  CD  GLU A  50      23.406  22.689  14.000  1.00 90.67           C  
ATOM    797  OE1 GLU A  50      23.462  21.488  14.339  1.00 90.67           O  
ATOM    798  OE2 GLU A  50      24.416  23.405  13.765  1.00 90.67           O  
ATOM    799  N   GLU A  51      23.576  24.879   9.609  1.00 92.47           N  
ATOM    800  H   GLU A  51      24.296  24.879  10.318  1.00 92.47           H  
ATOM    801  CA  GLU A  51      23.775  25.702   8.414  1.00 92.47           C  
ATOM    802  HA  GLU A  51      22.894  26.329   8.274  1.00 92.47           H  
ATOM    803  C   GLU A  51      23.926  24.824   7.165  1.00 92.47           C  
ATOM    804  CB  GLU A  51      24.995  26.621   8.607  1.00 92.47           C  
ATOM    805  HB2 GLU A  51      25.895  26.013   8.695  1.00 92.47           H  
ATOM    806  HB3 GLU A  51      24.867  27.194   9.526  1.00 92.47           H  
ATOM    807  O   GLU A  51      23.255  25.063   6.159  1.00 92.47           O  
ATOM    808  CG  GLU A  51      25.142  27.599   7.429  1.00 92.47           C  
ATOM    809  HG2 GLU A  51      24.221  28.175   7.341  1.00 92.47           H  
ATOM    810  HG3 GLU A  51      25.268  27.029   6.508  1.00 92.47           H  
ATOM    811  CD  GLU A  51      26.333  28.559   7.553  1.00 92.47           C  
ATOM    812  OE1 GLU A  51      26.307  29.576   6.820  1.00 92.47           O  
ATOM    813  OE2 GLU A  51      27.287  28.245   8.307  1.00 92.47           O  
ATOM    814  N   TYR A  52      24.742  23.768   7.251  1.00 95.34           N  
ATOM    815  H   TYR A  52      25.262  23.641   8.107  1.00 95.34           H  
ATOM    816  CA  TYR A  52      24.962  22.807   6.170  1.00 95.34           C  
ATOM    817  HA  TYR A  52      25.361  23.334   5.303  1.00 95.34           H  
ATOM    818  C   TYR A  52      23.648  22.145   5.729  1.00 95.34           C  
ATOM    819  CB  TYR A  52      26.005  21.781   6.646  1.00 95.34           C  
ATOM    820  HB2 TYR A  52      26.938  22.290   6.884  1.00 95.34           H  
ATOM    821  HB3 TYR A  52      25.655  21.328   7.574  1.00 95.34           H  
ATOM    822  O   TYR A  52      23.274  22.217   4.555  1.00 95.34           O  
ATOM    823  CG  TYR A  52      26.315  20.682   5.654  1.00 95.34           C  
ATOM    824  CD1 TYR A  52      26.024  19.347   5.991  1.00 95.34           C  
ATOM    825  HD1 TYR A  52      25.603  19.114   6.957  1.00 95.34           H  
ATOM    826  CD2 TYR A  52      26.901  20.990   4.410  1.00 95.34           C  
ATOM    827  HD2 TYR A  52      27.160  22.012   4.177  1.00 95.34           H  
ATOM    828  CE1 TYR A  52      26.297  18.321   5.072  1.00 95.34           C  
ATOM    829  HE1 TYR A  52      26.092  17.292   5.325  1.00 95.34           H  
ATOM    830  CE2 TYR A  52      27.122  19.968   3.466  1.00 95.34           C  
ATOM    831  HE2 TYR A  52      27.530  20.180   2.488  1.00 95.34           H  
ATOM    832  OH  TYR A  52      26.930  17.645   2.884  1.00 95.34           O  
ATOM    833  HH  TYR A  52      26.742  16.781   3.258  1.00 95.34           H  
ATOM    834  CZ  TYR A  52      26.804  18.635   3.796  1.00 95.34           C  
ATOM    835  N   LEU A  53      22.887  21.588   6.676  1.00 93.59           N  
ATOM    836  H   LEU A  53      23.236  21.581   7.624  1.00 93.59           H  
ATOM    837  CA  LEU A  53      21.583  20.980   6.407  1.00 93.59           C  
ATOM    838  HA  LEU A  53      21.703  20.254   5.602  1.00 93.59           H  
ATOM    839  C   LEU A  53      20.554  21.994   5.893  1.00 93.59           C  
ATOM    840  CB  LEU A  53      21.080  20.270   7.677  1.00 93.59           C  
ATOM    841  HB2 LEU A  53      21.176  20.952   8.522  1.00 93.59           H  
ATOM    842  HB3 LEU A  53      20.021  20.042   7.557  1.00 93.59           H  
ATOM    843  O   LEU A  53      19.814  21.681   4.963  1.00 93.59           O  
ATOM    844  CG  LEU A  53      21.825  18.959   7.992  1.00 93.59           C  
ATOM    845  HG  LEU A  53      22.900  19.136   8.035  1.00 93.59           H  
ATOM    846  CD1 LEU A  53      21.365  18.411   9.343  1.00 93.59           C  
ATOM    847 HD11 LEU A  53      21.914  17.500   9.581  1.00 93.59           H  
ATOM    848 HD12 LEU A  53      21.569  19.150  10.118  1.00 93.59           H  
ATOM    849 HD13 LEU A  53      20.296  18.202   9.322  1.00 93.59           H  
ATOM    850  CD2 LEU A  53      21.545  17.894   6.927  1.00 93.59           C  
ATOM    851 HD21 LEU A  53      20.471  17.748   6.817  1.00 93.59           H  
ATOM    852 HD22 LEU A  53      21.970  18.197   5.970  1.00 93.59           H  
ATOM    853 HD23 LEU A  53      22.006  16.949   7.214  1.00 93.59           H  
ATOM    854  N   SER A  54      20.535  23.218   6.426  1.00 92.68           N  
ATOM    855  H   SER A  54      21.158  23.414   7.197  1.00 92.68           H  
ATOM    856  CA  SER A  54      19.629  24.280   5.968  1.00 92.68           C  
ATOM    857  HA  SER A  54      18.603  23.916   6.016  1.00 92.68           H  
ATOM    858  C   SER A  54      19.913  24.703   4.526  1.00 92.68           C  
ATOM    859  CB  SER A  54      19.743  25.516   6.862  1.00 92.68           C  
ATOM    860  HB2 SER A  54      20.773  25.870   6.882  1.00 92.68           H  
ATOM    861  HB3 SER A  54      19.107  26.305   6.460  1.00 92.68           H  
ATOM    862  O   SER A  54      18.984  24.923   3.748  1.00 92.68           O  
ATOM    863  OG  SER A  54      19.318  25.222   8.172  1.00 92.68           O  
ATOM    864  HG  SER A  54      20.032  24.748   8.604  1.00 92.68           H  
ATOM    865  N   LEU A  55      21.187  24.812   4.144  1.00 95.00           N  
ATOM    866  H   LEU A  55      21.909  24.631   4.827  1.00 95.00           H  
ATOM    867  CA  LEU A  55      21.594  25.150   2.782  1.00 95.00           C  
ATOM    868  HA  LEU A  55      21.015  26.008   2.442  1.00 95.00           H  
ATOM    869  C   LEU A  55      21.285  24.011   1.798  1.00 95.00           C  
ATOM    870  CB  LEU A  55      23.086  25.518   2.782  1.00 95.00           C  
ATOM    871  HB2 LEU A  55      23.448  25.504   1.754  1.00 95.00           H  
ATOM    872  HB3 LEU A  55      23.615  24.746   3.341  1.00 95.00           H  
ATOM    873  O   LEU A  55      20.718  24.282   0.739  1.00 95.00           O  
ATOM    874  CG  LEU A  55      23.433  26.887   3.397  1.00 95.00           C  
ATOM    875  HG  LEU A  55      22.995  26.974   4.392  1.00 95.00           H  
ATOM    876  CD1 LEU A  55      24.951  27.020   3.509  1.00 95.00           C  
ATOM    877 HD11 LEU A  55      25.330  26.226   4.153  1.00 95.00           H  
ATOM    878 HD12 LEU A  55      25.214  27.972   3.969  1.00 95.00           H  
ATOM    879 HD13 LEU A  55      25.420  26.929   2.529  1.00 95.00           H  
ATOM    880  CD2 LEU A  55      22.923  28.052   2.540  1.00 95.00           C  
ATOM    881 HD21 LEU A  55      21.834  28.030   2.496  1.00 95.00           H  
ATOM    882 HD22 LEU A  55      23.332  27.975   1.533  1.00 95.00           H  
ATOM    883 HD23 LEU A  55      23.239  28.993   2.992  1.00 95.00           H  
ATOM    884  N   VAL A  56      21.566  22.751   2.157  1.00 94.83           N  
ATOM    885  H   VAL A  56      22.050  22.595   3.030  1.00 94.83           H  
ATOM    886  CA  VAL A  56      21.187  21.580   1.341  1.00 94.83           C  
ATOM    887  HA  VAL A  56      21.594  21.711   0.338  1.00 94.83           H  
ATOM    888  C   VAL A  56      19.665  21.484   1.184  1.00 94.83           C  
ATOM    889  CB  VAL A  56      21.774  20.272   1.918  1.00 94.83           C  
ATOM    890  HB  VAL A  56      21.522  20.195   2.976  1.00 94.83           H  
ATOM    891  O   VAL A  56      19.175  21.290   0.071  1.00 94.83           O  
ATOM    892  CG1 VAL A  56      21.222  19.031   1.202  1.00 94.83           C  
ATOM    893 HG11 VAL A  56      21.352  19.128   0.124  1.00 94.83           H  
ATOM    894 HG12 VAL A  56      21.740  18.135   1.546  1.00 94.83           H  
ATOM    895 HG13 VAL A  56      20.164  18.905   1.430  1.00 94.83           H  
ATOM    896  CG2 VAL A  56      23.301  20.245   1.770  1.00 94.83           C  
ATOM    897 HG21 VAL A  56      23.588  20.412   0.732  1.00 94.83           H  
ATOM    898 HG22 VAL A  56      23.698  19.285   2.098  1.00 94.83           H  
ATOM    899 HG23 VAL A  56      23.752  21.014   2.396  1.00 94.83           H  
ATOM    900  N   ALA A  57      18.899  21.686   2.261  1.00 94.44           N  
ATOM    901  H   ALA A  57      19.344  21.807   3.160  1.00 94.44           H  
ATOM    902  CA  ALA A  57      17.439  21.669   2.219  1.00 94.44           C  
ATOM    903  HA  ALA A  57      17.119  20.710   1.811  1.00 94.44           H  
ATOM    904  C   ALA A  57      16.876  22.767   1.302  1.00 94.44           C  
ATOM    905  CB  ALA A  57      16.892  21.783   3.646  1.00 94.44           C  
ATOM    906  HB1 ALA A  57      17.255  20.952   4.249  1.00 94.44           H  
ATOM    907  HB2 ALA A  57      15.802  21.752   3.625  1.00 94.44           H  
ATOM    908  HB3 ALA A  57      17.214  22.720   4.101  1.00 94.44           H  
ATOM    909  O   ALA A  57      16.022  22.473   0.468  1.00 94.44           O  
ATOM    910  N   ARG A  58      17.393  24.006   1.375  1.00 93.42           N  
ATOM    911  H   ARG A  58      18.086  24.187   2.087  1.00 93.42           H  
ATOM    912  CA  ARG A  58      17.024  25.087   0.437  1.00 93.42           C  
ATOM    913  HA  ARG A  58      15.950  25.265   0.495  1.00 93.42           H  
ATOM    914  C   ARG A  58      17.307  24.706  -1.018  1.00 93.42           C  
ATOM    915  CB  ARG A  58      17.772  26.385   0.776  1.00 93.42           C  
ATOM    916  HB2 ARG A  58      17.685  27.072  -0.065  1.00 93.42           H  
ATOM    917  HB3 ARG A  58      18.829  26.155   0.913  1.00 93.42           H  
ATOM    918  O   ARG A  58      16.480  24.989  -1.878  1.00 93.42           O  
ATOM    919  CG  ARG A  58      17.229  27.096   2.024  1.00 93.42           C  
ATOM    920  HG2 ARG A  58      16.217  27.454   1.835  1.00 93.42           H  
ATOM    921  HG3 ARG A  58      17.200  26.402   2.864  1.00 93.42           H  
ATOM    922  CD  ARG A  58      18.145  28.280   2.360  1.00 93.42           C  
ATOM    923  HD2 ARG A  58      17.995  29.068   1.623  1.00 93.42           H  
ATOM    924  HD3 ARG A  58      19.177  27.935   2.302  1.00 93.42           H  
ATOM    925  NE  ARG A  58      17.899  28.802   3.717  1.00 93.42           N  
ATOM    926  HE  ARG A  58      17.060  28.485   4.181  1.00 93.42           H  
ATOM    927  NH1 ARG A  58      19.839  30.020   3.922  1.00 93.42           N  
ATOM    928 HH11 ARG A  58      20.059  29.816   2.958  1.00 93.42           H  
ATOM    929 HH12 ARG A  58      20.469  30.559   4.497  1.00 93.42           H  
ATOM    930  NH2 ARG A  58      18.465  29.840   5.666  1.00 93.42           N  
ATOM    931 HH21 ARG A  58      17.636  29.474   6.111  1.00 93.42           H  
ATOM    932 HH22 ARG A  58      19.111  30.390   6.214  1.00 93.42           H  
ATOM    933  CZ  ARG A  58      18.729  29.551   4.424  1.00 93.42           C  
ATOM    934  N   LEU A  59      18.431  24.040  -1.287  1.00 91.08           N  
ATOM    935  H   LEU A  59      19.070  23.864  -0.525  1.00 91.08           H  
ATOM    936  CA  LEU A  59      18.800  23.556  -2.622  1.00 91.08           C  
ATOM    937  HA  LEU A  59      18.776  24.400  -3.312  1.00 91.08           H  
ATOM    938  C   LEU A  59      17.795  22.521  -3.152  1.00 91.08           C  
ATOM    939  CB  LEU A  59      20.228  22.972  -2.552  1.00 91.08           C  
ATOM    940  HB2 LEU A  59      20.174  21.885  -2.605  1.00 91.08           H  
ATOM    941  HB3 LEU A  59      20.680  23.213  -1.590  1.00 91.08           H  
ATOM    942  O   LEU A  59      17.280  22.660  -4.260  1.00 91.08           O  
ATOM    943  CG  LEU A  59      21.183  23.465  -3.647  1.00 91.08           C  
ATOM    944  HG  LEU A  59      20.761  23.262  -4.631  1.00 91.08           H  
ATOM    945  CD1 LEU A  59      21.487  24.962  -3.525  1.00 91.08           C  
ATOM    946 HD11 LEU A  59      20.581  25.550  -3.675  1.00 91.08           H  
ATOM    947 HD12 LEU A  59      22.211  25.255  -4.286  1.00 91.08           H  
ATOM    948 HD13 LEU A  59      21.896  25.177  -2.538  1.00 91.08           H  
ATOM    949  CD2 LEU A  59      22.499  22.702  -3.494  1.00 91.08           C  
ATOM    950 HD21 LEU A  59      23.271  23.159  -4.112  1.00 91.08           H  
ATOM    951 HD22 LEU A  59      22.360  21.663  -3.794  1.00 91.08           H  
ATOM    952 HD23 LEU A  59      22.838  22.733  -2.458  1.00 91.08           H  
ATOM    953  N   ILE A  60      17.464  21.517  -2.336  1.00 90.94           N  
ATOM    954  H   ILE A  60      17.936  21.465  -1.444  1.00 90.94           H  
ATOM    955  CA  ILE A  60      16.493  20.467  -2.677  1.00 90.94           C  
ATOM    956  HA  ILE A  60      16.781  20.022  -3.629  1.00 90.94           H  
ATOM    957  C   ILE A  60      15.090  21.063  -2.873  1.00 90.94           C  
ATOM    958  CB  ILE A  60      16.527  19.360  -1.595  1.00 90.94           C  
ATOM    959  HB  ILE A  60      16.448  19.835  -0.617  1.00 90.94           H  
ATOM    960  O   ILE A  60      14.401  20.704  -3.828  1.00 90.94           O  
ATOM    961  CG1 ILE A  60      17.873  18.597  -1.666  1.00 90.94           C  
ATOM    962 HG12 ILE A  60      18.698  19.309  -1.697  1.00 90.94           H  
ATOM    963 HG13 ILE A  60      17.912  18.010  -2.584  1.00 90.94           H  
ATOM    964  CG2 ILE A  60      15.343  18.381  -1.741  1.00 90.94           C  
ATOM    965 HG21 ILE A  60      14.400  18.906  -1.588  1.00 90.94           H  
ATOM    966 HG22 ILE A  60      15.356  17.928  -2.732  1.00 90.94           H  
ATOM    967 HG23 ILE A  60      15.405  17.597  -0.986  1.00 90.94           H  
ATOM    968  CD1 ILE A  60      18.127  17.669  -0.471  1.00 90.94           C  
ATOM    969 HD11 ILE A  60      18.018  18.224   0.460  1.00 90.94           H  
ATOM    970 HD12 ILE A  60      17.431  16.830  -0.480  1.00 90.94           H  
ATOM    971 HD13 ILE A  60      19.141  17.275  -0.534  1.00 90.94           H  
ATOM    972  N   ILE A  61      14.671  21.995  -2.011  1.00 90.62           N  
ATOM    973  H   ILE A  61      15.272  22.232  -1.235  1.00 90.62           H  
ATOM    974  CA  ILE A  61      13.390  22.706  -2.138  1.00 90.62           C  
ATOM    975  HA  ILE A  61      12.590  21.969  -2.221  1.00 90.62           H  
ATOM    976  C   ILE A  61      13.359  23.527  -3.430  1.00 90.62           C  
ATOM    977  CB  ILE A  61      13.110  23.567  -0.884  1.00 90.62           C  
ATOM    978  HB  ILE A  61      13.997  24.166  -0.672  1.00 90.62           H  
ATOM    979  O   ILE A  61      12.373  23.449  -4.152  1.00 90.62           O  
ATOM    980  CG1 ILE A  61      12.815  22.651   0.328  1.00 90.62           C  
ATOM    981 HG12 ILE A  61      13.529  21.828   0.354  1.00 90.62           H  
ATOM    982 HG13 ILE A  61      11.823  22.213   0.220  1.00 90.62           H  
ATOM    983  CG2 ILE A  61      11.922  24.526  -1.103  1.00 90.62           C  
ATOM    984 HG21 ILE A  61      12.148  25.247  -1.889  1.00 90.62           H  
ATOM    985 HG22 ILE A  61      11.031  23.965  -1.384  1.00 90.62           H  
ATOM    986 HG23 ILE A  61      11.713  25.096  -0.198  1.00 90.62           H  
ATOM    987  CD1 ILE A  61      12.899  23.371   1.681  1.00 90.62           C  
ATOM    988 HD11 ILE A  61      13.867  23.862   1.783  1.00 90.62           H  
ATOM    989 HD12 ILE A  61      12.788  22.641   2.482  1.00 90.62           H  
ATOM    990 HD13 ILE A  61      12.104  24.110   1.775  1.00 90.62           H  
ATOM    991  N   HIS A  62      14.432  24.244  -3.773  1.00 88.16           N  
ATOM    992  H   HIS A  62      15.214  24.284  -3.135  1.00 88.16           H  
ATOM    993  CA  HIS A  62      14.515  25.028  -5.008  1.00 88.16           C  
ATOM    994  HA  HIS A  62      13.704  25.756  -5.015  1.00 88.16           H  
ATOM    995  C   HIS A  62      14.352  24.159  -6.267  1.00 88.16           C  
ATOM    996  CB  HIS A  62      15.846  25.790  -5.006  1.00 88.16           C  
ATOM    997  HB2 HIS A  62      16.670  25.081  -4.927  1.00 88.16           H  
ATOM    998  HB3 HIS A  62      15.879  26.440  -4.132  1.00 88.16           H  
ATOM    999  O   HIS A  62      13.574  24.502  -7.153  1.00 88.16           O  
ATOM   1000  CG  HIS A  62      16.065  26.638  -6.229  1.00 88.16           C  
ATOM   1001  CD2 HIS A  62      15.487  27.850  -6.495  1.00 88.16           C  
ATOM   1002  HD2 HIS A  62      14.769  28.362  -5.872  1.00 88.16           H  
ATOM   1003  ND1 HIS A  62      16.921  26.356  -7.270  1.00 88.16           N  
ATOM   1004  HD1 HIS A  62      17.482  25.523  -7.375  1.00 88.16           H  
ATOM   1005  CE1 HIS A  62      16.873  27.386  -8.131  1.00 88.16           C  
ATOM   1006  HE1 HIS A  62      17.441  27.457  -9.047  1.00 88.16           H  
ATOM   1007  NE2 HIS A  62      16.009  28.319  -7.704  1.00 88.16           N  
ATOM   1008  N   PHE A  63      14.999  22.990  -6.333  1.00 86.47           N  
ATOM   1009  H   PHE A  63      15.654  22.750  -5.603  1.00 86.47           H  
ATOM   1010  CA  PHE A  63      14.803  22.064  -7.456  1.00 86.47           C  
ATOM   1011  HA  PHE A  63      14.909  22.627  -8.384  1.00 86.47           H  
ATOM   1012  C   PHE A  63      13.389  21.462  -7.503  1.00 86.47           C  
ATOM   1013  CB  PHE A  63      15.890  20.982  -7.424  1.00 86.47           C  
ATOM   1014  HB2 PHE A  63      15.902  20.516  -6.439  1.00 86.47           H  
ATOM   1015  HB3 PHE A  63      15.640  20.209  -8.151  1.00 86.47           H  
ATOM   1016  O   PHE A  63      12.827  21.291  -8.586  1.00 86.47           O  
ATOM   1017  CG  PHE A  63      17.271  21.506  -7.769  1.00 86.47           C  
ATOM   1018  CD1 PHE A  63      17.484  22.147  -9.006  1.00 86.47           C  
ATOM   1019  HD1 PHE A  63      16.675  22.248  -9.714  1.00 86.47           H  
ATOM   1020  CD2 PHE A  63      18.346  21.341  -6.875  1.00 86.47           C  
ATOM   1021  HD2 PHE A  63      18.197  20.833  -5.933  1.00 86.47           H  
ATOM   1022  CE1 PHE A  63      18.756  22.637  -9.339  1.00 86.47           C  
ATOM   1023  HE1 PHE A  63      18.925  23.108 -10.297  1.00 86.47           H  
ATOM   1024  CE2 PHE A  63      19.624  21.822  -7.213  1.00 86.47           C  
ATOM   1025  HE2 PHE A  63      20.457  21.662  -6.545  1.00 86.47           H  
ATOM   1026  CZ  PHE A  63      19.825  22.471  -8.446  1.00 86.47           C  
ATOM   1027  HZ  PHE A  63      20.810  22.802  -8.739  1.00 86.47           H  
ATOM   1028  N   ARG A  64      12.767  21.200  -6.347  1.00 86.09           N  
ATOM   1029  H   ARG A  64      13.272  21.367  -5.489  1.00 86.09           H  
ATOM   1030  CA  ARG A  64      11.370  20.733  -6.275  1.00 86.09           C  
ATOM   1031  HA  ARG A  64      11.219  19.979  -7.047  1.00 86.09           H  
ATOM   1032  C   ARG A  64      10.361  21.843  -6.619  1.00 86.09           C  
ATOM   1033  CB  ARG A  64      11.110  20.079  -4.905  1.00 86.09           C  
ATOM   1034  HB2 ARG A  64      11.379  20.781  -4.117  1.00 86.09           H  
ATOM   1035  HB3 ARG A  64      10.049  19.849  -4.815  1.00 86.09           H  
ATOM   1036  O   ARG A  64       9.343  21.544  -7.235  1.00 86.09           O  
ATOM   1037  CG  ARG A  64      11.919  18.775  -4.742  1.00 86.09           C  
ATOM   1038  HG2 ARG A  64      12.970  18.972  -4.955  1.00 86.09           H  
ATOM   1039  HG3 ARG A  64      11.579  18.040  -5.472  1.00 86.09           H  
ATOM   1040  CD  ARG A  64      11.839  18.177  -3.330  1.00 86.09           C  
ATOM   1041  HD2 ARG A  64      12.713  17.540  -3.196  1.00 86.09           H  
ATOM   1042  HD3 ARG A  64      11.887  18.980  -2.595  1.00 86.09           H  
ATOM   1043  NE  ARG A  64      10.621  17.362  -3.128  1.00 86.09           N  
ATOM   1044  HE  ARG A  64       9.905  17.435  -3.837  1.00 86.09           H  
ATOM   1045  NH1 ARG A  64      11.211  16.409  -1.119  1.00 86.09           N  
ATOM   1046 HH11 ARG A  64      12.047  16.976  -1.100  1.00 86.09           H  
ATOM   1047 HH12 ARG A  64      10.999  15.790  -0.349  1.00 86.09           H  
ATOM   1048  NH2 ARG A  64       9.306  15.803  -2.100  1.00 86.09           N  
ATOM   1049 HH21 ARG A  64       8.608  15.894  -2.824  1.00 86.09           H  
ATOM   1050 HH22 ARG A  64       9.113  15.203  -1.311  1.00 86.09           H  
ATOM   1051  CZ  ARG A  64      10.386  16.533  -2.122  1.00 86.09           C  
ATOM   1052  N   ASP A  65      10.655  23.108  -6.311  1.00 81.39           N  
ATOM   1053  H   ASP A  65      11.471  23.286  -5.743  1.00 81.39           H  
ATOM   1054  CA  ASP A  65       9.868  24.269  -6.759  1.00 81.39           C  
ATOM   1055  HA  ASP A  65       8.816  24.083  -6.541  1.00 81.39           H  
ATOM   1056  C   ASP A  65       9.990  24.475  -8.273  1.00 81.39           C  
ATOM   1057  CB  ASP A  65      10.274  25.550  -6.008  1.00 81.39           C  
ATOM   1058  HB2 ASP A  65      10.206  25.370  -4.935  1.00 81.39           H  
ATOM   1059  HB3 ASP A  65      11.309  25.799  -6.245  1.00 81.39           H  
ATOM   1060  O   ASP A  65       8.984  24.710  -8.931  1.00 81.39           O  
ATOM   1061  CG  ASP A  65       9.361  26.738  -6.366  1.00 81.39           C  
ATOM   1062  OD1 ASP A  65       8.138  26.606  -6.159  1.00 81.39           O  
ATOM   1063  OD2 ASP A  65       9.871  27.787  -6.843  1.00 81.39           O  
ATOM   1064  N   ILE A  66      11.179  24.296  -8.863  1.00 79.98           N  
ATOM   1065  H   ILE A  66      11.990  24.168  -8.274  1.00 79.98           H  
ATOM   1066  CA  ILE A  66      11.354  24.321 -10.326  1.00 79.98           C  
ATOM   1067  HA  ILE A  66      11.009  25.287 -10.693  1.00 79.98           H  
ATOM   1068  C   ILE A  66      10.472  23.264 -11.006  1.00 79.98           C  
ATOM   1069  CB  ILE A  66      12.846  24.172 -10.706  1.00 79.98           C  
ATOM   1070  HB  ILE A  66      13.276  23.358 -10.122  1.00 79.98           H  
ATOM   1071  O   ILE A  66       9.827  23.581 -12.006  1.00 79.98           O  
ATOM   1072  CG1 ILE A  66      13.597  25.480 -10.373  1.00 79.98           C  
ATOM   1073 HG12 ILE A  66      13.296  26.257 -11.076  1.00 79.98           H  
ATOM   1074 HG13 ILE A  66      13.320  25.822  -9.375  1.00 79.98           H  
ATOM   1075  CG2 ILE A  66      13.030  23.836 -12.200  1.00 79.98           C  
ATOM   1076 HG21 ILE A  66      14.090  23.746 -12.436  1.00 79.98           H  
ATOM   1077 HG22 ILE A  66      12.578  22.873 -12.439  1.00 79.98           H  
ATOM   1078 HG23 ILE A  66      12.580  24.611 -12.821  1.00 79.98           H  
ATOM   1079  CD1 ILE A  66      15.125  25.348 -10.405  1.00 79.98           C  
ATOM   1080 HD11 ILE A  66      15.562  26.321 -10.177  1.00 79.98           H  
ATOM   1081 HD12 ILE A  66      15.477  25.049 -11.392  1.00 79.98           H  
ATOM   1082 HD13 ILE A  66      15.452  24.623  -9.660  1.00 79.98           H  
ATOM   1083  N   LEU A  67      10.389  22.045 -10.455  1.00 72.59           N  
ATOM   1084  H   LEU A  67      10.964  21.843  -9.650  1.00 72.59           H  
ATOM   1085  CA  LEU A  67       9.472  21.013 -10.952  1.00 72.59           C  
ATOM   1086  HA  LEU A  67       9.718  20.811 -11.995  1.00 72.59           H  
ATOM   1087  C   LEU A  67       8.013  21.497 -10.902  1.00 72.59           C  
ATOM   1088  CB  LEU A  67       9.643  19.720 -10.133  1.00 72.59           C  
ATOM   1089  HB2 LEU A  67       9.273  19.898  -9.123  1.00 72.59           H  
ATOM   1090  HB3 LEU A  67      10.700  19.466 -10.056  1.00 72.59           H  
ATOM   1091  O   LEU A  67       7.329  21.485 -11.923  1.00 72.59           O  
ATOM   1092  CG  LEU A  67       8.864  18.536 -10.740  1.00 72.59           C  
ATOM   1093  HG  LEU A  67       7.909  18.868 -11.149  1.00 72.59           H  
ATOM   1094  CD1 LEU A  67       9.680  17.876 -11.841  1.00 72.59           C  
ATOM   1095 HD11 LEU A  67       9.109  17.067 -12.297  1.00 72.59           H  
ATOM   1096 HD12 LEU A  67      10.590  17.471 -11.398  1.00 72.59           H  
ATOM   1097 HD13 LEU A  67       9.939  18.600 -12.614  1.00 72.59           H  
ATOM   1098  CD2 LEU A  67       8.578  17.478  -9.674  1.00 72.59           C  
ATOM   1099 HD21 LEU A  67       8.049  16.639 -10.128  1.00 72.59           H  
ATOM   1100 HD22 LEU A  67       7.941  17.910  -8.903  1.00 72.59           H  
ATOM   1101 HD23 LEU A  67       9.510  17.129  -9.229  1.00 72.59           H  
ATOM   1102  N   ASN A  68       7.557  21.976  -9.741  1.00 71.11           N  
ATOM   1103  H   ASN A  68       8.176  21.976  -8.943  1.00 71.11           H  
ATOM   1104  CA  ASN A  68       6.182  22.450  -9.562  1.00 71.11           C  
ATOM   1105  HA  ASN A  68       5.496  21.660  -9.867  1.00 71.11           H  
ATOM   1106  C   ASN A  68       5.862  23.657 -10.453  1.00 71.11           C  
ATOM   1107  CB  ASN A  68       5.943  22.771  -8.078  1.00 71.11           C  
ATOM   1108  HB2 ASN A  68       5.057  23.400  -7.988  1.00 71.11           H  
ATOM   1109  HB3 ASN A  68       6.789  23.329  -7.678  1.00 71.11           H  
ATOM   1110  O   ASN A  68       4.800  23.694 -11.065  1.00 71.11           O  
ATOM   1111  CG  ASN A  68       5.689  21.536  -7.233  1.00 71.11           C  
ATOM   1112  ND2 ASN A  68       5.963  21.605  -5.953  1.00 71.11           N  
ATOM   1113 HD21 ASN A  68       5.713  20.797  -5.402  1.00 71.11           H  
ATOM   1114 HD22 ASN A  68       6.327  22.463  -5.564  1.00 71.11           H  
ATOM   1115  OD1 ASN A  68       5.215  20.507  -7.684  1.00 71.11           O  
ATOM   1116  N   LYS A  69       6.786  24.609 -10.609  1.00 63.34           N  
ATOM   1117  H   LYS A  69       7.624  24.545 -10.050  1.00 63.34           H  
ATOM   1118  CA  LYS A  69       6.634  25.752 -11.518  1.00 63.34           C  
ATOM   1119  HA  LYS A  69       5.673  26.228 -11.324  1.00 63.34           H  
ATOM   1120  C   LYS A  69       6.600  25.332 -12.978  1.00 63.34           C  
ATOM   1121  CB  LYS A  69       7.750  26.772 -11.284  1.00 63.34           C  
ATOM   1122  HB2 LYS A  69       7.787  27.459 -12.129  1.00 63.34           H  
ATOM   1123  HB3 LYS A  69       8.713  26.267 -11.201  1.00 63.34           H  
ATOM   1124  O   LYS A  69       5.810  25.891 -13.729  1.00 63.34           O  
ATOM   1125  CG  LYS A  69       7.454  27.576 -10.019  1.00 63.34           C  
ATOM   1126  HG2 LYS A  69       6.490  28.073 -10.129  1.00 63.34           H  
ATOM   1127  HG3 LYS A  69       7.413  26.914  -9.155  1.00 63.34           H  
ATOM   1128  CD  LYS A  69       8.538  28.624  -9.798  1.00 63.34           C  
ATOM   1129  HD2 LYS A  69       9.473  28.113  -9.569  1.00 63.34           H  
ATOM   1130  HD3 LYS A  69       8.658  29.244 -10.686  1.00 63.34           H  
ATOM   1131  CE  LYS A  69       8.098  29.483  -8.618  1.00 63.34           C  
ATOM   1132  HE2 LYS A  69       7.283  30.140  -8.921  1.00 63.34           H  
ATOM   1133  HE3 LYS A  69       7.734  28.812  -7.840  1.00 63.34           H  
ATOM   1134  NZ  LYS A  69       9.244  30.228  -8.079  1.00 63.34           N  
ATOM   1135  HZ1 LYS A  69       9.834  29.524  -7.659  1.00 63.34           H  
ATOM   1136  HZ2 LYS A  69       8.952  30.837  -7.327  1.00 63.34           H  
ATOM   1137  HZ3 LYS A  69       9.748  30.729  -8.797  1.00 63.34           H  
ATOM   1138  N   LYS A  70       7.389  24.334 -13.390  1.00 56.14           N  
ATOM   1139  H   LYS A  70       8.032  23.929 -12.725  1.00 56.14           H  
ATOM   1140  CA  LYS A  70       7.309  23.761 -14.743  1.00 56.14           C  
ATOM   1141  HA  LYS A  70       7.381  24.575 -15.464  1.00 56.14           H  
ATOM   1142  C   LYS A  70       5.949  23.092 -14.976  1.00 56.14           C  
ATOM   1143  CB  LYS A  70       8.476  22.779 -14.947  1.00 56.14           C  
ATOM   1144  HB2 LYS A  70       8.272  21.869 -14.383  1.00 56.14           H  
ATOM   1145  HB3 LYS A  70       9.392  23.213 -14.545  1.00 56.14           H  
ATOM   1146  O   LYS A  70       5.377  23.261 -16.048  1.00 56.14           O  
ATOM   1147  CG  LYS A  70       8.726  22.396 -16.415  1.00 56.14           C  
ATOM   1148  HG2 LYS A  70       7.782  22.169 -16.910  1.00 56.14           H  
ATOM   1149  HG3 LYS A  70       9.336  21.493 -16.422  1.00 56.14           H  
ATOM   1150  CD  LYS A  70       9.475  23.490 -17.192  1.00 56.14           C  
ATOM   1151  HD2 LYS A  70      10.391  23.736 -16.656  1.00 56.14           H  
ATOM   1152  HD3 LYS A  70       8.851  24.381 -17.266  1.00 56.14           H  
ATOM   1153  CE  LYS A  70       9.824  22.976 -18.595  1.00 56.14           C  
ATOM   1154  HE2 LYS A  70       8.895  22.807 -19.139  1.00 56.14           H  
ATOM   1155  HE3 LYS A  70      10.331  22.016 -18.495  1.00 56.14           H  
ATOM   1156  NZ  LYS A  70      10.688  23.932 -19.332  1.00 56.14           N  
ATOM   1157  HZ1 LYS A  70      10.891  23.584 -20.258  1.00 56.14           H  
ATOM   1158  HZ2 LYS A  70      10.223  24.824 -19.424  1.00 56.14           H  
ATOM   1159  HZ3 LYS A  70      11.559  24.071 -18.841  1.00 56.14           H  
ATOM   1160  N   SER A  71       5.413  22.392 -13.975  1.00 54.47           N  
ATOM   1161  H   SER A  71       5.981  22.213 -13.159  1.00 54.47           H  
ATOM   1162  CA  SER A  71       4.079  21.779 -14.026  1.00 54.47           C  
ATOM   1163  HA  SER A  71       3.984  21.222 -14.957  1.00 54.47           H  
ATOM   1164  C   SER A  71       2.940  22.808 -14.004  1.00 54.47           C  
ATOM   1165  CB  SER A  71       3.908  20.799 -12.860  1.00 54.47           C  
ATOM   1166  HB2 SER A  71       2.909  20.363 -12.889  1.00 54.47           H  
ATOM   1167  HB3 SER A  71       4.026  21.332 -11.916  1.00 54.47           H  
ATOM   1168  O   SER A  71       1.960  22.636 -14.720  1.00 54.47           O  
ATOM   1169  OG  SER A  71       4.875  19.768 -12.937  1.00 54.47           O  
ATOM   1170  HG  SER A  71       4.656  19.188 -13.670  1.00 54.47           H  
ATOM   1171  N   GLN A  72       3.059  23.890 -13.230  1.00 49.40           N  
ATOM   1172  H   GLN A  72       3.848  23.942 -12.602  1.00 49.40           H  
ATOM   1173  CA  GLN A  72       2.003  24.895 -13.080  1.00 49.40           C  
ATOM   1174  HA  GLN A  72       1.043  24.382 -13.135  1.00 49.40           H  
ATOM   1175  C   GLN A  72       2.011  25.934 -14.214  1.00 49.40           C  
ATOM   1176  CB  GLN A  72       2.107  25.518 -11.679  1.00 49.40           C  
ATOM   1177  HB2 GLN A  72       2.980  26.169 -11.626  1.00 49.40           H  
ATOM   1178  HB3 GLN A  72       2.227  24.714 -10.954  1.00 49.40           H  
ATOM   1179  O   GLN A  72       0.947  26.313 -14.692  1.00 49.40           O  
ATOM   1180  CG  GLN A  72       0.841  26.305 -11.305  1.00 49.40           C  
ATOM   1181  HG2 GLN A  72      -0.031  25.671 -11.463  1.00 49.40           H  
ATOM   1182  HG3 GLN A  72       0.748  27.178 -11.951  1.00 49.40           H  
ATOM   1183  CD  GLN A  72       0.823  26.768  -9.849  1.00 49.40           C  
ATOM   1184  NE2 GLN A  72      -0.243  27.401  -9.412  1.00 49.40           N  
ATOM   1185 HE21 GLN A  72      -1.020  27.587 -10.031  1.00 49.40           H  
ATOM   1186 HE22 GLN A  72      -0.223  27.677  -8.441  1.00 49.40           H  
ATOM   1187  OE1 GLN A  72       1.743  26.577  -9.072  1.00 49.40           O  
ATOM   1188  N   ALA A  73       3.182  26.320 -14.731  1.00 46.25           N  
ATOM   1189  H   ALA A  73       4.038  26.000 -14.301  1.00 46.25           H  
ATOM   1190  CA  ALA A  73       3.296  27.159 -15.931  1.00 46.25           C  
ATOM   1191  HA  ALA A  73       2.626  28.011 -15.821  1.00 46.25           H  
ATOM   1192  C   ALA A  73       2.874  26.430 -17.224  1.00 46.25           C  
ATOM   1193  CB  ALA A  73       4.730  27.695 -16.035  1.00 46.25           C  
ATOM   1194  HB1 ALA A  73       5.425  26.871 -16.197  1.00 46.25           H  
ATOM   1195  HB2 ALA A  73       4.797  28.386 -16.875  1.00 46.25           H  
ATOM   1196  HB3 ALA A  73       4.995  28.224 -15.120  1.00 46.25           H  
ATOM   1197  O   ALA A  73       2.688  27.071 -18.251  1.00 46.25           O  
ATOM   1198  N   ALA A  74       2.700  25.104 -17.189  1.00 44.13           N  
ATOM   1199  H   ALA A  74       2.925  24.606 -16.340  1.00 44.13           H  
ATOM   1200  CA  ALA A  74       2.071  24.352 -18.274  1.00 44.13           C  
ATOM   1201  HA  ALA A  74       2.350  24.807 -19.225  1.00 44.13           H  
ATOM   1202  C   ALA A  74       0.527  24.374 -18.215  1.00 44.13           C  
ATOM   1203  CB  ALA A  74       2.630  22.924 -18.257  1.00 44.13           C  
ATOM   1204  HB1 ALA A  74       2.340  22.420 -17.336  1.00 44.13           H  
ATOM   1205  HB2 ALA A  74       2.229  22.369 -19.105  1.00 44.13           H  
ATOM   1206  HB3 ALA A  74       3.717  22.951 -18.330  1.00 44.13           H  
ATOM   1207  O   ALA A  74      -0.115  23.952 -19.174  1.00 44.13           O  
ATOM   1208  N   ALA A  75      -0.073  24.847 -17.113  1.00 44.09           N  
ATOM   1209  H   ALA A  75       0.501  25.197 -16.359  1.00 44.09           H  
ATOM   1210  CA  ALA A  75      -1.524  24.862 -16.902  1.00 44.09           C  
ATOM   1211  HA  ALA A  75      -1.986  24.158 -17.595  1.00 44.09           H  
ATOM   1212  C   ALA A  75      -2.189  26.229 -17.173  1.00 44.09           C  
ATOM   1213  CB  ALA A  75      -1.806  24.352 -15.483  1.00 44.09           C  
ATOM   1214  HB1 ALA A  75      -2.882  24.258 -15.338  1.00 44.09           H  
ATOM   1215  HB2 ALA A  75      -1.341  23.376 -15.339  1.00 44.09           H  
ATOM   1216  HB3 ALA A  75      -1.411  25.055 -14.749  1.00 44.09           H  
ATOM   1217  O   ALA A  75      -3.414  26.305 -17.235  1.00 44.09           O  
ATOM   1218  N   THR A  76      -1.410  27.300 -17.355  1.00 38.79           N  
ATOM   1219  H   THR A  76      -0.409  27.184 -17.280  1.00 38.79           H  
ATOM   1220  CA  THR A  76      -1.899  28.651 -17.686  1.00 38.79           C  
ATOM   1221  HA  THR A  76      -2.890  28.572 -18.133  1.00 38.79           H  
ATOM   1222  C   THR A  76      -0.979  29.318 -18.713  1.00 38.79           C  
ATOM   1223  CB  THR A  76      -2.016  29.547 -16.438  1.00 38.79           C  
ATOM   1224  HB  THR A  76      -2.173  30.576 -16.761  1.00 38.79           H  
ATOM   1225  O   THR A  76       0.233  29.312 -18.523  1.00 38.79           O  
ATOM   1226  CG2 THR A  76      -3.184  29.147 -15.534  1.00 38.79           C  
ATOM   1227 HG21 THR A  76      -4.112  29.152 -16.106  1.00 38.79           H  
ATOM   1228 HG22 THR A  76      -3.018  28.151 -15.125  1.00 38.79           H  
ATOM   1229 HG23 THR A  76      -3.264  29.862 -14.715  1.00 38.79           H  
ATOM   1230  OG1 THR A  76      -0.841  29.485 -15.660  1.00 38.79           O  
ATOM   1231  HG1 THR A  76      -0.116  29.649 -16.267  1.00 38.79           H  
ATOM   1232  N   ASP A  77      -1.578  29.910 -19.755  1.00 33.62           N  
ATOM   1233  H   ASP A  77      -2.586  29.948 -19.724  1.00 33.62           H  
ATOM   1234  CA  ASP A  77      -0.964  30.600 -20.913  1.00 33.62           C  
ATOM   1235  HA  ASP A  77      -1.813  31.044 -21.432  1.00 33.62           H  
ATOM   1236  C   ASP A  77      -0.328  29.749 -22.043  1.00 33.62           C  
ATOM   1237  CB  ASP A  77      -0.148  31.830 -20.482  1.00 33.62           C  
ATOM   1238  HB2 ASP A  77       0.470  31.617 -19.610  1.00 33.62           H  
ATOM   1239  HB3 ASP A  77       0.511  32.142 -21.291  1.00 33.62           H  
ATOM   1240  O   ASP A  77       0.859  29.876 -22.370  1.00 33.62           O  
ATOM   1241  CG  ASP A  77      -1.109  32.978 -20.196  1.00 33.62           C  
ATOM   1242  OD1 ASP A  77      -1.467  33.652 -21.188  1.00 33.62           O  
ATOM   1243  OD2 ASP A  77      -1.527  33.120 -19.027  1.00 33.62           O  
ATOM   1244  N   PRO A  78      -1.142  28.956 -22.772  1.00 44.85           N  
ATOM   1245  CA  PRO A  78      -0.745  28.327 -24.028  1.00 44.85           C  
ATOM   1246  HA  PRO A  78       0.264  27.923 -23.940  1.00 44.85           H  
ATOM   1247  C   PRO A  78      -0.766  29.323 -25.208  1.00 44.85           C  
ATOM   1248  CB  PRO A  78      -1.731  27.163 -24.194  1.00 44.85           C  
ATOM   1249  HB2 PRO A  78      -1.834  26.828 -25.226  1.00 44.85           H  
ATOM   1250  HB3 PRO A  78      -1.419  26.331 -23.563  1.00 44.85           H  
ATOM   1251  O   PRO A  78      -1.564  29.171 -26.129  1.00 44.85           O  
ATOM   1252  CG  PRO A  78      -3.028  27.756 -23.643  1.00 44.85           C  
ATOM   1253  HG2 PRO A  78      -3.712  26.981 -23.299  1.00 44.85           H  
ATOM   1254  HG3 PRO A  78      -3.504  28.380 -24.399  1.00 44.85           H  
ATOM   1255  CD  PRO A  78      -2.536  28.628 -22.484  1.00 44.85           C  
ATOM   1256  HD2 PRO A  78      -2.586  28.058 -21.557  1.00 44.85           H  
ATOM   1257  HD3 PRO A  78      -3.149  29.527 -22.409  1.00 44.85           H  
ATOM   1258  N   MET A  79       0.121  30.330 -25.217  1.00 45.66           N  
ATOM   1259  H   MET A  79       0.698  30.440 -24.395  1.00 45.66           H  
ATOM   1260  CA  MET A  79       0.468  31.026 -26.476  1.00 45.66           C  
ATOM   1261  HA  MET A  79       0.470  30.262 -27.254  1.00 45.66           H  
ATOM   1262  C   MET A  79       1.867  31.665 -26.524  1.00 45.66           C  
ATOM   1263  CB  MET A  79      -0.615  32.061 -26.855  1.00 45.66           C  
ATOM   1264  HB2 MET A  79      -1.606  31.642 -26.687  1.00 45.66           H  
ATOM   1265  HB3 MET A  79      -0.517  32.941 -26.219  1.00 45.66           H  
ATOM   1266  O   MET A  79       2.481  31.671 -27.586  1.00 45.66           O  
ATOM   1267  CG  MET A  79      -0.534  32.493 -28.331  1.00 45.66           C  
ATOM   1268  HG2 MET A  79      -1.380  33.148 -28.540  1.00 45.66           H  
ATOM   1269  HG3 MET A  79       0.372  33.085 -28.462  1.00 45.66           H  
ATOM   1270  SD  MET A  79      -0.511  31.173 -29.590  1.00 45.66           S  
ATOM   1271  CE  MET A  79      -2.157  30.439 -29.384  1.00 45.66           C  
ATOM   1272  HE1 MET A  79      -2.246  29.997 -28.391  1.00 45.66           H  
ATOM   1273  HE2 MET A  79      -2.921  31.206 -29.508  1.00 45.66           H  
ATOM   1274  HE3 MET A  79      -2.301  29.661 -30.133  1.00 45.66           H  
ATOM   1275  N   ASN A  80       2.425  32.171 -25.416  1.00 37.34           N  
ATOM   1276  H   ASN A  80       1.896  32.171 -24.555  1.00 37.34           H  
ATOM   1277  CA  ASN A  80       3.651  32.993 -25.498  1.00 37.34           C  
ATOM   1278  HA  ASN A  80       3.727  33.339 -26.529  1.00 37.34           H  
ATOM   1279  C   ASN A  80       4.983  32.242 -25.256  1.00 37.34           C  
ATOM   1280  CB  ASN A  80       3.482  34.259 -24.638  1.00 37.34           C  
ATOM   1281  HB2 ASN A  80       3.836  34.064 -23.626  1.00 37.34           H  
ATOM   1282  HB3 ASN A  80       2.428  34.534 -24.586  1.00 37.34           H  
ATOM   1283  O   ASN A  80       6.058  32.826 -25.359  1.00 37.34           O  
ATOM   1284  CG  ASN A  80       4.218  35.467 -25.208  1.00 37.34           C  
ATOM   1285  ND2 ASN A  80       4.308  36.536 -24.455  1.00 37.34           N  
ATOM   1286 HD21 ASN A  80       3.911  36.549 -23.526  1.00 37.34           H  
ATOM   1287 HD22 ASN A  80       4.795  37.319 -24.866  1.00 37.34           H  
ATOM   1288  OD1 ASN A  80       4.675  35.502 -26.337  1.00 37.34           O  
ATOM   1289  N   ALA A  81       4.948  30.937 -24.965  1.00 42.66           N  
ATOM   1290  H   ALA A  81       4.048  30.489 -24.872  1.00 42.66           H  
ATOM   1291  CA  ALA A  81       6.163  30.148 -24.713  1.00 42.66           C  
ATOM   1292  HA  ALA A  81       6.842  30.756 -24.115  1.00 42.66           H  
ATOM   1293  C   ALA A  81       6.947  29.755 -25.986  1.00 42.66           C  
ATOM   1294  CB  ALA A  81       5.784  28.924 -23.873  1.00 42.66           C  
ATOM   1295  HB1 ALA A  81       6.684  28.366 -23.615  1.00 42.66           H  
ATOM   1296  HB2 ALA A  81       5.290  29.242 -22.954  1.00 42.66           H  
ATOM   1297  HB3 ALA A  81       5.114  28.276 -24.437  1.00 42.66           H  
ATOM   1298  O   ALA A  81       8.092  29.317 -25.876  1.00 42.66           O  
ATOM   1299  N   LEU A  82       6.367  29.908 -27.185  1.00 47.66           N  
ATOM   1300  H   LEU A  82       5.424  30.270 -27.224  1.00 47.66           H  
ATOM   1301  CA  LEU A  82       7.030  29.545 -28.447  1.00 47.66           C  
ATOM   1302  HA  LEU A  82       7.659  28.678 -28.245  1.00 47.66           H  
ATOM   1303  C   LEU A  82       7.974  30.642 -28.981  1.00 47.66           C  
ATOM   1304  CB  LEU A  82       5.956  29.118 -29.470  1.00 47.66           C  
ATOM   1305  HB2 LEU A  82       5.369  29.995 -29.745  1.00 47.66           H  
ATOM   1306  HB3 LEU A  82       5.286  28.406 -28.989  1.00 47.66           H  
ATOM   1307  O   LEU A  82       8.889  30.340 -29.737  1.00 47.66           O  
ATOM   1308  CG  LEU A  82       6.500  28.466 -30.761  1.00 47.66           C  
ATOM   1309  HG  LEU A  82       7.108  29.187 -31.308  1.00 47.66           H  
ATOM   1310  CD1 LEU A  82       7.336  27.211 -30.488  1.00 47.66           C  
ATOM   1311 HD11 LEU A  82       8.263  27.487 -29.985  1.00 47.66           H  
ATOM   1312 HD12 LEU A  82       7.601  26.738 -31.433  1.00 47.66           H  
ATOM   1313 HD13 LEU A  82       6.773  26.508 -29.874  1.00 47.66           H  
ATOM   1314  CD2 LEU A  82       5.331  28.056 -31.657  1.00 47.66           C  
ATOM   1315 HD21 LEU A  82       5.711  27.646 -32.593  1.00 47.66           H  
ATOM   1316 HD22 LEU A  82       4.723  28.931 -31.887  1.00 47.66           H  
ATOM   1317 HD23 LEU A  82       4.713  27.309 -31.158  1.00 47.66           H  
ATOM   1318  N   GLN A  83       7.804  31.898 -28.556  1.00 46.19           N  
ATOM   1319  H   GLN A  83       7.060  32.087 -27.900  1.00 46.19           H  
ATOM   1320  CA  GLN A  83       8.554  33.050 -29.085  1.00 46.19           C  
ATOM   1321  HA  GLN A  83       8.770  32.876 -30.139  1.00 46.19           H  
ATOM   1322  C   GLN A  83       9.927  33.286 -28.428  1.00 46.19           C  
ATOM   1323  CB  GLN A  83       7.658  34.299 -28.988  1.00 46.19           C  
ATOM   1324  HB2 GLN A  83       7.095  34.265 -28.055  1.00 46.19           H  
ATOM   1325  HB3 GLN A  83       8.269  35.202 -28.963  1.00 46.19           H  
ATOM   1326  O   GLN A  83      10.681  34.126 -28.907  1.00 46.19           O  
ATOM   1327  CG  GLN A  83       6.680  34.404 -30.171  1.00 46.19           C  
ATOM   1328  HG2 GLN A  83       5.776  34.905 -29.825  1.00 46.19           H  
ATOM   1329  HG3 GLN A  83       6.394  33.415 -30.528  1.00 46.19           H  
ATOM   1330  CD  GLN A  83       7.270  35.209 -31.327  1.00 46.19           C  
ATOM   1331  NE2 GLN A  83       6.906  36.464 -31.474  1.00 46.19           N  
ATOM   1332 HE21 GLN A  83       6.261  36.896 -30.828  1.00 46.19           H  
ATOM   1333 HE22 GLN A  83       7.339  36.952 -32.245  1.00 46.19           H  
ATOM   1334  OE1 GLN A  83       8.075  34.739 -32.109  1.00 46.19           O  
ATOM   1335  N   ASN A  84      10.286  32.570 -27.353  1.00 34.81           N  
ATOM   1336  H   ASN A  84       9.633  31.886 -26.997  1.00 34.81           H  
ATOM   1337  CA  ASN A  84      11.501  32.876 -26.577  1.00 34.81           C  
ATOM   1338  HA  ASN A  84      12.026  33.673 -27.104  1.00 34.81           H  
ATOM   1339  C   ASN A  84      12.557  31.752 -26.519  1.00 34.81           C  
ATOM   1340  CB  ASN A  84      11.103  33.478 -25.216  1.00 34.81           C  
ATOM   1341  HB2 ASN A  84      10.082  33.857 -25.261  1.00 34.81           H  
ATOM   1342  HB3 ASN A  84      11.157  32.726 -24.428  1.00 34.81           H  
ATOM   1343  O   ASN A  84      13.395  31.746 -25.616  1.00 34.81           O  
ATOM   1344  CG  ASN A  84      11.993  34.659 -24.872  1.00 34.81           C  
ATOM   1345  ND2 ASN A  84      13.222  34.423 -24.483  1.00 34.81           N  
ATOM   1346 HD21 ASN A  84      13.574  33.477 -24.522  1.00 34.81           H  
ATOM   1347 HD22 ASN A  84      13.806  35.233 -24.335  1.00 34.81           H  
ATOM   1348  OD1 ASN A  84      11.609  35.806 -24.987  1.00 34.81           O  
ATOM   1349  N   LEU A  85      12.537  30.814 -27.479  1.00 37.83           N  
ATOM   1350  H   LEU A  85      11.804  30.870 -28.172  1.00 37.83           H  
ATOM   1351  CA  LEU A  85      13.534  29.734 -27.616  1.00 37.83           C  
ATOM   1352  HA  LEU A  85      14.379  29.978 -26.972  1.00 37.83           H  
ATOM   1353  C   LEU A  85      14.200  29.643 -29.007  1.00 37.83           C  
ATOM   1354  CB  LEU A  85      12.947  28.392 -27.124  1.00 37.83           C  
ATOM   1355  HB2 LEU A  85      11.970  28.250 -27.587  1.00 37.83           H  
ATOM   1356  HB3 LEU A  85      13.588  27.575 -27.454  1.00 37.83           H  
ATOM   1357  O   LEU A  85      14.836  28.641 -29.322  1.00 37.83           O  
ATOM   1358  CG  LEU A  85      12.809  28.278 -25.593  1.00 37.83           C  
ATOM   1359  HG  LEU A  85      12.154  29.067 -25.224  1.00 37.83           H  
ATOM   1360  CD1 LEU A  85      12.179  26.928 -25.240  1.00 37.83           C  
ATOM   1361 HD11 LEU A  85      12.819  26.114 -25.581  1.00 37.83           H  
ATOM   1362 HD12 LEU A  85      11.206  26.849 -25.725  1.00 37.83           H  
ATOM   1363 HD13 LEU A  85      12.037  26.859 -24.161  1.00 37.83           H  
ATOM   1364  CD2 LEU A  85      14.153  28.357 -24.858  1.00 37.83           C  
ATOM   1365 HD21 LEU A  85      14.565  29.363 -24.942  1.00 37.83           H  
ATOM   1366 HD22 LEU A  85      14.856  27.640 -25.281  1.00 37.83           H  
ATOM   1367 HD23 LEU A  85      14.010  28.148 -23.797  1.00 37.83           H  
ATOM   1368  N   THR A  86      14.143  30.709 -29.807  1.00 33.67           N  
ATOM   1369  H   THR A  86      13.532  31.473 -29.556  1.00 33.67           H  
ATOM   1370  CA  THR A  86      14.967  30.877 -31.020  1.00 33.67           C  
ATOM   1371  HA  THR A  86      15.782  30.154 -31.009  1.00 33.67           H  
ATOM   1372  C   THR A  86      15.600  32.265 -31.018  1.00 33.67           C  
ATOM   1373  CB  THR A  86      14.169  30.631 -32.310  1.00 33.67           C  
ATOM   1374  HB  THR A  86      14.754  30.978 -33.162  1.00 33.67           H  
ATOM   1375  O   THR A  86      15.045  33.219 -31.554  1.00 33.67           O  
ATOM   1376  CG2 THR A  86      13.866  29.147 -32.512  1.00 33.67           C  
ATOM   1377 HG21 THR A  86      13.229  28.782 -31.707  1.00 33.67           H  
ATOM   1378 HG22 THR A  86      14.793  28.575 -32.530  1.00 33.67           H  
ATOM   1379 HG23 THR A  86      13.346  29.015 -33.462  1.00 33.67           H  
ATOM   1380  OG1 THR A  86      12.944  31.320 -32.278  1.00 33.67           O  
ATOM   1381  HG1 THR A  86      13.143  32.259 -32.308  1.00 33.67           H  
ATOM   1382  N   GLY A  87      16.755  32.379 -30.357  1.00 27.43           N  
ATOM   1383  H   GLY A  87      17.139  31.545 -29.936  1.00 27.43           H  
ATOM   1384  CA  GLY A  87      17.439  33.646 -30.083  1.00 27.43           C  
ATOM   1385  HA2 GLY A  87      17.226  33.954 -29.059  1.00 27.43           H  
ATOM   1386  HA3 GLY A  87      17.065  34.421 -30.752  1.00 27.43           H  
ATOM   1387  C   GLY A  87      18.954  33.564 -30.262  1.00 27.43           C  
ATOM   1388  O   GLY A  87      19.694  34.056 -29.416  1.00 27.43           O  
ATOM   1389  N   THR A  88      19.424  32.926 -31.338  1.00 27.08           N  
ATOM   1390  H   THR A  88      18.767  32.518 -31.986  1.00 27.08           H  
ATOM   1391  CA  THR A  88      20.844  32.934 -31.722  1.00 27.08           C  
ATOM   1392  HA  THR A  88      21.339  33.756 -31.205  1.00 27.08           H  
ATOM   1393  C   THR A  88      21.025  33.162 -33.222  1.00 27.08           C  
ATOM   1394  CB  THR A  88      21.602  31.652 -31.321  1.00 27.08           C  
ATOM   1395  HB  THR A  88      22.579  31.664 -31.803  1.00 27.08           H  
ATOM   1396  O   THR A  88      20.713  32.281 -34.017  1.00 27.08           O  
ATOM   1397  CG2 THR A  88      21.835  31.548 -29.815  1.00 27.08           C  
ATOM   1398 HG21 THR A  88      22.379  32.425 -29.465  1.00 27.08           H  
ATOM   1399 HG22 THR A  88      22.423  30.655 -29.603  1.00 27.08           H  
ATOM   1400 HG23 THR A  88      20.881  31.482 -29.292  1.00 27.08           H  
ATOM   1401  OG1 THR A  88      20.916  30.499 -31.744  1.00 27.08           O  
ATOM   1402  HG1 THR A  88      20.817  30.573 -32.696  1.00 27.08           H  
ATOM   1403  N   ALA A  89      21.674  34.290 -33.531  1.00 25.47           N  
ATOM   1404  H   ALA A  89      21.760  34.961 -32.781  1.00 25.47           H  
ATOM   1405  CA  ALA A  89      22.532  34.542 -34.693  1.00 25.47           C  
ATOM   1406  HA  ALA A  89      23.178  35.348 -34.345  1.00 25.47           H  
ATOM   1407  C   ALA A  89      21.932  35.073 -36.033  1.00 25.47           C  
ATOM   1408  CB  ALA A  89      23.499  33.355 -34.860  1.00 25.47           C  
ATOM   1409  HB1 ALA A  89      24.405  33.673 -35.377  1.00 25.47           H  
ATOM   1410  HB2 ALA A  89      23.798  32.961 -33.888  1.00 25.47           H  
ATOM   1411  HB3 ALA A  89      23.014  32.564 -35.432  1.00 25.47           H  
ATOM   1412  O   ALA A  89      21.137  34.428 -36.701  1.00 25.47           O  
ATOM   1413  N   VAL A  90      22.522  36.211 -36.444  1.00 30.47           N  
ATOM   1414  H   VAL A  90      23.075  36.659 -35.727  1.00 30.47           H  
ATOM   1415  CA  VAL A  90      22.791  36.753 -37.805  1.00 30.47           C  
ATOM   1416  HA  VAL A  90      23.479  37.566 -37.575  1.00 30.47           H  
ATOM   1417  C   VAL A  90      21.683  37.444 -38.641  1.00 30.47           C  
ATOM   1418  CB  VAL A  90      23.662  35.820 -38.685  1.00 30.47           C  
ATOM   1419  HB  VAL A  90      23.021  35.175 -39.285  1.00 30.47           H  
ATOM   1420  O   VAL A  90      20.886  36.813 -39.318  1.00 30.47           O  
ATOM   1421  CG1 VAL A  90      24.537  36.660 -39.627  1.00 30.47           C  
ATOM   1422 HG11 VAL A  90      25.182  37.338 -39.068  1.00 30.47           H  
ATOM   1423 HG12 VAL A  90      25.154  36.007 -40.244  1.00 30.47           H  
ATOM   1424 HG13 VAL A  90      23.895  37.221 -40.306  1.00 30.47           H  
ATOM   1425  CG2 VAL A  90      24.627  34.919 -37.903  1.00 30.47           C  
ATOM   1426 HG21 VAL A  90      25.149  35.484 -37.130  1.00 30.47           H  
ATOM   1427 HG22 VAL A  90      24.055  34.095 -37.477  1.00 30.47           H  
ATOM   1428 HG23 VAL A  90      25.359  34.474 -38.577  1.00 30.47           H  
ATOM   1429  N   VAL A  91      21.776  38.785 -38.649  1.00 28.46           N  
ATOM   1430  H   VAL A  91      22.325  39.141 -37.879  1.00 28.46           H  
ATOM   1431  CA  VAL A  91      21.671  39.774 -39.759  1.00 28.46           C  
ATOM   1432  HA  VAL A  91      21.259  40.673 -39.299  1.00 28.46           H  
ATOM   1433  C   VAL A  91      20.786  39.487 -40.992  1.00 28.46           C  
ATOM   1434  CB  VAL A  91      23.087  40.165 -40.260  1.00 28.46           C  
ATOM   1435  HB  VAL A  91      23.523  39.331 -40.809  1.00 28.46           H  
ATOM   1436  O   VAL A  91      21.071  38.605 -41.793  1.00 28.46           O  
ATOM   1437  CG1 VAL A  91      23.067  41.383 -41.197  1.00 28.46           C  
ATOM   1438 HG11 VAL A  91      22.601  42.236 -40.705  1.00 28.46           H  
ATOM   1439 HG12 VAL A  91      24.085  41.647 -41.485  1.00 28.46           H  
ATOM   1440 HG13 VAL A  91      22.524  41.146 -42.112  1.00 28.46           H  
ATOM   1441  CG2 VAL A  91      24.036  40.521 -39.100  1.00 28.46           C  
ATOM   1442 HG21 VAL A  91      24.993  40.854 -39.500  1.00 28.46           H  
ATOM   1443 HG22 VAL A  91      23.608  41.319 -38.494  1.00 28.46           H  
ATOM   1444 HG23 VAL A  91      24.232  39.647 -38.479  1.00 28.46           H  
ATOM   1445  N   GLY A  92      19.860  40.422 -41.248  1.00 30.23           N  
ATOM   1446  H   GLY A  92      19.634  41.060 -40.498  1.00 30.23           H  
ATOM   1447  CA  GLY A  92      19.167  40.649 -42.527  1.00 30.23           C  
ATOM   1448  HA2 GLY A  92      19.683  41.443 -43.068  1.00 30.23           H  
ATOM   1449  HA3 GLY A  92      19.197  39.745 -43.135  1.00 30.23           H  
ATOM   1450  C   GLY A  92      17.691  41.022 -42.300  1.00 30.23           C  
ATOM   1451  O   GLY A  92      17.016  40.355 -41.531  1.00 30.23           O  
ATOM   1452  N   GLY A  93      17.096  42.072 -42.870  1.00 26.25           N  
ATOM   1453  H   GLY A  93      16.113  42.126 -42.646  1.00 26.25           H  
ATOM   1454  CA  GLY A  93      17.595  43.023 -43.865  1.00 26.25           C  
ATOM   1455  HA2 GLY A  93      17.767  43.990 -43.393  1.00 26.25           H  
ATOM   1456  HA3 GLY A  93      18.534  42.677 -44.295  1.00 26.25           H  
ATOM   1457  C   GLY A  93      16.605  43.196 -45.024  1.00 26.25           C  
ATOM   1458  O   GLY A  93      16.782  42.554 -46.047  1.00 26.25           O  
ATOM   1459  N   GLN A  94      15.644  44.125 -44.879  1.00 25.64           N  
ATOM   1460  H   GLN A  94      15.562  44.546 -43.965  1.00 25.64           H  
ATOM   1461  CA  GLN A  94      14.778  44.687 -45.946  1.00 25.64           C  
ATOM   1462  HA  GLN A  94      14.240  45.511 -45.477  1.00 25.64           H  
ATOM   1463  C   GLN A  94      13.665  43.781 -46.550  1.00 25.64           C  
ATOM   1464  CB  GLN A  94      15.651  45.323 -47.052  1.00 25.64           C  
ATOM   1465  HB2 GLN A  94      16.163  44.532 -47.600  1.00 25.64           H  
ATOM   1466  HB3 GLN A  94      15.003  45.840 -47.760  1.00 25.64           H  
ATOM   1467  O   GLN A  94      13.741  42.561 -46.512  1.00 25.64           O  
ATOM   1468  CG  GLN A  94      16.697  46.327 -46.534  1.00 25.64           C  
ATOM   1469  HG2 GLN A  94      17.316  45.872 -45.760  1.00 25.64           H  
ATOM   1470  HG3 GLN A  94      16.191  47.192 -46.105  1.00 25.64           H  
ATOM   1471  CD  GLN A  94      17.636  46.784 -47.643  1.00 25.64           C  
ATOM   1472  NE2 GLN A  94      17.297  47.810 -48.393  1.00 25.64           N  
ATOM   1473 HE21 GLN A  94      17.962  48.047 -49.116  1.00 25.64           H  
ATOM   1474 HE22 GLN A  94      16.426  48.302 -48.259  1.00 25.64           H  
ATOM   1475  OE1 GLN A  94      18.697  46.231 -47.857  1.00 25.64           O  
ATOM   1476  N   GLY A  95      12.631  44.421 -47.135  1.00 28.69           N  
ATOM   1477  H   GLY A  95      12.645  45.431 -47.111  1.00 28.69           H  
ATOM   1478  CA  GLY A  95      11.499  43.796 -47.866  1.00 28.69           C  
ATOM   1479  HA2 GLY A  95      11.408  44.252 -48.852  1.00 28.69           H  
ATOM   1480  HA3 GLY A  95      11.718  42.741 -48.030  1.00 28.69           H  
ATOM   1481  C   GLY A  95      10.161  43.864 -47.100  1.00 28.69           C  
ATOM   1482  O   GLY A  95       9.989  43.107 -46.157  1.00 28.69           O  
ATOM   1483  N   MET A  96       9.238  44.827 -47.278  1.00 26.61           N  
ATOM   1484  H   MET A  96       8.708  44.900 -46.421  1.00 26.61           H  
ATOM   1485  CA  MET A  96       8.391  45.194 -48.446  1.00 26.61           C  
ATOM   1486  HA  MET A  96       7.695  45.933 -48.050  1.00 26.61           H  
ATOM   1487  C   MET A  96       7.468  44.074 -48.983  1.00 26.61           C  
ATOM   1488  CB  MET A  96       9.130  45.912 -49.593  1.00 26.61           C  
ATOM   1489  HB2 MET A  96      10.108  45.465 -49.771  1.00 26.61           H  
ATOM   1490  HB3 MET A  96       8.561  45.783 -50.513  1.00 26.61           H  
ATOM   1491  O   MET A  96       7.933  42.973 -49.248  1.00 26.61           O  
ATOM   1492  CG  MET A  96       9.295  47.419 -49.377  1.00 26.61           C  
ATOM   1493  HG2 MET A  96       9.741  47.604 -48.400  1.00 26.61           H  
ATOM   1494  HG3 MET A  96       9.980  47.788 -50.140  1.00 26.61           H  
ATOM   1495  SD  MET A  96       7.742  48.351 -49.525  1.00 26.61           S  
ATOM   1496  CE  MET A  96       8.399  50.029 -49.737  1.00 26.61           C  
ATOM   1497  HE1 MET A  96       7.572  50.735 -49.814  1.00 26.61           H  
ATOM   1498  HE2 MET A  96       8.996  50.076 -50.648  1.00 26.61           H  
ATOM   1499  HE3 MET A  96       9.020  50.293 -48.880  1.00 26.61           H  
ATOM   1500  N   GLY A  97       6.183  44.406 -49.216  1.00 27.55           N  
ATOM   1501  H   GLY A  97       5.911  45.355 -49.001  1.00 27.55           H  
ATOM   1502  CA  GLY A  97       5.118  43.516 -49.739  1.00 27.55           C  
ATOM   1503  HA2 GLY A  97       5.558  42.569 -50.052  1.00 27.55           H  
ATOM   1504  HA3 GLY A  97       4.658  43.958 -50.623  1.00 27.55           H  
ATOM   1505  C   GLY A  97       4.050  43.191 -48.674  1.00 27.55           C  
ATOM   1506  O   GLY A  97       4.350  42.469 -47.736  1.00 27.55           O  
ATOM   1507  N   MET A  98       2.818  43.725 -48.640  1.00 28.16           N  
ATOM   1508  H   MET A  98       2.379  43.504 -47.757  1.00 28.16           H  
ATOM   1509  CA  MET A  98       1.871  44.151 -49.694  1.00 28.16           C  
ATOM   1510  HA  MET A  98       1.018  44.565 -49.156  1.00 28.16           H  
ATOM   1511  C   MET A  98       1.321  42.955 -50.510  1.00 28.16           C  
ATOM   1512  CB  MET A  98       2.436  45.302 -50.557  1.00 28.16           C  
ATOM   1513  HB2 MET A  98       2.714  44.922 -51.540  1.00 28.16           H  
ATOM   1514  HB3 MET A  98       3.332  45.706 -50.085  1.00 28.16           H  
ATOM   1515  O   MET A  98       2.086  42.310 -51.214  1.00 28.16           O  
ATOM   1516  CG  MET A  98       1.471  46.478 -50.730  1.00 28.16           C  
ATOM   1517  HG2 MET A  98       0.534  46.125 -51.160  1.00 28.16           H  
ATOM   1518  HG3 MET A  98       1.268  46.903 -49.747  1.00 28.16           H  
ATOM   1519  SD  MET A  98       2.154  47.779 -51.794  1.00 28.16           S  
ATOM   1520  CE  MET A  98       1.152  49.204 -51.290  1.00 28.16           C  
ATOM   1521  HE1 MET A  98       1.394  49.475 -50.263  1.00 28.16           H  
ATOM   1522  HE2 MET A  98       1.372  50.048 -51.944  1.00 28.16           H  
ATOM   1523  HE3 MET A  98       0.093  48.957 -51.366  1.00 28.16           H  
ATOM   1524  N   GLY A  99       0.008  42.660 -50.419  1.00 26.97           N  
ATOM   1525  H   GLY A  99      -0.565  43.223 -49.806  1.00 26.97           H  
ATOM   1526  CA  GLY A  99      -0.635  41.476 -51.050  1.00 26.97           C  
ATOM   1527  HA2 GLY A  99      -1.064  41.725 -52.020  1.00 26.97           H  
ATOM   1528  HA3 GLY A  99       0.131  40.724 -51.239  1.00 26.97           H  
ATOM   1529  C   GLY A  99      -1.700  40.801 -50.163  1.00 26.97           C  
ATOM   1530  O   GLY A  99      -1.388  39.828 -49.496  1.00 26.97           O  
ATOM   1531  N   VAL A 100      -2.885  41.360 -49.886  1.00 28.76           N  
ATOM   1532  H   VAL A 100      -3.111  41.125 -48.930  1.00 28.76           H  
ATOM   1533  CA  VAL A 100      -4.123  41.423 -50.708  1.00 28.76           C  
ATOM   1534  HA  VAL A 100      -4.884  41.607 -49.950  1.00 28.76           H  
ATOM   1535  C   VAL A 100      -4.583  40.108 -51.398  1.00 28.76           C  
ATOM   1536  CB  VAL A 100      -4.233  42.630 -51.691  1.00 28.76           C  
ATOM   1537  HB  VAL A 100      -4.233  42.256 -52.715  1.00 28.76           H  
ATOM   1538  O   VAL A 100      -3.871  39.599 -52.256  1.00 28.76           O  
ATOM   1539  CG1 VAL A 100      -5.567  43.360 -51.447  1.00 28.76           C  
ATOM   1540 HG11 VAL A 100      -5.523  43.906 -50.504  1.00 28.76           H  
ATOM   1541 HG12 VAL A 100      -6.400  42.660 -51.394  1.00 28.76           H  
ATOM   1542 HG13 VAL A 100      -5.757  44.068 -52.253  1.00 28.76           H  
ATOM   1543  CG2 VAL A 100      -3.166  43.731 -51.622  1.00 28.76           C  
ATOM   1544 HG21 VAL A 100      -2.988  44.028 -50.589  1.00 28.76           H  
ATOM   1545 HG22 VAL A 100      -3.488  44.605 -52.189  1.00 28.76           H  
ATOM   1546 HG23 VAL A 100      -2.238  43.393 -52.084  1.00 28.76           H  
ATOM   1547  N   ARG A 101      -5.871  39.736 -51.178  1.00 32.79           N  
ATOM   1548  H   ARG A 101      -6.301  40.164 -50.371  1.00 32.79           H  
ATOM   1549  CA  ARG A 101      -6.773  38.856 -51.997  1.00 32.79           C  
ATOM   1550  HA  ARG A 101      -7.788  39.115 -51.696  1.00 32.79           H  
ATOM   1551  C   ARG A 101      -6.698  37.313 -51.754  1.00 32.79           C  
ATOM   1552  CB  ARG A 101      -6.655  39.239 -53.496  1.00 32.79           C  
ATOM   1553  HB2 ARG A 101      -5.680  38.918 -53.862  1.00 32.79           H  
ATOM   1554  HB3 ARG A 101      -7.408  38.710 -54.081  1.00 32.79           H  
ATOM   1555  O   ARG A 101      -5.766  36.861 -51.105  1.00 32.79           O  
ATOM   1556  CG  ARG A 101      -6.858  40.731 -53.802  1.00 32.79           C  
ATOM   1557  HG2 ARG A 101      -6.257  41.331 -53.119  1.00 32.79           H  
ATOM   1558  HG3 ARG A 101      -7.903  41.007 -53.662  1.00 32.79           H  
ATOM   1559  CD  ARG A 101      -6.386  41.105 -55.209  1.00 32.79           C  
ATOM   1560  HD2 ARG A 101      -5.434  40.612 -55.405  1.00 32.79           H  
ATOM   1561  HD3 ARG A 101      -6.219  42.182 -55.232  1.00 32.79           H  
ATOM   1562  NE  ARG A 101      -7.376  40.765 -56.246  1.00 32.79           N  
ATOM   1563  HE  ARG A 101      -8.315  40.559 -55.936  1.00 32.79           H  
ATOM   1564  NH1 ARG A 101      -5.990  41.027 -58.060  1.00 32.79           N  
ATOM   1565 HH11 ARG A 101      -5.851  41.043 -59.061  1.00 32.79           H  
ATOM   1566 HH12 ARG A 101      -5.203  41.147 -57.439  1.00 32.79           H  
ATOM   1567  NH2 ARG A 101      -8.158  40.615 -58.378  1.00 32.79           N  
ATOM   1568 HH21 ARG A 101      -9.092  40.438 -58.036  1.00 32.79           H  
ATOM   1569 HH22 ARG A 101      -7.995  40.639 -59.375  1.00 32.79           H  
ATOM   1570  CZ  ARG A 101      -7.170  40.801 -57.551  1.00 32.79           C  
ATOM   1571  N   PRO A 102      -7.682  36.500 -52.224  1.00 52.99           N  
ATOM   1572  CA  PRO A 102      -9.094  36.604 -51.822  1.00 52.99           C  
ATOM   1573  HA  PRO A 102      -9.194  37.203 -50.916  1.00 52.99           H  
ATOM   1574  C   PRO A 102      -9.837  35.252 -51.619  1.00 52.99           C  
ATOM   1575  CB  PRO A 102      -9.753  37.320 -53.006  1.00 52.99           C  
ATOM   1576  HB2 PRO A 102     -10.837  37.202 -53.032  1.00 52.99           H  
ATOM   1577  HB3 PRO A 102      -9.499  38.380 -53.002  1.00 52.99           H  
ATOM   1578  O   PRO A 102      -9.413  34.181 -52.037  1.00 52.99           O  
ATOM   1579  CG  PRO A 102      -9.083  36.615 -54.190  1.00 52.99           C  
ATOM   1580  HG2 PRO A 102      -8.961  37.292 -55.036  1.00 52.99           H  
ATOM   1581  HG3 PRO A 102      -9.677  35.753 -54.492  1.00 52.99           H  
ATOM   1582  CD  PRO A 102      -7.726  36.135 -53.640  1.00 52.99           C  
ATOM   1583  HD2 PRO A 102      -7.655  35.051 -53.738  1.00 52.99           H  
ATOM   1584  HD3 PRO A 102      -6.901  36.582 -54.194  1.00 52.99           H  
ATOM   1585  N   GLN A 103     -11.046  35.379 -51.075  1.00 28.49           N  
ATOM   1586  H   GLN A 103     -11.243  36.289 -50.685  1.00 28.49           H  
ATOM   1587  CA  GLN A 103     -12.254  34.568 -51.306  1.00 28.49           C  
ATOM   1588  HA  GLN A 103     -12.300  33.753 -50.584  1.00 28.49           H  
ATOM   1589  C   GLN A 103     -12.416  34.001 -52.748  1.00 28.49           C  
ATOM   1590  CB  GLN A 103     -13.353  35.612 -51.006  1.00 28.49           C  
ATOM   1591  HB2 GLN A 103     -13.176  35.994 -50.001  1.00 28.49           H  
ATOM   1592  HB3 GLN A 103     -13.209  36.442 -51.698  1.00 28.49           H  
ATOM   1593  O   GLN A 103     -12.308  34.762 -53.710  1.00 28.49           O  
ATOM   1594  CG  GLN A 103     -14.834  35.231 -51.070  1.00 28.49           C  
ATOM   1595  HG2 GLN A 103     -15.042  34.448 -50.341  1.00 28.49           H  
ATOM   1596  HG3 GLN A 103     -15.077  34.862 -52.066  1.00 28.49           H  
ATOM   1597  CD  GLN A 103     -15.716  36.452 -50.767  1.00 28.49           C  
ATOM   1598  NE2 GLN A 103     -17.020  36.300 -50.722  1.00 28.49           N  
ATOM   1599 HE21 GLN A 103     -17.552  37.136 -50.525  1.00 28.49           H  
ATOM   1600 HE22 GLN A 103     -17.450  35.400 -50.885  1.00 28.49           H  
ATOM   1601  OE1 GLN A 103     -15.262  37.568 -50.564  1.00 28.49           O  
ATOM   1602  N   GLY A 104     -12.771  32.711 -52.907  1.00 27.66           N  
ATOM   1603  H   GLY A 104     -12.740  32.090 -52.111  1.00 27.66           H  
ATOM   1604  CA  GLY A 104     -13.181  32.113 -54.199  1.00 27.66           C  
ATOM   1605  HA2 GLY A 104     -12.460  32.401 -54.964  1.00 27.66           H  
ATOM   1606  HA3 GLY A 104     -14.145  32.535 -54.480  1.00 27.66           H  
ATOM   1607  C   GLY A 104     -13.296  30.570 -54.226  1.00 27.66           C  
ATOM   1608  O   GLY A 104     -12.594  29.906 -53.475  1.00 27.66           O  
ATOM   1609  N   ALA A 105     -14.143  30.039 -55.131  1.00 32.52           N  
ATOM   1610  H   ALA A 105     -14.612  30.705 -55.728  1.00 32.52           H  
ATOM   1611  CA  ALA A 105     -14.550  28.624 -55.339  1.00 32.52           C  
ATOM   1612  HA  ALA A 105     -15.190  28.640 -56.221  1.00 32.52           H  
ATOM   1613  C   ALA A 105     -15.391  27.997 -54.195  1.00 32.52           C  
ATOM   1614  CB  ALA A 105     -13.339  27.770 -55.741  1.00 32.52           C  
ATOM   1615  HB1 ALA A 105     -12.813  28.233 -56.575  1.00 32.52           H  
ATOM   1616  HB2 ALA A 105     -12.658  27.669 -54.896  1.00 32.52           H  
ATOM   1617  HB3 ALA A 105     -13.676  26.778 -56.041  1.00 32.52           H  
ATOM   1618  O   ALA A 105     -14.975  28.004 -53.045  1.00 32.52           O  
ATOM   1619  N   GLN A 106     -16.619  27.480 -54.363  1.00 25.64           N  
ATOM   1620  H   GLN A 106     -17.012  27.263 -53.458  1.00 25.64           H  
ATOM   1621  CA  GLN A 106     -17.393  26.915 -55.493  1.00 25.64           C  
ATOM   1622  HA  GLN A 106     -18.379  26.764 -55.054  1.00 25.64           H  
ATOM   1623  C   GLN A 106     -16.980  25.506 -55.973  1.00 25.64           C  
ATOM   1624  CB  GLN A 106     -17.676  27.882 -56.665  1.00 25.64           C  
ATOM   1625  HB2 GLN A 106     -16.799  27.946 -57.309  1.00 25.64           H  
ATOM   1626  HB3 GLN A 106     -17.913  28.875 -56.282  1.00 25.64           H  
ATOM   1627  O   GLN A 106     -16.260  25.356 -56.953  1.00 25.64           O  
ATOM   1628  CG  GLN A 106     -18.858  27.368 -57.519  1.00 25.64           C  
ATOM   1629  HG2 GLN A 106     -19.791  27.515 -56.975  1.00 25.64           H  
ATOM   1630  HG3 GLN A 106     -18.745  26.300 -57.705  1.00 25.64           H  
ATOM   1631  CD  GLN A 106     -18.973  28.053 -58.878  1.00 25.64           C  
ATOM   1632  NE2 GLN A 106     -19.425  27.359 -59.901  1.00 25.64           N  
ATOM   1633 HE21 GLN A 106     -19.469  27.858 -60.778  1.00 25.64           H  
ATOM   1634 HE22 GLN A 106     -19.656  26.380 -59.815  1.00 25.64           H  
ATOM   1635  OE1 GLN A 106     -18.668  29.218 -59.050  1.00 25.64           O  
ATOM   1636  N   MET A 107     -17.579  24.487 -55.348  1.00 28.79           N  
ATOM   1637  H   MET A 107     -17.963  24.671 -54.432  1.00 28.79           H  
ATOM   1638  CA  MET A 107     -18.028  23.205 -55.928  1.00 28.79           C  
ATOM   1639  HA  MET A 107     -18.614  23.406 -56.825  1.00 28.79           H  
ATOM   1640  C   MET A 107     -18.944  22.534 -54.876  1.00 28.79           C  
ATOM   1641  CB  MET A 107     -16.835  22.284 -56.276  1.00 28.79           C  
ATOM   1642  HB2 MET A 107     -16.948  21.327 -55.767  1.00 28.79           H  
ATOM   1643  HB3 MET A 107     -15.897  22.729 -55.944  1.00 28.79           H  
ATOM   1644  O   MET A 107     -18.714  22.720 -53.687  1.00 28.79           O  
ATOM   1645  CG  MET A 107     -16.764  22.016 -57.785  1.00 28.79           C  
ATOM   1646  HG2 MET A 107     -16.589  22.955 -58.310  1.00 28.79           H  
ATOM   1647  HG3 MET A 107     -17.730  21.625 -58.105  1.00 28.79           H  
ATOM   1648  SD  MET A 107     -15.508  20.810 -58.295  1.00 28.79           S  
ATOM   1649  CE  MET A 107     -14.031  21.858 -58.338  1.00 28.79           C  
ATOM   1650  HE1 MET A 107     -14.175  22.665 -59.057  1.00 28.79           H  
ATOM   1651  HE2 MET A 107     -13.170  21.259 -58.635  1.00 28.79           H  
ATOM   1652  HE3 MET A 107     -13.852  22.281 -57.349  1.00 28.79           H  
ATOM   1653  N   GLY A 108     -20.007  21.785 -55.179  1.00 29.53           N  
ATOM   1654  H   GLY A 108     -20.434  21.368 -54.365  1.00 29.53           H  
ATOM   1655  CA  GLY A 108     -20.561  21.384 -56.473  1.00 29.53           C  
ATOM   1656  HA2 GLY A 108     -21.418  22.013 -56.715  1.00 29.53           H  
ATOM   1657  HA3 GLY A 108     -19.814  21.497 -57.259  1.00 29.53           H  
ATOM   1658  C   GLY A 108     -20.990  19.908 -56.455  1.00 29.53           C  
ATOM   1659  O   GLY A 108     -20.125  19.048 -56.449  1.00 29.53           O  
ATOM   1660  N   ALA A 109     -22.307  19.656 -56.513  1.00 30.11           N  
ATOM   1661  H   ALA A 109     -22.912  20.464 -56.478  1.00 30.11           H  
ATOM   1662  CA  ALA A 109     -22.985  18.372 -56.791  1.00 30.11           C  
ATOM   1663  HA  ALA A 109     -24.046  18.616 -56.831  1.00 30.11           H  
ATOM   1664  C   ALA A 109     -22.876  17.187 -55.790  1.00 30.11           C  
ATOM   1665  CB  ALA A 109     -22.630  17.924 -58.216  1.00 30.11           C  
ATOM   1666  HB1 ALA A 109     -23.241  17.065 -58.494  1.00 30.11           H  
ATOM   1667  HB2 ALA A 109     -22.811  18.732 -58.925  1.00 30.11           H  
ATOM   1668  HB3 ALA A 109     -21.581  17.631 -58.262  1.00 30.11           H  
ATOM   1669  O   ALA A 109     -21.815  16.616 -55.582  1.00 30.11           O  
ATOM   1670  N   MET A 110     -24.040  16.759 -55.269  1.00 31.72           N  
ATOM   1671  H   MET A 110     -24.740  17.483 -55.195  1.00 31.72           H  
ATOM   1672  CA  MET A 110     -24.655  15.410 -55.392  1.00 31.72           C  
ATOM   1673  HA  MET A 110     -25.138  15.365 -56.368  1.00 31.72           H  
ATOM   1674  C   MET A 110     -25.743  15.271 -54.304  1.00 31.72           C  
ATOM   1675  CB  MET A 110     -23.661  14.232 -55.291  1.00 31.72           C  
ATOM   1676  HB2 MET A 110     -24.177  13.370 -54.868  1.00 31.72           H  
ATOM   1677  HB3 MET A 110     -22.829  14.475 -54.630  1.00 31.72           H  
ATOM   1678  O   MET A 110     -25.424  15.184 -53.127  1.00 31.72           O  
ATOM   1679  CG  MET A 110     -23.155  13.808 -56.678  1.00 31.72           C  
ATOM   1680  HG2 MET A 110     -22.626  14.639 -57.145  1.00 31.72           H  
ATOM   1681  HG3 MET A 110     -24.022  13.567 -57.293  1.00 31.72           H  
ATOM   1682  SD  MET A 110     -22.058  12.363 -56.652  1.00 31.72           S  
ATOM   1683  CE  MET A 110     -22.371  11.678 -58.301  1.00 31.72           C  
ATOM   1684  HE1 MET A 110     -23.421  11.399 -58.390  1.00 31.72           H  
ATOM   1685  HE2 MET A 110     -21.750  10.794 -58.448  1.00 31.72           H  
ATOM   1686  HE3 MET A 110     -22.125  12.422 -59.059  1.00 31.72           H  
ATOM   1687  N   SER A 111     -27.053  15.381 -54.554  1.00 27.92           N  
ATOM   1688  H   SER A 111     -27.538  15.673 -53.717  1.00 27.92           H  
ATOM   1689  CA  SER A 111     -27.911  14.591 -55.462  1.00 27.92           C  
ATOM   1690  HA  SER A 111     -28.923  14.837 -55.141  1.00 27.92           H  
ATOM   1691  C   SER A 111     -27.831  13.069 -55.239  1.00 27.92           C  
ATOM   1692  CB  SER A 111     -27.898  15.038 -56.935  1.00 27.92           C  
ATOM   1693  HB2 SER A 111     -28.830  14.716 -57.399  1.00 27.92           H  
ATOM   1694  HB3 SER A 111     -27.850  16.126 -56.986  1.00 27.92           H  
ATOM   1695  O   SER A 111     -27.458  12.318 -56.138  1.00 27.92           O  
ATOM   1696  OG  SER A 111     -26.832  14.486 -57.672  1.00 27.92           O  
ATOM   1697  HG  SER A 111     -26.874  13.534 -57.556  1.00 27.92           H  
ATOM   1698  N   GLY A 112     -28.195  12.620 -54.033  1.00 36.14           N  
ATOM   1699  H   GLY A 112     -28.454  13.294 -53.327  1.00 36.14           H  
ATOM   1700  CA  GLY A 112     -28.482  11.213 -53.731  1.00 36.14           C  
ATOM   1701  HA2 GLY A 112     -27.856  10.566 -54.345  1.00 36.14           H  
ATOM   1702  HA3 GLY A 112     -28.253  11.010 -52.685  1.00 36.14           H  
ATOM   1703  C   GLY A 112     -29.959  10.880 -53.973  1.00 36.14           C  
ATOM   1704  O   GLY A 112     -30.840  11.533 -53.419  1.00 36.14           O  
ATOM   1705  N   MET A 113     -30.221   9.874 -54.808  1.00 25.78           N  
ATOM   1706  H   MET A 113     -29.438   9.355 -55.178  1.00 25.78           H  
ATOM   1707  CA  MET A 113     -31.548   9.463 -55.277  1.00 25.78           C  
ATOM   1708  HA  MET A 113     -32.309  10.150 -54.905  1.00 25.78           H  
ATOM   1709  C   MET A 113     -31.869   8.045 -54.780  1.00 25.78           C  
ATOM   1710  CB  MET A 113     -31.518   9.541 -56.817  1.00 25.78           C  
ATOM   1711  HB2 MET A 113     -30.690   8.934 -57.182  1.00 25.78           H  
ATOM   1712  HB3 MET A 113     -31.320  10.574 -57.103  1.00 25.78           H  
ATOM   1713  O   MET A 113     -31.105   7.125 -55.054  1.00 25.78           O  
ATOM   1714  CG  MET A 113     -32.787   9.084 -57.544  1.00 25.78           C  
ATOM   1715  HG2 MET A 113     -33.628   9.689 -57.207  1.00 25.78           H  
ATOM   1716  HG3 MET A 113     -32.984   8.038 -57.307  1.00 25.78           H  
ATOM   1717  SD  MET A 113     -32.616   9.253 -59.344  1.00 25.78           S  
ATOM   1718  CE  MET A 113     -34.274   8.781 -59.901  1.00 25.78           C  
ATOM   1719  HE1 MET A 113     -35.015   9.441 -59.449  1.00 25.78           H  
ATOM   1720  HE2 MET A 113     -34.328   8.867 -60.986  1.00 25.78           H  
ATOM   1721  HE3 MET A 113     -34.476   7.750 -59.611  1.00 25.78           H  
ATOM   1722  N   ALA A 114     -33.001   7.859 -54.094  1.00 31.84           N  
ATOM   1723  H   ALA A 114     -33.534   8.669 -53.810  1.00 31.84           H  
ATOM   1724  CA  ALA A 114     -33.581   6.550 -53.762  1.00 31.84           C  
ATOM   1725  HA  ALA A 114     -33.402   5.858 -54.585  1.00 31.84           H  
ATOM   1726  C   ALA A 114     -35.107   6.706 -53.571  1.00 31.84           C  
ATOM   1727  CB  ALA A 114     -32.892   5.998 -52.505  1.00 31.84           C  
ATOM   1728  HB1 ALA A 114     -33.038   6.682 -51.669  1.00 31.84           H  
ATOM   1729  HB2 ALA A 114     -33.316   5.028 -52.245  1.00 31.84           H  
ATOM   1730  HB3 ALA A 114     -31.824   5.876 -52.688  1.00 31.84           H  
ATOM   1731  O   ALA A 114     -35.543   7.470 -52.719  1.00 31.84           O  
ATOM   1732  N   GLN A 115     -35.906   6.183 -54.511  1.00 32.71           N  
ATOM   1733  H   GLN A 115     -36.452   6.922 -54.931  1.00 32.71           H  
ATOM   1734  CA  GLN A 115     -36.750   4.975 -54.359  1.00 32.71           C  
ATOM   1735  HA  GLN A 115     -36.988   4.656 -55.374  1.00 32.71           H  
ATOM   1736  C   GLN A 115     -38.119   5.255 -53.692  1.00 32.71           C  
ATOM   1737  CB  GLN A 115     -35.968   3.811 -53.722  1.00 32.71           C  
ATOM   1738  HB2 GLN A 115     -36.666   3.018 -53.456  1.00 32.71           H  
ATOM   1739  HB3 GLN A 115     -35.514   4.141 -52.788  1.00 32.71           H  
ATOM   1740  O   GLN A 115     -38.191   5.686 -52.552  1.00 32.71           O  
ATOM   1741  CG  GLN A 115     -34.880   3.236 -54.651  1.00 32.71           C  
ATOM   1742  HG2 GLN A 115     -33.914   3.305 -54.151  1.00 32.71           H  
ATOM   1743  HG3 GLN A 115     -34.817   3.805 -55.579  1.00 32.71           H  
ATOM   1744  CD  GLN A 115     -35.139   1.770 -54.978  1.00 32.71           C  
ATOM   1745  NE2 GLN A 115     -35.847   1.464 -56.042  1.00 32.71           N  
ATOM   1746 HE21 GLN A 115     -36.205   2.175 -56.663  1.00 32.71           H  
ATOM   1747 HE22 GLN A 115     -36.063   0.483 -56.141  1.00 32.71           H  
ATOM   1748  OE1 GLN A 115     -34.736   0.872 -54.267  1.00 32.71           O  
ATOM   1749  N   MET A 116     -39.221   5.221 -54.459  1.00 25.74           N  
ATOM   1750  H   MET A 116     -39.840   5.958 -54.153  1.00 25.74           H  
ATOM   1751  CA  MET A 116     -40.023   4.024 -54.826  1.00 25.74           C  
ATOM   1752  HA  MET A 116     -40.633   4.319 -55.680  1.00 25.74           H  
ATOM   1753  C   MET A 116     -40.988   3.651 -53.676  1.00 25.74           C  
ATOM   1754  CB  MET A 116     -39.146   2.849 -55.307  1.00 25.74           C  
ATOM   1755  HB2 MET A 116     -38.557   2.473 -54.470  1.00 25.74           H  
ATOM   1756  HB3 MET A 116     -38.474   3.200 -56.090  1.00 25.74           H  
ATOM   1757  O   MET A 116     -40.554   3.116 -52.669  1.00 25.74           O  
ATOM   1758  CG  MET A 116     -39.953   1.675 -55.872  1.00 25.74           C  
ATOM   1759  HG2 MET A 116     -40.530   2.013 -56.733  1.00 25.74           H  
ATOM   1760  HG3 MET A 116     -40.648   1.335 -55.104  1.00 25.74           H  
ATOM   1761  SD  MET A 116     -38.953   0.247 -56.380  1.00 25.74           S  
ATOM   1762  CE  MET A 116     -38.446   0.738 -58.050  1.00 25.74           C  
ATOM   1763  HE1 MET A 116     -37.787  -0.024 -58.465  1.00 25.74           H  
ATOM   1764  HE2 MET A 116     -37.924   1.694 -58.018  1.00 25.74           H  
ATOM   1765  HE3 MET A 116     -39.327   0.828 -58.685  1.00 25.74           H  
ATOM   1766  N   ALA A 117     -42.240   4.124 -53.665  1.00 26.40           N  
ATOM   1767  H   ALA A 117     -42.511   4.259 -52.701  1.00 26.40           H  
ATOM   1768  CA  ALA A 117     -43.409   3.697 -54.462  1.00 26.40           C  
ATOM   1769  HA  ALA A 117     -44.145   4.486 -54.306  1.00 26.40           H  
ATOM   1770  C   ALA A 117     -44.083   2.395 -53.964  1.00 26.40           C  
ATOM   1771  CB  ALA A 117     -43.154   3.683 -55.977  1.00 26.40           C  
ATOM   1772  HB1 ALA A 117     -42.746   4.640 -56.301  1.00 26.40           H  
ATOM   1773  HB2 ALA A 117     -42.476   2.870 -56.235  1.00 26.40           H  
ATOM   1774  HB3 ALA A 117     -44.096   3.516 -56.500  1.00 26.40           H  
ATOM   1775  O   ALA A 117     -43.405   1.385 -53.811  1.00 26.40           O  
ATOM   1776  N   GLN A 118     -45.423   2.467 -53.812  1.00 26.93           N  
ATOM   1777  H   GLN A 118     -45.799   3.394 -53.955  1.00 26.93           H  
ATOM   1778  CA  GLN A 118     -46.443   1.497 -53.324  1.00 26.93           C  
ATOM   1779  HA  GLN A 118     -47.210   1.439 -54.097  1.00 26.93           H  
ATOM   1780  C   GLN A 118     -47.144   1.980 -52.034  1.00 26.93           C  
ATOM   1781  CB  GLN A 118     -45.912   0.068 -53.075  1.00 26.93           C  
ATOM   1782  HB2 GLN A 118     -46.631  -0.467 -52.454  1.00 26.93           H  
ATOM   1783  HB3 GLN A 118     -44.992   0.096 -52.491  1.00 26.93           H  
ATOM   1784  O   GLN A 118     -46.502   2.621 -51.213  1.00 26.93           O  
ATOM   1785  CG  GLN A 118     -45.724  -0.756 -54.355  1.00 26.93           C  
ATOM   1786  HG2 GLN A 118     -46.654  -0.778 -54.925  1.00 26.93           H  
ATOM   1787  HG3 GLN A 118     -44.948  -0.317 -54.982  1.00 26.93           H  
ATOM   1788  CD  GLN A 118     -45.345  -2.187 -54.003  1.00 26.93           C  
ATOM   1789  NE2 GLN A 118     -44.079  -2.464 -53.788  1.00 26.93           N  
ATOM   1790 HE21 GLN A 118     -43.873  -3.416 -53.520  1.00 26.93           H  
ATOM   1791 HE22 GLN A 118     -43.386  -1.730 -53.822  1.00 26.93           H  
ATOM   1792  OE1 GLN A 118     -46.176  -3.066 -53.867  1.00 26.93           O  
ATOM   1793  N   GLN A 119     -48.417   1.669 -51.740  1.00 24.44           N  
ATOM   1794  H   GLN A 119     -48.644   1.855 -50.774  1.00 24.44           H  
ATOM   1795  CA  GLN A 119     -49.607   1.311 -52.548  1.00 24.44           C  
ATOM   1796  HA  GLN A 119     -49.758   2.065 -53.321  1.00 24.44           H  
ATOM   1797  C   GLN A 119     -50.829   1.293 -51.591  1.00 24.44           C  
ATOM   1798  CB  GLN A 119     -49.486  -0.091 -53.193  1.00 24.44           C  
ATOM   1799  HB2 GLN A 119     -49.580  -0.853 -52.420  1.00 24.44           H  
ATOM   1800  HB3 GLN A 119     -48.499  -0.205 -53.643  1.00 24.44           H  
ATOM   1801  O   GLN A 119     -50.653   1.052 -50.404  1.00 24.44           O  
ATOM   1802  CG  GLN A 119     -50.493  -0.380 -54.322  1.00 24.44           C  
ATOM   1803  HG2 GLN A 119     -50.359   0.352 -55.119  1.00 24.44           H  
ATOM   1804  HG3 GLN A 119     -51.520  -0.306 -53.965  1.00 24.44           H  
ATOM   1805  CD  GLN A 119     -50.278  -1.770 -54.912  1.00 24.44           C  
ATOM   1806  NE2 GLN A 119     -51.225  -2.679 -54.813  1.00 24.44           N  
ATOM   1807 HE21 GLN A 119     -52.074  -2.519 -54.290  1.00 24.44           H  
ATOM   1808 HE22 GLN A 119     -50.984  -3.581 -55.196  1.00 24.44           H  
ATOM   1809  OE1 GLN A 119     -49.248  -2.060 -55.485  1.00 24.44           O  
ATOM   1810  N   MET A 120     -52.050   1.412 -52.132  1.00 28.02           N  
ATOM   1811  H   MET A 120     -52.079   1.645 -53.114  1.00 28.02           H  
ATOM   1812  CA  MET A 120     -53.364   1.205 -51.475  1.00 28.02           C  
ATOM   1813  HA  MET A 120     -54.039   1.193 -52.331  1.00 28.02           H  
ATOM   1814  C   MET A 120     -53.847   2.338 -50.531  1.00 28.02           C  
ATOM   1815  CB  MET A 120     -53.490  -0.198 -50.842  1.00 28.02           C  
ATOM   1816  HB2 MET A 120     -54.512  -0.329 -50.487  1.00 28.02           H  
ATOM   1817  HB3 MET A 120     -52.823  -0.293 -49.985  1.00 28.02           H  
ATOM   1818  O   MET A 120     -53.058   2.830 -49.738  1.00 28.02           O  
ATOM   1819  CG  MET A 120     -53.181  -1.300 -51.866  1.00 28.02           C  
ATOM   1820  HG2 MET A 120     -53.718  -1.066 -52.785  1.00 28.02           H  
ATOM   1821  HG3 MET A 120     -52.112  -1.292 -52.078  1.00 28.02           H  
ATOM   1822  SD  MET A 120     -53.638  -2.987 -51.398  1.00 28.02           S  
ATOM   1823  CE  MET A 120     -52.201  -3.440 -50.388  1.00 28.02           C  
ATOM   1824  HE1 MET A 120     -51.295  -3.399 -50.993  1.00 28.02           H  
ATOM   1825  HE2 MET A 120     -52.108  -2.750 -49.550  1.00 28.02           H  
ATOM   1826  HE3 MET A 120     -52.331  -4.453 -50.005  1.00 28.02           H  
ATOM   1827  N   ASN A 121     -55.075   2.891 -50.561  1.00 21.97           N  
ATOM   1828  H   ASN A 121     -55.115   3.618 -49.861  1.00 21.97           H  
ATOM   1829  CA  ASN A 121     -56.416   2.584 -51.128  1.00 21.97           C  
ATOM   1830  HA  ASN A 121     -56.765   3.541 -51.515  1.00 21.97           H  
ATOM   1831  C   ASN A 121     -57.473   2.194 -50.056  1.00 21.97           C  
ATOM   1832  CB  ASN A 121     -56.402   1.639 -52.354  1.00 21.97           C  
ATOM   1833  HB2 ASN A 121     -56.118   0.639 -52.028  1.00 21.97           H  
ATOM   1834  HB3 ASN A 121     -55.700   2.025 -53.093  1.00 21.97           H  
ATOM   1835  O   ASN A 121     -57.156   1.491 -49.104  1.00 21.97           O  
ATOM   1836  CG  ASN A 121     -57.721   1.537 -53.096  1.00 21.97           C  
ATOM   1837  ND2 ASN A 121     -58.017   0.401 -53.682  1.00 21.97           N  
ATOM   1838 HD21 ASN A 121     -57.418  -0.408 -53.592  1.00 21.97           H  
ATOM   1839 HD22 ASN A 121     -58.909   0.363 -54.155  1.00 21.97           H  
ATOM   1840  OD1 ASN A 121     -58.480   2.485 -53.184  1.00 21.97           O  
ATOM   1841  N   LEU A 122     -58.727   2.600 -50.321  1.00 36.53           N  
ATOM   1842  H   LEU A 122     -58.811   3.096 -51.198  1.00 36.53           H  
ATOM   1843  CA  LEU A 122     -60.028   2.389 -49.640  1.00 36.53           C  
ATOM   1844  HA  LEU A 122     -60.679   2.611 -50.485  1.00 36.53           H  
ATOM   1845  C   LEU A 122     -60.524   3.384 -48.540  1.00 36.53           C  
ATOM   1846  CB  LEU A 122     -60.307   0.905 -49.301  1.00 36.53           C  
ATOM   1847  HB2 LEU A 122     -60.812   0.865 -48.336  1.00 36.53           H  
ATOM   1848  HB3 LEU A 122     -59.375   0.352 -49.185  1.00 36.53           H  
ATOM   1849  O   LEU A 122     -59.705   3.969 -47.835  1.00 36.53           O  
ATOM   1850  CG  LEU A 122     -61.199   0.177 -50.325  1.00 36.53           C  
ATOM   1851  HG  LEU A 122     -62.144   0.709 -50.435  1.00 36.53           H  
ATOM   1852  CD1 LEU A 122     -60.544   0.060 -51.699  1.00 36.53           C  
ATOM   1853 HD11 LEU A 122     -60.421   1.052 -52.134  1.00 36.53           H  
ATOM   1854 HD12 LEU A 122     -59.576  -0.430 -51.596  1.00 36.53           H  
ATOM   1855 HD13 LEU A 122     -61.181  -0.528 -52.361  1.00 36.53           H  
ATOM   1856  CD2 LEU A 122     -61.516  -1.233 -49.837  1.00 36.53           C  
ATOM   1857 HD21 LEU A 122     -60.598  -1.811 -49.734  1.00 36.53           H  
ATOM   1858 HD22 LEU A 122     -62.183  -1.730 -50.542  1.00 36.53           H  
ATOM   1859 HD23 LEU A 122     -62.014  -1.181 -48.868  1.00 36.53           H  
ATOM   1860  N   PRO A 123     -61.866   3.615 -48.417  1.00 48.49           N  
ATOM   1861  CA  PRO A 123     -62.447   4.761 -47.686  1.00 48.49           C  
ATOM   1862  HA  PRO A 123     -61.676   5.360 -47.201  1.00 48.49           H  
ATOM   1863  C   PRO A 123     -63.571   4.433 -46.657  1.00 48.49           C  
ATOM   1864  CB  PRO A 123     -63.074   5.544 -48.847  1.00 48.49           C  
ATOM   1865  HB2 PRO A 123     -62.287   5.994 -49.452  1.00 48.49           H  
ATOM   1866  HB3 PRO A 123     -63.778   6.309 -48.521  1.00 48.49           H  
ATOM   1867  O   PRO A 123     -64.059   3.309 -46.591  1.00 48.49           O  
ATOM   1868  CG  PRO A 123     -63.769   4.432 -49.641  1.00 48.49           C  
ATOM   1869  HG2 PRO A 123     -63.791   4.671 -50.704  1.00 48.49           H  
ATOM   1870  HG3 PRO A 123     -64.780   4.271 -49.267  1.00 48.49           H  
ATOM   1871  CD  PRO A 123     -62.911   3.194 -49.363  1.00 48.49           C  
ATOM   1872  HD2 PRO A 123     -62.539   2.848 -50.328  1.00 48.49           H  
ATOM   1873  HD3 PRO A 123     -63.521   2.407 -48.920  1.00 48.49           H  
ATOM   1874  N   GLY A 124     -64.107   5.476 -45.994  1.00 25.92           N  
ATOM   1875  H   GLY A 124     -63.562   6.326 -45.973  1.00 25.92           H  
ATOM   1876  CA  GLY A 124     -65.564   5.629 -45.782  1.00 25.92           C  
ATOM   1877  HA2 GLY A 124     -65.883   6.533 -46.301  1.00 25.92           H  
ATOM   1878  HA3 GLY A 124     -66.075   4.800 -46.271  1.00 25.92           H  
ATOM   1879  C   GLY A 124     -66.125   5.685 -44.346  1.00 25.92           C  
ATOM   1880  O   GLY A 124     -66.141   4.675 -43.656  1.00 25.92           O  
ATOM   1881  N   GLN A 125     -66.740   6.821 -43.964  1.00 32.78           N  
ATOM   1882  H   GLN A 125     -66.365   7.681 -44.338  1.00 32.78           H  
ATOM   1883  CA  GLN A 125     -68.189   6.916 -43.652  1.00 32.78           C  
ATOM   1884  HA  GLN A 125     -68.696   6.514 -44.530  1.00 32.78           H  
ATOM   1885  C   GLN A 125     -68.669   8.386 -43.445  1.00 32.78           C  
ATOM   1886  CB  GLN A 125     -68.616   6.072 -42.429  1.00 32.78           C  
ATOM   1887  HB2 GLN A 125     -69.198   6.693 -41.749  1.00 32.78           H  
ATOM   1888  HB3 GLN A 125     -67.749   5.707 -41.879  1.00 32.78           H  
ATOM   1889  O   GLN A 125     -67.863   9.210 -43.012  1.00 32.78           O  
ATOM   1890  CG  GLN A 125     -69.499   4.891 -42.878  1.00 32.78           C  
ATOM   1891  HG2 GLN A 125     -70.257   5.253 -43.572  1.00 32.78           H  
ATOM   1892  HG3 GLN A 125     -68.884   4.156 -43.397  1.00 32.78           H  
ATOM   1893  CD  GLN A 125     -70.237   4.198 -41.735  1.00 32.78           C  
ATOM   1894  NE2 GLN A 125     -71.129   3.279 -42.035  1.00 32.78           N  
ATOM   1895 HE21 GLN A 125     -71.595   2.862 -41.242  1.00 32.78           H  
ATOM   1896 HE22 GLN A 125     -71.306   3.011 -42.993  1.00 32.78           H  
ATOM   1897  OE1 GLN A 125     -70.057   4.465 -40.562  1.00 32.78           O  
ATOM   1898  N   PRO A 126     -69.944   8.743 -43.747  1.00 41.34           N  
ATOM   1899  CA  PRO A 126     -70.479  10.116 -43.627  1.00 41.34           C  
ATOM   1900  HA  PRO A 126     -69.694  10.826 -43.368  1.00 41.34           H  
ATOM   1901  C   PRO A 126     -71.672  10.295 -42.647  1.00 41.34           C  
ATOM   1902  CB  PRO A 126     -70.976  10.389 -45.049  1.00 41.34           C  
ATOM   1903  HB2 PRO A 126     -70.125  10.578 -45.704  1.00 41.34           H  
ATOM   1904  HB3 PRO A 126     -71.682  11.218 -45.098  1.00 41.34           H  
ATOM   1905  O   PRO A 126     -72.411   9.342 -42.437  1.00 41.34           O  
ATOM   1906  CG  PRO A 126     -71.633   9.056 -45.427  1.00 41.34           C  
ATOM   1907  HG2 PRO A 126     -71.589   8.888 -46.503  1.00 41.34           H  
ATOM   1908  HG3 PRO A 126     -72.669   9.038 -45.089  1.00 41.34           H  
ATOM   1909  CD  PRO A 126     -70.817   8.006 -44.663  1.00 41.34           C  
ATOM   1910  HD2 PRO A 126     -71.481   7.344 -44.108  1.00 41.34           H  
ATOM   1911  HD3 PRO A 126     -70.241   7.437 -45.393  1.00 41.34           H  
ATOM   1912  N   GLN A 127     -71.936  11.554 -42.227  1.00 28.82           N  
ATOM   1913  H   GLN A 127     -71.200  12.223 -42.400  1.00 28.82           H  
ATOM   1914  CA  GLN A 127     -73.232  12.138 -41.752  1.00 28.82           C  
ATOM   1915  HA  GLN A 127     -72.975  13.098 -41.303  1.00 28.82           H  
ATOM   1916  C   GLN A 127     -74.010  11.418 -40.607  1.00 28.82           C  
ATOM   1917  CB  GLN A 127     -74.108  12.433 -42.993  1.00 28.82           C  
ATOM   1918  HB2 GLN A 127     -73.858  11.752 -43.806  1.00 28.82           H  
ATOM   1919  HB3 GLN A 127     -75.160  12.263 -42.763  1.00 28.82           H  
ATOM   1920  O   GLN A 127     -73.615  10.328 -40.216  1.00 28.82           O  
ATOM   1921  CG  GLN A 127     -73.923  13.885 -43.470  1.00 28.82           C  
ATOM   1922  HG2 GLN A 127     -74.074  14.574 -42.640  1.00 28.82           H  
ATOM   1923  HG3 GLN A 127     -72.904  14.011 -43.837  1.00 28.82           H  
ATOM   1924  CD  GLN A 127     -74.892  14.258 -44.586  1.00 28.82           C  
ATOM   1925  NE2 GLN A 127     -76.160  14.468 -44.302  1.00 28.82           N  
ATOM   1926 HE21 GLN A 127     -76.524  14.336 -43.369  1.00 28.82           H  
ATOM   1927 HE22 GLN A 127     -76.742  14.687 -45.097  1.00 28.82           H  
ATOM   1928  OE1 GLN A 127     -74.527  14.372 -45.739  1.00 28.82           O  
ATOM   1929  N   PRO A 128     -75.099  11.982 -40.009  1.00 47.61           N  
ATOM   1930  CA  PRO A 128     -75.881  13.212 -40.279  1.00 47.61           C  
ATOM   1931  HA  PRO A 128     -75.556  13.725 -41.184  1.00 47.61           H  
ATOM   1932  C   PRO A 128     -75.818  14.235 -39.107  1.00 47.61           C  
ATOM   1933  CB  PRO A 128     -77.298  12.644 -40.486  1.00 47.61           C  
ATOM   1934  HB2 PRO A 128     -77.434  12.383 -41.535  1.00 47.61           H  
ATOM   1935  HB3 PRO A 128     -78.088  13.324 -40.168  1.00 47.61           H  
ATOM   1936  O   PRO A 128     -75.088  14.025 -38.150  1.00 47.61           O  
ATOM   1937  CG  PRO A 128     -77.360  11.369 -39.638  1.00 47.61           C  
ATOM   1938  HG2 PRO A 128     -78.055  11.480 -38.806  1.00 47.61           H  
ATOM   1939  HG3 PRO A 128     -77.647  10.522 -40.262  1.00 47.61           H  
ATOM   1940  CD  PRO A 128     -75.940  11.185 -39.119  1.00 47.61           C  
ATOM   1941  HD2 PRO A 128     -75.689  10.124 -39.123  1.00 47.61           H  
ATOM   1942  HD3 PRO A 128     -75.862  11.563 -38.100  1.00 47.61           H  
ATOM   1943  N   GLY A 129     -76.513  15.379 -39.069  1.00 29.19           N  
ATOM   1944  H   GLY A 129     -76.408  15.838 -38.176  1.00 29.19           H  
ATOM   1945  CA  GLY A 129     -77.475  16.033 -39.972  1.00 29.19           C  
ATOM   1946  HA2 GLY A 129     -76.933  16.716 -40.625  1.00 29.19           H  
ATOM   1947  HA3 GLY A 129     -78.021  15.323 -40.594  1.00 29.19           H  
ATOM   1948  C   GLY A 129     -78.495  16.842 -39.145  1.00 29.19           C  
ATOM   1949  O   GLY A 129     -78.817  16.464 -38.023  1.00 29.19           O  
ATOM   1950  N   ALA A 130     -78.961  17.981 -39.660  1.00 27.25           N  
ATOM   1951  H   ALA A 130     -78.716  18.223 -40.610  1.00 27.25           H  
ATOM   1952  CA  ALA A 130     -79.842  18.906 -38.935  1.00 27.25           C  
ATOM   1953  HA  ALA A 130     -79.645  18.820 -37.867  1.00 27.25           H  
ATOM   1954  C   ALA A 130     -81.348  18.627 -39.156  1.00 27.25           C  
ATOM   1955  CB  ALA A 130     -79.463  20.330 -39.378  1.00 27.25           C  
ATOM   1956  HB1 ALA A 130     -79.678  20.461 -40.438  1.00 27.25           H  
ATOM   1957  HB2 ALA A 130     -78.401  20.503 -39.201  1.00 27.25           H  
ATOM   1958  HB3 ALA A 130     -80.032  21.065 -38.810  1.00 27.25           H  
ATOM   1959  O   ALA A 130     -81.706  17.914 -40.093  1.00 27.25           O  
ATOM   1960  N   SER A 131     -82.193  19.346 -38.392  1.00 26.53           N  
ATOM   1961  H   SER A 131     -81.757  19.836 -37.623  1.00 26.53           H  
ATOM   1962  CA  SER A 131     -83.629  19.674 -38.617  1.00 26.53           C  
ATOM   1963  HA  SER A 131     -83.718  20.734 -38.376  1.00 26.53           H  
ATOM   1964  C   SER A 131     -84.681  18.945 -37.757  1.00 26.53           C  
ATOM   1965  CB  SER A 131     -84.088  19.567 -40.087  1.00 26.53           C  
ATOM   1966  HB2 SER A 131     -85.026  20.109 -40.204  1.00 26.53           H  
ATOM   1967  HB3 SER A 131     -84.268  18.521 -40.334  1.00 26.53           H  
ATOM   1968  O   SER A 131     -84.811  17.731 -37.835  1.00 26.53           O  
ATOM   1969  OG  SER A 131     -83.139  20.087 -40.994  1.00 26.53           O  
ATOM   1970  HG  SER A 131     -82.523  19.365 -41.137  1.00 26.53           H  
ATOM   1971  N   GLY A 132     -85.561  19.724 -37.100  1.00 23.74           N  
ATOM   1972  H   GLY A 132     -85.295  20.688 -36.961  1.00 23.74           H  
ATOM   1973  CA  GLY A 132     -87.015  19.467 -37.160  1.00 23.74           C  
ATOM   1974  HA2 GLY A 132     -87.486  20.337 -37.617  1.00 23.74           H  
ATOM   1975  HA3 GLY A 132     -87.190  18.640 -37.849  1.00 23.74           H  
ATOM   1976  C   GLY A 132     -87.812  19.118 -35.883  1.00 23.74           C  
ATOM   1977  O   GLY A 132     -87.902  17.960 -35.511  1.00 23.74           O  
ATOM   1978  N   MET A 133     -88.565  20.112 -35.381  1.00 24.78           N  
ATOM   1979  H   MET A 133     -88.261  21.038 -35.647  1.00 24.78           H  
ATOM   1980  CA  MET A 133     -90.023  20.039 -35.098  1.00 24.78           C  
ATOM   1981  HA  MET A 133     -90.308  21.076 -34.920  1.00 24.78           H  
ATOM   1982  C   MET A 133     -90.609  19.263 -33.874  1.00 24.78           C  
ATOM   1983  CB  MET A 133     -90.728  19.638 -36.417  1.00 24.78           C  
ATOM   1984  HB2 MET A 133     -90.116  19.933 -37.270  1.00 24.78           H  
ATOM   1985  HB3 MET A 133     -90.841  18.555 -36.467  1.00 24.78           H  
ATOM   1986  O   MET A 133     -90.919  18.090 -33.995  1.00 24.78           O  
ATOM   1987  CG  MET A 133     -92.090  20.300 -36.615  1.00 24.78           C  
ATOM   1988  HG2 MET A 133     -92.731  20.095 -35.757  1.00 24.78           H  
ATOM   1989  HG3 MET A 133     -92.549  19.851 -37.495  1.00 24.78           H  
ATOM   1990  SD  MET A 133     -91.973  22.094 -36.882  1.00 24.78           S  
ATOM   1991  CE  MET A 133     -93.451  22.353 -37.898  1.00 24.78           C  
ATOM   1992  HE1 MET A 133     -93.368  21.777 -38.820  1.00 24.78           H  
ATOM   1993  HE2 MET A 133     -94.336  22.031 -37.349  1.00 24.78           H  
ATOM   1994  HE3 MET A 133     -93.544  23.411 -38.143  1.00 24.78           H  
ATOM   1995  N   ALA A 134     -90.907  20.010 -32.784  1.00 33.00           N  
ATOM   1996  H   ALA A 134     -90.333  20.838 -32.713  1.00 33.00           H  
ATOM   1997  CA  ALA A 134     -92.196  20.154 -32.027  1.00 33.00           C  
ATOM   1998  HA  ALA A 134     -91.929  20.679 -31.109  1.00 33.00           H  
ATOM   1999  C   ALA A 134     -93.029  18.906 -31.537  1.00 33.00           C  
ATOM   2000  CB  ALA A 134     -93.035  21.137 -32.867  1.00 33.00           C  
ATOM   2001  HB1 ALA A 134     -92.398  21.802 -33.450  1.00 33.00           H  
ATOM   2002  HB2 ALA A 134     -93.625  21.774 -32.208  1.00 33.00           H  
ATOM   2003  HB3 ALA A 134     -93.683  20.586 -33.548  1.00 33.00           H  
ATOM   2004  O   ALA A 134     -92.692  17.790 -31.909  1.00 33.00           O  
ATOM   2005  N   PRO A 135     -94.158  19.021 -30.764  1.00 44.79           N  
ATOM   2006  CA  PRO A 135     -94.759  20.166 -30.032  1.00 44.79           C  
ATOM   2007  HA  PRO A 135     -94.062  21.000 -29.953  1.00 44.79           H  
ATOM   2008  C   PRO A 135     -95.408  19.877 -28.612  1.00 44.79           C  
ATOM   2009  CB  PRO A 135     -95.908  20.513 -30.986  1.00 44.79           C  
ATOM   2010  HB2 PRO A 135     -95.548  20.951 -31.917  1.00 44.79           H  
ATOM   2011  HB3 PRO A 135     -96.627  21.198 -30.538  1.00 44.79           H  
ATOM   2012  O   PRO A 135     -95.522  18.737 -28.185  1.00 44.79           O  
ATOM   2013  CG  PRO A 135     -96.497  19.132 -31.298  1.00 44.79           C  
ATOM   2014  HG2 PRO A 135     -97.264  18.871 -30.569  1.00 44.79           H  
ATOM   2015  HG3 PRO A 135     -96.905  19.103 -32.308  1.00 44.79           H  
ATOM   2016  CD  PRO A 135     -95.299  18.182 -31.148  1.00 44.79           C  
ATOM   2017  HD2 PRO A 135     -95.125  17.676 -32.097  1.00 44.79           H  
ATOM   2018  HD3 PRO A 135     -95.497  17.436 -30.378  1.00 44.79           H  
ATOM   2019  N   HIS A 136     -95.954  20.937 -27.970  1.00 25.17           N  
ATOM   2020  H   HIS A 136     -95.694  21.821 -28.384  1.00 25.17           H  
ATOM   2021  CA  HIS A 136     -97.143  21.048 -27.051  1.00 25.17           C  
ATOM   2022  HA  HIS A 136     -97.201  22.119 -26.861  1.00 25.17           H  
ATOM   2023  C   HIS A 136     -97.282  20.436 -25.613  1.00 25.17           C  
ATOM   2024  CB  HIS A 136     -98.431  20.717 -27.832  1.00 25.17           C  
ATOM   2025  HB2 HIS A 136     -98.363  19.693 -28.199  1.00 25.17           H  
ATOM   2026  HB3 HIS A 136     -99.281  20.760 -27.152  1.00 25.17           H  
ATOM   2027  O   HIS A 136     -97.219  19.231 -25.419  1.00 25.17           O  
ATOM   2028  CG  HIS A 136     -98.734  21.642 -28.984  1.00 25.17           C  
ATOM   2029  CD2 HIS A 136     -99.149  21.267 -30.234  1.00 25.17           C  
ATOM   2030  HD2 HIS A 136     -99.324  20.256 -30.570  1.00 25.17           H  
ATOM   2031  ND1 HIS A 136     -98.649  23.019 -28.983  1.00 25.17           N  
ATOM   2032  HD1 HIS A 136     -98.448  23.611 -28.190  1.00 25.17           H  
ATOM   2033  CE1 HIS A 136     -98.968  23.455 -30.213  1.00 25.17           C  
ATOM   2034  HE1 HIS A 136     -99.001  24.490 -30.520  1.00 25.17           H  
ATOM   2035  NE2 HIS A 136     -99.262  22.423 -31.013  1.00 25.17           N  
ATOM   2036  N   GLY A 137     -97.764  21.292 -24.672  1.00 22.87           N  
ATOM   2037  H   GLY A 137     -97.698  22.275 -24.896  1.00 22.87           H  
ATOM   2038  CA  GLY A 137     -98.612  20.978 -23.477  1.00 22.87           C  
ATOM   2039  HA2 GLY A 137     -99.187  21.865 -23.215  1.00 22.87           H  
ATOM   2040  HA3 GLY A 137     -99.322  20.201 -23.761  1.00 22.87           H  
ATOM   2041  C   GLY A 137     -97.890  20.492 -22.198  1.00 22.87           C  
ATOM   2042  O   GLY A 137     -96.810  19.937 -22.313  1.00 22.87           O  
ATOM   2043  N   ILE A 138     -98.366  20.627 -20.940  1.00 26.76           N  
ATOM   2044  H   ILE A 138     -97.705  20.259 -20.271  1.00 26.76           H  
ATOM   2045  CA  ILE A 138     -99.641  21.056 -20.286  1.00 26.76           C  
ATOM   2046  HA  ILE A 138    -100.132  21.851 -20.846  1.00 26.76           H  
ATOM   2047  C   ILE A 138     -99.257  21.562 -18.851  1.00 26.76           C  
ATOM   2048  CB  ILE A 138    -100.569  19.808 -20.155  1.00 26.76           C  
ATOM   2049  HB  ILE A 138    -100.056  19.083 -19.523  1.00 26.76           H  
ATOM   2050  O   ILE A 138     -98.501  20.874 -18.178  1.00 26.76           O  
ATOM   2051  CG1 ILE A 138    -100.855  19.100 -21.504  1.00 26.76           C  
ATOM   2052 HG12 ILE A 138    -101.374  19.785 -22.175  1.00 26.76           H  
ATOM   2053 HG13 ILE A 138     -99.911  18.815 -21.967  1.00 26.76           H  
ATOM   2054  CG2 ILE A 138    -101.892  20.161 -19.456  1.00 26.76           C  
ATOM   2055 HG21 ILE A 138    -101.693  20.556 -18.460  1.00 26.76           H  
ATOM   2056 HG22 ILE A 138    -102.454  20.882 -20.051  1.00 26.76           H  
ATOM   2057 HG23 ILE A 138    -102.499  19.269 -19.306  1.00 26.76           H  
ATOM   2058  CD1 ILE A 138    -101.661  17.798 -21.394  1.00 26.76           C  
ATOM   2059 HD11 ILE A 138    -102.698  18.008 -21.132  1.00 26.76           H  
ATOM   2060 HD12 ILE A 138    -101.649  17.287 -22.356  1.00 26.76           H  
ATOM   2061 HD13 ILE A 138    -101.215  17.146 -20.643  1.00 26.76           H  
ATOM   2062  N   THR A 139     -99.466  22.819 -18.424  1.00 22.02           N  
ATOM   2063  H   THR A 139     -98.595  23.147 -18.030  1.00 22.02           H  
ATOM   2064  CA  THR A 139    -100.609  23.457 -17.691  1.00 22.02           C  
ATOM   2065  HA  THR A 139    -100.287  24.490 -17.561  1.00 22.02           H  
ATOM   2066  C   THR A 139    -100.968  22.964 -16.262  1.00 22.02           C  
ATOM   2067  CB  THR A 139    -101.902  23.574 -18.523  1.00 22.02           C  
ATOM   2068  HB  THR A 139    -102.390  22.602 -18.592  1.00 22.02           H  
ATOM   2069  O   THR A 139    -101.573  21.910 -16.120  1.00 22.02           O  
ATOM   2070  CG2 THR A 139    -102.904  24.568 -17.926  1.00 22.02           C  
ATOM   2071 HG21 THR A 139    -103.259  24.208 -16.960  1.00 22.02           H  
ATOM   2072 HG22 THR A 139    -103.766  24.662 -18.586  1.00 22.02           H  
ATOM   2073 HG23 THR A 139    -102.438  25.546 -17.804  1.00 22.02           H  
ATOM   2074  OG1 THR A 139    -101.623  24.040 -19.821  1.00 22.02           O  
ATOM   2075  HG1 THR A 139    -102.453  24.058 -20.303  1.00 22.02           H  
ATOM   2076  N   GLY A 140    -100.804  23.843 -15.245  1.00 22.13           N  
ATOM   2077  H   GLY A 140    -100.224  24.648 -15.429  1.00 22.13           H  
ATOM   2078  CA  GLY A 140    -101.588  23.875 -13.976  1.00 22.13           C  
ATOM   2079  HA2 GLY A 140    -101.556  24.886 -13.567  1.00 22.13           H  
ATOM   2080  HA3 GLY A 140    -102.621  23.649 -14.239  1.00 22.13           H  
ATOM   2081  C   GLY A 140    -101.199  22.887 -12.850  1.00 22.13           C  
ATOM   2082  O   GLY A 140    -100.531  21.904 -13.124  1.00 22.13           O  
ATOM   2083  N   VAL A 141    -101.567  23.041 -11.562  1.00 25.41           N  
ATOM   2084  H   VAL A 141    -101.283  22.256 -10.993  1.00 25.41           H  
ATOM   2085  CA  VAL A 141    -102.260  24.108 -10.790  1.00 25.41           C  
ATOM   2086  HA  VAL A 141    -101.903  25.085 -11.113  1.00 25.41           H  
ATOM   2087  C   VAL A 141    -101.976  23.966  -9.266  1.00 25.41           C  
ATOM   2088  CB  VAL A 141    -103.808  24.053 -10.927  1.00 25.41           C  
ATOM   2089  HB  VAL A 141    -104.235  24.543 -10.052  1.00 25.41           H  
ATOM   2090  O   VAL A 141    -101.982  22.856  -8.759  1.00 25.41           O  
ATOM   2091  CG1 VAL A 141    -104.347  24.848 -12.119  1.00 25.41           C  
ATOM   2092 HG11 VAL A 141    -104.194  24.300 -13.049  1.00 25.41           H  
ATOM   2093 HG12 VAL A 141    -103.867  25.825 -12.173  1.00 25.41           H  
ATOM   2094 HG13 VAL A 141    -105.420  24.995 -11.993  1.00 25.41           H  
ATOM   2095  CG2 VAL A 141    -104.397  22.636 -10.977  1.00 25.41           C  
ATOM   2096 HG21 VAL A 141    -105.485  22.687 -10.965  1.00 25.41           H  
ATOM   2097 HG22 VAL A 141    -104.079  22.117 -11.882  1.00 25.41           H  
ATOM   2098 HG23 VAL A 141    -104.071  22.063 -10.109  1.00 25.41           H  
ATOM   2099  N   ALA A 142    -101.834  25.108  -8.569  1.00 22.59           N  
ATOM   2100  H   ALA A 142    -101.589  25.904  -9.141  1.00 22.59           H  
ATOM   2101  CA  ALA A 142    -102.441  25.504  -7.271  1.00 22.59           C  
ATOM   2102  HA  ALA A 142    -101.951  26.448  -7.031  1.00 22.59           H  
ATOM   2103  C   ALA A 142    -102.316  24.686  -5.941  1.00 22.59           C  
ATOM   2104  CB  ALA A 142    -103.908  25.861  -7.562  1.00 22.59           C  
ATOM   2105  HB1 ALA A 142    -104.348  26.397  -6.721  1.00 22.59           H  
ATOM   2106  HB2 ALA A 142    -103.979  26.495  -8.446  1.00 22.59           H  
ATOM   2107  HB3 ALA A 142    -104.478  24.946  -7.726  1.00 22.59           H  
ATOM   2108  O   ALA A 142    -101.991  23.509  -5.906  1.00 22.59           O  
ATOM   2109  N   ALA A 143    -102.701  25.383  -4.849  1.00 27.52           N  
ATOM   2110  H   ALA A 143    -102.982  26.334  -5.040  1.00 27.52           H  
ATOM   2111  CA  ALA A 143    -102.753  25.007  -3.417  1.00 27.52           C  
ATOM   2112  HA  ALA A 143    -103.288  25.825  -2.935  1.00 27.52           H  
ATOM   2113  C   ALA A 143    -101.395  24.910  -2.670  1.00 27.52           C  
ATOM   2114  CB  ALA A 143    -103.643  23.770  -3.220  1.00 27.52           C  
ATOM   2115  HB1 ALA A 143    -103.811  23.598  -2.157  1.00 27.52           H  
ATOM   2116  HB2 ALA A 143    -103.152  22.891  -3.639  1.00 27.52           H  
ATOM   2117  HB3 ALA A 143    -104.603  23.913  -3.716  1.00 27.52           H  
ATOM   2118  O   ALA A 143    -100.399  24.477  -3.229  1.00 27.52           O  
ATOM   2119  N   GLY A 144    -101.273  25.300  -1.392  1.00 26.35           N  
ATOM   2120  H   GLY A 144    -100.378  25.071  -0.982  1.00 26.35           H  
ATOM   2121  CA  GLY A 144    -102.237  25.946  -0.486  1.00 26.35           C  
ATOM   2122  HA2 GLY A 144    -103.220  25.491  -0.603  1.00 26.35           H  
ATOM   2123  HA3 GLY A 144    -102.308  27.004  -0.738  1.00 26.35           H  
ATOM   2124  C   GLY A 144    -101.833  25.815   0.999  1.00 26.35           C  
ATOM   2125  O   GLY A 144    -101.075  24.920   1.350  1.00 26.35           O  
ATOM   2126  N   ASN A 145    -102.414  26.666   1.854  1.00 31.93           N  
ATOM   2127  H   ASN A 145    -103.059  27.324   1.442  1.00 31.93           H  
ATOM   2128  CA  ASN A 145    -102.426  26.633   3.333  1.00 31.93           C  
ATOM   2129  HA  ASN A 145    -103.224  27.331   3.587  1.00 31.93           H  
ATOM   2130  C   ASN A 145    -101.214  27.167   4.133  1.00 31.93           C  
ATOM   2131  CB  ASN A 145    -102.958  25.287   3.856  1.00 31.93           C  
ATOM   2132  HB2 ASN A 145    -102.996  25.313   4.945  1.00 31.93           H  
ATOM   2133  HB3 ASN A 145    -102.283  24.482   3.564  1.00 31.93           H  
ATOM   2134  O   ASN A 145    -100.116  26.620   4.165  1.00 31.93           O  
ATOM   2135  CG  ASN A 145    -104.359  24.997   3.351  1.00 31.93           C  
ATOM   2136  ND2 ASN A 145    -104.775  23.755   3.357  1.00 31.93           N  
ATOM   2137 HD21 ASN A 145    -104.168  23.017   3.683  1.00 31.93           H  
ATOM   2138 HD22 ASN A 145    -105.718  23.593   3.033  1.00 31.93           H  
ATOM   2139  OD1 ASN A 145    -105.098  25.879   2.941  1.00 31.93           O  
ATOM   2140  N   GLN A 146    -101.511  28.235   4.883  1.00 25.96           N  
ATOM   2141  H   GLN A 146    -102.463  28.566   4.822  1.00 25.96           H  
ATOM   2142  CA  GLN A 146    -100.755  28.747   6.027  1.00 25.96           C  
ATOM   2143  HA  GLN A 146     -99.686  28.675   5.827  1.00 25.96           H  
ATOM   2144  C   GLN A 146    -101.083  27.954   7.319  1.00 25.96           C  
ATOM   2145  CB  GLN A 146    -101.153  30.226   6.238  1.00 25.96           C  
ATOM   2146  HB2 GLN A 146    -100.615  30.617   7.102  1.00 25.96           H  
ATOM   2147  HB3 GLN A 146    -102.218  30.259   6.469  1.00 25.96           H  
ATOM   2148  O   GLN A 146    -101.976  27.112   7.330  1.00 25.96           O  
ATOM   2149  CG  GLN A 146    -100.881  31.186   5.065  1.00 25.96           C  
ATOM   2150  HG2 GLN A 146    -101.396  30.833   4.171  1.00 25.96           H  
ATOM   2151  HG3 GLN A 146     -99.811  31.210   4.860  1.00 25.96           H  
ATOM   2152  CD  GLN A 146    -101.363  32.610   5.360  1.00 25.96           C  
ATOM   2153  NE2 GLN A 146    -101.128  33.557   4.480  1.00 25.96           N  
ATOM   2154 HE21 GLN A 146    -100.640  33.365   3.616  1.00 25.96           H  
ATOM   2155 HE22 GLN A 146    -101.478  34.472   4.725  1.00 25.96           H  
ATOM   2156  OE1 GLN A 146    -101.959  32.907   6.380  1.00 25.96           O  
ATOM   2157  N   ALA A 147    -100.443  28.353   8.428  1.00 33.97           N  
ATOM   2158  H   ALA A 147     -99.729  29.054   8.286  1.00 33.97           H  
ATOM   2159  CA  ALA A 147    -100.922  28.204   9.814  1.00 33.97           C  
ATOM   2160  HA  ALA A 147    -100.282  28.877  10.386  1.00 33.97           H  
ATOM   2161  C   ALA A 147    -100.761  26.853  10.562  1.00 33.97           C  
ATOM   2162  CB  ALA A 147    -102.322  28.829   9.950  1.00 33.97           C  
ATOM   2163  HB1 ALA A 147    -102.566  28.957  11.004  1.00 33.97           H  
ATOM   2164  HB2 ALA A 147    -103.069  28.173   9.503  1.00 33.97           H  
ATOM   2165  HB3 ALA A 147    -102.357  29.802   9.459  1.00 33.97           H  
ATOM   2166  O   ALA A 147    -101.727  26.317  11.088  1.00 33.97           O  
ATOM   2167  N   THR A 148     -99.505  26.442  10.808  1.00 39.25           N  
ATOM   2168  H   THR A 148     -98.775  26.797  10.206  1.00 39.25           H  
ATOM   2169  CA  THR A 148     -99.096  25.715  12.050  1.00 39.25           C  
ATOM   2170  HA  THR A 148     -99.876  25.882  12.793  1.00 39.25           H  
ATOM   2171  C   THR A 148     -97.804  26.322  12.653  1.00 39.25           C  
ATOM   2172  CB  THR A 148     -99.039  24.178  11.846  1.00 39.25           C  
ATOM   2173  HB  THR A 148     -98.304  23.938  11.078  1.00 39.25           H  
ATOM   2174  O   THR A 148     -97.020  25.678  13.345  1.00 39.25           O  
ATOM   2175  CG2 THR A 148     -98.767  23.329  13.094  1.00 39.25           C  
ATOM   2176 HG21 THR A 148     -97.708  23.352  13.351  1.00 39.25           H  
ATOM   2177 HG22 THR A 148     -99.359  23.698  13.931  1.00 39.25           H  
ATOM   2178 HG23 THR A 148     -99.029  22.288  12.905  1.00 39.25           H  
ATOM   2179  OG1 THR A 148    -100.302  23.735  11.425  1.00 39.25           O  
ATOM   2180  HG1 THR A 148    -100.266  22.791  11.253  1.00 39.25           H  
ATOM   2181  N   GLN A 149     -97.531  27.603  12.376  1.00 37.42           N  
ATOM   2182  H   GLN A 149     -98.227  28.138  11.877  1.00 37.42           H  
ATOM   2183  CA  GLN A 149     -96.196  28.207  12.546  1.00 37.42           C  
ATOM   2184  HA  GLN A 149     -95.468  27.437  12.291  1.00 37.42           H  
ATOM   2185  C   GLN A 149     -95.837  28.653  13.985  1.00 37.42           C  
ATOM   2186  CB  GLN A 149     -96.037  29.339  11.508  1.00 37.42           C  
ATOM   2187  HB2 GLN A 149     -96.541  29.047  10.587  1.00 37.42           H  
ATOM   2188  HB3 GLN A 149     -96.517  30.242  11.884  1.00 37.42           H  
ATOM   2189  O   GLN A 149     -94.715  29.096  14.210  1.00 37.42           O  
ATOM   2190  CG  GLN A 149     -94.571  29.645  11.148  1.00 37.42           C  
ATOM   2191  HG2 GLN A 149     -94.087  28.733  10.799  1.00 37.42           H  
ATOM   2192  HG3 GLN A 149     -94.031  30.008  12.023  1.00 37.42           H  
ATOM   2193  CD  GLN A 149     -94.462  30.721  10.073  1.00 37.42           C  
ATOM   2194  NE2 GLN A 149     -94.008  30.400   8.881  1.00 37.42           N  
ATOM   2195 HE21 GLN A 149     -93.696  29.463   8.668  1.00 37.42           H  
ATOM   2196 HE22 GLN A 149     -93.952  31.163   8.222  1.00 37.42           H  
ATOM   2197  OE1 GLN A 149     -94.803  31.870  10.278  1.00 37.42           O  
ATOM   2198  N   LEU A 150     -96.736  28.527  14.974  1.00 42.83           N  
ATOM   2199  H   LEU A 150     -97.642  28.142  14.747  1.00 42.83           H  
ATOM   2200  CA  LEU A 150     -96.535  29.101  16.321  1.00 42.83           C  
ATOM   2201  HA  LEU A 150     -95.558  29.584  16.341  1.00 42.83           H  
ATOM   2202  C   LEU A 150     -96.403  28.104  17.489  1.00 42.83           C  
ATOM   2203  CB  LEU A 150     -97.573  30.216  16.573  1.00 42.83           C  
ATOM   2204  HB2 LEU A 150     -98.563  29.846  16.308  1.00 42.83           H  
ATOM   2205  HB3 LEU A 150     -97.589  30.460  17.635  1.00 42.83           H  
ATOM   2206  O   LEU A 150     -96.217  28.546  18.618  1.00 42.83           O  
ATOM   2207  CG  LEU A 150     -97.283  31.521  15.799  1.00 42.83           C  
ATOM   2208  HG  LEU A 150     -97.221  31.304  14.733  1.00 42.83           H  
ATOM   2209  CD1 LEU A 150     -98.425  32.511  16.020  1.00 42.83           C  
ATOM   2210 HD11 LEU A 150     -99.367  32.071  15.692  1.00 42.83           H  
ATOM   2211 HD12 LEU A 150     -98.246  33.418  15.442  1.00 42.83           H  
ATOM   2212 HD13 LEU A 150     -98.499  32.770  17.076  1.00 42.83           H  
ATOM   2213  CD2 LEU A 150     -95.985  32.204  16.245  1.00 42.83           C  
ATOM   2214 HD21 LEU A 150     -95.980  32.337  17.327  1.00 42.83           H  
ATOM   2215 HD22 LEU A 150     -95.899  33.180  15.767  1.00 42.83           H  
ATOM   2216 HD23 LEU A 150     -95.118  31.615  15.945  1.00 42.83           H  
ATOM   2217  N   GLN A 151     -96.394  26.785  17.247  1.00 44.84           N  
ATOM   2218  H   GLN A 151     -96.598  26.466  16.311  1.00 44.84           H  
ATOM   2219  CA  GLN A 151     -96.112  25.793  18.308  1.00 44.84           C  
ATOM   2220  HA  GLN A 151     -96.117  26.308  19.269  1.00 44.84           H  
ATOM   2221  C   GLN A 151     -94.716  25.145  18.195  1.00 44.84           C  
ATOM   2222  CB  GLN A 151     -97.251  24.760  18.370  1.00 44.84           C  
ATOM   2223  HB2 GLN A 151     -97.148  24.067  17.535  1.00 44.84           H  
ATOM   2224  HB3 GLN A 151     -98.206  25.274  18.262  1.00 44.84           H  
ATOM   2225  O   GLN A 151     -94.096  24.856  19.217  1.00 44.84           O  
ATOM   2226  CG  GLN A 151     -97.287  23.961  19.687  1.00 44.84           C  
ATOM   2227  HG2 GLN A 151     -96.333  23.458  19.843  1.00 44.84           H  
ATOM   2228  HG3 GLN A 151     -98.054  23.190  19.604  1.00 44.84           H  
ATOM   2229  CD  GLN A 151     -97.627  24.822  20.905  1.00 44.84           C  
ATOM   2230  NE2 GLN A 151     -96.717  25.005  21.837  1.00 44.84           N  
ATOM   2231 HE21 GLN A 151     -95.798  24.595  21.757  1.00 44.84           H  
ATOM   2232 HE22 GLN A 151     -97.003  25.578  22.618  1.00 44.84           H  
ATOM   2233  OE1 GLN A 151     -98.711  25.359  21.031  1.00 44.84           O  
ATOM   2234  N   LEU A 152     -94.165  24.967  16.983  1.00 44.77           N  
ATOM   2235  H   LEU A 152     -94.710  25.190  16.163  1.00 44.77           H  
ATOM   2236  CA  LEU A 152     -92.830  24.363  16.805  1.00 44.77           C  
ATOM   2237  HA  LEU A 152     -92.728  23.554  17.528  1.00 44.77           H  
ATOM   2238  C   LEU A 152     -91.659  25.316  17.115  1.00 44.77           C  
ATOM   2239  CB  LEU A 152     -92.676  23.751  15.395  1.00 44.77           C  
ATOM   2240  HB2 LEU A 152     -93.216  24.342  14.656  1.00 44.77           H  
ATOM   2241  HB3 LEU A 152     -91.619  23.796  15.130  1.00 44.77           H  
ATOM   2242  O   LEU A 152     -90.557  24.848  17.401  1.00 44.77           O  
ATOM   2243  CG  LEU A 152     -93.097  22.270  15.314  1.00 44.77           C  
ATOM   2244  HG  LEU A 152     -92.747  21.744  16.202  1.00 44.77           H  
ATOM   2245  CD1 LEU A 152     -94.614  22.111  15.209  1.00 44.77           C  
ATOM   2246 HD11 LEU A 152     -94.866  21.053  15.128  1.00 44.77           H  
ATOM   2247 HD12 LEU A 152     -94.990  22.634  14.330  1.00 44.77           H  
ATOM   2248 HD13 LEU A 152     -95.093  22.507  16.105  1.00 44.77           H  
ATOM   2249  CD2 LEU A 152     -92.454  21.605  14.096  1.00 44.77           C  
ATOM   2250 HD21 LEU A 152     -91.368  21.648  14.180  1.00 44.77           H  
ATOM   2251 HD22 LEU A 152     -92.767  22.109  13.182  1.00 44.77           H  
ATOM   2252 HD23 LEU A 152     -92.754  20.558  14.047  1.00 44.77           H  
ATOM   2253  N   GLN A 153     -91.867  26.638  17.100  1.00 48.94           N  
ATOM   2254  H   GLN A 153     -92.787  26.985  16.869  1.00 48.94           H  
ATOM   2255  CA  GLN A 153     -90.769  27.600  17.277  1.00 48.94           C  
ATOM   2256  HA  GLN A 153     -89.971  27.307  16.595  1.00 48.94           H  
ATOM   2257  C   GLN A 153     -90.156  27.572  18.692  1.00 48.94           C  
ATOM   2258  CB  GLN A 153     -91.246  29.000  16.853  1.00 48.94           C  
ATOM   2259  HB2 GLN A 153     -91.965  29.385  17.577  1.00 48.94           H  
ATOM   2260  HB3 GLN A 153     -91.743  28.918  15.887  1.00 48.94           H  
ATOM   2261  O   GLN A 153     -88.974  27.871  18.851  1.00 48.94           O  
ATOM   2262  CG  GLN A 153     -90.076  29.988  16.713  1.00 48.94           C  
ATOM   2263  HG2 GLN A 153     -89.700  30.255  17.701  1.00 48.94           H  
ATOM   2264  HG3 GLN A 153     -89.267  29.517  16.154  1.00 48.94           H  
ATOM   2265  CD  GLN A 153     -90.488  31.262  15.985  1.00 48.94           C  
ATOM   2266  NE2 GLN A 153     -90.452  31.287  14.670  1.00 48.94           N  
ATOM   2267 HE21 GLN A 153     -90.164  30.482  14.133  1.00 48.94           H  
ATOM   2268 HE22 GLN A 153     -90.761  32.152  14.249  1.00 48.94           H  
ATOM   2269  OE1 GLN A 153     -90.863  32.252  16.581  1.00 48.94           O  
ATOM   2270  N   GLN A 154     -90.912  27.146  19.712  1.00 53.48           N  
ATOM   2271  H   GLN A 154     -91.874  26.896  19.535  1.00 53.48           H  
ATOM   2272  CA  GLN A 154     -90.396  27.044  21.083  1.00 53.48           C  
ATOM   2273  HA  GLN A 154     -89.724  27.889  21.238  1.00 53.48           H  
ATOM   2274  C   GLN A 154     -89.542  25.779  21.306  1.00 53.48           C  
ATOM   2275  CB  GLN A 154     -91.561  27.182  22.081  1.00 53.48           C  
ATOM   2276  HB2 GLN A 154     -91.833  26.204  22.477  1.00 53.48           H  
ATOM   2277  HB3 GLN A 154     -92.433  27.601  21.579  1.00 53.48           H  
ATOM   2278  O   GLN A 154     -88.538  25.833  22.012  1.00 53.48           O  
ATOM   2279  CG  GLN A 154     -91.181  28.125  23.231  1.00 53.48           C  
ATOM   2280  HG2 GLN A 154     -90.337  27.707  23.780  1.00 53.48           H  
ATOM   2281  HG3 GLN A 154     -90.885  29.093  22.827  1.00 53.48           H  
ATOM   2282  CD  GLN A 154     -92.337  28.336  24.200  1.00 53.48           C  
ATOM   2283  NE2 GLN A 154     -93.240  29.256  23.939  1.00 53.48           N  
ATOM   2284 HE21 GLN A 154     -93.979  29.343  24.622  1.00 53.48           H  
ATOM   2285 HE22 GLN A 154     -93.180  29.843  23.119  1.00 53.48           H  
ATOM   2286  OE1 GLN A 154     -92.462  27.660  25.202  1.00 53.48           O  
ATOM   2287  N   ILE A 155     -89.867  24.666  20.634  1.00 53.26           N  
ATOM   2288  H   ILE A 155     -90.685  24.687  20.042  1.00 53.26           H  
ATOM   2289  CA  ILE A 155     -89.056  23.433  20.659  1.00 53.26           C  
ATOM   2290  HA  ILE A 155     -88.703  23.274  21.678  1.00 53.26           H  
ATOM   2291  C   ILE A 155     -87.782  23.585  19.805  1.00 53.26           C  
ATOM   2292  CB  ILE A 155     -89.949  22.223  20.283  1.00 53.26           C  
ATOM   2293  HB  ILE A 155     -90.575  22.505  19.436  1.00 53.26           H  
ATOM   2294  O   ILE A 155     -86.729  23.057  20.168  1.00 53.26           O  
ATOM   2295  CG1 ILE A 155     -90.858  21.906  21.497  1.00 53.26           C  
ATOM   2296 HG12 ILE A 155     -90.246  21.538  22.321  1.00 53.26           H  
ATOM   2297 HG13 ILE A 155     -91.343  22.823  21.831  1.00 53.26           H  
ATOM   2298  CG2 ILE A 155     -89.140  20.979  19.870  1.00 53.26           C  
ATOM   2299 HG21 ILE A 155     -89.808  20.153  19.624  1.00 53.26           H  
ATOM   2300 HG22 ILE A 155     -88.544  21.189  18.982  1.00 53.26           H  
ATOM   2301 HG23 ILE A 155     -88.479  20.676  20.682  1.00 53.26           H  
ATOM   2302  CD1 ILE A 155     -91.973  20.890  21.223  1.00 53.26           C  
ATOM   2303 HD11 ILE A 155     -92.560  21.207  20.361  1.00 53.26           H  
ATOM   2304 HD12 ILE A 155     -91.553  19.901  21.037  1.00 53.26           H  
ATOM   2305 HD13 ILE A 155     -92.626  20.830  22.093  1.00 53.26           H  
ATOM   2306  N   ALA A 156     -87.832  24.375  18.727  1.00 53.01           N  
ATOM   2307  H   ALA A 156     -88.727  24.745  18.439  1.00 53.01           H  
ATOM   2308  CA  ALA A 156     -86.668  24.651  17.883  1.00 53.01           C  
ATOM   2309  HA  ALA A 156     -86.282  23.700  17.516  1.00 53.01           H  
ATOM   2310  C   ALA A 156     -85.512  25.347  18.634  1.00 53.01           C  
ATOM   2311  CB  ALA A 156     -87.133  25.472  16.674  1.00 53.01           C  
ATOM   2312  HB1 ALA A 156     -86.292  25.634  15.999  1.00 53.01           H  
ATOM   2313  HB2 ALA A 156     -87.517  26.438  17.001  1.00 53.01           H  
ATOM   2314  HB3 ALA A 156     -87.916  24.934  16.139  1.00 53.01           H  
ATOM   2315  O   ALA A 156     -84.352  24.987  18.423  1.00 53.01           O  
ATOM   2316  N   GLN A 157     -85.792  26.293  19.545  1.00 56.38           N  
ATOM   2317  H   GLN A 157     -86.753  26.567  19.691  1.00 56.38           H  
ATOM   2318  CA  GLN A 157     -84.726  26.960  20.313  1.00 56.38           C  
ATOM   2319  HA  GLN A 157     -83.971  27.310  19.609  1.00 56.38           H  
ATOM   2320  C   GLN A 157     -83.981  26.004  21.256  1.00 56.38           C  
ATOM   2321  CB  GLN A 157     -85.262  28.171  21.103  1.00 56.38           C  
ATOM   2322  HB2 GLN A 157     -86.312  28.033  21.360  1.00 56.38           H  
ATOM   2323  HB3 GLN A 157     -84.705  28.234  22.037  1.00 56.38           H  
ATOM   2324  O   GLN A 157     -82.751  26.048  21.319  1.00 56.38           O  
ATOM   2325  CG  GLN A 157     -85.069  29.502  20.355  1.00 56.38           C  
ATOM   2326  HG2 GLN A 157     -85.961  29.727  19.771  1.00 56.38           H  
ATOM   2327  HG3 GLN A 157     -84.222  29.437  19.672  1.00 56.38           H  
ATOM   2328  CD  GLN A 157     -84.767  30.640  21.327  1.00 56.38           C  
ATOM   2329  NE2 GLN A 157     -85.743  31.421  21.732  1.00 56.38           N  
ATOM   2330 HE21 GLN A 157     -86.686  31.299  21.391  1.00 56.38           H  
ATOM   2331 HE22 GLN A 157     -85.476  32.151  22.377  1.00 56.38           H  
ATOM   2332  OE1 GLN A 157     -83.647  30.828  21.765  1.00 56.38           O  
ATOM   2333  N   HIS A 158     -84.688  25.107  21.950  1.00 56.84           N  
ATOM   2334  H   HIS A 158     -85.694  25.083  21.857  1.00 56.84           H  
ATOM   2335  CA  HIS A 158     -84.033  24.179  22.878  1.00 56.84           C  
ATOM   2336  HA  HIS A 158     -83.332  24.758  23.480  1.00 56.84           H  
ATOM   2337  C   HIS A 158     -83.195  23.111  22.147  1.00 56.84           C  
ATOM   2338  CB  HIS A 158     -85.070  23.579  23.835  1.00 56.84           C  
ATOM   2339  HB2 HIS A 158     -85.602  22.765  23.342  1.00 56.84           H  
ATOM   2340  HB3 HIS A 158     -85.798  24.344  24.106  1.00 56.84           H  
ATOM   2341  O   HIS A 158     -82.170  22.666  22.660  1.00 56.84           O  
ATOM   2342  CG  HIS A 158     -84.436  23.082  25.110  1.00 56.84           C  
ATOM   2343  CD2 HIS A 158     -84.143  21.784  25.433  1.00 56.84           C  
ATOM   2344  HD2 HIS A 158     -84.345  20.917  24.822  1.00 56.84           H  
ATOM   2345  ND1 HIS A 158     -83.983  23.867  26.149  1.00 56.84           N  
ATOM   2346  HD1 HIS A 158     -84.037  24.874  26.209  1.00 56.84           H  
ATOM   2347  CE1 HIS A 158     -83.433  23.061  27.072  1.00 56.84           C  
ATOM   2348  HE1 HIS A 158     -82.986  23.388  27.999  1.00 56.84           H  
ATOM   2349  NE2 HIS A 158     -83.510  21.781  26.679  1.00 56.84           N  
ATOM   2350  N   GLN A 159     -83.566  22.749  20.911  1.00 55.71           N  
ATOM   2351  H   GLN A 159     -84.434  23.109  20.540  1.00 55.71           H  
ATOM   2352  CA  GLN A 159     -82.757  21.856  20.076  1.00 55.71           C  
ATOM   2353  HA  GLN A 159     -82.384  21.052  20.710  1.00 55.71           H  
ATOM   2354  C   GLN A 159     -81.524  22.561  19.473  1.00 55.71           C  
ATOM   2355  CB  GLN A 159     -83.656  21.223  19.003  1.00 55.71           C  
ATOM   2356  HB2 GLN A 159     -83.903  21.968  18.246  1.00 55.71           H  
ATOM   2357  HB3 GLN A 159     -84.582  20.885  19.468  1.00 55.71           H  
ATOM   2358  O   GLN A 159     -80.446  21.965  19.415  1.00 55.71           O  
ATOM   2359  CG  GLN A 159     -82.978  20.015  18.340  1.00 55.71           C  
ATOM   2360  HG2 GLN A 159     -82.738  19.269  19.098  1.00 55.71           H  
ATOM   2361  HG3 GLN A 159     -82.050  20.329  17.861  1.00 55.71           H  
ATOM   2362  CD  GLN A 159     -83.870  19.383  17.281  1.00 55.71           C  
ATOM   2363  NE2 GLN A 159     -84.785  18.512  17.647  1.00 55.71           N  
ATOM   2364 HE21 GLN A 159     -84.885  18.234  18.613  1.00 55.71           H  
ATOM   2365 HE22 GLN A 159     -85.338  18.119  16.899  1.00 55.71           H  
ATOM   2366  OE1 GLN A 159     -83.776  19.677  16.104  1.00 55.71           O  
ATOM   2367  N   GLN A 160     -81.637  23.836  19.073  1.00 60.63           N  
ATOM   2368  H   GLN A 160     -82.543  24.280  19.116  1.00 60.63           H  
ATOM   2369  CA  GLN A 160     -80.523  24.580  18.468  1.00 60.63           C  
ATOM   2370  HA  GLN A 160     -80.171  24.011  17.607  1.00 60.63           H  
ATOM   2371  C   GLN A 160     -79.327  24.735  19.422  1.00 60.63           C  
ATOM   2372  CB  GLN A 160     -81.019  25.948  17.966  1.00 60.63           C  
ATOM   2373  HB2 GLN A 160     -81.870  25.794  17.302  1.00 60.63           H  
ATOM   2374  HB3 GLN A 160     -81.345  26.551  18.813  1.00 60.63           H  
ATOM   2375  O   GLN A 160     -78.182  24.574  18.996  1.00 60.63           O  
ATOM   2376  CG  GLN A 160     -79.922  26.703  17.195  1.00 60.63           C  
ATOM   2377  HG2 GLN A 160     -79.573  26.088  16.366  1.00 60.63           H  
ATOM   2378  HG3 GLN A 160     -79.077  26.904  17.853  1.00 60.63           H  
ATOM   2379  CD  GLN A 160     -80.413  28.040  16.653  1.00 60.63           C  
ATOM   2380  NE2 GLN A 160     -80.949  28.090  15.453  1.00 60.63           N  
ATOM   2381 HE21 GLN A 160     -81.258  29.004  15.156  1.00 60.63           H  
ATOM   2382 HE22 GLN A 160     -81.057  27.255  14.894  1.00 60.63           H  
ATOM   2383  OE1 GLN A 160     -80.324  29.068  17.296  1.00 60.63           O  
ATOM   2384  N   GLN A 161     -79.570  24.996  20.712  1.00 60.46           N  
ATOM   2385  H   GLN A 161     -80.523  25.145  21.010  1.00 60.46           H  
ATOM   2386  CA  GLN A 161     -78.481  25.164  21.682  1.00 60.46           C  
ATOM   2387  HA  GLN A 161     -77.772  25.874  21.256  1.00 60.46           H  
ATOM   2388  C   GLN A 161     -77.708  23.851  21.921  1.00 60.46           C  
ATOM   2389  CB  GLN A 161     -79.044  25.779  22.973  1.00 60.46           C  
ATOM   2390  HB2 GLN A 161     -79.745  26.571  22.711  1.00 60.46           H  
ATOM   2391  HB3 GLN A 161     -79.579  25.020  23.544  1.00 60.46           H  
ATOM   2392  O   GLN A 161     -76.483  23.871  22.049  1.00 60.46           O  
ATOM   2393  CG  GLN A 161     -77.931  26.395  23.834  1.00 60.46           C  
ATOM   2394  HG2 GLN A 161     -77.359  27.105  23.237  1.00 60.46           H  
ATOM   2395  HG3 GLN A 161     -77.256  25.611  24.177  1.00 60.46           H  
ATOM   2396  CD  GLN A 161     -78.495  27.116  25.054  1.00 60.46           C  
ATOM   2397  NE2 GLN A 161     -78.754  28.403  24.980  1.00 60.46           N  
ATOM   2398 HE21 GLN A 161     -79.135  28.822  25.816  1.00 60.46           H  
ATOM   2399 HE22 GLN A 161     -78.596  28.921  24.127  1.00 60.46           H  
ATOM   2400  OE1 GLN A 161     -78.732  26.529  26.093  1.00 60.46           O  
ATOM   2401  N   GLN A 162     -78.391  22.699  21.881  1.00 61.23           N  
ATOM   2402  H   GLN A 162     -79.392  22.733  21.752  1.00 61.23           H  
ATOM   2403  CA  GLN A 162     -77.743  21.387  21.990  1.00 61.23           C  
ATOM   2404  HA  GLN A 162     -77.054  21.430  22.833  1.00 61.23           H  
ATOM   2405  C   GLN A 162     -76.909  21.057  20.736  1.00 61.23           C  
ATOM   2406  CB  GLN A 162     -78.808  20.313  22.285  1.00 61.23           C  
ATOM   2407  HB2 GLN A 162     -79.669  20.777  22.768  1.00 61.23           H  
ATOM   2408  HB3 GLN A 162     -79.146  19.857  21.355  1.00 61.23           H  
ATOM   2409  O   GLN A 162     -75.775  20.584  20.848  1.00 61.23           O  
ATOM   2410  CG  GLN A 162     -78.256  19.236  23.232  1.00 61.23           C  
ATOM   2411  HG2 GLN A 162     -77.342  18.819  22.809  1.00 61.23           H  
ATOM   2412  HG3 GLN A 162     -78.017  19.692  24.193  1.00 61.23           H  
ATOM   2413  CD  GLN A 162     -79.241  18.096  23.472  1.00 61.23           C  
ATOM   2414  NE2 GLN A 162     -80.428  18.361  23.973  1.00 61.23           N  
ATOM   2415 HE21 GLN A 162     -81.017  17.560  24.150  1.00 61.23           H  
ATOM   2416 HE22 GLN A 162     -80.688  19.302  24.231  1.00 61.23           H  
ATOM   2417  OE1 GLN A 162     -78.959  16.939  23.220  1.00 61.23           O  
ATOM   2418  N   PHE A 163     -77.418  21.382  19.540  1.00 60.78           N  
ATOM   2419  H   PHE A 163     -78.358  21.749  19.497  1.00 60.78           H  
ATOM   2420  CA  PHE A 163     -76.690  21.160  18.286  1.00 60.78           C  
ATOM   2421  HA  PHE A 163     -76.342  20.127  18.282  1.00 60.78           H  
ATOM   2422  C   PHE A 163     -75.446  22.054  18.159  1.00 60.78           C  
ATOM   2423  CB  PHE A 163     -77.640  21.341  17.092  1.00 60.78           C  
ATOM   2424  HB2 PHE A 163     -77.777  22.403  16.891  1.00 60.78           H  
ATOM   2425  HB3 PHE A 163     -78.616  20.932  17.353  1.00 60.78           H  
ATOM   2426  O   PHE A 163     -74.418  21.609  17.650  1.00 60.78           O  
ATOM   2427  CG  PHE A 163     -77.164  20.631  15.837  1.00 60.78           C  
ATOM   2428  CD1 PHE A 163     -76.465  21.324  14.829  1.00 60.78           C  
ATOM   2429  HD1 PHE A 163     -76.261  22.378  14.942  1.00 60.78           H  
ATOM   2430  CD2 PHE A 163     -77.415  19.253  15.686  1.00 60.78           C  
ATOM   2431  HD2 PHE A 163     -77.941  18.711  16.457  1.00 60.78           H  
ATOM   2432  CE1 PHE A 163     -76.034  20.645  13.674  1.00 60.78           C  
ATOM   2433  HE1 PHE A 163     -75.511  21.181  12.896  1.00 60.78           H  
ATOM   2434  CE2 PHE A 163     -76.977  18.573  14.536  1.00 60.78           C  
ATOM   2435  HE2 PHE A 163     -77.167  17.515  14.431  1.00 60.78           H  
ATOM   2436  CZ  PHE A 163     -76.289  19.269  13.528  1.00 60.78           C  
ATOM   2437  HZ  PHE A 163     -75.956  18.743  12.644  1.00 60.78           H  
ATOM   2438  N   GLN A 164     -75.489  23.292  18.668  1.00 64.11           N  
ATOM   2439  H   GLN A 164     -76.364  23.632  19.040  1.00 64.11           H  
ATOM   2440  CA  GLN A 164     -74.331  24.191  18.648  1.00 64.11           C  
ATOM   2441  HA  GLN A 164     -73.947  24.212  17.628  1.00 64.11           H  
ATOM   2442  C   GLN A 164     -73.185  23.688  19.544  1.00 64.11           C  
ATOM   2443  CB  GLN A 164     -74.784  25.615  19.009  1.00 64.11           C  
ATOM   2444  HB2 GLN A 164     -75.063  25.661  20.062  1.00 64.11           H  
ATOM   2445  HB3 GLN A 164     -75.660  25.861  18.410  1.00 64.11           H  
ATOM   2446  O   GLN A 164     -72.023  23.743  19.134  1.00 64.11           O  
ATOM   2447  CG  GLN A 164     -73.688  26.652  18.717  1.00 64.11           C  
ATOM   2448  HG2 GLN A 164     -72.858  26.515  19.410  1.00 64.11           H  
ATOM   2449  HG3 GLN A 164     -73.316  26.512  17.702  1.00 64.11           H  
ATOM   2450  CD  GLN A 164     -74.207  28.079  18.848  1.00 64.11           C  
ATOM   2451  NE2 GLN A 164     -74.932  28.586  17.874  1.00 64.11           N  
ATOM   2452 HE21 GLN A 164     -75.266  29.527  18.023  1.00 64.11           H  
ATOM   2453 HE22 GLN A 164     -75.147  28.047  17.048  1.00 64.11           H  
ATOM   2454  OE1 GLN A 164     -73.982  28.764  19.829  1.00 64.11           O  
ATOM   2455  N   GLN A 165     -73.492  23.126  20.720  1.00 64.31           N  
ATOM   2456  H   GLN A 165     -74.457  23.106  21.018  1.00 64.31           H  
ATOM   2457  CA  GLN A 165     -72.469  22.543  21.596  1.00 64.31           C  
ATOM   2458  HA  GLN A 165     -71.677  23.283  21.718  1.00 64.31           H  
ATOM   2459  C   GLN A 165     -71.826  21.292  20.966  1.00 64.31           C  
ATOM   2460  CB  GLN A 165     -73.076  22.265  22.983  1.00 64.31           C  
ATOM   2461  HB2 GLN A 165     -73.699  21.372  22.940  1.00 64.31           H  
ATOM   2462  HB3 GLN A 165     -73.702  23.109  23.273  1.00 64.31           H  
ATOM   2463  O   GLN A 165     -70.602  21.152  20.977  1.00 64.31           O  
ATOM   2464  CG  GLN A 165     -71.980  22.089  24.046  1.00 64.31           C  
ATOM   2465  HG2 GLN A 165     -71.378  22.996  24.099  1.00 64.31           H  
ATOM   2466  HG3 GLN A 165     -71.330  21.260  23.766  1.00 64.31           H  
ATOM   2467  CD  GLN A 165     -72.556  21.802  25.428  1.00 64.31           C  
ATOM   2468  NE2 GLN A 165     -73.120  22.778  26.106  1.00 64.31           N  
ATOM   2469 HE21 GLN A 165     -73.188  23.710  25.724  1.00 64.31           H  
ATOM   2470 HE22 GLN A 165     -73.490  22.523  27.011  1.00 64.31           H  
ATOM   2471  OE1 GLN A 165     -72.513  20.693  25.925  1.00 64.31           O  
ATOM   2472  N   GLN A 166     -72.625  20.424  20.332  1.00 64.23           N  
ATOM   2473  H   GLN A 166     -73.625  20.566  20.365  1.00 64.23           H  
ATOM   2474  CA  GLN A 166     -72.103  19.244  19.634  1.00 64.23           C  
ATOM   2475  HA  GLN A 166     -71.417  18.737  20.313  1.00 64.23           H  
ATOM   2476  C   GLN A 166     -71.293  19.613  18.377  1.00 64.23           C  
ATOM   2477  CB  GLN A 166     -73.262  18.280  19.337  1.00 64.23           C  
ATOM   2478  HB2 GLN A 166     -73.933  18.718  18.599  1.00 64.23           H  
ATOM   2479  HB3 GLN A 166     -73.821  18.119  20.259  1.00 64.23           H  
ATOM   2480  O   GLN A 166     -70.239  19.024  18.132  1.00 64.23           O  
ATOM   2481  CG  GLN A 166     -72.754  16.921  18.832  1.00 64.23           C  
ATOM   2482  HG2 GLN A 166     -71.941  16.575  19.470  1.00 64.23           H  
ATOM   2483  HG3 GLN A 166     -72.373  17.025  17.816  1.00 64.23           H  
ATOM   2484  CD  GLN A 166     -73.859  15.872  18.838  1.00 64.23           C  
ATOM   2485  NE2 GLN A 166     -74.044  15.149  19.921  1.00 64.23           N  
ATOM   2486 HE21 GLN A 166     -73.477  15.286  20.746  1.00 64.23           H  
ATOM   2487 HE22 GLN A 166     -74.812  14.494  19.885  1.00 64.23           H  
ATOM   2488  OE1 GLN A 166     -74.587  15.695  17.879  1.00 64.23           O  
ATOM   2489  N   GLN A 167     -71.714  20.631  17.615  1.00 65.68           N  
ATOM   2490  H   GLN A 167     -72.606  21.057  17.823  1.00 65.68           H  
ATOM   2491  CA  GLN A 167     -70.961  21.118  16.455  1.00 65.68           C  
ATOM   2492  HA  GLN A 167     -70.770  20.267  15.801  1.00 65.68           H  
ATOM   2493  C   GLN A 167     -69.597  21.699  16.855  1.00 65.68           C  
ATOM   2494  CB  GLN A 167     -71.802  22.139  15.671  1.00 65.68           C  
ATOM   2495  HB2 GLN A 167     -72.769  21.692  15.437  1.00 65.68           H  
ATOM   2496  HB3 GLN A 167     -71.968  23.025  16.284  1.00 65.68           H  
ATOM   2497  O   GLN A 167     -68.613  21.455  16.159  1.00 65.68           O  
ATOM   2498  CG  GLN A 167     -71.116  22.545  14.356  1.00 65.68           C  
ATOM   2499  HG2 GLN A 167     -70.166  23.036  14.568  1.00 65.68           H  
ATOM   2500  HG3 GLN A 167     -70.919  21.655  13.759  1.00 65.68           H  
ATOM   2501  CD  GLN A 167     -71.969  23.509  13.542  1.00 65.68           C  
ATOM   2502  NE2 GLN A 167     -72.952  23.029  12.813  1.00 65.68           N  
ATOM   2503 HE21 GLN A 167     -73.146  22.038  12.799  1.00 65.68           H  
ATOM   2504 HE22 GLN A 167     -73.479  23.711  12.288  1.00 65.68           H  
ATOM   2505  OE1 GLN A 167     -71.774  24.710  13.550  1.00 65.68           O  
ATOM   2506  N   GLN A 168     -69.497  22.410  17.983  1.00 63.64           N  
ATOM   2507  H   GLN A 168     -70.334  22.616  18.510  1.00 63.64           H  
ATOM   2508  CA  GLN A 168     -68.216  22.952  18.449  1.00 63.64           C  
ATOM   2509  HA  GLN A 168     -67.768  23.496  17.618  1.00 63.64           H  
ATOM   2510  C   GLN A 168     -67.224  21.841  18.842  1.00 63.64           C  
ATOM   2511  CB  GLN A 168     -68.482  23.956  19.580  1.00 63.64           C  
ATOM   2512  HB2 GLN A 168     -69.266  24.639  19.253  1.00 63.64           H  
ATOM   2513  HB3 GLN A 168     -68.831  23.434  20.471  1.00 63.64           H  
ATOM   2514  O   GLN A 168     -66.035  21.936  18.529  1.00 63.64           O  
ATOM   2515  CG  GLN A 168     -67.233  24.782  19.921  1.00 63.64           C  
ATOM   2516  HG2 GLN A 168     -66.760  25.126  19.001  1.00 63.64           H  
ATOM   2517  HG3 GLN A 168     -66.519  24.162  20.463  1.00 63.64           H  
ATOM   2518  CD  GLN A 168     -67.582  25.999  20.769  1.00 63.64           C  
ATOM   2519  NE2 GLN A 168     -68.000  27.094  20.170  1.00 63.64           N  
ATOM   2520 HE21 GLN A 168     -68.244  27.858  20.784  1.00 63.64           H  
ATOM   2521 HE22 GLN A 168     -68.110  27.134  19.167  1.00 63.64           H  
ATOM   2522  OE1 GLN A 168     -67.504  25.989  21.982  1.00 63.64           O  
ATOM   2523  N   GLN A 169     -67.704  20.744  19.438  1.00 61.55           N  
ATOM   2524  H   GLN A 169     -68.681  20.721  19.694  1.00 61.55           H  
ATOM   2525  CA  GLN A 169     -66.865  19.585  19.757  1.00 61.55           C  
ATOM   2526  HA  GLN A 169     -65.937  19.960  20.189  1.00 61.55           H  
ATOM   2527  C   GLN A 169     -66.474  18.772  18.504  1.00 61.55           C  
ATOM   2528  CB  GLN A 169     -67.576  18.750  20.832  1.00 61.55           C  
ATOM   2529  HB2 GLN A 169     -67.947  19.426  21.603  1.00 61.55           H  
ATOM   2530  HB3 GLN A 169     -68.428  18.229  20.397  1.00 61.55           H  
ATOM   2531  O   GLN A 169     -65.338  18.305  18.400  1.00 61.55           O  
ATOM   2532  CG  GLN A 169     -66.634  17.740  21.500  1.00 61.55           C  
ATOM   2533  HG2 GLN A 169     -66.420  16.922  20.811  1.00 61.55           H  
ATOM   2534  HG3 GLN A 169     -65.694  18.229  21.756  1.00 61.55           H  
ATOM   2535  CD  GLN A 169     -67.253  17.169  22.771  1.00 61.55           C  
ATOM   2536  NE2 GLN A 169     -66.889  17.657  23.937  1.00 61.55           N  
ATOM   2537 HE21 GLN A 169     -67.360  17.262  24.738  1.00 61.55           H  
ATOM   2538 HE22 GLN A 169     -66.220  18.410  24.009  1.00 61.55           H  
ATOM   2539  OE1 GLN A 169     -68.094  16.291  22.737  1.00 61.55           O  
ATOM   2540  N   ALA A 170     -67.364  18.667  17.510  1.00 61.08           N  
ATOM   2541  H   ALA A 170     -68.301  19.013  17.661  1.00 61.08           H  
ATOM   2542  CA  ALA A 170     -67.052  18.066  16.210  1.00 61.08           C  
ATOM   2543  HA  ALA A 170     -66.606  17.086  16.379  1.00 61.08           H  
ATOM   2544  C   ALA A 170     -66.033  18.899  15.404  1.00 61.08           C  
ATOM   2545  CB  ALA A 170     -68.361  17.868  15.438  1.00 61.08           C  
ATOM   2546  HB1 ALA A 170     -68.156  17.370  14.490  1.00 61.08           H  
ATOM   2547  HB2 ALA A 170     -69.045  17.250  16.021  1.00 61.08           H  
ATOM   2548  HB3 ALA A 170     -68.831  18.831  15.240  1.00 61.08           H  
ATOM   2549  O   ALA A 170     -65.122  18.337  14.794  1.00 61.08           O  
ATOM   2550  N   ALA A 171     -66.133  20.232  15.442  1.00 61.91           N  
ATOM   2551  H   ALA A 171     -66.926  20.641  15.916  1.00 61.91           H  
ATOM   2552  CA  ALA A 171     -65.203  21.136  14.767  1.00 61.91           C  
ATOM   2553  HA  ALA A 171     -65.164  20.866  13.712  1.00 61.91           H  
ATOM   2554  C   ALA A 171     -63.771  21.026  15.321  1.00 61.91           C  
ATOM   2555  CB  ALA A 171     -65.746  22.567  14.875  1.00 61.91           C  
ATOM   2556  HB1 ALA A 171     -65.081  23.251  14.347  1.00 61.91           H  
ATOM   2557  HB2 ALA A 171     -66.737  22.622  14.425  1.00 61.91           H  
ATOM   2558  HB3 ALA A 171     -65.810  22.867  15.921  1.00 61.91           H  
ATOM   2559  O   ALA A 171     -62.818  21.015  14.539  1.00 61.91           O  
ATOM   2560  N   LEU A 172     -63.605  20.870  16.643  1.00 58.04           N  
ATOM   2561  H   LEU A 172     -64.415  20.929  17.244  1.00 58.04           H  
ATOM   2562  CA  LEU A 172     -62.285  20.649  17.250  1.00 58.04           C  
ATOM   2563  HA  LEU A 172     -61.625  21.442  16.900  1.00 58.04           H  
ATOM   2564  C   LEU A 172     -61.643  19.329  16.786  1.00 58.04           C  
ATOM   2565  CB  LEU A 172     -62.374  20.713  18.791  1.00 58.04           C  
ATOM   2566  HB2 LEU A 172     -61.981  19.782  19.200  1.00 58.04           H  
ATOM   2567  HB3 LEU A 172     -63.410  20.792  19.119  1.00 58.04           H  
ATOM   2568  O   LEU A 172     -60.457  19.309  16.455  1.00 58.04           O  
ATOM   2569  CG  LEU A 172     -61.555  21.879  19.375  1.00 58.04           C  
ATOM   2570  HG  LEU A 172     -60.599  21.948  18.855  1.00 58.04           H  
ATOM   2571  CD1 LEU A 172     -62.302  23.206  19.228  1.00 58.04           C  
ATOM   2572 HD11 LEU A 172     -63.252  23.163  19.761  1.00 58.04           H  
ATOM   2573 HD12 LEU A 172     -62.496  23.405  18.174  1.00 58.04           H  
ATOM   2574 HD13 LEU A 172     -61.698  24.017  19.633  1.00 58.04           H  
ATOM   2575  CD2 LEU A 172     -61.263  21.647  20.857  1.00 58.04           C  
ATOM   2576 HD21 LEU A 172     -62.197  21.564  21.413  1.00 58.04           H  
ATOM   2577 HD22 LEU A 172     -60.682  22.480  21.252  1.00 58.04           H  
ATOM   2578 HD23 LEU A 172     -60.686  20.730  20.980  1.00 58.04           H  
ATOM   2579  N   GLN A 173     -62.416  18.238  16.704  1.00 61.27           N  
ATOM   2580  H   GLN A 173     -63.383  18.300  16.990  1.00 61.27           H  
ATOM   2581  CA  GLN A 173     -61.900  16.965  16.182  1.00 61.27           C  
ATOM   2582  HA  GLN A 173     -60.954  16.746  16.677  1.00 61.27           H  
ATOM   2583  C   GLN A 173     -61.582  17.033  14.682  1.00 61.27           C  
ATOM   2584  CB  GLN A 173     -62.865  15.809  16.477  1.00 61.27           C  
ATOM   2585  HB2 GLN A 173     -63.882  16.076  16.190  1.00 61.27           H  
ATOM   2586  HB3 GLN A 173     -62.555  14.955  15.875  1.00 61.27           H  
ATOM   2587  O   GLN A 173     -60.537  16.535  14.260  1.00 61.27           O  
ATOM   2588  CG  GLN A 173     -62.828  15.386  17.953  1.00 61.27           C  
ATOM   2589  HG2 GLN A 173     -61.799  15.398  18.314  1.00 61.27           H  
ATOM   2590  HG3 GLN A 173     -63.412  16.085  18.552  1.00 61.27           H  
ATOM   2591  CD  GLN A 173     -63.360  13.969  18.127  1.00 61.27           C  
ATOM   2592  NE2 GLN A 173     -64.636  13.789  18.380  1.00 61.27           N  
ATOM   2593 HE21 GLN A 173     -65.260  14.575  18.497  1.00 61.27           H  
ATOM   2594 HE22 GLN A 173     -64.928  12.828  18.490  1.00 61.27           H  
ATOM   2595  OE1 GLN A 173     -62.639  12.995  18.008  1.00 61.27           O  
ATOM   2596  N   HIS A 174     -62.423  17.690  13.876  1.00 63.11           N  
ATOM   2597  H   HIS A 174     -63.284  18.059  14.255  1.00 63.11           H  
ATOM   2598  CA  HIS A 174     -62.160  17.831  12.443  1.00 63.11           C  
ATOM   2599  HA  HIS A 174     -61.953  16.838  12.045  1.00 63.11           H  
ATOM   2600  C   HIS A 174     -60.913  18.688  12.167  1.00 63.11           C  
ATOM   2601  CB  HIS A 174     -63.402  18.369  11.721  1.00 63.11           C  
ATOM   2602  HB2 HIS A 174     -63.535  19.425  11.953  1.00 63.11           H  
ATOM   2603  HB3 HIS A 174     -64.282  17.830  12.071  1.00 63.11           H  
ATOM   2604  O   HIS A 174     -60.124  18.342  11.290  1.00 63.11           O  
ATOM   2605  CG  HIS A 174     -63.302  18.183  10.226  1.00 63.11           C  
ATOM   2606  CD2 HIS A 174     -62.811  19.082   9.316  1.00 63.11           C  
ATOM   2607  HD2 HIS A 174     -62.448  20.074   9.540  1.00 63.11           H  
ATOM   2608  ND1 HIS A 174     -63.603  17.032   9.531  1.00 63.11           N  
ATOM   2609  HD1 HIS A 174     -63.953  16.169   9.922  1.00 63.11           H  
ATOM   2610  CE1 HIS A 174     -63.307  17.237   8.236  1.00 63.11           C  
ATOM   2611  HE1 HIS A 174     -63.428  16.507   7.449  1.00 63.11           H  
ATOM   2612  NE2 HIS A 174     -62.815  18.474   8.055  1.00 63.11           N  
ATOM   2613  N   GLN A 175     -60.669  19.747  12.951  1.00 61.21           N  
ATOM   2614  H   GLN A 175     -61.357  20.014  13.641  1.00 61.21           H  
ATOM   2615  CA  GLN A 175     -59.437  20.537  12.845  1.00 61.21           C  
ATOM   2616  HA  GLN A 175     -59.351  20.894  11.819  1.00 61.21           H  
ATOM   2617  C   GLN A 175     -58.190  19.685  13.142  1.00 61.21           C  
ATOM   2618  CB  GLN A 175     -59.516  21.755  13.779  1.00 61.21           C  
ATOM   2619  HB2 GLN A 175     -60.474  22.255  13.637  1.00 61.21           H  
ATOM   2620  HB3 GLN A 175     -59.451  21.423  14.815  1.00 61.21           H  
ATOM   2621  O   GLN A 175     -57.211  19.753  12.397  1.00 61.21           O  
ATOM   2622  CG  GLN A 175     -58.392  22.764  13.489  1.00 61.21           C  
ATOM   2623  HG2 GLN A 175     -57.427  22.259  13.496  1.00 61.21           H  
ATOM   2624  HG3 GLN A 175     -58.544  23.200  12.501  1.00 61.21           H  
ATOM   2625  CD  GLN A 175     -58.338  23.880  14.525  1.00 61.21           C  
ATOM   2626  NE2 GLN A 175     -59.291  24.787  14.545  1.00 61.21           N  
ATOM   2627 HE21 GLN A 175     -59.199  25.499  15.255  1.00 61.21           H  
ATOM   2628 HE22 GLN A 175     -60.055  24.751  13.886  1.00 61.21           H  
ATOM   2629  OE1 GLN A 175     -57.440  23.957  15.343  1.00 61.21           O  
ATOM   2630  N   GLN A 176     -58.231  18.842  14.182  1.00 59.98           N  
ATOM   2631  H   GLN A 176     -59.054  18.830  14.768  1.00 59.98           H  
ATOM   2632  CA  GLN A 176     -57.103  17.973  14.531  1.00 59.98           C  
ATOM   2633  HA  GLN A 176     -56.214  18.600  14.605  1.00 59.98           H  
ATOM   2634  C   GLN A 176     -56.829  16.919  13.442  1.00 59.98           C  
ATOM   2635  CB  GLN A 176     -57.354  17.326  15.903  1.00 59.98           C  
ATOM   2636  HB2 GLN A 176     -57.818  18.055  16.568  1.00 59.98           H  
ATOM   2637  HB3 GLN A 176     -58.031  16.479  15.793  1.00 59.98           H  
ATOM   2638  O   GLN A 176     -55.676  16.698  13.066  1.00 59.98           O  
ATOM   2639  CG  GLN A 176     -56.033  16.866  16.539  1.00 59.98           C  
ATOM   2640  HG2 GLN A 176     -55.488  16.239  15.834  1.00 59.98           H  
ATOM   2641  HG3 GLN A 176     -55.421  17.739  16.768  1.00 59.98           H  
ATOM   2642  CD  GLN A 176     -56.241  16.064  17.818  1.00 59.98           C  
ATOM   2643  NE2 GLN A 176     -56.798  16.642  18.861  1.00 59.98           N  
ATOM   2644 HE21 GLN A 176     -57.104  17.603  18.821  1.00 59.98           H  
ATOM   2645 HE22 GLN A 176     -56.911  16.054  19.674  1.00 59.98           H  
ATOM   2646  OE1 GLN A 176     -55.896  14.901  17.908  1.00 59.98           O  
ATOM   2647  N   GLN A 177     -57.880  16.313  12.877  1.00 58.64           N  
ATOM   2648  H   GLN A 177     -58.803  16.511  13.235  1.00 58.64           H  
ATOM   2649  CA  GLN A 177     -57.738  15.334  11.796  1.00 58.64           C  
ATOM   2650  HA  GLN A 177     -56.983  14.610  12.101  1.00 58.64           H  
ATOM   2651  C   GLN A 177     -57.243  15.983  10.492  1.00 58.64           C  
ATOM   2652  CB  GLN A 177     -59.068  14.585  11.619  1.00 58.64           C  
ATOM   2653  HB2 GLN A 177     -59.432  14.284  12.601  1.00 58.64           H  
ATOM   2654  HB3 GLN A 177     -59.807  15.245  11.166  1.00 58.64           H  
ATOM   2655  O   GLN A 177     -56.379  15.421   9.819  1.00 58.64           O  
ATOM   2656  CG  GLN A 177     -58.901  13.323  10.759  1.00 58.64           C  
ATOM   2657  HG2 GLN A 177     -58.636  13.604   9.740  1.00 58.64           H  
ATOM   2658  HG3 GLN A 177     -58.101  12.706  11.168  1.00 58.64           H  
ATOM   2659  CD  GLN A 177     -60.185  12.504  10.723  1.00 58.64           C  
ATOM   2660  NE2 GLN A 177     -60.438  11.669  11.708  1.00 58.64           N  
ATOM   2661 HE21 GLN A 177     -59.790  11.552  12.473  1.00 58.64           H  
ATOM   2662 HE22 GLN A 177     -61.298  11.144  11.630  1.00 58.64           H  
ATOM   2663  OE1 GLN A 177     -60.998  12.618   9.824  1.00 58.64           O  
ATOM   2664  N   GLN A 178     -57.705  17.195  10.163  1.00 60.38           N  
ATOM   2665  H   GLN A 178     -58.434  17.610  10.726  1.00 60.38           H  
ATOM   2666  CA  GLN A 178     -57.237  17.927   8.984  1.00 60.38           C  
ATOM   2667  HA  GLN A 178     -57.339  17.264   8.125  1.00 60.38           H  
ATOM   2668  C   GLN A 178     -55.747  18.300   9.096  1.00 60.38           C  
ATOM   2669  CB  GLN A 178     -58.138  19.149   8.751  1.00 60.38           C  
ATOM   2670  HB2 GLN A 178     -59.179  18.850   8.879  1.00 60.38           H  
ATOM   2671  HB3 GLN A 178     -57.907  19.925   9.480  1.00 60.38           H  
ATOM   2672  O   GLN A 178     -55.018  18.171   8.114  1.00 60.38           O  
ATOM   2673  CG  GLN A 178     -57.986  19.705   7.328  1.00 60.38           C  
ATOM   2674  HG2 GLN A 178     -58.246  18.931   6.606  1.00 60.38           H  
ATOM   2675  HG3 GLN A 178     -56.952  20.004   7.159  1.00 60.38           H  
ATOM   2676  CD  GLN A 178     -58.883  20.915   7.098  1.00 60.38           C  
ATOM   2677  NE2 GLN A 178     -60.171  20.737   6.897  1.00 60.38           N  
ATOM   2678 HE21 GLN A 178     -60.716  21.573   6.742  1.00 60.38           H  
ATOM   2679 HE22 GLN A 178     -60.596  19.822   6.951  1.00 60.38           H  
ATOM   2680  OE1 GLN A 178     -58.441  22.050   7.111  1.00 60.38           O  
ATOM   2681  N   PHE A 179     -55.258  18.654  10.293  1.00 57.53           N  
ATOM   2682  H   PHE A 179     -55.901  18.778  11.062  1.00 57.53           H  
ATOM   2683  CA  PHE A 179     -53.824  18.878  10.532  1.00 57.53           C  
ATOM   2684  HA  PHE A 179     -53.477  19.620   9.813  1.00 57.53           H  
ATOM   2685  C   PHE A 179     -52.984  17.608  10.302  1.00 57.53           C  
ATOM   2686  CB  PHE A 179     -53.607  19.441  11.949  1.00 57.53           C  
ATOM   2687  HB2 PHE A 179     -54.567  19.622  12.432  1.00 57.53           H  
ATOM   2688  HB3 PHE A 179     -53.087  18.706  12.563  1.00 57.53           H  
ATOM   2689  O   PHE A 179     -51.876  17.682   9.768  1.00 57.53           O  
ATOM   2690  CG  PHE A 179     -52.825  20.740  11.956  1.00 57.53           C  
ATOM   2691  CD1 PHE A 179     -51.421  20.729  12.051  1.00 57.53           C  
ATOM   2692  HD1 PHE A 179     -50.893  19.790  12.130  1.00 57.53           H  
ATOM   2693  CD2 PHE A 179     -53.508  21.965  11.836  1.00 57.53           C  
ATOM   2694  HD2 PHE A 179     -54.585  21.977  11.758  1.00 57.53           H  
ATOM   2695  CE1 PHE A 179     -50.703  21.940  12.034  1.00 57.53           C  
ATOM   2696  HE1 PHE A 179     -49.626  21.931  12.109  1.00 57.53           H  
ATOM   2697  CE2 PHE A 179     -52.791  23.174  11.817  1.00 57.53           C  
ATOM   2698  HE2 PHE A 179     -53.320  24.112  11.727  1.00 57.53           H  
ATOM   2699  CZ  PHE A 179     -51.389  23.162  11.917  1.00 57.53           C  
ATOM   2700  HZ  PHE A 179     -50.840  24.093  11.905  1.00 57.53           H  
ATOM   2701  N   GLN A 180     -53.517  16.433  10.651  1.00 56.86           N  
ATOM   2702  H   GLN A 180     -54.420  16.431  11.102  1.00 56.86           H  
ATOM   2703  CA  GLN A 180     -52.830  15.153  10.460  1.00 56.86           C  
ATOM   2704  HA  GLN A 180     -51.789  15.292  10.750  1.00 56.86           H  
ATOM   2705  C   GLN A 180     -52.822  14.701   8.986  1.00 56.86           C  
ATOM   2706  CB  GLN A 180     -53.447  14.121  11.416  1.00 56.86           C  
ATOM   2707  HB2 GLN A 180     -53.568  14.589  12.393  1.00 56.86           H  
ATOM   2708  HB3 GLN A 180     -54.432  13.819  11.059  1.00 56.86           H  
ATOM   2709  O   GLN A 180     -51.786  14.255   8.491  1.00 56.86           O  
ATOM   2710  CG  GLN A 180     -52.557  12.882  11.585  1.00 56.86           C  
ATOM   2711  HG2 GLN A 180     -51.521  13.191  11.727  1.00 56.86           H  
ATOM   2712  HG3 GLN A 180     -52.614  12.266  10.687  1.00 56.86           H  
ATOM   2713  CD  GLN A 180     -52.983  12.055  12.792  1.00 56.86           C  
ATOM   2714  NE2 GLN A 180     -52.575  12.418  13.990  1.00 56.86           N  
ATOM   2715 HE21 GLN A 180     -52.920  11.857  14.756  1.00 56.86           H  
ATOM   2716 HE22 GLN A 180     -51.999  13.236  14.123  1.00 56.86           H  
ATOM   2717  OE1 GLN A 180     -53.706  11.083  12.687  1.00 56.86           O  
ATOM   2718  N   VAL A 181     -53.924  14.891   8.249  1.00 58.77           N  
ATOM   2719  H   VAL A 181     -54.755  15.229   8.712  1.00 58.77           H  
ATOM   2720  CA  VAL A 181     -53.981  14.612   6.798  1.00 58.77           C  
ATOM   2721  HA  VAL A 181     -53.568  13.618   6.624  1.00 58.77           H  
ATOM   2722  C   VAL A 181     -53.110  15.592   6.003  1.00 58.77           C  
ATOM   2723  CB  VAL A 181     -55.437  14.605   6.285  1.00 58.77           C  
ATOM   2724  HB  VAL A 181     -55.911  15.553   6.539  1.00 58.77           H  
ATOM   2725  O   VAL A 181     -52.404  15.169   5.087  1.00 58.77           O  
ATOM   2726  CG1 VAL A 181     -55.522  14.407   4.764  1.00 58.77           C  
ATOM   2727 HG11 VAL A 181     -54.994  13.498   4.475  1.00 58.77           H  
ATOM   2728 HG12 VAL A 181     -55.086  15.262   4.247  1.00 58.77           H  
ATOM   2729 HG13 VAL A 181     -56.566  14.326   4.460  1.00 58.77           H  
ATOM   2730  CG2 VAL A 181     -56.234  13.464   6.932  1.00 58.77           C  
ATOM   2731 HG21 VAL A 181     -57.268  13.491   6.586  1.00 58.77           H  
ATOM   2732 HG22 VAL A 181     -56.240  13.566   8.017  1.00 58.77           H  
ATOM   2733 HG23 VAL A 181     -55.795  12.501   6.671  1.00 58.77           H  
ATOM   2734  N   ALA A 182     -53.084  16.876   6.376  1.00 57.50           N  
ATOM   2735  H   ALA A 182     -53.706  17.189   7.107  1.00 57.50           H  
ATOM   2736  CA  ALA A 182     -52.199  17.866   5.761  1.00 57.50           C  
ATOM   2737  HA  ALA A 182     -52.378  17.873   4.685  1.00 57.50           H  
ATOM   2738  C   ALA A 182     -50.713  17.524   5.976  1.00 57.50           C  
ATOM   2739  CB  ALA A 182     -52.546  19.253   6.314  1.00 57.50           C  
ATOM   2740  HB1 ALA A 182     -51.910  20.005   5.847  1.00 57.50           H  
ATOM   2741  HB2 ALA A 182     -53.588  19.488   6.096  1.00 57.50           H  
ATOM   2742  HB3 ALA A 182     -52.394  19.277   7.393  1.00 57.50           H  
ATOM   2743  O   ALA A 182     -49.918  17.625   5.041  1.00 57.50           O  
ATOM   2744  N   GLN A 183     -50.335  17.050   7.172  1.00 56.60           N  
ATOM   2745  H   GLN A 183     -51.009  17.028   7.924  1.00 56.60           H  
ATOM   2746  CA  GLN A 183     -48.973  16.576   7.431  1.00 56.60           C  
ATOM   2747  HA  GLN A 183     -48.281  17.362   7.126  1.00 56.60           H  
ATOM   2748  C   GLN A 183     -48.636  15.322   6.604  1.00 56.60           C  
ATOM   2749  CB  GLN A 183     -48.782  16.327   8.936  1.00 56.60           C  
ATOM   2750  HB2 GLN A 183     -49.193  17.164   9.499  1.00 56.60           H  
ATOM   2751  HB3 GLN A 183     -49.314  15.420   9.223  1.00 56.60           H  
ATOM   2752  O   GLN A 183     -47.550  15.250   6.027  1.00 56.60           O  
ATOM   2753  CG  GLN A 183     -47.293  16.191   9.290  1.00 56.60           C  
ATOM   2754  HG2 GLN A 183     -46.812  15.490   8.607  1.00 56.60           H  
ATOM   2755  HG3 GLN A 183     -46.804  17.159   9.187  1.00 56.60           H  
ATOM   2756  CD  GLN A 183     -47.079  15.666  10.703  1.00 56.60           C  
ATOM   2757  NE2 GLN A 183     -47.313  16.456  11.727  1.00 56.60           N  
ATOM   2758 HE21 GLN A 183     -47.151  16.049  12.637  1.00 56.60           H  
ATOM   2759 HE22 GLN A 183     -47.641  17.401  11.589  1.00 56.60           H  
ATOM   2760  OE1 GLN A 183     -46.703  14.528  10.914  1.00 56.60           O  
ATOM   2761  N   GLN A 184     -49.559  14.358   6.492  1.00 57.18           N  
ATOM   2762  H   GLN A 184     -50.422  14.447   7.009  1.00 57.18           H  
ATOM   2763  CA  GLN A 184     -49.328  13.136   5.714  1.00 57.18           C  
ATOM   2764  HA  GLN A 184     -48.385  12.705   6.048  1.00 57.18           H  
ATOM   2765  C   GLN A 184     -49.187  13.424   4.210  1.00 57.18           C  
ATOM   2766  CB  GLN A 184     -50.440  12.112   5.988  1.00 57.18           C  
ATOM   2767  HB2 GLN A 184     -50.626  12.059   7.061  1.00 57.18           H  
ATOM   2768  HB3 GLN A 184     -51.358  12.425   5.491  1.00 57.18           H  
ATOM   2769  O   GLN A 184     -48.267  12.901   3.580  1.00 57.18           O  
ATOM   2770  CG  GLN A 184     -50.028  10.715   5.493  1.00 57.18           C  
ATOM   2771  HG2 GLN A 184     -49.183  10.358   6.082  1.00 57.18           H  
ATOM   2772  HG3 GLN A 184     -49.721  10.767   4.449  1.00 57.18           H  
ATOM   2773  CD  GLN A 184     -51.161   9.704   5.592  1.00 57.18           C  
ATOM   2774  NE2 GLN A 184     -51.552   9.288   6.777  1.00 57.18           N  
ATOM   2775 HE21 GLN A 184     -52.308   8.619   6.779  1.00 57.18           H  
ATOM   2776 HE22 GLN A 184     -51.120   9.635   7.622  1.00 57.18           H  
ATOM   2777  OE1 GLN A 184     -51.718   9.267   4.602  1.00 57.18           O  
ATOM   2778  N   GLN A 185     -50.028  14.297   3.639  1.00 55.09           N  
ATOM   2779  H   GLN A 185     -50.784  14.684   4.186  1.00 55.09           H  
ATOM   2780  CA  GLN A 185     -49.851  14.740   2.253  1.00 55.09           C  
ATOM   2781  HA  GLN A 185     -49.806  13.860   1.611  1.00 55.09           H  
ATOM   2782  C   GLN A 185     -48.520  15.473   2.069  1.00 55.09           C  
ATOM   2783  CB  GLN A 185     -51.011  15.624   1.776  1.00 55.09           C  
ATOM   2784  HB2 GLN A 185     -51.267  16.359   2.540  1.00 55.09           H  
ATOM   2785  HB3 GLN A 185     -50.678  16.160   0.887  1.00 55.09           H  
ATOM   2786  O   GLN A 185     -47.816  15.188   1.105  1.00 55.09           O  
ATOM   2787  CG  GLN A 185     -52.251  14.799   1.400  1.00 55.09           C  
ATOM   2788  HG2 GLN A 185     -52.702  14.399   2.308  1.00 55.09           H  
ATOM   2789  HG3 GLN A 185     -51.958  13.962   0.766  1.00 55.09           H  
ATOM   2790  CD  GLN A 185     -53.278  15.625   0.630  1.00 55.09           C  
ATOM   2791  NE2 GLN A 185     -54.542  15.556   0.981  1.00 55.09           N  
ATOM   2792 HE21 GLN A 185     -55.181  16.102   0.421  1.00 55.09           H  
ATOM   2793 HE22 GLN A 185     -54.839  14.948   1.731  1.00 55.09           H  
ATOM   2794  OE1 GLN A 185     -52.973  16.344  -0.306  1.00 55.09           O  
ATOM   2795  N   GLN A 186     -48.117  16.349   2.996  1.00 55.65           N  
ATOM   2796  H   GLN A 186     -48.726  16.571   3.771  1.00 55.65           H  
ATOM   2797  CA  GLN A 186     -46.829  17.038   2.882  1.00 55.65           C  
ATOM   2798  HA  GLN A 186     -46.817  17.539   1.914  1.00 55.65           H  
ATOM   2799  C   GLN A 186     -45.650  16.050   2.890  1.00 55.65           C  
ATOM   2800  CB  GLN A 186     -46.701  18.111   3.973  1.00 55.65           C  
ATOM   2801  HB2 GLN A 186     -46.418  17.648   4.919  1.00 55.65           H  
ATOM   2802  HB3 GLN A 186     -47.662  18.609   4.101  1.00 55.65           H  
ATOM   2803  O   GLN A 186     -44.765  16.164   2.045  1.00 55.65           O  
ATOM   2804  CG  GLN A 186     -45.666  19.172   3.571  1.00 55.65           C  
ATOM   2805  HG2 GLN A 186     -46.003  19.679   2.666  1.00 55.65           H  
ATOM   2806  HG3 GLN A 186     -44.711  18.689   3.362  1.00 55.65           H  
ATOM   2807  CD  GLN A 186     -45.448  20.213   4.662  1.00 55.65           C  
ATOM   2808  NE2 GLN A 186     -46.446  20.992   5.018  1.00 55.65           N  
ATOM   2809 HE21 GLN A 186     -46.240  21.664   5.743  1.00 55.65           H  
ATOM   2810 HE22 GLN A 186     -47.357  20.894   4.592  1.00 55.65           H  
ATOM   2811  OE1 GLN A 186     -44.373  20.350   5.215  1.00 55.65           O  
ATOM   2812  N   PHE A 187     -45.668  15.030   3.757  1.00 55.09           N  
ATOM   2813  H   PHE A 187     -46.407  14.988   4.444  1.00 55.09           H  
ATOM   2814  CA  PHE A 187     -44.666  13.958   3.732  1.00 55.09           C  
ATOM   2815  HA  PHE A 187     -43.677  14.414   3.789  1.00 55.09           H  
ATOM   2816  C   PHE A 187     -44.685  13.155   2.429  1.00 55.09           C  
ATOM   2817  CB  PHE A 187     -44.834  13.025   4.940  1.00 55.09           C  
ATOM   2818  HB2 PHE A 187     -45.856  13.072   5.316  1.00 55.09           H  
ATOM   2819  HB3 PHE A 187     -44.659  11.995   4.628  1.00 55.09           H  
ATOM   2820  O   PHE A 187     -43.618  12.835   1.907  1.00 55.09           O  
ATOM   2821  CG  PHE A 187     -43.854  13.335   6.050  1.00 55.09           C  
ATOM   2822  CD1 PHE A 187     -42.529  12.866   5.965  1.00 55.09           C  
ATOM   2823  HD1 PHE A 187     -42.220  12.273   5.117  1.00 55.09           H  
ATOM   2824  CD2 PHE A 187     -44.250  14.118   7.147  1.00 55.09           C  
ATOM   2825  HD2 PHE A 187     -45.264  14.484   7.209  1.00 55.09           H  
ATOM   2826  CE1 PHE A 187     -41.605  13.174   6.979  1.00 55.09           C  
ATOM   2827  HE1 PHE A 187     -40.589  12.813   6.913  1.00 55.09           H  
ATOM   2828  CE2 PHE A 187     -43.328  14.423   8.164  1.00 55.09           C  
ATOM   2829  HE2 PHE A 187     -43.639  15.014   9.013  1.00 55.09           H  
ATOM   2830  CZ  PHE A 187     -42.006  13.952   8.080  1.00 55.09           C  
ATOM   2831  HZ  PHE A 187     -41.299  14.186   8.862  1.00 55.09           H  
ATOM   2832  N   GLN A 188     -45.862  12.855   1.872  1.00 54.53           N  
ATOM   2833  H   GLN A 188     -46.714  13.114   2.351  1.00 54.53           H  
ATOM   2834  CA  GLN A 188     -45.949  12.124   0.611  1.00 54.53           C  
ATOM   2835  HA  GLN A 188     -45.296  11.255   0.699  1.00 54.53           H  
ATOM   2836  C   GLN A 188     -45.411  12.959  -0.560  1.00 54.53           C  
ATOM   2837  CB  GLN A 188     -47.377  11.604   0.394  1.00 54.53           C  
ATOM   2838  HB2 GLN A 188     -47.724  11.149   1.323  1.00 54.53           H  
ATOM   2839  HB3 GLN A 188     -48.045  12.429   0.143  1.00 54.53           H  
ATOM   2840  O   GLN A 188     -44.573  12.458  -1.304  1.00 54.53           O  
ATOM   2841  CG  GLN A 188     -47.418  10.541  -0.715  1.00 54.53           C  
ATOM   2842  HG2 GLN A 188     -47.264  11.018  -1.683  1.00 54.53           H  
ATOM   2843  HG3 GLN A 188     -46.617   9.818  -0.557  1.00 54.53           H  
ATOM   2844  CD  GLN A 188     -48.743   9.787  -0.736  1.00 54.53           C  
ATOM   2845  NE2 GLN A 188     -48.949   8.834   0.147  1.00 54.53           N  
ATOM   2846 HE21 GLN A 188     -49.858   8.394   0.108  1.00 54.53           H  
ATOM   2847 HE22 GLN A 188     -48.262   8.613   0.854  1.00 54.53           H  
ATOM   2848  OE1 GLN A 188     -49.621  10.044  -1.536  1.00 54.53           O  
ATOM   2849  N   VAL A 189     -45.790  14.239  -0.684  1.00 58.97           N  
ATOM   2850  H   VAL A 189     -46.467  14.600  -0.027  1.00 58.97           H  
ATOM   2851  CA  VAL A 189     -45.280  15.138  -1.739  1.00 58.97           C  
ATOM   2852  HA  VAL A 189     -45.454  14.661  -2.703  1.00 58.97           H  
ATOM   2853  C   VAL A 189     -43.765  15.341  -1.610  1.00 58.97           C  
ATOM   2854  CB  VAL A 189     -46.024  16.492  -1.755  1.00 58.97           C  
ATOM   2855  HB  VAL A 189     -45.873  16.997  -0.801  1.00 58.97           H  
ATOM   2856  O   VAL A 189     -43.058  15.268  -2.615  1.00 58.97           O  
ATOM   2857  CG1 VAL A 189     -45.522  17.397  -2.890  1.00 58.97           C  
ATOM   2858 HG11 VAL A 189     -44.478  17.667  -2.727  1.00 58.97           H  
ATOM   2859 HG12 VAL A 189     -45.612  16.885  -3.848  1.00 58.97           H  
ATOM   2860 HG13 VAL A 189     -46.106  18.317  -2.920  1.00 58.97           H  
ATOM   2861  CG2 VAL A 189     -47.532  16.327  -1.995  1.00 58.97           C  
ATOM   2862 HG21 VAL A 189     -47.710  15.919  -2.990  1.00 58.97           H  
ATOM   2863 HG22 VAL A 189     -47.979  15.648  -1.269  1.00 58.97           H  
ATOM   2864 HG23 VAL A 189     -48.029  17.293  -1.910  1.00 58.97           H  
ATOM   2865  N   VAL A 190     -43.239  15.513  -0.390  1.00 58.26           N  
ATOM   2866  H   VAL A 190     -43.863  15.578   0.402  1.00 58.26           H  
ATOM   2867  CA  VAL A 190     -41.787  15.588  -0.143  1.00 58.26           C  
ATOM   2868  HA  VAL A 190     -41.367  16.348  -0.801  1.00 58.26           H  
ATOM   2869  C   VAL A 190     -41.086  14.274  -0.507  1.00 58.26           C  
ATOM   2870  CB  VAL A 190     -41.494  16.020   1.311  1.00 58.26           C  
ATOM   2871  HB  VAL A 190     -42.078  15.402   1.993  1.00 58.26           H  
ATOM   2872  O   VAL A 190     -40.009  14.316  -1.096  1.00 58.26           O  
ATOM   2873  CG1 VAL A 190     -40.013  15.896   1.699  1.00 58.26           C  
ATOM   2874 HG11 VAL A 190     -39.391  16.441   0.989  1.00 58.26           H  
ATOM   2875 HG12 VAL A 190     -39.858  16.298   2.699  1.00 58.26           H  
ATOM   2876 HG13 VAL A 190     -39.713  14.848   1.708  1.00 58.26           H  
ATOM   2877  CG2 VAL A 190     -41.875  17.495   1.513  1.00 58.26           C  
ATOM   2878 HG21 VAL A 190     -41.777  17.759   2.566  1.00 58.26           H  
ATOM   2879 HG22 VAL A 190     -41.227  18.137   0.917  1.00 58.26           H  
ATOM   2880 HG23 VAL A 190     -42.908  17.669   1.212  1.00 58.26           H  
ATOM   2881  N   ALA A 191     -41.694  13.112  -0.245  1.00 58.85           N  
ATOM   2882  H   ALA A 191     -42.566  13.118   0.265  1.00 58.85           H  
ATOM   2883  CA  ALA A 191     -41.132  11.818  -0.630  1.00 58.85           C  
ATOM   2884  HA  ALA A 191     -40.104  11.776  -0.268  1.00 58.85           H  
ATOM   2885  C   ALA A 191     -41.071  11.624  -2.158  1.00 58.85           C  
ATOM   2886  CB  ALA A 191     -41.912  10.697   0.067  1.00 58.85           C  
ATOM   2887  HB1 ALA A 191     -42.950  10.694  -0.266  1.00 58.85           H  
ATOM   2888  HB2 ALA A 191     -41.461   9.734  -0.174  1.00 58.85           H  
ATOM   2889  HB3 ALA A 191     -41.882  10.841   1.147  1.00 58.85           H  
ATOM   2890  O   ALA A 191     -40.028  11.205  -2.665  1.00 58.85           O  
ATOM   2891  N   VAL A 192     -42.125  11.974  -2.916  1.00 58.83           N  
ATOM   2892  H   VAL A 192     -42.971  12.291  -2.465  1.00 58.83           H  
ATOM   2893  CA  VAL A 192     -42.069  11.873  -4.393  1.00 58.83           C  
ATOM   2894  HA  VAL A 192     -41.648  10.893  -4.617  1.00 58.83           H  
ATOM   2895  C   VAL A 192     -41.101  12.899  -4.990  1.00 58.83           C  
ATOM   2896  CB  VAL A 192     -43.430  11.970  -5.128  1.00 58.83           C  
ATOM   2897  HB  VAL A 192     -43.512  12.951  -5.597  1.00 58.83           H  
ATOM   2898  O   VAL A 192     -40.368  12.573  -5.923  1.00 58.83           O  
ATOM   2899  CG1 VAL A 192     -43.471  10.914  -6.240  1.00 58.83           C  
ATOM   2900 HG11 VAL A 192     -42.608  11.035  -6.895  1.00 58.83           H  
ATOM   2901 HG12 VAL A 192     -44.376  11.035  -6.836  1.00 58.83           H  
ATOM   2902 HG13 VAL A 192     -43.458   9.914  -5.808  1.00 58.83           H  
ATOM   2903  CG2 VAL A 192     -44.686  11.782  -4.277  1.00 58.83           C  
ATOM   2904 HG21 VAL A 192     -45.563  11.665  -4.914  1.00 58.83           H  
ATOM   2905 HG22 VAL A 192     -44.591  10.907  -3.634  1.00 58.83           H  
ATOM   2906 HG23 VAL A 192     -44.838  12.683  -3.683  1.00 58.83           H  
ATOM   2907  N   ALA A 193     -41.037  14.113  -4.431  1.00 59.67           N  
ATOM   2908  H   ALA A 193     -41.679  14.343  -3.686  1.00 59.67           H  
ATOM   2909  CA  ALA A 193     -40.083  15.137  -4.856  1.00 59.67           C  
ATOM   2910  HA  ALA A 193     -40.187  15.282  -5.931  1.00 59.67           H  
ATOM   2911  C   ALA A 193     -38.625  14.718  -4.588  1.00 59.67           C  
ATOM   2912  CB  ALA A 193     -40.435  16.456  -4.158  1.00 59.67           C  
ATOM   2913  HB1 ALA A 193     -39.756  17.240  -4.494  1.00 59.67           H  
ATOM   2914  HB2 ALA A 193     -40.345  16.344  -3.077  1.00 59.67           H  
ATOM   2915  HB3 ALA A 193     -41.457  16.743  -4.404  1.00 59.67           H  
ATOM   2916  O   ALA A 193     -37.768  14.891  -5.456  1.00 59.67           O  
ATOM   2917  N   ALA A 194     -38.341  14.110  -3.430  1.00 59.86           N  
ATOM   2918  H   ALA A 194     -39.067  14.029  -2.733  1.00 59.86           H  
ATOM   2919  CA  ALA A 194     -37.020  13.574  -3.106  1.00 59.86           C  
ATOM   2920  HA  ALA A 194     -36.281  14.365  -3.236  1.00 59.86           H  
ATOM   2921  C   ALA A 194     -36.623  12.419  -4.042  1.00 59.86           C  
ATOM   2922  CB  ALA A 194     -37.010  13.147  -1.633  1.00 59.86           C  
ATOM   2923  HB1 ALA A 194     -36.024  12.762  -1.370  1.00 59.86           H  
ATOM   2924  HB2 ALA A 194     -37.236  14.004  -0.999  1.00 59.86           H  
ATOM   2925  HB3 ALA A 194     -37.754  12.369  -1.462  1.00 59.86           H  
ATOM   2926  O   ALA A 194     -35.513  12.419  -4.578  1.00 59.86           O  
ATOM   2927  N   ALA A 195     -37.538  11.479  -4.310  1.00 58.80           N  
ATOM   2928  H   ALA A 195     -38.425  11.513  -3.828  1.00 58.80           H  
ATOM   2929  CA  ALA A 195     -37.298  10.376  -5.242  1.00 58.80           C  
ATOM   2930  HA  ALA A 195     -36.411   9.833  -4.916  1.00 58.80           H  
ATOM   2931  C   ALA A 195     -37.032  10.874  -6.677  1.00 58.80           C  
ATOM   2932  CB  ALA A 195     -38.496   9.421  -5.180  1.00 58.80           C  
ATOM   2933  HB1 ALA A 195     -39.404   9.937  -5.493  1.00 58.80           H  
ATOM   2934  HB2 ALA A 195     -38.626   9.058  -4.161  1.00 58.80           H  
ATOM   2935  HB3 ALA A 195     -38.322   8.572  -5.840  1.00 58.80           H  
ATOM   2936  O   ALA A 195     -36.084  10.424  -7.325  1.00 58.80           O  
ATOM   2937  N   GLN A 196     -37.811  11.849  -7.160  1.00 62.24           N  
ATOM   2938  H   GLN A 196     -38.590  12.168  -6.601  1.00 62.24           H  
ATOM   2939  CA  GLN A 196     -37.614  12.444  -8.485  1.00 62.24           C  
ATOM   2940  HA  GLN A 196     -37.565  11.635  -9.213  1.00 62.24           H  
ATOM   2941  C   GLN A 196     -36.288  13.221  -8.574  1.00 62.24           C  
ATOM   2942  CB  GLN A 196     -38.824  13.327  -8.831  1.00 62.24           C  
ATOM   2943  HB2 GLN A 196     -39.739  12.761  -8.657  1.00 62.24           H  
ATOM   2944  HB3 GLN A 196     -38.832  14.204  -8.184  1.00 62.24           H  
ATOM   2945  O   GLN A 196     -35.566  13.085  -9.563  1.00 62.24           O  
ATOM   2946  CG  GLN A 196     -38.800  13.773 -10.301  1.00 62.24           C  
ATOM   2947  HG2 GLN A 196     -37.882  14.325 -10.505  1.00 62.24           H  
ATOM   2948  HG3 GLN A 196     -38.825  12.896 -10.947  1.00 62.24           H  
ATOM   2949  CD  GLN A 196     -39.978  14.678 -10.638  1.00 62.24           C  
ATOM   2950  NE2 GLN A 196     -41.141  14.136 -10.928  1.00 62.24           N  
ATOM   2951 HE21 GLN A 196     -41.262  13.134 -10.921  1.00 62.24           H  
ATOM   2952 HE22 GLN A 196     -41.889  14.784 -11.130  1.00 62.24           H  
ATOM   2953  OE1 GLN A 196     -39.877  15.891 -10.640  1.00 62.24           O  
ATOM   2954  N   GLN A 197     -35.917  13.981  -7.535  1.00 64.85           N  
ATOM   2955  H   GLN A 197     -36.550  14.088  -6.756  1.00 64.85           H  
ATOM   2956  CA  GLN A 197     -34.633  14.687  -7.497  1.00 64.85           C  
ATOM   2957  HA  GLN A 197     -34.555  15.288  -8.403  1.00 64.85           H  
ATOM   2958  C   GLN A 197     -33.448  13.707  -7.493  1.00 64.85           C  
ATOM   2959  CB  GLN A 197     -34.590  15.636  -6.287  1.00 64.85           C  
ATOM   2960  HB2 GLN A 197     -35.493  16.247  -6.278  1.00 64.85           H  
ATOM   2961  HB3 GLN A 197     -34.555  15.053  -5.368  1.00 64.85           H  
ATOM   2962  O   GLN A 197     -32.476  13.920  -8.220  1.00 64.85           O  
ATOM   2963  CG  GLN A 197     -33.371  16.570  -6.355  1.00 64.85           C  
ATOM   2964  HG2 GLN A 197     -32.457  15.982  -6.445  1.00 64.85           H  
ATOM   2965  HG3 GLN A 197     -33.453  17.209  -7.235  1.00 64.85           H  
ATOM   2966  CD  GLN A 197     -33.237  17.437  -5.111  1.00 64.85           C  
ATOM   2967  NE2 GLN A 197     -33.865  18.591  -5.061  1.00 64.85           N  
ATOM   2968 HE21 GLN A 197     -33.769  19.106  -4.198  1.00 64.85           H  
ATOM   2969 HE22 GLN A 197     -34.470  18.881  -5.816  1.00 64.85           H  
ATOM   2970  OE1 GLN A 197     -32.556  17.098  -4.160  1.00 64.85           O  
ATOM   2971  N   GLN A 198     -33.534  12.604  -6.740  1.00 65.67           N  
ATOM   2972  H   GLN A 198     -34.334  12.488  -6.135  1.00 65.67           H  
ATOM   2973  CA  GLN A 198     -32.492  11.575  -6.719  1.00 65.67           C  
ATOM   2974  HA  GLN A 198     -31.543  12.064  -6.499  1.00 65.67           H  
ATOM   2975  C   GLN A 198     -32.346  10.882  -8.086  1.00 65.67           C  
ATOM   2976  CB  GLN A 198     -32.790  10.580  -5.586  1.00 65.67           C  
ATOM   2977  HB2 GLN A 198     -32.972  11.140  -4.669  1.00 65.67           H  
ATOM   2978  HB3 GLN A 198     -33.686  10.007  -5.827  1.00 65.67           H  
ATOM   2979  O   GLN A 198     -31.222  10.670  -8.547  1.00 65.67           O  
ATOM   2980  CG  GLN A 198     -31.613   9.621  -5.344  1.00 65.67           C  
ATOM   2981  HG2 GLN A 198     -30.709  10.202  -5.167  1.00 65.67           H  
ATOM   2982  HG3 GLN A 198     -31.456   9.008  -6.233  1.00 65.67           H  
ATOM   2983  CD  GLN A 198     -31.821   8.686  -4.154  1.00 65.67           C  
ATOM   2984  NE2 GLN A 198     -30.876   7.817  -3.873  1.00 65.67           N  
ATOM   2985 HE21 GLN A 198     -31.068   7.215  -3.085  1.00 65.67           H  
ATOM   2986 HE22 GLN A 198     -30.035   7.765  -4.430  1.00 65.67           H  
ATOM   2987  OE1 GLN A 198     -32.815   8.702  -3.452  1.00 65.67           O  
ATOM   2988  N   GLN A 199     -33.456  10.594  -8.776  1.00 63.85           N  
ATOM   2989  H   GLN A 199     -34.352  10.754  -8.339  1.00 63.85           H  
ATOM   2990  CA  GLN A 199     -33.428  10.012 -10.122  1.00 63.85           C  
ATOM   2991  HA  GLN A 199     -32.787   9.131 -10.091  1.00 63.85           H  
ATOM   2992  C   GLN A 199     -32.824  10.982 -11.156  1.00 63.85           C  
ATOM   2993  CB  GLN A 199     -34.848   9.564 -10.509  1.00 63.85           C  
ATOM   2994  HB2 GLN A 199     -35.453  10.437 -10.751  1.00 63.85           H  
ATOM   2995  HB3 GLN A 199     -35.305   9.053  -9.661  1.00 63.85           H  
ATOM   2996  O   GLN A 199     -31.984  10.579 -11.964  1.00 63.85           O  
ATOM   2997  CG  GLN A 199     -34.832   8.588 -11.697  1.00 63.85           C  
ATOM   2998  HG2 GLN A 199     -34.378   9.067 -12.564  1.00 63.85           H  
ATOM   2999  HG3 GLN A 199     -34.229   7.720 -11.430  1.00 63.85           H  
ATOM   3000  CD  GLN A 199     -36.229   8.118 -12.097  1.00 63.85           C  
ATOM   3001  NE2 GLN A 199     -36.390   6.878 -12.505  1.00 63.85           N  
ATOM   3002 HE21 GLN A 199     -37.336   6.620 -12.746  1.00 63.85           H  
ATOM   3003 HE22 GLN A 199     -35.615   6.230 -12.516  1.00 63.85           H  
ATOM   3004  OE1 GLN A 199     -37.200   8.853 -12.073  1.00 63.85           O  
ATOM   3005  N   GLN A 200     -33.175  12.272 -11.096  1.00 65.54           N  
ATOM   3006  H   GLN A 200     -33.887  12.548 -10.436  1.00 65.54           H  
ATOM   3007  CA  GLN A 200     -32.608  13.296 -11.980  1.00 65.54           C  
ATOM   3008  HA  GLN A 200     -32.720  12.954 -13.008  1.00 65.54           H  
ATOM   3009  C   GLN A 200     -31.103  13.504 -11.727  1.00 65.54           C  
ATOM   3010  CB  GLN A 200     -33.417  14.593 -11.815  1.00 65.54           C  
ATOM   3011  HB2 GLN A 200     -33.239  15.012 -10.824  1.00 65.54           H  
ATOM   3012  HB3 GLN A 200     -34.478  14.358 -11.901  1.00 65.54           H  
ATOM   3013  O   GLN A 200     -30.324  13.611 -12.677  1.00 65.54           O  
ATOM   3014  CG  GLN A 200     -33.068  15.636 -12.885  1.00 65.54           C  
ATOM   3015  HG2 GLN A 200     -33.210  15.202 -13.875  1.00 65.54           H  
ATOM   3016  HG3 GLN A 200     -32.024  15.932 -12.786  1.00 65.54           H  
ATOM   3017  CD  GLN A 200     -33.937  16.881 -12.750  1.00 65.54           C  
ATOM   3018  NE2 GLN A 200     -34.999  17.009 -13.515  1.00 65.54           N  
ATOM   3019 HE21 GLN A 200     -35.263  16.283 -14.166  1.00 65.54           H  
ATOM   3020 HE22 GLN A 200     -35.565  17.829 -13.351  1.00 65.54           H  
ATOM   3021  OE1 GLN A 200     -33.683  17.755 -11.941  1.00 65.54           O  
ATOM   3022  N   GLN A 201     -30.664  13.481 -10.464  1.00 66.23           N  
ATOM   3023  H   GLN A 201     -31.344  13.426  -9.719  1.00 66.23           H  
ATOM   3024  CA  GLN A 201     -29.247  13.581 -10.107  1.00 66.23           C  
ATOM   3025  HA  GLN A 201     -28.835  14.454 -10.615  1.00 66.23           H  
ATOM   3026  C   GLN A 201     -28.444  12.356 -10.582  1.00 66.23           C  
ATOM   3027  CB  GLN A 201     -29.129  13.811  -8.591  1.00 66.23           C  
ATOM   3028  HB2 GLN A 201     -29.801  14.621  -8.307  1.00 66.23           H  
ATOM   3029  HB3 GLN A 201     -29.432  12.910  -8.058  1.00 66.23           H  
ATOM   3030  O   GLN A 201     -27.329  12.511 -11.085  1.00 66.23           O  
ATOM   3031  CG  GLN A 201     -27.705  14.201  -8.175  1.00 66.23           C  
ATOM   3032  HG2 GLN A 201     -27.385  15.074  -8.744  1.00 66.23           H  
ATOM   3033  HG3 GLN A 201     -27.021  13.380  -8.388  1.00 66.23           H  
ATOM   3034  CD  GLN A 201     -27.627  14.521  -6.687  1.00 66.23           C  
ATOM   3035  NE2 GLN A 201     -27.872  15.747  -6.280  1.00 66.23           N  
ATOM   3036 HE21 GLN A 201     -28.163  16.461  -6.932  1.00 66.23           H  
ATOM   3037 HE22 GLN A 201     -27.886  15.881  -5.279  1.00 66.23           H  
ATOM   3038  OE1 GLN A 201     -27.349  13.670  -5.861  1.00 66.23           O  
ATOM   3039  N   GLN A 202     -29.013  11.148 -10.500  1.00 67.07           N  
ATOM   3040  H   GLN A 202     -29.911  11.064 -10.046  1.00 67.07           H  
ATOM   3041  CA  GLN A 202     -28.369   9.930 -11.004  1.00 67.07           C  
ATOM   3042  HA  GLN A 202     -27.356   9.900 -10.604  1.00 67.07           H  
ATOM   3043  C   GLN A 202     -28.249   9.934 -12.540  1.00 67.07           C  
ATOM   3044  CB  GLN A 202     -29.127   8.705 -10.468  1.00 67.07           C  
ATOM   3045  HB2 GLN A 202     -30.101   8.633 -10.951  1.00 67.07           H  
ATOM   3046  HB3 GLN A 202     -29.284   8.832  -9.397  1.00 67.07           H  
ATOM   3047  O   GLN A 202     -27.194   9.582 -13.073  1.00 67.07           O  
ATOM   3048  CG  GLN A 202     -28.345   7.400 -10.682  1.00 67.07           C  
ATOM   3049  HG2 GLN A 202     -27.346   7.504 -10.259  1.00 67.07           H  
ATOM   3050  HG3 GLN A 202     -28.248   7.199 -11.748  1.00 67.07           H  
ATOM   3051  CD  GLN A 202     -29.049   6.215 -10.029  1.00 67.07           C  
ATOM   3052  NE2 GLN A 202     -28.527   5.666  -8.953  1.00 67.07           N  
ATOM   3053 HE21 GLN A 202     -27.658   6.003  -8.564  1.00 67.07           H  
ATOM   3054 HE22 GLN A 202     -29.041   4.884  -8.573  1.00 67.07           H  
ATOM   3055  OE1 GLN A 202     -30.089   5.762 -10.470  1.00 67.07           O  
ATOM   3056  N   GLN A 203     -29.274  10.408 -13.258  1.00 67.47           N  
ATOM   3057  H   GLN A 203     -30.128  10.652 -12.777  1.00 67.47           H  
ATOM   3058  CA  GLN A 203     -29.230  10.547 -14.719  1.00 67.47           C  
ATOM   3059  HA  GLN A 203     -28.916   9.591 -15.137  1.00 67.47           H  
ATOM   3060  C   GLN A 203     -28.201  11.603 -15.167  1.00 67.47           C  
ATOM   3061  CB  GLN A 203     -30.647  10.851 -15.234  1.00 67.47           C  
ATOM   3062  HB2 GLN A 203     -31.345  10.146 -14.783  1.00 67.47           H  
ATOM   3063  HB3 GLN A 203     -30.937  11.858 -14.936  1.00 67.47           H  
ATOM   3064  O   GLN A 203     -27.426  11.355 -16.094  1.00 67.47           O  
ATOM   3065  CG  GLN A 203     -30.748  10.718 -16.761  1.00 67.47           C  
ATOM   3066  HG2 GLN A 203     -30.087  11.441 -17.239  1.00 67.47           H  
ATOM   3067  HG3 GLN A 203     -30.436   9.717 -17.061  1.00 67.47           H  
ATOM   3068  CD  GLN A 203     -32.170  10.971 -17.249  1.00 67.47           C  
ATOM   3069  NE2 GLN A 203     -32.977   9.951 -17.442  1.00 67.47           N  
ATOM   3070 HE21 GLN A 203     -33.908  10.184 -17.756  1.00 67.47           H  
ATOM   3071 HE22 GLN A 203     -32.669   9.002 -17.289  1.00 67.47           H  
ATOM   3072  OE1 GLN A 203     -32.586  12.098 -17.448  1.00 67.47           O  
ATOM   3073  N   GLN A 204     -28.117  12.743 -14.471  1.00 68.73           N  
ATOM   3074  H   GLN A 204     -28.800  12.919 -13.748  1.00 68.73           H  
ATOM   3075  CA  GLN A 204     -27.114  13.777 -14.752  1.00 68.73           C  
ATOM   3076  HA  GLN A 204     -27.176  14.025 -15.812  1.00 68.73           H  
ATOM   3077  C   GLN A 204     -25.681  13.280 -14.483  1.00 68.73           C  
ATOM   3078  CB  GLN A 204     -27.455  15.038 -13.943  1.00 68.73           C  
ATOM   3079  HB2 GLN A 204     -27.300  14.846 -12.881  1.00 68.73           H  
ATOM   3080  HB3 GLN A 204     -28.507  15.279 -14.098  1.00 68.73           H  
ATOM   3081  O   GLN A 204     -24.776  13.553 -15.274  1.00 68.73           O  
ATOM   3082  CG  GLN A 204     -26.617  16.251 -14.373  1.00 68.73           C  
ATOM   3083  HG2 GLN A 204     -26.742  16.419 -15.443  1.00 68.73           H  
ATOM   3084  HG3 GLN A 204     -25.562  16.060 -14.175  1.00 68.73           H  
ATOM   3085  CD  GLN A 204     -27.028  17.511 -13.619  1.00 68.73           C  
ATOM   3086  NE2 GLN A 204     -28.019  18.240 -14.084  1.00 68.73           N  
ATOM   3087 HE21 GLN A 204     -28.273  19.047 -13.532  1.00 68.73           H  
ATOM   3088 HE22 GLN A 204     -28.515  17.972 -14.922  1.00 68.73           H  
ATOM   3089  OE1 GLN A 204     -26.475  17.853 -12.589  1.00 68.73           O  
ATOM   3090  N   GLN A 205     -25.467  12.495 -13.421  1.00 68.01           N  
ATOM   3091  H   GLN A 205     -26.229  12.326 -12.780  1.00 68.01           H  
ATOM   3092  CA  GLN A 205     -24.160  11.899 -13.125  1.00 68.01           C  
ATOM   3093  HA  GLN A 205     -23.419  12.698 -13.129  1.00 68.01           H  
ATOM   3094  C   GLN A 205     -23.735  10.878 -14.196  1.00 68.01           C  
ATOM   3095  CB  GLN A 205     -24.196  11.280 -11.719  1.00 68.01           C  
ATOM   3096  HB2 GLN A 205     -24.818  10.385 -11.727  1.00 68.01           H  
ATOM   3097  HB3 GLN A 205     -24.636  12.001 -11.030  1.00 68.01           H  
ATOM   3098  O   GLN A 205     -22.572  10.866 -14.602  1.00 68.01           O  
ATOM   3099  CG  GLN A 205     -22.789  10.928 -11.213  1.00 68.01           C  
ATOM   3100  HG2 GLN A 205     -22.327  10.202 -11.881  1.00 68.01           H  
ATOM   3101  HG3 GLN A 205     -22.173  11.828 -11.201  1.00 68.01           H  
ATOM   3102  CD  GLN A 205     -22.821  10.337  -9.809  1.00 68.01           C  
ATOM   3103  NE2 GLN A 205     -23.062  11.128  -8.785  1.00 68.01           N  
ATOM   3104 HE21 GLN A 205     -23.289  12.101  -8.927  1.00 68.01           H  
ATOM   3105 HE22 GLN A 205     -23.118  10.674  -7.885  1.00 68.01           H  
ATOM   3106  OE1 GLN A 205     -22.635   9.151  -9.604  1.00 68.01           O  
ATOM   3107  N   GLN A 206     -24.669  10.066 -14.705  1.00 68.25           N  
ATOM   3108  H   GLN A 206     -25.601  10.095 -14.318  1.00 68.25           H  
ATOM   3109  CA  GLN A 206     -24.385   9.104 -15.775  1.00 68.25           C  
ATOM   3110  HA  GLN A 206     -23.506   8.530 -15.483  1.00 68.25           H  
ATOM   3111  C   GLN A 206     -24.046   9.807 -17.103  1.00 68.25           C  
ATOM   3112  CB  GLN A 206     -25.569   8.131 -15.902  1.00 68.25           C  
ATOM   3113  HB2 GLN A 206     -25.871   7.810 -14.905  1.00 68.25           H  
ATOM   3114  HB3 GLN A 206     -26.414   8.637 -16.370  1.00 68.25           H  
ATOM   3115  O   GLN A 206     -23.076   9.433 -17.764  1.00 68.25           O  
ATOM   3116  CG  GLN A 206     -25.202   6.880 -16.714  1.00 68.25           C  
ATOM   3117  HG2 GLN A 206     -24.928   7.170 -17.729  1.00 68.25           H  
ATOM   3118  HG3 GLN A 206     -24.347   6.384 -16.254  1.00 68.25           H  
ATOM   3119  CD  GLN A 206     -26.365   5.898 -16.790  1.00 68.25           C  
ATOM   3120  NE2 GLN A 206     -26.555   5.044 -15.808  1.00 68.25           N  
ATOM   3121 HE21 GLN A 206     -25.940   5.019 -15.007  1.00 68.25           H  
ATOM   3122 HE22 GLN A 206     -27.343   4.422 -15.917  1.00 68.25           H  
ATOM   3123  OE1 GLN A 206     -27.137   5.891 -17.731  1.00 68.25           O  
ATOM   3124  N   GLN A 207     -24.768  10.876 -17.458  1.00 69.79           N  
ATOM   3125  H   GLN A 207     -25.569  11.128 -16.897  1.00 69.79           H  
ATOM   3126  CA  GLN A 207     -24.478  11.669 -18.659  1.00 69.79           C  
ATOM   3127  HA  GLN A 207     -24.427  10.987 -19.508  1.00 69.79           H  
ATOM   3128  C   GLN A 207     -23.115  12.384 -18.564  1.00 69.79           C  
ATOM   3129  CB  GLN A 207     -25.639  12.648 -18.897  1.00 69.79           C  
ATOM   3130  HB2 GLN A 207     -26.581  12.110 -18.791  1.00 69.79           H  
ATOM   3131  HB3 GLN A 207     -25.610  13.439 -18.148  1.00 69.79           H  
ATOM   3132  O   GLN A 207     -22.347  12.384 -19.528  1.00 69.79           O  
ATOM   3133  CG  GLN A 207     -25.599  13.264 -20.303  1.00 69.79           C  
ATOM   3134  HG2 GLN A 207     -24.673  13.824 -20.435  1.00 69.79           H  
ATOM   3135  HG3 GLN A 207     -25.632  12.471 -21.050  1.00 69.79           H  
ATOM   3136  CD  GLN A 207     -26.773  14.211 -20.525  1.00 69.79           C  
ATOM   3137  NE2 GLN A 207     -27.921  13.723 -20.945  1.00 69.79           N  
ATOM   3138 HE21 GLN A 207     -28.667  14.391 -21.069  1.00 69.79           H  
ATOM   3139 HE22 GLN A 207     -28.030  12.737 -21.135  1.00 69.79           H  
ATOM   3140  OE1 GLN A 207     -26.687  15.404 -20.297  1.00 69.79           O  
ATOM   3141  N   GLN A 208     -22.760  12.917 -17.388  1.00 69.26           N  
ATOM   3142  H   GLN A 208     -23.435  12.925 -16.636  1.00 69.26           H  
ATOM   3143  CA  GLN A 208     -21.445  13.524 -17.157  1.00 69.26           C  
ATOM   3144  HA  GLN A 208     -21.279  14.271 -17.933  1.00 69.26           H  
ATOM   3145  C   GLN A 208     -20.310  12.491 -17.265  1.00 69.26           C  
ATOM   3146  CB  GLN A 208     -21.450  14.237 -15.796  1.00 69.26           C  
ATOM   3147  HB2 GLN A 208     -22.330  14.878 -15.743  1.00 69.26           H  
ATOM   3148  HB3 GLN A 208     -21.513  13.500 -14.995  1.00 69.26           H  
ATOM   3149  O   GLN A 208     -19.282  12.774 -17.880  1.00 69.26           O  
ATOM   3150  CG  GLN A 208     -20.201  15.109 -15.592  1.00 69.26           C  
ATOM   3151  HG2 GLN A 208     -19.311  14.481 -15.573  1.00 69.26           H  
ATOM   3152  HG3 GLN A 208     -20.110  15.810 -16.422  1.00 69.26           H  
ATOM   3153  CD  GLN A 208     -20.271  15.895 -14.287  1.00 69.26           C  
ATOM   3154  NE2 GLN A 208     -21.056  16.948 -14.218  1.00 69.26           N  
ATOM   3155 HE21 GLN A 208     -21.608  17.233 -15.015  1.00 69.26           H  
ATOM   3156 HE22 GLN A 208     -21.090  17.423 -13.328  1.00 69.26           H  
ATOM   3157  OE1 GLN A 208     -19.634  15.569 -13.299  1.00 69.26           O  
ATOM   3158  N   GLN A 209     -20.498  11.276 -16.739  1.00 67.85           N  
ATOM   3159  H   GLN A 209     -21.350  11.093 -16.227  1.00 67.85           H  
ATOM   3160  CA  GLN A 209     -19.506  10.202 -16.856  1.00 67.85           C  
ATOM   3161  HA  GLN A 209     -18.558  10.581 -16.473  1.00 67.85           H  
ATOM   3162  C   GLN A 209     -19.275   9.793 -18.323  1.00 67.85           C  
ATOM   3163  CB  GLN A 209     -19.947   9.019 -15.980  1.00 67.85           C  
ATOM   3164  HB2 GLN A 209     -20.762   8.483 -16.465  1.00 67.85           H  
ATOM   3165  HB3 GLN A 209     -20.308   9.403 -15.026  1.00 67.85           H  
ATOM   3166  O   GLN A 209     -18.130   9.609 -18.739  1.00 67.85           O  
ATOM   3167  CG  GLN A 209     -18.788   8.054 -15.694  1.00 67.85           C  
ATOM   3168  HG2 GLN A 209     -17.977   8.595 -15.208  1.00 67.85           H  
ATOM   3169  HG3 GLN A 209     -18.418   7.641 -16.633  1.00 67.85           H  
ATOM   3170  CD  GLN A 209     -19.215   6.901 -14.792  1.00 67.85           C  
ATOM   3171  NE2 GLN A 209     -19.512   7.142 -13.533  1.00 67.85           N  
ATOM   3172 HE21 GLN A 209     -19.500   8.081 -13.162  1.00 67.85           H  
ATOM   3173 HE22 GLN A 209     -19.799   6.338 -12.993  1.00 67.85           H  
ATOM   3174  OE1 GLN A 209     -19.294   5.758 -15.200  1.00 67.85           O  
ATOM   3175  N   GLN A 210     -20.341   9.738 -19.127  1.00 70.18           N  
ATOM   3176  H   GLN A 210     -21.256   9.877 -18.722  1.00 70.18           H  
ATOM   3177  CA  GLN A 210     -20.260   9.433 -20.557  1.00 70.18           C  
ATOM   3178  HA  GLN A 210     -19.678   8.518 -20.668  1.00 70.18           H  
ATOM   3179  C   GLN A 210     -19.531  10.541 -21.346  1.00 70.18           C  
ATOM   3180  CB  GLN A 210     -21.688   9.164 -21.067  1.00 70.18           C  
ATOM   3181  HB2 GLN A 210     -22.186  10.108 -21.288  1.00 70.18           H  
ATOM   3182  HB3 GLN A 210     -22.254   8.659 -20.284  1.00 70.18           H  
ATOM   3183  O   GLN A 210     -18.683  10.245 -22.190  1.00 70.18           O  
ATOM   3184  CG  GLN A 210     -21.715   8.259 -22.303  1.00 70.18           C  
ATOM   3185  HG2 GLN A 210     -21.206   8.753 -23.130  1.00 70.18           H  
ATOM   3186  HG3 GLN A 210     -21.198   7.325 -22.084  1.00 70.18           H  
ATOM   3187  CD  GLN A 210     -23.150   7.949 -22.719  1.00 70.18           C  
ATOM   3188  NE2 GLN A 210     -23.765   6.911 -22.195  1.00 70.18           N  
ATOM   3189 HE21 GLN A 210     -23.286   6.285 -21.563  1.00 70.18           H  
ATOM   3190 HE22 GLN A 210     -24.701   6.739 -22.532  1.00 70.18           H  
ATOM   3191  OE1 GLN A 210     -23.754   8.658 -23.502  1.00 70.18           O  
ATOM   3192  N   GLN A 211     -19.772  11.818 -21.018  1.00 71.46           N  
ATOM   3193  H   GLN A 211     -20.500  12.010 -20.346  1.00 71.46           H  
ATOM   3194  CA  GLN A 211     -19.069  12.952 -21.633  1.00 71.46           C  
ATOM   3195  HA  GLN A 211     -19.134  12.838 -22.715  1.00 71.46           H  
ATOM   3196  C   GLN A 211     -17.572  12.987 -21.270  1.00 71.46           C  
ATOM   3197  CB  GLN A 211     -19.788  14.256 -21.249  1.00 71.46           C  
ATOM   3198  HB2 GLN A 211     -20.851  14.146 -21.461  1.00 71.46           H  
ATOM   3199  HB3 GLN A 211     -19.668  14.439 -20.181  1.00 71.46           H  
ATOM   3200  O   GLN A 211     -16.735  13.213 -22.145  1.00 71.46           O  
ATOM   3201  CG  GLN A 211     -19.260  15.465 -22.037  1.00 71.46           C  
ATOM   3202  HG2 GLN A 211     -18.211  15.636 -21.794  1.00 71.46           H  
ATOM   3203  HG3 GLN A 211     -19.336  15.263 -23.105  1.00 71.46           H  
ATOM   3204  CD  GLN A 211     -20.039  16.732 -21.704  1.00 71.46           C  
ATOM   3205  NE2 GLN A 211     -20.937  17.176 -22.556  1.00 71.46           N  
ATOM   3206 HE21 GLN A 211     -21.127  16.684 -23.417  1.00 71.46           H  
ATOM   3207 HE22 GLN A 211     -21.444  18.002 -22.272  1.00 71.46           H  
ATOM   3208  OE1 GLN A 211     -19.864  17.340 -20.662  1.00 71.46           O  
ATOM   3209  N   VAL A 212     -17.212  12.702 -20.011  1.00 72.01           N  
ATOM   3210  H   VAL A 212     -17.941  12.553 -19.328  1.00 72.01           H  
ATOM   3211  CA  VAL A 212     -15.805  12.599 -19.577  1.00 72.01           C  
ATOM   3212  HA  VAL A 212     -15.285  13.513 -19.864  1.00 72.01           H  
ATOM   3213  C   VAL A 212     -15.089  11.448 -20.288  1.00 72.01           C  
ATOM   3214  CB  VAL A 212     -15.709  12.458 -18.042  1.00 72.01           C  
ATOM   3215  HB  VAL A 212     -16.379  11.663 -17.715  1.00 72.01           H  
ATOM   3216  O   VAL A 212     -13.950  11.615 -20.724  1.00 72.01           O  
ATOM   3217  CG1 VAL A 212     -14.292  12.127 -17.548  1.00 72.01           C  
ATOM   3218 HG11 VAL A 212     -13.997  11.134 -17.886  1.00 72.01           H  
ATOM   3219 HG12 VAL A 212     -14.271  12.131 -16.458  1.00 72.01           H  
ATOM   3220 HG13 VAL A 212     -13.583  12.864 -17.924  1.00 72.01           H  
ATOM   3221  CG2 VAL A 212     -16.122  13.767 -17.353  1.00 72.01           C  
ATOM   3222 HG21 VAL A 212     -15.420  14.562 -17.603  1.00 72.01           H  
ATOM   3223 HG22 VAL A 212     -17.118  14.072 -17.675  1.00 72.01           H  
ATOM   3224 HG23 VAL A 212     -16.140  13.626 -16.272  1.00 72.01           H  
ATOM   3225  N   GLN A 213     -15.748  10.299 -20.466  1.00 70.51           N  
ATOM   3226  H   GLN A 213     -16.671  10.196 -20.070  1.00 70.51           H  
ATOM   3227  CA  GLN A 213     -15.159   9.157 -21.169  1.00 70.51           C  
ATOM   3228  HA  GLN A 213     -14.176   8.971 -20.735  1.00 70.51           H  
ATOM   3229  C   GLN A 213     -14.939   9.445 -22.665  1.00 70.51           C  
ATOM   3230  CB  GLN A 213     -16.029   7.919 -20.909  1.00 70.51           C  
ATOM   3231  HB2 GLN A 213     -16.993   8.030 -21.404  1.00 70.51           H  
ATOM   3232  HB3 GLN A 213     -16.201   7.844 -19.836  1.00 70.51           H  
ATOM   3233  O   GLN A 213     -13.862   9.154 -23.187  1.00 70.51           O  
ATOM   3234  CG  GLN A 213     -15.360   6.620 -21.378  1.00 70.51           C  
ATOM   3235  HG2 GLN A 213     -15.400   6.556 -22.465  1.00 70.51           H  
ATOM   3236  HG3 GLN A 213     -14.315   6.610 -21.068  1.00 70.51           H  
ATOM   3237  CD  GLN A 213     -16.064   5.408 -20.780  1.00 70.51           C  
ATOM   3238  NE2 GLN A 213     -15.604   4.885 -19.665  1.00 70.51           N  
ATOM   3239 HE21 GLN A 213     -16.123   4.092 -19.317  1.00 70.51           H  
ATOM   3240 HE22 GLN A 213     -14.782   5.254 -19.208  1.00 70.51           H  
ATOM   3241  OE1 GLN A 213     -17.062   4.929 -21.283  1.00 70.51           O  
ATOM   3242  N   GLN A 214     -15.895  10.099 -23.336  1.00 71.55           N  
ATOM   3243  H   GLN A 214     -16.771  10.291 -22.871  1.00 71.55           H  
ATOM   3244  CA  GLN A 214     -15.742  10.507 -24.737  1.00 71.55           C  
ATOM   3245  HA  GLN A 214     -15.461   9.626 -25.314  1.00 71.55           H  
ATOM   3246  C   GLN A 214     -14.622  11.550 -24.912  1.00 71.55           C  
ATOM   3247  CB  GLN A 214     -17.094  11.015 -25.265  1.00 71.55           C  
ATOM   3248  HB2 GLN A 214     -17.308  11.996 -24.839  1.00 71.55           H  
ATOM   3249  HB3 GLN A 214     -17.879  10.326 -24.953  1.00 71.55           H  
ATOM   3250  O   GLN A 214     -13.788  11.418 -25.809  1.00 71.55           O  
ATOM   3251  CG  GLN A 214     -17.109  11.100 -26.798  1.00 71.55           C  
ATOM   3252  HG2 GLN A 214     -16.946  10.108 -27.219  1.00 71.55           H  
ATOM   3253  HG3 GLN A 214     -16.306  11.755 -27.138  1.00 71.55           H  
ATOM   3254  CD  GLN A 214     -18.429  11.652 -27.323  1.00 71.55           C  
ATOM   3255  NE2 GLN A 214     -19.488  10.872 -27.347  1.00 71.55           N  
ATOM   3256 HE21 GLN A 214     -19.438   9.912 -27.037  1.00 71.55           H  
ATOM   3257 HE22 GLN A 214     -20.335  11.287 -27.709  1.00 71.55           H  
ATOM   3258  OE1 GLN A 214     -18.537  12.802 -27.707  1.00 71.55           O  
ATOM   3259  N   GLN A 215     -14.533  12.540 -24.015  1.00 72.34           N  
ATOM   3260  H   GLN A 215     -15.253  12.623 -23.312  1.00 72.34           H  
ATOM   3261  CA  GLN A 215     -13.461  13.539 -24.040  1.00 72.34           C  
ATOM   3262  HA  GLN A 215     -13.434  13.979 -25.037  1.00 72.34           H  
ATOM   3263  C   GLN A 215     -12.081  12.910 -23.782  1.00 72.34           C  
ATOM   3264  CB  GLN A 215     -13.791  14.654 -23.035  1.00 72.34           C  
ATOM   3265  HB2 GLN A 215     -14.796  15.019 -23.244  1.00 72.34           H  
ATOM   3266  HB3 GLN A 215     -13.773  14.256 -22.020  1.00 72.34           H  
ATOM   3267  O   GLN A 215     -11.115  13.239 -24.470  1.00 72.34           O  
ATOM   3268  CG  GLN A 215     -12.810  15.831 -23.141  1.00 72.34           C  
ATOM   3269  HG2 GLN A 215     -11.822  15.512 -22.810  1.00 72.34           H  
ATOM   3270  HG3 GLN A 215     -12.743  16.155 -24.180  1.00 72.34           H  
ATOM   3271  CD  GLN A 215     -13.249  17.014 -22.289  1.00 72.34           C  
ATOM   3272  NE2 GLN A 215     -14.215  17.790 -22.730  1.00 72.34           N  
ATOM   3273 HE21 GLN A 215     -14.486  18.547 -22.119  1.00 72.34           H  
ATOM   3274 HE22 GLN A 215     -14.665  17.604 -23.615  1.00 72.34           H  
ATOM   3275  OE1 GLN A 215     -12.738  17.260 -21.210  1.00 72.34           O  
ATOM   3276  N   GLN A 216     -11.976  11.956 -22.850  1.00 72.24           N  
ATOM   3277  H   GLN A 216     -12.788  11.733 -22.291  1.00 72.24           H  
ATOM   3278  CA  GLN A 216     -10.727  11.234 -22.592  1.00 72.24           C  
ATOM   3279  HA  GLN A 216      -9.947  11.972 -22.406  1.00 72.24           H  
ATOM   3280  C   GLN A 216     -10.284  10.398 -23.805  1.00 72.24           C  
ATOM   3281  CB  GLN A 216     -10.892  10.380 -21.326  1.00 72.24           C  
ATOM   3282  HB2 GLN A 216     -11.602   9.574 -21.512  1.00 72.24           H  
ATOM   3283  HB3 GLN A 216     -11.289  11.014 -20.533  1.00 72.24           H  
ATOM   3284  O   GLN A 216      -9.099  10.398 -24.148  1.00 72.24           O  
ATOM   3285  CG  GLN A 216      -9.555   9.789 -20.856  1.00 72.24           C  
ATOM   3286  HG2 GLN A 216      -8.817  10.586 -20.771  1.00 72.24           H  
ATOM   3287  HG3 GLN A 216      -9.199   9.062 -21.587  1.00 72.24           H  
ATOM   3288  CD  GLN A 216      -9.680   9.097 -19.503  1.00 72.24           C  
ATOM   3289  NE2 GLN A 216      -9.850   9.829 -18.423  1.00 72.24           N  
ATOM   3290 HE21 GLN A 216      -9.950  10.832 -18.485  1.00 72.24           H  
ATOM   3291 HE22 GLN A 216      -9.949   9.312 -17.561  1.00 72.24           H  
ATOM   3292  OE1 GLN A 216      -9.619   7.888 -19.385  1.00 72.24           O  
ATOM   3293  N   GLN A 217     -11.223   9.747 -24.499  1.00 73.26           N  
ATOM   3294  H   GLN A 217     -12.174   9.754 -24.158  1.00 73.26           H  
ATOM   3295  CA  GLN A 217     -10.934   9.002 -25.725  1.00 73.26           C  
ATOM   3296  HA  GLN A 217     -10.102   8.329 -25.520  1.00 73.26           H  
ATOM   3297  C   GLN A 217     -10.492   9.934 -26.870  1.00 73.26           C  
ATOM   3298  CB  GLN A 217     -12.160   8.145 -26.075  1.00 73.26           C  
ATOM   3299  HB2 GLN A 217     -12.480   7.620 -25.174  1.00 73.26           H  
ATOM   3300  HB3 GLN A 217     -12.979   8.783 -26.406  1.00 73.26           H  
ATOM   3301  O   GLN A 217      -9.535   9.616 -27.579  1.00 73.26           O  
ATOM   3302  CG  GLN A 217     -11.858   7.096 -27.152  1.00 73.26           C  
ATOM   3303  HG2 GLN A 217     -10.941   6.565 -26.899  1.00 73.26           H  
ATOM   3304  HG3 GLN A 217     -11.721   7.586 -28.116  1.00 73.26           H  
ATOM   3305  CD  GLN A 217     -12.998   6.089 -27.267  1.00 73.26           C  
ATOM   3306  NE2 GLN A 217     -12.887   4.921 -26.672  1.00 73.26           N  
ATOM   3307 HE21 GLN A 217     -13.679   4.304 -26.776  1.00 73.26           H  
ATOM   3308 HE22 GLN A 217     -12.060   4.670 -26.149  1.00 73.26           H  
ATOM   3309  OE1 GLN A 217     -14.023   6.346 -27.871  1.00 73.26           O  
ATOM   3310  N   GLN A 218     -11.093  11.122 -26.999  1.00 73.47           N  
ATOM   3311  H   GLN A 218     -11.901  11.319 -26.425  1.00 73.47           H  
ATOM   3312  CA  GLN A 218     -10.686  12.121 -27.994  1.00 73.47           C  
ATOM   3313  HA  GLN A 218     -10.634  11.617 -28.959  1.00 73.47           H  
ATOM   3314  C   GLN A 218      -9.289  12.704 -27.709  1.00 73.47           C  
ATOM   3315  CB  GLN A 218     -11.760  13.215 -28.091  1.00 73.47           C  
ATOM   3316  HB2 GLN A 218     -12.744  12.746 -28.110  1.00 73.47           H  
ATOM   3317  HB3 GLN A 218     -11.703  13.863 -27.216  1.00 73.47           H  
ATOM   3318  O   GLN A 218      -8.482  12.818 -28.635  1.00 73.47           O  
ATOM   3319  CG  GLN A 218     -11.604  14.048 -29.374  1.00 73.47           C  
ATOM   3320  HG2 GLN A 218     -10.646  14.568 -29.367  1.00 73.47           H  
ATOM   3321  HG3 GLN A 218     -11.624  13.377 -30.233  1.00 73.47           H  
ATOM   3322  CD  GLN A 218     -12.711  15.087 -29.536  1.00 73.47           C  
ATOM   3323  NE2 GLN A 218     -13.093  15.423 -30.748  1.00 73.47           N  
ATOM   3324 HE21 GLN A 218     -13.849  16.091 -30.794  1.00 73.47           H  
ATOM   3325 HE22 GLN A 218     -12.701  14.977 -31.566  1.00 73.47           H  
ATOM   3326  OE1 GLN A 218     -13.243  15.630 -28.585  1.00 73.47           O  
ATOM   3327  N   LEU A 219      -8.950  12.998 -26.444  1.00 70.94           N  
ATOM   3328  H   LEU A 219      -9.657  12.930 -25.726  1.00 70.94           H  
ATOM   3329  CA  LEU A 219      -7.583  13.392 -26.067  1.00 70.94           C  
ATOM   3330  HA  LEU A 219      -7.293  14.252 -26.671  1.00 70.94           H  
ATOM   3331  C   LEU A 219      -6.568  12.284 -26.379  1.00 70.94           C  
ATOM   3332  CB  LEU A 219      -7.490  13.773 -24.573  1.00 70.94           C  
ATOM   3333  HB2 LEU A 219      -8.219  13.212 -23.988  1.00 70.94           H  
ATOM   3334  HB3 LEU A 219      -6.502  13.474 -24.221  1.00 70.94           H  
ATOM   3335  O   LEU A 219      -5.476  12.572 -26.870  1.00 70.94           O  
ATOM   3336  CG  LEU A 219      -7.628  15.283 -24.300  1.00 70.94           C  
ATOM   3337  HG  LEU A 219      -7.136  15.844 -25.095  1.00 70.94           H  
ATOM   3338  CD1 LEU A 219      -9.087  15.718 -24.212  1.00 70.94           C  
ATOM   3339 HD11 LEU A 219      -9.579  15.194 -23.393  1.00 70.94           H  
ATOM   3340 HD12 LEU A 219      -9.148  16.793 -24.039  1.00 70.94           H  
ATOM   3341 HD13 LEU A 219      -9.601  15.485 -25.145  1.00 70.94           H  
ATOM   3342  CD2 LEU A 219      -6.945  15.648 -22.981  1.00 70.94           C  
ATOM   3343 HD21 LEU A 219      -7.055  16.717 -22.795  1.00 70.94           H  
ATOM   3344 HD22 LEU A 219      -7.401  15.094 -22.160  1.00 70.94           H  
ATOM   3345 HD23 LEU A 219      -5.883  15.412 -23.035  1.00 70.94           H  
ATOM   3346  N   GLN A 220      -6.914  11.019 -26.129  1.00 71.84           N  
ATOM   3347  H   GLN A 220      -7.808  10.836 -25.695  1.00 71.84           H  
ATOM   3348  CA  GLN A 220      -6.017   9.894 -26.392  1.00 71.84           C  
ATOM   3349  HA  GLN A 220      -5.041  10.153 -25.980  1.00 71.84           H  
ATOM   3350  C   GLN A 220      -5.812   9.651 -27.899  1.00 71.84           C  
ATOM   3351  CB  GLN A 220      -6.533   8.663 -25.634  1.00 71.84           C  
ATOM   3352  HB2 GLN A 220      -6.783   8.963 -24.617  1.00 71.84           H  
ATOM   3353  HB3 GLN A 220      -7.434   8.280 -26.112  1.00 71.84           H  
ATOM   3354  O   GLN A 220      -4.688   9.379 -28.324  1.00 71.84           O  
ATOM   3355  CG  GLN A 220      -5.472   7.559 -25.557  1.00 71.84           C  
ATOM   3356  HG2 GLN A 220      -4.523   7.986 -25.233  1.00 71.84           H  
ATOM   3357  HG3 GLN A 220      -5.333   7.113 -26.542  1.00 71.84           H  
ATOM   3358  CD  GLN A 220      -5.877   6.472 -24.569  1.00 71.84           C  
ATOM   3359  NE2 GLN A 220      -5.598   6.631 -23.294  1.00 71.84           N  
ATOM   3360 HE21 GLN A 220      -5.178   7.483 -22.950  1.00 71.84           H  
ATOM   3361 HE22 GLN A 220      -5.938   5.901 -22.685  1.00 71.84           H  
ATOM   3362  OE1 GLN A 220      -6.457   5.466 -24.926  1.00 71.84           O  
ATOM   3363  N   ALA A 221      -6.851   9.835 -28.722  1.00 71.31           N  
ATOM   3364  H   ALA A 221      -7.762   9.999 -28.317  1.00 71.31           H  
ATOM   3365  CA  ALA A 221      -6.747   9.798 -30.181  1.00 71.31           C  
ATOM   3366  HA  ALA A 221      -6.266   8.865 -30.474  1.00 71.31           H  
ATOM   3367  C   ALA A 221      -5.889  10.954 -30.738  1.00 71.31           C  
ATOM   3368  CB  ALA A 221      -8.165   9.806 -30.765  1.00 71.31           C  
ATOM   3369  HB1 ALA A 221      -8.117   9.734 -31.851  1.00 71.31           H  
ATOM   3370  HB2 ALA A 221      -8.682  10.726 -30.490  1.00 71.31           H  
ATOM   3371  HB3 ALA A 221      -8.728   8.955 -30.381  1.00 71.31           H  
ATOM   3372  O   ALA A 221      -5.025  10.733 -31.589  1.00 71.31           O  
ATOM   3373  N   ALA A 222      -6.061  12.176 -30.218  1.00 71.70           N  
ATOM   3374  H   ALA A 222      -6.806  12.320 -29.552  1.00 71.70           H  
ATOM   3375  CA  ALA A 222      -5.236  13.329 -30.590  1.00 71.70           C  
ATOM   3376  HA  ALA A 222      -5.270  13.448 -31.673  1.00 71.70           H  
ATOM   3377  C   ALA A 222      -3.758  13.140 -30.191  1.00 71.70           C  
ATOM   3378  CB  ALA A 222      -5.847  14.581 -29.950  1.00 71.70           C  
ATOM   3379  HB1 ALA A 222      -5.269  15.460 -30.238  1.00 71.70           H  
ATOM   3380  HB2 ALA A 222      -5.842  14.490 -28.864  1.00 71.70           H  
ATOM   3381  HB3 ALA A 222      -6.874  14.707 -30.290  1.00 71.70           H  
ATOM   3382  O   ALA A 222      -2.854  13.438 -30.977  1.00 71.70           O  
ATOM   3383  N   ALA A 223      -3.500  12.579 -29.005  1.00 71.47           N  
ATOM   3384  H   ALA A 223      -4.272  12.406 -28.377  1.00 71.47           H  
ATOM   3385  CA  ALA A 223      -2.153  12.240 -28.551  1.00 71.47           C  
ATOM   3386  HA  ALA A 223      -1.532  13.133 -28.618  1.00 71.47           H  
ATOM   3387  C   ALA A 223      -1.493  11.157 -29.427  1.00 71.47           C  
ATOM   3388  CB  ALA A 223      -2.226  11.819 -27.078  1.00 71.47           C  
ATOM   3389  HB1 ALA A 223      -1.224  11.603 -26.708  1.00 71.47           H  
ATOM   3390  HB2 ALA A 223      -2.657  12.627 -26.486  1.00 71.47           H  
ATOM   3391  HB3 ALA A 223      -2.847  10.929 -26.973  1.00 71.47           H  
ATOM   3392  O   ALA A 223      -0.309  11.277 -29.751  1.00 71.47           O  
ATOM   3393  N   GLN A 224      -2.244  10.138 -29.869  1.00 72.20           N  
ATOM   3394  H   GLN A 224      -3.199  10.058 -29.548  1.00 72.20           H  
ATOM   3395  CA  GLN A 224      -1.737   9.145 -30.826  1.00 72.20           C  
ATOM   3396  HA  GLN A 224      -0.792   8.756 -30.447  1.00 72.20           H  
ATOM   3397  C   GLN A 224      -1.419   9.760 -32.195  1.00 72.20           C  
ATOM   3398  CB  GLN A 224      -2.703   7.960 -30.982  1.00 72.20           C  
ATOM   3399  HB2 GLN A 224      -3.731   8.315 -31.055  1.00 72.20           H  
ATOM   3400  HB3 GLN A 224      -2.455   7.444 -31.909  1.00 72.20           H  
ATOM   3401  O   GLN A 224      -0.349   9.474 -32.731  1.00 72.20           O  
ATOM   3402  CG  GLN A 224      -2.573   6.953 -29.829  1.00 72.20           C  
ATOM   3403  HG2 GLN A 224      -1.524   6.693 -29.687  1.00 72.20           H  
ATOM   3404  HG3 GLN A 224      -2.940   7.408 -28.909  1.00 72.20           H  
ATOM   3405  CD  GLN A 224      -3.336   5.660 -30.109  1.00 72.20           C  
ATOM   3406  NE2 GLN A 224      -4.151   5.187 -29.193  1.00 72.20           N  
ATOM   3407 HE21 GLN A 224      -4.653   4.346 -29.439  1.00 72.20           H  
ATOM   3408 HE22 GLN A 224      -4.326   5.689 -28.334  1.00 72.20           H  
ATOM   3409  OE1 GLN A 224      -3.198   5.036 -31.147  1.00 72.20           O  
ATOM   3410  N   GLN A 225      -2.264  10.647 -32.736  1.00 72.35           N  
ATOM   3411  H   GLN A 225      -3.148  10.826 -32.281  1.00 72.35           H  
ATOM   3412  CA  GLN A 225      -1.951  11.347 -33.992  1.00 72.35           C  
ATOM   3413  HA  GLN A 225      -1.767  10.600 -34.765  1.00 72.35           H  
ATOM   3414  C   GLN A 225      -0.664  12.176 -33.893  1.00 72.35           C  
ATOM   3415  CB  GLN A 225      -3.115  12.241 -34.445  1.00 72.35           C  
ATOM   3416  HB2 GLN A 225      -2.705  13.067 -35.026  1.00 72.35           H  
ATOM   3417  HB3 GLN A 225      -3.634  12.663 -33.584  1.00 72.35           H  
ATOM   3418  O   GLN A 225       0.192  12.073 -34.773  1.00 72.35           O  
ATOM   3419  CG  GLN A 225      -4.107  11.491 -35.342  1.00 72.35           C  
ATOM   3420  HG2 GLN A 225      -4.689  10.793 -34.740  1.00 72.35           H  
ATOM   3421  HG3 GLN A 225      -3.567  10.928 -36.103  1.00 72.35           H  
ATOM   3422  CD  GLN A 225      -5.031  12.468 -36.060  1.00 72.35           C  
ATOM   3423  NE2 GLN A 225      -6.301  12.514 -35.727  1.00 72.35           N  
ATOM   3424 HE21 GLN A 225      -6.681  11.882 -35.037  1.00 72.35           H  
ATOM   3425 HE22 GLN A 225      -6.866  13.166 -36.252  1.00 72.35           H  
ATOM   3426  OE1 GLN A 225      -4.619  13.229 -36.917  1.00 72.35           O  
ATOM   3427  N   GLN A 226      -0.464  12.936 -32.808  1.00 73.57           N  
ATOM   3428  H   GLN A 226      -1.199  13.013 -32.119  1.00 73.57           H  
ATOM   3429  CA  GLN A 226       0.797  13.662 -32.609  1.00 73.57           C  
ATOM   3430  HA  GLN A 226       0.988  14.273 -33.491  1.00 73.57           H  
ATOM   3431  C   GLN A 226       2.001  12.721 -32.466  1.00 73.57           C  
ATOM   3432  CB  GLN A 226       0.728  14.584 -31.387  1.00 73.57           C  
ATOM   3433  HB2 GLN A 226       0.346  14.039 -30.523  1.00 73.57           H  
ATOM   3434  HB3 GLN A 226       1.749  14.896 -31.166  1.00 73.57           H  
ATOM   3435  O   GLN A 226       3.082  13.028 -32.972  1.00 73.57           O  
ATOM   3436  CG  GLN A 226      -0.126  15.838 -31.633  1.00 73.57           C  
ATOM   3437  HG2 GLN A 226      -1.180  15.574 -31.555  1.00 73.57           H  
ATOM   3438  HG3 GLN A 226       0.057  16.216 -32.639  1.00 73.57           H  
ATOM   3439  CD  GLN A 226       0.199  16.969 -30.659  1.00 73.57           C  
ATOM   3440  NE2 GLN A 226      -0.752  17.816 -30.336  1.00 73.57           N  
ATOM   3441 HE21 GLN A 226      -1.682  17.723 -30.720  1.00 73.57           H  
ATOM   3442 HE22 GLN A 226      -0.487  18.568 -29.716  1.00 73.57           H  
ATOM   3443  OE1 GLN A 226       1.312  17.133 -30.184  1.00 73.57           O  
ATOM   3444  N   HIS A 227       1.835  11.566 -31.814  1.00 76.87           N  
ATOM   3445  H   HIS A 227       0.942  11.365 -31.388  1.00 76.87           H  
ATOM   3446  CA  HIS A 227       2.903  10.572 -31.720  1.00 76.87           C  
ATOM   3447  HA  HIS A 227       3.792  11.071 -31.333  1.00 76.87           H  
ATOM   3448  C   HIS A 227       3.271  10.005 -33.100  1.00 76.87           C  
ATOM   3449  CB  HIS A 227       2.513   9.467 -30.731  1.00 76.87           C  
ATOM   3450  HB2 HIS A 227       1.770   8.809 -31.181  1.00 76.87           H  
ATOM   3451  HB3 HIS A 227       2.070   9.920 -29.844  1.00 76.87           H  
ATOM   3452  O   HIS A 227       4.454   9.922 -33.423  1.00 76.87           O  
ATOM   3453  CG  HIS A 227       3.707   8.657 -30.297  1.00 76.87           C  
ATOM   3454  CD2 HIS A 227       4.279   7.605 -30.963  1.00 76.87           C  
ATOM   3455  HD2 HIS A 227       3.946   7.189 -31.902  1.00 76.87           H  
ATOM   3456  ND1 HIS A 227       4.457   8.879 -29.166  1.00 76.87           N  
ATOM   3457  HD1 HIS A 227       4.230   9.536 -28.433  1.00 76.87           H  
ATOM   3458  CE1 HIS A 227       5.454   7.979 -29.146  1.00 76.87           C  
ATOM   3459  HE1 HIS A 227       6.188   7.877 -28.360  1.00 76.87           H  
ATOM   3460  NE2 HIS A 227       5.391   7.186 -30.223  1.00 76.87           N  
ATOM   3461  N   ILE A 228       2.275   9.686 -33.933  1.00 76.84           N  
ATOM   3462  H   ILE A 228       1.328   9.780 -33.594  1.00 76.84           H  
ATOM   3463  CA  ILE A 228       2.459   9.182 -35.302  1.00 76.84           C  
ATOM   3464  HA  ILE A 228       3.138   8.331 -35.267  1.00 76.84           H  
ATOM   3465  C   ILE A 228       3.140  10.230 -36.193  1.00 76.84           C  
ATOM   3466  CB  ILE A 228       1.103   8.681 -35.858  1.00 76.84           C  
ATOM   3467  HB  ILE A 228       0.338   9.423 -35.627  1.00 76.84           H  
ATOM   3468  O   ILE A 228       4.131   9.900 -36.847  1.00 76.84           O  
ATOM   3469  CG1 ILE A 228       0.739   7.349 -35.157  1.00 76.84           C  
ATOM   3470 HG12 ILE A 228       0.894   7.449 -34.082  1.00 76.84           H  
ATOM   3471 HG13 ILE A 228       1.401   6.559 -35.512  1.00 76.84           H  
ATOM   3472  CG2 ILE A 228       1.128   8.493 -37.387  1.00 76.84           C  
ATOM   3473 HG21 ILE A 228       1.293   9.447 -37.888  1.00 76.84           H  
ATOM   3474 HG22 ILE A 228       1.917   7.796 -37.669  1.00 76.84           H  
ATOM   3475 HG23 ILE A 228       0.170   8.110 -37.740  1.00 76.84           H  
ATOM   3476  CD1 ILE A 228      -0.716   6.907 -35.357  1.00 76.84           C  
ATOM   3477 HD11 ILE A 228      -0.909   6.022 -34.750  1.00 76.84           H  
ATOM   3478 HD12 ILE A 228      -0.903   6.658 -36.401  1.00 76.84           H  
ATOM   3479 HD13 ILE A 228      -1.391   7.703 -35.043  1.00 76.84           H  
ATOM   3480  N   LEU A 229       2.701  11.498 -36.166  1.00 75.52           N  
ATOM   3481  H   LEU A 229       1.867  11.712 -35.638  1.00 75.52           H  
ATOM   3482  CA  LEU A 229       3.373  12.578 -36.904  1.00 75.52           C  
ATOM   3483  HA  LEU A 229       3.407  12.305 -37.959  1.00 75.52           H  
ATOM   3484  C   LEU A 229       4.830  12.750 -36.457  1.00 75.52           C  
ATOM   3485  CB  LEU A 229       2.620  13.919 -36.755  1.00 75.52           C  
ATOM   3486  HB2 LEU A 229       1.997  13.916 -35.860  1.00 75.52           H  
ATOM   3487  HB3 LEU A 229       3.360  14.708 -36.626  1.00 75.52           H  
ATOM   3488  O   LEU A 229       5.725  12.852 -37.297  1.00 75.52           O  
ATOM   3489  CG  LEU A 229       1.778  14.286 -37.990  1.00 75.52           C  
ATOM   3490  HG  LEU A 229       2.345  14.063 -38.895  1.00 75.52           H  
ATOM   3491  CD1 LEU A 229       0.462  13.512 -38.021  1.00 75.52           C  
ATOM   3492 HD11 LEU A 229       0.661  12.441 -38.051  1.00 75.52           H  
ATOM   3493 HD12 LEU A 229      -0.105  13.784 -38.912  1.00 75.52           H  
ATOM   3494 HD13 LEU A 229      -0.133  13.741 -37.137  1.00 75.52           H  
ATOM   3495  CD2 LEU A 229       1.469  15.783 -37.988  1.00 75.52           C  
ATOM   3496 HD21 LEU A 229       2.396  16.354 -38.032  1.00 75.52           H  
ATOM   3497 HD22 LEU A 229       0.870  16.032 -38.864  1.00 75.52           H  
ATOM   3498 HD23 LEU A 229       0.915  16.052 -37.089  1.00 75.52           H  
ATOM   3499  N   LYS A 230       5.098  12.744 -35.143  1.00 73.62           N  
ATOM   3500  H   LYS A 230       4.327  12.674 -34.494  1.00 73.62           H  
ATOM   3501  CA  LYS A 230       6.468  12.904 -34.635  1.00 73.62           C  
ATOM   3502  HA  LYS A 230       6.896  13.769 -35.141  1.00 73.62           H  
ATOM   3503  C   LYS A 230       7.361  11.717 -35.006  1.00 73.62           C  
ATOM   3504  CB  LYS A 230       6.455  13.178 -33.123  1.00 73.62           C  
ATOM   3505  HB2 LYS A 230       5.640  13.863 -32.891  1.00 73.62           H  
ATOM   3506  HB3 LYS A 230       6.303  12.247 -32.575  1.00 73.62           H  
ATOM   3507  O   LYS A 230       8.537  11.920 -35.298  1.00 73.62           O  
ATOM   3508  CG  LYS A 230       7.778  13.847 -32.714  1.00 73.62           C  
ATOM   3509  HG2 LYS A 230       8.619  13.197 -32.953  1.00 73.62           H  
ATOM   3510  HG3 LYS A 230       7.887  14.762 -33.296  1.00 73.62           H  
ATOM   3511  CD  LYS A 230       7.852  14.229 -31.232  1.00 73.62           C  
ATOM   3512  HD2 LYS A 230       6.909  14.682 -30.923  1.00 73.62           H  
ATOM   3513  HD3 LYS A 230       8.643  14.971 -31.121  1.00 73.62           H  
ATOM   3514  CE  LYS A 230       8.181  13.015 -30.358  1.00 73.62           C  
ATOM   3515  HE2 LYS A 230       7.352  12.309 -30.417  1.00 73.62           H  
ATOM   3516  HE3 LYS A 230       9.065  12.526 -30.766  1.00 73.62           H  
ATOM   3517  NZ  LYS A 230       8.423  13.428 -28.954  1.00 73.62           N  
ATOM   3518  HZ1 LYS A 230       7.602  13.882 -28.581  1.00 73.62           H  
ATOM   3519  HZ2 LYS A 230       8.641  12.625 -28.382  1.00 73.62           H  
ATOM   3520  HZ3 LYS A 230       9.193  14.080 -28.911  1.00 73.62           H  
ATOM   3521  N   LEU A 231       6.814  10.500 -35.029  1.00 81.25           N  
ATOM   3522  H   LEU A 231       5.849  10.402 -34.747  1.00 81.25           H  
ATOM   3523  CA  LEU A 231       7.538   9.300 -35.448  1.00 81.25           C  
ATOM   3524  HA  LEU A 231       8.493   9.287 -34.923  1.00 81.25           H  
ATOM   3525  C   LEU A 231       7.850   9.326 -36.954  1.00 81.25           C  
ATOM   3526  CB  LEU A 231       6.722   8.059 -35.037  1.00 81.25           C  
ATOM   3527  HB2 LEU A 231       5.887   7.949 -35.730  1.00 81.25           H  
ATOM   3528  HB3 LEU A 231       6.308   8.210 -34.040  1.00 81.25           H  
ATOM   3529  O   LEU A 231       8.970   9.006 -37.346  1.00 81.25           O  
ATOM   3530  CG  LEU A 231       7.543   6.757 -35.013  1.00 81.25           C  
ATOM   3531  HG  LEU A 231       8.105   6.656 -35.941  1.00 81.25           H  
ATOM   3532  CD1 LEU A 231       8.511   6.722 -33.825  1.00 81.25           C  
ATOM   3533 HD11 LEU A 231       9.258   7.511 -33.917  1.00 81.25           H  
ATOM   3534 HD12 LEU A 231       9.033   5.765 -33.809  1.00 81.25           H  
ATOM   3535 HD13 LEU A 231       7.963   6.845 -32.891  1.00 81.25           H  
ATOM   3536  CD2 LEU A 231       6.604   5.558 -34.882  1.00 81.25           C  
ATOM   3537 HD21 LEU A 231       7.183   4.635 -34.871  1.00 81.25           H  
ATOM   3538 HD22 LEU A 231       6.027   5.632 -33.960  1.00 81.25           H  
ATOM   3539 HD23 LEU A 231       5.923   5.530 -35.732  1.00 81.25           H  
ATOM   3540  N   GLN A 232       6.907   9.777 -37.790  1.00 78.22           N  
ATOM   3541  H   GLN A 232       5.996   9.999 -37.415  1.00 78.22           H  
ATOM   3542  CA  GLN A 232       7.119   9.946 -39.231  1.00 78.22           C  
ATOM   3543  HA  GLN A 232       7.489   9.004 -39.634  1.00 78.22           H  
ATOM   3544  C   GLN A 232       8.182  11.019 -39.529  1.00 78.22           C  
ATOM   3545  CB  GLN A 232       5.772  10.261 -39.903  1.00 78.22           C  
ATOM   3546  HB2 GLN A 232       5.421  11.240 -39.576  1.00 78.22           H  
ATOM   3547  HB3 GLN A 232       5.039   9.515 -39.595  1.00 78.22           H  
ATOM   3548  O   GLN A 232       9.100  10.770 -40.311  1.00 78.22           O  
ATOM   3549  CG  GLN A 232       5.868  10.243 -41.436  1.00 78.22           C  
ATOM   3550  HG2 GLN A 232       6.190   9.257 -41.770  1.00 78.22           H  
ATOM   3551  HG3 GLN A 232       6.601  10.977 -41.770  1.00 78.22           H  
ATOM   3552  CD  GLN A 232       4.530  10.584 -42.081  1.00 78.22           C  
ATOM   3553  NE2 GLN A 232       3.692   9.616 -42.381  1.00 78.22           N  
ATOM   3554 HE21 GLN A 232       3.924   8.647 -42.215  1.00 78.22           H  
ATOM   3555 HE22 GLN A 232       2.829   9.911 -42.814  1.00 78.22           H  
ATOM   3556  OE1 GLN A 232       4.206  11.733 -42.310  1.00 78.22           O  
ATOM   3557  N   LEU A 233       8.121  12.175 -38.856  1.00 78.32           N  
ATOM   3558  H   LEU A 233       7.321  12.345 -38.264  1.00 78.32           H  
ATOM   3559  CA  LEU A 233       9.115  13.243 -39.012  1.00 78.32           C  
ATOM   3560  HA  LEU A 233       9.186  13.478 -40.074  1.00 78.32           H  
ATOM   3561  C   LEU A 233      10.512  12.800 -38.543  1.00 78.32           C  
ATOM   3562  CB  LEU A 233       8.621  14.490 -38.254  1.00 78.32           C  
ATOM   3563  HB2 LEU A 233       7.592  14.699 -38.547  1.00 78.32           H  
ATOM   3564  HB3 LEU A 233       8.624  14.268 -37.186  1.00 78.32           H  
ATOM   3565  O   LEU A 233      11.509  13.075 -39.211  1.00 78.32           O  
ATOM   3566  CG  LEU A 233       9.468  15.753 -38.507  1.00 78.32           C  
ATOM   3567  HG  LEU A 233      10.517  15.541 -38.301  1.00 78.32           H  
ATOM   3568  CD1 LEU A 233       9.333  16.261 -39.943  1.00 78.32           C  
ATOM   3569 HD11 LEU A 233       9.885  17.194 -40.061  1.00 78.32           H  
ATOM   3570 HD12 LEU A 233       8.285  16.437 -40.187  1.00 78.32           H  
ATOM   3571 HD13 LEU A 233       9.748  15.538 -40.645  1.00 78.32           H  
ATOM   3572  CD2 LEU A 233       9.020  16.867 -37.560  1.00 78.32           C  
ATOM   3573 HD21 LEU A 233       9.142  16.545 -36.526  1.00 78.32           H  
ATOM   3574 HD22 LEU A 233       7.974  17.111 -37.743  1.00 78.32           H  
ATOM   3575 HD23 LEU A 233       9.628  17.756 -37.725  1.00 78.32           H  
ATOM   3576  N   GLN A 234      10.595  12.060 -37.431  1.00 79.40           N  
ATOM   3577  H   GLN A 234       9.753  11.883 -36.902  1.00 79.40           H  
ATOM   3578  CA  GLN A 234      11.855  11.485 -36.955  1.00 79.40           C  
ATOM   3579  HA  GLN A 234      12.590  12.287 -36.893  1.00 79.40           H  
ATOM   3580  C   GLN A 234      12.419  10.441 -37.932  1.00 79.40           C  
ATOM   3581  CB  GLN A 234      11.656  10.915 -35.542  1.00 79.40           C  
ATOM   3582  HB2 GLN A 234      10.886  10.143 -35.557  1.00 79.40           H  
ATOM   3583  HB3 GLN A 234      11.322  11.723 -34.891  1.00 79.40           H  
ATOM   3584  O   GLN A 234      13.626  10.432 -38.170  1.00 79.40           O  
ATOM   3585  CG  GLN A 234      12.953  10.321 -34.972  1.00 79.40           C  
ATOM   3586  HG2 GLN A 234      13.160   9.363 -35.450  1.00 79.40           H  
ATOM   3587  HG3 GLN A 234      13.784  10.994 -35.184  1.00 79.40           H  
ATOM   3588  CD  GLN A 234      12.867  10.112 -33.466  1.00 79.40           C  
ATOM   3589  NE2 GLN A 234      13.219  11.100 -32.672  1.00 79.40           N  
ATOM   3590 HE21 GLN A 234      13.231  10.879 -31.687  1.00 79.40           H  
ATOM   3591 HE22 GLN A 234      13.619  11.941 -33.063  1.00 79.40           H  
ATOM   3592  OE1 GLN A 234      12.474   9.074 -32.963  1.00 79.40           O  
ATOM   3593  N   GLN A 235      11.572   9.604 -38.543  1.00 79.61           N  
ATOM   3594  H   GLN A 235      10.594   9.623 -38.290  1.00 79.61           H  
ATOM   3595  CA  GLN A 235      12.011   8.653 -39.567  1.00 79.61           C  
ATOM   3596  HA  GLN A 235      12.819   8.055 -39.145  1.00 79.61           H  
ATOM   3597  C   GLN A 235      12.568   9.377 -40.804  1.00 79.61           C  
ATOM   3598  CB  GLN A 235      10.858   7.709 -39.945  1.00 79.61           C  
ATOM   3599  HB2 GLN A 235      10.337   7.380 -39.046  1.00 79.61           H  
ATOM   3600  HB3 GLN A 235      10.148   8.242 -40.578  1.00 79.61           H  
ATOM   3601  O   GLN A 235      13.642   9.015 -41.284  1.00 79.61           O  
ATOM   3602  CG  GLN A 235      11.388   6.467 -40.681  1.00 79.61           C  
ATOM   3603  HG2 GLN A 235      12.187   6.750 -41.366  1.00 79.61           H  
ATOM   3604  HG3 GLN A 235      11.798   5.765 -39.955  1.00 79.61           H  
ATOM   3605  CD  GLN A 235      10.311   5.775 -41.504  1.00 79.61           C  
ATOM   3606  NE2 GLN A 235       9.383   5.074 -40.892  1.00 79.61           N  
ATOM   3607 HE21 GLN A 235       8.707   4.623 -41.491  1.00 79.61           H  
ATOM   3608 HE22 GLN A 235       9.379   4.980 -39.886  1.00 79.61           H  
ATOM   3609  OE1 GLN A 235      10.288   5.859 -42.718  1.00 79.61           O  
ATOM   3610  N   GLN A 236      11.893  10.430 -41.280  1.00 79.67           N  
ATOM   3611  H   GLN A 236      11.005  10.664 -40.859  1.00 79.67           H  
ATOM   3612  CA  GLN A 236      12.352  11.232 -42.420  1.00 79.67           C  
ATOM   3613  HA  GLN A 236      12.491  10.567 -43.272  1.00 79.67           H  
ATOM   3614  C   GLN A 236      13.704  11.909 -42.134  1.00 79.67           C  
ATOM   3615  CB  GLN A 236      11.262  12.256 -42.777  1.00 79.67           C  
ATOM   3616  HB2 GLN A 236      11.177  12.991 -41.977  1.00 79.67           H  
ATOM   3617  HB3 GLN A 236      10.307  11.740 -42.871  1.00 79.67           H  
ATOM   3618  O   GLN A 236      14.615  11.842 -42.960  1.00 79.67           O  
ATOM   3619  CG  GLN A 236      11.558  12.977 -44.100  1.00 79.67           C  
ATOM   3620  HG2 GLN A 236      11.579  12.252 -44.914  1.00 79.67           H  
ATOM   3621  HG3 GLN A 236      12.530  13.466 -44.048  1.00 79.67           H  
ATOM   3622  CD  GLN A 236      10.509  14.040 -44.401  1.00 79.67           C  
ATOM   3623  NE2 GLN A 236       9.374  13.685 -44.961  1.00 79.67           N  
ATOM   3624 HE21 GLN A 236       8.717  14.433 -45.132  1.00 79.67           H  
ATOM   3625 HE22 GLN A 236       9.194  12.727 -45.224  1.00 79.67           H  
ATOM   3626  OE1 GLN A 236      10.684  15.209 -44.112  1.00 79.67           O  
ATOM   3627  N   GLN A 237      13.875  12.494 -40.943  1.00 77.79           N  
ATOM   3628  H   GLN A 237      13.085  12.551 -40.316  1.00 77.79           H  
ATOM   3629  CA  GLN A 237      15.141  13.115 -40.539  1.00 77.79           C  
ATOM   3630  HA  GLN A 237      15.420  13.841 -41.302  1.00 77.79           H  
ATOM   3631  C   GLN A 237      16.281  12.086 -40.443  1.00 77.79           C  
ATOM   3632  CB  GLN A 237      14.928  13.861 -39.213  1.00 77.79           C  
ATOM   3633  HB2 GLN A 237      14.807  13.142 -38.403  1.00 77.79           H  
ATOM   3634  HB3 GLN A 237      14.017  14.455 -39.285  1.00 77.79           H  
ATOM   3635  O   GLN A 237      17.391  12.347 -40.908  1.00 77.79           O  
ATOM   3636  CG  GLN A 237      16.095  14.807 -38.895  1.00 77.79           C  
ATOM   3637  HG2 GLN A 237      17.024  14.240 -38.834  1.00 77.79           H  
ATOM   3638  HG3 GLN A 237      16.193  15.546 -39.690  1.00 77.79           H  
ATOM   3639  CD  GLN A 237      15.888  15.529 -37.569  1.00 77.79           C  
ATOM   3640  NE2 GLN A 237      15.011  16.508 -37.505  1.00 77.79           N  
ATOM   3641 HE21 GLN A 237      14.948  16.988 -36.618  1.00 77.79           H  
ATOM   3642 HE22 GLN A 237      14.515  16.809 -38.331  1.00 77.79           H  
ATOM   3643  OE1 GLN A 237      16.494  15.218 -36.560  1.00 77.79           O  
ATOM   3644  N   ASN A 238      16.007  10.892 -39.906  1.00 78.11           N  
ATOM   3645  H   ASN A 238      15.087  10.734 -39.519  1.00 78.11           H  
ATOM   3646  CA  ASN A 238      16.996   9.818 -39.811  1.00 78.11           C  
ATOM   3647  HA  ASN A 238      17.901  10.227 -39.361  1.00 78.11           H  
ATOM   3648  C   ASN A 238      17.390   9.267 -41.197  1.00 78.11           C  
ATOM   3649  CB  ASN A 238      16.435   8.734 -38.875  1.00 78.11           C  
ATOM   3650  HB2 ASN A 238      15.973   9.207 -38.009  1.00 78.11           H  
ATOM   3651  HB3 ASN A 238      15.674   8.152 -39.395  1.00 78.11           H  
ATOM   3652  O   ASN A 238      18.560   8.976 -41.436  1.00 78.11           O  
ATOM   3653  CG  ASN A 238      17.525   7.829 -38.336  1.00 78.11           C  
ATOM   3654  ND2 ASN A 238      17.402   6.531 -38.486  1.00 78.11           N  
ATOM   3655 HD21 ASN A 238      18.166   5.979 -38.123  1.00 78.11           H  
ATOM   3656 HD22 ASN A 238      16.623   6.141 -38.997  1.00 78.11           H  
ATOM   3657  OD1 ASN A 238      18.491   8.269 -37.744  1.00 78.11           O  
ATOM   3658  N   GLN A 239      16.440   9.189 -42.137  1.00 78.30           N  
ATOM   3659  H   GLN A 239      15.489   9.413 -41.881  1.00 78.30           H  
ATOM   3660  CA  GLN A 239      16.707   8.799 -43.525  1.00 78.30           C  
ATOM   3661  HA  GLN A 239      17.252   7.855 -43.515  1.00 78.30           H  
ATOM   3662  C   GLN A 239      17.590   9.837 -44.242  1.00 78.30           C  
ATOM   3663  CB  GLN A 239      15.367   8.578 -44.248  1.00 78.30           C  
ATOM   3664  HB2 GLN A 239      14.912   9.541 -44.480  1.00 78.30           H  
ATOM   3665  HB3 GLN A 239      14.694   8.031 -43.588  1.00 78.30           H  
ATOM   3666  O   GLN A 239      18.563   9.470 -44.900  1.00 78.30           O  
ATOM   3667  CG  GLN A 239      15.531   7.761 -45.537  1.00 78.30           C  
ATOM   3668  HG2 GLN A 239      16.264   8.242 -46.184  1.00 78.30           H  
ATOM   3669  HG3 GLN A 239      15.888   6.761 -45.290  1.00 78.30           H  
ATOM   3670  CD  GLN A 239      14.215   7.643 -46.300  1.00 78.30           C  
ATOM   3671  NE2 GLN A 239      13.230   6.938 -45.787  1.00 78.30           N  
ATOM   3672 HE21 GLN A 239      12.387   6.897 -46.341  1.00 78.30           H  
ATOM   3673 HE22 GLN A 239      13.323   6.464 -44.900  1.00 78.30           H  
ATOM   3674  OE1 GLN A 239      14.041   8.200 -47.367  1.00 78.30           O  
ATOM   3675  N   GLN A 240      17.320  11.134 -44.054  1.00 78.55           N  
ATOM   3676  H   GLN A 240      16.495  11.381 -43.527  1.00 78.55           H  
ATOM   3677  CA  GLN A 240      18.131  12.214 -44.626  1.00 78.55           C  
ATOM   3678  HA  GLN A 240      18.221  12.035 -45.697  1.00 78.55           H  
ATOM   3679  C   GLN A 240      19.558  12.237 -44.045  1.00 78.55           C  
ATOM   3680  CB  GLN A 240      17.391  13.545 -44.420  1.00 78.55           C  
ATOM   3681  HB2 GLN A 240      16.351  13.416 -44.720  1.00 78.55           H  
ATOM   3682  HB3 GLN A 240      17.409  13.818 -43.365  1.00 78.55           H  
ATOM   3683  O   GLN A 240      20.528  12.390 -44.791  1.00 78.55           O  
ATOM   3684  CG  GLN A 240      17.997  14.679 -45.259  1.00 78.55           C  
ATOM   3685  HG2 GLN A 240      19.023  14.864 -44.941  1.00 78.55           H  
ATOM   3686  HG3 GLN A 240      18.007  14.387 -46.309  1.00 78.55           H  
ATOM   3687  CD  GLN A 240      17.200  15.971 -45.114  1.00 78.55           C  
ATOM   3688  NE2 GLN A 240      16.071  16.105 -45.775  1.00 78.55           N  
ATOM   3689 HE21 GLN A 240      15.580  16.977 -45.639  1.00 78.55           H  
ATOM   3690 HE22 GLN A 240      15.730  15.375 -46.384  1.00 78.55           H  
ATOM   3691  OE1 GLN A 240      17.568  16.874 -44.385  1.00 78.55           O  
ATOM   3692  N   GLN A 241      19.708  12.007 -42.735  1.00 78.87           N  
ATOM   3693  H   GLN A 241      18.881  11.930 -42.161  1.00 78.87           H  
ATOM   3694  CA  GLN A 241      21.020  11.900 -42.091  1.00 78.87           C  
ATOM   3695  HA  GLN A 241      21.601  12.780 -42.367  1.00 78.87           H  
ATOM   3696  C   GLN A 241      21.804  10.667 -42.577  1.00 78.87           C  
ATOM   3697  CB  GLN A 241      20.833  11.910 -40.566  1.00 78.87           C  
ATOM   3698  HB2 GLN A 241      20.358  10.982 -40.246  1.00 78.87           H  
ATOM   3699  HB3 GLN A 241      20.181  12.742 -40.299  1.00 78.87           H  
ATOM   3700  O   GLN A 241      23.009  10.762 -42.813  1.00 78.87           O  
ATOM   3701  CG  GLN A 241      22.170  12.086 -39.831  1.00 78.87           C  
ATOM   3702  HG2 GLN A 241      22.809  11.223 -40.018  1.00 78.87           H  
ATOM   3703  HG3 GLN A 241      22.675  12.977 -40.205  1.00 78.87           H  
ATOM   3704  CD  GLN A 241      21.977  12.227 -38.326  1.00 78.87           C  
ATOM   3705  NE2 GLN A 241      21.605  13.390 -37.837  1.00 78.87           N  
ATOM   3706 HE21 GLN A 241      21.445  14.182 -38.443  1.00 78.87           H  
ATOM   3707 HE22 GLN A 241      21.464  13.422 -36.837  1.00 78.87           H  
ATOM   3708  OE1 GLN A 241      22.157  11.296 -37.562  1.00 78.87           O  
ATOM   3709  N   GLN A 242      21.135   9.530 -42.799  1.00 80.70           N  
ATOM   3710  H   GLN A 242      20.157   9.485 -42.549  1.00 80.70           H  
ATOM   3711  CA  GLN A 242      21.760   8.337 -43.376  1.00 80.70           C  
ATOM   3712  HA  GLN A 242      22.649   8.105 -42.790  1.00 80.70           H  
ATOM   3713  C   GLN A 242      22.224   8.569 -44.824  1.00 80.70           C  
ATOM   3714  CB  GLN A 242      20.790   7.151 -43.255  1.00 80.70           C  
ATOM   3715  HB2 GLN A 242      20.504   7.043 -42.209  1.00 80.70           H  
ATOM   3716  HB3 GLN A 242      19.890   7.348 -43.839  1.00 80.70           H  
ATOM   3717  O   GLN A 242      23.328   8.150 -45.176  1.00 80.70           O  
ATOM   3718  CG  GLN A 242      21.418   5.832 -43.728  1.00 80.70           C  
ATOM   3719  HG2 GLN A 242      21.570   5.861 -44.807  1.00 80.70           H  
ATOM   3720  HG3 GLN A 242      22.387   5.698 -43.247  1.00 80.70           H  
ATOM   3721  CD  GLN A 242      20.525   4.642 -43.398  1.00 80.70           C  
ATOM   3722  NE2 GLN A 242      20.789   3.922 -42.330  1.00 80.70           N  
ATOM   3723 HE21 GLN A 242      20.134   3.177 -42.141  1.00 80.70           H  
ATOM   3724 HE22 GLN A 242      21.556   4.168 -41.720  1.00 80.70           H  
ATOM   3725  OE1 GLN A 242      19.561   4.341 -44.076  1.00 80.70           O  
ATOM   3726  N   LEU A 243      21.442   9.285 -45.640  1.00 80.29           N  
ATOM   3727  H   LEU A 243      20.526   9.559 -45.312  1.00 80.29           H  
ATOM   3728  CA  LEU A 243      21.823   9.645 -47.011  1.00 80.29           C  
ATOM   3729  HA  LEU A 243      22.083   8.726 -47.536  1.00 80.29           H  
ATOM   3730  C   LEU A 243      23.066  10.553 -47.034  1.00 80.29           C  
ATOM   3731  CB  LEU A 243      20.622  10.313 -47.714  1.00 80.29           C  
ATOM   3732  HB2 LEU A 243      20.691  11.393 -47.582  1.00 80.29           H  
ATOM   3733  HB3 LEU A 243      19.688   9.991 -47.254  1.00 80.29           H  
ATOM   3734  O   LEU A 243      23.999  10.319 -47.802  1.00 80.29           O  
ATOM   3735  CG  LEU A 243      20.558   9.976 -49.214  1.00 80.29           C  
ATOM   3736  HG  LEU A 243      21.562  10.001 -49.639  1.00 80.29           H  
ATOM   3737  CD1 LEU A 243      19.947   8.588 -49.430  1.00 80.29           C  
ATOM   3738 HD11 LEU A 243      20.547   7.828 -48.930  1.00 80.29           H  
ATOM   3739 HD12 LEU A 243      18.930   8.557 -49.037  1.00 80.29           H  
ATOM   3740 HD13 LEU A 243      19.923   8.360 -50.495  1.00 80.29           H  
ATOM   3741  CD2 LEU A 243      19.695  10.994 -49.957  1.00 80.29           C  
ATOM   3742 HD21 LEU A 243      20.134  11.988 -49.863  1.00 80.29           H  
ATOM   3743 HD22 LEU A 243      18.686  11.003 -49.545  1.00 80.29           H  
ATOM   3744 HD23 LEU A 243      19.648  10.733 -51.014  1.00 80.29           H  
ATOM   3745  N   GLN A 244      23.119  11.548 -46.143  1.00 79.64           N  
ATOM   3746  H   GLN A 244      22.309  11.708 -45.560  1.00 79.64           H  
ATOM   3747  CA  GLN A 244      24.269  12.446 -46.005  1.00 79.64           C  
ATOM   3748  HA  GLN A 244      24.496  12.860 -46.988  1.00 79.64           H  
ATOM   3749  C   GLN A 244      25.526  11.706 -45.516  1.00 79.64           C  
ATOM   3750  CB  GLN A 244      23.877  13.602 -45.071  1.00 79.64           C  
ATOM   3751  HB2 GLN A 244      22.931  14.021 -45.413  1.00 79.64           H  
ATOM   3752  HB3 GLN A 244      23.738  13.224 -44.058  1.00 79.64           H  
ATOM   3753  O   GLN A 244      26.619  11.931 -46.037  1.00 79.64           O  
ATOM   3754  CG  GLN A 244      24.927  14.721 -45.058  1.00 79.64           C  
ATOM   3755  HG2 GLN A 244      25.094  15.076 -46.075  1.00 79.64           H  
ATOM   3756  HG3 GLN A 244      25.870  14.340 -44.666  1.00 79.64           H  
ATOM   3757  CD  GLN A 244      24.478  15.890 -44.190  1.00 79.64           C  
ATOM   3758  NE2 GLN A 244      23.644  16.775 -44.691  1.00 79.64           N  
ATOM   3759 HE21 GLN A 244      23.375  17.527 -44.073  1.00 79.64           H  
ATOM   3760 HE22 GLN A 244      23.318  16.707 -45.644  1.00 79.64           H  
ATOM   3761  OE1 GLN A 244      24.850  16.014 -43.037  1.00 79.64           O  
ATOM   3762  N   GLN A 245      25.380  10.776 -44.566  1.00 79.96           N  
ATOM   3763  H   GLN A 245      24.470  10.655 -44.145  1.00 79.96           H  
ATOM   3764  CA  GLN A 245      26.493   9.960 -44.073  1.00 79.96           C  
ATOM   3765  HA  GLN A 245      27.309  10.634 -43.812  1.00 79.96           H  
ATOM   3766  C   GLN A 245      27.019   8.997 -45.153  1.00 79.96           C  
ATOM   3767  CB  GLN A 245      26.047   9.225 -42.799  1.00 79.96           C  
ATOM   3768  HB2 GLN A 245      25.466   9.913 -42.184  1.00 79.96           H  
ATOM   3769  HB3 GLN A 245      25.412   8.380 -43.065  1.00 79.96           H  
ATOM   3770  O   GLN A 245      28.232   8.842 -45.294  1.00 79.96           O  
ATOM   3771  CG  GLN A 245      27.241   8.742 -41.964  1.00 79.96           C  
ATOM   3772  HG2 GLN A 245      27.853   9.598 -41.680  1.00 79.96           H  
ATOM   3773  HG3 GLN A 245      27.851   8.061 -42.557  1.00 79.96           H  
ATOM   3774  CD  GLN A 245      26.794   8.019 -40.697  1.00 79.96           C  
ATOM   3775  NE2 GLN A 245      26.140   8.689 -39.773  1.00 79.96           N  
ATOM   3776 HE21 GLN A 245      25.860   8.167 -38.954  1.00 79.96           H  
ATOM   3777 HE22 GLN A 245      25.929   9.669 -39.894  1.00 79.96           H  
ATOM   3778  OE1 GLN A 245      27.016   6.834 -40.516  1.00 79.96           O  
ATOM   3779  N   GLN A 246      26.132   8.409 -45.965  1.00 81.26           N  
ATOM   3780  H   GLN A 246      25.147   8.549 -45.789  1.00 81.26           H  
ATOM   3781  CA  GLN A 246      26.516   7.581 -47.112  1.00 81.26           C  
ATOM   3782  HA  GLN A 246      27.187   6.799 -46.758  1.00 81.26           H  
ATOM   3783  C   GLN A 246      27.278   8.398 -48.167  1.00 81.26           C  
ATOM   3784  CB  GLN A 246      25.264   6.911 -47.704  1.00 81.26           C  
ATOM   3785  HB2 GLN A 246      24.613   7.670 -48.138  1.00 81.26           H  
ATOM   3786  HB3 GLN A 246      24.721   6.409 -46.904  1.00 81.26           H  
ATOM   3787  O   GLN A 246      28.336   7.962 -48.620  1.00 81.26           O  
ATOM   3788  CG  GLN A 246      25.621   5.873 -48.780  1.00 81.26           C  
ATOM   3789  HG2 GLN A 246      26.179   6.352 -49.585  1.00 81.26           H  
ATOM   3790  HG3 GLN A 246      26.246   5.096 -48.340  1.00 81.26           H  
ATOM   3791  CD  GLN A 246      24.380   5.229 -49.385  1.00 81.26           C  
ATOM   3792  NE2 GLN A 246      23.709   4.342 -48.683  1.00 81.26           N  
ATOM   3793 HE21 GLN A 246      23.988   4.100 -47.743  1.00 81.26           H  
ATOM   3794 HE22 GLN A 246      22.887   3.970 -49.137  1.00 81.26           H  
ATOM   3795  OE1 GLN A 246      23.984   5.510 -50.499  1.00 81.26           O  
ATOM   3796  N   GLN A 247      26.801   9.602 -48.506  1.00 81.52           N  
ATOM   3797  H   GLN A 247      25.909   9.894 -48.133  1.00 81.52           H  
ATOM   3798  CA  GLN A 247      27.490  10.494 -49.443  1.00 81.52           C  
ATOM   3799  HA  GLN A 247      27.624   9.961 -50.385  1.00 81.52           H  
ATOM   3800  C   GLN A 247      28.885  10.885 -48.922  1.00 81.52           C  
ATOM   3801  CB  GLN A 247      26.618  11.733 -49.702  1.00 81.52           C  
ATOM   3802  HB2 GLN A 247      26.627  12.371 -48.818  1.00 81.52           H  
ATOM   3803  HB3 GLN A 247      25.591  11.423 -49.891  1.00 81.52           H  
ATOM   3804  O   GLN A 247      29.869  10.798 -49.656  1.00 81.52           O  
ATOM   3805  CG  GLN A 247      27.114  12.529 -50.918  1.00 81.52           C  
ATOM   3806  HG2 GLN A 247      26.893  11.975 -51.830  1.00 81.52           H  
ATOM   3807  HG3 GLN A 247      28.194  12.668 -50.857  1.00 81.52           H  
ATOM   3808  CD  GLN A 247      26.476  13.909 -50.991  1.00 81.52           C  
ATOM   3809  NE2 GLN A 247      25.248  14.027 -51.446  1.00 81.52           N  
ATOM   3810 HE21 GLN A 247      24.891  14.970 -51.504  1.00 81.52           H  
ATOM   3811 HE22 GLN A 247      24.742  13.222 -51.787  1.00 81.52           H  
ATOM   3812  OE1 GLN A 247      27.064  14.907 -50.616  1.00 81.52           O  
ATOM   3813  N   GLN A 248      29.006  11.239 -47.638  1.00 79.91           N  
ATOM   3814  H   GLN A 248      28.169  11.320 -47.078  1.00 79.91           H  
ATOM   3815  CA  GLN A 248      30.295  11.588 -47.036  1.00 79.91           C  
ATOM   3816  HA  GLN A 248      30.746  12.369 -47.648  1.00 79.91           H  
ATOM   3817  C   GLN A 248      31.270  10.397 -47.022  1.00 79.91           C  
ATOM   3818  CB  GLN A 248      30.053  12.159 -45.631  1.00 79.91           C  
ATOM   3819  HB2 GLN A 248      29.256  12.901 -45.685  1.00 79.91           H  
ATOM   3820  HB3 GLN A 248      29.739  11.361 -44.957  1.00 79.91           H  
ATOM   3821  O   GLN A 248      32.450  10.564 -47.333  1.00 79.91           O  
ATOM   3822  CG  GLN A 248      31.312  12.840 -45.079  1.00 79.91           C  
ATOM   3823  HG2 GLN A 248      31.634  13.622 -45.767  1.00 79.91           H  
ATOM   3824  HG3 GLN A 248      32.115  12.108 -44.987  1.00 79.91           H  
ATOM   3825  CD  GLN A 248      31.064  13.459 -43.710  1.00 79.91           C  
ATOM   3826  NE2 GLN A 248      30.405  14.594 -43.631  1.00 79.91           N  
ATOM   3827 HE21 GLN A 248      30.058  15.058 -44.459  1.00 79.91           H  
ATOM   3828 HE22 GLN A 248      30.264  14.963 -42.701  1.00 79.91           H  
ATOM   3829  OE1 GLN A 248      31.461  12.928 -42.689  1.00 79.91           O  
ATOM   3830  N   GLN A 249      30.787   9.183 -46.738  1.00 80.97           N  
ATOM   3831  H   GLN A 249      29.819   9.099 -46.460  1.00 80.97           H  
ATOM   3832  CA  GLN A 249      31.597   7.965 -46.809  1.00 80.97           C  
ATOM   3833  HA  GLN A 249      32.512   8.135 -46.241  1.00 80.97           H  
ATOM   3834  C   GLN A 249      32.011   7.625 -48.255  1.00 80.97           C  
ATOM   3835  CB  GLN A 249      30.822   6.823 -46.134  1.00 80.97           C  
ATOM   3836  HB2 GLN A 249      29.949   6.568 -46.734  1.00 80.97           H  
ATOM   3837  HB3 GLN A 249      30.482   7.161 -45.156  1.00 80.97           H  
ATOM   3838  O   GLN A 249      33.120   7.135 -48.478  1.00 80.97           O  
ATOM   3839  CG  GLN A 249      31.689   5.573 -45.932  1.00 80.97           C  
ATOM   3840  HG2 GLN A 249      32.605   5.850 -45.411  1.00 80.97           H  
ATOM   3841  HG3 GLN A 249      31.959   5.149 -46.900  1.00 80.97           H  
ATOM   3842  CD  GLN A 249      30.952   4.508 -45.129  1.00 80.97           C  
ATOM   3843  NE2 GLN A 249      31.322   4.273 -43.889  1.00 80.97           N  
ATOM   3844 HE21 GLN A 249      30.755   3.607 -43.384  1.00 80.97           H  
ATOM   3845 HE22 GLN A 249      32.046   4.826 -43.455  1.00 80.97           H  
ATOM   3846  OE1 GLN A 249      30.030   3.866 -45.598  1.00 80.97           O  
ATOM   3847  N   GLN A 250      31.169   7.928 -49.249  1.00 81.36           N  
ATOM   3848  H   GLN A 250      30.251   8.278 -49.014  1.00 81.36           H  
ATOM   3849  CA  GLN A 250      31.507   7.787 -50.666  1.00 81.36           C  
ATOM   3850  HA  GLN A 250      31.911   6.786 -50.813  1.00 81.36           H  
ATOM   3851  C   GLN A 250      32.594   8.785 -51.096  1.00 81.36           C  
ATOM   3852  CB  GLN A 250      30.232   7.909 -51.515  1.00 81.36           C  
ATOM   3853  HB2 GLN A 250      29.875   8.939 -51.497  1.00 81.36           H  
ATOM   3854  HB3 GLN A 250      29.461   7.270 -51.085  1.00 81.36           H  
ATOM   3855  O   GLN A 250      33.560   8.365 -51.731  1.00 81.36           O  
ATOM   3856  CG  GLN A 250      30.456   7.476 -52.974  1.00 81.36           C  
ATOM   3857  HG2 GLN A 250      30.848   6.459 -52.988  1.00 81.36           H  
ATOM   3858  HG3 GLN A 250      31.185   8.135 -53.445  1.00 81.36           H  
ATOM   3859  CD  GLN A 250      29.173   7.517 -53.801  1.00 81.36           C  
ATOM   3860  NE2 GLN A 250      29.134   6.873 -54.946  1.00 81.36           N  
ATOM   3861 HE21 GLN A 250      29.946   6.405 -55.322  1.00 81.36           H  
ATOM   3862 HE22 GLN A 250      28.267   6.964 -55.456  1.00 81.36           H  
ATOM   3863  OE1 GLN A 250      28.182   8.126 -53.444  1.00 81.36           O  
ATOM   3864  N   LEU A 251      32.505  10.059 -50.688  1.00 79.89           N  
ATOM   3865  H   LEU A 251      31.669  10.351 -50.202  1.00 79.89           H  
ATOM   3866  CA  LEU A 251      33.567  11.050 -50.919  1.00 79.89           C  
ATOM   3867  HA  LEU A 251      33.755  11.117 -51.991  1.00 79.89           H  
ATOM   3868  C   LEU A 251      34.892  10.618 -50.275  1.00 79.89           C  
ATOM   3869  CB  LEU A 251      33.156  12.445 -50.401  1.00 79.89           C  
ATOM   3870  HB2 LEU A 251      34.060  12.947 -50.055  1.00 79.89           H  
ATOM   3871  HB3 LEU A 251      32.491  12.354 -49.542  1.00 79.89           H  
ATOM   3872  O   LEU A 251      35.929  10.654 -50.935  1.00 79.89           O  
ATOM   3873  CG  LEU A 251      32.519  13.352 -51.472  1.00 79.89           C  
ATOM   3874  HG  LEU A 251      33.076  13.255 -52.404  1.00 79.89           H  
ATOM   3875  CD1 LEU A 251      31.054  13.007 -51.730  1.00 79.89           C  
ATOM   3876 HD11 LEU A 251      30.967  11.974 -52.067  1.00 79.89           H  
ATOM   3877 HD12 LEU A 251      30.475  13.145 -50.817  1.00 79.89           H  
ATOM   3878 HD13 LEU A 251      30.656  13.659 -52.507  1.00 79.89           H  
ATOM   3879  CD2 LEU A 251      32.590  14.814 -51.028  1.00 79.89           C  
ATOM   3880 HD21 LEU A 251      32.110  15.448 -51.773  1.00 79.89           H  
ATOM   3881 HD22 LEU A 251      33.631  15.121 -50.933  1.00 79.89           H  
ATOM   3882 HD23 LEU A 251      32.084  14.942 -50.071  1.00 79.89           H  
ATOM   3883  N   GLN A 252      34.866  10.143 -49.024  1.00 81.33           N  
ATOM   3884  H   GLN A 252      33.994  10.168 -48.515  1.00 81.33           H  
ATOM   3885  CA  GLN A 252      36.064   9.621 -48.355  1.00 81.33           C  
ATOM   3886  HA  GLN A 252      36.830  10.397 -48.354  1.00 81.33           H  
ATOM   3887  C   GLN A 252      36.659   8.417 -49.100  1.00 81.33           C  
ATOM   3888  CB  GLN A 252      35.755   9.242 -46.900  1.00 81.33           C  
ATOM   3889  HB2 GLN A 252      36.591   8.664 -46.507  1.00 81.33           H  
ATOM   3890  HB3 GLN A 252      34.865   8.614 -46.868  1.00 81.33           H  
ATOM   3891  O   GLN A 252      37.875   8.354 -49.266  1.00 81.33           O  
ATOM   3892  CG  GLN A 252      35.556  10.469 -45.994  1.00 81.33           C  
ATOM   3893  HG2 GLN A 252      36.475  11.053 -45.969  1.00 81.33           H  
ATOM   3894  HG3 GLN A 252      34.768  11.103 -46.399  1.00 81.33           H  
ATOM   3895  CD  GLN A 252      35.195  10.076 -44.562  1.00 81.33           C  
ATOM   3896  NE2 GLN A 252      34.542  10.936 -43.813  1.00 81.33           N  
ATOM   3897 HE21 GLN A 252      34.283  11.848 -44.161  1.00 81.33           H  
ATOM   3898 HE22 GLN A 252      34.340  10.647 -42.866  1.00 81.33           H  
ATOM   3899  OE1 GLN A 252      35.489   8.992 -44.084  1.00 81.33           O  
ATOM   3900  N   ARG A 253      35.831   7.491 -49.610  1.00 81.83           N  
ATOM   3901  H   ARG A 253      34.843   7.581 -49.418  1.00 81.83           H  
ATOM   3902  CA  ARG A 253      36.298   6.366 -50.442  1.00 81.83           C  
ATOM   3903  HA  ARG A 253      37.114   5.867 -49.917  1.00 81.83           H  
ATOM   3904  C   ARG A 253      36.927   6.817 -51.757  1.00 81.83           C  
ATOM   3905  CB  ARG A 253      35.158   5.365 -50.710  1.00 81.83           C  
ATOM   3906  HB2 ARG A 253      35.261   4.980 -51.724  1.00 81.83           H  
ATOM   3907  HB3 ARG A 253      34.195   5.874 -50.664  1.00 81.83           H  
ATOM   3908  O   ARG A 253      37.947   6.250 -52.134  1.00 81.83           O  
ATOM   3909  CG  ARG A 253      35.168   4.184 -49.722  1.00 81.83           C  
ATOM   3910  HG2 ARG A 253      34.249   4.196 -49.136  1.00 81.83           H  
ATOM   3911  HG3 ARG A 253      35.997   4.284 -49.022  1.00 81.83           H  
ATOM   3912  CD  ARG A 253      35.308   2.830 -50.435  1.00 81.83           C  
ATOM   3913  HD2 ARG A 253      36.131   2.880 -51.148  1.00 81.83           H  
ATOM   3914  HD3 ARG A 253      35.555   2.087 -49.677  1.00 81.83           H  
ATOM   3915  NE  ARG A 253      34.059   2.441 -51.122  1.00 81.83           N  
ATOM   3916  HE  ARG A 253      33.439   3.193 -51.387  1.00 81.83           H  
ATOM   3917  NH1 ARG A 253      34.376   0.163 -51.097  1.00 81.83           N  
ATOM   3918 HH11 ARG A 253      34.053  -0.767 -51.323  1.00 81.83           H  
ATOM   3919 HH12 ARG A 253      35.314   0.306 -50.748  1.00 81.83           H  
ATOM   3920  NH2 ARG A 253      32.466   1.001 -51.885  1.00 81.83           N  
ATOM   3921 HH21 ARG A 253      31.866   1.781 -52.113  1.00 81.83           H  
ATOM   3922 HH22 ARG A 253      32.152   0.061 -52.080  1.00 81.83           H  
ATOM   3923  CZ  ARG A 253      33.643   1.208 -51.365  1.00 81.83           C  
ATOM   3924  N   ILE A 254      36.354   7.812 -52.435  1.00 82.38           N  
ATOM   3925  H   ILE A 254      35.502   8.213 -52.067  1.00 82.38           H  
ATOM   3926  CA  ILE A 254      36.912   8.364 -53.679  1.00 82.38           C  
ATOM   3927  HA  ILE A 254      37.106   7.544 -54.370  1.00 82.38           H  
ATOM   3928  C   ILE A 254      38.269   9.024 -53.402  1.00 82.38           C  
ATOM   3929  CB  ILE A 254      35.894   9.318 -54.352  1.00 82.38           C  
ATOM   3930  HB  ILE A 254      35.534  10.024 -53.604  1.00 82.38           H  
ATOM   3931  O   ILE A 254      39.236   8.728 -54.101  1.00 82.38           O  
ATOM   3932  CG1 ILE A 254      34.695   8.501 -54.892  1.00 82.38           C  
ATOM   3933 HG12 ILE A 254      35.007   7.938 -55.773  1.00 82.38           H  
ATOM   3934 HG13 ILE A 254      34.372   7.777 -54.144  1.00 82.38           H  
ATOM   3935  CG2 ILE A 254      36.540  10.119 -55.499  1.00 82.38           C  
ATOM   3936 HG21 ILE A 254      37.332  10.765 -55.119  1.00 82.38           H  
ATOM   3937 HG22 ILE A 254      36.961   9.443 -56.243  1.00 82.38           H  
ATOM   3938 HG23 ILE A 254      35.805  10.765 -55.978  1.00 82.38           H  
ATOM   3939  CD1 ILE A 254      33.472   9.354 -55.252  1.00 82.38           C  
ATOM   3940 HD11 ILE A 254      33.696  10.019 -56.086  1.00 82.38           H  
ATOM   3941 HD12 ILE A 254      32.650   8.700 -55.544  1.00 82.38           H  
ATOM   3942 HD13 ILE A 254      33.164   9.943 -54.388  1.00 82.38           H  
ATOM   3943  N   ALA A 255      38.377   9.827 -52.338  1.00 80.10           N  
ATOM   3944  H   ALA A 255      37.546  10.051 -51.810  1.00 80.10           H  
ATOM   3945  CA  ALA A 255      39.641  10.433 -51.919  1.00 80.10           C  
ATOM   3946  HA  ALA A 255      40.031  11.030 -52.744  1.00 80.10           H  
ATOM   3947  C   ALA A 255      40.711   9.376 -51.572  1.00 80.10           C  
ATOM   3948  CB  ALA A 255      39.355  11.370 -50.739  1.00 80.10           C  
ATOM   3949  HB1 ALA A 255      38.961  10.805 -49.894  1.00 80.10           H  
ATOM   3950  HB2 ALA A 255      38.629  12.127 -51.036  1.00 80.10           H  
ATOM   3951  HB3 ALA A 255      40.278  11.867 -50.438  1.00 80.10           H  
ATOM   3952  O   ALA A 255      41.857   9.493 -52.004  1.00 80.10           O  
ATOM   3953  N   HIS A 256      40.336   8.305 -50.861  1.00 80.64           N  
ATOM   3954  H   HIS A 256      39.395   8.277 -50.495  1.00 80.64           H  
ATOM   3955  CA  HIS A 256      41.250   7.203 -50.531  1.00 80.64           C  
ATOM   3956  HA  HIS A 256      42.140   7.631 -50.069  1.00 80.64           H  
ATOM   3957  C   HIS A 256      41.720   6.430 -51.775  1.00 80.64           C  
ATOM   3958  CB  HIS A 256      40.587   6.250 -49.520  1.00 80.64           C  
ATOM   3959  HB2 HIS A 256      40.399   5.284 -49.989  1.00 80.64           H  
ATOM   3960  HB3 HIS A 256      39.619   6.638 -49.203  1.00 80.64           H  
ATOM   3961  O   HIS A 256      42.902   6.107 -51.885  1.00 80.64           O  
ATOM   3962  CG  HIS A 256      41.415   6.032 -48.283  1.00 80.64           C  
ATOM   3963  CD2 HIS A 256      42.377   5.076 -48.100  1.00 80.64           C  
ATOM   3964  HD2 HIS A 256      42.693   4.343 -48.828  1.00 80.64           H  
ATOM   3965  ND1 HIS A 256      41.343   6.766 -47.121  1.00 80.64           N  
ATOM   3966  HD1 HIS A 256      40.768   7.582 -46.965  1.00 80.64           H  
ATOM   3967  CE1 HIS A 256      42.239   6.259 -46.256  1.00 80.64           C  
ATOM   3968  HE1 HIS A 256      42.434   6.640 -45.264  1.00 80.64           H  
ATOM   3969  NE2 HIS A 256      42.875   5.213 -46.802  1.00 80.64           N  
ATOM   3970  N   LEU A 257      40.822   6.151 -52.731  1.00 80.62           N  
ATOM   3971  H   LEU A 257      39.860   6.424 -52.589  1.00 80.62           H  
ATOM   3972  CA  LEU A 257      41.188   5.502 -53.997  1.00 80.62           C  
ATOM   3973  HA  LEU A 257      41.745   4.593 -53.770  1.00 80.62           H  
ATOM   3974  C   LEU A 257      42.125   6.380 -54.831  1.00 80.62           C  
ATOM   3975  CB  LEU A 257      39.930   5.140 -54.818  1.00 80.62           C  
ATOM   3976  HB2 LEU A 257      40.052   5.530 -55.828  1.00 80.62           H  
ATOM   3977  HB3 LEU A 257      39.043   5.618 -54.402  1.00 80.62           H  
ATOM   3978  O   LEU A 257      43.090   5.872 -55.396  1.00 80.62           O  
ATOM   3979  CG  LEU A 257      39.706   3.623 -54.931  1.00 80.62           C  
ATOM   3980  HG  LEU A 257      40.635   3.141 -55.235  1.00 80.62           H  
ATOM   3981  CD1 LEU A 257      39.241   3.019 -53.604  1.00 80.62           C  
ATOM   3982 HD11 LEU A 257      40.006   3.177 -52.844  1.00 80.62           H  
ATOM   3983 HD12 LEU A 257      38.315   3.497 -53.284  1.00 80.62           H  
ATOM   3984 HD13 LEU A 257      39.085   1.947 -53.725  1.00 80.62           H  
ATOM   3985  CD2 LEU A 257      38.645   3.328 -55.991  1.00 80.62           C  
ATOM   3986 HD21 LEU A 257      38.980   3.705 -56.957  1.00 80.62           H  
ATOM   3987 HD22 LEU A 257      37.703   3.808 -55.726  1.00 80.62           H  
ATOM   3988 HD23 LEU A 257      38.498   2.251 -56.075  1.00 80.62           H  
ATOM   3989  N   GLN A 258      41.868   7.689 -54.888  1.00 82.32           N  
ATOM   3990  H   GLN A 258      41.040   8.040 -54.429  1.00 82.32           H  
ATOM   3991  CA  GLN A 258      42.698   8.632 -55.634  1.00 82.32           C  
ATOM   3992  HA  GLN A 258      42.824   8.246 -56.646  1.00 82.32           H  
ATOM   3993  C   GLN A 258      44.102   8.760 -55.019  1.00 82.32           C  
ATOM   3994  CB  GLN A 258      41.951   9.971 -55.723  1.00 82.32           C  
ATOM   3995  HB2 GLN A 258      40.935   9.779 -56.067  1.00 82.32           H  
ATOM   3996  HB3 GLN A 258      41.898  10.429 -54.735  1.00 82.32           H  
ATOM   3997  O   GLN A 258      45.090   8.720 -55.750  1.00 82.32           O  
ATOM   3998  CG  GLN A 258      42.609  10.948 -56.703  1.00 82.32           C  
ATOM   3999  HG2 GLN A 258      43.588  11.248 -56.329  1.00 82.32           H  
ATOM   4000  HG3 GLN A 258      42.741  10.463 -57.671  1.00 82.32           H  
ATOM   4001  CD  GLN A 258      41.749  12.193 -56.881  1.00 82.32           C  
ATOM   4002  NE2 GLN A 258      40.836  12.210 -57.828  1.00 82.32           N  
ATOM   4003 HE21 GLN A 258      40.742  11.437 -58.472  1.00 82.32           H  
ATOM   4004 HE22 GLN A 258      40.317  13.072 -57.916  1.00 82.32           H  
ATOM   4005  OE1 GLN A 258      41.853  13.161 -56.152  1.00 82.32           O  
ATOM   4006  N   GLN A 259      44.211   8.807 -53.685  1.00 81.91           N  
ATOM   4007  H   GLN A 259      43.369   8.875 -53.131  1.00 81.91           H  
ATOM   4008  CA  GLN A 259      45.503   8.779 -52.988  1.00 81.91           C  
ATOM   4009  HA  GLN A 259      46.120   9.591 -53.372  1.00 81.91           H  
ATOM   4010  C   GLN A 259      46.263   7.464 -53.240  1.00 81.91           C  
ATOM   4011  CB  GLN A 259      45.268   9.016 -51.488  1.00 81.91           C  
ATOM   4012  HB2 GLN A 259      44.717   9.948 -51.360  1.00 81.91           H  
ATOM   4013  HB3 GLN A 259      44.668   8.202 -51.082  1.00 81.91           H  
ATOM   4014  O   GLN A 259      47.456   7.492 -53.543  1.00 81.91           O  
ATOM   4015  CG  GLN A 259      46.586   9.111 -50.704  1.00 81.91           C  
ATOM   4016  HG2 GLN A 259      47.183   9.937 -51.092  1.00 81.91           H  
ATOM   4017  HG3 GLN A 259      47.159   8.191 -50.819  1.00 81.91           H  
ATOM   4018  CD  GLN A 259      46.336   9.319 -49.216  1.00 81.91           C  
ATOM   4019  NE2 GLN A 259      46.355  10.539 -48.726  1.00 81.91           N  
ATOM   4020 HE21 GLN A 259      46.217  10.612 -47.729  1.00 81.91           H  
ATOM   4021 HE22 GLN A 259      46.570  11.329 -49.317  1.00 81.91           H  
ATOM   4022  OE1 GLN A 259      46.101   8.389 -48.466  1.00 81.91           O  
ATOM   4023  N   MET A 260      45.582   6.313 -53.172  1.00 79.95           N  
ATOM   4024  H   MET A 260      44.614   6.340 -52.887  1.00 79.95           H  
ATOM   4025  CA  MET A 260      46.194   5.010 -53.462  1.00 79.95           C  
ATOM   4026  HA  MET A 260      47.060   4.882 -52.813  1.00 79.95           H  
ATOM   4027  C   MET A 260      46.687   4.922 -54.914  1.00 79.95           C  
ATOM   4028  CB  MET A 260      45.185   3.893 -53.156  1.00 79.95           C  
ATOM   4029  HB2 MET A 260      44.820   4.013 -52.136  1.00 79.95           H  
ATOM   4030  HB3 MET A 260      44.339   3.974 -53.839  1.00 79.95           H  
ATOM   4031  O   MET A 260      47.796   4.449 -55.158  1.00 79.95           O  
ATOM   4032  CG  MET A 260      45.807   2.496 -53.297  1.00 79.95           C  
ATOM   4033  HG2 MET A 260      46.551   2.357 -52.513  1.00 79.95           H  
ATOM   4034  HG3 MET A 260      46.319   2.429 -54.257  1.00 79.95           H  
ATOM   4035  SD  MET A 260      44.621   1.123 -53.241  1.00 79.95           S  
ATOM   4036  CE  MET A 260      44.036   1.249 -51.532  1.00 79.95           C  
ATOM   4037  HE1 MET A 260      43.347   0.430 -51.325  1.00 79.95           H  
ATOM   4038  HE2 MET A 260      43.521   2.198 -51.386  1.00 79.95           H  
ATOM   4039  HE3 MET A 260      44.884   1.186 -50.850  1.00 79.95           H  
ATOM   4040  N   GLN A 261      45.900   5.410 -55.877  1.00 81.77           N  
ATOM   4041  H   GLN A 261      44.987   5.761 -55.624  1.00 81.77           H  
ATOM   4042  CA  GLN A 261      46.281   5.430 -57.289  1.00 81.77           C  
ATOM   4043  HA  GLN A 261      46.574   4.421 -57.578  1.00 81.77           H  
ATOM   4044  C   GLN A 261      47.490   6.346 -57.537  1.00 81.77           C  
ATOM   4045  CB  GLN A 261      45.060   5.837 -58.128  1.00 81.77           C  
ATOM   4046  HB2 GLN A 261      44.222   5.193 -57.860  1.00 81.77           H  
ATOM   4047  HB3 GLN A 261      44.788   6.868 -57.902  1.00 81.77           H  
ATOM   4048  O   GLN A 261      48.392   5.969 -58.282  1.00 81.77           O  
ATOM   4049  CG  GLN A 261      45.316   5.697 -59.635  1.00 81.77           C  
ATOM   4050  HG2 GLN A 261      46.107   6.382 -59.941  1.00 81.77           H  
ATOM   4051  HG3 GLN A 261      45.635   4.679 -59.858  1.00 81.77           H  
ATOM   4052  CD  GLN A 261      44.063   6.016 -60.441  1.00 81.77           C  
ATOM   4053  NE2 GLN A 261      43.176   5.067 -60.646  1.00 81.77           N  
ATOM   4054 HE21 GLN A 261      42.386   5.327 -61.219  1.00 81.77           H  
ATOM   4055 HE22 GLN A 261      43.346   4.124 -60.325  1.00 81.77           H  
ATOM   4056  OE1 GLN A 261      43.843   7.128 -60.883  1.00 81.77           O  
ATOM   4057  N   GLN A 262      47.559   7.503 -56.871  1.00 81.01           N  
ATOM   4058  H   GLN A 262      46.775   7.781 -56.299  1.00 81.01           H  
ATOM   4059  CA  GLN A 262      48.706   8.411 -56.960  1.00 81.01           C  
ATOM   4060  HA  GLN A 262      48.902   8.605 -58.015  1.00 81.01           H  
ATOM   4061  C   GLN A 262      49.984   7.787 -56.369  1.00 81.01           C  
ATOM   4062  CB  GLN A 262      48.323   9.741 -56.292  1.00 81.01           C  
ATOM   4063  HB2 GLN A 262      48.201   9.591 -55.220  1.00 81.01           H  
ATOM   4064  HB3 GLN A 262      47.369  10.071 -56.703  1.00 81.01           H  
ATOM   4065  O   GLN A 262      51.044   7.866 -56.990  1.00 81.01           O  
ATOM   4066  CG  GLN A 262      49.354  10.849 -56.536  1.00 81.01           C  
ATOM   4067  HG2 GLN A 262      50.293  10.597 -56.043  1.00 81.01           H  
ATOM   4068  HG3 GLN A 262      49.540  10.945 -57.606  1.00 81.01           H  
ATOM   4069  CD  GLN A 262      48.856  12.181 -55.988  1.00 81.01           C  
ATOM   4070  NE2 GLN A 262      48.304  13.047 -56.810  1.00 81.01           N  
ATOM   4071 HE21 GLN A 262      48.239  12.856 -57.800  1.00 81.01           H  
ATOM   4072 HE22 GLN A 262      47.989  13.911 -56.392  1.00 81.01           H  
ATOM   4073  OE1 GLN A 262      48.922  12.456 -54.803  1.00 81.01           O  
ATOM   4074  N   MET A 263      49.885   7.090 -55.229  1.00 78.02           N  
ATOM   4075  H   MET A 263      48.999   7.084 -54.745  1.00 78.02           H  
ATOM   4076  CA  MET A 263      51.008   6.335 -54.651  1.00 78.02           C  
ATOM   4077  HA  MET A 263      51.849   7.014 -54.513  1.00 78.02           H  
ATOM   4078  C   MET A 263      51.472   5.203 -55.583  1.00 78.02           C  
ATOM   4079  CB  MET A 263      50.602   5.772 -53.278  1.00 78.02           C  
ATOM   4080  HB2 MET A 263      50.204   6.577 -52.660  1.00 78.02           H  
ATOM   4081  HB3 MET A 263      49.820   5.026 -53.416  1.00 78.02           H  
ATOM   4082  O   MET A 263      52.671   5.050 -55.817  1.00 78.02           O  
ATOM   4083  CG  MET A 263      51.788   5.127 -52.544  1.00 78.02           C  
ATOM   4084  HG2 MET A 263      52.368   4.532 -53.250  1.00 78.02           H  
ATOM   4085  HG3 MET A 263      52.440   5.912 -52.162  1.00 78.02           H  
ATOM   4086  SD  MET A 263      51.333   4.013 -51.185  1.00 78.02           S  
ATOM   4087  CE  MET A 263      50.583   5.179 -50.019  1.00 78.02           C  
ATOM   4088  HE1 MET A 263      51.305   5.955 -49.762  1.00 78.02           H  
ATOM   4089  HE2 MET A 263      49.701   5.636 -50.467  1.00 78.02           H  
ATOM   4090  HE3 MET A 263      50.290   4.648 -49.113  1.00 78.02           H  
ATOM   4091  N   GLN A 264      50.540   4.431 -56.152  1.00 80.14           N  
ATOM   4092  H   GLN A 264      49.571   4.581 -55.908  1.00 80.14           H  
ATOM   4093  CA  GLN A 264      50.868   3.341 -57.074  1.00 80.14           C  
ATOM   4094  HA  GLN A 264      51.589   2.686 -56.585  1.00 80.14           H  
ATOM   4095  C   GLN A 264      51.525   3.861 -58.360  1.00 80.14           C  
ATOM   4096  CB  GLN A 264      49.601   2.525 -57.372  1.00 80.14           C  
ATOM   4097  HB2 GLN A 264      49.154   2.213 -56.428  1.00 80.14           H  
ATOM   4098  HB3 GLN A 264      48.882   3.148 -57.905  1.00 80.14           H  
ATOM   4099  O   GLN A 264      52.492   3.266 -58.828  1.00 80.14           O  
ATOM   4100  CG  GLN A 264      49.908   1.274 -58.210  1.00 80.14           C  
ATOM   4101  HG2 GLN A 264      50.653   0.665 -57.697  1.00 80.14           H  
ATOM   4102  HG3 GLN A 264      50.311   1.566 -59.179  1.00 80.14           H  
ATOM   4103  CD  GLN A 264      48.658   0.439 -58.449  1.00 80.14           C  
ATOM   4104  NE2 GLN A 264      48.273  -0.413 -57.524  1.00 80.14           N  
ATOM   4105 HE21 GLN A 264      47.447  -0.953 -57.742  1.00 80.14           H  
ATOM   4106 HE22 GLN A 264      48.815  -0.539 -56.681  1.00 80.14           H  
ATOM   4107  OE1 GLN A 264      47.986   0.550 -59.459  1.00 80.14           O  
ATOM   4108  N   GLN A 265      51.058   4.989 -58.903  1.00 78.38           N  
ATOM   4109  H   GLN A 265      50.239   5.420 -58.500  1.00 78.38           H  
ATOM   4110  CA  GLN A 265      51.652   5.606 -60.090  1.00 78.38           C  
ATOM   4111  HA  GLN A 265      51.723   4.844 -60.867  1.00 78.38           H  
ATOM   4112  C   GLN A 265      53.079   6.110 -59.813  1.00 78.38           C  
ATOM   4113  CB  GLN A 265      50.716   6.718 -60.589  1.00 78.38           C  
ATOM   4114  HB2 GLN A 265      50.767   7.572 -59.914  1.00 78.38           H  
ATOM   4115  HB3 GLN A 265      49.694   6.338 -60.587  1.00 78.38           H  
ATOM   4116  O   GLN A 265      53.972   5.887 -60.628  1.00 78.38           O  
ATOM   4117  CG  GLN A 265      51.048   7.165 -62.018  1.00 78.38           C  
ATOM   4118  HG2 GLN A 265      52.055   7.581 -62.049  1.00 78.38           H  
ATOM   4119  HG3 GLN A 265      51.006   6.306 -62.688  1.00 78.38           H  
ATOM   4120  CD  GLN A 265      50.066   8.222 -62.511  1.00 78.38           C  
ATOM   4121  NE2 GLN A 265      48.838   7.863 -62.819  1.00 78.38           N  
ATOM   4122 HE21 GLN A 265      48.552   6.896 -62.762  1.00 78.38           H  
ATOM   4123 HE22 GLN A 265      48.235   8.602 -63.150  1.00 78.38           H  
ATOM   4124  OE1 GLN A 265      50.372   9.396 -62.609  1.00 78.38           O  
ATOM   4125  N   GLN A 266      53.328   6.700 -58.637  1.00 77.83           N  
ATOM   4126  H   GLN A 266      52.557   6.880 -58.010  1.00 77.83           H  
ATOM   4127  CA  GLN A 266      54.674   7.111 -58.221  1.00 77.83           C  
ATOM   4128  HA  GLN A 266      55.098   7.730 -59.012  1.00 77.83           H  
ATOM   4129  C   GLN A 266      55.613   5.905 -58.033  1.00 77.83           C  
ATOM   4130  CB  GLN A 266      54.558   7.969 -56.950  1.00 77.83           C  
ATOM   4131  HB2 GLN A 266      54.212   7.352 -56.121  1.00 77.83           H  
ATOM   4132  HB3 GLN A 266      53.822   8.753 -57.124  1.00 77.83           H  
ATOM   4133  O   GLN A 266      56.747   5.927 -58.513  1.00 77.83           O  
ATOM   4134  CG  GLN A 266      55.889   8.633 -56.568  1.00 77.83           C  
ATOM   4135  HG2 GLN A 266      56.629   7.868 -56.329  1.00 77.83           H  
ATOM   4136  HG3 GLN A 266      56.258   9.219 -57.410  1.00 77.83           H  
ATOM   4137  CD  GLN A 266      55.725   9.543 -55.357  1.00 77.83           C  
ATOM   4138  NE2 GLN A 266      55.338  10.787 -55.540  1.00 77.83           N  
ATOM   4139 HE21 GLN A 266      55.247  11.346 -54.704  1.00 77.83           H  
ATOM   4140 HE22 GLN A 266      55.178  11.148 -56.470  1.00 77.83           H  
ATOM   4141  OE1 GLN A 266      55.918   9.150 -54.221  1.00 77.83           O  
ATOM   4142  N   GLN A 267      55.138   4.821 -57.407  1.00 76.88           N  
ATOM   4143  H   GLN A 267      54.212   4.861 -57.005  1.00 76.88           H  
ATOM   4144  CA  GLN A 267      55.921   3.591 -57.247  1.00 76.88           C  
ATOM   4145  HA  GLN A 267      56.883   3.857 -56.808  1.00 76.88           H  
ATOM   4146  C   GLN A 267      56.208   2.911 -58.595  1.00 76.88           C  
ATOM   4147  CB  GLN A 267      55.199   2.642 -56.278  1.00 76.88           C  
ATOM   4148  HB2 GLN A 267      54.264   2.306 -56.726  1.00 76.88           H  
ATOM   4149  HB3 GLN A 267      54.968   3.183 -55.360  1.00 76.88           H  
ATOM   4150  O   GLN A 267      57.330   2.465 -58.825  1.00 76.88           O  
ATOM   4151  CG  GLN A 267      56.066   1.422 -55.926  1.00 76.88           C  
ATOM   4152  HG2 GLN A 267      57.006   1.757 -55.488  1.00 76.88           H  
ATOM   4153  HG3 GLN A 267      56.291   0.853 -56.828  1.00 76.88           H  
ATOM   4154  CD  GLN A 267      55.361   0.492 -54.948  1.00 76.88           C  
ATOM   4155  NE2 GLN A 267      55.431   0.749 -53.661  1.00 76.88           N  
ATOM   4156 HE21 GLN A 267      54.948   0.101 -53.055  1.00 76.88           H  
ATOM   4157 HE22 GLN A 267      55.963   1.536 -53.319  1.00 76.88           H  
ATOM   4158  OE1 GLN A 267      54.715  -0.471 -55.321  1.00 76.88           O  
ATOM   4159  N   GLN A 268      55.236   2.865 -59.511  1.00 72.45           N  
ATOM   4160  H   GLN A 268      54.319   3.210 -59.264  1.00 72.45           H  
ATOM   4161  CA  GLN A 268      55.423   2.283 -60.841  1.00 72.45           C  
ATOM   4162  HA  GLN A 268      55.873   1.298 -60.716  1.00 72.45           H  
ATOM   4163  C   GLN A 268      56.390   3.112 -61.696  1.00 72.45           C  
ATOM   4164  CB  GLN A 268      54.056   2.097 -61.515  1.00 72.45           C  
ATOM   4165  HB2 GLN A 268      53.606   3.070 -61.713  1.00 72.45           H  
ATOM   4166  HB3 GLN A 268      53.406   1.548 -60.834  1.00 72.45           H  
ATOM   4167  O   GLN A 268      57.220   2.535 -62.393  1.00 72.45           O  
ATOM   4168  CG  GLN A 268      54.162   1.305 -62.827  1.00 72.45           C  
ATOM   4169  HG2 GLN A 268      54.723   0.386 -62.655  1.00 72.45           H  
ATOM   4170  HG3 GLN A 268      54.688   1.897 -63.575  1.00 72.45           H  
ATOM   4171  CD  GLN A 268      52.784   0.949 -63.370  1.00 72.45           C  
ATOM   4172  NE2 GLN A 268      52.217  -0.174 -62.986  1.00 72.45           N  
ATOM   4173 HE21 GLN A 268      51.299  -0.354 -63.367  1.00 72.45           H  
ATOM   4174 HE22 GLN A 268      52.693  -0.807 -62.359  1.00 72.45           H  
ATOM   4175  OE1 GLN A 268      52.177   1.683 -64.129  1.00 72.45           O  
ATOM   4176  N   GLN A 269      56.358   4.445 -61.600  1.00 72.50           N  
ATOM   4177  H   GLN A 269      55.630   4.879 -61.050  1.00 72.50           H  
ATOM   4178  CA  GLN A 269      57.320   5.311 -62.287  1.00 72.50           C  
ATOM   4179  HA  GLN A 269      57.338   5.027 -63.339  1.00 72.50           H  
ATOM   4180  C   GLN A 269      58.748   5.122 -61.739  1.00 72.50           C  
ATOM   4181  CB  GLN A 269      56.822   6.762 -62.194  1.00 72.50           C  
ATOM   4182  HB2 GLN A 269      55.772   6.781 -62.487  1.00 72.50           H  
ATOM   4183  HB3 GLN A 269      56.895   7.113 -61.164  1.00 72.50           H  
ATOM   4184  O   GLN A 269      59.695   5.021 -62.517  1.00 72.50           O  
ATOM   4185  CG  GLN A 269      57.587   7.718 -63.117  1.00 72.50           C  
ATOM   4186  HG2 GLN A 269      57.618   7.308 -64.126  1.00 72.50           H  
ATOM   4187  HG3 GLN A 269      58.610   7.835 -62.760  1.00 72.50           H  
ATOM   4188  CD  GLN A 269      56.916   9.086 -63.155  1.00 72.50           C  
ATOM   4189  NE2 GLN A 269      56.019   9.334 -64.085  1.00 72.50           N  
ATOM   4190 HE21 GLN A 269      55.780   8.638 -64.776  1.00 72.50           H  
ATOM   4191 HE22 GLN A 269      55.599  10.252 -64.054  1.00 72.50           H  
ATOM   4192  OE1 GLN A 269      57.160   9.949 -62.331  1.00 72.50           O  
ATOM   4193  N   GLN A 270      58.904   4.974 -60.418  1.00 70.17           N  
ATOM   4194  H   GLN A 270      58.100   5.097 -59.819  1.00 70.17           H  
ATOM   4195  CA  GLN A 270      60.199   4.676 -59.794  1.00 70.17           C  
ATOM   4196  HA  GLN A 270      60.928   5.391 -60.177  1.00 70.17           H  
ATOM   4197  C   GLN A 270      60.711   3.269 -60.157  1.00 70.17           C  
ATOM   4198  CB  GLN A 270      60.071   4.889 -58.277  1.00 70.17           C  
ATOM   4199  HB2 GLN A 270      59.617   5.865 -58.104  1.00 70.17           H  
ATOM   4200  HB3 GLN A 270      59.416   4.129 -57.852  1.00 70.17           H  
ATOM   4201  O   GLN A 270      61.885   3.106 -60.489  1.00 70.17           O  
ATOM   4202  CG  GLN A 270      61.425   4.857 -57.557  1.00 70.17           C  
ATOM   4203  HG2 GLN A 270      61.841   3.850 -57.597  1.00 70.17           H  
ATOM   4204  HG3 GLN A 270      62.118   5.537 -58.052  1.00 70.17           H  
ATOM   4205  CD  GLN A 270      61.279   5.271 -56.097  1.00 70.17           C  
ATOM   4206  NE2 GLN A 270      61.397   6.542 -55.778  1.00 70.17           N  
ATOM   4207 HE21 GLN A 270      61.283   6.762 -54.799  1.00 70.17           H  
ATOM   4208 HE22 GLN A 270      61.604   7.236 -56.482  1.00 70.17           H  
ATOM   4209  OE1 GLN A 270      61.026   4.466 -55.218  1.00 70.17           O  
ATOM   4210  N   GLN A 271      59.837   2.257 -60.171  1.00 67.84           N  
ATOM   4211  H   GLN A 271      58.893   2.428 -59.855  1.00 67.84           H  
ATOM   4212  CA  GLN A 271      60.208   0.892 -60.551  1.00 67.84           C  
ATOM   4213  HA  GLN A 271      61.121   0.636 -60.013  1.00 67.84           H  
ATOM   4214  C   GLN A 271      60.525   0.771 -62.048  1.00 67.84           C  
ATOM   4215  CB  GLN A 271      59.112  -0.088 -60.104  1.00 67.84           C  
ATOM   4216  HB2 GLN A 271      58.205   0.083 -60.685  1.00 67.84           H  
ATOM   4217  HB3 GLN A 271      58.890   0.096 -59.053  1.00 67.84           H  
ATOM   4218  O   GLN A 271      61.477   0.084 -62.403  1.00 67.84           O  
ATOM   4219  CG  GLN A 271      59.556  -1.551 -60.260  1.00 67.84           C  
ATOM   4220  HG2 GLN A 271      60.523  -1.691 -59.777  1.00 67.84           H  
ATOM   4221  HG3 GLN A 271      59.660  -1.795 -61.317  1.00 67.84           H  
ATOM   4222  CD  GLN A 271      58.550  -2.510 -59.637  1.00 67.84           C  
ATOM   4223  NE2 GLN A 271      58.663  -2.811 -58.361  1.00 67.84           N  
ATOM   4224 HE21 GLN A 271      57.967  -3.443 -57.993  1.00 67.84           H  
ATOM   4225 HE22 GLN A 271      59.417  -2.433 -57.806  1.00 67.84           H  
ATOM   4226  OE1 GLN A 271      57.632  -2.991 -60.277  1.00 67.84           O  
ATOM   4227  N   GLN A 272      59.806   1.472 -62.931  1.00 66.56           N  
ATOM   4228  H   GLN A 272      59.007   1.997 -62.605  1.00 66.56           H  
ATOM   4229  CA  GLN A 272      60.109   1.484 -64.365  1.00 66.56           C  
ATOM   4230  HA  GLN A 272      60.211   0.450 -64.694  1.00 66.56           H  
ATOM   4231  C   GLN A 272      61.447   2.183 -64.656  1.00 66.56           C  
ATOM   4232  CB  GLN A 272      58.929   2.110 -65.127  1.00 66.56           C  
ATOM   4233  HB2 GLN A 272      58.855   3.170 -64.886  1.00 66.56           H  
ATOM   4234  HB3 GLN A 272      58.012   1.618 -64.803  1.00 66.56           H  
ATOM   4235  O   GLN A 272      62.211   1.707 -65.494  1.00 66.56           O  
ATOM   4236  CG  GLN A 272      59.051   1.934 -66.647  1.00 66.56           C  
ATOM   4237  HG2 GLN A 272      59.248   0.887 -66.878  1.00 66.56           H  
ATOM   4238  HG3 GLN A 272      59.882   2.533 -67.021  1.00 66.56           H  
ATOM   4239  CD  GLN A 272      57.774   2.363 -67.360  1.00 66.56           C  
ATOM   4240  NE2 GLN A 272      56.794   1.496 -67.492  1.00 66.56           N  
ATOM   4241 HE21 GLN A 272      55.967   1.837 -67.962  1.00 66.56           H  
ATOM   4242 HE22 GLN A 272      56.882   0.553 -67.140  1.00 66.56           H  
ATOM   4243  OE1 GLN A 272      57.622   3.491 -67.793  1.00 66.56           O  
ATOM   4244  N   GLN A 273      61.783   3.248 -63.919  1.00 63.79           N  
ATOM   4245  H   GLN A 273      61.108   3.628 -63.271  1.00 63.79           H  
ATOM   4246  CA  GLN A 273      63.089   3.906 -64.026  1.00 63.79           C  
ATOM   4247  HA  GLN A 273      63.285   4.090 -65.082  1.00 63.79           H  
ATOM   4248  C   GLN A 273      64.236   3.018 -63.506  1.00 63.79           C  
ATOM   4249  CB  GLN A 273      63.011   5.264 -63.313  1.00 63.79           C  
ATOM   4250  HB2 GLN A 273      62.104   5.772 -63.640  1.00 63.79           H  
ATOM   4251  HB3 GLN A 273      62.950   5.115 -62.235  1.00 63.79           H  
ATOM   4252  O   GLN A 273      65.314   3.009 -64.095  1.00 63.79           O  
ATOM   4253  CG  GLN A 273      64.205   6.171 -63.642  1.00 63.79           C  
ATOM   4254  HG2 GLN A 273      65.110   5.767 -63.187  1.00 63.79           H  
ATOM   4255  HG3 GLN A 273      64.348   6.211 -64.721  1.00 63.79           H  
ATOM   4256  CD  GLN A 273      63.978   7.586 -63.122  1.00 63.79           C  
ATOM   4257  NE2 GLN A 273      63.314   8.442 -63.868  1.00 63.79           N  
ATOM   4258 HE21 GLN A 273      62.977   8.181 -64.784  1.00 63.79           H  
ATOM   4259 HE22 GLN A 273      63.191   9.363 -63.472  1.00 63.79           H  
ATOM   4260  OE1 GLN A 273      64.365   7.943 -62.024  1.00 63.79           O  
ATOM   4261  N   GLN A 274      64.001   2.218 -62.460  1.00 62.90           N  
ATOM   4262  H   GLN A 274      63.123   2.309 -61.970  1.00 62.90           H  
ATOM   4263  CA  GLN A 274      64.995   1.268 -61.945  1.00 62.90           C  
ATOM   4264  HA  GLN A 274      65.962   1.771 -61.934  1.00 62.90           H  
ATOM   4265  C   GLN A 274      65.148   0.027 -62.848  1.00 62.90           C  
ATOM   4266  CB  GLN A 274      64.626   0.923 -60.494  1.00 62.90           C  
ATOM   4267  HB2 GLN A 274      64.367   1.847 -59.977  1.00 62.90           H  
ATOM   4268  HB3 GLN A 274      63.754   0.268 -60.478  1.00 62.90           H  
ATOM   4269  O   GLN A 274      66.264  -0.427 -63.087  1.00 62.90           O  
ATOM   4270  CG  GLN A 274      65.782   0.266 -59.728  1.00 62.90           C  
ATOM   4271  HG2 GLN A 274      66.692   0.850 -59.868  1.00 62.90           H  
ATOM   4272  HG3 GLN A 274      65.954  -0.739 -60.114  1.00 62.90           H  
ATOM   4273  CD  GLN A 274      65.474   0.184 -58.237  1.00 62.90           C  
ATOM   4274  NE2 GLN A 274      65.754   1.216 -57.470  1.00 62.90           N  
ATOM   4275 HE21 GLN A 274      66.196   2.040 -57.852  1.00 62.90           H  
ATOM   4276 HE22 GLN A 274      65.527   1.109 -56.491  1.00 62.90           H  
ATOM   4277  OE1 GLN A 274      64.943  -0.790 -57.736  1.00 62.90           O  
ATOM   4278  N   GLN A 275      64.053  -0.488 -63.417  1.00 57.71           N  
ATOM   4279  H   GLN A 275      63.155  -0.100 -63.166  1.00 57.71           H  
ATOM   4280  CA  GLN A 275      64.073  -1.669 -64.286  1.00 57.71           C  
ATOM   4281  HA  GLN A 275      64.735  -2.404 -63.827  1.00 57.71           H  
ATOM   4282  C   GLN A 275      64.649  -1.369 -65.681  1.00 57.71           C  
ATOM   4283  CB  GLN A 275      62.662  -2.276 -64.335  1.00 57.71           C  
ATOM   4284  HB2 GLN A 275      62.019  -1.666 -64.968  1.00 57.71           H  
ATOM   4285  HB3 GLN A 275      62.253  -2.274 -63.325  1.00 57.71           H  
ATOM   4286  O   GLN A 275      65.304  -2.230 -66.263  1.00 57.71           O  
ATOM   4287  CG  GLN A 275      62.656  -3.729 -64.831  1.00 57.71           C  
ATOM   4288  HG2 GLN A 275      62.952  -3.761 -65.880  1.00 57.71           H  
ATOM   4289  HG3 GLN A 275      63.368  -4.318 -64.253  1.00 57.71           H  
ATOM   4290  CD  GLN A 275      61.271  -4.349 -64.687  1.00 57.71           C  
ATOM   4291  NE2 GLN A 275      60.888  -4.789 -63.507  1.00 57.71           N  
ATOM   4292 HE21 GLN A 275      59.959  -5.183 -63.464  1.00 57.71           H  
ATOM   4293 HE22 GLN A 275      61.521  -4.769 -62.721  1.00 57.71           H  
ATOM   4294  OE1 GLN A 275      60.489  -4.416 -65.618  1.00 57.71           O  
ATOM   4295  N   GLN A 276      64.523  -0.135 -66.188  1.00 56.68           N  
ATOM   4296  H   GLN A 276      63.945   0.540 -65.709  1.00 56.68           H  
ATOM   4297  CA  GLN A 276      65.213   0.272 -67.421  1.00 56.68           C  
ATOM   4298  HA  GLN A 276      64.990  -0.483 -68.175  1.00 56.68           H  
ATOM   4299  C   GLN A 276      66.749   0.296 -67.266  1.00 56.68           C  
ATOM   4300  CB  GLN A 276      64.644   1.616 -67.914  1.00 56.68           C  
ATOM   4301  HB2 GLN A 276      63.571   1.635 -67.719  1.00 56.68           H  
ATOM   4302  HB3 GLN A 276      65.109   2.438 -67.370  1.00 56.68           H  
ATOM   4303  O   GLN A 276      67.461   0.266 -68.268  1.00 56.68           O  
ATOM   4304  CG  GLN A 276      64.840   1.802 -69.428  1.00 56.68           C  
ATOM   4305  HG2 GLN A 276      65.904   1.834 -69.659  1.00 56.68           H  
ATOM   4306  HG3 GLN A 276      64.396   0.957 -69.955  1.00 56.68           H  
ATOM   4307  CD  GLN A 276      64.199   3.084 -69.947  1.00 56.68           C  
ATOM   4308  NE2 GLN A 276      62.887   3.185 -69.970  1.00 56.68           N  
ATOM   4309 HE21 GLN A 276      62.524   4.055 -70.332  1.00 56.68           H  
ATOM   4310 HE22 GLN A 276      62.302   2.434 -69.633  1.00 56.68           H  
ATOM   4311  OE1 GLN A 276      64.861   4.023 -70.347  1.00 56.68           O  
ATOM   4312  N   GLN A 277      67.262   0.289 -66.028  1.00 54.12           N  
ATOM   4313  H   GLN A 277      66.625   0.309 -65.245  1.00 54.12           H  
ATOM   4314  CA  GLN A 277      68.694   0.232 -65.715  1.00 54.12           C  
ATOM   4315  HA  GLN A 277      69.232   0.569 -66.601  1.00 54.12           H  
ATOM   4316  C   GLN A 277      69.216  -1.193 -65.429  1.00 54.12           C  
ATOM   4317  CB  GLN A 277      68.991   1.236 -64.585  1.00 54.12           C  
ATOM   4318  HB2 GLN A 277      68.236   2.023 -64.599  1.00 54.12           H  
ATOM   4319  HB3 GLN A 277      68.937   0.735 -63.618  1.00 54.12           H  
ATOM   4320  O   GLN A 277      70.415  -1.368 -65.235  1.00 54.12           O  
ATOM   4321  CG  GLN A 277      70.363   1.903 -64.757  1.00 54.12           C  
ATOM   4322  HG2 GLN A 277      70.444   2.315 -65.763  1.00 54.12           H  
ATOM   4323  HG3 GLN A 277      71.151   1.162 -64.622  1.00 54.12           H  
ATOM   4324  CD  GLN A 277      70.571   3.033 -63.756  1.00 54.12           C  
ATOM   4325  NE2 GLN A 277      69.981   4.190 -63.967  1.00 54.12           N  
ATOM   4326 HE21 GLN A 277      70.151   4.902 -63.271  1.00 54.12           H  
ATOM   4327 HE22 GLN A 277      69.384   4.326 -64.771  1.00 54.12           H  
ATOM   4328  OE1 GLN A 277      71.255   2.903 -62.758  1.00 54.12           O  
ATOM   4329  N   GLN A 278      68.355  -2.221 -65.456  1.00 47.43           N  
ATOM   4330  H   GLN A 278      67.378  -2.024 -65.619  1.00 47.43           H  
ATOM   4331  CA  GLN A 278      68.757  -3.637 -65.427  1.00 47.43           C  
ATOM   4332  HA  GLN A 278      69.839  -3.692 -65.547  1.00 47.43           H  
ATOM   4333  C   GLN A 278      68.213  -4.394 -66.644  1.00 47.43           C  
ATOM   4334  CB  GLN A 278      68.436  -4.303 -64.076  1.00 47.43           C  
ATOM   4335  HB2 GLN A 278      68.444  -5.386 -64.197  1.00 47.43           H  
ATOM   4336  HB3 GLN A 278      67.450  -3.994 -63.727  1.00 47.43           H  
ATOM   4337  O   GLN A 278      67.403  -5.314 -66.549  1.00 47.43           O  
ATOM   4338  CG  GLN A 278      69.513  -3.937 -63.045  1.00 47.43           C  
ATOM   4339  HG2 GLN A 278      69.511  -2.856 -62.902  1.00 47.43           H  
ATOM   4340  HG3 GLN A 278      70.494  -4.226 -63.424  1.00 47.43           H  
ATOM   4341  CD  GLN A 278      69.324  -4.605 -61.688  1.00 47.43           C  
ATOM   4342  NE2 GLN A 278      69.856  -4.023 -60.637  1.00 47.43           N  
ATOM   4343 HE21 GLN A 278      69.725  -4.506 -59.759  1.00 47.43           H  
ATOM   4344 HE22 GLN A 278      70.386  -3.169 -60.737  1.00 47.43           H  
ATOM   4345  OE1 GLN A 278      68.715  -5.648 -61.526  1.00 47.43           O  
ATOM   4346  N   GLN A 279      68.727  -4.021 -67.816  1.00 36.25           N  
ATOM   4347  H   GLN A 279      69.383  -3.253 -67.823  1.00 36.25           H  
ATOM   4348  CA  GLN A 279      68.684  -4.883 -68.993  1.00 36.25           C  
ATOM   4349  HA  GLN A 279      67.701  -5.348 -69.071  1.00 36.25           H  
ATOM   4350  C   GLN A 279      69.733  -5.999 -68.859  1.00 36.25           C  
ATOM   4351  CB  GLN A 279      68.934  -4.063 -70.271  1.00 36.25           C  
ATOM   4352  HB2 GLN A 279      69.878  -3.525 -70.180  1.00 36.25           H  
ATOM   4353  HB3 GLN A 279      69.016  -4.756 -71.108  1.00 36.25           H  
ATOM   4354  O   GLN A 279      70.878  -5.809 -69.259  1.00 36.25           O  
ATOM   4355  CG  GLN A 279      67.821  -3.058 -70.590  1.00 36.25           C  
ATOM   4356  HG2 GLN A 279      66.871  -3.582 -70.687  1.00 36.25           H  
ATOM   4357  HG3 GLN A 279      67.736  -2.344 -69.771  1.00 36.25           H  
ATOM   4358  CD  GLN A 279      68.084  -2.290 -71.885  1.00 36.25           C  
ATOM   4359  NE2 GLN A 279      67.491  -1.130 -72.049  1.00 36.25           N  
ATOM   4360 HE21 GLN A 279      66.989  -0.705 -71.282  1.00 36.25           H  
ATOM   4361 HE22 GLN A 279      67.715  -0.641 -72.904  1.00 36.25           H  
ATOM   4362  OE1 GLN A 279      68.805  -2.705 -72.776  1.00 36.25           O  
ATOM   4363  N   GLN A 280      69.343  -7.168 -68.341  1.00 38.72           N  
ATOM   4364  H   GLN A 280      68.458  -7.203 -67.855  1.00 38.72           H  
ATOM   4365  CA  GLN A 280      69.961  -8.462 -68.681  1.00 38.72           C  
ATOM   4366  HA  GLN A 280      70.120  -8.428 -69.759  1.00 38.72           H  
ATOM   4367  C   GLN A 280      68.987  -9.637 -68.372  1.00 38.72           C  
ATOM   4368  CB  GLN A 280      71.348  -8.627 -68.012  1.00 38.72           C  
ATOM   4369  HB2 GLN A 280      71.506  -7.830 -67.285  1.00 38.72           H  
ATOM   4370  HB3 GLN A 280      71.395  -9.579 -67.483  1.00 38.72           H  
ATOM   4371  O   GLN A 280      68.236  -9.547 -67.403  1.00 38.72           O  
ATOM   4372  CG  GLN A 280      72.477  -8.588 -69.068  1.00 38.72           C  
ATOM   4373  HG2 GLN A 280      72.427  -9.494 -69.671  1.00 38.72           H  
ATOM   4374  HG3 GLN A 280      72.329  -7.741 -69.739  1.00 38.72           H  
ATOM   4375  CD  GLN A 280      73.891  -8.474 -68.499  1.00 38.72           C  
ATOM   4376  NE2 GLN A 280      74.887  -8.295 -69.339  1.00 38.72           N  
ATOM   4377 HE21 GLN A 280      74.718  -8.174 -70.328  1.00 38.72           H  
ATOM   4378 HE22 GLN A 280      75.798  -8.210 -68.910  1.00 38.72           H  
ATOM   4379  OE1 GLN A 280      74.149  -8.557 -67.313  1.00 38.72           O  
ATOM   4380  N   PRO A 281      68.923 -10.703 -69.204  1.00 47.56           N  
ATOM   4381  CA  PRO A 281      67.943 -11.812 -69.105  1.00 47.56           C  
ATOM   4382  HA  PRO A 281      67.053 -11.519 -68.548  1.00 47.56           H  
ATOM   4383  C   PRO A 281      68.560 -13.091 -68.472  1.00 47.56           C  
ATOM   4384  CB  PRO A 281      67.604 -12.036 -70.585  1.00 47.56           C  
ATOM   4385  HB2 PRO A 281      66.958 -11.232 -70.936  1.00 47.56           H  
ATOM   4386  HB3 PRO A 281      67.137 -13.002 -70.778  1.00 47.56           H  
ATOM   4387  O   PRO A 281      69.752 -13.059 -68.167  1.00 47.56           O  
ATOM   4388  CG  PRO A 281      68.974 -11.929 -71.262  1.00 47.56           C  
ATOM   4389  HG2 PRO A 281      69.521 -12.866 -71.151  1.00 47.56           H  
ATOM   4390  HG3 PRO A 281      68.882 -11.662 -72.314  1.00 47.56           H  
ATOM   4391  CD  PRO A 281      69.663 -10.827 -70.460  1.00 47.56           C  
ATOM   4392  HD2 PRO A 281      69.600  -9.904 -71.036  1.00 47.56           H  
ATOM   4393  HD3 PRO A 281      70.704 -11.090 -70.272  1.00 47.56           H  
ATOM   4394  N   PRO A 282      67.903 -14.282 -68.429  1.00 50.07           N  
ATOM   4395  CA  PRO A 282      66.482 -14.683 -68.286  1.00 50.07           C  
ATOM   4396  HA  PRO A 282      65.815 -13.826 -68.377  1.00 50.07           H  
ATOM   4397  C   PRO A 282      66.292 -15.330 -66.857  1.00 50.07           C  
ATOM   4398  CB  PRO A 282      66.342 -15.600 -69.516  1.00 50.07           C  
ATOM   4399  HB2 PRO A 282      65.505 -16.298 -69.502  1.00 50.07           H  
ATOM   4400  HB3 PRO A 282      66.218 -14.975 -70.400  1.00 50.07           H  
ATOM   4401  O   PRO A 282      66.958 -14.825 -65.956  1.00 50.07           O  
ATOM   4402  CG  PRO A 282      67.681 -16.335 -69.625  1.00 50.07           C  
ATOM   4403  HG2 PRO A 282      67.997 -16.385 -70.667  1.00 50.07           H  
ATOM   4404  HG3 PRO A 282      67.621 -17.338 -69.201  1.00 50.07           H  
ATOM   4405  CD  PRO A 282      68.643 -15.484 -68.800  1.00 50.07           C  
ATOM   4406  HD2 PRO A 282      68.953 -16.023 -67.904  1.00 50.07           H  
ATOM   4407  HD3 PRO A 282      69.516 -15.239 -69.404  1.00 50.07           H  
ATOM   4408  N   PRO A 283      65.501 -16.400 -66.533  1.00 45.61           N  
ATOM   4409  CA  PRO A 283      64.427 -17.119 -67.242  1.00 45.61           C  
ATOM   4410  HA  PRO A 283      64.122 -16.578 -68.138  1.00 45.61           H  
ATOM   4411  C   PRO A 283      63.113 -17.457 -66.470  1.00 45.61           C  
ATOM   4412  CB  PRO A 283      65.094 -18.457 -67.587  1.00 45.61           C  
ATOM   4413  HB2 PRO A 283      65.776 -18.341 -68.429  1.00 45.61           H  
ATOM   4414  HB3 PRO A 283      64.375 -19.246 -67.805  1.00 45.61           H  
ATOM   4415  O   PRO A 283      63.032 -17.523 -65.252  1.00 45.61           O  
ATOM   4416  CG  PRO A 283      65.889 -18.761 -66.311  1.00 45.61           C  
ATOM   4417  HG2 PRO A 283      65.317 -19.420 -65.658  1.00 45.61           H  
ATOM   4418  HG3 PRO A 283      66.849 -19.213 -66.558  1.00 45.61           H  
ATOM   4419  CD  PRO A 283      66.077 -17.398 -65.629  1.00 45.61           C  
ATOM   4420  HD2 PRO A 283      65.560 -17.379 -64.669  1.00 45.61           H  
ATOM   4421  HD3 PRO A 283      67.141 -17.226 -65.465  1.00 45.61           H  
ATOM   4422  N   GLN A 284      62.096 -17.732 -67.294  1.00 32.64           N  
ATOM   4423  H   GLN A 284      62.299 -17.444 -68.240  1.00 32.64           H  
ATOM   4424  CA  GLN A 284      60.951 -18.671 -67.244  1.00 32.64           C  
ATOM   4425  HA  GLN A 284      60.067 -18.062 -67.433  1.00 32.64           H  
ATOM   4426  C   GLN A 284      60.594 -19.563 -66.009  1.00 32.64           C  
ATOM   4427  CB  GLN A 284      61.130 -19.610 -68.457  1.00 32.64           C  
ATOM   4428  HB2 GLN A 284      60.285 -20.297 -68.491  1.00 32.64           H  
ATOM   4429  HB3 GLN A 284      62.040 -20.196 -68.322  1.00 32.64           H  
ATOM   4430  O   GLN A 284      61.437 -20.062 -65.279  1.00 32.64           O  
ATOM   4431  CG  GLN A 284      61.172 -18.898 -69.823  1.00 32.64           C  
ATOM   4432  HG2 GLN A 284      62.033 -18.232 -69.882  1.00 32.64           H  
ATOM   4433  HG3 GLN A 284      60.266 -18.302 -69.937  1.00 32.64           H  
ATOM   4434  CD  GLN A 284      61.271 -19.877 -70.992  1.00 32.64           C  
ATOM   4435  NE2 GLN A 284      60.802 -19.515 -72.165  1.00 32.64           N  
ATOM   4436 HE21 GLN A 284      60.926 -20.191 -72.905  1.00 32.64           H  
ATOM   4437 HE22 GLN A 284      60.394 -18.604 -72.318  1.00 32.64           H  
ATOM   4438  OE1 GLN A 284      61.771 -20.980 -70.882  1.00 32.64           O  
ATOM   4439  N   GLN A 285      59.291 -19.919 -65.967  1.00 38.22           N  
ATOM   4440  H   GLN A 285      58.710 -19.444 -66.643  1.00 38.22           H  
ATOM   4441  CA  GLN A 285      58.624 -21.051 -65.267  1.00 38.22           C  
ATOM   4442  HA  GLN A 285      57.634 -21.075 -65.723  1.00 38.22           H  
ATOM   4443  C   GLN A 285      58.258 -20.983 -63.757  1.00 38.22           C  
ATOM   4444  CB  GLN A 285      59.217 -22.433 -65.643  1.00 38.22           C  
ATOM   4445  HB2 GLN A 285      58.649 -23.188 -65.100  1.00 38.22           H  
ATOM   4446  HB3 GLN A 285      60.252 -22.496 -65.307  1.00 38.22           H  
ATOM   4447  O   GLN A 285      58.451 -21.964 -63.049  1.00 38.22           O  
ATOM   4448  CG  GLN A 285      59.133 -22.845 -67.119  1.00 38.22           C  
ATOM   4449  HG2 GLN A 285      58.138 -22.624 -67.506  1.00 38.22           H  
ATOM   4450  HG3 GLN A 285      59.870 -22.282 -67.693  1.00 38.22           H  
ATOM   4451  CD  GLN A 285      59.406 -24.339 -67.327  1.00 38.22           C  
ATOM   4452  NE2 GLN A 285      59.514 -24.793 -68.555  1.00 38.22           N  
ATOM   4453 HE21 GLN A 285      59.720 -25.779 -68.629  1.00 38.22           H  
ATOM   4454 HE22 GLN A 285      59.504 -24.172 -69.351  1.00 38.22           H  
ATOM   4455  OE1 GLN A 285      59.509 -25.137 -66.414  1.00 38.22           O  
ATOM   4456  N   VAL A 286      57.549 -19.948 -63.265  1.00 45.60           N  
ATOM   4457  H   VAL A 286      57.514 -19.084 -63.788  1.00 45.60           H  
ATOM   4458  CA  VAL A 286      56.679 -20.120 -62.056  1.00 45.60           C  
ATOM   4459  HA  VAL A 286      56.370 -21.165 -62.069  1.00 45.60           H  
ATOM   4460  C   VAL A 286      55.346 -19.335 -62.087  1.00 45.60           C  
ATOM   4461  CB  VAL A 286      57.401 -19.926 -60.687  1.00 45.60           C  
ATOM   4462  HB  VAL A 286      57.279 -18.889 -60.376  1.00 45.60           H  
ATOM   4463  O   VAL A 286      54.789 -19.005 -61.045  1.00 45.60           O  
ATOM   4464  CG1 VAL A 286      56.777 -20.850 -59.620  1.00 45.60           C  
ATOM   4465 HG11 VAL A 286      55.708 -20.670 -59.511  1.00 45.60           H  
ATOM   4466 HG12 VAL A 286      56.937 -21.894 -59.891  1.00 45.60           H  
ATOM   4467 HG13 VAL A 286      57.247 -20.663 -58.654  1.00 45.60           H  
ATOM   4468  CG2 VAL A 286      58.907 -20.218 -60.632  1.00 45.60           C  
ATOM   4469 HG21 VAL A 286      59.106 -21.279 -60.777  1.00 45.60           H  
ATOM   4470 HG22 VAL A 286      59.301 -19.929 -59.657  1.00 45.60           H  
ATOM   4471 HG23 VAL A 286      59.436 -19.641 -61.390  1.00 45.60           H  
ATOM   4472  N   MET A 287      54.777 -19.031 -63.263  1.00 39.74           N  
ATOM   4473  H   MET A 287      55.242 -19.309 -64.116  1.00 39.74           H  
ATOM   4474  CA  MET A 287      53.527 -18.239 -63.357  1.00 39.74           C  
ATOM   4475  HA  MET A 287      53.117 -18.163 -62.350  1.00 39.74           H  
ATOM   4476  C   MET A 287      52.389 -18.919 -64.131  1.00 39.74           C  
ATOM   4477  CB  MET A 287      53.820 -16.787 -63.778  1.00 39.74           C  
ATOM   4478  HB2 MET A 287      54.772 -16.483 -63.342  1.00 39.74           H  
ATOM   4479  HB3 MET A 287      53.893 -16.705 -64.862  1.00 39.74           H  
ATOM   4480  O   MET A 287      51.705 -18.297 -64.937  1.00 39.74           O  
ATOM   4481  CG  MET A 287      52.739 -15.839 -63.239  1.00 39.74           C  
ATOM   4482  HG2 MET A 287      51.806 -15.988 -63.783  1.00 39.74           H  
ATOM   4483  HG3 MET A 287      52.567 -16.087 -62.192  1.00 39.74           H  
ATOM   4484  SD  MET A 287      53.202 -14.089 -63.323  1.00 39.74           S  
ATOM   4485  CE  MET A 287      52.429 -13.451 -61.809  1.00 39.74           C  
ATOM   4486  HE1 MET A 287      52.224 -14.260 -61.108  1.00 39.74           H  
ATOM   4487  HE2 MET A 287      53.106 -12.740 -61.337  1.00 39.74           H  
ATOM   4488  HE3 MET A 287      51.498 -12.943 -62.061  1.00 39.74           H  
ATOM   4489  N   GLN A 288      52.154 -20.207 -63.856  1.00 45.74           N  
ATOM   4490  H   GLN A 288      52.813 -20.694 -63.265  1.00 45.74           H  
ATOM   4491  CA  GLN A 288      50.939 -20.901 -64.317  1.00 45.74           C  
ATOM   4492  HA  GLN A 288      50.199 -20.135 -64.550  1.00 45.74           H  
ATOM   4493  C   GLN A 288      50.259 -21.786 -63.251  1.00 45.74           C  
ATOM   4494  CB  GLN A 288      51.244 -21.629 -65.640  1.00 45.74           C  
ATOM   4495  HB2 GLN A 288      51.835 -20.959 -66.264  1.00 45.74           H  
ATOM   4496  HB3 GLN A 288      51.837 -22.524 -65.451  1.00 45.74           H  
ATOM   4497  O   GLN A 288      49.110 -22.175 -63.435  1.00 45.74           O  
ATOM   4498  CG  GLN A 288      49.970 -22.003 -66.417  1.00 45.74           C  
ATOM   4499  HG2 GLN A 288      49.642 -23.001 -66.124  1.00 45.74           H  
ATOM   4500  HG3 GLN A 288      49.169 -21.303 -66.180  1.00 45.74           H  
ATOM   4501  CD  GLN A 288      50.196 -21.972 -67.924  1.00 45.74           C  
ATOM   4502  NE2 GLN A 288      49.860 -20.892 -68.597  1.00 45.74           N  
ATOM   4503 HE21 GLN A 288      50.031 -20.931 -69.591  1.00 45.74           H  
ATOM   4504 HE22 GLN A 288      49.443 -20.095 -68.138  1.00 45.74           H  
ATOM   4505  OE1 GLN A 288      50.708 -22.898 -68.522  1.00 45.74           O  
ATOM   4506  N   LEU A 289      50.888 -22.020 -62.088  1.00 44.72           N  
ATOM   4507  H   LEU A 289      51.828 -21.671 -61.963  1.00 44.72           H  
ATOM   4508  CA  LEU A 289      50.343 -22.882 -61.024  1.00 44.72           C  
ATOM   4509  HA  LEU A 289      49.502 -23.425 -61.455  1.00 44.72           H  
ATOM   4510  C   LEU A 289      49.730 -22.131 -59.821  1.00 44.72           C  
ATOM   4511  CB  LEU A 289      51.387 -23.942 -60.616  1.00 44.72           C  
ATOM   4512  HB2 LEU A 289      52.067 -24.143 -61.443  1.00 44.72           H  
ATOM   4513  HB3 LEU A 289      51.979 -23.549 -59.790  1.00 44.72           H  
ATOM   4514  O   LEU A 289      49.607 -22.696 -58.741  1.00 44.72           O  
ATOM   4515  CG  LEU A 289      50.728 -25.275 -60.195  1.00 44.72           C  
ATOM   4516  HG  LEU A 289      49.849 -25.086 -59.580  1.00 44.72           H  
ATOM   4517  CD1 LEU A 289      50.298 -26.090 -61.420  1.00 44.72           C  
ATOM   4518 HD11 LEU A 289      49.832 -27.020 -61.093  1.00 44.72           H  
ATOM   4519 HD12 LEU A 289      51.166 -26.330 -62.034  1.00 44.72           H  
ATOM   4520 HD13 LEU A 289      49.578 -25.535 -62.021  1.00 44.72           H  
ATOM   4521  CD2 LEU A 289      51.702 -26.123 -59.380  1.00 44.72           C  
ATOM   4522 HD21 LEU A 289      52.004 -25.577 -58.487  1.00 44.72           H  
ATOM   4523 HD22 LEU A 289      51.214 -27.048 -59.071  1.00 44.72           H  
ATOM   4524 HD23 LEU A 289      52.584 -26.363 -59.974  1.00 44.72           H  
ATOM   4525  N   GLN A 290      49.324 -20.867 -59.989  1.00 48.50           N  
ATOM   4526  H   GLN A 290      49.524 -20.420 -60.872  1.00 48.50           H  
ATOM   4527  CA  GLN A 290      48.589 -20.124 -58.946  1.00 48.50           C  
ATOM   4528  HA  GLN A 290      48.398 -20.800 -58.112  1.00 48.50           H  
ATOM   4529  C   GLN A 290      47.190 -19.651 -59.383  1.00 48.50           C  
ATOM   4530  CB  GLN A 290      49.478 -18.997 -58.389  1.00 48.50           C  
ATOM   4531  HB2 GLN A 290      50.475 -19.400 -58.216  1.00 48.50           H  
ATOM   4532  HB3 GLN A 290      49.554 -18.187 -59.115  1.00 48.50           H  
ATOM   4533  O   GLN A 290      46.337 -19.413 -58.534  1.00 48.50           O  
ATOM   4534  CG  GLN A 290      48.945 -18.449 -57.053  1.00 48.50           C  
ATOM   4535  HG2 GLN A 290      48.666 -19.278 -56.402  1.00 48.50           H  
ATOM   4536  HG3 GLN A 290      48.058 -17.841 -57.233  1.00 48.50           H  
ATOM   4537  CD  GLN A 290      49.979 -17.597 -56.327  1.00 48.50           C  
ATOM   4538  NE2 GLN A 290      50.856 -18.186 -55.544  1.00 48.50           N  
ATOM   4539 HE21 GLN A 290      51.531 -17.577 -55.103  1.00 48.50           H  
ATOM   4540 HE22 GLN A 290      50.852 -19.187 -55.412  1.00 48.50           H  
ATOM   4541  OE1 GLN A 290      50.027 -16.388 -56.464  1.00 48.50           O  
ATOM   4542  N   GLN A 291      46.899 -19.583 -60.690  1.00 50.61           N  
ATOM   4543  H   GLN A 291      47.610 -19.809 -61.370  1.00 50.61           H  
ATOM   4544  CA  GLN A 291      45.587 -19.123 -61.167  1.00 50.61           C  
ATOM   4545  HA  GLN A 291      45.247 -18.340 -60.488  1.00 50.61           H  
ATOM   4546  C   GLN A 291      44.504 -20.221 -61.131  1.00 50.61           C  
ATOM   4547  CB  GLN A 291      45.740 -18.476 -62.554  1.00 50.61           C  
ATOM   4548  HB2 GLN A 291      45.808 -19.251 -63.318  1.00 50.61           H  
ATOM   4549  HB3 GLN A 291      46.658 -17.888 -62.574  1.00 50.61           H  
ATOM   4550  O   GLN A 291      43.339 -19.914 -60.894  1.00 50.61           O  
ATOM   4551  CG  GLN A 291      44.565 -17.536 -62.867  1.00 50.61           C  
ATOM   4552  HG2 GLN A 291      44.500 -16.765 -62.100  1.00 50.61           H  
ATOM   4553  HG3 GLN A 291      43.633 -18.101 -62.868  1.00 50.61           H  
ATOM   4554  CD  GLN A 291      44.717 -16.865 -64.226  1.00 50.61           C  
ATOM   4555  NE2 GLN A 291      45.516 -15.828 -64.349  1.00 50.61           N  
ATOM   4556 HE21 GLN A 291      46.005 -15.441 -63.554  1.00 50.61           H  
ATOM   4557 HE22 GLN A 291      45.566 -15.429 -65.275  1.00 50.61           H  
ATOM   4558  OE1 GLN A 291      44.132 -17.271 -65.211  1.00 50.61           O  
ATOM   4559  N   MET A 292      44.864 -21.503 -61.293  1.00 43.29           N  
ATOM   4560  H   MET A 292      45.828 -21.719 -61.501  1.00 43.29           H  
ATOM   4561  CA  MET A 292      43.870 -22.592 -61.338  1.00 43.29           C  
ATOM   4562  HA  MET A 292      43.065 -22.276 -62.001  1.00 43.29           H  
ATOM   4563  C   MET A 292      43.225 -22.892 -59.968  1.00 43.29           C  
ATOM   4564  CB  MET A 292      44.502 -23.858 -61.944  1.00 43.29           C  
ATOM   4565  HB2 MET A 292      45.141 -24.327 -61.195  1.00 43.29           H  
ATOM   4566  HB3 MET A 292      45.121 -23.591 -62.801  1.00 43.29           H  
ATOM   4567  O   MET A 292      42.059 -23.274 -59.907  1.00 43.29           O  
ATOM   4568  CG  MET A 292      43.436 -24.861 -62.418  1.00 43.29           C  
ATOM   4569  HG2 MET A 292      42.483 -24.632 -61.942  1.00 43.29           H  
ATOM   4570  HG3 MET A 292      43.291 -24.748 -63.492  1.00 43.29           H  
ATOM   4571  SD  MET A 292      43.797 -26.599 -62.046  1.00 43.29           S  
ATOM   4572  CE  MET A 292      45.115 -26.940 -63.242  1.00 43.29           C  
ATOM   4573  HE1 MET A 292      45.941 -26.244 -63.096  1.00 43.29           H  
ATOM   4574  HE2 MET A 292      44.725 -26.837 -64.255  1.00 43.29           H  
ATOM   4575  HE3 MET A 292      45.475 -27.959 -63.101  1.00 43.29           H  
ATOM   4576  N   GLN A 293      43.934 -22.683 -58.851  1.00 49.55           N  
ATOM   4577  H   GLN A 293      44.878 -22.333 -58.925  1.00 49.55           H  
ATOM   4578  CA  GLN A 293      43.420 -23.070 -57.527  1.00 49.55           C  
ATOM   4579  HA  GLN A 293      42.941 -24.042 -57.640  1.00 49.55           H  
ATOM   4580  C   GLN A 293      42.331 -22.123 -56.984  1.00 49.55           C  
ATOM   4581  CB  GLN A 293      44.599 -23.260 -56.556  1.00 49.55           C  
ATOM   4582  HB2 GLN A 293      45.362 -23.857 -57.055  1.00 49.55           H  
ATOM   4583  HB3 GLN A 293      45.032 -22.292 -56.302  1.00 49.55           H  
ATOM   4584  O   GLN A 293      41.548 -22.519 -56.123  1.00 49.55           O  
ATOM   4585  CG  GLN A 293      44.178 -23.994 -55.271  1.00 49.55           C  
ATOM   4586  HG2 GLN A 293      43.597 -23.324 -54.638  1.00 49.55           H  
ATOM   4587  HG3 GLN A 293      43.554 -24.850 -55.527  1.00 49.55           H  
ATOM   4588  CD  GLN A 293      45.380 -24.490 -54.478  1.00 49.55           C  
ATOM   4589  NE2 GLN A 293      45.879 -25.676 -54.753  1.00 49.55           N  
ATOM   4590 HE21 GLN A 293      46.673 -25.957 -54.195  1.00 49.55           H  
ATOM   4591 HE22 GLN A 293      45.456 -26.275 -55.447  1.00 49.55           H  
ATOM   4592  OE1 GLN A 293      45.907 -23.814 -53.615  1.00 49.55           O  
ATOM   4593  N   GLN A 294      42.218 -20.891 -57.498  1.00 48.50           N  
ATOM   4594  H   GLN A 294      42.846 -20.609 -58.237  1.00 48.50           H  
ATOM   4595  CA  GLN A 294      41.252 -19.917 -56.972  1.00 48.50           C  
ATOM   4596  HA  GLN A 294      41.197 -20.074 -55.895  1.00 48.50           H  
ATOM   4597  C   GLN A 294      39.815 -20.116 -57.494  1.00 48.50           C  
ATOM   4598  CB  GLN A 294      41.793 -18.491 -57.185  1.00 48.50           C  
ATOM   4599  HB2 GLN A 294      41.675 -18.198 -58.228  1.00 48.50           H  
ATOM   4600  HB3 GLN A 294      42.857 -18.490 -56.948  1.00 48.50           H  
ATOM   4601  O   GLN A 294      38.880 -19.592 -56.894  1.00 48.50           O  
ATOM   4602  CG  GLN A 294      41.093 -17.469 -56.271  1.00 48.50           C  
ATOM   4603  HG2 GLN A 294      40.091 -17.267 -56.649  1.00 48.50           H  
ATOM   4604  HG3 GLN A 294      41.004 -17.880 -55.265  1.00 48.50           H  
ATOM   4605  CD  GLN A 294      41.853 -16.151 -56.176  1.00 48.50           C  
ATOM   4606  NE2 GLN A 294      42.955 -16.101 -55.458  1.00 48.50           N  
ATOM   4607 HE21 GLN A 294      43.430 -15.210 -55.447  1.00 48.50           H  
ATOM   4608 HE22 GLN A 294      43.310 -16.923 -54.991  1.00 48.50           H  
ATOM   4609  OE1 GLN A 294      41.477 -15.140 -56.739  1.00 48.50           O  
ATOM   4610  N   GLN A 295      39.601 -20.894 -58.564  1.00 46.37           N  
ATOM   4611  H   GLN A 295      40.392 -21.325 -59.022  1.00 46.37           H  
ATOM   4612  CA  GLN A 295      38.268 -21.039 -59.169  1.00 46.37           C  
ATOM   4613  HA  GLN A 295      37.699 -20.146 -58.912  1.00 46.37           H  
ATOM   4614  C   GLN A 295      37.436 -22.215 -58.612  1.00 46.37           C  
ATOM   4615  CB  GLN A 295      38.402 -21.028 -60.703  1.00 46.37           C  
ATOM   4616  HB2 GLN A 295      38.748 -22.000 -61.055  1.00 46.37           H  
ATOM   4617  HB3 GLN A 295      39.146 -20.280 -60.978  1.00 46.37           H  
ATOM   4618  O   GLN A 295      36.222 -22.233 -58.801  1.00 46.37           O  
ATOM   4619  CG  GLN A 295      37.082 -20.657 -61.400  1.00 46.37           C  
ATOM   4620  HG2 GLN A 295      36.392 -21.500 -61.352  1.00 46.37           H  
ATOM   4621  HG3 GLN A 295      36.623 -19.810 -60.890  1.00 46.37           H  
ATOM   4622  CD  GLN A 295      37.294 -20.285 -62.863  1.00 46.37           C  
ATOM   4623  NE2 GLN A 295      37.460 -19.020 -63.186  1.00 46.37           N  
ATOM   4624 HE21 GLN A 295      37.612 -18.842 -64.168  1.00 46.37           H  
ATOM   4625 HE22 GLN A 295      37.455 -18.294 -62.483  1.00 46.37           H  
ATOM   4626  OE1 GLN A 295      37.334 -21.122 -63.743  1.00 46.37           O  
ATOM   4627  N   GLN A 296      38.031 -23.163 -57.873  1.00 44.13           N  
ATOM   4628  H   GLN A 296      39.031 -23.115 -57.739  1.00 44.13           H  
ATOM   4629  CA  GLN A 296      37.305 -24.348 -57.377  1.00 44.13           C  
ATOM   4630  HA  GLN A 296      36.451 -24.503 -58.037  1.00 44.13           H  
ATOM   4631  C   GLN A 296      36.698 -24.192 -55.963  1.00 44.13           C  
ATOM   4632  CB  GLN A 296      38.195 -25.595 -57.533  1.00 44.13           C  
ATOM   4633  HB2 GLN A 296      38.754 -25.512 -58.466  1.00 44.13           H  
ATOM   4634  HB3 GLN A 296      38.907 -25.648 -56.710  1.00 44.13           H  
ATOM   4635  O   GLN A 296      35.827 -24.966 -55.579  1.00 44.13           O  
ATOM   4636  CG  GLN A 296      37.366 -26.889 -57.597  1.00 44.13           C  
ATOM   4637  HG2 GLN A 296      36.917 -27.090 -56.624  1.00 44.13           H  
ATOM   4638  HG3 GLN A 296      36.565 -26.774 -58.327  1.00 44.13           H  
ATOM   4639  CD  GLN A 296      38.219 -28.092 -57.983  1.00 44.13           C  
ATOM   4640  NE2 GLN A 296      38.092 -28.614 -59.184  1.00 44.13           N  
ATOM   4641 HE21 GLN A 296      38.687 -29.407 -59.378  1.00 44.13           H  
ATOM   4642 HE22 GLN A 296      37.427 -28.247 -59.849  1.00 44.13           H  
ATOM   4643  OE1 GLN A 296      39.033 -28.573 -57.217  1.00 44.13           O  
ATOM   4644  N   VAL A 297      37.079 -23.162 -55.196  1.00 45.79           N  
ATOM   4645  H   VAL A 297      37.795 -22.545 -55.552  1.00 45.79           H  
ATOM   4646  CA  VAL A 297      36.578 -22.941 -53.815  1.00 45.79           C  
ATOM   4647  HA  VAL A 297      36.386 -23.917 -53.371  1.00 45.79           H  
ATOM   4648  C   VAL A 297      35.220 -22.204 -53.782  1.00 45.79           C  
ATOM   4649  CB  VAL A 297      37.674 -22.273 -52.946  1.00 45.79           C  
ATOM   4650  HB  VAL A 297      37.892 -21.284 -53.350  1.00 45.79           H  
ATOM   4651  O   VAL A 297      34.588 -22.085 -52.736  1.00 45.79           O  
ATOM   4652  CG1 VAL A 297      37.298 -22.121 -51.464  1.00 45.79           C  
ATOM   4653 HG11 VAL A 297      36.510 -21.376 -51.349  1.00 45.79           H  
ATOM   4654 HG12 VAL A 297      38.158 -21.778 -50.889  1.00 45.79           H  
ATOM   4655 HG13 VAL A 297      36.956 -23.075 -51.065  1.00 45.79           H  
ATOM   4656  CG2 VAL A 297      38.968 -23.105 -52.975  1.00 45.79           C  
ATOM   4657 HG21 VAL A 297      39.724 -22.648 -52.336  1.00 45.79           H  
ATOM   4658 HG22 VAL A 297      39.379 -23.148 -53.984  1.00 45.79           H  
ATOM   4659 HG23 VAL A 297      38.772 -24.118 -52.625  1.00 45.79           H  
ATOM   4660  N   ALA A 298      34.715 -21.744 -54.930  1.00 43.72           N  
ATOM   4661  H   ALA A 298      35.242 -21.897 -55.778  1.00 43.72           H  
ATOM   4662  CA  ALA A 298      33.504 -20.922 -55.012  1.00 43.72           C  
ATOM   4663  HA  ALA A 298      33.457 -20.304 -54.115  1.00 43.72           H  
ATOM   4664  C   ALA A 298      32.165 -21.696 -55.057  1.00 43.72           C  
ATOM   4665  CB  ALA A 298      33.663 -19.967 -56.203  1.00 43.72           C  
ATOM   4666  HB1 ALA A 298      33.700 -20.534 -57.133  1.00 43.72           H  
ATOM   4667  HB2 ALA A 298      32.818 -19.280 -56.240  1.00 43.72           H  
ATOM   4668  HB3 ALA A 298      34.581 -19.389 -56.098  1.00 43.72           H  
ATOM   4669  O   ALA A 298      31.120 -21.051 -55.111  1.00 43.72           O  
ATOM   4670  N   GLN A 299      32.154 -23.041 -55.052  1.00 40.47           N  
ATOM   4671  H   GLN A 299      33.037 -23.529 -55.016  1.00 40.47           H  
ATOM   4672  CA  GLN A 299      30.919 -23.820 -55.297  1.00 40.47           C  
ATOM   4673  HA  GLN A 299      30.082 -23.124 -55.244  1.00 40.47           H  
ATOM   4674  C   GLN A 299      30.553 -24.888 -54.243  1.00 40.47           C  
ATOM   4675  CB  GLN A 299      30.926 -24.378 -56.737  1.00 40.47           C  
ATOM   4676  HB2 GLN A 299      31.243 -25.421 -56.726  1.00 40.47           H  
ATOM   4677  HB3 GLN A 299      31.628 -23.814 -57.352  1.00 40.47           H  
ATOM   4678  O   GLN A 299      29.595 -25.626 -54.444  1.00 40.47           O  
ATOM   4679  CG  GLN A 299      29.531 -24.256 -57.376  1.00 40.47           C  
ATOM   4680  HG2 GLN A 299      29.280 -23.202 -57.490  1.00 40.47           H  
ATOM   4681  HG3 GLN A 299      28.785 -24.714 -56.726  1.00 40.47           H  
ATOM   4682  CD  GLN A 299      29.439 -24.931 -58.738  1.00 40.47           C  
ATOM   4683  NE2 GLN A 299      30.008 -24.362 -59.778  1.00 40.47           N  
ATOM   4684 HE21 GLN A 299      30.515 -23.494 -59.687  1.00 40.47           H  
ATOM   4685 HE22 GLN A 299      29.908 -24.861 -60.651  1.00 40.47           H  
ATOM   4686  OE1 GLN A 299      28.846 -25.980 -58.901  1.00 40.47           O  
ATOM   4687  N   SER A 300      31.252 -24.971 -53.106  1.00 35.62           N  
ATOM   4688  H   SER A 300      32.077 -24.397 -53.003  1.00 35.62           H  
ATOM   4689  CA  SER A 300      31.086 -26.076 -52.135  1.00 35.62           C  
ATOM   4690  HA  SER A 300      30.209 -26.659 -52.418  1.00 35.62           H  
ATOM   4691  C   SER A 300      30.796 -25.654 -50.684  1.00 35.62           C  
ATOM   4692  CB  SER A 300      32.270 -27.045 -52.251  1.00 35.62           C  
ATOM   4693  HB2 SER A 300      32.218 -27.545 -53.218  1.00 35.62           H  
ATOM   4694  HB3 SER A 300      32.222 -27.803 -51.470  1.00 35.62           H  
ATOM   4695  O   SER A 300      31.048 -26.419 -49.759  1.00 35.62           O  
ATOM   4696  OG  SER A 300      33.493 -26.337 -52.173  1.00 35.62           O  
ATOM   4697  HG  SER A 300      34.213 -26.970 -52.233  1.00 35.62           H  
ATOM   4698  N   GLN A 301      30.217 -24.465 -50.458  1.00 37.51           N  
ATOM   4699  H   GLN A 301      30.071 -23.853 -51.249  1.00 37.51           H  
ATOM   4700  CA  GLN A 301      29.818 -24.005 -49.110  1.00 37.51           C  
ATOM   4701  HA  GLN A 301      29.920 -24.861 -48.443  1.00 37.51           H  
ATOM   4702  C   GLN A 301      28.328 -23.640 -48.946  1.00 37.51           C  
ATOM   4703  CB  GLN A 301      30.794 -22.927 -48.589  1.00 37.51           C  
ATOM   4704  HB2 GLN A 301      31.564 -22.722 -49.333  1.00 37.51           H  
ATOM   4705  HB3 GLN A 301      30.264 -21.995 -48.393  1.00 37.51           H  
ATOM   4706  O   GLN A 301      27.950 -23.012 -47.962  1.00 37.51           O  
ATOM   4707  CG  GLN A 301      31.473 -23.410 -47.296  1.00 37.51           C  
ATOM   4708  HG2 GLN A 301      32.098 -24.275 -47.519  1.00 37.51           H  
ATOM   4709  HG3 GLN A 301      30.709 -23.711 -46.579  1.00 37.51           H  
ATOM   4710  CD  GLN A 301      32.330 -22.331 -46.647  1.00 37.51           C  
ATOM   4711  NE2 GLN A 301      33.464 -21.987 -47.217  1.00 37.51           N  
ATOM   4712 HE21 GLN A 301      33.781 -22.453 -48.056  1.00 37.51           H  
ATOM   4713 HE22 GLN A 301      34.003 -21.284 -46.732  1.00 37.51           H  
ATOM   4714  OE1 GLN A 301      31.996 -21.765 -45.622  1.00 37.51           O  
ATOM   4715  N   GLN A 302      27.455 -24.072 -49.865  1.00 36.33           N  
ATOM   4716  H   GLN A 302      27.806 -24.613 -50.642  1.00 36.33           H  
ATOM   4717  CA  GLN A 302      25.995 -23.909 -49.737  1.00 36.33           C  
ATOM   4718  HA  GLN A 302      25.816 -23.169 -48.957  1.00 36.33           H  
ATOM   4719  C   GLN A 302      25.291 -25.188 -49.236  1.00 36.33           C  
ATOM   4720  CB  GLN A 302      25.391 -23.318 -51.027  1.00 36.33           C  
ATOM   4721  HB2 GLN A 302      26.102 -22.623 -51.472  1.00 36.33           H  
ATOM   4722  HB3 GLN A 302      25.195 -24.116 -51.743  1.00 36.33           H  
ATOM   4723  O   GLN A 302      24.177 -25.495 -49.651  1.00 36.33           O  
ATOM   4724  CG  GLN A 302      24.093 -22.546 -50.722  1.00 36.33           C  
ATOM   4725  HG2 GLN A 302      23.389 -23.183 -50.186  1.00 36.33           H  
ATOM   4726  HG3 GLN A 302      24.326 -21.692 -50.085  1.00 36.33           H  
ATOM   4727  CD  GLN A 302      23.398 -22.042 -51.979  1.00 36.33           C  
ATOM   4728  NE2 GLN A 302      23.916 -21.025 -52.632  1.00 36.33           N  
ATOM   4729 HE21 GLN A 302      23.423 -20.762 -53.473  1.00 36.33           H  
ATOM   4730 HE22 GLN A 302      24.785 -20.602 -52.338  1.00 36.33           H  
ATOM   4731  OE1 GLN A 302      22.370 -22.539 -52.397  1.00 36.33           O  
ATOM   4732  N   GLN A 303      25.938 -25.968 -48.359  1.00 31.85           N  
ATOM   4733  H   GLN A 303      26.867 -25.710 -48.058  1.00 31.85           H  
ATOM   4734  CA  GLN A 303      25.313 -27.164 -47.783  1.00 31.85           C  
ATOM   4735  HA  GLN A 303      24.271 -26.905 -47.597  1.00 31.85           H  
ATOM   4736  C   GLN A 303      25.874 -27.551 -46.402  1.00 31.85           C  
ATOM   4737  CB  GLN A 303      25.320 -28.313 -48.822  1.00 31.85           C  
ATOM   4738  HB2 GLN A 303      26.080 -29.061 -48.595  1.00 31.85           H  
ATOM   4739  HB3 GLN A 303      25.547 -27.918 -49.812  1.00 31.85           H  
ATOM   4740  O   GLN A 303      26.491 -28.596 -46.229  1.00 31.85           O  
ATOM   4741  CG  GLN A 303      23.934 -28.973 -48.889  1.00 31.85           C  
ATOM   4742  HG2 GLN A 303      23.180 -28.216 -49.102  1.00 31.85           H  
ATOM   4743  HG3 GLN A 303      23.706 -29.434 -47.928  1.00 31.85           H  
ATOM   4744  CD  GLN A 303      23.863 -30.038 -49.974  1.00 31.85           C  
ATOM   4745  NE2 GLN A 303      23.693 -29.668 -51.225  1.00 31.85           N  
ATOM   4746 HE21 GLN A 303      23.662 -30.418 -51.901  1.00 31.85           H  
ATOM   4747 HE22 GLN A 303      23.614 -28.692 -51.471  1.00 31.85           H  
ATOM   4748  OE1 GLN A 303      23.957 -31.223 -49.718  1.00 31.85           O  
ATOM   4749  N   GLN A 304      25.609 -26.721 -45.387  1.00 33.28           N  
ATOM   4750  H   GLN A 304      25.195 -25.822 -45.586  1.00 33.28           H  
ATOM   4751  CA  GLN A 304      25.556 -27.210 -44.003  1.00 33.28           C  
ATOM   4752  HA  GLN A 304      25.207 -28.240 -44.067  1.00 33.28           H  
ATOM   4753  C   GLN A 304      24.480 -26.476 -43.188  1.00 33.28           C  
ATOM   4754  CB  GLN A 304      26.952 -27.265 -43.348  1.00 33.28           C  
ATOM   4755  HB2 GLN A 304      27.152 -26.363 -42.770  1.00 33.28           H  
ATOM   4756  HB3 GLN A 304      27.717 -27.354 -44.119  1.00 33.28           H  
ATOM   4757  O   GLN A 304      24.733 -25.599 -42.366  1.00 33.28           O  
ATOM   4758  CG  GLN A 304      27.029 -28.514 -42.448  1.00 33.28           C  
ATOM   4759  HG2 GLN A 304      26.303 -28.422 -41.641  1.00 33.28           H  
ATOM   4760  HG3 GLN A 304      26.773 -29.393 -43.039  1.00 33.28           H  
ATOM   4761  CD  GLN A 304      28.402 -28.763 -41.833  1.00 33.28           C  
ATOM   4762  NE2 GLN A 304      28.601 -29.900 -41.203  1.00 33.28           N  
ATOM   4763 HE21 GLN A 304      27.863 -30.585 -41.127  1.00 33.28           H  
ATOM   4764 HE22 GLN A 304      29.520 -30.028 -40.806  1.00 33.28           H  
ATOM   4765  OE1 GLN A 304      29.315 -27.958 -41.890  1.00 33.28           O  
ATOM   4766  N   LEU A 305      23.234 -26.850 -43.475  1.00 28.98           N  
ATOM   4767  H   LEU A 305      23.142 -27.588 -44.159  1.00 28.98           H  
ATOM   4768  CA  LEU A 305      22.118 -26.731 -42.539  1.00 28.98           C  
ATOM   4769  HA  LEU A 305      22.254 -25.850 -41.913  1.00 28.98           H  
ATOM   4770  C   LEU A 305      22.098 -27.971 -41.617  1.00 28.98           C  
ATOM   4771  CB  LEU A 305      20.809 -26.603 -43.351  1.00 28.98           C  
ATOM   4772  HB2 LEU A 305      20.845 -27.316 -44.175  1.00 28.98           H  
ATOM   4773  HB3 LEU A 305      19.964 -26.886 -42.724  1.00 28.98           H  
ATOM   4774  O   LEU A 305      22.624 -29.015 -41.991  1.00 28.98           O  
ATOM   4775  CG  LEU A 305      20.531 -25.193 -43.903  1.00 28.98           C  
ATOM   4776  HG  LEU A 305      21.452 -24.757 -44.288  1.00 28.98           H  
ATOM   4777  CD1 LEU A 305      19.511 -25.256 -45.041  1.00 28.98           C  
ATOM   4778 HD11 LEU A 305      18.575 -25.690 -44.688  1.00 28.98           H  
ATOM   4779 HD12 LEU A 305      19.905 -25.870 -45.851  1.00 28.98           H  
ATOM   4780 HD13 LEU A 305      19.323 -24.254 -45.427  1.00 28.98           H  
ATOM   4781  CD2 LEU A 305      19.955 -24.286 -42.809  1.00 28.98           C  
ATOM   4782 HD21 LEU A 305      19.021 -24.700 -42.429  1.00 28.98           H  
ATOM   4783 HD22 LEU A 305      19.765 -23.296 -43.223  1.00 28.98           H  
ATOM   4784 HD23 LEU A 305      20.672 -24.188 -41.994  1.00 28.98           H  
ATOM   4785  N   LEU A 306      21.389 -27.842 -40.487  1.00 26.78           N  
ATOM   4786  H   LEU A 306      21.056 -26.906 -40.304  1.00 26.78           H  
ATOM   4787  CA  LEU A 306      21.009 -28.861 -39.482  1.00 26.78           C  
ATOM   4788  HA  LEU A 306      20.188 -28.391 -38.940  1.00 26.78           H  
ATOM   4789  C   LEU A 306      22.018 -29.248 -38.376  1.00 26.78           C  
ATOM   4790  CB  LEU A 306      20.388 -30.135 -40.111  1.00 26.78           C  
ATOM   4791  HB2 LEU A 306      20.947 -30.448 -40.994  1.00 26.78           H  
ATOM   4792  HB3 LEU A 306      20.498 -30.948 -39.393  1.00 26.78           H  
ATOM   4793  O   LEU A 306      23.168 -29.591 -38.629  1.00 26.78           O  
ATOM   4794  CG  LEU A 306      18.892 -30.055 -40.449  1.00 26.78           C  
ATOM   4795  HG  LEU A 306      18.340 -29.830 -39.536  1.00 26.78           H  
ATOM   4796  CD1 LEU A 306      18.553 -28.997 -41.495  1.00 26.78           C  
ATOM   4797 HD11 LEU A 306      18.736 -28.002 -41.088  1.00 26.78           H  
ATOM   4798 HD12 LEU A 306      17.500 -29.069 -41.765  1.00 26.78           H  
ATOM   4799 HD13 LEU A 306      19.161 -29.159 -42.386  1.00 26.78           H  
ATOM   4800  CD2 LEU A 306      18.422 -31.410 -40.975  1.00 26.78           C  
ATOM   4801 HD21 LEU A 306      18.956 -31.659 -41.892  1.00 26.78           H  
ATOM   4802 HD22 LEU A 306      18.611 -32.184 -40.232  1.00 26.78           H  
ATOM   4803 HD23 LEU A 306      17.352 -31.379 -41.181  1.00 26.78           H  
ATOM   4804  N   SER A 307      21.440 -29.377 -37.164  1.00 27.18           N  
ATOM   4805  H   SER A 307      20.485 -29.055 -37.106  1.00 27.18           H  
ATOM   4806  CA  SER A 307      21.940 -30.091 -35.965  1.00 27.18           C  
ATOM   4807  HA  SER A 307      21.098 -30.144 -35.275  1.00 27.18           H  
ATOM   4808  C   SER A 307      23.077 -29.383 -35.173  1.00 27.18           C  
ATOM   4809  CB  SER A 307      22.218 -31.541 -36.391  1.00 27.18           C  
ATOM   4810  HB2 SER A 307      22.064 -32.224 -35.556  1.00 27.18           H  
ATOM   4811  HB3 SER A 307      21.501 -31.835 -37.158  1.00 27.18           H  
ATOM   4812  O   SER A 307      23.873 -28.676 -35.774  1.00 27.18           O  
ATOM   4813  OG  SER A 307      23.517 -31.689 -36.910  1.00 27.18           O  
ATOM   4814  HG  SER A 307      23.668 -30.985 -37.544  1.00 27.18           H  
ATOM   4815  N   THR A 308      23.195 -29.415 -33.830  1.00 29.42           N  
ATOM   4816  H   THR A 308      24.005 -28.899 -33.518  1.00 29.42           H  
ATOM   4817  CA  THR A 308      22.493 -30.127 -32.725  1.00 29.42           C  
ATOM   4818  HA  THR A 308      21.465 -30.360 -33.002  1.00 29.42           H  
ATOM   4819  C   THR A 308      22.501 -29.328 -31.396  1.00 29.42           C  
ATOM   4820  CB  THR A 308      23.234 -31.426 -32.329  1.00 29.42           C  
ATOM   4821  HB  THR A 308      22.899 -31.730 -31.338  1.00 29.42           H  
ATOM   4822  O   THR A 308      23.502 -28.691 -31.101  1.00 29.42           O  
ATOM   4823  CG2 THR A 308      23.012 -32.624 -33.237  1.00 29.42           C  
ATOM   4824 HG21 THR A 308      23.386 -33.516 -32.735  1.00 29.42           H  
ATOM   4825 HG22 THR A 308      21.950 -32.758 -33.440  1.00 29.42           H  
ATOM   4826 HG23 THR A 308      23.587 -32.498 -34.154  1.00 29.42           H  
ATOM   4827  OG1 THR A 308      24.622 -31.205 -32.277  1.00 29.42           O  
ATOM   4828  HG1 THR A 308      24.794 -30.483 -31.668  1.00 29.42           H  
ATOM   4829  N   GLN A 309      21.430 -29.477 -30.593  1.00 29.85           N  
ATOM   4830  H   GLN A 309      20.634 -29.878 -31.069  1.00 29.85           H  
ATOM   4831  CA  GLN A 309      21.302 -29.598 -29.107  1.00 29.85           C  
ATOM   4832  HA  GLN A 309      20.301 -29.211 -28.919  1.00 29.85           H  
ATOM   4833  C   GLN A 309      22.179 -28.839 -28.052  1.00 29.85           C  
ATOM   4834  CB  GLN A 309      21.273 -31.099 -28.754  1.00 29.85           C  
ATOM   4835  HB2 GLN A 309      21.957 -31.656 -29.394  1.00 29.85           H  
ATOM   4836  HB3 GLN A 309      21.626 -31.243 -27.732  1.00 29.85           H  
ATOM   4837  O   GLN A 309      23.273 -28.367 -28.337  1.00 29.85           O  
ATOM   4838  CG  GLN A 309      19.857 -31.694 -28.859  1.00 29.85           C  
ATOM   4839  HG2 GLN A 309      19.152 -31.063 -28.319  1.00 29.85           H  
ATOM   4840  HG3 GLN A 309      19.555 -31.733 -29.905  1.00 29.85           H  
ATOM   4841  CD  GLN A 309      19.766 -33.099 -28.266  1.00 29.85           C  
ATOM   4842  NE2 GLN A 309      18.607 -33.717 -28.279  1.00 29.85           N  
ATOM   4843 HE21 GLN A 309      17.775 -33.292 -28.661  1.00 29.85           H  
ATOM   4844 HE22 GLN A 309      18.613 -34.639 -27.867  1.00 29.85           H  
ATOM   4845  OE1 GLN A 309      20.721 -33.670 -27.776  1.00 29.85           O  
ATOM   4846  N   PRO A 310      21.699 -28.746 -26.782  1.00 46.36           N  
ATOM   4847  CA  PRO A 310      22.377 -28.072 -25.663  1.00 46.36           C  
ATOM   4848  HA  PRO A 310      23.051 -27.298 -26.031  1.00 46.36           H  
ATOM   4849  C   PRO A 310      23.158 -29.018 -24.723  1.00 46.36           C  
ATOM   4850  CB  PRO A 310      21.223 -27.429 -24.889  1.00 46.36           C  
ATOM   4851  HB2 PRO A 310      21.493 -27.188 -23.860  1.00 46.36           H  
ATOM   4852  HB3 PRO A 310      20.884 -26.535 -25.412  1.00 46.36           H  
ATOM   4853  O   PRO A 310      22.803 -30.186 -24.582  1.00 46.36           O  
ATOM   4854  CG  PRO A 310      20.141 -28.509 -24.955  1.00 46.36           C  
ATOM   4855  HG2 PRO A 310      19.142 -28.081 -24.863  1.00 46.36           H  
ATOM   4856  HG3 PRO A 310      20.306 -29.254 -24.177  1.00 46.36           H  
ATOM   4857  CD  PRO A 310      20.359 -29.139 -26.332  1.00 46.36           C  
ATOM   4858  HD2 PRO A 310      20.272 -30.222 -26.251  1.00 46.36           H  
ATOM   4859  HD3 PRO A 310      19.602 -28.748 -27.013  1.00 46.36           H  
ATOM   4860  N   GLN A 311      24.128 -28.482 -23.968  1.00 30.72           N  
ATOM   4861  H   GLN A 311      24.401 -27.523 -24.130  1.00 30.72           H  
ATOM   4862  CA  GLN A 311      24.691 -29.124 -22.766  1.00 30.72           C  
ATOM   4863  HA  GLN A 311      23.941 -29.800 -22.355  1.00 30.72           H  
ATOM   4864  C   GLN A 311      25.023 -28.109 -21.657  1.00 30.72           C  
ATOM   4865  CB  GLN A 311      25.946 -29.956 -23.094  1.00 30.72           C  
ATOM   4866  HB2 GLN A 311      26.460 -30.183 -22.160  1.00 30.72           H  
ATOM   4867  HB3 GLN A 311      26.624 -29.378 -23.722  1.00 30.72           H  
ATOM   4868  O   GLN A 311      25.425 -26.979 -21.931  1.00 30.72           O  
ATOM   4869  CG  GLN A 311      25.607 -31.291 -23.776  1.00 30.72           C  
ATOM   4870  HG2 GLN A 311      24.810 -31.785 -23.219  1.00 30.72           H  
ATOM   4871  HG3 GLN A 311      25.252 -31.103 -24.789  1.00 30.72           H  
ATOM   4872  CD  GLN A 311      26.789 -32.251 -23.861  1.00 30.72           C  
ATOM   4873  NE2 GLN A 311      26.553 -33.500 -24.196  1.00 30.72           N  
ATOM   4874 HE21 GLN A 311      25.616 -33.811 -24.410  1.00 30.72           H  
ATOM   4875 HE22 GLN A 311      27.365 -34.100 -24.243  1.00 30.72           H  
ATOM   4876  OE1 GLN A 311      27.938 -31.915 -23.638  1.00 30.72           O  
ATOM   4877  N   ALA A 312      24.865 -28.545 -20.404  1.00 33.63           N  
ATOM   4878  H   ALA A 312      24.573 -29.505 -20.285  1.00 33.63           H  
ATOM   4879  CA  ALA A 312      25.384 -27.887 -19.203  1.00 33.63           C  
ATOM   4880  HA  ALA A 312      25.391 -26.807 -19.348  1.00 33.63           H  
ATOM   4881  C   ALA A 312      26.829 -28.337 -18.910  1.00 33.63           C  
ATOM   4882  CB  ALA A 312      24.447 -28.223 -18.034  1.00 33.63           C  
ATOM   4883  HB1 ALA A 312      24.861 -27.831 -17.105  1.00 33.63           H  
ATOM   4884  HB2 ALA A 312      24.333 -29.303 -17.941  1.00 33.63           H  
ATOM   4885  HB3 ALA A 312      23.471 -27.768 -18.203  1.00 33.63           H  
ATOM   4886  O   ALA A 312      27.211 -29.451 -19.269  1.00 33.63           O  
ATOM   4887  N   PRO A 313      27.625 -27.491 -18.236  1.00 42.11           N  
ATOM   4888  CA  PRO A 313      28.156 -27.877 -16.918  1.00 42.11           C  
ATOM   4889  HA  PRO A 313      27.590 -28.726 -16.533  1.00 42.11           H  
ATOM   4890  C   PRO A 313      28.048 -26.712 -15.903  1.00 42.11           C  
ATOM   4891  CB  PRO A 313      29.596 -28.308 -17.199  1.00 42.11           C  
ATOM   4892  HB2 PRO A 313      30.239 -28.224 -16.323  1.00 42.11           H  
ATOM   4893  HB3 PRO A 313      29.601 -29.331 -17.575  1.00 42.11           H  
ATOM   4894  O   PRO A 313      27.990 -25.551 -16.295  1.00 42.11           O  
ATOM   4895  CG  PRO A 313      30.035 -27.357 -18.309  1.00 42.11           C  
ATOM   4896  HG2 PRO A 313      30.692 -27.862 -19.018  1.00 42.11           H  
ATOM   4897  HG3 PRO A 313      30.539 -26.492 -17.877  1.00 42.11           H  
ATOM   4898  CD  PRO A 313      28.735 -26.905 -18.981  1.00 42.11           C  
ATOM   4899  HD2 PRO A 313      28.663 -25.818 -18.954  1.00 42.11           H  
ATOM   4900  HD3 PRO A 313      28.726 -27.240 -20.019  1.00 42.11           H  
ATOM   4901  N   SER A 314      27.884 -26.893 -14.589  1.00 24.53           N  
ATOM   4902  H   SER A 314      27.563 -26.035 -14.165  1.00 24.53           H  
ATOM   4903  CA  SER A 314      28.473 -27.836 -13.617  1.00 24.53           C  
ATOM   4904  HA  SER A 314      27.844 -27.732 -12.733  1.00 24.53           H  
ATOM   4905  C   SER A 314      29.897 -27.488 -13.147  1.00 24.53           C  
ATOM   4906  CB  SER A 314      28.345 -29.326 -13.967  1.00 24.53           C  
ATOM   4907  HB2 SER A 314      28.896 -29.918 -13.236  1.00 24.53           H  
ATOM   4908  HB3 SER A 314      28.776 -29.539 -14.945  1.00 24.53           H  
ATOM   4909  O   SER A 314      30.861 -27.661 -13.877  1.00 24.53           O  
ATOM   4910  OG  SER A 314      26.986 -29.712 -13.918  1.00 24.53           O  
ATOM   4911  HG  SER A 314      26.917 -30.637 -14.165  1.00 24.53           H  
ATOM   4912  N   LEU A 315      29.966 -27.158 -11.847  1.00 28.08           N  
ATOM   4913  H   LEU A 315      29.075 -26.948 -11.422  1.00 28.08           H  
ATOM   4914  CA  LEU A 315      31.054 -27.411 -10.884  1.00 28.08           C  
ATOM   4915  HA  LEU A 315      30.577 -27.236  -9.919  1.00 28.08           H  
ATOM   4916  C   LEU A 315      32.322 -26.513 -10.838  1.00 28.08           C  
ATOM   4917  CB  LEU A 315      31.399 -28.918 -10.876  1.00 28.08           C  
ATOM   4918  HB2 LEU A 315      32.199 -29.100 -10.159  1.00 28.08           H  
ATOM   4919  HB3 LEU A 315      31.789 -29.184 -11.858  1.00 28.08           H  
ATOM   4920  O   LEU A 315      33.189 -26.560 -11.695  1.00 28.08           O  
ATOM   4921  CG  LEU A 315      30.243 -29.871 -10.514  1.00 28.08           C  
ATOM   4922  HG  LEU A 315      29.381 -29.669 -11.150  1.00 28.08           H  
ATOM   4923  CD1 LEU A 315      30.684 -31.314 -10.748  1.00 28.08           C  
ATOM   4924 HD11 LEU A 315      31.540 -31.553 -10.116  1.00 28.08           H  
ATOM   4925 HD12 LEU A 315      30.966 -31.448 -11.792  1.00 28.08           H  
ATOM   4926 HD13 LEU A 315      29.866 -31.996 -10.517  1.00 28.08           H  
ATOM   4927  CD2 LEU A 315      29.793 -29.747  -9.056  1.00 28.08           C  
ATOM   4928 HD21 LEU A 315      30.623 -29.976  -8.387  1.00 28.08           H  
ATOM   4929 HD22 LEU A 315      28.989 -30.458  -8.865  1.00 28.08           H  
ATOM   4930 HD23 LEU A 315      29.414 -28.746  -8.851  1.00 28.08           H  
ATOM   4931  N   VAL A 316      32.430 -25.832  -9.685  1.00 29.73           N  
ATOM   4932  H   VAL A 316      31.535 -25.700  -9.236  1.00 29.73           H  
ATOM   4933  CA  VAL A 316      33.551 -25.751  -8.709  1.00 29.73           C  
ATOM   4934  HA  VAL A 316      33.181 -25.012  -7.998  1.00 29.73           H  
ATOM   4935  C   VAL A 316      34.970 -25.244  -9.052  1.00 29.73           C  
ATOM   4936  CB  VAL A 316      33.689 -27.045  -7.865  1.00 29.73           C  
ATOM   4937  HB  VAL A 316      34.296 -26.805  -6.993  1.00 29.73           H  
ATOM   4938  O   VAL A 316      35.580 -25.568 -10.056  1.00 29.73           O
[truncated: 579,483 more chars]
