# Supplementary material for: A glutamine-based single α-helix scaffold to target globular proteins
Source: Nat Commun. 2022 Nov 18;13:7073. doi: 10.1038/s41467-022-34793-6 (PMC9674830; doi:10.1038/s41467-022-34793-6)
Supplement: Supplementary file 7 — Supplementary Data 4 [file 41467_2022_34793_MOESM7_ESM.zip › ColabFold_p37n/p37n_no_MSAs/F1QMB3.pdb]

ATOM      1  N   MET A   1     -75.295 -57.580   7.570  1.00 42.47           N  
ATOM      2  H   MET A   1     -74.679 -57.341   6.806  1.00 42.47           H  
ATOM      3  H2  MET A   1     -75.305 -58.583   7.690  1.00 42.47           H  
ATOM      4  H3  MET A   1     -76.222 -57.250   7.343  1.00 42.47           H  
ATOM      5  CA  MET A   1     -74.796 -56.912   8.794  1.00 42.47           C  
ATOM      6  HA  MET A   1     -75.477 -57.062   9.632  1.00 42.47           H  
ATOM      7  C   MET A   1     -74.737 -55.426   8.456  1.00 42.47           C  
ATOM      8  CB  MET A   1     -73.404 -57.468   9.158  1.00 42.47           C  
ATOM      9  HB2 MET A   1     -73.019 -56.923  10.020  1.00 42.47           H  
ATOM     10  HB3 MET A   1     -72.719 -57.315   8.324  1.00 42.47           H  
ATOM     11  O   MET A   1     -74.099 -55.117   7.465  1.00 42.47           O  
ATOM     12  CG  MET A   1     -73.439 -58.967   9.500  1.00 42.47           C  
ATOM     13  HG2 MET A   1     -74.091 -59.107  10.363  1.00 42.47           H  
ATOM     14  HG3 MET A   1     -73.848 -59.532   8.662  1.00 42.47           H  
ATOM     15  SD  MET A   1     -71.817 -59.661   9.898  1.00 42.47           S  
ATOM     16  CE  MET A   1     -72.296 -61.272  10.581  1.00 42.47           C  
ATOM     17  HE1 MET A   1     -72.926 -61.129  11.458  1.00 42.47           H  
ATOM     18  HE2 MET A   1     -72.836 -61.848   9.829  1.00 42.47           H  
ATOM     19  HE3 MET A   1     -71.399 -61.820  10.873  1.00 42.47           H  
ATOM     20  N   GLY A   2     -75.480 -54.489   9.054  1.00 33.49           N  
ATOM     21  H   GLY A   2     -75.385 -53.588   8.607  1.00 33.49           H  
ATOM     22  CA  GLY A   2     -76.075 -54.443  10.398  1.00 33.49           C  
ATOM     23  HA2 GLY A   2     -76.864 -53.691  10.397  1.00 33.49           H  
ATOM     24  HA3 GLY A   2     -76.509 -55.404  10.677  1.00 33.49           H  
ATOM     25  C   GLY A   2     -75.006 -54.060  11.430  1.00 33.49           C  
ATOM     26  O   GLY A   2     -73.969 -54.708  11.420  1.00 33.49           O  
ATOM     27  N   CYS A   3     -75.154 -53.066  12.315  1.00 32.68           N  
ATOM     28  H   CYS A   3     -74.341 -52.926  12.898  1.00 32.68           H  
ATOM     29  CA  CYS A   3     -76.218 -52.072  12.550  1.00 32.68           C  
ATOM     30  HA  CYS A   3     -76.626 -51.710  11.607  1.00 32.68           H  
ATOM     31  C   CYS A   3     -75.620 -50.853  13.302  1.00 32.68           C  
ATOM     32  CB  CYS A   3     -77.333 -52.709  13.407  1.00 32.68           C  
ATOM     33  HB2 CYS A   3     -76.921 -53.532  13.992  1.00 32.68           H  
ATOM     34  HB3 CYS A   3     -77.732 -51.984  14.116  1.00 32.68           H  
ATOM     35  O   CYS A   3     -74.488 -50.911  13.773  1.00 32.68           O  
ATOM     36  SG  CYS A   3     -78.698 -53.314  12.371  1.00 32.68           S  
ATOM     37  HG  CYS A   3     -79.324 -52.148  12.193  1.00 32.68           H  
ATOM     38  N   ILE A   4     -76.387 -49.766  13.437  1.00 41.86           N  
ATOM     39  H   ILE A   4     -77.321 -49.798  13.055  1.00 41.86           H  
ATOM     40  CA  ILE A   4     -76.047 -48.570  14.242  1.00 41.86           C  
ATOM     41  HA  ILE A   4     -75.079 -48.181  13.926  1.00 41.86           H  
ATOM     42  C   ILE A   4     -75.975 -48.926  15.742  1.00 41.86           C  
ATOM     43  CB  ILE A   4     -77.142 -47.493  14.009  1.00 41.86           C  
ATOM     44  HB  ILE A   4     -78.095 -47.941  14.288  1.00 41.86           H  
ATOM     45  O   ILE A   4     -76.802 -49.712  16.206  1.00 41.86           O  
ATOM     46  CG1 ILE A   4     -77.235 -47.062  12.523  1.00 41.86           C  
ATOM     47 HG12 ILE A   4     -76.477 -46.308  12.311  1.00 41.86           H  
ATOM     48 HG13 ILE A   4     -77.044 -47.908  11.863  1.00 41.86           H  
ATOM     49  CG2 ILE A   4     -76.946 -46.242  14.889  1.00 41.86           C  
ATOM     50 HG21 ILE A   4     -77.069 -46.490  15.943  1.00 41.86           H  
ATOM     51 HG22 ILE A   4     -75.956 -45.817  14.725  1.00 41.86           H  
ATOM     52 HG23 ILE A   4     -77.693 -45.485  14.649  1.00 41.86           H  
ATOM     53  CD1 ILE A   4     -78.620 -46.516  12.148  1.00 41.86           C  
ATOM     54 HD11 ILE A   4     -78.845 -45.612  12.715  1.00 41.86           H  
ATOM     55 HD12 ILE A   4     -79.384 -47.268  12.346  1.00 41.86           H  
ATOM     56 HD13 ILE A   4     -78.634 -46.271  11.086  1.00 41.86           H  
ATOM     57  N   GLY A   5     -75.089 -48.293  16.527  1.00 30.56           N  
ATOM     58  H   GLY A   5     -74.376 -47.711  16.112  1.00 30.56           H  
ATOM     59  CA  GLY A   5     -75.208 -48.340  17.993  1.00 30.56           C  
ATOM     60  HA2 GLY A   5     -75.274 -49.384  18.298  1.00 30.56           H  
ATOM     61  HA3 GLY A   5     -76.144 -47.863  18.282  1.00 30.56           H  
ATOM     62  C   GLY A   5     -74.068 -47.717  18.807  1.00 30.56           C  
ATOM     63  O   GLY A   5     -73.013 -48.319  18.964  1.00 30.56           O  
ATOM     64  N   SER A   6     -74.324 -46.561  19.423  1.00 43.31           N  
ATOM     65  H   SER A   6     -75.178 -46.068  19.203  1.00 43.31           H  
ATOM     66  CA  SER A   6     -73.503 -46.006  20.511  1.00 43.31           C  
ATOM     67  HA  SER A   6     -72.452 -46.058  20.228  1.00 43.31           H  
ATOM     68  C   SER A   6     -73.718 -46.766  21.832  1.00 43.31           C  
ATOM     69  CB  SER A   6     -73.877 -44.535  20.765  1.00 43.31           C  
ATOM     70  HB2 SER A   6     -73.106 -44.074  21.382  1.00 43.31           H  
ATOM     71  HB3 SER A   6     -74.825 -44.490  21.302  1.00 43.31           H  
ATOM     72  O   SER A   6     -74.863 -47.078  22.163  1.00 43.31           O  
ATOM     73  OG  SER A   6     -74.015 -43.812  19.557  1.00 43.31           O  
ATOM     74  HG  SER A   6     -74.026 -42.871  19.748  1.00 43.31           H  
ATOM     75  N   ARG A   7     -72.649 -46.972  22.620  1.00 41.94           N  
ATOM     76  H   ARG A   7     -71.746 -46.880  22.176  1.00 41.94           H  
ATOM     77  CA  ARG A   7     -72.601 -47.130  24.101  1.00 41.94           C  
ATOM     78  HA  ARG A   7     -73.136 -46.298  24.560  1.00 41.94           H  
ATOM     79  C   ARG A   7     -71.124 -47.049  24.530  1.00 41.94           C  
ATOM     80  CB  ARG A   7     -73.201 -48.482  24.546  1.00 41.94           C  
ATOM     81  HB2 ARG A   7     -73.024 -49.224  23.767  1.00 41.94           H  
ATOM     82  HB3 ARG A   7     -72.676 -48.826  25.437  1.00 41.94           H  
ATOM     83  O   ARG A   7     -70.306 -47.679  23.876  1.00 41.94           O  
ATOM     84  CG  ARG A   7     -74.700 -48.407  24.903  1.00 41.94           C  
ATOM     85  HG2 ARG A   7     -75.121 -47.454  24.584  1.00 41.94           H  
ATOM     86  HG3 ARG A   7     -74.807 -48.457  25.987  1.00 41.94           H  
ATOM     87  CD  ARG A   7     -75.494 -49.556  24.265  1.00 41.94           C  
ATOM     88  HD2 ARG A   7     -75.281 -49.560  23.196  1.00 41.94           H  
ATOM     89  HD3 ARG A   7     -75.151 -50.507  24.673  1.00 41.94           H  
ATOM     90  NE  ARG A   7     -76.952 -49.387  24.444  1.00 41.94           N  
ATOM     91  HE  ARG A   7     -77.393 -48.781  23.767  1.00 41.94           H  
ATOM     92  NH1 ARG A   7     -77.250 -50.694  26.312  1.00 41.94           N  
ATOM     93 HH11 ARG A   7     -77.849 -51.097  27.018  1.00 41.94           H  
ATOM     94 HH12 ARG A   7     -76.253 -50.857  26.340  1.00 41.94           H  
ATOM     95  NH2 ARG A   7     -79.008 -49.703  25.367  1.00 41.94           N  
ATOM     96 HH21 ARG A   7     -79.413 -49.113  24.654  1.00 41.94           H  
ATOM     97 HH22 ARG A   7     -79.597 -50.115  26.077  1.00 41.94           H  
ATOM     98  CZ  ARG A   7     -77.724 -49.928  25.370  1.00 41.94           C  
ATOM     99  N   THR A   8     -70.639 -46.170  25.411  1.00 37.74           N  
ATOM    100  H   THR A   8     -69.669 -46.019  25.176  1.00 37.74           H  
ATOM    101  CA  THR A   8     -70.880 -45.913  26.855  1.00 37.74           C  
ATOM    102  HA  THR A   8     -70.172 -45.107  27.050  1.00 37.74           H  
ATOM    103  C   THR A   8     -70.451 -47.000  27.859  1.00 37.74           C  
ATOM    104  CB  THR A   8     -72.215 -45.269  27.292  1.00 37.74           C  
ATOM    105  HB  THR A   8     -72.257 -45.307  28.380  1.00 37.74           H  
ATOM    106  O   THR A   8     -71.135 -47.999  28.033  1.00 37.74           O  
ATOM    107  CG2 THR A   8     -72.305 -43.798  26.897  1.00 37.74           C  
ATOM    108 HG21 THR A   8     -71.485 -43.239  27.348  1.00 37.74           H  
ATOM    109 HG22 THR A   8     -73.246 -43.377  27.251  1.00 37.74           H  
ATOM    110 HG23 THR A   8     -72.254 -43.702  25.812  1.00 37.74           H  
ATOM    111  OG1 THR A   8     -73.373 -45.905  26.822  1.00 37.74           O  
ATOM    112  HG1 THR A   8     -74.060 -45.754  27.475  1.00 37.74           H  
ATOM    113  N   ILE A   9     -69.415 -46.625  28.633  1.00 40.02           N  
ATOM    114  H   ILE A   9     -68.835 -45.896  28.244  1.00 40.02           H  
ATOM    115  CA  ILE A   9     -69.211 -46.815  30.090  1.00 40.02           C  
ATOM    116  HA  ILE A   9     -68.384 -46.148  30.334  1.00 40.02           H  
ATOM    117  C   ILE A   9     -68.764 -48.188  30.626  1.00 40.02           C  
ATOM    118  CB  ILE A   9     -70.416 -46.249  30.894  1.00 40.02           C  
ATOM    119  HB  ILE A   9     -71.317 -46.759  30.556  1.00 40.02           H  
ATOM    120  O   ILE A   9     -69.514 -49.158  30.620  1.00 40.02           O  
ATOM    121  CG1 ILE A   9     -70.580 -44.729  30.646  1.00 40.02           C  
ATOM    122 HG12 ILE A   9     -70.479 -44.505  29.584  1.00 40.02           H  
ATOM    123 HG13 ILE A   9     -69.788 -44.188  31.165  1.00 40.02           H  
ATOM    124  CG2 ILE A   9     -70.284 -46.491  32.414  1.00 40.02           C  
ATOM    125 HG21 ILE A   9     -69.359 -46.053  32.789  1.00 40.02           H  
ATOM    126 HG22 ILE A   9     -71.125 -46.053  32.950  1.00 40.02           H  
ATOM    127 HG23 ILE A   9     -70.304 -47.559  32.631  1.00 40.02           H  
ATOM    128  CD1 ILE A   9     -71.940 -44.173  31.092  1.00 40.02           C  
ATOM    129 HD11 ILE A   9     -72.027 -44.187  32.178  1.00 40.02           H  
ATOM    130 HD12 ILE A   9     -72.747 -44.760  30.654  1.00 40.02           H  
ATOM    131 HD13 ILE A   9     -72.032 -43.140  30.755  1.00 40.02           H  
ATOM    132  N   THR A  10     -67.633 -48.148  31.345  1.00 32.76           N  
ATOM    133  H   THR A  10     -66.980 -47.400  31.159  1.00 32.76           H  
ATOM    134  CA  THR A  10     -67.449 -48.798  32.657  1.00 32.76           C  
ATOM    135  HA  THR A  10     -68.425 -49.030  33.083  1.00 32.76           H  
ATOM    136  C   THR A  10     -66.716 -47.848  33.619  1.00 32.76           C  
ATOM    137  CB  THR A  10     -66.653 -50.116  32.580  1.00 32.76           C  
ATOM    138  HB  THR A  10     -66.335 -50.386  33.587  1.00 32.76           H  
ATOM    139  O   THR A  10     -65.602 -47.456  33.298  1.00 32.76           O  
ATOM    140  CG2 THR A  10     -67.480 -51.276  32.032  1.00 32.76           C  
ATOM    141 HG21 THR A  10     -66.897 -52.194  32.101  1.00 32.76           H  
ATOM    142 HG22 THR A  10     -67.730 -51.094  30.987  1.00 32.76           H  
ATOM    143 HG23 THR A  10     -68.397 -51.388  32.611  1.00 32.76           H  
ATOM    144  OG1 THR A  10     -65.510 -49.973  31.771  1.00 32.76           O  
ATOM    145  HG1 THR A  10     -64.988 -49.262  32.150  1.00 32.76           H  
ATOM    146  N   ALA A  11     -67.375 -47.515  34.744  1.00 34.54           N  
ATOM    147  H   ALA A  11     -68.362 -47.727  34.718  1.00 34.54           H  
ATOM    148  CA  ALA A  11     -66.875 -47.407  36.138  1.00 34.54           C  
ATOM    149  HA  ALA A  11     -67.658 -46.907  36.708  1.00 34.54           H  
ATOM    150  C   ALA A  11     -65.561 -46.620  36.450  1.00 34.54           C  
ATOM    151  CB  ALA A  11     -66.822 -48.860  36.637  1.00 34.54           C  
ATOM    152  HB1 ALA A  11     -66.628 -48.895  37.709  1.00 34.54           H  
ATOM    153  HB2 ALA A  11     -66.025 -49.396  36.122  1.00 34.54           H  
ATOM    154  HB3 ALA A  11     -67.772 -49.362  36.451  1.00 34.54           H  
ATOM    155  O   ALA A  11     -64.558 -46.806  35.778  1.00 34.54           O  
ATOM    156  N   ASP A  12     -65.434 -45.793  37.501  1.00 33.31           N  
ATOM    157  H   ASP A  12     -64.539 -45.325  37.535  1.00 33.31           H  
ATOM    158  CA  ASP A  12     -66.287 -45.495  38.674  1.00 33.31           C  
ATOM    159  HA  ASP A  12     -67.336 -45.459  38.380  1.00 33.31           H  
ATOM    160  C   ASP A  12     -65.892 -44.128  39.320  1.00 33.31           C  
ATOM    161  CB  ASP A  12     -66.073 -46.614  39.724  1.00 33.31           C  
ATOM    162  HB2 ASP A  12     -65.968 -47.574  39.219  1.00 33.31           H  
ATOM    163  HB3 ASP A  12     -65.134 -46.431  40.246  1.00 33.31           H  
ATOM    164  O   ASP A  12     -64.821 -43.599  39.029  1.00 33.31           O  
ATOM    165  CG  ASP A  12     -67.196 -46.757  40.760  1.00 33.31           C  
ATOM    166  OD1 ASP A  12     -68.145 -45.939  40.719  1.00 33.31           O  
ATOM    167  OD2 ASP A  12     -67.103 -47.701  41.571  1.00 33.31           O  
ATOM    168  N   ALA A  13     -66.706 -43.624  40.259  1.00 35.58           N  
ATOM    169  H   ALA A  13     -67.502 -44.211  40.465  1.00 35.58           H  
ATOM    170  CA  ALA A  13     -66.432 -42.557  41.246  1.00 35.58           C  
ATOM    171  HA  ALA A  13     -67.328 -42.556  41.867  1.00 35.58           H  
ATOM    172  C   ALA A  13     -66.297 -41.066  40.808  1.00 35.58           C  
ATOM    173  CB  ALA A  13     -65.317 -43.024  42.194  1.00 35.58           C  
ATOM    174  HB1 ALA A  13     -65.249 -42.364  43.059  1.00 35.58           H  
ATOM    175  HB2 ALA A  13     -65.527 -44.036  42.542  1.00 35.58           H  
ATOM    176  HB3 ALA A  13     -64.362 -43.021  41.669  1.00 35.58           H  
ATOM    177  O   ALA A  13     -66.160 -40.701  39.643  1.00 35.58           O  
ATOM    178  N   VAL A  14     -66.458 -40.181  41.810  1.00 37.15           N  
ATOM    179  H   VAL A  14     -66.414 -40.568  42.742  1.00 37.15           H  
ATOM    180  CA  VAL A  14     -66.964 -38.784  41.762  1.00 37.15           C  
ATOM    181  HA  VAL A  14     -66.588 -38.270  40.877  1.00 37.15           H  
ATOM    182  C   VAL A  14     -66.484 -38.033  43.040  1.00 37.15           C  
ATOM    183  CB  VAL A  14     -68.525 -38.911  41.701  1.00 37.15           C  
ATOM    184  HB  VAL A  14     -68.809 -39.843  42.191  1.00 37.15           H  
ATOM    185  O   VAL A  14     -66.392 -38.689  44.074  1.00 37.15           O  
ATOM    186  CG1 VAL A  14     -69.396 -37.842  42.364  1.00 37.15           C  
ATOM    187 HG11 VAL A  14     -69.274 -37.911  43.445  1.00 37.15           H  
ATOM    188 HG12 VAL A  14     -70.448 -38.040  42.160  1.00 37.15           H  
ATOM    189 HG13 VAL A  14     -69.145 -36.855  41.977  1.00 37.15           H  
ATOM    190  CG2 VAL A  14     -69.023 -39.001  40.254  1.00 37.15           C  
ATOM    191 HG21 VAL A  14     -68.543 -39.833  39.740  1.00 37.15           H  
ATOM    192 HG22 VAL A  14     -68.791 -38.080  39.719  1.00 37.15           H  
ATOM    193 HG23 VAL A  14     -70.099 -39.178  40.229  1.00 37.15           H  
ATOM    194  N   PRO A  15     -66.275 -36.692  43.088  1.00 48.92           N  
ATOM    195  CA  PRO A  15     -65.405 -35.831  42.271  1.00 48.92           C  
ATOM    196  HA  PRO A  15     -64.819 -36.404  41.552  1.00 48.92           H  
ATOM    197  C   PRO A  15     -64.470 -34.931  43.151  1.00 48.92           C  
ATOM    198  CB  PRO A  15     -66.438 -34.943  41.571  1.00 48.92           C  
ATOM    199  HB2 PRO A  15     -66.937 -35.515  40.788  1.00 48.92           H  
ATOM    200  HB3 PRO A  15     -66.004 -34.034  41.155  1.00 48.92           H  
ATOM    201  O   PRO A  15     -64.601 -34.888  44.370  1.00 48.92           O  
ATOM    202  CG  PRO A  15     -67.433 -34.639  42.705  1.00 48.92           C  
ATOM    203  HG2 PRO A  15     -68.453 -34.602  42.324  1.00 48.92           H  
ATOM    204  HG3 PRO A  15     -67.178 -33.694  43.186  1.00 48.92           H  
ATOM    205  CD  PRO A  15     -67.247 -35.791  43.706  1.00 48.92           C  
ATOM    206  HD2 PRO A  15     -66.868 -35.409  44.654  1.00 48.92           H  
ATOM    207  HD3 PRO A  15     -68.201 -36.268  43.932  1.00 48.92           H  
ATOM    208  N   VAL A  16     -63.637 -34.063  42.557  1.00 33.19           N  
ATOM    209  H   VAL A  16     -63.455 -34.155  41.568  1.00 33.19           H  
ATOM    210  CA  VAL A  16     -63.269 -32.768  43.187  1.00 33.19           C  
ATOM    211  HA  VAL A  16     -64.017 -32.530  43.944  1.00 33.19           H  
ATOM    212  C   VAL A  16     -63.327 -31.661  42.133  1.00 33.19           C  
ATOM    213  CB  VAL A  16     -61.901 -32.779  43.918  1.00 33.19           C  
ATOM    214  HB  VAL A  16     -61.131 -33.143  43.238  1.00 33.19           H  
ATOM    215  O   VAL A  16     -62.639 -31.721  41.119  1.00 33.19           O  
ATOM    216  CG1 VAL A  16     -61.497 -31.377  44.407  1.00 33.19           C  
ATOM    217 HG11 VAL A  16     -61.320 -30.714  43.560  1.00 33.19           H  
ATOM    218 HG12 VAL A  16     -62.276 -30.955  45.042  1.00 33.19           H  
ATOM    219 HG13 VAL A  16     -60.567 -31.435  44.972  1.00 33.19           H  
ATOM    220  CG2 VAL A  16     -61.920 -33.670  45.168  1.00 33.19           C  
ATOM    221 HG21 VAL A  16     -62.720 -33.365  45.843  1.00 33.19           H  
ATOM    222 HG22 VAL A  16     -60.964 -33.611  45.688  1.00 33.19           H  
ATOM    223 HG23 VAL A  16     -62.075 -34.709  44.877  1.00 33.19           H  
ATOM    224  N   ARG A  17     -64.161 -30.643  42.377  1.00 35.86           N  
ATOM    225  H   ARG A  17     -64.631 -30.648  43.271  1.00 35.86           H  
ATOM    226  CA  ARG A  17     -64.152 -29.363  41.648  1.00 35.86           C  
ATOM    227  HA  ARG A  17     -63.784 -29.501  40.631  1.00 35.86           H  
ATOM    228  C   ARG A  17     -63.242 -28.370  42.368  1.00 35.86           C  
ATOM    229  CB  ARG A  17     -65.553 -28.723  41.634  1.00 35.86           C  
ATOM    230  HB2 ARG A  17     -65.447 -27.696  41.284  1.00 35.86           H  
ATOM    231  HB3 ARG A  17     -65.924 -28.678  42.658  1.00 35.86           H  
ATOM    232  O   ARG A  17     -63.286 -28.353  43.593  1.00 35.86           O  
ATOM    233  CG  ARG A  17     -66.605 -29.400  40.753  1.00 35.86           C  
ATOM    234  HG2 ARG A  17     -66.268 -29.395  39.716  1.00 35.86           H  
ATOM    235  HG3 ARG A  17     -66.768 -30.426  41.082  1.00 35.86           H  
ATOM    236  CD  ARG A  17     -67.906 -28.591  40.886  1.00 35.86           C  
ATOM    237  HD2 ARG A  17     -68.248 -28.660  41.918  1.00 35.86           H  
ATOM    238  HD3 ARG A  17     -67.693 -27.546  40.660  1.00 35.86           H  
ATOM    239  NE  ARG A  17     -68.962 -29.067  39.973  1.00 35.86           N  
ATOM    240  HE  ARG A  17     -68.661 -29.635  39.194  1.00 35.86           H  
ATOM    241  NH1 ARG A  17     -70.725 -27.992  40.981  1.00 35.86           N  
ATOM    242 HH11 ARG A  17     -71.697 -27.720  40.989  1.00 35.86           H  
ATOM    243 HH12 ARG A  17     -70.080 -27.583  41.642  1.00 35.86           H  
ATOM    244  NH2 ARG A  17     -71.073 -29.180  39.128  1.00 35.86           N  
ATOM    245 HH21 ARG A  17     -70.734 -29.733  38.353  1.00 35.86           H  
ATOM    246 HH22 ARG A  17     -72.045 -28.906  39.160  1.00 35.86           H  
ATOM    247  CZ  ARG A  17     -70.243 -28.747  40.033  1.00 35.86           C  
ATOM    248  N   LYS A  18     -62.566 -27.503  41.610  1.00 37.12           N  
ATOM    249  H   LYS A  18     -62.300 -27.840  40.696  1.00 37.12           H  
ATOM    250  CA  LYS A  18     -62.602 -26.021  41.678  1.00 37.12           C  
ATOM    251  HA  LYS A  18     -63.635 -25.672  41.682  1.00 37.12           H  
ATOM    252  C   LYS A  18     -61.976 -25.497  40.373  1.00 37.12           C  
ATOM    253  CB  LYS A  18     -61.877 -25.463  42.918  1.00 37.12           C  
ATOM    254  HB2 LYS A  18     -60.976 -26.040  43.126  1.00 37.12           H  
ATOM    255  HB3 LYS A  18     -61.571 -24.441  42.694  1.00 37.12           H  
ATOM    256  O   LYS A  18     -60.989 -26.063  39.923  1.00 37.12           O  
ATOM    257  CG  LYS A  18     -62.796 -25.437  44.153  1.00 37.12           C  
ATOM    258  HG2 LYS A  18     -62.725 -26.383  44.690  1.00 37.12           H  
ATOM    259  HG3 LYS A  18     -63.829 -25.281  43.843  1.00 37.12           H  
ATOM    260  CD  LYS A  18     -62.410 -24.357  45.155  1.00 37.12           C  
ATOM    261  HD2 LYS A  18     -61.448 -24.604  45.602  1.00 37.12           H  
ATOM    262  HD3 LYS A  18     -62.345 -23.397  44.643  1.00 37.12           H  
ATOM    263  CE  LYS A  18     -63.513 -24.297  46.212  1.00 37.12           C  
ATOM    264  HE2 LYS A  18     -63.650 -25.292  46.636  1.00 37.12           H  
ATOM    265  HE3 LYS A  18     -64.433 -24.009  45.705  1.00 37.12           H  
ATOM    266  NZ  LYS A  18     -63.171 -23.314  47.261  1.00 37.12           N  
ATOM    267  HZ1 LYS A  18     -62.310 -23.577  47.719  1.00 37.12           H  
ATOM    268  HZ2 LYS A  18     -63.040 -22.415  46.820  1.00 37.12           H  
ATOM    269  HZ3 LYS A  18     -63.919 -23.239  47.935  1.00 37.12           H  
ATOM    270  N   ASP A  19     -62.709 -24.715  39.582  1.00 31.47           N  
ATOM    271  H   ASP A  19     -62.676 -25.077  38.640  1.00 31.47           H  
ATOM    272  CA  ASP A  19     -62.646 -23.238  39.526  1.00 31.47           C  
ATOM    273  HA  ASP A  19     -63.365 -22.922  38.771  1.00 31.47           H  
ATOM    274  C   ASP A  19     -61.240 -22.754  39.083  1.00 31.47           C  
ATOM    275  CB  ASP A  19     -63.075 -22.538  40.841  1.00 31.47           C  
ATOM    276  HB2 ASP A  19     -62.239 -22.580  41.539  1.00 31.47           H  
ATOM    277  HB3 ASP A  19     -63.243 -21.484  40.619  1.00 31.47           H  
ATOM    278  O   ASP A  19     -60.267 -23.029  39.773  1.00 31.47           O  
ATOM    279  CG  ASP A  19     -64.319 -23.077  41.567  1.00 31.47           C  
ATOM    280  OD1 ASP A  19     -65.202 -23.683  40.917  1.00 31.47           O  
ATOM    281  OD2 ASP A  19     -64.354 -22.939  42.816  1.00 31.47           O  
ATOM    282  N   GLY A  20     -61.038 -22.030  37.978  1.00 33.05           N  
ATOM    283  H   GLY A  20     -60.086 -21.719  37.851  1.00 33.05           H  
ATOM    284  CA  GLY A  20     -61.966 -21.556  36.951  1.00 33.05           C  
ATOM    285  HA2 GLY A  20     -62.772 -20.987  37.414  1.00 33.05           H  
ATOM    286  HA3 GLY A  20     -62.389 -22.408  36.418  1.00 33.05           H  
ATOM    287  C   GLY A  20     -61.254 -20.637  35.939  1.00 33.05           C  
ATOM    288  O   GLY A  20     -60.129 -20.217  36.173  1.00 33.05           O  
ATOM    289  N   GLU A  21     -61.958 -20.343  34.845  1.00 33.45           N  
ATOM    290  H   GLU A  21     -62.841 -20.827  34.770  1.00 33.45           H  
ATOM    291  CA  GLU A  21     -61.908 -19.091  34.064  1.00 33.45           C  
ATOM    292  HA  GLU A  21     -62.608 -19.263  33.247  1.00 33.45           H  
ATOM    293  C   GLU A  21     -60.608 -18.656  33.346  1.00 33.45           C  
ATOM    294  CB  GLU A  21     -62.568 -17.957  34.870  1.00 33.45           C  
ATOM    295  HB2 GLU A  21     -62.036 -17.824  35.812  1.00 33.45           H  
ATOM    296  HB3 GLU A  21     -62.523 -17.030  34.299  1.00 33.45           H  
ATOM    297  O   GLU A  21     -59.573 -18.327  33.918  1.00 33.45           O  
ATOM    298  CG  GLU A  21     -64.046 -18.318  35.128  1.00 33.45           C  
ATOM    299  HG2 GLU A  21     -64.115 -19.296  35.606  1.00 33.45           H  
ATOM    300  HG3 GLU A  21     -64.549 -18.397  34.164  1.00 33.45           H  
ATOM    301  CD  GLU A  21     -64.809 -17.334  36.019  1.00 33.45           C  
ATOM    302  OE1 GLU A  21     -66.048 -17.282  35.850  1.00 33.45           O  
ATOM    303  OE2 GLU A  21     -64.183 -16.717  36.908  1.00 33.45           O  
ATOM    304  N   GLN A  22     -60.751 -18.539  32.021  1.00 40.09           N  
ATOM    305  H   GLN A  22     -61.656 -18.780  31.642  1.00 40.09           H  
ATOM    306  CA  GLN A  22     -59.922 -17.706  31.155  1.00 40.09           C  
ATOM    307  HA  GLN A  22     -58.893 -18.063  31.142  1.00 40.09           H  
ATOM    308  C   GLN A  22     -59.980 -16.244  31.624  1.00 40.09           C  
ATOM    309  CB  GLN A  22     -60.534 -17.719  29.734  1.00 40.09           C  
ATOM    310  HB2 GLN A  22     -59.951 -17.056  29.095  1.00 40.09           H  
ATOM    311  HB3 GLN A  22     -61.537 -17.299  29.803  1.00 40.09           H  
ATOM    312  O   GLN A  22     -61.063 -15.668  31.611  1.00 40.09           O  
ATOM    313  CG  GLN A  22     -60.652 -19.080  29.033  1.00 40.09           C  
ATOM    314  HG2 GLN A  22     -59.672 -19.368  28.651  1.00 40.09           H  
ATOM    315  HG3 GLN A  22     -60.980 -19.843  29.739  1.00 40.09           H  
ATOM    316  CD  GLN A  22     -61.676 -19.041  27.895  1.00 40.09           C  
ATOM    317  NE2 GLN A  22     -61.369 -19.581  26.738  1.00 40.09           N  
ATOM    318 HE21 GLN A  22     -62.080 -19.500  26.024  1.00 40.09           H  
ATOM    319 HE22 GLN A  22     -60.452 -19.970  26.573  1.00 40.09           H  
ATOM    320  OE1 GLN A  22     -62.788 -18.561  28.021  1.00 40.09           O  
ATOM    321  N   LEU A  23     -58.836 -15.619  31.907  1.00 34.79           N  
ATOM    322  H   LEU A  23     -58.000 -16.172  32.031  1.00 34.79           H  
ATOM    323  CA  LEU A  23     -58.646 -14.164  31.826  1.00 34.79           C  
ATOM    324  HA  LEU A  23     -59.345 -13.761  31.093  1.00 34.79           H  
ATOM    325  C   LEU A  23     -57.222 -13.920  31.288  1.00 34.79           C  
ATOM    326  CB  LEU A  23     -58.908 -13.492  33.194  1.00 34.79           C  
ATOM    327  HB2 LEU A  23     -58.298 -13.996  33.943  1.00 34.79           H  
ATOM    328  HB3 LEU A  23     -58.565 -12.458  33.140  1.00 34.79           H  
ATOM    329  O   LEU A  23     -56.259 -14.493  31.787  1.00 34.79           O  
ATOM    330  CG  LEU A  23     -60.380 -13.486  33.671  1.00 34.79           C  
ATOM    331  HG  LEU A  23     -60.735 -14.511  33.783  1.00 34.79           H  
ATOM    332  CD1 LEU A  23     -60.482 -12.829  35.047  1.00 34.79           C  
ATOM    333 HD11 LEU A  23     -59.854 -13.371  35.753  1.00 34.79           H  
ATOM    334 HD12 LEU A  23     -61.513 -12.875  35.398  1.00 34.79           H  
ATOM    335 HD13 LEU A  23     -60.157 -11.790  34.994  1.00 34.79           H  
ATOM    336  CD2 LEU A  23     -61.321 -12.710  32.740  1.00 34.79           C  
ATOM    337 HD21 LEU A  23     -60.984 -11.677  32.641  1.00 34.79           H  
ATOM    338 HD22 LEU A  23     -61.350 -13.170  31.752  1.00 34.79           H  
ATOM    339 HD23 LEU A  23     -62.332 -12.729  33.146  1.00 34.79           H  
ATOM    340  N   SER A  24     -57.093 -13.311  30.108  1.00 38.53           N  
ATOM    341  H   SER A  24     -56.427 -13.807  29.533  1.00 38.53           H  
ATOM    342  CA  SER A  24     -56.914 -11.858  29.942  1.00 38.53           C  
ATOM    343  HA  SER A  24     -56.931 -11.667  28.869  1.00 38.53           H  
ATOM    344  C   SER A  24     -55.532 -11.398  30.439  1.00 38.53           C  
ATOM    345  CB  SER A  24     -58.078 -11.040  30.534  1.00 38.53           C  
ATOM    346  HB2 SER A  24     -58.859 -11.693  30.924  1.00 38.53           H  
ATOM    347  HB3 SER A  24     -57.722 -10.407  31.347  1.00 38.53           H  
ATOM    348  O   SER A  24     -55.309 -11.261  31.639  1.00 38.53           O  
ATOM    349  OG  SER A  24     -58.655 -10.235  29.535  1.00 38.53           O  
ATOM    350  HG  SER A  24     -57.995  -9.563  29.347  1.00 38.53           H  
ATOM    351  N   MET A  25     -54.582 -11.201  29.510  1.00 34.57           N  
ATOM    352  H   MET A  25     -54.879 -11.184  28.545  1.00 34.57           H  
ATOM    353  CA  MET A  25     -53.254 -10.638  29.812  1.00 34.57           C  
ATOM    354  HA  MET A  25     -52.990 -10.921  30.831  1.00 34.57           H  
ATOM    355  C   MET A  25     -53.313  -9.108  29.834  1.00 34.57           C  
ATOM    356  CB  MET A  25     -52.144 -11.188  28.891  1.00 34.57           C  
ATOM    357  HB2 MET A  25     -51.289 -10.514  28.927  1.00 34.57           H  
ATOM    358  HB3 MET A  25     -52.497 -11.244  27.862  1.00 34.57           H  
ATOM    359  O   MET A  25     -52.659  -8.417  29.053  1.00 34.57           O  
ATOM    360  CG  MET A  25     -51.643 -12.557  29.365  1.00 34.57           C  
ATOM    361  HG2 MET A  25     -51.502 -12.510  30.445  1.00 34.57           H  
ATOM    362  HG3 MET A  25     -52.408 -13.307  29.164  1.00 34.57           H  
ATOM    363  SD  MET A  25     -50.059 -13.098  28.651  1.00 34.57           S  
ATOM    364  CE  MET A  25     -50.557 -13.430  26.940  1.00 34.57           C  
ATOM    365  HE1 MET A  25     -50.764 -12.486  26.436  1.00 34.57           H  
ATOM    366  HE2 MET A  25     -51.453 -14.052  26.932  1.00 34.57           H  
ATOM    367  HE3 MET A  25     -49.750 -13.948  26.422  1.00 34.57           H  
ATOM    368  N   GLU A  26     -54.084  -8.595  30.783  1.00 46.01           N  
ATOM    369  H   GLU A  26     -54.623  -9.237  31.348  1.00 46.01           H  
ATOM    370  CA  GLU A  26     -54.124  -7.194  31.166  1.00 46.01           C  
ATOM    371  HA  GLU A  26     -53.541  -6.610  30.454  1.00 46.01           H  
ATOM    372  C   GLU A  26     -53.461  -7.024  32.548  1.00 46.01           C  
ATOM    373  CB  GLU A  26     -55.571  -6.663  31.121  1.00 46.01           C  
ATOM    374  HB2 GLU A  26     -56.242  -7.356  31.630  1.00 46.01           H  
ATOM    375  HB3 GLU A  26     -55.588  -5.727  31.679  1.00 46.01           H  
ATOM    376  O   GLU A  26     -53.592  -7.862  33.437  1.00 46.01           O  
ATOM    377  CG  GLU A  26     -56.097  -6.346  29.703  1.00 46.01           C  
ATOM    378  HG2 GLU A  26     -55.350  -5.742  29.187  1.00 46.01           H  
ATOM    379  HG3 GLU A  26     -56.984  -5.723  29.817  1.00 46.01           H  
ATOM    380  CD  GLU A  26     -56.480  -7.550  28.818  1.00 46.01           C  
ATOM    381  OE1 GLU A  26     -56.675  -7.336  27.601  1.00 46.01           O  
ATOM    382  OE2 GLU A  26     -56.643  -8.679  29.335  1.00 46.01           O  
ATOM    383  N   ASP A  27     -52.744  -5.912  32.724  1.00 40.72           N  
ATOM    384  H   ASP A  27     -52.764  -5.242  31.968  1.00 40.72           H  
ATOM    385  CA  ASP A  27     -52.234  -5.396  34.003  1.00 40.72           C  
ATOM    386  HA  ASP A  27     -51.636  -4.526  33.731  1.00 40.72           H  
ATOM    387  C   ASP A  27     -51.237  -6.253  34.814  1.00 40.72           C  
ATOM    388  CB  ASP A  27     -53.401  -4.836  34.836  1.00 40.72           C  
ATOM    389  HB2 ASP A  27     -53.018  -4.505  35.801  1.00 40.72           H  
ATOM    390  HB3 ASP A  27     -54.138  -5.618  35.015  1.00 40.72           H  
ATOM    391  O   ASP A  27     -51.456  -6.625  35.972  1.00 40.72           O  
ATOM    392  CG  ASP A  27     -54.069  -3.628  34.170  1.00 40.72           C  
ATOM    393  OD1 ASP A  27     -53.374  -2.944  33.380  1.00 40.72           O  
ATOM    394  OD2 ASP A  27     -55.226  -3.332  34.535  1.00 40.72           O  
ATOM    395  N   THR A  28     -49.999  -6.340  34.313  1.00 40.75           N  
ATOM    396  H   THR A  28     -49.850  -6.035  33.362  1.00 40.75           H  
ATOM    397  CA  THR A  28     -48.790  -6.645  35.113  1.00 40.75           C  
ATOM    398  HA  THR A  28     -49.027  -7.501  35.745  1.00 40.75           H  
ATOM    399  C   THR A  28     -48.381  -5.509  36.078  1.00 40.75           C  
ATOM    400  CB  THR A  28     -47.611  -7.062  34.213  1.00 40.75           C  
ATOM    401  HB  THR A  28     -46.701  -7.143  34.807  1.00 40.75           H  
ATOM    402  O   THR A  28     -47.200  -5.286  36.342  1.00 40.75           O  
ATOM    403  CG2 THR A  28     -47.851  -8.413  33.544  1.00 40.75           C  
ATOM    404 HG21 THR A  28     -48.014  -9.176  34.305  1.00 40.75           H  
ATOM    405 HG22 THR A  28     -46.982  -8.692  32.947  1.00 40.75           H  
ATOM    406 HG23 THR A  28     -48.728  -8.366  32.899  1.00 40.75           H  
ATOM    407  OG1 THR A  28     -47.419  -6.114  33.187  1.00 40.75           O  
ATOM    408  HG1 THR A  28     -46.731  -6.450  32.608  1.00 40.75           H  
ATOM    409  N   THR A  29     -49.346  -4.781  36.652  1.00 52.46           N  
ATOM    410  H   THR A  29     -50.301  -5.034  36.440  1.00 52.46           H  
ATOM    411  CA  THR A  29     -49.120  -3.670  37.603  1.00 52.46           C  
ATOM    412  HA  THR A  29     -48.073  -3.372  37.545  1.00 52.46           H  
ATOM    413  C   THR A  29     -49.361  -4.052  39.071  1.00 52.46           C  
ATOM    414  CB  THR A  29     -49.947  -2.429  37.228  1.00 52.46           C  
ATOM    415  HB  THR A  29     -49.726  -1.635  37.941  1.00 52.46           H  
ATOM    416  O   THR A  29     -49.154  -3.236  39.969  1.00 52.46           O  
ATOM    417  CG2 THR A  29     -49.634  -1.907  35.826  1.00 52.46           C  
ATOM    418 HG21 THR A  29     -50.188  -0.986  35.647  1.00 52.46           H  
ATOM    419 HG22 THR A  29     -49.917  -2.642  35.072  1.00 52.46           H  
ATOM    420 HG23 THR A  29     -48.567  -1.703  35.740  1.00 52.46           H  
ATOM    421  OG1 THR A  29     -51.323  -2.711  37.285  1.00 52.46           O  
ATOM    422  HG1 THR A  29     -51.688  -2.646  36.399  1.00 52.46           H  
ATOM    423  N   SER A  30     -49.770  -5.297  39.344  1.00 44.88           N  
ATOM    424  H   SER A  30     -49.941  -5.919  38.567  1.00 44.88           H  
ATOM    425  CA  SER A  30     -50.183  -5.762  40.678  1.00 44.88           C  
ATOM    426  HA  SER A  30     -50.604  -4.912  41.216  1.00 44.88           H  
ATOM    427  C   SER A  30     -49.054  -6.316  41.567  1.00 44.88           C  
ATOM    428  CB  SER A  30     -51.309  -6.787  40.515  1.00 44.88           C  
ATOM    429  HB2 SER A  30     -52.149  -6.317  40.002  1.00 44.88           H  
ATOM    430  HB3 SER A  30     -51.641  -7.131  41.495  1.00 44.88           H  
ATOM    431  O   SER A  30     -49.241  -6.419  42.780  1.00 44.88           O  
ATOM    432  OG  SER A  30     -50.853  -7.886  39.753  1.00 44.88           O  
ATOM    433  HG  SER A  30     -51.522  -8.121  39.105  1.00 44.88           H  
ATOM    434  N   ILE A  31     -47.869  -6.621  41.018  1.00 49.56           N  
ATOM    435  H   ILE A  31     -47.777  -6.502  40.019  1.00 49.56           H  
ATOM    436  CA  ILE A  31     -46.743  -7.241  41.754  1.00 49.56           C  
ATOM    437  HA  ILE A  31     -47.185  -7.772  42.597  1.00 49.56           H  
ATOM    438  C   ILE A  31     -45.799  -6.192  42.378  1.00 49.56           C  
ATOM    439  CB  ILE A  31     -45.991  -8.323  40.926  1.00 49.56           C  
ATOM    440  HB  ILE A  31     -45.267  -7.824  40.283  1.00 49.56           H  
ATOM    441  O   ILE A  31     -44.578  -6.295  42.287  1.00 49.56           O  
ATOM    442  CG1 ILE A  31     -46.929  -9.153  40.017  1.00 49.56           C  
ATOM    443 HG12 ILE A  31     -47.418  -8.487  39.305  1.00 49.56           H  
ATOM    444 HG13 ILE A  31     -47.702  -9.627  40.623  1.00 49.56           H  
ATOM    445  CG2 ILE A  31     -45.238  -9.275  41.885  1.00 49.56           C  
ATOM    446 HG21 ILE A  31     -44.558  -9.914  41.322  1.00 49.56           H  
ATOM    447 HG22 ILE A  31     -45.948  -9.897  42.430  1.00 49.56           H  
ATOM    448 HG23 ILE A  31     -44.632  -8.722  42.603  1.00 49.56           H  
ATOM    449  CD1 ILE A  31     -46.216 -10.232  39.190  1.00 49.56           C  
ATOM    450 HD11 ILE A  31     -45.860 -11.038  39.832  1.00 49.56           H  
ATOM    451 HD12 ILE A  31     -46.918 -10.654  38.470  1.00 49.56           H  
ATOM    452 HD13 ILE A  31     -45.377  -9.794  38.648  1.00 49.56           H  
ATOM    453  N   LEU A  32     -46.346  -5.166  43.036  1.00 47.19           N  
ATOM    454  H   LEU A  32     -47.354  -5.118  43.083  1.00 47.19           H  
ATOM    455  CA  LEU A  32     -45.560  -4.251  43.874  1.00 47.19           C  
ATOM    456  HA  LEU A  32     -44.583  -4.704  44.044  1.00 47.19           H  
ATOM    457  C   LEU A  32     -46.228  -4.058  45.246  1.00 47.19           C  
ATOM    458  CB  LEU A  32     -45.307  -2.911  43.157  1.00 47.19           C  
ATOM    459  HB2 LEU A  32     -46.257  -2.540  42.770  1.00 47.19           H  
ATOM    460  HB3 LEU A  32     -44.945  -2.191  43.891  1.00 47.19           H  
ATOM    461  O   LEU A  32     -47.404  -3.686  45.309  1.00 47.19           O  
ATOM    462  CG  LEU A  32     -44.280  -2.979  42.006  1.00 47.19           C  
ATOM    463  HG  LEU A  32     -44.608  -3.704  41.262  1.00 47.19           H  
ATOM    464  CD1 LEU A  32     -44.191  -1.608  41.333  1.00 47.19           C  
ATOM    465 HD11 LEU A  32     -43.855  -0.855  42.047  1.00 47.19           H  
ATOM    466 HD12 LEU A  32     -43.492  -1.655  40.499  1.00 47.19           H  
ATOM    467 HD13 LEU A  32     -45.171  -1.332  40.943  1.00 47.19           H  
ATOM    468  CD2 LEU A  32     -42.866  -3.339  42.481  1.00 47.19           C  
ATOM    469 HD21 LEU A  32     -42.174  -3.276  41.642  1.00 47.19           H  
ATOM    470 HD22 LEU A  32     -42.544  -2.657  43.268  1.00 47.19           H  
ATOM    471 HD23 LEU A  32     -42.839  -4.366  42.845  1.00 47.19           H  
ATOM    472  N   PRO A  33     -45.504  -4.271  46.367  1.00 42.97           N  
ATOM    473  CA  PRO A  33     -46.035  -4.014  47.700  1.00 42.97           C  
ATOM    474  HA  PRO A  33     -46.866  -4.698  47.874  1.00 42.97           H  
ATOM    475  C   PRO A  33     -46.511  -2.565  47.836  1.00 42.97           C  
ATOM    476  CB  PRO A  33     -44.900  -4.334  48.681  1.00 42.97           C  
ATOM    477  HB2 PRO A  33     -45.276  -4.768  49.607  1.00 42.97           H  
ATOM    478  HB3 PRO A  33     -44.316  -3.437  48.890  1.00 42.97           H  
ATOM    479  O   PRO A  33     -45.792  -1.628  47.488  1.00 42.97           O  
ATOM    480  CG  PRO A  33     -44.031  -5.322  47.907  1.00 42.97           C  
ATOM    481  HG2 PRO A  33     -42.994  -5.306  48.245  1.00 42.97           H  
ATOM    482  HG3 PRO A  33     -44.448  -6.325  47.994  1.00 42.97           H  
ATOM    483  CD  PRO A  33     -44.164  -4.837  46.467  1.00 42.97           C  
ATOM    484  HD2 PRO A  33     -44.028  -5.680  45.790  1.00 42.97           H  
ATOM    485  HD3 PRO A  33     -43.426  -4.062  46.263  1.00 42.97           H  
ATOM    486  N   ARG A  34     -47.718  -2.370  48.384  1.00 49.06           N  
ATOM    487  H   ARG A  34     -48.256  -3.193  48.611  1.00 49.06           H  
ATOM    488  CA  ARG A  34     -48.305  -1.042  48.632  1.00 49.06           C  
ATOM    489  HA  ARG A  34     -48.274  -0.472  47.704  1.00 49.06           H  
ATOM    490  C   ARG A  34     -47.486  -0.251  49.658  1.00 49.06           C  
ATOM    491  CB  ARG A  34     -49.769  -1.182  49.090  1.00 49.06           C  
ATOM    492  HB2 ARG A  34     -50.062  -0.258  49.587  1.00 49.06           H  
ATOM    493  HB3 ARG A  34     -49.850  -1.994  49.813  1.00 49.06           H  
ATOM    494  O   ARG A  34     -47.818  -0.235  50.845  1.00 49.06           O  
ATOM    495  CG  ARG A  34     -50.755  -1.407  47.937  1.00 49.06           C  
ATOM    496  HG2 ARG A  34     -50.692  -0.556  47.258  1.00 49.06           H  
ATOM    497  HG3 ARG A  34     -50.507  -2.317  47.392  1.00 49.06           H  
ATOM    498  CD  ARG A  34     -52.178  -1.512  48.508  1.00 49.06           C  
ATOM    499  HD2 ARG A  34     -52.339  -2.532  48.857  1.00 49.06           H  
ATOM    500  HD3 ARG A  34     -52.267  -0.835  49.359  1.00 49.06           H  
ATOM    501  NE  ARG A  34     -53.204  -1.148  47.513  1.00 49.06           N  
ATOM    502  HE  ARG A  34     -52.892  -1.054  46.557  1.00 49.06           H  
ATOM    503  NH1 ARG A  34     -55.017  -1.152  48.927  1.00 49.06           N  
ATOM    504 HH11 ARG A  34     -54.442  -1.563  49.647  1.00 49.06           H  
ATOM    505 HH12 ARG A  34     -56.013  -1.053  49.063  1.00 49.06           H  
ATOM    506  NH2 ARG A  34     -55.282  -0.547  46.797  1.00 49.06           N  
ATOM    507 HH21 ARG A  34     -56.275  -0.455  46.956  1.00 49.06           H  
ATOM    508 HH22 ARG A  34     -54.935  -0.473  45.851  1.00 49.06           H  
ATOM    509  CZ  ARG A  34     -54.490  -0.950  47.750  1.00 49.06           C  
ATOM    510  N   LEU A  35     -46.446   0.446  49.204  1.00 41.45           N  
ATOM    511  H   LEU A  35     -46.131   0.269  48.261  1.00 41.45           H  
ATOM    512  CA  LEU A  35     -45.671   1.329  50.065  1.00 41.45           C  
ATOM    513  HA  LEU A  35     -45.514   0.774  50.990  1.00 41.45           H  
ATOM    514  C   LEU A  35     -46.486   2.587  50.399  1.00 41.45           C  
ATOM    515  CB  LEU A  35     -44.279   1.614  49.476  1.00 41.45           C  
ATOM    516  HB2 LEU A  35     -44.390   2.275  48.617  1.00 41.45           H  
ATOM    517  HB3 LEU A  35     -43.842   0.678  49.128  1.00 41.45           H  
ATOM    518  O   LEU A  35     -46.844   3.404  49.550  1.00 41.45           O  
ATOM    519  CG  LEU A  35     -43.314   2.259  50.495  1.00 41.45           C  
ATOM    520  HG  LEU A  35     -43.751   3.186  50.867  1.00 41.45           H  
ATOM    521  CD1 LEU A  35     -43.004   1.346  51.690  1.00 41.45           C  
ATOM    522 HD11 LEU A  35     -42.230   1.804  52.305  1.00 41.45           H  
ATOM    523 HD12 LEU A  35     -43.888   1.207  52.313  1.00 41.45           H  
ATOM    524 HD13 LEU A  35     -42.646   0.379  51.336  1.00 41.45           H  
ATOM    525  CD2 LEU A  35     -41.990   2.590  49.813  1.00 41.45           C  
ATOM    526 HD21 LEU A  35     -41.513   1.680  49.450  1.00 41.45           H  
ATOM    527 HD22 LEU A  35     -41.323   3.090  50.516  1.00 41.45           H  
ATOM    528 HD23 LEU A  35     -42.166   3.260  48.971  1.00 41.45           H  
ATOM    529  N   LYS A  36     -46.804   2.693  51.686  1.00 42.36           N  
ATOM    530  H   LYS A  36     -46.502   1.921  52.262  1.00 42.36           H  
ATOM    531  CA  LYS A  36     -47.471   3.806  52.364  1.00 42.36           C  
ATOM    532  HA  LYS A  36     -48.531   3.799  52.112  1.00 42.36           H  
ATOM    533  C   LYS A  36     -46.857   5.162  51.968  1.00 42.36           C  
ATOM    534  CB  LYS A  36     -47.277   3.487  53.854  1.00 42.36           C  
ATOM    535  HB2 LYS A  36     -46.205   3.420  54.040  1.00 42.36           H  
ATOM    536  HB3 LYS A  36     -47.705   2.503  54.045  1.00 42.36           H  
ATOM    537  O   LYS A  36     -45.652   5.349  52.071  1.00 42.36           O  
ATOM    538  CG  LYS A  36     -47.870   4.463  54.875  1.00 42.36           C  
ATOM    539  HG2 LYS A  36     -47.443   5.456  54.733  1.00 42.36           H  
ATOM    540  HG3 LYS A  36     -48.953   4.506  54.766  1.00 42.36           H  
ATOM    541  CD  LYS A  36     -47.494   3.931  56.268  1.00 42.36           C  
ATOM    542  HD2 LYS A  36     -47.936   2.944  56.406  1.00 42.36           H  
ATOM    543  HD3 LYS A  36     -46.410   3.839  56.325  1.00 42.36           H  
ATOM    544  CE  LYS A  36     -47.965   4.857  57.390  1.00 42.36           C  
ATOM    545  HE2 LYS A  36     -47.562   5.853  57.204  1.00 42.36           H  
ATOM    546  HE3 LYS A  36     -49.053   4.923  57.361  1.00 42.36           H  
ATOM    547  NZ  LYS A  36     -47.507   4.359  58.713  1.00 42.36           N  
ATOM    548  HZ1 LYS A  36     -47.873   3.436  58.896  1.00 42.36           H  
ATOM    549  HZ2 LYS A  36     -47.812   4.978  59.452  1.00 42.36           H  
ATOM    550  HZ3 LYS A  36     -46.499   4.312  58.739  1.00 42.36           H  
ATOM    551  N   ARG A  37     -47.697   6.126  51.566  1.00 51.34           N  
ATOM    552  H   ARG A  37     -48.677   5.890  51.504  1.00 51.34           H  
ATOM    553  CA  ARG A  37     -47.279   7.513  51.271  1.00 51.34           C  
ATOM    554  HA  ARG A  37     -46.521   7.509  50.488  1.00 51.34           H  
ATOM    555  C   ARG A  37     -46.682   8.182  52.517  1.00 51.34           C  
ATOM    556  CB  ARG A  37     -48.489   8.372  50.837  1.00 51.34           C  
ATOM    557  HB2 ARG A  37     -49.252   8.320  51.613  1.00 51.34           H  
ATOM    558  HB3 ARG A  37     -48.155   9.408  50.775  1.00 51.34           H  
ATOM    559  O   ARG A  37     -47.447   8.405  53.453  1.00 51.34           O  
ATOM    560  CG  ARG A  37     -49.145   8.017  49.498  1.00 51.34           C  
ATOM    561  HG2 ARG A  37     -48.412   8.106  48.697  1.00 51.34           H  
ATOM    562  HG3 ARG A  37     -49.520   6.994  49.531  1.00 51.34           H  
ATOM    563  CD  ARG A  37     -50.311   8.993  49.251  1.00 51.34           C  
ATOM    564  HD2 ARG A  37     -51.013   8.944  50.082  1.00 51.34           H  
ATOM    565  HD3 ARG A  37     -49.911  10.007  49.219  1.00 51.34           H  
ATOM    566  NE  ARG A  37     -51.005   8.722  47.977  1.00 51.34           N  
ATOM    567  HE  ARG A  37     -50.661   9.222  47.170  1.00 51.34           H  
ATOM    568  NH1 ARG A  37     -52.560   7.204  48.734  1.00 51.34           N  
ATOM    569 HH11 ARG A  37     -52.201   7.314  49.672  1.00 51.34           H  
ATOM    570 HH12 ARG A  37     -53.357   6.612  48.551  1.00 51.34           H  
ATOM    571  NH2 ARG A  37     -52.534   7.777  46.581  1.00 51.34           N  
ATOM    572 HH21 ARG A  37     -53.317   7.162  46.414  1.00 51.34           H  
ATOM    573 HH22 ARG A  37     -52.149   8.296  45.805  1.00 51.34           H  
ATOM    574  CZ  ARG A  37     -52.025   7.905  47.773  1.00 51.34           C  
ATOM    575  N   ASN A  38     -45.402   8.577  52.491  1.00 49.80           N  
ATOM    576  H   ASN A  38     -44.797   8.143  51.808  1.00 49.80           H  
ATOM    577  CA  ASN A  38     -44.841   9.693  53.285  1.00 49.80           C  
ATOM    578  HA  ASN A  38     -45.384  10.588  52.981  1.00 49.80           H  
ATOM    579  C   ASN A  38     -43.348  10.021  53.007  1.00 49.80           C  
ATOM    580  CB  ASN A  38     -45.084   9.541  54.810  1.00 49.80           C  
ATOM    581  HB2 ASN A  38     -44.629  10.395  55.311  1.00 49.80           H  
ATOM    582  HB3 ASN A  38     -46.147   9.603  55.043  1.00 49.80           H  
ATOM    583  O   ASN A  38     -42.542  10.046  53.934  1.00 49.80           O  
ATOM    584  CG  ASN A  38     -44.530   8.281  55.454  1.00 49.80           C  
ATOM    585  ND2 ASN A  38     -44.434   8.271  56.762  1.00 49.80           N  
ATOM    586 HD21 ASN A  38     -43.882   7.508  57.126  1.00 49.80           H  
ATOM    587 HD22 ASN A  38     -44.559   9.137  57.266  1.00 49.80           H  
ATOM    588  OD1 ASN A  38     -44.219   7.278  54.842  1.00 49.80           O  
ATOM    589  N   SER A  39     -42.980  10.395  51.778  1.00 47.59           N  
ATOM    590  H   SER A  39     -43.603  10.276  50.992  1.00 47.59           H  
ATOM    591  CA  SER A  39     -41.805  11.259  51.549  1.00 47.59           C  
ATOM    592  HA  SER A  39     -41.753  11.972  52.372  1.00 47.59           H  
ATOM    593  C   SER A  39     -41.953  12.080  50.264  1.00 47.59           C  
ATOM    594  CB  SER A  39     -40.478  10.483  51.568  1.00 47.59           C  
ATOM    595  HB2 SER A  39     -39.663  11.154  51.295  1.00 47.59           H  
ATOM    596  HB3 SER A  39     -40.293  10.110  52.576  1.00 47.59           H  
ATOM    597  O   SER A  39     -42.590  11.648  49.305  1.00 47.59           O  
ATOM    598  OG  SER A  39     -40.504   9.390  50.678  1.00 47.59           O  
ATOM    599  HG  SER A  39     -39.613   9.046  50.578  1.00 47.59           H  
ATOM    600  N   ASN A  40     -41.420  13.304  50.282  1.00 47.90           N  
ATOM    601  H   ASN A  40     -40.828  13.548  51.064  1.00 47.90           H  
ATOM    602  CA  ASN A  40     -41.389  14.216  49.138  1.00 47.90           C  
ATOM    603  HA  ASN A  40     -42.178  13.945  48.436  1.00 47.90           H  
ATOM    604  C   ASN A  40     -40.056  14.104  48.382  1.00 47.90           C  
ATOM    605  CB  ASN A  40     -41.619  15.666  49.626  1.00 47.90           C  
ATOM    606  HB2 ASN A  40     -41.266  15.781  50.651  1.00 47.90           H  
ATOM    607  HB3 ASN A  40     -41.038  16.355  49.013  1.00 47.90           H  
ATOM    608  O   ASN A  40     -39.037  13.777  48.982  1.00 47.90           O  
ATOM    609  CG  ASN A  40     -43.062  16.115  49.508  1.00 47.90           C  
ATOM    610  ND2 ASN A  40     -43.651  16.632  50.560  1.00 47.90           N  
ATOM    611 HD21 ASN A  40     -44.594  16.965  50.415  1.00 47.90           H  
ATOM    612 HD22 ASN A  40     -43.146  16.766  51.424  1.00 47.90           H  
ATOM    613  OD1 ASN A  40     -43.673  16.028  48.460  1.00 47.90           O  
ATOM    614  N   ALA A  41     -40.096  14.533  47.116  1.00 51.74           N  
ATOM    615  H   ALA A  41     -41.012  14.772  46.763  1.00 51.74           H  
ATOM    616  CA  ALA A  41     -38.973  14.813  46.215  1.00 51.74           C  
ATOM    617  HA  ALA A  41     -39.430  15.323  45.367  1.00 51.74           H  
ATOM    618  C   ALA A  41     -38.215  13.607  45.599  1.00 51.74           C  
ATOM    619  CB  ALA A  41     -38.058  15.873  46.851  1.00 51.74           C  
ATOM    620  HB1 ALA A  41     -38.653  16.668  47.300  1.00 51.74           H  
ATOM    621  HB2 ALA A  41     -37.417  16.313  46.087  1.00 51.74           H  
ATOM    622  HB3 ALA A  41     -37.436  15.414  47.619  1.00 51.74           H  
ATOM    623  O   ALA A  41     -37.767  12.694  46.279  1.00 51.74           O  
ATOM    624  N   TYR A  42     -38.044  13.679  44.270  1.00 55.52           N  
ATOM    625  H   TYR A  42     -38.409  14.508  43.823  1.00 55.52           H  
ATOM    626  CA  TYR A  42     -37.163  12.860  43.417  1.00 55.52           C  
ATOM    627  HA  TYR A  42     -37.427  13.132  42.395  1.00 55.52           H  
ATOM    628  C   TYR A  42     -37.358  11.331  43.428  1.00 55.52           C  
ATOM    629  CB  TYR A  42     -35.710  13.330  43.570  1.00 55.52           C  
ATOM    630  HB2 TYR A  42     -35.065  12.709  42.947  1.00 55.52           H  
ATOM    631  HB3 TYR A  42     -35.391  13.207  44.605  1.00 55.52           H  
ATOM    632  O   TYR A  42     -36.455  10.559  43.737  1.00 55.52           O  
ATOM    633  CG  TYR A  42     -35.544  14.775  43.136  1.00 55.52           C  
ATOM    634  CD1 TYR A  42     -35.491  15.089  41.764  1.00 55.52           C  
ATOM    635  HD1 TYR A  42     -35.498  14.299  41.027  1.00 55.52           H  
ATOM    636  CD2 TYR A  42     -35.510  15.806  44.095  1.00 55.52           C  
ATOM    637  HD2 TYR A  42     -35.510  15.554  45.145  1.00 55.52           H  
ATOM    638  CE1 TYR A  42     -35.422  16.433  41.350  1.00 55.52           C  
ATOM    639  HE1 TYR A  42     -35.370  16.685  40.301  1.00 55.52           H  
ATOM    640  CE2 TYR A  42     -35.451  17.153  43.686  1.00 55.52           C  
ATOM    641  HE2 TYR A  42     -35.417  17.942  44.423  1.00 55.52           H  
ATOM    642  OH  TYR A  42     -35.343  18.760  41.900  1.00 55.52           O  
ATOM    643  HH  TYR A  42     -35.268  19.376  42.632  1.00 55.52           H  
ATOM    644  CZ  TYR A  42     -35.406  17.467  42.309  1.00 55.52           C  
ATOM    645  N   GLY A  43     -38.525  10.885  42.951  1.00 43.55           N  
ATOM    646  H   GLY A  43     -39.231  11.567  42.712  1.00 43.55           H  
ATOM    647  CA  GLY A  43     -38.718   9.507  42.486  1.00 43.55           C  
ATOM    648  HA2 GLY A  43     -39.784   9.278  42.456  1.00 43.55           H  
ATOM    649  HA3 GLY A  43     -38.248   8.822  43.192  1.00 43.55           H  
ATOM    650  C   GLY A  43     -38.134   9.268  41.084  1.00 43.55           C  
ATOM    651  O   GLY A  43     -38.354  10.065  40.165  1.00 43.55           O  
ATOM    652  N   ILE A  44     -37.430   8.143  40.916  1.00 53.00           N  
ATOM    653  H   ILE A  44     -37.293   7.562  41.731  1.00 53.00           H  
ATOM    654  CA  ILE A  44     -36.793   7.675  39.669  1.00 53.00           C  
ATOM    655  HA  ILE A  44     -36.249   8.509  39.227  1.00 53.00           H  
ATOM    656  C   ILE A  44     -37.878   7.238  38.665  1.00 53.00           C  
ATOM    657  CB  ILE A  44     -35.756   6.559  39.979  1.00 53.00           C  
ATOM    658  HB  ILE A  44     -36.291   5.705  40.392  1.00 53.00           H  
ATOM    659  O   ILE A  44     -38.190   6.065  38.499  1.00 53.00           O  
ATOM    660  CG1 ILE A  44     -34.709   7.030  41.022  1.00 53.00           C  
ATOM    661 HG12 ILE A  44     -34.062   7.785  40.576  1.00 53.00           H  
ATOM    662 HG13 ILE A  44     -35.208   7.488  41.876  1.00 53.00           H  
ATOM    663  CG2 ILE A  44     -35.026   6.105  38.697  1.00 53.00           C  
ATOM    664 HG21 ILE A  44     -34.364   5.267  38.916  1.00 53.00           H  
ATOM    665 HG22 ILE A  44     -35.734   5.758  37.944  1.00 53.00           H  
ATOM    666 HG23 ILE A  44     -34.437   6.923  38.283  1.00 53.00           H  
ATOM    667  CD1 ILE A  44     -33.846   5.898  41.592  1.00 53.00           C  
ATOM    668 HD11 ILE A  44     -34.483   5.113  42.000  1.00 53.00           H  
ATOM    669 HD12 ILE A  44     -33.216   6.293  42.389  1.00 53.00           H  
ATOM    670 HD13 ILE A  44     -33.200   5.480  40.820  1.00 53.00           H  
ATOM    671  N   GLY A  45     -38.510   8.230  38.043  1.00 50.52           N  
ATOM    672  H   GLY A  45     -38.262   9.158  38.354  1.00 50.52           H  
ATOM    673  CA  GLY A  45     -39.623   8.069  37.100  1.00 50.52           C  
ATOM    674  HA2 GLY A  45     -39.339   7.354  36.327  1.00 50.52           H  
ATOM    675  HA3 GLY A  45     -40.485   7.670  37.634  1.00 50.52           H  
ATOM    676  C   GLY A  45     -40.038   9.379  36.421  1.00 50.52           C  
ATOM    677  O   GLY A  45     -40.619   9.359  35.340  1.00 50.52           O  
ATOM    678  N   ALA A  46     -39.663  10.531  36.992  1.00 50.10           N  
ATOM    679  H   ALA A  46     -39.253  10.511  37.915  1.00 50.10           H  
ATOM    680  CA  ALA A  46     -39.864  11.839  36.363  1.00 50.10           C  
ATOM    681  HA  ALA A  46     -40.896  11.902  36.018  1.00 50.10           H  
ATOM    682  C   ALA A  46     -38.967  12.085  35.127  1.00 50.10           C  
ATOM    683  CB  ALA A  46     -39.657  12.912  37.439  1.00 50.10           C  
ATOM    684  HB1 ALA A  46     -40.345  12.746  38.268  1.00 50.10           H  
ATOM    685  HB2 ALA A  46     -38.631  12.882  37.806  1.00 50.10           H  
ATOM    686  HB3 ALA A  46     -39.850  13.896  37.012  1.00 50.10           H  
ATOM    687  O   ALA A  46     -39.309  12.911  34.287  1.00 50.10           O  
ATOM    688  N   LEU A  47     -37.853  11.355  34.978  1.00 47.91           N  
ATOM    689  H   LEU A  47     -37.629  10.675  35.691  1.00 47.91           H  
ATOM    690  CA  LEU A  47     -36.877  11.568  33.896  1.00 47.91           C  
ATOM    691  HA  LEU A  47     -36.786  12.641  33.724  1.00 47.91           H  
ATOM    692  C   LEU A  47     -37.300  10.992  32.529  1.00 47.91           C  
ATOM    693  CB  LEU A  47     -35.497  11.034  34.336  1.00 47.91           C  
ATOM    694  HB2 LEU A  47     -34.813  11.110  33.491  1.00 47.91           H  
ATOM    695  HB3 LEU A  47     -35.594   9.977  34.584  1.00 47.91           H  
ATOM    696  O   LEU A  47     -36.676  11.307  31.522  1.00 47.91           O  
ATOM    697  CG  LEU A  47     -34.864  11.779  35.529  1.00 47.91           C  
ATOM    698  HG  LEU A  47     -35.532  11.717  36.388  1.00 47.91           H  
ATOM    699  CD1 LEU A  47     -33.541  11.116  35.911  1.00 47.91           C  
ATOM    700 HD11 LEU A  47     -32.837  11.181  35.081  1.00 47.91           H  
ATOM    701 HD12 LEU A  47     -33.705  10.067  36.157  1.00 47.91           H  
ATOM    702 HD13 LEU A  47     -33.111  11.616  36.779  1.00 47.91           H  
ATOM    703  CD2 LEU A  47     -34.587  13.253  35.225  1.00 47.91           C  
ATOM    704 HD21 LEU A  47     -34.056  13.710  36.060  1.00 47.91           H  
ATOM    705 HD22 LEU A  47     -35.521  13.795  35.079  1.00 47.91           H  
ATOM    706 HD23 LEU A  47     -33.976  13.340  34.327  1.00 47.91           H  
ATOM    707  N   ALA A  48     -38.367  10.189  32.463  1.00 47.46           N  
ATOM    708  H   ALA A  48     -38.852   9.962  33.319  1.00 47.46           H  
ATOM    709  CA  ALA A  48     -38.801   9.522  31.228  1.00 47.46           C  
ATOM    710  HA  ALA A  48     -37.940   9.421  30.568  1.00 47.46           H  
ATOM    711  C   ALA A  48     -39.870  10.291  30.418  1.00 47.46           C  
ATOM    712  CB  ALA A  48     -39.252   8.102  31.592  1.00 47.46           C  
ATOM    713  HB1 ALA A  48     -40.125   8.140  32.243  1.00 47.46           H  
ATOM    714  HB2 ALA A  48     -39.508   7.555  30.684  1.00 47.46           H  
ATOM    715  HB3 ALA A  48     -38.444   7.574  32.098  1.00 47.46           H  
ATOM    716  O   ALA A  48     -40.321   9.800  29.385  1.00 47.46           O  
ATOM    717  N   LYS A  49     -40.314  11.476  30.871  1.00 48.97           N  
ATOM    718  H   LYS A  49     -39.918  11.823  31.732  1.00 48.97           H  
ATOM    719  CA  LYS A  49     -41.402  12.242  30.217  1.00 48.97           C  
ATOM    720  HA  LYS A  49     -41.592  11.795  29.242  1.00 48.97           H  
ATOM    721  C   LYS A  49     -41.069  13.695  29.857  1.00 48.97           C  
ATOM    722  CB  LYS A  49     -42.708  12.119  31.025  1.00 48.97           C  
ATOM    723  HB2 LYS A  49     -43.429  12.836  30.632  1.00 48.97           H  
ATOM    724  HB3 LYS A  49     -42.521  12.369  32.069  1.00 48.97           H  
ATOM    725  O   LYS A  49     -41.960  14.418  29.419  1.00 48.97           O  
ATOM    726  CG  LYS A  49     -43.315  10.707  30.926  1.00 48.97           C  
ATOM    727  HG2 LYS A  49     -42.724  10.026  31.538  1.00 48.97           H  
ATOM    728  HG3 LYS A  49     -43.276  10.358  29.894  1.00 48.97           H  
ATOM    729  CD  LYS A  49     -44.775  10.667  31.403  1.00 48.97           C  
ATOM    730  HD2 LYS A  49     -45.072   9.624  31.514  1.00 48.97           H  
ATOM    731  HD3 LYS A  49     -44.843  11.155  32.376  1.00 48.97           H  
ATOM    732  CE  LYS A  49     -45.706  11.354  30.390  1.00 48.97           C  
ATOM    733  HE2 LYS A  49     -45.657  10.801  29.452  1.00 48.97           H  
ATOM    734  HE3 LYS A  49     -45.339  12.361  30.194  1.00 48.97           H  
ATOM    735  NZ  LYS A  49     -47.106  11.417  30.876  1.00 48.97           N  
ATOM    736  HZ1 LYS A  49     -47.164  11.959  31.726  1.00 48.97           H  
ATOM    737  HZ2 LYS A  49     -47.697  11.846  30.178  1.00 48.97           H  
ATOM    738  HZ3 LYS A  49     -47.455  10.486  31.055  1.00 48.97           H  
ATOM    739  N   SER A  50     -39.812  14.120  29.985  1.00 44.66           N  
ATOM    740  H   SER A  50     -39.127  13.493  30.381  1.00 44.66           H  
ATOM    741  CA  SER A  50     -39.371  15.483  29.648  1.00 44.66           C  
ATOM    742  HA  SER A  50     -40.177  15.989  29.115  1.00 44.66           H  
ATOM    743  C   SER A  50     -38.177  15.512  28.685  1.00 44.66           C  
ATOM    744  CB  SER A  50     -39.130  16.304  30.923  1.00 44.66           C  
ATOM    745  HB2 SER A  50     -38.921  17.340  30.656  1.00 44.66           H  
ATOM    746  HB3 SER A  50     -40.026  16.280  31.543  1.00 44.66           H  
ATOM    747  O   SER A  50     -37.187  16.185  28.955  1.00 44.66           O  
ATOM    748  OG  SER A  50     -38.043  15.779  31.653  1.00 44.66           O  
ATOM    749  HG  SER A  50     -37.251  15.954  31.140  1.00 44.66           H  
ATOM    750  N   SER A  51     -38.259  14.788  27.561  1.00 49.71           N  
ATOM    751  H   SER A  51     -39.048  14.168  27.441  1.00 49.71           H  
ATOM    752  CA  SER A  51     -37.384  15.027  26.397  1.00 49.71           C  
ATOM    753  HA  SER A  51     -37.289  16.107  26.280  1.00 49.71           H  
ATOM    754  C   SER A  51     -37.974  14.488  25.081  1.00 49.71           C  
ATOM    755  CB  SER A  51     -35.961  14.492  26.626  1.00 49.71           C  
ATOM    756  HB2 SER A  51     -35.924  13.416  26.458  1.00 49.71           H  
ATOM    757  HB3 SER A  51     -35.637  14.699  27.646  1.00 49.71           H  
ATOM    758  O   SER A  51     -37.440  13.570  24.469  1.00 49.71           O  
ATOM    759  OG  SER A  51     -35.096  15.169  25.734  1.00 49.71           O  
ATOM    760  HG  SER A  51     -34.238  14.739  25.755  1.00 49.71           H  
ATOM    761  N   LEU A  52     -39.108  15.048  24.635  1.00 48.43           N  
ATOM    762  H   LEU A  52     -39.579  15.723  25.221  1.00 48.43           H  
ATOM    763  CA  LEU A  52     -39.610  14.835  23.261  1.00 48.43           C  
ATOM    764  HA  LEU A  52     -38.770  14.474  22.667  1.00 48.43           H  
ATOM    765  C   LEU A  52     -40.050  16.132  22.549  1.00 48.43           C  
ATOM    766  CB  LEU A  52     -40.698  13.740  23.229  1.00 48.43           C  
ATOM    767  HB2 LEU A  52     -41.670  14.215  23.358  1.00 48.43           H  
ATOM    768  HB3 LEU A  52     -40.554  13.043  24.054  1.00 48.43           H  
ATOM    769  O   LEU A  52     -40.670  16.092  21.493  1.00 48.43           O  
ATOM    770  CG  LEU A  52     -40.671  12.946  21.902  1.00 48.43           C  
ATOM    771  HG  LEU A  52     -40.451  13.610  21.066  1.00 48.43           H  
ATOM    772  CD1 LEU A  52     -39.608  11.846  21.937  1.00 48.43           C  
ATOM    773 HD11 LEU A  52     -39.832  11.127  22.725  1.00 48.43           H  
ATOM    774 HD12 LEU A  52     -38.625  12.278  22.125  1.00 48.43           H  
ATOM    775 HD13 LEU A  52     -39.581  11.331  20.977  1.00 48.43           H  
ATOM    776  CD2 LEU A  52     -42.025  12.292  21.633  1.00 48.43           C  
ATOM    777 HD21 LEU A  52     -42.790  13.064  21.545  1.00 48.43           H  
ATOM    778 HD22 LEU A  52     -42.282  11.613  22.446  1.00 48.43           H  
ATOM    779 HD23 LEU A  52     -41.983  11.737  20.697  1.00 48.43           H  
ATOM    780  N   THR A  53     -39.721  17.293  23.117  1.00 51.65           N  
ATOM    781  H   THR A  53     -39.308  17.272  24.038  1.00 51.65           H  
ATOM    782  CA  THR A  53     -40.059  18.625  22.573  1.00 51.65           C  
ATOM    783  HA  THR A  53     -40.357  18.515  21.530  1.00 51.65           H  
ATOM    784  C   THR A  53     -38.862  19.585  22.537  1.00 51.65           C  
ATOM    785  CB  THR A  53     -41.258  19.242  23.325  1.00 51.65           C  
ATOM    786  HB  THR A  53     -41.268  20.324  23.194  1.00 51.65           H  
ATOM    787  O   THR A  53     -39.034  20.766  22.266  1.00 51.65           O  
ATOM    788  CG2 THR A  53     -42.585  18.697  22.801  1.00 51.65           C  
ATOM    789 HG21 THR A  53     -42.695  18.952  21.747  1.00 51.65           H  
ATOM    790 HG22 THR A  53     -42.615  17.612  22.907  1.00 51.65           H  
ATOM    791 HG23 THR A  53     -43.413  19.137  23.357  1.00 51.65           H  
ATOM    792  OG1 THR A  53     -41.204  18.941  24.708  1.00 51.65           O  
ATOM    793  HG1 THR A  53     -41.834  19.524  25.138  1.00 51.65           H  
ATOM    794  N   GLY A  54     -37.642  19.087  22.788  1.00 45.10           N  
ATOM    795  H   GLY A  54     -37.569  18.100  22.988  1.00 45.10           H  
ATOM    796  CA  GLY A  54     -36.418  19.900  22.888  1.00 45.10           C  
ATOM    797  HA2 GLY A  54     -36.682  20.950  23.013  1.00 45.10           H  
ATOM    798  HA3 GLY A  54     -35.878  19.594  23.784  1.00 45.10           H  
ATOM    799  C   GLY A  54     -35.431  19.811  21.714  1.00 45.10           C  
ATOM    800  O   GLY A  54     -34.464  20.560  21.704  1.00 45.10           O  
ATOM    801  N   VAL A  55     -35.634  18.917  20.734  1.00 44.83           N  
ATOM    802  H   VAL A  55     -36.457  18.334  20.783  1.00 44.83           H  
ATOM    803  CA  VAL A  55     -34.670  18.680  19.628  1.00 44.83           C  
ATOM    804  HA  VAL A  55     -33.938  19.488  19.651  1.00 44.83           H  
ATOM    805  C   VAL A  55     -35.346  18.806  18.255  1.00 44.83           C  
ATOM    806  CB  VAL A  55     -33.849  17.378  19.811  1.00 44.83           C  
ATOM    807  HB  VAL A  55     -34.483  16.516  19.600  1.00 44.83           H  
ATOM    808  O   VAL A  55     -35.249  17.940  17.388  1.00 44.83           O  
ATOM    809  CG1 VAL A  55     -32.618  17.342  18.887  1.00 44.83           C  
ATOM    810 HG11 VAL A  55     -32.910  17.348  17.837  1.00 44.83           H  
ATOM    811 HG12 VAL A  55     -32.050  16.428  19.064  1.00 44.83           H  
ATOM    812 HG13 VAL A  55     -31.975  18.200  19.085  1.00 44.83           H  
ATOM    813  CG2 VAL A  55     -33.304  17.237  21.242  1.00 44.83           C  
ATOM    814 HG21 VAL A  55     -32.671  16.353  21.315  1.00 44.83           H  
ATOM    815 HG22 VAL A  55     -34.123  17.118  21.952  1.00 44.83           H  
ATOM    816 HG23 VAL A  55     -32.720  18.117  21.509  1.00 44.83           H  
ATOM    817  N   SER A  56     -36.039  19.926  18.039  1.00 53.51           N  
ATOM    818  H   SER A  56     -36.080  20.605  18.785  1.00 53.51           H  
ATOM    819  CA  SER A  56     -36.540  20.326  16.716  1.00 53.51           C  
ATOM    820  HA  SER A  56     -36.777  19.432  16.140  1.00 53.51           H  
ATOM    821  C   SER A  56     -35.460  21.094  15.941  1.00 53.51           C  
ATOM    822  CB  SER A  56     -37.846  21.117  16.851  1.00 53.51           C  
ATOM    823  HB2 SER A  56     -37.673  22.031  17.418  1.00 53.51           H  
ATOM    824  HB3 SER A  56     -38.584  20.508  17.373  1.00 53.51           H  
ATOM    825  O   SER A  56     -35.599  22.288  15.689  1.00 53.51           O  
ATOM    826  OG  SER A  56     -38.334  21.438  15.566  1.00 53.51           O  
ATOM    827  HG  SER A  56     -37.764  22.125  15.214  1.00 53.51           H  
ATOM    828  N   GLY A  57     -34.364  20.412  15.593  1.00 50.64           N  
ATOM    829  H   GLY A  57     -34.328  19.437  15.853  1.00 50.64           H  
ATOM    830  CA  GLY A  57     -33.240  21.021  14.861  1.00 50.64           C  
ATOM    831  HA2 GLY A  57     -32.573  21.495  15.582  1.00 50.64           H  
ATOM    832  HA3 GLY A  57     -33.614  21.800  14.197  1.00 50.64           H  
ATOM    833  C   GLY A  57     -32.403  20.056  14.015  1.00 50.64           C  
ATOM    834  O   GLY A  57     -31.917  20.439  12.958  1.00 50.64           O  
ATOM    835  N   VAL A  58     -32.285  18.785  14.418  1.00 50.60           N  
ATOM    836  H   VAL A  58     -32.680  18.531  15.312  1.00 50.60           H  
ATOM    837  CA  VAL A  58     -31.370  17.815  13.773  1.00 50.60           C  
ATOM    838  HA  VAL A  58     -30.618  18.367  13.209  1.00 50.60           H  
ATOM    839  C   VAL A  58     -32.071  16.909  12.739  1.00 50.60           C  
ATOM    840  CB  VAL A  58     -30.603  17.038  14.870  1.00 50.60           C  
ATOM    841  HB  VAL A  58     -31.325  16.526  15.506  1.00 50.60           H  
ATOM    842  O   VAL A  58     -31.426  16.304  11.889  1.00 50.60           O  
ATOM    843  CG1 VAL A  58     -29.618  15.997  14.330  1.00 50.60           C  
ATOM    844 HG11 VAL A  58     -29.051  15.553  15.148  1.00 50.60           H  
ATOM    845 HG12 VAL A  58     -28.925  16.463  13.629  1.00 50.60           H  
ATOM    846 HG13 VAL A  58     -30.152  15.194  13.821  1.00 50.60           H  
ATOM    847  CG2 VAL A  58     -29.788  18.009  15.742  1.00 50.60           C  
ATOM    848 HG21 VAL A  58     -30.438  18.716  16.258  1.00 50.60           H  
ATOM    849 HG22 VAL A  58     -29.233  17.454  16.498  1.00 50.60           H  
ATOM    850 HG23 VAL A  58     -29.080  18.561  15.124  1.00 50.60           H  
ATOM    851  N   THR A  59     -33.405  16.843  12.732  1.00 53.39           N  
ATOM    852  H   THR A  59     -33.919  17.378  13.417  1.00 53.39           H  
ATOM    853  CA  THR A  59     -34.180  15.854  11.949  1.00 53.39           C  
ATOM    854  HA  THR A  59     -33.520  15.022  11.706  1.00 53.39           H  
ATOM    855  C   THR A  59     -34.709  16.343  10.593  1.00 53.39           C  
ATOM    856  CB  THR A  59     -35.315  15.272  12.806  1.00 53.39           C  
ATOM    857  HB  THR A  59     -35.968  14.647  12.196  1.00 53.39           H  
ATOM    858  O   THR A  59     -35.498  15.642   9.962  1.00 53.39           O  
ATOM    859  CG2 THR A  59     -34.777  14.424  13.958  1.00 53.39           C  
ATOM    860 HG21 THR A  59     -34.149  13.625  13.563  1.00 53.39           H  
ATOM    861 HG22 THR A  59     -35.607  13.976  14.503  1.00 53.39           H  
ATOM    862 HG23 THR A  59     -34.188  15.035  14.642  1.00 53.39           H  
ATOM    863  OG1 THR A  59     -36.058  16.324  13.378  1.00 53.39           O  
ATOM    864  HG1 THR A  59     -36.683  15.937  13.996  1.00 53.39           H  
ATOM    865  N   ARG A  60     -34.281  17.523  10.114  1.00 52.47           N  
ATOM    866  H   ARG A  60     -33.650  18.049  10.702  1.00 52.47           H  
ATOM    867  CA  ARG A  60     -34.618  18.045   8.771  1.00 52.47           C  
ATOM    868  HA  ARG A  60     -35.545  17.580   8.434  1.00 52.47           H  
ATOM    869  C   ARG A  60     -33.584  17.644   7.714  1.00 52.47           C  
ATOM    870  CB  ARG A  60     -34.878  19.565   8.850  1.00 52.47           C  
ATOM    871  HB2 ARG A  60     -34.065  20.030   9.408  1.00 52.47           H  
ATOM    872  HB3 ARG A  60     -35.801  19.725   9.407  1.00 52.47           H  
ATOM    873  O   ARG A  60     -33.954  17.046   6.715  1.00 52.47           O  
ATOM    874  CG  ARG A  60     -34.986  20.276   7.485  1.00 52.47           C  
ATOM    875  HG2 ARG A  60     -35.720  19.773   6.856  1.00 52.47           H  
ATOM    876  HG3 ARG A  60     -34.015  20.231   6.992  1.00 52.47           H  
ATOM    877  CD  ARG A  60     -35.390  21.752   7.661  1.00 52.47           C  
ATOM    878  HD2 ARG A  60     -34.999  22.123   8.608  1.00 52.47           H  
ATOM    879  HD3 ARG A  60     -36.477  21.814   7.712  1.00 52.47           H  
ATOM    880  NE  ARG A  60     -34.897  22.604   6.555  1.00 52.47           N  
ATOM    881  HE  ARG A  60     -35.415  22.566   5.688  1.00 52.47           H  
ATOM    882  NH1 ARG A  60     -33.053  23.547   7.600  1.00 52.47           N  
ATOM    883 HH11 ARG A  60     -32.232  24.133   7.544  1.00 52.47           H  
ATOM    884 HH12 ARG A  60     -33.264  23.090   8.476  1.00 52.47           H  
ATOM    885  NH2 ARG A  60     -33.489  24.063   5.498  1.00 52.47           N  
ATOM    886 HH21 ARG A  60     -32.653  24.629   5.520  1.00 52.47           H  
ATOM    887 HH22 ARG A  60     -34.023  24.004   4.642  1.00 52.47           H  
ATOM    888  CZ  ARG A  60     -33.828  23.394   6.561  1.00 52.47           C  
ATOM    889  N   SER A  61     -32.301  17.936   7.939  1.00 47.70           N  
ATOM    890  H   SER A  61     -32.059  18.400   8.804  1.00 47.70           H  
ATOM    891  CA  SER A  61     -31.270  17.833   6.887  1.00 47.70           C  
ATOM    892  HA  SER A  61     -31.655  18.311   5.987  1.00 47.70           H  
ATOM    893  C   SER A  61     -30.917  16.387   6.497  1.00 47.70           C  
ATOM    894  CB  SER A  61     -30.021  18.614   7.317  1.00 47.70           C  
ATOM    895  HB2 SER A  61     -30.320  19.554   7.781  1.00 47.70           H  
ATOM    896  HB3 SER A  61     -29.441  18.031   8.032  1.00 47.70           H  
ATOM    897  O   SER A  61     -30.731  16.080   5.324  1.00 47.70           O  
ATOM    898  OG  SER A  61     -29.241  18.909   6.184  1.00 47.70           O  
ATOM    899  HG  SER A  61     -28.464  19.411   6.442  1.00 47.70           H  
ATOM    900  N   MET A  62     -30.907  15.457   7.461  1.00 48.17           N  
ATOM    901  H   MET A  62     -31.043  15.749   8.418  1.00 48.17           H  
ATOM    902  CA  MET A  62     -30.620  14.035   7.198  1.00 48.17           C  
ATOM    903  HA  MET A  62     -29.925  13.970   6.361  1.00 48.17           H  
ATOM    904  C   MET A  62     -31.850  13.210   6.777  1.00 48.17           C  
ATOM    905  CB  MET A  62     -29.924  13.406   8.414  1.00 48.17           C  
ATOM    906  HB2 MET A  62     -30.533  13.556   9.306  1.00 48.17           H  
ATOM    907  HB3 MET A  62     -29.821  12.334   8.246  1.00 48.17           H  
ATOM    908  O   MET A  62     -31.714  12.032   6.464  1.00 48.17           O  
ATOM    909  CG  MET A  62     -28.525  13.994   8.641  1.00 48.17           C  
ATOM    910  HG2 MET A  62     -28.618  15.064   8.821  1.00 48.17           H  
ATOM    911  HG3 MET A  62     -27.929  13.855   7.739  1.00 48.17           H  
ATOM    912  SD  MET A  62     -27.627  13.272  10.041  1.00 48.17           S  
ATOM    913  CE  MET A  62     -27.298  11.602   9.412  1.00 48.17           C  
ATOM    914  HE1 MET A  62     -26.682  11.061  10.131  1.00 48.17           H  
ATOM    915  HE2 MET A  62     -26.765  11.664   8.463  1.00 48.17           H  
ATOM    916  HE3 MET A  62     -28.234  11.062   9.270  1.00 48.17           H  
ATOM    917  N   LYS A  63     -33.057  13.792   6.761  1.00 49.55           N  
ATOM    918  H   LYS A  63     -33.116  14.787   6.923  1.00 49.55           H  
ATOM    919  CA  LYS A  63     -34.302  13.048   6.492  1.00 49.55           C  
ATOM    920  HA  LYS A  63     -34.237  12.080   6.988  1.00 49.55           H  
ATOM    921  C   LYS A  63     -34.516  12.721   5.009  1.00 49.55           C  
ATOM    922  CB  LYS A  63     -35.468  13.824   7.111  1.00 49.55           C  
ATOM    923  HB2 LYS A  63     -35.543  14.802   6.635  1.00 49.55           H  
ATOM    924  HB3 LYS A  63     -35.246  13.960   8.170  1.00 49.55           H  
ATOM    925  O   LYS A  63     -35.132  11.703   4.713  1.00 49.55           O  
ATOM    926  CG  LYS A  63     -36.812  13.099   6.988  1.00 49.55           C  
ATOM    927  HG2 LYS A  63     -37.089  13.025   5.936  1.00 49.55           H  
ATOM    928  HG3 LYS A  63     -36.731  12.097   7.410  1.00 49.55           H  
ATOM    929  CD  LYS A  63     -37.898  13.881   7.729  1.00 49.55           C  
ATOM    930  HD2 LYS A  63     -37.676  13.894   8.796  1.00 49.55           H  
ATOM    931  HD3 LYS A  63     -37.911  14.903   7.351  1.00 49.55           H  
ATOM    932  CE  LYS A  63     -39.253  13.220   7.470  1.00 49.55           C  
ATOM    933  HE2 LYS A  63     -39.242  12.218   7.898  1.00 49.55           H  
ATOM    934  HE3 LYS A  63     -39.378  13.123   6.391  1.00 49.55           H  
ATOM    935  NZ  LYS A  63     -40.357  14.029   8.038  1.00 49.55           N  
ATOM    936  HZ1 LYS A  63     -41.249  13.595   7.850  1.00 49.55           H  
ATOM    937  HZ2 LYS A  63     -40.354  14.944   7.611  1.00 49.55           H  
ATOM    938  HZ3 LYS A  63     -40.237  14.138   9.035  1.00 49.55           H  
ATOM    939  N   ASP A  64     -33.944  13.523   4.111  1.00 53.83           N  
ATOM    940  H   ASP A  64     -33.514  14.373   4.447  1.00 53.83           H  
ATOM    941  CA  ASP A  64     -33.978  13.313   2.653  1.00 53.83           C  
ATOM    942  HA  ASP A  64     -34.798  12.636   2.412  1.00 53.83           H  
ATOM    943  C   ASP A  64     -32.691  12.646   2.111  1.00 53.83           C  
ATOM    944  CB  ASP A  64     -34.264  14.651   1.942  1.00 53.83           C  
ATOM    945  HB2 ASP A  64     -33.494  15.368   2.226  1.00 53.83           H  
ATOM    946  HB3 ASP A  64     -34.200  14.503   0.864  1.00 53.83           H  
ATOM    947  O   ASP A  64     -32.452  12.644   0.902  1.00 53.83           O  
ATOM    948  CG  ASP A  64     -35.648  15.247   2.232  1.00 53.83           C  
ATOM    949  OD1 ASP A  64     -36.560  14.495   2.650  1.00 53.83           O  
ATOM    950  OD2 ASP A  64     -35.777  16.475   2.039  1.00 53.83           O  
ATOM    951  N   LYS A  65     -31.824  12.141   3.008  1.00 53.32           N  
ATOM    952  H   LYS A  65     -32.088  12.216   3.979  1.00 53.32           H  
ATOM    953  CA  LYS A  65     -30.516  11.508   2.703  1.00 53.32           C  
ATOM    954  HA  LYS A  65     -30.507  11.198   1.658  1.00 53.32           H  
ATOM    955  C   LYS A  65     -30.265  10.196   3.453  1.00 53.32           C  
ATOM    956  CB  LYS A  65     -29.364  12.500   2.981  1.00 53.32           C  
ATOM    957  HB2 LYS A  65     -29.369  12.747   4.043  1.00 53.32           H  
ATOM    958  HB3 LYS A  65     -28.413  12.016   2.760  1.00 53.32           H  
ATOM    959  O   LYS A  65     -29.164   9.652   3.425  1.00 53.32           O  
ATOM    960  CG  LYS A  65     -29.425  13.808   2.181  1.00 53.32           C  
ATOM    961  HG2 LYS A  65     -30.366  14.317   2.392  1.00 53.32           H  
ATOM    962  HG3 LYS A  65     -28.613  14.458   2.504  1.00 53.32           H  
ATOM    963  CD  LYS A  65     -29.291  13.558   0.674  1.00 53.32           C  
ATOM    964  HD2 LYS A  65     -29.967  12.758   0.372  1.00 53.32           H  
ATOM    965  HD3 LYS A  65     -28.273  13.249   0.439  1.00 53.32           H  
ATOM    966  CE  LYS A  65     -29.656  14.823  -0.099  1.00 53.32           C  
ATOM    967  HE2 LYS A  65     -30.485  15.308   0.415  1.00 53.32           H  
ATOM    968  HE3 LYS A  65     -28.806  15.505  -0.105  1.00 53.32           H  
ATOM    969  NZ  LYS A  65     -30.080  14.460  -1.470  1.00 53.32           N  
ATOM    970  HZ1 LYS A  65     -30.363  15.276  -1.993  1.00 53.32           H  
ATOM    971  HZ2 LYS A  65     -29.341  13.968  -1.952  1.00 53.32           H  
ATOM    972  HZ3 LYS A  65     -30.869  13.834  -1.398  1.00 53.32           H  
ATOM    973  N   VAL A  66     -31.270   9.718   4.177  1.00 49.88           N  
ATOM    974  H   VAL A  66     -32.151  10.209   4.130  1.00 49.88           H  
ATOM    975  CA  VAL A  66     -31.290   8.392   4.787  1.00 49.88           C  
ATOM    976  HA  VAL A  66     -30.392   7.840   4.511  1.00 49.88           H  
ATOM    977  C   VAL A  66     -32.491   7.695   4.183  1.00 49.88           C  
ATOM    978  CB  VAL A  66     -31.359   8.468   6.324  1.00 49.88           C  
ATOM    979  HB  VAL A  66     -32.216   9.073   6.623  1.00 49.88           H  
ATOM    980  O   VAL A  66     -33.619   8.176   4.315  1.00 49.88           O  
ATOM    981  CG1 VAL A  66     -31.497   7.076   6.957  1.00 49.88           C  
ATOM    982 HG11 VAL A  66     -30.681   6.433   6.626  1.00 49.88           H  
ATOM    983 HG12 VAL A  66     -31.475   7.161   8.044  1.00 49.88           H  
ATOM    984 HG13 VAL A  66     -32.448   6.629   6.669  1.00 49.88           H  
ATOM    985  CG2 VAL A  66     -30.084   9.101   6.898  1.00 49.88           C  
ATOM    986 HG21 VAL A  66     -30.158   9.170   7.984  1.00 49.88           H  
ATOM    987 HG22 VAL A  66     -29.951  10.106   6.497  1.00 49.88           H  
ATOM    988 HG23 VAL A  66     -29.215   8.502   6.627  1.00 49.88           H  
ATOM    989  N   THR A  67     -32.254   6.579   3.497  1.00 53.95           N  
ATOM    990  H   THR A  67     -31.306   6.251   3.384  1.00 53.95           H  
ATOM    991  CA  THR A  67     -33.347   5.821   2.887  1.00 53.95           C  
ATOM    992  HA  THR A  67     -33.839   6.482   2.173  1.00 53.95           H  
ATOM    993  C   THR A  67     -34.369   5.429   3.957  1.00 53.95           C  
ATOM    994  CB  THR A  67     -32.868   4.589   2.112  1.00 53.95           C  
ATOM    995  HB  THR A  67     -33.721   4.177   1.572  1.00 53.95           H  
ATOM    996  O   THR A  67     -34.034   5.185   5.122  1.00 53.95           O  
ATOM    997  CG2 THR A  67     -31.759   4.890   1.105  1.00 53.95           C  
ATOM    998 HG21 THR A  67     -30.872   5.270   1.611  1.00 53.95           H  
ATOM    999 HG22 THR A  67     -32.103   5.639   0.392  1.00 53.95           H  
ATOM   1000 HG23 THR A  67     -31.489   3.982   0.565  1.00 53.95           H  
ATOM   1001  OG1 THR A  67     -32.412   3.615   3.005  1.00 53.95           O  
ATOM   1002  HG1 THR A  67     -31.452   3.639   3.014  1.00 53.95           H  
ATOM   1003  N   LYS A  68     -35.651   5.416   3.574  1.00 54.54           N  
ATOM   1004  H   LYS A  68     -35.857   5.608   2.604  1.00 54.54           H  
ATOM   1005  CA  LYS A  68     -36.746   5.075   4.493  1.00 54.54           C  
ATOM   1006  HA  LYS A  68     -36.770   5.832   5.276  1.00 54.54           H  
ATOM   1007  C   LYS A  68     -36.464   3.710   5.138  1.00 54.54           C  
ATOM   1008  CB  LYS A  68     -38.087   5.043   3.745  1.00 54.54           C  
ATOM   1009  HB2 LYS A  68     -38.016   4.332   2.922  1.00 54.54           H  
ATOM   1010  HB3 LYS A  68     -38.863   4.695   4.428  1.00 54.54           H  
ATOM   1011  O   LYS A  68     -35.994   2.818   4.434  1.00 54.54           O  
ATOM   1012  CG  LYS A  68     -38.491   6.422   3.200  1.00 54.54           C  
ATOM   1013  HG2 LYS A  68     -37.713   6.795   2.533  1.00 54.54           H  
ATOM   1014  HG3 LYS A  68     -38.606   7.118   4.031  1.00 54.54           H  
ATOM   1015  CD  LYS A  68     -39.809   6.333   2.420  1.00 54.54           C  
ATOM   1016  HD2 LYS A  68     -39.689   5.616   1.608  1.00 54.54           H  
ATOM   1017  HD3 LYS A  68     -40.603   5.991   3.084  1.00 54.54           H  
ATOM   1018  CE  LYS A  68     -40.166   7.709   1.843  1.00 54.54           C  
ATOM   1019  HE2 LYS A  68     -40.332   8.404   2.666  1.00 54.54           H  
ATOM   1020  HE3 LYS A  68     -39.310   8.074   1.275  1.00 54.54           H  
ATOM   1021  NZ  LYS A  68     -41.361   7.648   0.963  1.00 54.54           N  
ATOM   1022  HZ1 LYS A  68     -42.172   7.323   1.470  1.00 54.54           H  
ATOM   1023  HZ2 LYS A  68     -41.562   8.560   0.579  1.00 54.54           H  
ATOM   1024  HZ3 LYS A  68     -41.195   7.022   0.188  1.00 54.54           H  
ATOM   1025  N   PRO A  69     -36.776   3.507   6.432  1.00 51.75           N  
ATOM   1026  CA  PRO A  69     -36.557   2.219   7.077  1.00 51.75           C  
ATOM   1027  HA  PRO A  69     -35.500   1.957   7.035  1.00 51.75           H  
ATOM   1028  C   PRO A  69     -37.372   1.135   6.363  1.00 51.75           C  
ATOM   1029  CB  PRO A  69     -36.971   2.414   8.542  1.00 51.75           C  
ATOM   1030  HB2 PRO A  69     -37.417   1.516   8.970  1.00 51.75           H  
ATOM   1031  HB3 PRO A  69     -36.100   2.714   9.124  1.00 51.75           H  
ATOM   1032  O   PRO A  69     -38.599   1.091   6.479  1.00 51.75           O  
ATOM   1033  CG  PRO A  69     -37.967   3.574   8.486  1.00 51.75           C  
ATOM   1034  HG2 PRO A  69     -38.956   3.200   8.222  1.00 51.75           H  
ATOM   1035  HG3 PRO A  69     -38.003   4.123   9.428  1.00 51.75           H  
ATOM   1036  CD  PRO A  69     -37.421   4.436   7.348  1.00 51.75           C  
ATOM   1037  HD2 PRO A  69     -38.236   4.977   6.866  1.00 51.75           H  
ATOM   1038  HD3 PRO A  69     -36.678   5.134   7.734  1.00 51.75           H  
ATOM   1039  N   THR A  70     -36.686   0.259   5.627  1.00 54.65           N  
ATOM   1040  H   THR A  70     -35.712   0.443   5.434  1.00 54.65           H  
ATOM   1041  CA  THR A  70     -37.287  -0.935   5.033  1.00 54.65           C  
ATOM   1042  HA  THR A  70     -38.166  -0.642   4.458  1.00 54.65           H  
ATOM   1043  C   THR A  70     -37.711  -1.851   6.172  1.00 54.65           C  
ATOM   1044  CB  THR A  70     -36.317  -1.647   4.079  1.00 54.65           C  
ATOM   1045  HB  THR A  70     -35.426  -1.964   4.621  1.00 54.65           H  
ATOM   1046  O   THR A  70     -36.882  -2.484   6.825  1.00 54.65           O  
ATOM   1047  CG2 THR A  70     -36.959  -2.852   3.391  1.00 54.65           C  
ATOM   1048 HG21 THR A  70     -37.218  -3.611   4.129  1.00 54.65           H  
ATOM   1049 HG22 THR A  70     -36.253  -3.289   2.685  1.00 54.65           H  
ATOM   1050 HG23 THR A  70     -37.857  -2.542   2.858  1.00 54.65           H  
ATOM   1051  OG1 THR A  70     -35.945  -0.754   3.056  1.00 54.65           O  
ATOM   1052  HG1 THR A  70     -35.286  -1.185   2.507  1.00 54.65           H  
ATOM   1053  N   ALA A  71     -39.012  -1.878   6.453  1.00 52.50           N  
ATOM   1054  H   ALA A  71     -39.630  -1.266   5.938  1.00 52.50           H  
ATOM   1055  CA  ALA A  71     -39.566  -2.658   7.545  1.00 52.50           C  
ATOM   1056  HA  ALA A  71     -39.018  -2.420   8.457  1.00 52.50           H  
ATOM   1057  C   ALA A  71     -39.404  -4.160   7.264  1.00 52.50           C  
ATOM   1058  CB  ALA A  71     -41.030  -2.247   7.750  1.00 52.50           C  
ATOM   1059  HB1 ALA A  71     -41.456  -2.813   8.578  1.00 52.50           H  
ATOM   1060  HB2 ALA A  71     -41.607  -2.451   6.848  1.00 52.50           H  
ATOM   1061  HB3 ALA A  71     -41.086  -1.183   7.980  1.00 52.50           H  
ATOM   1062  O   ALA A  71     -40.165  -4.742   6.493  1.00 52.50           O  
ATOM   1063  N   MET A  72     -38.437  -4.797   7.923  1.00 51.32           N  
ATOM   1064  H   MET A  72     -37.776  -4.254   8.460  1.00 51.32           H  
ATOM   1065  CA  MET A  72     -38.375  -6.253   8.017  1.00 51.32           C  
ATOM   1066  HA  MET A  72     -38.932  -6.690   7.188  1.00 51.32           H  
ATOM   1067  C   MET A  72     -39.045  -6.698   9.317  1.00 51.32           C  
ATOM   1068  CB  MET A  72     -36.938  -6.768   7.899  1.00 51.32           C  
ATOM   1069  HB2 MET A  72     -36.958  -7.854   7.993  1.00 51.32           H  
ATOM   1070  HB3 MET A  72     -36.330  -6.360   8.707  1.00 51.32           H  
ATOM   1071  O   MET A  72     -38.663  -6.278  10.412  1.00 51.32           O  
ATOM   1072  CG  MET A  72     -36.309  -6.404   6.547  1.00 51.32           C  
ATOM   1073  HG2 MET A  72     -37.067  -6.503   5.770  1.00 51.32           H  
ATOM   1074  HG3 MET A  72     -35.991  -5.362   6.573  1.00 51.32           H  
ATOM   1075  SD  MET A  72     -34.902  -7.445   6.065  1.00 51.32           S  
ATOM   1076  CE  MET A  72     -33.794  -7.189   7.475  1.00 51.32           C  
ATOM   1077  HE1 MET A  72     -33.637  -6.121   7.624  1.00 51.32           H  
ATOM   1078  HE2 MET A  72     -34.236  -7.613   8.377  1.00 51.32           H  
ATOM   1079  HE3 MET A  72     -32.837  -7.671   7.277  1.00 51.32           H  
ATOM   1080  N   ALA A  73     -40.062  -7.552   9.196  1.00 50.19           N  
ATOM   1081  H   ALA A  73     -40.334  -7.856   8.272  1.00 50.19           H  
ATOM   1082  CA  ALA A  73     -40.698  -8.178  10.348  1.00 50.19           C  
ATOM   1083  HA  ALA A  73     -41.077  -7.387  10.996  1.00 50.19           H  
ATOM   1084  C   ALA A  73     -39.676  -9.007  11.159  1.00 50.19           C  
ATOM   1085  CB  ALA A  73     -41.889  -9.012   9.859  1.00 50.19           C  
ATOM   1086  HB1 ALA A  73     -41.539  -9.814   9.209  1.00 50.19           H  
ATOM   1087  HB2 ALA A  73     -42.584  -8.380   9.307  1.00 50.19           H  
ATOM   1088  HB3 ALA A  73     -42.411  -9.450  10.710  1.00 50.19           H  
ATOM   1089  O   ALA A  73     -38.670  -9.466  10.623  1.00 50.19           O  
ATOM   1090  N   GLN A  74     -39.953  -9.212  12.453  1.00 54.85           N  
ATOM   1091  H   GLN A  74     -40.829  -8.848  12.800  1.00 54.85           H  
ATOM   1092  CA  GLN A  74     -39.068  -9.896  13.418  1.00 54.85           C  
ATOM   1093  HA  GLN A  74     -39.634  -9.937  14.348  1.00 54.85           H  
ATOM   1094  C   GLN A  74     -37.778  -9.135  13.802  1.00 54.85           C  
ATOM   1095  CB  GLN A  74     -38.814 -11.369  13.036  1.00 54.85           C  
ATOM   1096  HB2 GLN A  74     -38.270 -11.847  13.850  1.00 54.85           H  
ATOM   1097  HB3 GLN A  74     -38.177 -11.410  12.152  1.00 54.85           H  
ATOM   1098  O   GLN A  74     -36.715  -9.725  13.979  1.00 54.85           O  
ATOM   1099  CG  GLN A  74     -40.092 -12.181  12.784  1.00 54.85           C  
ATOM   1100  HG2 GLN A  74     -40.699 -12.184  13.689  1.00 54.85           H  
ATOM   1101  HG3 GLN A  74     -40.672 -11.735  11.975  1.00 54.85           H  
ATOM   1102  CD  GLN A  74     -39.763 -13.613  12.378  1.00 54.85           C  
ATOM   1103  NE2 GLN A  74     -40.383 -14.607  12.974  1.00 54.85           N  
ATOM   1104 HE21 GLN A  74     -41.073 -14.444  13.693  1.00 54.85           H  
ATOM   1105 HE22 GLN A  74     -40.130 -15.531  12.653  1.00 54.85           H  
ATOM   1106  OE1 GLN A  74     -38.940 -13.873  11.519  1.00 54.85           O  
ATOM   1107  N   GLY A  75     -37.880  -7.819  14.020  1.00 55.63           N  
ATOM   1108  H   GLY A  75     -38.741  -7.359  13.760  1.00 55.63           H  
ATOM   1109  CA  GLY A  75     -36.964  -7.098  14.921  1.00 55.63           C  
ATOM   1110  HA2 GLY A  75     -37.411  -6.135  15.170  1.00 55.63           H  
ATOM   1111  HA3 GLY A  75     -36.862  -7.666  15.845  1.00 55.63           H  
ATOM   1112  C   GLY A  75     -35.548  -6.818  14.404  1.00 55.63           C  
ATOM   1113  O   GLY A  75     -34.698  -6.410  15.191  1.00 55.63           O  
ATOM   1114  N   ARG A  76     -35.280  -6.994  13.105  1.00 64.26           N  
ATOM   1115  H   ARG A  76     -36.020  -7.346  12.515  1.00 64.26           H  
ATOM   1116  CA  ARG A  76     -34.002  -6.614  12.481  1.00 64.26           C  
ATOM   1117  HA  ARG A  76     -33.290  -6.326  13.255  1.00 64.26           H  
ATOM   1118  C   ARG A  76     -34.185  -5.389  11.591  1.00 64.26           C  
ATOM   1119  CB  ARG A  76     -33.390  -7.808  11.732  1.00 64.26           C  
ATOM   1120  HB2 ARG A  76     -32.523  -7.457  11.171  1.00 64.26           H  
ATOM   1121  HB3 ARG A  76     -34.119  -8.215  11.031  1.00 64.26           H  
ATOM   1122  O   ARG A  76     -34.656  -5.502  10.464  1.00 64.26           O  
ATOM   1123  CG  ARG A  76     -32.934  -8.898  12.716  1.00 64.26           C  
ATOM   1124  HG2 ARG A  76     -33.800  -9.339  13.210  1.00 64.26           H  
ATOM   1125  HG3 ARG A  76     -32.301  -8.443  13.479  1.00 64.26           H  
ATOM   1126  CD  ARG A  76     -32.123 -10.004  12.029  1.00 64.26           C  
ATOM   1127  HD2 ARG A  76     -31.705 -10.644  12.805  1.00 64.26           H  
ATOM   1128  HD3 ARG A  76     -31.291  -9.550  11.490  1.00 64.26           H  
ATOM   1129  NE  ARG A  76     -32.949 -10.789  11.087  1.00 64.26           N  
ATOM   1130  HE  ARG A  76     -33.446 -10.261  10.384  1.00 64.26           H  
ATOM   1131  NH1 ARG A  76     -32.552 -12.900  11.922  1.00 64.26           N  
ATOM   1132 HH11 ARG A  76     -32.704 -13.898  11.877  1.00 64.26           H  
ATOM   1133 HH12 ARG A  76     -31.933 -12.510  12.618  1.00 64.26           H  
ATOM   1134  NH2 ARG A  76     -33.916 -12.638  10.182  1.00 64.26           N  
ATOM   1135 HH21 ARG A  76     -34.421 -12.058   9.528  1.00 64.26           H  
ATOM   1136 HH22 ARG A  76     -34.073 -13.635  10.178  1.00 64.26           H  
ATOM   1137  CZ  ARG A  76     -33.131 -12.099  11.072  1.00 64.26           C  
ATOM   1138  N   VAL A  77     -33.792  -4.223  12.100  1.00 62.64           N  
ATOM   1139  H   VAL A  77     -33.408  -4.213  13.034  1.00 62.64           H  
ATOM   1140  CA  VAL A  77     -33.716  -2.987  11.310  1.00 62.64           C  
ATOM   1141  HA  VAL A  77     -34.585  -2.927  10.655  1.00 62.64           H  
ATOM   1142  C   VAL A  77     -32.459  -3.044  10.446  1.00 62.64           C  
ATOM   1143  CB  VAL A  77     -33.714  -1.733  12.211  1.00 62.64           C  
ATOM   1144  HB  VAL A  77     -32.853  -1.764  12.878  1.00 62.64           H  
ATOM   1145  O   VAL A  77     -31.348  -3.017  10.969  1.00 62.64           O  
ATOM   1146  CG1 VAL A  77     -33.651  -0.444  11.380  1.00 62.64           C  
ATOM   1147 HG11 VAL A  77     -34.487  -0.397  10.681  1.00 62.64           H  
ATOM   1148 HG12 VAL A  77     -32.714  -0.398  10.824  1.00 62.64           H  
ATOM   1149 HG13 VAL A  77     -33.680   0.423  12.040  1.00 62.64           H  
ATOM   1150  CG2 VAL A  77     -34.986  -1.671  13.069  1.00 62.64           C  
ATOM   1151 HG21 VAL A  77     -35.870  -1.665  12.431  1.00 62.64           H  
ATOM   1152 HG22 VAL A  77     -34.975  -0.765  13.675  1.00 62.64           H  
ATOM   1153 HG23 VAL A  77     -35.032  -2.527  13.741  1.00 62.64           H  
ATOM   1154  N   ALA A  78     -32.632  -3.117   9.128  1.00 61.12           N  
ATOM   1155  H   ALA A  78     -33.571  -3.153   8.759  1.00 61.12           H  
ATOM   1156  CA  ALA A  78     -31.549  -2.906   8.174  1.00 61.12           C  
ATOM   1157  HA  ALA A  78     -30.589  -3.064   8.666  1.00 61.12           H  
ATOM   1158  C   ALA A  78     -31.598  -1.456   7.674  1.00 61.12           C  
ATOM   1159  CB  ALA A  78     -31.657  -3.931   7.040  1.00 61.12           C  
ATOM   1160  HB1 ALA A  78     -32.618  -3.833   6.535  1.00 61.12           H  
ATOM   1161  HB2 ALA A  78     -31.559  -4.939   7.444  1.00 61.12           H  
ATOM   1162  HB3 ALA A  78     -30.859  -3.764   6.317  1.00 61.12           H  
ATOM   1163  O   ALA A  78     -32.636  -0.990   7.203  1.00 61.12           O  
ATOM   1164  N   HIS A  79     -30.474  -0.746   7.760  1.00 59.53           N  
ATOM   1165  H   HIS A  79     -29.648  -1.186   8.141  1.00 59.53           H  
ATOM   1166  CA  HIS A  79     -30.320   0.575   7.158  1.00 59.53           C  
ATOM   1167  HA  HIS A  79     -31.292   1.060   7.071  1.00 59.53           H  
ATOM   1168  C   HIS A  79     -29.736   0.416   5.754  1.00 59.53           C  
ATOM   1169  CB  HIS A  79     -29.438   1.461   8.048  1.00 59.53           C  
ATOM   1170  HB2 HIS A  79     -28.497   0.952   8.257  1.00 59.53           H  
ATOM   1171  HB3 HIS A  79     -29.203   2.378   7.506  1.00 59.53           H  
ATOM   1172  O   HIS A  79     -28.598  -0.023   5.601  1.00 59.53           O  
ATOM   1173  CG  HIS A  79     -30.104   1.842   9.345  1.00 59.53           C  
ATOM   1174  CD2 HIS A  79     -29.997   1.194  10.547  1.00 59.53           C  
ATOM   1175  HD2 HIS A  79     -29.411   0.308  10.742  1.00 59.53           H  
ATOM   1176  ND1 HIS A  79     -30.953   2.909   9.533  1.00 59.53           N  
ATOM   1177  HD1 HIS A  79     -31.220   3.588   8.834  1.00 59.53           H  
ATOM   1178  CE1 HIS A  79     -31.344   2.905  10.818  1.00 59.53           C  
ATOM   1179  HE1 HIS A  79     -32.007   3.630  11.267  1.00 59.53           H  
ATOM   1180  NE2 HIS A  79     -30.791   1.876  11.475  1.00 59.53           N  
ATOM   1181  N   MET A  80     -30.501   0.779   4.725  1.00 55.47           N  
ATOM   1182  H   MET A  80     -31.432   1.130   4.898  1.00 55.47           H  
ATOM   1183  CA  MET A  80     -29.991   0.827   3.357  1.00 55.47           C  
ATOM   1184  HA  MET A  80     -29.277   0.016   3.214  1.00 55.47           H  
ATOM   1185  C   MET A  80     -29.237   2.150   3.167  1.00 55.47           C  
ATOM   1186  CB  MET A  80     -31.150   0.571   2.381  1.00 55.47           C  
ATOM   1187  HB2 MET A  80     -31.491  -0.454   2.526  1.00 55.47           H  
ATOM   1188  HB3 MET A  80     -31.990   1.226   2.614  1.00 55.47           H  
ATOM   1189  O   MET A  80     -29.833   3.225   3.131  1.00 55.47           O  
ATOM   1190  CG  MET A  80     -30.767   0.738   0.907  1.00 55.47           C  
ATOM   1191  HG2 MET A  80     -30.529   1.783   0.708  1.00 55.47           H  
ATOM   1192  HG3 MET A  80     -29.875   0.144   0.713  1.00 55.47           H  
ATOM   1193  SD  MET A  80     -32.058   0.195  -0.249  1.00 55.47           S  
ATOM   1194  CE  MET A  80     -33.320   1.479  -0.012  1.00 55.47           C  
ATOM   1195  HE1 MET A  80     -33.628   1.513   1.033  1.00 55.47           H  
ATOM   1196  HE2 MET A  80     -34.187   1.245  -0.630  1.00 55.47           H  
ATOM   1197  HE3 MET A  80     -32.919   2.448  -0.311  1.00 55.47           H  
ATOM   1198  N   ILE A  81     -27.909   2.083   3.094  1.00 62.49           N  
ATOM   1199  H   ILE A  81     -27.460   1.181   3.165  1.00 62.49           H  
ATOM   1200  CA  ILE A  81     -27.072   3.254   2.817  1.00 62.49           C  
ATOM   1201  HA  ILE A  81     -27.525   4.132   3.278  1.00 62.49           H  
ATOM   1202  C   ILE A  81     -27.064   3.467   1.303  1.00 62.49           C  
ATOM   1203  CB  ILE A  81     -25.660   3.094   3.426  1.00 62.49           C  
ATOM   1204  HB  ILE A  81     -25.192   2.207   2.999  1.00 62.49           H  
ATOM   1205  O   ILE A  81     -26.586   2.619   0.551  1.00 62.49           O  
ATOM   1206  CG1 ILE A  81     -25.765   2.912   4.962  1.00 62.49           C  
ATOM   1207 HG12 ILE A  81     -26.235   3.793   5.399  1.00 62.49           H  
ATOM   1208 HG13 ILE A  81     -26.398   2.053   5.181  1.00 62.49           H  
ATOM   1209  CG2 ILE A  81     -24.793   4.319   3.075  1.00 62.49           C  
ATOM   1210 HG21 ILE A  81     -25.225   5.227   3.496  1.00 62.49           H  
ATOM   1211 HG22 ILE A  81     -24.709   4.431   1.994  1.00 62.49           H  
ATOM   1212 HG23 ILE A  81     -23.780   4.190   3.457  1.00 62.49           H  
ATOM   1213  CD1 ILE A  81     -24.427   2.666   5.670  1.00 62.49           C  
ATOM   1214 HD11 ILE A  81     -24.614   2.424   6.717  1.00 62.49           H  
ATOM   1215 HD12 ILE A  81     -23.906   1.832   5.201  1.00 62.49           H  
ATOM   1216 HD13 ILE A  81     -23.802   3.559   5.631  1.00 62.49           H  
ATOM   1217  N   GLU A  82     -27.620   4.588   0.848  1.00 61.50           N  
ATOM   1218  H   GLU A  82     -27.995   5.259   1.503  1.00 61.50           H  
ATOM   1219  CA  GLU A  82     -27.589   4.960  -0.564  1.00 61.50           C  
ATOM   1220  HA  GLU A  82     -27.734   4.055  -1.154  1.00 61.50           H  
ATOM   1221  C   GLU A  82     -26.212   5.525  -0.945  1.00 61.50           C  
ATOM   1222  CB  GLU A  82     -28.760   5.891  -0.932  1.00 61.50           C  
ATOM   1223  HB2 GLU A  82     -28.635   6.184  -1.974  1.00 61.50           H  
ATOM   1224  HB3 GLU A  82     -29.678   5.307  -0.862  1.00 61.50           H  
ATOM   1225  O   GLU A  82     -25.835   6.628  -0.558  1.00 61.50           O  
ATOM   1226  CG  GLU A  82     -28.929   7.159  -0.068  1.00 61.50           C  
ATOM   1227  HG2 GLU A  82     -28.042   7.785  -0.164  1.00 61.50           H  
ATOM   1228  HG3 GLU A  82     -29.025   6.865   0.977  1.00 61.50           H  
ATOM   1229  CD  GLU A  82     -30.155   7.998  -0.466  1.00 61.50           C  
ATOM   1230  OE1 GLU A  82     -30.584   8.824   0.372  1.00 61.50           O  
ATOM   1231  OE2 GLU A  82     -30.659   7.819  -1.601  1.00 61.50           O  
ATOM   1232  N   TRP A  83     -25.455   4.781  -1.754  1.00 55.13           N  
ATOM   1233  H   TRP A  83     -25.759   3.841  -1.961  1.00 55.13           H  
ATOM   1234  CA  TRP A  83     -24.148   5.202  -2.277  1.00 55.13           C  
ATOM   1235  HA  TRP A  83     -23.615   5.709  -1.473  1.00 55.13           H  
ATOM   1236  C   TRP A  83     -24.268   6.233  -3.424  1.00 55.13           C  
ATOM   1237  CB  TRP A  83     -23.320   3.960  -2.649  1.00 55.13           C  
ATOM   1238  HB2 TRP A  83     -23.862   3.378  -3.394  1.00 55.13           H  
ATOM   1239  HB3 TRP A  83     -22.389   4.289  -3.112  1.00 55.13           H  
ATOM   1240  O   TRP A  83     -23.603   6.125  -4.451  1.00 55.13           O  
ATOM   1241  CG  TRP A  83     -22.944   3.065  -1.504  1.00 55.13           C  
ATOM   1242  CD1 TRP A  83     -23.622   1.968  -1.096  1.00 55.13           C  
ATOM   1243  HD1 TRP A  83     -24.536   1.603  -1.540  1.00 55.13           H  
ATOM   1244  CD2 TRP A  83     -21.786   3.167  -0.613  1.00 55.13           C  
ATOM   1245  CE2 TRP A  83     -21.827   2.079   0.310  1.00 55.13           C  
ATOM   1246  CE3 TRP A  83     -20.701   4.064  -0.499  1.00 55.13           C  
ATOM   1247  HE3 TRP A  83     -20.627   4.887  -1.195  1.00 55.13           H  
ATOM   1248  NE1 TRP A  83     -22.967   1.384  -0.030  1.00 55.13           N  
ATOM   1249  HE1 TRP A  83     -23.291   0.544   0.427  1.00 55.13           H  
ATOM   1250  CH2 TRP A  83     -19.777   2.798   1.378  1.00 55.13           C  
ATOM   1251  HH2 TRP A  83     -19.005   2.659   2.120  1.00 55.13           H  
ATOM   1252  CZ2 TRP A  83     -20.844   1.887   1.292  1.00 55.13           C  
ATOM   1253  HZ2 TRP A  83     -20.903   1.045   1.966  1.00 55.13           H  
ATOM   1254  CZ3 TRP A  83     -19.709   3.883   0.486  1.00 55.13           C  
ATOM   1255  HZ3 TRP A  83     -18.878   4.570   0.547  1.00 55.13           H  
ATOM   1256  N   GLN A  84     -25.126   7.251  -3.283  1.00 59.18           N  
ATOM   1257  H   GLN A  84     -25.605   7.330  -2.397  1.00 59.18           H  
ATOM   1258  CA  GLN A  84     -25.375   8.269  -4.315  1.00 59.18           C  
ATOM   1259  HA  GLN A  84     -24.986   7.894  -5.262  1.00 59.18           H  
ATOM   1260  C   GLN A  84     -24.606   9.582  -4.093  1.00 59.18           C  
ATOM   1261  CB  GLN A  84     -26.884   8.492  -4.533  1.00 59.18           C  
ATOM   1262  HB2 GLN A  84     -27.402   8.568  -3.577  1.00 59.18           H  
ATOM   1263  HB3 GLN A  84     -27.013   9.439  -5.057  1.00 59.18           H  
ATOM   1264  O   GLN A  84     -25.200  10.639  -3.878  1.00 59.18           O  
ATOM   1265  CG  GLN A  84     -27.525   7.397  -5.399  1.00 59.18           C  
ATOM   1266  HG2 GLN A  84     -26.788   6.969  -6.079  1.00 59.18           H  
ATOM   1267  HG3 GLN A  84     -27.890   6.598  -4.755  1.00 59.18           H  
ATOM   1268  CD  GLN A  84     -28.659   7.958  -6.256  1.00 59.18           C  
ATOM   1269  NE2 GLN A  84     -29.875   7.503  -6.060  1.00 59.18           N  
ATOM   1270 HE21 GLN A  84     -30.625   7.890  -6.615  1.00 59.18           H  
ATOM   1271 HE22 GLN A  84     -30.062   6.878  -5.289  1.00 59.18           H  
ATOM   1272  OE1 GLN A  84     -28.463   8.820  -7.114  1.00 59.18           O  
ATOM   1273  N   SER A  85     -23.278   9.541  -4.232  1.00 56.94           N  
ATOM   1274  H   SER A  85     -22.839   8.633  -4.297  1.00 56.94           H  
ATOM   1275  CA  SER A  85     -22.466  10.764  -4.421  1.00 56.94           C  
ATOM   1276  HA  SER A  85     -23.009  11.407  -5.114  1.00 56.94           H  
ATOM   1277  C   SER A  85     -21.077  10.572  -5.051  1.00 56.94           C  
ATOM   1278  CB  SER A  85     -22.338  11.553  -3.110  1.00 56.94           C  
ATOM   1279  HB2 SER A  85     -21.723  12.439  -3.268  1.00 56.94           H  
ATOM   1280  HB3 SER A  85     -23.324  11.880  -2.779  1.00 56.94           H  
ATOM   1281  O   SER A  85     -20.356  11.554  -5.222  1.00 56.94           O  
ATOM   1282  OG  SER A  85     -21.762  10.747  -2.106  1.00 56.94           O  
ATOM   1283  HG  SER A  85     -21.737  11.243  -1.284  1.00 56.94           H  
ATOM   1284  N   TRP A  86     -20.696   9.363  -5.480  1.00 49.40           N  
ATOM   1285  H   TRP A  86     -21.309   8.568  -5.377  1.00 49.40           H  
ATOM   1286  CA  TRP A  86     -19.441   9.162  -6.215  1.00 49.40           C  
ATOM   1287  HA  TRP A  86     -18.663   9.784  -5.771  1.00 49.40           H  
ATOM   1288  C   TRP A  86     -19.618   9.620  -7.674  1.00 49.40           C  
ATOM   1289  CB  TRP A  86     -18.959   7.706  -6.079  1.00 49.40           C  
ATOM   1290  HB2 TRP A  86     -19.770   7.031  -6.355  1.00 49.40           H  
ATOM   1291  HB3 TRP A  86     -18.155   7.550  -6.798  1.00 49.40           H  
ATOM   1292  O   TRP A  86     -20.094   8.870  -8.520  1.00 49.40           O  
ATOM   1293  CG  TRP A  86     -18.439   7.305  -4.722  1.00 49.40           C  
ATOM   1294  CD1 TRP A  86     -19.119   7.395  -3.554  1.00 49.40           C  
ATOM   1295  HD1 TRP A  86     -20.126   7.770  -3.446  1.00 49.40           H  
ATOM   1296  CD2 TRP A  86     -17.136   6.726  -4.367  1.00 49.40           C  
ATOM   1297  CE2 TRP A  86     -17.110   6.498  -2.957  1.00 49.40           C  
ATOM   1298  CE3 TRP A  86     -15.976   6.359  -5.087  1.00 49.40           C  
ATOM   1299  HE3 TRP A  86     -15.952   6.500  -6.157  1.00 49.40           H  
ATOM   1300  NE1 TRP A  86     -18.338   6.931  -2.515  1.00 49.40           N  
ATOM   1301  HE1 TRP A  86     -18.645   6.900  -1.553  1.00 49.40           H  
ATOM   1302  CH2 TRP A  86     -14.871   5.586  -3.044  1.00 49.40           C  
ATOM   1303  HH2 TRP A  86     -14.012   5.147  -2.557  1.00 49.40           H  
ATOM   1304  CZ2 TRP A  86     -16.005   5.940  -2.296  1.00 49.40           C  
ATOM   1305  HZ2 TRP A  86     -16.029   5.778  -1.228  1.00 49.40           H  
ATOM   1306  CZ3 TRP A  86     -14.859   5.797  -4.434  1.00 49.40           C  
ATOM   1307  HZ3 TRP A  86     -13.988   5.515  -5.007  1.00 49.40           H  
ATOM   1308  N   GLY A  87     -19.265  10.879  -7.962  1.00 56.48           N  
ATOM   1309  H   GLY A  87     -18.968  11.462  -7.193  1.00 56.48           H  
ATOM   1310  CA  GLY A  87     -19.070  11.371  -9.335  1.00 56.48           C  
ATOM   1311  HA2 GLY A  87     -18.163  11.975  -9.350  1.00 56.48           H  
ATOM   1312  HA3 GLY A  87     -18.896  10.522  -9.996  1.00 56.48           H  
ATOM   1313  C   GLY A  87     -20.183  12.218  -9.970  1.00 56.48           C  
ATOM   1314  O   GLY A  87     -20.064  12.543 -11.146  1.00 56.48           O  
ATOM   1315  N   LYS A  88     -21.233  12.635  -9.245  1.00 50.56           N  
ATOM   1316  H   LYS A  88     -21.274  12.366  -8.272  1.00 50.56           H  
ATOM   1317  CA  LYS A  88     -22.170  13.662  -9.756  1.00 50.56           C  
ATOM   1318  HA  LYS A  88     -22.282  13.527 -10.832  1.00 50.56           H  
ATOM   1319  C   LYS A  88     -21.578  15.062  -9.513  1.00 50.56           C  
ATOM   1320  CB  LYS A  88     -23.574  13.511  -9.131  1.00 50.56           C  
ATOM   1321  HB2 LYS A  88     -23.482  13.382  -8.053  1.00 50.56           H  
ATOM   1322  HB3 LYS A  88     -24.141  14.422  -9.321  1.00 50.56           H  
ATOM   1323  O   LYS A  88     -21.544  15.479  -8.353  1.00 50.56           O  
ATOM   1324  CG  LYS A  88     -24.348  12.328  -9.740  1.00 50.56           C  
ATOM   1325  HG2 LYS A  88     -24.462  12.498 -10.811  1.00 50.56           H  
ATOM   1326  HG3 LYS A  88     -23.770  11.414  -9.598  1.00 50.56           H  
ATOM   1327  CD  LYS A  88     -25.741  12.135  -9.114  1.00 50.56           C  
ATOM   1328  HD2 LYS A  88     -26.320  13.052  -9.224  1.00 50.56           H  
ATOM   1329  HD3 LYS A  88     -25.624  11.908  -8.054  1.00 50.56           H  
ATOM   1330  CE  LYS A  88     -26.469  10.974  -9.817  1.00 50.56           C  
ATOM   1331  HE2 LYS A  88     -25.811  10.105  -9.820  1.00 50.56           H  
ATOM   1332  HE3 LYS A  88     -26.636  11.258 -10.856  1.00 50.56           H  
ATOM   1333  NZ  LYS A  88     -27.764  10.615  -9.175  1.00 50.56           N  
ATOM   1334  HZ1 LYS A  88     -28.371  11.416  -9.075  1.00 50.56           H  
ATOM   1335  HZ2 LYS A  88     -27.642  10.189  -8.267  1.00 50.56           H  
ATOM   1336  HZ3 LYS A  88     -28.247   9.914  -9.718  1.00 50.56           H  
ATOM   1337  N   PRO A  89     -21.115  15.807 -10.540  1.00 54.49           N  
ATOM   1338  CA  PRO A  89     -20.670  17.180 -10.339  1.00 54.49           C  
ATOM   1339  HA  PRO A  89     -19.904  17.219  -9.565  1.00 54.49           H  
ATOM   1340  C   PRO A  89     -21.871  18.028  -9.918  1.00 54.49           C  
ATOM   1341  CB  PRO A  89     -20.066  17.629 -11.675  1.00 54.49           C  
ATOM   1342  HB2 PRO A  89     -20.201  18.696 -11.852  1.00 54.49           H  
ATOM   1343  HB3 PRO A  89     -19.007  17.371 -11.698  1.00 54.49           H  
ATOM   1344  O   PRO A  89     -22.859  18.128 -10.644  1.00 54.49           O  
ATOM   1345  CG  PRO A  89     -20.815  16.784 -12.704  1.00 54.49           C  
ATOM   1346  HG2 PRO A  89     -20.225  16.629 -13.608  1.00 54.49           H  
ATOM   1347  HG3 PRO A  89     -21.767  17.254 -12.949  1.00 54.49           H  
ATOM   1348  CD  PRO A  89     -21.064  15.471 -11.960  1.00 54.49           C  
ATOM   1349  HD2 PRO A  89     -21.997  15.025 -12.306  1.00 54.49           H  
ATOM   1350  HD3 PRO A  89     -20.230  14.795 -12.144  1.00 54.49           H  
ATOM   1351  N   SER A  90     -21.795  18.641  -8.736  1.00 49.60           N  
ATOM   1352  H   SER A  90     -20.981  18.492  -8.157  1.00 49.60           H  
ATOM   1353  CA  SER A  90     -22.791  19.632  -8.334  1.00 49.60           C  
ATOM   1354  HA  SER A  90     -23.785  19.194  -8.425  1.00 49.60           H  
ATOM   1355  C   SER A  90     -22.680  20.827  -9.277  1.00 49.60           C  
ATOM   1356  CB  SER A  90     -22.592  20.059  -6.880  1.00 49.60           C  
ATOM   1357  HB2 SER A  90     -21.654  20.605  -6.778  1.00 49.60           H  
ATOM   1358  HB3 SER A  90     -22.564  19.175  -6.243  1.00 49.60           H  
ATOM   1359  O   SER A  90     -21.639  21.488  -9.315  1.00 49.60           O  
ATOM   1360  OG  SER A  90     -23.674  20.879  -6.488  1.00 49.60           O  
ATOM   1361  HG  SER A  90     -23.505  21.230  -5.610  1.00 49.60           H  
ATOM   1362  N   ALA A  91     -23.734  21.078 -10.056  1.00 48.75           N  
ATOM   1363  H   ALA A  91     -24.524  20.450 -10.009  1.00 48.75           H  
ATOM   1364  CA  ALA A  91     -23.826  22.204 -10.976  1.00 48.75           C  
ATOM   1365  HA  ALA A  91     -22.890  22.280 -11.531  1.00 48.75           H  
ATOM   1366  C   ALA A  91     -24.000  23.517 -10.192  1.00 48.75           C  
ATOM   1367  CB  ALA A  91     -24.942  21.926 -11.993  1.00 48.75           C  
ATOM   1368  HB1 ALA A  91     -24.998  22.750 -12.704  1.00 48.75           H  
ATOM   1369  HB2 ALA A  91     -25.901  21.836 -11.483  1.00 48.75           H  
ATOM   1370  HB3 ALA A  91     -24.730  21.004 -12.536  1.00 48.75           H  
ATOM   1371  O   ALA A  91     -25.085  24.089 -10.113  1.00 48.75           O  
ATOM   1372  N   GLY A  92     -22.910  23.972  -9.570  1.00 52.78           N  
ATOM   1373  H   GLY A  92     -22.084  23.392  -9.611  1.00 52.78           H  
ATOM   1374  CA  GLY A  92     -22.780  25.344  -9.092  1.00 52.78           C  
ATOM   1375  HA2 GLY A  92     -23.643  25.572  -8.467  1.00 52.78           H  
ATOM   1376  HA3 GLY A  92     -21.872  25.450  -8.499  1.00 52.78           H  
ATOM   1377  C   GLY A  92     -22.725  26.331 -10.270  1.00 52.78           C  
ATOM   1378  O   GLY A  92     -22.453  25.909 -11.396  1.00 52.78           O  
ATOM   1379  N   PRO A  93     -22.971  27.634 -10.033  1.00 45.96           N  
ATOM   1380  CA  PRO A  93     -23.142  28.616 -11.104  1.00 45.96           C  
ATOM   1381  HA  PRO A  93     -24.036  28.348 -11.667  1.00 45.96           H  
ATOM   1382  C   PRO A  93     -21.953  28.692 -12.071  1.00 45.96           C  
ATOM   1383  CB  PRO A  93     -23.377  29.959 -10.403  1.00 45.96           C  
ATOM   1384  HB2 PRO A  93     -22.427  30.474 -10.256  1.00 45.96           H  
ATOM   1385  HB3 PRO A  93     -24.068  30.589 -10.962  1.00 45.96           H  
ATOM   1386  O   PRO A  93     -20.803  28.475 -11.679  1.00 45.96           O  
ATOM   1387  CG  PRO A  93     -23.947  29.558  -9.044  1.00 45.96           C  
ATOM   1388  HG2 PRO A  93     -25.015  29.365  -9.138  1.00 45.96           H  
ATOM   1389  HG3 PRO A  93     -23.758  30.317  -8.284  1.00 45.96           H  
ATOM   1390  CD  PRO A  93     -23.215  28.254  -8.738  1.00 45.96           C  
ATOM   1391  HD2 PRO A  93     -22.260  28.469  -8.257  1.00 45.96           H  
ATOM   1392  HD3 PRO A  93     -23.835  27.635  -8.090  1.00 45.96           H  
ATOM   1393  N   GLU A  94     -22.229  29.061 -13.326  1.00 52.05           N  
ATOM   1394  H   GLU A  94     -23.193  29.208 -13.587  1.00 52.05           H  
ATOM   1395  CA  GLU A  94     -21.228  29.264 -14.381  1.00 52.05           C  
ATOM   1396  HA  GLU A  94     -20.639  28.353 -14.483  1.00 52.05           H  
ATOM   1397  C   GLU A  94     -20.256  30.410 -14.040  1.00 52.05           C  
ATOM   1398  CB  GLU A  94     -21.913  29.525 -15.733  1.00 52.05           C  
ATOM   1399  HB2 GLU A  94     -21.147  29.820 -16.451  1.00 52.05           H  
ATOM   1400  HB3 GLU A  94     -22.619  30.348 -15.625  1.00 52.05           H  
ATOM   1401  O   GLU A  94     -20.411  31.554 -14.458  1.00 52.05           O  
ATOM   1402  CG  GLU A  94     -22.634  28.298 -16.300  1.00 52.05           C  
ATOM   1403  HG2 GLU A  94     -23.470  28.037 -15.651  1.00 52.05           H  
ATOM   1404  HG3 GLU A  94     -21.940  27.458 -16.316  1.00 52.05           H  
ATOM   1405  CD  GLU A  94     -23.146  28.589 -17.718  1.00 52.05           C  
ATOM   1406  OE1 GLU A  94     -22.739  27.849 -18.640  1.00 52.05           O  
ATOM   1407  OE2 GLU A  94     -23.914  29.566 -17.860  1.00 52.05           O  
ATOM   1408  N   GLY A  95     -19.224  30.104 -13.253  1.00 53.32           N  
ATOM   1409  H   GLY A  95     -19.299  29.236 -12.742  1.00 53.32           H  
ATOM   1410  CA  GLY A  95     -18.211  31.077 -12.854  1.00 53.32           C  
ATOM   1411  HA2 GLY A  95     -17.706  31.452 -13.744  1.00 53.32           H  
ATOM   1412  HA3 GLY A  95     -18.705  31.919 -12.371  1.00 53.32           H  
ATOM   1413  C   GLY A  95     -17.188  30.504 -11.875  1.00 53.32           C  
ATOM   1414  O   GLY A  95     -17.476  30.270 -10.707  1.00 53.32           O  
ATOM   1415  N   GLY A  96     -15.953  30.299 -12.337  1.00 50.41           N  
ATOM   1416  H   GLY A  96     -15.787  30.506 -13.312  1.00 50.41           H  
ATOM   1417  CA  GLY A  96     -14.791  30.015 -11.481  1.00 50.41           C  
ATOM   1418  HA2 GLY A  96     -14.873  30.615 -10.575  1.00 50.41           H  
ATOM   1419  HA3 GLY A  96     -13.885  30.330 -12.000  1.00 50.41           H  
ATOM   1420  C   GLY A  96     -14.607  28.553 -11.048  1.00 50.41           C  
ATOM   1421  O   GLY A  96     -13.536  27.992 -11.277  1.00 50.41           O  
ATOM   1422  N   ALA A  97     -15.628  27.904 -10.479  1.00 50.99           N  
ATOM   1423  H   ALA A  97     -16.481  28.418 -10.311  1.00 50.99           H  
ATOM   1424  CA  ALA A  97     -15.485  26.557  -9.900  1.00 50.99           C  
ATOM   1425  HA  ALA A  97     -14.570  26.539  -9.307  1.00 50.99           H  
ATOM   1426  C   ALA A  97     -15.351  25.420 -10.939  1.00 50.99           C  
ATOM   1427  CB  ALA A  97     -16.658  26.313  -8.945  1.00 50.99           C  
ATOM   1428  HB1 ALA A  97     -17.598  26.319  -9.497  1.00 50.99           H  
ATOM   1429  HB2 ALA A  97     -16.540  25.346  -8.456  1.00 50.99           H  
ATOM   1430  HB3 ALA A  97     -16.687  27.092  -8.183  1.00 50.99           H  
ATOM   1431  O   ALA A  97     -14.826  24.351 -10.626  1.00 50.99           O  
ATOM   1432  N   GLY A  98     -15.789  25.631 -12.184  1.00 51.83           N  
ATOM   1433  H   GLY A  98     -16.280  26.492 -12.377  1.00 51.83           H  
ATOM   1434  CA  GLY A  98     -15.705  24.611 -13.237  1.00 51.83           C  
ATOM   1435  HA2 GLY A  98     -16.234  23.713 -12.917  1.00 51.83           H  
ATOM   1436  HA3 GLY A  98     -16.188  24.987 -14.139  1.00 51.83           H  
ATOM   1437  C   GLY A  98     -14.264  24.224 -13.590  1.00 51.83           C  
ATOM   1438  O   GLY A  98     -13.962  23.042 -13.724  1.00 51.83           O  
ATOM   1439  N   ARG A  99     -13.342  25.199 -13.668  1.00 54.76           N  
ATOM   1440  H   ARG A  99     -13.632  26.142 -13.450  1.00 54.76           H  
ATOM   1441  CA  ARG A  99     -11.935  24.937 -14.033  1.00 54.76           C  
ATOM   1442  HA  ARG A  99     -11.923  24.242 -14.873  1.00 54.76           H  
ATOM   1443  C   ARG A  99     -11.167  24.223 -12.922  1.00 54.76           C  
ATOM   1444  CB  ARG A  99     -11.200  26.220 -14.467  1.00 54.76           C  
ATOM   1445  HB2 ARG A  99     -10.158  25.968 -14.669  1.00 54.76           H  
ATOM   1446  HB3 ARG A  99     -11.224  26.942 -13.651  1.00 54.76           H  
ATOM   1447  O   ARG A  99     -10.384  23.337 -13.231  1.00 54.76           O  
ATOM   1448  CG  ARG A  99     -11.800  26.857 -15.732  1.00 54.76           C  
ATOM   1449  HG2 ARG A  99     -12.812  27.189 -15.501  1.00 54.76           H  
ATOM   1450  HG3 ARG A  99     -11.864  26.117 -16.530  1.00 54.76           H  
ATOM   1451  CD  ARG A  99     -10.998  28.080 -16.215  1.00 54.76           C  
ATOM   1452  HD2 ARG A  99     -11.702  28.784 -16.658  1.00 54.76           H  
ATOM   1453  HD3 ARG A  99     -10.530  28.565 -15.358  1.00 54.76           H  
ATOM   1454  NE  ARG A  99      -9.984  27.742 -17.237  1.00 54.76           N  
ATOM   1455  HE  ARG A  99     -10.029  26.813 -17.631  1.00 54.76           H  
ATOM   1456  NH1 ARG A  99      -8.930  29.785 -17.318  1.00 54.76           N  
ATOM   1457 HH11 ARG A  99      -8.244  30.399 -17.733  1.00 54.76           H  
ATOM   1458 HH12 ARG A  99      -9.499  30.104 -16.546  1.00 54.76           H  
ATOM   1459  NH2 ARG A  99      -8.355  28.199 -18.771  1.00 54.76           N  
ATOM   1460 HH21 ARG A  99      -7.692  28.841 -19.182  1.00 54.76           H  
ATOM   1461 HH22 ARG A  99      -8.456  27.275 -19.166  1.00 54.76           H  
ATOM   1462  CZ  ARG A  99      -9.097  28.571 -17.766  1.00 54.76           C  
ATOM   1463  N   SER A 100     -11.399  24.559 -11.651  1.00 57.85           N  
ATOM   1464  H   SER A 100     -12.099  25.254 -11.436  1.00 57.85           H  
ATOM   1465  CA  SER A 100     -10.732  23.881 -10.529  1.00 57.85           C  
ATOM   1466  HA  SER A 100      -9.664  23.826 -10.740  1.00 57.85           H  
ATOM   1467  C   SER A 100     -11.219  22.443 -10.349  1.00 57.85           C  
ATOM   1468  CB  SER A 100     -10.898  24.676  -9.232  1.00 57.85           C  
ATOM   1469  HB2 SER A 100     -10.455  24.118  -8.407  1.00 57.85           H  
ATOM   1470  HB3 SER A 100     -10.377  25.628  -9.330  1.00 57.85           H  
ATOM   1471  O   SER A 100     -10.405  21.567 -10.071  1.00 57.85           O  
ATOM   1472  OG  SER A 100     -12.264  24.922  -8.963  1.00 57.85           O  
ATOM   1473  HG  SER A 100     -12.331  25.418  -8.143  1.00 57.85           H  
ATOM   1474  N   ASN A 101     -12.507  22.168 -10.582  1.00 59.80           N  
ATOM   1475  H   ASN A 101     -13.149  22.932 -10.739  1.00 59.80           H  
ATOM   1476  CA  ASN A 101     -13.016  20.796 -10.583  1.00 59.80           C  
ATOM   1477  HA  ASN A 101     -12.582  20.268  -9.733  1.00 59.80           H  
ATOM   1478  C   ASN A 101     -12.567  20.004 -11.823  1.00 59.80           C  
ATOM   1479  CB  ASN A 101     -14.536  20.801 -10.384  1.00 59.80           C  
ATOM   1480  HB2 ASN A 101     -14.920  19.795 -10.552  1.00 59.80           H  
ATOM   1481  HB3 ASN A 101     -15.009  21.471 -11.101  1.00 59.80           H  
ATOM   1482  O   ASN A 101     -12.214  18.843 -11.672  1.00 59.80           O  
ATOM   1483  CG  ASN A 101     -14.905  21.192  -8.963  1.00 59.80           C  
ATOM   1484  ND2 ASN A 101     -15.539  22.322  -8.775  1.00 59.80           N  
ATOM   1485 HD21 ASN A 101     -15.805  22.548  -7.827  1.00 59.80           H  
ATOM   1486 HD22 ASN A 101     -15.631  22.971  -9.543  1.00 59.80           H  
ATOM   1487  OD1 ASN A 101     -14.587  20.517  -7.995  1.00 59.80           O  
ATOM   1488  N   LEU A 102     -12.479  20.617 -13.012  1.00 63.53           N  
ATOM   1489  H   LEU A 102     -12.853  21.550 -13.110  1.00 63.53           H  
ATOM   1490  CA  LEU A 102     -11.871  19.981 -14.193  1.00 63.53           C  
ATOM   1491  HA  LEU A 102     -12.360  19.020 -14.357  1.00 63.53           H  
ATOM   1492  C   LEU A 102     -10.383  19.670 -13.996  1.00 63.53           C  
ATOM   1493  CB  LEU A 102     -12.067  20.870 -15.438  1.00 63.53           C  
ATOM   1494  HB2 LEU A 102     -11.164  20.857 -16.047  1.00 63.53           H  
ATOM   1495  HB3 LEU A 102     -12.214  21.904 -15.125  1.00 63.53           H  
ATOM   1496  O   LEU A 102      -9.937  18.608 -14.412  1.00 63.53           O  
ATOM   1497  CG  LEU A 102     -13.245  20.406 -16.311  1.00 63.53           C  
ATOM   1498  HG  LEU A 102     -14.062  20.063 -15.675  1.00 63.53           H  
ATOM   1499  CD1 LEU A 102     -13.760  21.558 -17.171  1.00 63.53           C  
ATOM   1500 HD11 LEU A 102     -12.965  21.931 -17.816  1.00 63.53           H  
ATOM   1501 HD12 LEU A 102     -14.589  21.209 -17.787  1.00 63.53           H  
ATOM   1502 HD13 LEU A 102     -14.121  22.360 -16.528  1.00 63.53           H  
ATOM   1503  CD2 LEU A 102     -12.808  19.270 -17.240  1.00 63.53           C  
ATOM   1504 HD21 LEU A 102     -13.664  18.918 -17.815  1.00 63.53           H  
ATOM   1505 HD22 LEU A 102     -12.034  19.614 -17.927  1.00 63.53           H  
ATOM   1506 HD23 LEU A 102     -12.419  18.438 -16.653  1.00 63.53           H  
ATOM   1507  N   ILE A 103      -9.619  20.562 -13.358  1.00 65.05           N  
ATOM   1508  H   ILE A 103     -10.029  21.448 -13.096  1.00 65.05           H  
ATOM   1509  CA  ILE A 103      -8.204  20.322 -13.040  1.00 65.05           C  
ATOM   1510  HA  ILE A 103      -7.709  19.954 -13.939  1.00 65.05           H  
ATOM   1511  C   ILE A 103      -8.076  19.203 -12.006  1.00 65.05           C  
ATOM   1512  CB  ILE A 103      -7.491  21.626 -12.619  1.00 65.05           C  
ATOM   1513  HB  ILE A 103      -8.104  22.130 -11.871  1.00 65.05           H  
ATOM   1514  O   ILE A 103      -7.351  18.257 -12.273  1.00 65.05           O  
ATOM   1515  CG1 ILE A 103      -7.332  22.546 -13.854  1.00 65.05           C  
ATOM   1516 HG12 ILE A 103      -6.546  22.153 -14.499  1.00 65.05           H  
ATOM   1517 HG13 ILE A 103      -8.254  22.549 -14.436  1.00 65.05           H  
ATOM   1518  CG2 ILE A 103      -6.106  21.347 -12.003  1.00 65.05           C  
ATOM   1519 HG21 ILE A 103      -6.199  20.774 -11.080  1.00 65.05           H  
ATOM   1520 HG22 ILE A 103      -5.487  20.777 -12.696  1.00 65.05           H  
ATOM   1521 HG23 ILE A 103      -5.595  22.275 -11.749  1.00 65.05           H  
ATOM   1522  CD1 ILE A 103      -7.007  24.002 -13.499  1.00 65.05           C  
ATOM   1523 HD11 ILE A 103      -6.023  24.074 -13.036  1.00 65.05           H  
ATOM   1524 HD12 ILE A 103      -7.007  24.602 -14.409  1.00 65.05           H  
ATOM   1525 HD13 ILE A 103      -7.760  24.395 -12.816  1.00 65.05           H  
ATOM   1526  N   ARG A 104      -8.830  19.244 -10.899  1.00 68.58           N  
ATOM   1527  H   ARG A 104      -9.401  20.061 -10.735  1.00 68.58           H  
ATOM   1528  CA  ARG A 104      -8.822  18.183  -9.874  1.00 68.58           C  
ATOM   1529  HA  ARG A 104      -7.802  18.047  -9.516  1.00 68.58           H  
ATOM   1530  C   ARG A 104      -9.270  16.831 -10.426  1.00 68.58           C  
ATOM   1531  CB  ARG A 104      -9.709  18.614  -8.700  1.00 68.58           C  
ATOM   1532  HB2 ARG A 104     -10.729  18.760  -9.057  1.00 68.58           H  
ATOM   1533  HB3 ARG A 104      -9.336  19.562  -8.315  1.00 68.58           H  
ATOM   1534  O   ARG A 104      -8.707  15.808 -10.071  1.00 68.58           O  
ATOM   1535  CG  ARG A 104      -9.716  17.572  -7.566  1.00 68.58           C  
ATOM   1536  HG2 ARG A 104      -8.704  17.436  -7.184  1.00 68.58           H  
ATOM   1537  HG3 ARG A 104     -10.075  16.614  -7.942  1.00 68.58           H  
ATOM   1538  CD  ARG A 104     -10.650  17.991  -6.429  1.00 68.58           C  
ATOM   1539  HD2 ARG A 104     -11.644  18.160  -6.841  1.00 68.58           H  
ATOM   1540  HD3 ARG A 104     -10.713  17.165  -5.720  1.00 68.58           H  
ATOM   1541  NE  ARG A 104     -10.141  19.184  -5.729  1.00 68.58           N  
ATOM   1542  HE  ARG A 104      -9.145  19.188  -5.559  1.00 68.58           H  
ATOM   1543  NH1 ARG A 104     -12.123  20.336  -5.498  1.00 68.58           N  
ATOM   1544 HH11 ARG A 104     -12.587  19.665  -6.093  1.00 68.58           H  
ATOM   1545 HH12 ARG A 104     -12.648  21.125  -5.147  1.00 68.58           H  
ATOM   1546  NH2 ARG A 104     -10.242  21.149  -4.607  1.00 68.58           N  
ATOM   1547 HH21 ARG A 104      -9.251  21.069  -4.430  1.00 68.58           H  
ATOM   1548 HH22 ARG A 104     -10.771  21.921  -4.228  1.00 68.58           H  
ATOM   1549  CZ  ARG A 104     -10.840  20.211  -5.286  1.00 68.58           C  
ATOM   1550  N   GLU A 105     -10.278  16.804 -11.291  1.00 66.02           N  
ATOM   1551  H   GLU A 105     -10.770  17.663 -11.493  1.00 66.02           H  
ATOM   1552  CA  GLU A 105     -10.746  15.567 -11.921  1.00 66.02           C  
ATOM   1553  HA  GLU A 105     -10.797  14.787 -11.161  1.00 66.02           H  
ATOM   1554  C   GLU A 105      -9.765  15.072 -12.998  1.00 66.02           C  
ATOM   1555  CB  GLU A 105     -12.166  15.806 -12.458  1.00 66.02           C  
ATOM   1556  HB2 GLU A 105     -12.131  16.637 -13.163  1.00 66.02           H  
ATOM   1557  HB3 GLU A 105     -12.817  16.091 -11.632  1.00 66.02           H  
ATOM   1558  O   GLU A 105      -9.639  13.868 -13.200  1.00 66.02           O  
ATOM   1559  CG  GLU A 105     -12.790  14.614 -13.188  1.00 66.02           C  
ATOM   1560  HG2 GLU A 105     -13.761  14.922 -13.578  1.00 66.02           H  
ATOM   1561  HG3 GLU A 105     -12.153  14.398 -14.045  1.00 66.02           H  
ATOM   1562  CD  GLU A 105     -12.974  13.335 -12.355  1.00 66.02           C  
ATOM   1563  OE1 GLU A 105     -13.290  12.292 -12.972  1.00 66.02           O  
ATOM   1564  OE2 GLU A 105     -12.801  13.346 -11.117  1.00 66.02           O  
ATOM   1565  N   ARG A 106      -9.025  15.970 -13.664  1.00 66.40           N  
ATOM   1566  H   ARG A 106      -9.191  16.951 -13.487  1.00 66.40           H  
ATOM   1567  CA  ARG A 106      -7.912  15.603 -14.553  1.00 66.40           C  
ATOM   1568  HA  ARG A 106      -8.238  14.790 -15.201  1.00 66.40           H  
ATOM   1569  C   ARG A 106      -6.722  15.062 -13.762  1.00 66.40           C  
ATOM   1570  CB  ARG A 106      -7.516  16.807 -15.421  1.00 66.40           C  
ATOM   1571  HB2 ARG A 106      -8.409  17.198 -15.909  1.00 66.40           H  
ATOM   1572  HB3 ARG A 106      -7.092  17.587 -14.789  1.00 66.40           H  
ATOM   1573  O   ARG A 106      -6.155  14.067 -14.175  1.00 66.40           O  
ATOM   1574  CG  ARG A 106      -6.506  16.434 -16.514  1.00 66.40           C  
ATOM   1575  HG2 ARG A 106      -5.626  15.964 -16.075  1.00 66.40           H  
ATOM   1576  HG3 ARG A 106      -6.976  15.731 -17.202  1.00 66.40           H  
ATOM   1577  CD  ARG A 106      -6.065  17.688 -17.275  1.00 66.40           C  
ATOM   1578  HD2 ARG A 106      -6.950  18.260 -17.556  1.00 66.40           H  
ATOM   1579  HD3 ARG A 106      -5.451  18.292 -16.607  1.00 66.40           H  
ATOM   1580  NE  ARG A 106      -5.317  17.333 -18.494  1.00 66.40           N  
ATOM   1581  HE  ARG A 106      -5.461  16.397 -18.846  1.00 66.40           H  
ATOM   1582  NH1 ARG A 106      -4.126  19.280 -18.752  1.00 66.40           N  
ATOM   1583 HH11 ARG A 106      -3.407  19.797 -19.237  1.00 66.40           H  
ATOM   1584 HH12 ARG A 106      -4.468  19.585 -17.852  1.00 66.40           H  
ATOM   1585  NH2 ARG A 106      -3.922  17.650 -20.261  1.00 66.40           N  
ATOM   1586 HH21 ARG A 106      -4.107  16.707 -20.571  1.00 66.40           H  
ATOM   1587 HH22 ARG A 106      -3.231  18.197 -20.755  1.00 66.40           H  
ATOM   1588  CZ  ARG A 106      -4.464  18.088 -19.161  1.00 66.40           C  
ATOM   1589  N   GLU A 107      -6.375  15.682 -12.642  1.00 64.53           N  
ATOM   1590  H   GLU A 107      -6.878  16.524 -12.402  1.00 64.53           H  
ATOM   1591  CA  GLU A 107      -5.328  15.262 -11.701  1.00 64.53           C  
ATOM   1592  HA  GLU A 107      -4.374  15.169 -12.219  1.00 64.53           H  
ATOM   1593  C   GLU A 107      -5.659  13.890 -11.101  1.00 64.53           C  
ATOM   1594  CB  GLU A 107      -5.208  16.383 -10.657  1.00 64.53           C  
ATOM   1595  HB2 GLU A 107      -6.168  16.484 -10.151  1.00 64.53           H  
ATOM   1596  HB3 GLU A 107      -5.018  17.311 -11.197  1.00 64.53           H  
ATOM   1597  O   GLU A 107      -4.889  12.952 -11.268  1.00 64.53           O  
ATOM   1598  CG  GLU A 107      -4.113  16.240  -9.596  1.00 64.53           C  
ATOM   1599  HG2 GLU A 107      -3.165  16.042 -10.096  1.00 64.53           H  
ATOM   1600  HG3 GLU A 107      -4.353  15.401  -8.943  1.00 64.53           H  
ATOM   1601  CD  GLU A 107      -4.021  17.544  -8.774  1.00 64.53           C  
ATOM   1602  OE1 GLU A 107      -2.893  18.051  -8.588  1.00 64.53           O  
ATOM   1603  OE2 GLU A 107      -5.094  18.097  -8.413  1.00 64.53           O  
ATOM   1604  N   ARG A 108      -6.879  13.710 -10.578  1.00 66.31           N  
ATOM   1605  H   ARG A 108      -7.452  14.530 -10.438  1.00 66.31           H  
ATOM   1606  CA  ARG A 108      -7.395  12.413 -10.114  1.00 66.31           C  
ATOM   1607  HA  ARG A 108      -6.722  12.038  -9.343  1.00 66.31           H  
ATOM   1608  C   ARG A 108      -7.430  11.357 -11.226  1.00 66.31           C  
ATOM   1609  CB  ARG A 108      -8.798  12.622  -9.524  1.00 66.31           C  
ATOM   1610  HB2 ARG A 108      -9.486  12.837 -10.342  1.00 66.31           H  
ATOM   1611  HB3 ARG A 108      -8.788  13.484  -8.856  1.00 66.31           H  
ATOM   1612  O   ARG A 108      -7.247  10.180 -10.941  1.00 66.31           O  
ATOM   1613  CG  ARG A 108      -9.289  11.411  -8.713  1.00 66.31           C  
ATOM   1614  HG2 ARG A 108      -8.846  11.462  -7.718  1.00 66.31           H  
ATOM   1615  HG3 ARG A 108      -8.956  10.477  -9.166  1.00 66.31           H  
ATOM   1616  CD  ARG A 108     -10.820  11.376  -8.581  1.00 66.31           C  
ATOM   1617  HD2 ARG A 108     -11.153  12.315  -8.138  1.00 66.31           H  
ATOM   1618  HD3 ARG A 108     -11.094  10.569  -7.902  1.00 66.31           H  
ATOM   1619  NE  ARG A 108     -11.510  11.183  -9.875  1.00 66.31           N  
ATOM   1620  HE  ARG A 108     -12.012  11.975 -10.249  1.00 66.31           H  
ATOM   1621  NH1 ARG A 108     -10.872   9.009 -10.325  1.00 66.31           N  
ATOM   1622 HH11 ARG A 108     -10.810   8.235 -10.970  1.00 66.31           H  
ATOM   1623 HH12 ARG A 108     -10.245   9.032  -9.534  1.00 66.31           H  
ATOM   1624  NH2 ARG A 108     -12.207  10.085 -11.736  1.00 66.31           N  
ATOM   1625 HH21 ARG A 108     -12.662  10.932 -12.047  1.00 66.31           H  
ATOM   1626 HH22 ARG A 108     -12.207   9.260 -12.319  1.00 66.31           H  
ATOM   1627  CZ  ARG A 108     -11.527  10.098 -10.630  1.00 66.31           C  
ATOM   1628  N   ARG A 109      -7.688  11.741 -12.485  1.00 62.61           N  
ATOM   1629  H   ARG A 109      -7.896  12.715 -12.650  1.00 62.61           H  
ATOM   1630  CA  ARG A 109      -7.567  10.821 -13.631  1.00 62.61           C  
ATOM   1631  HA  ARG A 109      -8.011   9.864 -13.358  1.00 62.61           H  
ATOM   1632  C   ARG A 109      -6.110  10.473 -13.926  1.00 62.61           C  
ATOM   1633  CB  ARG A 109      -8.292  11.342 -14.881  1.00 62.61           C  
ATOM   1634  HB2 ARG A 109      -7.870  10.848 -15.755  1.00 62.61           H  
ATOM   1635  HB3 ARG A 109      -8.140  12.416 -14.988  1.00 62.61           H  
ATOM   1636  O   ARG A 109      -5.838   9.297 -14.076  1.00 62.61           O  
ATOM   1637  CG  ARG A 109      -9.791  11.013 -14.830  1.00 62.61           C  
ATOM   1638  HG2 ARG A 109     -10.262  11.526 -13.991  1.00 62.61           H  
ATOM   1639  HG3 ARG A 109      -9.911   9.939 -14.688  1.00 62.61           H  
ATOM   1640  CD  ARG A 109     -10.479  11.416 -16.139  1.00 62.61           C  
ATOM   1641  HD2 ARG A 109     -10.358  12.489 -16.288  1.00 62.61           H  
ATOM   1642  HD3 ARG A 109      -9.981  10.904 -16.962  1.00 62.61           H  
ATOM   1643  NE  ARG A 109     -11.903  11.024 -16.127  1.00 62.61           N  
ATOM   1644  HE  ARG A 109     -12.080  10.030 -16.145  1.00 62.61           H  
ATOM   1645  NH1 ARG A 109     -12.857  13.110 -16.062  1.00 62.61           N  
ATOM   1646 HH11 ARG A 109     -13.659  13.672 -15.816  1.00 62.61           H  
ATOM   1647 HH12 ARG A 109     -11.925  13.499 -16.041  1.00 62.61           H  
ATOM   1648  NH2 ARG A 109     -14.145  11.313 -15.854  1.00 62.61           N  
ATOM   1649 HH21 ARG A 109     -14.249  10.312 -15.769  1.00 62.61           H  
ATOM   1650 HH22 ARG A 109     -14.896  11.917 -15.552  1.00 62.61           H  
ATOM   1651  CZ  ARG A 109     -12.955  11.814 -16.013  1.00 62.61           C  
ATOM   1652  N   LEU A 110      -5.189  11.435 -13.933  1.00 62.75           N  
ATOM   1653  H   LEU A 110      -5.492  12.383 -13.759  1.00 62.75           H  
ATOM   1654  CA  LEU A 110      -3.752  11.201 -14.138  1.00 62.75           C  
ATOM   1655  HA  LEU A 110      -3.608  10.674 -15.081  1.00 62.75           H  
ATOM   1656  C   LEU A 110      -3.151  10.294 -13.049  1.00 62.75           C  
ATOM   1657  CB  LEU A 110      -3.026  12.561 -14.195  1.00 62.75           C  
ATOM   1658  HB2 LEU A 110      -3.328  13.150 -13.329  1.00 62.75           H  
ATOM   1659  HB3 LEU A 110      -1.953  12.390 -14.109  1.00 62.75           H  
ATOM   1660  O   LEU A 110      -2.398   9.382 -13.363  1.00 62.75           O  
ATOM   1661  CG  LEU A 110      -3.290  13.370 -15.480  1.00 62.75           C  
ATOM   1662  HG  LEU A 110      -4.349  13.340 -15.736  1.00 62.75           H  
ATOM   1663  CD1 LEU A 110      -2.886  14.835 -15.280  1.00 62.75           C  
ATOM   1664 HD11 LEU A 110      -1.830  14.885 -15.016  1.00 62.75           H  
ATOM   1665 HD12 LEU A 110      -3.474  15.265 -14.468  1.00 62.75           H  
ATOM   1666 HD13 LEU A 110      -3.062  15.398 -16.197  1.00 62.75           H  
ATOM   1667  CD2 LEU A 110      -2.506  12.828 -16.673  1.00 62.75           C  
ATOM   1668 HD21 LEU A 110      -2.757  11.779 -16.836  1.00 62.75           H  
ATOM   1669 HD22 LEU A 110      -2.753  13.384 -17.577  1.00 62.75           H  
ATOM   1670 HD23 LEU A 110      -1.435  12.892 -16.482  1.00 62.75           H  
ATOM   1671  N   GLU A 111      -3.533  10.479 -11.783  1.00 58.55           N  
ATOM   1672  H   GLU A 111      -4.084  11.296 -11.558  1.00 58.55           H  
ATOM   1673  CA  GLU A 111      -3.146   9.580 -10.683  1.00 58.55           C  
ATOM   1674  HA  GLU A 111      -2.063   9.454 -10.680  1.00 58.55           H  
ATOM   1675  C   GLU A 111      -3.765   8.176 -10.813  1.00 58.55           C  
ATOM   1676  CB  GLU A 111      -3.581  10.194  -9.342  1.00 58.55           C  
ATOM   1677  HB2 GLU A 111      -4.638  10.452  -9.404  1.00 58.55           H  
ATOM   1678  HB3 GLU A 111      -3.458   9.443  -8.561  1.00 58.55           H  
ATOM   1679  O   GLU A 111      -3.191   7.195 -10.344  1.00 58.55           O  
ATOM   1680  CG  GLU A 111      -2.768  11.435  -8.938  1.00 58.55           C  
ATOM   1681  HG2 GLU A 111      -2.866  12.199  -9.708  1.00 58.55           H  
ATOM   1682  HG3 GLU A 111      -1.717  11.151  -8.881  1.00 58.55           H  
ATOM   1683  CD  GLU A 111      -3.211  12.025  -7.585  1.00 58.55           C  
ATOM   1684  OE1 GLU A 111      -2.428  12.824  -7.024  1.00 58.55           O  
ATOM   1685  OE2 GLU A 111      -4.327  11.693  -7.112  1.00 58.55           O  
ATOM   1686  N   ASN A 112      -4.937   8.063 -11.444  1.00 61.22           N  
ATOM   1687  H   ASN A 112      -5.346   8.903 -11.828  1.00 61.22           H  
ATOM   1688  CA  ASN A 112      -5.665   6.805 -11.609  1.00 61.22           C  
ATOM   1689  HA  ASN A 112      -5.421   6.166 -10.760  1.00 61.22           H  
ATOM   1690  C   ASN A 112      -5.246   6.021 -12.867  1.00 61.22           C  
ATOM   1691  CB  ASN A 112      -7.166   7.144 -11.549  1.00 61.22           C  
ATOM   1692  HB2 ASN A 112      -7.405   7.809 -12.379  1.00 61.22           H  
ATOM   1693  HB3 ASN A 112      -7.356   7.665 -10.611  1.00 61.22           H  
ATOM   1694  O   ASN A 112      -5.305   4.794 -12.840  1.00 61.22           O  
ATOM   1695  CG  ASN A 112      -8.130   5.976 -11.604  1.00 61.22           C  
ATOM   1696  ND2 ASN A 112      -7.843   4.877 -10.950  1.00 61.22           N  
ATOM   1697 HD21 ASN A 112      -6.883   4.723 -10.676  1.00 61.22           H  
ATOM   1698 HD22 ASN A 112      -8.461   4.096 -11.115  1.00 61.22           H  
ATOM   1699  OD1 ASN A 112      -9.223   6.087 -12.138  1.00 61.22           O  
ATOM   1700  N   ASP A 113      -4.791   6.703 -13.922  1.00 64.52           N  
ATOM   1701  H   ASP A 113      -4.834   7.712 -13.889  1.00 64.52           H  
ATOM   1702  CA  ASP A 113      -4.302   6.109 -15.178  1.00 64.52           C  
ATOM   1703  HA  ASP A 113      -4.892   5.212 -15.364  1.00 64.52           H  
ATOM   1704  C   ASP A 113      -2.833   5.655 -15.095  1.00 64.52           C  
ATOM   1705  CB  ASP A 113      -4.509   7.101 -16.348  1.00 64.52           C  
ATOM   1706  HB2 ASP A 113      -3.547   7.520 -16.644  1.00 64.52           H  
ATOM   1707  HB3 ASP A 113      -5.122   7.938 -16.014  1.00 64.52           H  
ATOM   1708  O   ASP A 113      -2.361   4.906 -15.943  1.00 64.52           O  
ATOM   1709  CG  ASP A 113      -5.202   6.514 -17.586  1.00 64.52           C  
ATOM   1710  OD1 ASP A 113      -5.414   5.279 -17.648  1.00 64.52           O  
ATOM   1711  OD2 ASP A 113      -5.616   7.341 -18.433  1.00 64.52           O  
ATOM   1712  N   ALA A 114      -2.120   6.012 -14.021  1.00 74.18           N  
ATOM   1713  H   ALA A 114      -2.533   6.684 -13.390  1.00 74.18           H  
ATOM   1714  CA  ALA A 114      -0.728   5.619 -13.780  1.00 74.18           C  
ATOM   1715  HA  ALA A 114      -0.130   5.976 -14.619  1.00 74.18           H  
ATOM   1716  C   ALA A 114      -0.493   4.091 -13.678  1.00 74.18           C  
ATOM   1717  CB  ALA A 114      -0.264   6.337 -12.506  1.00 74.18           C  
ATOM   1718  HB1 ALA A 114      -0.851   6.001 -11.652  1.00 74.18           H  
ATOM   1719  HB2 ALA A 114       0.790   6.121 -12.330  1.00 74.18           H  
ATOM   1720  HB3 ALA A 114      -0.387   7.413 -12.627  1.00 74.18           H  
ATOM   1721  O   ALA A 114       0.654   3.649 -13.616  1.00 74.18           O  
ATOM   1722  N   TYR A 115      -1.554   3.273 -13.638  1.00 78.76           N  
ATOM   1723  H   TYR A 115      -2.466   3.705 -13.695  1.00 78.76           H  
ATOM   1724  CA  TYR A 115      -1.462   1.816 -13.794  1.00 78.76           C  
ATOM   1725  HA  TYR A 115      -0.480   1.493 -13.448  1.00 78.76           H  
ATOM   1726  C   TYR A 115      -1.587   1.365 -15.260  1.00 78.76           C  
ATOM   1727  CB  TYR A 115      -2.511   1.130 -12.907  1.00 78.76           C  
ATOM   1728  HB2 TYR A 115      -2.484   1.583 -11.917  1.00 78.76           H  
ATOM   1729  HB3 TYR A 115      -3.503   1.312 -13.321  1.00 78.76           H  
ATOM   1730  O   TYR A 115      -1.025   0.335 -15.626  1.00 78.76           O  
ATOM   1731  CG  TYR A 115      -2.294  -0.368 -12.747  1.00 78.76           C  
ATOM   1732  CD1 TYR A 115      -2.984  -1.285 -13.566  1.00 78.76           C  
ATOM   1733  HD1 TYR A 115      -3.670  -0.919 -14.316  1.00 78.76           H  
ATOM   1734  CD2 TYR A 115      -1.380  -0.840 -11.785  1.00 78.76           C  
ATOM   1735  HD2 TYR A 115      -0.843  -0.135 -11.167  1.00 78.76           H  
ATOM   1736  CE1 TYR A 115      -2.766  -2.670 -13.422  1.00 78.76           C  
ATOM   1737  HE1 TYR A 115      -3.293  -3.368 -14.056  1.00 78.76           H  
ATOM   1738  CE2 TYR A 115      -1.158  -2.224 -11.638  1.00 78.76           C  
ATOM   1739  HE2 TYR A 115      -0.457  -2.599 -10.907  1.00 78.76           H  
ATOM   1740  OH  TYR A 115      -1.624  -4.471 -12.304  1.00 78.76           O  
ATOM   1741  HH  TYR A 115      -2.125  -5.003 -12.926  1.00 78.76           H  
ATOM   1742  CZ  TYR A 115      -1.851  -3.140 -12.454  1.00 78.76           C  
ATOM   1743  N   SER A 116      -2.294   2.121 -16.105  1.00 83.27           N  
ATOM   1744  H   SER A 116      -2.663   3.004 -15.782  1.00 83.27           H  
ATOM   1745  CA  SER A 116      -2.448   1.858 -17.542  1.00 83.27           C  
ATOM   1746  HA  SER A 116      -2.803   0.838 -17.687  1.00 83.27           H  
ATOM   1747  C   SER A 116      -1.121   2.023 -18.282  1.00 83.27           C  
ATOM   1748  CB  SER A 116      -3.474   2.819 -18.159  1.00 83.27           C  
ATOM   1749  HB2 SER A 116      -3.086   3.837 -18.125  1.00 83.27           H  
ATOM   1750  HB3 SER A 116      -3.640   2.555 -19.203  1.00 83.27           H  
ATOM   1751  O   SER A 116      -0.769   1.149 -19.075  1.00 83.27           O  
ATOM   1752  OG  SER A 116      -4.703   2.773 -17.463  1.00 83.27           O  
ATOM   1753  HG  SER A 116      -5.064   3.659 -17.544  1.00 83.27           H  
ATOM   1754  N   ASP A 117      -0.374   3.084 -17.943  1.00 86.49           N  
ATOM   1755  H   ASP A 117      -0.803   3.766 -17.334  1.00 86.49           H  
ATOM   1756  CA  ASP A 117       0.931   3.461 -18.518  1.00 86.49           C  
ATOM   1757  HA  ASP A 117       0.828   3.568 -19.598  1.00 86.49           H  
ATOM   1758  C   ASP A 117       2.060   2.440 -18.266  1.00 86.49           C  
ATOM   1759  CB  ASP A 117       1.359   4.822 -17.928  1.00 86.49           C  
ATOM   1760  HB2 ASP A 117       2.394   5.016 -18.209  1.00 86.49           H  
ATOM   1761  HB3 ASP A 117       1.321   4.761 -16.841  1.00 86.49           H  
ATOM   1762  O   ASP A 117       3.114   2.506 -18.897  1.00 86.49           O  
ATOM   1763  CG  ASP A 117       0.533   6.027 -18.399  1.00 86.49           C  
ATOM   1764  OD1 ASP A 117      -0.038   5.960 -19.510  1.00 86.49           O  
ATOM   1765  OD2 ASP A 117       0.527   7.033 -17.653  1.00 86.49           O  
ATOM   1766  N   LEU A 118       1.862   1.494 -17.343  1.00 89.26           N  
ATOM   1767  H   LEU A 118       0.953   1.461 -16.904  1.00 89.26           H  
ATOM   1768  CA  LEU A 118       2.832   0.441 -17.036  1.00 89.26           C  
ATOM   1769  HA  LEU A 118       3.828   0.879 -16.971  1.00 89.26           H  
ATOM   1770  C   LEU A 118       2.863  -0.619 -18.139  1.00 89.26           C  
ATOM   1771  CB  LEU A 118       2.473  -0.216 -15.694  1.00 89.26           C  
ATOM   1772  HB2 LEU A 118       3.188  -1.013 -15.493  1.00 89.26           H  
ATOM   1773  HB3 LEU A 118       1.488  -0.670 -15.797  1.00 89.26           H  
ATOM   1774  O   LEU A 118       1.817  -1.043 -18.633  1.00 89.26           O  
ATOM   1775  CG  LEU A 118       2.438   0.742 -14.497  1.00 89.26           C  
ATOM   1776  HG  LEU A 118       1.737   1.552 -14.696  1.00 89.26           H  
ATOM   1777  CD1 LEU A 118       1.935  -0.028 -13.274  1.00 89.26           C  
ATOM   1778 HD11 LEU A 118       2.567  -0.897 -13.096  1.00 89.26           H  
ATOM   1779 HD12 LEU A 118       0.921  -0.377 -13.473  1.00 89.26           H  
ATOM   1780 HD13 LEU A 118       1.917   0.632 -12.407  1.00 89.26           H  
ATOM   1781  CD2 LEU A 118       3.816   1.336 -14.197  1.00 89.26           C  
ATOM   1782 HD21 LEU A 118       4.559   0.546 -14.086  1.00 89.26           H  
ATOM   1783 HD22 LEU A 118       4.116   1.975 -15.027  1.00 89.26           H  
ATOM   1784 HD23 LEU A 118       3.758   1.960 -13.305  1.00 89.26           H  
ATOM   1785  N   SER A 119       4.042  -1.146 -18.458  1.00 93.51           N  
ATOM   1786  H   SER A 119       4.874  -0.803 -18.000  1.00 93.51           H  
ATOM   1787  CA  SER A 119       4.140  -2.348 -19.293  1.00 93.51           C  
ATOM   1788  HA  SER A 119       3.568  -2.174 -20.205  1.00 93.51           H  
ATOM   1789  C   SER A 119       3.536  -3.573 -18.591  1.00 93.51           C  
ATOM   1790  CB  SER A 119       5.592  -2.602 -19.700  1.00 93.51           C  
ATOM   1791  HB2 SER A 119       5.631  -3.431 -20.406  1.00 93.51           H  
ATOM   1792  HB3 SER A 119       5.992  -1.714 -20.190  1.00 93.51           H  
ATOM   1793  O   SER A 119       3.429  -3.622 -17.362  1.00 93.51           O  
ATOM   1794  OG  SER A 119       6.378  -2.913 -18.573  1.00 93.51           O  
ATOM   1795  HG  SER A 119       6.484  -2.101 -18.071  1.00 93.51           H  
ATOM   1796  N   ASP A 120       3.142  -4.596 -19.350  1.00 94.38           N  
ATOM   1797  H   ASP A 120       3.156  -4.513 -20.356  1.00 94.38           H  
ATOM   1798  CA  ASP A 120       2.482  -5.768 -18.759  1.00 94.38           C  
ATOM   1799  HA  ASP A 120       1.654  -5.415 -18.144  1.00 94.38           H  
ATOM   1800  C   ASP A 120       3.401  -6.546 -17.802  1.00 94.38           C  
ATOM   1801  CB  ASP A 120       1.873  -6.644 -19.861  1.00 94.38           C  
ATOM   1802  HB2 ASP A 120       1.440  -7.534 -19.404  1.00 94.38           H  
ATOM   1803  HB3 ASP A 120       2.660  -6.958 -20.546  1.00 94.38           H  
ATOM   1804  O   ASP A 120       2.937  -7.004 -16.760  1.00 94.38           O  
ATOM   1805  CG  ASP A 120       0.766  -5.907 -20.631  1.00 94.38           C  
ATOM   1806  OD1 ASP A 120       0.056  -5.070 -20.011  1.00 94.38           O  
ATOM   1807  OD2 ASP A 120       0.670  -6.152 -21.850  1.00 94.38           O  
ATOM   1808  N   GLY A 121       4.716  -6.571 -18.051  1.00 96.15           N  
ATOM   1809  H   GLY A 121       5.046  -6.146 -18.906  1.00 96.15           H  
ATOM   1810  CA  GLY A 121       5.698  -7.124 -17.108  1.00 96.15           C  
ATOM   1811  HA2 GLY A 121       6.677  -7.143 -17.587  1.00 96.15           H  
ATOM   1812  HA3 GLY A 121       5.419  -8.147 -16.856  1.00 96.15           H  
ATOM   1813  C   GLY A 121       5.820  -6.320 -15.803  1.00 96.15           C  
ATOM   1814  O   GLY A 121       6.037  -6.886 -14.735  1.00 96.15           O  
ATOM   1815  N   GLU A 122       5.613  -5.002 -15.841  1.00 95.15           N  
ATOM   1816  H   GLU A 122       5.405  -4.571 -16.731  1.00 95.15           H  
ATOM   1817  CA  GLU A 122       5.577  -4.151 -14.642  1.00 95.15           C  
ATOM   1818  HA  GLU A 122       6.393  -4.426 -13.974  1.00 95.15           H  
ATOM   1819  C   GLU A 122       4.264  -4.274 -13.852  1.00 95.15           C  
ATOM   1820  CB  GLU A 122       5.747  -2.695 -15.066  1.00 95.15           C  
ATOM   1821  HB2 GLU A 122       5.073  -2.485 -15.896  1.00 95.15           H  
ATOM   1822  HB3 GLU A 122       5.454  -2.040 -14.245  1.00 95.15           H  
ATOM   1823  O   GLU A 122       4.254  -4.066 -12.631  1.00 95.15           O  
ATOM   1824  CG  GLU A 122       7.173  -2.323 -15.458  1.00 95.15           C  
ATOM   1825  HG2 GLU A 122       7.814  -2.390 -14.579  1.00 95.15           H  
ATOM   1826  HG3 GLU A 122       7.551  -3.006 -16.218  1.00 95.15           H  
ATOM   1827  CD  GLU A 122       7.128  -0.895 -15.993  1.00 95.15           C  
ATOM   1828  OE1 GLU A 122       7.556   0.006 -15.239  1.00 95.15           O  
ATOM   1829  OE2 GLU A 122       6.550  -0.724 -17.094  1.00 95.15           O  
ATOM   1830  N   LYS A 123       3.160  -4.597 -14.535  1.00 95.60           N  
ATOM   1831  H   LYS A 123       3.246  -4.673 -15.538  1.00 95.60           H  
ATOM   1832  CA  LYS A 123       1.876  -4.965 -13.918  1.00 95.60           C  
ATOM   1833  HA  LYS A 123       1.632  -4.260 -13.123  1.00 95.60           H  
ATOM   1834  C   LYS A 123       1.978  -6.348 -13.270  1.00 95.60           C  
ATOM   1835  CB  LYS A 123       0.757  -4.924 -14.977  1.00 95.60           C  
ATOM   1836  HB2 LYS A 123      -0.154  -5.337 -14.543  1.00 95.60           H  
ATOM   1837  HB3 LYS A 123       1.040  -5.559 -15.817  1.00 95.60           H  
ATOM   1838  O   LYS A 123       1.599  -6.506 -12.110  1.00 95.60           O  
ATOM   1839  CG  LYS A 123       0.452  -3.508 -15.495  1.00 95.60           C  
ATOM   1840  HG2 LYS A 123       0.002  -2.916 -14.697  1.00 95.60           H  
ATOM   1841  HG3 LYS A 123       1.378  -3.025 -15.808  1.00 95.60           H  
ATOM   1842  CD  LYS A 123      -0.498  -3.568 -16.701  1.00 95.60           C  
ATOM   1843  HD2 LYS A 123      -1.413  -4.092 -16.424  1.00 95.60           H  
ATOM   1844  HD3 LYS A 123      -0.010  -4.134 -17.495  1.00 95.60           H  
ATOM   1845  CE  LYS A 123      -0.862  -2.168 -17.214  1.00 95.60           C  
ATOM   1846  HE2 LYS A 123      -0.218  -1.436 -16.727  1.00 95.60           H  
ATOM   1847  HE3 LYS A 123      -1.890  -1.937 -16.935  1.00 95.60           H  
ATOM   1848  NZ  LYS A 123      -0.677  -2.040 -18.681  1.00 95.60           N  
ATOM   1849  HZ1 LYS A 123       0.313  -1.977 -18.866  1.00 95.60           H  
ATOM   1850  HZ2 LYS A 123      -1.013  -2.839 -19.199  1.00 95.60           H  
ATOM   1851  HZ3 LYS A 123      -1.037  -1.162 -19.027  1.00 95.60           H  
ATOM   1852  N   GLU A 124       2.564  -7.319 -13.969  1.00 96.21           N  
ATOM   1853  H   GLU A 124       2.813  -7.132 -14.930  1.00 96.21           H  
ATOM   1854  CA  GLU A 124       2.820  -8.672 -13.466  1.00 96.21           C  
ATOM   1855  HA  GLU A 124       1.875  -9.104 -13.137  1.00 96.21           H  
ATOM   1856  C   GLU A 124       3.765  -8.660 -12.256  1.00 96.21           C  
ATOM   1857  CB  GLU A 124       3.361  -9.548 -14.606  1.00 96.21           C  
ATOM   1858  HB2 GLU A 124       2.663  -9.498 -15.441  1.00 96.21           H  
ATOM   1859  HB3 GLU A 124       4.330  -9.165 -14.928  1.00 96.21           H  
ATOM   1860  O   GLU A 124       3.438  -9.249 -11.229  1.00 96.21           O  
ATOM   1861  CG  GLU A 124       3.505 -11.014 -14.170  1.00 96.21           C  
ATOM   1862  HG2 GLU A 124       4.244 -11.076 -13.371  1.00 96.21           H  
ATOM   1863  HG3 GLU A 124       2.548 -11.348 -13.768  1.00 96.21           H  
ATOM   1864  CD  GLU A 124       3.929 -11.957 -15.307  1.00 96.21           C  
ATOM   1865  OE1 GLU A 124       3.818 -13.183 -15.084  1.00 96.21           O  
ATOM   1866  OE2 GLU A 124       4.359 -11.458 -16.372  1.00 96.21           O  
ATOM   1867  N   ALA A 125       4.869  -7.907 -12.303  1.00 96.19           N  
ATOM   1868  H   ALA A 125       5.141  -7.508 -13.190  1.00 96.19           H  
ATOM   1869  CA  ALA A 125       5.781  -7.762 -11.167  1.00 96.19           C  
ATOM   1870  HA  ALA A 125       6.149  -8.751 -10.894  1.00 96.19           H  
ATOM   1871  C   ALA A 125       5.090  -7.164  -9.924  1.00 96.19           C  
ATOM   1872  CB  ALA A 125       6.976  -6.908 -11.608  1.00 96.19           C  
ATOM   1873  HB1 ALA A 125       7.486  -7.394 -12.439  1.00 96.19           H  
ATOM   1874  HB2 ALA A 125       6.637  -5.922 -11.925  1.00 96.19           H  
ATOM   1875  HB3 ALA A 125       7.676  -6.802 -10.779  1.00 96.19           H  
ATOM   1876  O   ALA A 125       5.330  -7.618  -8.803  1.00 96.19           O  
ATOM   1877  N   ARG A 126       4.188  -6.185 -10.102  1.00 95.70           N  
ATOM   1878  H   ARG A 126       4.019  -5.869 -11.046  1.00 95.70           H  
ATOM   1879  CA  ARG A 126       3.366  -5.640  -9.002  1.00 95.70           C  
ATOM   1880  HA  ARG A 126       4.013  -5.413  -8.155  1.00 95.70           H  
ATOM   1881  C   ARG A 126       2.351  -6.657  -8.478  1.00 95.70           C  
ATOM   1882  CB  ARG A 126       2.652  -4.356  -9.448  1.00 95.70           C  
ATOM   1883  HB2 ARG A 126       2.213  -4.508 -10.433  1.00 95.70           H  
ATOM   1884  HB3 ARG A 126       1.846  -4.140  -8.747  1.00 95.70           H  
ATOM   1885  O   ARG A 126       2.142  -6.720  -7.268  1.00 95.70           O  
ATOM   1886  CG  ARG A 126       3.593  -3.145  -9.478  1.00 95.70           C  
ATOM   1887  HG2 ARG A 126       4.454  -3.362 -10.110  1.00 95.70           H  
ATOM   1888  HG3 ARG A 126       3.943  -2.931  -8.468  1.00 95.70           H  
ATOM   1889  CD  ARG A 126       2.827  -1.932 -10.025  1.00 95.70           C  
ATOM   1890  HD2 ARG A 126       1.972  -1.737  -9.377  1.00 95.70           H  
ATOM   1891  HD3 ARG A 126       2.442  -2.175 -11.015  1.00 95.70           H  
ATOM   1892  NE  ARG A 126       3.656  -0.712 -10.104  1.00 95.70           N  
ATOM   1893  HE  ARG A 126       3.446   0.027  -9.449  1.00 95.70           H  
ATOM   1894  NH1 ARG A 126       4.923  -1.311 -11.929  1.00 95.70           N  
ATOM   1895 HH11 ARG A 126       5.575  -1.055 -12.657  1.00 95.70           H  
ATOM   1896 HH12 ARG A 126       4.541  -2.246 -11.934  1.00 95.70           H  
ATOM   1897  NH2 ARG A 126       5.085   0.745 -11.129  1.00 95.70           N  
ATOM   1898 HH21 ARG A 126       5.697   0.941 -11.907  1.00 95.70           H  
ATOM   1899 HH22 ARG A 126       4.778   1.502 -10.535  1.00 95.70           H  
ATOM   1900  CZ  ARG A 126       4.545  -0.437 -11.045  1.00 95.70           C  
ATOM   1901  N   MET A 127       1.750  -7.461  -9.356  1.00 96.11           N  
ATOM   1902  H   MET A 127       1.953  -7.332 -10.337  1.00 96.11           H  
ATOM   1903  CA  MET A 127       0.841  -8.543  -8.970  1.00 96.11           C  
ATOM   1904  HA  MET A 127       0.075  -8.126  -8.317  1.00 96.11           H  
ATOM   1905  C   MET A 127       1.580  -9.618  -8.159  1.00 96.11           C  
ATOM   1906  CB  MET A 127       0.140  -9.092 -10.225  1.00 96.11           C  
ATOM   1907  HB2 MET A 127       0.873  -9.485 -10.928  1.00 96.11           H  
ATOM   1908  HB3 MET A 127      -0.376  -8.263 -10.708  1.00 96.11           H  
ATOM   1909  O   MET A 127       1.156  -9.930  -7.048  1.00 96.11           O  
ATOM   1910  CG  MET A 127      -0.898 -10.178  -9.911  1.00 96.11           C  
ATOM   1911  HG2 MET A 127      -1.670 -10.146 -10.680  1.00 96.11           H  
ATOM   1912  HG3 MET A 127      -1.376  -9.943  -8.960  1.00 96.11           H  
ATOM   1913  SD  MET A 127      -0.272 -11.881  -9.843  1.00 96.11           S  
ATOM   1914  CE  MET A 127      -0.106 -12.235 -11.617  1.00 96.11           C  
ATOM   1915  HE1 MET A 127      -1.070 -12.123 -12.113  1.00 96.11           H  
ATOM   1916  HE2 MET A 127       0.251 -13.256 -11.752  1.00 96.11           H  
ATOM   1917  HE3 MET A 127       0.616 -11.553 -12.068  1.00 96.11           H  
ATOM   1918  N   ALA A 128       2.732 -10.090  -8.641  1.00 97.63           N  
ATOM   1919  H   ALA A 128       3.020  -9.797  -9.564  1.00 97.63           H  
ATOM   1920  CA  ALA A 128       3.585 -11.046  -7.941  1.00 97.63           C  
ATOM   1921  HA  ALA A 128       3.013 -11.957  -7.767  1.00 97.63           H  
ATOM   1922  C   ALA A 128       4.044 -10.514  -6.572  1.00 97.63           C  
ATOM   1923  CB  ALA A 128       4.772 -11.387  -8.850  1.00 97.63           C  
ATOM   1924  HB1 ALA A 128       4.410 -11.803  -9.790  1.00 97.63           H  
ATOM   1925  HB2 ALA A 128       5.356 -10.492  -9.063  1.00 97.63           H  
ATOM   1926  HB3 ALA A 128       5.410 -12.122  -8.360  1.00 97.63           H  
ATOM   1927  O   ALA A 128       3.906 -11.213  -5.568  1.00 97.63           O  
ATOM   1928  N   ALA A 129       4.495  -9.256  -6.494  1.00 96.45           N  
ATOM   1929  H   ALA A 129       4.625  -8.735  -7.350  1.00 96.45           H  
ATOM   1930  CA  ALA A 129       4.858  -8.617  -5.229  1.00 96.45           C  
ATOM   1931  HA  ALA A 129       5.631  -9.217  -4.749  1.00 96.45           H  
ATOM   1932  C   ALA A 129       3.670  -8.529  -4.249  1.00 96.45           C  
ATOM   1933  CB  ALA A 129       5.442  -7.232  -5.534  1.00 96.45           C  
ATOM   1934  HB1 ALA A 129       6.310  -7.334  -6.186  1.00 96.45           H  
ATOM   1935  HB2 ALA A 129       4.695  -6.611  -6.028  1.00 96.45           H  
ATOM   1936  HB3 ALA A 129       5.751  -6.754  -4.605  1.00 96.45           H  
ATOM   1937  O   ALA A 129       3.826  -8.817  -3.062  1.00 96.45           O  
ATOM   1938  N   GLY A 130       2.469  -8.197  -4.738  1.00 97.00           N  
ATOM   1939  H   GLY A 130       2.399  -7.951  -5.715  1.00 97.00           H  
ATOM   1940  CA  GLY A 130       1.245  -8.186  -3.932  1.00 97.00           C  
ATOM   1941  HA2 GLY A 130       1.379  -7.525  -3.076  1.00 97.00           H  
ATOM   1942  HA3 GLY A 130       0.430  -7.805  -4.548  1.00 97.00           H  
ATOM   1943  C   GLY A 130       0.849  -9.574  -3.415  1.00 97.00           C  
ATOM   1944  O   GLY A 130       0.487  -9.716  -2.246  1.00 97.00           O  
ATOM   1945  N   VAL A 131       0.981 -10.613  -4.246  1.00 97.91           N  
ATOM   1946  H   VAL A 131       1.263 -10.424  -5.197  1.00 97.91           H  
ATOM   1947  CA  VAL A 131       0.755 -12.015  -3.851  1.00 97.91           C  
ATOM   1948  HA  VAL A 131      -0.223 -12.091  -3.377  1.00 97.91           H  
ATOM   1949  C   VAL A 131       1.780 -12.465  -2.805  1.00 97.91           C  
ATOM   1950  CB  VAL A 131       0.754 -12.937  -5.091  1.00 97.91           C  
ATOM   1951  HB  VAL A 131       1.646 -12.743  -5.687  1.00 97.91           H  
ATOM   1952  O   VAL A 131       1.392 -13.037  -1.787  1.00 97.91           O  
ATOM   1953  CG1 VAL A 131       0.734 -14.427  -4.726  1.00 97.91           C  
ATOM   1954 HG11 VAL A 131       1.658 -14.706  -4.220  1.00 97.91           H  
ATOM   1955 HG12 VAL A 131       0.655 -15.028  -5.632  1.00 97.91           H  
ATOM   1956 HG13 VAL A 131      -0.113 -14.644  -4.075  1.00 97.91           H  
ATOM   1957  CG2 VAL A 131      -0.488 -12.675  -5.956  1.00 97.91           C  
ATOM   1958 HG21 VAL A 131      -0.542 -11.625  -6.243  1.00 97.91           H  
ATOM   1959 HG22 VAL A 131      -0.433 -13.272  -6.866  1.00 97.91           H  
ATOM   1960 HG23 VAL A 131      -1.391 -12.938  -5.406  1.00 97.91           H  
ATOM   1961  N   MET A 132       3.065 -12.144  -2.987  1.00 97.40           N  
ATOM   1962  H   MET A 132       3.329 -11.687  -3.848  1.00 97.40           H  
ATOM   1963  CA  MET A 132       4.115 -12.425  -1.997  1.00 97.40           C  
ATOM   1964  HA  MET A 132       4.131 -13.495  -1.788  1.00 97.40           H  
ATOM   1965  C   MET A 132       3.859 -11.708  -0.665  1.00 97.40           C  
ATOM   1966  CB  MET A 132       5.489 -12.010  -2.541  1.00 97.40           C  
ATOM   1967  HB2 MET A 132       5.438 -10.995  -2.936  1.00 97.40           H  
ATOM   1968  HB3 MET A 132       6.203 -12.022  -1.717  1.00 97.40           H  
ATOM   1969  O   MET A 132       4.055 -12.300   0.395  1.00 97.40           O  
ATOM   1970  CG  MET A 132       6.003 -12.951  -3.632  1.00 97.40           C  
ATOM   1971  HG2 MET A 132       6.085 -13.958  -3.223  1.00 97.40           H  
ATOM   1972  HG3 MET A 132       5.279 -12.977  -4.447  1.00 97.40           H  
ATOM   1973  SD  MET A 132       7.611 -12.473  -4.323  1.00 97.40           S  
ATOM   1974  CE  MET A 132       8.699 -12.789  -2.906  1.00 97.40           C  
ATOM   1975  HE1 MET A 132       8.584 -13.822  -2.578  1.00 97.40           H  
ATOM   1976  HE2 MET A 132       8.452 -12.114  -2.087  1.00 97.40           H  
ATOM   1977  HE3 MET A 132       9.734 -12.620  -3.205  1.00 97.40           H  
ATOM   1978  N   GLN A 133       3.373 -10.463  -0.693  1.00 96.58           N  
ATOM   1979  H   GLN A 133       3.286  -9.995  -1.584  1.00 96.58           H  
ATOM   1980  CA  GLN A 133       3.005  -9.736   0.521  1.00 96.58           C  
ATOM   1981  HA  GLN A 133       3.863  -9.740   1.193  1.00 96.58           H  
ATOM   1982  C   GLN A 133       1.840 -10.416   1.259  1.00 96.58           C  
ATOM   1983  CB  GLN A 133       2.677  -8.279   0.162  1.00 96.58           C  
ATOM   1984  HB2 GLN A 133       1.787  -8.250  -0.468  1.00 96.58           H  
ATOM   1985  HB3 GLN A 133       3.512  -7.854  -0.395  1.00 96.58           H  
ATOM   1986  O   GLN A 133       1.893 -10.550   2.481  1.00 96.58           O  
ATOM   1987  CG  GLN A 133       2.436  -7.431   1.419  1.00 96.58           C  
ATOM   1988  HG2 GLN A 133       1.611  -7.854   1.992  1.00 96.58           H  
ATOM   1989  HG3 GLN A 133       3.332  -7.451   2.040  1.00 96.58           H  
ATOM   1990  CD  GLN A 133       2.085  -5.978   1.120  1.00 96.58           C  
ATOM   1991  NE2 GLN A 133       1.903  -5.167   2.137  1.00 96.58           N  
ATOM   1992 HE21 GLN A 133       2.009  -5.501   3.084  1.00 96.58           H  
ATOM   1993 HE22 GLN A 133       1.681  -4.212   1.895  1.00 96.58           H  
ATOM   1994  OE1 GLN A 133       1.947  -5.532  -0.004  1.00 96.58           O  
ATOM   1995  N   GLN A 134       0.811 -10.880   0.541  1.00 97.88           N  
ATOM   1996  H   GLN A 134       0.816 -10.742  -0.459  1.00 97.88           H  
ATOM   1997  CA  GLN A 134      -0.290 -11.644   1.144  1.00 97.88           C  
ATOM   1998  HA  GLN A 134      -0.698 -11.072   1.977  1.00 97.88           H  
ATOM   1999  C   GLN A 134       0.194 -12.973   1.733  1.00 97.88           C  
ATOM   2000  CB  GLN A 134      -1.406 -11.885   0.114  1.00 97.88           C  
ATOM   2001  HB2 GLN A 134      -2.111 -12.611   0.517  1.00 97.88           H  
ATOM   2002  HB3 GLN A 134      -0.978 -12.306  -0.796  1.00 97.88           H  
ATOM   2003  O   GLN A 134      -0.206 -13.322   2.843  1.00 97.88           O  
ATOM   2004  CG  GLN A 134      -2.173 -10.603  -0.241  1.00 97.88           C  
ATOM   2005  HG2 GLN A 134      -2.903 -10.832  -1.018  1.00 97.88           H  
ATOM   2006  HG3 GLN A 134      -1.479  -9.866  -0.645  1.00 97.88           H  
ATOM   2007  CD  GLN A 134      -2.914  -9.987   0.943  1.00 97.88           C  
ATOM   2008  NE2 GLN A 134      -3.053  -8.681   0.983  1.00 97.88           N  
ATOM   2009 HE21 GLN A 134      -2.653  -8.104   0.257  1.00 97.88           H  
ATOM   2010 HE22 GLN A 134      -3.537  -8.318   1.792  1.00 97.88           H  
ATOM   2011  OE1 GLN A 134      -3.386 -10.645   1.852  1.00 97.88           O  
ATOM   2012  N   PHE A 135       1.104 -13.673   1.046  1.00 97.13           N  
ATOM   2013  H   PHE A 135       1.373 -13.354   0.126  1.00 97.13           H  
ATOM   2014  CA  PHE A 135       1.730 -14.884   1.574  1.00 97.13           C  
ATOM   2015  HA  PHE A 135       0.943 -15.605   1.795  1.00 97.13           H  
ATOM   2016  C   PHE A 135       2.467 -14.600   2.892  1.00 97.13           C  
ATOM   2017  CB  PHE A 135       2.648 -15.514   0.519  1.00 97.13           C  
ATOM   2018  HB2 PHE A 135       2.076 -15.686  -0.393  1.00 97.13           H  
ATOM   2019  HB3 PHE A 135       3.459 -14.827   0.276  1.00 97.13           H  
ATOM   2020  O   PHE A 135       2.149 -15.227   3.900  1.00 97.13           O  
ATOM   2021  CG  PHE A 135       3.239 -16.830   0.982  1.00 97.13           C  
ATOM   2022  CD1 PHE A 135       4.492 -16.857   1.622  1.00 97.13           C  
ATOM   2023  HD1 PHE A 135       5.054 -15.946   1.769  1.00 97.13           H  
ATOM   2024  CD2 PHE A 135       2.500 -18.021   0.843  1.00 97.13           C  
ATOM   2025  HD2 PHE A 135       1.528 -18.003   0.373  1.00 97.13           H  
ATOM   2026  CE1 PHE A 135       5.002 -18.065   2.126  1.00 97.13           C  
ATOM   2027  HE1 PHE A 135       5.938 -18.069   2.664  1.00 97.13           H  
ATOM   2028  CE2 PHE A 135       3.016 -19.233   1.337  1.00 97.13           C  
ATOM   2029  HE2 PHE A 135       2.445 -20.145   1.242  1.00 97.13           H  
ATOM   2030  CZ  PHE A 135       4.266 -19.254   1.980  1.00 97.13           C  
ATOM   2031  HZ  PHE A 135       4.655 -20.175   2.389  1.00 97.13           H  
ATOM   2032  N   ALA A 136       3.340 -13.588   2.930  1.00 95.98           N  
ATOM   2033  H   ALA A 136       3.547 -13.100   2.070  1.00 95.98           H  
ATOM   2034  CA  ALA A 136       4.084 -13.208   4.133  1.00 95.98           C  
ATOM   2035  HA  ALA A 136       4.661 -14.070   4.470  1.00 95.98           H  
ATOM   2036  C   ALA A 136       3.171 -12.780   5.301  1.00 95.98           C  
ATOM   2037  CB  ALA A 136       5.058 -12.087   3.752  1.00 95.98           C  
ATOM   2038  HB1 ALA A 136       5.723 -12.433   2.961  1.00 95.98           H  
ATOM   2039  HB2 ALA A 136       4.507 -11.214   3.404  1.00 95.98           H  
ATOM   2040  HB3 ALA A 136       5.655 -11.816   4.623  1.00 95.98           H  
ATOM   2041  O   ALA A 136       3.434 -13.127   6.452  1.00 95.98           O  
ATOM   2042  N   ILE A 137       2.068 -12.070   5.022  1.00 95.05           N  
ATOM   2043  H   ILE A 137       1.915 -11.781   4.067  1.00 95.05           H  
ATOM   2044  CA  ILE A 137       1.055 -11.741   6.040  1.00 95.05           C  
ATOM   2045  HA  ILE A 137       1.557 -11.280   6.891  1.00 95.05           H  
ATOM   2046  C   ILE A 137       0.383 -13.018   6.561  1.00 95.05           C  
ATOM   2047  CB  ILE A 137       0.020 -10.730   5.486  1.00 95.05           C  
ATOM   2048  HB  ILE A 137      -0.345 -11.100   4.528  1.00 95.05           H  
ATOM   2049  O   ILE A 137       0.209 -13.164   7.772  1.00 95.05           O  
ATOM   2050  CG1 ILE A 137       0.682  -9.348   5.273  1.00 95.05           C  
ATOM   2051 HG12 ILE A 137       0.853  -8.875   6.240  1.00 95.05           H  
ATOM   2052 HG13 ILE A 137       1.655  -9.474   4.799  1.00 95.05           H  
ATOM   2053  CG2 ILE A 137      -1.187 -10.574   6.436  1.00 95.05           C  
ATOM   2054 HG21 ILE A 137      -1.891  -9.838   6.047  1.00 95.05           H  
ATOM   2055 HG22 ILE A 137      -0.851 -10.266   7.426  1.00 95.05           H  
ATOM   2056 HG23 ILE A 137      -1.731 -11.515   6.522  1.00 95.05           H  
ATOM   2057  CD1 ILE A 137      -0.142  -8.402   4.388  1.00 95.05           C  
ATOM   2058 HD11 ILE A 137       0.435  -7.497   4.200  1.00 95.05           H  
ATOM   2059 HD12 ILE A 137      -1.072  -8.121   4.882  1.00 95.05           H  
ATOM   2060 HD13 ILE A 137      -0.366  -8.884   3.437  1.00 95.05           H  
ATOM   2061  N   SER A 138       0.017 -13.950   5.676  1.00 94.49           N  
ATOM   2062  H   SER A 138       0.169 -13.772   4.694  1.00 94.49           H  
ATOM   2063  CA  SER A 138      -0.622 -15.211   6.067  1.00 94.49           C  
ATOM   2064  HA  SER A 138      -1.463 -14.968   6.717  1.00 94.49           H  
ATOM   2065  C   SER A 138       0.314 -16.112   6.881  1.00 94.49           C  
ATOM   2066  CB  SER A 138      -1.205 -15.929   4.843  1.00 94.49           C  
ATOM   2067  HB2 SER A 138      -1.900 -16.696   5.186  1.00 94.49           H  
ATOM   2068  HB3 SER A 138      -1.768 -15.211   4.246  1.00 94.49           H  
ATOM   2069  O   SER A 138      -0.113 -16.657   7.896  1.00 94.49           O  
ATOM   2070  OG  SER A 138      -0.233 -16.549   4.024  1.00 94.49           O  
ATOM   2071  HG  SER A 138       0.572 -16.026   4.008  1.00 94.49           H  
ATOM   2072  N   GLU A 139       1.597 -16.183   6.519  1.00 94.57           N  
ATOM   2073  H   GLU A 139       1.885 -15.716   5.671  1.00 94.57           H  
ATOM   2074  CA  GLU A 139       2.632 -16.911   7.255  1.00 94.57           C  
ATOM   2075  HA  GLU A 139       2.311 -17.944   7.391  1.00 94.57           H  
ATOM   2076  C   GLU A 139       2.839 -16.302   8.647  1.00 94.57           C  
ATOM   2077  CB  GLU A 139       3.929 -16.914   6.428  1.00 94.57           C  
ATOM   2078  HB2 GLU A 139       3.707 -17.308   5.436  1.00 94.57           H  
ATOM   2079  HB3 GLU A 139       4.289 -15.891   6.325  1.00 94.57           H  
ATOM   2080  O   GLU A 139       2.706 -17.003   9.648  1.00 94.57           O  
ATOM   2081  CG  GLU A 139       5.024 -17.781   7.069  1.00 94.57           C  
ATOM   2082  HG2 GLU A 139       4.655 -18.804   7.150  1.00 94.57           H  
ATOM   2083  HG3 GLU A 139       5.217 -17.412   8.076  1.00 94.57           H  
ATOM   2084  CD  GLU A 139       6.349 -17.778   6.288  1.00 94.57           C  
ATOM   2085  OE1 GLU A 139       7.297 -18.421   6.792  1.00 94.57           O  
ATOM   2086  OE2 GLU A 139       6.419 -17.135   5.214  1.00 94.57           O  
ATOM   2087  N   ALA A 140       3.045 -14.983   8.739  1.00 92.73           N  
ATOM   2088  H   ALA A 140       3.159 -14.450   7.889  1.00 92.73           H  
ATOM   2089  CA  ALA A 140       3.161 -14.283  10.018  1.00 92.73           C  
ATOM   2090  HA  ALA A 140       4.005 -14.700  10.567  1.00 92.73           H  
ATOM   2091  C   ALA A 140       1.908 -14.453  10.899  1.00 92.73           C  
ATOM   2092  CB  ALA A 140       3.447 -12.804   9.732  1.00 92.73           C  
ATOM   2093  HB1 ALA A 140       4.357 -12.715   9.140  1.00 92.73           H  
ATOM   2094  HB2 ALA A 140       2.618 -12.363   9.179  1.00 92.73           H  
ATOM   2095  HB3 ALA A 140       3.579 -12.270  10.673  1.00 92.73           H  
ATOM   2096  O   ALA A 140       2.022 -14.597  12.116  1.00 92.73           O  
ATOM   2097  N   THR A 141       0.715 -14.485  10.296  1.00 93.78           N  
ATOM   2098  H   THR A 141       0.690 -14.349   9.296  1.00 93.78           H  
ATOM   2099  CA  THR A 141      -0.547 -14.726  11.015  1.00 93.78           C  
ATOM   2100  HA  THR A 141      -0.583 -14.060  11.877  1.00 93.78           H  
ATOM   2101  C   THR A 141      -0.625 -16.158  11.543  1.00 93.78           C  
ATOM   2102  CB  THR A 141      -1.768 -14.417  10.134  1.00 93.78           C  
ATOM   2103  HB  THR A 141      -1.795 -15.103   9.287  1.00 93.78           H  
ATOM   2104  O   THR A 141      -0.935 -16.351  12.716  1.00 93.78           O  
ATOM   2105  CG2 THR A 141      -3.086 -14.517  10.900  1.00 93.78           C  
ATOM   2106 HG21 THR A 141      -3.268 -15.550  11.196  1.00 93.78           H  
ATOM   2107 HG22 THR A 141      -3.043 -13.884  11.787  1.00 93.78           H  
ATOM   2108 HG23 THR A 141      -3.902 -14.188  10.258  1.00 93.78           H  
ATOM   2109  OG1 THR A 141      -1.703 -13.095   9.654  1.00 93.78           O  
ATOM   2110  HG1 THR A 141      -0.992 -13.066   9.010  1.00 93.78           H  
ATOM   2111  N   LEU A 142      -0.299 -17.163  10.723  1.00 88.39           N  
ATOM   2112  H   LEU A 142      -0.016 -16.946   9.778  1.00 88.39           H  
ATOM   2113  CA  LEU A 142      -0.290 -18.570  11.135  1.00 88.39           C  
ATOM   2114  HA  LEU A 142      -1.252 -18.811  11.588  1.00 88.39           H  
ATOM   2115  C   LEU A 142       0.768 -18.841  12.213  1.00 88.39           C  
ATOM   2116  CB  LEU A 142      -0.070 -19.467   9.902  1.00 88.39           C  
ATOM   2117  HB2 LEU A 142       0.781 -19.080   9.341  1.00 88.39           H  
ATOM   2118  HB3 LEU A 142       0.188 -20.471  10.238  1.00 88.39           H  
ATOM   2119  O   LEU A 142       0.478 -19.542  13.181  1.00 88.39           O  
ATOM   2120  CG  LEU A 142      -1.293 -19.568   8.970  1.00 88.39           C  
ATOM   2121  HG  LEU A 142      -1.659 -18.571   8.724  1.00 88.39           H  
ATOM   2122  CD1 LEU A 142      -0.896 -20.274   7.673  1.00 88.39           C  
ATOM   2123 HD11 LEU A 142      -1.745 -20.291   6.989  1.00 88.39           H  
ATOM   2124 HD12 LEU A 142      -0.083 -19.727   7.197  1.00 88.39           H  
ATOM   2125 HD13 LEU A 142      -0.571 -21.293   7.882  1.00 88.39           H  
ATOM   2126  CD2 LEU A 142      -2.440 -20.360   9.605  1.00 88.39           C  
ATOM   2127 HD21 LEU A 142      -2.089 -21.344   9.915  1.00 88.39           H  
ATOM   2128 HD22 LEU A 142      -3.249 -20.475   8.884  1.00 88.39           H  
ATOM   2129 HD23 LEU A 142      -2.830 -19.827  10.473  1.00 88.39           H  
ATOM   2130  N   LEU A 143       1.953 -18.233  12.104  1.00 85.32           N  
ATOM   2131  H   LEU A 143       2.140 -17.706  11.264  1.00 85.32           H  
ATOM   2132  CA  LEU A 143       2.994 -18.288  13.133  1.00 85.32           C  
ATOM   2133  HA  LEU A 143       3.207 -19.331  13.363  1.00 85.32           H  
ATOM   2134  C   LEU A 143       2.528 -17.640  14.446  1.00 85.32           C  
ATOM   2135  CB  LEU A 143       4.272 -17.610  12.604  1.00 85.32           C  
ATOM   2136  HB2 LEU A 143       4.959 -17.461  13.437  1.00 85.32           H  
ATOM   2137  HB3 LEU A 143       4.006 -16.626  12.219  1.00 85.32           H  
ATOM   2138  O   LEU A 143       2.731 -18.221  15.509  1.00 85.32           O  
ATOM   2139  CG  LEU A 143       5.012 -18.398  11.504  1.00 85.32           C  
ATOM   2140  HG  LEU A 143       4.323 -18.668  10.704  1.00 85.32           H  
ATOM   2141  CD1 LEU A 143       6.123 -17.524  10.923  1.00 85.32           C  
ATOM   2142 HD11 LEU A 143       6.841 -17.253  11.697  1.00 85.32           H  
ATOM   2143 HD12 LEU A 143       6.635 -18.064  10.126  1.00 85.32           H  
ATOM   2144 HD13 LEU A 143       5.690 -16.622  10.491  1.00 85.32           H  
ATOM   2145  CD2 LEU A 143       5.647 -19.681  12.046  1.00 85.32           C  
ATOM   2146 HD21 LEU A 143       6.213 -20.166  11.251  1.00 85.32           H  
ATOM   2147 HD22 LEU A 143       6.317 -19.450  12.875  1.00 85.32           H  
ATOM   2148 HD23 LEU A 143       4.873 -20.371  12.381  1.00 85.32           H  
ATOM   2149  N   ALA A 144       1.851 -16.489  14.389  1.00 85.43           N  
ATOM   2150  H   ALA A 144       1.741 -16.032  13.495  1.00 85.43           H  
ATOM   2151  CA  ALA A 144       1.289 -15.841  15.575  1.00 85.43           C  
ATOM   2152  HA  ALA A 144       2.081 -15.727  16.316  1.00 85.43           H  
ATOM   2153  C   ALA A 144       0.173 -16.675  16.232  1.00 85.43           C  
ATOM   2154  CB  ALA A 144       0.791 -14.444  15.186  1.00 85.43           C  
ATOM   2155  HB1 ALA A 144       1.616 -13.860  14.777  1.00 85.43           H  
ATOM   2156  HB2 ALA A 144       0.404 -13.939  16.071  1.00 85.43           H  
ATOM   2157  HB3 ALA A 144       0.001 -14.520  14.439  1.00 85.43           H  
ATOM   2158  O   ALA A 144       0.093 -16.731  17.457  1.00 85.43           O  
ATOM   2159  N   TRP A 145      -0.663 -17.356  15.442  1.00 81.30           N  
ATOM   2160  H   TRP A 145      -0.572 -17.255  14.441  1.00 81.30           H  
ATOM   2161  CA  TRP A 145      -1.719 -18.232  15.963  1.00 81.30           C  
ATOM   2162  HA  TRP A 145      -2.249 -17.716  16.764  1.00 81.30           H  
ATOM   2163  C   TRP A 145      -1.131 -19.503  16.589  1.00 81.30           C  
ATOM   2164  CB  TRP A 145      -2.733 -18.558  14.856  1.00 81.30           C  
ATOM   2165  HB2 TRP A 145      -3.343 -19.391  15.204  1.00 81.30           H  
ATOM   2166  HB3 TRP A 145      -2.199 -18.899  13.969  1.00 81.30           H  
ATOM   2167  O   TRP A 145      -1.536 -19.882  17.684  1.00 81.30           O  
ATOM   2168  CG  TRP A 145      -3.679 -17.458  14.454  1.00 81.30           C  
ATOM   2169  CD1 TRP A 145      -3.419 -16.130  14.447  1.00 81.30           C  
ATOM   2170  HD1 TRP A 145      -2.474 -15.685  14.725  1.00 81.30           H  
ATOM   2171  CD2 TRP A 145      -5.058 -17.583  13.981  1.00 81.30           C  
ATOM   2172  CE2 TRP A 145      -5.564 -16.278  13.697  1.00 81.30           C  
ATOM   2173  CE3 TRP A 145      -5.932 -18.669  13.759  1.00 81.30           C  
ATOM   2174  HE3 TRP A 145      -5.582 -19.670  13.964  1.00 81.30           H  
ATOM   2175  NE1 TRP A 145      -4.522 -15.432  14.002  1.00 81.30           N  
ATOM   2176  HE1 TRP A 145      -4.533 -14.428  13.897  1.00 81.30           H  
ATOM   2177  CH2 TRP A 145      -7.706 -17.165  13.004  1.00 81.30           C  
ATOM   2178  HH2 TRP A 145      -8.709 -17.019  12.631  1.00 81.30           H  
ATOM   2179  CZ2 TRP A 145      -6.863 -16.060  13.214  1.00 81.30           C  
ATOM   2180  HZ2 TRP A 145      -7.204 -15.057  13.006  1.00 81.30           H  
ATOM   2181  CZ3 TRP A 145      -7.241 -18.464  13.277  1.00 81.30           C  
ATOM   2182  HZ3 TRP A 145      -7.888 -19.313  13.115  1.00 81.30           H  
ATOM   2183  N   ASN A 146      -0.125 -20.109  15.952  1.00 65.82           N  
ATOM   2184  H   ASN A 146       0.143 -19.766  15.040  1.00 65.82           H  
ATOM   2185  CA  ASN A 146       0.609 -21.254  16.497  1.00 65.82           C  
ATOM   2186  HA  ASN A 146      -0.110 -22.012  16.808  1.00 65.82           H  
ATOM   2187  C   ASN A 146       1.443 -20.887  17.744  1.00 65.82           C  
ATOM   2188  CB  ASN A 146       1.477 -21.830  15.366  1.00 65.82           C  
ATOM   2189  HB2 ASN A 146       0.874 -21.943  14.465  1.00 65.82           H  
ATOM   2190  HB3 ASN A 146       2.295 -21.143  15.147  1.00 65.82           H  
ATOM   2191  O   ASN A 146       1.688 -21.735  18.595  1.00 65.82           O  
ATOM   2192  CG  ASN A 146       2.024 -23.204  15.705  1.00 65.82           C  
ATOM   2193  ND2 ASN A 146       3.320 -23.397  15.649  1.00 65.82           N  
ATOM   2194 HD21 ASN A 146       3.628 -24.312  15.949  1.00 65.82           H  
ATOM   2195 HD22 ASN A 146       3.948 -22.627  15.472  1.00 65.82           H  
ATOM   2196  OD1 ASN A 146       1.296 -24.136  15.984  1.00 65.82           O  
ATOM   2197  N   SER A 147       1.856 -19.622  17.885  1.00 60.52           N  
ATOM   2198  H   SER A 147       1.718 -18.985  17.114  1.00 60.52           H  
ATOM   2199  CA  SER A 147       2.560 -19.135  19.079  1.00 60.52           C  
ATOM   2200  HA  SER A 147       3.344 -19.848  19.333  1.00 60.52           H  
ATOM   2201  C   SER A 147       1.654 -18.987  20.308  1.00 60.52           C  
ATOM   2202  CB  SER A 147       3.224 -17.785  18.788  1.00 60.52           C  
ATOM   2203  HB2 SER A 147       2.460 -17.025  18.629  1.00 60.52           H  
ATOM   2204  HB3 SER A 147       3.837 -17.863  17.890  1.00 60.52           H  
ATOM   2205  O   SER A 147       2.162 -19.031  21.426  1.00 60.52           O  
ATOM   2206  OG  SER A 147       4.051 -17.404  19.870  1.00 60.52           O  
ATOM   2207  HG  SER A 147       3.602 -17.624  20.689  1.00 60.52           H  
ATOM   2208  N   LEU A 148       0.343 -18.784  20.132  1.00 57.06           N  
ATOM   2209  H   LEU A 148      -0.027 -18.779  19.192  1.00 57.06           H  
ATOM   2210  CA  LEU A 148      -0.565 -18.448  21.237  1.00 57.06           C  
ATOM   2211  HA  LEU A 148      -0.023 -17.793  21.919  1.00 57.06           H  
ATOM   2212  C   LEU A 148      -0.999 -19.673  22.064  1.00 57.06           C  
ATOM   2213  CB  LEU A 148      -1.752 -17.657  20.654  1.00 57.06           C  
ATOM   2214  HB2 LEU A 148      -1.357 -16.844  20.046  1.00 57.06           H  
ATOM   2215  HB3 LEU A 148      -2.318 -18.320  20.000  1.00 57.06           H  
ATOM   2216  O   LEU A 148      -1.328 -19.534  23.239  1.00 57.06           O  
ATOM   2217  CG  LEU A 148      -2.710 -17.057  21.703  1.00 57.06           C  
ATOM   2218  HG  LEU A 148      -3.159 -17.856  22.294  1.00 57.06           H  
ATOM   2219  CD1 LEU A 148      -2.024 -16.062  22.643  1.00 57.06           C  
ATOM   2220 HD11 LEU A 148      -1.502 -15.294  22.072  1.00 57.06           H  
ATOM   2221 HD12 LEU A 148      -1.301 -16.582  23.272  1.00 57.06           H  
ATOM   2222 HD13 LEU A 148      -2.758 -15.597  23.300  1.00 57.06           H  
ATOM   2223  CD2 LEU A 148      -3.841 -16.316  20.984  1.00 57.06           C  
ATOM   2224 HD21 LEU A 148      -4.361 -17.008  20.323  1.00 57.06           H  
ATOM   2225 HD22 LEU A 148      -3.430 -15.493  20.399  1.00 57.06           H  
ATOM   2226 HD23 LEU A 148      -4.547 -15.928  21.719  1.00 57.06           H  
ATOM   2227  N   ASP A 149      -0.942 -20.876  21.486  1.00 53.43           N  
ATOM   2228  H   ASP A 149      -0.682 -20.930  20.512  1.00 53.43           H  
ATOM   2229  CA  ASP A 149      -1.230 -22.142  22.188  1.00 53.43           C  
ATOM   2230  HA  ASP A 149      -2.065 -21.966  22.867  1.00 53.43           H  
ATOM   2231  C   ASP A 149      -0.042 -22.626  23.058  1.00 53.43           C  
ATOM   2232  CB  ASP A 149      -1.681 -23.185  21.145  1.00 53.43           C  
ATOM   2233  HB2 ASP A 149      -0.799 -23.611  20.666  1.00 53.43           H  
ATOM   2234  HB3 ASP A 149      -2.260 -22.680  20.372  1.00 53.43           H  
ATOM   2235  O   ASP A 149      -0.144 -23.600  23.800  1.00 53.43           O  
ATOM   2236  CG  ASP A 149      -2.569 -24.308  21.707  1.00 53.43           C  
ATOM   2237  OD1 ASP A 149      -3.375 -24.023  22.624  1.00 53.43           O  
ATOM   2238  OD2 ASP A 149      -2.517 -25.423  21.139  1.00 53.43           O  
ATOM   2239  N   GLY A 150       1.101 -21.925  22.999  1.00 54.67           N  
ATOM   2240  H   GLY A 150       1.125 -21.130  22.376  1.00 54.67           H  
ATOM   2241  CA  GLY A 150       2.332 -22.267  23.721  1.00 54.67           C  
ATOM   2242  HA2 GLY A 150       2.352 -23.340  23.914  1.00 54.67           H  
ATOM   2243  HA3 GLY A 150       3.178 -22.029  23.077  1.00 54.67           H  
ATOM   2244  C   GLY A 150       2.559 -21.545  25.057  1.00 54.67           C  
ATOM   2245  O   GLY A 150       3.481 -21.916  25.782  1.00 54.67           O  
ATOM   2246  N   GLU A 151       1.761 -20.527  25.409  1.00 52.31           N  
ATOM   2247  H   GLU A 151       1.028 -20.258  24.769  1.00 52.31           H  
ATOM   2248  CA  GLU A 151       2.026 -19.654  26.573  1.00 52.31           C  
ATOM   2249  HA  GLU A 151       2.884 -20.077  27.096  1.00 52.31           H  
ATOM   2250  C   GLU A 151       0.940 -19.656  27.668  1.00 52.31           C  
ATOM   2251  CB  GLU A 151       2.525 -18.259  26.147  1.00 52.31           C  
ATOM   2252  HB2 GLU A 151       3.420 -18.391  25.539  1.00 52.31           H  
ATOM   2253  HB3 GLU A 151       2.823 -17.729  27.051  1.00 52.31           H  
ATOM   2254  O   GLU A 151       0.679 -18.641  28.315  1.00 52.31           O  
ATOM   2255  CG  GLU A 151       1.534 -17.383  25.362  1.00 52.31           C  
ATOM   2256  HG2 GLU A 151       0.570 -17.398  25.871  1.00 52.31           H  
ATOM   2257  HG3 GLU A 151       1.395 -17.809  24.368  1.00 52.31           H  
ATOM   2258  CD  GLU A 151       2.012 -15.920  25.237  1.00 52.31           C  
ATOM   2259  OE1 GLU A 151       1.158 -15.057  24.927  1.00 52.31           O  
ATOM   2260  OE2 GLU A 151       3.215 -15.648  25.472  1.00 52.31           O  
ATOM   2261  N   SER A 152       0.349 -20.822  27.968  1.00 44.77           N  
ATOM   2262  H   SER A 152       0.593 -21.634  27.419  1.00 44.77           H  
ATOM   2263  CA  SER A 152      -0.496 -20.997  29.164  1.00 44.77           C  
ATOM   2264  HA  SER A 152      -0.689 -20.008  29.578  1.00 44.77           H  
ATOM   2265  C   SER A 152       0.203 -21.776  30.297  1.00 44.77           C  
ATOM   2266  CB  SER A 152      -1.905 -21.491  28.811  1.00 44.77           C  
ATOM   2267  HB2 SER A 152      -2.521 -21.440  29.708  1.00 44.77           H  
ATOM   2268  HB3 SER A 152      -2.338 -20.825  28.064  1.00 44.77           H  
ATOM   2269  O   SER A 152       0.246 -22.998  30.337  1.00 44.77           O  
ATOM   2270  OG  SER A 152      -1.951 -22.812  28.324  1.00 44.77           O  
ATOM   2271  HG  SER A 152      -1.612 -22.841  27.426  1.00 44.77           H  
ATOM   2272  N   LEU A 153       0.734 -21.018  31.265  1.00 50.83           N  
ATOM   2273  H   LEU A 153       0.738 -20.027  31.073  1.00 50.83           H  
ATOM   2274  CA  LEU A 153       1.102 -21.436  32.631  1.00 50.83           C  
ATOM   2275  HA  LEU A 153       1.748 -20.648  33.018  1.00 50.83           H  
ATOM   2276  C   LEU A 153       1.924 -22.737  32.817  1.00 50.83           C  
ATOM   2277  CB  LEU A 153      -0.146 -21.452  33.543  1.00 50.83           C  
ATOM   2278  HB2 LEU A 153      -0.868 -22.171  33.159  1.00 50.83           H  
ATOM   2279  HB3 LEU A 153       0.178 -21.821  34.517  1.00 50.83           H  
ATOM   2280  O   LEU A 153       1.449 -23.700  33.414  1.00 50.83           O  
ATOM   2281  CG  LEU A 153      -0.820 -20.086  33.764  1.00 50.83           C  
ATOM   2282  HG  LEU A 153      -0.104 -19.287  33.574  1.00 50.83           H  
ATOM   2283  CD1 LEU A 153      -2.037 -19.896  32.856  1.00 50.83           C  
ATOM   2284 HD11 LEU A 153      -1.734 -19.952  31.811  1.00 50.83           H  
ATOM   2285 HD12 LEU A 153      -2.776 -20.674  33.050  1.00 50.83           H  
ATOM   2286 HD13 LEU A 153      -2.483 -18.918  33.034  1.00 50.83           H  
ATOM   2287  CD2 LEU A 153      -1.298 -19.959  35.213  1.00 50.83           C  
ATOM   2288 HD21 LEU A 153      -0.445 -20.028  35.888  1.00 50.83           H  
ATOM   2289 HD22 LEU A 153      -2.004 -20.757  35.442  1.00 50.83           H  
ATOM   2290 HD23 LEU A 153      -1.782 -18.993  35.358  1.00 50.83           H  
ATOM   2291  N   CYS A 154       3.231 -22.683  32.535  1.00 46.66           N  
ATOM   2292  H   CYS A 154       3.556 -21.969  31.899  1.00 46.66           H  
ATOM   2293  CA  CYS A 154       4.212 -23.340  33.418  1.00 46.66           C  
ATOM   2294  HA  CYS A 154       3.806 -23.270  34.428  1.00 46.66           H  
ATOM   2295  C   CYS A 154       5.560 -22.599  33.478  1.00 46.66           C  
ATOM   2296  CB  CYS A 154       4.347 -24.841  33.128  1.00 46.66           C  
ATOM   2297  HB2 CYS A 154       5.062 -25.008  32.323  1.00 46.66           H  
ATOM   2298  HB3 CYS A 154       3.380 -25.254  32.843  1.00 46.66           H  
ATOM   2299  O   CYS A 154       6.636 -23.181  33.361  1.00 46.66           O  
ATOM   2300  SG  CYS A 154       4.903 -25.643  34.667  1.00 46.66           S  
ATOM   2301  HG  CYS A 154       4.977 -26.885  34.180  1.00 46.66           H  
ATOM   2302  N   ALA A 155       5.508 -21.284  33.703  1.00 45.67           N  
ATOM   2303  H   ALA A 155       4.602 -20.845  33.788  1.00 45.67           H  
ATOM   2304  CA  ALA A 155       6.681 -20.497  34.079  1.00 45.67           C  
ATOM   2305  HA  ALA A 155       7.549 -20.919  33.574  1.00 45.67           H  
ATOM   2306  C   ALA A 155       6.974 -20.599  35.592  1.00 45.67           C  
ATOM   2307  CB  ALA A 155       6.524 -19.062  33.558  1.00 45.67           C  
ATOM   2308  HB1 ALA A 155       6.354 -19.075  32.481  1.00 45.67           H  
ATOM   2309  HB2 ALA A 155       7.433 -18.496  33.763  1.00 45.67           H  
ATOM   2310  HB3 ALA A 155       5.684 -18.575  34.052  1.00 45.67           H  
ATOM   2311  O   ALA A 155       7.273 -19.593  36.232  1.00 45.67           O  
ATOM   2312  N   ASP A 156       6.933 -21.808  36.165  1.00 42.10           N  
ATOM   2313  H   ASP A 156       6.732 -22.608  35.582  1.00 42.10           H  
ATOM   2314  CA  ASP A 156       7.488 -22.076  37.502  1.00 42.10           C  
ATOM   2315  HA  ASP A 156       7.388 -21.160  38.085  1.00 42.10           H  
ATOM   2316  C   ASP A 156       9.000 -22.349  37.391  1.00 42.10           C  
ATOM   2317  CB  ASP A 156       6.680 -23.150  38.251  1.00 42.10           C  
ATOM   2318  HB2 ASP A 156       6.890 -24.130  37.824  1.00 42.10           H  
ATOM   2319  HB3 ASP A 156       5.617 -22.944  38.120  1.00 42.10           H  
ATOM   2320  O   ASP A 156       9.535 -23.387  37.792  1.00 42.10           O  
ATOM   2321  CG  ASP A 156       6.978 -23.151  39.760  1.00 42.10           C  
ATOM   2322  OD1 ASP A 156       7.355 -22.086  40.300  1.00 42.10           O  
ATOM   2323  OD2 ASP A 156       6.840 -24.219  40.392  1.00 42.10           O  
ATOM   2324  N   SER A 157       9.699 -21.398  36.760  1.00 43.19           N  
ATOM   2325  H   SER A 157       9.188 -20.567  36.499  1.00 43.19           H  
ATOM   2326  CA  SER A 157      11.154 -21.402  36.614  1.00 43.19           C  
ATOM   2327  HA  SER A 157      11.471 -22.409  36.341  1.00 43.19           H  
ATOM   2328  C   SER A 157      11.790 -21.052  37.956  1.00 43.19           C  
ATOM   2329  CB  SER A 157      11.600 -20.462  35.491  1.00 43.19           C  
ATOM   2330  HB2 SER A 157      11.333 -19.437  35.747  1.00 43.19           H  
ATOM   2331  HB3 SER A 157      11.085 -20.739  34.570  1.00 43.19           H  
ATOM   2332  O   SER A 157      12.240 -19.929  38.196  1.00 43.19           O  
ATOM   2333  OG  SER A 157      13.000 -20.555  35.284  1.00 43.19           O  
ATOM   2334  HG  SER A 157      13.230 -19.936  34.587  1.00 43.19           H  
ATOM   2335  N   ASN A 158      11.820 -22.044  38.846  1.00 42.70           N  
ATOM   2336  H   ASN A 158      11.287 -22.871  38.617  1.00 42.70           H  
ATOM   2337  CA  ASN A 158      12.538 -22.010  40.112  1.00 42.70           C  
ATOM   2338  HA  ASN A 158      12.296 -21.076  40.618  1.00 42.70           H  
ATOM   2339  C   ASN A 158      14.060 -22.001  39.875  1.00 42.70           C  
ATOM   2340  CB  ASN A 158      12.062 -23.165  41.016  1.00 42.70           C  
ATOM   2341  HB2 ASN A 158      12.767 -23.302  41.836  1.00 42.70           H  
ATOM   2342  HB3 ASN A 158      12.015 -24.096  40.452  1.00 42.70           H  
ATOM   2343  O   ASN A 158      14.778 -22.938  40.220  1.00 42.70           O  
ATOM   2344  CG  ASN A 158      10.720 -22.857  41.647  1.00 42.70           C  
ATOM   2345  ND2 ASN A 158       9.669 -23.478  41.179  1.00 42.70           N  
ATOM   2346 HD21 ASN A 158       8.759 -23.093  41.390  1.00 42.70           H  
ATOM   2347 HD22 ASN A 158       9.709 -24.073  40.363  1.00 42.70           H  
ATOM   2348  OD1 ASN A 158      10.636 -22.042  42.553  1.00 42.70           O  
ATOM   2349  N   GLN A 159      14.580 -20.889  39.350  1.00 44.96           N  
ATOM   2350  H   GLN A 159      13.922 -20.204  39.007  1.00 44.96           H  
ATOM   2351  CA  GLN A 159      15.991 -20.491  39.447  1.00 44.96           C  
ATOM   2352  HA  GLN A 159      16.619 -21.357  39.235  1.00 44.96           H  
ATOM   2353  C   GLN A 159      16.298 -20.058  40.896  1.00 44.96           C  
ATOM   2354  CB  GLN A 159      16.298 -19.411  38.392  1.00 44.96           C  
ATOM   2355  HB2 GLN A 159      17.237 -18.912  38.636  1.00 44.96           H  
ATOM   2356  HB3 GLN A 159      15.516 -18.653  38.442  1.00 44.96           H  
ATOM   2357  O   GLN A 159      16.713 -18.936  41.179  1.00 44.96           O  
ATOM   2358  CG  GLN A 159      16.357 -19.966  36.951  1.00 44.96           C  
ATOM   2359  HG2 GLN A 159      15.869 -19.247  36.294  1.00 44.96           H  
ATOM   2360  HG3 GLN A 159      15.788 -20.893  36.884  1.00 44.96           H  
ATOM   2361  CD  GLN A 159      17.765 -20.196  36.391  1.00 44.96           C  
ATOM   2362  NE2 GLN A 159      17.882 -20.868  35.267  1.00 44.96           N  
ATOM   2363 HE21 GLN A 159      18.822 -20.991  34.919  1.00 44.96           H  
ATOM   2364 HE22 GLN A 159      17.065 -21.245  34.807  1.00 44.96           H  
ATOM   2365  OE1 GLN A 159      18.782 -19.767  36.910  1.00 44.96           O  
ATOM   2366  N   GLY A 160      16.038 -20.969  41.836  1.00 38.96           N  
ATOM   2367  H   GLY A 160      15.686 -21.860  41.515  1.00 38.96           H  
ATOM   2368  CA  GLY A 160      16.139 -20.782  43.276  1.00 38.96           C  
ATOM   2369  HA2 GLY A 160      15.150 -20.899  43.719  1.00 38.96           H  
ATOM   2370  HA3 GLY A 160      16.505 -19.783  43.512  1.00 38.96           H  
ATOM   2371  C   GLY A 160      17.068 -21.819  43.893  1.00 38.96           C  
ATOM   2372  O   GLY A 160      16.602 -22.797  44.458  1.00 38.96           O  
ATOM   2373  N   SER A 161      18.379 -21.571  43.802  1.00 40.93           N  
ATOM   2374  H   SER A 161      18.637 -20.769  43.244  1.00 40.93           H  
ATOM   2375  CA  SER A 161      19.432 -22.176  44.637  1.00 40.93           C  
ATOM   2376  HA  SER A 161      20.386 -21.996  44.142  1.00 40.93           H  
ATOM   2377  C   SER A 161      19.334 -23.695  44.873  1.00 40.93           C  
ATOM   2378  CB  SER A 161      19.475 -21.406  45.965  1.00 40.93           C  
ATOM   2379  HB2 SER A 161      19.666 -20.354  45.756  1.00 40.93           H  
ATOM   2380  HB3 SER A 161      18.514 -21.493  46.473  1.00 40.93           H  
ATOM   2381  O   SER A 161      18.796 -24.144  45.888  1.00 40.93           O  
ATOM   2382  OG  SER A 161      20.493 -21.889  46.815  1.00 40.93           O  
ATOM   2383  HG  SER A 161      20.119 -22.628  47.300  1.00 40.93           H  
ATOM   2384  N   VAL A 162      19.990 -24.490  44.016  1.00 45.05           N  
ATOM   2385  H   VAL A 162      20.408 -24.070  43.198  1.00 45.05           H  
ATOM   2386  CA  VAL A 162      20.211 -25.936  44.234  1.00 45.05           C  
ATOM   2387  HA  VAL A 162      19.269 -26.349  44.596  1.00 45.05           H  
ATOM   2388  C   VAL A 162      21.257 -26.163  45.342  1.00 45.05           C  
ATOM   2389  CB  VAL A 162      20.564 -26.700  42.933  1.00 45.05           C  
ATOM   2390  HB  VAL A 162      21.617 -26.559  42.693  1.00 45.05           H  
ATOM   2391  O   VAL A 162      22.369 -26.630  45.107  1.00 45.05           O  
ATOM   2392  CG1 VAL A 162      20.282 -28.199  43.119  1.00 45.05           C  
ATOM   2393 HG11 VAL A 162      20.875 -28.593  43.945  1.00 45.05           H  
ATOM   2394 HG12 VAL A 162      20.559 -28.741  42.215  1.00 45.05           H  
ATOM   2395 HG13 VAL A 162      19.224 -28.364  43.322  1.00 45.05           H  
ATOM   2396  CG2 VAL A 162      19.759 -26.233  41.713  1.00 45.05           C  
ATOM   2397 HG21 VAL A 162      18.691 -26.284  41.926  1.00 45.05           H  
ATOM   2398 HG22 VAL A 162      20.027 -25.211  41.445  1.00 45.05           H  
ATOM   2399 HG23 VAL A 162      19.980 -26.873  40.858  1.00 45.05           H  
ATOM   2400  N   ALA A 163      20.907 -25.795  46.573  1.00 48.82           N  
ATOM   2401  H   ALA A 163      19.991 -25.383  46.684  1.00 48.82           H  
ATOM   2402  CA  ALA A 163      21.718 -25.982  47.768  1.00 48.82           C  
ATOM   2403  HA  ALA A 163      22.724 -26.285  47.479  1.00 48.82           H  
ATOM   2404  C   ALA A 163      21.124 -27.104  48.631  1.00 48.82           C  
ATOM   2405  CB  ALA A 163      21.850 -24.643  48.505  1.00 48.82           C  
ATOM   2406  HB1 ALA A 163      20.865 -24.284  48.803  1.00 48.82           H  
ATOM   2407  HB2 ALA A 163      22.322 -23.909  47.852  1.00 48.82           H  
ATOM   2408  HB3 ALA A 163      22.463 -24.777  49.396  1.00 48.82           H  
ATOM   2409  O   ALA A 163      20.267 -26.865  49.475  1.00 48.82           O  
ATOM   2410  N   HIS A 164      21.623 -28.322  48.408  1.00 46.91           N  
ATOM   2411  H   HIS A 164      22.253 -28.402  47.623  1.00 46.91           H  
ATOM   2412  CA  HIS A 164      21.609 -29.454  49.343  1.00 46.91           C  
ATOM   2413  HA  HIS A 164      21.744 -30.360  48.751  1.00 46.91           H  
ATOM   2414  C   HIS A 164      20.331 -29.671  50.181  1.00 46.91           C  
ATOM   2415  CB  HIS A 164      22.832 -29.336  50.270  1.00 46.91           C  
ATOM   2416  HB2 HIS A 164      22.853 -30.197  50.937  1.00 46.91           H  
ATOM   2417  HB3 HIS A 164      22.728 -28.444  50.887  1.00 46.91           H  
ATOM   2418  O   HIS A 164      20.293 -29.322  51.361  1.00 46.91           O  
ATOM   2419  CG  HIS A 164      24.154 -29.268  49.555  1.00 46.91           C  
ATOM   2420  CD2 HIS A 164      24.865 -28.134  49.270  1.00 46.91           C  
ATOM   2421  HD2 HIS A 164      24.572 -27.122  49.509  1.00 46.91           H  
ATOM   2422  ND1 HIS A 164      24.887 -30.337  49.096  1.00 46.91           N  
ATOM   2423  HD1 HIS A 164      24.625 -31.311  49.146  1.00 46.91           H  
ATOM   2424  CE1 HIS A 164      26.014 -29.857  48.544  1.00 46.91           C  
ATOM   2425  HE1 HIS A 164      26.786 -30.456  48.084  1.00 46.91           H  
ATOM   2426  NE2 HIS A 164      26.046 -28.519  48.630  1.00 46.91           N  
ATOM   2427  N   LEU A 165      19.356 -30.410  49.643  1.00 43.30           N  
ATOM   2428  H   LEU A 165      19.414 -30.664  48.667  1.00 43.30           H  
ATOM   2429  CA  LEU A 165      18.450 -31.211  50.473  1.00 43.30           C  
ATOM   2430  HA  LEU A 165      18.822 -31.193  51.498  1.00 43.30           H  
ATOM   2431  C   LEU A 165      18.526 -32.682  50.058  1.00 43.30           C  
ATOM   2432  CB  LEU A 165      17.028 -30.626  50.500  1.00 43.30           C  
ATOM   2433  HB2 LEU A 165      16.354 -31.367  50.929  1.00 43.30           H  
ATOM   2434  HB3 LEU A 165      16.708 -30.439  49.475  1.00 43.30           H  
ATOM   2435  O   LEU A 165      18.625 -33.008  48.880  1.00 43.30           O  
ATOM   2436  CG  LEU A 165      16.909 -29.324  51.322  1.00 43.30           C  
ATOM   2437  HG  LEU A 165      17.567 -28.562  50.904  1.00 43.30           H  
ATOM   2438  CD1 LEU A 165      15.471 -28.810  51.245  1.00 43.30           C  
ATOM   2439 HD11 LEU A 165      15.207 -28.629  50.203  1.00 43.30           H  
ATOM   2440 HD12 LEU A 165      15.385 -27.869  51.787  1.00 43.30           H  
ATOM   2441 HD13 LEU A 165      14.782 -29.542  51.667  1.00 43.30           H  
ATOM   2442  CD2 LEU A 165      17.231 -29.510  52.812  1.00 43.30           C  
ATOM   2443 HD21 LEU A 165      16.630 -30.318  53.230  1.00 43.30           H  
ATOM   2444 HD22 LEU A 165      18.291 -29.724  52.948  1.00 43.30           H  
ATOM   2445 HD23 LEU A 165      17.017 -28.584  53.346  1.00 43.30           H  
ATOM   2446  N   SER A 166      18.600 -33.544  51.072  1.00 43.75           N  
ATOM   2447  H   SER A 166      18.430 -33.181  51.999  1.00 43.75           H  
ATOM   2448  CA  SER A 166      19.130 -34.905  50.965  1.00 43.75           C  
ATOM   2449  HA  SER A 166      20.057 -34.858  50.394  1.00 43.75           H  
ATOM   2450  C   SER A 166      18.195 -35.889  50.255  1.00 43.75           C  
ATOM   2451  CB  SER A 166      19.467 -35.419  52.369  1.00 43.75           C  
ATOM   2452  HB2 SER A 166      19.990 -34.641  52.925  1.00 43.75           H  
ATOM   2453  HB3 SER A 166      18.546 -35.673  52.894  1.00 43.75           H  
ATOM   2454  O   SER A 166      16.974 -35.798  50.362  1.00 43.75           O  
ATOM   2455  OG  SER A 166      20.304 -36.552  52.290  1.00 43.75           O  
ATOM   2456  HG  SER A 166      20.334 -36.999  53.139  1.00 43.75           H  
ATOM   2457  N   GLU A 167      18.807 -36.908  49.656  1.00 48.40           N  
ATOM   2458  H   GLU A 167      19.816 -36.900  49.714  1.00 48.40           H  
ATOM   2459  CA  GLU A 167      18.265 -38.072  48.929  1.00 48.40           C  
ATOM   2460  HA  GLU A 167      17.742 -37.727  48.037  1.00 48.40           H  
ATOM   2461  C   GLU A 167      17.282 -38.958  49.743  1.00 48.40           C  
ATOM   2462  CB  GLU A 167      19.532 -38.840  48.495  1.00 48.40           C  
ATOM   2463  HB2 GLU A 167      19.957 -39.322  49.375  1.00 48.40           H  
ATOM   2464  HB3 GLU A 167      20.250 -38.096  48.150  1.00 48.40           H  
ATOM   2465  O   GLU A 167      16.807 -39.984  49.272  1.00 48.40           O  
ATOM   2466  CG  GLU A 167      19.418 -39.876  47.367  1.00 48.40           C  
ATOM   2467  HG2 GLU A 167      18.833 -40.727  47.716  1.00 48.40           H  
ATOM   2468  HG3 GLU A 167      18.895 -39.415  46.529  1.00 48.40           H  
ATOM   2469  CD  GLU A 167      20.808 -40.365  46.900  1.00 48.40           C  
ATOM   2470  OE1 GLU A 167      20.861 -41.054  45.858  1.00 48.40           O  
ATOM   2471  OE2 GLU A 167      21.818 -40.045  47.574  1.00 48.40           O  
ATOM   2472  N   VAL A 168      16.938 -38.565  50.975  1.00 51.96           N  
ATOM   2473  H   VAL A 168      17.246 -37.641  51.244  1.00 51.96           H  
ATOM   2474  CA  VAL A 168      16.270 -39.398  51.995  1.00 51.96           C  
ATOM   2475  HA  VAL A 168      16.388 -40.435  51.680  1.00 51.96           H  
ATOM   2476  C   VAL A 168      14.748 -39.186  52.113  1.00 51.96           C  
ATOM   2477  CB  VAL A 168      17.031 -39.255  53.334  1.00 51.96           C  
ATOM   2478  HB  VAL A 168      18.087 -39.129  53.096  1.00 51.96           H  
ATOM   2479  O   VAL A 168      14.129 -39.669  53.054  1.00 51.96           O  
ATOM   2480  CG1 VAL A 168      16.615 -38.018  54.146  1.00 51.96           C  
ATOM   2481 HG11 VAL A 168      17.303 -37.884  54.980  1.00 51.96           H  
ATOM   2482 HG12 VAL A 168      15.607 -38.145  54.540  1.00 51.96           H  
ATOM   2483 HG13 VAL A 168      16.644 -37.133  53.511  1.00 51.96           H  
ATOM   2484  CG2 VAL A 168      16.954 -40.512  54.204  1.00 51.96           C  
ATOM   2485 HG21 VAL A 168      15.923 -40.719  54.490  1.00 51.96           H  
ATOM   2486 HG22 VAL A 168      17.339 -41.366  53.647  1.00 51.96           H  
ATOM   2487 HG23 VAL A 168      17.552 -40.379  55.105  1.00 51.96           H  
ATOM   2488  N   ASN A 169      14.119 -38.448  51.190  1.00 45.21           N  
ATOM   2489  H   ASN A 169      14.682 -38.054  50.450  1.00 45.21           H  
ATOM   2490  CA  ASN A 169      12.657 -38.231  51.180  1.00 45.21           C  
ATOM   2491  HA  ASN A 169      12.207 -38.922  51.893  1.00 45.21           H  
ATOM   2492  C   ASN A 169      11.995 -38.579  49.831  1.00 45.21           C  
ATOM   2493  CB  ASN A 169      12.342 -36.804  51.669  1.00 45.21           C  
ATOM   2494  HB2 ASN A 169      12.597 -36.095  50.881  1.00 45.21           H  
ATOM   2495  HB3 ASN A 169      12.952 -36.583  52.545  1.00 45.21           H  
ATOM   2496  O   ASN A 169      10.883 -38.143  49.543  1.00 45.21           O  
ATOM   2497  CG  ASN A 169      10.883 -36.602  52.071  1.00 45.21           C  
ATOM   2498  ND2 ASN A 169      10.457 -35.367  52.197  1.00 45.21           N  
ATOM   2499 HD21 ASN A 169       9.474 -35.269  52.408  1.00 45.21           H  
ATOM   2500 HD22 ASN A 169      11.053 -34.593  51.939  1.00 45.21           H  
ATOM   2501  OD1 ASN A 169      10.111 -37.516  52.317  1.00 45.21           O  
ATOM   2502  N   GLN A 170      12.675 -39.350  48.977  1.00 42.13           N  
ATOM   2503  H   GLN A 170      13.581 -39.704  49.248  1.00 42.13           H  
ATOM   2504  CA  GLN A 170      12.171 -39.687  47.640  1.00 42.13           C  
ATOM   2505  HA  GLN A 170      11.517 -38.872  47.329  1.00 42.13           H  
ATOM   2506  C   GLN A 170      11.281 -40.949  47.612  1.00 42.13           C  
ATOM   2507  CB  GLN A 170      13.353 -39.697  46.654  1.00 42.13           C  
ATOM   2508  HB2 GLN A 170      13.908 -40.631  46.741  1.00 42.13           H  
ATOM   2509  HB3 GLN A 170      14.026 -38.884  46.929  1.00 42.13           H  
ATOM   2510  O   GLN A 170      10.767 -41.313  46.560  1.00 42.13           O  
ATOM   2511  CG  GLN A 170      12.915 -39.481  45.194  1.00 42.13           C  
ATOM   2512  HG2 GLN A 170      11.972 -38.934  45.162  1.00 42.13           H  
ATOM   2513  HG3 GLN A 170      12.760 -40.448  44.716  1.00 42.13           H  
ATOM   2514  CD  GLN A 170      13.946 -38.682  44.404  1.00 42.13           C  
ATOM   2515  NE2 GLN A 170      13.959 -37.371  44.518  1.00 42.13           N  
ATOM   2516 HE21 GLN A 170      14.670 -36.903  43.973  1.00 42.13           H  
ATOM   2517 HE22 GLN A 170      13.288 -36.889  45.098  1.00 42.13           H  
ATOM   2518  OE1 GLN A 170      14.766 -39.207  43.676  1.00 42.13           O  
ATOM   2519  N   GLU A 171      11.040 -41.586  48.765  1.00 45.20           N  
ATOM   2520  H   GLU A 171      11.521 -41.264  49.593  1.00 45.20           H  
ATOM   2521  CA  GLU A 171      10.247 -42.823  48.890  1.00 45.20           C  
ATOM   2522  HA  GLU A 171      10.151 -43.264  47.898  1.00 45.20           H  
ATOM   2523  C   GLU A 171       8.791 -42.626  49.374  1.00 45.20           C  
ATOM   2524  CB  GLU A 171      11.030 -43.859  49.725  1.00 45.20           C  
ATOM   2525  HB2 GLU A 171      10.483 -44.802  49.700  1.00 45.20           H  
ATOM   2526  HB3 GLU A 171      11.994 -44.022  49.244  1.00 45.20           H  
ATOM   2527  O   GLU A 171       8.045 -43.597  49.480  1.00 45.20           O  
ATOM   2528  CG  GLU A 171      11.274 -43.456  51.192  1.00 45.20           C  
ATOM   2529  HG2 GLU A 171      10.312 -43.333  51.688  1.00 45.20           H  
ATOM   2530  HG3 GLU A 171      11.782 -42.492  51.208  1.00 45.20           H  
ATOM   2531  CD  GLU A 171      12.118 -44.484  51.975  1.00 45.20           C  
ATOM   2532  OE1 GLU A 171      12.693 -44.077  53.010  1.00 45.20           O  
ATOM   2533  OE2 GLU A 171      12.168 -45.667  51.566  1.00 45.20           O  
ATOM   2534  N   SER A 172       8.340 -41.392  49.650  1.00 44.82           N  
ATOM   2535  H   SER A 172       8.971 -40.611  49.536  1.00 44.82           H  
ATOM   2536  CA  SER A 172       7.014 -41.146  50.260  1.00 44.82           C  
ATOM   2537  HA  SER A 172       6.692 -42.074  50.732  1.00 44.82           H  
ATOM   2538  C   SER A 172       5.874 -40.782  49.293  1.00 44.82           C  
ATOM   2539  CB  SER A 172       7.124 -40.132  51.406  1.00 44.82           C  
ATOM   2540  HB2 SER A 172       7.888 -40.465  52.109  1.00 44.82           H  
ATOM   2541  HB3 SER A 172       6.171 -40.087  51.932  1.00 44.82           H  
ATOM   2542  O   SER A 172       4.717 -40.771  49.713  1.00 44.82           O  
ATOM   2543  OG  SER A 172       7.451 -38.838  50.938  1.00 44.82           O  
ATOM   2544  HG  SER A 172       8.300 -38.573  51.299  1.00 44.82           H  
ATOM   2545  N   ILE A 173       6.154 -40.523  48.006  1.00 49.30           N  
ATOM   2546  H   ILE A 173       7.122 -40.563  47.723  1.00 49.30           H  
ATOM   2547  CA  ILE A 173       5.150 -40.018  47.037  1.00 49.30           C  
ATOM   2548  HA  ILE A 173       4.269 -39.755  47.622  1.00 49.30           H  
ATOM   2549  C   ILE A 173       4.623 -41.073  46.046  1.00 49.30           C  
ATOM   2550  CB  ILE A 173       5.593 -38.713  46.313  1.00 49.30           C  
ATOM   2551  HB  ILE A 173       5.708 -38.937  45.252  1.00 49.30           H  
ATOM   2552  O   ILE A 173       3.689 -40.797  45.298  1.00 49.30           O  
ATOM   2553  CG1 ILE A 173       6.942 -38.123  46.792  1.00 49.30           C  
ATOM   2554 HG12 ILE A 173       7.718 -38.878  46.668  1.00 49.30           H  
ATOM   2555 HG13 ILE A 173       6.876 -37.868  47.850  1.00 49.30           H  
ATOM   2556  CG2 ILE A 173       4.459 -37.677  46.452  1.00 49.30           C  
ATOM   2557 HG21 ILE A 173       4.373 -37.353  47.489  1.00 49.30           H  
ATOM   2558 HG22 ILE A 173       4.651 -36.813  45.816  1.00 49.30           H  
ATOM   2559 HG23 ILE A 173       3.515 -38.119  46.132  1.00 49.30           H  
ATOM   2560  CD1 ILE A 173       7.400 -36.879  46.019  1.00 49.30           C  
ATOM   2561 HD11 ILE A 173       6.749 -36.032  46.234  1.00 49.30           H  
ATOM   2562 HD12 ILE A 173       8.414 -36.620  46.326  1.00 49.30           H  
ATOM   2563 HD13 ILE A 173       7.397 -37.083  44.948  1.00 49.30           H  
ATOM   2564  N   THR A 174       5.159 -42.297  46.052  1.00 49.65           N  
ATOM   2565  H   THR A 174       5.945 -42.474  46.662  1.00 49.65           H  
ATOM   2566  CA  THR A 174       4.766 -43.385  45.131  1.00 49.65           C  
ATOM   2567  HA  THR A 174       4.128 -42.968  44.352  1.00 49.65           H  
ATOM   2568  C   THR A 174       3.920 -44.465  45.816  1.00 49.65           C  
ATOM   2569  CB  THR A 174       5.985 -43.978  44.398  1.00 49.65           C  
ATOM   2570  HB  THR A 174       5.672 -44.832  43.797  1.00 49.65           H  
ATOM   2571  O   THR A 174       4.260 -45.645  45.770  1.00 49.65           O  
ATOM   2572  CG2 THR A 174       6.626 -42.957  43.456  1.00 49.65           C  
ATOM   2573 HG21 THR A 174       7.475 -43.414  42.948  1.00 49.65           H  
ATOM   2574 HG22 THR A 174       6.975 -42.086  44.013  1.00 49.65           H  
ATOM   2575 HG23 THR A 174       5.897 -42.642  42.710  1.00 49.65           H  
ATOM   2576  OG1 THR A 174       6.956 -44.400  45.324  1.00 49.65           O  
ATOM   2577  HG1 THR A 174       6.660 -45.237  45.690  1.00 49.65           H  
ATOM   2578  N   SER A 175       2.821 -44.085  46.486  1.00 43.05           N  
ATOM   2579  H   SER A 175       2.610 -43.100  46.549  1.00 43.05           H  
ATOM   2580  CA  SER A 175       1.879 -45.068  47.061  1.00 43.05           C  
ATOM   2581  HA  SER A 175       1.857 -45.920  46.381  1.00 43.05           H  
ATOM   2582  C   SER A 175       0.407 -44.618  47.156  1.00 43.05           C  
ATOM   2583  CB  SER A 175       2.404 -45.630  48.396  1.00 43.05           C  
ATOM   2584  HB2 SER A 175       3.349 -46.144  48.222  1.00 43.05           H  
ATOM   2585  HB3 SER A 175       1.692 -46.361  48.777  1.00 43.05           H  
ATOM   2586  O   SER A 175      -0.170 -44.536  48.243  1.00 43.05           O  
ATOM   2587  OG  SER A 175       2.606 -44.630  49.376  1.00 43.05           O  
ATOM   2588  HG  SER A 175       3.390 -44.127  49.145  1.00 43.05           H  
ATOM   2589  N   ARG A 176      -0.267 -44.435  46.008  1.00 38.21           N  
ATOM   2590  H   ARG A 176       0.257 -44.420  45.145  1.00 38.21           H  
ATOM   2591  CA  ARG A 176      -1.706 -44.766  45.919  1.00 38.21           C  
ATOM   2592  HA  ARG A 176      -1.833 -45.687  46.488  1.00 38.21           H  
ATOM   2593  C   ARG A 176      -2.180 -45.069  44.494  1.00 38.21           C  
ATOM   2594  CB  ARG A 176      -2.586 -43.677  46.569  1.00 38.21           C  
ATOM   2595  HB2 ARG A 176      -2.877 -42.926  45.834  1.00 38.21           H  
ATOM   2596  HB3 ARG A 176      -2.042 -43.167  47.364  1.00 38.21           H  
ATOM   2597  O   ARG A 176      -2.232 -44.180  43.652  1.00 38.21           O  
ATOM   2598  CG  ARG A 176      -3.832 -44.337  47.176  1.00 38.21           C  
ATOM   2599  HG2 ARG A 176      -3.524 -45.164  47.816  1.00 38.21           H  
ATOM   2600  HG3 ARG A 176      -4.462 -44.726  46.377  1.00 38.21           H  
ATOM   2601  CD  ARG A 176      -4.631 -43.344  48.023  1.00 38.21           C  
ATOM   2602  HD2 ARG A 176      -3.979 -42.901  48.776  1.00 38.21           H  
ATOM   2603  HD3 ARG A 176      -4.981 -42.542  47.373  1.00 38.21           H  
ATOM   2604  NE  ARG A 176      -5.794 -44.001  48.653  1.00 38.21           N  
ATOM   2605  HE  ARG A 176      -6.618 -44.063  48.073  1.00 38.21           H  
ATOM   2606  NH1 ARG A 176      -4.812 -44.593  50.646  1.00 38.21           N  
ATOM   2607 HH11 ARG A 176      -3.938 -44.218  50.305  1.00 38.21           H  
ATOM   2608 HH12 ARG A 176      -4.847 -45.053  51.545  1.00 38.21           H  
ATOM   2609  NH2 ARG A 176      -6.947 -45.123  50.260  1.00 38.21           N  
ATOM   2610 HH21 ARG A 176      -6.975 -45.585  51.158  1.00 38.21           H  
ATOM   2611 HH22 ARG A 176      -7.750 -45.139  49.648  1.00 38.21           H  
ATOM   2612  CZ  ARG A 176      -5.843 -44.564  49.847  1.00 38.21           C  
ATOM   2613  N   ASP A 177      -2.569 -46.318  44.267  1.00 38.58           N  
ATOM   2614  H   ASP A 177      -2.392 -47.019  44.973  1.00 38.58           H  
ATOM   2615  CA  ASP A 177      -3.141 -46.805  43.009  1.00 38.58           C  
ATOM   2616  HA  ASP A 177      -2.533 -46.440  42.181  1.00 38.58           H  
ATOM   2617  C   ASP A 177      -4.605 -46.380  42.769  1.00 38.58           C  
ATOM   2618  CB  ASP A 177      -3.083 -48.343  43.007  1.00 38.58           C  
ATOM   2619  HB2 ASP A 177      -3.542 -48.721  42.093  1.00 38.58           H  
ATOM   2620  HB3 ASP A 177      -3.657 -48.727  43.851  1.00 38.58           H  
ATOM   2621  O   ASP A 177      -5.364 -46.149  43.714  1.00 38.58           O  
ATOM   2622  CG  ASP A 177      -1.654 -48.866  43.071  1.00 38.58           C  
ATOM   2623  OD1 ASP A 177      -0.966 -48.738  42.037  1.00 38.58           O  
ATOM   2624  OD2 ASP A 177      -1.270 -49.340  44.165  1.00 38.58           O  
ATOM   2625  N   GLN A 178      -5.009 -46.500  41.491  1.00 38.85           N  
ATOM   2626  H   GLN A 178      -4.264 -46.658  40.828  1.00 38.85           H  
ATOM   2627  CA  GLN A 178      -6.377 -46.788  41.005  1.00 38.85           C  
ATOM   2628  HA  GLN A 178      -6.248 -47.065  39.959  1.00 38.85           H  
ATOM   2629  C   GLN A 178      -7.419 -45.626  41.005  1.00 38.85           C  
ATOM   2630  CB  GLN A 178      -6.897 -48.052  41.742  1.00 38.85           C  
ATOM   2631  HB2 GLN A 178      -7.691 -47.742  42.421  1.00 38.85           H  
ATOM   2632  HB3 GLN A 178      -6.126 -48.477  42.385  1.00 38.85           H  
ATOM   2633  O   GLN A 178      -7.389 -44.744  41.857  1.00 38.85           O  
ATOM   2634  CG  GLN A 178      -7.437 -49.185  40.850  1.00 38.85           C  
ATOM   2635  HG2 GLN A 178      -7.859 -48.774  39.932  1.00 38.85           H  
ATOM   2636  HG3 GLN A 178      -8.246 -49.683  41.384  1.00 38.85           H  
ATOM   2637  CD  GLN A 178      -6.416 -50.261  40.492  1.00 38.85           C  
ATOM   2638  NE2 GLN A 178      -6.412 -50.763  39.277  1.00 38.85           N  
ATOM   2639 HE21 GLN A 178      -7.033 -50.423  38.556  1.00 38.85           H  
ATOM   2640 HE22 GLN A 178      -5.690 -51.449  39.110  1.00 38.85           H  
ATOM   2641  OE1 GLN A 178      -5.641 -50.723  41.304  1.00 38.85           O  
ATOM   2642  N   PRO A 179      -8.441 -45.660  40.117  1.00 45.75           N  
ATOM   2643  CA  PRO A 179      -8.313 -45.514  38.662  1.00 45.75           C  
ATOM   2644  HA  PRO A 179      -7.277 -45.323  38.381  1.00 45.75           H  
ATOM   2645  C   PRO A 179      -9.214 -44.408  38.061  1.00 45.75           C  
ATOM   2646  CB  PRO A 179      -8.774 -46.863  38.103  1.00 45.75           C  
ATOM   2647  HB2 PRO A 179      -7.962 -47.586  38.173  1.00 45.75           H  
ATOM   2648  HB3 PRO A 179      -9.115 -46.800  37.070  1.00 45.75           H  
ATOM   2649  O   PRO A 179     -10.148 -43.914  38.686  1.00 45.75           O  
ATOM   2650  CG  PRO A 179      -9.928 -47.223  39.047  1.00 45.75           C  
ATOM   2651  HG2 PRO A 179     -10.865 -46.843  38.639  1.00 45.75           H  
ATOM   2652  HG3 PRO A 179     -10.002 -48.300  39.194  1.00 45.75           H  
ATOM   2653  CD  PRO A 179      -9.616 -46.488  40.360  1.00 45.75           C  
ATOM   2654  HD2 PRO A 179      -9.443 -47.206  41.161  1.00 45.75           H  
ATOM   2655  HD3 PRO A 179     -10.457 -45.851  40.633  1.00 45.75           H  
ATOM   2656  N   LEU A 180      -8.981 -44.124  36.775  1.00 46.92           N  
ATOM   2657  H   LEU A 180      -8.178 -44.569  36.355  1.00 46.92           H  
ATOM   2658  CA  LEU A 180      -9.868 -43.400  35.850  1.00 46.92           C  
ATOM   2659  HA  LEU A 180      -9.712 -42.325  35.939  1.00 46.92           H  
ATOM   2660  C   LEU A 180     -11.362 -43.721  36.048  1.00 46.92           C  
ATOM   2661  CB  LEU A 180      -9.505 -43.877  34.424  1.00 46.92           C  
ATOM   2662  HB2 LEU A 180     -10.274 -43.542  33.728  1.00 46.92           H  
ATOM   2663  HB3 LEU A 180      -9.543 -44.966  34.418  1.00 46.92           H  
ATOM   2664  O   LEU A 180     -11.774 -44.834  35.733  1.00 46.92           O  
ATOM   2665  CG  LEU A 180      -8.132 -43.425  33.898  1.00 46.92           C  
ATOM   2666  HG  LEU A 180      -7.468 -43.199  34.732  1.00 46.92           H  
ATOM   2667  CD1 LEU A 180      -7.490 -44.536  33.066  1.00 46.92           C  
ATOM   2668 HD11 LEU A 180      -7.331 -45.421  33.682  1.00 46.92           H  
ATOM   2669 HD12 LEU A 180      -6.524 -44.197  32.690  1.00 46.92           H  
ATOM   2670 HD13 LEU A 180      -8.130 -44.792  32.222  1.00 46.92           H  
ATOM   2671  CD2 LEU A 180      -8.280 -42.182  33.023  1.00 46.92           C  
ATOM   2672 HD21 LEU A 180      -8.894 -42.400  32.149  1.00 46.92           H  
ATOM   2673 HD22 LEU A 180      -8.738 -41.377  33.598  1.00 46.92           H  
ATOM   2674 HD23 LEU A 180      -7.296 -41.852  32.689  1.00 46.92           H  
ATOM   2675  N   HIS A 181     -12.185 -42.746  36.458  1.00 37.42           N  
ATOM   2676  H   HIS A 181     -11.786 -41.906  36.852  1.00 37.42           H  
ATOM   2677  CA  HIS A 181     -13.636 -42.772  36.225  1.00 37.42           C  
ATOM   2678  HA  HIS A 181     -13.780 -43.011  35.171  1.00 37.42           H  
ATOM   2679  C   HIS A 181     -14.314 -41.404  36.485  1.00 37.42           C  
ATOM   2680  CB  HIS A 181     -14.294 -43.904  37.051  1.00 37.42           C  
ATOM   2681  HB2 HIS A 181     -15.168 -43.526  37.581  1.00 37.42           H  
ATOM   2682  HB3 HIS A 181     -13.603 -44.242  37.824  1.00 37.42           H  
ATOM   2683  O   HIS A 181     -14.152 -40.818  37.545  1.00 37.42           O  
ATOM   2684  CG  HIS A 181     -14.725 -45.098  36.223  1.00 37.42           C  
ATOM   2685  CD2 HIS A 181     -14.226 -46.371  36.323  1.00 37.42           C  
ATOM   2686  HD2 HIS A 181     -13.455 -46.692  37.007  1.00 37.42           H  
ATOM   2687  ND1 HIS A 181     -15.640 -45.112  35.190  1.00 37.42           N  
ATOM   2688  HD1 HIS A 181     -16.165 -44.325  34.834  1.00 37.42           H  
ATOM   2689  CE1 HIS A 181     -15.678 -46.357  34.682  1.00 37.42           C  
ATOM   2690  HE1 HIS A 181     -16.290 -46.672  33.850  1.00 37.42           H  
ATOM   2691  NE2 HIS A 181     -14.847 -47.165  35.353  1.00 37.42           N  
ATOM   2692  N   HIS A 182     -15.120 -40.965  35.507  1.00 35.86           N  
ATOM   2693  H   HIS A 182     -15.074 -41.495  34.649  1.00 35.86           H  
ATOM   2694  CA  HIS A 182     -16.168 -39.923  35.531  1.00 35.86           C  
ATOM   2695  HA  HIS A 182     -16.381 -39.742  34.477  1.00 35.86           H  
ATOM   2696  C   HIS A 182     -15.880 -38.506  36.098  1.00 35.86           C  
ATOM   2697  CB  HIS A 182     -17.492 -40.505  36.073  1.00 35.86           C  
ATOM   2698  HB2 HIS A 182     -18.277 -39.764  35.922  1.00 35.86           H  
ATOM   2699  HB3 HIS A 182     -17.758 -41.378  35.478  1.00 35.86           H  
ATOM   2700  O   HIS A 182     -16.014 -38.232  37.284  1.00 35.86           O  
ATOM   2701  CG  HIS A 182     -17.503 -40.906  37.532  1.00 35.86           C  
ATOM   2702  CD2 HIS A 182     -17.850 -40.125  38.604  1.00 35.86           C  
ATOM   2703  HD2 HIS A 182     -18.149 -39.088  38.560  1.00 35.86           H  
ATOM   2704  ND1 HIS A 182     -17.178 -42.142  38.040  1.00 35.86           N  
ATOM   2705  HD1 HIS A 182     -16.847 -42.937  37.513  1.00 35.86           H  
ATOM   2706  CE1 HIS A 182     -17.267 -42.088  39.378  1.00 35.86           C  
ATOM   2707  HE1 HIS A 182     -17.031 -42.898  40.051  1.00 35.86           H  
ATOM   2708  NE2 HIS A 182     -17.714 -40.889  39.769  1.00 35.86           N  
ATOM   2709  N   SER A 183     -15.778 -37.534  35.186  1.00 37.79           N  
ATOM   2710  H   SER A 183     -15.488 -37.784  34.251  1.00 37.79           H  
ATOM   2711  CA  SER A 183     -16.645 -36.348  35.258  1.00 37.79           C  
ATOM   2712  HA  SER A 183     -17.515 -36.588  35.869  1.00 37.79           H  
ATOM   2713  C   SER A 183     -17.126 -36.009  33.846  1.00 37.79           C  
ATOM   2714  CB  SER A 183     -15.963 -35.148  35.914  1.00 37.79           C  
ATOM   2715  HB2 SER A 183     -15.212 -34.731  35.243  1.00 37.79           H  
ATOM   2716  HB3 SER A 183     -15.488 -35.457  36.845  1.00 37.79           H  
ATOM   2717  O   SER A 183     -16.328 -35.691  32.968  1.00 37.79           O  
ATOM   2718  OG  SER A 183     -16.963 -34.188  36.198  1.00 37.79           O  
ATOM   2719  HG  SER A 183     -16.579 -33.310  36.143  1.00 37.79           H  
ATOM   2720  N   SER A 184     -18.422 -36.185  33.607  1.00 40.05           N  
ATOM   2721  H   SER A 184     -19.022 -36.341  34.404  1.00 40.05           H  
ATOM   2722  CA  SER A 184     -19.096 -35.923  32.328  1.00 40.05           C  
ATOM   2723  HA  SER A 184     -18.357 -35.784  31.538  1.00 40.05           H  
ATOM   2724  C   SER A 184     -19.938 -34.644  32.418  1.00 40.05           C  
ATOM   2725  CB  SER A 184     -20.002 -37.110  31.965  1.00 40.05           C  
ATOM   2726  HB2 SER A 184     -20.771 -37.225  32.729  1.00 40.05           H  
ATOM   2727  HB3 SER A 184     -20.491 -36.917  31.010  1.00 40.05           H  
ATOM   2728  O   SER A 184     -20.205 -34.184  33.524  1.00 40.05           O  
ATOM   2729  OG  SER A 184     -19.263 -38.314  31.864  1.00 40.05           O  
ATOM   2730  HG  SER A 184     -18.527 -38.164  31.266  1.00 40.05           H  
ATOM   2731  N   ALA A 185     -20.441 -34.185  31.260  1.00 38.41           N  
ATOM   2732  H   ALA A 185     -20.119 -34.632  30.414  1.00 38.41           H  
ATOM   2733  CA  ALA A 185     -21.422 -33.097  31.072  1.00 38.41           C  
ATOM   2734  HA  ALA A 185     -21.727 -33.154  30.027  1.00 38.41           H  
ATOM   2735  C   ALA A 185     -20.881 -31.656  31.270  1.00 38.41           C  
ATOM   2736  CB  ALA A 185     -22.670 -33.419  31.919  1.00 38.41           C  
ATOM   2737  HB1 ALA A 185     -22.456 -33.297  32.980  1.00 38.41           H  
ATOM   2738  HB2 ALA A 185     -23.003 -34.439  31.728  1.00 38.41           H  
ATOM   2739  HB3 ALA A 185     -23.495 -32.748  31.677  1.00 38.41           H  
ATOM   2740  O   ALA A 185     -19.984 -31.439  32.073  1.00 38.41           O  
ATOM   2741  N   GLU A 186     -21.360 -30.599  30.594  1.00 37.11           N  
ATOM   2742  H   GLU A 186     -20.961 -29.728  30.914  1.00 37.11           H  
ATOM   2743  CA  GLU A 186     -22.256 -30.416  29.422  1.00 37.11           C  
ATOM   2744  HA  GLU A 186     -21.974 -31.098  28.620  1.00 37.11           H  
ATOM   2745  C   GLU A 186     -22.071 -28.953  28.912  1.00 37.11           C  
ATOM   2746  CB  GLU A 186     -23.731 -30.644  29.826  1.00 37.11           C  
ATOM   2747  HB2 GLU A 186     -23.813 -30.746  30.908  1.00 37.11           H  
ATOM   2748  HB3 GLU A 186     -24.329 -29.771  29.564  1.00 37.11           H  
ATOM   2749  O   GLU A 186     -21.658 -28.101  29.694  1.00 37.11           O  
ATOM   2750  CG  GLU A 186     -24.325 -31.885  29.133  1.00 37.11           C  
ATOM   2751  HG2 GLU A 186     -23.678 -32.745  29.308  1.00 37.11           H  
ATOM   2752  HG3 GLU A 186     -24.339 -31.730  28.055  1.00 37.11           H  
ATOM   2753  CD  GLU A 186     -25.745 -32.205  29.622  1.00 37.11           C  
ATOM   2754  OE1 GLU A 186     -25.934 -33.340  30.115  1.00 37.11           O  
ATOM   2755  OE2 GLU A 186     -26.622 -31.326  29.473  1.00 37.11           O  
ATOM   2756  N   VAL A 187     -22.335 -28.539  27.661  1.00 40.50           N  
ATOM   2757  H   VAL A 187     -22.147 -27.555  27.530  1.00 40.50           H  
ATOM   2758  CA  VAL A 187     -22.781 -29.232  26.434  1.00 40.50           C  
ATOM   2759  HA  VAL A 187     -22.345 -30.231  26.415  1.00 40.50           H  
ATOM   2760  C   VAL A 187     -22.298 -28.453  25.186  1.00 40.50           C  
ATOM   2761  CB  VAL A 187     -24.328 -29.351  26.412  1.00 40.50           C  
ATOM   2762  HB  VAL A 187     -24.659 -29.615  27.416  1.00 40.50           H  
ATOM   2763  O   VAL A 187     -22.124 -27.237  25.248  1.00 40.50           O  
ATOM   2764  CG1 VAL A 187     -25.073 -28.059  26.049  1.00 40.50           C  
ATOM   2765 HG11 VAL A 187     -24.908 -27.795  25.004  1.00 40.50           H  
ATOM   2766 HG12 VAL A 187     -26.141 -28.202  26.213  1.00 40.50           H  
ATOM   2767 HG13 VAL A 187     -24.729 -27.245  26.687  1.00 40.50           H  
ATOM   2768  CG2 VAL A 187     -24.801 -30.478  25.488  1.00 40.50           C  
ATOM   2769 HG21 VAL A 187     -24.251 -31.395  25.701  1.00 40.50           H  
ATOM   2770 HG22 VAL A 187     -25.858 -30.667  25.673  1.00 40.50           H  
ATOM   2771 HG23 VAL A 187     -24.671 -30.205  24.441  1.00 40.50           H  
ATOM   2772  N   TRP A 188     -22.144 -29.114  24.032  1.00 39.37           N  
ATOM   2773  H   TRP A 188     -22.337 -30.105  24.027  1.00 39.37           H  
ATOM   2774  CA  TRP A 188     -22.043 -28.459  22.712  1.00 39.37           C  
ATOM   2775  HA  TRP A 188     -21.613 -27.463  22.817  1.00 39.37           H  
ATOM   2776  C   TRP A 188     -23.426 -28.364  22.046  1.00 39.37           C  
ATOM   2777  CB  TRP A 188     -21.157 -29.286  21.763  1.00 39.37           C  
ATOM   2778  HB2 TRP A 188     -21.431 -30.338  21.845  1.00 39.37           H  
ATOM   2779  HB3 TRP A 188     -21.386 -28.991  20.739  1.00 39.37           H  
ATOM   2780  O   TRP A 188     -24.161 -29.353  22.077  1.00 39.37           O  
ATOM   2781  CG  TRP A 188     -19.675 -29.167  21.907  1.00 39.37           C  
ATOM   2782  CD1 TRP A 188     -18.903 -29.869  22.766  1.00 39.37           C  
ATOM   2783  HD1 TRP A 188     -19.270 -30.590  23.481  1.00 39.37           H  
ATOM   2784  CD2 TRP A 188     -18.754 -28.356  21.111  1.00 39.37           C  
ATOM   2785  CE2 TRP A 188     -17.423 -28.626  21.549  1.00 39.37           C  
ATOM   2786  CE3 TRP A 188     -18.906 -27.430  20.054  1.00 39.37           C  
ATOM   2787  HE3 TRP A 188     -19.897 -27.204  19.688  1.00 39.37           H  
ATOM   2788  NE1 TRP A 188     -17.575 -29.546  22.563  1.00 39.37           N  
ATOM   2789  HE1 TRP A 188     -16.811 -29.955  23.083  1.00 39.37           H  
ATOM   2790  CH2 TRP A 188     -16.487 -27.093  19.927  1.00 39.37           C  
ATOM   2791  HH2 TRP A 188     -15.633 -26.610  19.476  1.00 39.37           H  
ATOM   2792  CZ2 TRP A 188     -16.302 -28.013  20.974  1.00 39.37           C  
ATOM   2793  HZ2 TRP A 188     -15.309 -28.241  21.331  1.00 39.37           H  
ATOM   2794  CZ3 TRP A 188     -17.786 -26.804  19.470  1.00 39.37           C  
ATOM   2795  HZ3 TRP A 188     -17.920 -26.097  18.665  1.00 39.37           H  
ATOM   2796  N   PRO A 189     -23.760 -27.290  21.308  1.00 54.19           N  
ATOM   2797  CA  PRO A 189     -24.812 -27.342  20.299  1.00 54.19           C  
ATOM   2798  HA  PRO A 189     -25.637 -27.973  20.630  1.00 54.19           H  
ATOM   2799  C   PRO A 189     -24.255 -27.921  18.985  1.00 54.19           C  
ATOM   2800  CB  PRO A 189     -25.316 -25.901  20.194  1.00 54.19           C  
ATOM   2801  HB2 PRO A 189     -25.764 -25.683  19.224  1.00 54.19           H  
ATOM   2802  HB3 PRO A 189     -26.034 -25.713  20.991  1.00 54.19           H  
ATOM   2803  O   PRO A 189     -23.960 -27.194  18.038  1.00 54.19           O  
ATOM   2804  CG  PRO A 189     -24.052 -25.076  20.447  1.00 54.19           C  
ATOM   2805  HG2 PRO A 189     -23.515 -24.930  19.509  1.00 54.19           H  
ATOM   2806  HG3 PRO A 189     -24.288 -24.112  20.898  1.00 54.19           H  
ATOM   2807  CD  PRO A 189     -23.207 -25.945  21.389  1.00 54.19           C  
ATOM   2808  HD2 PRO A 189     -22.162 -25.931  21.078  1.00 54.19           H  
ATOM   2809  HD3 PRO A 189     -23.297 -25.577  22.411  1.00 54.19           H  
ATOM   2810  N   HIS A 190     -24.118 -29.248  18.906  1.00 48.57           N  
ATOM   2811  H   HIS A 190     -24.338 -29.805  19.719  1.00 48.57           H  
ATOM   2812  CA  HIS A 190     -23.938 -29.923  17.617  1.00 48.57           C  
ATOM   2813  HA  HIS A 190     -23.274 -29.332  16.986  1.00 48.57           H  
ATOM   2814  C   HIS A 190     -25.284 -30.041  16.892  1.00 48.57           C  
ATOM   2815  CB  HIS A 190     -23.314 -31.319  17.789  1.00 48.57           C  
ATOM   2816  HB2 HIS A 190     -23.768 -31.814  18.648  1.00 48.57           H  
ATOM   2817  HB3 HIS A 190     -23.553 -31.917  16.910  1.00 48.57           H  
ATOM   2818  O   HIS A 190     -26.050 -30.965  17.163  1.00 48.57           O  
ATOM   2819  CG  HIS A 190     -21.816 -31.350  17.923  1.00 48.57           C  
ATOM   2820  CD2 HIS A 190     -21.109 -32.161  18.768  1.00 48.57           C  
ATOM   2821  HD2 HIS A 190     -21.528 -32.849  19.488  1.00 48.57           H  
ATOM   2822  ND1 HIS A 190     -20.896 -30.683  17.141  1.00 48.57           N  
ATOM   2823  HD1 HIS A 190     -21.090 -29.998  16.424  1.00 48.57           H  
ATOM   2824  CE1 HIS A 190     -19.667 -31.071  17.524  1.00 48.57           C  
ATOM   2825  HE1 HIS A 190     -18.739 -30.706  17.111  1.00 48.57           H  
ATOM   2826  NE2 HIS A 190     -19.751 -31.977  18.508  1.00 48.57           N  
ATOM   2827  N   THR A 191     -25.530 -29.172  15.907  1.00 39.85           N  
ATOM   2828  H   THR A 191     -24.931 -28.366  15.801  1.00 39.85           H  
ATOM   2829  CA  THR A 191     -26.603 -29.395  14.925  1.00 39.85           C  
ATOM   2830  HA  THR A 191     -26.809 -30.465  14.895  1.00 39.85           H  
ATOM   2831  C   THR A 191     -26.168 -28.970  13.520  1.00 39.85           C  
ATOM   2832  CB  THR A 191     -27.929 -28.709  15.313  1.00 39.85           C  
ATOM   2833  HB  THR A 191     -27.882 -27.647  15.074  1.00 39.85           H  
ATOM   2834  O   THR A 191     -26.134 -27.788  13.204  1.00 39.85           O  
ATOM   2835  CG2 THR A 191     -29.109 -29.356  14.583  1.00 39.85           C  
ATOM   2836 HG21 THR A 191     -30.036 -28.868  14.883  1.00 39.85           H  
ATOM   2837 HG22 THR A 191     -29.165 -30.416  14.831  1.00 39.85           H  
ATOM   2838 HG23 THR A 191     -28.991 -29.237  13.506  1.00 39.85           H  
ATOM   2839  OG1 THR A 191     -28.223 -28.845  16.684  1.00 39.85           O  
ATOM   2840  HG1 THR A 191     -28.978 -28.288  16.885  1.00 39.85           H  
ATOM   2841  N   TYR A 192     -25.899 -29.970  12.674  1.00 46.47           N  
ATOM   2842  H   TYR A 192     -25.888 -30.898  13.071  1.00 46.47           H  
ATOM   2843  CA  TYR A 192     -25.863 -29.905  11.204  1.00 46.47           C  
ATOM   2844  HA  TYR A 192     -25.493 -30.880  10.887  1.00 46.47           H  
ATOM   2845  C   TYR A 192     -24.907 -28.910  10.507  1.00 46.47           C  
ATOM   2846  CB  TYR A 192     -27.306 -29.828  10.663  1.00 46.47           C  
ATOM   2847  HB2 TYR A 192     -27.351 -29.169   9.796  1.00 46.47           H  
ATOM   2848  HB3 TYR A 192     -27.974 -29.394  11.406  1.00 46.47           H  
ATOM   2849  O   TYR A 192     -25.313 -27.861  10.015  1.00 46.47           O  
ATOM   2850  CG  TYR A 192     -27.839 -31.174  10.225  1.00 46.47           C  
ATOM   2851  CD1 TYR A 192     -27.743 -31.541   8.870  1.00 46.47           C  
ATOM   2852  HD1 TYR A 192     -27.299 -30.863   8.156  1.00 46.47           H  
ATOM   2853  CD2 TYR A 192     -28.392 -32.065  11.164  1.00 46.47           C  
ATOM   2854  HD2 TYR A 192     -28.462 -31.783  12.204  1.00 46.47           H  
ATOM   2855  CE1 TYR A 192     -28.215 -32.795   8.442  1.00 46.47           C  
ATOM   2856  HE1 TYR A 192     -28.134 -33.073   7.402  1.00 46.47           H  
ATOM   2857  CE2 TYR A 192     -28.863 -33.323  10.740  1.00 46.47           C  
ATOM   2858  HE2 TYR A 192     -29.295 -34.017  11.446  1.00 46.47           H  
ATOM   2859  OH  TYR A 192     -29.245 -34.895   8.971  1.00 46.47           O  
ATOM   2860  HH  TYR A 192     -29.118 -35.024   8.029  1.00 46.47           H  
ATOM   2861  CZ  TYR A 192     -28.781 -33.686   9.379  1.00 46.47           C  
ATOM   2862  N   VAL A 193     -23.682 -29.379  10.241  1.00 42.19           N  
ATOM   2863  H   VAL A 193     -23.357 -30.170  10.779  1.00 42.19           H  
ATOM   2864  CA  VAL A 193     -23.114 -29.315   8.879  1.00 42.19           C  
ATOM   2865  HA  VAL A 193     -23.905 -29.015   8.192  1.00 42.19           H  
ATOM   2866  C   VAL A 193     -22.679 -30.732   8.490  1.00 42.19           C  
ATOM   2867  CB  VAL A 193     -21.976 -28.283   8.723  1.00 42.19           C  
ATOM   2868  HB  VAL A 193     -21.158 -28.542   9.396  1.00 42.19           H  
ATOM   2869  O   VAL A 193     -22.157 -31.476   9.321  1.00 42.19           O  
ATOM   2870  CG1 VAL A 193     -21.446 -28.253   7.281  1.00 42.19           C  
ATOM   2871 HG11 VAL A 193     -20.980 -29.206   7.026  1.00 42.19           H  
ATOM   2872 HG12 VAL A 193     -20.681 -27.483   7.188  1.00 42.19           H  
ATOM   2873 HG13 VAL A 193     -22.253 -28.038   6.581  1.00 42.19           H  
ATOM   2874  CG2 VAL A 193     -22.458 -26.863   9.048  1.00 42.19           C  
ATOM   2875 HG21 VAL A 193     -23.300 -26.593   8.412  1.00 42.19           H  
ATOM   2876 HG22 VAL A 193     -22.770 -26.806  10.091  1.00 42.19           H  
ATOM   2877 HG23 VAL A 193     -21.647 -26.150   8.898  1.00 42.19           H  
ATOM   2878  N   SER A 194     -22.996 -31.138   7.261  1.00 41.36           N  
ATOM   2879  H   SER A 194     -23.411 -30.468   6.629  1.00 41.36           H  
ATOM   2880  CA  SER A 194     -22.902 -32.527   6.794  1.00 41.36           C  
ATOM   2881  HA  SER A 194     -23.302 -33.170   7.578  1.00 41.36           H  
ATOM   2882  C   SER A 194     -21.472 -33.002   6.503  1.00 41.36           C  
ATOM   2883  CB  SER A 194     -23.777 -32.719   5.553  1.00 41.36           C  
ATOM   2884  HB2 SER A 194     -23.444 -32.041   4.768  1.00 41.36           H  
ATOM   2885  HB3 SER A 194     -23.686 -33.745   5.195  1.00 41.36           H  
ATOM   2886  O   SER A 194     -20.565 -32.215   6.258  1.00 41.36           O  
ATOM   2887  OG  SER A 194     -25.135 -32.459   5.867  1.00 41.36           O  
ATOM   2888  HG  SER A 194     -25.634 -32.473   5.048  1.00 41.36           H  
ATOM   2889  N   GLN A 195     -21.304 -34.325   6.514  1.00 41.54           N  
ATOM   2890  H   GLN A 195     -22.127 -34.896   6.643  1.00 41.54           H  
ATOM   2891  CA  GLN A 195     -20.036 -35.044   6.352  1.00 41.54           C  
ATOM   2892  HA  GLN A 195     -19.252 -34.518   6.897  1.00 41.54           H  
ATOM   2893  C   GLN A 195     -19.607 -35.192   4.878  1.00 41.54           C  
ATOM   2894  CB  GLN A 195     -20.214 -36.457   6.944  1.00 41.54           C  
ATOM   2895  HB2 GLN A 195     -19.289 -37.019   6.820  1.00 41.54           H  
ATOM   2896  HB3 GLN A 195     -20.987 -36.964   6.366  1.00 41.54           H  
ATOM   2897  O   GLN A 195     -20.460 -35.323   4.002  1.00 41.54           O  
ATOM   2898  CG  GLN A 195     -20.613 -36.499   8.432  1.00 41.54           C  
ATOM   2899  HG2 GLN A 195     -21.372 -35.745   8.640  1.00 41.54           H  
ATOM   2900  HG3 GLN A 195     -19.743 -36.277   9.049  1.00 41.54           H  
ATOM   2901  CD  GLN A 195     -21.187 -37.855   8.841  1.00 41.54           C  
ATOM   2902  NE2 GLN A 195     -22.015 -37.904   9.861  1.00 41.54           N  
ATOM   2903 HE21 GLN A 195     -22.222 -37.076  10.401  1.00 41.54           H  
ATOM   2904 HE22 GLN A 195     -22.345 -38.826  10.106  1.00 41.54           H  
ATOM   2905  OE1 GLN A 195     -20.931 -38.892   8.256  1.00 41.54           O  
ATOM   2906  N   GLY A 196     -18.292 -35.329   4.652  1.00 35.90           N  
ATOM   2907  H   GLY A 196     -17.665 -35.122   5.415  1.00 35.90           H  
ATOM   2908  CA  GLY A 196     -17.693 -35.875   3.421  1.00 35.90           C  
ATOM   2909  HA2 GLY A 196     -18.482 -36.221   2.754  1.00 35.90           H  
ATOM   2910  HA3 GLY A 196     -17.094 -36.749   3.679  1.00 35.90           H  
ATOM   2911  C   GLY A 196     -16.847 -34.865   2.626  1.00 35.90           C  
ATOM   2912  O   GLY A 196     -17.375 -33.854   2.189  1.00 35.90           O  
ATOM   2913  N   LEU A 197     -15.553 -35.084   2.359  1.00 39.69           N  
ATOM   2914  H   LEU A 197     -15.117 -34.343   1.830  1.00 39.69           H  
ATOM   2915  CA  LEU A 197     -14.638 -36.151   2.793  1.00 39.69           C  
ATOM   2916  HA  LEU A 197     -15.022 -36.664   3.676  1.00 39.69           H  
ATOM   2917  C   LEU A 197     -13.274 -35.535   3.156  1.00 39.69           C  
ATOM   2918  CB  LEU A 197     -14.385 -37.179   1.663  1.00 39.69           C  
ATOM   2919  HB2 LEU A 197     -13.540 -37.786   1.988  1.00 39.69           H  
ATOM   2920  HB3 LEU A 197     -14.058 -36.654   0.766  1.00 39.69           H  
ATOM   2921  O   LEU A 197     -12.755 -34.719   2.400  1.00 39.69           O  
ATOM   2922  CG  LEU A 197     -15.525 -38.148   1.292  1.00 39.69           C  
ATOM   2923  HG  LEU A 197     -16.072 -38.425   2.193  1.00 39.69           H  
ATOM   2924  CD1 LEU A 197     -16.498 -37.572   0.261  1.00 39.69           C  
ATOM   2925 HD11 LEU A 197     -15.963 -37.318  -0.655  1.00 39.69           H  
ATOM   2926 HD12 LEU A 197     -17.271 -38.305   0.032  1.00 39.69           H  
ATOM   2927 HD13 LEU A 197     -16.980 -36.672   0.642  1.00 39.69           H  
ATOM   2928  CD2 LEU A 197     -14.932 -39.418   0.675  1.00 39.69           C  
ATOM   2929 HD21 LEU A 197     -15.731 -40.110   0.409  1.00 39.69           H  
ATOM   2930 HD22 LEU A 197     -14.359 -39.169  -0.218  1.00 39.69           H  
ATOM   2931 HD23 LEU A 197     -14.276 -39.910   1.393  1.00 39.69           H  
ATOM   2932  N   TYR A 198     -12.653 -36.000   4.245  1.00 40.45           N  
ATOM   2933  H   TYR A 198     -13.116 -36.692   4.816  1.00 40.45           H  
ATOM   2934  CA  TYR A 198     -11.234 -35.758   4.527  1.00 40.45           C  
ATOM   2935  HA  TYR A 198     -10.838 -35.005   3.845  1.00 40.45           H  
ATOM   2936  C   TYR A 198     -10.448 -37.053   4.316  1.00 40.45           C  
ATOM   2937  CB  TYR A 198     -11.034 -35.232   5.957  1.00 40.45           C  
ATOM   2938  HB2 TYR A 198     -11.531 -35.900   6.661  1.00 40.45           H  
ATOM   2939  HB3 TYR A 198      -9.969 -35.262   6.186  1.00 40.45           H  
ATOM   2940  O   TYR A 198     -10.582 -37.994   5.098  1.00 40.45           O  
ATOM   2941  CG  TYR A 198     -11.512 -33.813   6.186  1.00 40.45           C  
ATOM   2942  CD1 TYR A 198     -10.671 -32.729   5.864  1.00 40.45           C  
ATOM   2943  HD1 TYR A 198      -9.691 -32.909   5.446  1.00 40.45           H  
ATOM   2944  CD2 TYR A 198     -12.783 -33.576   6.744  1.00 40.45           C  
ATOM   2945  HD2 TYR A 198     -13.423 -34.406   7.004  1.00 40.45           H  
ATOM   2946  CE1 TYR A 198     -11.099 -31.407   6.095  1.00 40.45           C  
ATOM   2947  HE1 TYR A 198     -10.450 -30.579   5.852  1.00 40.45           H  
ATOM   2948  CE2 TYR A 198     -13.216 -32.255   6.973  1.00 40.45           C  
ATOM   2949  HE2 TYR A 198     -14.186 -32.057   7.403  1.00 40.45           H  
ATOM   2950  OH  TYR A 198     -12.798 -29.900   6.881  1.00 40.45           O  
ATOM   2951  HH  TYR A 198     -12.132 -29.252   6.640  1.00 40.45           H  
ATOM   2952  CZ  TYR A 198     -12.375 -31.170   6.651  1.00 40.45           C  
ATOM   2953  N   CYS A 199      -9.598 -37.095   3.290  1.00 39.94           N  
ATOM   2954  H   CYS A 199      -9.560 -36.312   2.654  1.00 39.94           H  
ATOM   2955  CA  CYS A 199      -8.580 -38.137   3.155  1.00 39.94           C  
ATOM   2956  HA  CYS A 199      -8.964 -39.078   3.549  1.00 39.94           H  
ATOM   2957  C   CYS A 199      -7.356 -37.762   4.001  1.00 39.94           C  
ATOM   2958  CB  CYS A 199      -8.239 -38.364   1.676  1.00 39.94           C  
ATOM   2959  HB2 CYS A 199      -7.976 -37.417   1.205  1.00 39.94           H  
ATOM   2960  HB3 CYS A 199      -7.379 -39.031   1.609  1.00 39.94           H  
ATOM   2961  O   CYS A 199      -6.349 -37.290   3.478  1.00 39.94           O  
ATOM   2962  SG  CYS A 199      -9.654 -39.128   0.829  1.00 39.94           S  
ATOM   2963  HG  CYS A 199      -9.086 -39.217  -0.377  1.00 39.94           H  
ATOM   2964  N   LEU A 200      -7.455 -37.960   5.317  1.00 39.61           N  
ATOM   2965  H   LEU A 200      -8.325 -38.321   5.683  1.00 39.61           H  
ATOM   2966  CA  LEU A 200      -6.291 -37.943   6.200  1.00 39.61           C  
ATOM   2967  HA  LEU A 200      -5.688 -37.057   6.002  1.00 39.61           H  
ATOM   2968  C   LEU A 200      -5.435 -39.181   5.891  1.00 39.61           C  
ATOM   2969  CB  LEU A 200      -6.743 -37.928   7.676  1.00 39.61           C  
ATOM   2970  HB2 LEU A 200      -7.405 -38.778   7.840  1.00 39.61           H  
ATOM   2971  HB3 LEU A 200      -5.866 -38.071   8.307  1.00 39.61           H  
ATOM   2972  O   LEU A 200      -5.787 -40.292   6.280  1.00 39.61           O  
ATOM   2973  CG  LEU A 200      -7.464 -36.645   8.129  1.00 39.61           C  
ATOM   2974  HG  LEU A 200      -8.295 -36.439   7.453  1.00 39.61           H  
ATOM   2975  CD1 LEU A 200      -8.034 -36.841   9.534  1.00 39.61           C  
ATOM   2976 HD11 LEU A 200      -8.732 -37.679   9.536  1.00 39.61           H  
ATOM   2977 HD12 LEU A 200      -8.564 -35.941   9.846  1.00 39.61           H  
ATOM   2978 HD13 LEU A 200      -7.227 -37.044  10.237  1.00 39.61           H  
ATOM   2979  CD2 LEU A 200      -6.534 -35.431   8.157  1.00 39.61           C  
ATOM   2980 HD21 LEU A 200      -7.073 -34.562   8.534  1.00 39.61           H  
ATOM   2981 HD22 LEU A 200      -6.177 -35.204   7.153  1.00 39.61           H  
ATOM   2982 HD23 LEU A 200      -5.681 -35.629   8.806  1.00 39.61           H  
ATOM   2983  N   SER A 201      -4.323 -38.997   5.178  1.00 33.29           N  
ATOM   2984  H   SER A 201      -4.107 -38.065   4.856  1.00 33.29           H  
ATOM   2985  CA  SER A 201      -3.274 -40.019   5.112  1.00 33.29           C  
ATOM   2986  HA  SER A 201      -3.737 -41.004   5.052  1.00 33.29           H  
ATOM   2987  C   SER A 201      -2.447 -39.934   6.394  1.00 33.29           C  
ATOM   2988  CB  SER A 201      -2.406 -39.840   3.866  1.00 33.29           C  
ATOM   2989  HB2 SER A 201      -3.050 -39.762   2.991  1.00 33.29           H  
ATOM   2990  HB3 SER A 201      -1.808 -38.932   3.948  1.00 33.29           H  
ATOM   2991  O   SER A 201      -1.937 -38.861   6.709  1.00 33.29           O  
ATOM   2992  OG  SER A 201      -1.565 -40.965   3.710  1.00 33.29           O  
ATOM   2993  HG  SER A 201      -0.801 -40.859   4.282  1.00 33.29           H  
ATOM   2994  N   SER A 202      -2.354 -41.039   7.142  1.00 35.51           N  
ATOM   2995  H   SER A 202      -2.798 -41.884   6.813  1.00 35.51           H  
ATOM   2996  CA  SER A 202      -1.727 -41.059   8.473  1.00 35.51           C  
ATOM   2997  HA  SER A 202      -2.267 -40.348   9.099  1.00 35.51           H  
ATOM   2998  C   SER A 202      -0.258 -40.637   8.438  1.00 35.51           C  
ATOM   2999  CB  SER A 202      -1.831 -42.437   9.142  1.00 35.51           C  
ATOM   3000  HB2 SER A 202      -2.772 -42.912   8.866  1.00 35.51           H  
ATOM   3001  HB3 SER A 202      -1.001 -43.075   8.837  1.00 35.51           H  
ATOM   3002  O   SER A 202       0.474 -40.984   7.510  1.00 35.51           O  
ATOM   3003  OG  SER A 202      -1.814 -42.252  10.542  1.00 35.51           O  
ATOM   3004  HG  SER A 202      -1.177 -42.831  10.967  1.00 35.51           H  
ATOM   3005  N   SER A 203       0.168 -39.927   9.482  1.00 42.98           N  
ATOM   3006  H   SER A 203      -0.485 -39.790  10.241  1.00 42.98           H  
ATOM   3007  CA  SER A 203       1.549 -39.497   9.700  1.00 42.98           C  
ATOM   3008  HA  SER A 203       2.141 -39.703   8.808  1.00 42.98           H  
ATOM   3009  C   SER A 203       2.172 -40.290  10.853  1.00 42.98           C  
ATOM   3010  CB  SER A 203       1.597 -37.981   9.930  1.00 42.98           C  
ATOM   3011  HB2 SER A 203       0.932 -37.713  10.751  1.00 42.98           H  
ATOM   3012  HB3 SER A 203       1.266 -37.470   9.026  1.00 42.98           H  
ATOM   3013  O   SER A 203       2.367 -39.757  11.941  1.00 42.98           O  
ATOM   3014  OG  SER A 203       2.913 -37.576  10.249  1.00 42.98           O  
ATOM   3015  HG  SER A 203       3.096 -37.938  11.118  1.00 42.98           H  
ATOM   3016  N   ASP A 204       2.523 -41.549  10.588  1.00 46.72           N  
ATOM   3017  H   ASP A 204       2.279 -41.930   9.685  1.00 46.72           H  
ATOM   3018  CA  ASP A 204       3.239 -42.435  11.517  1.00 46.72           C  
ATOM   3019  HA  ASP A 204       3.376 -41.936  12.476  1.00 46.72           H  
ATOM   3020  C   ASP A 204       4.639 -42.765  10.960  1.00 46.72           C  
ATOM   3021  CB  ASP A 204       2.411 -43.706  11.783  1.00 46.72           C  
ATOM   3022  HB2 ASP A 204       2.213 -44.209  10.837  1.00 46.72           H  
ATOM   3023  HB3 ASP A 204       2.996 -44.381  12.408  1.00 46.72           H  
ATOM   3024  O   ASP A 204       4.890 -43.883  10.509  1.00 46.72           O  
ATOM   3025  CG  ASP A 204       1.090 -43.423  12.496  1.00 46.72           C  
ATOM   3026  OD1 ASP A 204       1.145 -42.968  13.658  1.00 46.72           O  
ATOM   3027  OD2 ASP A 204       0.031 -43.667  11.865  1.00 46.72           O  
ATOM   3028  N   ALA A 205       5.540 -41.772  10.893  1.00 47.28           N  
ATOM   3029  H   ALA A 205       5.265 -40.854  11.212  1.00 47.28           H  
ATOM   3030  CA  ALA A 205       6.863 -41.962  10.274  1.00 47.28           C  
ATOM   3031  HA  ALA A 205       7.190 -42.974  10.513  1.00 47.28           H  
ATOM   3032  C   ALA A 205       8.009 -41.047  10.769  1.00 47.28           C  
ATOM   3033  CB  ALA A 205       6.706 -41.890   8.744  1.00 47.28           C  
ATOM   3034  HB1 ALA A 205       6.430 -40.877   8.448  1.00 47.28           H  
ATOM   3035  HB2 ALA A 205       5.936 -42.585   8.409  1.00 47.28           H  
ATOM   3036  HB3 ALA A 205       7.645 -42.160   8.261  1.00 47.28           H  
ATOM   3037  O   ALA A 205       8.999 -40.911  10.055  1.00 47.28           O  
ATOM   3038  N   TRP A 206       7.929 -40.439  11.962  1.00 42.90           N  
ATOM   3039  H   TRP A 206       7.113 -40.588  12.539  1.00 42.90           H  
ATOM   3040  CA  TRP A 206       9.053 -39.666  12.530  1.00 42.90           C  
ATOM   3041  HA  TRP A 206       9.983 -40.050  12.110  1.00 42.90           H  
ATOM   3042  C   TRP A 206       9.194 -39.831  14.053  1.00 42.90           C  
ATOM   3043  CB  TRP A 206       8.971 -38.184  12.114  1.00 42.90           C  
ATOM   3044  HB2 TRP A 206       8.002 -37.783  12.411  1.00 42.90           H  
ATOM   3045  HB3 TRP A 206       9.734 -37.631  12.662  1.00 42.90           H  
ATOM   3046  O   TRP A 206       8.834 -38.945  14.822  1.00 42.90           O  
ATOM   3047  CG  TRP A 206       9.196 -37.909  10.655  1.00 42.90           C  
ATOM   3048  CD1 TRP A 206       8.241 -37.533   9.774  1.00 42.90           C  
ATOM   3049  HD1 TRP A 206       7.204 -37.372  10.027  1.00 42.90           H  
ATOM   3050  CD2 TRP A 206      10.431 -38.029   9.874  1.00 42.90           C  
ATOM   3051  CE2 TRP A 206      10.133 -37.729   8.510  1.00 42.90           C  
ATOM   3052  CE3 TRP A 206      11.769 -38.375  10.171  1.00 42.90           C  
ATOM   3053  HE3 TRP A 206      12.031 -38.619  11.190  1.00 42.90           H  
ATOM   3054  NE1 TRP A 206       8.789 -37.423   8.511  1.00 42.90           N  
ATOM   3055  HE1 TRP A 206       8.250 -37.173   7.694  1.00 42.90           H  
ATOM   3056  CH2 TRP A 206      12.422 -38.126   7.826  1.00 42.90           C  
ATOM   3057  HH2 TRP A 206      13.181 -38.170   7.059  1.00 42.90           H  
ATOM   3058  CZ2 TRP A 206      11.102 -37.776   7.495  1.00 42.90           C  
ATOM   3059  HZ2 TRP A 206      10.832 -37.547   6.475  1.00 42.90           H  
ATOM   3060  CZ3 TRP A 206      12.753 -38.420   9.161  1.00 42.90           C  
ATOM   3061  HZ3 TRP A 206      13.767 -38.694   9.415  1.00 42.90           H  
ATOM   3062  N   GLU A 207       9.795 -40.944  14.484  1.00 42.35           N  
ATOM   3063  H   GLU A 207      10.043 -41.651  13.807  1.00 42.35           H  
ATOM   3064  CA  GLU A 207      10.489 -41.017  15.779  1.00 42.35           C  
ATOM   3065  HA  GLU A 207      10.121 -40.221  16.427  1.00 42.35           H  
ATOM   3066  C   GLU A 207      12.006 -40.838  15.554  1.00 42.35           C  
ATOM   3067  CB  GLU A 207      10.222 -42.342  16.510  1.00 42.35           C  
ATOM   3068  HB2 GLU A 207      10.929 -42.412  17.336  1.00 42.35           H  
ATOM   3069  HB3 GLU A 207      10.403 -43.175  15.830  1.00 42.35           H  
ATOM   3070  O   GLU A 207      12.582 -41.536  14.713  1.00 42.35           O  
ATOM   3071  CG  GLU A 207       8.802 -42.440  17.091  1.00 42.35           C  
ATOM   3072  HG2 GLU A 207       8.592 -41.523  17.642  1.00 42.35           H  
ATOM   3073  HG3 GLU A 207       8.087 -42.515  16.272  1.00 42.35           H  
ATOM   3074  CD  GLU A 207       8.634 -43.645  18.036  1.00 42.35           C  
ATOM   3075  OE1 GLU A 207       7.774 -43.554  18.941  1.00 42.35           O  
ATOM   3076  OE2 GLU A 207       9.368 -44.646  17.864  1.00 42.35           O  
ATOM   3077  N   PRO A 208      12.691 -39.928  16.274  1.00 43.32           N  
ATOM   3078  CA  PRO A 208      14.125 -39.710  16.112  1.00 43.32           C  
ATOM   3079  HA  PRO A 208      14.407 -39.806  15.063  1.00 43.32           H  
ATOM   3080  C   PRO A 208      14.934 -40.729  16.930  1.00 43.32           C  
ATOM   3081  CB  PRO A 208      14.348 -38.258  16.546  1.00 43.32           C  
ATOM   3082  HB2 PRO A 208      14.135 -37.595  15.708  1.00 43.32           H  
ATOM   3083  HB3 PRO A 208      15.358 -38.084  16.918  1.00 43.32           H  
ATOM   3084  O   PRO A 208      15.267 -40.496  18.094  1.00 43.32           O  
ATOM   3085  CG  PRO A 208      13.292 -38.053  17.634  1.00 43.32           C  
ATOM   3086  HG2 PRO A 208      12.999 -37.007  17.719  1.00 43.32           H  
ATOM   3087  HG3 PRO A 208      13.668 -38.419  18.590  1.00 43.32           H  
ATOM   3088  CD  PRO A 208      12.126 -38.929  17.173  1.00 43.32           C  
ATOM   3089  HD2 PRO A 208      11.406 -38.318  16.629  1.00 43.32           H  
ATOM   3090  HD3 PRO A 208      11.646 -39.401  18.031  1.00 43.32           H  
ATOM   3091  N   ILE A 209      15.282 -41.864  16.320  1.00 37.02           N  
ATOM   3092  H   ILE A 209      14.925 -42.041  15.392  1.00 37.02           H  
ATOM   3093  CA  ILE A 209      16.125 -42.878  16.969  1.00 37.02           C  
ATOM   3094  HA  ILE A 209      15.864 -42.884  18.027  1.00 37.02           H  
ATOM   3095  C   ILE A 209      17.610 -42.486  16.872  1.00 37.02           C  
ATOM   3096  CB  ILE A 209      15.820 -44.309  16.471  1.00 37.02           C  
ATOM   3097  HB  ILE A 209      16.051 -44.371  15.408  1.00 37.02           H  
ATOM   3098  O   ILE A 209      18.223 -42.526  15.811  1.00 37.02           O  
ATOM   3099  CG1 ILE A 209      14.318 -44.631  16.680  1.00 37.02           C  
ATOM   3100 HG12 ILE A 209      14.066 -44.522  17.735  1.00 37.02           H  
ATOM   3101 HG13 ILE A 209      13.717 -43.914  16.119  1.00 37.02           H  
ATOM   3102  CG2 ILE A 209      16.704 -45.320  17.233  1.00 37.02           C  
ATOM   3103 HG21 ILE A 209      16.528 -46.330  16.865  1.00 37.02           H  
ATOM   3104 HG22 ILE A 209      16.492 -45.280  18.301  1.00 37.02           H  
ATOM   3105 HG23 ILE A 209      17.759 -45.101  17.067  1.00 37.02           H  
ATOM   3106  CD1 ILE A 209      13.886 -46.027  16.216  1.00 37.02           C  
ATOM   3107 HD11 ILE A 209      12.800 -46.099  16.269  1.00 37.02           H  
ATOM   3108 HD12 ILE A 209      14.202 -46.192  15.186  1.00 37.02           H  
ATOM   3109 HD13 ILE A 209      14.313 -46.795  16.862  1.00 37.02           H  
ATOM   3110  N   SER A 210      18.140 -42.099  18.033  1.00 35.56           N  
ATOM   3111  H   SER A 210      17.456 -42.000  18.769  1.00 35.56           H  
ATOM   3112  CA  SER A 210      19.542 -42.042  18.486  1.00 35.56           C  
ATOM   3113  HA  SER A 210      19.735 -41.018  18.804  1.00 35.56           H  
ATOM   3114  C   SER A 210      20.686 -42.467  17.545  1.00 35.56           C  
ATOM   3115  CB  SER A 210      19.655 -42.942  19.724  1.00 35.56           C  
ATOM   3116  HB2 SER A 210      18.995 -42.571  20.508  1.00 35.56           H  
ATOM   3117  HB3 SER A 210      20.679 -42.925  20.095  1.00 35.56           H  
ATOM   3118  O   SER A 210      20.708 -43.592  17.055  1.00 35.56           O  
ATOM   3119  OG  SER A 210      19.295 -44.273  19.405  1.00 35.56           O  
ATOM   3120  HG  SER A 210      19.741 -44.495  18.585  1.00 35.56           H  
ATOM   3121  N   ASN A 211      21.724 -41.616  17.509  1.00 39.74           N  
ATOM   3122  H   ASN A 211      21.537 -40.680  17.838  1.00 39.74           H  
ATOM   3123  CA  ASN A 211      23.158 -41.912  17.332  1.00 39.74           C  
ATOM   3124  HA  ASN A 211      23.554 -41.231  16.579  1.00 39.74           H  
ATOM   3125  C   ASN A 211      23.568 -43.344  16.917  1.00 39.74           C  
ATOM   3126  CB  ASN A 211      23.876 -41.624  18.675  1.00 39.74           C  
ATOM   3127  HB2 ASN A 211      24.898 -41.997  18.607  1.00 39.74           H  
ATOM   3128  HB3 ASN A 211      23.381 -42.181  19.470  1.00 39.74           H  
ATOM   3129  O   ASN A 211      23.586 -44.233  17.761  1.00 39.74           O  
ATOM   3130  CG  ASN A 211      23.974 -40.172  19.085  1.00 39.74           C  
ATOM   3131  ND2 ASN A 211      24.517 -39.912  20.251  1.00 39.74           N  
ATOM   3132 HD21 ASN A 211      24.866 -40.667  20.824  1.00 39.74           H  
ATOM   3133 HD22 ASN A 211      24.578 -38.936  20.504  1.00 39.74           H  
ATOM   3134  OD1 ASN A 211      23.574 -39.257  18.391  1.00 39.74           O  
ATOM   3135  N   GLU A 212      24.102 -43.488  15.701  1.00 33.96           N  
ATOM   3136  H   GLU A 212      23.860 -42.805  14.997  1.00 33.96           H  
ATOM   3137  CA  GLU A 212      25.290 -44.304  15.378  1.00 33.96           C  
ATOM   3138  HA  GLU A 212      26.029 -44.153  16.165  1.00 33.96           H  
ATOM   3139  C   GLU A 212      25.872 -43.808  14.028  1.00 33.96           C  
ATOM   3140  CB  GLU A 212      24.974 -45.815  15.298  1.00 33.96           C  
ATOM   3141  HB2 GLU A 212      25.481 -46.238  14.431  1.00 33.96           H  
ATOM   3142  HB3 GLU A 212      23.904 -45.954  15.138  1.00 33.96           H  
ATOM   3143  O   GLU A 212      25.095 -43.418  13.150  1.00 33.96           O  
ATOM   3144  CG  GLU A 212      25.408 -46.635  16.530  1.00 33.96           C  
ATOM   3145  HG2 GLU A 212      24.918 -46.266  17.431  1.00 33.96           H  
ATOM   3146  HG3 GLU A 212      25.066 -47.660  16.386  1.00 33.96           H  
ATOM   3147  CD  GLU A 212      26.930 -46.644  16.735  1.00 33.96           C  
ATOM   3148  OE1 GLU A 212      27.428 -45.812  17.529  1.00 33.96           O  
ATOM   3149  OE2 GLU A 212      27.598 -47.466  16.070  1.00 33.96           O  
ATOM   3150  N   PRO A 213      27.204 -43.769  13.818  1.00 47.10           N  
ATOM   3151  CA  PRO A 213      27.797 -43.196  12.610  1.00 47.10           C  
ATOM   3152  HA  PRO A 213      27.124 -42.471  12.152  1.00 47.10           H  
ATOM   3153  C   PRO A 213      28.165 -44.264  11.568  1.00 47.10           C  
ATOM   3154  CB  PRO A 213      29.033 -42.455  13.125  1.00 47.10           C  
ATOM   3155  HB2 PRO A 213      29.795 -42.335  12.355  1.00 47.10           H  
ATOM   3156  HB3 PRO A 213      28.732 -41.483  13.516  1.00 47.10           H  
ATOM   3157  O   PRO A 213      29.088 -45.051  11.768  1.00 47.10           O  
ATOM   3158  CG  PRO A 213      29.520 -43.338  14.278  1.00 47.10           C  
ATOM   3159  HG2 PRO A 213      30.205 -44.100  13.906  1.00 47.10           H  
ATOM   3160  HG3 PRO A 213      30.008 -42.746  15.052  1.00 47.10           H  
ATOM   3161  CD  PRO A 213      28.247 -44.007  14.809  1.00 47.10           C  
ATOM   3162  HD2 PRO A 213      27.983 -43.549  15.763  1.00 47.10           H  
ATOM   3163  HD3 PRO A 213      28.414 -45.076  14.942  1.00 47.10           H  
ATOM   3164  N   SER A 214      27.536 -44.241  10.391  1.00 34.49           N  
ATOM   3165  H   SER A 214      26.727 -43.647  10.273  1.00 34.49           H  
ATOM   3166  CA  SER A 214      28.070 -44.944   9.215  1.00 34.49           C  
ATOM   3167  HA  SER A 214      29.158 -44.895   9.252  1.00 34.49           H  
ATOM   3168  C   SER A 214      27.603 -44.292   7.918  1.00 34.49           C  
ATOM   3169  CB  SER A 214      27.683 -46.422   9.239  1.00 34.49           C  
ATOM   3170  HB2 SER A 214      27.849 -46.826  10.237  1.00 34.49           H  
ATOM   3171  HB3 SER A 214      26.630 -46.538   8.978  1.00 34.49           H  
ATOM   3172  O   SER A 214      26.407 -44.126   7.689  1.00 34.49           O  
ATOM   3173  OG  SER A 214      28.499 -47.125   8.322  1.00 34.49           O  
ATOM   3174  HG  SER A 214      28.280 -48.057   8.390  1.00 34.49           H  
ATOM   3175  N   GLY A 215      28.553 -43.880   7.079  1.00 44.54           N  
ATOM   3176  H   GLY A 215      29.510 -44.132   7.279  1.00 44.54           H  
ATOM   3177  CA  GLY A 215      28.263 -43.197   5.823  1.00 44.54           C  
ATOM   3178  HA2 GLY A 215      29.045 -42.464   5.623  1.00 44.54           H  
ATOM   3179  HA3 GLY A 215      27.319 -42.658   5.905  1.00 44.54           H  
ATOM   3180  C   GLY A 215      28.192 -44.148   4.632  1.00 44.54           C  
ATOM   3181  O   GLY A 215      29.027 -45.038   4.499  1.00 44.54           O  
ATOM   3182  N   VAL A 216      27.268 -43.874   3.713  1.00 36.76           N  
ATOM   3183  H   VAL A 216      26.545 -43.213   3.961  1.00 36.76           H  
ATOM   3184  CA  VAL A 216      27.412 -44.113   2.266  1.00 36.76           C  
ATOM   3185  HA  VAL A 216      28.461 -43.963   2.007  1.00 36.76           H  
ATOM   3186  C   VAL A 216      26.621 -43.039   1.514  1.00 36.76           C  
ATOM   3187  CB  VAL A 216      27.011 -45.526   1.785  1.00 36.76           C  
ATOM   3188  HB  VAL A 216      26.723 -45.448   0.737  1.00 36.76           H  
ATOM   3189  O   VAL A 216      25.682 -42.457   2.052  1.00 36.76           O  
ATOM   3190  CG1 VAL A 216      28.191 -46.506   1.819  1.00 36.76           C  
ATOM   3191 HG11 VAL A 216      29.060 -46.069   1.329  1.00 36.76           H  
ATOM   3192 HG12 VAL A 216      27.914 -47.422   1.297  1.00 36.76           H  
ATOM   3193 HG13 VAL A 216      28.445 -46.763   2.848  1.00 36.76           H  
ATOM   3194  CG2 VAL A 216      25.824 -46.133   2.537  1.00 36.76           C  
ATOM   3195 HG21 VAL A 216      26.084 -46.304   3.582  1.00 36.76           H  
ATOM   3196 HG22 VAL A 216      25.544 -47.083   2.081  1.00 36.76           H  
ATOM   3197 HG23 VAL A 216      24.973 -45.454   2.486  1.00 36.76           H  
ATOM   3198  N   ALA A 217      27.072 -42.716   0.302  1.00 36.64           N  
ATOM   3199  H   ALA A 217      27.799 -43.284  -0.108  1.00 36.64           H  
ATOM   3200  CA  ALA A 217      26.667 -41.519  -0.430  1.00 36.64           C  
ATOM   3201  HA  ALA A 217      26.621 -40.694   0.280  1.00 36.64           H  
ATOM   3202  C   ALA A 217      25.280 -41.608  -1.100  1.00 36.64           C  
ATOM   3203  CB  ALA A 217      27.774 -41.202  -1.445  1.00 36.64           C  
ATOM   3204  HB1 ALA A 217      28.734 -41.109  -0.937  1.00 36.64           H  
ATOM   3205  HB2 ALA A 217      27.556 -40.263  -1.953  1.00 36.64           H  
ATOM   3206  HB3 ALA A 217      27.832 -41.997  -2.190  1.00 36.64           H  
ATOM   3207  O   ALA A 217      24.713 -42.684  -1.286  1.00 36.64           O  
ATOM   3208  N   SER A 218      24.781 -40.434  -1.497  1.00 37.41           N  
ATOM   3209  H   SER A 218      25.286 -39.599  -1.237  1.00 37.41           H  
ATOM   3210  CA  SER A 218      23.538 -40.194  -2.240  1.00 37.41           C  
ATOM   3211  HA  SER A 218      22.695 -40.493  -1.618  1.00 37.41           H  
ATOM   3212  C   SER A 218      23.446 -40.948  -3.578  1.00 37.41           C  
ATOM   3213  CB  SER A 218      23.427 -38.686  -2.532  1.00 37.41           C  
ATOM   3214  HB2 SER A 218      24.075 -38.434  -3.372  1.00 37.41           H  
ATOM   3215  HB3 SER A 218      22.398 -38.447  -2.797  1.00 37.41           H  
ATOM   3216  O   SER A 218      24.430 -41.482  -4.092  1.00 37.41           O  
ATOM   3217  OG  SER A 218      23.818 -37.903  -1.418  1.00 37.41           O  
ATOM   3218  HG  SER A 218      23.527 -36.998  -1.546  1.00 37.41           H  
ATOM   3219  N   PRO A 219      22.290 -40.833  -4.250  1.00 39.64           N  
ATOM   3220  CA  PRO A 219      22.354 -40.062  -5.493  1.00 39.64           C  
ATOM   3221  HA  PRO A 219      23.347 -39.632  -5.621  1.00 39.64           H  
ATOM   3222  C   PRO A 219      21.332 -38.921  -5.522  1.00 39.64           C  
ATOM   3223  CB  PRO A 219      22.135 -41.071  -6.619  1.00 39.64           C  
ATOM   3224  HB2 PRO A 219      23.075 -41.579  -6.838  1.00 39.64           H  
ATOM   3225  HB3 PRO A 219      21.732 -40.608  -7.519  1.00 39.64           H  
ATOM   3226  O   PRO A 219      20.133 -39.132  -5.361  1.00 39.64           O  
ATOM   3227  CG  PRO A 219      21.155 -42.062  -5.998  1.00 39.64           C  
ATOM   3228  HG2 PRO A 219      21.283 -43.062  -6.413  1.00 39.64           H  
ATOM   3229  HG3 PRO A 219      20.133 -41.717  -6.152  1.00 39.64           H  
ATOM   3230  CD  PRO A 219      21.489 -42.027  -4.503  1.00 39.64           C  
ATOM   3231  HD2 PRO A 219      22.057 -42.920  -4.240  1.00 39.64           H  
ATOM   3232  HD3 PRO A 219      20.571 -41.997  -3.916  1.00 39.64           H  
ATOM   3233  N   ALA A 220      21.813 -37.707  -5.792  1.00 38.26           N  
ATOM   3234  H   ALA A 220      22.803 -37.603  -5.964  1.00 38.26           H  
ATOM   3235  CA  ALA A 220      20.963 -36.602  -6.212  1.00 38.26           C  
ATOM   3236  HA  ALA A 220      19.953 -36.743  -5.827  1.00 38.26           H  
ATOM   3237  C   ALA A 220      20.901 -36.583  -7.746  1.00 38.26           C  
ATOM   3238  CB  ALA A 220      21.502 -35.290  -5.630  1.00 38.26           C  
ATOM   3239  HB1 ALA A 220      22.515 -35.107  -5.989  1.00 38.26           H  
ATOM   3240  HB2 ALA A 220      21.505 -35.340  -4.541  1.00 38.26           H  
ATOM   3241  HB3 ALA A 220      20.863 -34.464  -5.944  1.00 38.26           H  
ATOM   3242  O   ALA A 220      21.933 -36.480  -8.410  1.00 38.26           O  
ATOM   3243  N   ALA A 221      19.695 -36.658  -8.307  1.00 36.72           N  
ATOM   3244  H   ALA A 221      18.893 -36.740  -7.700  1.00 36.72           H  
ATOM   3245  CA  ALA A 221      19.453 -36.158  -9.656  1.00 36.72           C  
ATOM   3246  HA  ALA A 221      20.250 -36.497 -10.317  1.00 36.72           H  
ATOM   3247  C   ALA A 221      19.445 -34.616  -9.607  1.00 36.72           C  
ATOM   3248  CB  ALA A 221      18.118 -36.723 -10.157  1.00 36.72           C  
ATOM   3249  HB1 ALA A 221      17.306 -36.394  -9.508  1.00 36.72           H  
ATOM   3250  HB2 ALA A 221      17.927 -36.365 -11.169  1.00 36.72           H  
ATOM   3251  HB3 ALA A 221      18.156 -37.812 -10.167  1.00 36.72           H  
ATOM   3252  O   ALA A 221      18.955 -34.040  -8.642  1.00 36.72           O  
ATOM   3253  N   GLY A 222      19.946 -33.882 -10.593  1.00 33.21           N  
ATOM   3254  H   GLY A 222      19.799 -32.889 -10.485  1.00 33.21           H  
ATOM   3255  CA  GLY A 222      20.698 -34.307 -11.769  1.00 33.21           C  
ATOM   3256  HA2 GLY A 222      20.088 -34.960 -12.393  1.00 33.21           H  
ATOM   3257  HA3 GLY A 222      21.605 -34.830 -11.468  1.00 33.21           H  
ATOM   3258  C   GLY A 222      21.060 -33.062 -12.573  1.00 33.21           C  
ATOM   3259  O   GLY A 222      20.193 -32.493 -13.230  1.00 33.21           O  
ATOM   3260  N   SER A 223      22.315 -32.616 -12.489  1.00 36.31           N  
ATOM   3261  H   SER A 223      22.990 -33.148 -11.958  1.00 36.31           H  
ATOM   3262  CA  SER A 223      22.810 -31.489 -13.285  1.00 36.31           C  
ATOM   3263  HA  SER A 223      21.973 -30.842 -13.547  1.00 36.31           H  
ATOM   3264  C   SER A 223      23.437 -32.008 -14.575  1.00 36.31           C  
ATOM   3265  CB  SER A 223      23.803 -30.633 -12.499  1.00 36.31           C  
ATOM   3266  HB2 SER A 223      23.374 -30.365 -11.534  1.00 36.31           H  
ATOM   3267  HB3 SER A 223      24.731 -31.184 -12.347  1.00 36.31           H  
ATOM   3268  O   SER A 223      24.235 -32.947 -14.550  1.00 36.31           O  
ATOM   3269  OG  SER A 223      24.049 -29.459 -13.242  1.00 36.31           O  
ATOM   3270  HG  SER A 223      24.742 -28.943 -12.824  1.00 36.31           H  
ATOM   3271  N   TYR A 224      23.061 -31.415 -15.703  1.00 38.90           N  
ATOM   3272  H   TYR A 224      22.507 -30.574 -15.641  1.00 38.90           H  
ATOM   3273  CA  TYR A 224      23.610 -31.756 -17.007  1.00 38.90           C  
ATOM   3274  HA  TYR A 224      23.790 -32.830 -17.048  1.00 38.90           H  
ATOM   3275  C   TYR A 224      24.954 -31.036 -17.187  1.00 38.90           C  
ATOM   3276  CB  TYR A 224      22.581 -31.411 -18.110  1.00 38.90           C  
ATOM   3277  HB2 TYR A 224      22.981 -31.739 -19.069  1.00 38.90           H  
ATOM   3278  HB3 TYR A 224      21.669 -31.980 -17.928  1.00 38.90           H  
ATOM   3279  O   TYR A 224      24.994 -29.827 -17.353  1.00 38.90           O  
ATOM   3280  CG  TYR A 224      22.221 -29.934 -18.208  1.00 38.90           C  
ATOM   3281  CD1 TYR A 224      21.301 -29.367 -17.302  1.00 38.90           C  
ATOM   3282  HD1 TYR A 224      20.753 -29.996 -16.616  1.00 38.90           H  
ATOM   3283  CD2 TYR A 224      22.903 -29.103 -19.122  1.00 38.90           C  
ATOM   3284  HD2 TYR A 224      23.625 -29.528 -19.804  1.00 38.90           H  
ATOM   3285  CE1 TYR A 224      21.137 -27.970 -17.249  1.00 38.90           C  
ATOM   3286  HE1 TYR A 224      20.466 -27.519 -16.533  1.00 38.90           H  
ATOM   3287  CE2 TYR A 224      22.753 -27.705 -19.061  1.00 38.90           C  
ATOM   3288  HE2 TYR A 224      23.330 -27.070 -19.716  1.00 38.90           H  
ATOM   3289  OH  TYR A 224      21.770 -25.786 -18.004  1.00 38.90           O  
ATOM   3290  HH  TYR A 224      22.368 -25.327 -18.598  1.00 38.90           H  
ATOM   3291  CZ  TYR A 224      21.886 -27.136 -18.105  1.00 38.90           C  
ATOM   3292  N   ILE A 225      26.065 -31.771 -17.210  1.00 45.89           N  
ATOM   3293  H   ILE A 225      26.014 -32.733 -16.909  1.00 45.89           H  
ATOM   3294  CA  ILE A 225      27.275 -31.352 -17.934  1.00 45.89           C  
ATOM   3295  HA  ILE A 225      26.991 -30.645 -18.713  1.00 45.89           H  
ATOM   3296  C   ILE A 225      27.828 -32.601 -18.614  1.00 45.89           C  
ATOM   3297  CB  ILE A 225      28.335 -30.656 -17.042  1.00 45.89           C  
ATOM   3298  HB  ILE A 225      28.597 -31.341 -16.235  1.00 45.89           H  
ATOM   3299  O   ILE A 225      28.278 -33.542 -17.959  1.00 45.89           O  
ATOM   3300  CG1 ILE A 225      27.867 -29.334 -16.385  1.00 45.89           C  
ATOM   3301 HG12 ILE A 225      28.631 -29.016 -15.676  1.00 45.89           H  
ATOM   3302 HG13 ILE A 225      26.969 -29.524 -15.797  1.00 45.89           H  
ATOM   3303  CG2 ILE A 225      29.615 -30.380 -17.858  1.00 45.89           C  
ATOM   3304 HG21 ILE A 225      29.385 -29.818 -18.763  1.00 45.89           H  
ATOM   3305 HG22 ILE A 225      30.104 -31.314 -18.135  1.00 45.89           H  
ATOM   3306 HG23 ILE A 225      30.320 -29.805 -17.258  1.00 45.89           H  
ATOM   3307  CD1 ILE A 225      27.604 -28.155 -17.342  1.00 45.89           C  
ATOM   3308 HD11 ILE A 225      28.545 -27.790 -17.753  1.00 45.89           H  
ATOM   3309 HD12 ILE A 225      27.132 -27.343 -16.788  1.00 45.89           H  
ATOM   3310 HD13 ILE A 225      26.951 -28.448 -18.163  1.00 45.89           H  
ATOM   3311  N   MET A 226      27.761 -32.627 -19.943  1.00 46.36           N  
ATOM   3312  H   MET A 226      27.442 -31.799 -20.426  1.00 46.36           H  
ATOM   3313  CA  MET A 226      28.369 -33.688 -20.736  1.00 46.36           C  
ATOM   3314  HA  MET A 226      28.308 -34.628 -20.187  1.00 46.36           H  
ATOM   3315  C   MET A 226      29.848 -33.379 -20.973  1.00 46.36           C  
ATOM   3316  CB  MET A 226      27.618 -33.878 -22.064  1.00 46.36           C  
ATOM   3317  HB2 MET A 226      28.277 -34.355 -22.789  1.00 46.36           H  
ATOM   3318  HB3 MET A 226      27.332 -32.905 -22.463  1.00 46.36           H  
ATOM   3319  O   MET A 226      30.172 -32.443 -21.689  1.00 46.36           O  
ATOM   3320  CG  MET A 226      26.366 -34.750 -21.894  1.00 46.36           C  
ATOM   3321  HG2 MET A 226      25.798 -34.379 -21.041  1.00 46.36           H  
ATOM   3322  HG3 MET A 226      25.742 -34.635 -22.781  1.00 46.36           H  
ATOM   3323  SD  MET A 226      26.686 -36.525 -21.652  1.00 46.36           S  
ATOM   3324  CE  MET A 226      27.130 -37.015 -23.341  1.00 46.36           C  
ATOM   3325  HE1 MET A 226      26.312 -36.773 -24.020  1.00 46.36           H  
ATOM   3326  HE2 MET A 226      28.031 -36.489 -23.656  1.00 46.36           H  
ATOM   3327  HE3 MET A 226      27.315 -38.089 -23.369  1.00 46.36           H  
ATOM   3328  N   ALA A 227      30.694 -34.247 -20.417  1.00 38.05           N  
ATOM   3329  H   ALA A 227      30.291 -34.831 -19.699  1.00 38.05           H  
ATOM   3330  CA  ALA A 227      31.962 -34.722 -20.976  1.00 38.05           C  
ATOM   3331  HA  ALA A 227      32.444 -35.296 -20.185  1.00 38.05           H  
ATOM   3332  C   ALA A 227      33.016 -33.702 -21.468  1.00 38.05           C  
ATOM   3333  CB  ALA A 227      31.613 -35.726 -22.088  1.00 38.05           C  
ATOM   3334  HB1 ALA A 227      32.526 -36.185 -22.466  1.00 38.05           H  
ATOM   3335  HB2 ALA A 227      31.116 -35.209 -22.909  1.00 38.05           H  
ATOM   3336  HB3 ALA A 227      30.956 -36.505 -21.701  1.00 38.05           H  
ATOM   3337  O   ALA A 227      32.919 -33.172 -22.570  1.00 38.05           O  
ATOM   3338  N   GLY A 228      34.155 -33.644 -20.762  1.00 36.69           N  
ATOM   3339  H   GLY A 228      34.173 -33.996 -19.816  1.00 36.69           H  
ATOM   3340  CA  GLY A 228      35.415 -33.203 -21.374  1.00 36.69           C  
ATOM   3341  HA2 GLY A 228      35.232 -32.270 -21.906  1.00 36.69           H  
ATOM   3342  HA3 GLY A 228      35.729 -33.939 -22.115  1.00 36.69           H  
ATOM   3343  C   GLY A 228      36.579 -32.939 -20.414  1.00 36.69           C  
ATOM   3344  O   GLY A 228      36.757 -31.810 -19.995  1.00 36.69           O  
ATOM   3345  N   GLY A 229      37.430 -33.942 -20.160  1.00 36.86           N  
ATOM   3346  H   GLY A 229      37.197 -34.854 -20.527  1.00 36.86           H  
ATOM   3347  CA  GLY A 229      38.842 -33.686 -19.813  1.00 36.86           C  
ATOM   3348  HA2 GLY A 229      39.115 -32.698 -20.182  1.00 36.86           H  
ATOM   3349  HA3 GLY A 229      39.465 -34.393 -20.362  1.00 36.86           H  
ATOM   3350  C   GLY A 229      39.262 -33.714 -18.333  1.00 36.86           C  
ATOM   3351  O   GLY A 229      39.137 -32.741 -17.614  1.00 36.86           O  
ATOM   3352  N   ALA A 230      39.877 -34.837 -17.951  1.00 39.46           N  
ATOM   3353  H   ALA A 230      39.776 -35.598 -18.608  1.00 39.46           H  
ATOM   3354  CA  ALA A 230      41.069 -34.957 -17.097  1.00 39.46           C  
ATOM   3355  HA  ALA A 230      41.118 -36.014 -16.834  1.00 39.46           H  
ATOM   3356  C   ALA A 230      41.216 -34.188 -15.752  1.00 39.46           C  
ATOM   3357  CB  ALA A 230      42.292 -34.711 -17.994  1.00 39.46           C  
ATOM   3358  HB1 ALA A 230      42.262 -35.357 -18.871  1.00 39.46           H  
ATOM   3359  HB2 ALA A 230      43.207 -34.911 -17.436  1.00 39.46           H  
ATOM   3360  HB3 ALA A 230      42.307 -33.669 -18.313  1.00 39.46           H  
ATOM   3361  O   ALA A 230      41.504 -33.004 -15.706  1.00 39.46           O  
ATOM   3362  N   SER A 231      41.352 -35.003 -14.694  1.00 44.56           N  
ATOM   3363  H   SER A 231      40.964 -35.928 -14.811  1.00 44.56           H  
ATOM   3364  CA  SER A 231      42.394 -34.897 -13.652  1.00 44.56           C  
ATOM   3365  HA  SER A 231      42.321 -35.815 -13.070  1.00 44.56           H  
ATOM   3366  C   SER A 231      42.367 -33.747 -12.630  1.00 44.56           C  
ATOM   3367  CB  SER A 231      43.781 -34.957 -14.312  1.00 44.56           C  
ATOM   3368  HB2 SER A 231      43.981 -34.031 -14.850  1.00 44.56           H  
ATOM   3369  HB3 SER A 231      43.808 -35.785 -15.020  1.00 44.56           H  
ATOM   3370  O   SER A 231      42.896 -32.678 -12.883  1.00 44.56           O  
ATOM   3371  OG  SER A 231      44.776 -35.169 -13.333  1.00 44.56           O  
ATOM   3372  HG  SER A 231      44.997 -34.305 -12.978  1.00 44.56           H  
ATOM   3373  N   GLY A 232      42.015 -34.114 -11.390  1.00 51.13           N  
ATOM   3374  H   GLY A 232      41.406 -34.917 -11.325  1.00 51.13           H  
ATOM   3375  CA  GLY A 232      42.899 -33.915 -10.227  1.00 51.13           C  
ATOM   3376  HA2 GLY A 232      42.614 -34.635  -9.461  1.00 51.13           H  
ATOM   3377  HA3 GLY A 232      43.917 -34.163 -10.528  1.00 51.13           H  
ATOM   3378  C   GLY A 232      42.980 -32.525  -9.578  1.00 51.13           C  
ATOM   3379  O   GLY A 232      43.345 -31.554 -10.215  1.00 51.13           O  
ATOM   3380  N   GLU A 233      42.783 -32.516  -8.252  1.00 50.28           N  
ATOM   3381  H   GLU A 233      42.525 -33.399  -7.836  1.00 50.28           H  
ATOM   3382  CA  GLU A 233      43.095 -31.421  -7.309  1.00 50.28           C  
ATOM   3383  HA  GLU A 233      42.913 -31.838  -6.319  1.00 50.28           H  
ATOM   3384  C   GLU A 233      42.176 -30.178  -7.378  1.00 50.28           C  
ATOM   3385  CB  GLU A 233      44.610 -31.105  -7.310  1.00 50.28           C  
ATOM   3386  HB2 GLU A 233      44.807 -30.292  -6.612  1.00 50.28           H  
ATOM   3387  HB3 GLU A 233      44.928 -30.790  -8.303  1.00 50.28           H  
ATOM   3388  O   GLU A 233      42.025 -29.522  -8.399  1.00 50.28           O  
ATOM   3389  CG  GLU A 233      45.409 -32.347  -6.858  1.00 50.28           C  
ATOM   3390  HG2 GLU A 233      45.183 -32.529  -5.807  1.00 50.28           H  
ATOM   3391  HG3 GLU A 233      45.074 -33.228  -7.406  1.00 50.28           H  
ATOM   3392  CD  GLU A 233      46.928 -32.246  -7.059  1.00 50.28           C  
ATOM   3393  OE1 GLU A 233      47.649 -32.523  -6.073  1.00 50.28           O  
ATOM   3394  OE2 GLU A 233      47.360 -32.002  -8.206  1.00 50.28           O  
ATOM   3395  N   GLY A 234      41.526 -29.849  -6.248  1.00 48.92           N  
ATOM   3396  H   GLY A 234      41.695 -30.399  -5.418  1.00 48.92           H  
ATOM   3397  CA  GLY A 234      40.588 -28.714  -6.187  1.00 48.92           C  
ATOM   3398  HA2 GLY A 234      40.004 -28.692  -7.107  1.00 48.92           H  
ATOM   3399  HA3 GLY A 234      41.173 -27.795  -6.156  1.00 48.92           H  
ATOM   3400  C   GLY A 234      39.597 -28.678  -5.015  1.00 48.92           C  
ATOM   3401  O   GLY A 234      38.512 -28.123  -5.165  1.00 48.92           O  
ATOM   3402  N   PHE A 235      39.910 -29.257  -3.847  1.00 51.35           N  
ATOM   3403  H   PHE A 235      40.830 -29.654  -3.718  1.00 51.35           H  
ATOM   3404  CA  PHE A 235      38.969 -29.263  -2.706  1.00 51.35           C  
ATOM   3405  HA  PHE A 235      37.975 -29.462  -3.106  1.00 51.35           H  
ATOM   3406  C   PHE A 235      38.856 -27.898  -1.983  1.00 51.35           C  
ATOM   3407  CB  PHE A 235      39.308 -30.425  -1.755  1.00 51.35           C  
ATOM   3408  HB2 PHE A 235      40.156 -30.138  -1.134  1.00 51.35           H  
ATOM   3409  HB3 PHE A 235      39.618 -31.285  -2.350  1.00 51.35           H  
ATOM   3410  O   PHE A 235      37.905 -27.676  -1.237  1.00 51.35           O  
ATOM   3411  CG  PHE A 235      38.154 -30.884  -0.873  1.00 51.35           C  
ATOM   3412  CD1 PHE A 235      38.141 -30.585   0.503  1.00 51.35           C  
ATOM   3413  HD1 PHE A 235      38.944 -30.007   0.936  1.00 51.35           H  
ATOM   3414  CD2 PHE A 235      37.091 -31.624  -1.429  1.00 51.35           C  
ATOM   3415  HD2 PHE A 235      37.091 -31.854  -2.484  1.00 51.35           H  
ATOM   3416  CE1 PHE A 235      37.074 -31.020   1.313  1.00 51.35           C  
ATOM   3417  HE1 PHE A 235      37.065 -30.777   2.365  1.00 51.35           H  
ATOM   3418  CE2 PHE A 235      36.020 -32.051  -0.621  1.00 51.35           C  
ATOM   3419  HE2 PHE A 235      35.201 -32.603  -1.058  1.00 51.35           H  
ATOM   3420  CZ  PHE A 235      36.010 -31.745   0.751  1.00 51.35           C  
ATOM   3421  HZ  PHE A 235      35.184 -32.060   1.372  1.00 51.35           H  
ATOM   3422  N   ASP A 236      39.773 -26.956  -2.236  1.00 54.59           N  
ATOM   3423  H   ASP A 236      40.568 -27.200  -2.810  1.00 54.59           H  
ATOM   3424  CA  ASP A 236      39.809 -25.641  -1.568  1.00 54.59           C  
ATOM   3425  HA  ASP A 236      39.541 -25.777  -0.520  1.00 54.59           H  
ATOM   3426  C   ASP A 236      38.818 -24.603  -2.128  1.00 54.59           C  
ATOM   3427  CB  ASP A 236      41.242 -25.087  -1.612  1.00 54.59           C  
ATOM   3428  HB2 ASP A 236      41.223 -24.033  -1.335  1.00 54.59           H  
ATOM   3429  HB3 ASP A 236      41.631 -25.160  -2.627  1.00 54.59           H  
ATOM   3430  O   ASP A 236      38.421 -23.679  -1.412  1.00 54.59           O  
ATOM   3431  CG  ASP A 236      42.166 -25.810  -0.629  1.00 54.59           C  
ATOM   3432  OD1 ASP A 236      41.764 -25.948   0.547  1.00 54.59           O  
ATOM   3433  OD2 ASP A 236      43.258 -26.230  -1.068  1.00 54.59           O  
ATOM   3434  N   GLY A 237      38.361 -24.750  -3.379  1.00 53.80           N  
ATOM   3435  H   GLY A 237      38.689 -25.536  -3.921  1.00 53.80           H  
ATOM   3436  CA  GLY A 237      37.468 -23.765  -4.009  1.00 53.80           C  
ATOM   3437  HA2 GLY A 237      37.968 -22.797  -4.050  1.00 53.80           H  
ATOM   3438  HA3 GLY A 237      37.246 -24.086  -5.027  1.00 53.80           H  
ATOM   3439  C   GLY A 237      36.141 -23.593  -3.260  1.00 53.80           C  
ATOM   3440  O   GLY A 237      35.676 -22.475  -3.041  1.00 53.80           O  
ATOM   3441  N   HIS A 238      35.571 -24.699  -2.773  1.00 58.91           N  
ATOM   3442  H   HIS A 238      36.046 -25.578  -2.920  1.00 58.91           H  
ATOM   3443  CA  HIS A 238      34.255 -24.709  -2.130  1.00 58.91           C  
ATOM   3444  HA  HIS A 238      33.563 -24.196  -2.798  1.00 58.91           H  
ATOM   3445  C   HIS A 238      34.221 -23.953  -0.788  1.00 58.91           C  
ATOM   3446  CB  HIS A 238      33.791 -26.169  -1.973  1.00 58.91           C  
ATOM   3447  HB2 HIS A 238      34.473 -26.841  -2.493  1.00 58.91           H  
ATOM   3448  HB3 HIS A 238      33.805 -26.452  -0.921  1.00 58.91           H  
ATOM   3449  O   HIS A 238      33.190 -23.374  -0.433  1.00 58.91           O  
ATOM   3450  CG  HIS A 238      32.409 -26.395  -2.525  1.00 58.91           C  
ATOM   3451  CD2 HIS A 238      32.089 -27.075  -3.670  1.00 58.91           C  
ATOM   3452  HD2 HIS A 238      32.785 -27.562  -4.336  1.00 58.91           H  
ATOM   3453  ND1 HIS A 238      31.235 -25.909  -1.998  1.00 58.91           N  
ATOM   3454  HD1 HIS A 238      31.158 -25.306  -1.192  1.00 58.91           H  
ATOM   3455  CE1 HIS A 238      30.230 -26.298  -2.801  1.00 58.91           C  
ATOM   3456  HE1 HIS A 238      29.188 -26.051  -2.660  1.00 58.91           H  
ATOM   3457  NE2 HIS A 238      30.701 -27.017  -3.830  1.00 58.91           N  
ATOM   3458  N   TYR A 239      35.341 -23.922  -0.056  1.00 61.87           N  
ATOM   3459  H   TYR A 239      36.165 -24.379  -0.420  1.00 61.87           H  
ATOM   3460  CA  TYR A 239      35.460 -23.194   1.212  1.00 61.87           C  
ATOM   3461  HA  TYR A 239      34.559 -23.359   1.802  1.00 61.87           H  
ATOM   3462  C   TYR A 239      35.588 -21.685   0.998  1.00 61.87           C  
ATOM   3463  CB  TYR A 239      36.655 -23.728   2.010  1.00 61.87           C  
ATOM   3464  HB2 TYR A 239      36.832 -23.068   2.859  1.00 61.87           H  
ATOM   3465  HB3 TYR A 239      37.550 -23.705   1.387  1.00 61.87           H  
ATOM   3466  O   TYR A 239      34.991 -20.911   1.748  1.00 61.87           O  
ATOM   3467  CG  TYR A 239      36.439 -25.129   2.541  1.00 61.87           C  
ATOM   3468  CD1 TYR A 239      35.683 -25.324   3.715  1.00 61.87           C  
ATOM   3469  HD1 TYR A 239      35.268 -24.473   4.234  1.00 61.87           H  
ATOM   3470  CD2 TYR A 239      36.968 -26.235   1.852  1.00 61.87           C  
ATOM   3471  HD2 TYR A 239      37.551 -26.095   0.954  1.00 61.87           H  
ATOM   3472  CE1 TYR A 239      35.462 -26.625   4.206  1.00 61.87           C  
ATOM   3473  HE1 TYR A 239      34.882 -26.769   5.106  1.00 61.87           H  
ATOM   3474  CE2 TYR A 239      36.741 -27.536   2.336  1.00 61.87           C  
ATOM   3475  HE2 TYR A 239      37.144 -28.381   1.797  1.00 61.87           H  
ATOM   3476  OH  TYR A 239      35.777 -28.993   3.986  1.00 61.87           O  
ATOM   3477  HH  TYR A 239      35.246 -28.980   4.785  1.00 61.87           H  
ATOM   3478  CZ  TYR A 239      35.993 -27.736   3.514  1.00 61.87           C  
ATOM   3479  N   LEU A 240      36.304 -21.258  -0.047  1.00 68.98           N  
ATOM   3480  H   LEU A 240      36.759 -21.943  -0.634  1.00 68.98           H  
ATOM   3481  CA  LEU A 240      36.428 -19.843  -0.404  1.00 68.98           C  
ATOM   3482  HA  LEU A 240      36.725 -19.283   0.482  1.00 68.98           H  
ATOM   3483  C   LEU A 240      35.077 -19.262  -0.844  1.00 68.98           C  
ATOM   3484  CB  LEU A 240      37.511 -19.684  -1.486  1.00 68.98           C  
ATOM   3485  HB2 LEU A 240      37.317 -20.401  -2.283  1.00 68.98           H  
ATOM   3486  HB3 LEU A 240      37.439 -18.685  -1.917  1.00 68.98           H  
ATOM   3487  O   LEU A 240      34.667 -18.223  -0.325  1.00 68.98           O  
ATOM   3488  CG  LEU A 240      38.944 -19.888  -0.955  1.00 68.98           C  
ATOM   3489  HG  LEU A 240      38.994 -20.808  -0.372  1.00 68.98           H  
ATOM   3490  CD1 LEU A 240      39.917 -20.009  -2.126  1.00 68.98           C  
ATOM   3491 HD11 LEU A 240      39.647 -20.874  -2.732  1.00 68.98           H  
ATOM   3492 HD12 LEU A 240      40.929 -20.159  -1.751  1.00 68.98           H  
ATOM   3493 HD13 LEU A 240      39.883 -19.111  -2.742  1.00 68.98           H  
ATOM   3494  CD2 LEU A 240      39.400 -18.716  -0.079  1.00 68.98           C  
ATOM   3495 HD21 LEU A 240      38.778 -18.642   0.813  1.00 68.98           H  
ATOM   3496 HD22 LEU A 240      39.341 -17.783  -0.640  1.00 68.98           H  
ATOM   3497 HD23 LEU A 240      40.430 -18.880   0.237  1.00 68.98           H  
ATOM   3498  N   THR A 241      34.330 -19.962  -1.705  1.00 68.29           N  
ATOM   3499  H   THR A 241      34.726 -20.775  -2.153  1.00 68.29           H  
ATOM   3500  CA  THR A 241      32.985 -19.524  -2.125  1.00 68.29           C  
ATOM   3501  HA  THR A 241      33.063 -18.511  -2.521  1.00 68.29           H  
ATOM   3502  C   THR A 241      32.001 -19.485  -0.948  1.00 68.29           C  
ATOM   3503  CB  THR A 241      32.429 -20.433  -3.233  1.00 68.29           C  
ATOM   3504  HB  THR A 241      32.112 -21.379  -2.794  1.00 68.29           H  
ATOM   3505  O   THR A 241      31.231 -18.532  -0.814  1.00 68.29           O  
ATOM   3506  CG2 THR A 241      31.254 -19.800  -3.975  1.00 68.29           C  
ATOM   3507 HG21 THR A 241      31.548 -18.839  -4.398  1.00 68.29           H  
ATOM   3508 HG22 THR A 241      30.934 -20.464  -4.779  1.00 68.29           H  
ATOM   3509 HG23 THR A 241      30.417 -19.651  -3.294  1.00 68.29           H  
ATOM   3510  OG1 THR A 241      33.409 -20.704  -4.202  1.00 68.29           O  
ATOM   3511  HG1 THR A 241      33.554 -19.911  -4.722  1.00 68.29           H  
ATOM   3512  N   GLN A 242      32.050 -20.471  -0.041  1.00 74.57           N  
ATOM   3513  H   GLN A 242      32.684 -21.242  -0.193  1.00 74.57           H  
ATOM   3514  CA  GLN A 242      31.215 -20.477   1.168  1.00 74.57           C  
ATOM   3515  HA  GLN A 242      30.176 -20.349   0.865  1.00 74.57           H  
ATOM   3516  C   GLN A 242      31.566 -19.317   2.121  1.00 74.57           C  
ATOM   3517  CB  GLN A 242      31.349 -21.842   1.866  1.00 74.57           C  
ATOM   3518  HB2 GLN A 242      31.104 -22.630   1.155  1.00 74.57           H  
ATOM   3519  HB3 GLN A 242      32.381 -21.979   2.190  1.00 74.57           H  
ATOM   3520  O   GLN A 242      30.668 -18.666   2.667  1.00 74.57           O  
ATOM   3521  CG  GLN A 242      30.419 -21.976   3.082  1.00 74.57           C  
ATOM   3522  HG2 GLN A 242      30.621 -21.178   3.797  1.00 74.57           H  
ATOM   3523  HG3 GLN A 242      29.382 -21.894   2.758  1.00 74.57           H  
ATOM   3524  CD  GLN A 242      30.625 -23.303   3.801  1.00 74.57           C  
ATOM   3525  NE2 GLN A 242      29.930 -24.352   3.422  1.00 74.57           N  
ATOM   3526 HE21 GLN A 242      29.258 -24.285   2.670  1.00 74.57           H  
ATOM   3527 HE22 GLN A 242      30.110 -25.205   3.932  1.00 74.57           H  
ATOM   3528  OE1 GLN A 242      31.425 -23.426   4.711  1.00 74.57           O  
ATOM   3529  N   GLN A 243      32.856 -19.018   2.303  1.00 77.08           N  
ATOM   3530  H   GLN A 243      33.557 -19.591   1.856  1.00 77.08           H  
ATOM   3531  CA  GLN A 243      33.308 -17.902   3.136  1.00 77.08           C  
ATOM   3532  HA  GLN A 243      32.831 -17.990   4.112  1.00 77.08           H  
ATOM   3533  C   GLN A 243      32.890 -16.550   2.539  1.00 77.08           C  
ATOM   3534  CB  GLN A 243      34.831 -17.999   3.330  1.00 77.08           C  
ATOM   3535  HB2 GLN A 243      35.076 -18.987   3.721  1.00 77.08           H  
ATOM   3536  HB3 GLN A 243      35.329 -17.876   2.369  1.00 77.08           H  
ATOM   3537  O   GLN A 243      32.409 -15.683   3.271  1.00 77.08           O  
ATOM   3538  CG  GLN A 243      35.358 -16.941   4.311  1.00 77.08           C  
ATOM   3539  HG2 GLN A 243      35.131 -15.942   3.937  1.00 77.08           H  
ATOM   3540  HG3 GLN A 243      34.871 -17.065   5.279  1.00 77.08           H  
ATOM   3541  CD  GLN A 243      36.866 -17.044   4.488  1.00 77.08           C  
ATOM   3542  NE2 GLN A 243      37.356 -17.928   5.330  1.00 77.08           N  
ATOM   3543 HE21 GLN A 243      36.750 -18.578   5.809  1.00 77.08           H  
ATOM   3544 HE22 GLN A 243      38.364 -17.995   5.344  1.00 77.08           H  
ATOM   3545  OE1 GLN A 243      37.638 -16.336   3.870  1.00 77.08           O  
ATOM   3546  N   GLN A 244      32.999 -16.387   1.217  1.00 77.60           N  
ATOM   3547  H   GLN A 244      33.429 -17.123   0.675  1.00 77.60           H  
ATOM   3548  CA  GLN A 244      32.575 -15.177   0.510  1.00 77.60           C  
ATOM   3549  HA  GLN A 244      33.087 -14.323   0.954  1.00 77.60           H  
ATOM   3550  C   GLN A 244      31.063 -14.936   0.649  1.00 77.60           C  
ATOM   3551  CB  GLN A 244      33.010 -15.293  -0.958  1.00 77.60           C  
ATOM   3552  HB2 GLN A 244      34.070 -15.545  -0.991  1.00 77.60           H  
ATOM   3553  HB3 GLN A 244      32.452 -16.096  -1.440  1.00 77.60           H  
ATOM   3554  O   GLN A 244      30.651 -13.826   0.986  1.00 77.60           O  
ATOM   3555  CG  GLN A 244      32.806 -13.984  -1.733  1.00 77.60           C  
ATOM   3556  HG2 GLN A 244      31.747 -13.725  -1.759  1.00 77.60           H  
ATOM   3557  HG3 GLN A 244      33.346 -13.184  -1.226  1.00 77.60           H  
ATOM   3558  CD  GLN A 244      33.306 -14.094  -3.170  1.00 77.60           C  
ATOM   3559  NE2 GLN A 244      33.918 -13.066  -3.715  1.00 77.60           N  
ATOM   3560 HE21 GLN A 244      34.212 -13.200  -4.672  1.00 77.60           H  
ATOM   3561 HE22 GLN A 244      34.057 -12.202  -3.211  1.00 77.60           H  
ATOM   3562  OE1 GLN A 244      33.156 -15.103  -3.833  1.00 77.60           O  
ATOM   3563  N   MET A 245      30.240 -15.979   0.481  1.00 78.54           N  
ATOM   3564  H   MET A 245      30.632 -16.852   0.159  1.00 78.54           H  
ATOM   3565  CA  MET A 245      28.787 -15.896   0.681  1.00 78.54           C  
ATOM   3566  HA  MET A 245      28.393 -15.109   0.038  1.00 78.54           H  
ATOM   3567  C   MET A 245      28.428 -15.541   2.135  1.00 78.54           C  
ATOM   3568  CB  MET A 245      28.155 -17.231   0.260  1.00 78.54           C  
ATOM   3569  HB2 MET A 245      28.532 -17.505  -0.725  1.00 78.54           H  
ATOM   3570  HB3 MET A 245      28.445 -18.007   0.969  1.00 78.54           H  
ATOM   3571  O   MET A 245      27.570 -14.692   2.375  1.00 78.54           O  
ATOM   3572  CG  MET A 245      26.625 -17.156   0.191  1.00 78.54           C  
ATOM   3573  HG2 MET A 245      26.338 -16.511  -0.640  1.00 78.54           H  
ATOM   3574  HG3 MET A 245      26.249 -16.706   1.109  1.00 78.54           H  
ATOM   3575  SD  MET A 245      25.801 -18.763   0.004  1.00 78.54           S  
ATOM   3576  CE  MET A 245      26.439 -19.298  -1.608  1.00 78.54           C  
ATOM   3577  HE1 MET A 245      26.207 -18.546  -2.361  1.00 78.54           H  
ATOM   3578  HE2 MET A 245      27.518 -19.440  -1.554  1.00 78.54           H  
ATOM   3579  HE3 MET A 245      25.969 -20.241  -1.888  1.00 78.54           H  
ATOM   3580  N   THR A 246      29.125 -16.130   3.113  1.00 81.90           N  
ATOM   3581  H   THR A 246      29.789 -16.845   2.854  1.00 81.90           H  
ATOM   3582  CA  THR A 246      28.930 -15.822   4.543  1.00 81.90           C  
ATOM   3583  HA  THR A 246      27.878 -15.972   4.788  1.00 81.90           H  
ATOM   3584  C   THR A 246      29.274 -14.362   4.864  1.00 81.90           C  
ATOM   3585  CB  THR A 246      29.756 -16.769   5.431  1.00 81.90           C  
ATOM   3586  HB  THR A 246      30.820 -16.596   5.265  1.00 81.90           H  
ATOM   3587  O   THR A 246      28.524 -13.693   5.578  1.00 81.90           O  
ATOM   3588  CG2 THR A 246      29.452 -16.585   6.920  1.00 81.90           C  
ATOM   3589 HG21 THR A 246      29.757 -15.592   7.248  1.00 81.90           H  
ATOM   3590 HG22 THR A 246      28.385 -16.716   7.102  1.00 81.90           H  
ATOM   3591 HG23 THR A 246      30.004 -17.327   7.498  1.00 81.90           H  
ATOM   3592  OG1 THR A 246      29.467 -18.114   5.127  1.00 81.90           O  
ATOM   3593  HG1 THR A 246      29.846 -18.326   4.271  1.00 81.90           H  
ATOM   3594  N   LEU A 247      30.368 -13.829   4.305  1.00 88.14           N  
ATOM   3595  H   LEU A 247      30.950 -14.421   3.729  1.00 88.14           H  
ATOM   3596  CA  LEU A 247      30.753 -12.421   4.462  1.00 88.14           C  
ATOM   3597  HA  LEU A 247      30.764 -12.176   5.524  1.00 88.14           H  
ATOM   3598  C   LEU A 247      29.736 -11.472   3.809  1.00 88.14           C  
ATOM   3599  CB  LEU A 247      32.161 -12.206   3.875  1.00 88.14           C  
ATOM   3600  HB2 LEU A 247      32.317 -11.142   3.698  1.00 88.14           H  
ATOM   3601  HB3 LEU A 247      32.218 -12.709   2.910  1.00 88.14           H  
ATOM   3602  O   LEU A 247      29.369 -10.464   4.414  1.00 88.14           O  
ATOM   3603  CG  LEU A 247      33.294 -12.714   4.785  1.00 88.14           C  
ATOM   3604  HG  LEU A 247      33.044 -13.700   5.178  1.00 88.14           H  
ATOM   3605  CD1 LEU A 247      34.594 -12.827   3.988  1.00 88.14           C  
ATOM   3606 HD11 LEU A 247      35.391 -13.204   4.628  1.00 88.14           H  
ATOM   3607 HD12 LEU A 247      34.878 -11.854   3.589  1.00 88.14           H  
ATOM   3608 HD13 LEU A 247      34.456 -13.526   3.163  1.00 88.14           H  
ATOM   3609  CD2 LEU A 247      33.546 -11.756   5.954  1.00 88.14           C  
ATOM   3610 HD21 LEU A 247      32.657 -11.678   6.580  1.00 88.14           H  
ATOM   3611 HD22 LEU A 247      33.808 -10.767   5.579  1.00 88.14           H  
ATOM   3612 HD23 LEU A 247      34.365 -12.134   6.565  1.00 88.14           H  
ATOM   3613  N   GLN A 248      29.234 -11.808   2.617  1.00 88.19           N  
ATOM   3614  H   GLN A 248      29.594 -12.632   2.158  1.00 88.19           H  
ATOM   3615  CA  GLN A 248      28.196 -11.030   1.934  1.00 88.19           C  
ATOM   3616  HA  GLN A 248      28.550 -10.005   1.825  1.00 88.19           H  
ATOM   3617  C   GLN A 248      26.892 -10.989   2.749  1.00 88.19           C  
ATOM   3618  CB  GLN A 248      27.979 -11.622   0.532  1.00 88.19           C  
ATOM   3619  HB2 GLN A 248      28.942 -11.701   0.028  1.00 88.19           H  
ATOM   3620  HB3 GLN A 248      27.560 -12.624   0.626  1.00 88.19           H  
ATOM   3621  O   GLN A 248      26.322  -9.914   2.944  1.00 88.19           O  
ATOM   3622  CG  GLN A 248      27.049 -10.763  -0.336  1.00 88.19           C  
ATOM   3623  HG2 GLN A 248      26.077 -10.657   0.146  1.00 88.19           H  
ATOM   3624  HG3 GLN A 248      27.484  -9.771  -0.458  1.00 88.19           H  
ATOM   3625  CD  GLN A 248      26.827 -11.401  -1.703  1.00 88.19           C  
ATOM   3626  NE2 GLN A 248      27.127 -10.723  -2.789  1.00 88.19           N  
ATOM   3627 HE21 GLN A 248      26.958 -11.204  -3.661  1.00 88.19           H  
ATOM   3628 HE22 GLN A 248      27.491  -9.782  -2.743  1.00 88.19           H  
ATOM   3629  OE1 GLN A 248      26.387 -12.529  -1.818  1.00 88.19           O  
ATOM   3630  N   GLN A 249      26.457 -12.132   3.292  1.00 86.91           N  
ATOM   3631  H   GLN A 249      26.949 -12.985   3.070  1.00 86.91           H  
ATOM   3632  CA  GLN A 249      25.269 -12.217   4.146  1.00 86.91           C  
ATOM   3633  HA  GLN A 249      24.424 -11.804   3.596  1.00 86.91           H  
ATOM   3634  C   GLN A 249      25.434 -11.399   5.440  1.00 86.91           C  
ATOM   3635  CB  GLN A 249      24.981 -13.697   4.451  1.00 86.91           C  
ATOM   3636  HB2 GLN A 249      25.031 -14.273   3.527  1.00 86.91           H  
ATOM   3637  HB3 GLN A 249      25.739 -14.078   5.135  1.00 86.91           H  
ATOM   3638  O   GLN A 249      24.526 -10.660   5.824  1.00 86.91           O  
ATOM   3639  CG  GLN A 249      23.587 -13.891   5.067  1.00 86.91           C  
ATOM   3640  HG2 GLN A 249      22.826 -13.684   4.314  1.00 86.91           H  
ATOM   3641  HG3 GLN A 249      23.447 -13.200   5.898  1.00 86.91           H  
ATOM   3642  CD  GLN A 249      23.399 -15.305   5.601  1.00 86.91           C  
ATOM   3643  NE2 GLN A 249      23.218 -16.294   4.755  1.00 86.91           N  
ATOM   3644 HE21 GLN A 249      23.097 -17.209   5.166  1.00 86.91           H  
ATOM   3645 HE22 GLN A 249      23.198 -16.133   3.758  1.00 86.91           H  
ATOM   3646  OE1 GLN A 249      23.429 -15.546   6.794  1.00 86.91           O  
ATOM   3647  N   GLN A 250      26.606 -11.469   6.082  1.00 88.27           N  
ATOM   3648  H   GLN A 250      27.306 -12.112   5.740  1.00 88.27           H  
ATOM   3649  CA  GLN A 250      26.909 -10.677   7.278  1.00 88.27           C  
ATOM   3650  HA  GLN A 250      26.147 -10.885   8.029  1.00 88.27           H  
ATOM   3651  C   GLN A 250      26.875  -9.168   6.987  1.00 88.27           C  
ATOM   3652  CB  GLN A 250      28.277 -11.109   7.831  1.00 88.27           C  
ATOM   3653  HB2 GLN A 250      29.058 -10.846   7.118  1.00 88.27           H  
ATOM   3654  HB3 GLN A 250      28.280 -12.191   7.959  1.00 88.27           H  
ATOM   3655  O   GLN A 250      26.316  -8.401   7.773  1.00 88.27           O  
ATOM   3656  CG  GLN A 250      28.588 -10.453   9.185  1.00 88.27           C  
ATOM   3657  HG2 GLN A 250      27.839 -10.761   9.916  1.00 88.27           H  
ATOM   3658  HG3 GLN A 250      28.555  -9.368   9.090  1.00 88.27           H  
ATOM   3659  CD  GLN A 250      29.970 -10.838   9.695  1.00 88.27           C  
ATOM   3660  NE2 GLN A 250      30.170 -12.063  10.130  1.00 88.27           N  
ATOM   3661 HE21 GLN A 250      31.111 -12.274  10.430  1.00 88.27           H  
ATOM   3662 HE22 GLN A 250      29.430 -12.750  10.095  1.00 88.27           H  
ATOM   3663  OE1 GLN A 250      30.900 -10.053   9.710  1.00 88.27           O  
ATOM   3664  N   ASN A 251      27.426  -8.740   5.847  1.00 91.55           N  
ATOM   3665  H   ASN A 251      27.884  -9.412   5.248  1.00 91.55           H  
ATOM   3666  CA  ASN A 251      27.425  -7.335   5.445  1.00 91.55           C  
ATOM   3667  HA  ASN A 251      27.822  -6.749   6.274  1.00 91.55           H  
ATOM   3668  C   ASN A 251      25.996  -6.825   5.175  1.00 91.55           C  
ATOM   3669  CB  ASN A 251      28.356  -7.171   4.232  1.00 91.55           C  
ATOM   3670  HB2 ASN A 251      29.196  -7.860   4.309  1.00 91.55           H  
ATOM   3671  HB3 ASN A 251      27.819  -7.392   3.310  1.00 91.55           H  
ATOM   3672  O   ASN A 251      25.624  -5.750   5.647  1.00 91.55           O  
ATOM   3673  CG  ASN A 251      28.917  -5.766   4.158  1.00 91.55           C  
ATOM   3674  ND2 ASN A 251      30.017  -5.512   4.826  1.00 91.55           N  
ATOM   3675 HD21 ASN A 251      30.347  -4.558   4.786  1.00 91.55           H  
ATOM   3676 HD22 ASN A 251      30.461  -6.231   5.381  1.00 91.55           H  
ATOM   3677  OD1 ASN A 251      28.377  -4.878   3.528  1.00 91.55           O  
ATOM   3678  N   HIS A 252      25.163  -7.638   4.517  1.00 88.41           N  
ATOM   3679  H   HIS A 252      25.529  -8.502   4.143  1.00 88.41           H  
ATOM   3680  CA  HIS A 252      23.750  -7.330   4.289  1.00 88.41           C  
ATOM   3681  HA  HIS A 252      23.689  -6.374   3.769  1.00 88.41           H  
ATOM   3682  C   HIS A 252      22.964  -7.186   5.605  1.00 88.41           C  
ATOM   3683  CB  HIS A 252      23.148  -8.412   3.383  1.00 88.41           C  
ATOM   3684  HB2 HIS A 252      23.157  -9.372   3.900  1.00 88.41           H  
ATOM   3685  HB3 HIS A 252      23.761  -8.507   2.487  1.00 88.41           H  
ATOM   3686  O   HIS A 252      22.235  -6.210   5.787  1.00 88.41           O  
ATOM   3687  CG  HIS A 252      21.740  -8.094   2.954  1.00 88.41           C  
ATOM   3688  CD2 HIS A 252      20.604  -8.779   3.291  1.00 88.41           C  
ATOM   3689  HD2 HIS A 252      20.552  -9.658   3.917  1.00 88.41           H  
ATOM   3690  ND1 HIS A 252      21.357  -7.043   2.151  1.00 88.41           N  
ATOM   3691  HD1 HIS A 252      21.959  -6.332   1.761  1.00 88.41           H  
ATOM   3692  CE1 HIS A 252      20.024  -7.099   2.004  1.00 88.41           C  
ATOM   3693  HE1 HIS A 252      19.432  -6.402   1.429  1.00 88.41           H  
ATOM   3694  NE2 HIS A 252      19.520  -8.140   2.683  1.00 88.41           N  
ATOM   3695  N   PHE A 253      23.165  -8.097   6.565  1.00 94.38           N  
ATOM   3696  H   PHE A 253      23.754  -8.892   6.365  1.00 94.38           H  
ATOM   3697  CA  PHE A 253      22.537  -8.000   7.888  1.00 94.38           C  
ATOM   3698  HA  PHE A 253      21.456  -7.950   7.752  1.00 94.38           H  
ATOM   3699  C   PHE A 253      22.963  -6.731   8.647  1.00 94.38           C  
ATOM   3700  CB  PHE A 253      22.861  -9.262   8.698  1.00 94.38           C  
ATOM   3701  HB2 PHE A 253      23.933  -9.304   8.894  1.00 94.38           H  
ATOM   3702  HB3 PHE A 253      22.602 -10.140   8.105  1.00 94.38           H  
ATOM   3703  O   PHE A 253      22.135  -6.057   9.264  1.00 94.38           O  
ATOM   3704  CG  PHE A 253      22.104  -9.327  10.010  1.00 94.38           C  
ATOM   3705  CD1 PHE A 253      22.694  -8.860  11.201  1.00 94.38           C  
ATOM   3706  HD1 PHE A 253      23.702  -8.472  11.188  1.00 94.38           H  
ATOM   3707  CD2 PHE A 253      20.785  -9.816  10.030  1.00 94.38           C  
ATOM   3708  HD2 PHE A 253      20.325 -10.170   9.119  1.00 94.38           H  
ATOM   3709  CE1 PHE A 253      21.967  -8.886  12.405  1.00 94.38           C  
ATOM   3710  HE1 PHE A 253      22.422  -8.527  13.317  1.00 94.38           H  
ATOM   3711  CE2 PHE A 253      20.059  -9.843  11.234  1.00 94.38           C  
ATOM   3712  HE2 PHE A 253      19.048 -10.224  11.245  1.00 94.38           H  
ATOM   3713  CZ  PHE A 253      20.650  -9.378  12.422  1.00 94.38           C  
ATOM   3714  HZ  PHE A 253      20.092  -9.404  13.346  1.00 94.38           H  
ATOM   3715  N   GLN A 254      24.243  -6.358   8.564  1.00 93.50           N  
ATOM   3716  H   GLN A 254      24.887  -6.951   8.060  1.00 93.50           H  
ATOM   3717  CA  GLN A 254      24.757  -5.139   9.190  1.00 93.50           C  
ATOM   3718  HA  GLN A 254      24.436  -5.138  10.231  1.00 93.50           H  
ATOM   3719  C   GLN A 254      24.183  -3.863   8.544  1.00 93.50           C  
ATOM   3720  CB  GLN A 254      26.291  -5.204   9.169  1.00 93.50           C  
ATOM   3721  HB2 GLN A 254      26.585  -6.161   9.601  1.00 93.50           H  
ATOM   3722  HB3 GLN A 254      26.658  -5.169   8.144  1.00 93.50           H  
ATOM   3723  O   GLN A 254      23.828  -2.921   9.256  1.00 93.50           O  
ATOM   3724  CG  GLN A 254      26.944  -4.079   9.982  1.00 93.50           C  
ATOM   3725  HG2 GLN A 254      26.285  -3.781  10.798  1.00 93.50           H  
ATOM   3726  HG3 GLN A 254      27.110  -3.211   9.345  1.00 93.50           H  
ATOM   3727  CD  GLN A 254      28.271  -4.535  10.573  1.00 93.50           C  
ATOM   3728  NE2 GLN A 254      28.303  -4.902  11.836  1.00 93.50           N  
ATOM   3729 HE21 GLN A 254      27.465  -4.879  12.399  1.00 93.50           H  
ATOM   3730 HE22 GLN A 254      29.197  -5.231  12.173  1.00 93.50           H  
ATOM   3731  OE1 GLN A 254      29.295  -4.599   9.917  1.00 93.50           O  
ATOM   3732  N   GLN A 255      23.996  -3.855   7.221  1.00 93.16           N  
ATOM   3733  H   GLN A 255      24.335  -4.641   6.684  1.00 93.16           H  
ATOM   3734  CA  GLN A 255      23.335  -2.764   6.500  1.00 93.16           C  
ATOM   3735  HA  GLN A 255      23.831  -1.830   6.765  1.00 93.16           H  
ATOM   3736  C   GLN A 255      21.850  -2.624   6.890  1.00 93.16           C  
ATOM   3737  CB  GLN A 255      23.525  -3.001   4.994  1.00 93.16           C  
ATOM   3738  HB2 GLN A 255      23.022  -3.922   4.700  1.00 93.16           H  
ATOM   3739  HB3 GLN A 255      24.590  -3.115   4.792  1.00 93.16           H  
ATOM   3740  O   GLN A 255      21.377  -1.509   7.126  1.00 93.16           O  
ATOM   3741  CG  GLN A 255      22.991  -1.846   4.140  1.00 93.16           C  
ATOM   3742  HG2 GLN A 255      21.907  -1.784   4.235  1.00 93.16           H  
ATOM   3743  HG3 GLN A 255      23.424  -0.909   4.489  1.00 93.16           H  
ATOM   3744  CD  GLN A 255      23.335  -2.050   2.670  1.00 93.16           C  
ATOM   3745  NE2 GLN A 255      24.202  -1.243   2.099  1.00 93.16           N  
ATOM   3746 HE21 GLN A 255      24.426  -1.459   1.138  1.00 93.16           H  
ATOM   3747 HE22 GLN A 255      24.678  -0.530   2.633  1.00 93.16           H  
ATOM   3748  OE1 GLN A 255      22.845  -2.949   2.008  1.00 93.16           O  
ATOM   3749  N   LEU A 256      21.129  -3.741   7.035  1.00 95.57           N  
ATOM   3750  H   LEU A 256      21.564  -4.617   6.781  1.00 95.57           H  
ATOM   3751  CA  LEU A 256      19.749  -3.780   7.543  1.00 95.57           C  
ATOM   3752  HA  LEU A 256      19.118  -3.163   6.903  1.00 95.57           H  
ATOM   3753  C   LEU A 256      19.636  -3.202   8.961  1.00 95.57           C  
ATOM   3754  CB  LEU A 256      19.252  -5.240   7.500  1.00 95.57           C  
ATOM   3755  HB2 LEU A 256      20.108  -5.911   7.571  1.00 95.57           H  
ATOM   3756  HB3 LEU A 256      18.624  -5.445   8.367  1.00 95.57           H  
ATOM   3757  O   LEU A 256      18.755  -2.380   9.227  1.00 95.57           O  
ATOM   3758  CG  LEU A 256      18.456  -5.555   6.222  1.00 95.57           C  
ATOM   3759  HG  LEU A 256      18.814  -4.937   5.399  1.00 95.57           H  
ATOM   3760  CD1 LEU A 256      18.627  -7.017   5.828  1.00 95.57           C  
ATOM   3761 HD11 LEU A 256      18.045  -7.229   4.931  1.00 95.57           H  
ATOM   3762 HD12 LEU A 256      18.298  -7.672   6.636  1.00 95.57           H  
ATOM   3763 HD13 LEU A 256      19.676  -7.214   5.605  1.00 95.57           H  
ATOM   3764  CD2 LEU A 256      16.965  -5.287   6.447  1.00 95.57           C  
ATOM   3765 HD21 LEU A 256      16.421  -5.474   5.521  1.00 95.57           H  
ATOM   3766 HD22 LEU A 256      16.577  -5.942   7.226  1.00 95.57           H  
ATOM   3767 HD23 LEU A 256      16.817  -4.247   6.738  1.00 95.57           H  
ATOM   3768  N   GLN A 257      20.553  -3.573   9.860  1.00 94.73           N  
ATOM   3769  H   GLN A 257      21.225  -4.279   9.592  1.00 94.73           H  
ATOM   3770  CA  GLN A 257      20.590  -3.044  11.225  1.00 94.73           C  
ATOM   3771  HA  GLN A 257      19.620  -3.228  11.687  1.00 94.73           H  
ATOM   3772  C   GLN A 257      20.826  -1.523  11.240  1.00 94.73           C  
ATOM   3773  CB  GLN A 257      21.659  -3.808  12.023  1.00 94.73           C  
ATOM   3774  HB2 GLN A 257      22.644  -3.604  11.604  1.00 94.73           H  
ATOM   3775  HB3 GLN A 257      21.465  -4.877  11.941  1.00 94.73           H  
ATOM   3776  O   GLN A 257      20.119  -0.797  11.945  1.00 94.73           O  
ATOM   3777  CG  GLN A 257      21.653  -3.422  13.509  1.00 94.73           C  
ATOM   3778  HG2 GLN A 257      21.878  -2.361  13.618  1.00 94.73           H  
ATOM   3779  HG3 GLN A 257      20.665  -3.610  13.927  1.00 94.73           H  
ATOM   3780  CD  GLN A 257      22.698  -4.208  14.290  1.00 94.73           C  
ATOM   3781  NE2 GLN A 257      22.311  -5.224  15.030  1.00 94.73           N  
ATOM   3782 HE21 GLN A 257      23.044  -5.725  15.510  1.00 94.73           H  
ATOM   3783 HE22 GLN A 257      21.339  -5.496  15.061  1.00 94.73           H  
ATOM   3784  OE1 GLN A 257      23.885  -3.936  14.245  1.00 94.73           O  
ATOM   3785  N   GLN A 258      21.757  -1.022  10.420  1.00 95.03           N  
ATOM   3786  H   GLN A 258      22.320  -1.663   9.879  1.00 95.03           H  
ATOM   3787  CA  GLN A 258      22.010   0.415  10.285  1.00 95.03           C  
ATOM   3788  HA  GLN A 258      22.231   0.816  11.274  1.00 95.03           H  
ATOM   3789  C   GLN A 258      20.781   1.167   9.742  1.00 95.03           C  
ATOM   3790  CB  GLN A 258      23.242   0.624   9.389  1.00 95.03           C  
ATOM   3791  HB2 GLN A 258      23.022   0.274   8.380  1.00 95.03           H  
ATOM   3792  HB3 GLN A 258      24.072   0.038   9.785  1.00 95.03           H  
ATOM   3793  O   GLN A 258      20.437   2.236  10.255  1.00 95.03           O  
ATOM   3794  CG  GLN A 258      23.664   2.102   9.334  1.00 95.03           C  
ATOM   3795  HG2 GLN A 258      23.910   2.441  10.340  1.00 95.03           H  
ATOM   3796  HG3 GLN A 258      22.836   2.705   8.962  1.00 95.03           H  
ATOM   3797  CD  GLN A 258      24.864   2.361   8.428  1.00 95.03           C  
ATOM   3798  NE2 GLN A 258      25.246   3.605   8.244  1.00 95.03           N  
ATOM   3799 HE21 GLN A 258      26.039   3.723   7.629  1.00 95.03           H  
ATOM   3800 HE22 GLN A 258      24.758   4.368   8.689  1.00 95.03           H  
ATOM   3801  OE1 GLN A 258      25.481   1.480   7.859  1.00 95.03           O  
ATOM   3802  N   TYR A 259      20.087   0.608   8.745  1.00 94.77           N  
ATOM   3803  H   TYR A 259      20.428  -0.252   8.341  1.00 94.77           H  
ATOM   3804  CA  TYR A 259      18.869   1.204   8.191  1.00 94.77           C  
ATOM   3805  HA  TYR A 259      19.099   2.218   7.864  1.00 94.77           H  
ATOM   3806  C   TYR A 259      17.748   1.302   9.239  1.00 94.77           C  
ATOM   3807  CB  TYR A 259      18.411   0.399   6.967  1.00 94.77           C  
ATOM   3808  HB2 TYR A 259      19.242   0.314   6.266  1.00 94.77           H  
ATOM   3809  HB3 TYR A 259      18.137  -0.611   7.273  1.00 94.77           H  
ATOM   3810  O   TYR A 259      17.115   2.352   9.380  1.00 94.77           O  
ATOM   3811  CG  TYR A 259      17.237   1.042   6.255  1.00 94.77           C  
ATOM   3812  CD1 TYR A 259      15.916   0.685   6.593  1.00 94.77           C  
ATOM   3813  HD1 TYR A 259      15.736  -0.085   7.327  1.00 94.77           H  
ATOM   3814  CD2 TYR A 259      17.471   2.040   5.289  1.00 94.77           C  
ATOM   3815  HD2 TYR A 259      18.485   2.305   5.027  1.00 94.77           H  
ATOM   3816  CE1 TYR A 259      14.831   1.343   5.981  1.00 94.77           C  
ATOM   3817  HE1 TYR A 259      13.815   1.078   6.234  1.00 94.77           H  
ATOM   3818  CE2 TYR A 259      16.390   2.691   4.667  1.00 94.77           C  
ATOM   3819  HE2 TYR A 259      16.575   3.456   3.927  1.00 94.77           H  
ATOM   3820  OH  TYR A 259      14.020   3.010   4.463  1.00 94.77           O  
ATOM   3821  HH  TYR A 259      14.301   3.564   3.731  1.00 94.77           H  
ATOM   3822  CZ  TYR A 259      15.067   2.350   5.023  1.00 94.77           C  
ATOM   3823  N   GLN A 260      17.540   0.242  10.026  1.00 94.57           N  
ATOM   3824  H   GLN A 260      18.081  -0.595   9.862  1.00 94.57           H  
ATOM   3825  CA  GLN A 260      16.532   0.228  11.088  1.00 94.57           C  
ATOM   3826  HA  GLN A 260      15.578   0.514  10.646  1.00 94.57           H  
ATOM   3827  C   GLN A 260      16.855   1.246  12.200  1.00 94.57           C  
ATOM   3828  CB  GLN A 260      16.404  -1.201  11.637  1.00 94.57           C  
ATOM   3829  HB2 GLN A 260      16.404  -1.912  10.810  1.00 94.57           H  
ATOM   3830  HB3 GLN A 260      17.257  -1.420  12.279  1.00 94.57           H  
ATOM   3831  O   GLN A 260      15.958   1.939  12.688  1.00 94.57           O  
ATOM   3832  CG  GLN A 260      15.096  -1.379  12.420  1.00 94.57           C  
ATOM   3833  HG2 GLN A 260      15.001  -0.592  13.168  1.00 94.57           H  
ATOM   3834  HG3 GLN A 260      14.251  -1.303  11.735  1.00 94.57           H  
ATOM   3835  CD  GLN A 260      15.052  -2.713  13.152  1.00 94.57           C  
ATOM   3836  NE2 GLN A 260      14.252  -3.663  12.722  1.00 94.57           N  
ATOM   3837 HE21 GLN A 260      14.282  -4.532  13.237  1.00 94.57           H  
ATOM   3838 HE22 GLN A 260      13.681  -3.537  11.898  1.00 94.57           H  
ATOM   3839  OE1 GLN A 260      15.742  -2.921  14.133  1.00 94.57           O  
ATOM   3840  N   GLN A 261      18.133   1.405  12.560  1.00 94.56           N  
ATOM   3841  H   GLN A 261      18.829   0.789  12.164  1.00 94.56           H  
ATOM   3842  CA  GLN A 261      18.559   2.416  13.532  1.00 94.56           C  
ATOM   3843  HA  GLN A 261      17.945   2.298  14.425  1.00 94.56           H  
ATOM   3844  C   GLN A 261      18.346   3.849  13.008  1.00 94.56           C  
ATOM   3845  CB  GLN A 261      20.025   2.165  13.917  1.00 94.56           C  
ATOM   3846  HB2 GLN A 261      20.673   2.463  13.093  1.00 94.56           H  
ATOM   3847  HB3 GLN A 261      20.172   1.102  14.108  1.00 94.56           H  
ATOM   3848  O   GLN A 261      17.898   4.721  13.757  1.00 94.56           O  
ATOM   3849  CG  GLN A 261      20.399   2.942  15.189  1.00 94.56           C  
ATOM   3850  HG2 GLN A 261      20.194   4.003  15.048  1.00 94.56           H  
ATOM   3851  HG3 GLN A 261      19.784   2.584  16.015  1.00 94.56           H  
ATOM   3852  CD  GLN A 261      21.867   2.806  15.580  1.00 94.56           C  
ATOM   3853  NE2 GLN A 261      22.233   3.220  16.773  1.00 94.56           N  
ATOM   3854 HE21 GLN A 261      23.208   3.078  16.994  1.00 94.56           H  
ATOM   3855 HE22 GLN A 261      21.548   3.555  17.434  1.00 94.56           H  
ATOM   3856  OE1 GLN A 261      22.721   2.360  14.837  1.00 94.56           O  
ATOM   3857  N   TYR A 262      18.611   4.095  11.720  1.00 95.50           N  
ATOM   3858  H   TYR A 262      19.009   3.354  11.161  1.00 95.50           H  
ATOM   3859  CA  TYR A 262      18.362   5.391  11.079  1.00 95.50           C  
ATOM   3860  HA  TYR A 262      18.865   6.165  11.659  1.00 95.50           H  
ATOM   3861  C   TYR A 262      16.865   5.746  11.053  1.00 95.50           C  
ATOM   3862  CB  TYR A 262      18.967   5.384   9.669  1.00 95.50           C  
ATOM   3863  HB2 TYR A 262      20.038   5.199   9.744  1.00 95.50           H  
ATOM   3864  HB3 TYR A 262      18.534   4.566   9.092  1.00 95.50           H  
ATOM   3865  O   TYR A 262      16.490   6.853  11.445  1.00 95.50           O  
ATOM   3866  CG  TYR A 262      18.743   6.685   8.925  1.00 95.50           C  
ATOM   3867  CD1 TYR A 262      17.656   6.809   8.038  1.00 95.50           C  
ATOM   3868  HD1 TYR A 262      17.007   5.964   7.857  1.00 95.50           H  
ATOM   3869  CD2 TYR A 262      19.585   7.787   9.166  1.00 95.50           C  
ATOM   3870  HD2 TYR A 262      20.412   7.691   9.855  1.00 95.50           H  
ATOM   3871  CE1 TYR A 262      17.400   8.040   7.405  1.00 95.50           C  
ATOM   3872  HE1 TYR A 262      16.563   8.143   6.730  1.00 95.50           H  
ATOM   3873  CE2 TYR A 262      19.338   9.018   8.529  1.00 95.50           C  
ATOM   3874  HE2 TYR A 262      19.979   9.865   8.727  1.00 95.50           H  
ATOM   3875  OH  TYR A 262      17.963  10.342   7.068  1.00 95.50           O  
ATOM   3876  HH  TYR A 262      18.637  10.995   7.268  1.00 95.50           H  
ATOM   3877  CZ  TYR A 262      18.237   9.147   7.654  1.00 95.50           C  
ATOM   3878  N   GLN A 263      16.005   4.792  10.678  1.00 94.68           N  
ATOM   3879  H   GLN A 263      16.387   3.915  10.355  1.00 94.68           H  
ATOM   3880  CA  GLN A 263      14.540   4.914  10.752  1.00 94.68           C  
ATOM   3881  HA  GLN A 263      14.201   5.692  10.069  1.00 94.68           H  
ATOM   3882  C   GLN A 263      14.071   5.311  12.164  1.00 94.68           C  
ATOM   3883  CB  GLN A 263      13.914   3.568  10.336  1.00 94.68           C  
ATOM   3884  HB2 GLN A 263      14.526   2.757  10.732  1.00 94.68           H  
ATOM   3885  HB3 GLN A 263      12.932   3.463  10.797  1.00 94.68           H  
ATOM   3886  O   GLN A 263      13.326   6.281  12.323  1.00 94.68           O  
ATOM   3887  CG  GLN A 263      13.798   3.377   8.812  1.00 94.68           C  
ATOM   3888  HG2 GLN A 263      13.858   2.310   8.596  1.00 94.68           H  
ATOM   3889  HG3 GLN A 263      14.637   3.860   8.310  1.00 94.68           H  
ATOM   3890  CD  GLN A 263      12.477   3.880   8.228  1.00 94.68           C  
ATOM   3891  NE2 GLN A 263      12.435   4.257   6.971  1.00 94.68           N  
ATOM   3892 HE21 GLN A 263      11.525   4.535   6.634  1.00 94.68           H  
ATOM   3893 HE22 GLN A 263      13.211   4.079   6.349  1.00 94.68           H  
ATOM   3894  OE1 GLN A 263      11.443   3.913   8.871  1.00 94.68           O  
ATOM   3895  N   GLN A 264      14.562   4.625  13.204  1.00 94.00           N  
ATOM   3896  H   GLN A 264      15.159   3.831  13.019  1.00 94.00           H  
ATOM   3897  CA  GLN A 264      14.214   4.936  14.595  1.00 94.00           C  
ATOM   3898  HA  GLN A 264      13.129   4.890  14.691  1.00 94.00           H  
ATOM   3899  C   GLN A 264      14.658   6.353  15.002  1.00 94.00           C  
ATOM   3900  CB  GLN A 264      14.834   3.875  15.519  1.00 94.00           C  
ATOM   3901  HB2 GLN A 264      14.601   2.882  15.136  1.00 94.00           H  
ATOM   3902  HB3 GLN A 264      15.917   3.994  15.525  1.00 94.00           H  
ATOM   3903  O   GLN A 264      13.892   7.086  15.630  1.00 94.00           O  
ATOM   3904  CG  GLN A 264      14.302   3.984  16.956  1.00 94.00           C  
ATOM   3905  HG2 GLN A 264      13.255   3.681  16.980  1.00 94.00           H  
ATOM   3906  HG3 GLN A 264      14.370   5.014  17.306  1.00 94.00           H  
ATOM   3907  CD  GLN A 264      15.103   3.119  17.918  1.00 94.00           C  
ATOM   3908  NE2 GLN A 264      14.899   1.820  17.935  1.00 94.00           N  
ATOM   3909 HE21 GLN A 264      14.233   1.388  17.311  1.00 94.00           H  
ATOM   3910 HE22 GLN A 264      15.462   1.288  18.583  1.00 94.00           H  
ATOM   3911  OE1 GLN A 264      15.943   3.596  18.661  1.00 94.00           O  
ATOM   3912  N   GLN A 265      15.871   6.769  14.621  1.00 95.58           N  
ATOM   3913  H   GLN A 265      16.467   6.128  14.117  1.00 95.58           H  
ATOM   3914  CA  GLN A 265      16.370   8.115  14.917  1.00 95.58           C  
ATOM   3915  HA  GLN A 265      16.277   8.280  15.990  1.00 95.58           H  
ATOM   3916  C   GLN A 265      15.542   9.203  14.215  1.00 95.58           C  
ATOM   3917  CB  GLN A 265      17.858   8.201  14.542  1.00 95.58           C  
ATOM   3918  HB2 GLN A 265      17.975   8.077  13.465  1.00 95.58           H  
ATOM   3919  HB3 GLN A 265      18.394   7.394  15.043  1.00 95.58           H  
ATOM   3920  O   GLN A 265      15.255  10.236  14.822  1.00 95.58           O  
ATOM   3921  CG  GLN A 265      18.470   9.544  14.969  1.00 95.58           C  
ATOM   3922  HG2 GLN A 265      17.988  10.358  14.428  1.00 95.58           H  
ATOM   3923  HG3 GLN A 265      18.306   9.694  16.036  1.00 95.58           H  
ATOM   3924  CD  GLN A 265      19.963   9.608  14.684  1.00 95.58           C  
ATOM   3925  NE2 GLN A 265      20.796   9.033  15.524  1.00 95.58           N  
ATOM   3926 HE21 GLN A 265      20.453   8.512  16.318  1.00 95.58           H  
ATOM   3927 HE22 GLN A 265      21.772   9.071  15.265  1.00 95.58           H  
ATOM   3928  OE1 GLN A 265      20.414  10.178  13.708  1.00 95.58           O  
ATOM   3929  N   GLN A 266      15.119   8.969  12.968  1.00 95.28           N  
ATOM   3930  H   GLN A 266      15.403   8.114  12.512  1.00 95.28           H  
ATOM   3931  CA  GLN A 266      14.273   9.904  12.225  1.00 95.28           C  
ATOM   3932  HA  GLN A 266      14.752  10.883  12.249  1.00 95.28           H  
ATOM   3933  C   GLN A 266      12.886  10.052  12.876  1.00 95.28           C  
ATOM   3934  CB  GLN A 266      14.186   9.447  10.759  1.00 95.28           C  
ATOM   3935  HB2 GLN A 266      15.181   9.184  10.403  1.00 95.28           H  
ATOM   3936  HB3 GLN A 266      13.548   8.566  10.688  1.00 95.28           H  
ATOM   3937  O   GLN A 266      12.409  11.176  13.045  1.00 95.28           O  
ATOM   3938  CG  GLN A 266      13.631  10.561   9.861  1.00 95.28           C  
ATOM   3939  HG2 GLN A 266      12.668  10.898  10.246  1.00 95.28           H  
ATOM   3940  HG3 GLN A 266      14.317  11.408   9.866  1.00 95.28           H  
ATOM   3941  CD  GLN A 266      13.428  10.089   8.427  1.00 95.28           C  
ATOM   3942  NE2 GLN A 266      14.452  10.057   7.600  1.00 95.28           N  
ATOM   3943 HE21 GLN A 266      14.242   9.736   6.665  1.00 95.28           H  
ATOM   3944 HE22 GLN A 266      15.387  10.295   7.898  1.00 95.28           H  
ATOM   3945  OE1 GLN A 266      12.337   9.740   8.017  1.00 95.28           O  
ATOM   3946  N   LEU A 267      12.278   8.949  13.330  1.00 95.66           N  
ATOM   3947  H   LEU A 267      12.701   8.053  13.132  1.00 95.66           H  
ATOM   3948  CA  LEU A 267      11.009   8.970  14.067  1.00 95.66           C  
ATOM   3949  HA  LEU A 267      10.262   9.459  13.441  1.00 95.66           H  
ATOM   3950  C   LEU A 267      11.121   9.770  15.378  1.00 95.66           C  
ATOM   3951  CB  LEU A 267      10.576   7.515  14.335  1.00 95.66           C  
ATOM   3952  HB2 LEU A 267      11.297   7.060  15.014  1.00 95.66           H  
ATOM   3953  HB3 LEU A 267      10.603   6.953  13.402  1.00 95.66           H  
ATOM   3954  O   LEU A 267      10.264  10.601  15.681  1.00 95.66           O  
ATOM   3955  CG  LEU A 267       9.168   7.387  14.950  1.00 95.66           C  
ATOM   3956  HG  LEU A 267       9.068   8.067  15.796  1.00 95.66           H  
ATOM   3957  CD1 LEU A 267       8.074   7.700  13.927  1.00 95.66           C  
ATOM   3958 HD11 LEU A 267       8.152   8.736  13.598  1.00 95.66           H  
ATOM   3959 HD12 LEU A 267       7.094   7.557  14.383  1.00 95.66           H  
ATOM   3960 HD13 LEU A 267       8.168   7.039  13.065  1.00 95.66           H  
ATOM   3961  CD2 LEU A 267       8.950   5.966  15.467  1.00 95.66           C  
ATOM   3962 HD21 LEU A 267       9.695   5.734  16.228  1.00 95.66           H  
ATOM   3963 HD22 LEU A 267       9.039   5.253  14.647  1.00 95.66           H  
ATOM   3964 HD23 LEU A 267       7.959   5.883  15.912  1.00 95.66           H  
ATOM   3965  N   LEU A 268      12.204   9.566  16.134  1.00 95.52           N  
ATOM   3966  H   LEU A 268      12.855   8.850  15.844  1.00 95.52           H  
ATOM   3967  CA  LEU A 268      12.441  10.252  17.408  1.00 95.52           C  
ATOM   3968  HA  LEU A 268      11.529  10.173  18.000  1.00 95.52           H  
ATOM   3969  C   LEU A 268      12.718  11.755  17.201  1.00 95.52           C  
ATOM   3970  CB  LEU A 268      13.559   9.486  18.142  1.00 95.52           C  
ATOM   3971  HB2 LEU A 268      13.370   8.424  17.988  1.00 95.52           H  
ATOM   3972  HB3 LEU A 268      14.526   9.709  17.690  1.00 95.52           H  
ATOM   3973  O   LEU A 268      12.224  12.592  17.961  1.00 95.52           O  
ATOM   3974  CG  LEU A 268      13.613   9.723  19.664  1.00 95.52           C  
ATOM   3975  HG  LEU A 268      12.601   9.829  20.054  1.00 95.52           H  
ATOM   3976  CD1 LEU A 268      14.262   8.517  20.349  1.00 95.52           C  
ATOM   3977 HD11 LEU A 268      13.672   7.622  20.152  1.00 95.52           H  
ATOM   3978 HD12 LEU A 268      14.293   8.674  21.427  1.00 95.52           H  
ATOM   3979 HD13 LEU A 268      15.274   8.367  19.972  1.00 95.52           H  
ATOM   3980  CD2 LEU A 268      14.433  10.958  20.048  1.00 95.52           C  
ATOM   3981 HD21 LEU A 268      13.959  11.857  19.654  1.00 95.52           H  
ATOM   3982 HD22 LEU A 268      15.444  10.873  19.652  1.00 95.52           H  
ATOM   3983 HD23 LEU A 268      14.473  11.043  21.134  1.00 95.52           H  
ATOM   3984  N   GLN A 269      13.429  12.122  16.128  1.00 93.81           N  
ATOM   3985  H   GLN A 269      13.827  11.397  15.549  1.00 93.81           H  
ATOM   3986  CA  GLN A 269      13.595  13.520  15.714  1.00 93.81           C  
ATOM   3987  HA  GLN A 269      14.001  14.081  16.555  1.00 93.81           H  
ATOM   3988  C   GLN A 269      12.251  14.161  15.330  1.00 93.81           C  
ATOM   3989  CB  GLN A 269      14.593  13.598  14.545  1.00 93.81           C  
ATOM   3990  HB2 GLN A 269      14.168  13.097  13.675  1.00 93.81           H  
ATOM   3991  HB3 GLN A 269      15.514  13.085  14.822  1.00 93.81           H  
ATOM   3992  O   GLN A 269      11.972  15.289  15.744  1.00 93.81           O  
ATOM   3993  CG  GLN A 269      14.928  15.052  14.174  1.00 93.81           C  
ATOM   3994  HG2 GLN A 269      15.497  15.510  14.983  1.00 93.81           H  
ATOM   3995  HG3 GLN A 269      14.013  15.626  14.029  1.00 93.81           H  
ATOM   3996  CD  GLN A 269      15.724  15.139  12.880  1.00 93.81           C  
ATOM   3997  NE2 GLN A 269      17.021  14.924  12.908  1.00 93.81           N  
ATOM   3998 HE21 GLN A 269      17.487  14.651  13.761  1.00 93.81           H  
ATOM   3999 HE22 GLN A 269      17.488  14.962  12.014  1.00 93.81           H  
ATOM   4000  OE1 GLN A 269      15.194  15.401  11.817  1.00 93.81           O  
ATOM   4001  N   TYR A 270      11.403  13.453  14.578  1.00 92.77           N  
ATOM   4002  H   TYR A 270      11.697  12.550  14.234  1.00 92.77           H  
ATOM   4003  CA  TYR A 270      10.069  13.931  14.211  1.00 92.77           C  
ATOM   4004  HA  TYR A 270      10.172  14.886  13.695  1.00 92.77           H  
ATOM   4005  C   TYR A 270       9.196  14.173  15.451  1.00 92.77           C  
ATOM   4006  CB  TYR A 270       9.420  12.934  13.241  1.00 92.77           C  
ATOM   4007  HB2 TYR A 270      10.053  12.837  12.359  1.00 92.77           H  
ATOM   4008  HB3 TYR A 270       9.366  11.951  13.709  1.00 92.77           H  
ATOM   4009  O   TYR A 270       8.591  15.240  15.577  1.00 92.77           O  
ATOM   4010  CG  TYR A 270       8.031  13.344  12.800  1.00 92.77           C  
ATOM   4011  CD1 TYR A 270       6.897  12.752  13.391  1.00 92.77           C  
ATOM   4012  HD1 TYR A 270       7.018  11.991  14.147  1.00 92.77           H  
ATOM   4013  CD2 TYR A 270       7.876  14.330  11.807  1.00 92.77           C  
ATOM   4014  HD2 TYR A 270       8.750  14.769  11.349  1.00 92.77           H  
ATOM   4015  CE1 TYR A 270       5.608  13.146  12.986  1.00 92.77           C  
ATOM   4016  HE1 TYR A 270       4.733  12.686  13.422  1.00 92.77           H  
ATOM   4017  CE2 TYR A 270       6.588  14.727  11.400  1.00 92.77           C  
ATOM   4018  HE2 TYR A 270       6.473  15.473  10.627  1.00 92.77           H  
ATOM   4019  OH  TYR A 270       4.207  14.517  11.605  1.00 92.77           O  
ATOM   4020  HH  TYR A 270       4.240  15.092  10.836  1.00 92.77           H  
ATOM   4021  CZ  TYR A 270       5.451  14.136  11.994  1.00 92.77           C  
ATOM   4022  N   GLN A 271       9.206  13.246  16.414  1.00 92.55           N  
ATOM   4023  H   GLN A 271       9.704  12.384  16.247  1.00 92.55           H  
ATOM   4024  CA  GLN A 271       8.493  13.406  17.682  1.00 92.55           C  
ATOM   4025  HA  GLN A 271       7.441  13.578  17.453  1.00 92.55           H  
ATOM   4026  C   GLN A 271       8.994  14.626  18.474  1.00 92.55           C  
ATOM   4027  CB  GLN A 271       8.600  12.105  18.491  1.00 92.55           C  
ATOM   4028  HB2 GLN A 271       8.316  11.270  17.851  1.00 92.55           H  
ATOM   4029  HB3 GLN A 271       9.629  11.958  18.818  1.00 92.55           H  
ATOM   4030  O   GLN A 271       8.179  15.446  18.900  1.00 92.55           O  
ATOM   4031  CG  GLN A 271       7.666  12.122  19.712  1.00 92.55           C  
ATOM   4032  HG2 GLN A 271       7.967  12.914  20.399  1.00 92.55           H  
ATOM   4033  HG3 GLN A 271       6.649  12.328  19.378  1.00 92.55           H  
ATOM   4034  CD  GLN A 271       7.664  10.803  20.478  1.00 92.55           C  
ATOM   4035  NE2 GLN A 271       6.702  10.589  21.347  1.00 92.55           N  
ATOM   4036 HE21 GLN A 271       6.752   9.716  21.851  1.00 92.55           H  
ATOM   4037 HE22 GLN A 271       6.029  11.312  21.559  1.00 92.55           H  
ATOM   4038  OE1 GLN A 271       8.516   9.945  20.325  1.00 92.55           O  
ATOM   4039  N   GLN A 272      10.313  14.826  18.594  1.00 89.95           N  
ATOM   4040  H   GLN A 272      10.951  14.124  18.246  1.00 89.95           H  
ATOM   4041  CA  GLN A 272      10.848  16.049  19.205  1.00 89.95           C  
ATOM   4042  HA  GLN A 272      10.389  16.158  20.188  1.00 89.95           H  
ATOM   4043  C   GLN A 272      10.474  17.322  18.428  1.00 89.95           C  
ATOM   4044  CB  GLN A 272      12.373  15.977  19.387  1.00 89.95           C  
ATOM   4045  HB2 GLN A 272      12.835  15.416  18.575  1.00 89.95           H  
ATOM   4046  HB3 GLN A 272      12.761  16.995  19.346  1.00 89.95           H  
ATOM   4047  O   GLN A 272      10.220  18.352  19.045  1.00 89.95           O  
ATOM   4048  CG  GLN A 272      12.774  15.379  20.745  1.00 89.95           C  
ATOM   4049  HG2 GLN A 272      12.033  15.634  21.502  1.00 89.95           H  
ATOM   4050  HG3 GLN A 272      12.822  14.293  20.666  1.00 89.95           H  
ATOM   4051  CD  GLN A 272      14.109  15.947  21.215  1.00 89.95           C  
ATOM   4052  NE2 GLN A 272      15.190  15.205  21.107  1.00 89.95           N  
ATOM   4053 HE21 GLN A 272      16.050  15.617  21.440  1.00 89.95           H  
ATOM   4054 HE22 GLN A 272      15.126  14.261  20.754  1.00 89.95           H  
ATOM   4055  OE1 GLN A 272      14.211  17.084  21.657  1.00 89.95           O  
ATOM   4056  N   SER A 273      10.380  17.285  17.097  1.00 88.23           N  
ATOM   4057  H   SER A 273      10.628  16.432  16.618  1.00 88.23           H  
ATOM   4058  CA  SER A 273       9.930  18.447  16.315  1.00 88.23           C  
ATOM   4059  HA  SER A 273      10.570  19.294  16.565  1.00 88.23           H  
ATOM   4060  C   SER A 273       8.483  18.844  16.645  1.00 88.23           C  
ATOM   4061  CB  SER A 273      10.067  18.159  14.818  1.00 88.23           C  
ATOM   4062  HB2 SER A 273       9.301  17.448  14.506  1.00 88.23           H  
ATOM   4063  HB3 SER A 273      11.047  17.728  14.615  1.00 88.23           H  
ATOM   4064  O   SER A 273       8.171  20.035  16.748  1.00 88.23           O  
ATOM   4065  OG  SER A 273       9.924  19.361  14.080  1.00 88.23           O  
ATOM   4066  HG  SER A 273      10.762  19.825  14.132  1.00 88.23           H  
ATOM   4067  N   LEU A 274       7.602  17.860  16.867  1.00 87.91           N  
ATOM   4068  H   LEU A 274       7.919  16.906  16.769  1.00 87.91           H  
ATOM   4069  CA  LEU A 274       6.228  18.094  17.324  1.00 87.91           C  
ATOM   4070  HA  LEU A 274       5.770  18.847  16.684  1.00 87.91           H  
ATOM   4071  C   LEU A 274       6.194  18.666  18.751  1.00 87.91           C  
ATOM   4072  CB  LEU A 274       5.412  16.791  17.226  1.00 87.91           C  
ATOM   4073  HB2 LEU A 274       5.907  16.020  17.816  1.00 87.91           H  
ATOM   4074  HB3 LEU A 274       4.436  16.968  17.679  1.00 87.91           H  
ATOM   4075  O   LEU A 274       5.513  19.667  18.984  1.00 87.91           O  
ATOM   4076  CG  LEU A 274       5.192  16.252  15.799  1.00 87.91           C  
ATOM   4077  HG  LEU A 274       6.152  16.063  15.317  1.00 87.91           H  
ATOM   4078  CD1 LEU A 274       4.419  14.937  15.880  1.00 87.91           C  
ATOM   4079 HD11 LEU A 274       5.020  14.194  16.403  1.00 87.91           H  
ATOM   4080 HD12 LEU A 274       3.478  15.080  16.412  1.00 87.91           H  
ATOM   4081 HD13 LEU A 274       4.208  14.570  14.876  1.00 87.91           H  
ATOM   4082  CD2 LEU A 274       4.393  17.223  14.924  1.00 87.91           C  
ATOM   4083 HD21 LEU A 274       4.196  16.755  13.960  1.00 87.91           H  
ATOM   4084 HD22 LEU A 274       4.973  18.130  14.755  1.00 87.91           H  
ATOM   4085 HD23 LEU A 274       3.447  17.466  15.408  1.00 87.91           H  
ATOM   4086  N   GLU A 275       6.975  18.099  19.672  1.00 81.89           N  
ATOM   4087  H   GLU A 275       7.471  17.256  19.420  1.00 81.89           H  
ATOM   4088  CA  GLU A 275       7.135  18.597  21.047  1.00 81.89           C  
ATOM   4089  HA  GLU A 275       6.180  18.555  21.571  1.00 81.89           H  
ATOM   4090  C   GLU A 275       7.625  20.056  21.067  1.00 81.89           C  
ATOM   4091  CB  GLU A 275       8.147  17.718  21.800  1.00 81.89           C  
ATOM   4092  HB2 GLU A 275       9.041  17.623  21.183  1.00 81.89           H  
ATOM   4093  HB3 GLU A 275       8.460  18.239  22.704  1.00 81.89           H  
ATOM   4094  O   GLU A 275       7.011  20.916  21.698  1.00 81.89           O  
ATOM   4095  CG  GLU A 275       7.657  16.298  22.143  1.00 81.89           C  
ATOM   4096  HG2 GLU A 275       6.941  15.962  21.393  1.00 81.89           H  
ATOM   4097  HG3 GLU A 275       8.514  15.626  22.095  1.00 81.89           H  
ATOM   4098  CD  GLU A 275       7.053  16.198  23.551  1.00 81.89           C  
ATOM   4099  OE1 GLU A 275       5.959  15.605  23.669  1.00 81.89           O  
ATOM   4100  OE2 GLU A 275       7.688  16.729  24.490  1.00 81.89           O  
ATOM   4101  N   HIS A 276       8.701  20.383  20.344  1.00 75.02           N  
ATOM   4102  H   HIS A 276       9.176  19.649  19.839  1.00 75.02           H  
ATOM   4103  CA  HIS A 276       9.250  21.747  20.295  1.00 75.02           C  
ATOM   4104  HA  HIS A 276       9.448  22.091  21.310  1.00 75.02           H  
ATOM   4105  C   HIS A 276       8.252  22.738  19.683  1.00 75.02           C  
ATOM   4106  CB  HIS A 276      10.577  21.759  19.520  1.00 75.02           C  
ATOM   4107  HB2 HIS A 276      10.477  21.163  18.613  1.00 75.02           H  
ATOM   4108  HB3 HIS A 276      10.787  22.784  19.215  1.00 75.02           H  
ATOM   4109  O   HIS A 276       8.139  23.870  20.158  1.00 75.02           O  
ATOM   4110  CG  HIS A 276      11.780  21.274  20.298  1.00 75.02           C  
ATOM   4111  CD2 HIS A 276      11.909  20.079  20.946  1.00 75.02           C  
ATOM   4112  HD2 HIS A 276      11.158  19.308  21.034  1.00 75.02           H  
ATOM   4113  ND1 HIS A 276      12.991  21.964  20.394  1.00 75.02           N  
ATOM   4114  CE1 HIS A 276      13.820  21.159  21.077  1.00 75.02           C  
ATOM   4115  HE1 HIS A 276      14.854  21.386  21.291  1.00 75.02           H  
ATOM   4116  NE2 HIS A 276      13.202  20.013  21.411  1.00 75.02           N  
ATOM   4117  HE2 HIS A 276      13.635  19.202  21.829  1.00 75.02           H  
ATOM   4118  N   ARG A 277       7.466  22.314  18.683  1.00 75.19           N  
ATOM   4119  H   ARG A 277       7.611  21.376  18.339  1.00 75.19           H  
ATOM   4120  CA  ARG A 277       6.388  23.129  18.098  1.00 75.19           C  
ATOM   4121  HA  ARG A 277       6.809  24.092  17.811  1.00 75.19           H  
ATOM   4122  C   ARG A 277       5.275  23.430  19.111  1.00 75.19           C  
ATOM   4123  CB  ARG A 277       5.868  22.416  16.840  1.00 75.19           C  
ATOM   4124  HB2 ARG A 277       5.416  21.464  17.120  1.00 75.19           H  
ATOM   4125  HB3 ARG A 277       6.720  22.212  16.191  1.00 75.19           H  
ATOM   4126  O   ARG A 277       4.794  24.563  19.148  1.00 75.19           O  
ATOM   4127  CG  ARG A 277       4.841  23.251  16.062  1.00 75.19           C  
ATOM   4128  HG2 ARG A 277       3.995  23.480  16.711  1.00 75.19           H  
ATOM   4129  HG3 ARG A 277       5.301  24.189  15.748  1.00 75.19           H  
ATOM   4130  CD  ARG A 277       4.307  22.507  14.829  1.00 75.19           C  
ATOM   4131  HD2 ARG A 277       3.532  23.126  14.376  1.00 75.19           H  
ATOM   4132  HD3 ARG A 277       3.854  21.570  15.153  1.00 75.19           H  
ATOM   4133  NE  ARG A 277       5.375  22.221  13.849  1.00 75.19           N  
ATOM   4134  HE  ARG A 277       6.266  21.947  14.239  1.00 75.19           H  
ATOM   4135  NH1 ARG A 277       4.186  22.512  11.899  1.00 75.19           N  
ATOM   4136 HH11 ARG A 277       4.158  22.485  10.889  1.00 75.19           H  
ATOM   4137 HH12 ARG A 277       3.341  22.632  12.439  1.00 75.19           H  
ATOM   4138  NH2 ARG A 277       6.346  21.970  11.811  1.00 75.19           N  
ATOM   4139 HH21 ARG A 277       7.206  21.693  12.263  1.00 75.19           H  
ATOM   4140 HH22 ARG A 277       6.298  21.950  10.802  1.00 75.19           H  
ATOM   4141  CZ  ARG A 277       5.295  22.239  12.530  1.00 75.19           C  
ATOM   4142  N   LEU A 278       4.886  22.455  19.935  1.00 68.58           N  
ATOM   4143  H   LEU A 278       5.325  21.551  19.836  1.00 68.58           H  
ATOM   4144  CA  LEU A 278       3.884  22.623  20.998  1.00 68.58           C  
ATOM   4145  HA  LEU A 278       2.992  23.090  20.581  1.00 68.58           H  
ATOM   4146  C   LEU A 278       4.379  23.555  22.118  1.00 68.58           C  
ATOM   4147  CB  LEU A 278       3.516  21.235  21.560  1.00 68.58           C  
ATOM   4148  HB2 LEU A 278       3.025  21.357  22.525  1.00 68.58           H  
ATOM   4149  HB3 LEU A 278       4.434  20.674  21.736  1.00 68.58           H  
ATOM   4150  O   LEU A 278       3.656  24.467  22.534  1.00 68.58           O  
ATOM   4151  CG  LEU A 278       2.592  20.407  20.648  1.00 68.58           C  
ATOM   4152  HG  LEU A 278       2.933  20.465  19.615  1.00 68.58           H  
ATOM   4153  CD1 LEU A 278       2.613  18.944  21.087  1.00 68.58           C  
ATOM   4154 HD11 LEU A 278       2.316  18.860  22.132  1.00 68.58           H  
ATOM   4155 HD12 LEU A 278       3.622  18.546  20.979  1.00 68.58           H  
ATOM   4156 HD13 LEU A 278       1.939  18.351  20.469  1.00 68.58           H  
ATOM   4157  CD2 LEU A 278       1.146  20.908  20.721  1.00 68.58           C  
ATOM   4158 HD21 LEU A 278       0.778  20.828  21.744  1.00 68.58           H  
ATOM   4159 HD22 LEU A 278       0.517  20.301  20.070  1.00 68.58           H  
ATOM   4160 HD23 LEU A 278       1.086  21.948  20.398  1.00 68.58           H  
ATOM   4161  N   HIS A 279       5.625  23.387  22.563  1.00 58.53           N  
ATOM   4162  H   HIS A 279       6.154  22.595  22.228  1.00 58.53           H  
ATOM   4163  CA  HIS A 279       6.213  24.231  23.607  1.00 58.53           C  
ATOM   4164  HA  HIS A 279       5.506  24.299  24.434  1.00 58.53           H  
ATOM   4165  C   HIS A 279       6.458  25.671  23.117  1.00 58.53           C  
ATOM   4166  CB  HIS A 279       7.485  23.560  24.143  1.00 58.53           C  
ATOM   4167  HB2 HIS A 279       7.980  24.246  24.831  1.00 58.53           H  
ATOM   4168  HB3 HIS A 279       8.170  23.358  23.319  1.00 58.53           H  
ATOM   4169  O   HIS A 279       6.163  26.625  23.839  1.00 58.53           O  
ATOM   4170  CG  HIS A 279       7.204  22.274  24.890  1.00 58.53           C  
ATOM   4171  CD2 HIS A 279       6.640  22.164  26.132  1.00 58.53           C  
ATOM   4172  HD2 HIS A 279       6.330  22.983  26.763  1.00 58.53           H  
ATOM   4173  ND1 HIS A 279       7.430  20.991  24.446  1.00 58.53           N  
ATOM   4174  HD1 HIS A 279       7.705  20.726  23.511  1.00 58.53           H  
ATOM   4175  CE1 HIS A 279       7.016  20.128  25.390  1.00 58.53           C  
ATOM   4176  HE1 HIS A 279       7.037  19.052  25.306  1.00 58.53           H  
ATOM   4177  NE2 HIS A 279       6.521  20.807  26.439  1.00 58.53           N  
ATOM   4178  N   SER A 280       6.892  25.851  21.862  1.00 57.85           N  
ATOM   4179  H   SER A 280       7.145  25.034  21.325  1.00 57.85           H  
ATOM   4180  CA  SER A 280       7.055  27.174  21.239  1.00 57.85           C  
ATOM   4181  HA  SER A 280       7.717  27.769  21.868  1.00 57.85           H  
ATOM   4182  C   SER A 280       5.727  27.933  21.121  1.00 57.85           C  
ATOM   4183  CB  SER A 280       7.715  27.014  19.863  1.00 57.85           C  
ATOM   4184  HB2 SER A 280       8.710  26.585  19.988  1.00 57.85           H  
ATOM   4185  HB3 SER A 280       7.120  26.337  19.252  1.00 57.85           H  
ATOM   4186  O   SER A 280       5.669  29.117  21.453  1.00 57.85           O  
ATOM   4187  OG  SER A 280       7.821  28.258  19.197  1.00 57.85           O  
ATOM   4188  HG  SER A 280       8.318  28.867  19.748  1.00 57.85           H  
ATOM   4189  N   ALA A 281       4.640  27.254  20.735  1.00 52.81           N  
ATOM   4190  H   ALA A 281       4.739  26.289  20.454  1.00 52.81           H  
ATOM   4191  CA  ALA A 281       3.309  27.862  20.672  1.00 52.81           C  
ATOM   4192  HA  ALA A 281       3.376  28.779  20.088  1.00 52.81           H  
ATOM   4193  C   ALA A 281       2.752  28.253  22.059  1.00 52.81           C  
ATOM   4194  CB  ALA A 281       2.381  26.888  19.935  1.00 52.81           C  
ATOM   4195  HB1 ALA A 281       2.300  25.955  20.493  1.00 52.81           H  
ATOM   4196  HB2 ALA A 281       2.782  26.677  18.944  1.00 52.81           H  
ATOM   4197  HB3 ALA A 281       1.391  27.333  19.835  1.00 52.81           H  
ATOM   4198  O   ALA A 281       1.988  29.212  22.168  1.00 52.81           O  
ATOM   4199  N   SER A 282       3.154  27.548  23.122  1.00 50.84           N  
ATOM   4200  H   SER A 282       3.764  26.759  22.963  1.00 50.84           H  
ATOM   4201  CA  SER A 282       2.648  27.769  24.485  1.00 50.84           C  
ATOM   4202  HA  SER A 282       1.570  27.923  24.437  1.00 50.84           H  
ATOM   4203  C   SER A 282       3.240  29.006  25.177  1.00 50.84           C  
ATOM   4204  CB  SER A 282       2.890  26.517  25.334  1.00 50.84           C  
ATOM   4205  HB2 SER A 282       2.537  26.704  26.348  1.00 50.84           H  
ATOM   4206  HB3 SER A 282       3.956  26.290  25.373  1.00 50.84           H  
ATOM   4207  O   SER A 282       2.568  29.632  25.997  1.00 50.84           O  
ATOM   4208  OG  SER A 282       2.183  25.415  24.794  1.00 50.84           O  
ATOM   4209  HG  SER A 282       2.676  25.042  24.060  1.00 50.84           H  
ATOM   4210  N   HIS A 283       4.463  29.424  24.829  1.00 50.29           N  
ATOM   4211  H   HIS A 283       4.983  28.887  24.149  1.00 50.29           H  
ATOM   4212  CA  HIS A 283       5.119  30.567  25.484  1.00 50.29           C  
ATOM   4213  HA  HIS A 283       4.986  30.445  26.559  1.00 50.29           H  
ATOM   4214  C   HIS A 283       4.497  31.939  25.163  1.00 50.29           C  
ATOM   4215  CB  HIS A 283       6.632  30.539  25.204  1.00 50.29           C  
ATOM   4216  HB2 HIS A 283       6.992  31.554  25.036  1.00 50.29           H  
ATOM   4217  HB3 HIS A 283       6.843  29.965  24.301  1.00 50.29           H  
ATOM   4218  O   HIS A 283       4.768  32.905  25.875  1.00 50.29           O  
ATOM   4219  CG  HIS A 283       7.407  29.969  26.363  1.00 50.29           C  
ATOM   4220  CD2 HIS A 283       7.865  28.686  26.498  1.00 50.29           C  
ATOM   4221  HD2 HIS A 283       7.747  27.889  25.779  1.00 50.29           H  
ATOM   4222  ND1 HIS A 283       7.745  30.646  27.513  1.00 50.29           N  
ATOM   4223  HD1 HIS A 283       7.537  31.614  27.715  1.00 50.29           H  
ATOM   4224  CE1 HIS A 283       8.400  29.793  28.319  1.00 50.29           C  
ATOM   4225  HE1 HIS A 283       8.798  30.037  29.293  1.00 50.29           H  
ATOM   4226  NE2 HIS A 283       8.497  28.587  27.743  1.00 50.29           N  
ATOM   4227  N   SER A 284       3.637  32.042  24.142  1.00 50.52           N  
ATOM   4228  H   SER A 284       3.442  31.212  23.600  1.00 50.52           H  
ATOM   4229  CA  SER A 284       2.988  33.306  23.757  1.00 50.52           C  
ATOM   4230  HA  SER A 284       3.675  34.121  23.988  1.00 50.52           H  
ATOM   4231  C   SER A 284       1.677  33.607  24.506  1.00 50.52           C  
ATOM   4232  CB  SER A 284       2.761  33.333  22.243  1.00 50.52           C  
ATOM   4233  HB2 SER A 284       3.673  33.029  21.730  1.00 50.52           H  
ATOM   4234  HB3 SER A 284       1.960  32.641  21.982  1.00 50.52           H  
ATOM   4235  O   SER A 284       1.087  34.661  24.271  1.00 50.52           O  
ATOM   4236  OG  SER A 284       2.417  34.642  21.838  1.00 50.52           O  
ATOM   4237  HG  SER A 284       1.774  34.975  22.468  1.00 50.52           H  
ATOM   4238  N   LEU A 285       1.198  32.707  25.377  1.00 49.71           N  
ATOM   4239  H   LEU A 285       1.728  31.861  25.523  1.00 49.71           H  
ATOM   4240  CA  LEU A 285      -0.094  32.833  26.076  1.00 49.71           C  
ATOM   4241  HA  LEU A 285      -0.523  33.804  25.830  1.00 49.71           H  
ATOM   4242  C   LEU A 285       0.039  32.892  27.608  1.00 49.71           C  
ATOM   4243  CB  LEU A 285      -1.092  31.766  25.577  1.00 49.71           C  
ATOM   4244  HB2 LEU A 285      -0.644  30.781  25.707  1.00 49.71           H  
ATOM   4245  HB3 LEU A 285      -1.989  31.803  26.196  1.00 49.71           H  
ATOM   4246  O   LEU A 285      -0.834  32.423  28.339  1.00 49.71           O  
ATOM   4247  CG  LEU A 285      -1.541  31.931  24.112  1.00 49.71           C  
ATOM   4248  HG  LEU A 285      -0.673  31.874  23.454  1.00 49.71           H  
ATOM   4249  CD1 LEU A 285      -2.496  30.792  23.755  1.00 49.71           C  
ATOM   4250 HD11 LEU A 285      -1.994  29.836  23.903  1.00 49.71           H  
ATOM   4251 HD12 LEU A 285      -3.384  30.833  24.386  1.00 49.71           H  
ATOM   4252 HD13 LEU A 285      -2.791  30.870  22.709  1.00 49.71           H  
ATOM   4253  CD2 LEU A 285      -2.280  33.248  23.850  1.00 49.71           C  
ATOM   4254 HD21 LEU A 285      -3.110  33.359  24.547  1.00 49.71           H  
ATOM   4255 HD22 LEU A 285      -1.598  34.091  23.956  1.00 49.71           H  
ATOM   4256 HD23 LEU A 285      -2.664  33.256  22.829  1.00 49.71           H  
ATOM   4257  N   GLN A 286       1.085  33.551  28.118  1.00 48.40           N  
ATOM   4258  H   GLN A 286       1.783  33.907  27.480  1.00 48.40           H  
ATOM   4259  CA  GLN A 286       1.072  34.064  29.494  1.00 48.40           C  
ATOM   4260  HA  GLN A 286       0.650  33.298  30.145  1.00 48.40           H  
ATOM   4261  C   GLN A 286       0.126  35.272  29.607  1.00 48.40           C  
ATOM   4262  CB  GLN A 286       2.491  34.360  30.008  1.00 48.40           C  
ATOM   4263  HB2 GLN A 286       2.416  34.990  30.894  1.00 48.40           H  
ATOM   4264  HB3 GLN A 286       3.064  34.894  29.250  1.00 48.40           H  
ATOM   4265  O   GLN A 286       0.545  36.424  29.704  1.00 48.40           O  
ATOM   4266  CG  GLN A 286       3.215  33.068  30.416  1.00 48.40           C  
ATOM   4267  HG2 GLN A 286       2.559  32.483  31.061  1.00 48.40           H  
ATOM   4268  HG3 GLN A 286       3.440  32.476  29.529  1.00 48.40           H  
ATOM   4269  CD  GLN A 286       4.514  33.335  31.172  1.00 48.40           C  
ATOM   4270  NE2 GLN A 286       4.927  32.445  32.048  1.00 48.40           N  
ATOM   4271 HE21 GLN A 286       4.414  31.588  32.196  1.00 48.40           H  
ATOM   4272 HE22 GLN A 286       5.796  32.662  32.514  1.00 48.40           H  
ATOM   4273  OE1 GLN A 286       5.189  34.335  31.005  1.00 48.40           O  
ATOM   4274  N   ALA A 287      -1.177  34.992  29.600  1.00 47.31           N  
ATOM   4275  H   ALA A 287      -1.453  34.030  29.462  1.00 47.31           H  
ATOM   4276  CA  ALA A 287      -2.202  35.962  29.949  1.00 47.31           C  
ATOM   4277  HA  ALA A 287      -2.021  36.883  29.394  1.00 47.31           H  
ATOM   4278  C   ALA A 287      -2.119  36.272  31.452  1.00 47.31           C  
ATOM   4279  CB  ALA A 287      -3.572  35.413  29.532  1.00 47.31           C  
ATOM   4280  HB1 ALA A 287      -3.776  34.479  30.055  1.00 47.31           H  
ATOM   4281  HB2 ALA A 287      -3.587  35.233  28.457  1.00 47.31           H  
ATOM   4282  HB3 ALA A 287      -4.346  36.138  29.784  1.00 47.31           H  
ATOM   4283  O   ALA A 287      -2.470  35.446  32.297  1.00 47.31           O  
ATOM   4284  N   THR A 288      -1.661  37.474  31.798  1.00 46.94           N  
ATOM   4285  H   THR A 288      -1.359  38.117  31.080  1.00 46.94           H  
ATOM   4286  CA  THR A 288      -1.782  37.997  33.160  1.00 46.94           C  
ATOM   4287  HA  THR A 288      -1.367  37.253  33.840  1.00 46.94           H  
ATOM   4288  C   THR A 288      -3.265  38.220  33.490  1.00 46.94           C  
ATOM   4289  CB  THR A 288      -0.987  39.301  33.336  1.00 46.94           C  
ATOM   4290  HB  THR A 288      -1.331  39.814  34.234  1.00 46.94           H  
ATOM   4291  O   THR A 288      -3.986  38.817  32.687  1.00 46.94           O  
ATOM   4292  CG2 THR A 288       0.510  39.029  33.476  1.00 46.94           C  
ATOM   4293 HG21 THR A 288       0.690  38.390  34.339  1.00 46.94           H  
ATOM   4294 HG22 THR A 288       0.884  38.532  32.581  1.00 46.94           H  
ATOM   4295 HG23 THR A 288       1.045  39.968  33.615  1.00 46.94           H  
ATOM   4296  OG1 THR A 288      -1.142  40.148  32.221  1.00 46.94           O  
ATOM   4297  HG1 THR A 288      -0.635  40.949  32.375  1.00 46.94           H  
ATOM   4298  N   PRO A 289      -3.766  37.782  34.662  1.00 44.32           N  
ATOM   4299  CA  PRO A 289      -5.189  37.853  34.994  1.00 44.32           C  
ATOM   4300  HA  PRO A 289      -5.784  37.644  34.106  1.00 44.32           H  
ATOM   4301  C   PRO A 289      -5.588  39.250  35.503  1.00 44.32           C  
ATOM   4302  CB  PRO A 289      -5.410  36.717  36.001  1.00 44.32           C  
ATOM   4303  HB2 PRO A 289      -5.521  35.774  35.464  1.00 44.32           H  
ATOM   4304  HB3 PRO A 289      -6.271  36.877  36.651  1.00 44.32           H  
ATOM   4305  O   PRO A 289      -6.092  39.394  36.614  1.00 44.32           O  
ATOM   4306  CG  PRO A 289      -4.092  36.708  36.773  1.00 44.32           C  
ATOM   4307  HG2 PRO A 289      -3.906  35.744  37.245  1.00 44.32           H  
ATOM   4308  HG3 PRO A 289      -4.094  37.507  37.515  1.00 44.32           H  
ATOM   4309  CD  PRO A 289      -3.062  37.015  35.683  1.00 44.32           C  
ATOM   4310  HD2 PRO A 289      -2.709  36.079  35.250  1.00 44.32           H  
ATOM   4311  HD3 PRO A 289      -2.227  37.579  36.099  1.00 44.32           H  
ATOM   4312  N   ASN A 290      -5.312  40.294  34.713  1.00 47.59           N  
ATOM   4313  H   ASN A 290      -4.852  40.090  33.837  1.00 47.59           H  
ATOM   4314  CA  ASN A 290      -5.855  41.643  34.896  1.00 47.59           C  
ATOM   4315  HA  ASN A 290      -6.939  41.547  34.963  1.00 47.59           H  
ATOM   4316  C   ASN A 290      -5.580  42.528  33.663  1.00 47.59           C  
ATOM   4317  CB  ASN A 290      -5.325  42.269  36.215  1.00 47.59           C  
ATOM   4318  HB2 ASN A 290      -4.541  41.642  36.639  1.00 47.59           H  
ATOM   4319  HB3 ASN A 290      -4.889  43.253  36.043  1.00 47.59           H  
ATOM   4320  O   ASN A 290      -4.668  43.353  33.658  1.00 47.59           O  
ATOM   4321  CG  ASN A 290      -6.421  42.466  37.250  1.00 47.59           C  
ATOM   4322  ND2 ASN A 290      -6.080  42.459  38.516  1.00 47.59           N  
ATOM   4323 HD21 ASN A 290      -6.843  42.554  39.171  1.00 47.59           H  
ATOM   4324 HD22 ASN A 290      -5.135  42.223  38.783  1.00 47.59           H  
ATOM   4325  OD1 ASN A 290      -7.585  42.678  36.954  1.00 47.59           O  
ATOM   4326  N   SER A 291      -6.379  42.368  32.607  1.00 40.89           N  
ATOM   4327  H   SER A 291      -7.062  41.624  32.611  1.00 40.89           H  
ATOM   4328  CA  SER A 291      -6.526  43.393  31.567  1.00 40.89           C  
ATOM   4329  HA  SER A 291      -6.480  44.373  32.043  1.00 40.89           H  
ATOM   4330  C   SER A 291      -7.874  43.260  30.863  1.00 40.89           C  
ATOM   4331  CB  SER A 291      -5.400  43.330  30.535  1.00 40.89           C  
ATOM   4332  HB2 SER A 291      -5.505  42.431  29.929  1.00 40.89           H  
ATOM   4333  HB3 SER A 291      -4.434  43.316  31.038  1.00 40.89           H  
ATOM   4334  O   SER A 291      -8.296  42.160  30.504  1.00 40.89           O  
ATOM   4335  OG  SER A 291      -5.484  44.484  29.721  1.00 40.89           O  
ATOM   4336  HG  SER A 291      -4.906  44.370  28.963  1.00 40.89           H  
ATOM   4337  N   THR A 292      -8.559  44.388  30.686  1.00 48.16           N  
ATOM   4338  H   THR A 292      -8.115  45.257  30.950  1.00 48.16           H  
ATOM   4339  CA  THR A 292      -9.877  44.458  30.054  1.00 48.16           C  
ATOM   4340  HA  THR A 292     -10.460  43.605  30.401  1.00 48.16           H  
ATOM   4341  C   THR A 292      -9.766  44.375  28.531  1.00 48.16           C  
ATOM   4342  CB  THR A 292     -10.622  45.727  30.492  1.00 48.16           C  
ATOM   4343  HB  THR A 292     -10.020  46.603  30.250  1.00 48.16           H  
ATOM   4344  O   THR A 292      -8.913  45.005  27.914  1.00 48.16           O  
ATOM   4345  CG2 THR A 292     -12.010  45.890  29.874  1.00 48.16           C  
ATOM   4346 HG21 THR A 292     -12.611  45.000  30.062  1.00 48.16           H  
ATOM   4347 HG22 THR A 292     -11.923  46.049  28.799  1.00 48.16           H  
ATOM   4348 HG23 THR A 292     -12.507  46.760  30.304  1.00 48.16           H  
ATOM   4349  OG1 THR A 292     -10.824  45.671  31.886  1.00 48.16           O  
ATOM   4350  HG1 THR A 292     -11.229  46.499  32.157  1.00 48.16           H  
ATOM   4351  N   ILE A 293     -10.686  43.600  27.954  1.00 55.18           N  
ATOM   4352  H   ILE A 293     -11.298  43.119  28.597  1.00 55.18           H  
ATOM   4353  CA  ILE A 293     -10.963  43.369  26.530  1.00 55.18           C  
ATOM   4354  HA  ILE A 293     -10.386  42.504  26.200  1.00 55.18           H  
ATOM   4355  C   ILE A 293     -10.639  44.564  25.615  1.00 55.18           C  
ATOM   4356  CB  ILE A 293     -12.480  43.053  26.380  1.00 55.18           C  
ATOM   4357  HB  ILE A 293     -13.036  43.945  26.669  1.00 55.18           H  
ATOM   4358  O   ILE A 293     -11.266  45.612  25.736  1.00 55.18           O  
ATOM   4359  CG1 ILE A 293     -12.958  41.902  27.304  1.00 55.18           C  
ATOM   4360 HG12 ILE A 293     -12.532  40.959  26.961  1.00 55.18           H  
ATOM   4361 HG13 ILE A 293     -12.619  42.067  28.326  1.00 55.18           H  
ATOM   4362  CG2 ILE A 293     -12.842  42.731  24.914  1.00 55.18           C  
ATOM   4363 HG21 ILE A 293     -13.907  42.520  24.816  1.00 55.18           H  
ATOM   4364 HG22 ILE A 293     -12.275  41.866  24.568  1.00 55.18           H  
ATOM   4365 HG23 ILE A 293     -12.636  43.584  24.268  1.00 55.18           H  
ATOM   4366  CD1 ILE A 293     -14.485  41.769  27.388  1.00 55.18           C  
ATOM   4367 HD11 ILE A 293     -14.739  41.049  28.166  1.00 55.18           H  
ATOM   4368 HD12 ILE A 293     -14.933  42.731  27.639  1.00 55.18           H  
ATOM   4369 HD13 ILE A 293     -14.896  41.408  26.444  1.00 55.18           H  
ATOM   4370  N   HIS A 294      -9.844  44.320  24.568  1.00 39.76           N  
ATOM   4371  H   HIS A 294      -9.282  43.481  24.582  1.00 39.76           H  
ATOM   4372  CA  HIS A 294     -10.112  44.883  23.241  1.00 39.76           C  
ATOM   4373  HA  HIS A 294     -11.160  45.181  23.214  1.00 39.76           H  
ATOM   4374  C   HIS A 294      -9.948  43.801  22.165  1.00 39.76           C  
ATOM   4375  CB  HIS A 294      -9.290  46.148  22.960  1.00 39.76           C  
ATOM   4376  HB2 HIS A 294      -9.271  46.332  21.886  1.00 39.76           H  
ATOM   4377  HB3 HIS A 294      -8.263  46.002  23.295  1.00 39.76           H  
ATOM   4378  O   HIS A 294      -9.068  42.946  22.236  1.00 39.76           O  
ATOM   4379  CG  HIS A 294      -9.884  47.366  23.625  1.00 39.76           C  
ATOM   4380  CD2 HIS A 294      -9.414  47.997  24.746  1.00 39.76           C  
ATOM   4381  HD2 HIS A 294      -8.530  47.723  25.302  1.00 39.76           H  
ATOM   4382  ND1 HIS A 294     -11.068  47.986  23.284  1.00 39.76           N  
ATOM   4383  HD1 HIS A 294     -11.679  47.734  22.520  1.00 39.76           H  
ATOM   4384  CE1 HIS A 294     -11.300  48.960  24.179  1.00 39.76           C  
ATOM   4385  HE1 HIS A 294     -12.160  49.613  24.177  1.00 39.76           H  
ATOM   4386  NE2 HIS A 294     -10.307  49.024  25.076  1.00 39.76           N  
ATOM   4387  N   SER A 295     -10.859  43.815  21.196  1.00 52.84           N  
ATOM   4388  H   SER A 295     -11.502  44.594  21.150  1.00 52.84           H  
ATOM   4389  CA  SER A 295     -11.047  42.789  20.171  1.00 52.84           C  
ATOM   4390  HA  SER A 295     -11.228  41.828  20.652  1.00 52.84           H  
ATOM   4391  C   SER A 295      -9.849  42.646  19.228  1.00 52.84           C  
ATOM   4392  CB  SER A 295     -12.292  43.165  19.356  1.00 52.84           C  
ATOM   4393  HB2 SER A 295     -13.181  43.028  19.971  1.00 52.84           H  
ATOM   4394  HB3 SER A 295     -12.370  42.525  18.478  1.00 52.84           H  
ATOM   4395  O   SER A 295      -9.607  43.525  18.399  1.00 52.84           O  
ATOM   4396  OG  SER A 295     -12.208  44.526  18.963  1.00 52.84           O  
ATOM   4397  HG  SER A 295     -11.400  44.611  18.451  1.00 52.84           H  
ATOM   4398  N   LEU A 296      -9.169  41.499  19.278  1.00 51.03           N  
ATOM   4399  H   LEU A 296      -9.403  40.831  19.998  1.00 51.03           H  
ATOM   4400  CA  LEU A 296      -8.370  41.019  18.151  1.00 51.03           C  
ATOM   4401  HA  LEU A 296      -7.876  41.866  17.675  1.00 51.03           H  
ATOM   4402  C   LEU A 296      -9.322  40.400  17.119  1.00 51.03           C  
ATOM   4403  CB  LEU A 296      -7.292  40.032  18.639  1.00 51.03           C  
ATOM   4404  HB2 LEU A 296      -7.778  39.243  19.213  1.00 51.03           H  
ATOM   4405  HB3 LEU A 296      -6.825  39.567  17.771  1.00 51.03           H  
ATOM   4406  O   LEU A 296     -10.178  39.589  17.471  1.00 51.03           O  
ATOM   4407  CG  LEU A 296      -6.192  40.684  19.502  1.00 51.03           C  
ATOM   4408  HG  LEU A 296      -6.647  41.218  20.336  1.00 51.03           H  
ATOM   4409  CD1 LEU A 296      -5.272  39.606  20.075  1.00 51.03           C  
ATOM   4410 HD11 LEU A 296      -4.784  39.060  19.267  1.00 51.03           H  
ATOM   4411 HD12 LEU A 296      -5.855  38.909  20.678  1.00 51.03           H  
ATOM   4412 HD13 LEU A 296      -4.515  40.065  20.710  1.00 51.03           H  
ATOM   4413  CD2 LEU A 296      -5.325  41.660  18.699  1.00 51.03           C  
ATOM   4414 HD21 LEU A 296      -4.514  42.029  19.327  1.00 51.03           H  
ATOM   4415 HD22 LEU A 296      -4.904  41.160  17.827  1.00 51.03           H  
ATOM   4416 HD23 LEU A 296      -5.919  42.517  18.381  1.00 51.03           H  
ATOM   4417  N   GLY A 297      -9.209  40.832  15.860  1.00 58.37           N  
ATOM   4418  H   GLY A 297      -8.477  41.492  15.641  1.00 58.37           H  
ATOM   4419  CA  GLY A 297     -10.056  40.344  14.769  1.00 58.37           C  
ATOM   4420  HA2 GLY A 297      -9.840  40.899  13.855  1.00 58.37           H  
ATOM   4421  HA3 GLY A 297     -11.098  40.514  15.039  1.00 58.37           H  
ATOM   4422  C   GLY A 297      -9.851  38.848  14.488  1.00 58.37           C  
ATOM   4423  O   GLY A 297      -8.798  38.304  14.829  1.00 58.37           O  
ATOM   4424  N   PRO A 298     -10.840  38.169  13.875  1.00 52.29           N  
ATOM   4425  CA  PRO A 298     -10.757  36.736  13.613  1.00 52.29           C  
ATOM   4426  HA  PRO A 298     -10.659  36.221  14.569  1.00 52.29           H  
ATOM   4427  C   PRO A 298      -9.550  36.396  12.717  1.00 52.29           C  
ATOM   4428  CB  PRO A 298     -12.095  36.349  12.972  1.00 52.29           C  
ATOM   4429  HB2 PRO A 298     -12.794  36.043  13.751  1.00 52.29           H  
ATOM   4430  HB3 PRO A 298     -11.985  35.559  12.230  1.00 52.29           H  
ATOM   4431  O   PRO A 298      -9.219  37.170  11.814  1.00 52.29           O  
ATOM   4432  CG  PRO A 298     -12.578  37.656  12.342  1.00 52.29           C  
ATOM   4433  HG2 PRO A 298     -13.663  37.684  12.245  1.00 52.29           H  
ATOM   4434  HG3 PRO A 298     -12.102  37.791  11.370  1.00 52.29           H  
ATOM   4435  CD  PRO A 298     -12.066  38.718  13.315  1.00 52.29           C  
ATOM   4436  HD2 PRO A 298     -11.881  39.652  12.784  1.00 52.29           H  
ATOM   4437  HD3 PRO A 298     -12.792  38.871  14.112  1.00 52.29           H  
ATOM   4438  N   PRO A 299      -8.882  35.249  12.949  1.00 56.70           N  
ATOM   4439  CA  PRO A 299      -7.679  34.873  12.216  1.00 56.70           C  
ATOM   4440  HA  PRO A 299      -6.925  35.651  12.334  1.00 56.70           H  
ATOM   4441  C   PRO A 299      -7.974  34.688  10.724  1.00 56.70           C  
ATOM   4442  CB  PRO A 299      -7.180  33.582  12.877  1.00 56.70           C  
ATOM   4443  HB2 PRO A 299      -6.483  33.831  13.677  1.00 56.70           H  
ATOM   4444  HB3 PRO A 299      -6.710  32.905  12.163  1.00 56.70           H  
ATOM   4445  O   PRO A 299      -8.917  33.999  10.343  1.00 56.70           O  
ATOM   4446  CG  PRO A 299      -8.447  32.975  13.480  1.00 56.70           C  
ATOM   4447  HG2 PRO A 299      -8.225  32.328  14.329  1.00 56.70           H  
ATOM   4448  HG3 PRO A 299      -8.994  32.426  12.713  1.00 56.70           H  
ATOM   4449  CD  PRO A 299      -9.245  34.208  13.899  1.00 56.70           C  
ATOM   4450  HD2 PRO A 299      -8.952  34.515  14.902  1.00 56.70           H  
ATOM   4451  HD3 PRO A 299     -10.312  33.988  13.865  1.00 56.70           H  
ATOM   4452  N   THR A 300      -7.127  35.261   9.868  1.00 55.39           N  
ATOM   4453  H   THR A 300      -6.360  35.811  10.228  1.00 55.39           H  
ATOM   4454  CA  THR A 300      -7.311  35.285   8.406  1.00 55.39           C  
ATOM   4455  HA  THR A 300      -8.340  35.581   8.203  1.00 55.39           H  
ATOM   4456  C   THR A 300      -7.136  33.932   7.707  1.00 55.39           C  
ATOM   4457  CB  THR A 300      -6.387  36.333   7.761  1.00 55.39           C  
ATOM   4458  HB  THR A 300      -6.305  36.147   6.690  1.00 55.39           H  
ATOM   4459  O   THR A 300      -7.375  33.844   6.505  1.00 55.39           O  
ATOM   4460  CG2 THR A 300      -6.927  37.748   7.964  1.00 55.39           C  
ATOM   4461 HG21 THR A 300      -7.908  37.836   7.497  1.00 55.39           H  
ATOM   4462 HG22 THR A 300      -6.252  38.468   7.501  1.00 55.39           H  
ATOM   4463 HG23 THR A 300      -7.016  37.968   9.028  1.00 55.39           H  
ATOM   4464  OG1 THR A 300      -5.101  36.291   8.344  1.00 55.39           O  
ATOM   4465  HG1 THR A 300      -4.481  36.593   7.675  1.00 55.39           H  
ATOM   4466  N   HIS A 301      -6.771  32.870   8.435  1.00 45.68           N  
ATOM   4467  H   HIS A 301      -6.652  33.001   9.429  1.00 45.68           H  
ATOM   4468  CA  HIS A 301      -6.716  31.499   7.924  1.00 45.68           C  
ATOM   4469  HA  HIS A 301      -7.350  31.437   7.040  1.00 45.68           H  
ATOM   4470  C   HIS A 301      -7.219  30.500   8.987  1.00 45.68           C  
ATOM   4471  CB  HIS A 301      -5.280  31.162   7.491  1.00 45.68           C  
ATOM   4472  HB2 HIS A 301      -5.250  30.127   7.152  1.00 45.68           H  
ATOM   4473  HB3 HIS A 301      -4.614  31.254   8.350  1.00 45.68           H  
ATOM   4474  O   HIS A 301      -6.638  30.452  10.076  1.00 45.68           O  
ATOM   4475  CG  HIS A 301      -4.770  32.041   6.376  1.00 45.68           C  
ATOM   4476  CD2 HIS A 301      -3.880  33.075   6.493  1.00 45.68           C  
ATOM   4477  HD2 HIS A 301      -3.389  33.388   7.402  1.00 45.68           H  
ATOM   4478  ND1 HIS A 301      -5.196  32.023   5.067  1.00 45.68           N  
ATOM   4479  HD1 HIS A 301      -5.928  31.441   4.685  1.00 45.68           H  
ATOM   4480  CE1 HIS A 301      -4.582  33.026   4.417  1.00 45.68           C  
ATOM   4481  HE1 HIS A 301      -4.743  33.283   3.380  1.00 45.68           H  
ATOM   4482  NE2 HIS A 301      -3.760  33.690   5.243  1.00 45.68           N  
ATOM   4483  N   PRO A 302      -8.255  29.683   8.701  1.00 52.61           N  
ATOM   4484  CA  PRO A 302      -8.694  28.618   9.602  1.00 52.61           C  
ATOM   4485  HA  PRO A 302      -8.807  28.999  10.617  1.00 52.61           H  
ATOM   4486  C   PRO A 302      -7.680  27.468   9.607  1.00 52.61           C  
ATOM   4487  CB  PRO A 302     -10.059  28.171   9.069  1.00 52.61           C  
ATOM   4488  HB2 PRO A 302     -10.837  28.813   9.482  1.00 52.61           H  
ATOM   4489  HB3 PRO A 302     -10.271  27.126   9.295  1.00 52.61           H  
ATOM   4490  O   PRO A 302      -7.048  27.185   8.583  1.00 52.61           O  
ATOM   4491  CG  PRO A 302      -9.939  28.418   7.565  1.00 52.61           C  
ATOM   4492  HG2 PRO A 302     -10.912  28.583   7.104  1.00 52.61           H  
ATOM   4493  HG3 PRO A 302      -9.432  27.575   7.095  1.00 52.61           H  
ATOM   4494  CD  PRO A 302      -9.054  29.664   7.481  1.00 52.61           C  
ATOM   4495  HD2 PRO A 302      -8.424  29.605   6.593  1.00 52.61           H  
ATOM   4496  HD3 PRO A 302      -9.678  30.557   7.444  1.00 52.61           H  
ATOM   4497  N   ARG A 303      -7.526  26.763  10.736  1.00 50.68           N  
ATOM   4498  H   ARG A 303      -8.115  26.960  11.533  1.00 50.68           H  
ATOM   4499  CA  ARG A 303      -6.714  25.538  10.761  1.00 50.68           C  
ATOM   4500  HA  ARG A 303      -5.908  25.656  10.036  1.00 50.68           H  
ATOM   4501  C   ARG A 303      -7.534  24.349  10.265  1.00 50.68           C  
ATOM   4502  CB  ARG A 303      -6.074  25.319  12.141  1.00 50.68           C  
ATOM   4503  HB2 ARG A 303      -5.552  24.362  12.123  1.00 50.68           H  
ATOM   4504  HB3 ARG A 303      -6.836  25.281  12.919  1.00 50.68           H  
ATOM   4505  O   ARG A 303      -8.750  24.309  10.412  1.00 50.68           O  
ATOM   4506  CG  ARG A 303      -5.066  26.443  12.441  1.00 50.68           C  
ATOM   4507  HG2 ARG A 303      -4.600  26.760  11.507  1.00 50.68           H  
ATOM   4508  HG3 ARG A 303      -5.588  27.298  12.869  1.00 50.68           H  
ATOM   4509  CD  ARG A 303      -3.950  25.982  13.385  1.00 50.68           C  
ATOM   4510  HD2 ARG A 303      -4.366  25.849  14.384  1.00 50.68           H  
ATOM   4511  HD3 ARG A 303      -3.566  25.026  13.029  1.00 50.68           H  
ATOM   4512  NE  ARG A 303      -2.852  26.969  13.415  1.00 50.68           N  
ATOM   4513  HE  ARG A 303      -3.076  27.886  13.056  1.00 50.68           H  
ATOM   4514  NH1 ARG A 303      -1.253  25.649  14.401  1.00 50.68           N  
ATOM   4515 HH11 ARG A 303      -0.342  25.551  14.825  1.00 50.68           H  
ATOM   4516 HH12 ARG A 303      -1.947  24.923  14.508  1.00 50.68           H  
ATOM   4517  NH2 ARG A 303      -0.751  27.745  13.822  1.00 50.68           N  
ATOM   4518 HH21 ARG A 303       0.174  27.620  14.207  1.00 50.68           H  
ATOM   4519 HH22 ARG A 303      -1.014  28.643  13.442  1.00 50.68           H  
ATOM   4520  CZ  ARG A 303      -1.628  26.782  13.875  1.00 50.68           C  
ATOM   4521  N   LEU A 304      -6.853  23.352   9.694  1.00 53.40           N  
ATOM   4522  H   LEU A 304      -5.858  23.472   9.570  1.00 53.40           H  
ATOM   4523  CA  LEU A 304      -7.485  22.164   9.095  1.00 53.40           C  
ATOM   4524  HA  LEU A 304      -8.114  22.491   8.267  1.00 53.40           H  
ATOM   4525  C   LEU A 304      -8.424  21.401  10.050  1.00 53.40           C  
ATOM   4526  CB  LEU A 304      -6.376  21.238   8.552  1.00 53.40           C  
ATOM   4527  HB2 LEU A 304      -6.730  20.207   8.556  1.00 53.40           H  
ATOM   4528  HB3 LEU A 304      -5.515  21.282   9.219  1.00 53.40           H  
ATOM   4529  O   LEU A 304      -9.402  20.819   9.591  1.00 53.40           O  
ATOM   4530  CG  LEU A 304      -5.948  21.592   7.115  1.00 53.40           C  
ATOM   4531  HG  LEU A 304      -5.889  22.675   7.010  1.00 53.40           H  
ATOM   4532  CD1 LEU A 304      -4.571  21.007   6.806  1.00 53.40           C  
ATOM   4533 HD11 LEU A 304      -4.285  21.260   5.785  1.00 53.40           H  
ATOM   4534 HD12 LEU A 304      -3.827  21.418   7.488  1.00 53.40           H  
ATOM   4535 HD13 LEU A 304      -4.593  19.922   6.907  1.00 53.40           H  
ATOM   4536  CD2 LEU A 304      -6.941  21.036   6.093  1.00 53.40           C  
ATOM   4537 HD21 LEU A 304      -7.941  21.430   6.277  1.00 53.40           H  
ATOM   4538 HD22 LEU A 304      -6.976  19.948   6.153  1.00 53.40           H  
ATOM   4539 HD23 LEU A 304      -6.635  21.325   5.088  1.00 53.40           H  
ATOM   4540  N   ALA A 305      -8.164  21.443  11.361  1.00 55.98           N  
ATOM   4541  H   ALA A 305      -7.355  21.959  11.677  1.00 55.98           H  
ATOM   4542  CA  ALA A 305      -9.037  20.856  12.378  1.00 55.98           C  
ATOM   4543  HA  ALA A 305      -9.292  19.838  12.080  1.00 55.98           H  
ATOM   4544  C   ALA A 305     -10.365  21.623  12.550  1.00 55.98           C  
ATOM   4545  CB  ALA A 305      -8.251  20.793  13.693  1.00 55.98           C  
ATOM   4546  HB1 ALA A 305      -7.343  20.205  13.560  1.00 55.98           H  
ATOM   4547  HB2 ALA A 305      -8.868  20.317  14.456  1.00 55.98           H  
ATOM   4548  HB3 ALA A 305      -7.997  21.798  14.029  1.00 55.98           H  
ATOM   4549  O   ALA A 305     -11.414  21.005  12.723  1.00 55.98           O  
ATOM   4550  N   ASP A 306     -10.344  22.955  12.437  1.00 55.58           N  
ATOM   4551  H   ASP A 306      -9.473  23.424  12.235  1.00 55.58           H  
ATOM   4552  CA  ASP A 306     -11.531  23.800  12.622  1.00 55.58           C  
ATOM   4553  HA  ASP A 306     -12.043  23.493  13.534  1.00 55.58           H  
ATOM   4554  C   ASP A 306     -12.514  23.656  11.452  1.00 55.58           C  
ATOM   4555  CB  ASP A 306     -11.126  25.276  12.780  1.00 55.58           C  
ATOM   4556  HB2 ASP A 306     -10.723  25.633  11.833  1.00 55.58           H  
ATOM   4557  HB3 ASP A 306     -12.019  25.861  13.002  1.00 55.58           H  
ATOM   4558  O   ASP A 306     -13.721  23.766  11.643  1.00 55.58           O  
ATOM   4559  CG  ASP A 306     -10.098  25.518  13.888  1.00 55.58           C  
ATOM   4560  OD1 ASP A 306     -10.248  24.922  14.977  1.00 55.58           O  
ATOM   4561  OD2 ASP A 306      -9.135  26.273  13.608  1.00 55.58           O  
ATOM   4562  N   LEU A 307     -12.019  23.347  10.246  1.00 55.16           N  
ATOM   4563  H   LEU A 307     -11.015  23.278  10.163  1.00 55.16           H  
ATOM   4564  CA  LEU A 307     -12.855  23.098   9.064  1.00 55.16           C  
ATOM   4565  HA  LEU A 307     -13.530  23.943   8.929  1.00 55.16           H  
ATOM   4566  C   LEU A 307     -13.754  21.861   9.226  1.00 55.16           C  
ATOM   4567  CB  LEU A 307     -11.954  22.962   7.822  1.00 55.16           C  
ATOM   4568  HB2 LEU A 307     -12.557  22.590   6.993  1.00 55.16           H  
ATOM   4569  HB3 LEU A 307     -11.187  22.215   8.030  1.00 55.16           H  
ATOM   4570  O   LEU A 307     -14.891  21.870   8.755  1.00 55.16           O  
ATOM   4571  CG  LEU A 307     -11.279  24.274   7.380  1.00 55.16           C  
ATOM   4572  HG  LEU A 307     -10.741  24.713   8.220  1.00 55.16           H  
ATOM   4573  CD1 LEU A 307     -10.272  23.988   6.265  1.00 55.16           C  
ATOM   4574 HD11 LEU A 307     -10.783  23.572   5.397  1.00 55.16           H  
ATOM   4575 HD12 LEU A 307      -9.765  24.911   5.982  1.00 55.16           H  
ATOM   4576 HD13 LEU A 307      -9.528  23.275   6.618  1.00 55.16           H  
ATOM   4577  CD2 LEU A 307     -12.290  25.291   6.842  1.00 55.16           C  
ATOM   4578 HD21 LEU A 307     -11.766  26.166   6.457  1.00 55.16           H  
ATOM   4579 HD22 LEU A 307     -12.882  24.846   6.043  1.00 55.16           H  
ATOM   4580 HD23 LEU A 307     -12.953  25.617   7.643  1.00 55.16           H  
ATOM   4581  N   TRP A 308     -13.283  20.828   9.932  1.00 46.73           N  
ATOM   4582  H   TRP A 308     -12.356  20.898  10.326  1.00 46.73           H  
ATOM   4583  CA  TRP A 308     -14.087  19.641  10.252  1.00 46.73           C  
ATOM   4584  HA  TRP A 308     -14.599  19.305   9.351  1.00 46.73           H  
ATOM   4585  C   TRP A 308     -15.192  19.931  11.278  1.00 46.73           C  
ATOM   4586  CB  TRP A 308     -13.165  18.507  10.726  1.00 46.73           C  
ATOM   4587  HB2 TRP A 308     -12.250  18.915  11.156  1.00 46.73           H  
ATOM   4588  HB3 TRP A 308     -13.667  17.957  11.522  1.00 46.73           H  
ATOM   4589  O   TRP A 308     -16.265  19.335  11.202  1.00 46.73           O  
ATOM   4590  CG  TRP A 308     -12.812  17.518   9.660  1.00 46.73           C  
ATOM   4591  CD1 TRP A 308     -11.858  17.670   8.714  1.00 46.73           C  
ATOM   4592  HD1 TRP A 308     -11.218  18.536   8.623  1.00 46.73           H  
ATOM   4593  CD2 TRP A 308     -13.424  16.215   9.408  1.00 46.73           C  
ATOM   4594  CE2 TRP A 308     -12.780  15.624   8.280  1.00 46.73           C  
ATOM   4595  CE3 TRP A 308     -14.459  15.473  10.020  1.00 46.73           C  
ATOM   4596  HE3 TRP A 308     -14.975  15.896  10.869  1.00 46.73           H  
ATOM   4597  NE1 TRP A 308     -11.837  16.555   7.896  1.00 46.73           N  
ATOM   4598  HE1 TRP A 308     -11.198  16.441   7.123  1.00 46.73           H  
ATOM   4599  CH2 TRP A 308     -14.168  13.644   8.425  1.00 46.73           C  
ATOM   4600  HH2 TRP A 308     -14.454  12.668   8.062  1.00 46.73           H  
ATOM   4601  CZ2 TRP A 308     -13.139  14.359   7.788  1.00 46.73           C  
ATOM   4602  HZ2 TRP A 308     -12.628  13.941   6.933  1.00 46.73           H  
ATOM   4603  CZ3 TRP A 308     -14.824  14.201   9.537  1.00 46.73           C  
ATOM   4604  HZ3 TRP A 308     -15.616  13.650  10.023  1.00 46.73           H  
ATOM   4605  N   ALA A 309     -14.965  20.867  12.205  1.00 46.99           N  
ATOM   4606  H   ALA A 309     -14.062  21.318  12.225  1.00 46.99           H  
ATOM   4607  CA  ALA A 309     -15.982  21.309  13.161  1.00 46.99           C  
ATOM   4608  HA  ALA A 309     -16.563  20.444  13.483  1.00 46.99           H  
ATOM   4609  C   ALA A 309     -16.972  22.317  12.542  1.00 46.99           C  
ATOM   4610  CB  ALA A 309     -15.263  21.880  14.389  1.00 46.99           C  
ATOM   4611  HB1 ALA A 309     -14.605  21.125  14.819  1.00 46.99           H  
ATOM   4612  HB2 ALA A 309     -14.669  22.750  14.106  1.00 46.99           H  
ATOM   4613  HB3 ALA A 309     -15.998  22.179  15.136  1.00 46.99           H  
ATOM   4614  O   ALA A 309     -18.177  22.233  12.775  1.00 46.99           O  
ATOM   4615  N   ALA A 310     -16.484  23.247  11.715  1.00 47.37           N  
ATOM   4616  H   ALA A 310     -15.483  23.294  11.592  1.00 47.37           H  
ATOM   4617  CA  ALA A 310     -17.292  24.288  11.079  1.00 47.37           C  
ATOM   4618  HA  ALA A 310     -17.896  24.771  11.846  1.00 47.37           H  
ATOM   4619  C   ALA A 310     -18.266  23.741  10.019  1.00 47.37           C  
ATOM   4620  CB  ALA A 310     -16.344  25.337  10.487  1.00 47.37           C  
ATOM   4621  HB1 ALA A 310     -16.927  26.146  10.048  1.00 47.37           H  
ATOM   4622  HB2 ALA A 310     -15.705  25.744  11.271  1.00 47.37           H  
ATOM   4623  HB3 ALA A 310     -15.722  24.883   9.715  1.00 47.37           H  
ATOM   4624  O   ALA A 310     -19.322  24.331   9.804  1.00 47.37           O  
ATOM   4625  N   ALA A 311     -17.973  22.584   9.414  1.00 44.57           N  
ATOM   4626  H   ALA A 311     -17.070  22.165   9.583  1.00 44.57           H  
ATOM   4627  CA  ALA A 311     -18.882  21.903   8.486  1.00 44.57           C  
ATOM   4628  HA  ALA A 311     -19.138  22.600   7.688  1.00 44.57           H  
ATOM   4629  C   ALA A 311     -20.221  21.450   9.121  1.00 44.57           C  
ATOM   4630  CB  ALA A 311     -18.120  20.724   7.867  1.00 44.57           C  
ATOM   4631  HB1 ALA A 311     -17.840  20.013   8.644  1.00 44.57           H  
ATOM   4632  HB2 ALA A 311     -18.754  20.223   7.135  1.00 44.57           H  
ATOM   4633  HB3 ALA A 311     -17.220  21.084   7.369  1.00 44.57           H  
ATOM   4634  O   ALA A 311     -21.133  21.062   8.395  1.00 44.57           O  
ATOM   4635  N   GLN A 312     -20.352  21.505  10.454  1.00 46.13           N  
ATOM   4636  H   GLN A 312     -19.555  21.813  10.992  1.00 46.13           H  
ATOM   4637  CA  GLN A 312     -21.567  21.154  11.205  1.00 46.13           C  
ATOM   4638  HA  GLN A 312     -22.231  20.574  10.563  1.00 46.13           H  
ATOM   4639  C   GLN A 312     -22.392  22.371  11.672  1.00 46.13           C  
ATOM   4640  CB  GLN A 312     -21.170  20.265  12.398  1.00 46.13           C  
ATOM   4641  HB2 GLN A 312     -20.356  20.750  12.936  1.00 46.13           H  
ATOM   4642  HB3 GLN A 312     -22.005  20.177  13.094  1.00 46.13           H  
ATOM   4643  O   GLN A 312     -23.408  22.188  12.343  1.00 46.13           O  
ATOM   4644  CG  GLN A 312     -20.728  18.847  12.001  1.00 46.13           C  
ATOM   4645  HG2 GLN A 312     -20.088  18.468  12.797  1.00 46.13           H  
ATOM   4646  HG3 GLN A 312     -20.135  18.868  11.087  1.00 46.13           H  
ATOM   4647  CD  GLN A 312     -21.892  17.870  11.826  1.00 46.13           C  
ATOM   4648  NE2 GLN A 312     -21.690  16.604  12.116  1.00 46.13           N  
ATOM   4649 HE21 GLN A 312     -22.479  15.992  11.964  1.00 46.13           H  
ATOM   4650 HE22 GLN A 312     -20.776  16.284  12.402  1.00 46.13           H  
ATOM   4651  OE1 GLN A 312     -23.003  18.199  11.447  1.00 46.13           O  
ATOM   4652  N   VAL A 313     -21.992  23.611  11.349  1.00 46.99           N  
ATOM   4653  H   VAL A 313     -21.168  23.727  10.776  1.00 46.99           H  
ATOM   4654  CA  VAL A 313     -22.722  24.826  11.762  1.00 46.99           C  
ATOM   4655  HA  VAL A 313     -23.657  24.528  12.238  1.00 46.99           H  
ATOM   4656  C   VAL A 313     -23.109  25.665  10.546  1.00 46.99           C  
ATOM   4657  CB  VAL A 313     -21.956  25.638  12.826  1.00 46.99           C  
ATOM   4658  HB  VAL A 313     -21.031  26.025  12.401  1.00 46.99           H  
ATOM   4659  O   VAL A 313     -22.319  26.427   9.995  1.00 46.99           O  
ATOM   4660  CG1 VAL A 313     -22.808  26.812  13.334  1.00 46.99           C  
ATOM   4661 HG11 VAL A 313     -23.028  27.497  12.515  1.00 46.99           H  
ATOM   4662 HG12 VAL A 313     -23.745  26.446  13.753  1.00 46.99           H  
ATOM   4663 HG13 VAL A 313     -22.260  27.363  14.098  1.00 46.99           H  
ATOM   4664  CG2 VAL A 313     -21.610  24.773  14.049  1.00 46.99           C  
ATOM   4665 HG21 VAL A 313     -22.513  24.317  14.454  1.00 46.99           H  
ATOM   4666 HG22 VAL A 313     -20.912  23.986  13.762  1.00 46.99           H  
ATOM   4667 HG23 VAL A 313     -21.133  25.384  14.815  1.00 46.99           H  
ATOM   4668  N   GLU A 314     -24.370  25.523  10.143  1.00 41.72           N  
ATOM   4669  H   GLU A 314     -24.952  24.870  10.647  1.00 41.72           H  
ATOM   4670  CA  GLU A 314     -25.012  26.320   9.096  1.00 41.72           C  
ATOM   4671  HA  GLU A 314     -24.437  26.203   8.177  1.00 41.72           H  
ATOM   4672  C   GLU A 314     -25.073  27.812   9.507  1.00 41.72           C  
ATOM   4673  CB  GLU A 314     -26.418  25.731   8.877  1.00 41.72           C  
ATOM   4674  HB2 GLU A 314     -27.005  25.921   9.775  1.00 41.72           H  
ATOM   4675  HB3 GLU A 314     -26.328  24.650   8.764  1.00 41.72           H  
ATOM   4676  O   GLU A 314     -25.546  28.120  10.607  1.00 41.72           O  
ATOM   4677  CG  GLU A 314     -27.175  26.261   7.649  1.00 41.72           C  
ATOM   4678  HG2 GLU A 314     -27.218  27.349   7.701  1.00 41.72           H  
ATOM   4679  HG3 GLU A 314     -26.624  25.984   6.750  1.00 41.72           H  
ATOM   4680  CD  GLU A 314     -28.613  25.701   7.588  1.00 41.72           C  
ATOM   4681  OE1 GLU A 314     -29.104  25.355   6.490  1.00 41.72           O  
ATOM   4682  OE2 GLU A 314     -29.288  25.691   8.645  1.00 41.72           O  
ATOM   4683  N   PRO A 315     -24.636  28.765   8.660  1.00 35.48           N  
ATOM   4684  CA  PRO A 315     -24.666  30.189   8.985  1.00 35.48           C  
ATOM   4685  HA  PRO A 315     -24.383  30.332  10.028  1.00 35.48           H  
ATOM   4686  C   PRO A 315     -26.069  30.792   8.794  1.00 35.48           C  
ATOM   4687  CB  PRO A 315     -23.580  30.820   8.104  1.00 35.48           C  
ATOM   4688  HB2 PRO A 315     -22.610  30.702   8.587  1.00 35.48           H  
ATOM   4689  HB3 PRO A 315     -23.762  31.872   7.886  1.00 35.48           H  
ATOM   4690  O   PRO A 315     -26.296  31.609   7.905  1.00 35.48           O  
ATOM   4691  CG  PRO A 315     -23.626  29.952   6.847  1.00 35.48           C  
ATOM   4692  HG2 PRO A 315     -22.680  29.973   6.306  1.00 35.48           H  
ATOM   4693  HG3 PRO A 315     -24.443  30.278   6.204  1.00 35.48           H  
ATOM   4694  CD  PRO A 315     -23.931  28.558   7.402  1.00 35.48           C  
ATOM   4695  HD2 PRO A 315     -24.543  27.998   6.695  1.00 35.48           H  
ATOM   4696  HD3 PRO A 315     -22.998  28.030   7.596  1.00 35.48           H  
ATOM   4697  N   HIS A 316     -27.009  30.444   9.675  1.00 32.10           N  
ATOM   4698  H   HIS A 316     -26.784  29.710  10.331  1.00 32.10           H  
ATOM   4699  CA  HIS A 316     -28.265  31.183   9.846  1.00 32.10           C  
ATOM   4700  HA  HIS A 316     -28.511  31.682   8.909  1.00 32.10           H  
ATOM   4701  C   HIS A 316     -28.094  32.302  10.887  1.00 32.10           C  
ATOM   4702  CB  HIS A 316     -29.433  30.226  10.155  1.00 32.10           C  
ATOM   4703  HB2 HIS A 316     -30.215  30.772  10.683  1.00 32.10           H  
ATOM   4704  HB3 HIS A 316     -29.094  29.420  10.805  1.00 32.10           H  
ATOM   4705  O   HIS A 316     -28.595  32.212  12.010  1.00 32.10           O  
ATOM   4706  CG  HIS A 316     -30.072  29.654   8.914  1.00 32.10           C  
ATOM   4707  CD2 HIS A 316     -30.945  30.300   8.077  1.00 32.10           C  
ATOM   4708  HD2 HIS A 316     -31.291  31.317   8.187  1.00 32.10           H  
ATOM   4709  ND1 HIS A 316     -29.911  28.386   8.410  1.00 32.10           N  
ATOM   4710  HD1 HIS A 316     -29.438  27.599   8.830  1.00 32.10           H  
ATOM   4711  CE1 HIS A 316     -30.636  28.283   7.286  1.00 32.10           C  
ATOM   4712  HE1 HIS A 316     -30.697  27.392   6.680  1.00 32.10           H  
ATOM   4713  NE2 HIS A 316     -31.308  29.420   7.052  1.00 32.10           N  
ATOM   4714  N   GLN A 317     -27.410  33.392  10.517  1.00 32.93           N  
ATOM   4715  H   GLN A 317     -27.026  33.422   9.583  1.00 32.93           H  
ATOM   4716  CA  GLN A 317     -27.611  34.659  11.227  1.00 32.93           C  
ATOM   4717  HA  GLN A 317     -27.719  34.455  12.292  1.00 32.93           H  
ATOM   4718  C   GLN A 317     -28.934  35.273  10.768  1.00 32.93           C  
ATOM   4719  CB  GLN A 317     -26.431  35.634  11.083  1.00 32.93           C  
ATOM   4720  HB2 GLN A 317     -26.080  35.666  10.052  1.00 32.93           H  
ATOM   4721  HB3 GLN A 317     -26.784  36.627  11.359  1.00 32.93           H  
ATOM   4722  O   GLN A 317     -29.031  35.864   9.696  1.00 32.93           O  
ATOM   4723  CG  GLN A 317     -25.281  35.253  12.033  1.00 32.93           C  
ATOM   4724  HG2 GLN A 317     -25.694  34.988  13.006  1.00 32.93           H  
ATOM   4725  HG3 GLN A 317     -24.764  34.379  11.636  1.00 32.93           H  
ATOM   4726  CD  GLN A 317     -24.267  36.372  12.263  1.00 32.93           C  
ATOM   4727  NE2 GLN A 317     -23.318  36.176  13.152  1.00 32.93           N  
ATOM   4728 HE21 GLN A 317     -23.249  35.301  13.652  1.00 32.93           H  
ATOM   4729 HE22 GLN A 317     -22.673  36.945  13.266  1.00 32.93           H  
ATOM   4730  OE1 GLN A 317     -24.291  37.441  11.682  1.00 32.93           O  
ATOM   4731  N   VAL A 318     -29.961  35.104  11.601  1.00 41.05           N  
ATOM   4732  H   VAL A 318     -29.814  34.540  12.426  1.00 41.05           H  
ATOM   4733  CA  VAL A 318     -31.238  35.805  11.461  1.00 41.05           C  
ATOM   4734  HA  VAL A 318     -31.590  35.690  10.436  1.00 41.05           H  
ATOM   4735  C   VAL A 318     -31.024  37.296  11.716  1.00 41.05           C  
ATOM   4736  CB  VAL A 318     -32.299  35.198  12.400  1.00 41.05           C  
ATOM   4737  HB  VAL A 318     -31.854  35.030  13.381  1.00 41.05           H  
ATOM   4738  O   VAL A 318     -30.669  37.719  12.816  1.00 41.05           O  
ATOM   4739  CG1 VAL A 318     -33.539  36.079  12.590  1.00 41.05           C  
ATOM   4740 HG11 VAL A 318     -34.279  35.559  13.197  1.00 41.05           H  
ATOM   4741 HG12 VAL A 318     -33.976  36.330  11.624  1.00 41.05           H  
ATOM   4742 HG13 VAL A 318     -33.264  37.000  13.106  1.00 41.05           H  
ATOM   4743  CG2 VAL A 318     -32.769  33.850  11.836  1.00 41.05           C  
ATOM   4744 HG21 VAL A 318     -33.231  33.992  10.859  1.00 41.05           H  
ATOM   4745 HG22 VAL A 318     -31.922  33.173  11.734  1.00 41.05           H  
ATOM   4746 HG23 VAL A 318     -33.494  33.397  12.513  1.00 41.05           H  
ATOM   4747  N   GLU A 319     -31.294  38.085  10.685  1.00 42.93           N  
ATOM   4748  H   GLU A 319     -31.498  37.651   9.795  1.00 42.93           H  
ATOM   4749  CA  GLU A 319     -31.436  39.534  10.736  1.00 42.93           C  
ATOM   4750  HA  GLU A 319     -30.551  39.975  11.195  1.00 42.93           H  
ATOM   4751  C   GLU A 319     -32.680  39.902  11.566  1.00 42.93           C  
ATOM   4752  CB  GLU A 319     -31.520  40.008   9.275  1.00 42.93           C  
ATOM   4753  HB2 GLU A 319     -32.383  39.538   8.804  1.00 42.93           H  
ATOM   4754  HB3 GLU A 319     -30.625  39.664   8.758  1.00 42.93           H  
ATOM   4755  O   GLU A 319     -33.806  39.827  11.086  1.00 42.93           O  
ATOM   4756  CG  GLU A 319     -31.615  41.528   9.098  1.00 42.93           C  
ATOM   4757  HG2 GLU A 319     -32.536  41.890   9.554  1.00 42.93           H  
ATOM   4758  HG3 GLU A 319     -30.777  41.987   9.623  1.00 42.93           H  
ATOM   4759  CD  GLU A 319     -31.584  41.934   7.612  1.00 42.93           C  
ATOM   4760  OE1 GLU A 319     -31.156  43.080   7.349  1.00 42.93           O  
ATOM   4761  OE2 GLU A 319     -31.982  41.111   6.756  1.00 42.93           O  
ATOM   4762  N   MET A 320     -32.490  40.263  12.840  1.00 38.00           N  
ATOM   4763  H   MET A 320     -31.558  40.166  13.217  1.00 38.00           H  
ATOM   4764  CA  MET A 320     -33.565  40.736  13.728  1.00 38.00           C  
ATOM   4765  HA  MET A 320     -34.326  41.211  13.109  1.00 38.00           H  
ATOM   4766  C   MET A 320     -33.072  41.828  14.687  1.00 38.00           C  
ATOM   4767  CB  MET A 320     -34.234  39.558  14.477  1.00 38.00           C  
ATOM   4768  HB2 MET A 320     -33.497  38.778  14.666  1.00 38.00           H  
ATOM   4769  HB3 MET A 320     -34.608  39.891  15.446  1.00 38.00           H  
ATOM   4770  O   MET A 320     -32.945  41.617  15.894  1.00 38.00           O  
ATOM   4771  CG  MET A 320     -35.438  38.966  13.730  1.00 38.00           C  
ATOM   4772  HG2 MET A 320     -35.104  38.603  12.758  1.00 38.00           H  
ATOM   4773  HG3 MET A 320     -35.797  38.102  14.289  1.00 38.00           H  
ATOM   4774  SD  MET A 320     -36.844  40.094  13.464  1.00 38.00           S  
ATOM   4775  CE  MET A 320     -37.453  40.321  15.154  1.00 38.00           C  
ATOM   4776  HE1 MET A 320     -38.353  40.935  15.130  1.00 38.00           H  
ATOM   4777  HE2 MET A 320     -37.690  39.350  15.589  1.00 38.00           H  
ATOM   4778  HE3 MET A 320     -36.694  40.819  15.756  1.00 38.00           H  
ATOM   4779  N   LEU A 321     -32.842  43.037  14.161  1.00 33.61           N  
ATOM   4780  H   LEU A 321     -32.871  43.142  13.157  1.00 33.61           H  
ATOM   4781  CA  LEU A 321     -32.814  44.246  14.988  1.00 33.61           C  
ATOM   4782  HA  LEU A 321     -33.511  44.083  15.810  1.00 33.61           H  
ATOM   4783  C   LEU A 321     -33.288  45.492  14.219  1.00 33.61           C  
ATOM   4784  CB  LEU A 321     -31.406  44.447  15.596  1.00 33.61           C  
ATOM   4785  HB2 LEU A 321     -31.068  43.510  16.038  1.00 33.61           H  
ATOM   4786  HB3 LEU A 321     -30.713  44.701  14.794  1.00 33.61           H  
ATOM   4787  O   LEU A 321     -32.545  46.069  13.437  1.00 33.61           O  
ATOM   4788  CG  LEU A 321     -31.351  45.543  16.680  1.00 33.61           C  
ATOM   4789  HG  LEU A 321     -31.711  46.486  16.267  1.00 33.61           H  
ATOM   4790  CD1 LEU A 321     -32.191  45.195  17.915  1.00 33.61           C  
ATOM   4791 HD11 LEU A 321     -31.897  44.217  18.297  1.00 33.61           H  
ATOM   4792 HD12 LEU A 321     -33.251  45.178  17.661  1.00 33.61           H  
ATOM   4793 HD13 LEU A 321     -32.038  45.946  18.689  1.00 33.61           H  
ATOM   4794  CD2 LEU A 321     -29.910  45.746  17.147  1.00 33.61           C  
ATOM   4795 HD21 LEU A 321     -29.527  44.825  17.587  1.00 33.61           H  
ATOM   4796 HD22 LEU A 321     -29.864  46.549  17.881  1.00 33.61           H  
ATOM   4797 HD23 LEU A 321     -29.289  46.018  16.293  1.00 33.61           H  
ATOM   4798  N   GLY A 322     -34.497  45.964  14.543  1.00 33.50           N  
ATOM   4799  H   GLY A 322     -35.071  45.394  15.149  1.00 33.50           H  
ATOM   4800  CA  GLY A 322     -34.873  47.372  14.363  1.00 33.50           C  
ATOM   4801  HA2 GLY A 322     -35.505  47.667  15.201  1.00 33.50           H  
ATOM   4802  HA3 GLY A 322     -33.972  47.984  14.413  1.00 33.50           H  
ATOM   4803  C   GLY A 322     -35.608  47.764  13.076  1.00 33.50           C  
ATOM   4804  O   GLY A 322     -35.098  48.555  12.290  1.00 33.50           O  
ATOM   4805  N   HIS A 323     -36.876  47.366  12.931  1.00 31.48           N  
ATOM   4806  H   HIS A 323     -37.263  46.696  13.581  1.00 31.48           H  
ATOM   4807  CA  HIS A 323     -37.808  48.141  12.102  1.00 31.48           C  
ATOM   4808  HA  HIS A 323     -37.340  48.364  11.143  1.00 31.48           H  
ATOM   4809  C   HIS A 323     -38.157  49.478  12.781  1.00 31.48           C  
ATOM   4810  CB  HIS A 323     -39.110  47.362  11.843  1.00 31.48           C  
ATOM   4811  HB2 HIS A 323     -39.402  46.832  12.750  1.00 31.48           H  
ATOM   4812  HB3 HIS A 323     -39.902  48.077  11.624  1.00 31.48           H  
ATOM   4813  O   HIS A 323     -38.870  49.491  13.783  1.00 31.48           O  
ATOM   4814  CG  HIS A 323     -39.092  46.399  10.685  1.00 31.48           C  
ATOM   4815  CD2 HIS A 323     -39.834  45.251  10.598  1.00 31.48           C  
ATOM   4816  HD2 HIS A 323     -40.479  44.850  11.365  1.00 31.48           H  
ATOM   4817  ND1 HIS A 323     -38.476  46.571   9.462  1.00 31.48           N  
ATOM   4818  HD1 HIS A 323     -37.834  47.305   9.199  1.00 31.48           H  
ATOM   4819  CE1 HIS A 323     -38.827  45.542   8.672  1.00 31.48           C  
ATOM   4820  HE1 HIS A 323     -38.481  45.387   7.660  1.00 31.48           H  
ATOM   4821  NE2 HIS A 323     -39.661  44.717   9.322  1.00 31.48           N  
ATOM   4822  N   MET A 324     -37.749  50.600  12.183  1.00 32.73           N  
ATOM   4823  H   MET A 324     -37.030  50.522  11.477  1.00 32.73           H  
ATOM   4824  CA  MET A 324     -38.484  51.871  12.243  1.00 32.73           C  
ATOM   4825  HA  MET A 324     -39.552  51.653  12.240  1.00 32.73           H  
ATOM   4826  C   MET A 324     -38.185  52.729  11.005  1.00 32.73           C  
ATOM   4827  CB  MET A 324     -38.154  52.691  13.513  1.00 32.73           C  
ATOM   4828  HB2 MET A 324     -37.137  52.488  13.847  1.00 32.73           H  
ATOM   4829  HB3 MET A 324     -38.213  53.751  13.262  1.00 32.73           H  
ATOM   4830  O   MET A 324     -37.048  53.148  10.814  1.00 32.73           O  
ATOM   4831  CG  MET A 324     -39.146  52.456  14.662  1.00 32.73           C  
ATOM   4832  HG2 MET A 324     -40.137  52.293  14.237  1.00 32.73           H  
ATOM   4833  HG3 MET A 324     -38.863  51.553  15.203  1.00 32.73           H  
ATOM   4834  SD  MET A 324     -39.295  53.830  15.841  1.00 32.73           S  
ATOM   4835  CE  MET A 324     -37.696  53.714  16.684  1.00 32.73           C  
ATOM   4836  HE1 MET A 324     -37.593  52.728  17.136  1.00 32.73           H  
ATOM   4837  HE2 MET A 324     -37.638  54.477  17.460  1.00 32.73           H  
ATOM   4838  HE3 MET A 324     -36.890  53.870  15.966  1.00 32.73           H  
ATOM   4839  N   GLY A 325     -39.226  53.066  10.232  1.00 28.74           N  
ATOM   4840  H   GLY A 325     -40.108  52.601  10.392  1.00 28.74           H  
ATOM   4841  CA  GLY A 325     -39.208  54.194   9.289  1.00 28.74           C  
ATOM   4842  HA2 GLY A 325     -39.783  55.013   9.719  1.00 28.74           H  
ATOM   4843  HA3 GLY A 325     -38.186  54.554   9.173  1.00 28.74           H  
ATOM   4844  C   GLY A 325     -39.725  53.911   7.871  1.00 28.74           C  
ATOM   4845  O   GLY A 325     -39.019  53.283   7.098  1.00 28.74           O  
ATOM   4846  N   ALA A 326     -40.879  54.521   7.536  1.00 31.34           N  
ATOM   4847  H   ALA A 326     -41.369  54.975   8.293  1.00 31.34           H  
ATOM   4848  CA  ALA A 326     -41.387  54.830   6.179  1.00 31.34           C  
ATOM   4849  HA  ALA A 326     -42.319  55.375   6.324  1.00 31.34           H  
ATOM   4850  C   ALA A 326     -41.741  53.652   5.223  1.00 31.34           C  
ATOM   4851  CB  ALA A 326     -40.387  55.819   5.554  1.00 31.34           C  
ATOM   4852  HB1 ALA A 326     -39.411  55.345   5.451  1.00 31.34           H  
ATOM   4853  HB2 ALA A 326     -40.293  56.709   6.176  1.00 31.34           H  
ATOM   4854  HB3 ALA A 326     -40.708  56.113   4.554  1.00 31.34           H  
ATOM   4855  O   ALA A 326     -41.094  52.618   5.243  1.00 31.34           O  
ATOM   4856  N   THR A 327     -42.738  53.714   4.320  1.00 32.56           N  
ATOM   4857  H   THR A 327     -42.710  52.929   3.685  1.00 32.56           H  
ATOM   4858  CA  THR A 327     -43.924  54.596   4.126  1.00 32.56           C  
ATOM   4859  HA  THR A 327     -44.462  54.711   5.068  1.00 32.56           H  
ATOM   4860  C   THR A 327     -44.878  53.968   3.084  1.00 32.56           C  
ATOM   4861  CB  THR A 327     -43.607  55.987   3.516  1.00 32.56           C  
ATOM   4862  HB  THR A 327     -44.430  56.264   2.857  1.00 32.56           H  
ATOM   4863  O   THR A 327     -44.385  53.559   2.046  1.00 32.56           O  
ATOM   4864  CG2 THR A 327     -43.504  57.130   4.532  1.00 32.56           C  
ATOM   4865 HG21 THR A 327     -44.147  57.946   4.205  1.00 32.56           H  
ATOM   4866 HG22 THR A 327     -43.833  56.811   5.521  1.00 32.56           H  
ATOM   4867 HG23 THR A 327     -42.484  57.511   4.589  1.00 32.56           H  
ATOM   4868  OG1 THR A 327     -42.444  55.955   2.727  1.00 32.56           O  
ATOM   4869  HG1 THR A 327     -42.546  55.236   2.099  1.00 32.56           H  
ATOM   4870  N   MET A 328     -46.202  54.030   3.329  1.00 34.87           N  
ATOM   4871  H   MET A 328     -46.441  54.262   4.282  1.00 34.87           H  
ATOM   4872  CA  MET A 328     -47.366  54.083   2.392  1.00 34.87           C  
ATOM   4873  HA  MET A 328     -48.216  53.806   3.015  1.00 34.87           H  
ATOM   4874  C   MET A 328     -47.544  53.155   1.152  1.00 34.87           C  
ATOM   4875  CB  MET A 328     -47.605  55.544   1.953  1.00 34.87           C  
ATOM   4876  HB2 MET A 328     -46.656  56.035   1.737  1.00 34.87           H  
ATOM   4877  HB3 MET A 328     -48.190  55.560   1.034  1.00 34.87           H  
ATOM   4878  O   MET A 328     -46.599  52.732   0.506  1.00 34.87           O  
ATOM   4879  CG  MET A 328     -48.378  56.339   3.012  1.00 34.87           C  
ATOM   4880  HG2 MET A 328     -47.704  56.560   3.839  1.00 34.87           H  
ATOM   4881  HG3 MET A 328     -49.197  55.730   3.396  1.00 34.87           H  
ATOM   4882  SD  MET A 328     -49.088  57.898   2.415  1.00 34.87           S  
ATOM   4883  CE  MET A 328     -50.506  57.282   1.454  1.00 34.87           C  
ATOM   4884  HE1 MET A 328     -50.159  56.672   0.620  1.00 34.87           H  
ATOM   4885  HE2 MET A 328     -51.157  56.685   2.092  1.00 34.87           H  
ATOM   4886  HE3 MET A 328     -51.072  58.126   1.060  1.00 34.87           H  
ATOM   4887  N   ALA A 329     -48.834  53.027   0.774  1.00 36.85           N  
ATOM   4888  H   ALA A 329     -49.510  53.451   1.394  1.00 36.85           H  
ATOM   4889  CA  ALA A 329     -49.451  52.412  -0.424  1.00 36.85           C  
ATOM   4890  HA  ALA A 329     -50.490  52.740  -0.386  1.00 36.85           H  
ATOM   4891  C   ALA A 329     -49.466  50.861  -0.449  1.00 36.85           C  
ATOM   4892  CB  ALA A 329     -48.889  53.056  -1.699  1.00 36.85           C  
ATOM   4893  HB1 ALA A 329     -47.846  52.769  -1.831  1.00 36.85           H  
ATOM   4894  HB2 ALA A 329     -49.458  52.704  -2.560  1.00 36.85           H  
ATOM   4895  HB3 ALA A 329     -48.965  54.141  -1.639  1.00 36.85           H  
ATOM   4896  O   ALA A 329     -48.413  50.243  -0.499  1.00 36.85           O  
ATOM   4897  N   GLU A 330     -50.575  50.120  -0.288  1.00 32.74           N  
ATOM   4898  H   GLU A 330     -50.280  49.163  -0.154  1.00 32.74           H  
ATOM   4899  CA  GLU A 330     -51.987  50.202  -0.753  1.00 32.74           C  
ATOM   4900  HA  GLU A 330     -52.530  49.606  -0.019  1.00 32.74           H  
ATOM   4901  C   GLU A 330     -52.257  49.502  -2.110  1.00 32.74           C  
ATOM   4902  CB  GLU A 330     -52.655  51.594  -0.656  1.00 32.74           C  
ATOM   4903  HB2 GLU A 330     -52.247  52.238  -1.435  1.00 32.74           H  
ATOM   4904  HB3 GLU A 330     -52.432  52.014   0.325  1.00 32.74           H  
ATOM   4905  O   GLU A 330     -51.611  49.809  -3.107  1.00 32.74           O  
ATOM   4906  CG  GLU A 330     -54.189  51.550  -0.823  1.00 32.74           C  
ATOM   4907  HG2 GLU A 330     -54.426  51.172  -1.818  1.00 32.74           H  
ATOM   4908  HG3 GLU A 330     -54.591  50.844  -0.095  1.00 32.74           H  
ATOM   4909  CD  GLU A 330     -54.889  52.912  -0.643  1.00 32.74           C  
ATOM   4910  OE1 GLU A 330     -56.140  52.912  -0.663  1.00 32.74           O  
ATOM   4911  OE2 GLU A 330     -54.184  53.932  -0.457  1.00 32.74           O  
ATOM   4912  N   MET A 331     -53.304  48.648  -2.113  1.00 33.44           N  
ATOM   4913  H   MET A 331     -53.699  48.463  -1.202  1.00 33.44           H  
ATOM   4914  CA  MET A 331     -54.133  48.153  -3.242  1.00 33.44           C  
ATOM   4915  HA  MET A 331     -55.134  48.140  -2.811  1.00 33.44           H  
ATOM   4916  C   MET A 331     -53.925  46.714  -3.800  1.00 33.44           C  
ATOM   4917  CB  MET A 331     -54.209  49.190  -4.384  1.00 33.44           C  
ATOM   4918  HB2 MET A 331     -54.070  50.199  -3.995  1.00 33.44           H  
ATOM   4919  HB3 MET A 331     -53.412  48.992  -5.101  1.00 33.44           H  
ATOM   4920  O   MET A 331     -52.849  46.362  -4.264  1.00 33.44           O  
ATOM   4921  CG  MET A 331     -55.557  49.173  -5.103  1.00 33.44           C  
ATOM   4922  HG2 MET A 331     -55.809  48.153  -5.395  1.00 33.44           H  
ATOM   4923  HG3 MET A 331     -55.464  49.771  -6.009  1.00 33.44           H  
ATOM   4924  SD  MET A 331     -56.900  49.868  -4.099  1.00 33.44           S  
ATOM   4925  CE  MET A 331     -58.272  49.748  -5.275  1.00 33.44           C  
ATOM   4926  HE1 MET A 331     -58.529  48.700  -5.426  1.00 33.44           H  
ATOM   4927  HE2 MET A 331     -59.134  50.281  -4.874  1.00 33.44           H  
ATOM   4928  HE3 MET A 331     -57.980  50.196  -6.225  1.00 33.44           H  
ATOM   4929  N   GLY A 332     -55.037  45.948  -3.880  1.00 29.38           N  
ATOM   4930  H   GLY A 332     -55.862  46.320  -3.433  1.00 29.38           H  
ATOM   4931  CA  GLY A 332     -55.259  44.769  -4.763  1.00 29.38           C  
ATOM   4932  HA2 GLY A 332     -56.292  44.779  -5.111  1.00 29.38           H  
ATOM   4933  HA3 GLY A 332     -54.632  44.884  -5.647  1.00 29.38           H  
ATOM   4934  C   GLY A 332     -54.920  43.385  -4.165  1.00 29.38           C  
ATOM   4935  O   GLY A 332     -53.752  43.034  -4.121  1.00 29.38           O  
ATOM   4936  N   MET A 333     -55.816  42.559  -3.597  1.00 33.09           N  
ATOM   4937  H   MET A 333     -55.317  41.937  -2.977  1.00 33.09           H  
ATOM   4938  CA  MET A 333     -57.088  41.944  -4.064  1.00 33.09           C
[truncated: 126,531 more chars]
