# Supplementary material for: A glutamine-based single α-helix scaffold to target globular proteins
Source: Nat Commun. 2022 Nov 18;13:7073. doi: 10.1038/s41467-022-34793-6 (PMC9674830; doi:10.1038/s41467-022-34793-6)
Supplement: Supplementary file 7 — Supplementary Data 4 [file 41467_2022_34793_MOESM7_ESM.zip › ColabFold_p37n/p37n_no_MSAs/Q54MM2.pdb]

ATOM      1  N   MET A   1     -26.312 -18.440  17.435  1.00 35.66           N  
ATOM      2  H   MET A   1     -25.772 -19.264  17.211  1.00 35.66           H  
ATOM      3  H2  MET A   1     -25.709 -17.761  17.877  1.00 35.66           H  
ATOM      4  H3  MET A   1     -26.679 -18.031  16.587  1.00 35.66           H  
ATOM      5  CA  MET A   1     -27.410 -18.775  18.364  1.00 35.66           C  
ATOM      6  HA  MET A   1     -28.115 -19.464  17.898  1.00 35.66           H  
ATOM      7  C   MET A   1     -28.145 -17.486  18.688  1.00 35.66           C  
ATOM      8  CB  MET A   1     -26.883 -19.407  19.665  1.00 35.66           C  
ATOM      9  HB2 MET A   1     -27.662 -19.341  20.425  1.00 35.66           H  
ATOM     10  HB3 MET A   1     -26.021 -18.842  20.022  1.00 35.66           H  
ATOM     11  O   MET A   1     -27.671 -16.733  19.521  1.00 35.66           O  
ATOM     12  CG  MET A   1     -26.500 -20.880  19.545  1.00 35.66           C  
ATOM     13  HG2 MET A   1     -25.746 -20.990  18.766  1.00 35.66           H  
ATOM     14  HG3 MET A   1     -27.377 -21.468  19.274  1.00 35.66           H  
ATOM     15  SD  MET A   1     -25.818 -21.511  21.096  1.00 35.66           S  
ATOM     16  CE  MET A   1     -25.176 -23.113  20.548  1.00 35.66           C  
ATOM     17  HE1 MET A   1     -25.997 -23.734  20.190  1.00 35.66           H  
ATOM     18  HE2 MET A   1     -24.449 -22.970  19.749  1.00 35.66           H  
ATOM     19  HE3 MET A   1     -24.693 -23.614  21.387  1.00 35.66           H  
ATOM     20  N   ASN A   2     -29.237 -17.202  17.979  1.00 28.96           N  
ATOM     21  H   ASN A   2     -29.603 -17.877  17.324  1.00 28.96           H  
ATOM     22  CA  ASN A   2     -30.144 -16.095  18.285  1.00 28.96           C  
ATOM     23  HA  ASN A   2     -29.730 -15.441  19.052  1.00 28.96           H  
ATOM     24  C   ASN A   2     -31.430 -16.724  18.821  1.00 28.96           C  
ATOM     25  CB  ASN A   2     -30.430 -15.270  17.009  1.00 28.96           C  
ATOM     26  HB2 ASN A   2     -30.597 -15.934  16.161  1.00 28.96           H  
ATOM     27  HB3 ASN A   2     -31.346 -14.700  17.163  1.00 28.96           H  
ATOM     28  O   ASN A   2     -32.103 -17.427  18.070  1.00 28.96           O  
ATOM     29  CG  ASN A   2     -29.352 -14.262  16.655  1.00 28.96           C  
ATOM     30  ND2 ASN A   2     -29.438 -13.643  15.502  1.00 28.96           N  
ATOM     31 HD21 ASN A   2     -28.738 -12.935  15.330  1.00 28.96           H  
ATOM     32 HD22 ASN A   2     -30.234 -13.774  14.894  1.00 28.96           H  
ATOM     33  OD1 ASN A   2     -28.420 -14.024  17.396  1.00 28.96           O  
ATOM     34  N   GLN A   3     -31.763 -16.505  20.091  1.00 32.22           N  
ATOM     35  H   GLN A   3     -31.156 -15.956  20.682  1.00 32.22           H  
ATOM     36  CA  GLN A   3     -33.082 -16.839  20.626  1.00 32.22           C  
ATOM     37  HA  GLN A   3     -33.750 -17.082  19.800  1.00 32.22           H  
ATOM     38  C   GLN A   3     -33.687 -15.601  21.291  1.00 32.22           C  
ATOM     39  CB  GLN A   3     -33.054 -18.084  21.529  1.00 32.22           C  
ATOM     40  HB2 GLN A   3     -33.948 -18.070  22.153  1.00 32.22           H  
ATOM     41  HB3 GLN A   3     -32.179 -18.065  22.180  1.00 32.22           H  
ATOM     42  O   GLN A   3     -33.304 -15.198  22.381  1.00 32.22           O  
ATOM     43  CG  GLN A   3     -33.078 -19.379  20.692  1.00 32.22           C  
ATOM     44  HG2 GLN A   3     -32.120 -19.505  20.187  1.00 32.22           H  
ATOM     45  HG3 GLN A   3     -33.855 -19.299  19.932  1.00 32.22           H  
ATOM     46  CD  GLN A   3     -33.368 -20.632  21.516  1.00 32.22           C  
ATOM     47  NE2 GLN A   3     -33.709 -21.736  20.889  1.00 32.22           N  
ATOM     48 HE21 GLN A   3     -33.845 -21.753  19.888  1.00 32.22           H  
ATOM     49 HE22 GLN A   3     -33.924 -22.518  21.491  1.00 32.22           H  
ATOM     50  OE1 GLN A   3     -33.288 -20.658  22.729  1.00 32.22           O  
ATOM     51  N   VAL A   4     -34.562 -14.971  20.504  1.00 30.60           N  
ATOM     52  H   VAL A   4     -34.554 -15.304  19.551  1.00 30.60           H  
ATOM     53  CA  VAL A   4     -35.833 -14.314  20.843  1.00 30.60           C  
ATOM     54  HA  VAL A   4     -35.900 -13.408  20.240  1.00 30.60           H  
ATOM     55  C   VAL A   4     -36.009 -13.896  22.309  1.00 30.60           C  
ATOM     56  CB  VAL A   4     -36.991 -15.240  20.391  1.00 30.60           C  
ATOM     57  HB  VAL A   4     -37.028 -16.119  21.034  1.00 30.60           H  
ATOM     58  O   VAL A   4     -36.320 -14.716  23.167  1.00 30.60           O  
ATOM     59  CG1 VAL A   4     -38.345 -14.524  20.456  1.00 30.60           C  
ATOM     60 HG11 VAL A   4     -38.565 -14.228  21.482  1.00 30.60           H  
ATOM     61 HG12 VAL A   4     -38.340 -13.638  19.822  1.00 30.60           H  
ATOM     62 HG13 VAL A   4     -39.138 -15.196  20.128  1.00 30.60           H  
ATOM     63  CG2 VAL A   4     -36.803 -15.728  18.939  1.00 30.60           C  
ATOM     64 HG21 VAL A   4     -35.961 -16.415  18.863  1.00 30.60           H  
ATOM     65 HG22 VAL A   4     -36.658 -14.878  18.273  1.00 30.60           H  
ATOM     66 HG23 VAL A   4     -37.692 -16.272  18.622  1.00 30.60           H  
ATOM     67  N   ILE A   5     -35.920 -12.587  22.561  1.00 33.32           N  
ATOM     68  H   ILE A   5     -35.673 -11.972  21.799  1.00 33.32           H  
ATOM     69  CA  ILE A   5     -36.486 -11.948  23.755  1.00 33.32           C  
ATOM     70  HA  ILE A   5     -36.436 -12.652  24.585  1.00 33.32           H  
ATOM     71  C   ILE A   5     -37.951 -11.605  23.422  1.00 33.32           C  
ATOM     72  CB  ILE A   5     -35.668 -10.701  24.164  1.00 33.32           C  
ATOM     73  HB  ILE A   5     -35.670  -9.996  23.332  1.00 33.32           H  
ATOM     74  O   ILE A   5     -38.182 -10.914  22.425  1.00 33.32           O  
ATOM     75  CG1 ILE A   5     -34.204 -11.100  24.470  1.00 33.32           C  
ATOM     76 HG12 ILE A   5     -34.184 -11.779  25.322  1.00 33.32           H  
ATOM     77 HG13 ILE A   5     -33.784 -11.628  23.614  1.00 33.32           H  
ATOM     78  CG2 ILE A   5     -36.312 -10.013  25.384  1.00 33.32           C  
ATOM     79 HG21 ILE A   5     -36.308 -10.685  26.243  1.00 33.32           H  
ATOM     80 HG22 ILE A   5     -35.770  -9.102  25.639  1.00 33.32           H  
ATOM     81 HG23 ILE A   5     -37.339  -9.720  25.166  1.00 33.32           H  
ATOM     82  CD1 ILE A   5     -33.272  -9.916  24.759  1.00 33.32           C  
ATOM     83 HD11 ILE A   5     -33.536  -9.443  25.705  1.00 33.32           H  
ATOM     84 HD12 ILE A   5     -32.246 -10.277  24.830  1.00 33.32           H  
ATOM     85 HD13 ILE A   5     -33.336  -9.186  23.952  1.00 33.32           H  
ATOM     86  N   PRO A   6     -38.945 -12.094  24.184  1.00 34.06           N  
ATOM     87  CA  PRO A   6     -40.349 -11.844  23.894  1.00 34.06           C  
ATOM     88  HA  PRO A   6     -40.524 -11.935  22.822  1.00 34.06           H  
ATOM     89  C   PRO A   6     -40.755 -10.434  24.341  1.00 34.06           C  
ATOM     90  CB  PRO A   6     -41.132 -12.953  24.602  1.00 34.06           C  
ATOM     91  HB2 PRO A   6     -42.058 -12.578  25.039  1.00 34.06           H  
ATOM     92  HB3 PRO A   6     -41.358 -13.745  23.889  1.00 34.06           H  
ATOM     93  O   PRO A   6     -40.778 -10.123  25.529  1.00 34.06           O  
ATOM     94  CG  PRO A   6     -40.192 -13.495  25.680  1.00 34.06           C  
ATOM     95  HG2 PRO A   6     -40.497 -13.126  26.659  1.00 34.06           H  
ATOM     96  HG3 PRO A   6     -40.195 -14.585  25.675  1.00 34.06           H  
ATOM     97  CD  PRO A   6     -38.801 -12.962  25.340  1.00 34.06           C  
ATOM     98  HD2 PRO A   6     -38.406 -12.396  26.184  1.00 34.06           H  
ATOM     99  HD3 PRO A   6     -38.144 -13.801  25.109  1.00 34.06           H  
ATOM    100  N   ASN A   7     -41.102  -9.596  23.365  1.00 29.44           N  
ATOM    101  H   ASN A   7     -41.000  -9.922  22.414  1.00 29.44           H  
ATOM    102  CA  ASN A   7     -41.846  -8.356  23.563  1.00 29.44           C  
ATOM    103  HA  ASN A   7     -41.559  -7.883  24.502  1.00 29.44           H  
ATOM    104  C   ASN A   7     -43.343  -8.682  23.617  1.00 29.44           C  
ATOM    105  CB  ASN A   7     -41.569  -7.389  22.388  1.00 29.44           C  
ATOM    106  HB2 ASN A   7     -42.378  -6.660  22.336  1.00 29.44           H  
ATOM    107  HB3 ASN A   7     -41.576  -7.947  21.451  1.00 29.44           H  
ATOM    108  O   ASN A   7     -43.986  -8.672  22.573  1.00 29.44           O  
ATOM    109  CG  ASN A   7     -40.294  -6.586  22.489  1.00 29.44           C  
ATOM    110  ND2 ASN A   7     -39.858  -6.015  21.391  1.00 29.44           N  
ATOM    111 HD21 ASN A   7     -39.012  -5.470  21.482  1.00 29.44           H  
ATOM    112 HD22 ASN A   7     -40.371  -6.121  20.527  1.00 29.44           H  
ATOM    113  OD1 ASN A   7     -39.692  -6.416  23.533  1.00 29.44           O  
ATOM    114  N   ASP A   8     -43.893  -8.958  24.799  1.00 31.09           N  
ATOM    115  H   ASP A   8     -43.285  -9.124  25.588  1.00 31.09           H  
ATOM    116  CA  ASP A   8     -45.296  -8.627  25.078  1.00 31.09           C  
ATOM    117  HA  ASP A   8     -45.447  -7.612  24.712  1.00 31.09           H  
ATOM    118  C   ASP A   8     -45.572  -8.631  26.588  1.00 31.09           C  
ATOM    119  CB  ASP A   8     -46.301  -9.544  24.339  1.00 31.09           C  
ATOM    120  HB2 ASP A   8     -46.564 -10.403  24.956  1.00 31.09           H  
ATOM    121  HB3 ASP A   8     -45.863  -9.951  23.428  1.00 31.09           H  
ATOM    122  O   ASP A   8     -45.757  -9.676  27.209  1.00 31.09           O  
ATOM    123  CG  ASP A   8     -47.582  -8.791  23.948  1.00 31.09           C  
ATOM    124  OD1 ASP A   8     -47.774  -7.637  24.422  1.00 31.09           O  
ATOM    125  OD2 ASP A   8     -48.366  -9.388  23.179  1.00 31.09           O  
ATOM    126  N   VAL A   9     -45.570  -7.452  27.210  1.00 29.23           N  
ATOM    127  H   VAL A   9     -45.387  -6.632  26.649  1.00 29.23           H  
ATOM    128  CA  VAL A   9     -46.169  -7.256  28.538  1.00 29.23           C  
ATOM    129  HA  VAL A   9     -46.877  -8.068  28.711  1.00 29.23           H  
ATOM    130  C   VAL A   9     -46.976  -5.969  28.474  1.00 29.23           C  
ATOM    131  CB  VAL A   9     -45.162  -7.281  29.712  1.00 29.23           C  
ATOM    132  HB  VAL A   9     -44.559  -6.373  29.700  1.00 29.23           H  
ATOM    133  O   VAL A   9     -46.589  -4.928  28.999  1.00 29.23           O  
ATOM    134  CG1 VAL A   9     -45.924  -7.368  31.046  1.00 29.23           C  
ATOM    135 HG11 VAL A   9     -45.215  -7.378  31.873  1.00 29.23           H  
ATOM    136 HG12 VAL A   9     -46.523  -8.278  31.078  1.00 29.23           H  
ATOM    137 HG13 VAL A   9     -46.574  -6.501  31.166  1.00 29.23           H  
ATOM    138  CG2 VAL A   9     -44.202  -8.477  29.671  1.00 29.23           C  
ATOM    139 HG21 VAL A   9     -43.540  -8.454  30.537  1.00 29.23           H  
ATOM    140 HG22 VAL A   9     -43.589  -8.433  28.771  1.00 29.23           H  
ATOM    141 HG23 VAL A   9     -44.764  -9.410  29.671  1.00 29.23           H  
ATOM    142  N   SER A  10     -48.088  -6.030  27.747  1.00 29.75           N  
ATOM    143  H   SER A  10     -48.276  -6.872  27.221  1.00 29.75           H  
ATOM    144  CA  SER A  10     -49.023  -4.920  27.589  1.00 29.75           C  
ATOM    145  HA  SER A  10     -48.707  -4.109  28.245  1.00 29.75           H  
ATOM    146  C   SER A  10     -50.439  -5.267  28.058  1.00 29.75           C  
ATOM    147  CB  SER A  10     -48.956  -4.350  26.165  1.00 29.75           C  
ATOM    148  HB2 SER A  10     -49.579  -3.457  26.117  1.00 29.75           H  
ATOM    149  HB3 SER A  10     -47.929  -4.056  25.947  1.00 29.75           H  
ATOM    150  O   SER A  10     -51.401  -4.860  27.436  1.00 29.75           O  
ATOM    151  OG  SER A  10     -49.396  -5.263  25.177  1.00 29.75           O  
ATOM    152  HG  SER A  10     -48.776  -5.977  25.010  1.00 29.75           H  
ATOM    153  N   SER A  11     -50.605  -5.970  29.186  1.00 29.77           N  
ATOM    154  H   SER A  11     -49.785  -6.388  29.603  1.00 29.77           H  
ATOM    155  CA  SER A  11     -51.859  -5.926  29.965  1.00 29.77           C  
ATOM    156  HA  SER A  11     -52.068  -4.887  30.220  1.00 29.77           H  
ATOM    157  C   SER A  11     -51.745  -6.726  31.265  1.00 29.77           C  
ATOM    158  CB  SER A  11     -53.082  -6.455  29.181  1.00 29.77           C  
ATOM    159  HB2 SER A  11     -53.944  -6.459  29.848  1.00 29.77           H  
ATOM    160  HB3 SER A  11     -53.334  -5.802  28.345  1.00 29.77           H  
ATOM    161  O   SER A  11     -52.036  -7.920  31.298  1.00 29.77           O  
ATOM    162  OG  SER A  11     -52.873  -7.768  28.707  1.00 29.77           O  
ATOM    163  HG  SER A  11     -52.536  -8.286  29.442  1.00 29.77           H  
ATOM    164  N   VAL A  12     -51.388  -6.075  32.371  1.00 28.80           N  
ATOM    165  H   VAL A  12     -51.094  -5.111  32.295  1.00 28.80           H  
ATOM    166  CA  VAL A  12     -51.793  -6.561  33.698  1.00 28.80           C  
ATOM    167  HA  VAL A  12     -52.254  -7.544  33.606  1.00 28.80           H  
ATOM    168  C   VAL A  12     -52.881  -5.618  34.183  1.00 28.80           C  
ATOM    169  CB  VAL A  12     -50.619  -6.748  34.677  1.00 28.80           C  
ATOM    170  HB  VAL A  12     -50.119  -5.794  34.844  1.00 28.80           H  
ATOM    171  O   VAL A  12     -52.634  -4.632  34.871  1.00 28.80           O  
ATOM    172  CG1 VAL A  12     -51.114  -7.306  36.021  1.00 28.80           C  
ATOM    173 HG11 VAL A  12     -51.786  -6.595  36.501  1.00 28.80           H  
ATOM    174 HG12 VAL A  12     -50.265  -7.468  36.686  1.00 28.80           H  
ATOM    175 HG13 VAL A  12     -51.634  -8.252  35.871  1.00 28.80           H  
ATOM    176  CG2 VAL A  12     -49.603  -7.752  34.111  1.00 28.80           C  
ATOM    177 HG21 VAL A  12     -49.165  -7.365  33.191  1.00 28.80           H  
ATOM    178 HG22 VAL A  12     -48.799  -7.910  34.830  1.00 28.80           H  
ATOM    179 HG23 VAL A  12     -50.089  -8.704  33.900  1.00 28.80           H  
ATOM    180  N   SER A  13     -54.108  -5.895  33.746  1.00 27.05           N  
ATOM    181  H   SER A  13     -54.231  -6.667  33.107  1.00 27.05           H  
ATOM    182  CA  SER A  13     -55.298  -5.350  34.385  1.00 27.05           C  
ATOM    183  HA  SER A  13     -55.213  -4.265  34.448  1.00 27.05           H  
ATOM    184  C   SER A  13     -55.372  -5.932  35.794  1.00 27.05           C  
ATOM    185  CB  SER A  13     -56.559  -5.700  33.590  1.00 27.05           C  
ATOM    186  HB2 SER A  13     -56.626  -6.781  33.468  1.00 27.05           H  
ATOM    187  HB3 SER A  13     -57.438  -5.354  34.134  1.00 27.05           H  
ATOM    188  O   SER A  13     -55.594  -7.130  35.971  1.00 27.05           O  
ATOM    189  OG  SER A  13     -56.528  -5.088  32.316  1.00 27.05           O  
ATOM    190  HG  SER A  13     -56.587  -4.135  32.412  1.00 27.05           H  
ATOM    191  N   LEU A  14     -55.170  -5.074  36.792  1.00 26.41           N  
ATOM    192  H   LEU A  14     -54.873  -4.140  36.550  1.00 26.41           H  
ATOM    193  CA  LEU A  14     -55.471  -5.337  38.194  1.00 26.41           C  
ATOM    194  HA  LEU A  14     -54.870  -6.172  38.555  1.00 26.41           H  
ATOM    195  C   LEU A  14     -56.956  -5.710  38.325  1.00 26.41           C  
ATOM    196  CB  LEU A  14     -55.131  -4.066  39.005  1.00 26.41           C  
ATOM    197  HB2 LEU A  14     -55.454  -3.194  38.435  1.00 26.41           H  
ATOM    198  HB3 LEU A  14     -55.706  -4.064  39.931  1.00 26.41           H  
ATOM    199  O   LEU A  14     -57.823  -4.844  38.419  1.00 26.41           O  
ATOM    200  CG  LEU A  14     -53.637  -3.932  39.358  1.00 26.41           C  
ATOM    201  HG  LEU A  14     -53.030  -4.361  38.560  1.00 26.41           H  
ATOM    202  CD1 LEU A  14     -53.246  -2.464  39.520  1.00 26.41           C  
ATOM    203 HD11 LEU A  14     -53.846  -1.999  40.302  1.00 26.41           H  
ATOM    204 HD12 LEU A  14     -52.191  -2.392  39.785  1.00 26.41           H  
ATOM    205 HD13 LEU A  14     -53.404  -1.934  38.580  1.00 26.41           H  
ATOM    206  CD2 LEU A  14     -53.333  -4.658  40.671  1.00 26.41           C  
ATOM    207 HD21 LEU A  14     -53.595  -5.712  40.583  1.00 26.41           H  
ATOM    208 HD22 LEU A  14     -53.897  -4.213  41.490  1.00 26.41           H  
ATOM    209 HD23 LEU A  14     -52.268  -4.582  40.891  1.00 26.41           H  
ATOM    210  N   LYS A  15     -57.263  -7.011  38.324  1.00 26.67           N  
ATOM    211  H   LYS A  15     -56.525  -7.666  38.111  1.00 26.67           H  
ATOM    212  CA  LYS A  15     -58.519  -7.515  38.882  1.00 26.67           C  
ATOM    213  HA  LYS A  15     -59.338  -6.852  38.604  1.00 26.67           H  
ATOM    214  C   LYS A  15     -58.391  -7.452  40.401  1.00 26.67           C  
ATOM    215  CB  LYS A  15     -58.844  -8.934  38.378  1.00 26.67           C  
ATOM    216  HB2 LYS A  15     -59.420  -9.450  39.146  1.00 26.67           H  
ATOM    217  HB3 LYS A  15     -57.924  -9.494  38.215  1.00 26.67           H  
ATOM    218  O   LYS A  15     -57.857  -8.362  41.025  1.00 26.67           O  
ATOM    219  CG  LYS A  15     -59.693  -8.913  37.097  1.00 26.67           C  
ATOM    220  HG2 LYS A  15     -60.607  -8.351  37.286  1.00 26.67           H  
ATOM    221  HG3 LYS A  15     -59.134  -8.425  36.298  1.00 26.67           H  
ATOM    222  CD  LYS A  15     -60.062 -10.341  36.668  1.00 26.67           C  
ATOM    223  HD2 LYS A  15     -60.540 -10.850  37.505  1.00 26.67           H  
ATOM    224  HD3 LYS A  15     -59.150 -10.876  36.403  1.00 26.67           H  
ATOM    225  CE  LYS A  15     -61.021 -10.315  35.473  1.00 26.67           C  
ATOM    226  HE2 LYS A  15     -61.918  -9.767  35.762  1.00 26.67           H  
ATOM    227  HE3 LYS A  15     -60.546  -9.769  34.658  1.00 26.67           H  
ATOM    228  NZ  LYS A  15     -61.380 -11.687  35.032  1.00 26.67           N  
ATOM    229  HZ1 LYS A  15     -61.826 -12.191  35.785  1.00 26.67           H  
ATOM    230  HZ2 LYS A  15     -60.553 -12.195  34.752  1.00 26.67           H  
ATOM    231  HZ3 LYS A  15     -62.018 -11.652  34.250  1.00 26.67           H  
ATOM    232  N   LEU A  16     -58.880  -6.357  40.977  1.00 24.85           N  
ATOM    233  H   LEU A  16     -59.189  -5.614  40.368  1.00 24.85           H  
ATOM    234  CA  LEU A  16     -59.350  -6.329  42.358  1.00 24.85           C  
ATOM    235  HA  LEU A  16     -58.545  -6.589  43.046  1.00 24.85           H  
ATOM    236  C   LEU A  16     -60.460  -7.384  42.472  1.00 24.85           C  
ATOM    237  CB  LEU A  16     -59.876  -4.910  42.671  1.00 24.85           C  
ATOM    238  HB2 LEU A  16     -60.426  -4.544  41.804  1.00 24.85           H  
ATOM    239  HB3 LEU A  16     -60.588  -4.965  43.494  1.00 24.85           H  
ATOM    240  O   LEU A  16     -61.583  -7.151  42.032  1.00 24.85           O  
ATOM    241  CG  LEU A  16     -58.768  -3.908  43.046  1.00 24.85           C  
ATOM    242  HG  LEU A  16     -57.858  -4.144  42.493  1.00 24.85           H  
ATOM    243  CD1 LEU A  16     -59.179  -2.479  42.692  1.00 24.85           C  
ATOM    244 HD11 LEU A  16     -59.350  -2.401  41.618  1.00 24.85           H  
ATOM    245 HD12 LEU A  16     -58.386  -1.786  42.973  1.00 24.85           H  
ATOM    246 HD13 LEU A  16     -60.094  -2.213  43.222  1.00 24.85           H  
ATOM    247  CD2 LEU A  16     -58.474  -3.964  44.547  1.00 24.85           C  
ATOM    248 HD21 LEU A  16     -58.173  -4.973  44.830  1.00 24.85           H  
ATOM    249 HD22 LEU A  16     -59.361  -3.685  45.116  1.00 24.85           H  
ATOM    250 HD23 LEU A  16     -57.664  -3.276  44.790  1.00 24.85           H  
ATOM    251  N   GLN A  17     -60.134  -8.571  42.982  1.00 26.41           N  
ATOM    252  H   GLN A  17     -59.174  -8.742  43.248  1.00 26.41           H  
ATOM    253  CA  GLN A  17     -61.152  -9.479  43.494  1.00 26.41           C  
ATOM    254  HA  GLN A  17     -62.015  -9.478  42.828  1.00 26.41           H  
ATOM    255  C   GLN A  17     -61.609  -8.915  44.836  1.00 26.41           C  
ATOM    256  CB  GLN A  17     -60.633 -10.924  43.594  1.00 26.41           C  
ATOM    257  HB2 GLN A  17     -61.217 -11.458  44.344  1.00 26.41           H  
ATOM    258  HB3 GLN A  17     -59.588 -10.927  43.905  1.00 26.41           H  
ATOM    259  O   GLN A  17     -60.864  -8.912  45.814  1.00 26.41           O  
ATOM    260  CG  GLN A  17     -60.800 -11.658  42.254  1.00 26.41           C  
ATOM    261  HG2 GLN A  17     -60.239 -11.135  41.480  1.00 26.41           H  
ATOM    262  HG3 GLN A  17     -61.855 -11.646  41.980  1.00 26.41           H  
ATOM    263  CD  GLN A  17     -60.319 -13.106  42.300  1.00 26.41           C  
ATOM    264  NE2 GLN A  17     -60.963 -14.011  41.594  1.00 26.41           N  
ATOM    265 HE21 GLN A  17     -61.866 -13.792  41.199  1.00 26.41           H  
ATOM    266 HE22 GLN A  17     -60.645 -14.957  41.746  1.00 26.41           H  
ATOM    267  OE1 GLN A  17     -59.342 -13.459  42.932  1.00 26.41           O  
ATOM    268  N   SER A  18     -62.829  -8.386  44.833  1.00 28.12           N  
ATOM    269  H   SER A  18     -63.345  -8.387  43.964  1.00 28.12           H  
ATOM    270  CA  SER A  18     -63.656  -8.222  46.017  1.00 28.12           C  
ATOM    271  HA  SER A  18     -63.251  -7.436  46.655  1.00 28.12           H  
ATOM    272  C   SER A  18     -63.679  -9.546  46.778  1.00 28.12           C  
ATOM    273  CB  SER A  18     -65.074  -7.837  45.568  1.00 28.12           C  
ATOM    274  HB2 SER A  18     -65.764  -7.914  46.409  1.00 28.12           H  
ATOM    275  HB3 SER A  18     -65.064  -6.804  45.218  1.00 28.12           H  
ATOM    276  O   SER A  18     -64.077 -10.574  46.231  1.00 28.12           O  
ATOM    277  OG  SER A  18     -65.507  -8.673  44.505  1.00 28.12           O  
ATOM    278  HG  SER A  18     -65.777  -9.506  44.897  1.00 28.12           H  
ATOM    279  N   VAL A  19     -63.203  -9.524  48.019  1.00 29.72           N  
ATOM    280  H   VAL A  19     -62.876  -8.646  48.394  1.00 29.72           H  
ATOM    281  CA  VAL A  19     -63.481 -10.588  48.980  1.00 29.72           C  
ATOM    282  HA  VAL A  19     -63.384 -11.562  48.499  1.00 29.72           H  
ATOM    283  C   VAL A  19     -64.932 -10.383  49.390  1.00 29.72           C  
ATOM    284  CB  VAL A  19     -62.504 -10.526  50.169  1.00 29.72           C  
ATOM    285  HB  VAL A  19     -62.525  -9.528  50.605  1.00 29.72           H  
ATOM    286  O   VAL A  19     -65.256  -9.361  49.989  1.00 29.72           O  
ATOM    287  CG1 VAL A  19     -62.848 -11.544  51.262  1.00 29.72           C  
ATOM    288 HG11 VAL A  19     -62.862 -12.553  50.850  1.00 29.72           H  
ATOM    289 HG12 VAL A  19     -63.831 -11.322  51.679  1.00 29.72           H  
ATOM    290 HG13 VAL A  19     -62.118 -11.487  52.069  1.00 29.72           H  
ATOM    291  CG2 VAL A  19     -61.073 -10.817  49.688  1.00 29.72           C  
ATOM    292 HG21 VAL A  19     -60.387 -10.772  50.534  1.00 29.72           H  
ATOM    293 HG22 VAL A  19     -61.026 -11.808  49.237  1.00 29.72           H  
ATOM    294 HG23 VAL A  19     -60.764 -10.074  48.952  1.00 29.72           H  
ATOM    295  N   ASP A  20     -65.790 -11.306  48.963  1.00 28.86           N  
ATOM    296  H   ASP A  20     -65.449 -12.064  48.388  1.00 28.86           H  
ATOM    297  CA  ASP A  20     -67.191 -11.363  49.358  1.00 28.86           C  
ATOM    298  HA  ASP A  20     -67.677 -10.431  49.070  1.00 28.86           H  
ATOM    299  C   ASP A  20     -67.301 -11.504  50.880  1.00 28.86           C  
ATOM    300  CB  ASP A  20     -67.909 -12.534  48.656  1.00 28.86           C  
ATOM    301  HB2 ASP A  20     -68.767 -12.825  49.262  1.00 28.86           H  
ATOM    302  HB3 ASP A  20     -67.241 -13.394  48.604  1.00 28.86           H  
ATOM    303  O   ASP A  20     -66.741 -12.419  51.492  1.00 28.86           O  
ATOM    304  CG  ASP A  20     -68.447 -12.200  47.258  1.00 28.86           C  
ATOM    305  OD1 ASP A  20     -68.914 -11.056  47.058  1.00 28.86           O  
ATOM    306  OD2 ASP A  20     -68.396 -13.100  46.387  1.00 28.86           O  
ATOM    307  N   ASP A  21     -68.062 -10.581  51.459  1.00 28.40           N  
ATOM    308  H   ASP A  21     -68.395  -9.827  50.875  1.00 28.40           H  
ATOM    309  CA  ASP A  21     -68.710 -10.712  52.752  1.00 28.40           C  
ATOM    310  HA  ASP A  21     -67.958 -10.844  53.530  1.00 28.40           H  
ATOM    311  C   ASP A  21     -69.659 -11.917  52.730  1.00 28.40           C  
ATOM    312  CB  ASP A  21     -69.530  -9.440  53.036  1.00 28.40           C  
ATOM    313  HB2 ASP A  21     -70.164  -9.218  52.179  1.00 28.40           H  
ATOM    314  HB3 ASP A  21     -70.182  -9.634  53.888  1.00 28.40           H  
ATOM    315  O   ASP A  21     -70.525 -12.034  51.861  1.00 28.40           O  
ATOM    316  CG  ASP A  21     -68.678  -8.217  53.380  1.00 28.40           C  
ATOM    317  OD1 ASP A  21     -67.756  -8.375  54.212  1.00 28.40           O  
ATOM    318  OD2 ASP A  21     -68.994  -7.123  52.857  1.00 28.40           O  
ATOM    319  N   GLY A  22     -69.543 -12.804  53.716  1.00 29.32           N  
ATOM    320  H   GLY A  22     -68.767 -12.710  54.355  1.00 29.32           H  
ATOM    321  CA  GLY A  22     -70.522 -13.869  53.895  1.00 29.32           C  
ATOM    322  HA2 GLY A  22     -71.442 -13.446  54.300  1.00 29.32           H  
ATOM    323  HA3 GLY A  22     -70.754 -14.308  52.925  1.00 29.32           H  
ATOM    324  C   GLY A  22     -70.047 -14.987  54.803  1.00 29.32           C  
ATOM    325  O   GLY A  22     -69.662 -16.039  54.312  1.00 29.32           O  
ATOM    326  N   ASN A  23     -70.079 -14.763  56.119  1.00 29.35           N  
ATOM    327  H   ASN A  23     -70.258 -13.813  56.410  1.00 29.35           H  
ATOM    328  CA  ASN A  23     -70.363 -15.808  57.112  1.00 29.35           C  
ATOM    329  HA  ASN A  23     -71.294 -16.295  56.824  1.00 29.35           H  
ATOM    330  C   ASN A  23     -70.667 -15.160  58.475  1.00 29.35           C  
ATOM    331  CB  ASN A  23     -69.254 -16.888  57.163  1.00 29.35           C  
ATOM    332  HB2 ASN A  23     -69.163 -17.281  58.176  1.00 29.35           H  
ATOM    333  HB3 ASN A  23     -68.297 -16.445  56.885  1.00 29.35           H  
ATOM    334  O   ASN A  23     -69.916 -15.277  59.440  1.00 29.35           O  
ATOM    335  CG  ASN A  23     -69.547 -18.091  56.270  1.00 29.35           C  
ATOM    336  ND2 ASN A  23     -68.548 -18.882  55.963  1.00 29.35           N  
ATOM    337 HD21 ASN A  23     -68.777 -19.596  55.285  1.00 29.35           H  
ATOM    338 HD22 ASN A  23     -67.604 -18.599  56.186  1.00 29.35           H  
ATOM    339  OD1 ASN A  23     -70.663 -18.384  55.875  1.00 29.35           O  
ATOM    340  N   GLU A  24     -71.802 -14.465  58.540  1.00 26.17           N  
ATOM    341  H   GLU A  24     -72.343 -14.391  57.691  1.00 26.17           H  
ATOM    342  CA  GLU A  24     -72.595 -14.388  59.768  1.00 26.17           C  
ATOM    343  HA  GLU A  24     -71.949 -14.544  60.632  1.00 26.17           H  
ATOM    344  C   GLU A  24     -73.630 -15.525  59.758  1.00 26.17           C  
ATOM    345  CB  GLU A  24     -73.274 -13.013  59.921  1.00 26.17           C  
ATOM    346  HB2 GLU A  24     -74.130 -13.122  60.587  1.00 26.17           H  
ATOM    347  HB3 GLU A  24     -73.636 -12.674  58.951  1.00 26.17           H  
ATOM    348  O   GLU A  24     -73.977 -16.040  58.699  1.00 26.17           O  
ATOM    349  CG  GLU A  24     -72.334 -11.967  60.541  1.00 26.17           C  
ATOM    350  HG2 GLU A  24     -71.514 -11.774  59.849  1.00 26.17           H  
ATOM    351  HG3 GLU A  24     -71.913 -12.386  61.455  1.00 26.17           H  
ATOM    352  CD  GLU A  24     -73.046 -10.644  60.877  1.00 26.17           C  
ATOM    353  OE1 GLU A  24     -72.557  -9.952  61.798  1.00 26.17           O  
ATOM    354  OE2 GLU A  24     -74.089 -10.354  60.247  1.00 26.17           O  
ATOM    355  N   TYR A  25     -74.131 -15.865  60.949  1.00 28.17           N  
ATOM    356  H   TYR A  25     -73.813 -15.285  61.712  1.00 28.17           H  
ATOM    357  CA  TYR A  25     -75.124 -16.897  61.294  1.00 28.17           C  
ATOM    358  HA  TYR A  25     -75.583 -16.518  62.207  1.00 28.17           H  
ATOM    359  C   TYR A  25     -74.596 -18.277  61.702  1.00 28.17           C  
ATOM    360  CB  TYR A  25     -76.308 -16.991  60.312  1.00 28.17           C  
ATOM    361  HB2 TYR A  25     -75.970 -17.345  59.338  1.00 28.17           H  
ATOM    362  HB3 TYR A  25     -77.002 -17.744  60.686  1.00 28.17           H  
ATOM    363  O   TYR A  25     -74.839 -19.271  61.031  1.00 28.17           O  
ATOM    364  CG  TYR A  25     -77.081 -15.703  60.164  1.00 28.17           C  
ATOM    365  CD1 TYR A  25     -77.992 -15.325  61.169  1.00 28.17           C  
ATOM    366  HD1 TYR A  25     -78.155 -15.963  62.025  1.00 28.17           H  
ATOM    367  CD2 TYR A  25     -76.875 -14.873  59.047  1.00 28.17           C  
ATOM    368  HD2 TYR A  25     -76.187 -15.169  58.268  1.00 28.17           H  
ATOM    369  CE1 TYR A  25     -78.687 -14.107  61.060  1.00 28.17           C  
ATOM    370  HE1 TYR A  25     -79.385 -13.795  61.823  1.00 28.17           H  
ATOM    371  CE2 TYR A  25     -77.546 -13.643  58.949  1.00 28.17           C  
ATOM    372  HE2 TYR A  25     -77.355 -12.992  58.108  1.00 28.17           H  
ATOM    373  OH  TYR A  25     -79.106 -12.074  59.870  1.00 28.17           O  
ATOM    374  HH  TYR A  25     -78.746 -11.540  59.158  1.00 28.17           H  
ATOM    375  CZ  TYR A  25     -78.453 -13.260  59.957  1.00 28.17           C  
ATOM    376  N   THR A  26     -74.085 -18.369  62.935  1.00 30.21           N  
ATOM    377  H   THR A  26     -73.727 -17.522  63.353  1.00 30.21           H  
ATOM    378  CA  THR A  26     -74.537 -19.428  63.860  1.00 30.21           C  
ATOM    379  HA  THR A  26     -75.544 -19.722  63.567  1.00 30.21           H  
ATOM    380  C   THR A  26     -74.624 -18.887  65.292  1.00 30.21           C  
ATOM    381  CB  THR A  26     -73.694 -20.722  63.839  1.00 30.21           C  
ATOM    382  HB  THR A  26     -74.079 -21.368  64.628  1.00 30.21           H  
ATOM    383  O   THR A  26     -73.672 -18.962  66.065  1.00 30.21           O  
ATOM    384  CG2 THR A  26     -73.755 -21.523  62.541  1.00 30.21           C  
ATOM    385 HG21 THR A  26     -74.790 -21.657  62.226  1.00 30.21           H  
ATOM    386 HG22 THR A  26     -73.193 -21.011  61.760  1.00 30.21           H  
ATOM    387 HG23 THR A  26     -73.302 -22.501  62.702  1.00 30.21           H  
ATOM    388  OG1 THR A  26     -72.343 -20.460  64.118  1.00 30.21           O  
ATOM    389  HG1 THR A  26     -72.323 -19.912  64.906  1.00 30.21           H  
ATOM    390  N   SER A  27     -75.785 -18.350  65.665  1.00 28.60           N  
ATOM    391  H   SER A  27     -76.494 -18.181  64.965  1.00 28.60           H  
ATOM    392  CA  SER A  27     -76.180 -18.153  67.063  1.00 28.60           C  
ATOM    393  HA  SER A  27     -75.588 -18.824  67.686  1.00 28.60           H  
ATOM    394  C   SER A  27     -77.647 -18.560  67.230  1.00 28.60           C  
ATOM    395  CB  SER A  27     -75.877 -16.728  67.557  1.00 28.60           C  
ATOM    396  HB2 SER A  27     -74.798 -16.578  67.540  1.00 28.60           H  
ATOM    397  HB3 SER A  27     -76.228 -16.619  68.583  1.00 28.60           H  
ATOM    398  O   SER A  27     -78.579 -17.797  66.999  1.00 28.60           O  
ATOM    399  OG  SER A  27     -76.484 -15.745  66.746  1.00 28.60           O  
ATOM    400  HG  SER A  27     -76.140 -14.877  66.970  1.00 28.60           H  
ATOM    401  N   SER A  28     -77.866 -19.812  67.630  1.00 31.83           N  
ATOM    402  H   SER A  28     -77.085 -20.450  67.678  1.00 31.83           H  
ATOM    403  CA  SER A  28     -79.178 -20.304  68.055  1.00 31.83           C  
ATOM    404  HA  SER A  28     -79.785 -19.452  68.361  1.00 31.83           H  
ATOM    405  C   SER A  28     -79.026 -21.210  69.275  1.00 31.83           C  
ATOM    406  CB  SER A  28     -79.948 -20.964  66.906  1.00 31.83           C  
ATOM    407  HB2 SER A  28     -80.893 -21.357  67.281  1.00 31.83           H  
ATOM    408  HB3 SER A  28     -80.160 -20.215  66.143  1.00 31.83           H  
ATOM    409  O   SER A  28     -78.757 -22.402  69.182  1.00 31.83           O  
ATOM    410  OG  SER A  28     -79.199 -22.007  66.328  1.00 31.83           O  
ATOM    411  HG  SER A  28     -78.975 -22.627  67.025  1.00 31.83           H  
ATOM    412  N   ILE A  29     -79.150 -20.555  70.426  1.00 28.00           N  
ATOM    413  H   ILE A  29     -79.105 -19.553  70.310  1.00 28.00           H  
ATOM    414  CA  ILE A  29     -79.777 -20.969  71.687  1.00 28.00           C  
ATOM    415  HA  ILE A  29     -79.022 -20.957  72.474  1.00 28.00           H  
ATOM    416  C   ILE A  29     -80.444 -22.362  71.658  1.00 28.00           C  
ATOM    417  CB  ILE A  29     -80.853 -19.884  72.005  1.00 28.00           C  
ATOM    418  HB  ILE A  29     -81.582 -19.896  71.195  1.00 28.00           H  
ATOM    419  O   ILE A  29     -81.438 -22.544  70.957  1.00 28.00           O  
ATOM    420  CG1 ILE A  29     -80.258 -18.449  72.068  1.00 28.00           C  
ATOM    421 HG12 ILE A  29     -79.630 -18.250  71.200  1.00 28.00           H  
ATOM    422 HG13 ILE A  29     -79.630 -18.353  72.954  1.00 28.00           H  
ATOM    423  CG2 ILE A  29     -81.611 -20.181  73.314  1.00 28.00           C  
ATOM    424 HG21 ILE A  29     -80.915 -20.211  74.152  1.00 28.00           H  
ATOM    425 HG22 ILE A  29     -82.143 -21.129  73.240  1.00 28.00           H  
ATOM    426 HG23 ILE A  29     -82.363 -19.414  73.504  1.00 28.00           H  
ATOM    427  CD1 ILE A  29     -81.309 -17.331  72.072  1.00 28.00           C  
ATOM    428 HD11 ILE A  29     -80.809 -16.369  71.956  1.00 28.00           H  
ATOM    429 HD12 ILE A  29     -81.856 -17.317  73.015  1.00 28.00           H  
ATOM    430 HD13 ILE A  29     -82.004 -17.467  71.244  1.00 28.00           H  
ATOM    431  N   ARG A  30     -80.025 -23.273  72.553  1.00 27.94           N  
ATOM    432  H   ARG A  30     -79.051 -23.224  72.817  1.00 27.94           H  
ATOM    433  CA  ARG A  30     -80.920 -23.917  73.540  1.00 27.94           C  
ATOM    434  HA  ARG A  30     -81.392 -23.104  74.092  1.00 27.94           H  
ATOM    435  C   ARG A  30     -80.167 -24.746  74.586  1.00 27.94           C  
ATOM    436  CB  ARG A  30     -82.043 -24.759  72.894  1.00 27.94           C  
ATOM    437  HB2 ARG A  30     -82.146 -25.709  73.418  1.00 27.94           H  
ATOM    438  HB3 ARG A  30     -81.798 -24.981  71.856  1.00 27.94           H  
ATOM    439  O   ARG A  30     -79.256 -25.508  74.303  1.00 27.94           O  
ATOM    440  CG  ARG A  30     -83.388 -24.011  72.983  1.00 27.94           C  
ATOM    441  HG2 ARG A  30     -83.286 -23.013  72.556  1.00 27.94           H  
ATOM    442  HG3 ARG A  30     -83.676 -23.911  74.029  1.00 27.94           H  
ATOM    443  CD  ARG A  30     -84.494 -24.744  72.225  1.00 27.94           C  
ATOM    444  HD2 ARG A  30     -84.684 -25.697  72.719  1.00 27.94           H  
ATOM    445  HD3 ARG A  30     -84.149 -24.934  71.209  1.00 27.94           H  
ATOM    446  NE  ARG A  30     -85.730 -23.937  72.174  1.00 27.94           N  
ATOM    447  HE  ARG A  30     -85.655 -22.979  72.485  1.00 27.94           H  
ATOM    448  NH1 ARG A  30     -87.080 -25.532  71.229  1.00 27.94           N  
ATOM    449 HH11 ARG A  30     -86.297 -26.170  71.228  1.00 27.94           H  
ATOM    450 HH12 ARG A  30     -87.968 -25.814  70.841  1.00 27.94           H  
ATOM    451  NH2 ARG A  30     -87.904 -23.500  71.649  1.00 27.94           N  
ATOM    452 HH21 ARG A  30     -87.794 -22.550  71.973  1.00 27.94           H  
ATOM    453 HH22 ARG A  30     -88.788 -23.798  71.261  1.00 27.94           H  
ATOM    454  CZ  ARG A  30     -86.895 -24.325  71.688  1.00 27.94           C  
ATOM    455  N   SER A  31     -80.627 -24.536  75.808  1.00 28.15           N  
ATOM    456  H   SER A  31     -81.424 -23.919  75.861  1.00 28.15           H  
ATOM    457  CA  SER A  31     -80.327 -25.164  77.088  1.00 28.15           C  
ATOM    458  HA  SER A  31     -79.297 -24.963  77.382  1.00 28.15           H  
ATOM    459  C   SER A  31     -80.617 -26.667  77.150  1.00 28.15           C  
ATOM    460  CB  SER A  31     -81.305 -24.490  78.066  1.00 28.15           C  
ATOM    461  HB2 SER A  31     -81.019 -23.448  78.210  1.00 28.15           H  
ATOM    462  HB3 SER A  31     -81.278 -24.996  79.031  1.00 28.15           H  
ATOM    463  O   SER A  31     -81.725 -27.070  76.798  1.00 28.15           O  
ATOM    464  OG  SER A  31     -82.624 -24.541  77.522  1.00 28.15           O  
ATOM    465  HG  SER A  31     -82.794 -25.460  77.299  1.00 28.15           H  
ATOM    466  N   SER A  32     -79.722 -27.448  77.766  1.00 28.02           N  
ATOM    467  H   SER A  32     -78.775 -27.117  77.879  1.00 28.02           H  
ATOM    468  CA  SER A  32     -80.095 -28.682  78.478  1.00 28.02           C  
ATOM    469  HA  SER A  32     -80.955 -28.449  79.105  1.00 28.02           H  
ATOM    470  C   SER A  32     -78.978 -29.212  79.396  1.00 28.02           C  
ATOM    471  CB  SER A  32     -80.560 -29.795  77.520  1.00 28.02           C  
ATOM    472  HB2 SER A  32     -81.575 -29.578  77.187  1.00 28.02           H  
ATOM    473  HB3 SER A  32     -80.575 -30.751  78.043  1.00 28.02           H  
ATOM    474  O   SER A  32     -77.897 -29.559  78.936  1.00 28.02           O  
ATOM    475  OG  SER A  32     -79.735 -29.889  76.382  1.00 28.02           O  
ATOM    476  HG  SER A  32     -78.842 -30.085  76.677  1.00 28.02           H  
ATOM    477  N   SER A  33     -79.338 -29.317  80.683  1.00 28.76           N  
ATOM    478  H   SER A  33     -80.191 -28.823  80.906  1.00 28.76           H  
ATOM    479  CA  SER A  33     -79.006 -30.366  81.670  1.00 28.76           C  
ATOM    480  HA  SER A  33     -79.593 -30.095  82.547  1.00 28.76           H  
ATOM    481  C   SER A  33     -77.575 -30.573  82.208  1.00 28.76           C  
ATOM    482  CB  SER A  33     -79.610 -31.708  81.234  1.00 28.76           C  
ATOM    483  HB2 SER A  33     -79.358 -32.477  81.965  1.00 28.76           H  
ATOM    484  HB3 SER A  33     -80.695 -31.620  81.192  1.00 28.76           H  
ATOM    485  O   SER A  33     -76.716 -31.129  81.539  1.00 28.76           O  
ATOM    486  OG  SER A  33     -79.138 -32.100  79.966  1.00 28.76           O  
ATOM    487  HG  SER A  33     -78.188 -31.962  79.942  1.00 28.76           H  
ATOM    488  N   ASN A  34     -77.458 -30.300  83.519  1.00 28.41           N  
ATOM    489  H   ASN A  34     -78.152 -29.657  83.872  1.00 28.41           H  
ATOM    490  CA  ASN A  34     -76.920 -31.162  84.590  1.00 28.41           C  
ATOM    491  HA  ASN A  34     -76.880 -30.542  85.486  1.00 28.41           H  
ATOM    492  C   ASN A  34     -75.509 -31.772  84.455  1.00 28.41           C  
ATOM    493  CB  ASN A  34     -77.952 -32.281  84.879  1.00 28.41           C  
ATOM    494  HB2 ASN A  34     -78.141 -32.844  83.965  1.00 28.41           H  
ATOM    495  HB3 ASN A  34     -77.526 -32.977  85.602  1.00 28.41           H  
ATOM    496  O   ASN A  34     -75.320 -32.748  83.739  1.00 28.41           O  
ATOM    497  CG  ASN A  34     -79.266 -31.796  85.459  1.00 28.41           C  
ATOM    498  ND2 ASN A  34     -80.281 -32.627  85.476  1.00 28.41           N  
ATOM    499 HD21 ASN A  34     -80.178 -33.572  85.135  1.00 28.41           H  
ATOM    500 HD22 ASN A  34     -81.131 -32.289  85.905  1.00 28.41           H  
ATOM    501  OD1 ASN A  34     -79.401 -30.670  85.902  1.00 28.41           O  
ATOM    502  N   SER A  35     -74.586 -31.383  85.348  1.00 29.97           N  
ATOM    503  H   SER A  35     -74.517 -30.386  85.495  1.00 29.97           H  
ATOM    504  CA  SER A  35     -74.198 -32.182  86.538  1.00 29.97           C  
ATOM    505  HA  SER A  35     -74.909 -31.932  87.326  1.00 29.97           H  
ATOM    506  C   SER A  35     -72.787 -31.848  87.087  1.00 29.97           C  
ATOM    507  CB  SER A  35     -74.321 -33.706  86.321  1.00 29.97           C  
ATOM    508  HB2 SER A  35     -75.354 -33.958  86.083  1.00 29.97           H  
ATOM    509  HB3 SER A  35     -74.073 -34.222  87.249  1.00 29.97           H  
ATOM    510  O   SER A  35     -71.839 -31.692  86.331  1.00 29.97           O  
ATOM    511  OG  SER A  35     -73.488 -34.184  85.295  1.00 29.97           O  
ATOM    512  HG  SER A  35     -73.764 -33.756  84.481  1.00 29.97           H  
ATOM    513  N   LEU A  36     -72.694 -31.803  88.429  1.00 28.75           N  
ATOM    514  H   LEU A  36     -73.584 -31.796  88.908  1.00 28.75           H  
ATOM    515  CA  LEU A  36     -71.563 -32.202  89.299  1.00 28.75           C  
ATOM    516  HA  LEU A  36     -71.968 -32.163  90.310  1.00 28.75           H  
ATOM    517  C   LEU A  36     -70.266 -31.340  89.395  1.00 28.75           C  
ATOM    518  CB  LEU A  36     -71.285 -33.703  89.057  1.00 28.75           C  
ATOM    519  HB2 LEU A  36     -71.080 -33.847  87.997  1.00 28.75           H  
ATOM    520  HB3 LEU A  36     -70.381 -33.998  89.591  1.00 28.75           H  
ATOM    521  O   LEU A  36     -69.424 -31.307  88.507  1.00 28.75           O  
ATOM    522  CG  LEU A  36     -72.448 -34.623  89.497  1.00 28.75           C  
ATOM    523  HG  LEU A  36     -73.404 -34.132  89.311  1.00 28.75           H  
ATOM    524  CD1 LEU A  36     -72.449 -35.941  88.726  1.00 28.75           C  
ATOM    525 HD11 LEU A  36     -73.329 -36.528  88.990  1.00 28.75           H  
ATOM    526 HD12 LEU A  36     -71.549 -36.509  88.964  1.00 28.75           H  
ATOM    527 HD13 LEU A  36     -72.460 -35.749  87.653  1.00 28.75           H  
ATOM    528  CD2 LEU A  36     -72.378 -34.937  90.993  1.00 28.75           C  
ATOM    529 HD21 LEU A  36     -73.198 -35.600  91.270  1.00 28.75           H  
ATOM    530 HD22 LEU A  36     -71.431 -35.426  91.222  1.00 28.75           H  
ATOM    531 HD23 LEU A  36     -72.452 -34.019  91.576  1.00 28.75           H  
ATOM    532  N   TYR A  37     -70.070 -30.759  90.596  1.00 34.33           N  
ATOM    533  H   TYR A  37     -70.877 -30.773  91.204  1.00 34.33           H  
ATOM    534  CA  TYR A  37     -68.782 -30.581  91.326  1.00 34.33           C  
ATOM    535  HA  TYR A  37     -68.207 -29.755  90.909  1.00 34.33           H  
ATOM    536  C   TYR A  37     -67.924 -31.883  91.301  1.00 34.33           C  
ATOM    537  CB  TYR A  37     -69.179 -30.302  92.798  1.00 34.33           C  
ATOM    538  HB2 TYR A  37     -68.317 -30.503  93.435  1.00 34.33           H  
ATOM    539  HB3 TYR A  37     -69.936 -31.023  93.104  1.00 34.33           H  
ATOM    540  O   TYR A  37     -68.570 -32.923  91.153  1.00 34.33           O  
ATOM    541  CG  TYR A  37     -69.672 -28.905  93.148  1.00 34.33           C  
ATOM    542  CD1 TYR A  37     -68.758 -27.979  93.688  1.00 34.33           C  
ATOM    543  HD1 TYR A  37     -67.720 -28.250  93.806  1.00 34.33           H  
ATOM    544  CD2 TYR A  37     -71.031 -28.547  93.019  1.00 34.33           C  
ATOM    545  HD2 TYR A  37     -71.747 -29.256  92.630  1.00 34.33           H  
ATOM    546  CE1 TYR A  37     -69.187 -26.698  94.083  1.00 34.33           C  
ATOM    547  HE1 TYR A  37     -68.479 -25.993  94.494  1.00 34.33           H  
ATOM    548  CE2 TYR A  37     -71.463 -27.262  93.410  1.00 34.33           C  
ATOM    549  HE2 TYR A  37     -72.500 -26.974  93.313  1.00 34.33           H  
ATOM    550  OH  TYR A  37     -70.961 -25.099  94.317  1.00 34.33           O  
ATOM    551  HH  TYR A  37     -70.245 -24.556  94.654  1.00 34.33           H  
ATOM    552  CZ  TYR A  37     -70.542 -26.335  93.941  1.00 34.33           C  
ATOM    553  N   PRO A  38     -66.575 -31.955  91.558  1.00 40.45           N  
ATOM    554  CA  PRO A  38     -65.723 -31.109  92.436  1.00 40.45           C  
ATOM    555  HA  PRO A  38     -66.205 -30.154  92.644  1.00 40.45           H  
ATOM    556  C   PRO A  38     -64.232 -30.838  91.993  1.00 40.45           C  
ATOM    557  CB  PRO A  38     -65.672 -31.975  93.716  1.00 40.45           C  
ATOM    558  HB2 PRO A  38     -66.432 -31.660  94.430  1.00 40.45           H  
ATOM    559  HB3 PRO A  38     -64.681 -31.951  94.169  1.00 40.45           H  
ATOM    560  O   PRO A  38     -63.696 -31.477  91.100  1.00 40.45           O  
ATOM    561  CG  PRO A  38     -65.929 -33.420  93.270  1.00 40.45           C  
ATOM    562  HG2 PRO A  38     -66.878 -33.771  93.675  1.00 40.45           H  
ATOM    563  HG3 PRO A  38     -65.115 -34.085  93.558  1.00 40.45           H  
ATOM    564  CD  PRO A  38     -66.024 -33.298  91.757  1.00 40.45           C  
ATOM    565  HD2 PRO A  38     -66.631 -34.106  91.349  1.00 40.45           H  
ATOM    566  HD3 PRO A  38     -65.034 -33.389  91.310  1.00 40.45           H  
ATOM    567  N   TYR A  39     -63.536 -29.932  92.712  1.00 29.92           N  
ATOM    568  H   TYR A  39     -64.096 -29.389  93.353  1.00 29.92           H  
ATOM    569  CA  TYR A  39     -62.070 -29.864  92.993  1.00 29.92           C  
ATOM    570  HA  TYR A  39     -61.898 -28.885  93.439  1.00 29.92           H  
ATOM    571  C   TYR A  39     -61.011 -29.961  91.854  1.00 29.92           C  
ATOM    572  CB  TYR A  39     -61.737 -30.893  94.104  1.00 29.92           C  
ATOM    573  HB2 TYR A  39     -60.696 -31.204  94.012  1.00 29.92           H  
ATOM    574  HB3 TYR A  39     -62.326 -31.799  93.958  1.00 29.92           H  
ATOM    575  O   TYR A  39     -60.503 -31.041  91.596  1.00 29.92           O  
ATOM    576  CG  TYR A  39     -61.897 -30.406  95.531  1.00 29.92           C  
ATOM    577  CD1 TYR A  39     -60.763 -29.955  96.237  1.00 29.92           C  
ATOM    578  HD1 TYR A  39     -59.796 -29.943  95.756  1.00 29.92           H  
ATOM    579  CD2 TYR A  39     -63.146 -30.440  96.179  1.00 29.92           C  
ATOM    580  HD2 TYR A  39     -64.035 -30.775  95.663  1.00 29.92           H  
ATOM    581  CE1 TYR A  39     -60.879 -29.549  97.581  1.00 29.92           C  
ATOM    582  HE1 TYR A  39     -60.006 -29.215  98.122  1.00 29.92           H  
ATOM    583  CE2 TYR A  39     -63.266 -30.046  97.521  1.00 29.92           C  
ATOM    584  HE2 TYR A  39     -64.220 -30.081  98.027  1.00 29.92           H  
ATOM    585  OH  TYR A  39     -62.263 -29.223  99.522  1.00 29.92           O  
ATOM    586  HH  TYR A  39     -61.426 -28.957  99.910  1.00 29.92           H  
ATOM    587  CZ  TYR A  39     -62.133 -29.602  98.225  1.00 29.92           C  
ATOM    588  N   PHE A  40     -60.502 -28.825  91.336  1.00 39.92           N  
ATOM    589  H   PHE A  40     -61.027 -27.973  91.473  1.00 39.92           H  
ATOM    590  CA  PHE A  40     -59.116 -28.690  90.803  1.00 39.92           C  
ATOM    591  HA  PHE A  40     -58.457 -29.244  91.471  1.00 39.92           H  
ATOM    592  C   PHE A  40     -58.616 -27.221  90.848  1.00 39.92           C  
ATOM    593  CB  PHE A  40     -58.952 -29.324  89.398  1.00 39.92           C  
ATOM    594  HB2 PHE A  40     -59.865 -29.169  88.823  1.00 39.92           H  
ATOM    595  HB3 PHE A  40     -58.150 -28.824  88.855  1.00 39.92           H  
ATOM    596  O   PHE A  40     -58.255 -26.620  89.839  1.00 39.92           O  
ATOM    597  CG  PHE A  40     -58.577 -30.799  89.399  1.00 39.92           C  
ATOM    598  CD1 PHE A  40     -57.305 -31.212  89.845  1.00 39.92           C  
ATOM    599  HD1 PHE A  40     -56.601 -30.484  90.217  1.00 39.92           H  
ATOM    600  CD2 PHE A  40     -59.505 -31.767  88.971  1.00 39.92           C  
ATOM    601  HD2 PHE A  40     -60.495 -31.468  88.659  1.00 39.92           H  
ATOM    602  CE1 PHE A  40     -56.959 -32.576  89.848  1.00 39.92           C  
ATOM    603  HE1 PHE A  40     -55.984 -32.888  90.192  1.00 39.92           H  
ATOM    604  CE2 PHE A  40     -59.172 -33.132  89.006  1.00 39.92           C  
ATOM    605  HE2 PHE A  40     -59.903 -33.870  88.709  1.00 39.92           H  
ATOM    606  CZ  PHE A  40     -57.897 -33.537  89.435  1.00 39.92           C  
ATOM    607  HZ  PHE A  40     -57.644 -34.587  89.458  1.00 39.92           H  
ATOM    608  N   ASN A  41     -58.591 -26.610  92.039  1.00 45.28           N  
ATOM    609  H   ASN A  41     -58.897 -27.121  92.855  1.00 45.28           H  
ATOM    610  CA  ASN A  41     -58.233 -25.187  92.204  1.00 45.28           C  
ATOM    611  HA  ASN A  41     -58.596 -24.665  91.319  1.00 45.28           H  
ATOM    612  C   ASN A  41     -56.727 -24.848  92.173  1.00 45.28           C  
ATOM    613  CB  ASN A  41     -58.966 -24.583  93.426  1.00 45.28           C  
ATOM    614  HB2 ASN A  41     -59.216 -25.360  94.150  1.00 45.28           H  
ATOM    615  HB3 ASN A  41     -58.307 -23.875  93.928  1.00 45.28           H  
ATOM    616  O   ASN A  41     -56.403 -23.676  92.259  1.00 45.28           O  
ATOM    617  CG  ASN A  41     -60.228 -23.814  93.059  1.00 45.28           C  
ATOM    618  ND2 ASN A  41     -60.901 -23.246  94.030  1.00 45.28           N  
ATOM    619 HD21 ASN A  41     -60.518 -23.211  94.963  1.00 45.28           H  
ATOM    620 HD22 ASN A  41     -61.686 -22.680  93.740  1.00 45.28           H  
ATOM    621  OD1 ASN A  41     -60.654 -23.732  91.920  1.00 45.28           O  
ATOM    622  N   ASN A  42     -55.817 -25.809  91.964  1.00 48.36           N  
ATOM    623  H   ASN A  42     -56.129 -26.769  91.924  1.00 48.36           H  
ATOM    624  CA  ASN A  42     -54.390 -25.507  91.720  1.00 48.36           C  
ATOM    625  HA  ASN A  42     -54.222 -24.434  91.806  1.00 48.36           H  
ATOM    626  C   ASN A  42     -53.921 -25.842  90.290  1.00 48.36           C  
ATOM    627  CB  ASN A  42     -53.524 -26.183  92.800  1.00 48.36           C  
ATOM    628  HB2 ASN A  42     -53.846 -27.212  92.955  1.00 48.36           H  
ATOM    629  HB3 ASN A  42     -52.488 -26.198  92.459  1.00 48.36           H  
ATOM    630  O   ASN A  42     -52.839 -25.431  89.877  1.00 48.36           O  
ATOM    631  CG  ASN A  42     -53.527 -25.440  94.129  1.00 48.36           C  
ATOM    632  ND2 ASN A  42     -52.943 -26.010  95.155  1.00 48.36           N  
ATOM    633 HD21 ASN A  42     -52.436 -26.877  95.052  1.00 48.36           H  
ATOM    634 HD22 ASN A  42     -52.917 -25.444  95.991  1.00 48.36           H  
ATOM    635  OD1 ASN A  42     -54.045 -24.356  94.289  1.00 48.36           O  
ATOM    636  N   SER A  43     -54.732 -26.559  89.505  1.00 51.46           N  
ATOM    637  H   SER A  43     -55.595 -26.919  89.886  1.00 51.46           H  
ATOM    638  CA  SER A  43     -54.423 -26.882  88.103  1.00 51.46           C  
ATOM    639  HA  SER A  43     -53.348 -27.023  87.992  1.00 51.46           H  
ATOM    640  C   SER A  43     -54.858 -25.766  87.158  1.00 51.46           C  
ATOM    641  CB  SER A  43     -55.118 -28.177  87.669  1.00 51.46           C  
ATOM    642  HB2 SER A  43     -54.606 -28.586  86.798  1.00 51.46           H  
ATOM    643  HB3 SER A  43     -56.150 -27.957  87.392  1.00 51.46           H  
ATOM    644  O   SER A  43     -54.198 -25.521  86.153  1.00 51.46           O  
ATOM    645  OG  SER A  43     -55.139 -29.129  88.712  1.00 51.46           O  
ATOM    646  HG  SER A  43     -55.467 -29.957  88.353  1.00 51.46           H  
ATOM    647  N   ASN A  44     -55.959 -25.078  87.484  1.00 52.99           N  
ATOM    648  H   ASN A  44     -56.468 -25.347  88.315  1.00 52.99           H  
ATOM    649  CA  ASN A  44     -56.536 -24.043  86.629  1.00 52.99           C  
ATOM    650  HA  ASN A  44     -56.571 -24.423  85.608  1.00 52.99           H  
ATOM    651  C   ASN A  44     -55.683 -22.777  86.544  1.00 52.99           C  
ATOM    652  CB  ASN A  44     -57.971 -23.719  87.086  1.00 52.99           C  
ATOM    653  HB2 ASN A  44     -58.065 -23.843  88.165  1.00 52.99           H  
ATOM    654  HB3 ASN A  44     -58.193 -22.678  86.851  1.00 52.99           H  
ATOM    655  O   ASN A  44     -55.670 -22.170  85.482  1.00 52.99           O  
ATOM    656  CG  ASN A  44     -59.029 -24.548  86.379  1.00 52.99           C  
ATOM    657  ND2 ASN A  44     -60.250 -24.507  86.855  1.00 52.99           N  
ATOM    658 HD21 ASN A  44     -60.938 -25.053  86.357  1.00 52.99           H  
ATOM    659 HD22 ASN A  44     -60.464 -23.959  87.677  1.00 52.99           H  
ATOM    660  OD1 ASN A  44     -58.795 -25.222  85.391  1.00 52.99           O  
ATOM    661  N   GLU A  45     -54.948 -22.392  87.593  1.00 55.72           N  
ATOM    662  H   GLU A  45     -55.021 -22.878  88.476  1.00 55.72           H  
ATOM    663  CA  GLU A  45     -54.020 -21.255  87.491  1.00 55.72           C  
ATOM    664  HA  GLU A  45     -54.534 -20.412  87.028  1.00 55.72           H  
ATOM    665  C   GLU A  45     -52.832 -21.573  86.582  1.00 55.72           C  
ATOM    666  CB  GLU A  45     -53.524 -20.796  88.866  1.00 55.72           C  
ATOM    667  HB2 GLU A  45     -53.176 -21.653  89.442  1.00 55.72           H  
ATOM    668  HB3 GLU A  45     -52.685 -20.119  88.702  1.00 55.72           H  
ATOM    669  O   GLU A  45     -52.457 -20.738  85.764  1.00 55.72           O  
ATOM    670  CG  GLU A  45     -54.610 -20.038  89.644  1.00 55.72           C  
ATOM    671  HG2 GLU A  45     -55.362 -20.751  89.983  1.00 55.72           H  
ATOM    672  HG3 GLU A  45     -55.097 -19.337  88.966  1.00 55.72           H  
ATOM    673  CD  GLU A  45     -54.051 -19.255  90.844  1.00 55.72           C  
ATOM    674  OE1 GLU A  45     -54.810 -18.406  91.364  1.00 55.72           O  
ATOM    675  OE2 GLU A  45     -52.883 -19.498  91.223  1.00 55.72           O  
ATOM    676  N   ASN A  46     -52.296 -22.798  86.645  1.00 66.19           N  
ATOM    677  H   ASN A  46     -52.641 -23.435  87.348  1.00 66.19           H  
ATOM    678  CA  ASN A  46     -51.237 -23.247  85.737  1.00 66.19           C  
ATOM    679  HA  ASN A  46     -50.459 -22.485  85.693  1.00 66.19           H  
ATOM    680  C   ASN A  46     -51.744 -23.417  84.301  1.00 66.19           C  
ATOM    681  CB  ASN A  46     -50.616 -24.551  86.265  1.00 66.19           C  
ATOM    682  HB2 ASN A  46     -50.169 -25.096  85.434  1.00 66.19           H  
ATOM    683  HB3 ASN A  46     -51.386 -25.183  86.709  1.00 66.19           H  
ATOM    684  O   ASN A  46     -51.056 -23.036  83.363  1.00 66.19           O  
ATOM    685  CG  ASN A  46     -49.498 -24.299  87.259  1.00 66.19           C  
ATOM    686  ND2 ASN A  46     -49.379 -25.115  88.278  1.00 66.19           N  
ATOM    687 HD21 ASN A  46     -50.102 -25.790  88.481  1.00 66.19           H  
ATOM    688 HD22 ASN A  46     -48.654 -24.869  88.937  1.00 66.19           H  
ATOM    689  OD1 ASN A  46     -48.694 -23.397  87.129  1.00 66.19           O  
ATOM    690  N   LEU A  47     -52.950 -23.957  84.102  1.00 64.86           N  
ATOM    691  H   LEU A  47     -53.463 -24.300  84.901  1.00 64.86           H  
ATOM    692  CA  LEU A  47     -53.546 -24.071  82.771  1.00 64.86           C  
ATOM    693  HA  LEU A  47     -52.811 -24.508  82.095  1.00 64.86           H  
ATOM    694  C   LEU A  47     -53.889 -22.699  82.197  1.00 64.86           C  
ATOM    695  CB  LEU A  47     -54.794 -24.966  82.815  1.00 64.86           C  
ATOM    696  HB2 LEU A  47     -55.395 -24.785  81.923  1.00 64.86           H  
ATOM    697  HB3 LEU A  47     -55.396 -24.675  83.676  1.00 64.86           H  
ATOM    698  O   LEU A  47     -53.601 -22.463  81.031  1.00 64.86           O  
ATOM    699  CG  LEU A  47     -54.482 -26.469  82.888  1.00 64.86           C  
ATOM    700  HG  LEU A  47     -53.751 -26.660  83.673  1.00 64.86           H  
ATOM    701  CD1 LEU A  47     -55.762 -27.237  83.221  1.00 64.86           C  
ATOM    702 HD11 LEU A  47     -55.545 -28.302  83.297  1.00 64.86           H  
ATOM    703 HD12 LEU A  47     -56.510 -27.074  82.446  1.00 64.86           H  
ATOM    704 HD13 LEU A  47     -56.160 -26.891  84.174  1.00 64.86           H  
ATOM    705  CD2 LEU A  47     -53.940 -27.004  81.558  1.00 64.86           C  
ATOM    706 HD21 LEU A  47     -52.985 -26.535  81.322  1.00 64.86           H  
ATOM    707 HD22 LEU A  47     -54.648 -26.800  80.754  1.00 64.86           H  
ATOM    708 HD23 LEU A  47     -53.780 -28.080  81.632  1.00 64.86           H  
ATOM    709  N   SER A  48     -54.466 -21.785  82.981  1.00 71.34           N  
ATOM    710  H   SER A  48     -54.665 -22.008  83.946  1.00 71.34           H  
ATOM    711  CA  SER A  48     -54.808 -20.444  82.504  1.00 71.34           C  
ATOM    712  HA  SER A  48     -55.393 -20.552  81.591  1.00 71.34           H  
ATOM    713  C   SER A  48     -53.554 -19.655  82.147  1.00 71.34           C  
ATOM    714  CB  SER A  48     -55.678 -19.684  83.511  1.00 71.34           C  
ATOM    715  HB2 SER A  48     -56.508 -20.318  83.822  1.00 71.34           H  
ATOM    716  HB3 SER A  48     -56.083 -18.795  83.028  1.00 71.34           H  
ATOM    717  O   SER A  48     -53.513 -19.083  81.063  1.00 71.34           O  
ATOM    718  OG  SER A  48     -54.930 -19.284  84.640  1.00 71.34           O  
ATOM    719  HG  SER A  48     -55.531 -19.064  85.355  1.00 71.34           H  
ATOM    720  N   THR A  49     -52.499 -19.691  82.971  1.00 75.11           N  
ATOM    721  H   THR A  49     -52.611 -20.137  83.870  1.00 75.11           H  
ATOM    722  CA  THR A  49     -51.199 -19.090  82.623  1.00 75.11           C  
ATOM    723  HA  THR A  49     -51.373 -18.056  82.325  1.00 75.11           H  
ATOM    724  C   THR A  49     -50.552 -19.774  81.425  1.00 75.11           C  
ATOM    725  CB  THR A  49     -50.186 -19.073  83.777  1.00 75.11           C  
ATOM    726  HB  THR A  49     -49.186 -18.972  83.354  1.00 75.11           H  
ATOM    727  O   THR A  49     -50.014 -19.076  80.566  1.00 75.11           O  
ATOM    728  CG2 THR A  49     -50.391 -17.896  84.717  1.00 75.11           C  
ATOM    729 HG21 THR A  49     -51.388 -17.939  85.154  1.00 75.11           H  
ATOM    730 HG22 THR A  49     -49.648 -17.936  85.514  1.00 75.11           H  
ATOM    731 HG23 THR A  49     -50.275 -16.960  84.170  1.00 75.11           H  
ATOM    732  OG1 THR A  49     -50.221 -20.245  84.538  1.00 75.11           O  
ATOM    733  HG1 THR A  49     -51.034 -20.270  85.048  1.00 75.11           H  
ATOM    734  N   LEU A  50     -50.650 -21.101  81.292  1.00 74.73           N  
ATOM    735  H   LEU A  50     -51.014 -21.641  82.065  1.00 74.73           H  
ATOM    736  CA  LEU A  50     -50.163 -21.812  80.111  1.00 74.73           C  
ATOM    737  HA  LEU A  50     -49.117 -21.535  79.976  1.00 74.73           H  
ATOM    738  C   LEU A  50     -50.927 -21.376  78.853  1.00 74.73           C  
ATOM    739  CB  LEU A  50     -50.227 -23.334  80.323  1.00 74.73           C  
ATOM    740  HB2 LEU A  50     -49.857 -23.580  81.319  1.00 74.73           H  
ATOM    741  HB3 LEU A  50     -51.268 -23.653  80.259  1.00 74.73           H  
ATOM    742  O   LEU A  50     -50.282 -20.979  77.892  1.00 74.73           O  
ATOM    743  CG  LEU A  50     -49.377 -24.123  79.311  1.00 74.73           C  
ATOM    744  HG  LEU A  50     -49.489 -23.696  78.315  1.00 74.73           H  
ATOM    745  CD1 LEU A  50     -47.897 -24.109  79.707  1.00 74.73           C  
ATOM    746 HD11 LEU A  50     -47.319 -24.688  78.986  1.00 74.73           H  
ATOM    747 HD12 LEU A  50     -47.520 -23.086  79.709  1.00 74.73           H  
ATOM    748 HD13 LEU A  50     -47.767 -24.540  80.700  1.00 74.73           H  
ATOM    749  CD2 LEU A  50     -49.839 -25.578  79.259  1.00 74.73           C  
ATOM    750 HD21 LEU A  50     -49.747 -26.035  80.245  1.00 74.73           H  
ATOM    751 HD22 LEU A  50     -49.231 -26.133  78.544  1.00 74.73           H  
ATOM    752 HD23 LEU A  50     -50.880 -25.620  78.938  1.00 74.73           H  
ATOM    753  N   TYR A  51     -52.265 -21.357  78.867  1.00 74.32           N  
ATOM    754  H   TYR A  51     -52.729 -21.680  79.704  1.00 74.32           H  
ATOM    755  CA  TYR A  51     -53.107 -20.901  77.753  1.00 74.32           C  
ATOM    756  HA  TYR A  51     -52.847 -21.473  76.862  1.00 74.32           H  
ATOM    757  C   TYR A  51     -52.870 -19.426  77.415  1.00 74.32           C  
ATOM    758  CB  TYR A  51     -54.600 -21.134  78.059  1.00 74.32           C  
ATOM    759  HB2 TYR A  51     -54.790 -20.985  79.122  1.00 74.32           H  
ATOM    760  HB3 TYR A  51     -55.184 -20.380  77.532  1.00 74.32           H  
ATOM    761  O   TYR A  51     -52.742 -19.091  76.239  1.00 74.32           O  
ATOM    762  CG  TYR A  51     -55.132 -22.485  77.615  1.00 74.32           C  
ATOM    763  CD1 TYR A  51     -55.397 -22.711  76.250  1.00 74.32           C  
ATOM    764  HD1 TYR A  51     -55.215 -21.928  75.528  1.00 74.32           H  
ATOM    765  CD2 TYR A  51     -55.395 -23.504  78.551  1.00 74.32           C  
ATOM    766  HD2 TYR A  51     -55.242 -23.326  79.605  1.00 74.32           H  
ATOM    767  CE1 TYR A  51     -55.901 -23.955  75.823  1.00 74.32           C  
ATOM    768  HE1 TYR A  51     -56.106 -24.138  74.779  1.00 74.32           H  
ATOM    769  CE2 TYR A  51     -55.884 -24.754  78.130  1.00 74.32           C  
ATOM    770  HE2 TYR A  51     -56.078 -25.531  78.855  1.00 74.32           H  
ATOM    771  OH  TYR A  51     -56.620 -26.180  76.346  1.00 74.32           O  
ATOM    772  HH  TYR A  51     -56.746 -26.789  77.078  1.00 74.32           H  
ATOM    773  CZ  TYR A  51     -56.138 -24.980  76.761  1.00 74.32           C  
ATOM    774  N   TYR A  52     -52.753 -18.551  78.419  1.00 77.99           N  
ATOM    775  H   TYR A  52     -52.907 -18.874  79.364  1.00 77.99           H  
ATOM    776  CA  TYR A  52     -52.403 -17.144  78.217  1.00 77.99           C  
ATOM    777  HA  TYR A  52     -53.103 -16.714  77.501  1.00 77.99           H  
ATOM    778  C   TYR A  52     -51.008 -17.003  77.604  1.00 77.99           C  
ATOM    779  CB  TYR A  52     -52.500 -16.342  79.527  1.00 77.99           C  
ATOM    780  HB2 TYR A  52     -51.693 -15.609  79.548  1.00 77.99           H  
ATOM    781  HB3 TYR A  52     -52.337 -16.989  80.389  1.00 77.99           H  
ATOM    782  O   TYR A  52     -50.851 -16.255  76.642  1.00 77.99           O  
ATOM    783  CG  TYR A  52     -53.795 -15.567  79.683  1.00 77.99           C  
ATOM    784  CD1 TYR A  52     -53.947 -14.344  79.000  1.00 77.99           C  
ATOM    785  HD1 TYR A  52     -53.152 -13.986  78.363  1.00 77.99           H  
ATOM    786  CD2 TYR A  52     -54.834 -16.040  80.508  1.00 77.99           C  
ATOM    787  HD2 TYR A  52     -54.722 -16.972  81.042  1.00 77.99           H  
ATOM    788  CE1 TYR A  52     -55.128 -13.592  79.142  1.00 77.99           C  
ATOM    789  HE1 TYR A  52     -55.241 -12.655  78.617  1.00 77.99           H  
ATOM    790  CE2 TYR A  52     -56.020 -15.295  80.649  1.00 77.99           C  
ATOM    791  HE2 TYR A  52     -56.821 -15.648  81.282  1.00 77.99           H  
ATOM    792  OH  TYR A  52     -57.313 -13.352  80.113  1.00 77.99           O  
ATOM    793  HH  TYR A  52     -57.300 -12.540  79.601  1.00 77.99           H  
ATOM    794  CZ  TYR A  52     -56.168 -14.069  79.970  1.00 77.99           C  
ATOM    795  N   SER A  53     -50.005 -17.735  78.101  1.00 81.16           N  
ATOM    796  H   SER A  53     -50.177 -18.308  78.915  1.00 81.16           H  
ATOM    797  CA  SER A  53     -48.648 -17.696  77.543  1.00 81.16           C  
ATOM    798  HA  SER A  53     -48.342 -16.651  77.489  1.00 81.16           H  
ATOM    799  C   SER A  53     -48.601 -18.249  76.117  1.00 81.16           C  
ATOM    800  CB  SER A  53     -47.636 -18.415  78.444  1.00 81.16           C  
ATOM    801  HB2 SER A  53     -46.634 -18.128  78.124  1.00 81.16           H  
ATOM    802  HB3 SER A  53     -47.767 -18.095  79.477  1.00 81.16           H  
ATOM    803  O   SER A  53     -47.958 -17.651  75.260  1.00 81.16           O  
ATOM    804  OG  SER A  53     -47.742 -19.822  78.360  1.00 81.16           O  
ATOM    805  HG  SER A  53     -48.628 -20.077  78.628  1.00 81.16           H  
ATOM    806  N   HIS A  54     -49.342 -19.323  75.825  1.00 82.41           N  
ATOM    807  H   HIS A  54     -49.816 -19.796  76.581  1.00 82.41           H  
ATOM    808  CA  HIS A  54     -49.464 -19.885  74.481  1.00 82.41           C  
ATOM    809  HA  HIS A  54     -48.460 -20.046  74.088  1.00 82.41           H  
ATOM    810  C   HIS A  54     -50.168 -18.911  73.533  1.00 82.41           C  
ATOM    811  CB  HIS A  54     -50.203 -21.236  74.521  1.00 82.41           C  
ATOM    812  HB2 HIS A  54     -50.442 -21.524  75.545  1.00 82.41           H  
ATOM    813  HB3 HIS A  54     -51.151 -21.160  73.988  1.00 82.41           H  
ATOM    814  O   HIS A  54     -49.711 -18.714  72.412  1.00 82.41           O  
ATOM    815  CG  HIS A  54     -49.395 -22.350  73.917  1.00 82.41           C  
ATOM    816  CD2 HIS A  54     -49.700 -23.066  72.793  1.00 82.41           C  
ATOM    817  HD2 HIS A  54     -50.584 -22.942  72.184  1.00 82.41           H  
ATOM    818  ND1 HIS A  54     -48.198 -22.829  74.394  1.00 82.41           N  
ATOM    819  HD1 HIS A  54     -47.688 -22.470  75.188  1.00 82.41           H  
ATOM    820  CE1 HIS A  54     -47.786 -23.806  73.569  1.00 82.41           C  
ATOM    821  HE1 HIS A  54     -46.863 -24.357  73.673  1.00 82.41           H  
ATOM    822  NE2 HIS A  54     -48.672 -23.987  72.577  1.00 82.41           N  
ATOM    823  N   GLY A  55     -51.238 -18.251  73.988  1.00 85.32           N  
ATOM    824  H   GLY A  55     -51.594 -18.486  74.903  1.00 85.32           H  
ATOM    825  CA  GLY A  55     -51.935 -17.216  73.226  1.00 85.32           C  
ATOM    826  HA2 GLY A  55     -52.797 -16.876  73.801  1.00 85.32           H  
ATOM    827  HA3 GLY A  55     -52.283 -17.630  72.280  1.00 85.32           H  
ATOM    828  C   GLY A  55     -51.044 -16.007  72.936  1.00 85.32           C  
ATOM    829  O   GLY A  55     -51.009 -15.529  71.804  1.00 85.32           O  
ATOM    830  N   GLN A  56     -50.261 -15.554  73.921  1.00 85.83           N  
ATOM    831  H   GLN A  56     -50.348 -15.973  74.836  1.00 85.83           H  
ATOM    832  CA  GLN A  56     -49.272 -14.487  73.736  1.00 85.83           C  
ATOM    833  HA  GLN A  56     -49.763 -13.623  73.287  1.00 85.83           H  
ATOM    834  C   GLN A  56     -48.145 -14.904  72.783  1.00 85.83           C  
ATOM    835  CB  GLN A  56     -48.680 -14.064  75.088  1.00 85.83           C  
ATOM    836  HB2 GLN A  56     -47.798 -13.452  74.899  1.00 85.83           H  
ATOM    837  HB3 GLN A  56     -48.367 -14.948  75.644  1.00 85.83           H  
ATOM    838  O   GLN A  56     -47.753 -14.110  71.930  1.00 85.83           O  
ATOM    839  CG  GLN A  56     -49.658 -13.238  75.936  1.00 85.83           C  
ATOM    840  HG2 GLN A  56     -49.948 -12.347  75.379  1.00 85.83           H  
ATOM    841  HG3 GLN A  56     -50.561 -13.814  76.136  1.00 85.83           H  
ATOM    842  CD  GLN A  56     -49.049 -12.791  77.263  1.00 85.83           C  
ATOM    843  NE2 GLN A  56     -49.841 -12.265  78.171  1.00 85.83           N  
ATOM    844 HE21 GLN A  56     -49.390 -11.983  79.030  1.00 85.83           H  
ATOM    845 HE22 GLN A  56     -50.830 -12.156  77.998  1.00 85.83           H  
ATOM    846  OE1 GLN A  56     -47.859 -12.881  77.512  1.00 85.83           O  
ATOM    847  N   GLN A  57     -47.658 -16.146  72.873  1.00 83.98           N  
ATOM    848  H   GLN A  57     -47.983 -16.739  73.623  1.00 83.98           H  
ATOM    849  CA  GLN A  57     -46.662 -16.689  71.944  1.00 83.98           C  
ATOM    850  HA  GLN A  57     -45.804 -16.018  71.911  1.00 83.98           H  
ATOM    851  C   GLN A  57     -47.210 -16.784  70.518  1.00 83.98           C  
ATOM    852  CB  GLN A  57     -46.184 -18.073  72.410  1.00 83.98           C  
ATOM    853  HB2 GLN A  57     -45.704 -18.577  71.572  1.00 83.98           H  
ATOM    854  HB3 GLN A  57     -47.040 -18.672  72.720  1.00 83.98           H  
ATOM    855  O   GLN A  57     -46.521 -16.389  69.581  1.00 83.98           O  
ATOM    856  CG  GLN A  57     -45.163 -17.991  73.554  1.00 83.98           C  
ATOM    857  HG2 GLN A  57     -44.278 -17.459  73.205  1.00 83.98           H  
ATOM    858  HG3 GLN A  57     -45.584 -17.428  74.387  1.00 83.98           H  
ATOM    859  CD  GLN A  57     -44.733 -19.366  74.060  1.00 83.98           C  
ATOM    860  NE2 GLN A  57     -43.953 -19.423  75.116  1.00 83.98           N  
ATOM    861 HE21 GLN A  57     -43.706 -20.350  75.432  1.00 83.98           H  
ATOM    862 HE22 GLN A  57     -43.679 -18.579  75.599  1.00 83.98           H  
ATOM    863  OE1 GLN A  57     -45.065 -20.412  73.526  1.00 83.98           O  
ATOM    864  N   GLN A  58     -48.450 -17.248  70.335  1.00 84.56           N  
ATOM    865  H   GLN A  58     -48.958 -17.598  71.134  1.00 84.56           H  
ATOM    866  CA  GLN A  58     -49.097 -17.299  69.021  1.00 84.56           C  
ATOM    867  HA  GLN A  58     -48.445 -17.828  68.327  1.00 84.56           H  
ATOM    868  C   GLN A  58     -49.317 -15.897  68.441  1.00 84.56           C  
ATOM    869  CB  GLN A  58     -50.431 -18.053  69.104  1.00 84.56           C  
ATOM    870  HB2 GLN A  58     -51.009 -17.689  69.954  1.00 84.56           H  
ATOM    871  HB3 GLN A  58     -50.997 -17.853  68.195  1.00 84.56           H  
ATOM    872  O   GLN A  58     -49.030 -15.680  67.265  1.00 84.56           O  
ATOM    873  CG  GLN A  58     -50.236 -19.572  69.220  1.00 84.56           C  
ATOM    874  HG2 GLN A  58     -49.650 -19.802  70.109  1.00 84.56           H  
ATOM    875  HG3 GLN A  58     -49.684 -19.933  68.352  1.00 84.56           H  
ATOM    876  CD  GLN A  58     -51.561 -20.326  69.291  1.00 84.56           C  
ATOM    877  NE2 GLN A  58     -51.562 -21.538  69.799  1.00 84.56           N  
ATOM    878 HE21 GLN A  58     -52.454 -22.013  69.797  1.00 84.56           H  
ATOM    879 HE22 GLN A  58     -50.699 -21.967  70.100  1.00 84.56           H  
ATOM    880  OE1 GLN A  58     -52.612 -19.863  68.880  1.00 84.56           O  
ATOM    881  N   GLN A  59     -49.751 -14.924  69.252  1.00 86.04           N  
ATOM    882  H   GLN A  59     -50.013 -15.158  70.199  1.00 86.04           H  
ATOM    883  CA  GLN A  59     -49.865 -13.529  68.812  1.00 86.04           C  
ATOM    884  HA  GLN A  59     -50.465 -13.498  67.903  1.00 86.04           H  
ATOM    885  C   GLN A  59     -48.503 -12.924  68.455  1.00 86.04           C  
ATOM    886  CB  GLN A  59     -50.552 -12.666  69.878  1.00 86.04           C  
ATOM    887  HB2 GLN A  59     -50.167 -12.915  70.867  1.00 86.04           H  
ATOM    888  HB3 GLN A  59     -50.318 -11.621  69.676  1.00 86.04           H  
ATOM    889  O   GLN A  59     -48.395 -12.264  67.423  1.00 86.04           O  
ATOM    890  CG  GLN A  59     -52.078 -12.816  69.851  1.00 86.04           C  
ATOM    891  HG2 GLN A  59     -52.446 -12.596  68.849  1.00 86.04           H  
ATOM    892  HG3 GLN A  59     -52.343 -13.846  70.093  1.00 86.04           H  
ATOM    893  CD  GLN A  59     -52.783 -11.883  70.833  1.00 86.04           C  
ATOM    894  NE2 GLN A  59     -54.076 -12.032  71.010  1.00 86.04           N  
ATOM    895 HE21 GLN A  59     -54.587 -12.745  70.509  1.00 86.04           H  
ATOM    896 HE22 GLN A  59     -54.512 -11.381  71.649  1.00 86.04           H  
ATOM    897  OE1 GLN A  59     -52.207 -11.002  71.449  1.00 86.04           O  
ATOM    898  N   GLN A  60     -47.452 -13.172  69.246  1.00 87.20           N  
ATOM    899  H   GLN A  60     -47.595 -13.684  70.104  1.00 87.20           H  
ATOM    900  CA  GLN A  60     -46.094 -12.731  68.908  1.00 87.20           C  
ATOM    901  HA  GLN A  60     -46.107 -11.655  68.735  1.00 87.20           H  
ATOM    902  C   GLN A  60     -45.592 -13.373  67.613  1.00 87.20           C  
ATOM    903  CB  GLN A  60     -45.104 -13.037  70.043  1.00 87.20           C  
ATOM    904  HB2 GLN A  60     -45.359 -13.981  70.525  1.00 87.20           H  
ATOM    905  HB3 GLN A  60     -44.106 -13.137  69.615  1.00 87.20           H  
ATOM    906  O   GLN A  60     -45.028 -12.670  66.778  1.00 87.20           O  
ATOM    907  CG  GLN A  60     -45.049 -11.907  71.076  1.00 87.20           C  
ATOM    908  HG2 GLN A  60     -44.822 -10.967  70.573  1.00 87.20           H  
ATOM    909  HG3 GLN A  60     -46.025 -11.814  71.553  1.00 87.20           H  
ATOM    910  CD  GLN A  60     -43.998 -12.138  72.158  1.00 87.20           C  
ATOM    911  NE2 GLN A  60     -43.904 -11.255  73.126  1.00 87.20           N  
ATOM    912 HE21 GLN A  60     -44.533 -10.466  73.168  1.00 87.20           H  
ATOM    913 HE22 GLN A  60     -43.215 -11.453  73.837  1.00 87.20           H  
ATOM    914  OE1 GLN A  60     -43.238 -13.093  72.163  1.00 87.20           O  
ATOM    915  N   GLN A  61     -45.822 -14.673  67.408  1.00 87.94           N  
ATOM    916  H   GLN A  61     -46.258 -15.212  68.142  1.00 87.94           H  
ATOM    917  CA  GLN A  61     -45.450 -15.354  66.165  1.00 87.94           C  
ATOM    918  HA  GLN A  61     -44.390 -15.185  65.974  1.00 87.94           H  
ATOM    919  C   GLN A  61     -46.211 -14.793  64.960  1.00 87.94           C  
ATOM    920  CB  GLN A  61     -45.691 -16.864  66.279  1.00 87.94           C  
ATOM    921  HB2 GLN A  61     -46.665 -17.050  66.732  1.00 87.94           H  
ATOM    922  HB3 GLN A  61     -45.695 -17.291  65.276  1.00 87.94           H  
ATOM    923  O   GLN A  61     -45.595 -14.538  63.928  1.00 87.94           O  
ATOM    924  CG  GLN A  61     -44.596 -17.570  67.089  1.00 87.94           C  
ATOM    925  HG2 GLN A  61     -43.630 -17.417  66.606  1.00 87.94           H  
ATOM    926  HG3 GLN A  61     -44.546 -17.140  68.089  1.00 87.94           H  
ATOM    927  CD  GLN A  61     -44.840 -19.072  67.210  1.00 87.94           C  
ATOM    928  NE2 GLN A  61     -44.177 -19.741  68.126  1.00 87.94           N  
ATOM    929 HE21 GLN A  61     -44.388 -20.727  68.189  1.00 87.94           H  
ATOM    930 HE22 GLN A  61     -43.548 -19.267  68.758  1.00 87.94           H  
ATOM    931  OE1 GLN A  61     -45.613 -19.680  66.488  1.00 87.94           O  
ATOM    932  N   GLN A  62     -47.519 -14.539  65.083  1.00 89.08           N  
ATOM    933  H   GLN A  62     -47.990 -14.798  65.938  1.00 89.08           H  
ATOM    934  CA  GLN A  62     -48.298 -13.905  64.015  1.00 89.08           C  
ATOM    935  HA  GLN A  62     -48.173 -14.481  63.098  1.00 89.08           H  
ATOM    936  C   GLN A  62     -47.805 -12.486  63.711  1.00 89.08           C  
ATOM    937  CB  GLN A  62     -49.789 -13.869  64.369  1.00 89.08           C  
ATOM    938  HB2 GLN A  62     -49.918 -13.568  65.409  1.00 89.08           H  
ATOM    939  HB3 GLN A  62     -50.276 -13.126  63.737  1.00 89.08           H  
ATOM    940  O   GLN A  62     -47.655 -12.137  62.542  1.00 89.08           O  
ATOM    941  CG  GLN A  62     -50.479 -15.217  64.124  1.00 89.08           C  
ATOM    942  HG2 GLN A  62     -50.337 -15.514  63.085  1.00 89.08           H  
ATOM    943  HG3 GLN A  62     -50.026 -15.975  64.762  1.00 89.08           H  
ATOM    944  CD  GLN A  62     -51.978 -15.168  64.409  1.00 89.08           C  
ATOM    945  NE2 GLN A  62     -52.651 -16.296  64.393  1.00 89.08           N  
ATOM    946 HE21 GLN A  62     -52.187 -17.175  64.215  1.00 89.08           H  
ATOM    947 HE22 GLN A  62     -53.639 -16.223  64.590  1.00 89.08           H  
ATOM    948  OE1 GLN A  62     -52.578 -14.132  64.644  1.00 89.08           O  
ATOM    949  N   GLN A  63     -47.498 -11.680  64.733  1.00 90.31           N  
ATOM    950  H   GLN A  63     -47.667 -12.001  65.676  1.00 90.31           H  
ATOM    951  CA  GLN A  63     -46.933 -10.342  64.534  1.00 90.31           C  
ATOM    952  HA  GLN A  63     -47.586  -9.780  63.866  1.00 90.31           H  
ATOM    953  C   GLN A  63     -45.556 -10.395  63.862  1.00 90.31           C  
ATOM    954  CB  GLN A  63     -46.839  -9.589  65.868  1.00 90.31           C  
ATOM    955  HB2 GLN A  63     -46.184  -8.729  65.734  1.00 90.31           H  
ATOM    956  HB3 GLN A  63     -46.401 -10.237  66.627  1.00 90.31           H  
ATOM    957  O   GLN A  63     -45.298  -9.609  62.953  1.00 90.31           O  
ATOM    958  CG  GLN A  63     -48.204  -9.076  66.347  1.00 90.31           C  
ATOM    959  HG2 GLN A  63     -48.892  -9.914  66.458  1.00 90.31           H  
ATOM    960  HG3 GLN A  63     -48.619  -8.396  65.603  1.00 90.31           H  
ATOM    961  CD  GLN A  63     -48.113  -8.333  67.678  1.00 90.31           C  
ATOM    962  NE2 GLN A  63     -49.208  -8.191  68.391  1.00 90.31           N  
ATOM    963 HE21 GLN A  63     -49.107  -7.700  69.268  1.00 90.31           H  
ATOM    964 HE22 GLN A  63     -50.082  -8.590  68.080  1.00 90.31           H  
ATOM    965  OE1 GLN A  63     -47.072  -7.857  68.101  1.00 90.31           O  
ATOM    966  N   GLN A  64     -44.689 -11.338  64.248  1.00 90.25           N  
ATOM    967  H   GLN A  64     -44.939 -11.939  65.021  1.00 90.25           H  
ATOM    968  CA  GLN A  64     -43.389 -11.538  63.601  1.00 90.25           C  
ATOM    969  HA  GLN A  64     -42.845 -10.593  63.596  1.00 90.25           H  
ATOM    970  C   GLN A  64     -43.540 -11.969  62.138  1.00 90.25           C  
ATOM    971  CB  GLN A  64     -42.557 -12.576  64.367  1.00 90.25           C  
ATOM    972  HB2 GLN A  64     -43.173 -13.444  64.599  1.00 90.25           H  
ATOM    973  HB3 GLN A  64     -41.736 -12.902  63.729  1.00 90.25           H  
ATOM    974  O   GLN A  64     -42.863 -11.417  61.273  1.00 90.25           O  
ATOM    975  CG  GLN A  64     -41.954 -12.006  65.658  1.00 90.25           C  
ATOM    976  HG2 GLN A  64     -42.749 -11.613  66.293  1.00 90.25           H  
ATOM    977  HG3 GLN A  64     -41.283 -11.184  65.412  1.00 90.25           H  
ATOM    978  CD  GLN A  64     -41.167 -13.051  66.444  1.00 90.25           C  
ATOM    979  NE2 GLN A  64     -40.914 -12.819  67.713  1.00 90.25           N  
ATOM    980 HE21 GLN A  64     -41.258 -11.983  68.163  1.00 90.25           H  
ATOM    981 HE22 GLN A  64     -40.402 -13.541  68.200  1.00 90.25           H  
ATOM    982  OE1 GLN A  64     -40.755 -14.088  65.950  1.00 90.25           O  
ATOM    983  N   GLN A  65     -44.456 -12.896  61.835  1.00 91.39           N  
ATOM    984  H   GLN A  65     -44.968 -13.337  62.586  1.00 91.39           H  
ATOM    985  CA  GLN A  65     -44.738 -13.310  60.457  1.00 91.39           C  
ATOM    986  HA  GLN A  65     -43.808 -13.631  59.987  1.00 91.39           H  
ATOM    987  C   GLN A  65     -45.285 -12.153  59.615  1.00 91.39           C  
ATOM    988  CB  GLN A  65     -45.726 -14.484  60.438  1.00 91.39           C  
ATOM    989  HB2 GLN A  65     -46.564 -14.269  61.101  1.00 91.39           H  
ATOM    990  HB3 GLN A  65     -46.112 -14.595  59.425  1.00 91.39           H  
ATOM    991  O   GLN A  65     -44.836 -11.962  58.486  1.00 91.39           O  
ATOM    992  CG  GLN A  65     -45.070 -15.810  60.845  1.00 91.39           C  
ATOM    993  HG2 GLN A  65     -44.267 -16.047  60.146  1.00 91.39           H  
ATOM    994  HG3 GLN A  65     -44.633 -15.712  61.839  1.00 91.39           H  
ATOM    995  CD  GLN A  65     -46.060 -16.971  60.853  1.00 91.39           C  
ATOM    996  NE2 GLN A  65     -45.733 -18.066  61.503  1.00 91.39           N  
ATOM    997 HE21 GLN A  65     -44.862 -18.124  62.010  1.00 91.39           H  
ATOM    998 HE22 GLN A  65     -46.423 -18.803  61.498  1.00 91.39           H  
ATOM    999  OE1 GLN A  65     -47.136 -16.933  60.281  1.00 91.39           O  
ATOM   1000  N   GLN A  66     -46.199 -11.340  60.158  1.00 92.30           N  
ATOM   1001  H   GLN A  66     -46.559 -11.559  61.076  1.00 92.30           H  
ATOM   1002  CA  GLN A  66     -46.714 -10.157  59.464  1.00 92.30           C  
ATOM   1003  HA  GLN A  66     -47.090 -10.459  58.486  1.00 92.30           H  
ATOM   1004  C   GLN A  66     -45.620  -9.113  59.214  1.00 92.30           C  
ATOM   1005  CB  GLN A  66     -47.865  -9.520  60.253  1.00 92.30           C  
ATOM   1006  HB2 GLN A  66     -48.034  -8.516  59.864  1.00 92.30           H  
ATOM   1007  HB3 GLN A  66     -47.591  -9.436  61.304  1.00 92.30           H  
ATOM   1008  O   GLN A  66     -45.533  -8.586  58.106  1.00 92.30           O  
ATOM   1009  CG  GLN A  66     -49.177 -10.305  60.118  1.00 92.30           C  
ATOM   1010  HG2 GLN A  66     -49.035 -11.320  60.489  1.00 92.30           H  
ATOM   1011  HG3 GLN A  66     -49.458 -10.365  59.066  1.00 92.30           H  
ATOM   1012  CD  GLN A  66     -50.324  -9.653  60.886  1.00 92.30           C  
ATOM   1013  NE2 GLN A  66     -51.390 -10.375  61.148  1.00 92.30           N  
ATOM   1014 HE21 GLN A  66     -52.129  -9.909  61.655  1.00 92.30           H  
ATOM   1015 HE22 GLN A  66     -51.444 -11.343  60.864  1.00 92.30           H  
ATOM   1016  OE1 GLN A  66     -50.296  -8.491  61.257  1.00 92.30           O  
ATOM   1017  N   GLN A  67     -44.754  -8.840  60.196  1.00 92.38           N  
ATOM   1018  H   GLN A  67     -44.882  -9.280  61.096  1.00 92.38           H  
ATOM   1019  CA  GLN A  67     -43.615  -7.931  60.017  1.00 92.38           C  
ATOM   1020  HA  GLN A  67     -43.980  -6.967  59.661  1.00 92.38           H  
ATOM   1021  C   GLN A  67     -42.637  -8.456  58.962  1.00 92.38           C  
ATOM   1022  CB  GLN A  67     -42.879  -7.716  61.346  1.00 92.38           C  
ATOM   1023  HB2 GLN A  67     -41.906  -7.273  61.136  1.00 92.38           H  
ATOM   1024  HB3 GLN A  67     -42.719  -8.675  61.839  1.00 92.38           H  
ATOM   1025  O   GLN A  67     -42.215  -7.700  58.088  1.00 92.38           O  
ATOM   1026  CG  GLN A  67     -43.639  -6.770  62.284  1.00 92.38           C  
ATOM   1027  HG2 GLN A  67     -43.741  -5.793  61.810  1.00 92.38           H  
ATOM   1028  HG3 GLN A  67     -44.639  -7.162  62.468  1.00 92.38           H  
ATOM   1029  CD  GLN A  67     -42.925  -6.583  63.620  1.00 92.38           C  
ATOM   1030  NE2 GLN A  67     -43.645  -6.280  64.677  1.00 92.38           N  
ATOM   1031 HE21 GLN A  67     -43.136  -6.170  65.542  1.00 92.38           H  
ATOM   1032 HE22 GLN A  67     -44.651  -6.206  64.612  1.00 92.38           H  
ATOM   1033  OE1 GLN A  67     -41.717  -6.692  63.750  1.00 92.38           O  
ATOM   1034  N   GLN A  68     -42.328  -9.754  58.983  1.00 92.86           N  
ATOM   1035  H   GLN A  68     -42.676 -10.325  59.740  1.00 92.86           H  
ATOM   1036  CA  GLN A  68     -41.460 -10.379  57.988  1.00 92.86           C  
ATOM   1037  HA  GLN A  68     -40.525  -9.818  57.953  1.00 92.86           H  
ATOM   1038  C   GLN A  68     -42.083 -10.333  56.587  1.00 92.86           C  
ATOM   1039  CB  GLN A  68     -41.151 -11.817  58.425  1.00 92.86           C  
ATOM   1040  HB2 GLN A  68     -42.056 -12.422  58.370  1.00 92.86           H  
ATOM   1041  HB3 GLN A  68     -40.803 -11.805  59.458  1.00 92.86           H  
ATOM   1042  O   GLN A  68     -41.391 -10.040  55.614  1.00 92.86           O  
ATOM   1043  CG  GLN A  68     -40.054 -12.442  57.555  1.00 92.86           C  
ATOM   1044  HG2 GLN A  68     -40.401 -12.536  56.527  1.00 92.86           H  
ATOM   1045  HG3 GLN A  68     -39.182 -11.787  57.563  1.00 92.86           H  
ATOM   1046  CD  GLN A  68     -39.642 -13.824  58.049  1.00 92.86           C  
ATOM   1047  NE2 GLN A  68     -38.371 -14.154  57.999  1.00 92.86           N  
ATOM   1048 HE21 GLN A  68     -37.677 -13.488  57.690  1.00 92.86           H  
ATOM   1049 HE22 GLN A  68     -38.145 -15.070  58.360  1.00 92.86           H  
ATOM   1050  OE1 GLN A  68     -40.444 -14.641  58.466  1.00 92.86           O  
ATOM   1051  N   GLN A  69     -43.393 -10.561  56.464  1.00 93.17           N  
ATOM   1052  H   GLN A  69     -43.914 -10.843  57.283  1.00 93.17           H  
ATOM   1053  CA  GLN A  69     -44.105 -10.452  55.192  1.00 93.17           C  
ATOM   1054  HA  GLN A  69     -43.576 -11.059  54.456  1.00 93.17           H  
ATOM   1055  C   GLN A  69     -44.122  -9.008  54.673  1.00 93.17           C  
ATOM   1056  CB  GLN A  69     -45.524 -11.013  55.347  1.00 93.17           C  
ATOM   1057  HB2 GLN A  69     -45.468 -11.998  55.811  1.00 93.17           H  
ATOM   1058  HB3 GLN A  69     -46.108 -10.357  55.992  1.00 93.17           H  
ATOM   1059  O   GLN A  69     -43.870  -8.790  53.489  1.00 93.17           O  
ATOM   1060  CG  GLN A  69     -46.220 -11.160  53.986  1.00 93.17           C  
ATOM   1061  HG2 GLN A  69     -45.609 -11.794  53.343  1.00 93.17           H  
ATOM   1062  HG3 GLN A  69     -46.321 -10.185  53.510  1.00 93.17           H  
ATOM   1063  CD  GLN A  69     -47.611 -11.772  54.105  1.00 93.17           C  
ATOM   1064  NE2 GLN A  69     -48.082 -12.464  53.091  1.00 93.17           N  
ATOM   1065 HE21 GLN A  69     -49.005 -12.852  53.224  1.00 93.17           H  
ATOM   1066 HE22 GLN A  69     -47.533 -12.611  52.256  1.00 93.17           H  
ATOM   1067  OE1 GLN A  69     -48.311 -11.628  55.091  1.00 93.17           O  
ATOM   1068  N   GLN A  70     -44.355  -8.017  55.540  1.00 93.57           N  
ATOM   1069  H   GLN A  70     -44.574  -8.252  56.497  1.00 93.57           H  
ATOM   1070  CA  GLN A  70     -44.270  -6.600  55.172  1.00 93.57           C  
ATOM   1071  HA  GLN A  70     -44.939  -6.410  54.333  1.00 93.57           H  
ATOM   1072  C   GLN A  70     -42.859  -6.225  54.712  1.00 93.57           C  
ATOM   1073  CB  GLN A  70     -44.695  -5.707  56.346  1.00 93.57           C  
ATOM   1074  HB2 GLN A  70     -44.208  -6.045  57.261  1.00 93.57           H  
ATOM   1075  HB3 GLN A  70     -44.367  -4.688  56.143  1.00 93.57           H  
ATOM   1076  O   GLN A  70     -42.713  -5.586  53.672  1.00 93.57           O  
ATOM   1077  CG  GLN A  70     -46.216  -5.688  56.544  1.00 93.57           C  
ATOM   1078  HG2 GLN A  70     -46.580  -6.704  56.697  1.00 93.57           H  
ATOM   1079  HG3 GLN A  70     -46.694  -5.290  55.648  1.00 93.57           H  
ATOM   1080  CD  GLN A  70     -46.639  -4.831  57.734  1.00 93.57           C  
ATOM   1081  NE2 GLN A  70     -47.839  -5.011  58.240  1.00 93.57           N  
ATOM   1082 HE21 GLN A  70     -48.450  -5.735  57.890  1.00 93.57           H  
ATOM   1083 HE22 GLN A  70     -48.071  -4.436  59.037  1.00 93.57           H  
ATOM   1084  OE1 GLN A  70     -45.920  -3.979  58.227  1.00 93.57           O  
ATOM   1085  N   GLN A  71     -41.823  -6.680  55.420  1.00 94.21           N  
ATOM   1086  H   GLN A  71     -42.004  -7.164  56.287  1.00 94.21           H  
ATOM   1087  CA  GLN A  71     -40.432  -6.448  55.036  1.00 94.21           C  
ATOM   1088  HA  GLN A  71     -40.288  -5.375  54.914  1.00 94.21           H  
ATOM   1089  C   GLN A  71     -40.090  -7.123  53.700  1.00 94.21           C  
ATOM   1090  CB  GLN A  71     -39.520  -6.937  56.169  1.00 94.21           C  
ATOM   1091  HB2 GLN A  71     -39.561  -8.025  56.231  1.00 94.21           H  
ATOM   1092  HB3 GLN A  71     -39.872  -6.521  57.113  1.00 94.21           H  
ATOM   1093  O   GLN A  71     -39.461  -6.504  52.843  1.00 94.21           O  
ATOM   1094  CG  GLN A  71     -38.070  -6.482  55.955  1.00 94.21           C  
ATOM   1095  HG2 GLN A  71     -38.052  -5.396  55.869  1.00 94.21           H  
ATOM   1096  HG3 GLN A  71     -37.681  -6.907  55.030  1.00 94.21           H  
ATOM   1097  CD  GLN A  71     -37.145  -6.900  57.092  1.00 94.21           C  
ATOM   1098  NE2 GLN A  71     -36.014  -6.247  57.243  1.00 94.21           N  
ATOM   1099 HE21 GLN A  71     -35.446  -6.541  58.025  1.00 94.21           H  
ATOM   1100 HE22 GLN A  71     -35.795  -5.452  56.661  1.00 94.21           H  
ATOM   1101  OE1 GLN A  71     -37.392  -7.823  57.849  1.00 94.21           O  
ATOM   1102  N   ASN A  72     -40.550  -8.357  53.474  1.00 94.60           N  
ATOM   1103  H   ASN A  72     -41.008  -8.839  54.234  1.00 94.60           H  
ATOM   1104  CA  ASN A  72     -40.377  -9.062  52.203  1.00 94.60           C  
ATOM   1105  HA  ASN A  72     -39.316  -9.089  51.955  1.00 94.60           H  
ATOM   1106  C   ASN A  72     -41.081  -8.333  51.051  1.00 94.60           C  
ATOM   1107  CB  ASN A  72     -40.887 -10.507  52.342  1.00 94.60           C  
ATOM   1108  HB2 ASN A  72     -41.882 -10.503  52.787  1.00 94.60           H  
ATOM   1109  HB3 ASN A  72     -40.963 -10.955  51.352  1.00 94.60           H  
ATOM   1110  O   ASN A  72     -40.486  -8.156  49.989  1.00 94.60           O  
ATOM   1111  CG  ASN A  72     -39.972 -11.395  53.168  1.00 94.60           C  
ATOM   1112  ND2 ASN A  72     -40.446 -12.551  53.570  1.00 94.60           N  
ATOM   1113 HD21 ASN A  72     -41.409 -12.801  53.393  1.00 94.60           H  
ATOM   1114 HD22 ASN A  72     -39.820 -13.122  54.120  1.00 94.60           H  
ATOM   1115  OD1 ASN A  72     -38.815 -11.098  53.419  1.00 94.60           O  
ATOM   1116  N   ASN A  73     -42.307  -7.849  51.269  1.00 94.88           N  
ATOM   1117  H   ASN A  73     -42.757  -8.061  52.148  1.00 94.88           H  
ATOM   1118  CA  ASN A  73     -43.043  -7.054  50.285  1.00 94.88           C  
ATOM   1119  HA  ASN A  73     -43.093  -7.606  49.347  1.00 94.88           H  
ATOM   1120  C   ASN A  73     -42.334  -5.726  49.989  1.00 94.88           C  
ATOM   1121  CB  ASN A  73     -44.475  -6.813  50.795  1.00 94.88           C  
ATOM   1122  HB2 ASN A  73     -44.948  -6.057  50.168  1.00 94.88           H  
ATOM   1123  HB3 ASN A  73     -44.442  -6.438  51.817  1.00 94.88           H  
ATOM   1124  O   ASN A  73     -42.221  -5.338  48.828  1.00 94.88           O  
ATOM   1125  CG  ASN A  73     -45.359  -8.047  50.746  1.00 94.88           C  
ATOM   1126  ND2 ASN A  73     -46.523  -7.983  51.351  1.00 94.88           N  
ATOM   1127 HD21 ASN A  73     -47.104  -8.807  51.285  1.00 94.88           H  
ATOM   1128 HD22 ASN A  73     -46.796  -7.153  51.857  1.00 94.88           H  
ATOM   1129  OD1 ASN A  73     -45.054  -9.061  50.142  1.00 94.88           O  
ATOM   1130  N   GLN A  74     -41.805  -5.051  51.012  1.00 95.43           N  
ATOM   1131  H   GLN A  74     -41.964  -5.393  51.949  1.00 95.43           H  
ATOM   1132  CA  GLN A  74     -41.057  -3.804  50.854  1.00 95.43           C  
ATOM   1133  HA  GLN A  74     -41.664  -3.119  50.262  1.00 95.43           H  
ATOM   1134  C   GLN A  74     -39.735  -4.024  50.103  1.00 95.43           C  
ATOM   1135  CB  GLN A  74     -40.844  -3.181  52.241  1.00 95.43           C  
ATOM   1136  HB2 GLN A  74     -41.798  -3.169  52.768  1.00 95.43           H  
ATOM   1137  HB3 GLN A  74     -40.139  -3.786  52.812  1.00 95.43           H  
ATOM   1138  O   GLN A  74     -39.416  -3.258  49.196  1.00 95.43           O  
ATOM   1139  CG  GLN A  74     -40.333  -1.735  52.155  1.00 95.43           C  
ATOM   1140  HG2 GLN A  74     -41.025  -1.147  51.553  1.00 95.43           H  
ATOM   1141  HG3 GLN A  74     -39.356  -1.721  51.672  1.00 95.43           H  
ATOM   1142  CD  GLN A  74     -40.204  -1.072  53.525  1.00 95.43           C  
ATOM   1143  NE2 GLN A  74     -39.862   0.196  53.575  1.00 95.43           N  
ATOM   1144 HE21 GLN A  74     -39.800   0.590  54.503  1.00 95.43           H  
ATOM   1145 HE22 GLN A  74     -39.682   0.722  52.732  1.00 95.43           H  
ATOM   1146  OE1 GLN A  74     -40.402  -1.661  54.572  1.00 95.43           O  
ATOM   1147  N   ASN A  75     -39.004  -5.100  50.408  1.00 95.55           N  
ATOM   1148  H   ASN A  75     -39.290  -5.657  51.201  1.00 95.55           H  
ATOM   1149  CA  ASN A  75     -37.789  -5.497  49.690  1.00 95.55           C  
ATOM   1150  HA  ASN A  75     -37.087  -4.663  49.680  1.00 95.55           H  
ATOM   1151  C   ASN A  75     -38.085  -5.867  48.228  1.00 95.55           C  
ATOM   1152  CB  ASN A  75     -37.146  -6.689  50.420  1.00 95.55           C  
ATOM   1153  HB2 ASN A  75     -37.902  -7.452  50.605  1.00 95.55           H  
ATOM   1154  HB3 ASN A  75     -36.375  -7.124  49.783  1.00 95.55           H  
ATOM   1155  O   ASN A  75     -37.322  -5.510  47.326  1.00 95.55           O  
ATOM   1156  CG  ASN A  75     -36.479  -6.322  51.733  1.00 95.55           C  
ATOM   1157  ND2 ASN A  75     -36.227  -7.294  52.578  1.00 95.55           N  
ATOM   1158 HD21 ASN A  75     -36.557  -8.231  52.399  1.00 95.55           H  
ATOM   1159 HD22 ASN A  75     -35.774  -7.028  53.441  1.00 95.55           H  
ATOM   1160  OD1 ASN A  75     -36.133  -5.184  52.002  1.00 95.55           O  
ATOM   1161  N   HIS A  76     -39.203  -6.554  47.974  1.00 94.79           N  
ATOM   1162  H   HIS A  76     -39.763  -6.876  48.750  1.00 94.79           H  
ATOM   1163  CA  HIS A  76     -39.641  -6.879  46.620  1.00 94.79           C  
ATOM   1164  HA  HIS A  76     -38.811  -7.362  46.102  1.00 94.79           H  
ATOM   1165  C   HIS A  76     -39.997  -5.616  45.828  1.00 94.79           C  
ATOM   1166  CB  HIS A  76     -40.815  -7.863  46.666  1.00 94.79           C  
ATOM   1167  HB2 HIS A  76     -41.684  -7.382  47.115  1.00 94.79           H  
ATOM   1168  HB3 HIS A  76     -40.541  -8.717  47.287  1.00 94.79           H  
ATOM   1169  O   HIS A  76     -39.508  -5.442  44.713  1.00 94.79           O  
ATOM   1170  CG  HIS A  76     -41.175  -8.376  45.296  1.00 94.79           C  
ATOM   1171  CD2 HIS A  76     -42.382  -8.271  44.659  1.00 94.79           C  
ATOM   1172  HD2 HIS A  76     -43.271  -7.803  45.055  1.00 94.79           H  
ATOM   1173  ND1 HIS A  76     -40.322  -9.035  44.440  1.00 94.79           N  
ATOM   1174  HD1 HIS A  76     -39.362  -9.283  44.632  1.00 94.79           H  
ATOM   1175  CE1 HIS A  76     -40.996  -9.330  43.319  1.00 94.79           C  
ATOM   1176  HE1 HIS A  76     -40.591  -9.862  42.471  1.00 94.79           H  
ATOM   1177  NE2 HIS A  76     -42.256  -8.882  43.405  1.00 94.79           N  
ATOM   1178  N   LEU A  77     -40.763  -4.697  46.425  1.00 96.06           N  
ATOM   1179  H   LEU A  77     -41.151  -4.911  47.333  1.00 96.06           H  
ATOM   1180  CA  LEU A  77     -41.107  -3.410  45.818  1.00 96.06           C  
ATOM   1181  HA  LEU A  77     -41.597  -3.608  44.864  1.00 96.06           H  
ATOM   1182  C   LEU A  77     -39.859  -2.565  45.537  1.00 96.06           C  
ATOM   1183  CB  LEU A  77     -42.084  -2.669  46.749  1.00 96.06           C  
ATOM   1184  HB2 LEU A  77     -42.938  -3.316  46.953  1.00 96.06           H  
ATOM   1185  HB3 LEU A  77     -41.581  -2.471  47.695  1.00 96.06           H  
ATOM   1186  O   LEU A  77     -39.729  -1.991  44.459  1.00 96.06           O  
ATOM   1187  CG  LEU A  77     -42.601  -1.336  46.174  1.00 96.06           C  
ATOM   1188  HG  LEU A  77     -41.759  -0.691  45.921  1.00 96.06           H  
ATOM   1189  CD1 LEU A  77     -43.461  -1.546  44.928  1.00 96.06           C  
ATOM   1190 HD11 LEU A  77     -42.858  -1.952  44.116  1.00 96.06           H  
ATOM   1191 HD12 LEU A  77     -43.871  -0.591  44.596  1.00 96.06           H  
ATOM   1192 HD13 LEU A  77     -44.281  -2.231  45.144  1.00 96.06           H  
ATOM   1193  CD2 LEU A  77     -43.441  -0.613  47.226  1.00 96.06           C  
ATOM   1194 HD21 LEU A  77     -42.838  -0.426  48.115  1.00 96.06           H  
ATOM   1195 HD22 LEU A  77     -44.304  -1.221  47.497  1.00 96.06           H  
ATOM   1196 HD23 LEU A  77     -43.785   0.343  46.829  1.00 96.06           H  
ATOM   1197  N   TYR A  78     -38.910  -2.527  46.474  1.00 95.96           N  
ATOM   1198  H   TYR A  78     -39.085  -2.984  47.357  1.00 95.96           H  
ATOM   1199  CA  TYR A  78     -37.640  -1.828  46.293  1.00 95.96           C  
ATOM   1200  HA  TYR A  78     -37.847  -0.784  46.056  1.00 95.96           H  
ATOM   1201  C   TYR A  78     -36.831  -2.412  45.124  1.00 95.96           C  
ATOM   1202  CB  TYR A  78     -36.857  -1.881  47.609  1.00 95.96           C  
ATOM   1203  HB2 TYR A  78     -36.647  -2.919  47.864  1.00 95.96           H  
ATOM   1204  HB3 TYR A  78     -37.476  -1.465  48.404  1.00 95.96           H  
ATOM   1205  O   TYR A  78     -36.319  -1.669  44.288  1.00 95.96           O  
ATOM   1206  CG  TYR A  78     -35.563  -1.102  47.565  1.00 95.96           C  
ATOM   1207  CD1 TYR A  78     -34.336  -1.779  47.443  1.00 95.96           C  
ATOM   1208  HD1 TYR A  78     -34.311  -2.858  47.395  1.00 95.96           H  
ATOM   1209  CD2 TYR A  78     -35.591   0.304  47.636  1.00 95.96           C  
ATOM   1210  HD2 TYR A  78     -36.537   0.817  47.730  1.00 95.96           H  
ATOM   1211  CE1 TYR A  78     -33.138  -1.046  47.403  1.00 95.96           C  
ATOM   1212  HE1 TYR A  78     -32.192  -1.564  47.344  1.00 95.96           H  
ATOM   1213  CE2 TYR A  78     -34.395   1.041  47.560  1.00 95.96           C  
ATOM   1214  HE2 TYR A  78     -34.422   2.121  47.589  1.00 95.96           H  
ATOM   1215  OH  TYR A  78     -32.009   1.066  47.298  1.00 95.96           O  
ATOM   1216  HH  TYR A  78     -32.151   2.009  47.402  1.00 95.96           H  
ATOM   1217  CZ  TYR A  78     -33.165   0.363  47.429  1.00 95.96           C  
ATOM   1218  N   THR A  79     -36.790  -3.742  45.003  1.00 95.45           N  
ATOM   1219  H   THR A  79     -37.248  -4.297  45.712  1.00 95.45           H  
ATOM   1220  CA  THR A  79     -36.118  -4.436  43.895  1.00 95.45           C  
ATOM   1221  HA  THR A  79     -35.095  -4.067  43.820  1.00 95.45           H  
ATOM   1222  C   THR A  79     -36.806  -4.158  42.553  1.00 95.45           C  
ATOM   1223  CB  THR A  79     -36.071  -5.950  44.160  1.00 95.45           C  
ATOM   1224  HB  THR A  79     -37.088  -6.340  44.202  1.00 95.45           H  
ATOM   1225  O   THR A  79     -36.131  -3.880  41.563  1.00 95.45           O  
ATOM   1226  CG2 THR A  79     -35.302  -6.701  43.073  1.00 95.45           C  
ATOM   1227 HG21 THR A  79     -35.862  -6.664  42.139  1.00 95.45           H  
ATOM   1228 HG22 THR A  79     -35.181  -7.744  43.366  1.00 95.45           H  
ATOM   1229 HG23 THR A  79     -34.320  -6.250  42.926  1.00 95.45           H  
ATOM   1230  OG1 THR A  79     -35.446  -6.243  45.390  1.00 95.45           O  
ATOM   1231  HG1 THR A  79     -36.054  -6.025  46.100  1.00 95.45           H  
ATOM   1232  N   GLN A  80     -38.143  -4.163  42.508  1.00 96.02           N  
ATOM   1233  H   GLN A  80     -38.658  -4.410  43.341  1.00 96.02           H  
ATOM   1234  CA  GLN A  80     -38.904  -3.791  41.309  1.00 96.02           C  
ATOM   1235  HA  GLN A  80     -38.592  -4.417  40.473  1.00 96.02           H  
ATOM   1236  C   GLN A  80     -38.655  -2.333  40.900  1.00 96.02           C  
ATOM   1237  CB  GLN A  80     -40.407  -3.994  41.539  1.00 96.02           C  
ATOM   1238  HB2 GLN A  80     -40.939  -3.476  40.742  1.00 96.02           H  
ATOM   1239  HB3 GLN A  80     -40.698  -3.539  42.486  1.00 96.02           H  
ATOM   1240  O   GLN A  80     -38.476  -2.056  39.717  1.00 96.02           O  
ATOM   1241  CG  GLN A  80     -40.857  -5.464  41.519  1.00 96.02           C  
ATOM   1242  HG2 GLN A  80     -40.523  -5.930  40.592  1.00 96.02           H  
ATOM   1243  HG3 GLN A  80     -40.416  -6.005  42.356  1.00 96.02           H  
ATOM   1244  CD  GLN A  80     -42.379  -5.583  41.596  1.00 96.02           C  
ATOM   1245  NE2 GLN A  80     -42.938  -6.766  41.539  1.00 96.02           N  
ATOM   1246 HE21 GLN A  80     -42.403  -7.600  41.740  1.00 96.02           H  
ATOM   1247 HE22 GLN A  80     -43.945  -6.771  41.623  1.00 96.02           H  
ATOM   1248  OE1 GLN A  80     -43.113  -4.616  41.709  1.00 96.02           O  
ATOM   1249  N   LEU A  81     -38.587  -1.400  41.856  1.00 96.22           N  
ATOM   1250  H   LEU A  81     -38.789  -1.674  42.807  1.00 96.22           H  
ATOM   1251  CA  LEU A  81     -38.268   0.005  41.583  1.00 96.22           C  
ATOM   1252  HA  LEU A  81     -38.958   0.379  40.827  1.00 96.22           H  
ATOM   1253  C   LEU A  81     -36.861   0.168  41.000  1.00 96.22           C  
ATOM   1254  CB  LEU A  81     -38.418   0.834  42.870  1.00 96.22           C  
ATOM   1255  HB2 LEU A  81     -37.895   1.782  42.744  1.00 96.22           H  
ATOM   1256  HB3 LEU A  81     -37.933   0.301  43.688  1.00 96.22           H  
ATOM   1257  O   LEU A  81     -36.688   0.919  40.042  1.00 96.22           O  
ATOM   1258  CG  LEU A  81     -39.876   1.137  43.256  1.00 96.22           C  
ATOM   1259  HG  LEU A  81     -40.469   0.223  43.229  1.00 96.22           H  
ATOM   1260  CD1 LEU A  81     -39.916   1.705  44.675  1.00 96.22           C  
ATOM   1261 HD11 LEU A  81     -39.512   0.970  45.371  1.00 96.22           H  
ATOM   1262 HD12 LEU A  81     -40.949   1.913  44.956  1.00 96.22           H  
ATOM   1263 HD13 LEU A  81     -39.331   2.623  44.733  1.00 96.22           H  
ATOM   1264  CD2 LEU A  81     -40.510   2.164  42.313  1.00 96.22           C  
ATOM   1265 HD21 LEU A  81     -39.923   3.083  42.305  1.00 96.22           H  
ATOM   1266 HD22 LEU A  81     -41.522   2.388  42.649  1.00 96.22           H  
ATOM   1267 HD23 LEU A  81     -40.571   1.762  41.302  1.00 96.22           H  
ATOM   1268  N   GLN A  82     -35.870  -0.560  41.523  1.00 95.61           N  
ATOM   1269  H   GLN A  82     -36.063  -1.136  42.330  1.00 95.61           H  
ATOM   1270  CA  GLN A  82     -34.521  -0.564  40.953  1.00 95.61           C  
ATOM   1271  HA  GLN A  82     -34.151   0.460  40.905  1.00 95.61           H  
ATOM   1272  C   GLN A  82     -34.505  -1.117  39.521  1.00 95.61           C  
ATOM   1273  CB  GLN A  82     -33.574  -1.386  41.832  1.00 95.61           C  
ATOM   1274  HB2 GLN A  82     -34.015  -2.362  42.036  1.00 95.61           H  
ATOM   1275  HB3 GLN A  82     -32.650  -1.543  41.275  1.00 95.61           H  
ATOM   1276  O   GLN A  82     -33.871  -0.526  38.648  1.00 95.61           O  
ATOM   1277  CG  GLN A  82     -33.215  -0.699  43.156  1.00 95.61           C  
ATOM   1278  HG2 GLN A  82     -34.098  -0.588  43.785  1.00 95.61           H  
ATOM   1279  HG3 GLN A  82     -32.820   0.295  42.946  1.00 95.61           H  
ATOM   1280  CD  GLN A  82     -32.158  -1.489  43.921  1.00 95.61           C  
ATOM   1281  NE2 GLN A  82     -31.529  -0.912  44.916  1.00 95.61           N  
ATOM   1282 HE21 GLN A  82     -31.807  -0.008  45.271  1.00 95.61           H  
ATOM   1283 HE22 GLN A  82     -30.826  -1.478  45.369  1.00 95.61           H  
ATOM   1284  OE1 GLN A  82     -31.832  -2.625  43.624  1.00 95.61           O  
ATOM   1285  N   GLN A  83     -35.231  -2.207  39.250  1.00 94.90           N  
ATOM   1286  H   GLN A  83     -35.714  -2.669  40.007  1.00 94.90           H  
ATOM   1287  CA  GLN A  83     -35.352  -2.760  37.895  1.00 94.90           C  
ATOM   1288  HA  GLN A  83     -34.355  -2.933  37.492  1.00 94.90           H  
ATOM   1289  C   GLN A  83     -36.060  -1.791  36.943  1.00 94.90           C  
ATOM   1290  CB  GLN A  83     -36.103  -4.096  37.925  1.00 94.90           C  
ATOM   1291  HB2 GLN A  83     -36.363  -4.373  36.904  1.00 94.90           H  
ATOM   1292  HB3 GLN A  83     -37.026  -3.984  38.494  1.00 94.90           H  
ATOM   1293  O   GLN A  83     -35.590  -1.585  35.829  1.00 94.90           O  
ATOM   1294  CG  GLN A  83     -35.261  -5.228  38.528  1.00 94.90           C  
ATOM   1295  HG2 GLN A  83     -34.371  -5.380  37.917  1.00 94.90           H  
ATOM   1296  HG3 GLN A  83     -34.938  -4.953  39.532  1.00 94.90           H  
ATOM   1297  CD  GLN A  83     -36.026  -6.545  38.607  1.00 94.90           C  
ATOM   1298  NE2 GLN A  83     -35.498  -7.532  39.296  1.00 94.90           N  
ATOM   1299 HE21 GLN A  83     -36.024  -8.394  39.295  1.00 94.90           H  
ATOM   1300 HE22 GLN A  83     -34.609  -7.417  39.761  1.00 94.90           H  
ATOM   1301  OE1 GLN A  83     -37.099  -6.729  38.057  1.00 94.90           O  
ATOM   1302  N   LEU A  84     -37.144  -1.143  37.376  1.00 94.54           N  
ATOM   1303  H   LEU A  84     -37.509  -1.379  38.287  1.00 94.54           H  
ATOM   1304  CA  LEU A  84     -37.847  -0.129  36.586  1.00 94.54           C  
ATOM   1305  HA  LEU A  84     -38.134  -0.566  35.629  1.00 94.54           H  
ATOM   1306  C   LEU A  84     -36.948   1.068  36.270  1.00 94.54           C  
ATOM   1307  CB  LEU A  84     -39.104   0.334  37.341  1.00 94.54           C  
ATOM   1308  HB2 LEU A  84     -39.427   1.297  36.945  1.00 94.54           H  
ATOM   1309  HB3 LEU A  84     -38.845   0.483  38.389  1.00 94.54           H  
ATOM   1310  O   LEU A  84     -36.949   1.537  35.135  1.00 94.54           O  
ATOM   1311  CG  LEU A  84     -40.282  -0.650  37.239  1.00 94.54           C  
ATOM   1312  HG  LEU A  84     -39.934  -1.668  37.415  1.00 94.54           H  
ATOM   1313  CD1 LEU A  84     -41.329  -0.302  38.296  1.00 94.54           C  
ATOM   1314 HD11 LEU A  84     -41.692   0.716  38.153  1.00 94.54           H  
ATOM   1315 HD12 LEU A  84     -40.889  -0.397  39.289  1.00 94.54           H  
ATOM   1316 HD13 LEU A  84     -42.165  -0.999  38.227  1.00 94.54           H  
ATOM   1317  CD2 LEU A  84     -40.950  -0.580  35.862  1.00 94.54           C  
ATOM   1318 HD21 LEU A  84     -41.790  -1.274  35.833  1.00 94.54           H  
ATOM   1319 HD22 LEU A  84     -41.314   0.429  35.667  1.00 94.54           H  
ATOM   1320 HD23 LEU A  84     -40.244  -0.870  35.084  1.00 94.54           H  
ATOM   1321  N   GLN A  85     -36.149   1.535  37.232  1.00 94.03           N  
ATOM   1322  H   GLN A  85     -36.211   1.129  38.155  1.00 94.03           H  
ATOM   1323  CA  GLN A  85     -35.168   2.595  36.993  1.00 94.03           C  
ATOM   1324  HA  GLN A  85     -35.677   3.460  36.566  1.00 94.03           H  
ATOM   1325  C   GLN A  85     -34.106   2.159  35.978  1.00 94.03           C  
ATOM   1326  CB  GLN A  85     -34.509   3.018  38.311  1.00 94.03           C  
ATOM   1327  HB2 GLN A  85     -34.191   2.132  38.860  1.00 94.03           H  
ATOM   1328  HB3 GLN A  85     -33.627   3.618  38.088  1.00 94.03           H  
ATOM   1329  O   GLN A  85     -33.796   2.925  35.070  1.00 94.03           O  
ATOM   1330  CG  GLN A  85     -35.452   3.858  39.183  1.00 94.03           C  
ATOM   1331  HG2 GLN A  85     -36.392   3.328  39.335  1.00 94.03           H  
ATOM   1332  HG3 GLN A  85     -35.676   4.793  38.670  1.00 94.03           H  
ATOM   1333  CD  GLN A  85     -34.853   4.187  40.547  1.00 94.03           C  
ATOM   1334  NE2 GLN A  85     -35.637   4.714  41.461  1.00 94.03           N  
ATOM   1335 HE21 GLN A  85     -36.615   4.875  41.267  1.00 94.03           H  
ATOM   1336 HE22 GLN A  85     -35.197   4.928  42.344  1.00 94.03           H  
ATOM   1337  OE1 GLN A  85     -33.679   4.003  40.824  1.00 94.03           O  
ATOM   1338  N   GLN A  86     -33.601   0.924  36.068  1.00 93.23           N  
ATOM   1339  H   GLN A  86     -33.875   0.342  36.846  1.00 93.23           H  
ATOM   1340  CA  GLN A  86     -32.658   0.381  35.084  1.00 93.23           C  
ATOM   1341  HA  GLN A  86     -31.814   1.064  34.987  1.00 93.23           H  
ATOM   1342  C   GLN A  86     -33.287   0.246  33.692  1.00 93.23           C  
ATOM   1343  CB  GLN A  86     -32.128  -0.982  35.544  1.00 93.23           C  
ATOM   1344  HB2 GLN A  86     -31.612  -1.456  34.709  1.00 93.23           H  
ATOM   1345  HB3 GLN A  86     -32.961  -1.621  35.836  1.00 93.23           H  
ATOM   1346  O   GLN A  86     -32.657   0.621  32.708  1.00 93.23           O  
ATOM   1347  CG  GLN A  86     -31.140  -0.864  36.710  1.00 93.23           C  
ATOM   1348  HG2 GLN A  86     -31.595  -0.301  37.526  1.00 93.23           H  
ATOM   1349  HG3 GLN A  86     -30.253  -0.322  36.383  1.00 93.23           H  
ATOM   1350  CD  GLN A  86     -30.709  -2.233  37.226  1.00 93.23           C  
ATOM   1351  NE2 GLN A  86     -30.458  -2.370  38.510  1.00 93.23           N  
ATOM   1352 HE21 GLN A  86     -30.581  -1.591  39.141  1.00 93.23           H  
ATOM   1353 HE22 GLN A  86     -30.175  -3.291  38.810  1.00 93.23           H  
ATOM   1354  OE1 GLN A  86     -30.584  -3.204  36.500  1.00 93.23           O  
ATOM   1355  N   ILE A  87     -34.534  -0.228  33.592  1.00 91.28           N  
ATOM   1356  H   ILE A  87     -34.984  -0.560  34.433  1.00 91.28           H  
ATOM   1357  CA  ILE A  87     -35.267  -0.323  32.321  1.00 91.28           C  
ATOM   1358  HA  ILE A  87     -34.657  -0.881  31.610  1.00 91.28           H  
ATOM   1359  C   ILE A  87     -35.478   1.069  31.727  1.00 91.28           C  
ATOM   1360  CB  ILE A  87     -36.606  -1.075  32.501  1.00 91.28           C  
ATOM   1361  HB  ILE A  87     -37.132  -0.646  33.354  1.00 91.28           H  
ATOM   1362  O   ILE A  87     -35.232   1.257  30.542  1.00 91.28           O  
ATOM   1363  CG1 ILE A  87     -36.341  -2.573  32.776  1.00 91.28           C  
ATOM   1364 HG12 ILE A  87     -35.986  -3.053  31.864  1.00 91.28           H  
ATOM   1365 HG13 ILE A  87     -35.553  -2.678  33.522  1.00 91.28           H  
ATOM   1366  CG2 ILE A  87     -37.508  -0.930  31.256  1.00 91.28           C  
ATOM   1367 HG21 ILE A  87     -36.982  -1.283  30.369  1.00 91.28           H  
ATOM   1368 HG22 ILE A  87     -37.800   0.110  31.111  1.00 91.28           H  
ATOM   1369 HG23 ILE A  87     -38.427  -1.502  31.378  1.00 91.28           H  
ATOM   1370  CD1 ILE A  87     -37.569  -3.331  33.296  1.00 91.28           C  
ATOM   1371 HD11 ILE A  87     -37.273  -4.342  33.576  1.00 91.28           H  
ATOM   1372 HD12 ILE A  87     -37.972  -2.828  34.175  1.00 91.28           H  
ATOM   1373 HD13 ILE A  87     -38.339  -3.399  32.527  1.00 91.28           H  
ATOM   1374  N   GLN A  88     -35.880   2.057  32.530  1.00 89.63           N  
ATOM   1375  H   GLN A  88     -36.081   1.844  33.496  1.00 89.63           H  
ATOM   1376  CA  GLN A  88     -36.059   3.434  32.064  1.00 89.63           C  
ATOM   1377  HA  GLN A  88     -36.727   3.436  31.203  1.00 89.63           H  
ATOM   1378  C   GLN A  88     -34.735   4.056  31.613  1.00 89.63           C  
ATOM   1379  CB  GLN A  88     -36.684   4.288  33.172  1.00 89.63           C  
ATOM   1380  HB2 GLN A  88     -36.594   5.339  32.898  1.00 89.63           H  
ATOM   1381  HB3 GLN A  88     -36.140   4.130  34.103  1.00 89.63           H  
ATOM   1382  O   GLN A  88     -34.688   4.684  30.560  1.00 89.63           O  
ATOM   1383  CG  GLN A  88     -38.171   3.972  33.381  1.00 89.63           C  
ATOM   1384  HG2 GLN A  88     -38.310   2.901  33.531  1.00 89.63           H  
ATOM   1385  HG3 GLN A  88     -38.729   4.257  32.489  1.00 89.63           H  
ATOM   1386  CD  GLN A  88     -38.747   4.724  34.575  1.00 89.63           C  
ATOM   1387  NE2 GLN A  88     -39.761   4.192  35.221  1.00 89.63           N  
ATOM   1388 HE21 GLN A  88     -40.126   4.733  35.992  1.00 89.63           H  
ATOM   1389 HE22 GLN A  88     -40.135   3.299  34.935  1.00 89.63           H  
ATOM   1390  OE1 GLN A  88     -38.318   5.803  34.947  1.00 89.63           O  
ATOM   1391  N   GLN A  89     -33.646   3.845  32.358  1.00 87.75           N  
ATOM   1392  H   GLN A  89     -33.743   3.343  33.229  1.00 87.75           H  
ATOM   1393  CA  GLN A  89     -32.308   4.290  31.958  1.00 87.75           C  
ATOM   1394  HA  GLN A  89     -32.324   5.364  31.773  1.00 87.75           H  
ATOM   1395  C   GLN A  89     -31.856   3.612  30.663  1.00 87.75           C  
ATOM   1396  CB  GLN A  89     -31.301   3.992  33.075  1.00 87.75           C  
ATOM   1397  HB2 GLN A  89     -31.443   2.971  33.428  1.00 87.75           H  
ATOM   1398  HB3 GLN A  89     -30.292   4.075  32.671  1.00 87.75           H  
ATOM   1399  O   GLN A  89     -31.349   4.282  29.767  1.00 87.75           O  
ATOM   1400  CG  GLN A  89     -31.423   4.972  34.249  1.00 87.75           C  
ATOM   1401  HG2 GLN A  89     -31.175   5.974  33.900  1.00 87.75           H  
ATOM   1402  HG3 GLN A  89     -32.449   4.994  34.619  1.00 87.75           H  
ATOM   1403  CD  GLN A  89     -30.493   4.618  35.405  1.00 87.75           C  
ATOM   1404  NE2 GLN A  89     -30.489   5.402  36.460  1.00 87.75           N  
ATOM   1405 HE21 GLN A  89     -31.111   6.195  36.516  1.00 87.75           H  
ATOM   1406 HE22 GLN A  89     -29.870   5.124  37.208  1.00 87.75           H  
ATOM   1407  OE1 GLN A  89     -29.742   3.656  35.391  1.00 87.75           O  
ATOM   1408  N   PHE A  90     -32.082   2.305  30.525  1.00 86.72           N  
ATOM   1409  H   PHE A  90     -32.462   1.794  31.309  1.00 86.72           H  
ATOM   1410  CA  PHE A  90     -31.776   1.561  29.307  1.00 86.72           C  
ATOM   1411  HA  PHE A  90     -30.728   1.718  29.055  1.00 86.72           H  
ATOM   1412  C   PHE A  90     -32.613   2.056  28.122  1.00 86.72           C  
ATOM   1413  CB  PHE A  90     -31.992   0.066  29.558  1.00 86.72           C  
ATOM   1414  HB2 PHE A  90     -31.344  -0.254  30.374  1.00 86.72           H  
ATOM   1415  HB3 PHE A  90     -33.023  -0.106  29.870  1.00 86.72           H  
ATOM   1416  O   PHE A  90     -32.070   2.301  27.050  1.00 86.72           O  
ATOM   1417  CG  PHE A  90     -31.692  -0.785  28.343  1.00 86.72           C  
ATOM   1418  CD1 PHE A  90     -32.741  -1.283  27.546  1.00 86.72           C  
ATOM   1419  HD1 PHE A  90     -33.767  -1.074  27.811  1.00 86.72           H  
ATOM   1420  CD2 PHE A  90     -30.357  -1.049  27.988  1.00 86.72           C  
ATOM   1421  HD2 PHE A  90     -29.550  -0.657  28.590  1.00 86.72           H  
ATOM   1422  CE1 PHE A  90     -32.453  -2.052  26.405  1.00 86.72           C  
ATOM   1423  HE1 PHE A  90     -33.258  -2.438  25.797  1.00 86.72           H  
ATOM   1424  CE2 PHE A  90     -30.069  -1.815  26.846  1.00 86.72           C  
ATOM   1425  HE2 PHE A  90     -29.043  -2.016  26.576  1.00 86.72           H  
ATOM   1426  CZ  PHE A  90     -31.117  -2.318  26.055  1.00 86.72           C  
ATOM   1427  HZ  PHE A  90     -30.896  -2.909  25.178  1.00 86.72           H  
ATOM   1428  N   GLN A  91     -33.915   2.283  28.311  1.00 83.76           N  
ATOM   1429  H   GLN A  91     -34.311   2.060  29.213  1.00 83.76           H  
ATOM   1430  CA  GLN A  91     -34.799   2.848  27.290  1.00 83.76           C  
ATOM   1431  HA  GLN A  91     -34.759   2.222  26.399  1.00 83.76           H  
ATOM   1432  C   GLN A  91     -34.351   4.250  26.872  1.00 83.76           C  
ATOM   1433  CB  GLN A  91     -36.244   2.885  27.806  1.00 83.76           C  
ATOM   1434  HB2 GLN A  91     -36.830   3.549  27.171  1.00 83.76           H  
ATOM   1435  HB3 GLN A  91     -36.256   3.287  28.819  1.00 83.76           H  
ATOM   1436  O   GLN A  91     -34.257   4.516  25.677  1.00 83.76           O  
ATOM   1437  CG  GLN A  91     -36.909   1.501  27.783  1.00 83.76           C  
ATOM   1438  HG2 GLN A  91     -36.978   1.165  26.748  1.00 83.76           H  
ATOM   1439  HG3 GLN A  91     -36.303   0.776  28.326  1.00 83.76           H  
ATOM   1440  CD  GLN A  91     -38.311   1.509  28.385  1.00 83.76           C  
ATOM   1441  NE2 GLN A  91     -39.078   0.459  28.190  1.00 83.76           N  
ATOM   1442 HE21 GLN A  91     -40.000   0.507  28.599  1.00 83.76           H  
ATOM   1443 HE22 GLN A  91     -38.747  -0.339  27.666  1.00 83.76           H  
ATOM   1444  OE1 GLN A  91     -38.756   2.441  29.034  1.00 83.76           O  
ATOM   1445  N   GLN A  92     -33.999   5.119  27.825  1.00 82.64           N  
ATOM   1446  H   GLN A  92     -34.118   4.850  28.791  1.00 82.64           H  
ATOM   1447  CA  GLN A  92     -33.446   6.445  27.537  1.00 82.64           C  
ATOM   1448  HA  GLN A  92     -34.140   6.990  26.897  1.00 82.64           H  
ATOM   1449  C   GLN A  92     -32.116   6.352  26.783  1.00 82.64           C  
ATOM   1450  CB  GLN A  92     -33.251   7.233  28.840  1.00 82.64           C  
ATOM   1451  HB2 GLN A  92     -32.746   6.606  29.573  1.00 82.64           H  
ATOM   1452  HB3 GLN A  92     -32.617   8.096  28.636  1.00 82.64           H  
ATOM   1453  O   GLN A  92     -31.901   7.096  25.828  1.00 82.64           O  
ATOM   1454  CG  GLN A  92     -34.575   7.747  29.424  1.00 82.64           C  
ATOM   1455  HG2 GLN A  92     -35.278   6.923  29.536  1.00 82.64           H  
ATOM   1456  HG3 GLN A  92     -35.015   8.468  28.735  1.00 82.64           H  
ATOM   1457  CD  GLN A  92     -34.392   8.424  30.779  1.00 82.64           C  
ATOM   1458  NE2 GLN A  92     -35.459   8.647  31.514  1.00 82.64           N  
ATOM   1459 HE21 GLN A  92     -35.298   9.080  32.412  1.00 82.64           H  
ATOM   1460 HE22 GLN A  92     -36.369   8.334  31.205  1.00 82.64           H  
ATOM   1461  OE1 GLN A  92     -33.305   8.779  31.207  1.00 82.64           O  
ATOM   1462  N   GLN A  93     -31.237   5.414  27.147  1.00 81.80           N  
ATOM   1463  H   GLN A  93     -31.439   4.846  27.957  1.00 81.80           H  
ATOM   1464  CA  GLN A  93     -29.984   5.188  26.427  1.00 81.80           C  
ATOM   1465  HA  GLN A  93     -29.447   6.134  26.356  1.00 81.80           H  
ATOM   1466  C   GLN A  93     -30.231   4.706  24.996  1.00 81.80           C  
ATOM   1467  CB  GLN A  93     -29.092   4.193  27.176  1.00 81.80           C  
ATOM   1468  HB2 GLN A  93     -29.685   3.348  27.526  1.00 81.80           H  
ATOM   1469  HB3 GLN A  93     -28.338   3.817  26.485  1.00 81.80           H  
ATOM   1470  O   GLN A  93     -29.683   5.295  24.067  1.00 81.80           O  
ATOM   1471  CG  GLN A  93     -28.362   4.848  28.356  1.00 81.80           C  
ATOM   1472  HG2 GLN A  93     -27.765   5.683  27.987  1.00 81.80           H  
ATOM   1473  HG3 GLN A  93     -29.084   5.239  29.073  1.00 81.80           H  
ATOM   1474  CD  GLN A  93     -27.432   3.877  29.074  1.00 81.80           C  
ATOM   1475  NE2 GLN A  93     -26.748   4.318  30.106  1.00 81.80           N  
ATOM   1476 HE21 GLN A  93     -26.867   5.264  30.440  1.00 81.80           H  
ATOM   1477 HE22 GLN A  93     -26.176   3.633  30.578  1.00 81.80           H  
ATOM   1478  OE1 GLN A  93     -27.280   2.718  28.724  1.00 81.80           O  
ATOM   1479  N   VAL A  94     -31.087   3.700  24.791  1.00 81.09           N  
ATOM   1480  H   VAL A  94     -31.500   3.260  25.601  1.00 81.09           H  
ATOM   1481  CA  VAL A  94     -31.455   3.191  23.458  1.00 81.09           C  
ATOM   1482  HA  VAL A  94     -30.551   2.877  22.937  1.00 81.09           H  
ATOM   1483  C   VAL A  94     -32.098   4.289  22.613  1.00 81.09           C  
ATOM   1484  CB  VAL A  94     -32.391   1.970  23.575  1.00 81.09           C  
ATOM   1485  HB  VAL A  94     -33.227   2.216  24.231  1.00 81.09           H  
ATOM   1486  O   VAL A  94     -31.736   4.457  21.449  1.00 81.09           O  
ATOM   1487  CG1 VAL A  94     -32.953   1.526  22.216  1.00 81.09           C  
ATOM   1488 HG11 VAL A  94     -33.521   0.603  22.336  1.00 81.09           H  
ATOM   1489 HG12 VAL A  94     -32.140   1.358  21.511  1.00 81.09           H  
ATOM   1490 HG13 VAL A  94     -33.630   2.284  21.821  1.00 81.09           H  
ATOM   1491  CG2 VAL A  94     -31.642   0.763  24.155  1.00 81.09           C  
ATOM   1492 HG21 VAL A  94     -32.338  -0.062  24.306  1.00 81.09           H  
ATOM   1493 HG22 VAL A  94     -30.851   0.447  23.476  1.00 81.09           H  
ATOM   1494 HG23 VAL A  94     -31.194   1.007  25.118  1.00 81.09           H  
ATOM   1495  N   GLN A  95     -33.004   5.075  23.197  1.00 80.26           N  
ATOM   1496  H   GLN A  95     -33.278   4.881  24.149  1.00 80.26           H  
ATOM   1497  CA  GLN A  95     -33.646   6.193  22.516  1.00 80.26           C  
ATOM   1498  HA  GLN A  95     -34.093   5.820  21.595  1.00 80.26           H  
ATOM   1499  C   GLN A  95     -32.621   7.262  22.126  1.00 80.26           C  
ATOM   1500  CB  GLN A  95     -34.767   6.744  23.406  1.00 80.26           C  
ATOM   1501  HB2 GLN A  95     -34.344   7.205  24.298  1.00 80.26           H  
ATOM   1502  HB3 GLN A  95     -35.401   5.911  23.711  1.00 80.26           H  
ATOM   1503  O   GLN A  95     -32.569   7.651  20.963  1.00 80.26           O  
ATOM   1504  CG  GLN A  95     -35.645   7.761  22.665  1.00 80.26           C  
ATOM   1505  HG2 GLN A  95     -35.074   8.667  22.466  1.00 80.26           H  
ATOM   1506  HG3 GLN A  95     -35.957   7.335  21.711  1.00 80.26           H  
ATOM   1507  CD  GLN A  95     -36.898   8.135  23.452  1.00 80.26           C  
ATOM   1508  NE2 GLN A  95     -37.847   8.797  22.829  1.00 80.26           N  
ATOM   1509 HE21 GLN A  95     -38.646   9.048  23.394  1.00 80.26           H  
ATOM   1510 HE22 GLN A  95     -37.714   9.120  21.882  1.00 80.26           H  
ATOM   1511  OE1 GLN A  95     -37.063   7.842  24.624  1.00 80.26           O  
ATOM   1512  N   SER A  96     -31.739   7.658  23.048  1.00 83.21           N  
ATOM   1513  H   SER A  96     -31.845   7.320  23.993  1.00 83.21           H  
ATOM   1514  CA  SER A  96     -30.689   8.647  22.773  1.00 83.21           C  
ATOM   1515  HA  SER A  96     -31.164   9.530  22.346  1.00 83.21           H  
ATOM   1516  C   SER A  96     -29.649   8.159  21.756  1.00 83.21           C  
ATOM   1517  CB  SER A  96     -30.004   9.068  24.076  1.00 83.21           C  
ATOM   1518  HB2 SER A  96     -29.460   9.994  23.894  1.00 83.21           H  
ATOM   1519  HB3 SER A  96     -30.757   9.263  24.839  1.00 83.21           H  
ATOM   1520  O   SER A  96     -29.086   8.964  21.015  1.00 83.21           O  
ATOM   1521  OG  SER A  96     -29.086   8.094  24.536  1.00 83.21           O  
ATOM   1522  HG  SER A  96     -29.522   7.239  24.551  1.00 83.21           H  
ATOM   1523  N   ASN A  97     -29.405   6.845  21.684  1.00 85.47           N  
ATOM   1524  H   ASN A  97     -29.838   6.244  22.370  1.00 85.47           H  
ATOM   1525  CA  ASN A  97     -28.492   6.242  20.716  1.00 85.47           C  
ATOM   1526  HA  ASN A  97     -27.599   6.864  20.652  1.00 85.47           H  
ATOM   1527  C   ASN A  97     -29.077   6.196  19.303  1.00 85.47           C  
ATOM   1528  CB  ASN A  97     -28.065   4.845  21.197  1.00 85.47           C  
ATOM   1529  HB2 ASN A  97     -28.922   4.318  21.615  1.00 85.47           H  
ATOM   1530  HB3 ASN A  97     -27.700   4.269  20.347  1.00 85.47           H  
ATOM   1531  O   ASN A  97     -28.312   6.265  18.339  1.00 85.47           O  
ATOM   1532  CG  ASN A  97     -26.937   4.890  22.213  1.00 85.47           C  
ATOM   1533  ND2 ASN A  97     -26.750   3.830  22.963  1.00 85.47           N  
ATOM   1534 HD21 ASN A  97     -26.011   3.899  23.648  1.00 85.47           H  
ATOM   1535 HD22 ASN A  97     -27.399   3.058  22.926  1.00 85.47           H  
ATOM   1536  OD1 ASN A  97     -26.175   5.839  22.313  1.00 85.47           O  
ATOM   1537  N   ASN A  98     -30.401   6.100  19.179  1.00 88.31           N  
ATOM   1538  H   ASN A  98     -30.951   6.027  20.023  1.00 88.31           H  
ATOM   1539  CA  ASN A  98     -31.108   6.046  17.898  1.00 88.31           C  
ATOM   1540  HA  ASN A  98     -30.417   5.715  17.122  1.00 88.31           H  
ATOM   1541  C   ASN A  98     -31.635   7.408  17.430  1.00 88.31           C  
ATOM   1542  CB  ASN A  98     -32.230   5.005  18.013  1.00 88.31           C  
ATOM   1543  HB2 ASN A  98     -32.864   5.059  17.129  1.00 88.31           H  
ATOM   1544  HB3 ASN A  98     -32.841   5.227  18.888  1.00 88.31           H  
ATOM   1545  O   ASN A  98     -32.050   7.531  16.278  1.00 88.31           O  
ATOM   1546  CG  ASN A  98     -31.698   3.587  18.102  1.00 88.31           C  
ATOM   1547  ND2 ASN A  98     -32.434   2.695  18.721  1.00 88.31           N  
ATOM   1548 HD21 ASN A  98     -33.265   2.986  19.215  1.00 88.31           H  
ATOM   1549 HD22 ASN A  98     -32.047   1.764  18.779  1.00 88.31           H  
ATOM   1550  OD1 ASN A  98     -30.640   3.246  17.599  1.00 88.31           O  
ATOM   1551  N   GLU A  99     -31.617   8.427  18.289  1.00 88.93           N  
ATOM   1552  H   GLU A  99     -31.352   8.260  19.249  1.00 88.93           H  
ATOM   1553  CA  GLU A  99     -32.044   9.773  17.927  1.00 88.93           C  
ATOM   1554  HA  GLU A  99     -33.057   9.684  17.537  1.00 88.93           H  
ATOM   1555  C   GLU A  99     -31.112  10.374  16.855  1.00 88.93           C  
ATOM   1556  CB  GLU A  99     -32.144  10.653  19.179  1.00 88.93           C  
ATOM   1557  HB2 GLU A  99     -31.146  10.842  19.575  1.00 88.93           H  
ATOM   1558  HB3 GLU A  99     -32.726  10.119  19.929  1.00 88.93           H  
ATOM   1559  O   GLU A  99     -29.880  10.337  17.004  1.00 88.93           O  
ATOM   1560  CG  GLU A  99     -32.853  11.983  18.878  1.00 88.93           C  
ATOM   1561  HG2 GLU A  99     -32.224  12.582  18.219  1.00 88.93           H  
ATOM   1562  HG3 GLU A  99     -33.783  11.767  18.352  1.00 88.93           H  
ATOM   1563  CD  GLU A  99     -33.169  12.789  20.147  1.00 88.93           C  
ATOM   1564  OE1 GLU A  99     -34.068  13.654  20.056  1.00 88.93           O  
ATOM   1565  OE2 GLU A  99     -32.528  12.532  21.194  1.00 88.93           O  
ATOM   1566  N   PRO A 100     -31.668  10.914  15.753  1.00 93.47           N  
ATOM   1567  CA  PRO A 100     -30.877  11.601  14.745  1.00 93.47           C  
ATOM   1568  HA  PRO A 100     -30.144  10.897  14.353  1.00 93.47           H  
ATOM   1569  C   PRO A 100     -30.163  12.826  15.322  1.00 93.47           C  
ATOM   1570  CB  PRO A 100     -31.851  11.989  13.628  1.00 93.47           C  
ATOM   1571  HB2 PRO A 100     -31.390  11.901  12.645  1.00 93.47           H  
ATOM   1572  HB3 PRO A 100     -32.220  13.003  13.787  1.00 93.47           H  
ATOM   1573  O   PRO A 100     -30.732  13.586  16.101  1.00 93.47           O  
ATOM   1574  CG  PRO A 100     -33.007  11.007  13.802  1.00 93.47           C  
ATOM   1575  HG2 PRO A 100     -32.763  10.064  13.312  1.00 93.47           H  
ATOM   1576  HG3 PRO A 100     -33.945  11.410  13.421  1.00 93.47           H  
ATOM   1577  CD  PRO A 100     -33.051  10.800  15.311  1.00 93.47           C  
ATOM   1578  HD2 PRO A 100     -33.469   9.816  15.523  1.00 93.47           H  
ATOM   1579  HD3 PRO A 100     -33.648  11.581  15.781  1.00 93.47           H  
ATOM   1580  N   LEU A 101     -28.938  13.059  14.861  1.00 94.78           N  
ATOM   1581  H   LEU A 101     -28.540  12.368  14.240  1.00 94.78           H  
ATOM   1582  CA  LEU A 101     -28.151  14.268  15.093  1.00 94.78           C  
ATOM   1583  HA  LEU A 101     -28.811  15.061  15.445  1.00 94.78           H  
ATOM   1584  C   LEU A 101     -27.525  14.751  13.786  1.00 94.78           C  
ATOM   1585  CB  LEU A 101     -27.137  14.034  16.223  1.00 94.78           C  
ATOM   1586  HB2 LEU A 101     -27.710  13.697  17.087  1.00 94.78           H  
ATOM   1587  HB3 LEU A 101     -26.689  14.989  16.497  1.00 94.78           H  
ATOM   1588  O   LEU A 101     -27.372  13.986  12.826  1.00 94.78           O  
ATOM   1589  CG  LEU A 101     -26.014  13.016  15.938  1.00 94.78           C  
ATOM   1590  HG  LEU A 101     -26.411  12.141  15.423  1.00 94.78           H  
ATOM   1591  CD1 LEU A 101     -24.854  13.604  15.129  1.00 94.78           C  
ATOM   1592 HD11 LEU A 101     -24.537  14.554  15.560  1.00 94.78           H  
ATOM   1593 HD12 LEU A 101     -25.143  13.752  14.089  1.00 94.78           H  
ATOM   1594 HD13 LEU A 101     -24.011  12.913  15.144  1.00 94.78           H  
ATOM   1595  CD2 LEU A 101     -25.432  12.555  17.269  1.00 94.78           C  
ATOM   1596 HD21 LEU A 101     -24.971  13.393  17.791  1.00 94.78           H  
ATOM   1597 HD22 LEU A 101     -26.248  12.160  17.876  1.00 94.78           H  
ATOM   1598 HD23 LEU A 101     -24.695  11.768  17.107  1.00 94.78           H  
ATOM   1599  N   ILE A 102     -27.135  16.024  13.753  1.00 96.34           N  
ATOM   1600  H   ILE A 102     -27.269  16.586  14.581  1.00 96.34           H  
ATOM   1601  CA  ILE A 102     -26.422  16.618  12.620  1.00 96.34           C  
ATOM   1602  HA  ILE A 102     -26.382  15.897  11.803  1.00 96.34           H  
ATOM   1603  C   ILE A 102     -24.983  16.914  13.040  1.00 96.34           C  
ATOM   1604  CB  ILE A 102     -27.169  17.859  12.083  1.00 96.34           C  
ATOM   1605  HB  ILE A 102     -27.302  18.556  12.911  1.00 96.34           H  
ATOM   1606  O   ILE A 102     -24.744  17.638  14.001  1.00 96.34           O  
ATOM   1607  CG1 ILE A 102     -28.559  17.462  11.533  1.00 96.34           C  
ATOM   1608 HG12 ILE A 102     -29.053  16.785  12.230  1.00 96.34           H  
ATOM   1609 HG13 ILE A 102     -28.438  16.921  10.595  1.00 96.34           H  
ATOM   1610  CG2 ILE A 102     -26.356  18.553  10.970  1.00 96.34           C  
ATOM   1611 HG21 ILE A 102     -26.198  17.866  10.139  1.00 96.34           H  
ATOM   1612 HG22 ILE A 102     -26.880  19.443  10.619  1.00 96.34           H  
ATOM   1613 HG23 ILE A 102     -25.385  18.875  11.348  1.00 96.34           H  
ATOM   1614  CD1 ILE A 102     -29.503  18.651  11.310  1.00 96.34           C  
ATOM   1615 HD11 ILE A 102     -30.483  18.279  11.012  1.00 96.34           H  
ATOM   1616 HD12 ILE A 102     -29.609  19.216  12.237  1.00 96.34           H  
ATOM   1617 HD13 ILE A 102     -29.123  19.304  10.525  1.00 96.34           H  
ATOM   1618  N   LEU A 103     -24.013  16.404  12.288  1.00 96.40           N  
ATOM   1619  H   LEU A 103     -24.279  15.817  11.510  1.00 96.40           H  
ATOM   1620  CA  LEU A 103     -22.626  16.850  12.355  1.00 96.40           C  
ATOM   1621  HA  LEU A 103     -22.411  17.269  13.338  1.00 96.40           H  
ATOM   1622  C   LEU A 103     -22.407  17.945  11.311  1.00 96.40           C  
ATOM   1623  CB  LEU A 103     -21.675  15.670  12.108  1.00 96.40           C  
ATOM   1624  HB2 LEU A 103     -20.661  16.069  12.092  1.00 96.40           H  
ATOM   1625  HB3 LEU A 103     -21.882  15.254  11.122  1.00 96.40           H  
ATOM   1626  O   LEU A 103     -22.678  17.728  10.132  1.00 96.40           O  
ATOM   1627  CG  LEU A 103     -21.732  14.533  13.142  1.00 96.40           C  
ATOM   1628  HG  LEU A 103     -22.720  14.074  13.131  1.00 96.40           H  
ATOM   1629  CD1 LEU A 103     -20.706  13.471  12.754  1.00 96.40           C  
ATOM   1630 HD11 LEU A 103     -20.685  12.675  13.498  1.00 96.40           H  
ATOM   1631 HD12 LEU A 103     -20.967  13.045  11.785  1.00 96.40           H  
ATOM   1632 HD13 LEU A 103     -19.712  13.916  12.699  1.00 96.40           H  
ATOM   1633  CD2 LEU A 103     -21.419  15.016  14.558  1.00 96.40           C  
ATOM   1634 HD21 LEU A 103     -21.313  14.163  15.229  1.00 96.40           H  
ATOM   1635 HD22 LEU A 103     -20.499  15.600  14.567  1.00 96.40           H  
ATOM   1636 HD23 LEU A 103     -22.250  15.625  14.915  1.00 96.40           H  
ATOM   1637  N   ASN A 104     -21.914  19.105  11.731  1.00 95.89           N  
ATOM   1638  H   ASN A 104     -21.710  19.200  12.715  1.00 95.89           H  
ATOM   1639  CA  ASN A 104     -21.426  20.154  10.845  1.00 95.89           C  
ATOM   1640  HA  ASN A 104     -21.735  19.952   9.819  1.00 95.89           H  
ATOM   1641  C   ASN A 104     -19.891  20.147  10.879  1.00 95.89           C  
ATOM   1642  CB  ASN A 104     -22.053  21.495  11.266  1.00 95.89           C  
ATOM   1643  HB2 ASN A 104     -21.768  21.723  12.293  1.00 95.89           H  
ATOM   1644  HB3 ASN A 104     -23.139  21.412  11.220  1.00 95.89           H  
ATOM   1645  O   ASN A 104     -19.299  20.664  11.822  1.00 95.89           O  
ATOM   1646  CG  ASN A 104     -21.621  22.639  10.366  1.00 95.89           C  
ATOM   1647  ND2 ASN A 104     -22.039  23.848  10.658  1.00 95.89           N  
ATOM   1648 HD21 ASN A 104     -21.616  24.584  10.111  1.00 95.89           H  
ATOM   1649 HD22 ASN A 104     -22.488  24.027  11.545  1.00 95.89           H  
ATOM   1650  OD1 ASN A 104     -20.924  22.478   9.385  1.00 95.89           O  
ATOM   1651  N   ILE A 105     -19.269  19.531   9.874  1.00 96.69           N  
ATOM   1652  H   ILE A 105     -19.832  19.194   9.106  1.00 96.69           H  
ATOM   1653  CA  ILE A 105     -17.816  19.366   9.758  1.00 96.69           C  
ATOM   1654  HA  ILE A 105     -17.354  19.513  10.734  1.00 96.69           H  
ATOM   1655  C   ILE A 105     -17.289  20.437   8.800  1.00 96.69           C  
ATOM   1656  CB  ILE A 105     -17.464  17.939   9.275  1.00 96.69           C  
ATOM   1657  HB  ILE A 105     -17.744  17.849   8.226  1.00 96.69           H  
ATOM   1658  O   ILE A 105     -17.476  20.316   7.588  1.00 96.69           O  
ATOM   1659  CG1 ILE A 105     -18.209  16.808  10.018  1.00 96.69           C  
ATOM   1660 HG12 ILE A 105     -17.892  15.857   9.590  1.00 96.69           H  
ATOM   1661 HG13 ILE A 105     -19.280  16.894   9.835  1.00 96.69           H  
ATOM   1662  CG2 ILE A 105     -15.947  17.722   9.373  1.00 96.69           C  
ATOM   1663 HG21 ILE A 105     -15.594  17.923  10.385  1.00 96.69           H  
ATOM   1664 HG22 ILE A 105     -15.428  18.398   8.693  1.00 96.69           H  
ATOM   1665 HG23 ILE A 105     -15.685  16.701   9.094  1.00 96.69           H  
ATOM   1666  CD1 ILE A 105     -17.979  16.742  11.528  1.00 96.69           C  
ATOM   1667 HD11 ILE A 105     -16.913  16.699  11.753  1.00 96.69           H  
ATOM   1668 HD12 ILE A 105     -18.436  15.831  11.913  1.00 96.69           H  
ATOM   1669 HD13 ILE A 105     -18.437  17.606  12.010  1.00 96.69           H  
ATOM   1670  N   GLY A 106     -16.741  21.533   9.331  1.00 94.84           N  
ATOM   1671  H   GLY A 106     -16.564  21.540  10.326  1.00 94.84           H  
ATOM   1672  CA  GLY A 106     -16.192  22.630   8.516  1.00 94.84           C  
ATOM   1673  HA2 GLY A 106     -15.349  22.261   7.932  1.00 94.84           H  
ATOM   1674  HA3 GLY A 106     -15.822  23.411   9.181  1.00 94.84           H  
ATOM   1675  C   GLY A 106     -17.185  23.268   7.532  1.00 94.84           C  
ATOM   1676  O   GLY A 106     -16.782  23.791   6.499  1.00 94.84           O  
ATOM   1677  N   GLY A 107     -18.494  23.187   7.804  1.00 94.83           N  
ATOM   1678  H   GLY A 107     -18.769  22.702   8.646  1.00 94.83           H  
ATOM   1679  CA  GLY A 107     -19.565  23.669   6.920  1.00 94.83           C  
ATOM   1680  HA2 GLY A 107     -19.143  24.312   6.148  1.00 94.83           H  
ATOM   1681  HA3 GLY A 107     -20.264  24.263   7.509  1.00 94.83           H  
ATOM   1682  C   GLY A 107     -20.359  22.561   6.215  1.00 94.83           C  
ATOM   1683  O   GLY A 107     -21.485  22.807   5.773  1.00 94.83           O  
ATOM   1684  N   PHE A 108     -19.836  21.332   6.153  1.00 97.52           N  
ATOM   1685  H   PHE A 108     -18.924  21.175   6.557  1.00 97.52           H  
ATOM   1686  CA  PHE A 108     -20.525  20.184   5.560  1.00 97.52           C  
ATOM   1687  HA  PHE A 108     -21.138  20.535   4.729  1.00 97.52           H  
ATOM   1688  C   PHE A 108     -21.437  19.504   6.584  1.00 97.52           C  
ATOM   1689  CB  PHE A 108     -19.513  19.187   4.991  1.00 97.52           C  
ATOM   1690  HB2 PHE A 108     -20.051  18.294   4.675  1.00 97.52           H  
ATOM   1691  HB3 PHE A 108     -18.823  18.893   5.782  1.00 97.52           H  
ATOM   1692  O   PHE A 108     -20.990  19.074   7.647  1.00 97.52           O  
ATOM   1693  CG  PHE A 108     -18.717  19.701   3.812  1.00 97.52           C  
ATOM   1694  CD1 PHE A 108     -19.123  19.391   2.499  1.00 97.52           C  
ATOM   1695  HD1 PHE A 108     -20.005  18.792   2.330  1.00 97.52           H  
ATOM   1696  CD2 PHE A 108     -17.558  20.472   4.022  1.00 97.52           C  
ATOM   1697  HD2 PHE A 108     -17.235  20.718   5.022  1.00 97.52           H  
ATOM   1698  CE1 PHE A 108     -18.365  19.841   1.403  1.00 97.52           C  
ATOM   1699  HE1 PHE A 108     -18.662  19.591   0.395  1.00 97.52           H  
ATOM   1700  CE2 PHE A 108     -16.799  20.914   2.927  1.00 97.52           C  
ATOM   1701  HE2 PHE A 108     -15.894  21.481   3.091  1.00 97.52           H  
ATOM   1702  CZ  PHE A 108     -17.200  20.598   1.619  1.00 97.52           C  
ATOM   1703  HZ  PHE A 108     -16.598  20.923   0.784  1.00 97.52           H  
ATOM   1704  N   LYS A 109     -22.730  19.380   6.263  1.00 96.73           N  
ATOM   1705  H   LYS A 109     -23.023  19.703   5.352  1.00 96.73           H  
ATOM   1706  CA  LYS A 109     -23.732  18.792   7.164  1.00 96.73           C  
ATOM   1707  HA  LYS A 109     -23.351  18.853   8.183  1.00 96.73           H  
ATOM   1708  C   LYS A 109     -23.967  17.314   6.861  1.00 96.73           C  
ATOM   1709  CB  LYS A 109     -25.042  19.588   7.124  1.00 96.73           C  
ATOM   1710  HB2 LYS A 109     -25.408  19.631   6.099  1.00 96.73           H  
ATOM   1711  HB3 LYS A 109     -25.782  19.072   7.736  1.00 96.73           H  
ATOM   1712  O   LYS A 109     -24.359  16.965   5.751  1.00 96.73           O  
ATOM   1713  CG  LYS A 109     -24.853  21.009   7.671  1.00 96.73           C  
ATOM   1714  HG2 LYS A 109     -24.128  21.543   7.057  1.00 96.73           H  
ATOM   1715  HG3 LYS A 109     -24.478  20.957   8.693  1.00 96.73           H  
ATOM   1716  CD  LYS A 109     -26.180  21.772   7.654  1.00 96.73           C  
ATOM   1717  HD2 LYS A 109     -26.576  21.777   6.639  1.00 96.73           H  
ATOM   1718  HD3 LYS A 109     -26.889  21.280   8.320  1.00 96.73           H  
ATOM   1719  CE  LYS A 109     -25.928  23.209   8.118  1.00 96.73           C  
ATOM   1720  HE2 LYS A 109     -25.524  23.182   9.130  1.00 96.73           H  
ATOM   1721  HE3 LYS A 109     -25.166  23.647   7.474  1.00 96.73           H  
ATOM   1722  NZ  LYS A 109     -27.166  24.023   8.075  1.00 96.73           N  
ATOM   1723  HZ1 LYS A 109     -26.964  24.967   8.371  1.00 96.73           H  
ATOM   1724  HZ2 LYS A 109     -27.864  23.630   8.690  1.00 96.73           H  
ATOM   1725  HZ3 LYS A 109     -27.525  24.056   7.132  1.00 96.73           H  
ATOM   1726  N   PHE A 110     -23.828  16.469   7.878  1.00 97.57           N  
ATOM   1727  H   PHE A 110     -23.471  16.842   8.746  1.00 97.57           H  
ATOM   1728  CA  PHE A 110     -24.083  15.032   7.814  1.00 97.57           C  
ATOM   1729  HA  PHE A 110     -24.489  14.778   6.834  1.00 97.57           H  
ATOM   1730  C   PHE A 110     -25.098  14.618   8.880  1.00 97.57           C  
ATOM   1731  CB  PHE A 110     -22.770  14.262   7.990  1.00 97.57           C  
ATOM   1732  HB2 PHE A 110     -22.998  13.198   7.921  1.00 97.57           H  
ATOM   1733  HB3 PHE A 110     -22.373  14.449   8.988  1.00 97.57           H  
ATOM   1734  O   PHE A 110     -24.961  14.994  10.039  1.00 97.57           O  
ATOM   1735  CG  PHE A 110     -21.705  14.601   6.969  1.00 97.57           C  
ATOM   1736  CD1 PHE A 110     -21.631  13.888   5.757  1.00 97.57           C  
ATOM   1737  HD1 PHE A 110     -22.330  13.091   5.554  1.00 97.57           H  
ATOM   1738  CD2 PHE A 110     -20.795  15.643   7.225  1.00 97.57           C  
ATOM   1739  HD2 PHE A 110     -20.844  16.198   8.150  1.00 97.57           H  
ATOM   1740  CE1 PHE A 110     -20.657  14.225   4.800  1.00 97.57           C  
ATOM   1741  HE1 PHE A 110     -20.607  13.692   3.862  1.00 97.57           H  
ATOM   1742  CE2 PHE A 110     -19.815  15.967   6.274  1.00 97.57           C  
ATOM   1743  HE2 PHE A 110     -19.102  16.750   6.483  1.00 97.57           H  
ATOM   1744  CZ  PHE A 110     -19.751  15.268   5.057  1.00 97.57           C  
ATOM   1745  HZ  PHE A 110     -18.997  15.533   4.330  1.00 97.57           H  
ATOM   1746  N   CYS A 111     -26.103  13.826   8.502  1.00 96.23           N  
ATOM   1747  H   CYS A 111     -26.139  13.513   7.542  1.00 96.23           H  
ATOM   1748  CA  CYS A 111     -27.099  13.283   9.430  1.00 96.23           C  
ATOM   1749  HA  CYS A 111     -27.084  13.860  10.355  1.00 96.23           H  
ATOM   1750  C   CYS A 111     -26.768  11.825   9.783  1.00 96.23           C  
ATOM   1751  CB  CYS A 111     -28.495  13.442   8.816  1.00 96.23           C  
ATOM   1752  HB2 CYS A 111     -28.591  12.789   7.948  1.00 96.23           H  
ATOM   1753  HB3 CYS A 111     -28.643  14.478   8.512  1.00 96.23           H  
ATOM   1754  O   CYS A 111     -26.470  11.015   8.896  1.00 96.23           O  
ATOM   1755  SG  CYS A 111     -29.751  13.002  10.049  1.00 96.23           S  
ATOM   1756  HG  CYS A 111     -30.831  13.157   9.278  1.00 96.23           H  
ATOM   1757  N   THR A 112     -26.793  11.498  11.073  1.00 96.26           N  
ATOM   1758  H   THR A 112     -27.091  12.197  11.739  1.00 96.26           H  
ATOM   1759  CA  THR A 112     -26.490  10.161  11.608  1.00 96.26           C  
ATOM   1760  HA  THR A 112     -26.964   9.406  10.980  1.00 96.26           H  
ATOM   1761  C   THR A 112     -27.061  10.003  13.023  1.00 96.26           C  
ATOM   1762  CB  THR A 112     -24.971   9.930  11.569  1.00 96.26           C  
ATOM   1763  HB  THR A 112     -24.611  10.193  10.575  1.00 96.26           H  
ATOM   1764  O   THR A 112     -27.796  10.871  13.481  1.00 96.26           O  
ATOM   1765  CG2 THR A 112     -24.182  10.755  12.581  1.00 96.26           C  
ATOM   1766 HG21 THR A 112     -24.450  11.808  12.491  1.00 96.26           H  
ATOM   1767 HG22 THR A 112     -24.384  10.422  13.598  1.00 96.26           H  
ATOM   1768 HG23 THR A 112     -23.117  10.657  12.367  1.00 96.26           H  
ATOM   1769  OG1 THR A 112     -24.684   8.568  11.775  1.00 96.26           O  
ATOM   1770  HG1 THR A 112     -23.776   8.509  12.081  1.00 96.26           H  
ATOM   1771  N   THR A 113     -26.738   8.916  13.723  1.00 95.21           N  
ATOM   1772  H   THR A 113     -26.108   8.251  13.299  1.00 95.21           H  
ATOM   1773  CA  THR A 113     -27.142   8.666  15.116  1.00 95.21           C  
ATOM   1774  HA  THR A 113     -27.755   9.493  15.477  1.00 95.21           H  
ATOM   1775  C   THR A 113     -25.929   8.561  16.039  1.00 95.21           C  
ATOM   1776  CB  THR A 113     -27.994   7.395  15.226  1.00 95.21           C  
ATOM   1777  HB  THR A 113     -28.354   7.324  16.252  1.00 95.21           H  
ATOM   1778  O   THR A 113     -24.831   8.216  15.585  1.00 95.21           O  
ATOM   1779  CG2 THR A 113     -29.219   7.421  14.314  1.00 95.21           C  
ATOM   1780 HG21 THR A 113     -28.921   7.394  13.266  1.00 95.21           H  
ATOM   1781 HG22 THR A 113     -29.794   8.327  14.508  1.00 95.21           H  
ATOM   1782 HG23 THR A 113     -29.854   6.562  14.531  1.00 95.21           H  
ATOM   1783  OG1 THR A 113     -27.240   6.235  14.911  1.00 95.21           O  
ATOM   1784  HG1 THR A 113     -27.812   5.498  15.135  1.00 95.21           H  
ATOM   1785  N   LYS A 114     -26.113   8.798  17.349  1.00 92.20           N  
ATOM   1786  H   LYS A 114     -27.031   9.071  17.671  1.00 92.20           H  
ATOM   1787  CA  LYS A 114     -25.044   8.565  18.341  1.00 92.20           C  
ATOM   1788  HA  LYS A 114     -24.184   9.187  18.094  1.00 92.20           H  
ATOM   1789  C   LYS A 114     -24.553   7.120  18.294  1.00 92.20           C  
ATOM   1790  CB  LYS A 114     -25.499   8.900  19.770  1.00 92.20           C  
ATOM   1791  HB2 LYS A 114     -24.743   8.541  20.469  1.00 92.20           H  
ATOM   1792  HB3 LYS A 114     -26.437   8.386  19.979  1.00 92.20           H  
ATOM   1793  O   LYS A 114     -23.347   6.906  18.310  1.00 92.20           O  
ATOM   1794  CG  LYS A 114     -25.705  10.395  20.004  1.00 92.20           C  
ATOM   1795  HG2 LYS A 114     -26.562  10.713  19.411  1.00 92.20           H  
ATOM   1796  HG3 LYS A 114     -24.812  10.942  19.700  1.00 92.20           H  
ATOM   1797  CD  LYS A 114     -26.007  10.691  21.476  1.00 92.20           C  
ATOM   1798  HD2 LYS A 114     -26.884  10.118  21.776  1.00 92.20           H  
ATOM   1799  HD3 LYS A 114     -25.159  10.398  22.095  1.00 92.20           H  
ATOM   1800  CE  LYS A 114     -26.282  12.188  21.634  1.00 92.20           C  
ATOM   1801  HE2 LYS A 114     -25.349  12.738  21.510  1.00 92.20           H  
ATOM   1802  HE3 LYS A 114     -26.960  12.497  20.838  1.00 92.20           H  
ATOM   1803  NZ  LYS A 114     -26.905  12.484  22.945  1.00 92.20           N  
ATOM   1804  HZ1 LYS A 114     -26.309  12.191  23.705  1.00 92.20           H  
ATOM   1805  HZ2 LYS A 114     -27.783  11.988  23.012  1.00 92.20           H  
ATOM   1806  HZ3 LYS A 114     -27.108  13.470  23.019  1.00 92.20           H  
ATOM   1807  N   GLY A 115     -25.459   6.151  18.146  1.00 92.82           N  
ATOM   1808  H   GLY A 115     -26.437   6.401  18.151  1.00 92.82           H  
ATOM   1809  CA  GLY A 115     -25.116   4.732  18.046  1.00 92.82           C  
ATOM   1810  HA2 GLY A 115     -26.034   4.153  17.940  1.00 92.82           H  
ATOM   1811  HA3 GLY A 115     -24.610   4.417  18.958  1.00 92.82           H  
ATOM   1812  C   GLY A 115     -24.206   4.408  16.859  1.00 92.82           C  
ATOM   1813  O   GLY A 115     -23.290   3.610  17.004  1.00 92.82           O  
ATOM   1814  N   THR A 116     -24.382   5.072  15.710  1.00 95.06           N  
ATOM   1815  H   THR A 116     -25.131   5.748  15.652  1.00 95.06           H  
ATOM   1816  CA  THR A 116     -23.480   4.899  14.554  1.00 95.06           C  
ATOM   1817  HA  THR A 116     -23.401   3.839  14.311  1.00 95.06           H  
ATOM   1818  C   THR A 116     -22.073   5.410  14.865  1.00 95.06           C  
ATOM   1819  CB  THR A 116     -24.012   5.646  13.322  1.00 95.06           C  
ATOM   1820  HB  THR A 116     -24.074   6.709  13.554  1.00 95.06           H  
ATOM   1821  O   THR A 116     -21.083   4.758  14.551  1.00 95.06           O  
ATOM   1822  CG2 THR A 116     -23.129   5.471  12.086  1.00 95.06           C  
ATOM   1823 HG21 THR A 116     -22.987   4.409  11.884  1.00 95.06           H  
ATOM   1824 HG22 THR A 116     -22.156   5.939  12.239  1.00 95.06           H  
ATOM   1825 HG23 THR A 116     -23.611   5.944  11.231  1.00 95.06           H  
ATOM   1826  OG1 THR A 116     -25.299   5.191  12.971  1.00 95.06           O  
ATOM   1827  HG1 THR A 116     -25.917   5.494  13.640  1.00 95.06           H  
ATOM   1828  N   LEU A 117     -21.973   6.584  15.490  1.00 94.85           N  
ATOM   1829  H   LEU A 117     -22.821   7.046  15.787  1.00 94.85           H  
ATOM   1830  CA  LEU A 117     -20.690   7.230  15.768  1.00 94.85           C  
ATOM   1831  HA  LEU A 117     -20.062   7.172  14.879  1.00 94.85           H  
ATOM   1832  C   LEU A 117     -19.904   6.527  16.887  1.00 94.85           C  
ATOM   1833  CB  LEU A 117     -20.954   8.705  16.105  1.00 94.85           C  
ATOM   1834  HB2 LEU A 117     -19.998   9.160  16.362  1.00 94.85           H  
ATOM   1835  HB3 LEU A 117     -21.603   8.756  16.980  1.00 94.85           H  
ATOM   1836  O   LEU A 117     -18.674   6.510  16.855  1.00 94.85           O  
ATOM   1837  CG  LEU A 117     -21.571   9.532  14.964  1.00 94.85           C  
ATOM   1838  HG  LEU A 117     -22.510   9.081  14.642  1.00 94.85           H  
ATOM   1839  CD1 LEU A 117     -21.863  10.947  15.449  1.00 94.85           C  
ATOM   1840 HD11 LEU A 117     -20.929  11.449  15.699  1.00 94.85           H  
ATOM   1841 HD12 LEU A 117     -22.361  11.504  14.655  1.00 94.85           H  
ATOM   1842 HD13 LEU A 117     -22.520  10.909  16.317  1.00 94.85           H  
ATOM   1843  CD2 LEU A 117     -20.636   9.629  13.757  1.00 94.85           C  
ATOM   1844 HD21 LEU A 117     -21.021  10.341  13.027  1.00 94.85           H  
ATOM   1845 HD22 LEU A 117     -19.647   9.957  14.076  1.00 94.85           H  
ATOM   1846 HD23 LEU A 117     -20.560   8.655  13.275  1.00 94.85           H  
ATOM   1847  N   THR A 118     -20.608   5.920  17.846  1.00 91.67           N  
ATOM   1848  H   THR A 118     -21.614   6.013  17.828  1.00 91.67           H  
ATOM   1849  CA  THR A 118     -20.030   5.255  19.028  1.00 91.67           C  
ATOM   1850  HA  THR A 118     -18.981   5.540  19.108  1.00 91.67           H  
ATOM   1851  C   THR A 118     -20.035   3.725  18.946  1.00 91.67           C  
ATOM   1852  CB  THR A 118     -20.709   5.731  20.321  1.00 91.67           C  
ATOM   1853  HB  THR A 118     -20.172   5.315  21.173  1.00 91.67           H  
ATOM   1854  O   THR A 118     -19.707   3.053  19.928  1.00 91.67           O  
ATOM   1855  CG2 THR A 118     -20.716   7.255  20.453  1.00 91.67           C  
ATOM   1856 HG21 THR A 118     -20.963   7.531  21.478  1.00 91.67           H  
ATOM   1857 HG22 THR A 118     -19.728   7.646  20.209  1.00 91.67           H  
ATOM   1858 HG23 THR A 118     -21.437   7.708  19.771  1.00 91.67           H  
ATOM   1859  OG1 THR A 118     -22.048   5.296  20.368  1.00 91.67           O  
ATOM   1860  HG1 THR A 118     -22.592   6.075  20.504  1.00 91.67           H  
ATOM   1861  N   ASN A 119     -20.362   3.160  17.774  1.00 88.35           N  
ATOM   1862  H   ASN A 119     -20.715   3.758  17.040  1.00 88.35           H  
ATOM   1863  CA  ASN A 119     -20.327   1.714  17.517  1.00 88.35           C  
ATOM   1864  HA  ASN A 119     -21.007   1.216  18.209  1.00 88.35           H  
ATOM   1865  C   ASN A 119     -18.921   1.119  17.732  1.00 88.35           C  
ATOM   1866  CB  ASN A 119     -20.806   1.470  16.074  1.00 88.35           C  
ATOM   1867  HB2 ASN A 119     -20.076   1.876  15.374  1.00 88.35           H  
ATOM   1868  HB3 ASN A 119     -21.753   1.982  15.903  1.00 88.35           H  
ATOM   1869  O   ASN A 119     -18.765  -0.042  18.097  1.00 88.35           O  
ATOM   1870  CG  ASN A 119     -21.037   0.001  15.765  1.00 88.35           C  
ATOM   1871  ND2 ASN A 119     -20.912  -0.382  14.516  1.00 88.35           N  
ATOM   1872 HD21 ASN A 119     -21.105  -1.356  14.328  1.00 88.35           H  
ATOM   1873 HD22 ASN A 119     -20.700   0.293  13.796  1.00 88.35           H  
ATOM   1874  OD1 ASN A 119     -21.365  -0.811  16.612  1.00 88.35           O  
ATOM   1875  N   GLN A 120     -17.883   1.935  17.539  1.00 86.41           N  
ATOM   1876  H   GLN A 120     -18.084   2.895  17.299  1.00 86.41           H  
ATOM   1877  CA  GLN A 120     -16.504   1.608  17.883  1.00 86.41           C  
ATOM   1878  HA  GLN A 120     -16.424   0.551  18.134  1.00 86.41           H  
ATOM   1879  C   GLN A 120     -16.081   2.420  19.109  1.00 86.41           C  
ATOM   1880  CB  GLN A 120     -15.593   1.878  16.681  1.00 86.41           C  
ATOM   1881  HB2 GLN A 120     -14.554   1.758  16.986  1.00 86.41           H  
ATOM   1882  HB3 GLN A 120     -15.740   2.906  16.351  1.00 86.41           H  
ATOM   1883  O   GLN A 120     -16.222   3.642  19.130  1.00 86.41           O  
ATOM   1884  CG  GLN A 120     -15.882   0.916  15.516  1.00 86.41           C  
ATOM   1885  HG2 GLN A 120     -15.662  -0.103  15.834  1.00 86.41           H  
ATOM   1886  HG3 GLN A 120     -16.935   0.968  15.240  1.00 86.41           H  
ATOM   1887  CD  GLN A 120     -15.061   1.237  14.272  1.00 86.41           C  
ATOM   1888  NE2 GLN A 120     -14.988   0.332  13.321  1.00 86.41           N  
ATOM   1889 HE21 GLN A 120     -15.506  -0.533  13.394  1.00 86.41           H  
ATOM   1890 HE22 GLN A 120     -14.554   0.634  12.461  1.00 86.41           H  
ATOM   1891  OE1 GLN A 120     -14.489   2.303  14.113  1.00 86.41           O  
ATOM   1892  N   LYS A 121     -15.555   1.735  20.127  1.00 89.65           N  
ATOM   1893  H   LYS A 121     -15.444   0.736  20.027  1.00 89.65           H  
ATOM   1894  CA  LYS A 121     -15.068   2.373  21.355  1.00 89.65           C  
ATOM   1895  HA  LYS A 121     -15.727   3.208  21.595  1.00 89.65           H  
ATOM   1896  C   LYS A 121     -13.715   3.043  21.162  1.00 89.65           C  
ATOM   1897  CB  LYS A 121     -15.062   1.367  22.527  1.00 89.65           C  
ATOM   1898  HB2 LYS A 121     -14.607   1.849  23.392  1.00 89.65           H  
ATOM   1899  HB3 LYS A 121     -14.444   0.509  22.265  1.00 89.65           H  
ATOM   1900  O   LYS A 121     -12.930   2.621  20.315  1.00 89.65           O  
ATOM   1901  CG  LYS A 121     -16.463   0.872  22.943  1.00 89.65           C  
ATOM   1902  HG2 LYS A 121     -16.878   0.226  22.169  1.00 89.65           H  
ATOM   1903  HG3 LYS A 121     -16.378   0.305  23.870  1.00 89.65           H  
ATOM   1904  CD  LYS A 121     -17.391   2.071  23.157  1.00 89.65           C  
ATOM   1905  HD2 LYS A 121     -16.875   2.796  23.787  1.00 89.65           H  
ATOM   1906  HD3 LYS A 121     -17.583   2.526  22.185  1.00 89.65           H  
ATOM   1907  CE  LYS A 121     -18.750   1.804  23.779  1.00 89.65           C  
ATOM   1908  HE2 LYS A 121     -18.612   1.540  24.827  1.00 89.65           H  
ATOM   1909  HE3 LYS A 121     -19.245   0.986  23.255  1.00 89.65           H  
ATOM   1910  NZ  LYS A 121     -19.527   3.060  23.644  1.00 89.65           N  
ATOM   1911  HZ1 LYS A 121     -18.930   3.861  23.797  1.00 89.65           H  
ATOM   1912  HZ2 LYS A 121     -20.331   3.112  24.252  1.00 89.65           H  
ATOM   1913  HZ3 LYS A 121     -19.808   3.192  22.683  1.00 89.65           H  
ATOM   1914  N   ASN A 122     -13.445   4.052  21.989  1.00 89.69           N  
ATOM   1915  H   ASN A 122     -14.171   4.335  22.632  1.00 89.69           H  
ATOM   1916  CA  ASN A 122     -12.189   4.811  22.021  1.00 89.69           C  
ATOM   1917  HA  ASN A 122     -12.304   5.559  22.805  1.00 89.69           H  
ATOM   1918  C   ASN A 122     -11.883   5.609  20.740  1.00 89.69           C  
ATOM   1919  CB  ASN A 122     -11.016   3.899  22.432  1.00 89.69           C  
ATOM   1920  HB2 ASN A 122     -10.133   4.513  22.609  1.00 89.69           H  
ATOM   1921  HB3 ASN A 122     -10.783   3.220  21.612  1.00 89.69           H  
ATOM   1922  O   ASN A 122     -10.729   5.962  20.500  1.00 89.69           O  
ATOM   1923  CG  ASN A 122     -11.275   3.105  23.693  1.00 89.69           C  
ATOM   1924  ND2 ASN A 122     -10.943   1.835  23.701  1.00 89.69           N  
ATOM   1925 HD21 ASN A 122     -10.549   1.412  22.872  1.00 89.69           H  
ATOM   1926 HD22 ASN A 122     -11.115   1.341  24.565  1.00 89.69           H  
ATOM   1927  OD1 ASN A 122     -11.769   3.598  24.689  1.00 89.69           O  
ATOM   1928  N   ASN A 123     -12.894   5.900  19.918  1.00 93.64           N  
ATOM   1929  H   ASN A 123     -13.826   5.616  20.184  1.00 93.64           H  
ATOM   1930  CA  ASN A 123     -12.757   6.868  18.833  1.00 93.64           C  
ATOM   1931  HA  ASN A 123     -11.708   6.902  18.539  1.00 93.64           H  
ATOM   1932  C   ASN A 123     -13.114   8.287  19.324  1.00 93.64           C  
ATOM   1933  CB  ASN A 123     -13.521   6.371  17.589  1.00 93.64           C  
ATOM   1934  HB2 ASN A 123     -13.268   5.325  17.417  1.00 93.64           H  
ATOM   1935  HB3 ASN A 123     -13.175   6.938  16.724  1.00 93.64           H  
ATOM   1936  O   ASN A 123     -13.648   8.468  20.422  1.00 93.64           O  
ATOM   1937  CG  ASN A 123     -15.033   6.513  17.640  1.00 93.64           C  
ATOM   1938  ND2 ASN A 123     -15.762   5.754  16.863  1.00 93.64           N  
ATOM   1939 HD21 ASN A 123     -16.761   5.897  16.920  1.00 93.64           H  
ATOM   1940 HD22 ASN A 123     -15.343   5.023  16.306  1.00 93.64           H  
ATOM   1941  OD1 ASN A 123     -15.585   7.366  18.306  1.00 93.64           O  
ATOM   1942  N   TYR A 124     -12.851   9.300  18.497  1.00 94.28           N  
ATOM   1943  H   TYR A 124     -12.400   9.104  17.614  1.00 94.28           H  
ATOM   1944  CA  TYR A 124     -13.145  10.698  18.828  1.00 94.28           C  
ATOM   1945  HA  TYR A 124     -12.521  11.004  19.667  1.00 94.28           H  
ATOM   1946  C   TYR A 124     -14.608  10.924  19.234  1.00 94.28           C  
ATOM   1947  CB  TYR A 124     -12.791  11.562  17.614  1.00 94.28           C  
ATOM   1948  HB2 TYR A 124     -13.288  11.155  16.733  1.00 94.28           H  
ATOM   1949  HB3 TYR A 124     -11.714  11.490  17.461  1.00 94.28           H  
ATOM   1950  O   TYR A 124     -14.874  11.665  20.176  1.00 94.28           O  
ATOM   1951  CG  TYR A 124     -13.161  13.028  17.740  1.00 94.28           C  
ATOM   1952  CD1 TYR A 124     -14.441  13.475  17.353  1.00 94.28           C  
ATOM   1953  HD1 TYR A 124     -15.163  12.776  16.957  1.00 94.28           H  
ATOM   1954  CD2 TYR A 124     -12.221  13.943  18.249  1.00 94.28           C  
ATOM   1955  HD2 TYR A 124     -11.233  13.603  18.521  1.00 94.28           H  
ATOM   1956  CE1 TYR A 124     -14.783  14.832  17.497  1.00 94.28           C  
ATOM   1957  HE1 TYR A 124     -15.763  15.187  17.214  1.00 94.28           H  
ATOM   1958  CE2 TYR A 124     -12.563  15.301  18.396  1.00 94.28           C  
ATOM   1959  HE2 TYR A 124     -11.834  15.997  18.786  1.00 94.28           H  
ATOM   1960  OH  TYR A 124     -14.192  17.053  18.161  1.00 94.28           O  
ATOM   1961  HH  TYR A 124     -13.483  17.562  18.560  1.00 94.28           H  
ATOM   1962  CZ  TYR A 124     -13.849  15.746  18.024  1.00 94.28           C  
ATOM   1963  N   PHE A 125     -15.565  10.283  18.559  1.00 94.27           N  
ATOM   1964  H   PHE A 125     -15.297   9.568  17.898  1.00 94.27           H  
ATOM   1965  CA  PHE A 125     -16.989  10.483  18.826  1.00 94.27           C  
ATOM   1966  HA  PHE A 125     -17.167  11.551  18.953  1.00 94.27           H  
ATOM   1967  C   PHE A 125     -17.461   9.790  20.106  1.00 94.27           C  
ATOM   1968  CB  PHE A 125     -17.822  10.008  17.638  1.00 94.27           C  
ATOM   1969  HB2 PHE A 125     -17.707   8.930  17.528  1.00 94.27           H  
ATOM   1970  HB3 PHE A 125     -18.866  10.212  17.877  1.00 94.27           H  
ATOM   1971  O   PHE A 125     -18.283  10.347  20.824  1.00 94.27           O  
ATOM   1972  CG  PHE A 125     -17.486  10.689  16.329  1.00 94.27           C  
ATOM   1973  CD1 PHE A 125     -17.904  12.015  16.106  1.00 94.27           C  
ATOM   1974  HD1 PHE A 125     -18.482  12.534  16.857  1.00 94.27           H  
ATOM   1975  CD2 PHE A 125     -16.725  10.015  15.355  1.00 94.27           C  
ATOM   1976  HD2 PHE A 125     -16.403   8.999  15.527  1.00 94.27           H  
ATOM   1977  CE1 PHE A 125     -17.542  12.674  14.921  1.00 94.27           C  
ATOM   1978  HE1 PHE A 125     -17.845  13.697  14.754  1.00 94.27           H  
ATOM   1979  CE2 PHE A 125     -16.351  10.682  14.176  1.00 94.27           C  
ATOM   1980  HE2 PHE A 125     -15.728  10.187  13.445  1.00 94.27           H  
ATOM   1981  CZ  PHE A 125     -16.750  12.012  13.970  1.00 94.27           C  
ATOM   1982  HZ  PHE A 125     -16.419  12.541  13.089  1.00 94.27           H  
ATOM   1983  N   ASP A 126     -16.939   8.606  20.421  1.00 91.99           N  
ATOM   1984  H   ASP A 126     -16.287   8.186  19.774  1.00 91.99           H  
ATOM   1985  CA  ASP A 126     -17.190   7.908  21.686  1.00 91.99           C  
ATOM   1986  HA  ASP A 126     -18.259   7.738  21.812  1.00 91.99           H  
ATOM   1987  C   ASP A 126     -16.728   8.767  22.870  1.00 91.99           C  
ATOM   1988  CB  ASP A 126     -16.488   6.544  21.623  1.00 91.99           C  
ATOM   1989  HB2 ASP A 126     -15.411   6.700  21.551  1.00 91.99           H  
ATOM   1990  HB3 ASP A 126     -16.807   6.035  20.713  1.00 91.99           H  
ATOM   1991  O   ASP A 126     -17.464   8.945  23.840  1.00 91.99           O  
ATOM   1992  CG  ASP A 126     -16.789   5.612  22.803  1.00 91.99           C  
ATOM   1993  OD1 ASP A 126     -17.982   5.308  23.067  1.00 91.99           O  
ATOM   1994  OD2 ASP A 126     -15.807   5.068  23.355  1.00 91.99           O  
ATOM   1995  N   ILE A 127     -15.569   9.416  22.732  1.00 90.00           N  
ATOM   1996  H   ILE A 127     -15.016   9.221  21.909  1.00 90.00           H  
ATOM   1997  CA  ILE A 127     -15.059  10.388  23.706  1.00 90.00           C  
ATOM   1998  HA  ILE A 127     -15.103   9.936  24.697  1.00 90.00           H  
ATOM   1999  C   ILE A 127     -15.947  11.643  23.739  1.00 90.00           C  
ATOM   2000  CB  ILE A 127     -13.581  10.708  23.392  1.00 90.00           C  
ATOM   2001  HB  ILE A 127     -13.511  11.066  22.365  1.00 90.00           H  
ATOM   2002  O   ILE A 127     -16.365  12.068  24.818  1.00 90.00           O  
ATOM   2003  CG1 ILE A 127     -12.708   9.438  23.538  1.00 90.00           C  
ATOM   2004 HG12 ILE A 127     -13.152   8.613  22.981  1.00 90.00           H  
ATOM   2005 HG13 ILE A 127     -12.671   9.139  24.586  1.00 90.00           H  
ATOM   2006  CG2 ILE A 127     -13.044  11.803  24.325  1.00 90.00           C  
ATOM   2007 HG21 ILE A 127     -13.052  11.439  25.352  1.00 90.00           H  
ATOM   2008 HG22 ILE A 127     -12.023  12.071  24.052  1.00 90.00           H  
ATOM   2009 HG23 ILE A 127     -13.641  12.711  24.244  1.00 90.00           H  
ATOM   2010  CD1 ILE A 127     -11.277   9.608  23.016  1.00 90.00           C  
ATOM   2011 HD11 ILE A 127     -11.297   9.972  21.988  1.00 90.00           H  
ATOM   2012 HD12 ILE A 127     -10.715  10.302  23.642  1.00 90.00           H  
ATOM   2013 HD13 ILE A 127     -10.773   8.641  23.034  1.00 90.00           H  
ATOM   2014  N   LEU A 128     -16.297  12.207  22.579  1.00 90.13           N  
ATOM   2015  H   LEU A 128     -15.895  11.824  21.735  1.00 90.13           H  
ATOM   2016  CA  LEU A 128     -17.137  13.405  22.456  1.00 90.13           C  
ATOM   2017  HA  LEU A 128     -16.624  14.231  22.950  1.00 90.13           H  
ATOM   2018  C   LEU A 128     -18.507  13.227  23.128  1.00 90.13           C  
ATOM   2019  CB  LEU A 128     -17.315  13.718  20.956  1.00 90.13           C  
ATOM   2020  HB2 LEU A 128     -16.344  13.697  20.461  1.00 90.13           H  
ATOM   2021  HB3 LEU A 128     -17.936  12.937  20.518  1.00 90.13           H  
ATOM   2022  O   LEU A 128     -18.989  14.125  23.816  1.00 90.13           O  
ATOM   2023  CG  LEU A 128     -17.972  15.075  20.663  1.00 90.13           C  
ATOM   2024  HG  LEU A 128     -18.867  15.196  21.273  1.00 90.13           H  
ATOM   2025  CD1 LEU A 128     -16.986  16.208  20.948  1.00 90.13           C  
ATOM   2026 HD11 LEU A 128     -16.736  16.232  22.009  1.00 90.13           H  
ATOM   2027 HD12 LEU A 128     -16.073  16.060  20.372  1.00 90.13           H  
ATOM   2028 HD13 LEU A 128     -17.421  17.166  20.663  1.00 90.13           H  
ATOM   2029  CD2 LEU A 128     -18.395  15.153  19.196  1.00 90.13           C  
ATOM   2030 HD21 LEU A 128     -18.816  16.135  18.982  1.00 90.13           H  
ATOM   2031 HD22 LEU A 128     -19.154  14.395  18.999  1.00 90.13           H  
ATOM   2032 HD23 LEU A 128     -17.533  14.977  18.553  1.00 90.13           H  
ATOM   2033  N   PHE A 129     -19.127  12.059  22.953  1.00 88.73           N  
ATOM   2034  H   PHE A 129     -18.684  11.374  22.358  1.00 88.73           H  
ATOM   2035  CA  PHE A 129     -20.440  11.731  23.508  1.00 88.73           C  
ATOM   2036  HA  PHE A 129     -20.967  12.666  23.696  1.00 88.73           H  
ATOM   2037  C   PHE A 129     -20.380  11.037  24.876  1.00 88.73           C  
ATOM   2038  CB  PHE A 129     -21.264  10.945  22.478  1.00 88.73           C  
ATOM   2039  HB2 PHE A 129     -22.208  10.643  22.932  1.00 88.73           H  
ATOM   2040  HB3 PHE A 129     -20.724  10.035  22.216  1.00 88.73           H  
ATOM   2041  O   PHE A 129     -21.430  10.687  25.412  1.00 88.73           O  
ATOM   2042  CG  PHE A 129     -21.594  11.732  21.223  1.00 88.73           C  
ATOM   2043  CD1 PHE A 129     -22.377  12.899  21.307  1.00 88.73           C  
ATOM   2044  HD1 PHE A 129     -22.744  13.236  22.265  1.00 88.73           H  
ATOM   2045  CD2 PHE A 129     -21.116  11.310  19.970  1.00 88.73           C  
ATOM   2046  HD2 PHE A 129     -20.531  10.406  19.892  1.00 88.73           H  
ATOM   2047  CE1 PHE A 129     -22.664  13.636  20.146  1.00 88.73           C  
ATOM   2048  HE1 PHE A 129     -23.261  14.534  20.209  1.00 88.73           H  
ATOM   2049  CE2 PHE A 129     -21.374  12.072  18.820  1.00 88.73           C  
ATOM   2050  HE2 PHE A 129     -20.951  11.764  17.875  1.00 88.73           H  
ATOM   2051  CZ  PHE A 129     -22.155  13.235  18.902  1.00 88.73           C  
ATOM   2052  HZ  PHE A 129     -22.354  13.823  18.019  1.00 88.73           H  
ATOM   2053  N   SER A 130     -19.194  10.900  25.483  1.00 85.68           N  
ATOM   2054  H   SER A 130     -18.361  11.136  24.963  1.00 85.68           H  
ATOM   2055  CA  SER A 130     -19.034  10.349  26.840  1.00 85.68           C  
ATOM   2056  HA  SER A 130     -19.589   9.412  26.890  1.00 85.68           H  
ATOM   2057  C   SER A 130     -19.582  11.258  27.951  1.00 85.68           C  
ATOM   2058  CB  SER A 130     -17.563  10.028  27.129  1.00 85.68           C  
ATOM   2059  HB2 SER A 130     -17.152   9.404  26.335  1.00 85.68           H  
ATOM   2060  HB3 SER A 130     -17.510   9.468  28.063  1.00 85.68           H  
ATOM   2061  O   SER A 130     -19.698  10.825  29.093  1.00 85.68           O  
ATOM   2062  OG  SER A 130     -16.791  11.212  27.263  1.00 85.68           O  
ATOM   2063  HG  SER A 130     -16.600  11.534  26.379  1.00 85.68           H  
ATOM   2064  N   GLY A 131     -19.909  12.518  27.636  1.00 78.95           N  
ATOM   2065  H   GLY A 131     -19.791  12.798  26.673  1.00 78.95           H  
ATOM   2066  CA  GLY A 131     -20.394  13.519  28.595  1.00 78.95           C  
ATOM   2067  HA2 GLY A 131     -21.004  13.024  29.351  1.00 78.95           H  
ATOM   2068  HA3 GLY A 131     -21.018  14.242  28.070  1.00 78.95           H  
ATOM   2069  C   GLY A 131     -19.291  14.293  29.325  1.00 78.95           C  
ATOM   2070  O   GLY A 131     -19.592  15.262  30.014  1.00 78.95           O  
ATOM   2071  N   ASN A 132     -18.021  13.923  29.137  1.00 75.47           N  
ATOM   2072  H   ASN A 132     -17.848  13.088  28.596  1.00 75.47           H  
ATOM   2073  CA  ASN A 132     -16.883  14.541  29.830  1.00 75.47           C  
ATOM   2074  HA  ASN A 132     -17.222  14.910  30.798  1.00 75.47           H  
ATOM   2075  C   ASN A 132     -16.280  15.757  29.105  1.00 75.47           C  
ATOM   2076  CB  ASN A 132     -15.830  13.453  30.081  1.00 75.47           C  
ATOM   2077  HB2 ASN A 132     -15.537  13.002  29.133  1.00 75.47           H  
ATOM   2078  HB3 ASN A 132     -14.943  13.899  30.532  1.00 75.47           H  
ATOM   2079  O   ASN A 132     -15.295  16.325  29.574  1.00 75.47           O  
ATOM   2080  CG  ASN A 132     -16.328  12.383  31.032  1.00 75.47           C  
ATOM   2081  ND2 ASN A 132     -15.990  11.140  30.788  1.00 75.47           N  
ATOM   2082 HD21 ASN A 132     -16.398  10.452  31.405  1.00 75.47           H  
ATOM   2083 HD22 ASN A 132     -15.517  10.904  29.928  1.00 75.47           H  
ATOM   2084  OD1 ASN A 132     -17.021  12.638  32.001  1.00 75.47           O  
ATOM   2085  N   TYR A 133     -16.838  16.152  27.960  1.00 72.64           N  
ATOM   2086  H   TYR A 133     -17.690  15.702  27.658  1.00 72.64           H  
ATOM   2087  CA  TYR A 133     -16.290  17.210  27.115  1.00 72.64           C  
ATOM   2088  HA  TYR A 133     -15.489  17.720  27.651  1.00 72.64           H  
ATOM   2089  C   TYR A 133     -17.352  18.256  26.794  1.00 72.64           C  
ATOM   2090  CB  TYR A 133     -15.671  16.605  25.847  1.00 72.64           C  
ATOM   2091  HB2 TYR A 133     -16.410  15.980  25.345  1.00 72.64           H  
ATOM   2092  HB3 TYR A 133     -15.407  17.412  25.164  1.00 72.64           H  
ATOM   2093  O   TYR A 133     -18.496  17.930  26.480  1.00 72.64           O  
ATOM   2094  CG  TYR A 133     -14.427  15.786  26.136  1.00 72.64           C  
ATOM   2095  CD1 TYR A 133     -13.155  16.392  26.088  1.00 72.64           C  
ATOM   2096  HD1 TYR A 133     -13.063  17.431  25.810  1.00 72.64           H  
ATOM   2097  CD2 TYR A 133     -14.546  14.435  26.512  1.00 72.64           C  
ATOM   2098  HD2 TYR A 133     -15.519  13.968  26.552  1.00 72.64           H  
ATOM   2099  CE1 TYR A 133     -12.002  15.644  26.399  1.00 72.64           C  
ATOM   2100  HE1 TYR A 133     -11.027  16.106  26.349  1.00 72.64           H  
ATOM   2101  CE2 TYR A 133     -13.402  13.699  26.865  1.00 72.64           C  
ATOM   2102  HE2 TYR A 133     -13.490  12.671  27.186  1.00 72.64           H  
ATOM   2103  OH  TYR A 133     -11.022  13.557  27.079  1.00 72.64           O  
ATOM   2104  HH  TYR A 133     -10.215  14.069  26.984  1.00 72.64           H  
ATOM   2105  CZ  TYR A 133     -12.126  14.292  26.786  1.00 72.64           C  
ATOM   2106  N   ASN A 134     -16.950  19.526  26.838  1.00 72.59           N  
ATOM   2107  H   ASN A 134     -15.993  19.722  27.096  1.00 72.59           H  
ATOM   2108  CA  ASN A 134     -17.780  20.625  26.364  1.00 72.59           C  
ATOM   2109  HA  ASN A 134     -18.795  20.492  26.736  1.00 72.59           H  
ATOM   2110  C   ASN A 134     -17.820  20.587  24.839  1.00 72.59           C  
ATOM   2111  CB  ASN A 134     -17.233  21.962  26.885  1.00 72.59           C  
ATOM   2112  HB2 ASN A 134     -16.165  22.027  26.680  1.00 72.59           H  
ATOM   2113  HB3 ASN A 134     -17.728  22.781  26.362  1.00 72.59           H  
ATOM   2114  O   ASN A 134     -16.789  20.733  24.182  1.00 72.59           O  
ATOM   2115  CG  ASN A 134     -17.493  22.153  28.366  1.00 72.59           C  
ATOM   2116  ND2 ASN A 134     -16.626  22.850  29.061  1.00 72.59           N  
ATOM   2117 HD21 ASN A 134     -15.804  23.244  28.625  1.00 72.59           H  
ATOM   2118 HD22 ASN A 134     -16.832  22.945  30.045  1.00 72.59           H  
ATOM   2119  OD1 ASN A 134     -18.479  21.703  28.918  1.00 72.59           O  
ATOM   2120  N   VAL A 135     -19.016  20.404  24.285  1.00 73.52           N  
ATOM   2121  H   VAL A 135     -19.816  20.277  24.888  1.00 73.52           H  
ATOM   2122  CA  VAL A 135     -19.229  20.372  22.839  1.00 73.52           C  
ATOM   2123  HA  VAL A 135     -18.264  20.503  22.349  1.00 73.52           H  
ATOM   2124  C   VAL A 135     -20.110  21.539  22.426  1.00 73.52           C  
ATOM   2125  CB  VAL A 135     -19.804  19.029  22.354  1.00 73.52           C  
ATOM   2126  HB  VAL A 135     -20.871  18.980  22.571  1.00 73.52           H  
ATOM   2127  O   VAL A 135     -21.105  21.843  23.084  1.00 73.52           O  
ATOM   2128  CG1 VAL A 135     -19.596  18.925  20.839  1.00 73.52           C  
ATOM   2129 HG11 VAL A 135     -18.564  19.165  20.582  1.00 73.52           H  
ATOM   2130 HG12 VAL A 135     -20.258  19.615  20.317  1.00 73.52           H  
ATOM   2131 HG13 VAL A 135     -19.790  17.904  20.509  1.00 73.52           H  
ATOM   2132  CG2 VAL A 135     -19.126  17.831  23.026  1.00 73.52           C  
ATOM   2133 HG21 VAL A 135     -18.042  17.918  22.951  1.00 73.52           H  
ATOM   2134 HG22 VAL A 135     -19.466  16.899  22.575  1.00 73.52           H  
ATOM   2135 HG23 VAL A 135     -19.402  17.791  24.080  1.00 73.52           H  
ATOM   2136  N   ASN A 136     -19.761  22.176  21.310  1.00 79.45           N  
ATOM   2137  H   ASN A 136     -18.924  21.883  20.828  1.00 79.45           H  
ATOM   2138  CA  ASN A 136     -20.583  23.213  20.699  1.00 79.45           C  
ATOM   2139  HA  ASN A 136     -20.927  23.899  21.473  1.00 79.45           H  
ATOM   2140  C   ASN A 136     -21.818  22.569  20.058  1.00 79.45           C  
ATOM   2141  CB  ASN A 136     -19.729  24.007  19.696  1.00 79.45           C  
ATOM   2142  HB2 ASN A 136     -20.374  24.670  19.120  1.00 79.45           H  
ATOM   2143  HB3 ASN A 136     -19.245  23.320  19.001  1.00 79.45           H  
ATOM   2144  O   ASN A 136     -21.765  22.094  18.920  1.00 79.45           O  
ATOM   2145  CG  ASN A 136     -18.682  24.869  20.379  1.00 79.45           C  
ATOM   2146  ND2 ASN A 136     -17.565  25.110  19.735  1.00 79.45           N  
ATOM   2147 HD21 ASN A 136     -16.887  25.677  20.223  1.00 79.45           H  
ATOM   2148 HD22 ASN A 136     -17.390  24.712  18.824  1.00 79.45           H  
ATOM   2149  OD1 ASN A 136     -18.853  25.343  21.488  1.00 79.45           O  
ATOM   2150  N   VAL A 137     -22.918  22.538  20.814  1.00 85.45           N  
ATOM   2151  H   VAL A 137     -22.842  22.867  21.765  1.00 85.45           H  
ATOM   2152  CA  VAL A 137     -24.213  22.008  20.373  1.00 85.45           C  
ATOM   2153  HA  VAL A 137     -24.061  21.448  19.450  1.00 85.45           H  
ATOM   2154  C   VAL A 137     -25.171  23.155  20.088  1.00 85.45           C  
ATOM   2155  CB  VAL A 137     -24.842  21.036  21.390  1.00 85.45           C  
ATOM   2156  HB  VAL A 137     -25.227  21.590  22.246  1.00 85.45           H  
ATOM   2157  O   VAL A 137     -25.500  23.944  20.972  1.00 85.45           O  
ATOM   2158  CG1 VAL A 137     -26.006  20.274  20.741  1.00 85.45           C  
ATOM   2159 HG11 VAL A 137     -26.451  19.584  21.457  1.00 85.45           H  
ATOM   2160 HG12 VAL A 137     -26.783  20.964  20.413  1.00 85.45           H  
ATOM   2161 HG13 VAL A 137     -25.647  19.705  19.884  1.00 85.45           H  
ATOM   2162  CG2 VAL A 137     -23.820  20.022  21.909  1.00 85.45           C  
ATOM   2163 HG21 VAL A 137     -23.185  20.500  22.655  1.00 85.45           H  
ATOM   2164 HG22 VAL A 137     -23.196  19.679  21.084  1.00 85.45           H  
ATOM   2165 HG23 VAL A 137     -24.326  19.183  22.387  1.00 85.45           H  
ATOM   2166  N   ILE A 138     -25.663  23.221  18.857  1.00 86.71           N  
ATOM   2167  H   ILE A 138     -25.341  22.537  18.187  1.00 86.71           H  
ATOM   2168  CA  ILE A 138     -26.745  24.115  18.459  1.00 86.71           C  
ATOM   2169  HA  ILE A 138     -26.777  24.966  19.139  1.00 86.71           H  
ATOM   2170  C   ILE A 138     -28.052  23.336  18.591  1.00 86.71           C  
ATOM   2171  CB  ILE A 138     -26.522  24.670  17.038  1.00 86.71           C  
ATOM   2172  HB  ILE A 138     -26.518  23.833  16.339  1.00 86.71           H  
ATOM   2173  O   ILE A 138     -28.363  22.473  17.765  1.00 86.71           O  
ATOM   2174  CG1 ILE A 138     -25.159  25.391  16.921  1.00 86.71           C  
ATOM   2175 HG12 ILE A 138     -24.365  24.737  17.282  1.00 86.71           H  
ATOM   2176 HG13 ILE A 138     -25.163  26.287  17.541  1.00 86.71           H  
ATOM   2177  CG2 ILE A 138     -27.680  25.615  16.660  1.00 86.71           C  
ATOM   2178 HG21 ILE A 138     -28.638  25.098  16.721  1.00 86.71           H  
ATOM   2179 HG22 ILE A 138     -27.567  25.964  15.633  1.00 86.71           H  
ATOM   2180 HG23 ILE A 138     -27.697  26.475  17.329  1.00 86.71           H  
ATOM   2181  CD1 ILE A 138     -24.787  25.773  15.483  1.00 86.71           C  
ATOM   2182 HD11 ILE A 138     -25.457  26.545  15.104  1.00 86.71           H  
ATOM   2183 HD12 ILE A 138     -23.769  26.163  15.469  1.00 86.71           H  
ATOM   2184 HD13 ILE A 138     -24.837  24.894  14.840  1.00 86.71           H  
ATOM   2185  N   LYS A 139     -28.823  23.660  19.630  1.00 86.36           N  
ATOM   2186  H   LYS A 139     -28.480  24.355  20.277  1.00 86.36           H  
ATOM   2187  CA  LYS A 139     -30.169  23.119  19.837  1.00 86.36           C  
ATOM   2188  HA  LYS A 139     -30.207  22.095  19.465  1.00 86.36           H  
ATOM   2189  C   LYS A 139     -31.170  23.950  19.054  1.00 86.36           C  
ATOM   2190  CB  LYS A 139     -30.522  23.076  21.327  1.00 86.36           C  
ATOM   2191  HB2 LYS A 139     -30.504  24.080  21.751  1.00 86.36           H  
ATOM   2192  HB3 LYS A 139     -31.531  22.675  21.420  1.00 86.36           H  
ATOM   2193  O   LYS A 139     -31.313  25.146  19.300  1.00 86.36           O  
ATOM   2194  CG  LYS A 139     -29.546  22.175  22.091  1.00 86.36           C  
ATOM   2195  HG2 LYS A 139     -29.369  21.267  21.515  1.00 86.36           H  
ATOM   2196  HG3 LYS A 139     -28.593  22.688  22.222  1.00 86.36           H  
ATOM   2197  CD  LYS A 139     -30.112  21.790  23.457  1.00 86.36           C  
ATOM   2198  HD2 LYS A 139     -30.155  22.668  24.102  1.00 86.36           H  
ATOM   2199  HD3 LYS A 139     -31.112  21.378  23.324  1.00 86.36           H  
ATOM   2200  CE  LYS A 139     -29.206  20.718  24.061  1.00 86.36           C  
ATOM   2201  HE2 LYS A 139     -29.117  19.910  23.335  1.00 86.36           H  
ATOM   2202  HE3 LYS A 139     -28.212  21.136  24.219  1.00 86.36           H  
ATOM   2203  NZ  LYS A 139     -29.769  20.192  25.325  1.00 86.36           N  
ATOM   2204  HZ1 LYS A 139     -30.666  19.769  25.131  1.00 86.36           H  
ATOM   2205  HZ2 LYS A 139     -29.879  20.925  26.010  1.00 86.36           H  
ATOM   2206  HZ3 LYS A 139     -29.168  19.467  25.690  1.00 86.36           H  
ATOM   2207  N   THR A 140     -31.858  23.323  18.107  1.00 85.43           N  
ATOM   2208  H   THR A 140     -31.753  22.322  18.018  1.00 85.43           H  
ATOM   2209  CA  THR A 140     -32.884  23.994  17.301  1.00 85.43           C  
ATOM   2210  HA  THR A 140     -32.926  25.046  17.583  1.00 85.43           H  
ATOM   2211  C   THR A 140     -34.234  23.331  17.576  1.00 85.43           C  
ATOM   2212  CB  THR A 140     -32.542  23.960  15.808  1.00 85.43           C  
ATOM   2213  HB  THR A 140     -32.691  22.952  15.421  1.00 85.43           H  
ATOM   2214  O   THR A 140     -34.318  22.110  17.459  1.00 85.43           O  
ATOM   2215  CG2 THR A 140     -33.388  24.961  15.019  1.00 85.43           C  
ATOM   2216 HG21 THR A 140     -34.437  24.668  15.054  1.00 85.43           H  
ATOM   2217 HG22 THR A 140     -33.049  24.982  13.983  1.00 85.43           H  
ATOM   2218 HG23 THR A 140     -33.272  25.958  15.445  1.00 85.43           H  
ATOM   2219  OG1 THR A 140     -31.197  24.298  15.568  1.00 85.43           O  
ATOM   2220  HG1 THR A 140     -30.656  23.688  16.076  1.00 85.43           H  
ATOM   2221  N   PRO A 141     -35.297  24.081  17.927  1.00 87.39           N  
ATOM   2222  CA  PRO A 141     -36.602  23.490  18.219  1.00 87.39           C  
ATOM   2223  HA  PRO A 141     -36.520  22.918  19.143  1.00 87.39           H  
ATOM   2224  C   PRO A 141     -37.095  22.575  17.092  1.00 87.39           C  
ATOM   2225  CB  PRO A 141     -37.550  24.672  18.443  1.00 87.39           C  
ATOM   2226  HB2 PRO A 141     -38.324  24.435  19.173  1.00 87.39           H  
ATOM   2227  HB3 PRO A 141     -38.000  24.981  17.499  1.00 87.39           H  
ATOM   2228  O   PRO A 141     -37.029  22.946  15.917  1.00 87.39           O  
ATOM   2229  CG  PRO A 141     -36.620  25.776  18.940  1.00 87.39           C  
ATOM   2230  HG2 PRO A 141     -37.021  26.769  18.734  1.00 87.39           H  
ATOM   2231  HG3 PRO A 141     -36.440  25.649  20.007  1.00 87.39           H  
ATOM   2232  CD  PRO A 141     -35.327  25.517  18.170  1.00 87.39           C  
ATOM   2233  HD2 PRO A 141     -35.349  26.048  17.218  1.00 87.39           H  
ATOM   2234  HD3 PRO A 141     -34.477  25.844  18.769  1.00 87.39           H  
ATOM   2235  N   ASN A 142     -37.603  21.393  17.456  1.00 86.72           N  
ATOM   2236  H   ASN A 142     -37.632  21.172  18.441  1.00 86.72           H  
ATOM   2237  CA  ASN A 142     -38.137  20.377  16.536  1.00 86.72           C  
ATOM   2238  HA  ASN A 142     -38.360  19.495  17.137  1.00 86.72           H  
ATOM   2239  C   ASN A 142     -37.147  19.895  15.460  1.00 86.72           C  
ATOM   2240  CB  ASN A 142     -39.467  20.866  15.936  1.00 86.72           C  
ATOM   2241  HB2 ASN A 142     -39.923  20.062  15.360  1.00 86.72           H  
ATOM   2242  HB3 ASN A 142     -39.273  21.698  15.259  1.00 86.72           H  
ATOM   2243  O   ASN A 142     -37.561  19.406  14.408  1.00 86.72           O  
ATOM   2244  CG  ASN A 142     -40.461  21.290  16.994  1.00 86.72           C  
ATOM   2245  ND2 ASN A 142     -41.169  22.374  16.783  1.00 86.72           N  
ATOM   2246 HD21 ASN A 142     -41.075  22.891  15.920  1.00 86.72           H  
ATOM   2247 HD22 ASN A 142     -41.840  22.604  17.502  1.00 86.72           H  
ATOM   2248  OD1 ASN A 142     -40.605  20.672  18.032  1.00 86.72           O  
ATOM   2249  N   LYS A 143     -35.841  20.055  15.690  1.00 86.69           N  
ATOM   2250  H   LYS A 143     -35.542  20.462  16.565  1.00 86.69           H  
ATOM   2251  CA  LYS A 143     -34.791  19.576  14.794  1.00 86.69           C  
ATOM   2252  HA  LYS A 143     -35.236  18.874  14.089  1.00 86.69           H  
ATOM   2253  C   LYS A 143     -33.716  18.840  15.593  1.00 86.69           C  
ATOM   2254  CB  LYS A 143     -34.177  20.744  14.018  1.00 86.69           C  
ATOM   2255  HB2 LYS A 143     -33.267  20.409  13.520  1.00 86.69           H  
ATOM   2256  HB3 LYS A 143     -33.921  21.524  14.734  1.00 86.69           H  
ATOM   2257  O   LYS A 143     -33.505  19.169  16.757  1.00 86.69           O  
ATOM   2258  CG  LYS A 143     -35.138  21.318  12.972  1.00 86.69           C  
ATOM   2259  HG2 LYS A 143     -36.023  21.714  13.469  1.00 86.69           H  
ATOM   2260  HG3 LYS A 143     -35.439  20.526  12.286  1.00 86.69           H  
ATOM   2261  CD  LYS A 143     -34.460  22.440  12.184  1.00 86.69           C  
ATOM   2262  HD2 LYS A 143     -34.121  23.205  12.883  1.00 86.69           H  
ATOM   2263  HD3 LYS A 143     -33.605  22.039  11.641  1.00 86.69           H  
ATOM   2264  CE  LYS A 143     -35.475  23.042  11.210  1.00 86.69           C  
ATOM   2265  HE2 LYS A 143     -36.348  23.357  11.782  1.00 86.69           H  
ATOM   2266  HE3 LYS A 143     -35.798  22.263  10.519  1.00 86.69           H  
ATOM   2267  NZ  LYS A 143     -34.906  24.194  10.472  1.00 86.69           N  
ATOM   2268  HZ1 LYS A 143     -34.096  23.907   9.941  1.00 86.69           H  
ATOM   2269  HZ2 LYS A 143     -35.596  24.577   9.841  1.00 86.69           H  
ATOM   2270  HZ3 LYS A 143     -34.635  24.917  11.123  1.00 86.69           H  
ATOM   2271  N   PRO A 144     -33.016  17.891  14.955  1.00 90.54           N  
ATOM   2272  CA  PRO A 144     -31.852  17.246  15.541  1.00 90.54           C  
ATOM   2273  HA  PRO A 144     -32.174  16.574  16.337  1.00 90.54           H  
ATOM   2274  C   PRO A 144     -30.825  18.247  16.077  1.00 90.54           C  
ATOM   2275  CB  PRO A 144     -31.258  16.436  14.391  1.00 90.54           C  
ATOM   2276  HB2 PRO A 144     -30.723  15.552  14.736  1.00 90.54           H  
ATOM   2277  HB3 PRO A 144     -30.594  17.069  13.802  1.00 90.54           H  
ATOM   2278  O   PRO A 144     -30.519  19.248  15.415  1.00 90.54           O  
ATOM   2279  CG  PRO A 144     -32.470  16.063  13.551  1.00 90.54           C  
ATOM   2280  HG2 PRO A 144     -32.197  15.818  12.525  1.00 90.54           H  
ATOM   2281  HG3 PRO A 144     -33.009  15.242  14.024  1.00 90.54           H  
ATOM   2282  CD  PRO A 144     -33.296  17.339  13.636  1.00 90.54           C  
ATOM   2283  HD2 PRO A 144     -34.350  17.089  13.514  1.00 90.54           H  
ATOM   2284  HD3 PRO A 144     -32.973  18.041  12.867  1.00 90.54           H  
ATOM   2285  N   ASP A 145     -30.247  17.932  17.234  1.00 91.30           N  
ATOM   2286  H   ASP A 145     -30.585  17.131  17.748  1.00 91.30           H  
ATOM   2287  CA  ASP A 145     -29.106  18.662  17.780  1.00 91.30           C  
ATOM   2288  HA  ASP A 145     -29.407  19.693  17.968  1.00 91.30           H  
ATOM   2289  C   ASP A 145     -27.963  18.687  16.752  1.00 91.30           C  
ATOM   2290  CB  ASP A 145     -28.649  18.033  19.112  1.00 91.30           C  
ATOM   2291  HB2 ASP A 145     -27.619  18.339  19.295  1.00 91.30           H  
ATOM   2292  HB3 ASP A 145     -28.655  16.947  19.022  1.00 91.30           H  
ATOM   2293  O   ASP A 145     -27.619  17.669  16.138  1.00 91.30           O  
ATOM   2294  CG  ASP A 145     -29.478  18.454  20.337  1.00 91.30           C  
ATOM   2295  OD1 ASP A 145     -30.347  19.346  20.201  1.00 91.30           O  
ATOM   2296  OD2 ASP A 145     -29.161  17.970  21.449  1.00 91.30           O  
ATOM   2297  N   THR A 146     -27.387  19.872  16.535  1.00 94.32           N  
ATOM   2298  H   THR A 146     -27.712  20.668  17.064  1.00 94.32           H  
ATOM   2299  CA  THR A 146     -26.297  20.067  15.573  1.00 94.32           C  
ATOM   2300  HA  THR A 146     -26.204  19.169  14.962  1.00 94.32           H  
ATOM   2301  C   THR A 146     -24.975  20.286  16.297  1.00 94.32           C  
ATOM   2302  CB  THR A 146     -26.599  21.215  14.606  1.00 94.32           C  
ATOM   2303  HB  THR A 146     -26.743  22.135  15.173  1.00 94.32           H  
ATOM   2304  O   THR A 146     -24.833  21.242  17.054  1.00 94.32           O  
ATOM   2305  CG2 THR A 146     -25.487  21.426  13.575  1.00 94.32           C  
ATOM   2306 HG21 THR A 146     -25.816  22.151  12.830  1.00 94.32           H  
ATOM   2307 HG22 THR A 146     -24.593  21.809  14.067  1.00 94.32           H  
ATOM   2308 HG23 THR A 146     -25.251  20.480  13.087  1.00 94.32           H  
ATOM   2309  OG1 THR A 146     -27.785  20.947  13.890  1.00 94.32           O  
ATOM   2310  HG1 THR A 146     -28.402  20.552  14.511  1.00 94.32           H  
ATOM   2311  N   TYR A 147     -23.993  19.435  16.026  1.00 93.56           N  
ATOM   2312  H   TYR A 147     -24.184  18.690  15.371  1.00 93.56           H  
ATOM   2313  CA  TYR A 147     -22.657  19.475  16.611  1.00 93.56           C  
ATOM   2314  HA  TYR A 147     -22.650  20.123  17.488  1.00 93.56           H  
ATOM   2315  C   TYR A 147     -21.669  20.023  15.585  1.00 93.56           C  
ATOM   2316  CB  TYR A 147     -22.271  18.062  17.059  1.00 93.56           C  
ATOM   2317  HB2 TYR A 147     -22.328  17.394  16.200  1.00 93.56           H  
ATOM   2318  HB3 TYR A 147     -21.233  18.074  17.394  1.00 93.56           H  
ATOM   2319  O   TYR A 147     -21.527  19.452  14.502  1.00 93.56           O  
ATOM   2320  CG  TYR A 147     -23.144  17.508  18.168  1.00 93.56           C  
ATOM   2321  CD1 TYR A 147     -22.697  17.592  19.494  1.00 93.56           C  
ATOM   2322  HD1 TYR A 147     -21.736  18.043  19.696  1.00 93.56           H  
ATOM   2323  CD2 TYR A 147     -24.400  16.931  17.894  1.00 93.56           C  
ATOM   2324  HD2 TYR A 147     -24.761  16.867  16.878  1.00 93.56           H  
ATOM   2325  CE1 TYR A 147     -23.486  17.116  20.554  1.00 93.56           C  
ATOM   2326  HE1 TYR A 147     -23.117  17.173  21.567  1.00 93.56           H  
ATOM   2327  CE2 TYR A 147     -25.205  16.462  18.951  1.00 93.56           C  
ATOM   2328  HE2 TYR A 147     -26.179  16.039  18.753  1.00 93.56           H  
ATOM   2329  OH  TYR A 147     -25.504  16.085  21.310  1.00 93.56           O  
ATOM   2330  HH  TYR A 147     -25.143  16.368  22.153  1.00 93.56           H  
ATOM   2331  CZ  TYR A 147     -24.754  16.565  20.284  1.00 93.56           C  
ATOM   2332  N   PHE A 148     -20.998  21.130  15.903  1.00 93.59           N  
ATOM   2333  H   PHE A 148     -21.125  21.531  16.821  1.00 93.59           H  
ATOM   2334  CA  PHE A 148     -19.980  21.704  15.022  1.00 93.59           C  
ATOM   2335  HA  PHE A 148     -20.198  21.412  13.995  1.00 93.59           H  
ATOM   2336  C   PHE A 148     -18.588  21.164  15.356  1.00 93.59           C  
ATOM   2337  CB  PHE A 148     -20.024  23.235  15.065  1.00 93.59           C  
ATOM   2338  HB2 PHE A 148     -19.870  23.565  16.092  1.00 93.59           H  
ATOM   2339  HB3 PHE A 148     -21.012  23.570  14.751  1.00 93.59           H  
ATOM   2340  O   PHE A 148     -18.180  21.174  16.517  1.00 93.59           O  
ATOM   2341  CG  PHE A 148     -18.983  23.883  14.169  1.00 93.59           C  
ATOM   2342  CD1 PHE A 148     -17.848  24.501  14.726  1.00 93.59           C  
ATOM   2343  HD1 PHE A 148     -17.716  24.535  15.797  1.00 93.59           H  
ATOM   2344  CD2 PHE A 148     -19.117  23.820  12.769  1.00 93.59           C  
ATOM   2345  HD2 PHE A 148     -19.959  23.302  12.334  1.00 93.59           H  
ATOM   2346  CE1 PHE A 148     -16.868  25.062  13.888  1.00 93.59           C  
ATOM   2347  HE1 PHE A 148     -15.992  25.532  14.310  1.00 93.59           H  
ATOM   2348  CE2 PHE A 148     -18.137  24.377  11.930  1.00 93.59           C  
ATOM   2349  HE2 PHE A 148     -18.227  24.301  10.857  1.00 93.59           H  
ATOM   2350  CZ  PHE A 148     -17.008  24.997  12.492  1.00 93.59           C  
ATOM   2351  HZ  PHE A 148     -16.232  25.400  11.858  1.00 93.59           H  
ATOM   2352  N   ILE A 149     -17.862  20.725  14.329  1.00 93.68           N  
ATOM   2353  H   ILE A 149     -18.262  20.781  13.403  1.00 93.68           H  
ATOM   2354  CA  ILE A 149     -16.476  20.271  14.415  1.00 93.68           C  
ATOM   2355  HA  ILE A 149     -16.071  20.522  15.395  1.00 93.68           H  
ATOM   2356  C   ILE A 149     -15.679  21.034  13.356  1.00 93.68           C  
ATOM   2357  CB  ILE A 149     -16.381  18.738  14.237  1.00 93.68           C  
ATOM   2358  HB  ILE A 149     -16.776  18.495  13.251  1.00 93.68           H  
ATOM   2359  O   ILE A 149     -15.971  20.949  12.162  1.00 93.68           O  
ATOM   2360  CG1 ILE A 149     -17.214  17.989  15.306  1.00 93.68           C  
ATOM   2361 HG12 ILE A 149     -16.799  18.197  16.292  1.00 93.68           H  
ATOM   2362 HG13 ILE A 149     -18.240  18.357  15.293  1.00 93.68           H  
ATOM   2363  CG2 ILE A 149     -14.911  18.290  14.285  1.00 93.68           C  
ATOM   2364 HG21 ILE A 149     -14.821  17.220  14.098  1.00 93.68           H  
ATOM   2365 HG22 ILE A 149     -14.473  18.523  15.255  1.00 93.68           H  
ATOM   2366 HG23 ILE A 149     -14.355  18.803  13.499  1.00 93.68           H  
ATOM   2367  CD1 ILE A 149     -17.300  16.469  15.118  1.00 93.68           C  
ATOM   2368 HD11 ILE A 149     -17.765  16.234  14.161  1.00 93.68           H  
ATOM   2369 HD12 ILE A 149     -16.311  16.012  15.164  1.00 93.68           H  
ATOM   2370 HD13 ILE A 149     -17.914  16.047  15.914  1.00 93.68           H  
ATOM   2371  N   ASP A 150     -14.666  21.773  13.801  1.00 94.75           N  
ATOM   2372  H   ASP A 150     -14.480  21.804  14.793  1.00 94.75           H  
ATOM   2373  CA  ASP A 150     -13.816  22.602  12.944  1.00 94.75           C  
ATOM   2374  HA  ASP A 150     -14.440  23.019  12.154  1.00 94.75           H  
ATOM   2375  C   ASP A 150     -12.722  21.758  12.266  1.00 94.75           C  
ATOM   2376  CB  ASP A 150     -13.270  23.778  13.769  1.00 94.75           C  
ATOM   2377  HB2 ASP A 150     -14.080  24.196  14.366  1.00 94.75           H  
ATOM   2378  HB3 ASP A 150     -12.505  23.421  14.459  1.00 94.75           H  
ATOM   2379  O   ASP A 150     -11.551  21.765  12.646  1.00 94.75           O  
ATOM   2380  CG  ASP A 150     -12.706  24.900  12.892  1.00 94.75           C  
ATOM   2381  OD1 ASP A 150     -13.130  24.987  11.717  1.00 94.75           O  
ATOM   2382  OD2 ASP A 150     -11.927  25.708  13.441  1.00 94.75           O  
ATOM   2383  N   ARG A 151     -13.150  20.920  11.320  1.00 95.65           N  
ATOM   2384  H   ARG A 151     -14.130  20.975  11.080  1.00 95.65           H  
ATOM   2385  CA  ARG A 151     -12.316  20.030  10.498  1.00 95.65           C  
ATOM   2386  HA  ARG A 151     -11.284  20.380  10.514  1.00 95.65           H  
ATOM   2387  C   ARG A 151     -12.769  20.090   9.047  1.00 95.65           C  
ATOM   2388  CB  ARG A 151     -12.397  18.581  11.012  1.00 95.65           C  
ATOM   2389  HB2 ARG A 151     -13.446  18.292  11.073  1.00 95.65           H  
ATOM   2390  HB3 ARG A 151     -11.922  17.914  10.292  1.00 95.65           H  
ATOM   2391  O   ARG A 151     -13.898  20.492   8.774  1.00 95.65           O  
ATOM   2392  CG  ARG A 151     -11.756  18.347  12.385  1.00 95.65           C  
ATOM   2393  HG2 ARG A 151     -11.908  17.303  12.659  1.00 95.65           H  
ATOM   2394  HG3 ARG A 151     -12.243  18.975  13.131  1.00 95.65           H  
ATOM   2395  CD  ARG A 151     -10.265  18.663  12.435  1.00 95.65           C  
ATOM   2396  HD2 ARG A 151      -9.923  18.499  13.457  1.00 95.65           H  
ATOM   2397  HD3 ARG A 151     -10.112  19.716  12.196  1.00 95.65           H  
ATOM   2398  NE  ARG A 151      -9.470  17.825  11.520  1.00 95.65           N  
ATOM   2399  HE  ARG A 151      -9.934  17.161  10.917  1.00 95.65           H  
ATOM   2400  NH1 ARG A 151      -7.441  18.701  12.121  1.00 95.65           N  
ATOM   2401 HH11 ARG A 151      -6.440  18.738  11.989  1.00 95.65           H  
ATOM   2402 HH12 ARG A 151      -7.930  19.337  12.735  1.00 95.65           H  
ATOM   2403  NH2 ARG A 151      -7.545  17.106  10.573  1.00 95.65           N  
ATOM   2404 HH21 ARG A 151      -8.104  16.685   9.845  1.00 95.65           H  
ATOM   2405 HH22 ARG A 151      -6.548  17.150  10.417  1.00 95.65           H  
ATOM   2406  CZ  ARG A 151      -8.161  17.873  11.412  1.00 95.65           C  
ATOM   2407  N   ASP A 152     -11.914  19.666   8.123  1.00 96.62           N  
ATOM   2408  H   ASP A 152     -11.034  19.257   8.403  1.00 96.62           H  
ATOM   2409  CA  ASP A 152     -12.267  19.620   6.706  1.00 96.62           C  
ATOM   2410  HA  ASP A 152     -12.707  20.579   6.434  1.00 96.62           H  
ATOM   2411  C   ASP A 152     -13.315  18.523   6.440  1.00 96.62           C  
ATOM   2412  CB  ASP A 152     -11.007  19.450   5.848  1.00 96.62           C  
ATOM   2413  HB2 ASP A 152     -10.283  20.213   6.134  1.00 96.62           H  
ATOM   2414  HB3 ASP A 152     -10.565  18.472   6.039  1.00 96.62           H  
ATOM   2415  O   ASP A 152     -13.067  17.325   6.587  1.00 96.62           O  
ATOM   2416  CG  ASP A 152     -11.296  19.593   4.349  1.00 96.62           C  
ATOM   2417  OD1 ASP A 152     -12.490  19.654   3.963  1.00 96.62           O  
ATOM   2418  OD2 ASP A 152     -10.327  19.639   3.570  1.00 96.62           O  
ATOM   2419  N   GLY A 153     -14.518  18.942   6.048  1.00 97.35           N  
ATOM   2420  H   GLY A 153     -14.656  19.937   5.940  1.00 97.35           H  
ATOM   2421  CA  GLY A 153     -15.627  18.039   5.752  1.00 97.35           C  
ATOM   2422  HA2 GLY A 153     -15.657  17.256   6.509  1.00 97.35           H  
ATOM   2423  HA3 GLY A 153     -16.558  18.602   5.809  1.00 97.35           H  
ATOM   2424  C   GLY A 153     -15.559  17.368   4.379  1.00 97.35           C  
ATOM   2425  O   GLY A 153     -16.387  16.490   4.120  1.00 97.35           O  
ATOM   2426  N   THR A 154     -14.598  17.732   3.517  1.00 97.00           N  
ATOM   2427  H   THR A 154     -13.941  18.440   3.813  1.00 97.00           H  
ATOM   2428  CA  THR A 154     -14.522  17.311   2.104  1.00 97.00           C  
ATOM   2429  HA  THR A 154     -15.352  17.770   1.567  1.00 97.00           H  
ATOM   2430  C   THR A 154     -14.654  15.793   1.930  1.00 97.00           C  
ATOM   2431  CB  THR A 154     -13.217  17.821   1.458  1.00 97.00           C  
ATOM   2432  HB  THR A 154     -12.355  17.437   2.004  1.00 97.00           H  
ATOM   2433  O   THR A 154     -15.452  15.331   1.111  1.00 97.00           O  
ATOM   2434  CG2 THR A 154     -13.090  17.442  -0.018  1.00 97.00           C  
ATOM   2435 HG21 THR A 154     -12.164  17.860  -0.413  1.00 97.00           H  
ATOM   2436 HG22 THR A 154     -13.936  17.841  -0.578  1.00 97.00           H  
ATOM   2437 HG23 THR A 154     -13.056  16.358  -0.129  1.00 97.00           H  
ATOM   2438  OG1 THR A 154     -13.209  19.227   1.486  1.00 97.00           O  
ATOM   2439  HG1 THR A 154     -12.824  19.483   2.327  1.00 97.00           H  
ATOM   2440  N   HIS A 155     -13.955  14.999   2.753  1.00 94.85           N  
ATOM   2441  H   HIS A 155     -13.319  15.448   3.398  1.00 94.85           H  
ATOM   2442  CA  HIS A 155     -13.959  13.525   2.671  1.00 94.85           C  
ATOM   2443  HA  HIS A 155     -14.460  13.237   1.747  1.00 94.85           H  
ATOM   2444  C   HIS A 155     -14.728  12.829   3.796  1.00 94.85           C  
ATOM   2445  CB  HIS A 155     -12.526  13.003   2.553  1.00 94.85           C  
ATOM   2446  HB2 HIS A 155     -12.547  11.919   2.439  1.00 94.85           H  
ATOM   2447  HB3 HIS A 155     -11.969  13.250   3.457  1.00 94.85           H  
ATOM   2448  O   HIS A 155     -14.741  11.597   3.879  1.00 94.85           O  
ATOM   2449  CG  HIS A 155     -11.819  13.564   1.355  1.00 94.85           C  
ATOM   2450  CD2 HIS A 155     -10.635  14.228   1.388  1.00 94.85           C  
ATOM   2451  HD2 HIS A 155     -10.025  14.429   2.256  1.00 94.85           H  
ATOM   2452  ND1 HIS A 155     -12.314  13.557   0.047  1.00 94.85           N  
ATOM   2453  CE1 HIS A 155     -11.412  14.242  -0.675  1.00 94.85           C  
ATOM   2454  HE1 HIS A 155     -11.483  14.440  -1.734  1.00 94.85           H  
ATOM   2455  NE2 HIS A 155     -10.394  14.638   0.103  1.00 94.85           N  
ATOM   2456  HE2 HIS A 155      -9.570  15.139  -0.198  1.00 94.85           H  
ATOM   2457  N   PHE A 156     -15.427  13.583   4.647  1.00 97.59           N  
ATOM   2458  H   PHE A 156     -15.430  14.584   4.511  1.00 97.59           H  
ATOM   2459  CA  PHE A 156     -16.068  13.036   5.846  1.00 97.59           C  
ATOM   2460  HA  PHE A 156     -15.304  12.517   6.425  1.00 97.59           H  
ATOM   2461  C   PHE A 156     -17.171  12.010   5.533  1.00 97.59           C  
ATOM   2462  CB  PHE A 156     -16.590  14.190   6.702  1.00 97.59           C  
ATOM   2463  HB2 PHE A 156     -17.410  14.688   6.184  1.00 97.59           H  
ATOM   2464  HB3 PHE A 156     -15.792  14.921   6.833  1.00 97.59           H  
ATOM   2465  O   PHE A 156     -17.448  11.120   6.336  1.00 97.59           O  
ATOM   2466  CG  PHE A 156     -17.042  13.735   8.070  1.00 97.59           C  
ATOM   2467  CD1 PHE A 156     -18.382  13.373   8.307  1.00 97.59           C  
ATOM   2468  HD1 PHE A 156     -19.106  13.443   7.509  1.00 97.59           H  
ATOM   2469  CD2 PHE A 156     -16.094  13.619   9.099  1.00 97.59           C  
ATOM   2470  HD2 PHE A 156     -15.066  13.904   8.929  1.00 97.59           H  
ATOM   2471  CE1 PHE A 156     -18.771  12.896   9.571  1.00 97.59           C  
ATOM   2472  HE1 PHE A 156     -19.797  12.610   9.747  1.00 97.59           H  
ATOM   2473  CE2 PHE A 156     -16.478  13.123  10.353  1.00 97.59           C  
ATOM   2474  HE2 PHE A 156     -15.728  13.010  11.122  1.00 97.59           H  
ATOM   2475  CZ  PHE A 156     -17.816  12.764  10.593  1.00 97.59           C  
ATOM   2476  HZ  PHE A 156     -18.112  12.371  11.554  1.00 97.59           H  
ATOM   2477  N   ARG A 157     -17.752  12.042   4.324  1.00 96.57           N  
ATOM   2478  H   ARG A 157     -17.480  12.796   3.709  1.00 96.57           H  
ATOM   2479  CA  ARG A 157     -18.675  10.996   3.845  1.00 96.57           C  
ATOM   2480  HA  ARG A 157     -19.568  11.009   4.470  1.00 96.57           H  
ATOM   2481  C   ARG A 157     -18.077   9.590   3.972  1.00 96.57           C  
ATOM   2482  CB  ARG A 157     -19.061  11.282   2.384  1.00 96.57           C  
ATOM   2483  HB2 ARG A 157     -18.164  11.247   1.765  1.00 96.57           H  
ATOM   2484  HB3 ARG A 157     -19.483  12.285   2.316  1.00 96.57           H  
ATOM   2485  O   ARG A 157     -18.793   8.662   4.337  1.00 96.57           O  
ATOM   2486  CG  ARG A 157     -20.093  10.269   1.854  1.00 96.57           C  
ATOM   2487  HG2 ARG A 157     -20.983  10.320   2.480  1.00 96.57           H  
ATOM   2488  HG3 ARG A 157     -19.698   9.255   1.904  1.00 96.57           H  
ATOM   2489  CD  ARG A 157     -20.499  10.556   0.405  1.00 96.57           C  
ATOM   2490  HD2 ARG A 157     -21.362   9.933   0.169  1.00 96.57           H  
ATOM   2491  HD3 ARG A 157     -20.791  11.603   0.316  1.00 96.57           H  
ATOM   2492  NE  ARG A 157     -19.413  10.254  -0.549  1.00 96.57           N  
ATOM   2493  HE  ARG A 157     -18.519   9.991  -0.160  1.00 96.57           H  
ATOM   2494  NH1 ARG A 157     -20.606  10.605  -2.481  1.00 96.57           N  
ATOM   2495 HH11 ARG A 157     -21.413  10.861  -1.930  1.00 96.57           H  
ATOM   2496 HH12 ARG A 157     -20.645  10.614  -3.490  1.00 96.57           H  
ATOM   2497  NH2 ARG A 157     -18.474   9.963  -2.605  1.00 96.57           N  
ATOM   2498 HH21 ARG A 157     -17.600   9.695  -2.176  1.00 96.57           H  
ATOM   2499 HH22 ARG A 157     -18.542   9.969  -3.613  1.00 96.57           H  
ATOM   2500  CZ  ARG A 157     -19.502  10.276  -1.868  1.00 96.57           C  
ATOM   2501  N   ILE A 158     -16.789   9.431   3.669  1.00 96.27           N  
ATOM   2502  H   ILE A 158     -16.233  10.253   3.479  1.00 96.27           H  
ATOM   2503  CA  ILE A 158     -16.106   8.131   3.706  1.00 96.27           C  
ATOM   2504  HA  ILE A 158     -16.730   7.387   3.210  1.00 96.27           H  
ATOM   2505  C   ILE A 158     -15.929   7.678   5.157  1.00 96.27           C  
ATOM   2506  CB  ILE A 158     -14.756   8.203   2.958  1.00 96.27           C  
ATOM   2507  HB  ILE A 158     -14.118   8.932   3.456  1.00 96.27           H  
ATOM   2508  O   ILE A 158     -16.207   6.528   5.482  1.00 96.27           O  
ATOM   2509  CG1 ILE A 158     -14.965   8.643   1.489  1.00 96.27           C  
ATOM   2510 HG12 ILE A 158     -15.658   9.482   1.433  1.00 96.27           H  
ATOM   2511 HG13 ILE A 158     -15.391   7.817   0.919  1.00 96.27           H  
ATOM   2512  CG2 ILE A 158     -14.071   6.823   3.015  1.00 96.27           C  
ATOM   2513 HG21 ILE A 158     -14.746   6.051   2.646  1.00 96.27           H  
ATOM   2514 HG22 ILE A 158     -13.173   6.804   2.397  1.00 96.27           H  
ATOM   2515 HG23 ILE A 158     -13.779   6.579   4.036  1.00 96.27           H  
ATOM   2516  CD1 ILE A 158     -13.675   9.110   0.814  1.00 96.27           C  
ATOM   2517 HD11 ILE A 158     -13.889   9.418  -0.209  1.00 96.27           H  
ATOM   2518 HD12 ILE A 158     -12.952   8.294   0.797  1.00 96.27           H  
ATOM   2519 HD13 ILE A 158     -13.254   9.955   1.360  1.00 96.27           H  
ATOM   2520  N   ILE A 159     -15.565   8.609   6.041  1.00 96.89           N  
ATOM   2521  H   ILE A 159     -15.376   9.539   5.695  1.00 96.89           H  
ATOM   2522  CA  ILE A 159     -15.457   8.384   7.488  1.00 96.89           C  
ATOM   2523  HA  ILE A 159     -14.737   7.586   7.669  1.00 96.89           H  
ATOM   2524  C   ILE A 159     -16.797   7.929   8.067  1.00 96.89           C  
ATOM   2525  CB  ILE A 159     -14.956   9.673   8.178  1.00 96.89           C  
ATOM   2526  HB  ILE A 159     -15.642  10.494   7.965  1.00 96.89           H  
ATOM   2527  O   ILE A 159     -16.865   6.955   8.814  1.00 96.89           O  
ATOM   2528  CG1 ILE A 159     -13.577  10.037   7.592  1.00 96.89           C  
ATOM   2529 HG12 ILE A 159     -12.898   9.189   7.685  1.00 96.89           H  
ATOM   2530 HG13 ILE A 159     -13.701  10.268   6.535  1.00 96.89           H  
ATOM   2531  CG2 ILE A 159     -14.923   9.493   9.700  1.00 96.89           C  
ATOM   2532 HG21 ILE A 159     -14.321   8.611   9.919  1.00 96.89           H  
ATOM   2533 HG22 ILE A 159     -14.493  10.367  10.189  1.00 96.89           H  
ATOM   2534 HG23 ILE A 159     -15.928   9.355  10.098  1.00 96.89           H  
ATOM   2535  CD1 ILE A 159     -12.917  11.257   8.216  1.00 96.89           C  
ATOM   2536 HD11 ILE A 159     -13.646  12.053   8.371  1.00 96.89           H  
ATOM   2537 HD12 ILE A 159     -12.141  11.613   7.537  1.00 96.89           H  
ATOM   2538 HD13 ILE A 159     -12.456  10.965   9.160  1.00 96.89           H  
ATOM   2539  N   LEU A 160     -17.885   8.597   7.680  1.00 97.40           N  
ATOM   2540  H   LEU A 160     -17.763   9.421   7.110  1.00 97.40           H  
ATOM   2541  CA  LEU A 160     -19.220   8.246   8.144  1.00 97.40           C  
ATOM   2542  HA  LEU A 160     -19.172   8.174   9.231  1.00 97.40           H  
ATOM   2543  C   LEU A 160     -19.683   6.879   7.619  1.00 97.40           C  
ATOM   2544  CB  LEU A 160     -20.183   9.376   7.759  1.00 97.40           C  
ATOM   2545  HB2 LEU A 160     -19.790  10.314   8.151  1.00 97.40           H  
ATOM   2546  HB3 LEU A 160     -20.222   9.452   6.672  1.00 97.40           H  
ATOM   2547  O   LEU A 160     -20.306   6.127   8.364  1.00 97.40           O  
ATOM   2548  CG  LEU A 160     -21.607   9.167   8.298  1.00 97.40           C  
ATOM   2549  HG  LEU A 160     -22.043   8.272   7.853  1.00 97.40           H  
ATOM   2550  CD1 LEU A 160     -21.652   9.039   9.822  1.00 97.40           C  
ATOM   2551 HD11 LEU A 160     -21.166   9.896  10.288  1.00 97.40           H  
ATOM   2552 HD12 LEU A 160     -21.155   8.122  10.139  1.00 97.40           H  
ATOM   2553 HD13 LEU A 160     -22.690   8.979  10.147  1.00 97.40           H  
ATOM   2554  CD2 LEU A 160     -22.466  10.364   7.901  1.00 97.40           C  
ATOM   2555 HD21 LEU A 160     -23.481  10.244   8.280  1.00 97.40           H  
ATOM   2556 HD22 LEU A 160     -22.027  11.265   8.331  1.00 97.40           H  
ATOM   2557 HD23 LEU A 160     -22.489  10.457   6.815  1.00 97.40           H  
ATOM   2558  N   ASN A 161     -19.374   6.532   6.368  1.00 96.20           N  
ATOM   2559  H   ASN A 161     -18.883   7.194   5.784  1.00 96.20           H  
ATOM   2560  CA  ASN A 161     -19.672   5.202   5.831  1.00 96.20           C  
ATOM   2561  HA  ASN A 161     -20.717   4.964   6.028  1.00 96.20           H  
ATOM   2562  C   ASN A 161     -18.861   4.109   6.542  1.00 96.20           C  
ATOM   2563  CB  ASN A 161     -19.461   5.193   4.310  1.00 96.20           C  
ATOM   2564  HB2 ASN A 161     -19.426   4.159   3.968  1.00 96.20           H  
ATOM   2565  HB3 ASN A 161     -18.507   5.658   4.063  1.00 96.20           H  
ATOM   2566  O   ASN A 161     -19.433   3.088   6.917  1.00 96.20           O  
ATOM   2567  CG  ASN A 161     -20.577   5.885   3.542  1.00 96.20           C  
ATOM   2568  ND2 ASN A 161     -20.458   5.930   2.235  1.00 96.20           N  
ATOM   2569 HD21 ASN A 161     -21.282   6.222   1.729  1.00 96.20           H  
ATOM   2570 HD22 ASN A 161     -19.766   5.346   1.788  1.00 96.20           H  
ATOM   2571  OD1 ASN A 161     -21.579   6.358   4.075  1.00 96.20           O  
ATOM   2572  N   PHE A 162     -17.586   4.363   6.845  1.00 95.32           N  
ATOM   2573  H   PHE A 162     -17.152   5.201   6.486  1.00 95.32           H  
ATOM   2574  CA  PHE A 162     -16.776   3.459   7.661  1.00 95.32           C  
ATOM   2575  HA  PHE A 162     -16.730   2.489   7.166  1.00 95.32           H  
ATOM   2576  C   PHE A 162     -17.395   3.226   9.050  1.00 95.32           C  
ATOM   2577  CB  PHE A 162     -15.349   4.012   7.761  1.00 95.32           C  
ATOM   2578  HB2 PHE A 162     -15.378   5.054   8.082  1.00 95.32           H  
ATOM   2579  HB3 PHE A 162     -14.892   3.988   6.772  1.00 95.32           H  
ATOM   2580  O   PHE A 162     -17.522   2.082   9.481  1.00 95.32           O  
ATOM   2581  CG  PHE A 162     -14.485   3.232   8.727  1.00 95.32           C  
ATOM   2582  CD1 PHE A 162     -14.322   3.682  10.052  1.00 95.32           C  
ATOM   2583  HD1 PHE A 162     -14.790   4.600  10.375  1.00 95.32           H  
ATOM   2584  CD2 PHE A 162     -13.901   2.018   8.322  1.00 95.32           C  
ATOM   2585  HD2 PHE A 162     -14.048   1.656   7.315  1.00 95.32           H  
ATOM   2586  CE1 PHE A 162     -13.573   2.921  10.966  1.00 95.32           C  
ATOM   2587  HE1 PHE A 162     -13.460   3.261  11.985  1.00 95.32           H  
ATOM   2588  CE2 PHE A 162     -13.153   1.258   9.238  1.00 95.32           C  
ATOM   2589  HE2 PHE A 162     -12.722   0.317   8.930  1.00 95.32           H  
ATOM   2590  CZ  PHE A 162     -12.990   1.708  10.559  1.00 95.32           C  
ATOM   2591  HZ  PHE A 162     -12.427   1.119  11.267  1.00 95.32           H  
ATOM   2592  N   LEU A 163     -17.868   4.281   9.728  1.00 95.39           N  
ATOM   2593  H   LEU A 163     -17.704   5.200   9.344  1.00 95.39           H  
ATOM   2594  CA  LEU A 163     -18.555   4.167  11.026  1.00 95.39           C  
ATOM   2595  HA  LEU A 163     -17.922   3.600  11.709  1.00 95.39           H  
ATOM   2596  C   LEU A 163     -19.883   3.393  10.944  1.00 95.39           C  
ATOM   2597  CB  LEU A 163     -18.784   5.577  11.598  1.00 95.39           C  
ATOM   2598  HB2 LEU A 163     -19.486   5.514  12.429  1.00 95.39           H  
ATOM   2599  HB3 LEU A 163     -19.240   6.197  10.827  1.00 95.39           H  
ATOM   2600  O   LEU A 163     -20.277   2.730  11.902  1.00 95.39           O  
ATOM   2601  CG  LEU A 163     -17.496   6.253  12.102  1.00 95.39           C  
ATOM   2602  HG  LEU A 163     -16.722   6.205  11.336  1.00 95.39           H  
ATOM   2603  CD1 LEU A 163     -17.765   7.723  12.417  1.00 95.39           C  
ATOM   2604 HD11 LEU A 163     -18.431   7.801  13.276  1.00 95.39           H  
ATOM   2605 HD12 LEU A 163     -16.821   8.212  12.656  1.00 95.39           H  
ATOM   2606 HD13 LEU A 163     -18.203   8.219  11.551  1.00 95.39           H  
ATOM   2607  CD2 LEU A 163     -16.976   5.585  13.375  1.00 95.39           C  
ATOM   2608 HD21 LEU A 163     -16.182   6.190  13.812  1.00 95.39           H  
ATOM   2609 HD22 LEU A 163     -17.779   5.490  14.107  1.00 95.39           H  
ATOM   2610 HD23 LEU A 163     -16.574   4.597  13.149  1.00 95.39           H  
ATOM   2611  N   ARG A 164     -20.548   3.415   9.783  1.00 94.92           N  
ATOM   2612  H   ARG A 164     -20.164   3.986   9.043  1.00 94.92           H  
ATOM   2613  CA  ARG A 164     -21.724   2.577   9.484  1.00 94.92           C  
ATOM   2614  HA  ARG A 164     -22.372   2.552  10.360  1.00 94.92           H  
ATOM   2615  C   ARG A 164     -21.372   1.108   9.210  1.00 94.92           C  
ATOM   2616  CB  ARG A 164     -22.507   3.178   8.306  1.00 94.92           C  
ATOM   2617  HB2 ARG A 164     -23.282   2.479   7.992  1.00 94.92           H  
ATOM   2618  HB3 ARG A 164     -21.835   3.325   7.461  1.00 94.92           H  
ATOM   2619  O   ARG A 164     -22.283   0.301   9.056  1.00 94.92           O  
ATOM   2620  CG  ARG A 164     -23.187   4.504   8.664  1.00 94.92           C  
ATOM   2621  HG2 ARG A 164     -24.041   4.301   9.311  1.00 94.92           H  
ATOM   2622  HG3 ARG A 164     -22.494   5.160   9.191  1.00 94.92           H  
ATOM   2623  CD  ARG A 164     -23.655   5.202   7.387  1.00 94.92           C  
ATOM   2624  HD2 ARG A 164     -24.288   4.521   6.820  1.00 94.92           H  
ATOM   2625  HD3 ARG A 164     -22.775   5.443   6.791  1.00 94.92           H  
ATOM   2626  NE  ARG A 164     -24.408   6.430   7.695  1.00 94.92           N  
ATOM   2627  HE  ARG A 164     -24.801   6.496   8.623  1.00 94.92           H  
ATOM   2628  NH1 ARG A 164     -24.142   7.445   5.649  1.00 94.92           N  
ATOM   2629 HH11 ARG A 164     -23.479   6.735   5.372  1.00 94.92           H  
ATOM   2630 HH12 ARG A 164     -24.337   8.205   5.014  1.00 94.92           H  
ATOM   2631  NH2 ARG A 164     -25.376   8.433   7.236  1.00 94.92           N  
ATOM   2632 HH21 ARG A 164     -25.752   8.474   8.173  1.00 94.92           H  
ATOM   2633 HH22 ARG A 164     -25.550   9.210   6.615  1.00 94.92           H  
ATOM   2634  CZ  ARG A 164     -24.639   7.424   6.859  1.00 94.92           C  
ATOM   2635  N   GLY A 165     -20.086   0.758   9.157  1.00 90.37           N  
ATOM   2636  H   GLY A 165     -19.391   1.475   9.308  1.00 90.37           H  
ATOM   2637  CA  GLY A 165     -19.594  -0.587   8.851  1.00 90.37           C  
ATOM   2638  HA2 GLY A 165     -18.651  -0.736   9.378  1.00 90.37           H  
ATOM   2639  HA3 GLY A 165     -20.307  -1.331   9.206  1.00 90.37           H  
ATOM   2640  C   GLY A 165     -19.338  -0.846   7.364  1.00 90.37           C  
ATOM   2641  O   GLY A 165     -19.064  -1.983   6.988  1.00 90.37           O  
ATOM   2642  N   ASP A 166     -19.413   0.179   6.512  1.00 90.13           N  
ATOM   2643  H   ASP A 166     -19.574   1.109   6.873  1.00 90.13           H  
ATOM   2644  CA  ASP A 166     -19.125   0.059   5.085  1.00 90.13           C  
ATOM   2645  HA  ASP A 166     -19.266  -0.978   4.779  1.00 90.13           H  
ATOM   2646  C   ASP A 166     -17.669   0.437   4.777  1.00 90.13           C  
ATOM   2647  CB  ASP A 166     -20.133   0.876   4.274  1.00 90.13           C  
ATOM   2648  HB2 ASP A 166     -20.132   1.907   4.629  1.00 90.13           H  
ATOM   2649  HB3 ASP A 166     -21.131   0.465   4.427  1.00 90.13           H  
ATOM   2650  O   ASP A 166     -17.292   1.610   4.728  1.00 90.13           O  
ATOM   2651  CG  ASP A 166     -19.807   0.864   2.782  1.00 90.13           C  
ATOM   2652  OD1 ASP A 166     -19.062  -0.032   2.315  1.00 90.13           O  
ATOM   2653  OD2 ASP A 166     -20.259   1.807   2.101  1.00 90.13           O  
ATOM   2654  N   CYS A 167     -16.857  -0.589   4.524  1.00 83.37           N  
ATOM   2655  H   CYS A 167     -17.239  -1.516   4.642  1.00 83.37           H  
ATOM   2656  CA  CYS A 167     -15.445  -0.464   4.166  1.00 83.37           C  
ATOM   2657  HA  CYS A 167     -15.080   0.504   4.511  1.00 83.37           H  
ATOM   2658  C   CYS A 167     -15.188  -0.503   2.646  1.00 83.37           C  
ATOM   2659  CB  CYS A 167     -14.653  -1.554   4.906  1.00 83.37           C  
ATOM   2660  HB2 CYS A 167     -15.020  -2.534   4.603  1.00 83.37           H  
ATOM   2661  HB3 CYS A 167     -13.600  -1.478   4.635  1.00 83.37           H  
ATOM   2662  O   CYS A 167     -14.032  -0.585   2.238  1.00 83.37           O  
ATOM   2663  SG  CYS A 167     -14.827  -1.362   6.705  1.00 83.37           S  
ATOM   2664  HG  CYS A 167     -14.194  -2.485   7.056  1.00 83.37           H  
ATOM   2665  N   SER A 168     -16.225  -0.477   1.799  1.00 83.21           N  
ATOM   2666  H   SER A 168     -17.159  -0.391   2.171  1.00 83.21           H  
ATOM   2667  CA  SER A 168     -16.074  -0.604   0.336  1.00 83.21           C  
ATOM   2668  HA  SER A 168     -15.276  -1.318   0.130  1.00 83.21           H  
ATOM   2669  C   SER A 168     -15.681   0.705  -0.365  1.00 83.21           C  
ATOM   2670  CB  SER A 168     -17.356  -1.176  -0.278  1.00 83.21           C  
ATOM   2671  HB2 SER A 168     -17.616  -2.110   0.220  1.00 83.21           H  
ATOM   2672  HB3 SER A 168     -17.176  -1.386  -1.332  1.00 83.21           H  
ATOM   2673  O   SER A 168     -15.119   0.687  -1.456  1.00 83.21           O  
ATOM   2674  OG  SER A 168     -18.434  -0.267  -0.175  1.00 83.21           O  
ATOM   2675  HG  SER A 168     -18.726  -0.206   0.738  1.00 83.21           H  
ATOM   2676  N   ASN A 169     -15.922   1.849   0.278  1.00 83.82           N  
ATOM   2677  H   ASN A 169     -16.377   1.767   1.176  1.00 83.82           H  
ATOM   2678  CA  ASN A 169     -15.792   3.189  -0.306  1.00 83.82           C  
ATOM   2679  HA  ASN A 169     -15.946   3.103  -1.381  1.00 83.82           H  
ATOM   2680  C   ASN A 169     -14.392   3.819  -0.155  1.00 83.82           C  
ATOM   2681  CB  ASN A 169     -16.925   4.059   0.269  1.00 83.82           C  
ATOM   2682  HB2 ASN A 169     -17.008   3.907   1.346  1.00 83.82           H  
ATOM   2683  HB3 ASN A 169     -16.716   5.113   0.091  1.00 83.82           H  
ATOM   2684  O   ASN A 169     -14.262   5.032   0.026  1.00 83.82           O  
ATOM   2685  CG  ASN A 169     -18.249   3.779  -0.407  1.00 83.82           C  
ATOM   2686  ND2 ASN A 169     -19.318   3.580   0.318  1.00 83.82           N  
ATOM   2687 HD21 ASN A 169     -20.102   3.272  -0.240  1.00 83.82           H  
ATOM   2688 HD22 ASN A 169     -19.263   3.078   1.193  1.00 83.82           H  
ATOM   2689  OD1 ASN A 169     -18.373   3.843  -1.615  1.00 83.82           O  
ATOM   2690  N   ILE A 170     -13.335   3.010  -0.196  1.00 85.79           N  
ATOM   2691  H   ILE A 170     -13.485   2.043  -0.443  1.00 85.79           H  
ATOM   2692  CA  ILE A 170     -11.965   3.497  -0.022  1.00 85.79           C  
ATOM   2693  HA  ILE A 170     -11.987   4.286   0.730  1.00 85.79           H  
ATOM   2694  C   ILE A 170     -11.424   4.079  -1.349  1.00 85.79           C  
ATOM   2695  CB  ILE A 170     -11.074   2.385   0.557  1.00 85.79           C  
ATOM   2696  HB  ILE A 170     -11.092   1.536  -0.126  1.00 85.79           H  
ATOM   2697  O   ILE A 170     -11.377   3.360  -2.344  1.00 85.79           O  
ATOM   2698  CG1 ILE A 170     -11.537   1.878   1.941  1.00 85.79           C  
ATOM   2699 HG12 ILE A 170     -12.546   1.478   1.845  1.00 85.79           H  
ATOM   2700 HG13 ILE A 170     -10.893   1.051   2.241  1.00 85.79           H  
ATOM   2701  CG2 ILE A 170      -9.636   2.892   0.636  1.00 85.79           C  
ATOM   2702 HG21 ILE A 170      -9.038   2.192   1.219  1.00 85.79           H  
ATOM   2703 HG22 ILE A 170      -9.266   2.931  -0.388  1.00 85.79           H  
ATOM   2704 HG23 ILE A 170      -9.596   3.879   1.098  1.00 85.79           H  
ATOM   2705  CD1 ILE A 170     -11.543   2.916   3.074  1.00 85.79           C  
ATOM   2706 HD11 ILE A 170     -12.233   3.728   2.846  1.00 85.79           H  
ATOM   2707 HD12 ILE A 170     -11.872   2.433   3.994  1.00 85.79           H  
ATOM   2708 HD13 ILE A 170     -10.542   3.316   3.234  1.00 85.79           H  
ATOM   2709  N   PRO A 171     -10.972   5.350  -1.393  1.00 87.33           N  
ATOM   2710  CA  PRO A 171     -10.465   5.969  -2.622  1.00 87.33           C  
ATOM   2711  HA  PRO A 171     -11.233   5.876  -3.390  1.00 87.33           H  
ATOM   2712  C   PRO A 171      -9.163   5.341  -3.131  1.00 87.33           C  
ATOM   2713  CB  PRO A 171     -10.256   7.454  -2.294  1.00 87.33           C  
ATOM   2714  HB2 PRO A 171     -10.510   8.096  -3.137  1.00 87.33           H  
ATOM   2715  HB3 PRO A 171      -9.230   7.634  -1.973  1.00 87.33           H  
ATOM   2716  O   PRO A 171      -8.309   4.940  -2.340  1.00 87.33           O  
ATOM   2717  CG  PRO A 171     -11.194   7.674  -1.114  1.00 87.33           C  
ATOM   2718  HG2 PRO A 171     -10.887   8.502  -0.474  1.00 87.33           H  
ATOM   2719  HG3 PRO A 171     -12.209   7.823  -1.481  1.00 87.33           H  
ATOM   2720  CD  PRO A 171     -11.110   6.359  -0.358  1.00 87.33           C  
ATOM   2721  HD2 PRO A 171     -12.018   6.235   0.232  1.00 87.33           H  
ATOM   2722  HD3 PRO A 171     -10.231   6.349   0.285  1.00 87.33           H  
ATOM   2723  N   GLU A 172      -8.964   5.347  -4.451  1.00 78.86           N  
ATOM   2724  H   GLU A 172      -9.755   5.537  -5.051  1.00 78.86           H  
ATOM   2725  CA  GLU A 172      -7.707   4.929  -5.098  1.00 78.86           C  
ATOM   2726  HA  GLU A 172      -7.234   4.140  -4.513  1.00 78.86           H  
ATOM   2727  C   GLU A 172      -6.692   6.078  -5.230  1.00 78.86           C  
ATOM   2728  CB  GLU A 172      -8.005   4.366  -6.494  1.00 78.86           C  
ATOM   2729  HB2 GLU A 172      -8.524   5.129  -7.075  1.00 78.86           H  
ATOM   2730  HB3 GLU A 172      -7.055   4.145  -6.979  1.00 78.86           H  
ATOM   2731  O   GLU A 172      -5.484   5.854  -5.178  1.00 78.86           O  
ATOM   2732  CG  GLU A 172      -8.850   3.082  -6.464  1.00 78.86           C  
ATOM   2733  HG2 GLU A 172      -8.325   2.338  -5.865  1.00 78.86           H  
ATOM   2734  HG3 GLU A 172      -9.804   3.297  -5.983  1.00 78.86           H  
ATOM   2735  CD  GLU A 172      -9.115   2.514  -7.869  1.00 78.86           C  
ATOM   2736  OE1 GLU A 172      -9.804   1.475  -7.942  1.00 78.86           O  
ATOM   2737  OE2 GLU A 172      -8.635   3.121  -8.855  1.00 78.86           O  
ATOM   2738  N   CYS A 173      -7.172   7.320  -5.377  1.00 84.44           N  
ATOM   2739  H   CYS A 173      -8.175   7.435  -5.384  1.00 84.44           H  
ATOM   2740  CA  CYS A 173      -6.328   8.500  -5.576  1.00 84.44           C  
ATOM   2741  HA  CYS A 173      -5.686   8.323  -6.439  1.00 84.44           H  
ATOM   2742  C   CYS A 173      -5.432   8.766  -4.357  1.00 84.44           C  
ATOM   2743  CB  CYS A 173      -7.224   9.711  -5.879  1.00 84.44           C  
ATOM   2744  HB2 CYS A 173      -7.795   9.525  -6.788  1.00 84.44           H  
ATOM   2745  HB3 CYS A 173      -7.910   9.867  -5.046  1.00 84.44           H  
ATOM   2746  O   CYS A 173      -5.935   9.008  -3.260  1.00 84.44           O  
ATOM   2747  SG  CYS A 173      -6.202  11.198  -6.095  1.00 84.44           S  
ATOM   2748  HG  CYS A 173      -7.186  12.060  -6.366  1.00 84.44           H  
ATOM   2749  N   GLU A 174      -4.108   8.786  -4.557  1.00 78.76           N  
ATOM   2750  H   GLU A 174      -3.765   8.534  -5.473  1.00 78.76           H  
ATOM   2751  CA  GLU A 174      -3.123   8.984  -3.484  1.00 78.76           C  
ATOM   2752  HA  GLU A 174      -3.194   8.143  -2.794  1.00 78.76           H  
ATOM   2753  C   GLU A 174      -3.392  10.255  -2.662  1.00 78.76           C  
ATOM   2754  CB  GLU A 174      -1.697   9.003  -4.079  1.00 78.76           C  
ATOM   2755  HB2 GLU A 174      -1.535   8.081  -4.638  1.00 78.76           H  
ATOM   2756  HB3 GLU A 174      -1.591   9.850  -4.756  1.00 78.76           H  
ATOM   2757  O   GLU A 174      -3.352  10.204  -1.434  1.00 78.76           O  
ATOM   2758  CG  GLU A 174      -0.649   9.104  -2.960  1.00 78.76           C  
ATOM   2759  HG2 GLU A 174      -0.820  10.028  -2.408  1.00 78.76           H  
ATOM   2760  HG3 GLU A 174      -0.800   8.271  -2.273  1.00 78.76           H  
ATOM   2761  CD  GLU A 174       0.821   9.106  -3.399  1.00 78.76           C  
ATOM   2762  OE1 GLU A 174       1.652   9.546  -2.573  1.00 78.76           O  
ATOM   2763  OE2 GLU A 174       1.214   8.549  -4.450  1.00 78.76           O  
ATOM   2764  N   GLN A 175      -3.713  11.373  -3.322  1.00 86.94           N  
ATOM   2765  H   GLN A 175      -3.779  11.344  -4.330  1.00 86.94           H  
ATOM   2766  CA  GLN A 175      -3.988  12.639  -2.641  1.00 86.94           C  
ATOM   2767  HA  GLN A 175      -3.119  12.904  -2.038  1.00 86.94           H  
ATOM   2768  C   GLN A 175      -5.179  12.515  -1.680  1.00 86.94           C  
ATOM   2769  CB  GLN A 175      -4.197  13.745  -3.685  1.00 86.94           C  
ATOM   2770  HB2 GLN A 175      -5.027  13.485  -4.342  1.00 86.94           H  
ATOM   2771  HB3 GLN A 175      -3.291  13.846  -4.283  1.00 86.94           H  
ATOM   2772  O   GLN A 175      -5.036  12.804  -0.495  1.00 86.94           O  
ATOM   2773  CG  GLN A 175      -4.502  15.080  -2.994  1.00 86.94           C  
ATOM   2774  HG2 GLN A 175      -5.428  14.979  -2.429  1.00 86.94           H  
ATOM   2775  HG3 GLN A 175      -3.702  15.327  -2.296  1.00 86.94           H  
ATOM   2776  CD  GLN A 175      -4.683  16.252  -3.944  1.00 86.94           C  
ATOM   2777  NE2 GLN A 175      -5.182  17.349  -3.424  1.00 86.94           N  
ATOM   2778 HE21 GLN A 175      -5.373  18.133  -4.032  1.00 86.94           H  
ATOM   2779 HE22 GLN A 175      -5.517  17.315  -2.472  1.00 86.94           H  
ATOM   2780  OE1 GLN A 175      -4.390  16.196  -5.130  1.00 86.94           O  
ATOM   2781  N   ILE A 176      -6.316  12.003  -2.164  1.00 92.03           N  
ATOM   2782  H   ILE A 176      -6.343  11.743  -3.140  1.00 92.03           H  
ATOM   2783  CA  ILE A 176      -7.534  11.836  -1.354  1.00 92.03           C  
ATOM   2784  HA  ILE A 176      -7.814  12.802  -0.936  1.00 92.03           H  
ATOM   2785  C   ILE A 176      -7.273  10.890  -0.179  1.00 92.03           C  
ATOM   2786  CB  ILE A 176      -8.700  11.316  -2.228  1.00 92.03           C  
ATOM   2787  HB  ILE A 176      -8.388  10.387  -2.706  1.00 92.03           H  
ATOM   2788  O   ILE A 176      -7.754  11.115   0.926  1.00 92.03           O  
ATOM   2789  CG1 ILE A 176      -9.048  12.342  -3.330  1.00 92.03           C  
ATOM   2790 HG12 ILE A 176      -9.331  13.287  -2.866  1.00 92.03           H  
ATOM   2791 HG13 ILE A 176      -8.164  12.525  -3.941  1.00 92.03           H  
ATOM   2792  CG2 ILE A 176      -9.933  11.009  -1.361  1.00 92.03           C  
ATOM   2793 HG21 ILE A 176     -10.248  11.912  -0.838  1.00 92.03           H  
ATOM   2794 HG22 ILE A 176      -9.693  10.261  -0.604  1.00 92.03           H  
ATOM   2795 HG23 ILE A 176     -10.759  10.629  -1.962  1.00 92.03           H  
ATOM   2796  CD1 ILE A 176     -10.173  11.902  -4.277  1.00 92.03           C  
ATOM   2797 HD11 ILE A 176      -9.979  10.898  -4.653  1.00 92.03           H  
ATOM   2798 HD12 ILE A 176     -11.134  11.922  -3.762  1.00 92.03           H  
ATOM   2799 HD13 ILE A 176     -10.223  12.594  -5.118  1.00 92.03           H  
ATOM   2800  N   ARG A 177      -6.499   9.821  -0.390  1.00 87.70           N  
ATOM   2801  H   ARG A 177      -6.121   9.686  -1.316  1.00 87.70           H  
ATOM   2802  CA  ARG A 177      -6.160   8.870   0.676  1.00 87.70           C  
ATOM   2803  HA  ARG A 177      -7.072   8.535   1.171  1.00 87.70           H  
ATOM   2804  C   ARG A 177      -5.288   9.496   1.757  1.00 87.70           C  
ATOM   2805  CB  ARG A 177      -5.425   7.676   0.085  1.00 87.70           C  
ATOM   2806  HB2 ARG A 177      -4.546   8.030  -0.455  1.00 87.70           H  
ATOM   2807  HB3 ARG A 177      -5.085   7.052   0.912  1.00 87.70           H  
ATOM   2808  O   ARG A 177      -5.505   9.205   2.928  1.00 87.70           O  
ATOM   2809  CG  ARG A 177      -6.297   6.834  -0.855  1.00 87.70           C  
ATOM   2810  HG2 ARG A 177      -6.737   7.447  -1.642  1.00 87.70           H  
ATOM   2811  HG3 ARG A 177      -7.116   6.388  -0.292  1.00 87.70           H  
ATOM   2812  CD  ARG A 177      -5.410   5.754  -1.489  1.00 87.70           C  
ATOM   2813  HD2 ARG A 177      -5.950   5.217  -2.269  1.00 87.70           H  
ATOM   2814  HD3 ARG A 177      -4.551   6.227  -1.966  1.00 87.70           H  
ATOM   2815  NE  ARG A 177      -4.957   4.832  -0.443  1.00 87.70           N  
ATOM   2816  HE  ARG A 177      -4.061   5.017  -0.015  1.00 87.70           H  
ATOM   2817  NH1 ARG A 177      -6.905   3.640  -0.271  1.00 87.70           N  
ATOM   2818 HH11 ARG A 177      -7.490   3.003   0.251  1.00 87.70           H  
ATOM   2819 HH12 ARG A 177      -7.248   4.034  -1.136  1.00 87.70           H  
ATOM   2820  NH2 ARG A 177      -5.436   3.609   1.368  1.00 87.70           N  
ATOM   2821 HH21 ARG A 177      -4.587   3.912   1.822  1.00 87.70           H  
ATOM   2822 HH22 ARG A 177      -6.003   2.906   1.819  1.00 87.70           H  
ATOM   2823  CZ  ARG A 177      -5.761   4.020   0.197  1.00 87.70           C  
ATOM   2824  N   ASN A 178      -4.323  10.332   1.374  1.00 85.98           N  
ATOM   2825  H   ASN A 178      -4.194  10.499   0.387  1.00 85.98           H  
ATOM   2826  CA  ASN A 178      -3.481  11.060   2.322  1.00 85.98           C  
ATOM   2827  HA  ASN A 178      -3.053  10.356   3.036  1.00 85.98           H  
ATOM   2828  C   ASN A 178      -4.314  12.062   3.133  1.00 85.98           C  
ATOM   2829  CB  ASN A 178      -2.337  11.757   1.567  1.00 85.98           C  
ATOM   2830  HB2 ASN A 178      -1.839  12.450   2.244  1.00 85.98           H  
ATOM   2831  HB3 ASN A 178      -2.748  12.335   0.739  1.00 85.98           H  
ATOM   2832  O   ASN A 178      -4.192  12.097   4.354  1.00 85.98           O  
ATOM   2833  CG  ASN A 178      -1.276  10.806   1.037  1.00 85.98           C  
ATOM   2834  ND2 ASN A 178      -0.513  11.241   0.060  1.00 85.98           N  
ATOM   2835 HD21 ASN A 178       0.139  10.583  -0.342  1.00 85.98           H  
ATOM   2836 HD22 ASN A 178      -0.700  12.143  -0.355  1.00 85.98           H  
ATOM   2837  OD1 ASN A 178      -1.085   9.692   1.502  1.00 85.98           O  
ATOM   2838  N   GLU A 179      -5.203  12.814   2.477  1.00 93.99           N  
ATOM   2839  H   GLU A 179      -5.234  12.765   1.468  1.00 93.99           H  
ATOM   2840  CA  GLU A 179      -6.152  13.723   3.137  1.00 93.99           C  
ATOM   2841  HA  GLU A 179      -5.609  14.459   3.730  1.00 93.99           H  
ATOM   2842  C   GLU A 179      -7.066  12.950   4.106  1.00 93.99           C  
ATOM   2843  CB  GLU A 179      -6.970  14.469   2.062  1.00 93.99           C  
ATOM   2844  HB2 GLU A 179      -7.399  13.731   1.383  1.00 93.99           H  
ATOM   2845  HB3 GLU A 179      -7.786  15.006   2.547  1.00 93.99           H  
ATOM   2846  O   GLU A 179      -7.193  13.301   5.277  1.00 93.99           O  
ATOM   2847  CG  GLU A 179      -6.128  15.486   1.260  1.00 93.99           C  
ATOM   2848  HG2 GLU A 179      -5.903  16.332   1.910  1.00 93.99           H  
ATOM   2849  HG3 GLU A 179      -5.176  15.029   0.989  1.00 93.99           H  
ATOM   2850  CD  GLU A 179      -6.794  16.000  -0.034  1.00 93.99           C  
ATOM   2851  OE1 GLU A 179      -6.140  16.784  -0.765  1.00 93.99           O  
ATOM   2852  OE2 GLU A 179      -7.915  15.552  -0.365  1.00 93.99           O  
ATOM   2853  N   LEU A 180      -7.621  11.819   3.666  1.00 94.68           N  
ATOM   2854  H   LEU A 180      -7.513  11.589   2.689  1.00 94.68           H  
ATOM   2855  CA  LEU A 180      -8.472  10.969   4.494  1.00 94.68           C  
ATOM   2856  HA  LEU A 180      -9.229  11.608   4.947  1.00 94.68           H  
ATOM   2857  C   LEU A 180      -7.704  10.294   5.642  1.00 94.68           C  
ATOM   2858  CB  LEU A 180      -9.158   9.953   3.569  1.00 94.68           C  
ATOM   2859  HB2 LEU A 180      -8.391   9.301   3.151  1.00 94.68           H  
ATOM   2860  HB3 LEU A 180      -9.632  10.490   2.748  1.00 94.68           H  
ATOM   2861  O   LEU A 180      -8.284  10.067   6.699  1.00 94.68           O  
ATOM   2862  CG  LEU A 180     -10.225   9.090   4.256  1.00 94.68           C  
ATOM   2863  HG  LEU A 180      -9.775   8.567   5.099  1.00 94.68           H  
ATOM   2864  CD1 LEU A 180     -11.413   9.883   4.789  1.00 94.68           C  
ATOM   2865 HD11 LEU A 180     -12.149   9.188   5.193  1.00 94.68           H  
ATOM   2866 HD12 LEU A 180     -11.084  10.548   5.588  1.00 94.68           H  
ATOM   2867 HD13 LEU A 180     -11.867  10.470   3.990  1.00 94.68           H  
ATOM   2868  CD2 LEU A 180     -10.761   8.064   3.262  1.00 94.68           C  
ATOM   2869 HD21 LEU A 180     -11.422   8.558   2.550  1.00 94.68           H  
ATOM   2870 HD22 LEU A 180     -11.301   7.286   3.802  1.00 94.68           H  
ATOM   2871 HD23 LEU A 180      -9.938   7.619   2.703  1.00 94.68           H  
ATOM   2872  N   TYR A 181      -6.416   9.980   5.471  1.00 91.75           N  
ATOM   2873  H   TYR A 181      -5.998  10.149   4.567  1.00 91.75           H  
ATOM   2874  CA  TYR A 181      -5.576   9.429   6.537  1.00 91.75           C  
ATOM   2875  HA  TYR A 181      -6.085   8.569   6.974  1.00 91.75           H  
ATOM   2876  C   TYR A 181      -5.365  10.445   7.663  1.00 91.75           C  
ATOM   2877  CB  TYR A 181      -4.229   8.952   5.974  1.00 91.75           C  
ATOM   2878  HB2 TYR A 181      -3.725   9.786   5.486  1.00 91.75           H  
ATOM   2879  HB3 TYR A 181      -4.414   8.190   5.217  1.00 91.75           H  
ATOM   2880  O   TYR A 181      -5.457  10.072   8.832  1.00 91.75           O  
ATOM   2881  CG  TYR A 181      -3.310   8.374   7.035  1.00 91.75           C  
ATOM   2882  CD1 TYR A 181      -2.352   9.190   7.669  1.00 91.75           C  
ATOM   2883  HD1 TYR A 181      -2.263  10.228   7.386  1.00 91.75           H  
ATOM   2884  CD2 TYR A 181      -3.459   7.035   7.438  1.00 91.75           C  
ATOM   2885  HD2 TYR A 181      -4.214   6.416   6.977  1.00 91.75           H  
ATOM   2886  CE1 TYR A 181      -1.528   8.663   8.682  1.00 91.75           C  
ATOM   2887  HE1 TYR A 181      -0.805   9.301   9.168  1.00 91.75           H  
ATOM   2888  CE2 TYR A 181      -2.653   6.512   8.465  1.00 91.75           C  
ATOM   2889  HE2 TYR A 181      -2.788   5.496   8.806  1.00 91.75           H  
ATOM   2890  OH  TYR A 181      -0.886   6.800  10.057  1.00 91.75           O  
ATOM   2891  HH  TYR A 181      -0.229   7.449  10.320  1.00 91.75           H  
ATOM   2892  CZ  TYR A 181      -1.671   7.315   9.073  1.00 91.75           C  
ATOM   2893  N   VAL A 182      -5.135  11.720   7.320  1.00 93.60           N  
ATOM   2894  H   VAL A 182      -5.099  11.954   6.338  1.00 93.60           H  
ATOM   2895  CA  VAL A 182      -5.034  12.817   8.298  1.00 93.60           C  
ATOM   2896  HA  VAL A 182      -4.240  12.587   9.009  1.00 93.60           H  
ATOM   2897  C   VAL A 182      -6.326  12.935   9.107  1.00 93.60           C  
ATOM   2898  CB  VAL A 182      -4.692  14.150   7.599  1.00 93.60           C  
ATOM   2899  HB  VAL A 182      -5.390  14.322   6.779  1.00 93.60           H  
ATOM   2900  O   VAL A 182      -6.277  13.024  10.334  1.00 93.60           O  
ATOM   2901  CG1 VAL A 182      -4.769  15.353   8.549  1.00 93.60           C  
ATOM   2902 HG11 VAL A 182      -5.805  15.518   8.845  1.00 93.60           H  
ATOM   2903 HG12 VAL A 182      -4.425  16.251   8.035  1.00 93.60           H  
ATOM   2904 HG13 VAL A 182      -4.156  15.176   9.433  1.00 93.60           H  
ATOM   2905  CG2 VAL A 182      -3.269  14.110   7.024  1.00 93.60           C  
ATOM   2906 HG21 VAL A 182      -3.073  15.029   6.472  1.00 93.60           H  
ATOM   2907 HG22 VAL A 182      -2.544  14.009   7.832  1.00 93.60           H  
ATOM   2908 HG23 VAL A 182      -3.160  13.269   6.340  1.00 93.60           H  
ATOM   2909  N   GLU A 183      -7.485  12.861   8.450  1.00 96.85           N  
ATOM   2910  H   GLU A 183      -7.479  12.872   7.440  1.00 96.85           H  
ATOM   2911  CA  GLU A 183      -8.766  12.893   9.160  1.00 96.85           C  
ATOM   2912  HA  GLU A 183      -8.745  13.710   9.881  1.00 96.85           H  
ATOM   2913  C   GLU A 183      -9.011  11.617   9.984  1.00 96.85           C  
ATOM   2914  CB  GLU A 183      -9.919  13.156   8.181  1.00 96.85           C  
ATOM   2915  HB2 GLU A 183      -9.945  12.360   7.436  1.00 96.85           H  
ATOM   2916  HB3 GLU A 183     -10.848  13.121   8.751  1.00 96.85           H  
ATOM   2917  O   GLU A 183      -9.419  11.698  11.140  1.00 96.85           O  
ATOM   2918  CG  GLU A 183      -9.868  14.510   7.455  1.00 96.85           C  
ATOM   2919  HG2 GLU A 183      -9.093  14.466   6.689  1.00 96.85           H  
ATOM   2920  HG3 GLU A 183     -10.820  14.669   6.950  1.00 96.85           H  
ATOM   2921  CD  GLU A 183      -9.585  15.685   8.405  1.00 96.85           C  
ATOM   2922  OE1 GLU A 183      -8.595  16.412   8.182  1.00 96.85           O  
ATOM   2923  OE2 GLU A 183     -10.241  15.824   9.465  1.00 96.85           O  
ATOM   2924  N   ALA A 184      -8.715  10.426   9.455  1.00 94.82           N  
ATOM   2925  H   ALA A 184      -8.375  10.393   8.505  1.00 94.82           H  
ATOM   2926  CA  ALA A 184      -8.860   9.167  10.194  1.00 94.82           C  
ATOM   2927  HA  ALA A 184      -9.897   9.076  10.516  1.00 94.82           H  
ATOM   2928  C   ALA A 184      -7.982   9.123  11.458  1.00 94.82           C  
ATOM   2929  CB  ALA A 184      -8.535   8.000   9.254  1.00 94.82           C  
ATOM   2930  HB1 ALA A 184      -8.694   7.055   9.775  1.00 94.82           H  
ATOM   2931  HB2 ALA A 184      -9.184   8.042   8.380  1.00 94.82           H  
ATOM   2932  HB3 ALA A 184      -7.496   8.062   8.932  1.00 94.82           H  
ATOM   2933  O   ALA A 184      -8.389   8.540  12.466  1.00 94.82           O  
ATOM   2934  N   ASP A 185      -6.803   9.752  11.420  1.00 93.26           N  
ATOM   2935  H   ASP A 185      -6.516  10.176  10.550  1.00 93.26           H  
ATOM   2936  CA  ASP A 185      -5.945   9.954  12.587  1.00 93.26           C  
ATOM   2937  HA  ASP A 185      -5.823   9.004  13.108  1.00 93.26           H  
ATOM   2938  C   ASP A 185      -6.575  10.887  13.619  1.00 93.26           C  
ATOM   2939  CB  ASP A 185      -4.560  10.436  12.135  1.00 93.26           C  
ATOM   2940  HB2 ASP A 185      -4.205   9.788  11.334  1.00 93.26           H  
ATOM   2941  HB3 ASP A 185      -4.629  11.452  11.747  1.00 93.26           H  
ATOM   2942  O   ASP A 185      -6.704  10.504  14.783  1.00 93.26           O  
ATOM   2943  CG  ASP A 185      -3.541  10.377  13.273  1.00 93.26           C  
ATOM   2944  OD1 ASP A 185      -3.403   9.272  13.852  1.00 93.26           O  
ATOM   2945  OD2 ASP A 185      -2.829  11.373  13.497  1.00 93.26           O  
ATOM   2946  N   PHE A 186      -7.068  12.048  13.180  1.00 95.45           N  
ATOM   2947  H   PHE A 186      -6.944  12.289  12.207  1.00 95.45           H  
ATOM   2948  CA  PHE A 186      -7.765  12.995  14.049  1.00 95.45           C  
ATOM   2949  HA  PHE A 186      -7.076  13.327  14.826  1.00 95.45           H  
ATOM   2950  C   PHE A 186      -8.971  12.358  14.758  1.00 95.45           C  
ATOM   2951  CB  PHE A 186      -8.197  14.215  13.224  1.00 95.45           C  
ATOM   2952  HB2 PHE A 186      -7.311  14.702  12.817  1.00 95.45           H  
ATOM   2953  HB3 PHE A 186      -8.809  13.892  12.383  1.00 95.45           H  
ATOM   2954  O   PHE A 186      -9.135  12.517  15.967  1.00 95.45           O  
ATOM   2955  CG  PHE A 186      -8.985  15.218  14.042  1.00 95.45           C  
ATOM   2956  CD1 PHE A 186     -10.389  15.139  14.092  1.00 95.45           C  
ATOM   2957  HD1 PHE A 186     -10.907  14.396  13.504  1.00 95.45           H  
ATOM   2958  CD2 PHE A 186      -8.310  16.178  14.816  1.00 95.45           C  
ATOM   2959  HD2 PHE A 186      -7.231  16.223  14.797  1.00 95.45           H  
ATOM   2960  CE1 PHE A 186     -11.115  16.004  14.929  1.00 95.45           C  
ATOM   2961  HE1 PHE A 186     -12.190  15.921  14.986  1.00 95.45           H  
ATOM   2962  CE2 PHE A 186      -9.037  17.058  15.637  1.00 95.45           C  
ATOM   2963  HE2 PHE A 186      -8.517  17.788  16.240  1.00 95.45           H  
ATOM   2964  CZ  PHE A 186     -10.440  16.969  15.696  1.00 95.45           C  
ATOM   2965  HZ  PHE A 186     -10.998  17.634  16.337  1.00 95.45           H  
ATOM   2966  N   TYR A 187      -9.795  11.593  14.034  1.00 95.76           N  
ATOM   2967  H   TYR A 187      -9.629  11.530  13.039  1.00 95.76           H  
ATOM   2968  CA  TYR A 187     -10.972  10.929  14.606  1.00 95.76           C  
ATOM   2969  HA  TYR A 187     -11.396  11.623  15.332  1.00 95.76           H  
ATOM   2970  C   TYR A 187     -10.648   9.640  15.386  1.00 95.76           C  
ATOM   2971  CB  TYR A 187     -12.044  10.711  13.530  1.00 95.76           C  
ATOM   2972  HB2 TYR A 187     -11.621  10.103  12.731  1.00 95.76           H  
ATOM   2973  HB3 TYR A 187     -12.877  10.157  13.962  1.00 95.76           H  
ATOM   2974  O   TYR A 187     -11.564   8.966  15.866  1.00 95.76           O  
ATOM   2975  CG  TYR A 187     -12.606  11.998  12.955  1.00 95.76           C  
ATOM   2976  CD1 TYR A 187     -13.361  12.872  13.761  1.00 95.76           C  
ATOM   2977  HD1 TYR A 187     -13.556  12.620  14.793  1.00 95.76           H  
ATOM   2978  CD2 TYR A 187     -12.353  12.338  11.617  1.00 95.76           C  
ATOM   2979  HD2 TYR A 187     -11.760  11.675  11.005  1.00 95.76           H  
ATOM   2980  CE1 TYR A 187     -13.850  14.081  13.229  1.00 95.76           C  
ATOM   2981  HE1 TYR A 187     -14.426  14.747  13.855  1.00 95.76           H  
ATOM   2982  CE2 TYR A 187     -12.824  13.549  11.082  1.00 95.76           C  
ATOM   2983  HE2 TYR A 187     -12.591  13.840  10.068  1.00 95.76           H  
ATOM   2984  OH  TYR A 187     -14.066  15.570  11.357  1.00 95.76           O  
ATOM   2985  HH  TYR A 187     -14.521  16.113  12.004  1.00 95.76           H  
ATOM   2986  CZ  TYR A 187     -13.575  14.423  11.887  1.00 95.76           C  
ATOM   2987  N   CYS A 188      -9.365   9.291  15.529  1.00 95.07           N  
ATOM   2988  H   CYS A 188      -8.666   9.922  15.164  1.00 95.07           H  
ATOM   2989  CA  CYS A 188      -8.883   8.083  16.204  1.00 95.07           C  
ATOM   2990  HA  CYS A 188      -7.814   8.026  15.999  1.00 95.07           H  
ATOM   2991  C   CYS A 188      -9.480   6.781  15.635  1.00 95.07           C  
ATOM   2992  CB  CYS A 188      -9.040   8.219  17.728  1.00 95.07           C  
ATOM   2993  HB2 CYS A 188     -10.098   8.255  17.987  1.00 95.07           H  
ATOM   2994  HB3 CYS A 188      -8.604   7.347  18.215  1.00 95.07           H  
ATOM   2995  O   CYS A 188      -9.791   5.843  16.369  1.00 95.07           O  
ATOM   2996  SG  CYS A 188      -8.226   9.718  18.352  1.00 95.07           S  
ATOM   2997  HG  CYS A 188      -7.364   9.898  17.347  1.00 95.07           H  
ATOM   2998  N   LEU A 189      -9.639   6.701  14.312  1.00 94.26           N  
ATOM   2999  H   LEU A 189      -9.330   7.483  13.752  1.00 94.26           H  
ATOM   3000  CA  LEU A 189     -10.208   5.542  13.622  1.00 94.26           C  
ATOM   3001  HA  LEU A 189     -10.811   4.964  14.323  1.00 94.26           H  
ATOM   3002  C   LEU A 189      -9.098   4.608  13.142  1.00 94.26           C  
ATOM   3003  CB  LEU A 189     -11.125   6.017  12.482  1.00 94.26           C  
ATOM   3004  HB2 LEU A 189     -11.510   5.144  11.954  1.00 94.26           H  
ATOM   3005  HB3 LEU A 189     -10.532   6.607  11.784  1.00 94.26           H  
ATOM   3006  O   LEU A 189      -8.782   4.566  11.956  1.00 94.26           O  
ATOM   3007  CG  LEU A 189     -12.313   6.863  12.957  1.00 94.26           C  
ATOM   3008  HG  LEU A 189     -11.949   7.722  13.521  1.00 94.26           H  
ATOM   3009  CD1 LEU A 189     -13.063   7.387  11.743  1.00 94.26           C  
ATOM   3010 HD11 LEU A 189     -13.901   7.995  12.082  1.00 94.26           H  
ATOM   3011 HD12 LEU A 189     -13.432   6.558  11.139  1.00 94.26           H  
ATOM   3012 HD13 LEU A 189     -12.394   8.007  11.147  1.00 94.26           H  
ATOM   3013  CD2 LEU A 189     -13.302   6.084  13.823  1.00 94.26           C  
ATOM   3014 HD21 LEU A 189     -14.071   6.770  14.178  1.00 94.26           H  
ATOM   3015 HD22 LEU A 189     -12.797   5.674  14.698  1.00 94.26           H  
ATOM   3016 HD23 LEU A 189     -13.758   5.273  13.256  1.00 94.26           H  
ATOM   3017  N   SER A 190      -8.500   3.843  14.060  1.00 88.71           N  
ATOM   3018  H   SER A 190      -8.820   3.909  15.016  1.00 88.71           H  
ATOM   3019  CA  SER A 190      -7.379   2.933  13.760  1.00 88.71           C  
ATOM   3020  HA  SER A 190      -6.525   3.533  13.447  1.00 88.71           H  
ATOM   3021  C   SER A 190      -7.683   1.954  12.626  1.00 88.71           C  
ATOM   3022  CB  SER A 190      -6.966   2.146  15.006  1.00 88.71           C  
ATOM   3023  HB2 SER A 190      -6.182   1.436  14.741  1.00 88.71           H  
ATOM   3024  HB3 SER A 190      -6.581   2.834  15.758  1.00 88.71           H  
ATOM   3025  O   SER A 190      -6.870   1.820  11.719  1.00 88.71           O  
ATOM   3026  OG  SER A 190      -8.079   1.452  15.533  1.00 88.71           O  
ATOM   3027  HG  SER A 190      -7.768   0.821  16.187  1.00 88.71           H  
ATOM   3028  N   GLY A 191      -8.872   1.345  12.608  1.00 88.05           N  
ATOM   3029  H   GLY A 191      -9.455   1.438  13.427  1.00 88.05           H  
ATOM   3030  CA  GLY A 191      -9.278   0.446  11.524  1.00 88.05           C  
ATOM   3031  HA2 GLY A 191     -10.265   0.039  11.745  1.00 88.05           H  
ATOM   3032  HA3 GLY A 191      -8.569  -0.379  11.456  1.00 88.05           H  
ATOM   3033  C   GLY A 191      -9.334   1.149  10.165  1.00 88.05           C  
ATOM   3034  O   GLY A 191      -8.871   0.598   9.171  1.00 88.05           O  
ATOM   3035  N   LEU A 192      -9.817   2.396  10.114  1.00 91.21           N  
ATOM   3036  H   LEU A 192     -10.108   2.846  10.970  1.00 91.21           H  
ATOM   3037  CA  LEU A 192      -9.794   3.184   8.883  1.00 91.21           C  
ATOM   3038  HA  LEU A 192     -10.164   2.546   8.081  1.00 91.21           H  
ATOM   3039  C   LEU A 192      -8.362   3.592   8.526  1.00 91.21           C  
ATOM   3040  CB  LEU A 192     -10.738   4.391   8.993  1.00 91.21           C  
ATOM   3041  HB2 LEU A 192     -10.400   5.030   9.809  1.00 91.21           H  
ATOM   3042  HB3 LEU A 192     -11.738   4.029   9.230  1.00 91.21           H  
ATOM   3043  O   LEU A 192      -7.994   3.496   7.366  1.00 91.21           O  
ATOM   3044  CG  LEU A 192     -10.819   5.242   7.714  1.00 91.21           C  
ATOM   3045  HG  LEU A 192      -9.836   5.684   7.549  1.00 91.21           H  
ATOM   3046  CD1 LEU A 192     -11.233   4.450   6.468  1.00 91.21           C  
ATOM   3047 HD11 LEU A 192     -11.358   5.129   5.624  1.00 91.21           H  
ATOM   3048 HD12 LEU A 192     -10.459   3.729   6.204  1.00 91.21           H  
ATOM   3049 HD13 LEU A 192     -12.171   3.928   6.653  1.00 91.21           H  
ATOM   3050  CD2 LEU A 192     -11.817   6.383   7.902  1.00 91.21           C  
ATOM   3051 HD21 LEU A 192     -12.818   5.980   8.055  1.00 91.21           H  
ATOM   3052 HD22 LEU A 192     -11.811   7.024   7.020  1.00 91.21           H  
ATOM   3053 HD23 LEU A 192     -11.532   6.981   8.768  1.00 91.21           H  
ATOM   3054  N   LYS A 193      -7.521   3.971   9.495  1.00 88.20           N  
ATOM   3055  H   LYS A 193      -7.886   4.046  10.434  1.00 88.20           H  
ATOM   3056  CA  LYS A 193      -6.094   4.234   9.257  1.00 88.20           C  
ATOM   3057  HA  LYS A 193      -5.993   5.036   8.526  1.00 88.20           H  
ATOM   3058  C   LYS A 193      -5.378   3.018   8.689  1.00 88.20           C  
ATOM   3059  CB  LYS A 193      -5.374   4.639  10.540  1.00 88.20           C  
ATOM   3060  HB2 LYS A 193      -4.304   4.637  10.334  1.00 88.20           H  
ATOM   3061  HB3 LYS A 193      -5.559   3.888  11.308  1.00 88.20           H  
ATOM   3062  O   LYS A 193      -4.601   3.187   7.767  1.00 88.20           O  
ATOM   3063  CG  LYS A 193      -5.764   6.018  11.073  1.00 88.20           C  
ATOM   3064  HG2 LYS A 193      -5.514   6.793  10.348  1.00 88.20           H  
ATOM   3065  HG3 LYS A 193      -6.836   6.054  11.271  1.00 88.20           H  
ATOM   3066  CD  LYS A 193      -5.006   6.249  12.383  1.00 88.20           C  
ATOM   3067  HD2 LYS A 193      -5.102   5.372  13.023  1.00 88.20           H  
ATOM   3068  HD3 LYS A 193      -5.466   7.080  12.917  1.00 88.20           H  
ATOM   3069  CE  LYS A 193      -3.526   6.546  12.119  1.00 88.20           C  
ATOM   3070  HE2 LYS A 193      -3.077   5.719  11.570  1.00 88.20           H  
ATOM   3071  HE3 LYS A 193      -3.461   7.439  11.497  1.00 88.20           H  
ATOM   3072  NZ  LYS A 193      -2.795   6.774  13.383  1.00 88.20           N  
ATOM   3073  HZ1 LYS A 193      -1.820   6.974  13.210  1.00 88.20           H  
ATOM   3074  HZ2 LYS A 193      -2.914   6.026  14.051  1.00 88.20           H  
ATOM   3075  HZ3 LYS A 193      -3.144   7.628  13.795  1.00 88.20           H  
ATOM   3076  N   GLU A 194      -5.646   1.815   9.186  1.00 80.75           N  
ATOM   3077  H   GLU A 194      -6.256   1.759   9.989  1.00 80.75           H  
ATOM   3078  CA  GLU A 194      -5.097   0.561   8.653  1.00 80.75           C  
ATOM   3079  HA  GLU A 194      -4.010   0.623   8.603  1.00 80.75           H  
ATOM   3080  C   GLU A 194      -5.612   0.286   7.234  1.00 80.75           C  
ATOM   3081  CB  GLU A 194      -5.479  -0.599   9.580  1.00 80.75           C  
ATOM   3082  HB2 GLU A 194      -6.548  -0.555   9.786  1.00 80.75           H  
ATOM   3083  HB3 GLU A 194      -5.265  -1.536   9.065  1.00 80.75           H  
ATOM   3084  O   GLU A 194      -4.847  -0.079   6.341  1.00 80.75           O  
ATOM   3085  CG  GLU A 194      -4.696  -0.584  10.901  1.00 80.75           C  
ATOM   3086  HG2 GLU A 194      -3.643  -0.755  10.677  1.00 80.75           H  
ATOM   3087  HG3 GLU A 194      -4.773   0.399  11.367  1.00 80.75           H  
ATOM   3088  CD  GLU A 194      -5.180  -1.656  11.889  1.00 80.75           C  
ATOM   3089  OE1 GLU A 194      -4.747  -1.579  13.061  1.00 80.75           O  
ATOM   3090  OE2 GLU A 194      -5.933  -2.566  11.469  1.00 80.75           O  
ATOM   3091  N   LEU A 195      -6.901   0.558   6.996  1.00 81.41           N  
ATOM   3092  H   LEU A 195      -7.486   0.800   7.784  1.00 81.41           H  
ATOM   3093  CA  LEU A 195      -7.500   0.616   5.663  1.00 81.41           C  
ATOM   3094  HA  LEU A 195      -7.171  -0.255   5.097  1.00 81.41           H  
ATOM   3095  C   LEU A 195      -7.070   1.847   4.860  1.00 81.41           C  
ATOM   3096  CB  LEU A 195      -9.034   0.611   5.749  1.00 81.41           C  
ATOM   3097  HB2 LEU A 195      -9.444   0.795   4.756  1.00 81.41           H  
ATOM   3098  HB3 LEU A 195      -9.340   1.447   6.377  1.00 81.41           H  
ATOM   3099  O   LEU A 195      -7.498   1.983   3.721  1.00 81.41           O  
ATOM   3100  CG  LEU A 195      -9.693  -0.667   6.275  1.00 81.41           C  
ATOM   3101  HG  LEU A 195      -9.329  -0.909   7.274  1.00 81.41           H  
ATOM   3102  CD1 LEU A 195     -11.198  -0.411   6.339  1.00 81.41           C  
ATOM   3103 HD11 LEU A 195     -11.394   0.452   6.975  1.00 81.41           H  
ATOM   3104 HD12 LEU A 195     -11.701  -1.280   6.762  1.00 81.41           H  
ATOM   3105 HD13 LEU A 195     -11.591  -0.213   5.341  1.00 81.41           H  
ATOM   3106  CD2 LEU A 195      -9.437  -1.874   5.372  1.00 81.41           C  
ATOM   3107 HD21 LEU A 195      -8.377  -2.126   5.383  1.00 81.41           H  
ATOM   3108 HD22 LEU A 195      -9.751  -1.651   4.352  1.00 81.41           H  
ATOM   3109 HD23 LEU A 195     -10.003  -2.730   5.742  1.00 81.41           H  
ATOM   3110  N   LEU A 196      -6.206   2.725   5.357  1.00 80.95           N  
ATOM   3111  H   LEU A 196      -5.965   2.646   6.334  1.00 80.95           H  
ATOM   3112  CA  LEU A 196      -5.653   3.837   4.585  1.00 80.95           C  
ATOM   3113  HA  LEU A 196      -6.066   3.793   3.577  1.00 80.95           H  
ATOM   3114  C   LEU A 196      -4.133   3.735   4.422  1.00 80.95           C  
ATOM   3115  CB  LEU A 196      -6.133   5.171   5.160  1.00 80.95           C  
ATOM   3116  HB2 LEU A 196      -5.934   5.170   6.232  1.00 80.95           H  
ATOM   3117  HB3 LEU A 196      -5.573   5.987   4.704  1.00 80.95           H  
ATOM   3118  O   LEU A 196      -3.586   4.237   3.436  1.00 80.95           O  
ATOM   3119  CG  LEU A 196      -7.636   5.407   4.918  1.00 80.95           C  
ATOM   3120  HG  LEU A 196      -8.216   4.535   5.219  1.00 80.95           H  
ATOM   3121  CD1 LEU A 196      -8.070   6.593   5.760  1.00 80.95           C  
ATOM   3122 HD11 LEU A 196      -7.610   7.506   5.382  1.00 80.95           H  
ATOM   3123 HD12 LEU A 196      -7.779   6.443   6.799  1.00 80.95           H  
ATOM   3124 HD13 LEU A 196      -9.156   6.667   5.709  1.00 80.95           H  
ATOM   3125  CD2 LEU A 196      -7.999   5.690   3.459  1.00 80.95           C  
ATOM   3126 HD21 LEU A 196      -7.681   4.872   2.813  1.00 80.95           H  
ATOM   3127 HD22 LEU A 196      -9.085   5.749   3.386  1.00 80.95           H  
ATOM   3128 HD23 LEU A 196      -7.542   6.622   3.129  1.00 80.95           H  
ATOM   3129  N   TYR A 197      -3.465   3.020   5.327  1.00 61.38           N  
ATOM   3130  H   TYR A 197      -3.998   2.638   6.095  1.00 61.38           H  
ATOM   3131  CA  TYR A 197      -2.027   3.040   5.525  1.00 61.38           C  
ATOM   3132  HA  TYR A 197      -1.544   3.151   4.554  1.00 61.38           H  
ATOM   3133  C   TYR A 197      -1.521   1.789   6.273  1.00 61.38           C  
ATOM   3134  CB  TYR A 197      -1.715   4.262   6.391  1.00 61.38           C  
ATOM   3135  HB2 TYR A 197      -2.121   4.079   7.386  1.00 61.38           H  
ATOM   3136  HB3 TYR A 197      -2.219   5.131   5.968  1.00 61.38           H  
ATOM   3137  O   TYR A 197      -2.105   1.399   7.281  1.00 61.38           O  
ATOM   3138  CG  TYR A 197      -0.250   4.597   6.518  1.00 61.38           C  
ATOM   3139  CD1 TYR A 197       0.503   4.131   7.613  1.00 61.38           C  
ATOM   3140  HD1 TYR A 197       0.025   3.543   8.383  1.00 61.38           H  
ATOM   3141  CD2 TYR A 197       0.351   5.391   5.527  1.00 61.38           C  
ATOM   3142  HD2 TYR A 197      -0.243   5.773   4.709  1.00 61.38           H  
ATOM   3143  CE1 TYR A 197       1.871   4.449   7.704  1.00 61.38           C  
ATOM   3144  HE1 TYR A 197       2.463   4.110   8.541  1.00 61.38           H  
ATOM   3145  CE2 TYR A 197       1.717   5.709   5.613  1.00 61.38           C  
ATOM   3146  HE2 TYR A 197       2.176   6.324   4.853  1.00 61.38           H  
ATOM   3147  OH  TYR A 197       3.801   5.530   6.782  1.00 61.38           O  
ATOM   3148  HH  TYR A 197       4.086   6.055   6.030  1.00 61.38           H  
ATOM   3149  CZ  TYR A 197       2.479   5.235   6.702  1.00 61.38           C  
ATOM   3150  N   PRO A 198      -0.369   1.205   5.902  1.00 55.71           N  
ATOM   3151  CA  PRO A 198       0.436   1.471   4.718  1.00 55.71           C  
ATOM   3152  HA  PRO A 198       0.385   2.521   4.429  1.00 55.71           H  
ATOM   3153  C   PRO A 198      -0.025   0.590   3.545  1.00 55.71           C  
ATOM   3154  CB  PRO A 198       1.867   1.204   5.173  1.00 55.71           C  
ATOM   3155  HB2 PRO A 198       2.259   2.097   5.660  1.00 55.71           H  
ATOM   3156  HB3 PRO A 198       2.508   0.931   4.334  1.00 55.71           H  
ATOM   3157  O   PRO A 198       0.060  -0.638   3.587  1.00 55.71           O  
ATOM   3158  CG  PRO A 198       1.722   0.090   6.210  1.00 55.71           C  
ATOM   3159  HG2 PRO A 198       1.748  -0.880   5.713  1.00 55.71           H  
ATOM   3160  HG3 PRO A 198       2.501   0.149   6.970  1.00 55.71           H  
ATOM   3161  CD  PRO A 198       0.334   0.312   6.807  1.00 55.71           C  
ATOM   3162  HD2 PRO A 198      -0.199  -0.634   6.902  1.00 55.71           H  
ATOM   3163  HD3 PRO A 198       0.428   0.787   7.784  1.00 55.71           H  
ATOM   3164  N   TYR A 199      -0.509   1.254   2.490  1.00 62.60           N  
ATOM   3165  H   TYR A 199      -0.531   2.262   2.553  1.00 62.60           H  
ATOM   3166  CA  TYR A 199      -1.060   0.679   1.255  1.00 62.60           C  
ATOM   3167  HA  TYR A 199      -1.652  -0.197   1.522  1.00 62.60           H  
ATOM   3168  C   TYR A 199       0.032   0.157   0.329  1.00 62.60           C  
ATOM   3169  CB  TYR A 199      -1.999   1.704   0.588  1.00 62.60           C  
ATOM   3170  HB2 TYR A 199      -1.763   2.713   0.924  1.00 62.60           H  
ATOM   3171  HB3 TYR A 199      -1.889   1.700  -0.497  1.00 62.60           H  
ATOM   3172  O   TYR A 199       0.184   0.575  -0.822  1.00 62.60           O  
ATOM   3173  CG  TYR A 199      -3.435   1.400   0.904  1.00 62.60           C  
ATOM   3174  CD1 TYR A 199      -4.364   1.156  -0.120  1.00 62.60           C  
ATOM   3175  HD1 TYR A 199      -4.108   1.377  -1.145  1.00 62.60           H  
ATOM   3176  CD2 TYR A 199      -3.829   1.282   2.240  1.00 62.60           C  
ATOM   3177  HD2 TYR A 199      -3.123   1.419   3.045  1.00 62.60           H  
ATOM   3178  CE1 TYR A 199      -5.673   0.749   0.169  1.00 62.60           C  
ATOM   3179  HE1 TYR A 199      -6.389   0.581  -0.622  1.00 62.60           H  
ATOM   3180  CE2 TYR A 199      -5.140   0.894   2.534  1.00 62.60           C  
ATOM   3181  HE2 TYR A 199      -5.386   0.678   3.563  1.00 62.60           H  
ATOM   3182  OH  TYR A 199      -7.379   0.407   1.746  1.00 62.60           O  
ATOM   3183  HH  TYR A 199      -7.612   0.703   2.629  1.00 62.60           H  
ATOM   3184  CZ  TYR A 199      -6.074   0.648   1.502  1.00 62.60           C  
ATOM   3185  N   HIS A 200       0.834  -0.764   0.846  1.00 80.01           N  
ATOM   3186  H   HIS A 200       0.665  -1.090   1.787  1.00 80.01           H  
ATOM   3187  CA  HIS A 200       1.734  -1.491  -0.019  1.00 80.01           C  
ATOM   3188  HA  HIS A 200       2.348  -0.748  -0.527  1.00 80.01           H  
ATOM   3189  C   HIS A 200       0.894  -2.251  -1.058  1.00 80.01           C  
ATOM   3190  CB  HIS A 200       2.672  -2.375   0.794  1.00 80.01           C  
ATOM   3191  HB2 HIS A 200       2.073  -3.158   1.259  1.00 80.01           H  
ATOM   3192  HB3 HIS A 200       3.377  -2.870   0.126  1.00 80.01           H  
ATOM   3193  O   HIS A 200      -0.093  -2.904  -0.723  1.00 80.01           O  
ATOM   3194  CG  HIS A 200       3.438  -1.627   1.862  1.00 80.01           C  
ATOM   3195  CD2 HIS A 200       4.285  -0.562   1.700  1.00 80.01           C  
ATOM   3196  HD2 HIS A 200       4.528  -0.063   0.774  1.00 80.01           H  
ATOM   3197  ND1 HIS A 200       3.347  -1.854   3.213  1.00 80.01           N  
ATOM   3198  HD1 HIS A 200       2.714  -2.512   3.647  1.00 80.01           H  
ATOM   3199  CE1 HIS A 200       4.159  -0.990   3.841  1.00 80.01           C  
ATOM   3200  HE1 HIS A 200       4.296  -0.915   4.910  1.00 80.01           H  
ATOM   3201  NE2 HIS A 200       4.735  -0.169   2.959  1.00 80.01           N  
ATOM   3202  N   PHE A 201       1.269  -2.120  -2.326  1.00 89.37           N  
ATOM   3203  H   PHE A 201       2.097  -1.569  -2.503  1.00 89.37           H  
ATOM   3204  CA  PHE A 201       0.689  -2.848  -3.453  1.00 89.37           C  
ATOM   3205  HA  PHE A 201       1.268  -2.554  -4.329  1.00 89.37           H  
ATOM   3206  C   PHE A 201      -0.764  -2.528  -3.821  1.00 89.37           C  
ATOM   3207  CB  PHE A 201       0.927  -4.354  -3.275  1.00 89.37           C  
ATOM   3208  HB2 PHE A 201       0.783  -4.831  -4.245  1.00 89.37           H  
ATOM   3209  HB3 PHE A 201       0.188  -4.765  -2.587  1.00 89.37           H  
ATOM   3210  O   PHE A 201      -1.370  -3.300  -4.549  1.00 89.37           O  
ATOM   3211  CG  PHE A 201       2.316  -4.679  -2.779  1.00 89.37           C  
ATOM   3212  CD1 PHE A 201       3.402  -4.389  -3.613  1.00 89.37           C  
ATOM   3213  HD1 PHE A 201       3.232  -4.013  -4.611  1.00 89.37           H  
ATOM   3214  CD2 PHE A 201       2.532  -5.168  -1.476  1.00 89.37           C  
ATOM   3215  HD2 PHE A 201       1.692  -5.386  -0.834  1.00 89.37           H  
ATOM   3216  CE1 PHE A 201       4.707  -4.566  -3.145  1.00 89.37           C  
ATOM   3217  HE1 PHE A 201       5.524  -4.291  -3.795  1.00 89.37           H  
ATOM   3218  CE2 PHE A 201       3.845  -5.368  -1.014  1.00 89.37           C  
ATOM   3219  HE2 PHE A 201       4.011  -5.755  -0.020  1.00 89.37           H  
ATOM   3220  CZ  PHE A 201       4.935  -5.064  -1.850  1.00 89.37           C  
ATOM   3221  HZ  PHE A 201       5.945  -5.202  -1.494  1.00 89.37           H  
ATOM   3222  N   TYR A 202      -1.327  -1.386  -3.415  1.00 84.36           N  
ATOM   3223  H   TYR A 202      -0.833  -0.806  -2.754  1.00 84.36           H  
ATOM   3224  CA  TYR A 202      -2.718  -1.041  -3.770  1.00 84.36           C  
ATOM   3225  HA  TYR A 202      -3.377  -1.810  -3.366  1.00 84.36           H  
ATOM   3226  C   TYR A 202      -2.991  -0.951  -5.273  1.00 84.36           C  
ATOM   3227  CB  TYR A 202      -3.082   0.292  -3.133  1.00 84.36           C  
ATOM   3228  HB2 TYR A 202      -4.169   0.336  -3.070  1.00 84.36           H  
ATOM   3229  HB3 TYR A 202      -2.668   0.275  -2.124  1.00 84.36           H  
ATOM   3230  O   TYR A 202      -4.106  -1.182  -5.721  1.00 84.36           O  
ATOM   3231  CG  TYR A 202      -2.596   1.542  -3.853  1.00 84.36           C  
ATOM   3232  CD1 TYR A 202      -1.321   2.069  -3.574  1.00 84.36           C  
ATOM   3233  HD1 TYR A 202      -0.688   1.592  -2.840  1.00 84.36           H  
ATOM   3234  CD2 TYR A 202      -3.418   2.175  -4.808  1.00 84.36           C  
ATOM   3235  HD2 TYR A 202      -4.398   1.778  -5.031  1.00 84.36           H  
ATOM   3236  CE1 TYR A 202      -0.864   3.222  -4.241  1.00 84.36           C  
ATOM   3237  HE1 TYR A 202       0.118   3.617  -4.027  1.00 84.36           H  
ATOM   3238  CE2 TYR A 202      -2.964   3.326  -5.481  1.00 84.36           C  
ATOM   3239  HE2 TYR A 202      -3.598   3.823  -6.200  1.00 84.36           H  
ATOM   3240  OH  TYR A 202      -1.232   4.937  -5.882  1.00 84.36           O  
ATOM   3241  HH  TYR A 202      -0.403   5.275  -5.533  1.00 84.36           H  
ATOM   3242  CZ  TYR A 202      -1.686   3.852  -5.201  1.00 84.36           C  
ATOM   3243  N   GLN A 203      -1.964  -0.610  -6.054  1.00 90.24           N  
ATOM   3244  H   GLN A 203      -1.090  -0.375  -5.606  1.00 90.24           H  
ATOM   3245  CA  GLN A 203      -2.059  -0.563  -7.508  1.00 90.24           C  
ATOM   3246  HA  GLN A 203      -3.002  -0.088  -7.781  1.00 90.24           H  
ATOM   3247  C   GLN A 203      -2.071  -1.968  -8.120  1.00 90.24           C  
ATOM   3248  CB  GLN A 203      -0.901   0.267  -8.095  1.00 90.24           C  
ATOM   3249  HB2 GLN A 203      -1.002   0.310  -9.180  1.00 90.24           H  
ATOM   3250  HB3 GLN A 203       0.038  -0.233  -7.858  1.00 90.24           H  
ATOM   3251  O   GLN A 203      -2.218  -2.052  -9.331  1.00 90.24           O  
ATOM   3252  CG  GLN A 203      -0.853   1.700  -7.555  1.00 90.24           C  
ATOM   3253  HG2 GLN A 203      -1.762   2.229  -7.842  1.00 90.24           H  
ATOM   3254  HG3 GLN A 203      -0.792   1.663  -6.467  1.00 90.24           H  
ATOM   3255  CD  GLN A 203       0.365   2.469  -8.046  1.00 90.24           C  
ATOM   3256  NE2 GLN A 203       0.296   3.092  -9.201  1.00 90.24           N  
ATOM   3257 HE21 GLN A 203       1.107   3.611  -9.507  1.00 90.24           H  
ATOM   3258 HE22 GLN A 203      -0.582   3.124  -9.699  1.00 90.24           H  
ATOM   3259  OE1 GLN A 203       1.417   2.489  -7.419  1.00 90.24           O  
ATOM   3260  N   SER A 204      -1.850  -3.037  -7.344  1.00 94.17           N  
ATOM   3261  H   SER A 204      -1.878  -2.923  -6.341  1.00 94.17           H  
ATOM   3262  CA  SER A 204      -1.688  -4.406  -7.840  1.00 94.17           C  
ATOM   3263  HA  SER A 204      -0.970  -4.373  -8.660  1.00 94.17           H  
ATOM   3264  C   SER A 204      -2.995  -4.985  -8.369  1.00 94.17           C  
ATOM   3265  CB  SER A 204      -1.133  -5.332  -6.748  1.00 94.17           C  
ATOM   3266  HB2 SER A 204      -0.223  -4.898  -6.334  1.00 94.17           H  
ATOM   3267  HB3 SER A 204      -1.870  -5.437  -5.952  1.00 94.17           H  
ATOM   3268  O   SER A 204      -4.029  -4.906  -7.716  1.00 94.17           O  
ATOM   3269  OG  SER A 204      -0.828  -6.610  -7.273  1.00 94.17           O  
ATOM   3270  HG  SER A 204      -0.207  -6.470  -7.992  1.00 94.17           H  
ATOM   3271  N   LYS A 205      -2.922  -5.630  -9.537  1.00 94.38           N  
ATOM   3272  H   LYS A 205      -2.032  -5.619 -10.014  1.00 94.38           H  
ATOM   3273  CA  LYS A 205      -3.981  -6.496 -10.081  1.00 94.38           C  
ATOM   3274  HA  LYS A 205      -4.931  -6.242  -9.610  1.00 94.38           H  
ATOM   3275  C   LYS A 205      -3.735  -7.981  -9.758  1.00 94.38           C  
ATOM   3276  CB  LYS A 205      -4.110  -6.270 -11.600  1.00 94.38           C  
ATOM   3277  HB2 LYS A 205      -4.832  -6.983 -11.997  1.00 94.38           H  
ATOM   3278  HB3 LYS A 205      -3.146  -6.481 -12.062  1.00 94.38           H  
ATOM   3279  O   LYS A 205      -4.555  -8.828 -10.110  1.00 94.38           O  
ATOM   3280  CG  LYS A 205      -4.569  -4.855 -12.009  1.00 94.38           C  
ATOM   3281  HG2 LYS A 205      -3.873  -4.115 -11.613  1.00 94.38           H  
ATOM   3282  HG3 LYS A 205      -5.560  -4.659 -11.601  1.00 94.38           H  
ATOM   3283  CD  LYS A 205      -4.612  -4.744 -13.546  1.00 94.38           C  
ATOM   3284  HD2 LYS A 205      -5.374  -5.422 -13.931  1.00 94.38           H  
ATOM   3285  HD3 LYS A 205      -3.648  -5.068 -13.940  1.00 94.38           H  
ATOM   3286  CE  LYS A 205      -4.900  -3.320 -14.050  1.00 94.38           C  
ATOM   3287  HE2 LYS A 205      -5.937  -3.074 -13.822  1.00 94.38           H  
ATOM   3288  HE3 LYS A 205      -4.265  -2.625 -13.501  1.00 94.38           H  
ATOM   3289  NZ  LYS A 205      -4.638  -3.179 -15.516  1.00 94.38           N  
ATOM   3290  HZ1 LYS A 205      -3.666  -3.315 -15.755  1.00 94.38           H  
ATOM   3291  HZ2 LYS A 205      -5.160  -3.848 -16.063  1.00 94.38           H  
ATOM   3292  HZ3 LYS A 205      -4.856  -2.252 -15.856  1.00 94.38           H  
ATOM   3293  N   ILE A 206      -2.595  -8.309  -9.136  1.00 96.73           N  
ATOM   3294  H   ILE A 206      -1.981  -7.554  -8.864  1.00 96.73           H  
ATOM   3295  CA  ILE A 206      -2.224  -9.675  -8.733  1.00 96.73           C  
ATOM   3296  HA  ILE A 206      -2.751 -10.390  -9.364  1.00 96.73           H  
ATOM   3297  C   ILE A 206      -2.656  -9.956  -7.291  1.00 96.73           C  
ATOM   3298  CB  ILE A 206      -0.703  -9.921  -8.908  1.00 96.73           C  
ATOM   3299  HB  ILE A 206      -0.161  -9.165  -8.340  1.00 96.73           H  
ATOM   3300  O   ILE A 206      -3.198 -11.024  -7.014  1.00 96.73           O  
ATOM   3301  CG1 ILE A 206      -0.282  -9.799 -10.390  1.00 96.73           C  
ATOM   3302 HG12 ILE A 206      -0.598  -8.830 -10.775  1.00 96.73           H  
ATOM   3303 HG13 ILE A 206      -0.768 -10.576 -10.979  1.00 96.73           H  
ATOM   3304  CG2 ILE A 206      -0.330 -11.306  -8.335  1.00 96.73           C  
ATOM   3305 HG21 ILE A 206       0.696 -11.583  -8.577  1.00 96.73           H  
ATOM   3306 HG22 ILE A 206      -1.007 -12.068  -8.721  1.00 96.73           H  
ATOM   3307 HG23 ILE A 206      -0.404 -11.295  -7.248  1.00 96.73           H  
ATOM   3308  CD1 ILE A 206       1.238  -9.892 -10.585  1.00 96.73           C  
ATOM   3309 HD11 ILE A 206       1.746  -9.232  -9.882  1.00 96.73           H  
ATOM   3310 HD12 ILE A 206       1.587 -10.916 -10.450  1.00 96.73           H  
ATOM   3311 HD13 ILE A 206       1.501  -9.581 -11.596  1.00 96.73           H  
ATOM   3312  N   LEU A 207      -2.388  -9.027  -6.370  1.00 93.17           N  
ATOM   3313  H   LEU A 207      -1.982  -8.150  -6.665  1.00 93.17           H  
ATOM   3314  CA  LEU A 207      -2.574  -9.247  -4.939  1.00 93.17           C  
ATOM   3315  HA  LEU A 207      -2.438 -10.307  -4.726  1.00 93.17           H  
ATOM   3316  C   LEU A 207      -3.987  -8.877  -4.484  1.00 93.17           C  
ATOM   3317  CB  LEU A 207      -1.519  -8.458  -4.145  1.00 93.17           C  
ATOM   3318  HB2 LEU A 207      -1.739  -8.574  -3.084  1.00 93.17           H  
ATOM   3319  HB3 LEU A 207      -1.623  -7.401  -4.390  1.00 93.17           H  
ATOM   3320  O   LEU A 207      -4.413  -7.733  -4.631  1.00 93.17           O  
ATOM   3321  CG  LEU A 207      -0.063  -8.886  -4.393  1.00 93.17           C  
ATOM   3322  HG  LEU A 207       0.187  -8.776  -5.448  1.00 93.17           H  
ATOM   3323  CD1 LEU A 207       0.850  -7.979  -3.576  1.00 93.17           C  
ATOM   3324 HD11 LEU A 207       0.500  -7.911  -2.546  1.00 93.17           H  
ATOM   3325 HD12 LEU A 207       0.851  -6.989  -4.032  1.00 93.17           H  
ATOM   3326 HD13 LEU A 207       1.866  -8.374  -3.578  1.00 93.17           H  
ATOM   3327  CD2 LEU A 207       0.222 -10.325  -3.964  1.00 93.17           C  
ATOM   3328 HD21 LEU A 207       0.014 -10.443  -2.900  1.00 93.17           H  
ATOM   3329 HD22 LEU A 207       1.269 -10.565  -4.149  1.00 93.17           H  
ATOM   3330 HD23 LEU A 207      -0.389 -11.021  -4.538  1.00 93.17           H  
ATOM   3331  N   SER A 208      -4.675  -9.825  -3.842  1.00 88.55           N  
ATOM   3332  H   SER A 208      -4.274 -10.749  -3.758  1.00 88.55           H  
ATOM   3333  CA  SER A 208      -5.830  -9.501  -3.000  1.00 88.55           C  
ATOM   3334  HA  SER A 208      -6.483  -8.837  -3.565  1.00 88.55           H  
ATOM   3335  C   SER A 208      -5.385  -8.753  -1.736  1.00 88.55           C  
ATOM   3336  CB  SER A 208      -6.643 -10.757  -2.644  1.00 88.55           C  
ATOM   3337  HB2 SER A 208      -6.689 -11.424  -3.505  1.00 88.55           H  
ATOM   3338  HB3 SER A 208      -7.659 -10.452  -2.396  1.00 88.55           H  
ATOM   3339  O   SER A 208      -4.194  -8.685  -1.412  1.00 88.55           O  
ATOM   3340  OG  SER A 208      -6.108 -11.446  -1.528  1.00 88.55           O  
ATOM   3341  HG  SER A 208      -6.821 -11.537  -0.891  1.00 88.55           H  
ATOM   3342  N   VAL A 209      -6.347  -8.225  -0.976  1.00 81.11           N  
ATOM   3343  H   VAL A 209      -7.310  -8.360  -1.250  1.00 81.11           H  
ATOM   3344  CA  VAL A 209      -6.079  -7.562   0.310  1.00 81.11           C  
ATOM   3345  HA  VAL A 209      -5.409  -6.720   0.136  1.00 81.11           H  
ATOM   3346  C   VAL A 209      -5.371  -8.511   1.287  1.00 81.11           C  
ATOM   3347  CB  VAL A 209      -7.395  -7.024   0.908  1.00 81.11           C  
ATOM   3348  HB  VAL A 209      -8.110  -7.843   0.996  1.00 81.11           H  
ATOM   3349  O   VAL A 209      -4.437  -8.105   1.978  1.00 81.11           O  
ATOM   3350  CG1 VAL A 209      -7.192  -6.408   2.300  1.00 81.11           C  
ATOM   3351 HG11 VAL A 209      -8.131  -5.974   2.644  1.00 81.11           H  
ATOM   3352 HG12 VAL A 209      -6.427  -5.634   2.255  1.00 81.11           H  
ATOM   3353 HG13 VAL A 209      -6.897  -7.186   3.004  1.00 81.11           H  
ATOM   3354  CG2 VAL A 209      -8.001  -5.941   0.002  1.00 81.11           C  
ATOM   3355 HG21 VAL A 209      -8.928  -5.570   0.439  1.00 81.11           H  
ATOM   3356 HG22 VAL A 209      -8.237  -6.354  -0.979  1.00 81.11           H  
ATOM   3357 HG23 VAL A 209      -7.302  -5.114  -0.117  1.00 81.11           H  
ATOM   3358  N   GLU A 210      -5.770  -9.781   1.327  1.00 86.75           N  
ATOM   3359  H   GLU A 210      -6.564 -10.044   0.760  1.00 86.75           H  
ATOM   3360  CA  GLU A 210      -5.192 -10.823   2.182  1.00 86.75           C  
ATOM   3361  HA  GLU A 210      -5.148 -10.461   3.209  1.00 86.75           H  
ATOM   3362  C   GLU A 210      -3.757 -11.153   1.760  1.00 86.75           C  
ATOM   3363  CB  GLU A 210      -6.051 -12.104   2.162  1.00 86.75           C  
ATOM   3364  HB2 GLU A 210      -5.562 -12.839   2.802  1.00 86.75           H  
ATOM   3365  HB3 GLU A 210      -6.070 -12.518   1.154  1.00 86.75           H  
ATOM   3366  O   GLU A 210      -2.849 -11.107   2.588  1.00 86.75           O  
ATOM   3367  CG  GLU A 210      -7.492 -11.932   2.674  1.00 86.75           C  
ATOM   3368  HG2 GLU A 210      -7.450 -11.510   3.678  1.00 86.75           H  
ATOM   3369  HG3 GLU A 210      -7.950 -12.918   2.748  1.00 86.75           H  
ATOM   3370  CD  GLU A 210      -8.365 -11.048   1.769  1.00 86.75           C  
ATOM   3371  OE1 GLU A 210      -9.194 -10.308   2.339  1.00 86.75           O  
ATOM   3372  OE2 GLU A 210      -8.109 -11.022   0.535  1.00 86.75           O  
ATOM   3373  N   LEU A 211      -3.523 -11.385   0.465  1.00 90.58           N  
ATOM   3374  H   LEU A 211      -4.304 -11.383  -0.175  1.00 90.58           H  
ATOM   3375  CA  LEU A 211      -2.182 -11.675  -0.052  1.00 90.58           C  
ATOM   3376  HA  LEU A 211      -1.751 -12.494   0.524  1.00 90.58           H  
ATOM   3377  C   LEU A 211      -1.231 -10.483   0.101  1.00 90.58           C  
ATOM   3378  CB  LEU A 211      -2.282 -12.082  -1.527  1.00 90.58           C  
ATOM   3379  HB2 LEU A 211      -1.275 -12.130  -1.940  1.00 90.58           H  
ATOM   3380  HB3 LEU A 211      -2.830 -11.308  -2.065  1.00 90.58           H  
ATOM   3381  O   LEU A 211      -0.046 -10.665   0.381  1.00 90.58           O  
ATOM   3382  CG  LEU A 211      -2.955 -13.443  -1.767  1.00 90.58           C  
ATOM   3383  HG  LEU A 211      -3.947 -13.461  -1.314  1.00 90.58           H  
ATOM   3384  CD1 LEU A 211      -3.097 -13.628  -3.274  1.00 90.58           C  
ATOM   3385 HD11 LEU A 211      -3.507 -14.615  -3.488  1.00 90.58           H  
ATOM   3386 HD12 LEU A 211      -3.775 -12.877  -3.680  1.00 90.58           H  
ATOM   3387 HD13 LEU A 211      -2.117 -13.527  -3.740  1.00 90.58           H  
ATOM   3388  CD2 LEU A 211      -2.121 -14.600  -1.214  1.00 90.58           C  
ATOM   3389 HD21 LEU A 211      -2.584 -15.550  -1.481  1.00 90.58           H  
ATOM   3390 HD22 LEU A 211      -2.074 -14.552  -0.126  1.00 90.58           H  
ATOM   3391 HD23 LEU A 211      -1.110 -14.573  -1.622  1.00 90.58           H  
ATOM   3392  N   SER A 212      -1.744  -9.256  -0.029  1.00 90.15           N  
ATOM   3393  H   SER A 212      -2.710  -9.166  -0.309  1.00 90.15           H  
ATOM   3394  CA  SER A 212      -0.971  -8.049   0.264  1.00 90.15           C  
ATOM   3395  HA  SER A 212      -0.054  -8.076  -0.326  1.00 90.15           H  
ATOM   3396  C   SER A 212      -0.556  -8.007   1.737  1.00 90.15           C  
ATOM   3397  CB  SER A 212      -1.746  -6.791  -0.139  1.00 90.15           C  
ATOM   3398  HB2 SER A 212      -2.676  -6.725   0.426  1.00 90.15           H  
ATOM   3399  HB3 SER A 212      -1.975  -6.834  -1.204  1.00 90.15           H  
ATOM   3400  O   SER A 212       0.619  -7.783   2.033  1.00 90.15           O  
ATOM   3401  OG  SER A 212      -0.936  -5.661   0.126  1.00 90.15           O  
ATOM   3402  HG  SER A 212      -1.268  -4.893  -0.346  1.00 90.15           H  
ATOM   3403  N   LYS A 213      -1.461  -8.317   2.678  1.00 87.37           N  
ATOM   3404  H   LYS A 213      -2.399  -8.544   2.381  1.00 87.37           H  
ATOM   3405  CA  LYS A 213      -1.116  -8.423   4.109  1.00 87.37           C  
ATOM   3406  HA  LYS A 213      -0.694  -7.474   4.439  1.00 87.37           H  
ATOM   3407  C   LYS A 213      -0.037  -9.479   4.355  1.00 87.37           C  
ATOM   3408  CB  LYS A 213      -2.363  -8.735   4.951  1.00 87.37           C  
ATOM   3409  HB2 LYS A 213      -2.896  -9.579   4.513  1.00 87.37           H  
ATOM   3410  HB3 LYS A 213      -2.049  -9.027   5.953  1.00 87.37           H  
ATOM   3411  O   LYS A 213       0.894  -9.217   5.117  1.00 87.37           O  
ATOM   3412  CG  LYS A 213      -3.313  -7.537   5.079  1.00 87.37           C  
ATOM   3413  HG2 LYS A 213      -2.845  -6.774   5.701  1.00 87.37           H  
ATOM   3414  HG3 LYS A 213      -3.511  -7.106   4.098  1.00 87.37           H  
ATOM   3415  CD  LYS A 213      -4.637  -7.980   5.716  1.00 87.37           C  
ATOM   3416  HD2 LYS A 213      -4.443  -8.395   6.705  1.00 87.37           H  
ATOM   3417  HD3 LYS A 213      -5.085  -8.749   5.087  1.00 87.37           H  
ATOM   3418  CE  LYS A 213      -5.600  -6.794   5.826  1.00 87.37           C  
ATOM   3419  HE2 LYS A 213      -5.719  -6.359   4.834  1.00 87.37           H  
ATOM   3420  HE3 LYS A 213      -5.155  -6.035   6.470  1.00 87.37           H  
ATOM   3421  NZ  LYS A 213      -6.923  -7.209   6.357  1.00 87.37           N  
ATOM   3422  HZ1 LYS A 213      -7.347  -7.890   5.743  1.00 87.37           H  
ATOM   3423  HZ2 LYS A 213      -7.545  -6.416   6.413  1.00 87.37           H  
ATOM   3424  HZ3 LYS A 213      -6.834  -7.613   7.279  1.00 87.37           H  
ATOM   3425  N   ASP A 214      -0.125 -10.636   3.707  1.00 91.55           N  
ATOM   3426  H   ASP A 214      -0.958 -10.816   3.165  1.00 91.55           H  
ATOM   3427  CA  ASP A 214       0.858 -11.717   3.843  1.00 91.55           C  
ATOM   3428  HA  ASP A 214       0.981 -11.960   4.898  1.00 91.55           H  
ATOM   3429  C   ASP A 214       2.235 -11.301   3.335  1.00 91.55           C  
ATOM   3430  CB  ASP A 214       0.357 -12.977   3.120  1.00 91.55           C  
ATOM   3431  HB2 ASP A 214       0.099 -12.737   2.089  1.00 91.55           H  
ATOM   3432  HB3 ASP A 214       1.161 -13.713   3.108  1.00 91.55           H  
ATOM   3433  O   ASP A 214       3.234 -11.444   4.048  1.00 91.55           O  
ATOM   3434  CG  ASP A 214      -0.850 -13.598   3.823  1.00 91.55           C  
ATOM   3435  OD1 ASP A 214      -1.185 -13.113   4.930  1.00 91.55           O  
ATOM   3436  OD2 ASP A 214      -1.375 -14.606   3.321  1.00 91.55           O  
ATOM   3437  N   LEU A 215       2.285 -10.681   2.156  1.00 93.71           N  
ATOM   3438  H   LEU A 215       1.437 -10.608   1.611  1.00 93.71           H  
ATOM   3439  CA  LEU A 215       3.523 -10.151   1.608  1.00 93.71           C  
ATOM   3440  HA  LEU A 215       4.240 -10.972   1.582  1.00 93.71           H  
ATOM   3441  C   LEU A 215       4.105  -9.053   2.506  1.00 93.71           C  
ATOM   3442  CB  LEU A 215       3.264  -9.669   0.174  1.00 93.71           C  
ATOM   3443  HB2 LEU A 215       2.538  -8.857   0.195  1.00 93.71           H  
ATOM   3444  HB3 LEU A 215       2.827 -10.491  -0.394  1.00 93.71           H  
ATOM   3445  O   LEU A 215       5.291  -9.085   2.821  1.00 93.71           O  
ATOM   3446  CG  LEU A 215       4.532  -9.183  -0.548  1.00 93.71           C  
ATOM   3447  HG  LEU A 215       4.916  -8.302  -0.034  1.00 93.71           H  
ATOM   3448  CD1 LEU A 215       5.635 -10.244  -0.603  1.00 93.71           C  
ATOM   3449 HD11 LEU A 215       6.463  -9.889  -1.216  1.00 93.71           H  
ATOM   3450 HD12 LEU A 215       5.246 -11.161  -1.047  1.00 93.71           H  
ATOM   3451 HD13 LEU A 215       6.017 -10.455   0.395  1.00 93.71           H  
ATOM   3452  CD2 LEU A 215       4.181  -8.785  -1.978  1.00 93.71           C  
ATOM   3453 HD21 LEU A 215       3.437  -7.989  -1.959  1.00 93.71           H  
ATOM   3454 HD22 LEU A 215       5.066  -8.422  -2.499  1.00 93.71           H  
ATOM   3455 HD23 LEU A 215       3.778  -9.643  -2.517  1.00 93.71           H  
ATOM   3456  N   ILE A 216       3.289  -8.118   3.000  1.00 90.77           N  
ATOM   3457  H   ILE A 216       2.321  -8.137   2.711  1.00 90.77           H  
ATOM   3458  CA  ILE A 216       3.740  -7.072   3.931  1.00 90.77           C  
ATOM   3459  HA  ILE A 216       4.532  -6.500   3.449  1.00 90.77           H  
ATOM   3460  C   ILE A 216       4.339  -7.687   5.200  1.00 90.77           C  
ATOM   3461  CB  ILE A 216       2.582  -6.110   4.277  1.00 90.77           C  
ATOM   3462  HB  ILE A 216       1.724  -6.705   4.590  1.00 90.77           H  
ATOM   3463  O   ILE A 216       5.379  -7.214   5.662  1.00 90.77           O  
ATOM   3464  CG1 ILE A 216       2.188  -5.270   3.045  1.00 90.77           C  
ATOM   3465 HG12 ILE A 216       2.148  -5.896   2.154  1.00 90.77           H  
ATOM   3466 HG13 ILE A 216       2.959  -4.522   2.861  1.00 90.77           H  
ATOM   3467  CG2 ILE A 216       2.958  -5.154   5.431  1.00 90.77           C  
ATOM   3468 HG21 ILE A 216       3.113  -5.720   6.350  1.00 90.77           H  
ATOM   3469 HG22 ILE A 216       2.147  -4.450   5.616  1.00 90.77           H  
ATOM   3470 HG23 ILE A 216       3.869  -4.612   5.176  1.00 90.77           H  
ATOM   3471  CD1 ILE A 216       0.817  -4.592   3.210  1.00 90.77           C  
ATOM   3472 HD11 ILE A 216       0.884  -3.742   3.889  1.00 90.77           H  
ATOM   3473 HD12 ILE A 216       0.090  -5.309   3.592  1.00 90.77           H  
ATOM   3474 HD13 ILE A 216       0.457  -4.241   2.243  1.00 90.77           H  
ATOM   3475  N   ARG A 217       3.720  -8.734   5.766  1.00 90.36           N  
ATOM   3476  H   ARG A 217       2.877  -9.079   5.330  1.00 90.36           H  
ATOM   3477  CA  ARG A 217       4.256  -9.443   6.941  1.00 90.36           C  
ATOM   3478  HA  ARG A 217       4.416  -8.728   7.749  1.00 90.36           H  
ATOM   3479  C   ARG A 217       5.633 -10.038   6.651  1.00 90.36           C  
ATOM   3480  CB  ARG A 217       3.282 -10.534   7.421  1.00 90.36           C  
ATOM   3481  HB2 ARG A 217       3.815 -11.190   8.109  1.00 90.36           H  
ATOM   3482  HB3 ARG A 217       2.945 -11.135   6.577  1.00 90.36           H  
ATOM   3483  O   ARG A 217       6.551  -9.837   7.446  1.00 90.36           O  
ATOM   3484  CG  ARG A 217       2.068  -9.954   8.162  1.00 90.36           C  
ATOM   3485  HG2 ARG A 217       2.429  -9.287   8.944  1.00 90.36           H  
ATOM   3486  HG3 ARG A 217       1.445  -9.367   7.487  1.00 90.36           H  
ATOM   3487  CD  ARG A 217       1.217 -11.041   8.833  1.00 90.36           C  
ATOM   3488  HD2 ARG A 217       1.871 -11.615   9.489  1.00 90.36           H  
ATOM   3489  HD3 ARG A 217       0.469 -10.548   9.452  1.00 90.36           H  
ATOM   3490  NE  ARG A 217       0.516 -11.948   7.893  1.00 90.36           N  
ATOM   3491  HE  ARG A 217       0.293 -11.618   6.965  1.00 90.36           H  
ATOM   3492  NH1 ARG A 217       0.289 -13.713   9.353  1.00 90.36           N  
ATOM   3493 HH11 ARG A 217       0.830 -13.215  10.045  1.00 90.36           H  
ATOM   3494 HH12 ARG A 217      -0.082 -14.635   9.536  1.00 90.36           H  
ATOM   3495  NH2 ARG A 217      -0.656 -13.857   7.385  1.00 90.36           N  
ATOM   3496 HH21 ARG A 217      -0.988 -14.788   7.592  1.00 90.36           H  
ATOM   3497 HH22 ARG A 217      -0.893 -13.502   6.470  1.00 90.36           H  
ATOM   3498  CZ  ARG A 217       0.059 -13.154   8.199  1.00 90.36           C  
ATOM   3499  N   LEU A 218       5.801 -10.701   5.504  1.00 91.77           N  
ATOM   3500  H   LEU A 218       4.999 -10.832   4.905  1.00 91.77           H  
ATOM   3501  CA  LEU A 218       7.095 -11.245   5.085  1.00 91.77           C  
ATOM   3502  HA  LEU A 218       7.471 -11.905   5.867  1.00 91.77           H  
ATOM   3503  C   LEU A 218       8.143 -10.148   4.916  1.00 91.77           C  
ATOM   3504  CB  LEU A 218       6.940 -12.029   3.770  1.00 91.77           C  
ATOM   3505  HB2 LEU A 218       7.932 -12.238   3.371  1.00 91.77           H  
ATOM   3506  HB3 LEU A 218       6.420 -11.406   3.042  1.00 91.77           H  
ATOM   3507  O   LEU A 218       9.244 -10.250   5.459  1.00 91.77           O  
ATOM   3508  CG  LEU A 218       6.189 -13.361   3.904  1.00 91.77           C  
ATOM   3509  HG  LEU A 218       5.195 -13.191   4.317  1.00 91.77           H  
ATOM   3510  CD1 LEU A 218       6.049 -13.989   2.518  1.00 91.77           C  
ATOM   3511 HD11 LEU A 218       5.493 -14.923   2.591  1.00 91.77           H  
ATOM   3512 HD12 LEU A 218       5.496 -13.314   1.865  1.00 91.77           H  
ATOM   3513 HD13 LEU A 218       7.028 -14.192   2.084  1.00 91.77           H  
ATOM   3514  CD2 LEU A 218       6.943 -14.335   4.812  1.00 91.77           C  
ATOM   3515 HD21 LEU A 218       6.406 -15.283   4.828  1.00 91.77           H  
ATOM   3516 HD22 LEU A 218       7.954 -14.499   4.440  1.00 91.77           H  
ATOM   3517 HD23 LEU A 218       6.971 -13.965   5.837  1.00 91.77           H  
ATOM   3518  N   LEU A 219       7.800  -9.071   4.215  1.00 91.67           N  
ATOM   3519  H   LEU A 219       6.884  -9.051   3.790  1.00 91.67           H  
ATOM   3520  CA  LEU A 219       8.737  -7.996   3.925  1.00 91.67           C  
ATOM   3521  HA  LEU A 219       9.655  -8.428   3.528  1.00 91.67           H  
ATOM   3522  C   LEU A 219       9.144  -7.221   5.183  1.00 91.67           C  
ATOM   3523  CB  LEU A 219       8.127  -7.066   2.876  1.00 91.67           C  
ATOM   3524  HB2 LEU A 219       7.175  -6.707   3.267  1.00 91.67           H  
ATOM   3525  HB3 LEU A 219       8.821  -6.236   2.750  1.00 91.67           H  
ATOM   3526  O   LEU A 219      10.326  -6.925   5.337  1.00 91.67           O  
ATOM   3527  CG  LEU A 219       7.865  -7.665   1.488  1.00 91.67           C  
ATOM   3528  HG  LEU A 219       7.206  -8.530   1.566  1.00 91.67           H  
ATOM   3529  CD1 LEU A 219       7.191  -6.614   0.607  1.00 91.67           C  
ATOM   3530 HD11 LEU A 219       6.310  -6.216   1.112  1.00 91.67           H  
ATOM   3531 HD12 LEU A 219       6.864  -7.090  -0.317  1.00 91.67           H  
ATOM   3532 HD13 LEU A 219       7.886  -5.809   0.369  1.00 91.67           H  
ATOM   3533  CD2 LEU A 219       9.144  -8.150   0.820  1.00 91.67           C  
ATOM   3534 HD21 LEU A 219       9.827  -7.319   0.648  1.00 91.67           H  
ATOM   3535 HD22 LEU A 219       8.894  -8.629  -0.127  1.00 91.67           H  
ATOM   3536 HD23 LEU A 219       9.618  -8.912   1.439  1.00 91.67           H  
ATOM   3537  N   LYS A 220       8.224  -6.966   6.124  1.00 89.29           N  
ATOM   3538  H   LYS A 220       7.269  -7.240   5.939  1.00 89.29           H  
ATOM   3539  CA  LYS A 220       8.535  -6.312   7.410  1.00 89.29           C  
ATOM   3540  HA  LYS A 220       9.045  -5.369   7.211  1.00 89.29           H  
ATOM   3541  C   LYS A 220       9.513  -7.108   8.280  1.00 89.29           C  
ATOM   3542  CB  LYS A 220       7.248  -6.008   8.192  1.00 89.29           C  
ATOM   3543  HB2 LYS A 220       6.585  -6.873   8.159  1.00 89.29           H  
ATOM   3544  HB3 LYS A 220       7.511  -5.824   9.234  1.00 89.29           H  
ATOM   3545  O   LYS A 220      10.174  -6.521   9.128  1.00 89.29           O  
ATOM   3546  CG  LYS A 220       6.524  -4.760   7.663  1.00 89.29           C  
ATOM   3547  HG2 LYS A 220       7.205  -3.910   7.706  1.00 89.29           H  
ATOM   3548  HG3 LYS A 220       6.222  -4.912   6.626  1.00 89.29           H  
ATOM   3549  CD  LYS A 220       5.289  -4.459   8.523  1.00 89.29           C  
ATOM   3550  HD2 LYS A 220       5.599  -4.365   9.564  1.00 89.29           H  
ATOM   3551  HD3 LYS A 220       4.587  -5.289   8.436  1.00 89.29           H  
ATOM   3552  CE  LYS A 220       4.615  -3.157   8.075  1.00 89.29           C  
ATOM   3553  HE2 LYS A 220       4.306  -3.266   7.036  1.00 89.29           H  
ATOM   3554  HE3 LYS A 220       5.352  -2.355   8.119  1.00 89.29           H  
ATOM   3555  NZ  LYS A 220       3.446  -2.822   8.930  1.00 89.29           N  
ATOM   3556  HZ1 LYS A 220       2.744  -3.547   8.883  1.00 89.29           H  
ATOM   3557  HZ2 LYS A 220       3.022  -1.953   8.637  1.00 89.29           H  
ATOM   3558  HZ3 LYS A 220       3.729  -2.719   9.894  1.00 89.29           H  
ATOM   3559  N   SER A 221       9.664  -8.416   8.049  1.00 88.68           N  
ATOM   3560  H   SER A 221       9.067  -8.857   7.364  1.00 88.68           H  
ATOM   3561  CA  SER A 221      10.698  -9.218   8.723  1.00 88.68           C  
ATOM   3562  HA  SER A 221      10.677  -8.967   9.783  1.00 88.68           H  
ATOM   3563  C   SER A 221      12.126  -8.924   8.232  1.00 88.68           C  
ATOM   3564  CB  SER A 221      10.387 -10.715   8.605  1.00 88.68           C  
ATOM   3565  HB2 SER A 221      10.944 -11.242   9.380  1.00 88.68           H  
ATOM   3566  HB3 SER A 221       9.323 -10.884   8.772  1.00 88.68           H  
ATOM   3567  O   SER A 221      13.093  -9.327   8.878  1.00 88.68           O  
ATOM   3568  OG  SER A 221      10.769 -11.247   7.349  1.00 88.68           O  
ATOM   3569  HG  SER A 221      10.182 -10.903   6.672  1.00 88.68           H  
ATOM   3570  N   LYS A 222      12.273  -8.240   7.086  1.00 88.98           N  
ATOM   3571  H   LYS A 222      11.429  -7.965   6.604  1.00 88.98           H  
ATOM   3572  CA  LYS A 222      13.561  -7.935   6.438  1.00 88.98           C  
ATOM   3573  HA  LYS A 222      14.382  -8.229   7.091  1.00 88.98           H  
ATOM   3574  C   LYS A 222      13.788  -6.447   6.170  1.00 88.98           C  
ATOM   3575  CB  LYS A 222      13.654  -8.704   5.105  1.00 88.98           C  
ATOM   3576  HB2 LYS A 222      14.583  -8.431   4.605  1.00 88.98           H  
ATOM   3577  HB3 LYS A 222      12.831  -8.392   4.461  1.00 88.98           H  
ATOM   3578  O   LYS A 222      14.938  -6.033   6.050  1.00 88.98           O  
ATOM   3579  CG  LYS A 222      13.601 -10.232   5.218  1.00 88.98           C  
ATOM   3580  HG2 LYS A 222      12.636 -10.533   5.623  1.00 88.98           H  
ATOM   3581  HG3 LYS A 222      13.694 -10.639   4.211  1.00 88.98           H  
ATOM   3582  CD  LYS A 222      14.728 -10.808   6.080  1.00 88.98           C  
ATOM   3583  HD2 LYS A 222      14.658 -10.407   7.091  1.00 88.98           H  
ATOM   3584  HD3 LYS A 222      15.689 -10.528   5.648  1.00 88.98           H  
ATOM   3585  CE  LYS A 222      14.603 -12.328   6.145  1.00 88.98           C  
ATOM   3586  HE2 LYS A 222      13.612 -12.570   6.530  1.00 88.98           H  
ATOM   3587  HE3 LYS A 222      14.682 -12.732   5.136  1.00 88.98           H  
ATOM   3588  NZ  LYS A 222      15.651 -12.893   7.026  1.00 88.98           N  
ATOM   3589  HZ1 LYS A 222      15.552 -13.896   7.097  1.00 88.98           H  
ATOM   3590  HZ2 LYS A 222      16.569 -12.668   6.669  1.00 88.98           H  
ATOM   3591  HZ3 LYS A 222      15.561 -12.493   7.950  1.00 88.98           H  
ATOM   3592  N   LEU A 223      12.720  -5.664   6.029  1.00 88.92           N  
ATOM   3593  H   LEU A 223      11.810  -6.086   6.146  1.00 88.92           H  
ATOM   3594  CA  LEU A 223      12.735  -4.306   5.490  1.00 88.92           C  
ATOM   3595  HA  LEU A 223      13.752  -3.914   5.510  1.00 88.92           H  
ATOM   3596  C   LEU A 223      11.843  -3.378   6.322  1.00 88.92           C  
ATOM   3597  CB  LEU A 223      12.225  -4.323   4.033  1.00 88.92           C  
ATOM   3598  HB2 LEU A 223      11.170  -4.598   4.055  1.00 88.92           H  
ATOM   3599  HB3 LEU A 223      12.286  -3.312   3.632  1.00 88.92           H  
ATOM   3600  O   LEU A 223      10.742  -3.752   6.725  1.00 88.92           O  
ATOM   3601  CG  LEU A 223      12.933  -5.284   3.058  1.00 88.92           C  
ATOM   3602  HG  LEU A 223      12.877  -6.304   3.438  1.00 88.92           H  
ATOM   3603  CD1 LEU A 223      12.221  -5.253   1.707  1.00 88.92           C  
ATOM   3604 HD11 LEU A 223      12.687  -5.965   1.026  1.00 88.92           H  
ATOM   3605 HD12 LEU A 223      11.174  -5.529   1.835  1.00 88.92           H  
ATOM   3606 HD13 LEU A 223      12.277  -4.255   1.272  1.00 88.92           H  
ATOM   3607  CD2 LEU A 223      14.401  -4.921   2.826  1.00 88.92           C  
ATOM   3608 HD21 LEU A 223      14.952  -4.951   3.766  1.00 88.92           H  
ATOM   3609 HD22 LEU A 223      14.469  -3.922   2.396  1.00 88.92           H  
ATOM   3610 HD23 LEU A 223      14.845  -5.642   2.141  1.00 88.92           H  
ATOM   3611  N   GLN A 224      12.267  -2.127   6.487  1.00 87.19           N  
ATOM   3612  H   GLN A 224      13.167  -1.861   6.113  1.00 87.19           H  
ATOM   3613  CA  GLN A 224      11.444  -1.072   7.080  1.00 87.19           C  
ATOM   3614  HA  GLN A 224      10.747  -1.531   7.781  1.00 87.19           H  
ATOM   3615  C   GLN A 224      10.617  -0.374   5.994  1.00 87.19           C  
ATOM   3616  CB  GLN A 224      12.348  -0.109   7.872  1.00 87.19           C  
ATOM   3617  HB2 GLN A 224      12.958  -0.691   8.564  1.00 87.19           H  
ATOM   3618  HB3 GLN A 224      13.019   0.409   7.188  1.00 87.19           H  
ATOM   3619  O   GLN A 224      10.911   0.743   5.609  1.00 87.19           O  
ATOM   3620  CG  GLN A 224      11.562   0.933   8.684  1.00 87.19           C  
ATOM   3621  HG2 GLN A 224      11.009   1.593   8.016  1.00 87.19           H  
ATOM   3622  HG3 GLN A 224      12.268   1.551   9.239  1.00 87.19           H  
ATOM   3623  CD  GLN A 224      10.608   0.284   9.679  1.00 87.19           C  
ATOM   3624  NE2 GLN A 224       9.312   0.458   9.533  1.00 87.19           N  
ATOM   3625 HE21 GLN A 224       8.735   0.038  10.247  1.00 87.19           H  
ATOM   3626 HE22 GLN A 224       8.951   1.032   8.784  1.00 87.19           H  
ATOM   3627  OE1 GLN A 224      11.004  -0.426  10.585  1.00 87.19           O  
ATOM   3628  N   ILE A 225       9.597  -1.029   5.444  1.00 84.26           N  
ATOM   3629  H   ILE A 225       9.389  -1.964   5.765  1.00 84.26           H  
ATOM   3630  CA  ILE A 225       8.868  -0.463   4.297  1.00 84.26           C  
ATOM   3631  HA  ILE A 225       9.613  -0.121   3.578  1.00 84.26           H  
ATOM   3632  C   ILE A 225       8.021   0.748   4.715  1.00 84.26           C  
ATOM   3633  CB  ILE A 225       7.974  -1.494   3.594  1.00 84.26           C  
ATOM   3634  HB  ILE A 225       7.052  -1.589   4.169  1.00 84.26           H  
ATOM   3635  O   ILE A 225       7.227   0.654   5.655  1.00 84.26           O  
ATOM   3636  CG1 ILE A 225       8.606  -2.891   3.466  1.00 84.26           C  
ATOM   3637 HG12 ILE A 225       9.024  -3.224   4.416  1.00 84.26           H  
ATOM   3638 HG13 ILE A 225       9.405  -2.879   2.724  1.00 84.26           H  
ATOM   3639  CG2 ILE A 225       7.650  -0.966   2.185  1.00 84.26           C  
ATOM   3640 HG21 ILE A 225       7.000  -1.651   1.640  1.00 84.26           H  
ATOM   3641 HG22 ILE A 225       8.578  -0.825   1.631  1.00 84.26           H  
ATOM   3642 HG23 ILE A 225       7.159   0.006   2.236  1.00 84.26           H  
ATOM   3643  CD1 ILE A 225       7.536  -3.909   3.079  1.00 84.26           C  
ATOM   3644 HD11 ILE A 225       7.465  -4.651   3.874  1.00 84.26           H  
ATOM   3645 HD12 ILE A 225       6.551  -3.455   2.976  1.00 84.26           H  
ATOM   3646 HD13 ILE A 225       7.803  -4.360   2.123  1.00 84.26           H  
ATOM   3647  N   LYS A 226       8.162   1.858   3.984  1.00 83.76           N  
ATOM   3648  H   LYS A 226       8.889   1.855   3.283  1.00 83.76           H  
ATOM   3649  CA  LYS A 226       7.362   3.085   4.126  1.00 83.76           C  
ATOM   3650  HA  LYS A 226       6.830   3.072   5.078  1.00 83.76           H  
ATOM   3651  C   LYS A 226       6.303   3.220   3.037  1.00 83.76           C  
ATOM   3652  CB  LYS A 226       8.281   4.314   4.084  1.00 83.76           C  
ATOM   3653  HB2 LYS A 226       7.666   5.213   4.118  1.00 83.76           H  
ATOM   3654  HB3 LYS A 226       8.830   4.316   3.142  1.00 83.76           H  
ATOM   3655  O   LYS A 226       5.170   3.595   3.330  1.00 83.76           O  
ATOM   3656  CG  LYS A 226       9.274   4.358   5.248  1.00 83.76           C  
ATOM   3657  HG2 LYS A 226       8.733   4.453   6.190  1.00 83.76           H  
ATOM   3658  HG3 LYS A 226       9.863   3.441   5.265  1.00 83.76           H  
ATOM   3659  CD  LYS A 226      10.216   5.548   5.067  1.00 83.76           C  
ATOM   3660  HD2 LYS A 226       9.661   6.485   5.117  1.00 83.76           H  
ATOM   3661  HD3 LYS A 226      10.682   5.461   4.086  1.00 83.76           H  
ATOM   3662  CE  LYS A 226      11.288   5.513   6.156  1.00 83.76           C  
ATOM   3663  HE2 LYS A 226      11.333   4.498   6.551  1.00 83.76           H  
ATOM   3664  HE3 LYS A 226      11.024   6.195   6.965  1.00 83.76           H  
ATOM   3665  NZ  LYS A 226      12.609   5.828   5.581  1.00 83.76           N  
ATOM   3666  HZ1 LYS A 226      12.813   5.119   4.890  1.00 83.76           H  
ATOM   3667  HZ2 LYS A 226      13.344   5.732   6.268  1.00 83.76           H  
ATOM   3668  HZ3 LYS A 226      12.634   6.723   5.115  1.00 83.76           H  
ATOM   3669  N   LYS A 227       6.678   2.963   1.779  1.00 83.09           N  
ATOM   3670  H   LYS A 227       7.632   2.668   1.628  1.00 83.09           H  
ATOM   3671  CA  LYS A 227       5.804   3.141   0.611  1.00 83.09           C  
ATOM   3672  HA  LYS A 227       4.780   2.931   0.922  1.00 83.09           H  
ATOM   3673  C   LYS A 227       6.167   2.160  -0.499  1.00 83.09           C  
ATOM   3674  CB  LYS A 227       5.878   4.614   0.143  1.00 83.09           C  
ATOM   3675  HB2 LYS A 227       5.663   5.260   0.994  1.00 83.09           H  
ATOM   3676  HB3 LYS A 227       6.887   4.841  -0.201  1.00 83.09           H  
ATOM   3677  O   LYS A 227       7.332   1.814  -0.685  1.00 83.09           O  
ATOM   3678  CG  LYS A 227       4.885   4.957  -0.980  1.00 83.09           C  
ATOM   3679  HG2 LYS A 227       3.882   4.662  -0.670  1.00 83.09           H  
ATOM   3680  HG3 LYS A 227       5.153   4.398  -1.877  1.00 83.09           H  
ATOM   3681  CD  LYS A 227       4.878   6.454  -1.334  1.00 83.09           C  
ATOM   3682  HD2 LYS A 227       5.879   6.758  -1.641  1.00 83.09           H  
ATOM   3683  HD3 LYS A 227       4.580   7.032  -0.460  1.00 83.09           H  
ATOM   3684  CE  LYS A 227       3.880   6.687  -2.479  1.00 83.09           C  
ATOM   3685  HE2 LYS A 227       2.897   6.336  -2.164  1.00 83.09           H  
ATOM   3686  HE3 LYS A 227       4.186   6.083  -3.333  1.00 83.09           H  
ATOM   3687  NZ  LYS A 227       3.770   8.107  -2.889  1.00 83.09           N  
ATOM   3688  HZ1 LYS A 227       3.273   8.664  -2.208  1.00 83.09           H  
ATOM   3689  HZ2 LYS A 227       3.109   8.228  -3.643  1.00 83.09           H  
ATOM   3690  HZ3 LYS A 227       4.649   8.553  -3.108  1.00 83.09           H  
ATOM   3691  N   THR A 228       5.166   1.753  -1.277  1.00 90.55           N  
ATOM   3692  H   THR A 228       4.233   2.081  -1.070  1.00 90.55           H  
ATOM   3693  CA  THR A 228       5.381   1.091  -2.571  1.00 90.55           C  
ATOM   3694  HA  THR A 228       6.452   1.053  -2.767  1.00 90.55           H  
ATOM   3695  C   THR A 228       4.719   1.862  -3.697  1.00 90.55           C  
ATOM   3696  CB  THR A 228       4.849  -0.339  -2.630  1.00 90.55           C  
ATOM   3697  HB  THR A 228       5.099  -0.750  -3.608  1.00 90.55           H  
ATOM   3698  O   THR A 228       3.651   2.438  -3.492  1.00 90.55           O  
ATOM   3699  CG2 THR A 228       5.435  -1.259  -1.566  1.00 90.55           C  
ATOM   3700 HG21 THR A 228       5.629  -2.233  -2.015  1.00 90.55           H  
ATOM   3701 HG22 THR A 228       6.360  -0.849  -1.161  1.00 90.55           H  
ATOM   3702 HG23 THR A 228       4.715  -1.415  -0.763  1.00 90.55           H  
ATOM   3703  OG1 THR A 228       3.449  -0.301  -2.504  1.00 90.55           O  
ATOM   3704  HG1 THR A 228       3.135   0.549  -2.820  1.00 90.55           H  
ATOM   3705  N   ARG A 229       5.289   1.796  -4.899  1.00 93.20           N  
ATOM   3706  H   ARG A 229       6.168   1.305  -4.983  1.00 93.20           H  
ATOM   3707  CA  ARG A 229       4.690   2.375  -6.108  1.00 93.20           C  
ATOM   3708  HA  ARG A 229       3.615   2.487  -5.969  1.00 93.20           H  
ATOM   3709  C   ARG A 229       4.910   1.463  -7.305  1.00 93.20           C  
ATOM   3710  CB  ARG A 229       5.306   3.762  -6.334  1.00 93.20           C  
ATOM   3711  HB2 ARG A 229       5.157   4.362  -5.436  1.00 93.20           H  
ATOM   3712  HB3 ARG A 229       6.377   3.653  -6.503  1.00 93.20           H  
ATOM   3713  O   ARG A 229       6.042   1.050  -7.534  1.00 93.20           O  
ATOM   3714  CG  ARG A 229       4.665   4.492  -7.522  1.00 93.20           C  
ATOM   3715  HG2 ARG A 229       3.592   4.574  -7.351  1.00 93.20           H  
ATOM   3716  HG3 ARG A 229       4.823   3.923  -8.439  1.00 93.20           H  
ATOM   3717  CD  ARG A 229       5.241   5.903  -7.700  1.00 93.20           C  
ATOM   3718  HD2 ARG A 229       5.072   6.467  -6.783  1.00 93.20           H  
ATOM   3719  HD3 ARG A 229       4.693   6.409  -8.495  1.00 93.20           H  
ATOM   3720  NE  ARG A 229       6.686   5.897  -8.011  1.00 93.20           N  
ATOM   3721  HE  ARG A 229       7.303   6.158  -7.255  1.00 93.20           H  
ATOM   3722  NH1 ARG A 229       6.518   5.302 -10.229  1.00 93.20           N  
ATOM   3723 HH11 ARG A 229       5.531   5.122 -10.112  1.00 93.20           H  
ATOM   3724 HH12 ARG A 229       6.940   5.062 -11.114  1.00 93.20           H  
ATOM   3725  NH2 ARG A 229       8.521   5.716  -9.345  1.00 93.20           N  
ATOM   3726 HH21 ARG A 229       8.915   5.449 -10.236  1.00 93.20           H  
ATOM   3727 HH22 ARG A 229       9.102   6.026  -8.579  1.00 93.20           H  
ATOM   3728  CZ  ARG A 229       7.229   5.640  -9.189  1.00 93.20           C  
ATOM   3729  N   LEU A 230       3.866   1.189  -8.080  1.00 96.87           N  
ATOM   3730  H   LEU A 230       2.969   1.588  -7.844  1.00 96.87           H  
ATOM   3731  CA  LEU A 230       3.975   0.419  -9.318  1.00 96.87           C  
ATOM   3732  HA  LEU A 230       4.411  -0.552  -9.082  1.00 96.87           H  
ATOM   3733  C   LEU A 230       4.897   1.150 -10.308  1.00 96.87           C  
ATOM   3734  CB  LEU A 230       2.566   0.197  -9.892  1.00 96.87           C  
ATOM   3735  HB2 LEU A 230       1.931  -0.225  -9.113  1.00 96.87           H  
ATOM   3736  HB3 LEU A 230       2.160   1.169 -10.171  1.00 96.87           H  
ATOM   3737  O   LEU A 230       4.745   2.352 -10.548  1.00 96.87           O  
ATOM   3738  CG  LEU A 230       2.504  -0.730 -11.119  1.00 96.87           C  
ATOM   3739  HG  LEU A 230       3.225  -0.404 -11.869  1.00 96.87           H  
ATOM   3740  CD1 LEU A 230       2.780  -2.187 -10.755  1.00 96.87           C  
ATOM   3741 HD11 LEU A 230       2.677  -2.810 -11.643  1.00 96.87           H  
ATOM   3742 HD12 LEU A 230       3.791  -2.307 -10.367  1.00 96.87           H  
ATOM   3743 HD13 LEU A 230       2.061  -2.534 -10.013  1.00 96.87           H  
ATOM   3744  CD2 LEU A 230       1.106  -0.652 -11.726  1.00 96.87           C  
ATOM   3745 HD21 LEU A 230       0.366  -0.962 -10.988  1.00 96.87           H  
ATOM   3746 HD22 LEU A 230       1.051  -1.305 -12.597  1.00 96.87           H  
ATOM   3747 HD23 LEU A 230       0.898   0.369 -12.048  1.00 96.87           H  
ATOM   3748  N   LEU A 231       5.869   0.425 -10.854  1.00 98.49           N  
ATOM   3749  H   LEU A 231       5.950  -0.541 -10.569  1.00 98.49           H  
ATOM   3750  CA  LEU A 231       6.755   0.876 -11.929  1.00 98.49           C  
ATOM   3751  HA  LEU A 231       6.677   1.955 -12.062  1.00 98.49           H  
ATOM   3752  C   LEU A 231       6.367   0.247 -13.260  1.00 98.49           C  
ATOM   3753  CB  LEU A 231       8.213   0.496 -11.611  1.00 98.49           C  
ATOM   3754  HB2 LEU A 231       8.273  -0.584 -11.476  1.00 98.49           H  
ATOM   3755  HB3 LEU A 231       8.824   0.745 -12.478  1.00 98.49           H  
ATOM   3756  O   LEU A 231       6.365   0.930 -14.277  1.00 98.49           O  
ATOM   3757  CG  LEU A 231       8.822   1.176 -10.382  1.00 98.49           C  
ATOM   3758  HG  LEU A 231       8.236   0.934  -9.496  1.00 98.49           H  
ATOM   3759  CD1 LEU A 231      10.247   0.664 -10.185  1.00 98.49           C  
ATOM   3760 HD11 LEU A 231      10.719   1.124  -9.316  1.00 98.49           H  
ATOM   3761 HD12 LEU A 231      10.224  -0.416 -10.037  1.00 98.49           H  
ATOM   3762 HD13 LEU A 231      10.842   0.876 -11.073  1.00 98.49           H  
ATOM   3763  CD2 LEU A 231       8.865   2.695 -10.548  1.00 98.49           C  
ATOM   3764 HD21 LEU A 231       9.345   2.938 -11.496  1.00 98.49           H  
ATOM   3765 HD22 LEU A 231       7.839   3.062 -10.537  1.00 98.49           H  
ATOM   3766 HD23 LEU A 231       9.428   3.132  -9.724  1.00 98.49           H  
ATOM   3767  N   TYR A 232       6.050  -1.045 -13.237  1.00 98.70           N  
ATOM   3768  H   TYR A 232       6.064  -1.535 -12.353  1.00 98.70           H  
ATOM   3769  CA  TYR A 232       5.816  -1.843 -14.429  1.00 98.70           C  
ATOM   3770  HA  TYR A 232       5.500  -1.201 -15.251  1.00 98.70           H  
ATOM   3771  C   TYR A 232       4.721  -2.875 -14.169  1.00 98.70           C  
ATOM   3772  CB  TYR A 232       7.133  -2.524 -14.819  1.00 98.70           C  
ATOM   3773  HB2 TYR A 232       7.480  -3.140 -13.990  1.00 98.70           H  
ATOM   3774  HB3 TYR A 232       7.882  -1.755 -15.004  1.00 98.70           H  
ATOM   3775  O   TYR A 232       4.684  -3.479 -13.097  1.00 98.70           O  
ATOM   3776  CG  TYR A 232       7.027  -3.402 -16.041  1.00 98.70           C  
ATOM   3777  CD1 TYR A 232       6.533  -4.714 -15.924  1.00 98.70           C  
ATOM   3778  HD1 TYR A 232       6.248  -5.118 -14.963  1.00 98.70           H  
ATOM   3779  CD2 TYR A 232       7.378  -2.893 -17.302  1.00 98.70           C  
ATOM   3780  HD2 TYR A 232       7.768  -1.889 -17.391  1.00 98.70           H  
ATOM   3781  CE1 TYR A 232       6.355  -5.490 -17.078  1.00 98.70           C  
ATOM   3782  HE1 TYR A 232       5.922  -6.477 -17.006  1.00 98.70           H  
ATOM   3783  CE2 TYR A 232       7.259  -3.697 -18.449  1.00 98.70           C  
ATOM   3784  HE2 TYR A 232       7.548  -3.320 -19.419  1.00 98.70           H  
ATOM   3785  OH  TYR A 232       6.621  -5.784 -19.439  1.00 98.70           O  
ATOM   3786  HH  TYR A 232       7.017  -5.386 -20.218  1.00 98.70           H  
ATOM   3787  CZ  TYR A 232       6.742  -5.002 -18.339  1.00 98.70           C  
ATOM   3788  N   ARG A 233       3.884  -3.111 -15.179  1.00 98.73           N  
ATOM   3789  H   ARG A 233       4.026  -2.590 -16.033  1.00 98.73           H  
ATOM   3790  CA  ARG A 233       2.949  -4.236 -15.261  1.00 98.73           C  
ATOM   3791  HA  ARG A 233       3.206  -4.992 -14.519  1.00 98.73           H  
ATOM   3792  C   ARG A 233       3.068  -4.880 -16.637  1.00 98.73           C  
ATOM   3793  CB  ARG A 233       1.522  -3.743 -14.986  1.00 98.73           C  
ATOM   3794  HB2 ARG A 233       1.479  -3.363 -13.966  1.00 98.73           H  
ATOM   3795  HB3 ARG A 233       1.276  -2.934 -15.673  1.00 98.73           H  
ATOM   3796  O   ARG A 233       3.072  -4.148 -17.627  1.00 98.73           O  
ATOM   3797  CG  ARG A 233       0.505  -4.883 -15.162  1.00 98.73           C  
ATOM   3798  HG2 ARG A 233       0.783  -5.718 -14.518  1.00 98.73           H  
ATOM   3799  HG3 ARG A 233       0.516  -5.230 -16.195  1.00 98.73           H  
ATOM   3800  CD  ARG A 233      -0.926  -4.470 -14.847  1.00 98.73           C  
ATOM   3801  HD2 ARG A 233      -1.247  -3.689 -15.537  1.00 98.73           H  
ATOM   3802  HD3 ARG A 233      -1.565  -5.337 -15.014  1.00 98.73           H  
ATOM   3803  NE  ARG A 233      -1.052  -4.054 -13.451  1.00 98.73           N  
ATOM   3804  HE  ARG A 233      -0.808  -4.743 -12.754  1.00 98.73           H  
ATOM   3805  NH1 ARG A 233      -1.789  -1.864 -13.674  1.00 98.73           N  
ATOM   3806 HH11 ARG A 233      -1.513  -1.837 -14.645  1.00 98.73           H  
ATOM   3807 HH12 ARG A 233      -1.943  -0.980 -13.212  1.00 98.73           H  
ATOM   3808  NH2 ARG A 233      -1.453  -2.852 -11.685  1.00 98.73           N  
ATOM   3809 HH21 ARG A 233      -1.868  -2.117 -11.131  1.00 98.73           H  
ATOM   3810 HH22 ARG A 233      -1.161  -3.690 -11.203  1.00 98.73           H  
ATOM   3811  CZ  ARG A 233      -1.434  -2.901 -12.967  1.00 98.73           C  
ATOM   3812  N   GLY A 234       3.131  -6.209 -16.687  1.00 98.39           N  
ATOM   3813  H   GLY A 234       3.057  -6.728 -15.823  1.00 98.39           H  
ATOM   3814  CA  GLY A 234       3.273  -6.992 -17.914  1.00 98.39           C  
ATOM   3815  HA2 GLY A 234       4.233  -6.786 -18.387  1.00 98.39           H  
ATOM   3816  HA3 GLY A 234       3.225  -8.051 -17.662  1.00 98.39           H  
ATOM   3817  C   GLY A 234       2.175  -6.694 -18.924  1.00 98.39           C  
ATOM   3818  O   GLY A 234       2.482  -6.259 -20.032  1.00 98.39           O  
ATOM   3819  N   SER A 235       0.907  -6.827 -18.525  1.00 98.31           N  
ATOM   3820  H   SER A 235       0.733  -7.226 -17.614  1.00 98.31           H  
ATOM   3821  CA  SER A 235      -0.233  -6.570 -19.422  1.00 98.31           C  
ATOM   3822  HA  SER A 235      -0.120  -7.206 -20.300  1.00 98.31           H  
ATOM   3823  C   SER A 235      -0.335  -5.131 -19.939  1.00 98.31           C  
ATOM   3824  CB  SER A 235      -1.558  -6.942 -18.754  1.00 98.31           C  
ATOM   3825  HB2 SER A 235      -1.553  -8.005 -18.514  1.00 98.31           H  
ATOM   3826  HB3 SER A 235      -2.371  -6.749 -19.454  1.00 98.31           H  
ATOM   3827  O   SER A 235      -0.811  -4.929 -21.050  1.00 98.31           O  
ATOM   3828  OG  SER A 235      -1.775  -6.198 -17.572  1.00 98.31           O  
ATOM   3829  HG  SER A 235      -1.494  -6.779 -16.861  1.00 98.31           H  
ATOM   3830  N   ASP A 236       0.142  -4.138 -19.181  1.00 98.34           N  
ATOM   3831  H   ASP A 236       0.508  -4.375 -18.270  1.00 98.34           H  
ATOM   3832  CA  ASP A 236       0.125  -2.731 -19.608  1.00 98.34           C  
ATOM   3833  HA  ASP A 236      -0.789  -2.547 -20.172  1.00 98.34           H  
ATOM   3834  C   ASP A 236       1.313  -2.389 -20.544  1.00 98.34           C  
ATOM   3835  CB  ASP A 236       0.122  -1.789 -18.381  1.00 98.34           C  
ATOM   3836  HB2 ASP A 236       1.045  -1.959 -17.826  1.00 98.34           H  
ATOM   3837  HB3 ASP A 236       0.153  -0.761 -18.741  1.00 98.34           H  
ATOM   3838  O   ASP A 236       1.383  -1.282 -21.073  1.00 98.34           O  
ATOM   3839  CG  ASP A 236      -1.062  -1.885 -17.392  1.00 98.34           C  
ATOM   3840  OD1 ASP A 236      -2.159  -2.409 -17.690  1.00 98.34           O  
ATOM   3841  OD2 ASP A 236      -0.881  -1.433 -16.233  1.00 98.34           O  
ATOM   3842  N   ASN A 237       2.287  -3.297 -20.704  1.00 98.47           N  
ATOM   3843  H   ASN A 237       2.150  -4.207 -20.288  1.00 98.47           H  
ATOM   3844  CA  ASN A 237       3.557  -3.059 -21.408  1.00 98.47           C  
ATOM   3845  HA  ASN A 237       3.431  -2.211 -22.082  1.00 98.47           H  
ATOM   3846  C   ASN A 237       3.976  -4.246 -22.301  1.00 98.47           C  
ATOM   3847  CB  ASN A 237       4.648  -2.715 -20.377  1.00 98.47           C  
ATOM   3848  HB2 ASN A 237       5.612  -2.641 -20.880  1.00 98.47           H  
ATOM   3849  HB3 ASN A 237       4.713  -3.534 -19.661  1.00 98.47           H  
ATOM   3850  O   ASN A 237       5.174  -4.478 -22.506  1.00 98.47           O  
ATOM   3851  CG  ASN A 237       4.408  -1.415 -19.633  1.00 98.47           C  
ATOM   3852  ND2 ASN A 237       3.818  -1.503 -18.465  1.00 98.47           N  
ATOM   3853 HD21 ASN A 237       3.429  -2.405 -18.232  1.00 98.47           H  
ATOM   3854 HD22 ASN A 237       3.460  -0.639 -18.085  1.00 98.47           H  
ATOM   3855  OD1 ASN A 237       4.775  -0.324 -20.057  1.00 98.47           O  
ATOM   3856  N   ASP A 238       2.999  -5.021 -22.780  1.00 98.00           N  
ATOM   3857  H   ASP A 238       2.048  -4.734 -22.598  1.00 98.00           H  
ATOM   3858  CA  ASP A 238       3.165  -6.159 -23.696  1.00 98.00           C  
ATOM   3859  HA  ASP A 238       2.212  -6.688 -23.709  1.00 98.00           H  
ATOM   3860  C   ASP A 238       4.208  -7.200 -23.249  1.00 98.00           C  
ATOM   3861  CB  ASP A 238       3.403  -5.651 -25.128  1.00 98.00           C  
ATOM   3862  HB2 ASP A 238       4.355  -5.121 -25.169  1.00 98.00           H  
ATOM   3863  HB3 ASP A 238       3.462  -6.502 -25.806  1.00 98.00           H  
ATOM   3864  O   ASP A 238       4.837  -7.857 -24.075  1.00 98.00           O  
ATOM   3865  CG  ASP A 238       2.277  -4.741 -25.613  1.00 98.00           C  
ATOM   3866  OD1 ASP A 238       1.106  -5.161 -25.481  1.00 98.00           O  
ATOM   3867  OD2 ASP A 238       2.603  -3.641 -26.114  1.00 98.00           O  
ATOM   3868  N   PHE A 239       4.434  -7.339 -21.936  1.00 98.27           N  
ATOM   3869  H   PHE A 239       3.850  -6.801 -21.310  1.00 98.27           H  
ATOM   3870  CA  PHE A 239       5.459  -8.223 -21.358  1.00 98.27           C  
ATOM   3871  HA  PHE A 239       5.536  -7.969 -20.301  1.00 98.27           H  
ATOM   3872  C   PHE A 239       6.874  -7.998 -21.937  1.00 98.27           C  
ATOM   3873  CB  PHE A 239       4.982  -9.680 -21.427  1.00 98.27           C  
ATOM   3874  HB2 PHE A 239       4.854  -9.968 -22.471  1.00 98.27           H  
ATOM   3875  HB3 PHE A 239       5.753 -10.326 -21.007  1.00 98.27           H  
ATOM   3876  O   PHE A 239       7.714  -8.905 -21.958  1.00 98.27           O  
ATOM   3877  CG  PHE A 239       3.688  -9.931 -20.679  1.00 98.27           C  
ATOM   3878  CD1 PHE A 239       3.726 -10.373 -19.346  1.00 98.27           C  
ATOM   3879  HD1 PHE A 239       4.676 -10.517 -18.851  1.00 98.27           H  
ATOM   3880  CD2 PHE A 239       2.443  -9.715 -21.301  1.00 98.27           C  
ATOM   3881  HD2 PHE A 239       2.407  -9.358 -22.320  1.00 98.27           H  
ATOM   3882  CE1 PHE A 239       2.536 -10.631 -18.649  1.00 98.27           C  
ATOM   3883  HE1 PHE A 239       2.574 -10.977 -17.626  1.00 98.27           H  
ATOM   3884  CE2 PHE A 239       1.249  -9.968 -20.602  1.00 98.27           C  
ATOM   3885  HE2 PHE A 239       0.297  -9.796 -21.080  1.00 98.27           H  
ATOM   3886  CZ  PHE A 239       1.296 -10.434 -19.277  1.00 98.27           C  
ATOM   3887  HZ  PHE A 239       0.381 -10.628 -18.735  1.00 98.27           H  
ATOM   3888  N   SER A 240       7.146  -6.774 -22.404  1.00 98.37           N  
ATOM   3889  H   SER A 240       6.378  -6.119 -22.443  1.00 98.37           H  
ATOM   3890  CA  SER A 240       8.417  -6.383 -23.009  1.00 98.37           C  
ATOM   3891  HA  SER A 240       8.724  -7.176 -23.692  1.00 98.37           H  
ATOM   3892  C   SER A 240       9.511  -6.180 -21.957  1.00 98.37           C  
ATOM   3893  CB  SER A 240       8.215  -5.106 -23.829  1.00 98.37           C  
ATOM   3894  HB2 SER A 240       7.806  -4.326 -23.186  1.00 98.37           H  
ATOM   3895  HB3 SER A 240       7.502  -5.298 -24.631  1.00 98.37           H  
ATOM   3896  O   SER A 240       9.397  -5.303 -21.092  1.00 98.37           O  
ATOM   3897  OG  SER A 240       9.449  -4.670 -24.375  1.00 98.37           O  
ATOM   3898  HG  SER A 240       9.607  -5.226 -25.142  1.00 98.37           H  
ATOM   3899  N   SER A 241      10.620  -6.919 -22.081  1.00 98.00           N  
ATOM   3900  H   SER A 241      10.657  -7.605 -22.821  1.00 98.00           H  
ATOM   3901  CA  SER A 241      11.821  -6.740 -21.249  1.00 98.00           C  
ATOM   3902  HA  SER A 241      11.544  -6.848 -20.200  1.00 98.00           H  
ATOM   3903  C   SER A 241      12.437  -5.354 -21.438  1.00 98.00           C  
ATOM   3904  CB  SER A 241      12.880  -7.799 -21.571  1.00 98.00           C  
ATOM   3905  HB2 SER A 241      13.725  -7.658 -20.897  1.00 98.00           H  
ATOM   3906  HB3 SER A 241      12.463  -8.794 -21.415  1.00 98.00           H  
ATOM   3907  O   SER A 241      12.828  -4.699 -20.473  1.00 98.00           O  
ATOM   3908  OG  SER A 241      13.354  -7.679 -22.899  1.00 98.00           O  
ATOM   3909  HG  SER A 241      14.273  -7.407 -22.851  1.00 98.00           H  
ATOM   3910  N   LYS A 242      12.444  -4.853 -22.678  1.00 98.16           N  
ATOM   3911  H   LYS A 242      12.143  -5.471 -23.418  1.00 98.16           H  
ATOM   3912  CA  LYS A 242      12.909  -3.500 -22.997  1.00 98.16           C  
ATOM   3913  HA  LYS A 242      13.948  -3.404 -22.681  1.00 98.16           H  
ATOM   3914  C   LYS A 242      12.111  -2.454 -22.219  1.00 98.16           C  
ATOM   3915  CB  LYS A 242      12.816  -3.273 -24.512  1.00 98.16           C  
ATOM   3916  HB2 LYS A 242      13.375  -4.052 -25.029  1.00 98.16           H  
ATOM   3917  HB3 LYS A 242      11.773  -3.325 -24.823  1.00 98.16           H  
ATOM   3918  O   LYS A 242      12.696  -1.571 -21.597  1.00 98.16           O  
ATOM   3919  CG  LYS A 242      13.393  -1.904 -24.894  1.00 98.16           C  
ATOM   3920  HG2 LYS A 242      14.460  -1.887 -24.672  1.00 98.16           H  
ATOM   3921  HG3 LYS A 242      12.903  -1.122 -24.315  1.00 98.16           H  
ATOM   3922  CD  LYS A 242      13.172  -1.603 -26.376  1.00 98.16           C  
ATOM   3923  HD2 LYS A 242      12.106  -1.672 -26.594  1.00 98.16           H  
ATOM   3924  HD3 LYS A 242      13.723  -2.318 -26.988  1.00 98.16           H  
ATOM   3925  CE  LYS A 242      13.660  -0.178 -26.638  1.00 98.16           C  
ATOM   3926  HE2 LYS A 242      14.741  -0.139 -26.496  1.00 98.16           H  
ATOM   3927  HE3 LYS A 242      13.210   0.476 -25.891  1.00 98.16           H  
ATOM   3928  NZ  LYS A 242      13.283   0.287 -27.990  1.00 98.16           N  
ATOM   3929  HZ1 LYS A 242      13.590   1.242 -28.112  1.00 98.16           H  
ATOM   3930  HZ2 LYS A 242      13.685  -0.303 -28.704  1.00 98.16           H  
ATOM   3931  HZ3 LYS A 242      12.276   0.281 -28.066  1.00 98.16           H  
ATOM   3932  N   ARG A 243      10.779  -2.573 -22.212  1.00 98.54           N  
ATOM   3933  H   ARG A 243      10.364  -3.334 -22.729  1.00 98.54           H  
ATOM   3934  CA  ARG A 243       9.914  -1.632 -21.493  1.00 98.54           C  
ATOM   3935  HA  ARG A 243      10.251  -0.630 -21.761  1.00 98.54           H  
ATOM   3936  C   ARG A 243      10.062  -1.746 -19.975  1.00 98.54           C  
ATOM   3937  CB  ARG A 243       8.466  -1.830 -21.961  1.00 98.54           C  
ATOM   3938  HB2 ARG A 243       8.109  -2.805 -21.628  1.00 98.54           H  
ATOM   3939  HB3 ARG A 243       8.443  -1.815 -23.050  1.00 98.54           H  
ATOM   3940  O   ARG A 243       9.973  -0.738 -19.277  1.00 98.54           O  
ATOM   3941  CG  ARG A 243       7.504  -0.755 -21.451  1.00 98.54           C  
ATOM   3942  HG2 ARG A 243       7.385  -0.852 -20.371  1.00 98.54           H  
ATOM   3943  HG3 ARG A 243       6.541  -0.910 -21.937  1.00 98.54           H  
ATOM   3944  CD  ARG A 243       7.980   0.654 -21.782  1.00 98.54           C  
ATOM   3945  HD2 ARG A 243       8.906   0.858 -21.243  1.00 98.54           H  
ATOM   3946  HD3 ARG A 243       8.170   0.729 -22.853  1.00 98.54           H  
ATOM   3947  NE  ARG A 243       6.988   1.651 -21.381  1.00 98.54           N  
ATOM   3948  HE  ARG A 243       6.113   1.300 -21.020  1.00 98.54           H  
ATOM   3949  NH1 ARG A 243       8.306   3.460 -21.906  1.00 98.54           N  
ATOM   3950 HH11 ARG A 243       8.454   4.456 -21.992  1.00 98.54           H  
ATOM   3951 HH12 ARG A 243       9.028   2.846 -22.254  1.00 98.54           H  
ATOM   3952  NH2 ARG A 243       6.256   3.769 -21.059  1.00 98.54           N  
ATOM   3953 HH21 ARG A 243       5.374   3.377 -20.762  1.00 98.54           H  
ATOM   3954 HH22 ARG A 243       6.383   4.766 -21.158  1.00 98.54           H  
ATOM   3955  CZ  ARG A 243       7.192   2.951 -21.450  1.00 98.54           C  
ATOM   3956  N   PHE A 244      10.336  -2.947 -19.466  1.00 98.55           N  
ATOM   3957  H   PHE A 244      10.345  -3.745 -20.085  1.00 98.55           H  
ATOM   3958  CA  PHE A 244      10.722  -3.142 -18.070  1.00 98.55           C  
ATOM   3959  HA  PHE A 244       9.932  -2.758 -17.424  1.00 98.55           H  
ATOM   3960  C   PHE A 244      11.970  -2.324 -17.718  1.00 98.55           C  
ATOM   3961  CB  PHE A 244      10.880  -4.639 -17.766  1.00 98.55           C  
ATOM   3962  HB2 PHE A 244      11.281  -5.161 -18.635  1.00 98.55           H  
ATOM   3963  HB3 PHE A 244       9.894  -5.060 -17.572  1.00 98.55           H  
ATOM   3964  O   PHE A 244      11.908  -1.533 -16.776  1.00 98.55           O  
ATOM   3965  CG  PHE A 244      11.782  -4.916 -16.583  1.00 98.55           C  
ATOM   3966  CD1 PHE A 244      13.112  -5.332 -16.788  1.00 98.55           C  
ATOM   3967  HD1 PHE A 244      13.492  -5.499 -17.786  1.00 98.55           H  
ATOM   3968  CD2 PHE A 244      11.318  -4.665 -15.281  1.00 98.55           C  
ATOM   3969  HD2 PHE A 244      10.307  -4.318 -15.123  1.00 98.55           H  
ATOM   3970  CE1 PHE A 244      13.969  -5.514 -15.691  1.00 98.55           C  
ATOM   3971  HE1 PHE A 244      14.988  -5.830 -15.858  1.00 98.55           H  
ATOM   3972  CE2 PHE A 244      12.185  -4.824 -14.187  1.00 98.55           C  
ATOM   3973  HE2 PHE A 244      11.847  -4.606 -13.185  1.00 98.55           H  
ATOM   3974  CZ  PHE A 244      13.503  -5.263 -14.392  1.00 98.55           C  
ATOM   3975  HZ  PHE A 244      14.166  -5.396 -13.550  1.00 98.55           H  
ATOM   3976  N   HIS A 245      13.047  -2.438 -18.498  1.00 98.44           N  
ATOM   3977  H   HIS A 245      13.043  -3.125 -19.238  1.00 98.44           H  
ATOM   3978  CA  HIS A 245      14.282  -1.686 -18.262  1.00 98.44           C  
ATOM   3979  HA  HIS A 245      14.639  -1.903 -17.255  1.00 98.44           H  
ATOM   3980  C   HIS A 245      14.072  -0.168 -18.332  1.00 98.44           C  
ATOM   3981  CB  HIS A 245      15.353  -2.148 -19.251  1.00 98.44           C  
ATOM   3982  HB2 HIS A 245      14.933  -2.257 -20.251  1.00 98.44           H  
ATOM   3983  HB3 HIS A 245      16.135  -1.389 -19.291  1.00 98.44           H  
ATOM   3984  O   HIS A 245      14.498   0.551 -17.432  1.00 98.44           O  
ATOM   3985  CG  HIS A 245      15.998  -3.432 -18.817  1.00 98.44           C  
ATOM   3986  CD2 HIS A 245      15.887  -4.669 -19.389  1.00 98.44           C  
ATOM   3987  HD2 HIS A 245      15.302  -4.925 -20.261  1.00 98.44           H  
ATOM   3988  ND1 HIS A 245      16.853  -3.550 -17.751  1.00 98.44           N  
ATOM   3989  HD1 HIS A 245      17.134  -2.803 -17.132  1.00 98.44           H  
ATOM   3990  CE1 HIS A 245      17.267  -4.821 -17.694  1.00 98.44           C  
ATOM   3991  HE1 HIS A 245      17.977  -5.203 -16.975  1.00 98.44           H  
ATOM   3992  NE2 HIS A 245      16.706  -5.543 -18.671  1.00 98.44           N  
ATOM   3993  N   GLU A 246      13.324   0.331 -19.322  1.00 98.25           N  
ATOM   3994  H   GLU A 246      13.018  -0.298 -20.051  1.00 98.25           H  
ATOM   3995  CA  GLU A 246      12.986   1.763 -19.432  1.00 98.25           C  
ATOM   3996  HA  GLU A 246      13.898   2.339 -19.586  1.00 98.25           H  
ATOM   3997  C   GLU A 246      12.300   2.324 -18.169  1.00 98.25           C  
ATOM   3998  CB  GLU A 246      12.043   1.978 -20.629  1.00 98.25           C  
ATOM   3999  HB2 GLU A 246      11.622   2.981 -20.565  1.00 98.25           H  
ATOM   4000  HB3 GLU A 246      11.223   1.264 -20.555  1.00 98.25           H  
ATOM   4001  O   GLU A 246      12.499   3.487 -17.806  1.00 98.25           O  
ATOM   4002  CG  GLU A 246      12.722   1.839 -22.003  1.00 98.25           C  
ATOM   4003  HG2 GLU A 246      13.440   2.651 -22.116  1.00 98.25           H  
ATOM   4004  HG3 GLU A 246      13.277   0.901 -22.043  1.00 98.25           H  
ATOM   4005  CD  GLU A 246      11.721   1.881 -23.174  1.00 98.25           C  
ATOM   4006  OE1 GLU A 246      12.162   1.651 -24.327  1.00 98.25           O  
ATOM   4007  OE2 GLU A 246      10.514   2.146 -22.928  1.00 98.25           O  
ATOM   4008  N   LEU A 247      11.479   1.510 -17.497  1.00 98.40           N  
ATOM   4009  H   LEU A 247      11.367   0.569 -17.848  1.00 98.40           H  
ATOM   4010  CA  LEU A 247      10.669   1.931 -16.351  1.00 98.40           C  
ATOM   4011  HA  LEU A 247      10.566   3.016 -16.372  1.00 98.40           H  
ATOM   4012  C   LEU A 247      11.306   1.615 -14.990  1.00 98.40           C  
ATOM   4013  CB  LEU A 247       9.267   1.306 -16.491  1.00 98.40           C  
ATOM   4014  HB2 LEU A 247       8.710   1.490 -15.572  1.00 98.40           H  
ATOM   4015  HB3 LEU A 247       9.375   0.227 -16.601  1.00 98.40           H  
ATOM   4016  O   LEU A 247      11.051   2.348 -14.027  1.00 98.40           O  
ATOM   4017  CG  LEU A 247       8.445   1.850 -17.680  1.00 98.40           C  
ATOM   4018  HG  LEU A 247       8.977   1.679 -18.616  1.00 98.40           H  
ATOM   4019  CD1 LEU A 247       7.094   1.138 -17.759  1.00 98.40           C  
ATOM   4020 HD11 LEU A 247       7.249   0.089 -18.009  1.00 98.40           H  
ATOM   4021 HD12 LEU A 247       6.478   1.576 -18.545  1.00 98.40           H  
ATOM   4022 HD13 LEU A 247       6.565   1.215 -16.809  1.00 98.40           H  
ATOM   4023  CD2 LEU A 247       8.164   3.350 -17.550  1.00 98.40           C  
ATOM   4024 HD21 LEU A 247       9.093   3.912 -17.647  1.00 98.40           H  
ATOM   4025 HD22 LEU A 247       7.494   3.671 -18.348  1.00 98.40           H  
ATOM   4026 HD23 LEU A 247       7.701   3.554 -16.585  1.00 98.40           H  
ATOM   4027  N   CYS A 248      12.117   0.560 -14.897  1.00 98.32           N  
ATOM   4028  H   CYS A 248      12.278   0.016 -15.733  1.00 98.32           H  
ATOM   4029  CA  CYS A 248      12.622   0.013 -13.634  1.00 98.32           C  
ATOM   4030  HA  CYS A 248      12.118   0.512 -12.807  1.00 98.32           H  
ATOM   4031  C   CYS A 248      14.120   0.234 -13.398  1.00 98.32           C  
ATOM   4032  CB  CYS A 248      12.275  -1.478 -13.543  1.00 98.32           C  
ATOM   4033  HB2 CYS A 248      12.642  -1.877 -12.597  1.00 98.32           H  
ATOM   4034  HB3 CYS A 248      12.761  -2.020 -14.354  1.00 98.32           H  
ATOM   4035  O   CYS A 248      14.543   0.213 -12.236  1.00 98.32           O  
ATOM   4036  SG  CYS A 248      10.477  -1.705 -13.635  1.00 98.32           S  
ATOM   4037  HG  CYS A 248      10.419  -1.472 -14.950  1.00 98.32           H  
ATOM   4038  N   ASP A 249      14.912   0.492 -14.442  1.00 98.31           N  
ATOM   4039  H   ASP A 249      14.548   0.474 -15.384  1.00 98.31           H  
ATOM   4040  CA  ASP A 249      16.339   0.758 -14.273  1.00 98.31           C  
ATOM   4041  HA  ASP A 249      16.766  -0.068 -13.704  1.00 98.31           H  
ATOM   4042  C   ASP A 249      16.567   2.032 -13.453  1.00 98.31           C  
ATOM   4043  CB  ASP A 249      17.092   0.809 -15.611  1.00 98.31           C  
ATOM   4044  HB2 ASP A 249      18.082   1.221 -15.420  1.00 98.31           H  
ATOM   4045  HB3 ASP A 249      16.585   1.486 -16.298  1.00 98.31           H  
ATOM   4046  O   ASP A 249      15.867   3.044 -13.584  1.00 98.31           O  
ATOM   4047  CG  ASP A 249      17.304  -0.562 -16.262  1.00 98.31           C  
ATOM   4048  OD1 ASP A 249      16.871  -1.592 -15.698  1.00 98.31           O  
ATOM   4049  OD2 ASP A 249      17.989  -0.600 -17.303  1.00 98.31           O  
ATOM   4050  N   PHE A 250      17.559   1.967 -12.563  1.00 97.58           N  
ATOM   4051  H   PHE A 250      18.131   1.135 -12.586  1.00 97.58           H  
ATOM   4052  CA  PHE A 250      17.957   3.070 -11.681  1.00 97.58           C  
ATOM   4053  HA  PHE A 250      18.684   2.649 -10.986  1.00 97.58           H  
ATOM   4054  C   PHE A 250      16.834   3.646 -10.790  1.00 97.58           C  
ATOM   4055  CB  PHE A 250      18.717   4.135 -12.485  1.00 97.58           C  
ATOM   4056  HB2 PHE A 250      18.018   4.660 -13.136  1.00 97.58           H  
ATOM   4057  HB3 PHE A 250      19.135   4.870 -11.796  1.00 97.58           H  
ATOM   4058  O   PHE A 250      16.898   4.806 -10.375  1.00 97.58           O  
ATOM   4059  CG  PHE A 250      19.849   3.569 -13.319  1.00 97.58           C  
ATOM   4060  CD1 PHE A 250      21.052   3.179 -12.702  1.00 97.58           C  
ATOM   4061  HD1 PHE A 250      21.178   3.308 -11.637  1.00 97.58           H  
ATOM   4062  CD2 PHE A 250      19.686   3.395 -14.706  1.00 97.58           C  
ATOM   4063  HD2 PHE A 250      18.756   3.667 -15.183  1.00 97.58           H  
ATOM   4064  CE1 PHE A 250      22.091   2.625 -13.470  1.00 97.58           C  
ATOM   4065  HE1 PHE A 250      23.017   2.328 -13.000  1.00 97.58           H  
ATOM   4066  CE2 PHE A 250      20.722   2.834 -15.472  1.00 97.58           C  
ATOM   4067  HE2 PHE A 250      20.583   2.683 -16.533  1.00 97.58           H  
ATOM   4068  CZ  PHE A 250      21.926   2.453 -14.855  1.00 97.58           C  
ATOM   4069  HZ  PHE A 250      22.719   2.021 -15.447  1.00 97.58           H  
ATOM   4070  N   LYS A 251      15.797   2.858 -10.465  1.00 97.14           N  
ATOM   4071  H   LYS A 251      15.741   1.954 -10.912  1.00 97.14           H  
ATOM   4072  CA  LYS A 251      14.693   3.280  -9.575  1.00 97.14           C  
ATOM   4073  HA  LYS A 251      14.649   4.369  -9.589  1.00 97.14           H  
ATOM   4074  C   LYS A 251      14.894   2.951  -8.091  1.00 97.14           C  
ATOM   4075  CB  LYS A 251      13.347   2.747 -10.092  1.00 97.14           C  
ATOM   4076  HB2 LYS A 251      12.554   3.080  -9.423  1.00 97.14           H  
ATOM   4077  HB3 LYS A 251      13.364   1.658 -10.068  1.00 97.14           H  
ATOM   4078  O   LYS A 251      14.014   3.265  -7.288  1.00 97.14           O  
ATOM   4079  CG  LYS A 251      12.980   3.200 -11.510  1.00 97.14           C  
ATOM   4080  HG2 LYS A 251      11.964   2.857 -11.707  1.00 97.14           H  
ATOM   4081  HG3 LYS A 251      13.644   2.710 -12.222  1.00 97.14           H  
ATOM   4082  CD  LYS A 251      13.037   4.714 -11.751  1.00 97.14           C  
ATOM   4083  HD2 LYS A 251      14.060   5.063 -11.612  1.00 97.14           H  
ATOM   4084  HD3 LYS A 251      12.364   5.229 -11.065  1.00 97.14           H  
ATOM   4085  CE  LYS A 251      12.623   4.958 -13.203  1.00 97.14           C  
ATOM   4086  HE2 LYS A 251      11.586   4.652 -13.343  1.00 97.14           H  
ATOM   4087  HE3 LYS A 251      13.225   4.301 -13.831  1.00 97.14           H  
ATOM   4088  NZ  LYS A 251      12.833   6.362 -13.623  1.00 97.14           N  
ATOM   4089  HZ1 LYS A 251      13.814   6.588 -13.533  1.00 97.14           H  
ATOM   4090  HZ2 LYS A 251      12.605   6.445 -14.604  1.00 97.14           H  
ATOM   4091  HZ3 LYS A 251      12.275   7.010 -13.086  1.00 97.14           H  
ATOM   4092  N   GLY A 252      16.036   2.386  -7.715  1.00 95.77           N  
ATOM   4093  H   GLY A 252      16.720   2.173  -8.427  1.00 95.77           H  
ATOM   4094  CA  GLY A 252      16.346   1.927  -6.363  1.00 95.77           C  
ATOM   4095  HA2 GLY A 252      15.911   2.611  -5.636  1.00 95.77           H  
ATOM   4096  HA3 GLY A 252      17.427   1.919  -6.221  1.00 95.77           H  
ATOM   4097  C   GLY A 252      15.823   0.518  -6.097  1.00 95.77           C  
ATOM   4098  O   GLY A 252      15.702  -0.292  -7.015  1.00 95.77           O  
ATOM   4099  N   SER A 253      15.509   0.237  -4.832  1.00 97.23           N  
ATOM   4100  H   SER A 253      15.676   0.919  -4.107  1.00 97.23           H  
ATOM   4101  CA  SER A 253      14.959  -1.052  -4.420  1.00 97.23           C  
ATOM   4102  HA  SER A 253      15.671  -1.827  -4.703  1.00 97.23           H  
ATOM   4103  C   SER A 253      13.618  -1.336  -5.089  1.00 97.23           C  
ATOM   4104  CB  SER A 253      14.750  -1.113  -2.910  1.00 97.23           C  
ATOM   4105  HB2 SER A 253      14.025  -0.357  -2.607  1.00 97.23           H  
ATOM   4106  HB3 SER A 253      14.353  -2.097  -2.661  1.00 97.23           H  
ATOM   4107  O   SER A 253      12.736  -0.473  -5.151  1.00 97.23           O  
ATOM   4108  OG  SER A 253      15.955  -0.914  -2.203  1.00 97.23           O  
ATOM   4109  HG  SER A 253      15.840  -1.345  -1.353  1.00 97.23           H  
ATOM   4110  N   THR A 254      13.430  -2.572  -5.535  1.00 98.33           N  
ATOM   4111  H   THR A 254      14.150  -3.260  -5.367  1.00 98.33           H  
ATOM   4112  CA  THR A 254      12.189  -3.014  -6.172  1.00 98.33           C  
ATOM   4113  HA  THR A 254      11.394  -2.324  -5.890  1.00 98.33           H  
ATOM   4114  C   THR A 254      11.774  -4.394  -5.689  1.00 98.33           C  
ATOM   4115  CB  THR A 254      12.283  -3.023  -7.704  1.00 98.33           C  
ATOM   4116  HB  THR A 254      11.347  -3.405  -8.111  1.00 98.33           H  
ATOM   4117  O   THR A 254      12.596  -5.200  -5.259  1.00 98.33           O  
ATOM   4118  CG2 THR A 254      12.550  -1.654  -8.326  1.00 98.33           C  
ATOM   4119 HG21 THR A 254      11.780  -0.952  -8.008  1.00 98.33           H  
ATOM   4120 HG22 THR A 254      13.527  -1.279  -8.022  1.00 98.33           H  
ATOM   4121 HG23 THR A 254      12.526  -1.740  -9.412  1.00 98.33           H  
ATOM   4122  OG1 THR A 254      13.327  -3.871  -8.096  1.00 98.33           O  
ATOM   4123  HG1 THR A 254      14.134  -3.525  -7.707  1.00 98.33           H  
ATOM   4124  N   ILE A 255      10.480  -4.676  -5.779  1.00 98.05           N  
ATOM   4125  H   ILE A 255       9.858  -3.964  -6.134  1.00 98.05           H  
ATOM   4126  CA  ILE A 255       9.935  -6.018  -5.623  1.00 98.05           C  
ATOM   4127  HA  ILE A 255      10.764  -6.719  -5.531  1.00 98.05           H  
ATOM   4128  C   ILE A 255       9.167  -6.393  -6.882  1.00 98.05           C  
ATOM   4129  CB  ILE A 255       9.103  -6.130  -4.340  1.00 98.05           C  
ATOM   4130  HB  ILE A 255       9.699  -5.715  -3.527  1.00 98.05           H  
ATOM   4131  O   ILE A 255       8.404  -5.594  -7.421  1.00 98.05           O  
ATOM   4132  CG1 ILE A 255       8.818  -7.602  -4.002  1.00 98.05           C  
ATOM   4133 HG12 ILE A 255       9.765  -8.143  -3.985  1.00 98.05           H  
ATOM   4134 HG13 ILE A 255       8.175  -8.049  -4.759  1.00 98.05           H  
ATOM   4135  CG2 ILE A 255       7.807  -5.328  -4.431  1.00 98.05           C  
ATOM   4136 HG21 ILE A 255       7.320  -5.362  -3.457  1.00 98.05           H  
ATOM   4137 HG22 ILE A 255       8.034  -4.293  -4.685  1.00 98.05           H  
ATOM   4138 HG23 ILE A 255       7.131  -5.758  -5.170  1.00 98.05           H  
ATOM   4139  CD1 ILE A 255       8.166  -7.766  -2.631  1.00 98.05           C  
ATOM   4140 HD11 ILE A 255       8.188  -8.818  -2.349  1.00 98.05           H  
ATOM   4141 HD12 ILE A 255       7.129  -7.434  -2.665  1.00 98.05           H  
ATOM   4142 HD13 ILE A 255       8.720  -7.182  -1.896  1.00 98.05           H  
ATOM   4143  N   THR A 256       9.398  -7.608  -7.350  1.00 98.58           N  
ATOM   4144  H   THR A 256      10.017  -8.207  -6.821  1.00 98.58           H  
ATOM   4145  CA  THR A 256       8.687  -8.223  -8.465  1.00 98.58           C  
ATOM   4146  HA  THR A 256       8.155  -7.463  -9.037  1.00 98.58           H  
ATOM   4147  C   THR A 256       7.686  -9.218  -7.904  1.00 98.58           C  
ATOM   4148  CB  THR A 256       9.677  -8.915  -9.402  1.00 98.58           C  
ATOM   4149  HB  THR A 256      10.227  -9.680  -8.854  1.00 98.58           H  
ATOM   4150  O   THR A 256       8.054 -10.033  -7.061  1.00 98.58           O  
ATOM   4151  CG2 THR A 256       8.984  -9.556 -10.599  1.00 98.58           C  
ATOM   4152 HG21 THR A 256       9.725 -10.000 -11.263  1.00 98.58           H  
ATOM   4153 HG22 THR A 256       8.401  -8.811 -11.141  1.00 98.58           H  
ATOM   4154 HG23 THR A 256       8.325 -10.352 -10.250  1.00 98.58           H  
ATOM   4155  OG1 THR A 256      10.583  -7.953  -9.886  1.00 98.58           O  
ATOM   4156  HG1 THR A 256      10.946  -7.499  -9.122  1.00 98.58           H  
ATOM   4157  N   ILE A 257       6.444  -9.154  -8.373  1.00 98.45           N  
ATOM   4158  H   ILE A 257       6.237  -8.448  -9.065  1.00 98.45           H  
ATOM   4159  CA  ILE A 257       5.346 -10.055  -8.019  1.00 98.45           C  
ATOM   4160  HA  ILE A 257       5.702 -10.837  -7.348  1.00 98.45           H  
ATOM   4161  C   ILE A 257       4.869 -10.698  -9.318  1.00 98.45           C  
ATOM   4162  CB  ILE A 257       4.203  -9.280  -7.327  1.00 98.45           C  
ATOM   4163  HB  ILE A 257       3.801  -8.564  -8.044  1.00 98.45           H  
ATOM   4164  O   ILE A 257       4.539  -9.993 -10.266  1.00 98.45           O  
ATOM   4165  CG1 ILE A 257       4.690  -8.501  -6.081  1.00 98.45           C  
ATOM   4166 HG12 ILE A 257       4.838  -9.191  -5.250  1.00 98.45           H  
ATOM   4167 HG13 ILE A 257       5.642  -8.007  -6.278  1.00 98.45           H  
ATOM   4168  CG2 ILE A 257       3.079 -10.258  -6.928  1.00 98.45           C  
ATOM   4169 HG21 ILE A 257       2.738 -10.826  -7.793  1.00 98.45           H  
ATOM   4170 HG22 ILE A 257       2.219  -9.713  -6.539  1.00 98.45           H  
ATOM   4171 HG23 ILE A 257       3.435 -10.955  -6.169  1.00 98.45           H  
ATOM   4172  CD1 ILE A 257       3.716  -7.400  -5.660  1.00 98.45           C  
ATOM   4173 HD11 ILE A 257       2.713  -7.806  -5.531  1.00 98.45           H  
ATOM   4174 HD12 ILE A 257       3.678  -6.631  -6.431  1.00 98.45           H  
ATOM   4175 HD13 ILE A 257       4.054  -6.956  -4.723  1.00 98.45           H  
ATOM   4176  N   ILE A 258       4.854 -12.023  -9.376  1.00 97.97           N  
ATOM   4177  H   ILE A 258       5.131 -12.547  -8.558  1.00 97.97           H  
ATOM   4178  CA  ILE A 258       4.518 -12.810 -10.564  1.00 97.97           C  
ATOM   4179  HA  ILE A 258       4.229 -12.153 -11.385  1.00 97.97           H  
ATOM   4180  C   ILE A 258       3.336 -13.705 -10.228  1.00 97.97           C  
ATOM   4181  CB  ILE A 258       5.737 -13.644 -11.010  1.00 97.97           C  
ATOM   4182  HB  ILE A 258       6.058 -14.245 -10.160  1.00 97.97           H  
ATOM   4183  O   ILE A 258       3.323 -14.347  -9.178  1.00 97.97           O  
ATOM   4184  CG1 ILE A 258       6.907 -12.744 -11.462  1.00 97.97           C  
ATOM   4185 HG12 ILE A 258       6.855 -12.574 -12.538  1.00 97.97           H  
ATOM   4186 HG13 ILE A 258       6.852 -11.769 -10.977  1.00 97.97           H  
ATOM   4187  CG2 ILE A 258       5.390 -14.601 -12.166  1.00 97.97           C  
ATOM   4188 HG21 ILE A 258       4.941 -14.047 -12.991  1.00 97.97           H  
ATOM   4189 HG22 ILE A 258       4.697 -15.370 -11.825  1.00 97.97           H  
ATOM   4190 HG23 ILE A 258       6.294 -15.101 -12.514  1.00 97.97           H  
ATOM   4191  CD1 ILE A 258       8.259 -13.367 -11.117  1.00 97.97           C  
ATOM   4192 HD11 ILE A 258       9.062 -12.778 -11.561  1.00 97.97           H  
ATOM   4193 HD12 ILE A 258       8.304 -14.392 -11.485  1.00 97.97           H  
ATOM   4194 HD13 ILE A 258       8.379 -13.379 -10.034  1.00 97.97           H  
ATOM   4195  N   ARG A 259       2.371 -13.779 -11.145  1.00 96.39           N  
ATOM   4196  H   ARG A 259       2.464 -13.211 -11.975  1.00 96.39           H  
ATOM   4197  CA  ARG A 259       1.297 -14.768 -11.127  1.00 96.39           C  
ATOM   4198  HA  ARG A 259       1.364 -15.344 -10.204  1.00 96.39           H  
ATOM   4199  C   ARG A 259       1.462 -15.733 -12.293  1.00 96.39           C  
ATOM   4200  CB  ARG A 259      -0.066 -14.070 -11.147  1.00 96.39           C  
ATOM   4201  HB2 ARG A 259      -0.085 -13.322 -10.354  1.00 96.39           H  
ATOM   4202  HB3 ARG A 259      -0.199 -13.564 -12.103  1.00 96.39           H  
ATOM   4203  O   ARG A 259       1.636 -15.321 -13.441  1.00 96.39           O  
ATOM   4204  CG  ARG A 259      -1.210 -15.073 -10.914  1.00 96.39           C  
ATOM   4205  HG2 ARG A 259      -1.045 -15.590  -9.969  1.00 96.39           H  
ATOM   4206  HG3 ARG A 259      -1.228 -15.817 -11.710  1.00 96.39           H  
ATOM   4207  CD  ARG A 259      -2.575 -14.382 -10.856  1.00 96.39           C  
ATOM   4208  HD2 ARG A 259      -3.316 -15.123 -10.556  1.00 96.39           H  
ATOM   4209  HD3 ARG A 259      -2.538 -13.599 -10.099  1.00 96.39           H  
ATOM   4210  NE  ARG A 259      -2.956 -13.825 -12.169  1.00 96.39           N  
ATOM   4211  HE  ARG A 259      -2.525 -14.252 -12.976  1.00 96.39           H  
ATOM   4212  NH1 ARG A 259      -4.514 -12.312 -11.424  1.00 96.39           N  
ATOM   4213 HH11 ARG A 259      -4.369 -12.642 -10.480  1.00 96.39           H  
ATOM   4214 HH12 ARG A 259      -5.099 -11.504 -11.583  1.00 96.39           H  
ATOM   4215  NH2 ARG A 259      -4.041 -12.440 -13.607  1.00 96.39           N  
ATOM   4216 HH21 ARG A 259      -3.506 -12.825 -14.373  1.00 96.39           H  
ATOM   4217 HH22 ARG A 259      -4.696 -11.690 -13.778  1.00 96.39           H  
ATOM   4218  CZ  ARG A 259      -3.837 -12.867 -12.393  1.00 96.39           C  
ATOM   4219  N   SER A 260       1.361 -17.019 -11.995  1.00 93.64           N  
ATOM   4220  H   SER A 260       1.228 -17.272 -11.026  1.00 93.64           H  
ATOM   4221  CA  SER A 260       1.277 -18.081 -12.992  1.00 93.64           C  
ATOM   4222  HA  SER A 260       0.893 -17.684 -13.932  1.00 93.64           H  
ATOM   4223  C   SER A 260       0.315 -19.146 -12.486  1.00 93.64           C  
ATOM   4224  CB  SER A 260       2.666 -18.663 -13.240  1.00 93.64           C  
ATOM   4225  HB2 SER A 260       3.318 -17.883 -13.632  1.00 93.64           H  
ATOM   4226  HB3 SER A 260       3.079 -19.017 -12.296  1.00 93.64           H  
ATOM   4227  O   SER A 260       0.617 -19.856 -11.524  1.00 93.64           O  
ATOM   4228  OG  SER A 260       2.595 -19.725 -14.171  1.00 93.64           O  
ATOM   4229  HG  SER A 260       2.597 -19.317 -15.040  1.00 93.64           H  
ATOM   4230  N   LYS A 261      -0.846 -19.253 -13.132  1.00 90.26           N  
ATOM   4231  H   LYS A 261      -1.027 -18.606 -13.886  1.00 90.26           H  
ATOM   4232  CA  LYS A 261      -2.005 -20.017 -12.666  1.00 90.26           C  
ATOM   4233  HA  LYS A 261      -2.860 -19.728 -13.278  1.00 90.26           H  
ATOM   4234  C   LYS A 261      -2.369 -19.605 -11.233  1.00 90.26           C  
ATOM   4235  CB  LYS A 261      -1.756 -21.523 -12.857  1.00 90.26           C  
ATOM   4236  HB2 LYS A 261      -0.959 -21.833 -12.181  1.00 90.26           H  
ATOM   4237  HB3 LYS A 261      -2.663 -22.062 -12.584  1.00 90.26           H  
ATOM   4238  O   LYS A 261      -2.510 -18.419 -10.948  1.00 90.26           O  
ATOM   4239  CG  LYS A 261      -1.372 -21.917 -14.286  1.00 90.26           C  
ATOM   4240  HG2 LYS A 261      -2.213 -21.746 -14.959  1.00 90.26           H  
ATOM   4241  HG3 LYS A 261      -0.508 -21.345 -14.626  1.00 90.26           H  
ATOM   4242  CD  LYS A 261      -1.002 -23.396 -14.258  1.00 90.26           C  
ATOM   4243  HD2 LYS A 261      -1.861 -23.981 -13.929  1.00 90.26           H  
ATOM   4244  HD3 LYS A 261      -0.187 -23.530 -13.546  1.00 90.26           H  
ATOM   4245  CE  LYS A 261      -0.550 -23.860 -15.634  1.00 90.26           C  
ATOM   4246  HE2 LYS A 261       0.160 -23.129 -16.022  1.00 90.26           H  
ATOM   4247  HE3 LYS A 261      -1.412 -23.888 -16.300  1.00 90.26           H  
ATOM   4248  NZ  LYS A 261       0.094 -25.186 -15.503  1.00 90.26           N  
ATOM   4249  HZ1 LYS A 261       0.411 -25.526 -16.399  1.00 90.26           H  
ATOM   4250  HZ2 LYS A 261      -0.540 -25.841 -15.069  1.00 90.26           H  
ATOM   4251  HZ3 LYS A 261       0.890 -25.100 -14.888  1.00 90.26           H  
ATOM   4252  N   ASP A 262      -2.467 -20.582 -10.336  1.00 87.96           N  
ATOM   4253  H   ASP A 262      -2.394 -21.534 -10.665  1.00 87.96           H  
ATOM   4254  CA  ASP A 262      -2.813 -20.403  -8.926  1.00 87.96           C  
ATOM   4255  HA  ASP A 262      -3.544 -19.598  -8.848  1.00 87.96           H  
ATOM   4256  C   ASP A 262      -1.602 -20.011  -8.052  1.00 87.96           C  
ATOM   4257  CB  ASP A 262      -3.484 -21.693  -8.422  1.00 87.96           C  
ATOM   4258  HB2 ASP A 262      -2.724 -22.469  -8.330  1.00 87.96           H  
ATOM   4259  HB3 ASP A 262      -3.907 -21.514  -7.434  1.00 87.96           H  
ATOM   4260  O   ASP A 262      -1.739 -19.839  -6.843  1.00 87.96           O  
ATOM   4261  CG  ASP A 262      -4.595 -22.183  -9.359  1.00 87.96           C  
ATOM   4262  OD1 ASP A 262      -5.517 -21.389  -9.643  1.00 87.96           O  
ATOM   4263  OD2 ASP A 262      -4.465 -23.332  -9.855  1.00 87.96           O  
ATOM   4264  N   CYS A 263      -0.403 -19.880  -8.635  1.00 91.33           N  
ATOM   4265  H   CYS A 263      -0.334 -20.001  -9.635  1.00 91.33           H  
ATOM   4266  CA  CYS A 263       0.829 -19.590  -7.904  1.00 91.33           C  
ATOM   4267  HA  CYS A 263       0.690 -19.861  -6.857  1.00 91.33           H  
ATOM   4268  C   CYS A 263       1.178 -18.100  -7.970  1.00 91.33           C  
ATOM   4269  CB  CYS A 263       1.976 -20.446  -8.457  1.00 91.33           C  
ATOM   4270  HB2 CYS A 263       2.881 -20.271  -7.875  1.00 91.33           H  
ATOM   4271  HB3 CYS A 263       2.164 -20.161  -9.492  1.00 91.33           H  
ATOM   4272  O   CYS A 263       1.206 -17.508  -9.056  1.00 91.33           O  
ATOM   4273  SG  CYS A 263       1.562 -22.213  -8.396  1.00 91.33           S  
ATOM   4274  HG  CYS A 263       1.576 -22.352  -7.067  1.00 91.33           H  
ATOM   4275  N   ILE A 264       1.515 -17.514  -6.815  1.00 94.88           N  
ATOM   4276  H   ILE A 264       1.484 -18.064  -5.968  1.00 94.88           H  
ATOM   4277  CA  ILE A 264       2.007 -16.137  -6.700  1.00 94.88           C  
ATOM   4278  HA  ILE A 264       2.203 -15.761  -7.704  1.00 94.88           H  
ATOM   4279  C   ILE A 264       3.330 -16.140  -5.939  1.00 94.88           C  
ATOM   4280  CB  ILE A 264       0.963 -15.195  -6.060  1.00 94.88           C  
ATOM   4281  HB  ILE A 264       0.695 -15.582  -5.077  1.00 94.88           H  
ATOM   4282  O   ILE A 264       3.403 -16.557  -4.787  1.00 94.88           O  
ATOM   4283  CG1 ILE A 264      -0.305 -15.129  -6.943  1.00 94.88           C  
ATOM   4284 HG12 ILE A 264      -0.629 -16.136  -7.206  1.00 94.88           H  
ATOM   4285 HG13 ILE A 264      -0.074 -14.601  -7.867  1.00 94.88           H  
ATOM   4286  CG2 ILE A 264       1.559 -13.779  -5.899  1.00 94.88           C  
ATOM   4287 HG21 ILE A 264       2.430 -13.801  -5.243  1.00 94.88           H  
ATOM   4288 HG22 ILE A 264       0.829 -13.106  -5.450  1.00 94.88           H  
ATOM   4289 HG23 ILE A 264       1.858 -13.387  -6.871  1.00 94.88           H  
ATOM   4290  CD1 ILE A 264      -1.504 -14.460  -6.269  1.00 94.88           C  
ATOM   4291 HD11 ILE A 264      -1.772 -15.032  -5.381  1.00 94.88           H  
ATOM   4292 HD12 ILE A 264      -1.283 -13.425  -6.006  1.00 94.88           H  
ATOM   4293 HD13 ILE A 264      -2.350 -14.467  -6.956  1.00 94.88           H  
ATOM   4294  N   PHE A 265       4.377 -15.649  -6.587  1.00 95.95           N  
ATOM   4295  H   PHE A 265       4.229 -15.270  -7.512  1.00 95.95           H  
ATOM   4296  CA  PHE A 265       5.748 -15.660  -6.080  1.00 95.95           C  
ATOM   4297  HA  PHE A 265       5.746 -15.561  -4.995  1.00 95.95           H  
ATOM   4298  C   PHE A 265       6.522 -14.473  -6.648  1.00 95.95           C  
ATOM   4299  CB  PHE A 265       6.412 -16.999  -6.446  1.00 95.95           C  
ATOM   4300  HB2 PHE A 265       7.445 -17.006  -6.096  1.00 95.95           H  
ATOM   4301  HB3 PHE A 265       5.898 -17.796  -5.910  1.00 95.95           H  
ATOM   4302  O   PHE A 265       5.995 -13.685  -7.436  1.00 95.95           O  
ATOM   4303  CG  PHE A 265       6.396 -17.324  -7.927  1.00 95.95           C  
ATOM   4304  CD1 PHE A 265       5.297 -18.016  -8.465  1.00 95.95           C  
ATOM   4305  HD1 PHE A 265       4.481 -18.311  -7.823  1.00 95.95           H  
ATOM   4306  CD2 PHE A 265       7.460 -16.936  -8.765  1.00 95.95           C  
ATOM   4307  HD2 PHE A 265       8.312 -16.415  -8.354  1.00 95.95           H  
ATOM   4308  CE1 PHE A 265       5.254 -18.314  -9.835  1.00 95.95           C  
ATOM   4309  HE1 PHE A 265       4.397 -18.829 -10.243  1.00 95.95           H  
ATOM   4310  CE2 PHE A 265       7.428 -17.261 -10.133  1.00 95.95           C  
ATOM   4311  HE2 PHE A 265       8.252 -16.988 -10.776  1.00 95.95           H  
ATOM   4312  CZ  PHE A 265       6.327 -17.955 -10.664  1.00 95.95           C  
ATOM   4313  HZ  PHE A 265       6.303 -18.221 -11.711  1.00 95.95           H  
ATOM   4314  N   GLY A 266       7.781 -14.316  -6.256  1.00 96.84           N  
ATOM   4315  H   GLY A 266       8.170 -14.936  -5.560  1.00 96.84           H  
ATOM   4316  CA  GLY A 266       8.596 -13.246  -6.800  1.00 96.84           C  
ATOM   4317  HA2 GLY A 266       8.020 -12.324  -6.724  1.00 96.84           H  
ATOM   4318  HA3 GLY A 266       8.798 -13.440  -7.854  1.00 96.84           H  
ATOM   4319  C   GLY A 266       9.919 -13.045  -6.091  1.00 96.84           C  
ATOM   4320  O   GLY A 266      10.439 -13.943  -5.430  1.00 96.84           O  
ATOM   4321  N   GLY A 267      10.469 -11.845  -6.251  1.00 96.88           N  
ATOM   4322  H   GLY A 267       9.934 -11.133  -6.727  1.00 96.88           H  
ATOM   4323  CA  GLY A 267      11.778 -11.492  -5.719  1.00 96.88           C  
ATOM   4324  HA2 GLY A 267      12.548 -11.737  -6.450  1.00 96.88           H  
ATOM   4325  HA3 GLY A 267      11.961 -12.072  -4.814  1.00 96.88           H  
ATOM   4326  C   GLY A 267      11.905 -10.020  -5.367  1.00 96.88           C  
ATOM   4327  O   GLY A 267      11.280  -9.159  -5.983  1.00 96.88           O  
ATOM   4328  N   TYR A 268      12.730  -9.735  -4.368  1.00 96.88           N  
ATOM   4329  H   TYR A 268      13.216 -10.508  -3.934  1.00 96.88           H  
ATOM   4330  CA  TYR A 268      13.138  -8.394  -3.976  1.00 96.88           C  
ATOM   4331  HA  TYR A 268      12.512  -7.655  -4.477  1.00 96.88           H  
ATOM   4332  C   TYR A 268      14.588  -8.143  -4.391  1.00 96.88           C  
ATOM   4333  CB  TYR A 268      12.945  -8.223  -2.467  1.00 96.88           C  
ATOM   4334  HB2 TYR A 268      11.879  -8.244  -2.239  1.00 96.88           H  
ATOM   4335  HB3 TYR A 268      13.409  -9.069  -1.960  1.00 96.88           H  
ATOM   4336  O   TYR A 268      15.461  -8.977  -4.145  1.00 96.88           O  
ATOM   4337  CG  TYR A 268      13.544  -6.941  -1.925  1.00 96.88           C  
ATOM   4338  CD1 TYR A 268      14.798  -6.976  -1.289  1.00 96.88           C  
ATOM   4339  HD1 TYR A 268      15.317  -7.917  -1.178  1.00 96.88           H  
ATOM   4340  CD2 TYR A 268      12.875  -5.714  -2.089  1.00 96.88           C  
ATOM   4341  HD2 TYR A 268      11.926  -5.684  -2.603  1.00 96.88           H  
ATOM   4342  CE1 TYR A 268      15.377  -5.795  -0.797  1.00 96.88           C  
ATOM   4343  HE1 TYR A 268      16.331  -5.851  -0.293  1.00 96.88           H  
ATOM   4344  CE2 TYR A 268      13.454  -4.525  -1.606  1.00 96.88           C  
ATOM   4345  HE2 TYR A 268      12.943  -3.581  -1.726  1.00 96.88           H  
ATOM   4346  OH  TYR A 268      15.273  -3.424  -0.474  1.00 96.88           O  
ATOM   4347  HH  TYR A 268      16.095  -3.640  -0.027  1.00 96.88           H  
ATOM   4348  CZ  TYR A 268      14.709  -4.563  -0.961  1.00 96.88           C  
ATOM   4349  N   ALA A 269      14.837  -6.982  -4.995  1.00 96.50           N  
ATOM   4350  H   ALA A 269      14.065  -6.345  -5.130  1.00 96.50           H  
ATOM   4351  CA  ALA A 269      16.162  -6.458  -5.302  1.00 96.50           C  
ATOM   4352  HA  ALA A 269      16.929  -7.175  -5.009  1.00 96.50           H  
ATOM   4353  C   ALA A 269      16.370  -5.167  -4.501  1.00 96.50           C  
ATOM   4354  CB  ALA A 269      16.287  -6.217  -6.813  1.00 96.50           C  
ATOM   4355  HB1 ALA A 269      16.180  -7.153  -7.361  1.00 96.50           H  
ATOM   4356  HB2 ALA A 269      15.519  -5.519  -7.147  1.00 96.50           H  
ATOM   4357  HB3 ALA A 269      17.267  -5.796  -7.037  1.00 96.50           H  
ATOM   4358  O   ALA A 269      15.561  -4.241  -4.579  1.00 96.50           O  
ATOM   4359  N   SER A 270      17.456  -5.092  -3.736  1.00 95.64           N  
ATOM   4360  H   SER A 270      18.129  -5.842  -3.813  1.00 95.64           H  
ATOM   4361  CA  SER A 270      17.882  -3.872  -3.044  1.00 95.64           C  
ATOM   4362  HA  SER A 270      16.994  -3.301  -2.773  1.00 95.64           H  
ATOM   4363  C   SER A 270      18.746  -2.964  -3.922  1.00 95.64           C  
ATOM   4364  CB  SER A 270      18.619  -4.231  -1.753  1.00 95.64           C  
ATOM   4365  HB2 SER A 270      18.149  -5.103  -1.298  1.00 95.64           H  
ATOM   4366  HB3 SER A 270      18.515  -3.389  -1.068  1.00 95.64           H  
ATOM   4367  O   SER A 270      18.891  -1.773  -3.643  1.00 95.64           O  
ATOM   4368  OG  SER A 270      20.002  -4.474  -1.927  1.00 95.64           O  
ATOM   4369  HG  SER A 270      20.146  -5.355  -2.281  1.00 95.64           H  
ATOM   4370  N   ARG A 271      19.345  -3.527  -4.976  1.00 95.21           N  
ATOM   4371  H   ARG A 271      19.216  -4.521  -5.100  1.00 95.21           H  
ATOM   4372  CA  ARG A 271      20.173  -2.810  -5.948  1.00 95.21           C  
ATOM   4373  HA  ARG A 271      20.500  -1.873  -5.497  1.00 95.21           H  
ATOM   4374  C   ARG A 271      19.354  -2.417  -7.176  1.00 95.21           C  
ATOM   4375  CB  ARG A 271      21.408  -3.659  -6.308  1.00 95.21           C  
ATOM   4376  HB2 ARG A 271      21.067  -4.570  -6.800  1.00 95.21           H  
ATOM   4377  HB3 ARG A 271      22.034  -3.114  -7.015  1.00 95.21           H  
ATOM   4378  O   ARG A 271      18.307  -2.990  -7.461  1.00 95.21           O  
ATOM   4379  CG  ARG A 271      22.257  -4.060  -5.087  1.00 95.21           C  
ATOM   4380  HG2 ARG A 271      23.001  -4.792  -5.401  1.00 95.21           H  
ATOM   4381  HG3 ARG A 271      21.620  -4.553  -4.353  1.00 95.21           H  
ATOM   4382  CD  ARG A 271      22.959  -2.894  -4.380  1.00 95.21           C  
ATOM   4383  HD2 ARG A 271      22.320  -2.012  -4.387  1.00 95.21           H  
ATOM   4384  HD3 ARG A 271      23.116  -3.191  -3.343  1.00 95.21           H  
ATOM   4385  NE  ARG A 271      24.271  -2.604  -4.987  1.00 95.21           N  
ATOM   4386  HE  ARG A 271      24.595  -3.269  -5.675  1.00 95.21           H  
ATOM   4387  NH1 ARG A 271      24.818  -0.797  -3.682  1.00 95.21           N  
ATOM   4388 HH11 ARG A 271      25.490  -0.102  -3.389  1.00 95.21           H  
ATOM   4389 HH12 ARG A 271      23.902  -0.852  -3.261  1.00 95.21           H  
ATOM   4390  NH2 ARG A 271      26.309  -1.602  -5.137  1.00 95.21           N  
ATOM   4391 HH21 ARG A 271      26.589  -2.291  -5.820  1.00 95.21           H  
ATOM   4392 HH22 ARG A 271      26.975  -0.907  -4.831  1.00 95.21           H  
ATOM   4393  CZ  ARG A 271      25.123  -1.671  -4.603  1.00 95.21           C  
ATOM   4394  N   ASN A 272      19.860  -1.423  -7.901  1.00 97.17           N  
ATOM   4395  H   ASN A 272      20.757  -1.044  -7.632  1.00 97.17           H  
ATOM   4396  CA  ASN A 272      19.273  -0.991  -9.163  1.00 97.17           C  
ATOM   4397  HA  ASN A 272      18.225  -0.737  -9.003  1.00 97.17           H  
ATOM   4398  C   ASN A 272      19.336  -2.111 -10.205  1.00 97.17           C  
ATOM   4399  CB  ASN A 272      20.036   0.239  -9.686  1.00 97.17           C  
ATOM   4400  HB2 ASN A 272      21.108   0.046  -9.660  1.00 97.17           H  
ATOM   4401  HB3 ASN A 272      19.764   0.413 -10.727  1.00 97.17           H  
ATOM   4402  O   ASN A 272      20.386  -2.731 -10.379  1.00 97.17           O  
ATOM   4403  CG  ASN A 272      19.706   1.505  -8.931  1.00 97.17           C  
ATOM   4404  ND2 ASN A 272      20.672   2.347  -8.654  1.00 97.17           N  
ATOM   4405 HD21 ASN A 272      20.398   3.211  -8.208  1.00 97.17           H  
ATOM   4406 HD22 ASN A 272      21.613   2.169  -8.976  1.00 97.17           H  
ATOM   4407  OD1 ASN A 272      18.566   1.788  -8.623  1.00 97.17           O  
ATOM   4408  N   TRP A 273      18.254  -2.264 -10.966  1.00 97.62           N  
ATOM   4409  H   TRP A 273      17.402  -1.777 -10.728  1.00 97.62           H  
ATOM   4410  CA  TRP A 273      18.341  -2.837 -12.306  1.00 97.62           C  
ATOM   4411  HA  TRP A 273      18.856  -3.795 -12.241  1.00 97.62           H  
ATOM   4412  C   TRP A 273      19.165  -1.909 -13.208  1.00 97.62           C  
ATOM   4413  CB  TRP A 273      16.940  -3.092 -12.869  1.00 97.62           C  
ATOM   4414  HB2 TRP A 273      17.034  -3.581 -13.839  1.00 97.62           H  
ATOM   4415  HB3 TRP A 273      16.437  -2.138 -13.031  1.00 97.62           H  
ATOM   4416  O   TRP A 273      19.206  -0.689 -13.002  1.00 97.62           O  
ATOM   4417  CG  TRP A 273      16.072  -3.940 -11.997  1.00 97.62           C  
ATOM   4418  CD1 TRP A 273      15.080  -3.485 -11.201  1.00 97.62           C  
ATOM   4419  HD1 TRP A 273      14.788  -2.449 -11.113  1.00 97.62           H  
ATOM   4420  CD2 TRP A 273      16.117  -5.386 -11.797  1.00 97.62           C  
ATOM   4421  CE2 TRP A 273      15.141  -5.735 -10.820  1.00 97.62           C  
ATOM   4422  CE3 TRP A 273      16.850  -6.443 -12.371  1.00 97.62           C  
ATOM   4423  HE3 TRP A 273      17.537  -6.215 -13.172  1.00 97.62           H  
ATOM   4424  NE1 TRP A 273      14.528  -4.544 -10.512  1.00 97.62           N  
ATOM   4425  HE1 TRP A 273      13.821  -4.432  -9.799  1.00 97.62           H  
ATOM   4426  CH2 TRP A 273      15.728  -8.079 -10.941  1.00 97.62           C  
ATOM   4427  HH2 TRP A 273      15.599  -9.099 -10.613  1.00 97.62           H  
ATOM   4428  CZ2 TRP A 273      14.953  -7.051 -10.378  1.00 97.62           C  
ATOM   4429  HZ2 TRP A 273      14.213  -7.268  -9.622  1.00 97.62           H  
ATOM   4430  CZ3 TRP A 273      16.651  -7.775 -11.958  1.00 97.62           C  
ATOM   4431  HZ3 TRP A 273      17.216  -8.570 -12.422  1.00 97.62           H  
ATOM   4432  N   THR A 274      19.869  -2.510 -14.162  1.00 95.53           N  
ATOM   4433  H   THR A 274      19.665  -3.480 -14.352  1.00 95.53           H  
ATOM   4434  CA  THR A 274      20.748  -1.841 -15.133  1.00 95.53           C  
ATOM   4435  HA  THR A 274      20.429  -0.808 -15.267  1.00 95.53           H  
ATOM   4436  C   THR A 274      20.627  -2.544 -16.487  1.00 95.53           C  
ATOM   4437  CB  THR A 274      22.217  -1.865 -14.661  1.00 95.53           C  
ATOM   4438  HB  THR A 274      22.814  -1.297 -15.375  1.00 95.53           H  
ATOM   4439  O   THR A 274      19.895  -3.515 -16.590  1.00 95.53           O  
ATOM   4440  CG2 THR A 274      22.437  -1.252 -13.277  1.00 95.53           C  
ATOM   4441 HG21 THR A 274      21.976  -1.869 -12.507  1.00 95.53           H  
ATOM   4442 HG22 THR A 274      23.507  -1.179 -13.082  1.00 95.53           H  
ATOM   4443 HG23 THR A 274      21.997  -0.255 -13.248  1.00 95.53           H  
ATOM   4444  OG1 THR A 274      22.718  -3.183 -14.614  1.00 95.53           O  
ATOM   4445  HG1 THR A 274      22.219  -3.649 -13.940  1.00 95.53           H  
ATOM   4446  N   LEU A 275      21.394  -2.136 -17.501  1.00 93.30           N  
ATOM   4447  H   LEU A 275      21.931  -1.288 -17.389  1.00 93.30           H  
ATOM   4448  CA  LEU A 275      21.501  -2.850 -18.786  1.00 93.30           C  
ATOM   4449  HA  LEU A 275      20.662  -3.540 -18.874  1.00 93.30           H  
ATOM   4450  C   LEU A 275      22.752  -3.746 -18.869  1.00 93.30           C  
ATOM   4451  CB  LEU A 275      21.404  -1.834 -19.938  1.00 93.30           C  
ATOM   4452  HB2 LEU A 275      22.158  -1.063 -19.784  1.00 93.30           H  
ATOM   4453  HB3 LEU A 275      21.627  -2.335 -20.880  1.00 93.30           H  
ATOM   4454  O   LEU A 275      23.339  -3.926 -19.937  1.00 93.30           O  
ATOM   4455  CG  LEU A 275      20.020  -1.178 -20.073  1.00 93.30           C  
ATOM   4456  HG  LEU A 275      19.729  -0.735 -19.121  1.00 93.30           H  
ATOM   4457  CD1 LEU A 275      20.097  -0.056 -21.110  1.00 93.30           C  
ATOM   4458 HD11 LEU A 275      20.835   0.682 -20.798  1.00 93.30           H  
ATOM   4459 HD12 LEU A 275      19.125   0.432 -21.181  1.00 93.30           H  
ATOM   4460 HD13 LEU A 275      20.373  -0.463 -22.083  1.00 93.30           H  
ATOM   4461  CD2 LEU A 275      18.959  -2.177 -20.539  1.00 93.30           C  
ATOM   4462 HD21 LEU A 275      19.271  -2.660 -21.465  1.00 93.30           H  
ATOM   4463 HD22 LEU A 275      18.791  -2.928 -19.767  1.00 93.30           H  
ATOM   4464 HD23 LEU A 275      18.016  -1.655 -20.698  1.00 93.30           H  
ATOM   4465  N   SER A 276      23.221  -4.263 -17.732  1.00 92.74           N  
ATOM   4466  H   SER A 276      22.667  -4.149 -16.895  1.00 92.74           H  
ATOM   4467  CA  SER A 276      24.450  -5.055 -17.673  1.00 92.74           C  
ATOM   4468  HA  SER A 276      25.196  -4.571 -18.302  1.00 92.74           H  
ATOM   4469  C   SER A 276      24.243  -6.482 -18.182  1.00 92.74           C  
ATOM   4470  CB  SER A 276      25.001  -5.081 -16.250  1.00 92.74           C  
ATOM   4471  HB2 SER A 276      25.103  -4.061 -15.879  1.00 92.74           H  
ATOM   4472  HB3 SER A 276      24.315  -5.630 -15.605  1.00 92.74           H  
ATOM   4473  O   SER A 276      23.315  -7.182 -17.780  1.00 92.74           O  
ATOM   4474  OG  SER A 276      26.268  -5.709 -16.247  1.00 92.74           O  
ATOM   4475  HG  SER A 276      26.486  -5.901 -15.331  1.00 92.74           H  
ATOM   4476  N   THR A 277      25.173  -6.964 -19.008  1.00 93.13           N  
ATOM   4477  H   THR A 277      25.912  -6.349 -19.319  1.00 93.13           H  
ATOM   4478  CA  THR A 277      25.279  -8.390 -19.357  1.00 93.13           C  
ATOM   4479  HA  THR A 277      24.275  -8.804 -19.447  1.00 93.13           H  
ATOM   4480  C   THR A 277      25.999  -9.207 -18.280  1.00 93.13           C  
ATOM   4481  CB  THR A 277      25.993  -8.586 -20.700  1.00 93.13           C  
ATOM   4482  HB  THR A 277      26.048  -9.652 -20.924  1.00 93.13           H  
ATOM   4483  O   THR A 277      26.067 -10.431 -18.390  1.00 93.13           O  
ATOM   4484  CG2 THR A 277      25.279  -7.885 -21.854  1.00 93.13           C  
ATOM   4485 HG21 THR A 277      24.237  -8.205 -21.893  1.00 93.13           H  
ATOM   4486 HG22 THR A 277      25.312  -6.804 -21.722  1.00 93.13           H  
ATOM   4487 HG23 THR A 277      25.763  -8.145 -22.795  1.00 93.13           H  
ATOM   4488  OG1 THR A 277      27.295  -8.053 -20.636  1.00 93.13           O  
ATOM   4489  HG1 THR A 277      27.669  -8.106 -21.519  1.00 93.13           H  
ATOM   4490  N   GLN A 278      26.534  -8.549 -17.247  1.00 93.99           N  
ATOM   4491  H   GLN A 278      26.388  -7.551 -17.203  1.00 93.99           H  
ATOM   4492  CA  GLN A 278      27.147  -9.174 -16.081  1.00 93.99           C  
ATOM   4493  HA  GLN A 278      27.434 -10.195 -16.331  1.00 93.99           H  
ATOM   4494  C   GLN A 278      26.159  -9.232 -14.921  1.00 93.99           C  
ATOM   4495  CB  GLN A 278      28.411  -8.418 -15.647  1.00 93.99           C  
ATOM   4496  HB2 GLN A 278      28.828  -8.913 -14.770  1.00 93.99           H  
ATOM   4497  HB3 GLN A 278      28.149  -7.398 -15.365  1.00 93.99           H  
ATOM   4498  O   GLN A 278      25.264  -8.394 -14.788  1.00 93.99           O  
ATOM   4499  CG  GLN A 278      29.485  -8.380 -16.741  1.00 93.99           C  
ATOM   4500  HG2 GLN A 278      29.108  -7.840 -17.609  1.00 93.99           H  
ATOM   4501  HG3 GLN A 278      29.725  -9.399 -17.046  1.00 93.99           H  
ATOM   4502  CD  GLN A 278      30.768  -7.697 -16.277  1.00 93.99           C  
ATOM   4503  NE2 GLN A 278      31.781  -7.647 -17.112  1.00 93.99           N  
ATOM   4504 HE21 GLN A 278      31.709  -8.031 -18.043  1.00 93.99           H  
ATOM   4505 HE22 GLN A 278      32.608  -7.181 -16.765  1.00 93.99           H  
ATOM   4506  OE1 GLN A 278      30.897  -7.202 -15.171  1.00 93.99           O  
ATOM   4507  N   TYR A 279      26.363 -10.203 -14.039  1.00 93.72           N  
ATOM   4508  H   TYR A 279      27.161 -10.814 -14.145  1.00 93.72           H  
ATOM   4509  CA  TYR A 279      25.595 -10.261 -12.813  1.00 93.72           C  
ATOM   4510  HA  TYR A 279      24.544 -10.111 -13.062  1.00 93.72           H  
ATOM   4511  C   TYR A 279      26.009  -9.170 -11.822  1.00 93.72           C  
ATOM   4512  CB  TYR A 279      25.724 -11.615 -12.148  1.00 93.72           C  
ATOM   4513  HB2 TYR A 279      26.761 -11.804 -11.871  1.00 93.72           H  
ATOM   4514  HB3 TYR A 279      25.130 -11.486 -11.243  1.00 93.72           H  
ATOM   4515  O   TYR A 279      27.172  -8.779 -11.750  1.00 93.72           O  
ATOM   4516  CG  TYR A 279      25.163 -12.796 -12.915  1.00 93.72           C  
ATOM   4517  CD1 TYR A 279      23.851 -13.228 -12.648  1.00 93.72           C  
ATOM   4518  HD1 TYR A 279      23.237 -12.713 -11.924  1.00 93.72           H  
ATOM   4519  CD2 TYR A 279      25.942 -13.471 -13.878  1.00 93.72           C  
ATOM   4520  HD2 TYR A 279      26.948 -13.138 -14.086  1.00 93.72           H  
ATOM   4521  CE1 TYR A 279      23.317 -14.326 -13.344  1.00 93.72           C  
ATOM   4522  HE1 TYR A 279      22.301 -14.645 -13.164  1.00 93.72           H  
ATOM   4523  CE2 TYR A 279      25.404 -14.571 -14.579  1.00 93.72           C  
ATOM   4524  HE2 TYR A 279      25.991 -15.079 -15.330  1.00 93.72           H  
ATOM   4525  OH  TYR A 279      23.545 -16.061 -14.968  1.00 93.72           O  
ATOM   4526  HH  TYR A 279      24.140 -16.417 -15.632  1.00 93.72           H  
ATOM   4527  CZ  TYR A 279      24.085 -15.001 -14.309  1.00 93.72           C  
ATOM   4528  N   THR A 280      25.046  -8.730 -11.019  1.00 94.14           N  
ATOM   4529  H   THR A 280      24.121  -9.114 -11.147  1.00 94.14           H  
ATOM   4530  CA  THR A 280      25.254  -7.806  -9.906  1.00 94.14           C  
ATOM   4531  HA  THR A 280      26.273  -7.421  -9.944  1.00 94.14           H  
ATOM   4532  C   THR A 280      25.075  -8.536  -8.580  1.00 94.14           C  
ATOM   4533  CB  THR A 280      24.310  -6.604 -10.029  1.00 94.14           C  
ATOM   4534  HB  THR A 280      23.275  -6.947 -10.047  1.00 94.14           H  
ATOM   4535  O   THR A 280      24.112  -9.286  -8.392  1.00 94.14           O  
ATOM   4536  CG2 THR A 280      24.479  -5.578  -8.909  1.00 94.14           C  
ATOM   4537 HG21 THR A 280      23.868  -4.703  -9.135  1.00 94.14           H  
ATOM   4538 HG22 THR A 280      24.139  -6.000  -7.963  1.00 94.14           H  
ATOM   4539 HG23 THR A 280      25.524  -5.279  -8.831  1.00 94.14           H  
ATOM   4540  OG1 THR A 280      24.586  -5.932 -11.233  1.00 94.14           O  
ATOM   4541  HG1 THR A 280      24.463  -6.556 -11.952  1.00 94.14           H  
ATOM   4542  N   GLN A 281      25.993  -8.290  -7.646  1.00 93.64           N  
ATOM   4543  H   GLN A 281      26.781  -7.702  -7.878  1.00 93.64           H  
ATOM   4544  CA  GLN A 281      25.873  -8.765  -6.273  1.00 93.64           C  
ATOM   4545  HA  GLN A 281      25.522  -9.797  -6.301  1.00 93.64           H  
ATOM   4546  C   GLN A 281      24.854  -7.917  -5.502  1.00 93.64           C  
ATOM   4547  CB  GLN A 281      27.247  -8.757  -5.593  1.00 93.64           C  
ATOM   4548  HB2 GLN A 281      27.592  -7.730  -5.478  1.00 93.64           H  
ATOM   4549  HB3 GLN A 281      27.957  -9.287  -6.227  1.00 93.64           H  
ATOM   4550  O   GLN A 281      24.925  -6.686  -5.491  1.00 93.64           O  
ATOM   4551  CG  GLN A 281      27.189  -9.432  -4.210  1.00 93.64           C  
ATOM   4552  HG2 GLN A 281      26.797 -10.444  -4.307  1.00 93.64           H  
ATOM   4553  HG3 GLN A 281      26.523  -8.868  -3.557  1.00 93.64           H  
ATOM   4554  CD  GLN A 281      28.551  -9.516  -3.532  1.00 93.64           C  
ATOM   4555  NE2 GLN A 281      28.583  -9.690  -2.232  1.00 93.64           N  
ATOM   4556 HE21 GLN A 281      29.486  -9.708  -1.781  1.00 93.64           H  
ATOM   4557 HE22 GLN A 281      27.731  -9.732  -1.691  1.00 93.64           H  
ATOM   4558  OE1 GLN A 281      29.594  -9.434  -4.162  1.00 93.64           O  
ATOM   4559  N   ASP A 282      23.925  -8.591  -4.831  1.00 92.78           N  
ATOM   4560  H   ASP A 282      23.925  -9.599  -4.899  1.00 92.78           H  
ATOM   4561  CA  ASP A 282      22.915  -7.996  -3.963  1.00 92.78           C  
ATOM   4562  HA  ASP A 282      23.276  -7.037  -3.592  1.00 92.78           H  
ATOM   4563  C   ASP A 282      22.676  -8.915  -2.758  1.00 92.78           C  
ATOM   4564  CB  ASP A 282      21.628  -7.742  -4.761  1.00 92.78           C  
ATOM   4565  HB2 ASP A 282      21.875  -7.158  -5.648  1.00 92.78           H  
ATOM   4566  HB3 ASP A 282      21.201  -8.689  -5.090  1.00 92.78           H  
ATOM   4567  O   ASP A 282      21.877  -9.854  -2.809  1.00 92.78           O  
ATOM   4568  CG  ASP A 282      20.583  -6.973  -3.951  1.00 92.78           C  
ATOM   4569  OD1 ASP A 282      20.729  -6.820  -2.715  1.00 92.78           O  
ATOM   4570  OD2 ASP A 282      19.629  -6.462  -4.568  1.00 92.78           O  
ATOM   4571  N   ASP A 283      23.379  -8.644  -1.660  1.00 90.38           N  
ATOM   4572  H   ASP A 283      24.088  -7.927  -1.706  1.00 90.38           H  
ATOM   4573  CA  ASP A 283      23.320  -9.460  -0.439  1.00 90.38           C  
ATOM   4574  HA  ASP A 283      23.427 -10.509  -0.715  1.00 90.38           H  
ATOM   4575  C   ASP A 283      21.991  -9.325   0.318  1.00 90.38           C  
ATOM   4576  CB  ASP A 283      24.493  -9.092   0.480  1.00 90.38           C  
ATOM   4577  HB2 ASP A 283      24.382  -8.055   0.795  1.00 90.38           H  
ATOM   4578  HB3 ASP A 283      24.459  -9.723   1.369  1.00 90.38           H  
ATOM   4579  O   ASP A 283      21.707 -10.112   1.219  1.00 90.38           O  
ATOM   4580  CG  ASP A 283      25.854  -9.280  -0.192  1.00 90.38           C  
ATOM   4581  OD1 ASP A 283      26.007 -10.220  -1.006  1.00 90.38           O  
ATOM   4582  OD2 ASP A 283      26.735  -8.435   0.058  1.00 90.38           O  
ATOM   4583  N   LYS A 284      21.166  -8.333  -0.041  1.00 92.23           N  
ATOM   4584  H   LYS A 284      21.428  -7.775  -0.841  1.00 92.23           H  
ATOM   4585  CA  LYS A 284      19.832  -8.122   0.537  1.00 92.23           C  
ATOM   4586  HA  LYS A 284      19.734  -8.727   1.438  1.00 92.23           H  
ATOM   4587  C   LYS A 284      18.713  -8.598  -0.389  1.00 92.23           C  
ATOM   4588  CB  LYS A 284      19.649  -6.650   0.923  1.00 92.23           C  
ATOM   4589  HB2 LYS A 284      18.642  -6.508   1.315  1.00 92.23           H  
ATOM   4590  HB3 LYS A 284      19.759  -6.047   0.021  1.00 92.23           H  
ATOM   4591  O   LYS A 284      17.549  -8.466  -0.016  1.00 92.23           O  
ATOM   4592  CG  LYS A 284      20.657  -6.160   1.969  1.00 92.23           C  
ATOM   4593  HG2 LYS A 284      20.572  -6.771   2.868  1.00 92.23           H  
ATOM   4594  HG3 LYS A 284      21.669  -6.246   1.574  1.00 92.23           H  
ATOM   4595  CD  LYS A 284      20.376  -4.694   2.314  1.00 92.23           C  
ATOM   4596  HD2 LYS A 284      20.422  -4.098   1.402  1.00 92.23           H  
ATOM   4597  HD3 LYS A 284      19.379  -4.614   2.748  1.00 92.23           H  
ATOM   4598  CE  LYS A 284      21.422  -4.194   3.313  1.00 92.23           C  
ATOM   4599  HE2 LYS A 284      22.408  -4.301   2.860  1.00 92.23           H  
ATOM   4600  HE3 LYS A 284      21.394  -4.834   4.194  1.00 92.23           H  
ATOM   4601  NZ  LYS A 284      21.182  -2.781   3.695  1.00 92.23           N  
ATOM   4602  HZ1 LYS A 284      21.891  -2.470   4.344  1.00 92.23           H  
ATOM   4603  HZ2 LYS A 284      20.280  -2.685   4.139  1.00 92.23           H  
ATOM   4604  HZ3 LYS A 284      21.210  -2.187   2.879  1.00 92.23           H  
ATOM   4605  N   SER A 285      19.042  -9.126  -1.570  1.00 93.63           N  
ATOM   4606  H   SER A 285      20.021  -9.187  -1.813  1.00 93.63           H  
ATOM   4607  CA  SER A 285      18.057  -9.747  -2.454  1.00 93.63           C  
ATOM   4608  HA  SER A 285      17.215  -9.060  -2.527  1.00 93.63           H  
ATOM   4609  C   SER A 285      17.538 -11.057  -1.864  1.00 93.63           C  
ATOM   4610  CB  SER A 285      18.590  -9.967  -3.875  1.00 93.63           C  
ATOM   4611  HB2 SER A 285      18.916  -9.016  -4.297  1.00 93.63           H  
ATOM   4612  HB3 SER A 285      17.782 -10.348  -4.499  1.00 93.63           H  
ATOM   4613  O   SER A 285      18.256 -11.783  -1.173  1.00 93.63           O  
ATOM   4614  OG  SER A 285      19.657 -10.898  -3.901  1.00 93.63           O  
ATOM   4615  HG  SER A 285      20.413 -10.512  -3.452  1.00 93.63           H  
ATOM   4616  N   PHE A 286      16.273 -11.361  -2.126  1.00 94.19           N  
ATOM   4617  H   PHE A 286      15.735 -10.740  -2.714  1.00 94.19           H  
ATOM   4618  CA  PHE A 286      15.655 -12.623  -1.729  1.00 94.19           C  
ATOM   4619  HA  PHE A 286      16.387 -13.422  -1.849  1.00 94.19           H  
ATOM   4620  C   PHE A 286      14.473 -12.952  -2.633  1.00 94.19           C  
ATOM   4621  CB  PHE A 286      15.228 -12.585  -0.252  1.00 94.19           C  
ATOM   4622  HB2 PHE A 286      16.124 -12.504   0.364  1.00 94.19           H  
ATOM   4623  HB3 PHE A 286      14.766 -13.539  -0.001  1.00 94.19           H  
ATOM   4624  O   PHE A 286      13.894 -12.066  -3.263  1.00 94.19           O  
ATOM   4625  CG  PHE A 286      14.277 -11.463   0.126  1.00 94.19           C  
ATOM   4626  CD1 PHE A 286      14.790 -10.273   0.673  1.00 94.19           C  
ATOM   4627  HD1 PHE A 286      15.855 -10.159   0.809  1.00 94.19           H  
ATOM   4628  CD2 PHE A 286      12.889 -11.602  -0.063  1.00 94.19           C  
ATOM   4629  HD2 PHE A 286      12.487 -12.512  -0.485  1.00 94.19           H  
ATOM   4630  CE1 PHE A 286      13.925  -9.223   1.025  1.00 94.19           C  
ATOM   4631  HE1 PHE A 286      14.327  -8.303   1.422  1.00 94.19           H  
ATOM   4632  CE2 PHE A 286      12.022 -10.550   0.282  1.00 94.19           C  
ATOM   4633  HE2 PHE A 286      10.959 -10.654   0.118  1.00 94.19           H  
ATOM   4634  CZ  PHE A 286      12.542  -9.361   0.825  1.00 94.19           C  
ATOM   4635  HZ  PHE A 286      11.885  -8.541   1.076  1.00 94.19           H  
ATOM   4636  N   LEU A 287      14.102 -14.228  -2.664  1.00 95.39           N  
ATOM   4637  H   LEU A 287      14.584 -14.889  -2.072  1.00 95.39           H  
ATOM   4638  CA  LEU A 287      12.894 -14.711  -3.322  1.00 95.39           C  
ATOM   4639  HA  LEU A 287      12.505 -13.946  -3.994  1.00 95.39           H  
ATOM   4640  C   LEU A 287      11.805 -14.961  -2.280  1.00 95.39           C  
ATOM   4641  CB  LEU A 287      13.239 -15.955  -4.158  1.00 95.39           C  
ATOM   4642  HB2 LEU A 287      12.321 -16.388  -4.555  1.00 95.39           H  
ATOM   4643  HB3 LEU A 287      13.715 -16.690  -3.508  1.00 95.39           H  
ATOM   4644  O   LEU A 287      12.090 -15.147  -1.096  1.00 95.39           O  
ATOM   4645  CG  LEU A 287      14.200 -15.663  -5.323  1.00 95.39           C  
ATOM   4646  HG  LEU A 287      15.126 -15.234  -4.939  1.00 95.39           H  
ATOM   4647  CD1 LEU A 287      14.560 -16.943  -6.072  1.00 95.39           C  
ATOM   4648 HD11 LEU A 287      13.694 -17.289  -6.636  1.00 95.39           H  
ATOM   4649 HD12 LEU A 287      15.370 -16.735  -6.770  1.00 95.39           H  
ATOM   4650 HD13 LEU A 287      14.882 -17.713  -5.370  1.00 95.39           H  
ATOM   4651  CD2 LEU A 287      13.581 -14.693  -6.322  1.00 95.39           C  
ATOM   4652 HD21 LEU A 287      12.556 -14.991  -6.545  1.00 95.39           H  
ATOM   4653 HD22 LEU A 287      13.597 -13.682  -5.914  1.00 95.39           H  
ATOM   4654 HD23 LEU A 287      14.153 -14.705  -7.250  1.00 95.39           H  
ATOM   4655  N   PHE A 288      10.550 -14.956  -2.701  1.00 95.28           N  
ATOM   4656  H   PHE A 288      10.360 -14.793  -3.679  1.00 95.28           H  
ATOM   4657  CA  PHE A 288       9.419 -15.297  -1.846  1.00 95.28           C  
ATOM   4658  HA  PHE A 288       9.760 -15.951  -1.044  1.00 95.28           H  
ATOM   4659  C   PHE A 288       8.376 -16.078  -2.633  1.00 95.28           C  
ATOM   4660  CB  PHE A 288       8.813 -14.036  -1.210  1.00 95.28           C  
ATOM   4661  HB2 PHE A 288       8.056 -14.340  -0.488  1.00 95.28           H  
ATOM   4662  HB3 PHE A 288       9.591 -13.511  -0.656  1.00 95.28           H  
ATOM   4663  O   PHE A 288       8.281 -15.961  -3.855  1.00 95.28           O  
ATOM   4664  CG  PHE A 288       8.177 -13.082  -2.205  1.00 95.28           C  
ATOM   4665  CD1 PHE A 288       8.942 -12.047  -2.776  1.00 95.28           C  
ATOM   4666  HD1 PHE A 288       9.979 -11.925  -2.500  1.00 95.28           H  
ATOM   4667  CD2 PHE A 288       6.836 -13.258  -2.598  1.00 95.28           C  
ATOM   4668  HD2 PHE A 288       6.250 -14.062  -2.177  1.00 95.28           H  
ATOM   4669  CE1 PHE A 288       8.367 -11.200  -3.738  1.00 95.28           C  
ATOM   4670  HE1 PHE A 288       8.962 -10.429  -4.206  1.00 95.28           H  
ATOM   4671  CE2 PHE A 288       6.263 -12.409  -3.561  1.00 95.28           C  
ATOM   4672  HE2 PHE A 288       5.241 -12.559  -3.875  1.00 95.28           H  
ATOM   4673  CZ  PHE A 288       7.030 -11.378  -4.129  1.00 95.28           C  
ATOM   4674  HZ  PHE A 288       6.601 -10.741  -4.889  1.00 95.28           H  
ATOM   4675  N   ASP A 289       7.578 -16.839  -1.902  1.00 93.80           N  
ATOM   4676  H   ASP A 289       7.730 -16.904  -0.905  1.00 93.80           H  
ATOM   4677  CA  ASP A 289       6.470 -17.606  -2.446  1.00 93.80           C  
ATOM   4678  HA  ASP A 289       6.180 -17.206  -3.417  1.00 93.80           H  
ATOM   4679  C   ASP A 289       5.267 -17.485  -1.504  1.00 93.80           C  
ATOM   4680  CB  ASP A 289       6.949 -19.042  -2.666  1.00 93.80           C  
ATOM   4681  HB2 ASP A 289       7.840 -19.002  -3.292  1.00 93.80           H  
ATOM   4682  HB3 ASP A 289       7.218 -19.479  -1.705  1.00 93.80           H  
ATOM   4683  O   ASP A 289       5.349 -17.825  -0.317  1.00 93.80           O  
ATOM   4684  CG  ASP A 289       5.927 -19.922  -3.377  1.00 93.80           C  
ATOM   4685  OD1 ASP A 289       4.768 -19.474  -3.518  1.00 93.80           O  
ATOM   4686  OD2 ASP A 289       6.332 -21.023  -3.794  1.00 93.80           O  
ATOM   4687  N   LEU A 290       4.173 -16.931  -2.033  1.00 93.25           N  
ATOM   4688  H   LEU A 290       4.151 -16.802  -3.035  1.00 93.25           H  
ATOM   4689  CA  LEU A 290       2.907 -16.756  -1.321  1.00 93.25           C  
ATOM   4690  HA  LEU A 290       3.112 -16.663  -0.255  1.00 93.25           H  
ATOM   4691  C   LEU A 290       1.985 -17.973  -1.460  1.00 93.25           C  
ATOM   4692  CB  LEU A 290       2.184 -15.478  -1.795  1.00 93.25           C  
ATOM   4693  HB2 LEU A 290       1.901 -15.607  -2.840  1.00 93.25           H  
ATOM   4694  HB3 LEU A 290       1.262 -15.387  -1.220  1.00 93.25           H  
ATOM   4695  O   LEU A 290       0.993 -18.048  -0.743  1.00 93.25           O  
ATOM   4696  CG  LEU A 290       2.963 -14.161  -1.657  1.00 93.25           C  
ATOM   4697  HG  LEU A 290       3.833 -14.187  -2.313  1.00 93.25           H  
ATOM   4698  CD1 LEU A 290       2.077 -12.988  -2.083  1.00 93.25           C  
ATOM   4699 HD11 LEU A 290       2.670 -12.074  -2.126  1.00 93.25           H  
ATOM   4700 HD12 LEU A 290       1.657 -13.182  -3.070  1.00 93.25           H  
ATOM   4701 HD13 LEU A 290       1.261 -12.859  -1.373  1.00 93.25           H  
ATOM   4702  CD2 LEU A 290       3.428 -13.899  -0.222  1.00 93.25           C  
ATOM   4703 HD21 LEU A 290       3.886 -12.912  -0.155  1.00 93.25           H  
ATOM   4704 HD22 LEU A 290       4.168 -14.647   0.063  1.00 93.25           H  
ATOM   4705 HD23 LEU A 290       2.577 -13.948   0.457  1.00 93.25           H  
ATOM   4706  N   ALA A 291       2.297 -18.917  -2.353  1.00 86.97           N  
ATOM   4707  H   ALA A 291       3.150 -18.828  -2.887  1.00 86.97           H  
ATOM   4708  CA  ALA A 291       1.587 -20.187  -2.466  1.00 86.97           C  
ATOM   4709  HA  ALA A 291       0.527 -20.014  -2.284  1.00 86.97           H  
ATOM   4710  C   ALA A 291       2.060 -21.216  -1.424  1.00 86.97           C  
ATOM   4711  CB  ALA A 291       1.744 -20.709  -3.899  1.00 86.97           C  
ATOM   4712  HB1 ALA A 291       1.133 -21.602  -4.028  1.00 86.97           H  
ATOM   4713  HB2 ALA A 291       1.417 -19.947  -4.607  1.00 86.97           H  
ATOM   4714  HB3 ALA A 291       2.785 -20.966  -4.095  1.00 86.97           H  
ATOM   4715  O   ALA A 291       1.345 -22.178  -1.141  1.00 86.97           O  
ATOM   4716  N   ASN A 292       3.237 -21.011  -0.819  1.00 83.83           N  
ATOM   4717  H   ASN A 292       3.806 -20.243  -1.144  1.00 83.83           H  
ATOM   4718  CA  ASN A 292       3.669 -21.797   0.333  1.00 83.83           C  
ATOM   4719  HA  ASN A 292       3.649 -22.849   0.047  1.00 83.83           H  
ATOM   4720  C   ASN A 292       2.688 -21.634   1.502  1.00 83.83           C  
ATOM   4721  CB  ASN A 292       5.107 -21.412   0.731  1.00 83.83           C  
ATOM   4722  HB2 ASN A 292       5.304 -21.755   1.746  1.00 83.83           H  
ATOM   4723  HB3 ASN A 292       5.215 -20.327   0.708  1.00 83.83           H  
ATOM   4724  O   ASN A 292       2.155 -20.552   1.739  1.00 83.83           O  
ATOM   4725  CG  ASN A 292       6.151 -22.055  -0.164  1.00 83.83           C  
ATOM   4726  ND2 ASN A 292       7.357 -21.543  -0.187  1.00 83.83           N  
ATOM   4727 HD21 ASN A 292       7.936 -21.922  -0.922  1.00 83.83           H  
ATOM   4728 HD22 ASN A 292       7.563 -20.666   0.269  1.00 83.83           H  
ATOM   4729  OD1 ASN A 292       5.932 -23.074  -0.790  1.00 83.83           O  
ATOM   4730  N   ILE A 293       2.478 -22.707   2.269  1.00 83.30           N  
ATOM   4731  H   ILE A 293       2.935 -23.572   2.018  1.00 83.30           H  
ATOM   4732  CA  ILE A 293       1.628 -22.696   3.464  1.00 83.30           C  
ATOM   4733  HA  ILE A 293       1.224 -21.693   3.598  1.00 83.30           H  
ATOM   4734  C   ILE A 293       2.504 -23.061   4.675  1.00 83.30           C  
ATOM   4735  CB  ILE A 293       0.391 -23.608   3.292  1.00 83.30           C  
ATOM   4736  HB  ILE A 293       0.726 -24.634   3.142  1.00 83.30           H  
ATOM   4737  O   ILE A 293       2.813 -24.240   4.860  1.00 83.30           O  
ATOM   4738  CG1 ILE A 293      -0.434 -23.169   2.057  1.00 83.30           C  
ATOM   4739 HG12 ILE A 293       0.200 -23.197   1.171  1.00 83.30           H  
ATOM   4740 HG13 ILE A 293      -0.774 -22.142   2.189  1.00 83.30           H  
ATOM   4741  CG2 ILE A 293      -0.475 -23.548   4.568  1.00 83.30           C  
ATOM   4742 HG21 ILE A 293      -0.853 -22.537   4.718  1.00 83.30           H  
ATOM   4743 HG22 ILE A 293      -1.316 -24.236   4.482  1.00 83.30           H  
ATOM   4744 HG23 ILE A 293       0.104 -23.855   5.439  1.00 83.30           H  
ATOM   4745  CD1 ILE A 293      -1.646 -24.058   1.751  1.00 83.30           C  
ATOM   4746 HD11 ILE A 293      -2.409 -23.946   2.521  1.00 83.30           H  
ATOM   4747 HD12 ILE A 293      -1.335 -25.101   1.689  1.00 83.30           H  
ATOM   4748 HD13 ILE A 293      -2.076 -23.759   0.795  1.00 83.30           H  
ATOM   4749  N   PRO A 294       2.919 -22.081   5.505  1.00 88.45           N  
ATOM   4750  CA  PRO A 294       2.644 -20.643   5.386  1.00 88.45           C  
ATOM   4751  HA  PRO A 294       1.585 -20.477   5.190  1.00 88.45           H  
ATOM   4752  C   PRO A 294       3.495 -19.945   4.299  1.00 88.45           C  
ATOM   4753  CB  PRO A 294       2.962 -20.079   6.773  1.00 88.45           C  
ATOM   4754  HB2 PRO A 294       3.248 -19.028   6.739  1.00 88.45           H  
ATOM   4755  HB3 PRO A 294       2.102 -20.219   7.428  1.00 88.45           H  
ATOM   4756  O   PRO A 294       4.572 -20.452   3.961  1.00 88.45           O  
ATOM   4757  CG  PRO A 294       4.114 -20.966   7.245  1.00 88.45           C  
ATOM   4758  HG2 PRO A 294       4.188 -20.990   8.333  1.00 88.45           H  
ATOM   4759  HG3 PRO A 294       5.049 -20.619   6.804  1.00 88.45           H  
ATOM   4760  CD  PRO A 294       3.753 -22.336   6.673  1.00 88.45           C  
ATOM   4761  HD2 PRO A 294       4.655 -22.882   6.396  1.00 88.45           H  
ATOM   4762  HD3 PRO A 294       3.181 -22.906   7.405  1.00 88.45           H  
ATOM   4763  N   PRO A 295       3.068 -18.759   3.805  1.00 90.74           N  
ATOM   4764  CA  PRO A 295       3.869 -17.932   2.903  1.00 90.74           C  
ATOM   4765  HA  PRO A 295       3.925 -18.422   1.931  1.00 90.74           H  
ATOM   4766  C   PRO A 295       5.272 -17.708   3.463  1.00 90.74           C  
ATOM   4767  CB  PRO A 295       3.102 -16.613   2.771  1.00 90.74           C  
ATOM   4768  HB2 PRO A 295       3.292 -16.121   1.817  1.00 90.74           H  
ATOM   4769  HB3 PRO A 295       3.347 -15.946   3.597  1.00 90.74           H  
ATOM   4770  O   PRO A 295       5.431 -17.509   4.672  1.00 90.74           O  
ATOM   4771  CG  PRO A 295       1.651 -17.064   2.905  1.00 90.74           C  
ATOM   4772  HG2 PRO A 295       0.996 -16.251   3.218  1.00 90.74           H  
ATOM   4773  HG3 PRO A 295       1.309 -17.494   1.964  1.00 90.74           H  
ATOM   4774  CD  PRO A 295       1.747 -18.160   3.968  1.00 90.74           C  
ATOM   4775  HD2 PRO A 295       0.955 -18.892   3.806  1.00 90.74           H  
ATOM   4776  HD3 PRO A 295       1.664 -17.720   4.962  1.00 90.74           H  
ATOM   4777  N   SER A 296       6.302 -17.751   2.616  1.00 92.52           N  
ATOM   4778  H   SER A 296       6.128 -17.883   1.629  1.00 92.52           H  
ATOM   4779  CA  SER A 296       7.686 -17.737   3.101  1.00 92.52           C  
ATOM   4780  HA  SER A 296       7.713 -17.157   4.024  1.00 92.52           H  
ATOM   4781  C   SER A 296       8.685 -17.068   2.158  1.00 92.52           C  
ATOM   4782  CB  SER A 296       8.131 -19.160   3.470  1.00 92.52           C  
ATOM   4783  HB2 SER A 296       7.468 -19.554   4.240  1.00 92.52           H  
ATOM   4784  HB3 SER A 296       9.144 -19.129   3.871  1.00 92.52           H  
ATOM   4785  O   SER A 296       8.480 -16.948   0.950  1.00 92.52           O  
ATOM   4786  OG  SER A 296       8.104 -20.025   2.356  1.00 92.52           O  
ATOM   4787  HG  SER A 296       7.326 -20.581   2.448  1.00 92.52           H  
ATOM   4788  N   ILE A 297       9.795 -16.611   2.745  1.00 92.25           N  
ATOM   4789  H   ILE A 297       9.898 -16.779   3.736  1.00 92.25           H  
ATOM   4790  CA  ILE A 297      10.985 -16.167   2.013  1.00 92.25           C  
ATOM   4791  HA  ILE A 297      10.676 -15.690   1.082  1.00 92.25           H  
ATOM   4792  C   ILE A 297      11.816 -17.400   1.661  1.00 92.25           C  
ATOM   4793  CB  ILE A 297      11.790 -15.133   2.834  1.00 92.25           C  
ATOM   4794  HB  ILE A 297      11.957 -15.537   3.833  1.00 92.25           H  
ATOM   4795  O   ILE A 297      12.210 -18.161   2.548  1.00 92.25           O  
ATOM   4796  CG1 ILE A 297      10.968 -13.829   2.957  1.00 92.25           C  
ATOM   4797 HG12 ILE A 297      10.793 -13.418   1.963  1.00 92.25           H  
ATOM   4798 HG13 ILE A 297       9.998 -14.058   3.398  1.00 92.25           H  
ATOM   4799  CG2 ILE A 297      13.168 -14.853   2.200  1.00 92.25           C  
ATOM   4800 HG21 ILE A 297      13.734 -14.132   2.790  1.00 92.25           H  
ATOM   4801 HG22 ILE A 297      13.028 -14.458   1.194  1.00 92.25           H  
ATOM   4802 HG23 ILE A 297      13.763 -15.763   2.140  1.00 92.25           H  
ATOM   4803  CD1 ILE A 297      11.618 -12.749   3.826  1.00 92.25           C  
ATOM   4804 HD11 ILE A 297      11.875 -13.157   4.804  1.00 92.25           H  
ATOM   4805 HD12 ILE A 297      10.916 -11.926   3.958  1.00 92.25           H  
ATOM   4806 HD13 ILE A 297      12.509 -12.361   3.333  1.00 92.25           H  
ATOM   4807  N   ILE A 298      12.139 -17.551   0.381  1.00 89.34           N  
ATOM   4808  H   ILE A 298      11.862 -16.825  -0.265  1.00 89.34           H  
ATOM   4809  CA  ILE A 298      13.042 -18.583  -0.119  1.00 89.34           C  
ATOM   4810  HA  ILE A 298      12.929 -19.480   0.490  1.00 89.34           H  
ATOM   4811  C   ILE A 298      14.465 -18.053   0.044  1.00 89.34           C  
ATOM   4812  CB  ILE A 298      12.684 -18.963  -1.567  1.00 89.34           C  
ATOM   4813  HB  ILE A 298      12.703 -18.057  -2.172  1.00 89.34           H  
ATOM   4814  O   ILE A 298      14.864 -17.060  -0.573  1.00 89.34           O  
ATOM   4815  CG1 ILE A 298      11.262 -19.564  -1.631  1.00 89.34           C  
ATOM   4816 HG12 ILE A 298      10.575 -19.018  -0.985  1.00 89.34           H  
ATOM   4817 HG13 ILE A 298      11.288 -20.598  -1.288  1.00 89.34           H  
ATOM   4818  CG2 ILE A 298      13.709 -19.970  -2.125  1.00 89.34           C  
ATOM   4819 HG21 ILE A 298      13.725 -20.874  -1.516  1.00 89.34           H  
ATOM   4820 HG22 ILE A 298      13.455 -20.251  -3.147  1.00 89.34           H  
ATOM   4821 HG23 ILE A 298      14.708 -19.535  -2.147  1.00 89.34           H  
ATOM   4822  CD1 ILE A 298      10.677 -19.516  -3.039  1.00 89.34           C  
ATOM   4823 HD11 ILE A 298       9.763 -20.109  -3.065  1.00 89.34           H  
ATOM   4824 HD12 ILE A 298      11.374 -19.929  -3.769  1.00 89.34           H  
ATOM   4825 HD13 ILE A 298      10.451 -18.481  -3.294  1.00 89.34           H  
ATOM   4826  N   LYS A 299      15.218 -18.682   0.951  1.00 72.74           N  
ATOM   4827  H   LYS A 299      14.831 -19.505   1.391  1.00 72.74           H  
ATOM   4828  CA  LYS A 299      16.590 -18.280   1.266  1.00 72.74           C  
ATOM   4829  HA  LYS A 299      16.587 -17.221   1.525  1.00 72.74           H  
ATOM   4830  C   LYS A 299      17.487 -18.447   0.040  1.00 72.74           C  
ATOM   4831  CB  LYS A 299      17.151 -19.088   2.445  1.00 72.74           C  
ATOM   4832  HB2 LYS A 299      18.216 -18.872   2.531  1.00 72.74           H  
ATOM   4833  HB3 LYS A 299      17.044 -20.152   2.232  1.00 72.74           H  
ATOM   4834  O   LYS A 299      17.410 -19.449  -0.664  1.00 72.74           O  
ATOM   4835  CG  LYS A 299      16.477 -18.756   3.785  1.00 72.74           C  
ATOM   4836  HG2 LYS A 299      16.567 -17.688   3.983  1.00 72.74           H  
ATOM   4837  HG3 LYS A 299      15.422 -19.026   3.744  1.00 72.74           H  
ATOM   4838  CD  LYS A 299      17.167 -19.544   4.907  1.00 72.74           C  
ATOM   4839  HD2 LYS A 299      17.093 -20.608   4.681  1.00 72.74           H  
ATOM   4840  HD3 LYS A 299      18.222 -19.271   4.933  1.00 72.74           H  
ATOM   4841  CE  LYS A 299      16.536 -19.272   6.276  1.00 72.74           C  
ATOM   4842  HE2 LYS A 299      15.480 -19.538   6.229  1.00 72.74           H  
ATOM   4843  HE3 LYS A 299      16.613 -18.206   6.491  1.00 72.74           H  
ATOM   4844  NZ  LYS A 299      17.219 -20.064   7.331  1.00 72.74           N  
ATOM   4845  HZ1 LYS A 299      16.816 -19.903   8.243  1.00 72.74           H  
ATOM   4846  HZ2 LYS A 299      18.204 -19.843   7.365  1.00 72.74           H  
ATOM   4847  HZ3 LYS A 299      17.150 -21.051   7.126  1.00 72.74           H  
ATOM   4848  N   LYS A 300      18.377 -17.476  -0.160  1.00 64.26           N  
ATOM   4849  H   LYS A 300      18.369 -16.692   0.476  1.00 64.26           H  
ATOM   4850  CA  LYS A 300      19.526 -17.614  -1.055  1.00 64.26           C  
ATOM   4851  HA  LYS A 300      19.171 -17.912  -2.041  1.00 64.26           H  
ATOM   4852  C   LYS A 300      20.429 -18.727  -0.505  1.00 64.26           C  
ATOM   4853  CB  LYS A 300      20.224 -16.245  -1.139  1.00 64.26           C  
ATOM   4854  HB2 LYS A 300      19.463 -15.473  -1.250  1.00 64.26           H  
ATOM   4855  HB3 LYS A 300      20.762 -16.060  -0.209  1.00 64.26           H  
ATOM   4856  O   LYS A 300      20.619 -18.789   0.710  1.00 64.26           O  
ATOM   4857  CG  LYS A 300      21.190 -16.118  -2.322  1.00 64.26           C  
ATOM   4858  HG2 LYS A 300      20.655 -16.312  -3.252  1.00 64.26           H  
ATOM   4859  HG3 LYS A 300      21.992 -16.847  -2.213  1.00 64.26           H  
ATOM   4860  CD  LYS A 300      21.784 -14.702  -2.361  1.00 64.26           C  
ATOM   4861  HD2 LYS A 300      22.277 -14.503  -1.409  1.00 64.26           H  
ATOM   4862  HD3 LYS A 300      20.990 -13.971  -2.510  1.00 64.26           H  
ATOM   4863  CE  LYS A 300      22.805 -14.598  -3.495  1.00 64.26           C  
ATOM   4864  HE2 LYS A 300      22.290 -14.676  -4.453  1.00 64.26           H  
ATOM   4865  HE3 LYS A 300      23.488 -15.445  -3.426  1.00 64.26           H  
ATOM   4866  NZ  LYS A 300      23.575 -13.336  -3.432  1.00 64.26           N  
ATOM   4867  HZ1 LYS A 300      24.304 -13.333  -4.131  1.00 64.26           H  
ATOM   4868  HZ2 LYS A 300      22.999 -12.538  -3.661  1.00 64.26           H  
ATOM   4869  HZ3 LYS A 300      23.992 -13.177  -2.526  1.00 64.26           H  
ATOM   4870  N   GLU A 301      20.949 -19.595  -1.373  1.00 58.31           N  
ATOM   4871  H   GLU A 301      20.713 -19.522  -2.353  1.00 58.31           H  
ATOM   4872  CA  GLU A 301      21.983 -20.566  -0.989  1.00 58.31           C  
ATOM   4873  HA  GLU A 301      21.557 -21.293  -0.299  1.00 58.31           H  
ATOM   4874  C   GLU A 301      23.135 -19.837  -0.270  1.00 58.31           C  
ATOM   4875  CB  GLU A 301      22.518 -21.316  -2.225  1.00 58.31           C  
ATOM   4876  HB2 GLU A 301      23.432 -21.839  -1.942  1.00 58.31           H  
ATOM   4877  HB3 GLU A 301      22.775 -20.574  -2.981  1.00 58.31           H  
ATOM   4878  O   GLU A 301      23.544 -18.741  -0.676  1.00 58.31           O  
ATOM   4879  CG  GLU A 301      21.548 -22.355  -2.822  1.00 58.31           C  
ATOM   4880  HG2 GLU A 301      20.600 -21.865  -3.044  1.00 58.31           H  
ATOM   4881  HG3 GLU A 301      21.366 -23.133  -2.080  1.00 58.31           H  
ATOM   4882  CD  GLU A 301      22.099 -22.982  -4.119  1.00 58.31           C  
ATOM   4883  OE1 GLU A 301      21.734 -24.117  -4.497  1.00 58.31           O  
ATOM   4884  OE2 GLU A 301      22.873 -22.311  -4.843  1.00 58.31           O  
ATOM   4885  N   GLU A 302      23.629 -20.421   0.825  1.00 46.94           N  
ATOM   4886  H   GLU A 302      23.279 -21.327   1.100  1.00 46.94           H  
ATOM   4887  CA  GLU A 302      24.817 -19.925   1.524  1.00 46.94           C  
ATOM   4888  HA  GLU A 302      24.631 -18.901   1.848  1.00 46.94           H  
ATOM   4889  C   GLU A 302      26.018 -19.914   0.563  1.00 46.94           C  
ATOM   4890  CB  GLU A 302      25.122 -20.785   2.764  1.00 46.94           C  
ATOM   4891  HB2 GLU A 302      25.081 -21.839   2.488  1.00 46.94           H  
ATOM   4892  HB3 GLU A 302      26.131 -20.553   3.106  1.00 46.94           H  
ATOM   4893  O   GLU A 302      26.232 -20.871  -0.178  1.00 46.94           O  
ATOM   4894  CG  GLU A 302      24.151 -20.504   3.923  1.00 46.94           C  
ATOM   4895  HG2 GLU A 302      23.136 -20.719   3.590  1.00 46.94           H  
ATOM   4896  HG3 GLU A 302      24.202 -19.442   4.162  1.00 46.94           H  
ATOM   4897  CD  GLU A 302      24.440 -21.326   5.193  1.00 46.94           C  
ATOM   4898  OE1 GLU A 302      23.910 -20.922   6.254  1.00 46.94           O  
ATOM   4899  OE2 GLU A 302      25.144 -22.354   5.095  1.00 46.94           O  
ATOM   4900  N   GLY A 303      26.798 -18.825   0.565  1.00 51.16           N  
ATOM   4901  H   GLY A 303      26.612 -18.113   1.257  1.00 51.16           H  
ATOM   4902  CA  GLY A 303      27.974 -18.681  -0.308  1.00 51.16           C  
ATOM   4903  HA2 GLY A 303      28.124 -19.588  -0.893  1.00 51.16           H  
ATOM   4904  HA3 GLY A 303      28.853 -18.558   0.325  1.00 51.16           H  
ATOM   4905  C   GLY A 303      27.950 -17.504  -1.287  1.00 51.16           C  
ATOM   4906  O   GLY A 303      28.578 -17.588  -2.338  1.00 51.16           O  
ATOM   4907  N   SER A 304      27.252 -16.408  -0.947  1.00 51.97           N  
ATOM   4908  H   SER A 304      26.725 -16.466  -0.088  1.00 51.97           H  
ATOM   4909  CA  SER A 304      27.451 -15.067  -1.534  1.00 51.97           C  
ATOM   4910  HA  SER A 304      26.547 -14.488  -1.347  1.00 51.97           H  
ATOM   4911  C   SER A 304      27.650 -15.076  -3.052  1.00 51.97           C  
ATOM   4912  CB  SER A 304      28.599 -14.324  -0.826  1.00 51.97           C  
ATOM   4913  HB2 SER A 304      28.773 -13.364  -1.312  1.00 51.97           H  
ATOM   4914  HB3 SER A 304      28.320 -14.136   0.211  1.00 51.97           H  
ATOM   4915  O   SER A 304      28.717 -14.717  -3.549  1.00 51.97           O  
ATOM   4916  OG  SER A 304      29.785 -15.091  -0.844  1.00 51.97           O  
ATOM   4917  HG  SER A 304      29.949 -15.345  -1.755  1.00 51.97           H  
ATOM   4918  N   SER A 305      26.636 -15.502  -3.814  1.00 62.35           N  
ATOM   4919  H   SER A 305      25.839 -15.959  -3.395  1.00 62.35           H  
ATOM   4920  CA  SER A 305      26.751 -15.401  -5.265  1.00 62.35           C  
ATOM   4921  HA  SER A 305      27.678 -15.898  -5.548  1.00 62.35           H  
ATOM   4922  C   SER A 305      26.876 -13.915  -5.630  1.00 62.35           C  
ATOM   4923  CB  SER A 305      25.627 -16.138  -6.016  1.00 62.35           C  
ATOM   4924  HB2 SER A 305      25.501 -17.135  -5.595  1.00 62.35           H  
ATOM   4925  HB3 SER A 305      25.930 -16.249  -7.057  1.00 62.35           H  
ATOM   4926  O   SER A 305      25.936 -13.126  -5.468  1.00 62.35           O  
ATOM   4927  OG  SER A 305      24.393 -15.444  -5.973  1.00 62.35           O  
ATOM   4928  HG  SER A 305      23.967 -15.506  -6.831  1.00 62.35           H  
ATOM   4929  N   SER A 306      28.030 -13.533  -6.182  1.00 81.22           N  
ATOM   4930  H   SER A 306      28.808 -14.177  -6.163  1.00 81.22           H  
ATOM   4931  CA  SER A 306      28.179 -12.332  -7.018  1.00 81.22           C  
ATOM   4932  HA  SER A 306      28.070 -11.447  -6.392  1.00 81.22           H  
ATOM   4933  C   SER A 306      27.108 -12.283  -8.124  1.00 81.22           C  
ATOM   4934  CB  SER A 306      29.583 -12.334  -7.633  1.00 81.22           C  
ATOM   4935  HB2 SER A 306      30.317 -12.187  -6.840  1.00 81.22           H  
ATOM   4936  HB3 SER A 306      29.673 -11.518  -8.350  1.00 81.22           H  
ATOM   4937  O   SER A 306      26.812 -11.236  -8.690  1.00 81.22           O  
ATOM   4938  OG  SER A 306      29.830 -13.575  -8.275  1.00 81.22           O
[truncated: 78,417 more chars]
