# Supplementary material for: A glutamine-based single α-helix scaffold to target globular proteins
Source: Nat Commun. 2022 Nov 18;13:7073. doi: 10.1038/s41467-022-34793-6 (PMC9674830; doi:10.1038/s41467-022-34793-6)
Supplement: Supplementary file 7 — Supplementary Data 4 [file 41467_2022_34793_MOESM7_ESM.zip › ColabFold_p37n/p37n_no_MSAs/Q9Z0K9.pdb]

ATOM      1  N   MET A   1      15.205  19.359  26.144  1.00 61.47           N  
ATOM      2  H   MET A   1      16.072  19.804  26.410  1.00 61.47           H  
ATOM      3  H2  MET A   1      14.762  19.920  25.431  1.00 61.47           H  
ATOM      4  H3  MET A   1      14.610  19.322  26.960  1.00 61.47           H  
ATOM      5  CA  MET A   1      15.478  17.992  25.634  1.00 61.47           C  
ATOM      6  HA  MET A   1      16.169  18.079  24.795  1.00 61.47           H  
ATOM      7  C   MET A   1      14.242  17.309  25.040  1.00 61.47           C  
ATOM      8  CB  MET A   1      16.184  17.115  26.678  1.00 61.47           C  
ATOM      9  HB2 MET A   1      15.644  17.137  27.624  1.00 61.47           H  
ATOM     10  HB3 MET A   1      16.217  16.088  26.314  1.00 61.47           H  
ATOM     11  O   MET A   1      14.390  16.660  24.017  1.00 61.47           O  
ATOM     12  CG  MET A   1      17.627  17.598  26.879  1.00 61.47           C  
ATOM     13  HG2 MET A   1      17.627  18.590  27.330  1.00 61.47           H  
ATOM     14  HG3 MET A   1      18.106  17.662  25.902  1.00 61.47           H  
ATOM     15  SD  MET A   1      18.628  16.501  27.906  1.00 61.47           S  
ATOM     16  CE  MET A   1      20.286  17.155  27.558  1.00 61.47           C  
ATOM     17  HE1 MET A   1      20.506  17.062  26.495  1.00 61.47           H  
ATOM     18  HE2 MET A   1      20.342  18.202  27.855  1.00 61.47           H  
ATOM     19  HE3 MET A   1      21.024  16.586  28.124  1.00 61.47           H  
ATOM     20  N   GLY A   2      13.032  17.481  25.592  1.00 68.42           N  
ATOM     21  H   GLY A   2      12.929  17.944  26.484  1.00 68.42           H  
ATOM     22  CA  GLY A   2      11.822  16.804  25.083  1.00 68.42           C  
ATOM     23  HA2 GLY A   2      10.992  17.015  25.757  1.00 68.42           H  
ATOM     24  HA3 GLY A   2      11.986  15.726  25.094  1.00 68.42           H  
ATOM     25  C   GLY A   2      11.367  17.188  23.665  1.00 68.42           C  
ATOM     26  O   GLY A   2      10.828  16.348  22.954  1.00 68.42           O  
ATOM     27  N   THR A   3      11.636  18.412  23.204  1.00 71.68           N  
ATOM     28  H   THR A   3      11.978  19.124  23.834  1.00 71.68           H  
ATOM     29  CA  THR A   3      11.185  18.894  21.884  1.00 71.68           C  
ATOM     30  HA  THR A   3      10.109  18.733  21.817  1.00 71.68           H  
ATOM     31  C   THR A   3      11.818  18.133  20.715  1.00 71.68           C  
ATOM     32  CB  THR A   3      11.462  20.402  21.719  1.00 71.68           C  
ATOM     33  HB  THR A   3      12.360  20.546  21.118  1.00 71.68           H  
ATOM     34  O   THR A   3      11.163  17.904  19.706  1.00 71.68           O  
ATOM     35  CG2 THR A   3      10.292  21.111  21.044  1.00 71.68           C  
ATOM     36 HG21 THR A   3      10.528  22.165  20.899  1.00 71.68           H  
ATOM     37 HG22 THR A   3      10.108  20.663  20.068  1.00 71.68           H  
ATOM     38 HG23 THR A   3       9.392  21.020  21.652  1.00 71.68           H  
ATOM     39  OG1 THR A   3      11.670  21.031  22.973  1.00 71.68           O  
ATOM     40  HG1 THR A   3      11.414  21.948  22.854  1.00 71.68           H  
ATOM     41  N   TRP A   4      13.062  17.670  20.874  1.00 80.57           N  
ATOM     42  H   TRP A   4      13.544  17.862  21.741  1.00 80.57           H  
ATOM     43  CA  TRP A   4      13.759  16.856  19.872  1.00 80.57           C  
ATOM     44  HA  TRP A   4      13.645  17.316  18.891  1.00 80.57           H  
ATOM     45  C   TRP A   4      13.188  15.441  19.770  1.00 80.57           C  
ATOM     46  CB  TRP A   4      15.251  16.813  20.212  1.00 80.57           C  
ATOM     47  HB2 TRP A   4      15.384  16.443  21.229  1.00 80.57           H  
ATOM     48  HB3 TRP A   4      15.737  16.105  19.541  1.00 80.57           H  
ATOM     49  O   TRP A   4      13.119  14.896  18.674  1.00 80.57           O  
ATOM     50  CG  TRP A   4      15.949  18.128  20.063  1.00 80.57           C  
ATOM     51  CD1 TRP A   4      16.272  18.983  21.060  1.00 80.57           C  
ATOM     52  HD1 TRP A   4      16.079  18.804  22.107  1.00 80.57           H  
ATOM     53  CD2 TRP A   4      16.421  18.751  18.830  1.00 80.57           C  
ATOM     54  CE2 TRP A   4      17.024  20.001  19.161  1.00 80.57           C  
ATOM     55  CE3 TRP A   4      16.409  18.381  17.468  1.00 80.57           C  
ATOM     56  HE3 TRP A   4      15.965  17.441  17.175  1.00 80.57           H  
ATOM     57  NE1 TRP A   4      16.902  20.094  20.530  1.00 80.57           N  
ATOM     58  HE1 TRP A   4      17.268  20.864  21.073  1.00 80.57           H  
ATOM     59  CH2 TRP A   4      17.562  20.446  16.848  1.00 80.57           C  
ATOM     60  HH2 TRP A   4      17.993  21.078  16.086  1.00 80.57           H  
ATOM     61  CZ2 TRP A   4      17.588  20.844  18.194  1.00 80.57           C  
ATOM     62  HZ2 TRP A   4      18.039  21.784  18.476  1.00 80.57           H  
ATOM     63  CZ3 TRP A   4      16.975  19.219  16.489  1.00 80.57           C  
ATOM     64  HZ3 TRP A   4      16.959  18.920  15.451  1.00 80.57           H  
ATOM     65  N   ILE A   5      12.721  14.870  20.888  1.00 78.89           N  
ATOM     66  H   ILE A   5      12.773  15.388  21.753  1.00 78.89           H  
ATOM     67  CA  ILE A   5      12.010  13.584  20.891  1.00 78.89           C  
ATOM     68  HA  ILE A   5      12.587  12.867  20.308  1.00 78.89           H  
ATOM     69  C   ILE A   5      10.674  13.719  20.166  1.00 78.89           C  
ATOM     70  CB  ILE A   5      11.842  13.033  22.334  1.00 78.89           C  
ATOM     71  HB  ILE A   5      11.779  13.867  23.033  1.00 78.89           H  
ATOM     72  O   ILE A   5      10.341  12.862  19.357  1.00 78.89           O  
ATOM     73  CG1 ILE A   5      13.044  12.142  22.727  1.00 78.89           C  
ATOM     74 HG12 ILE A   5      13.396  11.583  21.860  1.00 78.89           H  
ATOM     75 HG13 ILE A   5      12.740  11.411  23.476  1.00 78.89           H  
ATOM     76  CG2 ILE A   5      10.557  12.206  22.533  1.00 78.89           C  
ATOM     77 HG21 ILE A   5       9.669  12.822  22.395  1.00 78.89           H  
ATOM     78 HG22 ILE A   5      10.518  11.814  23.550  1.00 78.89           H  
ATOM     79 HG23 ILE A   5      10.533  11.370  21.834  1.00 78.89           H  
ATOM     80  CD1 ILE A   5      14.206  12.933  23.332  1.00 78.89           C  
ATOM     81 HD11 ILE A   5      13.915  13.331  24.303  1.00 78.89           H  
ATOM     82 HD12 ILE A   5      15.064  12.272  23.460  1.00 78.89           H  
ATOM     83 HD13 ILE A   5      14.491  13.753  22.674  1.00 78.89           H  
ATOM     84  N   LEU A   6       9.926  14.798  20.413  1.00 79.89           N  
ATOM     85  H   LEU A   6      10.232  15.454  21.117  1.00 79.89           H  
ATOM     86  CA  LEU A   6       8.656  15.027  19.723  1.00 79.89           C  
ATOM     87  HA  LEU A   6       8.037  14.135  19.815  1.00 79.89           H  
ATOM     88  C   LEU A   6       8.873  15.234  18.223  1.00 79.89           C  
ATOM     89  CB  LEU A   6       7.918  16.213  20.360  1.00 79.89           C  
ATOM     90  HB2 LEU A   6       8.560  17.093  20.313  1.00 79.89           H  
ATOM     91  HB3 LEU A   6       7.026  16.420  19.768  1.00 79.89           H  
ATOM     92  O   LEU A   6       8.138  14.663  17.426  1.00 79.89           O  
ATOM     93  CG  LEU A   6       7.489  15.979  21.820  1.00 79.89           C  
ATOM     94  HG  LEU A   6       8.366  15.766  22.432  1.00 79.89           H  
ATOM     95  CD1 LEU A   6       6.833  17.249  22.361  1.00 79.89           C  
ATOM     96 HD11 LEU A   6       6.556  17.104  23.405  1.00 79.89           H  
ATOM     97 HD12 LEU A   6       7.530  18.084  22.293  1.00 79.89           H  
ATOM     98 HD13 LEU A   6       5.938  17.479  21.783  1.00 79.89           H  
ATOM     99  CD2 LEU A   6       6.504  14.819  21.971  1.00 79.89           C  
ATOM    100 HD21 LEU A   6       6.987  13.875  21.720  1.00 79.89           H  
ATOM    101 HD22 LEU A   6       6.161  14.757  23.004  1.00 79.89           H  
ATOM    102 HD23 LEU A   6       5.644  14.970  21.319  1.00 79.89           H  
ATOM    103  N   PHE A   7       9.922  15.964  17.834  1.00 78.33           N  
ATOM    104  H   PHE A   7      10.466  16.448  18.534  1.00 78.33           H  
ATOM    105  CA  PHE A   7      10.278  16.145  16.428  1.00 78.33           C  
ATOM    106  HA  PHE A   7       9.398  16.505  15.895  1.00 78.33           H  
ATOM    107  C   PHE A   7      10.699  14.827  15.763  1.00 78.33           C  
ATOM    108  CB  PHE A   7      11.372  17.213  16.321  1.00 78.33           C  
ATOM    109  HB2 PHE A   7      12.325  16.802  16.654  1.00 78.33           H  
ATOM    110  HB3 PHE A   7      11.124  18.045  16.980  1.00 78.33           H  
ATOM    111  O   PHE A   7      10.208  14.498  14.688  1.00 78.33           O  
ATOM    112  CG  PHE A   7      11.514  17.763  14.919  1.00 78.33           C  
ATOM    113  CD1 PHE A   7      12.451  17.215  14.023  1.00 78.33           C  
ATOM    114  HD1 PHE A   7      13.086  16.398  14.332  1.00 78.33           H  
ATOM    115  CD2 PHE A   7      10.674  18.813  14.499  1.00 78.33           C  
ATOM    116  HD2 PHE A   7       9.944  19.228  15.178  1.00 78.33           H  
ATOM    117  CE1 PHE A   7      12.553  17.722  12.716  1.00 78.33           C  
ATOM    118  HE1 PHE A   7      13.267  17.299  12.025  1.00 78.33           H  
ATOM    119  CE2 PHE A   7      10.777  19.319  13.193  1.00 78.33           C  
ATOM    120  HE2 PHE A   7      10.130  20.121  12.869  1.00 78.33           H  
ATOM    121  CZ  PHE A   7      11.717  18.775  12.301  1.00 78.33           C  
ATOM    122  HZ  PHE A   7      11.792  19.159  11.295  1.00 78.33           H  
ATOM    123  N   ALA A   8      11.539  14.025  16.425  1.00 79.46           N  
ATOM    124  H   ALA A   8      11.937  14.345  17.296  1.00 79.46           H  
ATOM    125  CA  ALA A   8      11.936  12.705  15.934  1.00 79.46           C  
ATOM    126  HA  ALA A   8      12.339  12.811  14.927  1.00 79.46           H  
ATOM    127  C   ALA A   8      10.746  11.731  15.852  1.00 79.46           C  
ATOM    128  CB  ALA A   8      13.040  12.162  16.849  1.00 79.46           C  
ATOM    129  HB1 ALA A   8      13.887  12.849  16.853  1.00 79.46           H  
ATOM    130  HB2 ALA A   8      13.374  11.193  16.479  1.00 79.46           H  
ATOM    131  HB3 ALA A   8      12.664  12.046  17.865  1.00 79.46           H  
ATOM    132  O   ALA A   8      10.651  10.946  14.911  1.00 79.46           O  
ATOM    133  N   CYS A   9       9.813  11.806  16.803  1.00 79.56           N  
ATOM    134  H   CYS A   9       9.965  12.443  17.573  1.00 79.56           H  
ATOM    135  CA  CYS A   9       8.606  10.987  16.820  1.00 79.56           C  
ATOM    136  HA  CYS A   9       8.890   9.948  16.651  1.00 79.56           H  
ATOM    137  C   CYS A   9       7.644  11.377  15.688  1.00 79.56           C  
ATOM    138  CB  CYS A   9       7.973  11.105  18.214  1.00 79.56           C  
ATOM    139  HB2 CYS A   9       7.566  12.106  18.353  1.00 79.56           H  
ATOM    140  HB3 CYS A   9       8.738  10.930  18.970  1.00 79.56           H  
ATOM    141  O   CYS A   9       7.134  10.499  14.998  1.00 79.56           O  
ATOM    142  SG  CYS A   9       6.660   9.873  18.434  1.00 79.56           S  
ATOM    143  HG  CYS A   9       7.349   8.804  18.024  1.00 79.56           H  
ATOM    144  N   LEU A  10       7.462  12.678  15.441  1.00 76.32           N  
ATOM    145  H   LEU A  10       7.904  13.350  16.052  1.00 76.32           H  
ATOM    146  CA  LEU A  10       6.594  13.194  14.380  1.00 76.32           C  
ATOM    147  HA  LEU A  10       5.654  12.644  14.428  1.00 76.32           H  
ATOM    148  C   LEU A  10       7.184  12.946  12.980  1.00 76.32           C  
ATOM    149  CB  LEU A  10       6.308  14.675  14.692  1.00 76.32           C  
ATOM    150  HB2 LEU A  10       6.223  14.761  15.776  1.00 76.32           H  
ATOM    151  HB3 LEU A  10       7.150  15.295  14.386  1.00 76.32           H  
ATOM    152  O   LEU A  10       6.453  12.634  12.044  1.00 76.32           O  
ATOM    153  CG  LEU A  10       4.990  15.207  14.097  1.00 76.32           C  
ATOM    154  HG  LEU A  10       4.316  14.377  13.884  1.00 76.32           H  
ATOM    155  CD1 LEU A  10       4.298  16.126  15.108  1.00 76.32           C  
ATOM    156 HD11 LEU A  10       4.055  15.565  16.011  1.00 76.32           H  
ATOM    157 HD12 LEU A  10       4.949  16.962  15.362  1.00 76.32           H  
ATOM    158 HD13 LEU A  10       3.371  16.508  14.679  1.00 76.32           H  
ATOM    159  CD2 LEU A  10       5.220  16.003  12.814  1.00 76.32           C  
ATOM    160 HD21 LEU A  10       5.862  16.863  13.009  1.00 76.32           H  
ATOM    161 HD22 LEU A  10       4.265  16.345  12.415  1.00 76.32           H  
ATOM    162 HD23 LEU A  10       5.694  15.362  12.070  1.00 76.32           H  
ATOM    163  N   LEU A  11       8.514  12.993  12.846  1.00 77.39           N  
ATOM    164  H   LEU A  11       9.065  13.321  13.626  1.00 77.39           H  
ATOM    165  CA  LEU A  11       9.208  12.621  11.611  1.00 77.39           C  
ATOM    166  HA  LEU A  11       8.695  13.113  10.784  1.00 77.39           H  
ATOM    167  C   LEU A  11       9.137  11.104  11.353  1.00 77.39           C  
ATOM    168  CB  LEU A  11      10.657  13.140  11.697  1.00 77.39           C  
ATOM    169  HB2 LEU A  11      11.224  12.479  12.352  1.00 77.39           H  
ATOM    170  HB3 LEU A  11      10.653  14.132  12.148  1.00 77.39           H  
ATOM    171  O   LEU A  11       8.948  10.679  10.215  1.00 77.39           O  
ATOM    172  CG  LEU A  11      11.371  13.253  10.339  1.00 77.39           C  
ATOM    173  HG  LEU A  11      11.302  12.307   9.802  1.00 77.39           H  
ATOM    174  CD1 LEU A  11      10.776  14.374   9.480  1.00 77.39           C  
ATOM    175 HD11 LEU A  11      11.357  14.481   8.564  1.00 77.39           H  
ATOM    176 HD12 LEU A  11      10.789  15.317  10.026  1.00 77.39           H  
ATOM    177 HD13 LEU A  11       9.752  14.131   9.199  1.00 77.39           H  
ATOM    178  CD2 LEU A  11      12.849  13.579  10.568  1.00 77.39           C  
ATOM    179 HD21 LEU A  11      13.311  12.785  11.155  1.00 77.39           H  
ATOM    180 HD22 LEU A  11      13.362  13.645   9.609  1.00 77.39           H  
ATOM    181 HD23 LEU A  11      12.946  14.527  11.097  1.00 77.39           H  
ATOM    182  N   GLY A  12       9.223  10.287  12.408  1.00 73.36           N  
ATOM    183  H   GLY A  12       9.419  10.692  13.312  1.00 73.36           H  
ATOM    184  CA  GLY A  12       9.072   8.833  12.321  1.00 73.36           C  
ATOM    185  HA2 GLY A  12       9.773   8.441  11.584  1.00 73.36           H  
ATOM    186  HA3 GLY A  12       9.305   8.399  13.293  1.00 73.36           H  
ATOM    187  C   GLY A  12       7.661   8.390  11.928  1.00 73.36           C  
ATOM    188  O   GLY A  12       7.512   7.462  11.136  1.00 73.36           O  
ATOM    189  N   THR A  13       6.617   9.062  12.421  1.00 67.08           N  
ATOM    190  H   THR A  13       6.768   9.806  13.088  1.00 67.08           H  
ATOM    191  CA  THR A  13       5.230   8.757  12.032  1.00 67.08           C  
ATOM    192  HA  THR A  13       5.115   7.674  11.992  1.00 67.08           H  
ATOM    193  C   THR A  13       4.882   9.271  10.637  1.00 67.08           C  
ATOM    194  CB  THR A  13       4.215   9.281  13.054  1.00 67.08           C  
ATOM    195  HB  THR A  13       3.210   9.175  12.646  1.00 67.08           H  
ATOM    196  O   THR A  13       4.155   8.585   9.921  1.00 67.08           O  
ATOM    197  CG2 THR A  13       4.282   8.510  14.371  1.00 67.08           C  
ATOM    198 HG21 THR A  13       4.090   7.453  14.185  1.00 67.08           H  
ATOM    199 HG22 THR A  13       5.268   8.619  14.824  1.00 67.08           H  
ATOM    200 HG23 THR A  13       3.526   8.888  15.059  1.00 67.08           H  
ATOM    201  OG1 THR A  13       4.453  10.633  13.348  1.00 67.08           O  
ATOM    202  HG1 THR A  13       3.908  10.867  14.103  1.00 67.08           H  
ATOM    203  N   ALA A  14       5.444  10.405  10.203  1.00 59.85           N  
ATOM    204  H   ALA A  14       5.967  10.968  10.858  1.00 59.85           H  
ATOM    205  CA  ALA A  14       5.243  10.927   8.847  1.00 59.85           C  
ATOM    206  HA  ALA A  14       4.173  11.040   8.676  1.00 59.85           H  
ATOM    207  C   ALA A  14       5.774   9.978   7.752  1.00 59.85           C  
ATOM    208  CB  ALA A  14       5.892  12.313   8.758  1.00 59.85           C  
ATOM    209  HB1 ALA A  14       5.431  12.983   9.484  1.00 59.85           H  
ATOM    210  HB2 ALA A  14       5.745  12.719   7.757  1.00 59.85           H  
ATOM    211  HB3 ALA A  14       6.960  12.242   8.961  1.00 59.85           H  
ATOM    212  O   ALA A  14       5.143   9.840   6.709  1.00 59.85           O  
ATOM    213  N   PHE A  15       6.882   9.270   8.004  1.00 60.25           N  
ATOM    214  H   PHE A  15       7.388   9.462   8.857  1.00 60.25           H  
ATOM    215  CA  PHE A  15       7.416   8.242   7.094  1.00 60.25           C  
ATOM    216  HA  PHE A  15       7.213   8.544   6.067  1.00 60.25           H  
ATOM    217  C   PHE A  15       6.757   6.860   7.250  1.00 60.25           C  
ATOM    218  CB  PHE A  15       8.940   8.155   7.263  1.00 60.25           C  
ATOM    219  HB2 PHE A  15       9.274   7.149   7.009  1.00 60.25           H  
ATOM    220  HB3 PHE A  15       9.209   8.321   8.307  1.00 60.25           H  
ATOM    221  O   PHE A  15       6.981   5.980   6.420  1.00 60.25           O  
ATOM    222  CG  PHE A  15       9.694   9.123   6.375  1.00 60.25           C  
ATOM    223  CD1 PHE A  15      10.030   8.744   5.061  1.00 60.25           C  
ATOM    224  HD1 PHE A  15       9.747   7.769   4.692  1.00 60.25           H  
ATOM    225  CD2 PHE A  15      10.047  10.401   6.844  1.00 60.25           C  
ATOM    226  HD2 PHE A  15       9.780  10.702   7.846  1.00 60.25           H  
ATOM    227  CE1 PHE A  15      10.725   9.634   4.224  1.00 60.25           C  
ATOM    228  HE1 PHE A  15      10.977   9.342   3.216  1.00 60.25           H  
ATOM    229  CE2 PHE A  15      10.741  11.293   6.007  1.00 60.25           C  
ATOM    230  HE2 PHE A  15      11.007  12.275   6.370  1.00 60.25           H  
ATOM    231  CZ  PHE A  15      11.083  10.908   4.699  1.00 60.25           C  
ATOM    232  HZ  PHE A  15      11.613  11.595   4.054  1.00 60.25           H  
ATOM    233  N   ALA A  16       5.946   6.658   8.294  1.00 57.88           N  
ATOM    234  H   ALA A  16       5.806   7.418   8.944  1.00 57.88           H  
ATOM    235  CA  ALA A  16       5.205   5.419   8.528  1.00 57.88           C  
ATOM    236  HA  ALA A  16       5.742   4.598   8.053  1.00 57.88           H  
ATOM    237  C   ALA A  16       3.794   5.427   7.913  1.00 57.88           C  
ATOM    238  CB  ALA A  16       5.172   5.139  10.034  1.00 57.88           C  
ATOM    239  HB1 ALA A  16       4.595   5.912  10.542  1.00 57.88           H  
ATOM    240  HB2 ALA A  16       6.188   5.125  10.430  1.00 57.88           H  
ATOM    241  HB3 ALA A  16       4.705   4.170  10.216  1.00 57.88           H  
ATOM    242  O   ALA A  16       3.114   4.401   7.954  1.00 57.88           O  
ATOM    243  N   MET A  17       3.342   6.548   7.337  1.00 54.22           N  
ATOM    244  H   MET A  17       3.934   7.366   7.320  1.00 54.22           H  
ATOM    245  CA  MET A  17       2.134   6.543   6.513  1.00 54.22           C  
ATOM    246  HA  MET A  17       1.380   5.957   7.038  1.00 54.22           H  
ATOM    247  C   MET A  17       2.444   5.879   5.167  1.00 54.22           C  
ATOM    248  CB  MET A  17       1.560   7.954   6.314  1.00 54.22           C  
ATOM    249  HB2 MET A  17       1.033   7.997   5.361  1.00 54.22           H  
ATOM    250  HB3 MET A  17       2.359   8.694   6.305  1.00 54.22           H  
ATOM    251  O   MET A  17       3.264   6.403   4.410  1.00 54.22           O  
ATOM    252  CG  MET A  17       0.548   8.269   7.417  1.00 54.22           C  
ATOM    253  HG2 MET A  17      -0.210   7.487   7.435  1.00 54.22           H  
ATOM    254  HG3 MET A  17       1.072   8.263   8.373  1.00 54.22           H  
ATOM    255  SD  MET A  17      -0.294   9.862   7.232  1.00 54.22           S  
ATOM    256  CE  MET A  17      -1.225   9.870   8.784  1.00 54.22           C  
ATOM    257  HE1 MET A  17      -1.809  10.789   8.848  1.00 54.22           H  
ATOM    258  HE2 MET A  17      -0.535   9.823   9.626  1.00 54.22           H  
ATOM    259  HE3 MET A  17      -1.897   9.012   8.812  1.00 54.22           H  
ATOM    260  N   PRO A  18       1.809   4.739   4.837  1.00 55.59           N  
ATOM    261  CA  PRO A  18       1.933   4.175   3.506  1.00 55.59           C  
ATOM    262  HA  PRO A  18       2.983   4.006   3.264  1.00 55.59           H  
ATOM    263  C   PRO A  18       1.332   5.172   2.512  1.00 55.59           C  
ATOM    264  CB  PRO A  18       1.194   2.834   3.555  1.00 55.59           C  
ATOM    265  HB2 PRO A  18       0.732   2.587   2.599  1.00 55.59           H  
ATOM    266  HB3 PRO A  18       1.890   2.051   3.854  1.00 55.59           H  
ATOM    267  O   PRO A  18       0.209   5.643   2.700  1.00 55.59           O  
ATOM    268  CG  PRO A  18       0.152   3.033   4.655  1.00 55.59           C  
ATOM    269  HG2 PRO A  18      -0.737   3.502   4.234  1.00 55.59           H  
ATOM    270  HG3 PRO A  18      -0.107   2.093   5.142  1.00 55.59           H  
ATOM    271  CD  PRO A  18       0.826   4.003   5.621  1.00 55.59           C  
ATOM    272  HD2 PRO A  18       0.072   4.665   6.047  1.00 55.59           H  
ATOM    273  HD3 PRO A  18       1.332   3.443   6.408  1.00 55.59           H  
ATOM    274  N   LEU A  19       2.093   5.514   1.468  1.00 55.25           N  
ATOM    275  H   LEU A  19       3.029   5.138   1.411  1.00 55.25           H  
ATOM    276  CA  LEU A  19       1.583   6.297   0.343  1.00 55.25           C  
ATOM    277  HA  LEU A  19       1.394   7.312   0.692  1.00 55.25           H  
ATOM    278  C   LEU A  19       0.262   5.676  -0.147  1.00 55.25           C  
ATOM    279  CB  LEU A  19       2.627   6.320  -0.788  1.00 55.25           C  
ATOM    280  HB2 LEU A  19       3.009   5.309  -0.927  1.00 55.25           H  
ATOM    281  HB3 LEU A  19       2.131   6.596  -1.719  1.00 55.25           H  
ATOM    282  O   LEU A  19       0.153   4.444  -0.177  1.00 55.25           O  
ATOM    283  CG  LEU A  19       3.786   7.302  -0.519  1.00 55.25           C  
ATOM    284  HG  LEU A  19       3.773   7.617   0.524  1.00 55.25           H  
ATOM    285  CD1 LEU A  19       5.139   6.645  -0.795  1.00 55.25           C  
ATOM    286 HD11 LEU A  19       5.195   6.323  -1.834  1.00 55.25           H  
ATOM    287 HD12 LEU A  19       5.939   7.357  -0.593  1.00 55.25           H  
ATOM    288 HD13 LEU A  19       5.267   5.784  -0.140  1.00 55.25           H  
ATOM    289  CD2 LEU A  19       3.662   8.544  -1.405  1.00 55.25           C  
ATOM    290 HD21 LEU A  19       4.470   9.239  -1.175  1.00 55.25           H  
ATOM    291 HD22 LEU A  19       2.710   9.038  -1.212  1.00 55.25           H  
ATOM    292 HD23 LEU A  19       3.719   8.265  -2.458  1.00 55.25           H  
ATOM    293  N   PRO A  20      -0.742   6.492  -0.522  1.00 52.49           N  
ATOM    294  CA  PRO A  20      -1.994   5.967  -1.044  1.00 52.49           C  
ATOM    295  HA  PRO A  20      -2.491   5.419  -0.244  1.00 52.49           H  
ATOM    296  C   PRO A  20      -1.695   5.037  -2.230  1.00 52.49           C  
ATOM    297  CB  PRO A  20      -2.845   7.181  -1.426  1.00 52.49           C  
ATOM    298  HB2 PRO A  20      -3.421   7.011  -2.336  1.00 52.49           H  
ATOM    299  HB3 PRO A  20      -3.510   7.429  -0.598  1.00 52.49           H  
ATOM    300  O   PRO A  20      -0.858   5.372  -3.074  1.00 52.49           O  
ATOM    301  CG  PRO A  20      -1.821   8.301  -1.606  1.00 52.49           C  
ATOM    302  HG2 PRO A  20      -2.249   9.281  -1.392  1.00 52.49           H  
ATOM    303  HG3 PRO A  20      -1.425   8.271  -2.621  1.00 52.49           H  
ATOM    304  CD  PRO A  20      -0.714   7.940  -0.619  1.00 52.49           C  
ATOM    305  HD2 PRO A  20       0.245   8.302  -0.992  1.00 52.49           H  
ATOM    306  HD3 PRO A  20      -0.929   8.371   0.358  1.00 52.49           H  
ATOM    307  N   PRO A  21      -2.320   3.848  -2.280  1.00 53.18           N  
ATOM    308  CA  PRO A  21      -1.961   2.823  -3.244  1.00 53.18           C  
ATOM    309  HA  PRO A  21      -0.908   2.568  -3.126  1.00 53.18           H  
ATOM    310  C   PRO A  21      -2.196   3.337  -4.664  1.00 53.18           C  
ATOM    311  CB  PRO A  21      -2.816   1.599  -2.888  1.00 53.18           C  
ATOM    312  HB2 PRO A  21      -3.136   1.049  -3.772  1.00 53.18           H  
ATOM    313  HB3 PRO A  21      -2.249   0.948  -2.223  1.00 53.18           H  
ATOM    314  O   PRO A  21      -3.313   3.705  -5.028  1.00 53.18           O  
ATOM    315  CG  PRO A  21      -4.004   2.189  -2.126  1.00 53.18           C  
ATOM    316  HG2 PRO A  21      -4.427   1.476  -1.418  1.00 53.18           H  
ATOM    317  HG3 PRO A  21      -4.762   2.523  -2.834  1.00 53.18           H  
ATOM    318  CD  PRO A  21      -3.399   3.397  -1.419  1.00 53.18           C  
ATOM    319  HD2 PRO A  21      -4.156   4.171  -1.289  1.00 53.18           H  
ATOM    320  HD3 PRO A  21      -2.990   3.097  -0.455  1.00 53.18           H  
ATOM    321  N   HIS A  22      -1.136   3.344  -5.474  1.00 50.14           N  
ATOM    322  H   HIS A  22      -0.233   3.106  -5.091  1.00 50.14           H  
ATOM    323  CA  HIS A  22      -1.256   3.523  -6.914  1.00 50.14           C  
ATOM    324  HA  HIS A  22      -1.708   4.497  -7.102  1.00 50.14           H  
ATOM    325  C   HIS A  22      -2.148   2.390  -7.462  1.00 50.14           C  
ATOM    326  CB  HIS A  22       0.142   3.510  -7.561  1.00 50.14           C  
ATOM    327  HB2 HIS A  22       0.692   4.390  -7.226  1.00 50.14           H  
ATOM    328  HB3 HIS A  22       0.683   2.628  -7.218  1.00 50.14           H  
ATOM    329  O   HIS A  22      -1.824   1.213  -7.273  1.00 50.14           O  
ATOM    330  CG  HIS A  22       0.133   3.480  -9.074  1.00 50.14           C  
ATOM    331  CD2 HIS A  22       0.806   4.316  -9.923  1.00 50.14           C  
ATOM    332  HD2 HIS A  22       1.442   5.139  -9.634  1.00 50.14           H  
ATOM    333  ND1 HIS A  22      -0.523   2.565  -9.869  1.00 50.14           N  
ATOM    334  HD1 HIS A  22      -1.059   1.771  -9.550  1.00 50.14           H  
ATOM    335  CE1 HIS A  22      -0.305   2.873 -11.154  1.00 50.14           C  
ATOM    336  HE1 HIS A  22      -0.710   2.342 -12.003  1.00 50.14           H  
ATOM    337  NE2 HIS A  22       0.515   3.927 -11.235  1.00 50.14           N  
ATOM    338  N   PRO A  23      -3.232   2.690  -8.192  1.00 50.82           N  
ATOM    339  CA  PRO A  23      -4.070   1.672  -8.814  1.00 50.82           C  
ATOM    340  HA  PRO A  23      -4.291   0.874  -8.105  1.00 50.82           H  
ATOM    341  C   PRO A  23      -3.338   1.078 -10.026  1.00 50.82           C  
ATOM    342  CB  PRO A  23      -5.370   2.406  -9.164  1.00 50.82           C  
ATOM    343  HB2 PRO A  23      -6.046   2.355  -8.311  1.00 50.82           H  
ATOM    344  HB3 PRO A  23      -5.856   1.994 -10.048  1.00 50.82           H  
ATOM    345  O   PRO A  23      -3.377   1.640 -11.115  1.00 50.82           O  
ATOM    346  CG  PRO A  23      -4.942   3.860  -9.373  1.00 50.82           C  
ATOM    347  HG2 PRO A  23      -5.739   4.555  -9.105  1.00 50.82           H  
ATOM    348  HG3 PRO A  23      -4.646   4.007 -10.411  1.00 50.82           H  
ATOM    349  CD  PRO A  23      -3.725   4.029  -8.471  1.00 50.82           C  
ATOM    350  HD2 PRO A  23      -4.024   4.509  -7.539  1.00 50.82           H  
ATOM    351  HD3 PRO A  23      -2.969   4.627  -8.981  1.00 50.82           H  
ATOM    352  N   GLY A  24      -2.582  -0.013  -9.844  1.00 51.56           N  
ATOM    353  H   GLY A  24      -2.483  -0.386  -8.910  1.00 51.56           H  
ATOM    354  CA  GLY A  24      -1.901  -0.640 -10.987  1.00 51.56           C  
ATOM    355  HA2 GLY A  24      -1.357   0.132 -11.532  1.00 51.56           H  
ATOM    356  HA3 GLY A  24      -2.666  -1.020 -11.664  1.00 51.56           H  
ATOM    357  C   GLY A  24      -0.908  -1.781 -10.760  1.00 51.56           C  
ATOM    358  O   GLY A  24      -0.273  -2.166 -11.733  1.00 51.56           O  
ATOM    359  N   HIS A  25      -0.753  -2.354  -9.559  1.00 42.53           N  
ATOM    360  H   HIS A  25      -1.285  -2.030  -8.764  1.00 42.53           H  
ATOM    361  CA  HIS A  25       0.150  -3.503  -9.371  1.00 42.53           C  
ATOM    362  HA  HIS A  25       0.543  -3.787 -10.347  1.00 42.53           H  
ATOM    363  C   HIS A  25      -0.575  -4.734  -8.792  1.00 42.53           C  
ATOM    364  CB  HIS A  25       1.387  -3.098  -8.552  1.00 42.53           C  
ATOM    365  HB2 HIS A  25       1.415  -2.014  -8.435  1.00 42.53           H  
ATOM    366  HB3 HIS A  25       1.341  -3.533  -7.554  1.00 42.53           H  
ATOM    367  O   HIS A  25      -1.109  -4.656  -7.683  1.00 42.53           O  
ATOM    368  CG  HIS A  25       2.671  -3.522  -9.223  1.00 42.53           C  
ATOM    369  CD2 HIS A  25       3.472  -2.731 -10.004  1.00 42.53           C  
ATOM    370  HD2 HIS A  25       3.308  -1.690 -10.236  1.00 42.53           H  
ATOM    371  ND1 HIS A  25       3.226  -4.785  -9.224  1.00 42.53           N  
ATOM    372  HD1 HIS A  25       2.870  -5.604  -8.752  1.00 42.53           H  
ATOM    373  CE1 HIS A  25       4.341  -4.747  -9.974  1.00 42.53           C  
ATOM    374  HE1 HIS A  25       4.995  -5.585 -10.164  1.00 42.53           H  
ATOM    375  NE2 HIS A  25       4.532  -3.516 -10.465  1.00 42.53           N  
ATOM    376  N   PRO A  26      -0.581  -5.889  -9.491  1.00 54.49           N  
ATOM    377  CA  PRO A  26      -1.019  -7.162  -8.938  1.00 54.49           C  
ATOM    378  HA  PRO A  26      -1.875  -7.031  -8.275  1.00 54.49           H  
ATOM    379  C   PRO A  26       0.152  -7.763  -8.156  1.00 54.49           C  
ATOM    380  CB  PRO A  26      -1.436  -7.996 -10.152  1.00 54.49           C  
ATOM    381  HB2 PRO A  26      -2.461  -7.744 -10.425  1.00 54.49           H  
ATOM    382  HB3 PRO A  26      -1.347  -9.067  -9.971  1.00 54.49           H  
ATOM    383  O   PRO A  26       1.025  -8.425  -8.707  1.00 54.49           O  
ATOM    384  CG  PRO A  26      -0.488  -7.522 -11.255  1.00 54.49           C  
ATOM    385  HG2 PRO A  26      -0.967  -7.566 -12.234  1.00 54.49           H  
ATOM    386  HG3 PRO A  26       0.417  -8.129 -11.257  1.00 54.49           H  
ATOM    387  CD  PRO A  26      -0.140  -6.081 -10.869  1.00 54.49           C  
ATOM    388  HD2 PRO A  26      -0.673  -5.391 -11.523  1.00 54.49           H  
ATOM    389  HD3 PRO A  26       0.934  -5.923 -10.960  1.00 54.49           H  
ATOM    390  N   GLY A  27       0.233  -7.463  -6.866  1.00 43.19           N  
ATOM    391  H   GLY A  27      -0.426  -6.800  -6.483  1.00 43.19           H  
ATOM    392  CA  GLY A  27       1.354  -7.920  -6.052  1.00 43.19           C  
ATOM    393  HA2 GLY A  27       1.411  -9.008  -6.087  1.00 43.19           H  
ATOM    394  HA3 GLY A  27       2.284  -7.516  -6.452  1.00 43.19           H  
ATOM    395  C   GLY A  27       1.219  -7.483  -4.610  1.00 43.19           C  
ATOM    396  O   GLY A  27       1.999  -6.670  -4.128  1.00 43.19           O  
ATOM    397  N   TYR A  28       0.216  -8.019  -3.918  1.00 46.45           N  
ATOM    398  H   TYR A  28      -0.401  -8.663  -4.391  1.00 46.45           H  
ATOM    399  CA  TYR A  28       0.192  -7.999  -2.461  1.00 46.45           C  
ATOM    400  HA  TYR A  28       0.273  -6.973  -2.103  1.00 46.45           H  
ATOM    401  C   TYR A  28       1.394  -8.796  -1.934  1.00 46.45           C  
ATOM    402  CB  TYR A  28      -1.124  -8.610  -1.943  1.00 46.45           C  
ATOM    403  HB2 TYR A  28      -0.979  -8.902  -0.903  1.00 46.45           H  
ATOM    404  HB3 TYR A  28      -1.345  -9.522  -2.497  1.00 46.45           H  
ATOM    405  O   TYR A  28       1.281  -9.993  -1.680  1.00 46.45           O  
ATOM    406  CG  TYR A  28      -2.330  -7.696  -1.982  1.00 46.45           C  
ATOM    407  CD1 TYR A  28      -2.643  -6.913  -0.853  1.00 46.45           C  
ATOM    408  HD1 TYR A  28      -2.004  -6.940   0.018  1.00 46.45           H  
ATOM    409  CD2 TYR A  28      -3.165  -7.662  -3.115  1.00 46.45           C  
ATOM    410  HD2 TYR A  28      -2.938  -8.271  -3.978  1.00 46.45           H  
ATOM    411  CE1 TYR A  28      -3.790  -6.097  -0.852  1.00 46.45           C  
ATOM    412  HE1 TYR A  28      -4.030  -5.499   0.014  1.00 46.45           H  
ATOM    413  CE2 TYR A  28      -4.311  -6.843  -3.120  1.00 46.45           C  
ATOM    414  HE2 TYR A  28      -4.961  -6.808  -3.981  1.00 46.45           H  
ATOM    415  OH  TYR A  28      -5.738  -5.284  -1.996  1.00 46.45           O  
ATOM    416  HH  TYR A  28      -5.844  -4.791  -1.179  1.00 46.45           H  
ATOM    417  CZ  TYR A  28      -4.626  -6.063  -1.989  1.00 46.45           C  
ATOM    418  N   ILE A  29       2.536  -8.147  -1.714  1.00 49.79           N  
ATOM    419  H   ILE A  29       2.639  -7.209  -2.074  1.00 49.79           H  
ATOM    420  CA  ILE A  29       3.457  -8.618  -0.679  1.00 49.79           C  
ATOM    421  HA  ILE A  29       3.380  -9.703  -0.614  1.00 49.79           H  
ATOM    422  C   ILE A  29       2.937  -8.082   0.652  1.00 49.79           C  
ATOM    423  CB  ILE A  29       4.942  -8.359  -0.987  1.00 49.79           C  
ATOM    424  HB  ILE A  29       5.513  -8.667  -0.111  1.00 49.79           H  
ATOM    425  O   ILE A  29       3.136  -6.938   1.055  1.00 49.79           O  
ATOM    426  CG1 ILE A  29       5.266  -6.880  -1.269  1.00 49.79           C  
ATOM    427 HG12 ILE A  29       4.697  -6.522  -2.127  1.00 49.79           H  
ATOM    428 HG13 ILE A  29       4.997  -6.274  -0.404  1.00 49.79           H  
ATOM    429  CG2 ILE A  29       5.355  -9.279  -2.154  1.00 49.79           C  
ATOM    430 HG21 ILE A  29       6.434  -9.247  -2.303  1.00 49.79           H  
ATOM    431 HG22 ILE A  29       4.858  -8.967  -3.073  1.00 49.79           H  
ATOM    432 HG23 ILE A  29       5.083 -10.312  -1.936  1.00 49.79           H  
ATOM    433  CD1 ILE A  29       6.754  -6.660  -1.541  1.00 49.79           C  
ATOM    434 HD11 ILE A  29       7.358  -7.218  -0.825  1.00 49.79           H  
ATOM    435 HD12 ILE A  29       6.989  -5.596  -1.495  1.00 49.79           H  
ATOM    436 HD13 ILE A  29       6.999  -7.010  -2.544  1.00 49.79           H  
ATOM    437  N   ASN A  30       2.142  -8.923   1.300  1.00 43.45           N  
ATOM    438  H   ASN A  30       1.964  -9.816   0.861  1.00 43.45           H  
ATOM    439  CA  ASN A  30       1.633  -8.715   2.640  1.00 43.45           C  
ATOM    440  HA  ASN A  30       1.161  -7.734   2.699  1.00 43.45           H  
ATOM    441  C   ASN A  30       2.808  -8.753   3.637  1.00 43.45           C  
ATOM    442  CB  ASN A  30       0.568  -9.804   2.875  1.00 43.45           C  
ATOM    443  HB2 ASN A  30      -0.167  -9.750   2.072  1.00 43.45           H  
ATOM    444  HB3 ASN A  30       1.033 -10.789   2.842  1.00 43.45           H  
ATOM    445  O   ASN A  30       3.108  -9.792   4.213  1.00 43.45           O  
ATOM    446  CG  ASN A  30      -0.160  -9.678   4.199  1.00 43.45           C  
ATOM    447  ND2 ASN A  30      -1.404 -10.091   4.246  1.00 43.45           N  
ATOM    448 HD21 ASN A  30      -1.831 -10.523   3.440  1.00 43.45           H  
ATOM    449 HD22 ASN A  30      -1.875 -10.033   5.138  1.00 43.45           H  
ATOM    450  OD1 ASN A  30       0.352  -9.195   5.196  1.00 43.45           O  
ATOM    451  N   PHE A  31       3.475  -7.621   3.865  1.00 52.68           N  
ATOM    452  H   PHE A  31       3.338  -6.849   3.228  1.00 52.68           H  
ATOM    453  CA  PHE A  31       4.489  -7.506   4.925  1.00 52.68           C  
ATOM    454  HA  PHE A  31       5.158  -8.363   4.861  1.00 52.68           H  
ATOM    455  C   PHE A  31       3.894  -7.526   6.347  1.00 52.68           C  
ATOM    456  CB  PHE A  31       5.319  -6.234   4.709  1.00 52.68           C  
ATOM    457  HB2 PHE A  31       5.931  -6.057   5.594  1.00 52.68           H  
ATOM    458  HB3 PHE A  31       4.648  -5.380   4.610  1.00 52.68           H  
ATOM    459  O   PHE A  31       4.636  -7.467   7.326  1.00 52.68           O  
ATOM    460  CG  PHE A  31       6.264  -6.287   3.530  1.00 52.68           C  
ATOM    461  CD1 PHE A  31       7.389  -7.135   3.570  1.00 52.68           C  
ATOM    462  HD1 PHE A  31       7.545  -7.791   4.414  1.00 52.68           H  
ATOM    463  CD2 PHE A  31       6.066  -5.439   2.427  1.00 52.68           C  
ATOM    464  HD2 PHE A  31       5.207  -4.786   2.384  1.00 52.68           H  
ATOM    465  CE1 PHE A  31       8.322  -7.121   2.520  1.00 52.68           C  
ATOM    466  HE1 PHE A  31       9.184  -7.771   2.553  1.00 52.68           H  
ATOM    467  CE2 PHE A  31       7.017  -5.402   1.396  1.00 52.68           C  
ATOM    468  HE2 PHE A  31       6.887  -4.711   0.576  1.00 52.68           H  
ATOM    469  CZ  PHE A  31       8.146  -6.239   1.443  1.00 52.68           C  
ATOM    470  HZ  PHE A  31       8.880  -6.201   0.652  1.00 52.68           H  
ATOM    471  N   SER A  32       2.566  -7.586   6.495  1.00 48.91           N  
ATOM    472  H   SER A  32       1.995  -7.759   5.680  1.00 48.91           H  
ATOM    473  CA  SER A  32       1.895  -7.464   7.795  1.00 48.91           C  
ATOM    474  HA  SER A  32       2.572  -6.976   8.495  1.00 48.91           H  
ATOM    475  C   SER A  32       1.532  -8.796   8.459  1.00 48.91           C  
ATOM    476  CB  SER A  32       0.674  -6.549   7.680  1.00 48.91           C  
ATOM    477  HB2 SER A  32       0.058  -6.651   8.574  1.00 48.91           H  
ATOM    478  HB3 SER A  32       0.079  -6.821   6.808  1.00 48.91           H  
ATOM    479  O   SER A  32       1.296  -8.796   9.664  1.00 48.91           O  
ATOM    480  OG  SER A  32       1.105  -5.205   7.588  1.00 48.91           O  
ATOM    481  HG  SER A  32       1.682  -5.116   6.826  1.00 48.91           H  
ATOM    482  N   TYR A  33       1.530  -9.934   7.753  1.00 45.27           N  
ATOM    483  H   TYR A  33       1.649  -9.883   6.752  1.00 45.27           H  
ATOM    484  CA  TYR A  33       1.120 -11.213   8.361  1.00 45.27           C  
ATOM    485  HA  TYR A  33       0.508 -10.984   9.233  1.00 45.27           H  
ATOM    486  C   TYR A  33       2.273 -12.066   8.917  1.00 45.27           C  
ATOM    487  CB  TYR A  33       0.205 -11.997   7.409  1.00 45.27           C  
ATOM    488  HB2 TYR A  33       0.011 -11.419   6.505  1.00 45.27           H  
ATOM    489  HB3 TYR A  33       0.701 -12.916   7.096  1.00 45.27           H  
ATOM    490  O   TYR A  33       2.082 -12.775   9.908  1.00 45.27           O  
ATOM    491  CG  TYR A  33      -1.128 -12.332   8.050  1.00 45.27           C  
ATOM    492  CD1 TYR A  33      -1.336 -13.601   8.623  1.00 45.27           C  
ATOM    493  HD1 TYR A  33      -0.558 -14.350   8.580  1.00 45.27           H  
ATOM    494  CD2 TYR A  33      -2.138 -11.352   8.123  1.00 45.27           C  
ATOM    495  HD2 TYR A  33      -1.962 -10.368   7.713  1.00 45.27           H  
ATOM    496  CE1 TYR A  33      -2.559 -13.897   9.253  1.00 45.27           C  
ATOM    497  HE1 TYR A  33      -2.736 -14.871   9.686  1.00 45.27           H  
ATOM    498  CE2 TYR A  33      -3.364 -11.644   8.753  1.00 45.27           C  
ATOM    499  HE2 TYR A  33      -4.136 -10.892   8.814  1.00 45.27           H  
ATOM    500  OH  TYR A  33      -4.750 -13.215   9.932  1.00 45.27           O  
ATOM    501  HH  TYR A  33      -5.363 -12.477   9.925  1.00 45.27           H  
ATOM    502  CZ  TYR A  33      -3.575 -12.921   9.318  1.00 45.27           C  
ATOM    503  N   GLU A  34       3.487 -11.966   8.365  1.00 45.32           N  
ATOM    504  H   GLU A  34       3.604 -11.412   7.528  1.00 45.32           H  
ATOM    505  CA  GLU A  34       4.630 -12.766   8.847  1.00 45.32           C  
ATOM    506  HA  GLU A  34       4.288 -13.786   9.023  1.00 45.32           H  
ATOM    507  C   GLU A  34       5.195 -12.253  10.186  1.00 45.32           C  
ATOM    508  CB  GLU A  34       5.712 -12.836   7.760  1.00 45.32           C  
ATOM    509  HB2 GLU A  34       6.141 -11.844   7.617  1.00 45.32           H  
ATOM    510  HB3 GLU A  34       5.255 -13.157   6.824  1.00 45.32           H  
ATOM    511  O   GLU A  34       5.650 -13.037  11.018  1.00 45.32           O  
ATOM    512  CG  GLU A  34       6.822 -13.829   8.135  1.00 45.32           C  
ATOM    513  HG2 GLU A  34       6.384 -14.817   8.276  1.00 45.32           H  
ATOM    514  HG3 GLU A  34       7.284 -13.529   9.076  1.00 45.32           H  
ATOM    515  CD  GLU A  34       7.903 -13.881   7.057  1.00 45.32           C  
ATOM    516  OE1 GLU A  34       8.865 -13.089   7.180  1.00 45.32           O  
ATOM    517  OE2 GLU A  34       7.744 -14.697   6.124  1.00 45.32           O  
ATOM    518  N   LYS A  35       5.094 -10.948  10.473  1.00 48.48           N  
ATOM    519  H   LYS A  35       4.709 -10.339   9.765  1.00 48.48           H  
ATOM    520  CA  LYS A  35       5.637 -10.372  11.719  1.00 48.48           C  
ATOM    521  HA  LYS A  35       6.625 -10.806  11.870  1.00 48.48           H  
ATOM    522  C   LYS A  35       4.831 -10.742  12.974  1.00 48.48           C  
ATOM    523  CB  LYS A  35       5.797  -8.855  11.539  1.00 48.48           C  
ATOM    524  HB2 LYS A  35       4.818  -8.375  11.557  1.00 48.48           H  
ATOM    525  HB3 LYS A  35       6.252  -8.672  10.566  1.00 48.48           H  
ATOM    526  O   LYS A  35       5.338 -10.631  14.091  1.00 48.48           O  
ATOM    527  CG  LYS A  35       6.701  -8.243  12.621  1.00 48.48           C  
ATOM    528  HG2 LYS A  35       6.200  -8.278  13.589  1.00 48.48           H  
ATOM    529  HG3 LYS A  35       7.627  -8.815  12.677  1.00 48.48           H  
ATOM    530  CD  LYS A  35       7.037  -6.785  12.295  1.00 48.48           C  
ATOM    531  HD2 LYS A  35       7.482  -6.736  11.301  1.00 48.48           H  
ATOM    532  HD3 LYS A  35       6.121  -6.195  12.306  1.00 48.48           H  
ATOM    533  CE  LYS A  35       8.029  -6.244  13.329  1.00 48.48           C  
ATOM    534  HE2 LYS A  35       7.574  -6.316  14.317  1.00 48.48           H  
ATOM    535  HE3 LYS A  35       8.916  -6.878  13.322  1.00 48.48           H  
ATOM    536  NZ  LYS A  35       8.400  -4.838  13.033  1.00 48.48           N  
ATOM    537  HZ1 LYS A  35       8.824  -4.773  12.118  1.00 48.48           H  
ATOM    538  HZ2 LYS A  35       7.580  -4.250  13.042  1.00 48.48           H  
ATOM    539  HZ3 LYS A  35       9.055  -4.490  13.718  1.00 48.48           H  
ATOM    540  N   SER A  36       3.581 -11.178  12.805  1.00 44.95           N  
ATOM    541  H   SER A  36       3.237 -11.279  11.861  1.00 44.95           H  
ATOM    542  CA  SER A  36       2.695 -11.500  13.928  1.00 44.95           C  
ATOM    543  HA  SER A  36       2.930 -10.824  14.751  1.00 44.95           H  
ATOM    544  C   SER A  36       2.907 -12.925  14.461  1.00 44.95           C  
ATOM    545  CB  SER A  36       1.242 -11.226  13.525  1.00 44.95           C  
ATOM    546  HB2 SER A  36       0.884 -12.021  12.871  1.00 44.95           H  
ATOM    547  HB3 SER A  36       1.189 -10.280  12.986  1.00 44.95           H  
ATOM    548  O   SER A  36       2.832 -13.133  15.668  1.00 44.95           O  
ATOM    549  OG  SER A  36       0.416 -11.136  14.665  1.00 44.95           O  
ATOM    550  HG  SER A  36       0.774 -10.499  15.287  1.00 44.95           H  
ATOM    551  N   HIS A  37       3.284 -13.887  13.609  1.00 45.37           N  
ATOM    552  H   HIS A  37       3.408 -13.662  12.632  1.00 45.37           H  
ATOM    553  CA  HIS A  37       3.458 -15.287  14.028  1.00 45.37           C  
ATOM    554  HA  HIS A  37       2.736 -15.499  14.815  1.00 45.37           H  
ATOM    555  C   HIS A  37       4.832 -15.599  14.649  1.00 45.37           C  
ATOM    556  CB  HIS A  37       3.120 -16.225  12.860  1.00 45.37           C  
ATOM    557  HB2 HIS A  37       3.596 -15.873  11.946  1.00 45.37           H  
ATOM    558  HB3 HIS A  37       3.513 -17.218  13.080  1.00 45.37           H  
ATOM    559  O   HIS A  37       4.952 -16.584  15.374  1.00 45.37           O  
ATOM    560  CG  HIS A  37       1.631 -16.355  12.647  1.00 45.37           C  
ATOM    561  CD2 HIS A  37       0.843 -17.401  13.051  1.00 45.37           C  
ATOM    562  HD2 HIS A  37       1.181 -18.291  13.559  1.00 45.37           H  
ATOM    563  ND1 HIS A  37       0.799 -15.421  12.068  1.00 45.37           N  
ATOM    564  HD1 HIS A  37       1.082 -14.564  11.614  1.00 45.37           H  
ATOM    565  CE1 HIS A  37      -0.458 -15.890  12.134  1.00 45.37           C  
ATOM    566  HE1 HIS A  37      -1.332 -15.381  11.755  1.00 45.37           H  
ATOM    567  NE2 HIS A  37      -0.480 -17.097  12.717  1.00 45.37           N  
ATOM    568  N   SER A  38       5.857 -14.761  14.450  1.00 46.89           N  
ATOM    569  H   SER A  38       5.747 -13.984  13.814  1.00 46.89           H  
ATOM    570  CA  SER A  38       7.171 -14.952  15.093  1.00 46.89           C  
ATOM    571  HA  SER A  38       7.322 -16.020  15.247  1.00 46.89           H  
ATOM    572  C   SER A  38       7.301 -14.305  16.479  1.00 46.89           C  
ATOM    573  CB  SER A  38       8.302 -14.495  14.172  1.00 46.89           C  
ATOM    574  HB2 SER A  38       9.255 -14.829  14.581  1.00 46.89           H  
ATOM    575  HB3 SER A  38       8.167 -14.944  13.188  1.00 46.89           H  
ATOM    576  O   SER A  38       8.322 -14.482  17.137  1.00 46.89           O  
ATOM    577  OG  SER A  38       8.317 -13.087  14.054  1.00 46.89           O  
ATOM    578  HG  SER A  38       8.888 -12.866  13.315  1.00 46.89           H  
ATOM    579  N   ASN A  39       6.276 -13.587  16.956  1.00 50.09           N  
ATOM    580  H   ASN A  39       5.458 -13.482  16.373  1.00 50.09           H  
ATOM    581  CA  ASN A  39       6.264 -12.973  18.293  1.00 50.09           C  
ATOM    582  HA  ASN A  39       7.291 -12.768  18.593  1.00 50.09           H  
ATOM    583  C   ASN A  39       5.720 -13.898  19.398  1.00 50.09           C  
ATOM    584  CB  ASN A  39       5.515 -11.627  18.238  1.00 50.09           C  
ATOM    585  HB2 ASN A  39       5.008 -11.448  19.186  1.00 50.09           H  
ATOM    586  HB3 ASN A  39       4.758 -11.633  17.453  1.00 50.09           H  
ATOM    587  O   ASN A  39       5.709 -13.511  20.564  1.00 50.09           O  
ATOM    588  CG  ASN A  39       6.475 -10.474  18.040  1.00 50.09           C  
ATOM    589  ND2 ASN A  39       6.649 -10.001  16.827  1.00 50.09           N  
ATOM    590 HD21 ASN A  39       7.379  -9.308  16.738  1.00 50.09           H  
ATOM    591 HD22 ASN A  39       6.187 -10.422  16.034  1.00 50.09           H  
ATOM    592  OD1 ASN A  39       7.103  -9.987  18.963  1.00 50.09           O  
ATOM    593  N   ALA A  40       5.266 -15.108  19.056  1.00 46.87           N  
ATOM    594  H   ALA A  40       5.274 -15.372  18.081  1.00 46.87           H  
ATOM    595  CA  ALA A  40       4.658 -16.032  20.017  1.00 46.87           C  
ATOM    596  HA  ALA A  40       4.272 -15.457  20.859  1.00 46.87           H  
ATOM    597  C   ALA A  40       5.637 -17.055  20.623  1.00 46.87           C  
ATOM    598  CB  ALA A  40       3.451 -16.695  19.349  1.00 46.87           C  
ATOM    599  HB1 ALA A  40       2.948 -17.347  20.064  1.00 46.87           H  
ATOM    600  HB2 ALA A  40       3.776 -17.288  18.494  1.00 46.87           H  
ATOM    601  HB3 ALA A  40       2.748 -15.933  19.013  1.00 46.87           H  
ATOM    602  O   ALA A  40       5.260 -17.786  21.537  1.00 46.87           O  
ATOM    603  N   ILE A  41       6.892 -17.105  20.164  1.00 47.16           N  
ATOM    604  H   ILE A  41       7.180 -16.444  19.457  1.00 47.16           H  
ATOM    605  CA  ILE A  41       7.925 -17.907  20.823  1.00 47.16           C  
ATOM    606  HA  ILE A  41       7.444 -18.669  21.436  1.00 47.16           H  
ATOM    607  C   ILE A  41       8.678 -16.977  21.766  1.00 47.16           C  
ATOM    608  CB  ILE A  41       8.804 -18.689  19.829  1.00 47.16           C  
ATOM    609  HB  ILE A  41       9.294 -17.986  19.155  1.00 47.16           H  
ATOM    610  O   ILE A  41       9.396 -16.074  21.354  1.00 47.16           O  
ATOM    611  CG1 ILE A  41       7.900 -19.644  19.010  1.00 47.16           C  
ATOM    612 HG12 ILE A  41       7.436 -20.370  19.678  1.00 47.16           H  
ATOM    613 HG13 ILE A  41       7.103 -19.072  18.535  1.00 47.16           H  
ATOM    614  CG2 ILE A  41       9.880 -19.486  20.596  1.00 47.16           C  
ATOM    615 HG21 ILE A  41       9.414 -20.210  21.265  1.00 47.16           H  
ATOM    616 HG22 ILE A  41      10.533 -20.010  19.898  1.00 47.16           H  
ATOM    617 HG23 ILE A  41      10.508 -18.813  21.180  1.00 47.16           H  
ATOM    618  CD1 ILE A  41       8.621 -20.397  17.889  1.00 47.16           C  
ATOM    619 HD11 ILE A  41       9.140 -19.689  17.242  1.00 47.16           H  
ATOM    620 HD12 ILE A  41       9.336 -21.107  18.303  1.00 47.16           H  
ATOM    621 HD13 ILE A  41       7.890 -20.947  17.297  1.00 47.16           H  
ATOM    622  N   ASN A  42       8.424 -17.198  23.048  1.00 51.36           N  
ATOM    623  H   ASN A  42       7.746 -17.923  23.236  1.00 51.36           H  
ATOM    624  CA  ASN A  42       9.111 -16.647  24.201  1.00 51.36           C  
ATOM    625  HA  ASN A  42       8.764 -15.630  24.387  1.00 51.36           H  
ATOM    626  C   ASN A  42      10.635 -16.646  23.967  1.00 51.36           C  
ATOM    627  CB  ASN A  42       8.688 -17.586  25.354  1.00 51.36           C  
ATOM    628  HB2 ASN A  42       7.642 -17.867  25.237  1.00 51.36           H  
ATOM    629  HB3 ASN A  42       9.271 -18.506  25.326  1.00 51.36           H  
ATOM    630  O   ASN A  42      11.259 -17.706  24.002  1.00 51.36           O  
ATOM    631  CG  ASN A  42       8.837 -16.981  26.728  1.00 51.36           C  
ATOM    632  ND2 ASN A  42       7.748 -16.552  27.324  1.00 51.36           N  
ATOM    633 HD21 ASN A  42       6.844 -16.637  26.881  1.00 51.36           H  
ATOM    634 HD22 ASN A  42       7.882 -16.169  28.248  1.00 51.36           H  
ATOM    635  OD1 ASN A  42       9.909 -16.878  27.286  1.00 51.36           O  
ATOM    636  N   ILE A  43      11.239 -15.488  23.690  1.00 45.66           N  
ATOM    637  H   ILE A  43      10.685 -14.655  23.550  1.00 45.66           H  
ATOM    638  CA  ILE A  43      12.696 -15.370  23.678  1.00 45.66           C  
ATOM    639  HA  ILE A  43      13.111 -16.299  24.068  1.00 45.66           H  
ATOM    640  C   ILE A  43      13.093 -14.286  24.669  1.00 45.66           C  
ATOM    641  CB  ILE A  43      13.313 -15.241  22.272  1.00 45.66           C  
ATOM    642  HB  ILE A  43      13.045 -14.278  21.839  1.00 45.66           H  
ATOM    643  O   ILE A  43      13.011 -13.083  24.422  1.00 45.66           O  
ATOM    644  CG1 ILE A  43      12.869 -16.385  21.332  1.00 45.66           C  
ATOM    645 HG12 ILE A  43      11.780 -16.399  21.283  1.00 45.66           H  
ATOM    646 HG13 ILE A  43      13.188 -17.344  21.739  1.00 45.66           H  
ATOM    647  CG2 ILE A  43      14.832 -15.345  22.441  1.00 45.66           C  
ATOM    648 HG21 ILE A  43      15.104 -16.317  22.854  1.00 45.66           H  
ATOM    649 HG22 ILE A  43      15.186 -14.568  23.119  1.00 45.66           H  
ATOM    650 HG23 ILE A  43      15.307 -15.232  21.466  1.00 45.66           H  
ATOM    651  CD1 ILE A  43      13.364 -16.264  19.885  1.00 45.66           C  
ATOM    652 HD11 ILE A  43      14.440 -16.433  19.827  1.00 45.66           H  
ATOM    653 HD12 ILE A  43      13.122 -15.277  19.491  1.00 45.66           H  
ATOM    654 HD13 ILE A  43      12.867 -17.019  19.275  1.00 45.66           H  
ATOM    655  N   ASP A  44      13.473 -14.809  25.826  1.00 42.77           N  
ATOM    656  H   ASP A  44      13.367 -15.811  25.902  1.00 42.77           H  
ATOM    657  CA  ASP A  44      14.175 -14.196  26.932  1.00 42.77           C  
ATOM    658  HA  ASP A  44      13.440 -13.744  27.598  1.00 42.77           H  
ATOM    659  C   ASP A  44      15.186 -13.115  26.496  1.00 42.77           C  
ATOM    660  CB  ASP A  44      14.850 -15.360  27.674  1.00 42.77           C  
ATOM    661  HB2 ASP A  44      14.105 -16.121  27.909  1.00 42.77           H  
ATOM    662  HB3 ASP A  44      15.606 -15.811  27.032  1.00 42.77           H  
ATOM    663  O   ASP A  44      15.800 -13.160  25.425  1.00 42.77           O  
ATOM    664  CG  ASP A  44      15.489 -14.894  28.971  1.00 42.77           C  
ATOM    665  OD1 ASP A  44      16.724 -14.683  28.955  1.00 42.77           O  
ATOM    666  OD2 ASP A  44      14.719 -14.605  29.910  1.00 42.77           O  
ATOM    667  N   ARG A  45      15.351 -12.129  27.378  1.00 53.73           N  
ATOM    668  H   ARG A  45      14.895 -12.311  28.261  1.00 53.73           H  
ATOM    669  CA  ARG A  45      16.082 -10.851  27.282  1.00 53.73           C  
ATOM    670  HA  ARG A  45      15.522 -10.187  26.622  1.00 53.73           H  
ATOM    671  C   ARG A  45      17.523 -10.926  26.732  1.00 53.73           C  
ATOM    672  CB  ARG A  45      16.046 -10.319  28.724  1.00 53.73           C  
ATOM    673  HB2 ARG A  45      15.065 -10.536  29.147  1.00 53.73           H  
ATOM    674  HB3 ARG A  45      16.781 -10.871  29.309  1.00 53.73           H  
ATOM    675  O   ARG A  45      18.151  -9.891  26.517  1.00 53.73           O  
ATOM    676  CG  ARG A  45      16.276  -8.818  28.912  1.00 53.73           C  
ATOM    677  HG2 ARG A  45      15.514  -8.256  28.372  1.00 53.73           H  
ATOM    678  HG3 ARG A  45      17.267  -8.537  28.555  1.00 53.73           H  
ATOM    679  CD  ARG A  45      16.173  -8.539  30.417  1.00 53.73           C  
ATOM    680  HD2 ARG A  45      15.196  -8.872  30.767  1.00 53.73           H  
ATOM    681  HD3 ARG A  45      16.942  -9.117  30.930  1.00 53.73           H  
ATOM    682  NE  ARG A  45      16.341  -7.112  30.738  1.00 53.73           N  
ATOM    683  HE  ARG A  45      16.529  -6.490  29.964  1.00 53.73           H  
ATOM    684  NH1 ARG A  45      16.049  -7.320  33.005  1.00 53.73           N  
ATOM    685 HH11 ARG A  45      16.002  -6.912  33.928  1.00 53.73           H  
ATOM    686 HH12 ARG A  45      15.930  -8.316  32.887  1.00 53.73           H  
ATOM    687  NH2 ARG A  45      16.423  -5.305  32.122  1.00 53.73           N  
ATOM    688 HH21 ARG A  45      16.367  -4.912  33.051  1.00 53.73           H  
ATOM    689 HH22 ARG A  45      16.597  -4.704  31.329  1.00 53.73           H  
ATOM    690  CZ  ARG A  45      16.270  -6.588  31.948  1.00 53.73           C  
ATOM    691  N   THR A  46      18.046 -12.119  26.480  1.00 50.89           N  
ATOM    692  H   THR A  46      17.440 -12.913  26.630  1.00 50.89           H  
ATOM    693  CA  THR A  46      19.363 -12.419  25.910  1.00 50.89           C  
ATOM    694  HA  THR A  46      20.055 -11.634  26.217  1.00 50.89           H  
ATOM    695  C   THR A  46      19.419 -12.434  24.370  1.00 50.89           C  
ATOM    696  CB  THR A  46      19.881 -13.750  26.492  1.00 50.89           C  
ATOM    697  HB  THR A  46      20.541 -14.219  25.762  1.00 50.89           H  
ATOM    698  O   THR A  46      20.501 -12.236  23.815  1.00 50.89           O  
ATOM    699  CG2 THR A  46      20.688 -13.523  27.766  1.00 50.89           C  
ATOM    700 HG21 THR A  46      21.558 -12.903  27.548  1.00 50.89           H  
ATOM    701 HG22 THR A  46      21.029 -14.484  28.151  1.00 50.89           H  
ATOM    702 HG23 THR A  46      20.068 -13.036  28.518  1.00 50.89           H  
ATOM    703  OG1 THR A  46      18.828 -14.650  26.788  1.00 50.89           O  
ATOM    704  HG1 THR A  46      18.451 -14.503  27.659  1.00 50.89           H  
ATOM    705  N   ALA A  47      18.304 -12.562  23.635  1.00 52.65           N  
ATOM    706  H   ALA A  47      17.438 -12.779  24.107  1.00 52.65           H  
ATOM    707  CA  ALA A  47      18.347 -12.589  22.157  1.00 52.65           C  
ATOM    708  HA  ALA A  47      19.249 -13.121  21.854  1.00 52.65           H  
ATOM    709  C   ALA A  47      18.404 -11.219  21.462  1.00 52.65           C  
ATOM    710  CB  ALA A  47      17.174 -13.395  21.637  1.00 52.65           C  
ATOM    711  HB1 ALA A  47      16.238 -12.928  21.943  1.00 52.65           H  
ATOM    712  HB2 ALA A  47      17.265 -14.402  22.045  1.00 52.65           H  
ATOM    713  HB3 ALA A  47      17.209 -13.456  20.549  1.00 52.65           H  
ATOM    714  O   ALA A  47      18.693 -11.135  20.262  1.00 52.65           O  
ATOM    715  N   LEU A  48      18.188 -10.131  22.205  1.00 53.58           N  
ATOM    716  H   LEU A  48      17.941 -10.258  23.176  1.00 53.58           H  
ATOM    717  CA  LEU A  48      18.316  -8.771  21.671  1.00 53.58           C  
ATOM    718  HA  LEU A  48      17.755  -8.710  20.738  1.00 53.58           H  
ATOM    719  C   LEU A  48      19.763  -8.411  21.302  1.00 53.58           C  
ATOM    720  CB  LEU A  48      17.726  -7.766  22.676  1.00 53.58           C  
ATOM    721  HB2 LEU A  48      18.165  -7.953  23.656  1.00 53.58           H  
ATOM    722  HB3 LEU A  48      18.012  -6.758  22.373  1.00 53.58           H  
ATOM    723  O   LEU A  48      19.970  -7.483  20.527  1.00 53.58           O  
ATOM    724  CG  LEU A  48      16.190  -7.815  22.787  1.00 53.58           C  
ATOM    725  HG  LEU A  48      15.873  -8.832  23.019  1.00 53.58           H  
ATOM    726  CD1 LEU A  48      15.735  -6.900  23.923  1.00 53.58           C  
ATOM    727 HD11 LEU A  48      14.651  -6.958  24.026  1.00 53.58           H  
ATOM    728 HD12 LEU A  48      16.191  -7.224  24.858  1.00 53.58           H  
ATOM    729 HD13 LEU A  48      16.024  -5.870  23.714  1.00 53.58           H  
ATOM    730  CD2 LEU A  48      15.498  -7.355  21.499  1.00 53.58           C  
ATOM    731 HD21 LEU A  48      14.420  -7.322  21.657  1.00 53.58           H  
ATOM    732 HD22 LEU A  48      15.693  -8.060  20.691  1.00 53.58           H  
ATOM    733 HD23 LEU A  48      15.849  -6.364  21.214  1.00 53.58           H  
ATOM    734  N   VAL A  49      20.758  -9.153  21.802  1.00 54.09           N  
ATOM    735  H   VAL A  49      20.529  -9.896  22.447  1.00 54.09           H  
ATOM    736  CA  VAL A  49      22.176  -8.865  21.532  1.00 54.09           C  
ATOM    737  HA  VAL A  49      22.275  -7.797  21.340  1.00 54.09           H  
ATOM    738  C   VAL A  49      22.684  -9.564  20.261  1.00 54.09           C  
ATOM    739  CB  VAL A  49      23.042  -9.162  22.774  1.00 54.09           C  
ATOM    740  HB  VAL A  49      23.032 -10.234  22.970  1.00 54.09           H  
ATOM    741  O   VAL A  49      23.518  -8.998  19.561  1.00 54.09           O  
ATOM    742  CG1 VAL A  49      24.494  -8.709  22.575  1.00 54.09           C  
ATOM    743 HG11 VAL A  49      25.068  -8.889  23.484  1.00 54.09           H  
ATOM    744 HG12 VAL A  49      24.959  -9.273  21.767  1.00 54.09           H  
ATOM    745 HG13 VAL A  49      24.528  -7.646  22.334  1.00 54.09           H  
ATOM    746  CG2 VAL A  49      22.504  -8.428  24.015  1.00 54.09           C  
ATOM    747 HG21 VAL A  49      21.518  -8.804  24.284  1.00 54.09           H  
ATOM    748 HG22 VAL A  49      22.444  -7.357  23.820  1.00 54.09           H  
ATOM    749 HG23 VAL A  49      23.168  -8.600  24.862  1.00 54.09           H  
ATOM    750  N   LEU A  50      22.156 -10.742  19.891  1.00 54.12           N  
ATOM    751  H   LEU A  50      21.457 -11.165  20.485  1.00 54.12           H  
ATOM    752  CA  LEU A  50      22.608 -11.470  18.687  1.00 54.12           C  
ATOM    753  HA  LEU A  50      23.602 -11.108  18.423  1.00 54.12           H  
ATOM    754  C   LEU A  50      21.776 -11.212  17.416  1.00 54.12           C  
ATOM    755  CB  LEU A  50      22.729 -12.982  18.975  1.00 54.12           C  
ATOM    756  HB2 LEU A  50      22.009 -13.293  19.732  1.00 54.12           H  
ATOM    757  HB3 LEU A  50      22.469 -13.513  18.059  1.00 54.12           H  
ATOM    758  O   LEU A  50      22.259 -11.441  16.306  1.00 54.12           O  
ATOM    759  CG  LEU A  50      24.158 -13.410  19.374  1.00 54.12           C  
ATOM    760  HG  LEU A  50      24.888 -12.736  18.924  1.00 54.12           H  
ATOM    761  CD1 LEU A  50      24.350 -13.402  20.889  1.00 54.12           C  
ATOM    762 HD11 LEU A  50      25.388 -13.632  21.129  1.00 54.12           H  
ATOM    763 HD12 LEU A  50      23.700 -14.142  21.358  1.00 54.12           H  
ATOM    764 HD13 LEU A  50      24.113 -12.414  21.285  1.00 54.12           H  
ATOM    765  CD2 LEU A  50      24.458 -14.814  18.851  1.00 54.12           C  
ATOM    766 HD21 LEU A  50      23.737 -15.524  19.258  1.00 54.12           H  
ATOM    767 HD22 LEU A  50      25.461 -15.112  19.155  1.00 54.12           H  
ATOM    768 HD23 LEU A  50      24.404 -14.826  17.763  1.00 54.12           H  
ATOM    769  N   THR A  51      20.547 -10.715  17.541  1.00 58.87           N  
ATOM    770  H   THR A  51      20.183 -10.581  18.474  1.00 58.87           H  
ATOM    771  CA  THR A  51      19.630 -10.545  16.397  1.00 58.87           C  
ATOM    772  HA  THR A  51      19.787 -11.399  15.737  1.00 58.87           H  
ATOM    773  C   THR A  51      19.868  -9.295  15.520  1.00 58.87           C  
ATOM    774  CB  THR A  51      18.170 -10.652  16.866  1.00 58.87           C  
ATOM    775  HB  THR A  51      17.898  -9.767  17.442  1.00 58.87           H  
ATOM    776  O   THR A  51      19.610  -9.383  14.314  1.00 58.87           O  
ATOM    777  CG2 THR A  51      17.188 -10.837  15.709  1.00 58.87           C  
ATOM    778 HG21 THR A  51      17.144  -9.934  15.101  1.00 58.87           H  
ATOM    779 HG22 THR A  51      17.492 -11.682  15.091  1.00 58.87           H  
ATOM    780 HG23 THR A  51      16.192 -11.032  16.108  1.00 58.87           H  
ATOM    781  OG1 THR A  51      18.026 -11.796  17.677  1.00 58.87           O  
ATOM    782  HG1 THR A  51      18.202 -11.559  18.590  1.00 58.87           H  
ATOM    783  N   PRO A  52      20.419  -8.157  16.006  1.00 58.10           N  
ATOM    784  CA  PRO A  52      20.611  -6.975  15.156  1.00 58.10           C  
ATOM    785  HA  PRO A  52      19.648  -6.682  14.738  1.00 58.10           H  
ATOM    786  C   PRO A  52      21.595  -7.224  14.007  1.00 58.10           C  
ATOM    787  CB  PRO A  52      21.117  -5.858  16.077  1.00 58.10           C  
ATOM    788  HB2 PRO A  52      20.673  -4.895  15.821  1.00 58.10           H  
ATOM    789  HB3 PRO A  52      22.204  -5.793  16.033  1.00 58.10           H  
ATOM    790  O   PRO A  52      21.382  -6.750  12.893  1.00 58.10           O  
ATOM    791  CG  PRO A  52      20.708  -6.308  17.476  1.00 58.10           C  
ATOM    792  HG2 PRO A  52      21.382  -5.927  18.243  1.00 58.10           H  
ATOM    793  HG3 PRO A  52      19.684  -5.994  17.677  1.00 58.10           H  
ATOM    794  CD  PRO A  52      20.760  -7.828  17.383  1.00 58.10           C  
ATOM    795  HD2 PRO A  52      20.047  -8.256  18.088  1.00 58.10           H  
ATOM    796  HD3 PRO A  52      21.770  -8.173  17.604  1.00 58.10           H  
ATOM    797  N   LEU A  53      22.645  -8.019  14.251  1.00 64.16           N  
ATOM    798  H   LEU A  53      22.759  -8.382  15.187  1.00 64.16           H  
ATOM    799  CA  LEU A  53      23.687  -8.300  13.260  1.00 64.16           C  
ATOM    800  HA  LEU A  53      23.995  -7.350  12.825  1.00 64.16           H  
ATOM    801  C   LEU A  53      23.172  -9.185  12.114  1.00 64.16           C  
ATOM    802  CB  LEU A  53      24.886  -8.935  13.989  1.00 64.16           C  
ATOM    803  HB2 LEU A  53      24.587  -9.911  14.370  1.00 64.16           H  
ATOM    804  HB3 LEU A  53      25.150  -8.311  14.843  1.00 64.16           H  
ATOM    805  O   LEU A  53      23.523  -8.971  10.953  1.00 64.16           O  
ATOM    806  CG  LEU A  53      26.141  -9.106  13.111  1.00 64.16           C  
ATOM    807  HG  LEU A  53      25.897  -9.712  12.237  1.00 64.16           H  
ATOM    808  CD1 LEU A  53      26.707  -7.763  12.646  1.00 64.16           C  
ATOM    809 HD11 LEU A  53      27.645  -7.923  12.113  1.00 64.16           H  
ATOM    810 HD12 LEU A  53      26.893  -7.115  13.502  1.00 64.16           H  
ATOM    811 HD13 LEU A  53      26.012  -7.274  11.963  1.00 64.16           H  
ATOM    812  CD2 LEU A  53      27.225  -9.835  13.903  1.00 64.16           C  
ATOM    813 HD21 LEU A  53      27.510  -9.247  14.776  1.00 64.16           H  
ATOM    814 HD22 LEU A  53      28.103  -9.989  13.276  1.00 64.16           H  
ATOM    815 HD23 LEU A  53      26.856 -10.806  14.233  1.00 64.16           H  
ATOM    816  N   LYS A  54      22.300 -10.153  12.423  1.00 58.58           N  
ATOM    817  H   LYS A  54      22.034 -10.253  13.392  1.00 58.58           H  
ATOM    818  CA  LYS A  54      21.667 -11.021  11.418  1.00 58.58           C  
ATOM    819  HA  LYS A  54      22.427 -11.345  10.706  1.00 58.58           H  
ATOM    820  C   LYS A  54      20.638 -10.266  10.576  1.00 58.58           C  
ATOM    821  CB  LYS A  54      21.047 -12.249  12.107  1.00 58.58           C  
ATOM    822  HB2 LYS A  54      20.451 -11.913  12.955  1.00 58.58           H  
ATOM    823  HB3 LYS A  54      20.367 -12.746  11.414  1.00 58.58           H  
ATOM    824  O   LYS A  54      20.585 -10.482   9.368  1.00 58.58           O  
ATOM    825  CG  LYS A  54      22.093 -13.263  12.608  1.00 58.58           C  
ATOM    826  HG2 LYS A  54      21.587 -13.988  13.246  1.00 58.58           H  
ATOM    827  HG3 LYS A  54      22.825 -12.743  13.226  1.00 58.58           H  
ATOM    828  CD  LYS A  54      22.837 -14.032  11.499  1.00 58.58           C  
ATOM    829  HD2 LYS A  54      23.331 -13.331  10.826  1.00 58.58           H  
ATOM    830  HD3 LYS A  54      23.605 -14.641  11.974  1.00 58.58           H  
ATOM    831  CE  LYS A  54      21.891 -14.949  10.706  1.00 58.58           C  
ATOM    832  HE2 LYS A  54      21.390 -15.618  11.406  1.00 58.58           H  
ATOM    833  HE3 LYS A  54      21.128 -14.335  10.229  1.00 58.58           H  
ATOM    834  NZ  LYS A  54      22.617 -15.737   9.678  1.00 58.58           N  
ATOM    835  HZ1 LYS A  54      23.319 -16.324  10.105  1.00 58.58           H  
ATOM    836  HZ2 LYS A  54      23.069 -15.123   9.015  1.00 58.58           H  
ATOM    837  HZ3 LYS A  54      21.975 -16.327   9.169  1.00 58.58           H  
ATOM    838  N   TRP A  55      19.885  -9.348  11.183  1.00 63.55           N  
ATOM    839  H   TRP A  55      19.958  -9.246  12.185  1.00 63.55           H  
ATOM    840  CA  TRP A  55      18.973  -8.455  10.461  1.00 63.55           C  
ATOM    841  HA  TRP A  55      18.318  -9.046   9.821  1.00 63.55           H  
ATOM    842  C   TRP A  55      19.731  -7.481   9.548  1.00 63.55           C  
ATOM    843  CB  TRP A  55      18.106  -7.714  11.481  1.00 63.55           C  
ATOM    844  HB2 TRP A  55      17.538  -8.444  12.057  1.00 63.55           H  
ATOM    845  HB3 TRP A  55      18.750  -7.176  12.177  1.00 63.55           H  
ATOM    846  O   TRP A  55      19.377  -7.324   8.380  1.00 63.55           O  
ATOM    847  CG  TRP A  55      17.149  -6.739  10.876  1.00 63.55           C  
ATOM    848  CD1 TRP A  55      15.960  -7.048  10.311  1.00 63.55           C  
ATOM    849  HD1 TRP A  55      15.555  -8.046  10.229  1.00 63.55           H  
ATOM    850  CD2 TRP A  55      17.301  -5.294  10.731  1.00 63.55           C  
ATOM    851  CE2 TRP A  55      16.142  -4.787  10.072  1.00 63.55           C  
ATOM    852  CE3 TRP A  55      18.297  -4.362  11.097  1.00 63.55           C  
ATOM    853  HE3 TRP A  55      19.191  -4.712  11.593  1.00 63.55           H  
ATOM    854  NE1 TRP A  55      15.367  -5.900   9.825  1.00 63.55           N  
ATOM    855  HE1 TRP A  55      14.500  -5.895   9.308  1.00 63.55           H  
ATOM    856  CH2 TRP A  55      16.955  -2.518  10.217  1.00 63.55           C  
ATOM    857  HH2 TRP A  55      16.831  -1.462  10.025  1.00 63.55           H  
ATOM    858  CZ2 TRP A  55      15.967  -3.424   9.801  1.00 63.55           C  
ATOM    859  HZ2 TRP A  55      15.087  -3.075   9.282  1.00 63.55           H  
ATOM    860  CZ3 TRP A  55      18.118  -2.986  10.859  1.00 63.55           C  
ATOM    861  HZ3 TRP A  55      18.877  -2.282  11.166  1.00 63.55           H  
ATOM    862  N   TYR A  56      20.834  -6.903  10.034  1.00 63.71           N  
ATOM    863  H   TYR A  56      21.058  -7.019  11.012  1.00 63.71           H  
ATOM    864  CA  TYR A  56      21.656  -5.995   9.236  1.00 63.71           C  
ATOM    865  HA  TYR A  56      21.005  -5.216   8.839  1.00 63.71           H  
ATOM    866  C   TYR A  56      22.301  -6.703   8.036  1.00 63.71           C  
ATOM    867  CB  TYR A  56      22.702  -5.324  10.130  1.00 63.71           C  
ATOM    868  HB2 TYR A  56      22.220  -4.993  11.050  1.00 63.71           H  
ATOM    869  HB3 TYR A  56      23.472  -6.046  10.402  1.00 63.71           H  
ATOM    870  O   TYR A  56      22.265  -6.164   6.931  1.00 63.71           O  
ATOM    871  CG  TYR A  56      23.334  -4.112   9.480  1.00 63.71           C  
ATOM    872  CD1 TYR A  56      24.581  -4.213   8.833  1.00 63.71           C  
ATOM    873  HD1 TYR A  56      25.098  -5.160   8.800  1.00 63.71           H  
ATOM    874  CD2 TYR A  56      22.652  -2.880   9.510  1.00 63.71           C  
ATOM    875  HD2 TYR A  56      21.691  -2.804   9.997  1.00 63.71           H  
ATOM    876  CE1 TYR A  56      25.153  -3.078   8.226  1.00 63.71           C  
ATOM    877  HE1 TYR A  56      26.110  -3.153   7.731  1.00 63.71           H  
ATOM    878  CE2 TYR A  56      23.221  -1.745   8.906  1.00 63.71           C  
ATOM    879  HE2 TYR A  56      22.711  -0.793   8.924  1.00 63.71           H  
ATOM    880  OH  TYR A  56      25.016  -0.737   7.690  1.00 63.71           O  
ATOM    881  HH  TYR A  56      25.862  -0.916   7.274  1.00 63.71           H  
ATOM    882  CZ  TYR A  56      24.473  -1.840   8.266  1.00 63.71           C  
ATOM    883  N   GLN A  57      22.792  -7.942   8.208  1.00 59.99           N  
ATOM    884  H   GLN A  57      22.827  -8.323   9.143  1.00 59.99           H  
ATOM    885  CA  GLN A  57      23.269  -8.772   7.089  1.00 59.99           C  
ATOM    886  HA  GLN A  57      24.082  -8.236   6.600  1.00 59.99           H  
ATOM    887  C   GLN A  57      22.198  -9.008   6.012  1.00 59.99           C  
ATOM    888  CB  GLN A  57      23.809 -10.130   7.572  1.00 59.99           C  
ATOM    889  HB2 GLN A  57      23.478 -10.889   6.863  1.00 59.99           H  
ATOM    890  HB3 GLN A  57      23.394 -10.391   8.545  1.00 59.99           H  
ATOM    891  O   GLN A  57      22.528  -9.069   4.829  1.00 59.99           O  
ATOM    892  CG  GLN A  57      25.348 -10.157   7.629  1.00 59.99           C  
ATOM    893  HG2 GLN A  57      25.676  -9.688   8.557  1.00 59.99           H  
ATOM    894  HG3 GLN A  57      25.759  -9.587   6.796  1.00 59.99           H  
ATOM    895  CD  GLN A  57      25.937 -11.563   7.522  1.00 59.99           C  
ATOM    896  NE2 GLN A  57      27.170 -11.758   7.935  1.00 59.99           N  
ATOM    897 HE21 GLN A  57      27.723 -10.991   8.290  1.00 59.99           H  
ATOM    898 HE22 GLN A  57      27.549 -12.684   7.797  1.00 59.99           H  
ATOM    899  OE1 GLN A  57      25.326 -12.514   7.061  1.00 59.99           O  
ATOM    900  N   SER A  58      20.927  -9.112   6.405  1.00 60.78           N  
ATOM    901  H   SER A  58      20.716  -9.055   7.391  1.00 60.78           H  
ATOM    902  CA  SER A  58      19.812  -9.270   5.468  1.00 60.78           C  
ATOM    903  HA  SER A  58      20.078 -10.034   4.737  1.00 60.78           H  
ATOM    904  C   SER A  58      19.492  -7.985   4.699  1.00 60.78           C  
ATOM    905  CB  SER A  58      18.568  -9.744   6.217  1.00 60.78           C  
ATOM    906  HB2 SER A  58      18.155  -8.927   6.808  1.00 60.78           H  
ATOM    907  HB3 SER A  58      18.832 -10.566   6.883  1.00 60.78           H  
ATOM    908  O   SER A  58      19.023  -8.075   3.571  1.00 60.78           O  
ATOM    909  OG  SER A  58      17.600 -10.197   5.296  1.00 60.78           O  
ATOM    910  HG  SER A  58      17.529  -9.571   4.572  1.00 60.78           H  
ATOM    911  N   MET A  59      19.751  -6.801   5.268  1.00 59.43           N  
ATOM    912  H   MET A  59      20.098  -6.786   6.216  1.00 59.43           H  
ATOM    913  CA  MET A  59      19.554  -5.521   4.569  1.00 59.43           C  
ATOM    914  HA  MET A  59      18.646  -5.576   3.969  1.00 59.43           H  
ATOM    915  C   MET A  59      20.685  -5.179   3.594  1.00 59.43           C  
ATOM    916  CB  MET A  59      19.410  -4.367   5.567  1.00 59.43           C  
ATOM    917  HB2 MET A  59      19.677  -3.443   5.054  1.00 59.43           H  
ATOM    918  HB3 MET A  59      20.099  -4.498   6.402  1.00 59.43           H  
ATOM    919  O   MET A  59      20.431  -4.591   2.546  1.00 59.43           O  
ATOM    920  CG  MET A  59      17.981  -4.190   6.082  1.00 59.43           C  
ATOM    921  HG2 MET A  59      17.280  -4.400   5.273  1.00 59.43           H  
ATOM    922  HG3 MET A  59      17.800  -4.903   6.886  1.00 59.43           H  
ATOM    923  SD  MET A  59      17.642  -2.508   6.673  1.00 59.43           S  
ATOM    924  CE  MET A  59      18.987  -2.331   7.867  1.00 59.43           C  
ATOM    925  HE1 MET A  59      19.047  -3.228   8.483  1.00 59.43           H  
ATOM    926  HE2 MET A  59      19.930  -2.203   7.338  1.00 59.43           H  
ATOM    927  HE3 MET A  59      18.812  -1.453   8.488  1.00 59.43           H  
ATOM    928  N   ILE A  60      21.933  -5.535   3.912  1.00 58.65           N  
ATOM    929  H   ILE A  60      22.101  -5.938   4.823  1.00 58.65           H  
ATOM    930  CA  ILE A  60      23.077  -5.261   3.020  1.00 58.65           C  
ATOM    931  HA  ILE A  60      22.912  -4.285   2.566  1.00 58.65           H  
ATOM    932  C   ILE A  60      23.162  -6.229   1.833  1.00 58.65           C  
ATOM    933  CB  ILE A  60      24.412  -5.164   3.789  1.00 58.65           C  
ATOM    934  HB  ILE A  60      25.211  -5.044   3.057  1.00 58.65           H  
ATOM    935  O   ILE A  60      23.843  -5.926   0.855  1.00 58.65           O  
ATOM    936  CG1 ILE A  60      24.701  -6.450   4.588  1.00 58.65           C  
ATOM    937 HG12 ILE A  60      24.869  -7.264   3.883  1.00 58.65           H  
ATOM    938 HG13 ILE A  60      23.825  -6.709   5.182  1.00 58.65           H  
ATOM    939  CG2 ILE A  60      24.418  -3.894   4.655  1.00 58.65           C  
ATOM    940 HG21 ILE A  60      25.416  -3.712   5.054  1.00 58.65           H  
ATOM    941 HG22 ILE A  60      23.713  -3.995   5.480  1.00 58.65           H  
ATOM    942 HG23 ILE A  60      24.136  -3.030   4.052  1.00 58.65           H  
ATOM    943  CD1 ILE A  60      25.908  -6.376   5.530  1.00 58.65           C  
ATOM    944 HD11 ILE A  60      26.120  -7.367   5.931  1.00 58.65           H  
ATOM    945 HD12 ILE A  60      25.700  -5.700   6.359  1.00 58.65           H  
ATOM    946 HD13 ILE A  60      26.782  -6.025   4.981  1.00 58.65           H  
ATOM    947  N   ARG A  61      22.446  -7.362   1.860  1.00 54.21           N  
ATOM    948  H   ARG A  61      21.894  -7.554   2.683  1.00 54.21           H  
ATOM    949  CA  ARG A  61      22.234  -8.197   0.667  1.00 54.21           C  
ATOM    950  HA  ARG A  61      23.031  -8.004  -0.050  1.00 54.21           H  
ATOM    951  C   ARG A  61      20.943  -7.778  -0.038  1.00 54.21           C  
ATOM    952  CB  ARG A  61      22.288  -9.698   0.999  1.00 54.21           C  
ATOM    953  HB2 ARG A  61      22.104 -10.246   0.075  1.00 54.21           H  
ATOM    954  HB3 ARG A  61      21.505  -9.954   1.713  1.00 54.21           H  
ATOM    955  O   ARG A  61      19.913  -8.423   0.104  1.00 54.21           O  
ATOM    956  CG  ARG A  61      23.655 -10.117   1.567  1.00 54.21           C  
ATOM    957  HG2 ARG A  61      23.656  -9.926   2.640  1.00 54.21           H  
ATOM    958  HG3 ARG A  61      24.442  -9.506   1.124  1.00 54.21           H  
ATOM    959  CD  ARG A  61      23.965 -11.604   1.323  1.00 54.21           C  
ATOM    960  HD2 ARG A  61      24.373 -12.015   2.246  1.00 54.21           H  
ATOM    961  HD3 ARG A  61      23.044 -12.147   1.109  1.00 54.21           H  
ATOM    962  NE  ARG A  61      24.977 -11.784   0.256  1.00 54.21           N  
ATOM    963  HE  ARG A  61      25.897 -11.425   0.465  1.00 54.21           H  
ATOM    964  NH1 ARG A  61      23.693 -12.822  -1.351  1.00 54.21           N  
ATOM    965 HH11 ARG A  61      22.877 -12.724  -0.763  1.00 54.21           H  
ATOM    966 HH12 ARG A  61      23.599 -13.212  -2.278  1.00 54.21           H  
ATOM    967  NH2 ARG A  61      25.851 -12.434  -1.742  1.00 54.21           N  
ATOM    968 HH21 ARG A  61      25.734 -12.844  -2.658  1.00 54.21           H  
ATOM    969 HH22 ARG A  61      26.751 -12.062  -1.476  1.00 54.21           H  
ATOM    970  CZ  ARG A  61      24.831 -12.345  -0.933  1.00 54.21           C  
ATOM    971  N   GLN A  62      21.024  -6.691  -0.803  1.00 46.79           N  
ATOM    972  H   GLN A  62      21.901  -6.191  -0.810  1.00 46.79           H  
ATOM    973  CA  GLN A  62      19.988  -6.275  -1.756  1.00 46.79           C  
ATOM    974  HA  GLN A  62      19.119  -5.902  -1.214  1.00 46.79           H  
ATOM    975  C   GLN A  62      19.584  -7.459  -2.664  1.00 46.79           C  
ATOM    976  CB  GLN A  62      20.561  -5.149  -2.642  1.00 46.79           C  
ATOM    977  HB2 GLN A  62      21.501  -5.492  -3.074  1.00 46.79           H  
ATOM    978  HB3 GLN A  62      19.879  -4.961  -3.472  1.00 46.79           H  
ATOM    979  O   GLN A  62      20.463  -8.017  -3.331  1.00 46.79           O  
ATOM    980  CG  GLN A  62      20.832  -3.829  -1.898  1.00 46.79           C  
ATOM    981  HG2 GLN A  62      21.486  -3.212  -2.514  1.00 46.79           H  
ATOM    982  HG3 GLN A  62      21.354  -4.028  -0.961  1.00 46.79           H  
ATOM    983  CD  GLN A  62      19.570  -3.018  -1.624  1.00 46.79           C  
ATOM    984  NE2 GLN A  62      19.511  -2.286  -0.534  1.00 46.79           N  
ATOM    985 HE21 GLN A  62      18.650  -1.774  -0.403  1.00 46.79           H  
ATOM    986 HE22 GLN A  62      20.240  -2.327   0.164  1.00 46.79           H  
ATOM    987  OE1 GLN A  62      18.618  -3.015  -2.380  1.00 46.79           O  
ATOM    988  N   PRO A  63      18.298  -7.848  -2.753  1.00 54.82           N  
ATOM    989  CA  PRO A  63      17.818  -8.620  -3.887  1.00 54.82           C  
ATOM    990  HA  PRO A  63      18.510  -9.421  -4.146  1.00 54.82           H  
ATOM    991  C   PRO A  63      17.686  -7.650  -5.060  1.00 54.82           C  
ATOM    992  CB  PRO A  63      16.486  -9.225  -3.435  1.00 54.82           C  
ATOM    993  HB2 PRO A  63      15.796  -9.371  -4.266  1.00 54.82           H  
ATOM    994  HB3 PRO A  63      16.677 -10.172  -2.932  1.00 54.82           H  
ATOM    995  O   PRO A  63      16.754  -6.862  -5.108  1.00 54.82           O  
ATOM    996  CG  PRO A  63      15.951  -8.214  -2.418  1.00 54.82           C  
ATOM    997  HG2 PRO A  63      15.326  -7.478  -2.925  1.00 54.82           H  
ATOM    998  HG3 PRO A  63      15.381  -8.707  -1.631  1.00 54.82           H  
ATOM    999  CD  PRO A  63      17.198  -7.520  -1.856  1.00 54.82           C  
ATOM   1000  HD2 PRO A  63      17.414  -7.904  -0.859  1.00 54.82           H  
ATOM   1001  HD3 PRO A  63      17.035  -6.443  -1.817  1.00 54.82           H  
ATOM   1002  N   TYR A  64      18.654  -7.661  -5.969  1.00 36.77           N  
ATOM   1003  H   TYR A  64      19.430  -8.292  -5.823  1.00 36.77           H  
ATOM   1004  CA  TYR A  64      18.624  -6.901  -7.219  1.00 36.77           C  
ATOM   1005  HA  TYR A  64      18.505  -5.840  -7.000  1.00 36.77           H  
ATOM   1006  C   TYR A  64      17.442  -7.399  -8.083  1.00 36.77           C  
ATOM   1007  CB  TYR A  64      19.989  -7.137  -7.918  1.00 36.77           C  
ATOM   1008  HB2 TYR A  64      20.705  -7.511  -7.186  1.00 36.77           H  
ATOM   1009  HB3 TYR A  64      19.902  -7.927  -8.664  1.00 36.77           H  
ATOM   1010  O   TYR A  64      17.507  -8.543  -8.545  1.00 36.77           O  
ATOM   1011  CG  TYR A  64      20.641  -5.934  -8.566  1.00 36.77           C  
ATOM   1012  CD1 TYR A  64      20.447  -5.665  -9.935  1.00 36.77           C  
ATOM   1013  HD1 TYR A  64      19.776  -6.278 -10.518  1.00 36.77           H  
ATOM   1014  CD2 TYR A  64      21.512  -5.129  -7.806  1.00 36.77           C  
ATOM   1015  HD2 TYR A  64      21.662  -5.340  -6.757  1.00 36.77           H  
ATOM   1016  CE1 TYR A  64      21.130  -4.593 -10.542  1.00 36.77           C  
ATOM   1017  HE1 TYR A  64      20.988  -4.370 -11.589  1.00 36.77           H  
ATOM   1018  CE2 TYR A  64      22.194  -4.055  -8.409  1.00 36.77           C  
ATOM   1019  HE2 TYR A  64      22.860  -3.439  -7.825  1.00 36.77           H  
ATOM   1020  OH  TYR A  64      22.663  -2.759 -10.375  1.00 36.77           O  
ATOM   1021  HH  TYR A  64      23.203  -2.263  -9.755  1.00 36.77           H  
ATOM   1022  CZ  TYR A  64      22.004  -3.788  -9.782  1.00 36.77           C  
ATOM   1023  N   PRO A  65      16.370  -6.619  -8.346  1.00 50.53           N  
ATOM   1024  CA  PRO A  65      15.452  -6.921  -9.432  1.00 50.53           C  
ATOM   1025  HA  PRO A  65      15.296  -7.997  -9.514  1.00 50.53           H  
ATOM   1026  C   PRO A  65      16.101  -6.384 -10.708  1.00 50.53           C  
ATOM   1027  CB  PRO A  65      14.110  -6.258  -9.091  1.00 50.53           C  
ATOM   1028  HB2 PRO A  65      13.309  -6.996  -9.035  1.00 50.53           H  
ATOM   1029  HB3 PRO A  65      13.861  -5.492  -9.826  1.00 50.53           H  
ATOM   1030  O   PRO A  65      16.273  -5.184 -10.907  1.00 50.53           O  
ATOM   1031  CG  PRO A  65      14.348  -5.615  -7.723  1.00 50.53           C  
ATOM   1032  HG2 PRO A  65      13.823  -4.664  -7.626  1.00 50.53           H  
ATOM   1033  HG3 PRO A  65      14.048  -6.304  -6.933  1.00 50.53           H  
ATOM   1034  CD  PRO A  65      15.865  -5.429  -7.687  1.00 50.53           C  
ATOM   1035  HD2 PRO A  65      16.224  -5.291  -6.667  1.00 50.53           H  
ATOM   1036  HD3 PRO A  65      16.136  -4.551  -8.274  1.00 50.53           H  
ATOM   1037  N   SER A  66      16.561  -7.319 -11.522  1.00 48.36           N  
ATOM   1038  H   SER A  66      16.366  -8.276 -11.263  1.00 48.36           H  
ATOM   1039  CA  SER A  66      17.127  -7.096 -12.843  1.00 48.36           C  
ATOM   1040  HA  SER A  66      17.813  -6.250 -12.805  1.00 48.36           H  
ATOM   1041  C   SER A  66      16.001  -6.806 -13.856  1.00 48.36           C  
ATOM   1042  CB  SER A  66      17.897  -8.380 -13.179  1.00 48.36           C  
ATOM   1043  HB2 SER A  66      18.461  -8.700 -12.303  1.00 48.36           H  
ATOM   1044  HB3 SER A  66      17.190  -9.168 -13.436  1.00 48.36           H  
ATOM   1045  O   SER A  66      14.987  -7.497 -13.809  1.00 48.36           O  
ATOM   1046  OG  SER A  66      18.806  -8.206 -14.235  1.00 48.36           O  
ATOM   1047  HG  SER A  66      19.491  -7.585 -13.975  1.00 48.36           H  
ATOM   1048  N   TYR A  67      16.235  -5.857 -14.781  1.00 38.34           N  
ATOM   1049  H   TYR A  67      17.112  -5.364 -14.684  1.00 38.34           H  
ATOM   1050  CA  TYR A  67      15.425  -5.464 -15.963  1.00 38.34           C  
ATOM   1051  HA  TYR A  67      16.046  -4.771 -16.531  1.00 38.34           H  
ATOM   1052  C   TYR A  67      14.124  -4.688 -15.654  1.00 38.34           C  
ATOM   1053  CB  TYR A  67      15.208  -6.678 -16.884  1.00 38.34           C  
ATOM   1054  HB2 TYR A  67      14.632  -7.443 -16.363  1.00 38.34           H  
ATOM   1055  HB3 TYR A  67      14.605  -6.358 -17.734  1.00 38.34           H  
ATOM   1056  O   TYR A  67      13.333  -5.098 -14.821  1.00 38.34           O  
ATOM   1057  CG  TYR A  67      16.498  -7.287 -17.412  1.00 38.34           C  
ATOM   1058  CD1 TYR A  67      17.059  -6.803 -18.608  1.00 38.34           C  
ATOM   1059  HD1 TYR A  67      16.554  -6.027 -19.164  1.00 38.34           H  
ATOM   1060  CD2 TYR A  67      17.147  -8.320 -16.711  1.00 38.34           C  
ATOM   1061  HD2 TYR A  67      16.699  -8.715 -15.811  1.00 38.34           H  
ATOM   1062  CE1 TYR A  67      18.279  -7.323 -19.081  1.00 38.34           C  
ATOM   1063  HE1 TYR A  67      18.717  -6.952 -19.995  1.00 38.34           H  
ATOM   1064  CE2 TYR A  67      18.376  -8.834 -17.170  1.00 38.34           C  
ATOM   1065  HE2 TYR A  67      18.873  -9.613 -16.612  1.00 38.34           H  
ATOM   1066  OH  TYR A  67      20.136  -8.812 -18.802  1.00 38.34           O  
ATOM   1067  HH  TYR A  67      20.475  -9.500 -18.225  1.00 38.34           H  
ATOM   1068  CZ  TYR A  67      18.948  -8.329 -18.355  1.00 38.34           C  
ATOM   1069  N   GLY A  68      13.816  -3.521 -16.231  1.00 48.09           N  
ATOM   1070  H   GLY A  68      12.986  -3.130 -15.809  1.00 48.09           H  
ATOM   1071  CA  GLY A  68      14.101  -2.996 -17.568  1.00 48.09           C  
ATOM   1072  HA2 GLY A  68      14.553  -2.007 -17.490  1.00 48.09           H  
ATOM   1073  HA3 GLY A  68      14.772  -3.659 -18.114  1.00 48.09           H  
ATOM   1074  C   GLY A  68      12.773  -2.903 -18.340  1.00 48.09           C  
ATOM   1075  O   GLY A  68      12.149  -3.939 -18.537  1.00 48.09           O  
ATOM   1076  N   TYR A  69      12.400  -1.695 -18.797  1.00 36.77           N  
ATOM   1077  H   TYR A  69      12.956  -0.905 -18.503  1.00 36.77           H  
ATOM   1078  CA  TYR A  69      11.367  -1.369 -19.808  1.00 36.77           C  
ATOM   1079  HA  TYR A  69      11.799  -0.523 -20.342  1.00 36.77           H  
ATOM   1080  C   TYR A  69       9.986  -0.849 -19.324  1.00 36.77           C  
ATOM   1081  CB  TYR A  69      11.260  -2.476 -20.873  1.00 36.77           C  
ATOM   1082  HB2 TYR A  69      10.482  -3.184 -20.588  1.00 36.77           H  
ATOM   1083  HB3 TYR A  69      12.198  -3.030 -20.926  1.00 36.77           H  
ATOM   1084  O   TYR A  69       9.133  -1.589 -18.837  1.00 36.77           O  
ATOM   1085  CG  TYR A  69      11.008  -1.967 -22.268  1.00 36.77           C  
ATOM   1086  CD1 TYR A  69       9.711  -1.975 -22.808  1.00 36.77           C  
ATOM   1087  HD1 TYR A  69       8.874  -2.299 -22.208  1.00 36.77           H  
ATOM   1088  CD2 TYR A  69      12.095  -1.496 -23.028  1.00 36.77           C  
ATOM   1089  HD2 TYR A  69      13.087  -1.483 -22.601  1.00 36.77           H  
ATOM   1090  CE1 TYR A  69       9.502  -1.521 -24.123  1.00 36.77           C  
ATOM   1091  HE1 TYR A  69       8.506  -1.500 -24.542  1.00 36.77           H  
ATOM   1092  CE2 TYR A  69      11.888  -1.034 -24.340  1.00 36.77           C  
ATOM   1093  HE2 TYR A  69      12.720  -0.663 -24.920  1.00 36.77           H  
ATOM   1094  OH  TYR A  69      10.385  -0.609 -26.157  1.00 36.77           O  
ATOM   1095  HH  TYR A  69      11.198  -0.283 -26.549  1.00 36.77           H  
ATOM   1096  CZ  TYR A  69      10.588  -1.051 -24.889  1.00 36.77           C  
ATOM   1097  N   GLU A  70       9.768   0.455 -19.520  1.00 58.65           N  
ATOM   1098  H   GLU A  70      10.559   0.995 -19.838  1.00 58.65           H  
ATOM   1099  CA  GLU A  70       8.499   1.201 -19.423  1.00 58.65           C  
ATOM   1100  HA  GLU A  70       8.028   0.959 -18.470  1.00 58.65           H  
ATOM   1101  C   GLU A  70       7.467   0.894 -20.539  1.00 58.65           C  
ATOM   1102  CB  GLU A  70       8.834   2.711 -19.437  1.00 58.65           C  
ATOM   1103  HB2 GLU A  70       9.172   2.990 -18.439  1.00 58.65           H  
ATOM   1104  HB3 GLU A  70       7.916   3.270 -19.618  1.00 58.65           H  
ATOM   1105  O   GLU A  70       7.836   0.479 -21.632  1.00 58.65           O  
ATOM   1106  CG  GLU A  70       9.897   3.156 -20.468  1.00 58.65           C  
ATOM   1107  HG2 GLU A  70       9.526   4.050 -20.968  1.00 58.65           H  
ATOM   1108  HG3 GLU A  70      10.035   2.401 -21.242  1.00 58.65           H  
ATOM   1109  CD  GLU A  70      11.232   3.485 -19.785  1.00 58.65           C  
ATOM   1110  OE1 GLU A  70      12.029   2.538 -19.581  1.00 58.65           O  
ATOM   1111  OE2 GLU A  70      11.413   4.674 -19.440  1.00 58.65           O  
ATOM   1112  N   SER A  71       6.166   1.184 -20.327  1.00 53.89           N  
ATOM   1113  H   SER A  71       5.873   1.483 -19.408  1.00 53.89           H  
ATOM   1114  CA  SER A  71       5.230   1.371 -21.455  1.00 53.89           C  
ATOM   1115  HA  SER A  71       5.824   1.718 -22.300  1.00 53.89           H  
ATOM   1116  C   SER A  71       4.149   2.433 -21.199  1.00 53.89           C  
ATOM   1117  CB  SER A  71       4.600   0.053 -21.918  1.00 53.89           C  
ATOM   1118  HB2 SER A  71       5.374  -0.713 -21.970  1.00 53.89           H  
ATOM   1119  HB3 SER A  71       3.831  -0.269 -21.215  1.00 53.89           H  
ATOM   1120  O   SER A  71       3.272   2.286 -20.348  1.00 53.89           O  
ATOM   1121  OG  SER A  71       4.048   0.221 -23.216  1.00 53.89           O  
ATOM   1122  HG  SER A  71       3.245   0.743 -23.159  1.00 53.89           H  
ATOM   1123  N   MET A  72       4.214   3.490 -22.013  1.00 59.24           N  
ATOM   1124  H   MET A  72       5.019   3.511 -22.623  1.00 59.24           H  
ATOM   1125  CA  MET A  72       3.168   4.478 -22.310  1.00 59.24           C  
ATOM   1126  HA  MET A  72       3.055   5.150 -21.459  1.00 59.24           H  
ATOM   1127  C   MET A  72       1.810   3.812 -22.626  1.00 59.24           C  
ATOM   1128  CB  MET A  72       3.616   5.264 -23.571  1.00 59.24           C  
ATOM   1129  HB2 MET A  72       4.473   4.789 -24.048  1.00 59.24           H  
ATOM   1130  HB3 MET A  72       2.810   5.240 -24.305  1.00 59.24           H  
ATOM   1131  O   MET A  72       1.787   2.792 -23.312  1.00 59.24           O  
ATOM   1132  CG  MET A  72       3.933   6.744 -23.333  1.00 59.24           C  
ATOM   1133  HG2 MET A  72       3.790   7.278 -24.272  1.00 59.24           H  
ATOM   1134  HG3 MET A  72       3.210   7.143 -22.622  1.00 59.24           H  
ATOM   1135  SD  MET A  72       5.599   7.126 -22.732  1.00 59.24           S  
ATOM   1136  CE  MET A  72       6.485   7.348 -24.303  1.00 59.24           C  
ATOM   1137  HE1 MET A  72       6.040   8.167 -24.867  1.00 59.24           H  
ATOM   1138  HE2 MET A  72       7.530   7.579 -24.097  1.00 59.24           H  
ATOM   1139  HE3 MET A  72       6.433   6.429 -24.887  1.00 59.24           H  
ATOM   1140  N   GLY A  73       0.677   4.429 -22.243  1.00 55.30           N  
ATOM   1141  H   GLY A  73       0.750   5.263 -21.677  1.00 55.30           H  
ATOM   1142  CA  GLY A  73      -0.631   4.021 -22.797  1.00 55.30           C  
ATOM   1143  HA2 GLY A  73      -0.685   2.932 -22.762  1.00 55.30           H  
ATOM   1144  HA3 GLY A  73      -0.653   4.301 -23.850  1.00 55.30           H  
ATOM   1145  C   GLY A  73      -1.940   4.532 -22.166  1.00 55.30           C  
ATOM   1146  O   GLY A  73      -3.006   4.133 -22.618  1.00 55.30           O  
ATOM   1147  N   GLY A  74      -1.928   5.401 -21.151  1.00 51.91           N  
ATOM   1148  H   GLY A  74      -1.036   5.693 -20.777  1.00 51.91           H  
ATOM   1149  CA  GLY A  74      -3.140   5.809 -20.412  1.00 51.91           C  
ATOM   1150  HA2 GLY A  74      -2.835   6.195 -19.439  1.00 51.91           H  
ATOM   1151  HA3 GLY A  74      -3.745   4.921 -20.229  1.00 51.91           H  
ATOM   1152  C   GLY A  74      -4.068   6.863 -21.053  1.00 51.91           C  
ATOM   1153  O   GLY A  74      -4.637   7.651 -20.307  1.00 51.91           O  
ATOM   1154  N   TRP A  75      -4.232   6.930 -22.383  1.00 55.81           N  
ATOM   1155  H   TRP A  75      -3.798   6.213 -22.947  1.00 55.81           H  
ATOM   1156  CA  TRP A  75      -4.901   8.069 -23.058  1.00 55.81           C  
ATOM   1157  HA  TRP A  75      -5.235   8.770 -22.293  1.00 55.81           H  
ATOM   1158  C   TRP A  75      -6.190   7.785 -23.851  1.00 55.81           C  
ATOM   1159  CB  TRP A  75      -3.885   8.855 -23.909  1.00 55.81           C  
ATOM   1160  HB2 TRP A  75      -3.323   8.157 -24.529  1.00 55.81           H  
ATOM   1161  HB3 TRP A  75      -4.393   9.540 -24.588  1.00 55.81           H  
ATOM   1162  O   TRP A  75      -6.562   8.625 -24.657  1.00 55.81           O  
ATOM   1163  CG  TRP A  75      -2.942   9.711 -23.135  1.00 55.81           C  
ATOM   1164  CD1 TRP A  75      -1.644   9.425 -22.907  1.00 55.81           C  
ATOM   1165  HD1 TRP A  75      -1.139   8.536 -23.255  1.00 55.81           H  
ATOM   1166  CD2 TRP A  75      -3.187  11.017 -22.520  1.00 55.81           C  
ATOM   1167  CE2 TRP A  75      -1.967  11.459 -21.926  1.00 55.81           C  
ATOM   1168  CE3 TRP A  75      -4.301  11.880 -22.411  1.00 55.81           C  
ATOM   1169  HE3 TRP A  75      -5.240  11.582 -22.854  1.00 55.81           H  
ATOM   1170  NE1 TRP A  75      -1.066  10.450 -22.188  1.00 55.81           N  
ATOM   1171  HE1 TRP A  75      -0.094  10.466 -21.914  1.00 55.81           H  
ATOM   1172  CH2 TRP A  75      -2.980  13.519 -21.164  1.00 55.81           C  
ATOM   1173  HH2 TRP A  75      -2.913  14.468 -20.653  1.00 55.81           H  
ATOM   1174  CZ2 TRP A  75      -1.853  12.686 -21.257  1.00 55.81           C  
ATOM   1175  HZ2 TRP A  75      -0.912  12.985 -20.820  1.00 55.81           H  
ATOM   1176  CZ3 TRP A  75      -4.199  13.116 -21.740  1.00 55.81           C  
ATOM   1177  HZ3 TRP A  75      -5.063  13.760 -21.669  1.00 55.81           H  
ATOM   1178  N   VAL A  76      -6.923   6.680 -23.678  1.00 56.54           N  
ATOM   1179  H   VAL A  76      -6.606   5.964 -23.040  1.00 56.54           H  
ATOM   1180  CA  VAL A  76      -8.201   6.507 -24.417  1.00 56.54           C  
ATOM   1181  HA  VAL A  76      -8.675   7.484 -24.518  1.00 56.54           H  
ATOM   1182  C   VAL A  76      -9.226   5.663 -23.657  1.00 56.54           C  
ATOM   1183  CB  VAL A  76      -7.999   5.976 -25.864  1.00 56.54           C  
ATOM   1184  HB  VAL A  76      -8.969   5.642 -26.234  1.00 56.54           H  
ATOM   1185  O   VAL A  76      -9.518   4.531 -24.027  1.00 56.54           O  
ATOM   1186  CG1 VAL A  76      -7.523   7.032 -26.872  1.00 56.54           C  
ATOM   1187 HG11 VAL A  76      -6.469   7.265 -26.720  1.00 56.54           H  
ATOM   1188 HG12 VAL A  76      -8.118   7.940 -26.773  1.00 56.54           H  
ATOM   1189 HG13 VAL A  76      -7.641   6.646 -27.885  1.00 56.54           H  
ATOM   1190  CG2 VAL A  76      -7.026   4.793 -25.942  1.00 56.54           C  
ATOM   1191 HG21 VAL A  76      -6.018   5.106 -25.671  1.00 56.54           H  
ATOM   1192 HG22 VAL A  76      -7.010   4.401 -26.959  1.00 56.54           H  
ATOM   1193 HG23 VAL A  76      -7.347   3.994 -25.274  1.00 56.54           H  
ATOM   1194  N   HIS A  77      -9.818   6.201 -22.589  1.00 50.73           N  
ATOM   1195  H   HIS A  77      -9.545   7.123 -22.277  1.00 50.73           H  
ATOM   1196  CA  HIS A  77     -11.014   5.591 -22.004  1.00 50.73           C  
ATOM   1197  HA  HIS A  77     -11.430   4.913 -22.750  1.00 50.73           H  
ATOM   1198  C   HIS A  77     -12.107   6.644 -21.751  1.00 50.73           C  
ATOM   1199  CB  HIS A  77     -10.635   4.720 -20.783  1.00 50.73           C  
ATOM   1200  HB2 HIS A  77      -9.583   4.444 -20.860  1.00 50.73           H  
ATOM   1201  HB3 HIS A  77     -10.750   5.303 -19.870  1.00 50.73           H  
ATOM   1202  O   HIS A  77     -11.947   7.524 -20.911  1.00 50.73           O  
ATOM   1203  CG  HIS A  77     -11.409   3.422 -20.660  1.00 50.73           C  
ATOM   1204  CD2 HIS A  77     -11.748   2.548 -21.659  1.00 50.73           C  
ATOM   1205  HD2 HIS A  77     -11.512   2.665 -22.706  1.00 50.73           H  
ATOM   1206  ND1 HIS A  77     -11.836   2.843 -19.493  1.00 50.73           N  
ATOM   1207  HD1 HIS A  77     -11.646   3.185 -18.562  1.00 50.73           H  
ATOM   1208  CE1 HIS A  77     -12.530   1.729 -19.790  1.00 50.73           C  
ATOM   1209  HE1 HIS A  77     -13.014   1.082 -19.073  1.00 50.73           H  
ATOM   1210  NE2 HIS A  77     -12.482   1.497 -21.102  1.00 50.73           N  
ATOM   1211  N   HIS A  78     -13.222   6.466 -22.473  1.00 42.48           N  
ATOM   1212  H   HIS A  78     -13.157   5.734 -23.166  1.00 42.48           H  
ATOM   1213  CA  HIS A  78     -14.589   6.953 -22.227  1.00 42.48           C  
ATOM   1214  HA  HIS A  78     -15.226   6.244 -22.758  1.00 42.48           H  
ATOM   1215  C   HIS A  78     -15.048   8.337 -22.724  1.00 42.48           C  
ATOM   1216  CB  HIS A  78     -14.974   6.786 -20.757  1.00 42.48           C  
ATOM   1217  HB2 HIS A  78     -16.019   7.073 -20.637  1.00 42.48           H  
ATOM   1218  HB3 HIS A  78     -14.390   7.473 -20.143  1.00 42.48           H  
ATOM   1219  O   HIS A  78     -15.008   9.323 -21.996  1.00 42.48           O  
ATOM   1220  CG  HIS A  78     -14.819   5.399 -20.223  1.00 42.48           C  
ATOM   1221  CD2 HIS A  78     -15.688   4.359 -20.404  1.00 42.48           C  
ATOM   1222  HD2 HIS A  78     -16.551   4.358 -21.052  1.00 42.48           H  
ATOM   1223  ND1 HIS A  78     -13.934   5.034 -19.251  1.00 42.48           N  
ATOM   1224  HD1 HIS A  78     -13.224   5.632 -18.853  1.00 42.48           H  
ATOM   1225  CE1 HIS A  78     -14.327   3.837 -18.791  1.00 42.48           C  
ATOM   1226  HE1 HIS A  78     -13.890   3.327 -17.944  1.00 42.48           H  
ATOM   1227  NE2 HIS A  78     -15.353   3.357 -19.496  1.00 42.48           N  
ATOM   1228  N   GLN A  79     -15.776   8.334 -23.848  1.00 41.01           N  
ATOM   1229  H   GLN A  79     -15.561   7.629 -24.539  1.00 41.01           H  
ATOM   1230  CA  GLN A  79     -17.186   8.751 -23.827  1.00 41.01           C  
ATOM   1231  HA  GLN A  79     -17.612   8.394 -22.890  1.00 41.01           H  
ATOM   1232  C   GLN A  79     -17.957   8.077 -24.977  1.00 41.01           C  
ATOM   1233  CB  GLN A  79     -17.349  10.289 -23.869  1.00 41.01           C  
ATOM   1234  HB2 GLN A  79     -16.383  10.782 -23.762  1.00 41.01           H  
ATOM   1235  HB3 GLN A  79     -17.768  10.591 -24.829  1.00 41.01           H  
ATOM   1236  O   GLN A  79     -17.696   8.333 -26.148  1.00 41.01           O  
ATOM   1237  CG  GLN A  79     -18.274  10.766 -22.734  1.00 41.01           C  
ATOM   1238  HG2 GLN A  79     -19.206  10.202 -22.763  1.00 41.01           H  
ATOM   1239  HG3 GLN A  79     -17.783  10.574 -21.780  1.00 41.01           H  
ATOM   1240  CD  GLN A  79     -18.628  12.249 -22.826  1.00 41.01           C  
ATOM   1241  NE2 GLN A  79     -18.842  12.918 -21.713  1.00 41.01           N  
ATOM   1242 HE21 GLN A  79     -19.061  13.897 -21.832  1.00 41.01           H  
ATOM   1243 HE22 GLN A  79     -18.722  12.478 -20.811  1.00 41.01           H  
ATOM   1244  OE1 GLN A  79     -18.756  12.832 -23.885  1.00 41.01           O  
ATOM   1245  N   VAL A  80     -18.905   7.200 -24.642  1.00 51.11           N  
ATOM   1246  H   VAL A  80     -19.070   7.031 -23.660  1.00 51.11           H  
ATOM   1247  CA  VAL A  80     -19.956   6.747 -25.564  1.00 51.11           C  
ATOM   1248  HA  VAL A  80     -19.609   6.830 -26.594  1.00 51.11           H  
ATOM   1249  C   VAL A  80     -21.145   7.688 -25.390  1.00 51.11           C  
ATOM   1250  CB  VAL A  80     -20.332   5.267 -25.305  1.00 51.11           C  
ATOM   1251  HB  VAL A  80     -20.301   5.077 -24.232  1.00 51.11           H  
ATOM   1252  O   VAL A  80     -21.742   7.737 -24.317  1.00 51.11           O  
ATOM   1253  CG1 VAL A  80     -21.728   4.870 -25.806  1.00 51.11           C  
ATOM   1254 HG11 VAL A  80     -22.495   5.367 -25.213  1.00 51.11           H  
ATOM   1255 HG12 VAL A  80     -21.843   5.136 -26.857  1.00 51.11           H  
ATOM   1256 HG13 VAL A  80     -21.869   3.795 -25.692  1.00 51.11           H  
ATOM   1257  CG2 VAL A  80     -19.318   4.344 -25.992  1.00 51.11           C  
ATOM   1258 HG21 VAL A  80     -19.537   3.305 -25.749  1.00 51.11           H  
ATOM   1259 HG22 VAL A  80     -19.361   4.476 -27.074  1.00 51.11           H  
ATOM   1260 HG23 VAL A  80     -18.312   4.577 -25.646  1.00 51.11           H  
ATOM   1261  N   ILE A  81     -21.493   8.414 -26.450  1.00 46.60           N  
ATOM   1262  H   ILE A  81     -20.899   8.368 -27.266  1.00 46.60           H  
ATOM   1263  CA  ILE A  81     -22.802   9.048 -26.638  1.00 46.60           C  
ATOM   1264  HA  ILE A  81     -23.370   9.040 -25.708  1.00 46.60           H  
ATOM   1265  C   ILE A  81     -23.519   8.204 -27.700  1.00 46.60           C  
ATOM   1266  CB  ILE A  81     -22.642  10.519 -27.116  1.00 46.60           C  
ATOM   1267  HB  ILE A  81     -22.079  10.514 -28.050  1.00 46.60           H  
ATOM   1268  O   ILE A  81     -23.080   8.228 -28.850  1.00 46.60           O  
ATOM   1269  CG1 ILE A  81     -21.858  11.384 -26.103  1.00 46.60           C  
ATOM   1270 HG12 ILE A  81     -22.444  11.504 -25.192  1.00 46.60           H  
ATOM   1271 HG13 ILE A  81     -20.930  10.878 -25.836  1.00 46.60           H  
ATOM   1272  CG2 ILE A  81     -24.025  11.143 -27.397  1.00 46.60           C  
ATOM   1273 HG21 ILE A  81     -24.617  11.177 -26.482  1.00 46.60           H  
ATOM   1274 HG22 ILE A  81     -24.560  10.567 -28.153  1.00 46.60           H  
ATOM   1275 HG23 ILE A  81     -23.914  12.153 -27.791  1.00 46.60           H  
ATOM   1276  CD1 ILE A  81     -21.470  12.770 -26.642  1.00 46.60           C  
ATOM   1277 HD11 ILE A  81     -20.939  12.666 -27.589  1.00 46.60           H  
ATOM   1278 HD12 ILE A  81     -20.813  13.261 -25.924  1.00 46.60           H  
ATOM   1279 HD13 ILE A  81     -22.353  13.392 -26.780  1.00 46.60           H  
ATOM   1280  N   PRO A  82     -24.602   7.461 -27.401  1.00 47.24           N  
ATOM   1281  CA  PRO A  82     -25.421   6.882 -28.452  1.00 47.24           C  
ATOM   1282  HA  PRO A  82     -24.820   6.599 -29.316  1.00 47.24           H  
ATOM   1283  C   PRO A  82     -26.441   7.940 -28.890  1.00 47.24           C  
ATOM   1284  CB  PRO A  82     -26.014   5.615 -27.839  1.00 47.24           C  
ATOM   1285  HB2 PRO A  82     -25.292   4.803 -27.927  1.00 47.24           H  
ATOM   1286  HB3 PRO A  82     -26.960   5.332 -28.301  1.00 47.24           H  
ATOM   1287  O   PRO A  82     -27.586   7.950 -28.447  1.00 47.24           O  
ATOM   1288  CG  PRO A  82     -26.181   5.985 -26.363  1.00 47.24           C  
ATOM   1289  HG2 PRO A  82     -27.179   6.390 -26.197  1.00 47.24           H  
ATOM   1290  HG3 PRO A  82     -26.017   5.120 -25.720  1.00 47.24           H  
ATOM   1291  CD  PRO A  82     -25.137   7.083 -26.100  1.00 47.24           C  
ATOM   1292  HD2 PRO A  82     -25.607   7.939 -25.617  1.00 47.24           H  
ATOM   1293  HD3 PRO A  82     -24.338   6.693 -25.469  1.00 47.24           H  
ATOM   1294  N   VAL A  83     -26.014   8.867 -29.748  1.00 48.17           N  
ATOM   1295  H   VAL A  83     -25.048   8.817 -30.039  1.00 48.17           H  
ATOM   1296  CA  VAL A  83     -26.938   9.605 -30.618  1.00 48.17           C  
ATOM   1297  HA  VAL A  83     -27.927   9.622 -30.160  1.00 48.17           H  
ATOM   1298  C   VAL A  83     -27.056   8.807 -31.907  1.00 48.17           C  
ATOM   1299  CB  VAL A  83     -26.504  11.072 -30.824  1.00 48.17           C  
ATOM   1300  HB  VAL A  83     -25.417  11.137 -30.763  1.00 48.17           H  
ATOM   1301  O   VAL A  83     -26.052   8.358 -32.456  1.00 48.17           O  
ATOM   1302  CG1 VAL A  83     -26.937  11.679 -32.165  1.00 48.17           C  
ATOM   1303 HG11 VAL A  83     -26.639  12.726 -32.208  1.00 48.17           H  
ATOM   1304 HG12 VAL A  83     -26.445  11.160 -32.989  1.00 48.17           H  
ATOM   1305 HG13 VAL A  83     -28.018  11.610 -32.287  1.00 48.17           H  
ATOM   1306  CG2 VAL A  83     -27.118  11.932 -29.710  1.00 48.17           C  
ATOM   1307 HG21 VAL A  83     -28.205  11.945 -29.794  1.00 48.17           H  
ATOM   1308 HG22 VAL A  83     -26.740  12.951 -29.782  1.00 48.17           H  
ATOM   1309 HG23 VAL A  83     -26.840  11.526 -28.737  1.00 48.17           H  
ATOM   1310  N   LEU A  84     -28.300   8.604 -32.347  1.00 53.32           N  
ATOM   1311  H   LEU A  84     -29.047   9.008 -31.800  1.00 53.32           H  
ATOM   1312  CA  LEU A  84     -28.678   7.939 -33.589  1.00 53.32           C  
ATOM   1313  HA  LEU A  84     -28.757   6.866 -33.416  1.00 53.32           H  
ATOM   1314  C   LEU A  84     -27.665   8.181 -34.718  1.00 53.32           C  
ATOM   1315  CB  LEU A  84     -30.038   8.493 -34.066  1.00 53.32           C  
ATOM   1316  HB2 LEU A  84     -30.116   9.556 -33.840  1.00 53.32           H  
ATOM   1317  HB3 LEU A  84     -30.041   8.419 -35.154  1.00 53.32           H  
ATOM   1318  O   LEU A  84     -27.498   9.300 -35.194  1.00 53.32           O  
ATOM   1319  CG  LEU A  84     -31.290   7.751 -33.576  1.00 53.32           C  
ATOM   1320  HG  LEU A  84     -31.075   6.686 -33.493  1.00 53.32           H  
ATOM   1321  CD1 LEU A  84     -31.794   8.272 -32.230  1.00 53.32           C  
ATOM   1322 HD11 LEU A  84     -32.687   7.721 -31.935  1.00 53.32           H  
ATOM   1323 HD12 LEU A  84     -31.029   8.123 -31.468  1.00 53.32           H  
ATOM   1324 HD13 LEU A  84     -32.036   9.333 -32.303  1.00 53.32           H  
ATOM   1325  CD2 LEU A  84     -32.403   7.935 -34.609  1.00 53.32           C  
ATOM   1326 HD21 LEU A  84     -32.104   7.500 -35.563  1.00 53.32           H  
ATOM   1327 HD22 LEU A  84     -33.306   7.428 -34.270  1.00 53.32           H  
ATOM   1328 HD23 LEU A  84     -32.618   8.995 -34.746  1.00 53.32           H  
ATOM   1329  N   SER A  85     -27.075   7.105 -35.224  1.00 41.09           N  
ATOM   1330  H   SER A  85     -27.123   6.239 -34.707  1.00 41.09           H  
ATOM   1331  CA  SER A  85     -26.551   7.058 -36.587  1.00 41.09           C  
ATOM   1332  HA  SER A  85     -27.068   7.802 -37.193  1.00 41.09           H  
ATOM   1333  C   SER A  85     -26.902   5.706 -37.188  1.00 41.09           C  
ATOM   1334  CB  SER A  85     -25.066   7.418 -36.648  1.00 41.09           C  
ATOM   1335  HB2 SER A  85     -24.649   7.121 -37.611  1.00 41.09           H  
ATOM   1336  HB3 SER A  85     -24.522   6.919 -35.847  1.00 41.09           H  
ATOM   1337  O   SER A  85     -26.107   4.777 -37.259  1.00 41.09           O  
ATOM   1338  OG  SER A  85     -24.965   8.824 -36.518  1.00 41.09           O  
ATOM   1339  HG  SER A  85     -25.618   9.120 -35.879  1.00 41.09           H  
ATOM   1340  N   GLN A  86     -28.162   5.624 -37.614  1.00 49.50           N  
ATOM   1341  H   GLN A  86     -28.751   6.413 -37.391  1.00 49.50           H  
ATOM   1342  CA  GLN A  86     -28.525   4.919 -38.837  1.00 49.50           C  
ATOM   1343  HA  GLN A  86     -28.358   3.848 -38.729  1.00 49.50           H  
ATOM   1344  C   GLN A  86     -27.628   5.459 -39.966  1.00 49.50           C  
ATOM   1345  CB  GLN A  86     -30.019   5.212 -39.128  1.00 49.50           C  
ATOM   1346  HB2 GLN A  86     -30.329   6.111 -38.594  1.00 49.50           H  
ATOM   1347  HB3 GLN A  86     -30.161   5.420 -40.189  1.00 49.50           H  
ATOM   1348  O   GLN A  86     -27.922   6.501 -40.550  1.00 49.50           O  
ATOM   1349  CG  GLN A  86     -30.968   4.068 -38.752  1.00 49.50           C  
ATOM   1350  HG2 GLN A  86     -31.976   4.469 -38.640  1.00 49.50           H  
ATOM   1351  HG3 GLN A  86     -30.666   3.625 -37.803  1.00 49.50           H  
ATOM   1352  CD  GLN A  86     -30.991   3.001 -39.840  1.00 49.50           C  
ATOM   1353  NE2 GLN A  86     -31.692   3.225 -40.933  1.00 49.50           N  
ATOM   1354 HE21 GLN A  86     -31.605   2.539 -41.669  1.00 49.50           H  
ATOM   1355 HE22 GLN A  86     -32.209   4.083 -41.060  1.00 49.50           H  
ATOM   1356  OE1 GLN A  86     -30.344   1.977 -39.749  1.00 49.50           O  
ATOM   1357  N   GLN A  87     -26.524   4.774 -40.259  1.00 38.79           N  
ATOM   1358  H   GLN A  87     -26.250   4.012 -39.656  1.00 38.79           H  
ATOM   1359  CA  GLN A  87     -25.780   4.950 -41.503  1.00 38.79           C  
ATOM   1360  HA  GLN A  87     -26.388   5.555 -42.176  1.00 38.79           H  
ATOM   1361  C   GLN A  87     -25.631   3.585 -42.172  1.00 38.79           C  
ATOM   1362  CB  GLN A  87     -24.451   5.703 -41.299  1.00 38.79           C  
ATOM   1363  HB2 GLN A  87     -23.654   5.185 -41.832  1.00 38.79           H  
ATOM   1364  HB3 GLN A  87     -24.193   5.733 -40.240  1.00 38.79           H  
ATOM   1365  O   GLN A  87     -24.964   2.680 -41.683  1.00 38.79           O  
ATOM   1366  CG  GLN A  87     -24.561   7.134 -41.855  1.00 38.79           C  
ATOM   1367  HG2 GLN A  87     -24.837   7.088 -42.908  1.00 38.79           H  
ATOM   1368  HG3 GLN A  87     -25.342   7.672 -41.318  1.00 38.79           H  
ATOM   1369  CD  GLN A  87     -23.262   7.920 -41.717  1.00 38.79           C  
ATOM   1370  NE2 GLN A  87     -22.719   8.461 -42.789  1.00 38.79           N  
ATOM   1371 HE21 GLN A  87     -23.135   8.349 -43.702  1.00 38.79           H  
ATOM   1372 HE22 GLN A  87     -21.859   8.963 -42.623  1.00 38.79           H  
ATOM   1373  OE1 GLN A  87     -22.707   8.073 -40.648  1.00 38.79           O  
ATOM   1374  N   HIS A  88     -26.362   3.464 -43.274  1.00 38.78           N  
ATOM   1375  H   HIS A  88     -26.920   4.266 -43.532  1.00 38.78           H  
ATOM   1376  CA  HIS A  88     -26.458   2.324 -44.171  1.00 38.78           C  
ATOM   1377  HA  HIS A  88     -27.003   1.530 -43.659  1.00 38.78           H  
ATOM   1378  C   HIS A  88     -25.095   1.789 -44.648  1.00 38.78           C  
ATOM   1379  CB  HIS A  88     -27.257   2.809 -45.392  1.00 38.78           C  
ATOM   1380  HB2 HIS A  88     -27.330   2.000 -46.119  1.00 38.78           H  
ATOM   1381  HB3 HIS A  88     -26.715   3.623 -45.874  1.00 38.78           H  
ATOM   1382  O   HIS A  88     -24.137   2.556 -44.753  1.00 38.78           O  
ATOM   1383  CG  HIS A  88     -28.654   3.273 -45.067  1.00 38.78           C  
ATOM   1384  CD2 HIS A  88     -29.677   2.486 -44.615  1.00 38.78           C  
ATOM   1385  HD2 HIS A  88     -29.620   1.427 -44.412  1.00 38.78           H  
ATOM   1386  ND1 HIS A  88     -29.156   4.549 -45.209  1.00 38.78           N  
ATOM   1387  HD1 HIS A  88     -28.663   5.348 -45.583  1.00 38.78           H  
ATOM   1388  CE1 HIS A  88     -30.452   4.525 -44.856  1.00 38.78           C  
ATOM   1389  HE1 HIS A  88     -31.120   5.373 -44.884  1.00 38.78           H  
ATOM   1390  NE2 HIS A  88     -30.812   3.290 -44.477  1.00 38.78           N  
ATOM   1391  N   PRO A  89     -25.018   0.506 -45.049  1.00 38.87           N  
ATOM   1392  CA  PRO A  89     -23.877  -0.008 -45.796  1.00 38.87           C  
ATOM   1393  HA  PRO A  89     -22.948   0.239 -45.282  1.00 38.87           H  
ATOM   1394  C   PRO A  89     -23.870   0.567 -47.227  1.00 38.87           C  
ATOM   1395  CB  PRO A  89     -24.073  -1.530 -45.805  1.00 38.87           C  
ATOM   1396  HB2 PRO A  89     -23.644  -1.998 -46.691  1.00 38.87           H  
ATOM   1397  HB3 PRO A  89     -23.628  -1.951 -44.903  1.00 38.87           H  
ATOM   1398  O   PRO A  89     -24.875   0.436 -47.928  1.00 38.87           O  
ATOM   1399  CG  PRO A  89     -25.592  -1.709 -45.742  1.00 38.87           C  
ATOM   1400  HG2 PRO A  89     -25.867  -2.646 -45.258  1.00 38.87           H  
ATOM   1401  HG3 PRO A  89     -26.010  -1.664 -46.748  1.00 38.87           H  
ATOM   1402  CD  PRO A  89     -26.063  -0.504 -44.931  1.00 38.87           C  
ATOM   1403  HD2 PRO A  89     -27.017  -0.151 -45.324  1.00 38.87           H  
ATOM   1404  HD3 PRO A  89     -26.177  -0.785 -43.884  1.00 38.87           H  
ATOM   1405  N   PRO A  90     -22.756   1.127 -47.733  1.00 39.23           N  
ATOM   1406  CA  PRO A  90     -22.563   1.288 -49.162  1.00 39.23           C  
ATOM   1407  HA  PRO A  90     -23.512   1.469 -49.666  1.00 39.23           H  
ATOM   1408  C   PRO A  90     -21.944   0.002 -49.728  1.00 39.23           C  
ATOM   1409  CB  PRO A  90     -21.699   2.539 -49.334  1.00 39.23           C  
ATOM   1410  HB2 PRO A  90     -22.336   3.388 -49.583  1.00 39.23           H  
ATOM   1411  HB3 PRO A  90     -20.946   2.407 -50.111  1.00 39.23           H  
ATOM   1412  O   PRO A  90     -20.733  -0.194 -49.727  1.00 39.23           O  
ATOM   1413  CG  PRO A  90     -21.054   2.778 -47.964  1.00 39.23           C  
ATOM   1414  HG2 PRO A  90     -21.305   3.777 -47.608  1.00 39.23           H  
ATOM   1415  HG3 PRO A  90     -19.971   2.666 -48.024  1.00 39.23           H  
ATOM   1416  CD  PRO A  90     -21.640   1.721 -47.020  1.00 39.23           C  
ATOM   1417  HD2 PRO A  90     -20.892   0.957 -46.811  1.00 39.23           H  
ATOM   1418  HD3 PRO A  90     -21.965   2.192 -46.092  1.00 39.23           H  
ATOM   1419  N   SER A  91     -22.801  -0.875 -50.246  1.00 38.01           N  
ATOM   1420  H   SER A  91     -23.775  -0.642 -50.122  1.00 38.01           H  
ATOM   1421  CA  SER A  91     -22.481  -1.554 -51.512  1.00 38.01           C  
ATOM   1422  HA  SER A  91     -21.462  -1.940 -51.495  1.00 38.01           H  
ATOM   1423  C   SER A  91     -22.603  -0.455 -52.592  1.00 38.01           C  
ATOM   1424  CB  SER A  91     -23.470  -2.709 -51.712  1.00 38.01           C  
ATOM   1425  HB2 SER A  91     -24.475  -2.306 -51.836  1.00 38.01           H  
ATOM   1426  HB3 SER A  91     -23.188  -3.272 -52.601  1.00 38.01           H  
ATOM   1427  O   SER A  91     -23.492   0.381 -52.480  1.00 38.01           O  
ATOM   1428  OG  SER A  91     -23.460  -3.584 -50.598  1.00 38.01           O  
ATOM   1429  HG  SER A  91     -23.537  -3.053 -49.803  1.00 38.01           H  
ATOM   1430  N   HIS A  92     -21.758  -0.253 -53.604  1.00 39.06           N  
ATOM   1431  H   HIS A  92     -21.792   0.706 -53.921  1.00 39.06           H  
ATOM   1432  CA  HIS A  92     -21.132  -1.130 -54.598  1.00 39.06           C  
ATOM   1433  HA  HIS A  92     -20.788  -2.061 -54.147  1.00 39.06           H  
ATOM   1434  C   HIS A  92     -19.928  -0.352 -55.214  1.00 39.06           C  
ATOM   1435  CB  HIS A  92     -22.206  -1.400 -55.676  1.00 39.06           C  
ATOM   1436  HB2 HIS A  92     -22.523  -0.453 -56.115  1.00 39.06           H  
ATOM   1437  HB3 HIS A  92     -21.758  -1.994 -56.473  1.00 39.06           H  
ATOM   1438  O   HIS A  92     -19.883   0.873 -55.100  1.00 39.06           O  
ATOM   1439  CG  HIS A  92     -23.437  -2.136 -55.183  1.00 39.06           C  
ATOM   1440  CD2 HIS A  92     -24.567  -1.600 -54.618  1.00 39.06           C  
ATOM   1441  HD2 HIS A  92     -24.760  -0.551 -54.449  1.00 39.06           H  
ATOM   1442  ND1 HIS A  92     -23.633  -3.498 -55.238  1.00 39.06           N  
ATOM   1443  HD1 HIS A  92     -22.995  -4.184 -55.617  1.00 39.06           H  
ATOM   1444  CE1 HIS A  92     -24.829  -3.777 -54.695  1.00 39.06           C  
ATOM   1445  HE1 HIS A  92     -25.252  -4.765 -54.587  1.00 39.06           H  
ATOM   1446  NE2 HIS A  92     -25.428  -2.651 -54.289  1.00 39.06           N  
ATOM   1447  N   THR A  93     -18.930  -0.942 -55.892  1.00 31.74           N  
ATOM   1448  H   THR A  93     -18.025  -0.631 -55.570  1.00 31.74           H  
ATOM   1449  CA  THR A  93     -18.931  -1.081 -57.372  1.00 31.74           C  
ATOM   1450  HA  THR A  93     -19.807  -1.643 -57.694  1.00 31.74           H  
ATOM   1451  C   THR A  93     -17.660  -1.798 -57.874  1.00 31.74           C  
ATOM   1452  CB  THR A  93     -18.953   0.307 -58.074  1.00 31.74           C  
ATOM   1453  HB  THR A  93     -18.087   0.894 -57.768  1.00 31.74           H  
ATOM   1454  O   THR A  93     -16.564  -1.270 -57.726  1.00 31.74           O  
ATOM   1455  CG2 THR A  93     -18.992   0.227 -59.603  1.00 31.74           C  
ATOM   1456 HG21 THR A  93     -19.124   1.228 -60.012  1.00 31.74           H  
ATOM   1457 HG22 THR A  93     -19.824  -0.400 -59.923  1.00 31.74           H  
ATOM   1458 HG23 THR A  93     -18.054  -0.174 -59.989  1.00 31.74           H  
ATOM   1459  OG1 THR A  93     -20.121   1.015 -57.746  1.00 31.74           O  
ATOM   1460  HG1 THR A  93     -20.046   1.277 -56.825  1.00 31.74           H  
ATOM   1461  N   THR A  94     -17.811  -2.950 -58.545  1.00 37.58           N  
ATOM   1462  H   THR A  94     -18.687  -3.437 -58.419  1.00 37.58           H  
ATOM   1463  CA  THR A  94     -17.042  -3.377 -59.741  1.00 37.58           C  
ATOM   1464  HA  THR A  94     -16.914  -2.517 -60.398  1.00 37.58           H  
ATOM   1465  C   THR A  94     -17.853  -4.453 -60.496  1.00 37.58           C  
ATOM   1466  CB  THR A  94     -15.618  -3.900 -59.435  1.00 37.58           C  
ATOM   1467  HB  THR A  94     -15.664  -4.693 -58.688  1.00 37.58           H  
ATOM   1468  O   THR A  94     -17.856  -5.603 -60.088  1.00 37.58           O  
ATOM   1469  CG2 THR A  94     -14.883  -4.408 -60.683  1.00 37.58           C  
ATOM   1470 HG21 THR A  94     -13.860  -4.673 -60.416  1.00 37.58           H  
ATOM   1471 HG22 THR A  94     -15.369  -5.301 -61.077  1.00 37.58           H  
ATOM   1472 HG23 THR A  94     -14.857  -3.632 -61.448  1.00 37.58           H  
ATOM   1473  OG1 THR A  94     -14.808  -2.845 -58.976  1.00 37.58           O  
ATOM   1474  HG1 THR A  94     -15.327  -2.300 -58.382  1.00 37.58           H  
ATOM   1475  N   LEU A  95     -18.556  -4.012 -61.554  1.00 41.18           N  
ATOM   1476  H   LEU A  95     -18.585  -3.004 -61.609  1.00 41.18           H  
ATOM   1477  CA  LEU A  95     -18.943  -4.653 -62.840  1.00 41.18           C  
ATOM   1478  HA  LEU A  95     -19.725  -3.985 -63.201  1.00 41.18           H  
ATOM   1479  C   LEU A  95     -19.666  -6.046 -62.951  1.00 41.18           C  
ATOM   1480  CB  LEU A  95     -17.747  -4.477 -63.803  1.00 41.18           C  
ATOM   1481  HB2 LEU A  95     -16.834  -4.807 -63.308  1.00 41.18           H  
ATOM   1482  HB3 LEU A  95     -17.866  -5.135 -64.664  1.00 41.18           H  
ATOM   1483  O   LEU A  95     -19.584  -6.867 -62.049  1.00 41.18           O  
ATOM   1484  CG  LEU A  95     -17.604  -3.012 -64.290  1.00 41.18           C  
ATOM   1485  HG  LEU A  95     -18.458  -2.421 -63.962  1.00 41.18           H  
ATOM   1486  CD1 LEU A  95     -16.343  -2.352 -63.735  1.00 41.18           C  
ATOM   1487 HD11 LEU A  95     -15.460  -2.912 -64.043  1.00 41.18           H  
ATOM   1488 HD12 LEU A  95     -16.262  -1.331 -64.109  1.00 41.18           H  
ATOM   1489 HD13 LEU A  95     -16.386  -2.319 -62.647  1.00 41.18           H  
ATOM   1490  CD2 LEU A  95     -17.556  -2.930 -65.815  1.00 41.18           C  
ATOM   1491 HD21 LEU A  95     -17.465  -1.890 -66.128  1.00 41.18           H  
ATOM   1492 HD22 LEU A  95     -16.700  -3.491 -66.190  1.00 41.18           H  
ATOM   1493 HD23 LEU A  95     -18.469  -3.344 -66.243  1.00 41.18           H  
ATOM   1494  N   PRO A  96     -20.430  -6.292 -64.059  1.00 44.43           N  
ATOM   1495  CA  PRO A  96     -21.641  -7.152 -64.134  1.00 44.43           C  
ATOM   1496  HA  PRO A  96     -21.998  -7.400 -63.134  1.00 44.43           H  
ATOM   1497  C   PRO A  96     -21.415  -8.484 -64.925  1.00 44.43           C  
ATOM   1498  CB  PRO A  96     -22.615  -6.176 -64.807  1.00 44.43           C  
ATOM   1499  HB2 PRO A  96     -22.854  -5.375 -64.107  1.00 44.43           H  
ATOM   1500  HB3 PRO A  96     -23.551  -6.619 -65.147  1.00 44.43           H  
ATOM   1501  O   PRO A  96     -20.315  -8.632 -65.461  1.00 44.43           O  
ATOM   1502  CG  PRO A  96     -21.768  -5.615 -65.947  1.00 44.43           C  
ATOM   1503  HG2 PRO A  96     -22.129  -4.638 -66.271  1.00 44.43           H  
ATOM   1504  HG3 PRO A  96     -21.748  -6.315 -66.782  1.00 44.43           H  
ATOM   1505  CD  PRO A  96     -20.384  -5.522 -65.309  1.00 44.43           C  
ATOM   1506  HD2 PRO A  96     -20.172  -4.468 -65.129  1.00 44.43           H  
ATOM   1507  HD3 PRO A  96     -19.637  -5.939 -65.984  1.00 44.43           H  
ATOM   1508  N   PRO A  97     -22.363  -9.466 -65.037  1.00 42.30           N  
ATOM   1509  CA  PRO A  97     -23.608  -9.368 -65.842  1.00 42.30           C  
ATOM   1510  HA  PRO A  97     -23.898  -8.334 -66.023  1.00 42.30           H  
ATOM   1511  C   PRO A  97     -24.859 -10.119 -65.288  1.00 42.30           C  
ATOM   1512  CB  PRO A  97     -23.197  -9.966 -67.201  1.00 42.30           C  
ATOM   1513  HB2 PRO A  97     -22.769  -9.182 -67.826  1.00 42.30           H  
ATOM   1514  HB3 PRO A  97     -24.032 -10.432 -67.724  1.00 42.30           H  
ATOM   1515  O   PRO A  97     -24.771 -10.943 -64.389  1.00 42.30           O  
ATOM   1516  CG  PRO A  97     -22.103 -10.985 -66.866  1.00 42.30           C  
ATOM   1517  HG2 PRO A  97     -21.190 -10.737 -67.409  1.00 42.30           H  
ATOM   1518  HG3 PRO A  97     -22.408 -12.006 -67.094  1.00 42.30           H  
ATOM   1519  CD  PRO A  97     -21.883 -10.814 -65.364  1.00 42.30           C  
ATOM   1520  HD2 PRO A  97     -22.460 -11.561 -64.818  1.00 42.30           H  
ATOM   1521  HD3 PRO A  97     -20.832 -10.957 -65.114  1.00 42.30           H  
ATOM   1522  N   HIS A  98     -26.010  -9.867 -65.935  1.00 40.69           N  
ATOM   1523  H   HIS A  98     -25.939  -9.153 -66.645  1.00 40.69           H  
ATOM   1524  CA  HIS A  98     -27.267 -10.653 -65.969  1.00 40.69           C  
ATOM   1525  HA  HIS A  98     -27.614 -10.473 -66.986  1.00 40.69           H  
ATOM   1526  C   HIS A  98     -28.490 -10.212 -65.118  1.00 40.69           C  
ATOM   1527  CB  HIS A  98     -27.025 -12.174 -65.999  1.00 40.69           C  
ATOM   1528  HB2 HIS A  98     -26.553 -12.503 -65.074  1.00 40.69           H  
ATOM   1529  HB3 HIS A  98     -27.986 -12.687 -66.046  1.00 40.69           H  
ATOM   1530  O   HIS A  98     -28.718 -10.651 -64.002  1.00 40.69           O  
ATOM   1531  CG  HIS A  98     -26.194 -12.603 -67.188  1.00 40.69           C  
ATOM   1532  CD2 HIS A  98     -24.924 -13.107 -67.151  1.00 40.69           C  
ATOM   1533  HD2 HIS A  98     -24.344 -13.290 -66.258  1.00 40.69           H  
ATOM   1534  ND1 HIS A  98     -26.544 -12.507 -68.520  1.00 40.69           N  
ATOM   1535  HD1 HIS A  98     -27.427 -12.196 -68.900  1.00 40.69           H  
ATOM   1536  CE1 HIS A  98     -25.517 -12.944 -69.261  1.00 40.69           C  
ATOM   1537  HE1 HIS A  98     -25.506 -12.999 -70.339  1.00 40.69           H  
ATOM   1538  NE2 HIS A  98     -24.499 -13.307 -68.470  1.00 40.69           N  
ATOM   1539  N   HIS A  99     -29.334  -9.421 -65.798  1.00 41.61           N  
ATOM   1540  H   HIS A  99     -28.899  -8.987 -66.600  1.00 41.61           H  
ATOM   1541  CA  HIS A  99     -30.802  -9.505 -65.943  1.00 41.61           C  
ATOM   1542  HA  HIS A  99     -31.006  -8.702 -66.652  1.00 41.61           H  
ATOM   1543  C   HIS A  99     -31.791  -9.227 -64.778  1.00 41.61           C  
ATOM   1544  CB  HIS A  99     -31.183 -10.772 -66.733  1.00 41.61           C  
ATOM   1545  HB2 HIS A  99     -32.257 -10.767 -66.920  1.00 41.61           H  
ATOM   1546  HB3 HIS A  99     -30.957 -11.648 -66.125  1.00 41.61           H  
ATOM   1547  O   HIS A  99     -31.960 -10.002 -63.845  1.00 41.61           O  
ATOM   1548  CG  HIS A  99     -30.471 -10.883 -68.061  1.00 41.61           C  
ATOM   1549  CD2 HIS A  99     -29.558 -11.837 -68.407  1.00 41.61           C  
ATOM   1550  HD2 HIS A  99     -29.269 -12.681 -67.798  1.00 41.61           H  
ATOM   1551  ND1 HIS A  99     -30.584 -10.028 -69.137  1.00 41.61           N  
ATOM   1552  HD1 HIS A  99     -31.247  -9.273 -69.237  1.00 41.61           H  
ATOM   1553  CE1 HIS A  99     -29.732 -10.440 -70.092  1.00 41.61           C  
ATOM   1554  HE1 HIS A  99     -29.608  -9.978 -71.060  1.00 41.61           H  
ATOM   1555  NE2 HIS A  99     -29.061 -11.523 -69.677  1.00 41.61           N  
ATOM   1556  N   HIS A 100     -32.621  -8.212 -65.073  1.00 41.95           N  
ATOM   1557  H   HIS A 100     -32.278  -7.594 -65.795  1.00 41.95           H  
ATOM   1558  CA  HIS A 100     -34.029  -7.961 -64.709  1.00 41.95           C  
ATOM   1559  HA  HIS A 100     -34.347  -7.346 -65.551  1.00 41.95           H  
ATOM   1560  C   HIS A 100     -34.351  -7.043 -63.499  1.00 41.95           C  
ATOM   1561  CB  HIS A 100     -34.923  -9.208 -64.887  1.00 41.95           C  
ATOM   1562  HB2 HIS A 100     -35.589  -9.039 -65.734  1.00 41.95           H  
ATOM   1563  HB3 HIS A 100     -34.322 -10.084 -65.130  1.00 41.95           H  
ATOM   1564  O   HIS A 100     -33.947  -7.273 -62.367  1.00 41.95           O  
ATOM   1565  CG  HIS A 100     -35.773  -9.544 -63.694  1.00 41.95           C  
ATOM   1566  CD2 HIS A 100     -37.104  -9.269 -63.526  1.00 41.95           C  
ATOM   1567  HD2 HIS A 100     -37.747  -8.770 -64.236  1.00 41.95           H  
ATOM   1568  ND1 HIS A 100     -35.331 -10.152 -62.544  1.00 41.95           N  
ATOM   1569  HD1 HIS A 100     -34.369 -10.374 -62.331  1.00 41.95           H  
ATOM   1570  CE1 HIS A 100     -36.373 -10.244 -61.701  1.00 41.95           C  
ATOM   1571  HE1 HIS A 100     -36.327 -10.646 -60.699  1.00 41.95           H  
ATOM   1572  NE2 HIS A 100     -37.478  -9.725 -62.260  1.00 41.95           N  
ATOM   1573  N   ILE A 101     -35.122  -5.988 -63.809  1.00 40.09           N  
ATOM   1574  H   ILE A 101     -35.458  -5.971 -64.762  1.00 40.09           H  
ATOM   1575  CA  ILE A 101     -35.820  -5.016 -62.940  1.00 40.09           C  
ATOM   1576  HA  ILE A 101     -35.447  -5.092 -61.919  1.00 40.09           H  
ATOM   1577  C   ILE A 101     -37.323  -5.396 -62.974  1.00 40.09           C  
ATOM   1578  CB  ILE A 101     -35.600  -3.575 -63.495  1.00 40.09           C  
ATOM   1579  HB  ILE A 101     -36.071  -3.533 -64.476  1.00 40.09           H  
ATOM   1580  O   ILE A 101     -37.758  -5.886 -64.022  1.00 40.09           O  
ATOM   1581  CG1 ILE A 101     -34.111  -3.204 -63.700  1.00 40.09           C  
ATOM   1582 HG12 ILE A 101     -33.630  -3.965 -64.315  1.00 40.09           H  
ATOM   1583 HG13 ILE A 101     -33.607  -3.191 -62.734  1.00 40.09           H  
ATOM   1584  CG2 ILE A 101     -36.269  -2.502 -62.612  1.00 40.09           C  
ATOM   1585 HG21 ILE A 101     -36.569  -2.926 -61.654  1.00 40.09           H  
ATOM   1586 HG22 ILE A 101     -35.591  -1.686 -62.362  1.00 40.09           H  
ATOM   1587 HG23 ILE A 101     -37.117  -2.070 -63.143  1.00 40.09           H  
ATOM   1588  CD1 ILE A 101     -33.886  -1.853 -64.405  1.00 40.09           C  
ATOM   1589 HD11 ILE A 101     -32.830  -1.760 -64.656  1.00 40.09           H  
ATOM   1590 HD12 ILE A 101     -34.468  -1.811 -65.325  1.00 40.09           H  
ATOM   1591 HD13 ILE A 101     -34.150  -1.009 -63.767  1.00 40.09           H  
ATOM   1592  N   PRO A 102     -38.127  -5.209 -61.900  1.00 42.95           N  
ATOM   1593  CA  PRO A 102     -39.024  -4.029 -61.796  1.00 42.95           C  
ATOM   1594  HA  PRO A 102     -38.696  -3.234 -62.466  1.00 42.95           H  
ATOM   1595  C   PRO A 102     -39.137  -3.449 -60.354  1.00 42.95           C  
ATOM   1596  CB  PRO A 102     -40.382  -4.497 -62.324  1.00 42.95           C  
ATOM   1597  HB2 PRO A 102     -40.484  -4.232 -63.376  1.00 42.95           H  
ATOM   1598  HB3 PRO A 102     -41.203  -4.066 -61.750  1.00 42.95           H  
ATOM   1599  O   PRO A 102     -39.258  -4.193 -59.392  1.00 42.95           O  
ATOM   1600  CG  PRO A 102     -40.362  -6.019 -62.181  1.00 42.95           C  
ATOM   1601  HG2 PRO A 102     -41.163  -6.367 -61.528  1.00 42.95           H  
ATOM   1602  HG3 PRO A 102     -40.445  -6.484 -63.164  1.00 42.95           H  
ATOM   1603  CD  PRO A 102     -38.998  -6.333 -61.569  1.00 42.95           C  
ATOM   1604  HD2 PRO A 102     -39.089  -6.424 -60.487  1.00 42.95           H  
ATOM   1605  HD3 PRO A 102     -38.615  -7.274 -61.965  1.00 42.95           H  
ATOM   1606  N   VAL A 103     -38.905  -2.141 -60.145  1.00 41.24           N  
ATOM   1607  H   VAL A 103     -38.155  -2.064 -59.473  1.00 41.24           H  
ATOM   1608  CA  VAL A 103     -39.884  -1.031 -59.923  1.00 41.24           C  
ATOM   1609  HA  VAL A 103     -39.276  -0.129 -59.842  1.00 41.24           H  
ATOM   1610  C   VAL A 103     -40.704  -1.078 -58.610  1.00 41.24           C  
ATOM   1611  CB  VAL A 103     -40.812  -0.781 -61.139  1.00 41.24           C  
ATOM   1612  HB  VAL A 103     -41.341  -1.702 -61.381  1.00 41.24           H  
ATOM   1613  O   VAL A 103     -41.535  -1.958 -58.432  1.00 41.24           O  
ATOM   1614  CG1 VAL A 103     -41.858   0.319 -60.884  1.00 41.24           C  
ATOM   1615 HG11 VAL A 103     -41.373   1.243 -60.568  1.00 41.24           H  
ATOM   1616 HG12 VAL A 103     -42.567  -0.004 -60.122  1.00 41.24           H  
ATOM   1617 HG13 VAL A 103     -42.426   0.508 -61.795  1.00 41.24           H  
ATOM   1618  CG2 VAL A 103     -40.013  -0.338 -62.373  1.00 41.24           C  
ATOM   1619 HG21 VAL A 103     -39.271  -1.092 -62.635  1.00 41.24           H  
ATOM   1620 HG22 VAL A 103     -40.684  -0.214 -63.223  1.00 41.24           H  
ATOM   1621 HG23 VAL A 103     -39.505   0.606 -62.176  1.00 41.24           H  
ATOM   1622  N   GLY A 104     -40.595  -0.030 -57.770  1.00 36.16           N  
ATOM   1623  H   GLY A 104     -39.818   0.605 -57.889  1.00 36.16           H  
ATOM   1624  CA  GLY A 104     -41.626   0.363 -56.781  1.00 36.16           C  
ATOM   1625  HA2 GLY A 104     -42.471   0.778 -57.331  1.00 36.16           H  
ATOM   1626  HA3 GLY A 104     -41.979  -0.525 -56.257  1.00 36.16           H  
ATOM   1627  C   GLY A 104     -41.147   1.376 -55.714  1.00 36.16           C  
ATOM   1628  O   GLY A 104     -40.020   1.226 -55.263  1.00 36.16           O  
ATOM   1629  N   PRO A 105     -41.921   2.421 -55.332  1.00 40.67           N  
ATOM   1630  CA  PRO A 105     -41.392   3.765 -55.037  1.00 40.67           C  
ATOM   1631  HA  PRO A 105     -40.478   3.916 -55.610  1.00 40.67           H  
ATOM   1632  C   PRO A 105     -41.077   4.093 -53.562  1.00 40.67           C  
ATOM   1633  CB  PRO A 105     -42.466   4.717 -55.579  1.00 40.67           C  
ATOM   1634  HB2 PRO A 105     -42.439   5.698 -55.104  1.00 40.67           H  
ATOM   1635  HB3 PRO A 105     -42.362   4.813 -56.660  1.00 40.67           H  
ATOM   1636  O   PRO A 105     -41.613   3.506 -52.627  1.00 40.67           O  
ATOM   1637  CG  PRO A 105     -43.754   3.965 -55.253  1.00 40.67           C  
ATOM   1638  HG2 PRO A 105     -44.575   4.266 -55.904  1.00 40.67           H  
ATOM   1639  HG3 PRO A 105     -44.019   4.125 -54.207  1.00 40.67           H  
ATOM   1640  CD  PRO A 105     -43.371   2.500 -55.467  1.00 40.67           C  
ATOM   1641  HD2 PRO A 105     -43.679   2.208 -56.471  1.00 40.67           H  
ATOM   1642  HD3 PRO A 105     -43.863   1.868 -54.728  1.00 40.67           H  
ATOM   1643  N   ALA A 106     -40.236   5.120 -53.393  1.00 42.89           N  
ATOM   1644  H   ALA A 106     -39.877   5.554 -54.232  1.00 42.89           H  
ATOM   1645  CA  ALA A 106     -39.855   5.765 -52.138  1.00 42.89           C  
ATOM   1646  HA  ALA A 106     -39.514   4.997 -51.443  1.00 42.89           H  
ATOM   1647  C   ALA A 106     -41.015   6.542 -51.478  1.00 42.89           C  
ATOM   1648  CB  ALA A 106     -38.685   6.708 -52.457  1.00 42.89           C  
ATOM   1649  HB1 ALA A 106     -37.858   6.143 -52.888  1.00 42.89           H  
ATOM   1650  HB2 ALA A 106     -38.341   7.185 -51.539  1.00 42.89           H  
ATOM   1651  HB3 ALA A 106     -39.005   7.479 -53.158  1.00 42.89           H  
ATOM   1652  O   ALA A 106     -41.761   7.246 -52.157  1.00 42.89           O  
ATOM   1653  N   GLN A 107     -41.115   6.470 -50.147  1.00 43.69           N  
ATOM   1654  H   GLN A 107     -40.459   5.883 -49.652  1.00 43.69           H  
ATOM   1655  CA  GLN A 107     -42.007   7.284 -49.311  1.00 43.69           C  
ATOM   1656  HA  GLN A 107     -42.536   8.008 -49.931  1.00 43.69           H  
ATOM   1657  C   GLN A 107     -41.171   8.069 -48.288  1.00 43.69           C  
ATOM   1658  CB  GLN A 107     -43.057   6.394 -48.625  1.00 43.69           C  
ATOM   1659  HB2 GLN A 107     -42.555   5.506 -48.242  1.00 43.69           H  
ATOM   1660  HB3 GLN A 107     -43.477   6.917 -47.765  1.00 43.69           H  
ATOM   1661  O   GLN A 107     -40.268   7.523 -47.652  1.00 43.69           O  
ATOM   1662  CG  GLN A 107     -44.200   5.951 -49.560  1.00 43.69           C  
ATOM   1663  HG2 GLN A 107     -43.819   5.774 -50.566  1.00 43.69           H  
ATOM   1664  HG3 GLN A 107     -44.586   5.002 -49.187  1.00 43.69           H  
ATOM   1665  CD  GLN A 107     -45.379   6.923 -49.629  1.00 43.69           C  
ATOM   1666  NE2 GLN A 107     -46.462   6.543 -50.273  1.00 43.69           N  
ATOM   1667 HE21 GLN A 107     -46.509   5.638 -50.720  1.00 43.69           H  
ATOM   1668 HE22 GLN A 107     -47.219   7.213 -50.285  1.00 43.69           H  
ATOM   1669  OE1 GLN A 107     -45.372   8.023 -49.106  1.00 43.69           O  
ATOM   1670  N   GLN A 108     -41.456   9.367 -48.187  1.00 37.36           N  
ATOM   1671  H   GLN A 108     -42.275   9.690 -48.683  1.00 37.36           H  
ATOM   1672  CA  GLN A 108     -40.782  10.355 -47.340  1.00 37.36           C  
ATOM   1673  HA  GLN A 108     -39.709  10.180 -47.410  1.00 37.36           H  
ATOM   1674  C   GLN A 108     -41.223  10.258 -45.859  1.00 37.36           C  
ATOM   1675  CB  GLN A 108     -41.110  11.758 -47.881  1.00 37.36           C  
ATOM   1676  HB2 GLN A 108     -42.193  11.851 -47.967  1.00 37.36           H  
ATOM   1677  HB3 GLN A 108     -40.767  12.505 -47.166  1.00 37.36           H  
ATOM   1678  O   GLN A 108     -42.323   9.775 -45.589  1.00 37.36           O  
ATOM   1679  CG  GLN A 108     -40.456  12.073 -49.237  1.00 37.36           C  
ATOM   1680  HG2 GLN A 108     -40.717  11.303 -49.964  1.00 37.36           H  
ATOM   1681  HG3 GLN A 108     -39.373  12.077 -49.115  1.00 37.36           H  
ATOM   1682  CD  GLN A 108     -40.905  13.421 -49.801  1.00 37.36           C  
ATOM   1683  NE2 GLN A 108     -40.142  14.023 -50.688  1.00 37.36           N  
ATOM   1684 HE21 GLN A 108     -39.273  13.612 -50.998  1.00 37.36           H  
ATOM   1685 HE22 GLN A 108     -40.496  14.904 -51.031  1.00 37.36           H  
ATOM   1686  OE1 GLN A 108     -41.947  13.960 -49.479  1.00 37.36           O  
ATOM   1687  N   PRO A 109     -40.421  10.748 -44.888  1.00 38.52           N  
ATOM   1688  CA  PRO A 109     -40.756  10.687 -43.464  1.00 38.52           C  
ATOM   1689  HA  PRO A 109     -41.196   9.713 -43.250  1.00 38.52           H  
ATOM   1690  C   PRO A 109     -41.738  11.792 -43.040  1.00 38.52           C  
ATOM   1691  CB  PRO A 109     -39.426  10.799 -42.700  1.00 38.52           C  
ATOM   1692  HB2 PRO A 109     -39.315   9.986 -41.982  1.00 38.52           H  
ATOM   1693  HB3 PRO A 109     -39.359  11.758 -42.186  1.00 38.52           H  
ATOM   1694  O   PRO A 109     -41.510  12.975 -43.289  1.00 38.52           O  
ATOM   1695  CG  PRO A 109     -38.346  10.731 -43.780  1.00 38.52           C  
ATOM   1696  HG2 PRO A 109     -38.045   9.694 -43.930  1.00 38.52           H  
ATOM   1697  HG3 PRO A 109     -37.484  11.349 -43.530  1.00 38.52           H  
ATOM   1698  CD  PRO A 109     -39.060  11.235 -45.027  1.00 38.52           C  
ATOM   1699  HD2 PRO A 109     -38.549  10.853 -45.912  1.00 38.52           H  
ATOM   1700  HD3 PRO A 109     -39.066  12.325 -45.037  1.00 38.52           H  
ATOM   1701  N   VAL A 110     -42.805  11.399 -42.342  1.00 46.57           N  
ATOM   1702  H   VAL A 110     -42.918  10.408 -42.187  1.00 46.57           H  
ATOM   1703  CA  VAL A 110     -43.764  12.293 -41.674  1.00 46.57           C  
ATOM   1704  HA  VAL A 110     -43.927  13.162 -42.313  1.00 46.57           H  
ATOM   1705  C   VAL A 110     -43.188  12.802 -40.344  1.00 46.57           C  
ATOM   1706  CB  VAL A 110     -45.118  11.566 -41.505  1.00 46.57           C  
ATOM   1707  HB  VAL A 110     -44.928  10.526 -41.242  1.00 46.57           H  
ATOM   1708  O   VAL A 110     -42.665  12.033 -39.541  1.00 46.57           O  
ATOM   1709  CG1 VAL A 110     -46.031  12.149 -40.421  1.00 46.57           C  
ATOM   1710 HG11 VAL A 110     -45.577  12.023 -39.438  1.00 46.57           H  
ATOM   1711 HG12 VAL A 110     -46.210  13.209 -40.603  1.00 46.57           H  
ATOM   1712 HG13 VAL A 110     -46.985  11.621 -40.417  1.00 46.57           H  
ATOM   1713  CG2 VAL A 110     -45.889  11.599 -42.832  1.00 46.57           C  
ATOM   1714 HG21 VAL A 110     -46.131  12.627 -43.104  1.00 46.57           H  
ATOM   1715 HG22 VAL A 110     -45.285  11.155 -43.624  1.00 46.57           H  
ATOM   1716 HG23 VAL A 110     -46.811  11.026 -42.740  1.00 46.57           H  
ATOM   1717  N   VAL A 111     -43.303  14.113 -40.119  1.00 40.20           N  
ATOM   1718  H   VAL A 111     -43.740  14.658 -40.848  1.00 40.20           H  
ATOM   1719  CA  VAL A 111     -42.940  14.836 -38.885  1.00 40.20           C  
ATOM   1720  HA  VAL A 111     -41.905  14.602 -38.637  1.00 40.20           H  
ATOM   1721  C   VAL A 111     -43.861  14.419 -37.721  1.00 40.20           C  
ATOM   1722  CB  VAL A 111     -43.067  16.357 -39.140  1.00 40.20           C  
ATOM   1723  HB  VAL A 111     -44.090  16.576 -39.445  1.00 40.20           H  
ATOM   1724  O   VAL A 111     -45.073  14.334 -37.931  1.00 40.20           O  
ATOM   1725  CG1 VAL A 111     -42.753  17.217 -37.910  1.00 40.20           C  
ATOM   1726 HG11 VAL A 111     -42.867  18.272 -38.159  1.00 40.20           H  
ATOM   1727 HG12 VAL A 111     -41.729  17.042 -37.578  1.00 40.20           H  
ATOM   1728 HG13 VAL A 111     -43.444  16.992 -37.097  1.00 40.20           H  
ATOM   1729  CG2 VAL A 111     -42.129  16.807 -40.272  1.00 40.20           C  
ATOM   1730 HG21 VAL A 111     -42.419  16.347 -41.217  1.00 40.20           H  
ATOM   1731 HG22 VAL A 111     -41.102  16.526 -40.040  1.00 40.20           H  
ATOM   1732 HG23 VAL A 111     -42.183  17.889 -40.394  1.00 40.20           H  
ATOM   1733  N   PRO A 112     -43.357  14.200 -36.489  1.00 39.20           N  
ATOM   1734  CA  PRO A 112     -44.208  13.816 -35.366  1.00 39.20           C  
ATOM   1735  HA  PRO A 112     -44.936  13.073 -35.692  1.00 39.20           H  
ATOM   1736  C   PRO A 112     -44.961  15.030 -34.798  1.00 39.20           C  
ATOM   1737  CB  PRO A 112     -43.267  13.155 -34.354  1.00 39.20           C  
ATOM   1738  HB2 PRO A 112     -43.609  13.284 -33.327  1.00 39.20           H  
ATOM   1739  HB3 PRO A 112     -43.172  12.095 -34.591  1.00 39.20           H  
ATOM   1740  O   PRO A 112     -44.360  15.941 -34.229  1.00 39.20           O  
ATOM   1741  CG  PRO A 112     -41.927  13.848 -34.601  1.00 39.20           C  
ATOM   1742  HG2 PRO A 112     -41.881  14.771 -34.023  1.00 39.20           H  
ATOM   1743  HG3 PRO A 112     -41.086  13.202 -34.350  1.00 39.20           H  
ATOM   1744  CD  PRO A 112     -41.954  14.186 -36.093  1.00 39.20           C  
ATOM   1745  HD2 PRO A 112     -41.481  15.152 -36.268  1.00 39.20           H  
ATOM   1746  HD3 PRO A 112     -41.435  13.406 -36.650  1.00 39.20           H  
ATOM   1747  N   GLN A 113     -46.291  15.027 -34.923  1.00 43.86           N  
ATOM   1748  H   GLN A 113     -46.719  14.271 -35.436  1.00 43.86           H  
ATOM   1749  CA  GLN A 113     -47.172  15.895 -34.140  1.00 43.86           C  
ATOM   1750  HA  GLN A 113     -46.709  16.875 -34.026  1.00 43.86           H  
ATOM   1751  C   GLN A 113     -47.385  15.298 -32.740  1.00 43.86           C  
ATOM   1752  CB  GLN A 113     -48.539  16.082 -34.826  1.00 43.86           C  
ATOM   1753  HB2 GLN A 113     -48.955  15.112 -35.100  1.00 43.86           H  
ATOM   1754  HB3 GLN A 113     -49.202  16.534 -34.088  1.00 43.86           H  
ATOM   1755  O   GLN A 113     -47.806  14.152 -32.613  1.00 43.86           O  
ATOM   1756  CG  GLN A 113     -48.512  17.000 -36.059  1.00 43.86           C  
ATOM   1757  HG2 GLN A 113     -47.913  17.883 -35.835  1.00 43.86           H  
ATOM   1758  HG3 GLN A 113     -48.048  16.471 -36.892  1.00 43.86           H  
ATOM   1759  CD  GLN A 113     -49.908  17.472 -36.473  1.00 43.86           C  
ATOM   1760  NE2 GLN A 113     -50.024  18.242 -37.533  1.00 43.86           N  
ATOM   1761 HE21 GLN A 113     -50.967  18.520 -37.764  1.00 43.86           H  
ATOM   1762 HE22 GLN A 113     -49.213  18.513 -38.071  1.00 43.86           H  
ATOM   1763  OE1 GLN A 113     -50.922  17.185 -35.863  1.00 43.86           O  
ATOM   1764  N   GLN A 114     -47.158  16.090 -31.690  1.00 44.90           N  
ATOM   1765  H   GLN A 114     -46.792  17.013 -31.878  1.00 44.90           H  
ATOM   1766  CA  GLN A 114     -47.919  15.943 -30.443  1.00 44.90           C  
ATOM   1767  HA  GLN A 114     -48.139  14.893 -30.252  1.00 44.90           H  
ATOM   1768  C   GLN A 114     -49.244  16.693 -30.612  1.00 44.90           C  
ATOM   1769  CB  GLN A 114     -47.147  16.523 -29.251  1.00 44.90           C  
ATOM   1770  HB2 GLN A 114     -46.904  17.570 -29.435  1.00 44.90           H  
ATOM   1771  HB3 GLN A 114     -47.808  16.474 -28.386  1.00 44.90           H  
ATOM   1772  O   GLN A 114     -49.225  17.777 -31.204  1.00 44.90           O  
ATOM   1773  CG  GLN A 114     -45.862  15.750 -28.926  1.00 44.90           C  
ATOM   1774  HG2 GLN A 114     -45.094  15.988 -29.663  1.00 44.90           H  
ATOM   1775  HG3 GLN A 114     -46.067  14.680 -28.978  1.00 44.90           H  
ATOM   1776  CD  GLN A 114     -45.333  16.062 -27.529  1.00 44.90           C  
ATOM   1777  NE2 GLN A 114     -44.308  15.371 -27.081  1.00 44.90           N  
ATOM   1778 HE21 GLN A 114     -43.992  15.608 -26.152  1.00 44.90           H  
ATOM   1779 HE22 GLN A 114     -43.875  14.657 -27.650  1.00 44.90           H  
ATOM   1780  OE1 GLN A 114     -45.826  16.905 -26.800  1.00 44.90           O  
ATOM   1781  N   PRO A 115     -50.381  16.161 -30.122  1.00 41.45           N  
ATOM   1782  CA  PRO A 115     -50.999  16.831 -28.965  1.00 41.45           C  
ATOM   1783  HA  PRO A 115     -50.223  17.284 -28.348  1.00 41.45           H  
ATOM   1784  C   PRO A 115     -51.922  15.980 -28.045  1.00 41.45           C  
ATOM   1785  CB  PRO A 115     -51.837  17.947 -29.603  1.00 41.45           C  
ATOM   1786  HB2 PRO A 115     -52.695  18.231 -28.993  1.00 41.45           H  
ATOM   1787  HB3 PRO A 115     -51.212  18.820 -29.789  1.00 41.45           H  
ATOM   1788  O   PRO A 115     -52.620  15.077 -28.486  1.00 41.45           O  
ATOM   1789  CG  PRO A 115     -52.297  17.350 -30.936  1.00 41.45           C  
ATOM   1790  HG2 PRO A 115     -53.355  17.089 -30.900  1.00 41.45           H  
ATOM   1791  HG3 PRO A 115     -52.108  18.052 -31.749  1.00 41.45           H  
ATOM   1792  CD  PRO A 115     -51.455  16.083 -31.109  1.00 41.45           C  
ATOM   1793  HD2 PRO A 115     -52.065  15.200 -30.922  1.00 41.45           H  
ATOM   1794  HD3 PRO A 115     -51.067  16.028 -32.126  1.00 41.45           H  
ATOM   1795  N   LEU A 116     -51.982  16.437 -26.782  1.00 41.68           N  
ATOM   1796  H   LEU A 116     -51.218  17.057 -26.555  1.00 41.68           H  
ATOM   1797  CA  LEU A 116     -53.117  16.547 -25.832  1.00 41.68           C  
ATOM   1798  HA  LEU A 116     -52.630  16.970 -24.953  1.00 41.68           H  
ATOM   1799  C   LEU A 116     -53.859  15.319 -25.222  1.00 41.68           C  
ATOM   1800  CB  LEU A 116     -54.101  17.645 -26.300  1.00 41.68           C  
ATOM   1801  HB2 LEU A 116     -54.160  17.665 -27.388  1.00 41.68           H  
ATOM   1802  HB3 LEU A 116     -55.097  17.372 -25.951  1.00 41.68           H  
ATOM   1803  O   LEU A 116     -54.112  14.297 -25.839  1.00 41.68           O  
ATOM   1804  CG  LEU A 116     -53.798  19.056 -25.750  1.00 41.68           C  
ATOM   1805  HG  LEU A 116     -53.725  18.994 -24.665  1.00 41.68           H  
ATOM   1806  CD1 LEU A 116     -52.504  19.679 -26.283  1.00 41.68           C  
ATOM   1807 HD11 LEU A 116     -52.362  20.660 -25.831  1.00 41.68           H  
ATOM   1808 HD12 LEU A 116     -52.562  19.802 -27.364  1.00 41.68           H  
ATOM   1809 HD13 LEU A 116     -51.646  19.058 -26.026  1.00 41.68           H  
ATOM   1810  CD2 LEU A 116     -54.948  20.002 -26.089  1.00 41.68           C  
ATOM   1811 HD21 LEU A 116     -54.756  20.988 -25.668  1.00 41.68           H  
ATOM   1812 HD22 LEU A 116     -55.055  20.087 -27.171  1.00 41.68           H  
ATOM   1813 HD23 LEU A 116     -55.878  19.617 -25.671  1.00 41.68           H  
ATOM   1814  N   MET A 117     -54.224  15.530 -23.944  1.00 42.73           N  
ATOM   1815  H   MET A 117     -54.002  16.459 -23.617  1.00 42.73           H  
ATOM   1816  CA  MET A 117     -54.979  14.725 -22.952  1.00 42.73           C  
ATOM   1817  HA  MET A 117     -54.488  13.767 -22.785  1.00 42.73           H  
ATOM   1818  C   MET A 117     -56.484  14.488 -23.305  1.00 42.73           C  
ATOM   1819  CB  MET A 117     -54.960  15.581 -21.666  1.00 42.73           C  
ATOM   1820  HB2 MET A 117     -55.418  15.009 -20.860  1.00 42.73           H  
ATOM   1821  HB3 MET A 117     -55.575  16.462 -21.852  1.00 42.73           H  
ATOM   1822  O   MET A 117     -56.922  14.979 -24.340  1.00 42.73           O  
ATOM   1823  CG  MET A 117     -53.632  16.069 -21.091  1.00 42.73           C  
ATOM   1824  HG2 MET A 117     -53.027  15.203 -20.821  1.00 42.73           H  
ATOM   1825  HG3 MET A 117     -53.090  16.652 -21.835  1.00 42.73           H  
ATOM   1826  SD  MET A 117     -53.879  17.099 -19.611  1.00 42.73           S  
ATOM   1827  CE  MET A 117     -54.616  18.598 -20.329  1.00 42.73           C  
ATOM   1828  HE1 MET A 117     -53.974  18.980 -21.124  1.00 42.73           H  
ATOM   1829  HE2 MET A 117     -54.710  19.358 -19.553  1.00 42.73           H  
ATOM   1830  HE3 MET A 117     -55.606  18.379 -20.727  1.00 42.73           H  
ATOM   1831  N   PRO A 118     -57.364  14.027 -22.373  1.00 50.12           N  
ATOM   1832  CA  PRO A 118     -57.460  12.735 -21.672  1.00 50.12           C  
ATOM   1833  HA  PRO A 118     -56.645  12.075 -21.970  1.00 50.12           H  
ATOM   1834  C   PRO A 118     -58.823  12.001 -21.903  1.00 50.12           C  
ATOM   1835  CB  PRO A 118     -57.323  13.109 -20.188  1.00 50.12           C  
ATOM   1836  HB2 PRO A 118     -56.269  13.183 -19.922  1.00 50.12           H  
ATOM   1837  HB3 PRO A 118     -57.814  12.392 -19.529  1.00 50.12           H  
ATOM   1838  O   PRO A 118     -59.773  12.556 -22.440  1.00 50.12           O  
ATOM   1839  CG  PRO A 118     -57.988  14.491 -20.100  1.00 50.12           C  
ATOM   1840  HG2 PRO A 118     -58.984  14.404 -19.665  1.00 50.12           H  
ATOM   1841  HG3 PRO A 118     -57.380  15.172 -19.505  1.00 50.12           H  
ATOM   1842  CD  PRO A 118     -58.106  14.978 -21.552  1.00 50.12           C  
ATOM   1843  HD2 PRO A 118     -59.152  14.979 -21.858  1.00 50.12           H  
ATOM   1844  HD3 PRO A 118     -57.716  15.991 -21.649  1.00 50.12           H  
ATOM   1845  N   VAL A 119     -58.874  10.739 -21.446  1.00 47.97           N  
ATOM   1846  H   VAL A 119     -57.988  10.420 -21.079  1.00 47.97           H  
ATOM   1847  CA  VAL A 119     -59.970   9.742 -21.247  1.00 47.97           C  
ATOM   1848  HA  VAL A 119     -59.819   8.940 -21.970  1.00 47.97           H  
ATOM   1849  C   VAL A 119     -61.452  10.171 -21.385  1.00 47.97           C  
ATOM   1850  CB  VAL A 119     -59.767   9.143 -19.828  1.00 47.97           C  
ATOM   1851  HB  VAL A 119     -59.704   9.962 -19.112  1.00 47.97           H  
ATOM   1852  O   VAL A 119     -61.880  11.148 -20.774  1.00 47.97           O  
ATOM   1853  CG1 VAL A 119     -60.867   8.193 -19.332  1.00 47.97           C  
ATOM   1854 HG11 VAL A 119     -60.571   7.736 -18.387  1.00 47.97           H  
ATOM   1855 HG12 VAL A 119     -61.783   8.752 -19.143  1.00 47.97           H  
ATOM   1856 HG13 VAL A 119     -61.044   7.406 -20.065  1.00 47.97           H  
ATOM   1857  CG2 VAL A 119     -58.447   8.354 -19.753  1.00 47.97           C  
ATOM   1858 HG21 VAL A 119     -58.311   7.950 -18.750  1.00 47.97           H  
ATOM   1859 HG22 VAL A 119     -57.592   8.996 -19.965  1.00 47.97           H  
ATOM   1860 HG23 VAL A 119     -58.464   7.529 -20.466  1.00 47.97           H  
ATOM   1861  N   PRO A 120     -62.288   9.275 -21.963  1.00 36.18           N  
ATOM   1862  CA  PRO A 120     -63.570   8.899 -21.347  1.00 36.18           C  
ATOM   1863  HA  PRO A 120     -63.640   9.337 -20.351  1.00 36.18           H  
ATOM   1864  C   PRO A 120     -63.755   7.372 -21.215  1.00 36.18           C  
ATOM   1865  CB  PRO A 120     -64.664   9.527 -22.211  1.00 36.18           C  
ATOM   1866  HB2 PRO A 120     -65.509   8.851 -22.343  1.00 36.18           H  
ATOM   1867  HB3 PRO A 120     -65.000  10.460 -21.759  1.00 36.18           H  
ATOM   1868  O   PRO A 120     -63.522   6.603 -22.146  1.00 36.18           O  
ATOM   1869  CG  PRO A 120     -63.979   9.824 -23.548  1.00 36.18           C  
ATOM   1870  HG2 PRO A 120     -64.473   9.301 -24.367  1.00 36.18           H  
ATOM   1871  HG3 PRO A 120     -63.986  10.899 -23.730  1.00 36.18           H  
ATOM   1872  CD  PRO A 120     -62.536   9.335 -23.393  1.00 36.18           C  
ATOM   1873  HD2 PRO A 120     -61.849  10.020 -23.890  1.00 36.18           H  
ATOM   1874  HD3 PRO A 120     -62.435   8.338 -23.821  1.00 36.18           H  
ATOM   1875  N   GLY A 121     -64.180   6.942 -20.023  1.00 44.81           N  
ATOM   1876  H   GLY A 121     -64.415   7.644 -19.336  1.00 44.81           H  
ATOM   1877  CA  GLY A 121     -64.495   5.551 -19.690  1.00 44.81           C  
ATOM   1878  HA2 GLY A 121     -64.445   5.414 -18.610  1.00 44.81           H  
ATOM   1879  HA3 GLY A 121     -63.747   4.902 -20.146  1.00 44.81           H  
ATOM   1880  C   GLY A 121     -65.873   5.106 -20.175  1.00 44.81           C  
ATOM   1881  O   GLY A 121     -66.727   5.932 -20.481  1.00 44.81           O  
ATOM   1882  N   HIS A 122     -66.104   3.791 -20.210  1.00 39.01           N  
ATOM   1883  H   HIS A 122     -65.362   3.151 -19.967  1.00 39.01           H  
ATOM   1884  CA  HIS A 122     -67.399   3.212 -20.556  1.00 39.01           C  
ATOM   1885  HA  HIS A 122     -68.178   3.939 -20.326  1.00 39.01           H  
ATOM   1886  C   HIS A 122     -67.700   1.933 -19.744  1.00 39.01           C  
ATOM   1887  CB  HIS A 122     -67.460   2.948 -22.072  1.00 39.01           C  
ATOM   1888  HB2 HIS A 122     -68.290   2.267 -22.262  1.00 39.01           H  
ATOM   1889  HB3 HIS A 122     -66.541   2.465 -22.406  1.00 39.01           H  
ATOM   1890  O   HIS A 122     -66.914   0.994 -19.779  1.00 39.01           O  
ATOM   1891  CG  HIS A 122     -67.734   4.165 -22.921  1.00 39.01           C  
ATOM   1892  CD2 HIS A 122     -66.848   5.144 -23.289  1.00 39.01           C  
ATOM   1893  HD2 HIS A 122     -65.803   5.195 -23.020  1.00 39.01           H  
ATOM   1894  ND1 HIS A 122     -68.948   4.490 -23.486  1.00 39.01           N  
ATOM   1895  HD1 HIS A 122     -69.807   3.963 -23.418  1.00 39.01           H  
ATOM   1896  CE1 HIS A 122     -68.801   5.645 -24.155  1.00 39.01           C  
ATOM   1897  HE1 HIS A 122     -69.581   6.156 -24.700  1.00 39.01           H  
ATOM   1898  NE2 HIS A 122     -67.539   6.080 -24.064  1.00 39.01           N  
ATOM   1899  N   HIS A 123     -68.894   1.958 -19.121  1.00 38.74           N  
ATOM   1900  H   HIS A 123     -69.318   2.875 -19.114  1.00 38.74           H  
ATOM   1901  CA  HIS A 123     -69.824   0.886 -18.690  1.00 38.74           C  
ATOM   1902  HA  HIS A 123     -70.636   1.422 -18.198  1.00 38.74           H  
ATOM   1903  C   HIS A 123     -69.374  -0.136 -17.614  1.00 38.74           C  
ATOM   1904  CB  HIS A 123     -70.468   0.271 -19.941  1.00 38.74           C  
ATOM   1905  HB2 HIS A 123     -71.313  -0.346 -19.635  1.00 38.74           H  
ATOM   1906  HB3 HIS A 123     -70.869   1.073 -20.562  1.00 38.74           H  
ATOM   1907  O   HIS A 123     -68.229  -0.550 -17.573  1.00 38.74           O  
ATOM   1908  CG  HIS A 123     -69.549  -0.575 -20.790  1.00 38.74           C  
ATOM   1909  CD2 HIS A 123     -69.258  -1.898 -20.605  1.00 38.74           C  
ATOM   1910  HD2 HIS A 123     -69.613  -2.524 -19.800  1.00 38.74           H  
ATOM   1911  ND1 HIS A 123     -68.863  -0.183 -21.917  1.00 38.74           N  
ATOM   1912  HD1 HIS A 123     -68.846   0.743 -22.320  1.00 38.74           H  
ATOM   1913  CE1 HIS A 123     -68.155  -1.227 -22.371  1.00 38.74           C  
ATOM   1914  HE1 HIS A 123     -67.500  -1.213 -23.231  1.00 38.74           H  
ATOM   1915  NE2 HIS A 123     -68.396  -2.308 -21.624  1.00 38.74           N  
ATOM   1916  N   SER A 124     -70.204  -0.567 -16.649  1.00 33.94           N  
ATOM   1917  H   SER A 124     -69.704  -1.047 -15.914  1.00 33.94           H  
ATOM   1918  CA  SER A 124     -71.658  -0.850 -16.649  1.00 33.94           C  
ATOM   1919  HA  SER A 124     -72.181  -0.262 -17.403  1.00 33.94           H  
ATOM   1920  C   SER A 124     -72.272  -0.585 -15.258  1.00 33.94           C  
ATOM   1921  CB  SER A 124     -71.824  -2.345 -16.945  1.00 33.94           C  
ATOM   1922  HB2 SER A 124     -71.165  -2.921 -16.296  1.00 33.94           H  
ATOM   1923  HB3 SER A 124     -72.853  -2.648 -16.753  1.00 33.94           H  
ATOM   1924  O   SER A 124     -71.659  -0.910 -14.251  1.00 33.94           O  
ATOM   1925  OG  SER A 124     -71.513  -2.604 -18.295  1.00 33.94           O  
ATOM   1926  HG  SER A 124     -71.398  -3.551 -18.405  1.00 33.94           H  
ATOM   1927  N   MET A 125     -73.382   0.151 -15.116  1.00 42.77           N  
ATOM   1928  H   MET A 125     -73.264   0.756 -14.316  1.00 42.77           H  
ATOM   1929  CA  MET A 125     -74.797  -0.268 -15.232  1.00 42.77           C  
ATOM   1930  HA  MET A 125     -75.388   0.580 -14.888  1.00 42.77           H  
ATOM   1931  C   MET A 125     -75.215  -1.444 -14.325  1.00 42.77           C  
ATOM   1932  CB  MET A 125     -75.244  -0.512 -16.687  1.00 42.77           C  
ATOM   1933  HB2 MET A 125     -74.494  -1.116 -17.198  1.00 42.77           H  
ATOM   1934  HB3 MET A 125     -76.172  -1.083 -16.684  1.00 42.77           H  
ATOM   1935  O   MET A 125     -75.001  -2.600 -14.669  1.00 42.77           O  
ATOM   1936  CG  MET A 125     -75.489   0.767 -17.496  1.00 42.77           C  
ATOM   1937  HG2 MET A 125     -74.669   1.466 -17.335  1.00 42.77           H  
ATOM   1938  HG3 MET A 125     -75.485   0.489 -18.550  1.00 42.77           H  
ATOM   1939  SD  MET A 125     -77.071   1.595 -17.155  1.00 42.77           S  
ATOM   1940  CE  MET A 125     -77.132   2.734 -18.566  1.00 42.77           C  
ATOM   1941  HE1 MET A 125     -76.268   3.399 -18.539  1.00 42.77           H  
ATOM   1942  HE2 MET A 125     -77.127   2.166 -19.497  1.00 42.77           H  
ATOM   1943  HE3 MET A 125     -78.043   3.330 -18.514  1.00 42.77           H  
ATOM   1944  N   THR A 126     -75.926  -1.144 -13.231  1.00 40.06           N  
ATOM   1945  H   THR A 126     -75.762  -0.240 -12.810  1.00 40.06           H  
ATOM   1946  CA  THR A 126     -77.291  -1.661 -12.970  1.00 40.06           C  
ATOM   1947  HA  THR A 126     -77.830  -1.494 -13.902  1.00 40.06           H  
ATOM   1948  C   THR A 126     -78.000  -0.856 -11.855  1.00 40.06           C  
ATOM   1949  CB  THR A 126     -77.391  -3.165 -12.638  1.00 40.06           C  
ATOM   1950  HB  THR A 126     -78.180  -3.311 -11.901  1.00 40.06           H  
ATOM   1951  O   THR A 126     -77.319  -0.285 -11.003  1.00 40.06           O  
ATOM   1952  CG2 THR A 126     -77.765  -4.012 -13.859  1.00 40.06           C  
ATOM   1953 HG21 THR A 126     -77.964  -5.033 -13.533  1.00 40.06           H  
ATOM   1954 HG22 THR A 126     -78.667  -3.620 -14.328  1.00 40.06           H  
ATOM   1955 HG23 THR A 126     -76.959  -4.038 -14.592  1.00 40.06           H  
ATOM   1956  OG1 THR A 126     -76.197  -3.676 -12.110  1.00 40.06           O  
ATOM   1957  HG1 THR A 126     -75.528  -3.594 -12.793  1.00 40.06           H  
ATOM   1958  N   PRO A 127     -79.350  -0.747 -11.873  1.00 44.60           N  
ATOM   1959  CA  PRO A 127     -80.112   0.277 -11.145  1.00 44.60           C  
ATOM   1960  HA  PRO A 127     -79.450   1.027 -10.712  1.00 44.60           H  
ATOM   1961  C   PRO A 127     -81.039  -0.287 -10.042  1.00 44.60           C  
ATOM   1962  CB  PRO A 127     -80.953   0.912 -12.258  1.00 44.60           C  
ATOM   1963  HB2 PRO A 127     -81.835   1.420 -11.869  1.00 44.60           H  
ATOM   1964  HB3 PRO A 127     -80.338   1.609 -12.828  1.00 44.60           H  
ATOM   1965  O   PRO A 127     -81.628  -1.349 -10.213  1.00 44.60           O  
ATOM   1966  CG  PRO A 127     -81.328  -0.282 -13.144  1.00 44.60           C  
ATOM   1967  HG2 PRO A 127     -82.303  -0.673 -12.851  1.00 44.60           H  
ATOM   1968  HG3 PRO A 127     -81.341   0.008 -14.194  1.00 44.60           H  
ATOM   1969  CD  PRO A 127     -80.252  -1.334 -12.865  1.00 44.60           C  
ATOM   1970  HD2 PRO A 127     -79.768  -1.579 -13.811  1.00 44.60           H  
ATOM   1971  HD3 PRO A 127     -80.713  -2.234 -12.458  1.00 44.60           H  
ATOM   1972  N   ASN A 128     -81.249   0.453  -8.946  1.00 36.82           N  
ATOM   1973  H   ASN A 128     -80.613   1.217  -8.764  1.00 36.82           H  
ATOM   1974  CA  ASN A 128     -82.483   0.427  -8.129  1.00 36.82           C  
ATOM   1975  HA  ASN A 128     -83.327   0.639  -8.785  1.00 36.82           H  
ATOM   1976  C   ASN A 128     -82.409   1.557  -7.081  1.00 36.82           C  
ATOM   1977  CB  ASN A 128     -82.701  -0.950  -7.459  1.00 36.82           C  
ATOM   1978  HB2 ASN A 128     -82.736  -0.841  -6.375  1.00 36.82           H  
ATOM   1979  HB3 ASN A 128     -81.875  -1.626  -7.684  1.00 36.82           H  
ATOM   1980  O   ASN A 128     -81.539   1.548  -6.222  1.00 36.82           O  
ATOM   1981  CG  ASN A 128     -84.015  -1.583  -7.890  1.00 36.82           C  
ATOM   1982  ND2 ASN A 128     -84.052  -2.874  -8.113  1.00 36.82           N  
ATOM   1983 HD21 ASN A 128     -84.942  -3.253  -8.404  1.00 36.82           H  
ATOM   1984 HD22 ASN A 128     -83.203  -3.418  -8.063  1.00 36.82           H  
ATOM   1985  OD1 ASN A 128     -85.035  -0.934  -8.037  1.00 36.82           O  
ATOM   1986  N   GLN A 129     -83.048   2.698  -7.331  1.00 37.83           N  
ATOM   1987  H   GLN A 129     -82.396   3.460  -7.213  1.00 37.83           H  
ATOM   1988  CA  GLN A 129     -84.366   3.101  -6.817  1.00 37.83           C  
ATOM   1989  HA  GLN A 129     -84.516   4.095  -7.238  1.00 37.83           H  
ATOM   1990  C   GLN A 129     -84.472   3.289  -5.289  1.00 37.83           C  
ATOM   1991  CB  GLN A 129     -85.540   2.260  -7.347  1.00 37.83           C  
ATOM   1992  HB2 GLN A 129     -86.452   2.578  -6.842  1.00 37.83           H  
ATOM   1993  HB3 GLN A 129     -85.373   1.224  -7.053  1.00 37.83           H  
ATOM   1994  O   GLN A 129     -84.428   2.344  -4.514  1.00 37.83           O  
ATOM   1995  CG  GLN A 129     -85.800   2.347  -8.860  1.00 37.83           C  
ATOM   1996  HG2 GLN A 129     -84.886   2.117  -9.408  1.00 37.83           H  
ATOM   1997  HG3 GLN A 129     -86.536   1.585  -9.115  1.00 37.83           H  
ATOM   1998  CD  GLN A 129     -86.332   3.698  -9.340  1.00 37.83           C  
ATOM   1999  NE2 GLN A 129     -86.771   3.787 -10.576  1.00 37.83           N  
ATOM   2000 HE21 GLN A 129     -86.823   2.963 -11.158  1.00 37.83           H  
ATOM   2001 HE22 GLN A 129     -87.129   4.688 -10.860  1.00 37.83           H  
ATOM   2002  OE1 GLN A 129     -86.329   4.711  -8.658  1.00 37.83           O  
ATOM   2003  N   HIS A 130     -84.786   4.547  -4.952  1.00 35.94           N  
ATOM   2004  H   HIS A 130     -84.665   5.212  -5.702  1.00 35.94           H  
ATOM   2005  CA  HIS A 130     -85.644   5.019  -3.856  1.00 35.94           C  
ATOM   2006  HA  HIS A 130     -85.977   5.992  -4.216  1.00 35.94           H  
ATOM   2007  C   HIS A 130     -85.044   5.358  -2.469  1.00 35.94           C  
ATOM   2008  CB  HIS A 130     -86.949   4.202  -3.799  1.00 35.94           C  
ATOM   2009  HB2 HIS A 130     -87.549   4.549  -2.958  1.00 35.94           H  
ATOM   2010  HB3 HIS A 130     -86.716   3.155  -3.601  1.00 35.94           H  
ATOM   2011  O   HIS A 130     -84.797   4.505  -1.635  1.00 35.94           O  
ATOM   2012  CG  HIS A 130     -87.793   4.301  -5.055  1.00 35.94           C  
ATOM   2013  CD2 HIS A 130     -88.730   3.394  -5.474  1.00 35.94           C  
ATOM   2014  HD2 HIS A 130     -88.994   2.477  -4.969  1.00 35.94           H  
ATOM   2015  ND1 HIS A 130     -87.770   5.310  -5.999  1.00 35.94           N  
ATOM   2016  HD1 HIS A 130     -87.105   6.067  -6.068  1.00 35.94           H  
ATOM   2017  CE1 HIS A 130     -88.662   5.012  -6.956  1.00 35.94           C  
ATOM   2018  HE1 HIS A 130     -88.822   5.586  -7.857  1.00 35.94           H  
ATOM   2019  NE2 HIS A 130     -89.274   3.856  -6.677  1.00 35.94           N  
ATOM   2020  N   HIS A 131     -85.005   6.681  -2.228  1.00 40.18           N  
ATOM   2021  H   HIS A 131     -84.990   7.246  -3.065  1.00 40.18           H  
ATOM   2022  CA  HIS A 131     -85.581   7.405  -1.079  1.00 40.18           C  
ATOM   2023  HA  HIS A 131     -85.407   8.461  -1.288  1.00 40.18           H  
ATOM   2024  C   HIS A 131     -85.035   7.191   0.355  1.00 40.18           C  
ATOM   2025  CB  HIS A 131     -87.116   7.235  -1.125  1.00 40.18           C  
ATOM   2026  HB2 HIS A 131     -87.360   6.173  -1.093  1.00 40.18           H  
ATOM   2027  HB3 HIS A 131     -87.569   7.677  -0.237  1.00 40.18           H  
ATOM   2028  O   HIS A 131     -85.391   6.226   1.014  1.00 40.18           O  
ATOM   2029  CG  HIS A 131     -87.779   7.868  -2.323  1.00 40.18           C  
ATOM   2030  CD2 HIS A 131     -88.053   9.198  -2.499  1.00 40.18           C  
ATOM   2031  HD2 HIS A 131     -87.819   9.995  -1.809  1.00 40.18           H  
ATOM   2032  ND1 HIS A 131     -88.271   7.207  -3.425  1.00 40.18           N  
ATOM   2033  HD1 HIS A 131     -88.349   6.207  -3.538  1.00 40.18           H  
ATOM   2034  CE1 HIS A 131     -88.812   8.115  -4.252  1.00 40.18           C  
ATOM   2035  HE1 HIS A 131     -89.320   7.891  -5.178  1.00 40.18           H  
ATOM   2036  NE2 HIS A 131     -88.691   9.345  -3.733  1.00 40.18           N  
ATOM   2037  N   GLN A 132     -84.364   8.240   0.872  1.00 38.28           N  
ATOM   2038  H   GLN A 132     -83.834   8.771   0.195  1.00 38.28           H  
ATOM   2039  CA  GLN A 132     -84.610   8.986   2.140  1.00 38.28           C  
ATOM   2040  HA  GLN A 132     -84.980   9.954   1.804  1.00 38.28           H  
ATOM   2041  C   GLN A 132     -83.339   9.278   2.977  1.00 38.28           C  
ATOM   2042  CB  GLN A 132     -85.722   8.415   3.048  1.00 38.28           C  
ATOM   2043  HB2 GLN A 132     -85.628   8.832   4.051  1.00 38.28           H  
ATOM   2044  HB3 GLN A 132     -85.585   7.341   3.171  1.00 38.28           H  
ATOM   2045  O   GLN A 132     -82.403   8.481   2.974  1.00 38.28           O  
ATOM   2046  CG  GLN A 132     -87.140   8.712   2.516  1.00 38.28           C  
ATOM   2047  HG2 GLN A 132     -87.096   8.829   1.433  1.00 38.28           H  
ATOM   2048  HG3 GLN A 132     -87.778   7.857   2.740  1.00 38.28           H  
ATOM   2049  CD  GLN A 132     -87.822   9.961   3.076  1.00 38.28           C  
ATOM   2050  NE2 GLN A 132     -88.946  10.359   2.521  1.00 38.28           N  
ATOM   2051 HE21 GLN A 132     -89.376  11.165   2.952  1.00 38.28           H  
ATOM   2052 HE22 GLN A 132     -89.391   9.815   1.796  1.00 38.28           H  
ATOM   2053  OE1 GLN A 132     -87.383  10.620   3.996  1.00 38.28           O  
ATOM   2054  N   PRO A 133     -83.288  10.428   3.690  1.00 47.54           N  
ATOM   2055  CA  PRO A 133     -82.195  10.813   4.580  1.00 47.54           C  
ATOM   2056  HA  PRO A 133     -81.256  10.364   4.254  1.00 47.54           H  
ATOM   2057  C   PRO A 133     -82.463  10.412   6.050  1.00 47.54           C  
ATOM   2058  CB  PRO A 133     -82.128  12.337   4.402  1.00 47.54           C  
ATOM   2059  HB2 PRO A 133     -81.588  12.567   3.483  1.00 47.54           H  
ATOM   2060  HB3 PRO A 133     -81.657  12.834   5.250  1.00 47.54           H  
ATOM   2061  O   PRO A 133     -83.609  10.181   6.424  1.00 47.54           O  
ATOM   2062  CG  PRO A 133     -83.594  12.748   4.245  1.00 47.54           C  
ATOM   2063  HG2 PRO A 133     -84.017  12.986   5.221  1.00 47.54           H  
ATOM   2064  HG3 PRO A 133     -83.695  13.597   3.570  1.00 47.54           H  
ATOM   2065  CD  PRO A 133     -84.279  11.503   3.686  1.00 47.54           C  
ATOM   2066  HD2 PRO A 133     -84.633  11.725   2.679  1.00 47.54           H  
ATOM   2067  HD3 PRO A 133     -85.110  11.236   4.339  1.00 47.54           H  
ATOM   2068  N   ASN A 134     -81.408  10.478   6.885  1.00 33.15           N  
ATOM   2069  H   ASN A 134     -80.509  10.564   6.432  1.00 33.15           H  
ATOM   2070  CA  ASN A 134     -81.409  10.708   8.352  1.00 33.15           C  
ATOM   2071  HA  ASN A 134     -80.598  11.421   8.499  1.00 33.15           H  
ATOM   2072  C   ASN A 134     -81.063   9.517   9.311  1.00 33.15           C  
ATOM   2073  CB  ASN A 134     -82.687  11.487   8.763  1.00 33.15           C  
ATOM   2074  HB2 ASN A 134     -83.036  12.110   7.939  1.00 33.15           H  
ATOM   2075  HB3 ASN A 134     -83.479  10.776   9.000  1.00 33.15           H  
ATOM   2076  O   ASN A 134     -81.929   8.714   9.635  1.00 33.15           O  
ATOM   2077  CG  ASN A 134     -82.501  12.458   9.899  1.00 33.15           C  
ATOM   2078  ND2 ASN A 134     -83.411  12.484  10.843  1.00 33.15           N  
ATOM   2079 HD21 ASN A 134     -84.185  11.837  10.809  1.00 33.15           H  
ATOM   2080 HD22 ASN A 134     -83.282  13.162  11.581  1.00 33.15           H  
ATOM   2081  OD1 ASN A 134     -81.566  13.239   9.924  1.00 33.15           O  
ATOM   2082  N   LEU A 135     -79.833   9.571   9.883  1.00 36.57           N  
ATOM   2083  H   LEU A 135     -79.202  10.218   9.433  1.00 36.57           H  
ATOM   2084  CA  LEU A 135     -79.340   9.082  11.215  1.00 36.57           C  
ATOM   2085  HA  LEU A 135     -78.327   9.467  11.330  1.00 36.57           H  
ATOM   2086  C   LEU A 135     -79.212   7.553  11.495  1.00 36.57           C  
ATOM   2087  CB  LEU A 135     -80.205   9.744  12.314  1.00 36.57           C  
ATOM   2088  HB2 LEU A 135     -79.884   9.406  13.299  1.00 36.57           H  
ATOM   2089  HB3 LEU A 135     -81.228   9.388  12.183  1.00 36.57           H  
ATOM   2090  O   LEU A 135     -79.908   6.769  10.864  1.00 36.57           O  
ATOM   2091  CG  LEU A 135     -80.218  11.280  12.330  1.00 36.57           C  
ATOM   2092  HG  LEU A 135     -80.412  11.642  11.320  1.00 36.57           H  
ATOM   2093  CD1 LEU A 135     -81.323  11.780  13.260  1.00 36.57           C  
ATOM   2094 HD11 LEU A 135     -81.097  11.502  14.290  1.00 36.57           H  
ATOM   2095 HD12 LEU A 135     -82.276  11.332  12.978  1.00 36.57           H  
ATOM   2096 HD13 LEU A 135     -81.398  12.864  13.185  1.00 36.57           H  
ATOM   2097  CD2 LEU A 135     -78.893  11.880  12.795  1.00 36.57           C  
ATOM   2098 HD21 LEU A 135     -78.968  12.968  12.786  1.00 36.57           H  
ATOM   2099 HD22 LEU A 135     -78.662  11.546  13.806  1.00 36.57           H  
ATOM   2100 HD23 LEU A 135     -78.090  11.587  12.119  1.00 36.57           H  
ATOM   2101  N   PRO A 136     -78.507   7.100  12.572  1.00 42.02           N  
ATOM   2102  CA  PRO A 136     -77.151   7.388  13.101  1.00 42.02           C  
ATOM   2103  HA  PRO A 136     -76.605   8.055  12.434  1.00 42.02           H  
ATOM   2104  C   PRO A 136     -76.312   6.061  13.290  1.00 42.02           C  
ATOM   2105  CB  PRO A 136     -77.483   8.118  14.410  1.00 42.02           C  
ATOM   2106  HB2 PRO A 136     -77.800   9.134  14.178  1.00 42.02           H  
ATOM   2107  HB3 PRO A 136     -76.678   8.168  15.142  1.00 42.02           H  
ATOM   2108  O   PRO A 136     -76.768   5.002  12.861  1.00 42.02           O  
ATOM   2109  CG  PRO A 136     -78.672   7.326  14.955  1.00 42.02           C  
ATOM   2110  HG2 PRO A 136     -79.389   7.988  15.440  1.00 42.02           H  
ATOM   2111  HG3 PRO A 136     -78.327   6.564  15.653  1.00 42.02           H  
ATOM   2112  CD  PRO A 136     -79.285   6.651  13.721  1.00 42.02           C  
ATOM   2113  HD2 PRO A 136     -79.216   5.567  13.813  1.00 42.02           H  
ATOM   2114  HD3 PRO A 136     -80.332   6.937  13.622  1.00 42.02           H  
ATOM   2115  N   PRO A 137     -75.078   6.049  13.863  1.00 50.35           N  
ATOM   2116  CA  PRO A 137     -74.115   4.946  13.699  1.00 50.35           C  
ATOM   2117  HA  PRO A 137     -74.224   4.489  12.715  1.00 50.35           H  
ATOM   2118  C   PRO A 137     -74.241   3.856  14.775  1.00 50.35           C  
ATOM   2119  CB  PRO A 137     -72.746   5.632  13.794  1.00 50.35           C  
ATOM   2120  HB2 PRO A 137     -71.954   4.944  14.088  1.00 50.35           H  
ATOM   2121  HB3 PRO A 137     -72.507   6.097  12.837  1.00 50.35           H  
ATOM   2122  O   PRO A 137     -74.502   4.174  15.929  1.00 50.35           O  
ATOM   2123  CG  PRO A 137     -72.976   6.719  14.844  1.00 50.35           C  
ATOM   2124  HG2 PRO A 137     -72.317   7.573  14.684  1.00 50.35           H  
ATOM   2125  HG3 PRO A 137     -72.827   6.309  15.842  1.00 50.35           H  
ATOM   2126  CD  PRO A 137     -74.445   7.100  14.655  1.00 50.35           C  
ATOM   2127  HD2 PRO A 137     -74.910   7.169  15.638  1.00 50.35           H  
ATOM   2128  HD3 PRO A 137     -74.510   8.052  14.129  1.00 50.35           H  
ATOM   2129  N   THR A 138     -73.941   2.592  14.451  1.00 33.30           N  
ATOM   2130  H   THR A 138     -73.837   2.339  13.479  1.00 33.30           H  
ATOM   2131  CA  THR A 138     -73.466   1.610  15.448  1.00 33.30           C  
ATOM   2132  HA  THR A 138     -72.856   2.168  16.158  1.00 33.30           H  
ATOM   2133  C   THR A 138     -72.543   0.543  14.845  1.00 33.30           C  
ATOM   2134  CB  THR A 138     -74.574   0.926  16.278  1.00 33.30           C  
ATOM   2135  HB  THR A 138     -74.207  -0.047  16.605  1.00 33.30           H  
ATOM   2136  O   THR A 138     -72.731   0.047  13.741  1.00 33.30           O  
ATOM   2137  CG2 THR A 138     -74.965   1.703  17.539  1.00 33.30           C  
ATOM   2138 HG21 THR A 138     -75.485   1.028  18.218  1.00 33.30           H  
ATOM   2139 HG22 THR A 138     -74.079   2.088  18.043  1.00 33.30           H  
ATOM   2140 HG23 THR A 138     -75.641   2.524  17.299  1.00 33.30           H  
ATOM   2141  OG1 THR A 138     -75.744   0.732  15.530  1.00 33.30           O  
ATOM   2142  HG1 THR A 138     -76.033   1.594  15.219  1.00 33.30           H  
ATOM   2143  N   SER A 139     -71.509   0.264  15.637  1.00 38.27           N  
ATOM   2144  H   SER A 139     -71.547   0.742  16.525  1.00 38.27           H  
ATOM   2145  CA  SER A 139     -70.492  -0.795  15.629  1.00 38.27           C  
ATOM   2146  HA  SER A 139     -69.599  -0.455  15.104  1.00 38.27           H  
ATOM   2147  C   SER A 139     -70.906  -2.180  15.114  1.00 38.27           C  
ATOM   2148  CB  SER A 139     -70.176  -1.010  17.119  1.00 38.27           C  
ATOM   2149  HB2 SER A 139     -69.538  -1.884  17.248  1.00 38.27           H  
ATOM   2150  HB3 SER A 139     -69.652  -0.139  17.513  1.00 38.27           H  
ATOM   2151  O   SER A 139     -71.997  -2.620  15.446  1.00 38.27           O  
ATOM   2152  OG  SER A 139     -71.393  -1.190  17.838  1.00 38.27           O  
ATOM   2153  HG  SER A 139     -71.929  -1.811  17.340  1.00 38.27           H  
ATOM   2154  N   GLN A 140     -69.977  -2.909  14.476  1.00 39.26           N  
ATOM   2155  H   GLN A 140     -69.335  -2.382  13.902  1.00 39.26           H  
ATOM   2156  CA  GLN A 140     -69.427  -4.216  14.914  1.00 39.26           C  
ATOM   2157  HA  GLN A 140     -68.886  -4.062  15.848  1.00 39.26           H  
ATOM   2158  C   GLN A 140     -68.399  -4.738  13.868  1.00 39.26           C  
ATOM   2159  CB  GLN A 140     -70.495  -5.319  15.136  1.00 39.26           C  
ATOM   2160  HB2 GLN A 140     -69.987  -6.279  15.046  1.00 39.26           H  
ATOM   2161  HB3 GLN A 140     -71.211  -5.275  14.315  1.00 39.26           H  
ATOM   2162  O   GLN A 140     -68.690  -4.819  12.679  1.00 39.26           O  
ATOM   2163  CG  GLN A 140     -71.286  -5.397  16.468  1.00 39.26           C  
ATOM   2164  HG2 GLN A 140     -72.019  -4.597  16.572  1.00 39.26           H  
ATOM   2165  HG3 GLN A 140     -71.882  -6.309  16.419  1.00 39.26           H  
ATOM   2166  CD  GLN A 140     -70.485  -5.467  17.763  1.00 39.26           C  
ATOM   2167  NE2 GLN A 140     -71.158  -5.608  18.886  1.00 39.26           N  
ATOM   2168 HE21 GLN A 140     -70.604  -5.660  19.729  1.00 39.26           H  
ATOM   2169 HE22 GLN A 140     -72.165  -5.673  18.877  1.00 39.26           H  
ATOM   2170  OE1 GLN A 140     -69.270  -5.393  17.814  1.00 39.26           O  
ATOM   2171  N   GLN A 141     -67.190  -5.094  14.318  1.00 36.25           N  
ATOM   2172  H   GLN A 141     -67.078  -5.039  15.320  1.00 36.25           H  
ATOM   2173  CA  GLN A 141     -66.198  -5.967  13.638  1.00 36.25           C  
ATOM   2174  HA  GLN A 141     -66.187  -5.778  12.565  1.00 36.25           H  
ATOM   2175  C   GLN A 141     -66.603  -7.452  13.863  1.00 36.25           C  
ATOM   2176  CB  GLN A 141     -64.830  -5.624  14.272  1.00 36.25           C  
ATOM   2177  HB2 GLN A 141     -64.986  -5.354  15.316  1.00 36.25           H  
ATOM   2178  HB3 GLN A 141     -64.184  -6.501  14.310  1.00 36.25           H  
ATOM   2179  O   GLN A 141     -67.325  -7.662  14.841  1.00 36.25           O  
ATOM   2180  CG  GLN A 141     -64.085  -4.464  13.583  1.00 36.25           C  
ATOM   2181  HG2 GLN A 141     -63.731  -3.773  14.348  1.00 36.25           H  
ATOM   2182  HG3 GLN A 141     -64.765  -3.914  12.931  1.00 36.25           H  
ATOM   2183  CD  GLN A 141     -62.863  -4.933  12.796  1.00 36.25           C  
ATOM   2184  NE2 GLN A 141     -62.757  -4.619  11.524  1.00 36.25           N  
ATOM   2185 HE21 GLN A 141     -63.465  -4.065  11.063  1.00 36.25           H  
ATOM   2186 HE22 GLN A 141     -61.913  -4.925  11.062  1.00 36.25           H  
ATOM   2187  OE1 GLN A 141     -61.982  -5.604  13.303  1.00 36.25           O  
ATOM   2188  N   PRO A 142     -66.197  -8.489  13.069  1.00 44.06           N  
ATOM   2189  CA  PRO A 142     -64.788  -8.898  12.868  1.00 44.06           C  
ATOM   2190  HA  PRO A 142     -64.106  -8.074  13.077  1.00 44.06           H  
ATOM   2191  C   PRO A 142     -64.364  -9.500  11.489  1.00 44.06           C  
ATOM   2192  CB  PRO A 142     -64.611  -9.989  13.948  1.00 44.06           C  
ATOM   2193  HB2 PRO A 142     -64.046 -10.840  13.568  1.00 44.06           H  
ATOM   2194  HB3 PRO A 142     -64.145  -9.573  14.842  1.00 44.06           H  
ATOM   2195  O   PRO A 142     -65.134 -10.168  10.815  1.00 44.06           O  
ATOM   2196  CG  PRO A 142     -66.002 -10.504  14.294  1.00 44.06           C  
ATOM   2197  HG2 PRO A 142     -66.266 -10.218  15.312  1.00 44.06           H  
ATOM   2198  HG3 PRO A 142     -66.081 -11.583  14.162  1.00 44.06           H  
ATOM   2199  CD  PRO A 142     -66.880  -9.765  13.293  1.00 44.06           C  
ATOM   2200  HD2 PRO A 142     -67.892  -9.649  13.682  1.00 44.06           H  
ATOM   2201  HD3 PRO A 142     -66.949 -10.331  12.364  1.00 44.06           H  
ATOM   2202  N   PHE A 143     -63.067  -9.327  11.172  1.00 38.05           N  
ATOM   2203  H   PHE A 143     -62.593  -8.652  11.756  1.00 38.05           H  
ATOM   2204  CA  PHE A 143     -62.126 -10.207  10.433  1.00 38.05           C  
ATOM   2205  HA  PHE A 143     -61.221  -9.615  10.294  1.00 38.05           H  
ATOM   2206  C   PHE A 143     -62.458 -10.748   9.018  1.00 38.05           C  
ATOM   2207  CB  PHE A 143     -61.706 -11.367  11.359  1.00 38.05           C  
ATOM   2208  HB2 PHE A 143     -61.218 -12.132  10.754  1.00 38.05           H  
ATOM   2209  HB3 PHE A 143     -62.597 -11.833  11.780  1.00 38.05           H  
ATOM   2210  O   PHE A 143     -63.326 -11.592   8.856  1.00 38.05           O  
ATOM   2211  CG  PHE A 143     -60.753 -10.993  12.487  1.00 38.05           C  
ATOM   2212  CD1 PHE A 143     -59.391 -11.323  12.404  1.00 38.05           C  
ATOM   2213  HD1 PHE A 143     -59.008 -11.841  11.537  1.00 38.05           H  
ATOM   2214  CD2 PHE A 143     -61.207 -10.314  13.632  1.00 38.05           C  
ATOM   2215  HD2 PHE A 143     -62.223  -9.953  13.687  1.00 38.05           H  
ATOM   2216  CE1 PHE A 143     -58.518 -10.995  13.459  1.00 38.05           C  
ATOM   2217  HE1 PHE A 143     -57.471 -11.254  13.389  1.00 38.05           H  
ATOM   2218  CE2 PHE A 143     -60.355 -10.020  14.704  1.00 38.05           C  
ATOM   2219  HE2 PHE A 143     -60.731  -9.501  15.574  1.00 38.05           H  
ATOM   2220  CZ  PHE A 143     -59.001 -10.360  14.616  1.00 38.05           C  
ATOM   2221  HZ  PHE A 143     -58.329 -10.123  15.427  1.00 38.05           H  
ATOM   2222  N   GLN A 144     -61.627 -10.389   8.023  1.00 36.52           N  
ATOM   2223  H   GLN A 144     -61.306  -9.432   8.063  1.00 36.52           H  
ATOM   2224  CA  GLN A 144     -60.646 -11.277   7.353  1.00 36.52           C  
ATOM   2225  HA  GLN A 144     -60.028 -11.735   8.126  1.00 36.52           H  
ATOM   2226  C   GLN A 144     -59.704 -10.442   6.446  1.00 36.52           C  
ATOM   2227  CB  GLN A 144     -61.285 -12.400   6.499  1.00 36.52           C  
ATOM   2228  HB2 GLN A 144     -60.568 -12.683   5.728  1.00 36.52           H  
ATOM   2229  HB3 GLN A 144     -62.155 -11.993   5.984  1.00 36.52           H  
ATOM   2230  O   GLN A 144     -60.151  -9.627   5.643  1.00 36.52           O  
ATOM   2231  CG  GLN A 144     -61.698 -13.716   7.200  1.00 36.52           C  
ATOM   2232  HG2 GLN A 144     -62.504 -13.556   7.916  1.00 36.52           H  
ATOM   2233  HG3 GLN A 144     -62.109 -14.371   6.432  1.00 36.52           H  
ATOM   2234  CD  GLN A 144     -60.588 -14.491   7.905  1.00 36.52           C  
ATOM   2235  NE2 GLN A 144     -60.880 -15.683   8.378  1.00 36.52           N  
ATOM   2236 HE21 GLN A 144     -61.815 -16.055   8.286  1.00 36.52           H  
ATOM   2237 HE22 GLN A 144     -60.124 -16.177   8.831  1.00 36.52           H  
ATOM   2238  OE1 GLN A 144     -59.457 -14.063   8.060  1.00 36.52           O  
ATOM   2239  N   GLN A 145     -58.394 -10.648   6.588  1.00 37.85           N  
ATOM   2240  H   GLN A 145     -58.140 -11.406   7.205  1.00 37.85           H  
ATOM   2241  CA  GLN A 145     -57.313 -10.219   5.677  1.00 37.85           C  
ATOM   2242  HA  GLN A 145     -57.673  -9.437   5.009  1.00 37.85           H  
ATOM   2243  C   GLN A 145     -56.922 -11.433   4.793  1.00 37.85           C  
ATOM   2244  CB  GLN A 145     -56.156  -9.684   6.557  1.00 37.85           C  
ATOM   2245  HB2 GLN A 145     -56.167 -10.172   7.531  1.00 37.85           H  
ATOM   2246  HB3 GLN A 145     -55.188  -9.935   6.124  1.00 37.85           H  
ATOM   2247  O   GLN A 145     -57.197 -12.549   5.236  1.00 37.85           O  
ATOM   2248  CG  GLN A 145     -56.242  -8.161   6.760  1.00 37.85           C  
ATOM   2249  HG2 GLN A 145     -56.989  -7.935   7.520  1.00 37.85           H  
ATOM   2250  HG3 GLN A 145     -56.563  -7.701   5.825  1.00 37.85           H  
ATOM   2251  CD  GLN A 145     -54.911  -7.521   7.153  1.00 37.85           C  
ATOM   2252  NE2 GLN A 145     -54.711  -6.261   6.830  1.00 37.85           N  
ATOM   2253 HE21 GLN A 145     -55.435  -5.712   6.390  1.00 37.85           H  
ATOM   2254 HE22 GLN A 145     -53.823  -5.875   7.119  1.00 37.85           H  
ATOM   2255  OE1 GLN A 145     -54.020  -8.121   7.722  1.00 37.85           O  
ATOM   2256  N   PRO A 146     -56.310 -11.301   3.585  1.00 47.02           N  
ATOM   2257  CA  PRO A 146     -55.052 -10.567   3.387  1.00 47.02           C  
ATOM   2258  HA  PRO A 146     -54.870  -9.859   4.195  1.00 47.02           H  
ATOM   2259  C   PRO A 146     -54.891  -9.762   2.079  1.00 47.02           C  
ATOM   2260  CB  PRO A 146     -53.994 -11.677   3.451  1.00 47.02           C  
ATOM   2261  HB2 PRO A 146     -53.726 -11.862   4.491  1.00 47.02           H  
ATOM   2262  HB3 PRO A 146     -53.102 -11.429   2.876  1.00 47.02           H  
ATOM   2263  O   PRO A 146     -55.344 -10.133   1.001  1.00 47.02           O  
ATOM   2264  CG  PRO A 146     -54.705 -12.913   2.882  1.00 47.02           C  
ATOM   2265  HG2 PRO A 146     -54.299 -13.183   1.908  1.00 47.02           H  
ATOM   2266  HG3 PRO A 146     -54.616 -13.747   3.578  1.00 47.02           H  
ATOM   2267  CD  PRO A 146     -56.168 -12.488   2.743  1.00 47.02           C  
ATOM   2268  HD2 PRO A 146     -56.384 -12.232   1.706  1.00 47.02           H  
ATOM   2269  HD3 PRO A 146     -56.829 -13.305   3.032  1.00 47.02           H  
ATOM   2270  N   PHE A 147     -54.137  -8.666   2.199  1.00 38.82           N  
ATOM   2271  H   PHE A 147     -53.775  -8.461   3.119  1.00 38.82           H  
ATOM   2272  CA  PHE A 147     -53.491  -7.959   1.090  1.00 38.82           C  
ATOM   2273  HA  PHE A 147     -54.201  -7.813   0.276  1.00 38.82           H  
ATOM   2274  C   PHE A 147     -52.295  -8.766   0.558  1.00 38.82           C  
ATOM   2275  CB  PHE A 147     -52.995  -6.592   1.597  1.00 38.82           C  
ATOM   2276  HB2 PHE A 147     -52.399  -6.736   2.499  1.00 38.82           H  
ATOM   2277  HB3 PHE A 147     -52.330  -6.163   0.847  1.00 38.82           H  
ATOM   2278  O   PHE A 147     -51.672  -9.519   1.311  1.00 38.82           O  
ATOM   2279  CG  PHE A 147     -54.081  -5.573   1.876  1.00 38.82           C  
ATOM   2280  CD1 PHE A 147     -54.447  -4.661   0.869  1.00 38.82           C  
ATOM   2281  HD1 PHE A 147     -53.956  -4.687  -0.093  1.00 38.82           H  
ATOM   2282  CD2 PHE A 147     -54.710  -5.513   3.136  1.00 38.82           C  
ATOM   2283  HD2 PHE A 147     -54.422  -6.203   3.915  1.00 38.82           H  
ATOM   2284  CE1 PHE A 147     -55.445  -3.702   1.113  1.00 38.82           C  
ATOM   2285  HE1 PHE A 147     -55.721  -3.003   0.337  1.00 38.82           H  
ATOM   2286  CE2 PHE A 147     -55.712  -4.555   3.377  1.00 38.82           C  
ATOM   2287  HE2 PHE A 147     -56.202  -4.508   4.338  1.00 38.82           H  
ATOM   2288  CZ  PHE A 147     -56.080  -3.651   2.365  1.00 38.82           C  
ATOM   2289  HZ  PHE A 147     -56.848  -2.915   2.549  1.00 38.82           H  
ATOM   2290  N   PRO A 148     -51.868  -8.493  -0.684  1.00 40.37           N  
ATOM   2291  CA  PRO A 148     -50.477  -8.078  -0.826  1.00 40.37           C  
ATOM   2292  HA  PRO A 148     -50.021  -7.919   0.151  1.00 40.37           H  
ATOM   2293  C   PRO A 148     -50.372  -6.768  -1.616  1.00 40.37           C  
ATOM   2294  CB  PRO A 148     -49.764  -9.256  -1.492  1.00 40.37           C  
ATOM   2295  HB2 PRO A 148     -48.878  -8.946  -2.047  1.00 40.37           H  
ATOM   2296  HB3 PRO A 148     -49.497  -9.990  -0.732  1.00 40.37           H  
ATOM   2297  O   PRO A 148     -50.418  -6.745  -2.841  1.00 40.37           O  
ATOM   2298  CG  PRO A 148     -50.836  -9.843  -2.407  1.00 40.37           C  
ATOM   2299  HG2 PRO A 148     -50.747 -10.927  -2.472  1.00 40.37           H  
ATOM   2300  HG3 PRO A 148     -50.760  -9.400  -3.400  1.00 40.37           H  
ATOM   2301  CD  PRO A 148     -52.166  -9.429  -1.765  1.00 40.37           C  
ATOM   2302  HD2 PRO A 148     -52.804  -8.951  -2.508  1.00 40.37           H  
ATOM   2303  HD3 PRO A 148     -52.669 -10.312  -1.370  1.00 40.37           H  
ATOM   2304  N   THR A 149     -50.177  -5.664  -0.900  1.00 38.68           N  
ATOM   2305  H   THR A 149     -50.230  -5.721   0.107  1.00 38.68           H  
ATOM   2306  CA  THR A 149     -49.615  -4.426  -1.453  1.00 38.68           C  
ATOM   2307  HA  THR A 149     -49.587  -4.487  -2.541  1.00 38.68           H  
ATOM   2308  C   THR A 149     -48.181  -4.296  -0.958  1.00 38.68           C  
ATOM   2309  CB  THR A 149     -50.437  -3.179  -1.086  1.00 38.68           C  
ATOM   2310  HB  THR A 149     -49.804  -2.295  -1.161  1.00 38.68           H  
ATOM   2311  O   THR A 149     -47.942  -4.226   0.247  1.00 38.68           O  
ATOM   2312  CG2 THR A 149     -51.617  -2.999  -2.038  1.00 38.68           C  
ATOM   2313 HG21 THR A 149     -51.254  -2.851  -3.055  1.00 38.68           H  
ATOM   2314 HG22 THR A 149     -52.195  -2.126  -1.738  1.00 38.68           H  
ATOM   2315 HG23 THR A 149     -52.256  -3.882  -2.008  1.00 38.68           H  
ATOM   2316  OG1 THR A 149     -50.946  -3.274   0.226  1.00 38.68           O  
ATOM   2317  HG1 THR A 149     -50.197  -3.209   0.823  1.00 38.68           H  
ATOM   2318  N   GLN A 150     -47.234  -4.284  -1.896  1.00 43.15           N  
ATOM   2319  H   GLN A 150     -47.524  -4.363  -2.860  1.00 43.15           H  
ATOM   2320  CA  GLN A 150     -45.843  -3.895  -1.661  1.00 43.15           C  
ATOM   2321  HA  GLN A 150     -45.372  -4.603  -0.980  1.00 43.15           H  
ATOM   2322  C   GLN A 150     -45.782  -2.472  -1.078  1.00 43.15           C  
ATOM   2323  CB  GLN A 150     -45.092  -3.892  -3.005  1.00 43.15           C  
ATOM   2324  HB2 GLN A 150     -45.735  -3.453  -3.768  1.00 43.15           H  
ATOM   2325  HB3 GLN A 150     -44.205  -3.263  -2.917  1.00 43.15           H  
ATOM   2326  O   GLN A 150     -46.385  -1.568  -1.659  1.00 43.15           O  
ATOM   2327  CG  GLN A 150     -44.624  -5.284  -3.446  1.00 43.15           C  
ATOM   2328  HG2 GLN A 150     -45.457  -5.984  -3.382  1.00 43.15           H  
ATOM   2329  HG3 GLN A 150     -43.839  -5.625  -2.771  1.00 43.15           H  
ATOM   2330  CD  GLN A 150     -44.100  -5.313  -4.882  1.00 43.15           C  
ATOM   2331  NE2 GLN A 150     -43.377  -6.343  -5.262  1.00 43.15           N  
ATOM   2332 HE21 GLN A 150     -43.067  -6.322  -6.223  1.00 43.15           H  
ATOM   2333 HE22 GLN A 150     -43.153  -7.093  -4.624  1.00 43.15           H  
ATOM   2334  OE1 GLN A 150     -44.348  -4.446  -5.698  1.00 43.15           O  
ATOM   2335  N   PRO A 151     -45.045  -2.230   0.018  1.00 43.83           N  
ATOM   2336  CA  PRO A 151     -44.769  -0.877   0.473  1.00 43.83           C  
ATOM   2337  HA  PRO A 151     -45.613  -0.223   0.254  1.00 43.83           H  
ATOM   2338  C   PRO A 151     -43.518  -0.312  -0.217  1.00 43.83           C  
ATOM   2339  CB  PRO A 151     -44.641  -0.985   1.992  1.00 43.83           C  
ATOM   2340  HB2 PRO A 151     -43.969  -0.232   2.403  1.00 43.83           H  
ATOM   2341  HB3 PRO A 151     -45.630  -0.895   2.442  1.00 43.83           H  
ATOM   2342  O   PRO A 151     -42.407  -0.811  -0.042  1.00 43.83           O  
ATOM   2343  CG  PRO A 151     -44.114  -2.404   2.214  1.00 43.83           C  
ATOM   2344  HG2 PRO A 151     -44.472  -2.820   3.156  1.00 43.83           H  
ATOM   2345  HG3 PRO A 151     -43.024  -2.391   2.199  1.00 43.83           H  
ATOM   2346  CD  PRO A 151     -44.625  -3.205   1.014  1.00 43.83           C  
ATOM   2347  HD2 PRO A 151     -43.833  -3.845   0.624  1.00 43.83           H  
ATOM   2348  HD3 PRO A 151     -45.482  -3.807   1.318  1.00 43.83           H  
ATOM   2349  N   VAL A 152     -43.706   0.776  -0.970  1.00 44.67           N  
ATOM   2350  H   VAL A 152     -44.659   1.085  -1.101  1.00 44.67           H  
ATOM   2351  CA  VAL A 152     -42.646   1.750  -1.261  1.00 44.67           C  
ATOM   2352  HA  VAL A 152     -41.733   1.214  -1.523  1.00 44.67           H  
ATOM   2353  C   VAL A 152     -42.399   2.550   0.017  1.00 44.67           C  
ATOM   2354  CB  VAL A 152     -43.024   2.670  -2.442  1.00 44.67           C  
ATOM   2355  HB  VAL A 152     -44.006   3.106  -2.256  1.00 44.67           H  
ATOM   2356  O   VAL A 152     -43.331   3.071   0.623  1.00 44.67           O  
ATOM   2357  CG1 VAL A 152     -42.020   3.812  -2.651  1.00 44.67           C  
ATOM   2358 HG11 VAL A 152     -41.017   3.410  -2.798  1.00 44.67           H  
ATOM   2359 HG12 VAL A 152     -42.019   4.481  -1.790  1.00 44.67           H  
ATOM   2360 HG13 VAL A 152     -42.302   4.395  -3.528  1.00 44.67           H  
ATOM   2361  CG2 VAL A 152     -43.085   1.861  -3.744  1.00 44.67           C  
ATOM   2362 HG21 VAL A 152     -43.832   1.071  -3.662  1.00 44.67           H  
ATOM   2363 HG22 VAL A 152     -43.365   2.512  -4.572  1.00 44.67           H  
ATOM   2364 HG23 VAL A 152     -42.114   1.412  -3.954  1.00 44.67           H  
ATOM   2365  N   GLN A 153     -41.139   2.602   0.435  1.00 44.91           N  
ATOM   2366  H   GLN A 153     -40.450   2.133  -0.135  1.00 44.91           H  
ATOM   2367  CA  GLN A 153     -40.647   3.218   1.664  1.00 44.91           C  
ATOM   2368  HA  GLN A 153     -41.257   2.888   2.504  1.00 44.91           H  
ATOM   2369  C   GLN A 153     -40.652   4.762   1.585  1.00 44.91           C  
ATOM   2370  CB  GLN A 153     -39.214   2.666   1.821  1.00 44.91           C  
ATOM   2371  HB2 GLN A 153     -38.612   3.029   0.989  1.00 44.91           H  
ATOM   2372  HB3 GLN A 153     -39.250   1.578   1.753  1.00 44.91           H  
ATOM   2373  O   GLN A 153     -40.008   5.312   0.691  1.00 44.91           O  
ATOM   2374  CG  GLN A 153     -38.494   3.016   3.126  1.00 44.91           C  
ATOM   2375  HG2 GLN A 153     -38.989   2.526   3.965  1.00 44.91           H  
ATOM   2376  HG3 GLN A 153     -38.540   4.094   3.278  1.00 44.91           H  
ATOM   2377  CD  GLN A 153     -37.023   2.596   3.105  1.00 44.91           C  
ATOM   2378  NE2 GLN A 153     -36.209   3.155   3.972  1.00 44.91           N  
ATOM   2379 HE21 GLN A 153     -35.247   2.849   3.917  1.00 44.91           H  
ATOM   2380 HE22 GLN A 153     -36.554   3.803   4.665  1.00 44.91           H  
ATOM   2381  OE1 GLN A 153     -36.562   1.781   2.326  1.00 44.91           O  
ATOM   2382  N   PRO A 154     -41.255   5.484   2.549  1.00 45.89           N  
ATOM   2383  CA  PRO A 154     -40.906   6.874   2.837  1.00 45.89           C  
ATOM   2384  HA  PRO A 154     -40.380   7.311   1.989  1.00 45.89           H  
ATOM   2385  C   PRO A 154     -40.007   6.956   4.081  1.00 45.89           C  
ATOM   2386  CB  PRO A 154     -42.229   7.633   3.012  1.00 45.89           C  
ATOM   2387  HB2 PRO A 154     -42.336   8.413   2.259  1.00 45.89           H  
ATOM   2388  HB3 PRO A 154     -42.291   8.072   4.008  1.00 45.89           H  
ATOM   2389  O   PRO A 154     -40.308   6.406   5.139  1.00 45.89           O  
ATOM   2390  CG  PRO A 154     -43.317   6.568   2.843  1.00 45.89           C  
ATOM   2391  HG2 PRO A 154     -44.132   6.706   3.553  1.00 45.89           H  
ATOM   2392  HG3 PRO A 154     -43.693   6.594   1.820  1.00 45.89           H  
ATOM   2393  CD  PRO A 154     -42.584   5.248   3.078  1.00 45.89           C  
ATOM   2394  HD2 PRO A 154     -42.518   5.043   4.147  1.00 45.89           H  
ATOM   2395  HD3 PRO A 154     -43.100   4.431   2.574  1.00 45.89           H  
ATOM   2396  N   GLN A 155     -38.886   7.661   3.937  1.00 46.20           N  
ATOM   2397  H   GLN A 155     -38.732   8.081   3.031  1.00 46.20           H  
ATOM   2398  CA  GLN A 155     -37.964   8.058   5.005  1.00 46.20           C  
ATOM   2399  HA  GLN A 155     -37.584   7.171   5.512  1.00 46.20           H  
ATOM   2400  C   GLN A 155     -38.695   8.940   6.035  1.00 46.20           C  
ATOM   2401  CB  GLN A 155     -36.800   8.833   4.335  1.00 46.20           C  
ATOM   2402  HB2 GLN A 155     -36.706   9.826   4.775  1.00 46.20           H  
ATOM   2403  HB3 GLN A 155     -37.032   9.001   3.283  1.00 46.20           H  
ATOM   2404  O   GLN A 155     -39.124  10.043   5.699  1.00 46.20           O  
ATOM   2405  CG  GLN A 155     -35.428   8.143   4.397  1.00 46.20           C  
ATOM   2406  HG2 GLN A 155     -35.539   7.062   4.475  1.00 46.20           H  
ATOM   2407  HG3 GLN A 155     -34.900   8.357   3.468  1.00 46.20           H  
ATOM   2408  CD  GLN A 155     -34.587   8.661   5.559  1.00 46.20           C  
ATOM   2409  NE2 GLN A 155     -33.342   9.022   5.332  1.00 46.20           N  
ATOM   2410 HE21 GLN A 155     -32.837   9.380   6.130  1.00 46.20           H  
ATOM   2411 HE22 GLN A 155     -32.939   8.966   4.407  1.00 46.20           H  
ATOM   2412  OE1 GLN A 155     -35.037   8.768   6.685  1.00 46.20           O  
ATOM   2413  N   HIS A 156     -38.816   8.484   7.286  1.00 42.74           N  
ATOM   2414  H   HIS A 156     -38.443   7.574   7.515  1.00 42.74           H  
ATOM   2415  CA  HIS A 156     -39.326   9.300   8.391  1.00 42.74           C  
ATOM   2416  HA  HIS A 156     -39.395  10.329   8.038  1.00 42.74           H  
ATOM   2417  C   HIS A 156     -38.350   9.327   9.570  1.00 42.74           C  
ATOM   2418  CB  HIS A 156     -40.753   8.904   8.796  1.00 42.74           C  
ATOM   2419  HB2 HIS A 156     -40.845   7.818   8.815  1.00 42.74           H  
ATOM   2420  HB3 HIS A 156     -40.954   9.273   9.802  1.00 42.74           H  
ATOM   2421  O   HIS A 156     -37.784   8.319   9.986  1.00 42.74           O  
ATOM   2422  CG  HIS A 156     -41.790   9.493   7.871  1.00 42.74           C  
ATOM   2423  CD2 HIS A 156     -42.345   8.887   6.777  1.00 42.74           C  
ATOM   2424  HD2 HIS A 156     -42.128   7.888   6.431  1.00 42.74           H  
ATOM   2425  ND1 HIS A 156     -42.322  10.764   7.942  1.00 42.74           N  
ATOM   2426  HD1 HIS A 156     -42.142  11.451   8.659  1.00 42.74           H  
ATOM   2427  CE1 HIS A 156     -43.175  10.916   6.914  1.00 42.74           C  
ATOM   2428  HE1 HIS A 156     -43.754  11.804   6.711  1.00 42.74           H  
ATOM   2429  NE2 HIS A 156     -43.227   9.796   6.180  1.00 42.74           N  
ATOM   2430  N   HIS A 157     -38.175  10.549  10.065  1.00 47.99           N  
ATOM   2431  H   HIS A 157     -38.774  11.270   9.689  1.00 47.99           H  
ATOM   2432  CA  HIS A 157     -37.285  10.989  11.125  1.00 47.99           C  
ATOM   2433  HA  HIS A 157     -36.256  10.762  10.845  1.00 47.99           H  
ATOM   2434  C   HIS A 157     -37.599  10.299  12.462  1.00 47.99           C  
ATOM   2435  CB  HIS A 157     -37.459  12.513  11.235  1.00 47.99           C  
ATOM   2436  HB2 HIS A 157     -36.910  12.853  12.114  1.00 47.99           H  
ATOM   2437  HB3 HIS A 157     -38.510  12.749  11.402  1.00 47.99           H  
ATOM   2438  O   HIS A 157     -38.763  10.092  12.804  1.00 47.99           O  
ATOM   2439  CG  HIS A 157     -36.962  13.304  10.041  1.00 47.99           C  
ATOM   2440  CD2 HIS A 157     -35.976  14.253  10.080  1.00 47.99           C  
ATOM   2441  HD2 HIS A 157     -35.423  14.558  10.956  1.00 47.99           H  
ATOM   2442  ND1 HIS A 157     -37.393  13.239   8.727  1.00 47.99           N  
ATOM   2443  HD1 HIS A 157     -38.099  12.628   8.340  1.00 47.99           H  
ATOM   2444  CE1 HIS A 157     -36.675  14.115   8.006  1.00 47.99           C  
ATOM   2445  HE1 HIS A 157     -36.781  14.282   6.944  1.00 47.99           H  
ATOM   2446  NE2 HIS A 157     -35.800  14.757   8.790  1.00 47.99           N  
ATOM   2447  N   GLN A 158     -36.557   9.966  13.229  1.00 42.21           N  
ATOM   2448  H   GLN A 158     -35.628  10.212  12.919  1.00 42.21           H  
ATOM   2449  CA  GLN A 158     -36.688   9.305  14.529  1.00 42.21           C  
ATOM   2450  HA  GLN A 158     -37.405   8.490  14.421  1.00 42.21           H  
ATOM   2451  C   GLN A 158     -37.177  10.263  15.632  1.00 42.21           C  
ATOM   2452  CB  GLN A 158     -35.345   8.697  14.965  1.00 42.21           C  
ATOM   2453  HB2 GLN A 158     -35.493   8.276  15.959  1.00 42.21           H  
ATOM   2454  HB3 GLN A 158     -34.582   9.473  15.035  1.00 42.21           H  
ATOM   2455  O   GLN A 158     -36.616  11.352  15.769  1.00 42.21           O  
ATOM   2456  CG  GLN A 158     -34.861   7.581  14.027  1.00 42.21           C  
ATOM   2457  HG2 GLN A 158     -34.324   8.011  13.181  1.00 42.21           H  
ATOM   2458  HG3 GLN A 158     -35.728   7.045  13.641  1.00 42.21           H  
ATOM   2459  CD  GLN A 158     -33.964   6.570  14.735  1.00 42.21           C  
ATOM   2460  NE2 GLN A 158     -33.902   5.351  14.247  1.00 42.21           N  
ATOM   2461 HE21 GLN A 158     -33.298   4.713  14.746  1.00 42.21           H  
ATOM   2462 HE22 GLN A 158     -34.424   5.093  13.422  1.00 42.21           H  
ATOM   2463  OE1 GLN A 158     -33.318   6.831  15.733  1.00 42.21           O  
ATOM   2464  N   PRO A 159     -38.142   9.856  16.477  1.00 44.58           N  
ATOM   2465  CA  PRO A 159     -38.378  10.477  17.774  1.00 44.58           C  
ATOM   2466  HA  PRO A 159     -38.165  11.545  17.721  1.00 44.58           H  
ATOM   2467  C   PRO A 159     -37.486   9.853  18.866  1.00 44.58           C  
ATOM   2468  CB  PRO A 159     -39.873  10.294  18.035  1.00 44.58           C  
ATOM   2469  HB2 PRO A 159     -40.415  11.144  17.620  1.00 44.58           H  
ATOM   2470  HB3 PRO A 159     -40.093  10.193  19.098  1.00 44.58           H  
ATOM   2471  O   PRO A 159     -37.247   8.646  18.888  1.00 44.58           O  
ATOM   2472  CG  PRO A 159     -40.249   9.029  17.257  1.00 44.58           C  
ATOM   2473  HG2 PRO A 159     -40.264   8.173  17.932  1.00 44.58           H  
ATOM   2474  HG3 PRO A 159     -41.221   9.144  16.777  1.00 44.58           H  
ATOM   2475  CD  PRO A 159     -39.143   8.834  16.215  1.00 44.58           C  
ATOM   2476  HD2 PRO A 159     -38.705   7.842  16.322  1.00 44.58           H  
ATOM   2477  HD3 PRO A 159     -39.554   8.959  15.213  1.00 44.58           H  
ATOM   2478  N   ILE A 160     -37.001  10.693  19.787  1.00 52.51           N  
ATOM   2479  H   ILE A 160     -37.253  11.667  19.702  1.00 52.51           H  
ATOM   2480  CA  ILE A 160     -36.231  10.302  20.980  1.00 52.51           C  
ATOM   2481  HA  ILE A 160     -35.389   9.685  20.668  1.00 52.51           H  
ATOM   2482  C   ILE A 160     -37.112   9.463  21.922  1.00 52.51           C  
ATOM   2483  CB  ILE A 160     -35.691  11.575  21.686  1.00 52.51           C  
ATOM   2484  HB  ILE A 160     -36.544  12.227  21.876  1.00 52.51           H  
ATOM   2485  O   ILE A 160     -38.201   9.890  22.301  1.00 52.51           O  
ATOM   2486  CG1 ILE A 160     -34.701  12.378  20.806  1.00 52.51           C  
ATOM   2487 HG12 ILE A 160     -35.178  12.622  19.857  1.00 52.51           H  
ATOM   2488 HG13 ILE A 160     -34.488  13.323  21.305  1.00 52.51           H  
ATOM   2489  CG2 ILE A 160     -35.054  11.273  23.054  1.00 52.51           C  
ATOM   2490 HG21 ILE A 160     -34.283  10.508  22.962  1.00 52.51           H  
ATOM   2491 HG22 ILE A 160     -35.811  10.920  23.754  1.00 52.51           H  
ATOM   2492 HG23 ILE A 160     -34.613  12.180  23.469  1.00 52.51           H  
ATOM   2493  CD1 ILE A 160     -33.361  11.687  20.510  1.00 52.51           C  
ATOM   2494 HD11 ILE A 160     -33.526  10.737  20.003  1.00 52.51           H  
ATOM   2495 HD12 ILE A 160     -32.767  12.328  19.859  1.00 52.51           H  
ATOM   2496 HD13 ILE A 160     -32.804  11.520  21.432  1.00 52.51           H  
ATOM   2497  N   GLN A 161     -36.628   8.282  22.315  1.00 50.95           N  
ATOM   2498  H   GLN A 161     -35.717   8.011  21.975  1.00 50.95           H  
ATOM   2499  CA  GLN A 161     -37.282   7.384  23.278  1.00 50.95           C  
ATOM   2500  HA  GLN A 161     -38.361   7.447  23.141  1.00 50.95           H  
ATOM   2501  C   GLN A 161     -36.920   7.764  24.733  1.00 50.95           C  
ATOM   2502  CB  GLN A 161     -36.837   5.935  23.005  1.00 50.95           C  
ATOM   2503  HB2 GLN A 161     -37.193   5.291  23.809  1.00 50.95           H  
ATOM   2504  HB3 GLN A 161     -35.747   5.909  23.033  1.00 50.95           H  
ATOM   2505  O   GLN A 161     -35.774   8.150  24.983  1.00 50.95           O  
ATOM   2506  CG  GLN A 161     -37.295   5.353  21.655  1.00 50.95           C  
ATOM   2507  HG2 GLN A 161     -37.368   6.132  20.897  1.00 50.95           H  
ATOM   2508  HG3 GLN A 161     -36.532   4.648  21.325  1.00 50.95           H  
ATOM   2509  CD  GLN A 161     -38.624   4.606  21.736  1.00 50.95           C  
ATOM   2510  NE2 GLN A 161     -38.763   3.499  21.038  1.00 50.95           N  
ATOM   2511 HE21 GLN A 161     -38.021   3.168  20.438  1.00 50.95           H  
ATOM   2512 HE22 GLN A 161     -39.662   3.045  21.115  1.00 50.95           H  
ATOM   2513  OE1 GLN A 161     -39.554   4.979  22.429  1.00 50.95           O  
ATOM   2514  N   PRO A 162     -37.832   7.615  25.715  1.00 50.40           N  
ATOM   2515  CA  PRO A 162     -37.512   7.756  27.136  1.00 50.40           C  
ATOM   2516  HA  PRO A 162     -36.918   8.658  27.285  1.00 50.40           H  
ATOM   2517  C   PRO A 162     -36.713   6.550  27.671  1.00 50.40           C  
ATOM   2518  CB  PRO A 162     -38.863   7.937  27.836  1.00 50.40           C  
ATOM   2519  HB2 PRO A 162     -38.856   7.548  28.855  1.00 50.40           H  
ATOM   2520  HB3 PRO A 162     -39.133   8.993  27.834  1.00 50.40           H  
ATOM   2521  O   PRO A 162     -36.936   5.405  27.279  1.00 50.40           O  
ATOM   2522  CG  PRO A 162     -39.832   7.165  26.939  1.00 50.40           C  
ATOM   2523  HG2 PRO A 162     -40.845   7.563  27.001  1.00 50.40           H  
ATOM   2524  HG3 PRO A 162     -39.820   6.111  27.216  1.00 50.40           H  
ATOM   2525  CD  PRO A 162     -39.247   7.325  25.535  1.00 50.40           C  
ATOM   2526  HD2 PRO A 162     -39.394   6.409  24.963  1.00 50.40           H  
ATOM   2527  HD3 PRO A 162     -39.726   8.164  25.031  1.00 50.40           H  
ATOM   2528  N   ILE A 163     -35.774   6.815  28.585  1.00 53.71           N  
ATOM   2529  H   ILE A 163     -35.673   7.776  28.879  1.00 53.71           H  
ATOM   2530  CA  ILE A 163     -34.871   5.828  29.203  1.00 53.71           C  
ATOM   2531  HA  ILE A 163     -34.416   5.231  28.412  1.00 53.71           H  
ATOM   2532  C   ILE A 163     -35.661   4.879  30.124  1.00 53.71           C  
ATOM   2533  CB  ILE A 163     -33.739   6.575  29.959  1.00 53.71           C  
ATOM   2534  HB  ILE A 163     -34.209   7.296  30.628  1.00 53.71           H  
ATOM   2535  O   ILE A 163     -36.311   5.324  31.067  1.00 53.71           O  
ATOM   2536  CG1 ILE A 163     -32.832   7.341  28.963  1.00 53.71           C  
ATOM   2537 HG12 ILE A 163     -33.435   7.780  28.168  1.00 53.71           H  
ATOM   2538 HG13 ILE A 163     -32.134   6.646  28.496  1.00 53.71           H  
ATOM   2539  CG2 ILE A 163     -32.882   5.627  30.821  1.00 53.71           C  
ATOM   2540 HG21 ILE A 163     -32.447   4.842  30.202  1.00 53.71           H  
ATOM   2541 HG22 ILE A 163     -33.487   5.168  31.602  1.00 53.71           H  
ATOM   2542 HG23 ILE A 163     -32.080   6.179  31.311  1.00 53.71           H  
ATOM   2543  CD1 ILE A 163     -32.047   8.493  29.605  1.00 53.71           C  
ATOM   2544 HD11 ILE A 163     -31.358   8.114  30.359  1.00 53.71           H  
ATOM   2545 HD12 ILE A 163     -31.473   9.009  28.836  1.00 53.71           H  
ATOM   2546 HD13 ILE A 163     -32.737   9.200  30.066  1.00 53.71           H  
ATOM   2547  N   GLN A 164     -35.572   3.571  29.866  1.00 53.69           N  
ATOM   2548  H   GLN A 164     -35.014   3.291  29.072  1.00 53.69           H  
ATOM   2549  CA  GLN A 164     -36.090   2.498  30.730  1.00 53.69           C  
ATOM   2550  HA  GLN A 164     -37.030   2.821  31.177  1.00 53.69           H  
ATOM   2551  C   GLN A 164     -35.075   2.162  31.847  1.00 53.69           C  
ATOM   2552  CB  GLN A 164     -36.346   1.243  29.876  1.00 53.69           C  
ATOM   2553  HB2 GLN A 164     -36.535   0.390  30.527  1.00 53.69           H  
ATOM   2554  HB3 GLN A 164     -35.431   1.021  29.326  1.00 53.69           H  
ATOM   2555  O   GLN A 164     -33.868   2.217  31.593  1.00 53.69           O  
ATOM   2556  CG  GLN A 164     -37.496   1.371  28.857  1.00 53.69           C  
ATOM   2557  HG2 GLN A 164     -37.573   2.394  28.491  1.00 53.69           H  
ATOM   2558  HG3 GLN A 164     -37.252   0.738  28.003  1.00 53.69           H  
ATOM   2559  CD  GLN A 164     -38.858   0.921  29.381  1.00 53.69           C  
ATOM   2560  NE2 GLN A 164     -39.811   0.685  28.503  1.00 53.69           N  
ATOM   2561 HE21 GLN A 164     -39.654   0.838  27.517  1.00 53.69           H  
ATOM   2562 HE22 GLN A 164     -40.701   0.402  28.888  1.00 53.69           H  
ATOM   2563  OE1 GLN A 164     -39.102   0.757  30.563  1.00 53.69           O  
ATOM   2564  N   PRO A 165     -35.510   1.770  33.063  1.00 53.48           N  
ATOM   2565  CA  PRO A 165     -34.603   1.298  34.109  1.00 53.48           C  
ATOM   2566  HA  PRO A 165     -33.796   2.020  34.237  1.00 53.48           H  
ATOM   2567  C   PRO A 165     -33.988  -0.067  33.747  1.00 53.48           C  
ATOM   2568  CB  PRO A 165     -35.438   1.264  35.393  1.00 53.48           C  
ATOM   2569  HB2 PRO A 165     -35.383   2.236  35.885  1.00 53.48           H  
ATOM   2570  HB3 PRO A 165     -35.118   0.475  36.074  1.00 53.48           H  
ATOM   2571  O   PRO A 165     -34.668  -0.975  33.272  1.00 53.48           O  
ATOM   2572  CG  PRO A 165     -36.862   1.035  34.886  1.00 53.48           C  
ATOM   2573  HG2 PRO A 165     -37.028  -0.033  34.744  1.00 53.48           H  
ATOM   2574  HG3 PRO A 165     -37.606   1.448  35.567  1.00 53.48           H  
ATOM   2575  CD  PRO A 165     -36.889   1.735  33.526  1.00 53.48           C  
ATOM   2576  HD2 PRO A 165     -37.527   1.184  32.834  1.00 53.48           H  
ATOM   2577  HD3 PRO A 165     -37.255   2.755  33.643  1.00 53.48           H  
ATOM   2578  N   ILE A 166     -32.680  -0.202  33.975  1.00 57.75           N  
ATOM   2579  H   ILE A 166     -32.197   0.589  34.378  1.00 57.75           H  
ATOM   2580  CA  ILE A 166     -31.877  -1.399  33.682  1.00 57.75           C  
ATOM   2581  HA  ILE A 166     -32.056  -1.689  32.646  1.00 57.75           H  
ATOM   2582  C   ILE A 166     -32.307  -2.576  34.571  1.00 57.75           C  
ATOM   2583  CB  ILE A 166     -30.377  -1.033  33.830  1.00 57.75           C  
ATOM   2584  HB  ILE A 166     -30.275  -0.393  34.705  1.00 57.75           H  
ATOM   2585  O   ILE A 166     -32.270  -2.488  35.796  1.00 57.75           O  
ATOM   2586  CG1 ILE A 166     -29.927  -0.243  32.577  1.00 57.75           C  
ATOM   2587 HG12 ILE A 166     -29.670  -0.937  31.777  1.00 57.75           H  
ATOM   2588 HG13 ILE A 166     -30.749   0.378  32.219  1.00 57.75           H  
ATOM   2589  CG2 ILE A 166     -29.456  -2.248  34.049  1.00 57.75           C  
ATOM   2590 HG21 ILE A 166     -29.683  -2.732  34.999  1.00 57.75           H  
ATOM   2591 HG22 ILE A 166     -29.582  -2.970  33.243  1.00 57.75           H  
ATOM   2592 HG23 ILE A 166     -28.413  -1.931  34.082  1.00 57.75           H  
ATOM   2593  CD1 ILE A 166     -28.747   0.700  32.835  1.00 57.75           C  
ATOM   2594 HD11 ILE A 166     -27.871   0.133  33.150  1.00 57.75           H  
ATOM   2595 HD12 ILE A 166     -29.010   1.421  33.608  1.00 57.75           H  
ATOM   2596 HD13 ILE A 166     -28.507   1.237  31.917  1.00 57.75           H  
ATOM   2597  N   GLN A 167     -32.679  -3.691  33.938  1.00 56.03           N  
ATOM   2598  H   GLN A 167     -32.686  -3.673  32.928  1.00 56.03           H  
ATOM   2599  CA  GLN A 167     -32.870  -4.997  34.581  1.00 56.03           C  
ATOM   2600  HA  GLN A 167     -33.288  -4.844  35.576  1.00 56.03           H  
ATOM   2601  C   GLN A 167     -31.518  -5.732  34.708  1.00 56.03           C  
ATOM   2602  CB  GLN A 167     -33.857  -5.836  33.752  1.00 56.03           C  
ATOM   2603  HB2 GLN A 167     -33.859  -6.861  34.125  1.00 56.03           H  
ATOM   2604  HB3 GLN A 167     -33.494  -5.878  32.725  1.00 56.03           H  
ATOM   2605  O   GLN A 167     -30.655  -5.555  33.843  1.00 56.03           O  
ATOM   2606  CG  GLN A 167     -35.295  -5.277  33.742  1.00 56.03           C  
ATOM   2607  HG2 GLN A 167     -35.327  -4.280  34.182  1.00 56.03           H  
ATOM   2608  HG3 GLN A 167     -35.613  -5.184  32.704  1.00 56.03           H  
ATOM   2609  CD  GLN A 167     -36.302  -6.159  34.478  1.00 56.03           C  
ATOM   2610  NE2 GLN A 167     -37.535  -6.217  34.021  1.00 56.03           N  
ATOM   2611 HE21 GLN A 167     -38.169  -6.798  34.549  1.00 56.03           H  
ATOM   2612 HE22 GLN A 167     -37.816  -5.671  33.220  1.00 56.03           H  
ATOM   2613  OE1 GLN A 167     -36.018  -6.806  35.470  1.00 56.03           O  
ATOM   2614  N   PRO A 168     -31.308  -6.570  35.742  1.00 55.27           N  
ATOM   2615  CA  PRO A 168     -30.066  -7.323  35.904  1.00 55.27           C  
ATOM   2616  HA  PRO A 168     -29.225  -6.633  35.851  1.00 55.27           H  
ATOM   2617  C   PRO A 168     -29.893  -8.389  34.806  1.00 55.27           C  
ATOM   2618  CB  PRO A 168     -30.120  -7.914  37.317  1.00 55.27           C  
ATOM   2619  HB2 PRO A 168     -29.671  -7.212  38.019  1.00 55.27           H  
ATOM   2620  HB3 PRO A 168     -29.623  -8.882  37.378  1.00 55.27           H  
ATOM   2621  O   PRO A 168     -30.817  -9.129  34.472  1.00 55.27           O  
ATOM   2622  CG  PRO A 168     -31.618  -8.026  37.602  1.00 55.27           C  
ATOM   2623  HG2 PRO A 168     -31.833  -7.968  38.669  1.00 55.27           H  
ATOM   2624  HG3 PRO A 168     -31.997  -8.960  37.186  1.00 55.27           H  
ATOM   2625  CD  PRO A 168     -32.225  -6.849  36.837  1.00 55.27           C  
ATOM   2626  HD2 PRO A 168     -32.283  -5.978  37.489  1.00 55.27           H  
ATOM   2627  HD3 PRO A 168     -33.217  -7.113  36.472  1.00 55.27           H  
ATOM   2628  N   ILE A 169     -28.683  -8.452  34.248  1.00 55.31           N  
ATOM   2629  H   ILE A 169     -27.983  -7.813  34.598  1.00 55.31           H  
ATOM   2630  CA  ILE A 169     -28.271  -9.365  33.174  1.00 55.31           C  
ATOM   2631  HA  ILE A 169     -29.025  -9.317  32.388  1.00 55.31           H  
ATOM   2632  C   ILE A 169     -28.241 -10.822  33.665  1.00 55.31           C  
ATOM   2633  CB  ILE A 169     -26.923  -8.854  32.590  1.00 55.31           C  
ATOM   2634  HB  ILE A 169     -26.407  -8.296  33.372  1.00 55.31           H  
ATOM   2635  O   ILE A 169     -27.576 -11.146  34.646  1.00 55.31           O  
ATOM   2636  CG1 ILE A 169     -27.232  -7.884  31.426  1.00 55.31           C  
ATOM   2637 HG12 ILE A 169     -27.455  -8.452  30.523  1.00 55.31           H  
ATOM   2638 HG13 ILE A 169     -28.117  -7.299  31.677  1.00 55.31           H  
ATOM   2639  CG2 ILE A 169     -25.947  -9.953  32.133  1.00 55.31           C  
ATOM   2640 HG21 ILE A 169     -25.652 -10.576  32.978  1.00 55.31           H  
ATOM   2641 HG22 ILE A 169     -25.041  -9.507  31.722  1.00 55.31           H  
ATOM   2642 HG23 ILE A 169     -26.411 -10.576  31.369  1.00 55.31           H  
ATOM   2643  CD1 ILE A 169     -26.114  -6.879  31.132  1.00 55.31           C  
ATOM   2644 HD11 ILE A 169     -25.211  -7.397  30.808  1.00 55.31           H  
ATOM   2645 HD12 ILE A 169     -26.434  -6.205  30.337  1.00 55.31           H  
ATOM   2646 HD13 ILE A 169     -25.896  -6.294  32.025  1.00 55.31           H  
ATOM   2647  N   GLN A 170     -28.947 -11.699  32.948  1.00 55.99           N  
ATOM   2648  H   GLN A 170     -29.472 -11.340  32.164  1.00 55.99           H  
ATOM   2649  CA  GLN A 170     -28.836 -13.159  33.057  1.00 55.99           C  
ATOM   2650  HA  GLN A 170     -28.696 -13.433  34.102  1.00 55.99           H  
ATOM   2651  C   GLN A 170     -27.631 -13.651  32.227  1.00 55.99           C  
ATOM   2652  CB  GLN A 170     -30.131 -13.807  32.535  1.00 55.99           C  
ATOM   2653  HB2 GLN A 170     -29.986 -14.883  32.437  1.00 55.99           H  
ATOM   2654  HB3 GLN A 170     -30.323 -13.421  31.534  1.00 55.99           H  
ATOM   2655  O   GLN A 170     -27.349 -13.068  31.174  1.00 55.99           O  
ATOM   2656  CG  GLN A 170     -31.380 -13.550  33.399  1.00 55.99           C  
ATOM   2657  HG2 GLN A 170     -31.341 -12.561  33.855  1.00 55.99           H  
ATOM   2658  HG3 GLN A 170     -32.247 -13.570  32.739  1.00 55.99           H  
ATOM   2659  CD  GLN A 170     -31.596 -14.599  34.488  1.00 55.99           C  
ATOM   2660  NE2 GLN A 170     -32.830 -14.865  34.862  1.00 55.99           N  
ATOM   2661 HE21 GLN A 170     -32.926 -15.557  35.592  1.00 55.99           H  
ATOM   2662 HE22 GLN A 170     -33.611 -14.362  34.466  1.00 55.99           H  
ATOM   2663  OE1 GLN A 170     -30.682 -15.210  35.012  1.00 55.99           O  
ATOM   2664  N   PRO A 171     -26.920 -14.717  32.638  1.00 53.76           N  
ATOM   2665  CA  PRO A 171     -25.776 -15.233  31.890  1.00 53.76           C  
ATOM   2666  HA  PRO A 171     -25.088 -14.413  31.684  1.00 53.76           H  
ATOM   2667  C   PRO A 171     -26.204 -15.858  30.550  1.00 53.76           C  
ATOM   2668  CB  PRO A 171     -25.081 -16.224  32.827  1.00 53.76           C  
ATOM   2669  HB2 PRO A 171     -24.333 -15.697  33.420  1.00 53.76           H  
ATOM   2670  HB3 PRO A 171     -24.622 -17.051  32.285  1.00 53.76           H  
ATOM   2671  O   PRO A 171     -27.123 -16.673  30.478  1.00 53.76           O  
ATOM   2672  CG  PRO A 171     -26.208 -16.702  33.742  1.00 53.76           C  
ATOM   2673  HG2 PRO A 171     -26.744 -17.520  33.261  1.00 53.76           H  
ATOM   2674  HG3 PRO A 171     -25.834 -17.013  34.717  1.00 53.76           H  
ATOM   2675  CD  PRO A 171     -27.132 -15.489  33.852  1.00 53.76           C  
ATOM   2676  HD2 PRO A 171     -26.849 -14.888  34.717  1.00 53.76           H  
ATOM   2677  HD3 PRO A 171     -28.169 -15.813  33.943  1.00 53.76           H  
ATOM   2678  N   ILE A 172     -25.509 -15.462  29.483  1.00 57.66           N  
ATOM   2679  H   ILE A 172     -24.763 -14.800  29.641  1.00 57.66           H  
ATOM   2680  CA  ILE A 172     -25.728 -15.890  28.095  1.00 57.66           C  
ATOM   2681  HA  ILE A 172     -26.798 -15.888  27.886  1.00 57.66           H  
ATOM   2682  C   ILE A 172     -25.194 -17.320  27.915  1.00 57.66           C  
ATOM   2683  CB  ILE A 172     -25.032 -14.877  27.149  1.00 57.66           C  
ATOM   2684  HB  ILE A 172     -23.985 -14.820  27.444  1.00 57.66           H  
ATOM   2685  O   ILE A 172     -24.028 -17.585  28.205  1.00 57.66           O  
ATOM   2686  CG1 ILE A 172     -25.652 -13.461  27.283  1.00 57.66           C  
ATOM   2687 HG12 ILE A 172     -26.550 -13.393  26.669  1.00 57.66           H  
ATOM   2688 HG13 ILE A 172     -25.951 -13.268  28.314  1.00 57.66           H  
ATOM   2689  CG2 ILE A 172     -25.080 -15.326  25.677  1.00 57.66           C  
ATOM   2690 HG21 ILE A 172     -24.511 -16.247  25.549  1.00 57.66           H  
ATOM   2691 HG22 ILE A 172     -26.110 -15.497  25.364  1.00 57.66           H  
ATOM   2692 HG23 ILE A 172     -24.632 -14.571  25.032  1.00 57.66           H  
ATOM   2693  CD1 ILE A 172     -24.678 -12.342  26.893  1.00 57.66           C  
ATOM   2694 HD11 ILE A 172     -25.162 -11.376  27.038  1.00 57.66           H  
ATOM   2695 HD12 ILE A 172     -24.388 -12.435  25.847  1.00 57.66           H  
ATOM   2696 HD13 ILE A 172     -23.789 -12.389  27.522  1.00 57.66           H  
ATOM   2697  N   GLN A 173     -26.029 -18.240  27.422  1.00 51.90           N  
ATOM   2698  H   GLN A 173     -26.972 -17.959  27.192  1.00 51.90           H  
ATOM   2699  CA  GLN A 173     -25.585 -19.577  27.005  1.00 51.90           C  
ATOM   2700  HA  GLN A 173     -24.886 -19.946  27.756  1.00 51.90           H  
ATOM   2701  C   GLN A 173     -24.847 -19.518  25.652  1.00 51.90           C  
ATOM   2702  CB  GLN A 173     -26.766 -20.557  26.929  1.00 51.90           C  
ATOM   2703  HB2 GLN A 173     -26.397 -21.485  26.492  1.00 51.90           H  
ATOM   2704  HB3 GLN A 173     -27.537 -20.162  26.268  1.00 51.90           H  
ATOM   2705  O   GLN A 173     -25.193 -18.683  24.813  1.00 51.90           O  
ATOM   2706  CG  GLN A 173     -27.373 -20.863  28.310  1.00 51.90           C  
ATOM   2707  HG2 GLN A 173     -26.575 -20.965  29.045  1.00 51.90           H  
ATOM   2708  HG3 GLN A 173     -28.010 -20.032  28.614  1.00 51.90           H  
ATOM   2709  CD  GLN A 173     -28.170 -22.165  28.321  1.00 51.90           C  
ATOM   2710  NE2 GLN A 173     -29.321 -22.206  28.956  1.00 51.90           N  
ATOM   2711 HE21 GLN A 173     -29.795 -23.098  28.938  1.00 51.90           H  
ATOM   2712 HE22 GLN A 173     -29.682 -21.392  29.433  1.00 51.90           H  
ATOM   2713  OE1 GLN A 173     -27.768 -23.182  27.787  1.00 51.90           O  
ATOM   2714  N   PRO A 174     -23.845 -20.383  25.403  1.00 51.24           N  
ATOM   2715  CA  PRO A 174     -23.059 -20.330  24.174  1.00 51.24           C  
ATOM   2716  HA  PRO A 174     -22.724 -19.306  24.009  1.00 51.24           H  
ATOM   2717  C   PRO A 174     -23.869 -20.780  22.946  1.00 51.24           C  
ATOM   2718  CB  PRO A 174     -21.827 -21.203  24.438  1.00 51.24           C  
ATOM   2719  HB2 PRO A 174     -21.034 -20.587  24.862  1.00 51.24           H  
ATOM   2720  HB3 PRO A 174     -21.476 -21.704  23.536  1.00 51.24           H  
ATOM   2721  O   PRO A 174     -24.455 -21.861  22.930  1.00 51.24           O  
ATOM   2722  CG  PRO A 174     -22.308 -22.202  25.492  1.00 51.24           C  
ATOM   2723  HG2 PRO A 174     -22.802 -23.039  24.998  1.00 51.24           H  
ATOM   2724  HG3 PRO A 174     -21.490 -22.557  26.117  1.00 51.24           H  
ATOM   2725  CD  PRO A 174     -23.336 -21.412  26.299  1.00 51.24           C  
ATOM   2726  HD2 PRO A 174     -22.846 -20.939  27.150  1.00 51.24           H  
ATOM   2727  HD3 PRO A 174     -24.132 -22.074  26.642  1.00 51.24           H  
ATOM   2728  N   ILE A 175     -23.866 -19.948  21.897  1.00 58.03           N  
ATOM   2729  H   ILE A 175     -23.379 -19.069  22.002  1.00 58.03           H  
ATOM   2730  CA  ILE A 175     -24.410 -20.263  20.568  1.00 58.03           C  
ATOM   2731  HA  ILE A 175     -25.414 -20.666  20.697  1.00 58.03           H  
ATOM   2732  C   ILE A 175     -23.551 -21.358  19.917  1.00 58.03           C  
ATOM   2733  CB  ILE A 175     -24.503 -18.979  19.691  1.00 58.03           C  
ATOM   2734  HB  ILE A 175     -23.633 -18.354  19.891  1.00 58.03           H  
ATOM   2735  O   ILE A 175     -22.331 -21.236  19.817  1.00 58.03           O  
ATOM   2736  CG1 ILE A 175     -25.786 -18.158  19.975  1.00 58.03           C  
ATOM   2737 HG12 ILE A 175     -26.640 -18.829  20.071  1.00 58.03           H  
ATOM   2738 HG13 ILE A 175     -25.986 -17.495  19.133  1.00 58.03           H  
ATOM   2739  CG2 ILE A 175     -24.482 -19.279  18.179  1.00 58.03           C  
ATOM   2740 HG21 ILE A 175     -25.297 -19.952  17.911  1.00 58.03           H  
ATOM   2741 HG22 ILE A 175     -24.583 -18.355  17.608  1.00 58.03           H  
ATOM   2742 HG23 ILE A 175     -23.534 -19.730  17.886  1.00 58.03           H  
ATOM   2743  CD1 ILE A 175     -25.706 -17.262  21.214  1.00 58.03           C  
ATOM   2744 HD11 ILE A 175     -24.854 -16.587  21.132  1.00 58.03           H  
ATOM   2745 HD12 ILE A 175     -25.606 -17.868  22.115  1.00 58.03           H  
ATOM   2746 HD13 ILE A 175     -26.619 -16.671  21.292  1.00 58.03           H  
ATOM   2747  N   GLN A 176     -24.204 -22.416  19.439  1.00 54.64           N  
ATOM   2748  H   GLN A 176     -25.205 -22.449  19.567  1.00 54.64           H  
ATOM   2749  CA  GLN A 176     -23.591 -23.499  18.670  1.00 54.64           C  
ATOM   2750  HA  GLN A 176     -22.632 -23.733  19.134  1.00 54.64           H  
ATOM   2751  C   GLN A 176     -23.377 -23.051  17.204  1.00 54.64           C  
ATOM   2752  CB  GLN A 176     -24.515 -24.723  18.802  1.00 54.64           C  
ATOM   2753  HB2 GLN A 176     -25.376 -24.597  18.146  1.00 54.64           H  
ATOM   2754  HB3 GLN A 176     -24.879 -24.770  19.828  1.00 54.64           H  
ATOM   2755  O   GLN A 176     -24.282 -22.443  16.628  1.00 54.64           O  
ATOM   2756  CG  GLN A 176     -23.834 -26.063  18.505  1.00 54.64           C  
ATOM   2757  HG2 GLN A 176     -23.489 -26.065  17.471  1.00 54.64           H  
ATOM   2758  HG3 GLN A 176     -22.971 -26.185  19.160  1.00 54.64           H  
ATOM   2759  CD  GLN A 176     -24.769 -27.256  18.706  1.00 54.64           C  
ATOM   2760  NE2 GLN A 176     -24.360 -28.439  18.306  1.00 54.64           N  
ATOM   2761 HE21 GLN A 176     -23.459 -28.559  17.865  1.00 54.64           H  
ATOM   2762 HE22 GLN A 176     -25.013 -29.196  18.451  1.00 54.64           H  
ATOM   2763  OE1 GLN A 176     -25.874 -27.167  19.211  1.00 54.64           O  
ATOM   2764  N   PRO A 177     -22.219 -23.314  16.567  1.00 52.64           N  
ATOM   2765  CA  PRO A 177     -21.952 -22.832  15.211  1.00 52.64           C  
ATOM   2766  HA  PRO A 177     -22.243 -21.785  15.132  1.00 52.64           H  
ATOM   2767  C   PRO A 177     -22.736 -23.638  14.161  1.00 52.64           C  
ATOM   2768  CB  PRO A 177     -20.432 -22.927  15.037  1.00 52.64           C  
ATOM   2769  HB2 PRO A 177     -19.973 -21.996  15.371  1.00 52.64           H  
ATOM   2770  HB3 PRO A 177     -20.146 -23.140  14.007  1.00 52.64           H  
ATOM   2771  O   PRO A 177     -22.607 -24.859  14.080  1.00 52.64           O  
ATOM   2772  CG  PRO A 177     -20.029 -24.058  15.985  1.00 52.64           C  
ATOM   2773  HG2 PRO A 177     -19.006 -23.940  16.343  1.00 52.64           H  
ATOM   2774  HG3 PRO A 177     -20.146 -25.015  15.477  1.00 52.64           H  
ATOM   2775  CD  PRO A 177     -21.043 -23.962  17.125  1.00 52.64           C  
ATOM   2776  HD2 PRO A 177     -21.279 -24.957  17.502  1.00 52.64           H  
ATOM   2777  HD3 PRO A 177     -20.636 -23.343  17.925  1.00 52.64           H  
ATOM   2778  N   GLN A 178     -23.533 -22.953  13.334  1.00 55.89           N  
ATOM   2779  H   GLN A 178     -23.615 -21.955  13.462  1.00 55.89           H  
ATOM   2780  CA  GLN A 178     -24.155 -23.542  12.144  1.00 55.89           C  
ATOM   2781  HA  GLN A 178     -24.565 -24.516  12.410  1.00 55.89           H  
ATOM   2782  C   GLN A 178     -23.108 -23.760  11.042  1.00 55.89           C  
ATOM   2783  CB  GLN A 178     -25.302 -22.660  11.617  1.00 55.89           C  
ATOM   2784  HB2 GLN A 178     -25.544 -22.992  10.607  1.00 55.89           H  
ATOM   2785  HB3 GLN A 178     -24.974 -21.622  11.559  1.00 55.89           H  
ATOM   2786  O   GLN A 178     -22.330 -22.862  10.721  1.00 55.89           O  
ATOM   2787  CG  GLN A 178     -26.583 -22.760  12.460  1.00 55.89           C  
ATOM   2788  HG2 GLN A 178     -26.799 -23.812  12.648  1.00 55.89           H  
ATOM   2789  HG3 GLN A 178     -26.434 -22.264  13.419  1.00 55.89           H  
ATOM   2790  CD  GLN A 178     -27.781 -22.131  11.749  1.00 55.89           C  
ATOM   2791  NE2 GLN A 178     -28.944 -22.746  11.793  1.00 55.89           N  
ATOM   2792 HE21 GLN A 178     -29.694 -22.290  11.294  1.00 55.89           H  
ATOM   2793 HE22 GLN A 178     -29.059 -23.613  12.299  1.00 55.89           H  
ATOM   2794  OE1 GLN A 178     -27.703 -21.086  11.130  1.00 55.89           O  
ATOM   2795  N   SER A 179     -23.099 -24.951  10.442  1.00 51.97           N  
ATOM   2796  H   SER A 179     -23.728 -25.667  10.774  1.00 51.97           H  
ATOM   2797  CA  SER A 179     -22.271 -25.272   9.274  1.00 51.97           C  
ATOM   2798  HA  SER A 179     -21.283 -24.836   9.424  1.00 51.97           H  
ATOM   2799  C   SER A 179     -22.900 -24.719   7.983  1.00 51.97           C  
ATOM   2800  CB  SER A 179     -22.107 -26.790   9.138  1.00 51.97           C  
ATOM   2801  HB2 SER A 179     -21.382 -27.003   8.353  1.00 51.97           H  
ATOM   2802  HB3 SER A 179     -23.062 -27.237   8.862  1.00 51.97           H  
ATOM   2803  O   SER A 179     -24.098 -24.916   7.777  1.00 51.97           O  
ATOM   2804  OG  SER A 179     -21.669 -27.366  10.355  1.00 51.97           O  
ATOM   2805  HG  SER A 179     -20.973 -26.823  10.732  1.00 51.97           H  
ATOM   2806  N   PRO A 180     -22.139 -24.072   7.081  1.00 57.74           N  
ATOM   2807  CA  PRO A 180     -22.674 -23.604   5.805  1.00 57.74           C  
ATOM   2808  HA  PRO A 180     -23.668 -23.181   5.954  1.00 57.74           H  
ATOM   2809  C   PRO A 180     -22.775 -24.754   4.788  1.00 57.74           C  
ATOM   2810  CB  PRO A 180     -21.736 -22.476   5.365  1.00 57.74           C  
ATOM   2811  HB2 PRO A 180     -21.660 -22.402   4.280  1.00 57.74           H  
ATOM   2812  HB3 PRO A 180     -22.087 -21.533   5.784  1.00 57.74           H  
ATOM   2813  O   PRO A 180     -21.772 -25.351   4.401  1.00 57.74           O  
ATOM   2814  CG  PRO A 180     -20.395 -22.842   6.004  1.00 57.74           C  
ATOM   2815  HG2 PRO A 180     -19.802 -21.956   6.230  1.00 57.74           H  
ATOM   2816  HG3 PRO A 180     -19.845 -23.504   5.336  1.00 57.74           H  
ATOM   2817  CD  PRO A 180     -20.773 -23.607   7.273  1.00 57.74           C  
ATOM   2818  HD2 PRO A 180     -20.091 -24.443   7.424  1.00 57.74           H  
ATOM   2819  HD3 PRO A 180     -20.739 -22.932   8.128  1.00 57.74           H  
ATOM   2820  N   LEU A 181     -23.996 -25.052   4.335  1.00 55.55           N  
ATOM   2821  H   LEU A 181     -24.778 -24.546   4.725  1.00 55.55           H  
ATOM   2822  CA  LEU A 181     -24.291 -26.024   3.277  1.00 55.55           C  
ATOM   2823  HA  LEU A 181     -23.472 -26.737   3.186  1.00 55.55           H  
ATOM   2824  C   LEU A 181     -24.444 -25.329   1.919  1.00 55.55           C  
ATOM   2825  CB  LEU A 181     -25.597 -26.786   3.610  1.00 55.55           C  
ATOM   2826  HB2 LEU A 181     -25.916 -27.324   2.717  1.00 55.55           H  
ATOM   2827  HB3 LEU A 181     -26.371 -26.053   3.837  1.00 55.55           H  
ATOM   2828  O   LEU A 181     -25.569 -25.161   1.469  1.00 55.55           O  
ATOM   2829  CG  LEU A 181     -25.551 -27.809   4.748  1.00 55.55           C  
ATOM   2830  HG  LEU A 181     -25.225 -27.325   5.668  1.00 55.55           H  
ATOM   2831  CD1 LEU A 181     -26.958 -28.377   4.951  1.00 55.55           C  
ATOM   2832 HD11 LEU A 181     -27.302 -28.873   4.043  1.00 55.55           H  
ATOM   2833 HD12 LEU A 181     -26.950 -29.094   5.772  1.00 55.55           H  
ATOM   2834 HD13 LEU A 181     -27.647 -27.570   5.203  1.00 55.55           H  
ATOM   2835  CD2 LEU A 181     -24.610 -28.971   4.423  1.00 55.55           C  
ATOM   2836 HD21 LEU A 181     -24.893 -29.435   3.478  1.00 55.55           H  
ATOM   2837 HD22 LEU A 181     -23.583 -28.613   4.363  1.00 55.55           H  
ATOM   2838 HD23 LEU A 181     -24.663 -29.715   5.218  1.00 55.55           H  
ATOM   2839  N   HIS A 182     -23.361 -24.967   1.226  1.00 59.61           N  
ATOM   2840  H   HIS A 182     -22.447 -25.065   1.647  1.00 59.61           H  
ATOM   2841  CA  HIS A 182     -23.453 -24.686  -0.217  1.00 59.61           C  
ATOM   2842  HA  HIS A 182     -24.285 -25.264  -0.618  1.00 59.61           H  
ATOM   2843  C   HIS A 182     -22.169 -25.099  -0.957  1.00 59.61           C  
ATOM   2844  CB  HIS A 182     -23.794 -23.207  -0.488  1.00 59.61           C  
ATOM   2845  HB2 HIS A 182     -23.059 -22.573   0.008  1.00 59.61           H  
ATOM   2846  HB3 HIS A 182     -23.719 -23.023  -1.560  1.00 59.61           H  
ATOM   2847  O   HIS A 182     -21.110 -24.531  -0.689  1.00 59.61           O  
ATOM   2848  CG  HIS A 182     -25.182 -22.802  -0.044  1.00 59.61           C  
ATOM   2849  CD2 HIS A 182     -25.505 -22.157   1.120  1.00 59.61           C  
ATOM   2850  HD2 HIS A 182     -24.803 -21.799   1.859  1.00 59.61           H  
ATOM   2851  ND1 HIS A 182     -26.372 -23.144  -0.652  1.00 59.61           N  
ATOM   2852  HD1 HIS A 182     -26.477 -23.696  -1.492  1.00 59.61           H  
ATOM   2853  CE1 HIS A 182     -27.378 -22.729   0.138  1.00 59.61           C  
ATOM   2854  HE1 HIS A 182     -28.428 -22.885  -0.059  1.00 59.61           H  
ATOM   2855  NE2 HIS A 182     -26.898 -22.103   1.222  1.00 59.61           N  
ATOM   2856  N   PRO A 183     -22.227 -26.059  -1.904  1.00 58.64           N  
ATOM   2857  CA  PRO A 183     -21.120 -26.308  -2.818  1.00 58.64           C  
ATOM   2858  HA  PRO A 183     -20.182 -26.358  -2.264  1.00 58.64           H  
ATOM   2859  C   PRO A 183     -21.034 -25.172  -3.849  1.00 58.64           C  
ATOM   2860  CB  PRO A 183     -21.401 -27.678  -3.441  1.00 58.64           C  
ATOM   2861  HB2 PRO A 183     -21.017 -27.753  -4.459  1.00 58.64           H  
ATOM   2862  HB3 PRO A 183     -20.962 -28.454  -2.813  1.00 58.64           H  
ATOM   2863  O   PRO A 183     -22.010 -24.853  -4.527  1.00 58.64           O  
ATOM   2864  CG  PRO A 183     -22.924 -27.795  -3.398  1.00 58.64           C  
ATOM   2865  HG2 PRO A 183     -23.246 -28.832  -3.301  1.00 58.64           H  
ATOM   2866  HG3 PRO A 183     -23.346 -27.353  -4.301  1.00 58.64           H  
ATOM   2867  CD  PRO A 183     -23.338 -26.959  -2.186  1.00 58.64           C  
ATOM   2868  HD2 PRO A 183     -24.247 -26.405  -2.422  1.00 58.64           H  
ATOM   2869  HD3 PRO A 183     -23.505 -27.610  -1.328  1.00 58.64           H  
ATOM   2870  N   ILE A 184     -19.858 -24.554  -3.960  1.00 67.21           N  
ATOM   2871  H   ILE A 184     -19.107 -24.854  -3.355  1.00 67.21           H  
ATOM   2872  CA  ILE A 184     -19.547 -23.536  -4.972  1.00 67.21           C  
ATOM   2873  HA  ILE A 184     -20.353 -22.803  -4.999  1.00 67.21           H  
ATOM   2874  C   ILE A 184     -19.471 -24.224  -6.339  1.00 67.21           C  
ATOM   2875  CB  ILE A 184     -18.234 -22.809  -4.597  1.00 67.21           C  
ATOM   2876  HB  ILE A 184     -17.479 -23.566  -4.387  1.00 67.21           H  
ATOM   2877  O   ILE A 184     -18.697 -25.163  -6.526  1.00 67.21           O  
ATOM   2878  CG1 ILE A 184     -18.451 -21.955  -3.324  1.00 67.21           C  
ATOM   2879 HG12 ILE A 184     -19.080 -22.494  -2.616  1.00 67.21           H  
ATOM   2880 HG13 ILE A 184     -18.970 -21.032  -3.586  1.00 67.21           H  
ATOM   2881  CG2 ILE A 184     -17.709 -21.926  -5.746  1.00 67.21           C  
ATOM   2882 HG21 ILE A 184     -18.464 -21.196  -6.038  1.00 67.21           H  
ATOM   2883 HG22 ILE A 184     -16.806 -21.400  -5.439  1.00 67.21           H  
ATOM   2884 HG23 ILE A 184     -17.454 -22.537  -6.612  1.00 67.21           H  
ATOM   2885  CD1 ILE A 184     -17.151 -21.615  -2.586  1.00 67.21           C  
ATOM   2886 HD11 ILE A 184     -16.627 -22.532  -2.315  1.00 67.21           H  
ATOM   2887 HD12 ILE A 184     -16.506 -20.998  -3.211  1.00 67.21           H  
ATOM   2888 HD13 ILE A 184     -17.388 -21.062  -1.677  1.00 67.21           H  
ATOM   2889  N   GLN A 185     -20.277 -23.766  -7.295  1.00 66.83           N  
ATOM   2890  H   GLN A 185     -20.886 -22.989  -7.083  1.00 66.83           H  
ATOM   2891  CA  GLN A 185     -20.260 -24.270  -8.667  1.00 66.83           C  
ATOM   2892  HA  GLN A 185     -20.080 -25.344  -8.616  1.00 66.83           H  
ATOM   2893  C   GLN A 185     -19.117 -23.590  -9.452  1.00 66.83           C  
ATOM   2894  CB  GLN A 185     -21.655 -24.049  -9.275  1.00 66.83           C  
ATOM   2895  HB2 GLN A 185     -21.767 -23.009  -9.584  1.00 66.83           H  
ATOM   2896  HB3 GLN A 185     -22.397 -24.249  -8.502  1.00 66.83           H  
ATOM   2897  O   GLN A 185     -18.960 -22.372  -9.336  1.00 66.83           O  
ATOM   2898  CG  GLN A 185     -21.969 -24.976 -10.455  1.00 66.83           C  
ATOM   2899  HG2 GLN A 185     -21.428 -24.643 -11.340  1.00 66.83           H  
ATOM   2900  HG3 GLN A 185     -21.654 -25.992 -10.215  1.00 66.83           H  
ATOM   2901  CD  GLN A 185     -23.467 -24.979 -10.750  1.00 66.83           C  
ATOM   2902  NE2 GLN A 185     -24.188 -26.025 -10.400  1.00 66.83           N  
ATOM   2903 HE21 GLN A 185     -25.173 -25.958 -10.611  1.00 66.83           H  
ATOM   2904 HE22 GLN A 185     -23.767 -26.824  -9.949  1.00 66.83           H  
ATOM   2905  OE1 GLN A 185     -24.030 -24.034 -11.265  1.00 66.83           O  
ATOM   2906  N   PRO A 186     -18.291 -24.330 -10.219  1.00 66.40           N  
ATOM   2907  CA  PRO A 186     -17.184 -23.734 -10.962  1.00 66.40           C  
ATOM   2908  HA  PRO A 186     -16.614 -23.083 -10.298  1.00 66.40           H  
ATOM   2909  C   PRO A 186     -17.693 -22.897 -12.145  1.00 66.40           C  
ATOM   2910  CB  PRO A 186     -16.290 -24.902 -11.388  1.00 66.40           C  
ATOM   2911  HB2 PRO A 186     -15.797 -24.717 -12.342  1.00 66.40           H  
ATOM   2912  HB3 PRO A 186     -15.552 -25.094 -10.609  1.00 66.40           H  
ATOM   2913  O   PRO A 186     -18.630 -23.284 -12.843  1.00 66.40           O  
ATOM   2914  CG  PRO A 186     -17.260 -26.080 -11.468  1.00 66.40           C  
ATOM   2915  HG2 PRO A 186     -16.758 -27.031 -11.288  1.00 66.40           H  
ATOM   2916  HG3 PRO A 186     -17.745 -26.084 -12.444  1.00 66.40           H  
ATOM   2917  CD  PRO A 186     -18.299 -25.775 -10.388  1.00 66.40           C  
ATOM   2918  HD2 PRO A 186     -19.279 -26.133 -10.703  1.00 66.40           H  
ATOM   2919  HD3 PRO A 186     -18.006 -26.248  -9.451  1.00 66.40           H  
ATOM   2920  N   LEU A 187     -17.058 -21.744 -12.366  1.00 72.25           N  
ATOM   2921  H   LEU A 187     -16.284 -21.506 -11.762  1.00 72.25           H  
ATOM   2922  CA  LEU A 187     -17.359 -20.829 -13.470  1.00 72.25           C  
ATOM   2923  HA  LEU A 187     -18.433 -20.645 -13.449  1.00 72.25           H  
ATOM   2924  C   LEU A 187     -16.981 -21.476 -14.823  1.00 72.25           C  
ATOM   2925  CB  LEU A 187     -16.588 -19.506 -13.236  1.00 72.25           C  
ATOM   2926  HB2 LEU A 187     -15.665 -19.542 -13.813  1.00 72.25           H  
ATOM   2927  HB3 LEU A 187     -16.302 -19.428 -12.187  1.00 72.25           H  
ATOM   2928  O   LEU A 187     -15.954 -22.158 -14.887  1.00 72.25           O  
ATOM   2929  CG  LEU A 187     -17.353 -18.220 -13.600  1.00 72.25           C  
ATOM   2930  HG  LEU A 187     -17.767 -18.303 -14.604  1.00 72.25           H  
ATOM   2931  CD1 LEU A 187     -18.476 -17.937 -12.597  1.00 72.25           C  
ATOM   2932 HD11 LEU A 187     -18.992 -17.018 -12.872  1.00 72.25           H  
ATOM   2933 HD12 LEU A 187     -19.200 -18.752 -12.596  1.00 72.25           H  
ATOM   2934 HD13 LEU A 187     -18.064 -17.829 -11.593  1.00 72.25           H  
ATOM   2935  CD2 LEU A 187     -16.408 -17.020 -13.602  1.00 72.25           C  
ATOM   2936 HD21 LEU A 187     -15.622 -17.177 -14.341  1.00 72.25           H  
ATOM   2937 HD22 LEU A 187     -15.957 -16.895 -12.617  1.00 72.25           H  
ATOM   2938 HD23 LEU A 187     -16.959 -16.117 -13.864  1.00 72.25           H  
ATOM   2939  N   PRO A 188     -17.752 -21.269 -15.910  1.00 67.60           N  
ATOM   2940  CA  PRO A 188     -17.394 -21.784 -17.231  1.00 67.60           C  
ATOM   2941  HA  PRO A 188     -17.331 -22.870 -17.162  1.00 67.60           H  
ATOM   2942  C   PRO A 188     -16.044 -21.228 -17.730  1.00 67.60           C  
ATOM   2943  CB  PRO A 188     -18.554 -21.408 -18.161  1.00 67.60           C  
ATOM   2944  HB2 PRO A 188     -19.258 -22.238 -18.215  1.00 67.60           H  
ATOM   2945  HB3 PRO A 188     -18.213 -21.137 -19.161  1.00 67.60           H  
ATOM   2946  O   PRO A 188     -15.685 -20.093 -17.401  1.00 67.60           O  
ATOM   2947  CG  PRO A 188     -19.214 -20.226 -17.453  1.00 67.60           C  
ATOM   2948  HG2 PRO A 188     -20.267 -20.128 -17.719  1.00 67.60           H  
ATOM   2949  HG3 PRO A 188     -18.670 -19.309 -17.680  1.00 67.60           H  
ATOM   2950  CD  PRO A 188     -19.031 -20.580 -15.981  1.00 67.60           C  
ATOM   2951  HD2 PRO A 188     -19.071 -19.678 -15.370  1.00 67.60           H  
ATOM   2952  HD3 PRO A 188     -19.819 -21.265 -15.669  1.00 67.60           H  
ATOM   2953  N   PRO A 189     -15.296 -22.002 -18.541  1.00 66.81           N  
ATOM   2954  CA  PRO A 189     -13.996 -21.584 -19.057  1.00 66.81           C  
ATOM   2955  HA  PRO A 189     -13.346 -21.314 -18.224  1.00 66.81           H  
ATOM   2956  C   PRO A 189     -14.144 -20.372 -19.986  1.00 66.81           C  
ATOM   2957  CB  PRO A 189     -13.417 -22.818 -19.763  1.00 66.81           C  
ATOM   2958  HB2 PRO A 189     -12.817 -23.389 -19.053  1.00 66.81           H  
ATOM   2959  HB3 PRO A 189     -12.817 -22.551 -20.633  1.00 66.81           H  
ATOM   2960  O   PRO A 189     -14.924 -20.398 -20.939  1.00 66.81           O  
ATOM   2961  CG  PRO A 189     -14.650 -23.634 -20.152  1.00 66.81           C  
ATOM   2962  HG2 PRO A 189     -15.041 -23.271 -21.102  1.00 66.81           H  
ATOM   2963  HG3 PRO A 189     -14.429 -24.700 -20.211  1.00 66.81           H  
ATOM   2964  CD  PRO A 189     -15.648 -23.323 -19.039  1.00 66.81           C  
ATOM   2965  HD2 PRO A 189     -16.663 -23.344 -19.435  1.00 66.81           H  
ATOM   2966  HD3 PRO A 189     -15.540 -24.051 -18.236  1.00 66.81           H  
ATOM   2967  N   GLN A 190     -13.394 -19.300 -19.712  1.00 67.00           N  
ATOM   2968  H   GLN A 190     -12.774 -19.331 -18.915  1.00 67.00           H  
ATOM   2969  CA  GLN A 190     -13.343 -18.128 -20.587  1.00 67.00           C  
ATOM   2970  HA  GLN A 190     -14.365 -17.847 -20.840  1.00 67.00           H  
ATOM   2971  C   GLN A 190     -12.625 -18.456 -21.904  1.00 67.00           C  
ATOM   2972  CB  GLN A 190     -12.668 -16.931 -19.897  1.00 67.00           C  
ATOM   2973  HB2 GLN A 190     -11.785 -17.260 -19.349  1.00 67.00           H  
ATOM   2974  HB3 GLN A 190     -12.341 -16.244 -20.677  1.00 67.00           H  
ATOM   2975  O   GLN A 190     -11.599 -19.136 -21.917  1.00 67.00           O  
ATOM   2976  CG  GLN A 190     -13.615 -16.158 -18.965  1.00 67.00           C  
ATOM   2977  HG2 GLN A 190     -13.798 -16.742 -18.063  1.00 67.00           H  
ATOM   2978  HG3 GLN A 190     -14.567 -16.002 -19.472  1.00 67.00           H  
ATOM   2979  CD  GLN A 190     -13.061 -14.787 -18.575  1.00 67.00           C  
ATOM   2980  NE2 GLN A 190     -13.853 -13.944 -17.948  1.00 67.00           N  
ATOM   2981 HE21 GLN A 190     -13.441 -13.048 -17.727  1.00 67.00           H  
ATOM   2982 HE22 GLN A 190     -14.807 -14.190 -17.726  1.00 67.00           H  
ATOM   2983  OE1 GLN A 190     -11.924 -14.430 -18.822  1.00 67.00           O  
ATOM   2984  N   GLN A 191     -13.162 -17.943 -23.014  1.00 63.92           N  
ATOM   2985  H   GLN A 191     -13.984 -17.363 -22.926  1.00 63.92           H  
ATOM   2986  CA  GLN A 191     -12.545 -18.043 -24.336  1.00 63.92           C  
ATOM   2987  HA  GLN A 191     -12.269 -19.082 -24.515  1.00 63.92           H  
ATOM   2988  C   GLN A 191     -11.266 -17.196 -24.400  1.00 63.92           C  
ATOM   2989  CB  GLN A 191     -13.548 -17.607 -25.417  1.00 63.92           C  
ATOM   2990  HB2 GLN A 191     -13.013 -17.463 -26.356  1.00 63.92           H  
ATOM   2991  HB3 GLN A 191     -13.996 -16.656 -25.130  1.00 63.92           H  
ATOM   2992  O   GLN A 191     -11.260 -16.035 -23.994  1.00 63.92           O  
ATOM   2993  CG  GLN A 191     -14.647 -18.658 -25.649  1.00 63.92           C  
ATOM   2994  HG2 GLN A 191     -14.182 -19.587 -25.978  1.00 63.92           H  
ATOM   2995  HG3 GLN A 191     -15.176 -18.852 -24.716  1.00 63.92           H  
ATOM   2996  CD  GLN A 191     -15.673 -18.223 -26.694  1.00 63.92           C  
ATOM   2997  NE2 GLN A 191     -16.359 -19.149 -27.328  1.00 63.92           N  
ATOM   2998 HE21 GLN A 191     -17.026 -18.804 -28.004  1.00 63.92           H  
ATOM   2999 HE22 GLN A 191     -16.210 -20.130 -27.141  1.00 63.92           H  
ATOM   3000  OE1 GLN A 191     -15.902 -17.056 -26.953  1.00 63.92           O  
ATOM   3001  N   ALA A 192     -10.188 -17.782 -24.925  1.00 65.58           N  
ATOM   3002  H   ALA A 192     -10.257 -18.737 -25.245  1.00 65.58           H  
ATOM   3003  CA  ALA A 192      -8.918 -17.092 -25.120  1.00 65.58           C  
ATOM   3004  HA  ALA A 192      -8.638 -16.615 -24.181  1.00 65.58           H  
ATOM   3005  C   ALA A 192      -9.058 -16.002 -26.196  1.00 65.58           C  
ATOM   3006  CB  ALA A 192      -7.838 -18.123 -25.474  1.00 65.58           C  
ATOM   3007  HB1 ALA A 192      -6.881 -17.617 -25.597  1.00 65.58           H  
ATOM   3008  HB2 ALA A 192      -7.751 -18.860 -24.675  1.00 65.58           H  
ATOM   3009  HB3 ALA A 192      -8.094 -18.625 -26.407  1.00 65.58           H  
ATOM   3010  O   ALA A 192      -9.505 -16.271 -27.312  1.00 65.58           O  
ATOM   3011  N   LEU A 193      -8.675 -14.772 -25.853  1.00 67.94           N  
ATOM   3012  H   LEU A 193      -8.320 -14.623 -24.919  1.00 67.94           H  
ATOM   3013  CA  LEU A 193      -8.665 -13.643 -26.782  1.00 67.94           C  
ATOM   3014  HA  LEU A 193      -9.614 -13.648 -27.319  1.00 67.94           H  
ATOM   3015  C   LEU A 193      -7.525 -13.794 -27.809  1.00 67.94           C  
ATOM   3016  CB  LEU A 193      -8.541 -12.331 -25.985  1.00 67.94           C  
ATOM   3017  HB2 LEU A 193      -8.321 -11.513 -26.671  1.00 67.94           H  
ATOM   3018  HB3 LEU A 193      -7.690 -12.423 -25.310  1.00 67.94           H  
ATOM   3019  O   LEU A 193      -6.459 -14.310 -27.461  1.00 67.94           O  
ATOM   3020  CG  LEU A 193      -9.801 -11.972 -25.175  1.00 67.94           C  
ATOM   3021  HG  LEU A 193     -10.169 -12.853 -24.649  1.00 67.94           H  
ATOM   3022  CD1 LEU A 193      -9.464 -10.907 -24.131  1.00 67.94           C  
ATOM   3023 HD11 LEU A 193     -10.356 -10.664 -23.554  1.00 67.94           H  
ATOM   3024 HD12 LEU A 193      -9.093 -10.007 -24.621  1.00 67.94           H  
ATOM   3025 HD13 LEU A 193      -8.703 -11.288 -23.450  1.00 67.94           H  
ATOM   3026  CD2 LEU A 193     -10.913 -11.424 -26.074  1.00 67.94           C  
ATOM   3027 HD21 LEU A 193     -11.224 -12.186 -26.789  1.00 67.94           H  
ATOM   3028 HD22 LEU A 193     -10.564 -10.541 -26.610  1.00 67.94           H  
ATOM   3029 HD23 LEU A 193     -11.776 -11.157 -25.465  1.00 67.94           H  
ATOM   3030  N   PRO A 194      -7.715 -13.340 -29.063  1.00 60.42           N  
ATOM   3031  CA  PRO A 194      -6.669 -13.382 -30.080  1.00 60.42           C  
ATOM   3032  HA  PRO A 194      -6.305 -14.405 -30.167  1.00 60.42           H  
ATOM   3033  C   PRO A 194      -5.494 -12.454 -29.712  1.00 60.42           C  
ATOM   3034  CB  PRO A 194      -7.352 -12.975 -31.389  1.00 60.42           C  
ATOM   3035  HB2 PRO A 194      -6.677 -12.445 -32.062  1.00 60.42           H  
ATOM   3036  HB3 PRO A 194      -7.756 -13.862 -31.877  1.00 60.42           H  
ATOM   3037  O   PRO A 194      -5.696 -11.439 -29.037  1.00 60.42           O  
ATOM   3038  CG  PRO A 194      -8.503 -12.083 -30.924  1.00 60.42           C  
ATOM   3039  HG2 PRO A 194      -8.134 -11.070 -30.759  1.00 60.42           H  
ATOM   3040  HG3 PRO A 194      -9.327 -12.078 -31.637  1.00 60.42           H  
ATOM   3041  CD  PRO A 194      -8.912 -12.699 -29.588  1.00 60.42           C  
ATOM   3042  HD2 PRO A 194      -9.683 -13.453 -29.750  1.00 60.42           H  
ATOM   3043  HD3 PRO A 194      -9.278 -11.922 -28.916  1.00 60.42           H  
ATOM   3044  N   PRO A 195      -4.260 -12.767 -30.151  1.00 64.21           N  
ATOM   3045  CA  PRO A 195      -3.094 -11.956 -29.829  1.00 64.21           C  
ATOM   3046  HA  PRO A 195      -3.038 -11.817 -28.750  1.00 64.21           H  
ATOM   3047  C   PRO A 195      -3.200 -10.585 -30.508  1.00 64.21           C  
ATOM   3048  CB  PRO A 195      -1.882 -12.773 -30.286  1.00 64.21           C  
ATOM   3049  HB2 PRO A 195      -1.554 -13.419 -29.472  1.00 64.21           H  
ATOM   3050  HB3 PRO A 195      -1.060 -12.140 -30.623  1.00 64.21           H  
ATOM   3051  O   PRO A 195      -3.353 -10.481 -31.722  1.00 64.21           O  
ATOM   3052  CG  PRO A 195      -2.438 -13.633 -31.421  1.00 64.21           C  
ATOM   3053  HG2 PRO A 195      -1.884 -14.565 -31.531  1.00 64.21           H  
ATOM   3054  HG3 PRO A 195      -2.417 -13.066 -32.352  1.00 64.21           H  
ATOM   3055  CD  PRO A 195      -3.889 -13.882 -31.010  1.00 64.21           C  
ATOM   3056  HD2 PRO A 195      -4.525 -13.932 -31.894  1.00 64.21           H  
ATOM   3057  HD3 PRO A 195      -3.956 -14.811 -30.443  1.00 64.21           H  
ATOM   3058  N   MET A 196      -3.105  -9.528 -29.702  1.00 59.83           N  
ATOM   3059  H   MET A 196      -3.038  -9.713 -28.711  1.00 59.83           H  
ATOM   3060  CA  MET A 196      -3.315  -8.130 -30.104  1.00 59.83           C  
ATOM   3061  HA  MET A 196      -4.158  -8.087 -30.794  1.00 59.83           H  
ATOM   3062  C   MET A 196      -2.132  -7.489 -30.849  1.00 59.83           C  
ATOM   3063  CB  MET A 196      -3.679  -7.317 -28.847  1.00 59.83           C  
ATOM   3064  HB2 MET A 196      -3.042  -7.631 -28.020  1.00 59.83           H  
ATOM   3065  HB3 MET A 196      -3.496  -6.255 -29.012  1.00 59.83           H  
ATOM   3066  O   MET A 196      -2.199  -6.311 -31.187  1.00 59.83           O  
ATOM   3067  CG  MET A 196      -5.150  -7.499 -28.452  1.00 59.83           C  
ATOM   3068  HG2 MET A 196      -5.247  -7.320 -27.382  1.00 59.83           H  
ATOM   3069  HG3 MET A 196      -5.448  -8.531 -28.642  1.00 59.83           H  
ATOM   3070  SD  MET A 196      -6.303  -6.389 -29.310  1.00 59.83           S  
ATOM   3071  CE  MET A 196      -6.018  -4.854 -28.381  1.00 59.83           C  
ATOM   3072  HE1 MET A 196      -6.640  -4.061 -28.794  1.00 59.83           H  
ATOM   3073  HE2 MET A 196      -6.280  -5.006 -27.333  1.00 59.83           H  
ATOM   3074  HE3 MET A 196      -4.971  -4.560 -28.457  1.00 59.83           H  
ATOM   3075  N   PHE A 197      -1.046  -8.220 -31.116  1.00 61.72           N  
ATOM   3076  H   PHE A 197      -1.058  -9.210 -30.918  1.00 61.72           H  
ATOM   3077  CA  PHE A 197       0.162  -7.628 -31.690  1.00 61.72           C  
ATOM   3078  HA  PHE A 197      -0.043  -6.598 -31.983  1.00 61.72           H  
ATOM   3079  C   PHE A 197       0.603  -8.350 -32.959  1.00 61.72           C  
ATOM   3080  CB  PHE A 197       1.263  -7.547 -30.625  1.00 61.72           C  
ATOM   3081  HB2 PHE A 197       2.152  -7.104 -31.073  1.00 61.72           H  
ATOM   3082  HB3 PHE A 197       1.524  -8.555 -30.301  1.00 61.72           H  
ATOM   3083  O   PHE A 197       0.946  -9.532 -32.944  1.00 61.72           O  
ATOM   3084  CG  PHE A 197       0.861  -6.711 -29.421  1.00 61.72           C  
ATOM   3085  CD1 PHE A 197       0.800  -5.308 -29.524  1.00 61.72           C  
ATOM   3086  HD1 PHE A 197       1.062  -4.820 -30.451  1.00 61.72           H  
ATOM   3087  CD2 PHE A 197       0.504  -7.336 -28.211  1.00 61.72           C  
ATOM   3088  HD2 PHE A 197       0.547  -8.411 -28.125  1.00 61.72           H  
ATOM   3089  CE1 PHE A 197       0.389  -4.535 -28.423  1.00 61.72           C  
ATOM   3090  HE1 PHE A 197       0.346  -3.459 -28.505  1.00 61.72           H  
ATOM   3091  CE2 PHE A 197       0.093  -6.563 -27.110  1.00 61.72           C  
ATOM   3092  HE2 PHE A 197      -0.172  -7.043 -26.180  1.00 61.72           H  
ATOM   3093  CZ  PHE A 197       0.037  -5.162 -27.216  1.00 61.72           C  
ATOM   3094  HZ  PHE A 197      -0.272  -4.567 -26.369  1.00 61.72           H  
ATOM   3095  N   SER A 198       0.647  -7.603 -34.063  1.00 59.62           N  
ATOM   3096  H   SER A 198       0.314  -6.650 -34.017  1.00 59.62           H  
ATOM   3097  CA  SER A 198       1.424  -7.968 -35.241  1.00 59.62           C  
ATOM   3098  HA  SER A 198       1.140  -8.966 -35.575  1.00 59.62           H  
ATOM   3099  C   SER A 198       2.906  -7.959 -34.861  1.00 59.62           C  
ATOM   3100  CB  SER A 198       1.151  -6.968 -36.374  1.00 59.62           C  
ATOM   3101  HB2 SER A 198       1.822  -7.172 -37.208  1.00 59.62           H  
ATOM   3102  HB3 SER A 198       0.122  -7.080 -36.715  1.00 59.62           H  
ATOM   3103  O   SER A 198       3.458  -6.897 -34.576  1.00 59.62           O  
ATOM   3104  OG  SER A 198       1.346  -5.640 -35.919  1.00 59.62           O  
ATOM   3105  HG  SER A 198       2.183  -5.620 -35.448  1.00 59.62           H  
ATOM   3106  N   MET A 199       3.549  -9.126 -34.850  1.00 55.75           N  
ATOM   3107  H   MET A 199       3.021  -9.971 -35.011  1.00 55.75           H  
ATOM   3108  CA  MET A 199       5.003  -9.230 -34.721  1.00 55.75           C  
ATOM   3109  HA  MET A 199       5.333  -8.703 -33.825  1.00 55.75           H  
ATOM   3110  C   MET A 199       5.652  -8.562 -35.936  1.00 55.75           C  
ATOM   3111  CB  MET A 199       5.417 -10.709 -34.610  1.00 55.75           C  
ATOM   3112  HB2 MET A 199       4.874 -11.296 -35.350  1.00 55.75           H  
ATOM   3113  HB3 MET A 199       6.483 -10.805 -34.816  1.00 55.75           H  
ATOM   3114  O   MET A 199       5.694  -9.140 -37.021  1.00 55.75           O  
ATOM   3115  CG  MET A 199       5.145 -11.274 -33.212  1.00 55.75           C  
ATOM   3116  HG2 MET A 199       4.132 -11.010 -32.910  1.00 55.75           H  
ATOM   3117  HG3 MET A 199       5.215 -12.361 -33.255  1.00 55.75           H  
ATOM   3118  SD  MET A 199       6.319 -10.683 -31.962  1.00 55.75           S  
ATOM   3119  CE  MET A 199       5.465 -11.197 -30.451  1.00 55.75           C  
ATOM   3120  HE1 MET A 199       6.059 -10.908 -29.584  1.00 55.75           H  
ATOM   3121  HE2 MET A 199       4.491 -10.710 -30.397  1.00 55.75           H  
ATOM   3122  HE3 MET A 199       5.334 -12.279 -30.454  1.00 55.75           H  
ATOM   3123  N   GLN A 200       6.123  -7.326 -35.773  1.00 67.05           N  
ATOM   3124  H   GLN A 200       6.013  -6.877 -34.875  1.00 67.05           H  
ATOM   3125  CA  GLN A 200       7.005  -6.707 -36.755  1.00 67.05           C  
ATOM   3126  HA  GLN A 200       6.606  -6.909 -37.750  1.00 67.05           H  
ATOM   3127  C   GLN A 200       8.399  -7.341 -36.615  1.00 67.05           C  
ATOM   3128  CB  GLN A 200       7.056  -5.184 -36.570  1.00 67.05           C  
ATOM   3129  HB2 GLN A 200       7.868  -4.787 -37.179  1.00 67.05           H  
ATOM   3130  HB3 GLN A 200       7.265  -4.951 -35.525  1.00 67.05           H  
ATOM   3131  O   GLN A 200       8.914  -7.414 -35.497  1.00 67.05           O  
ATOM   3132  CG  GLN A 200       5.747  -4.506 -37.006  1.00 67.05           C  
ATOM   3133  HG2 GLN A 200       5.549  -4.753 -38.049  1.00 67.05           H  
ATOM   3134  HG3 GLN A 200       4.921  -4.881 -36.402  1.00 67.05           H  
ATOM   3135  CD  GLN A 200       5.790  -2.986 -36.867  1.00 67.05           C  
ATOM   3136  NE2 GLN A 200       4.822  -2.279 -37.409  1.00 67.05           N  
ATOM   3137 HE21 GLN A 200       4.053  -2.725 -37.888  1.00 67.05           H  
ATOM   3138 HE22 GLN A 200       4.893  -1.280 -37.274  1.00 67.05           H  
ATOM   3139  OE1 GLN A 200       6.673  -2.396 -36.274  1.00 67.05           O  
ATOM   3140  N   PRO A 201       9.019  -7.827 -37.704  1.00 66.21           N  
ATOM   3141  CA  PRO A 201      10.375  -8.358 -37.640  1.00 66.21           C  
ATOM   3142  HA  PRO A 201      10.432  -9.118 -36.861  1.00 66.21           H  
ATOM   3143  C   PRO A 201      11.376  -7.237 -37.312  1.00 66.21           C  
ATOM   3144  CB  PRO A 201      10.618  -9.024 -38.999  1.00 66.21           C  
ATOM   3145  HB2 PRO A 201      10.336 -10.075 -38.938  1.00 66.21           H  
ATOM   3146  HB3 PRO A 201      11.655  -8.929 -39.322  1.00 66.21           H  
ATOM   3147  O   PRO A 201      11.336  -6.164 -37.911  1.00 66.21           O  
ATOM   3148  CG  PRO A 201       9.661  -8.299 -39.945  1.00 66.21           C  
ATOM   3149  HG2 PRO A 201       9.347  -8.937 -40.771  1.00 66.21           H  
ATOM   3150  HG3 PRO A 201      10.143  -7.397 -40.322  1.00 66.21           H  
ATOM   3151  CD  PRO A 201       8.486  -7.907 -39.054  1.00 66.21           C  
ATOM   3152  HD2 PRO A 201       8.080  -6.949 -39.379  1.00 66.21           H  
ATOM   3153  HD3 PRO A 201       7.717  -8.679 -39.093  1.00 66.21           H  
ATOM   3154  N   ILE A 202      12.275  -7.498 -36.356  1.00 64.54           N  
ATOM   3155  H   ILE A 202      12.219  -8.392 -35.890  1.00 64.54           H  
ATOM   3156  CA  ILE A 202      13.405  -6.622 -36.007  1.00 64.54           C  
ATOM   3157  HA  ILE A 202      13.005  -5.648 -35.724  1.00 64.54           H  
ATOM   3158  C   ILE A 202      14.287  -6.409 -37.250  1.00 64.54           C  
ATOM   3159  CB  ILE A 202      14.182  -7.215 -34.791  1.00 64.54           C  
ATOM   3160  HB  ILE A 202      14.014  -8.292 -34.760  1.00 64.54           H  
ATOM   3161  O   ILE A 202      14.624  -7.366 -37.949  1.00 64.54           O  
ATOM   3162  CG1 ILE A 202      13.718  -6.613 -33.443  1.00 64.54           C  
ATOM   3163 HG12 ILE A 202      14.422  -6.896 -32.661  1.00 64.54           H  
ATOM   3164 HG13 ILE A 202      13.716  -5.525 -33.511  1.00 64.54           H  
ATOM   3165  CG2 ILE A 202      15.708  -7.030 -34.859  1.00 64.54           C  
ATOM   3166 HG21 ILE A 202      15.964  -5.971 -34.899  1.00 64.54           H  
ATOM   3167 HG22 ILE A 202      16.182  -7.471 -33.982  1.00 64.54           H  
ATOM   3168 HG23 ILE A 202      16.119  -7.534 -35.734  1.00 64.54           H  
ATOM   3169  CD1 ILE A 202      12.339  -7.093 -32.985  1.00 64.54           C  
ATOM   3170 HD11 ILE A 202      12.111  -6.665 -32.009  1.00 64.54           H  
ATOM   3171 HD12 ILE A 202      12.330  -8.180 -32.908  1.00 64.54           H  
ATOM   3172 HD13 ILE A 202      11.575  -6.773 -33.694  1.00 64.54           H  
ATOM   3173  N   ALA A 203      14.680  -5.160 -37.518  1.00 55.64           N  
ATOM   3174  H   ALA A 203      14.375  -4.413 -36.910  1.00 55.64           H  
ATOM   3175  CA  ALA A 203      15.645  -4.841 -38.568  1.00 55.64           C  
ATOM   3176  HA  ALA A 203      15.276  -5.280 -39.496  1.00 55.64           H  
ATOM   3177  C   ALA A 203      17.030  -5.442 -38.235  1.00 55.64           C  
ATOM   3178  CB  ALA A 203      15.710  -3.318 -38.745  1.00 55.64           C  
ATOM   3179  HB1 ALA A 203      16.060  -2.852 -37.824  1.00 55.64           H  
ATOM   3180  HB2 ALA A 203      14.723  -2.931 -38.996  1.00 55.64           H  
ATOM   3181  HB3 ALA A 203      16.404  -3.072 -39.549  1.00 55.64           H  
ATOM   3182  O   ALA A 203      17.440  -5.401 -37.072  1.00 55.64           O  
ATOM   3183  N   PRO A 204      17.771  -5.994 -39.215  1.00 62.29           N  
ATOM   3184  CA  PRO A 204      19.079  -6.590 -38.963  1.00 62.29           C  
ATOM   3185  HA  PRO A 204      18.987  -7.340 -38.178  1.00 62.29           H  
ATOM   3186  C   PRO A 204      20.093  -5.527 -38.512  1.00 62.29           C  
ATOM   3187  CB  PRO A 204      19.475  -7.287 -40.269  1.00 62.29           C  
ATOM   3188  HB2 PRO A 204      19.121  -8.317 -40.249  1.00 62.29           H  
ATOM   3189  HB3 PRO A 204      20.551  -7.260 -40.441  1.00 62.29           H  
ATOM   3190  O   PRO A 204      20.204  -4.459 -39.113  1.00 62.29           O  
ATOM   3191  CG  PRO A 204      18.709  -6.508 -41.339  1.00 62.29           C  
ATOM   3192  HG2 PRO A 204      18.497  -7.122 -42.214  1.00 62.29           H  
ATOM   3193  HG3 PRO A 204      19.280  -5.624 -41.622  1.00 62.29           H  
ATOM   3194  CD  PRO A 204      17.429  -6.077 -40.625  1.00 62.29           C  
ATOM   3195  HD2 PRO A 204      17.092  -5.115 -41.011  1.00 62.29           H  
ATOM   3196  HD3 PRO A 204      16.657  -6.834 -40.764  1.00 62.29           H  
ATOM   3197  N   LEU A 205      20.833  -5.840 -37.445  1.00 57.13           N  
ATOM   3198  H   LEU A 205      20.674  -6.736 -37.007  1.00 57.13           H  
ATOM   3199  CA  LEU A 205      21.926  -5.023 -36.919  1.00 57.13           C  
ATOM   3200  HA  LEU A 205      21.544  -4.020 -36.732  1.00 57.13           H  
ATOM   3201  C   LEU A 205      23.051  -4.950 -37.969  1.00 57.13           C  
ATOM   3202  CB  LEU A 205      22.419  -5.651 -35.592  1.00 57.13           C  
ATOM   3203  HB2 LEU A 205      23.257  -6.311 -35.817  1.00 57.13           H  
ATOM   3204  HB3 LEU A 205      21.636  -6.274 -35.158  1.00 57.13           H  
ATOM   3205  O   LEU A 205      23.506  -5.984 -38.459  1.00 57.13           O  
ATOM   3206  CG  LEU A 205      22.856  -4.626 -34.530  1.00 57.13           C  
ATOM   3207  HG  LEU A 205      23.366  -3.793 -35.015  1.00 57.13           H  
ATOM   3208  CD1 LEU A 205      21.642  -4.100 -33.755  1.00 57.13           C  
ATOM   3209 HD11 LEU A 205      20.933  -3.643 -34.444  1.00 57.13           H  
ATOM   3210 HD12 LEU A 205      21.968  -3.347 -33.037  1.00 57.13           H  
ATOM   3211 HD13 LEU A 205      21.151  -4.915 -33.222  1.00 57.13           H  
ATOM   3212  CD2 LEU A 205      23.812  -5.267 -33.524  1.00 57.13           C  
ATOM   3213 HD21 LEU A 205      24.103  -4.533 -32.772  1.00 57.13           H  
ATOM   3214 HD22 LEU A 205      24.712  -5.600 -34.041  1.00 57.13           H  
ATOM   3215 HD23 LEU A 205      23.338  -6.119 -33.037  1.00 57.13           H  
ATOM   3216  N   LEU A 206      23.493  -3.742 -38.325  1.00 62.64           N  
ATOM   3217  H   LEU A 206      23.083  -2.931 -37.884  1.00 62.64           H  
ATOM   3218  CA  LEU A 206      24.667  -3.545 -39.179  1.00 62.64           C  
ATOM   3219  HA  LEU A 206      24.517  -4.122 -40.091  1.00 62.64           H  
ATOM   3220  C   LEU A 206      25.930  -4.058 -38.453  1.00 62.64           C  
ATOM   3221  CB  LEU A 206      24.809  -2.052 -39.535  1.00 62.64           C  
ATOM   3222  HB2 LEU A 206      25.831  -1.863 -39.864  1.00 62.64           H  
ATOM   3223  HB3 LEU A 206      24.652  -1.466 -38.630  1.00 62.64           H  
ATOM   3224  O   LEU A 206      26.096  -3.746 -37.273  1.00 62.64           O  
ATOM   3225  CG  LEU A 206      23.847  -1.571 -40.637  1.00 62.64           C  
ATOM   3226  HG  LEU A 206      22.845  -1.952 -40.441  1.00 62.64           H  
ATOM   3227  CD1 LEU A 206      23.785  -0.043 -40.652  1.00 62.64           C  
ATOM   3228 HD11 LEU A 206      23.097   0.291 -41.429  1.00 62.64           H  
ATOM   3229 HD12 LEU A 206      23.425   0.318 -39.688  1.00 62.64           H  
ATOM   3230 HD13 LEU A 206      24.775   0.370 -40.842  1.00 62.64           H  
ATOM   3231  CD2 LEU A 206      24.303  -2.039 -42.022  1.00 62.64           C  
ATOM   3232 HD21 LEU A 206      25.307  -1.670 -42.232  1.00 62.64           H  
ATOM   3233 HD22 LEU A 206      24.304  -3.128 -42.068  1.00 62.64           H  
ATOM   3234 HD23 LEU A 206      23.616  -1.664 -42.780  1.00 62.64           H  
ATOM   3235  N   PRO A 207      26.809  -4.833 -39.117  1.00 54.32           N  
ATOM   3236  CA  PRO A 207      28.022  -5.355 -38.496  1.00 54.32           C  
ATOM   3237  HA  PRO A 207      27.769  -5.792 -37.530  1.00 54.32           H  
ATOM   3238  C   PRO A 207      29.074  -4.256 -38.267  1.00 54.32           C  
ATOM   3239  CB  PRO A 207      28.509  -6.475 -39.422  1.00 54.32           C  
ATOM   3240  HB2 PRO A 207      29.595  -6.558 -39.431  1.00 54.32           H  
ATOM   3241  HB3 PRO A 207      28.060  -7.417 -39.109  1.00 54.32           H  
ATOM   3242  O   PRO A 207      29.310  -3.429 -39.146  1.00 54.32           O  
ATOM   3243  CG  PRO A 207      27.957  -6.083 -40.792  1.00 54.32           C  
ATOM   3244  HG2 PRO A 207      28.659  -5.409 -41.283  1.00 54.32           H  
ATOM   3245  HG3 PRO A 207      27.769  -6.957 -41.416  1.00 54.32           H  
ATOM   3246  CD  PRO A 207      26.669  -5.327 -40.476  1.00 54.32           C  
ATOM   3247  HD2 PRO A 207      25.822  -6.011 -40.525  1.00 54.32           H  
ATOM   3248  HD3 PRO A 207      26.536  -4.506 -41.181  1.00 54.32           H  
ATOM   3249  N   ASP A 208      29.667  -4.295 -37.068  1.00 54.23           N  
ATOM   3250  H   ASP A 208      29.311  -4.994 -36.432  1.00 54.23           H  
ATOM   3251  CA  ASP A 208      30.910  -3.675 -36.582  1.00 54.23           C  
ATOM   3252  HA  ASP A 208      30.679  -3.236 -35.611  1.00 54.23           H  
ATOM   3253  C   ASP A 208      31.520  -2.537 -37.419  1.00 54.23           C  
ATOM   3254  CB  ASP A 208      31.948  -4.783 -36.315  1.00 54.23           C  
ATOM   3255  HB2 ASP A 208      32.943  -4.437 -36.595  1.00 54.23           H  
ATOM   3256  HB3 ASP A 208      31.732  -5.665 -36.917  1.00 54.23           H  
ATOM   3257  O   ASP A 208      32.256  -2.746 -38.386  1.00 54.23           O  
ATOM   3258  CG  ASP A 208      31.989  -5.157 -34.834  1.00 54.23           C  
ATOM   3259  OD1 ASP A 208      32.914  -4.675 -34.146  1.00 54.23           O  
ATOM   3260  OD2 ASP A 208      31.078  -5.900 -34.404  1.00 54.23           O  
ATOM   3261  N   LEU A 209      31.305  -1.307 -36.951  1.00 57.48           N  
ATOM   3262  H   LEU A 209      30.719  -1.218 -36.132  1.00 57.48           H  
ATOM   3263  CA  LEU A 209      32.191  -0.190 -37.257  1.00 57.48           C  
ATOM   3264  HA  LEU A 209      32.430  -0.226 -38.320  1.00 57.48           H  
ATOM   3265  C   LEU A 209      33.471  -0.379 -36.415  1.00 57.48           C  
ATOM   3266  CB  LEU A 209      31.455   1.128 -36.925  1.00 57.48           C  
ATOM   3267  HB2 LEU A 209      30.377   0.968 -36.956  1.00 57.48           H  
ATOM   3268  HB3 LEU A 209      31.705   1.426 -35.907  1.00 57.48           H  
ATOM   3269  O   LEU A 209      33.355  -0.420 -35.187  1.00 57.48           O  
ATOM   3270  CG  LEU A 209      31.789   2.278 -37.887  1.00 57.48           C  
ATOM   3271  HG  LEU A 209      32.865   2.318 -38.052  1.00 57.48           H  
ATOM   3272  CD1 LEU A 209      31.068   2.094 -39.227  1.00 57.48           C  
ATOM   3273 HD11 LEU A 209      31.379   1.160 -39.695  1.00 57.48           H  
ATOM   3274 HD12 LEU A 209      29.989   2.072 -39.075  1.00 57.48           H  
ATOM   3275 HD13 LEU A 209      31.324   2.917 -39.894  1.00 57.48           H  
ATOM   3276  CD2 LEU A 209      31.331   3.611 -37.290  1.00 57.48           C  
ATOM   3277 HD21 LEU A 209      30.257   3.593 -37.106  1.00 57.48           H  
ATOM   3278 HD22 LEU A 209      31.857   3.787 -36.352  1.00 57.48           H  
ATOM   3279 HD23 LEU A 209      31.571   4.422 -37.978  1.00 57.48           H  
ATOM   3280  N   PRO A 210      34.679  -0.503 -37.000  1.00 52.30           N  
ATOM   3281  CA  PRO A 210      35.889  -0.612 -36.199  1.00 52.30           C  
ATOM   3282  HA  PRO A 210      35.795  -1.442 -35.498  1.00 52.30           H  
ATOM   3283  C   PRO A 210      36.080   0.692 -35.425  1.00 52.30           C  
ATOM   3284  CB  PRO A 210      37.025  -0.909 -37.183  1.00 52.30           C  
ATOM   3285  HB2 PRO A 210      37.970  -0.466 -36.868  1.00 52.30           H  
ATOM   3286  HB3 PRO A 210      37.129  -1.988 -37.298  1.00 52.30           H  
ATOM   3287  O   PRO A 210      36.147   1.770 -36.015  1.00 52.30           O  
ATOM   3288  CG  PRO A 210      36.523  -0.305 -38.495  1.00 52.30           C  
ATOM   3289  HG2 PRO A 210      36.766   0.757 -38.526  1.00 52.30           H  
ATOM   3290  HG3 PRO A 210      36.942  -0.816 -39.362  1.00 52.30           H  
ATOM   3291  CD  PRO A 210      35.003  -0.478 -38.418  1.00 52.30           C  
ATOM   3292  HD2 PRO A 210      34.507   0.351 -38.924  1.00 52.30           H  
ATOM   3293  HD3 PRO A 210      34.712  -1.427 -38.869  1.00 52.30           H  
ATOM   3294  N   LEU A 211      36.140   0.583 -34.095  1.00 53.49           N  
ATOM   3295  H   LEU A 211      35.968  -0.328 -33.695  1.00 53.49           H  
ATOM   3296  CA  LEU A 211      36.507   1.673 -33.197  1.00 53.49           C  
ATOM   3297  HA  LEU A 211      35.732   2.439 -33.228  1.00 53.49           H  
ATOM   3298  C   LEU A 211      37.820   2.295 -33.690  1.00 53.49           C  
ATOM   3299  CB  LEU A 211      36.656   1.130 -31.754  1.00 53.49           C  
ATOM   3300  HB2 LEU A 211      37.613   1.469 -31.357  1.00 53.49           H  
ATOM   3301  HB3 LEU A 211      36.689   0.040 -31.762  1.00 53.49           H  
ATOM   3302  O   LEU A 211      38.885   1.687 -33.582  1.00 53.49           O  
ATOM   3303  CG  LEU A 211      35.574   1.602 -30.771  1.00 53.49           C  
ATOM   3304  HG  LEU A 211      35.532   2.691 -30.785  1.00 53.49           H  
ATOM   3305  CD1 LEU A 211      34.191   1.047 -31.110  1.00 53.49           C  
ATOM   3306 HD11 LEU A 211      33.894   1.368 -32.109  1.00 53.49           H  
ATOM   3307 HD12 LEU A 211      33.456   1.415 -30.394  1.00 53.49           H  
ATOM   3308 HD13 LEU A 211      34.206  -0.043 -31.087  1.00 53.49           H  
ATOM   3309  CD2 LEU A 211      35.939   1.149 -29.354  1.00 53.49           C  
ATOM   3310 HD21 LEU A 211      36.919   1.542 -29.084  1.00 53.49           H  
ATOM   3311 HD22 LEU A 211      35.960   0.061 -29.305  1.00 53.49           H  
ATOM   3312 HD23 LEU A 211      35.201   1.529 -28.648  1.00 53.49           H  
ATOM   3313  N   GLU A 212      37.738   3.507 -34.231  1.00 57.24           N  
ATOM   3314  H   GLU A 212      36.825   3.892 -34.429  1.00 57.24           H  
ATOM   3315  CA  GLU A 212      38.902   4.331 -34.522  1.00 57.24           C  
ATOM   3316  HA  GLU A 212      39.578   3.758 -35.157  1.00 57.24           H  
ATOM   3317  C   GLU A 212      39.590   4.617 -33.178  1.00 57.24           C  
ATOM   3318  CB  GLU A 212      38.452   5.580 -35.302  1.00 57.24           C  
ATOM   3319  HB2 GLU A 212      37.694   5.270 -36.022  1.00 57.24           H  
ATOM   3320  HB3 GLU A 212      37.994   6.303 -34.627  1.00 57.24           H  
ATOM   3321  O   GLU A 212      39.068   5.326 -32.315  1.00 57.24           O  
ATOM   3322  CG  GLU A 212      39.591   6.243 -36.087  1.00 57.24           C  
ATOM   3323  HG2 GLU A 212      40.155   5.474 -36.614  1.00 57.24           H  
ATOM   3324  HG3 GLU A 212      40.269   6.733 -35.387  1.00 57.24           H  
ATOM   3325  CD  GLU A 212      39.038   7.253 -37.106  1.00 57.24           C  
ATOM   3326  OE1 GLU A 212      39.071   8.468 -36.806  1.00 57.24           O  
ATOM   3327  OE2 GLU A 212      38.589   6.800 -38.184  1.00 57.24           O  
ATOM   3328  N   ALA A 213      40.710   3.937 -32.933  1.00 57.44           N  
ATOM   3329  H   ALA A 213      41.033   3.280 -33.629  1.00 57.44           H  
ATOM   3330  CA  ALA A 213      41.473   4.082 -31.708  1.00 57.44           C  
ATOM   3331  HA  ALA A 213      40.803   3.938 -30.861  1.00 57.44           H  
ATOM   3332  C   ALA A 213      42.047   5.503 -31.653  1.00 57.44           C  
ATOM   3333  CB  ALA A 213      42.558   2.998 -31.662  1.00 57.44           C  
ATOM   3334  HB1 ALA A 213      42.095   2.012 -31.699  1.00 57.44           H  
ATOM   3335  HB2 ALA A 213      43.129   3.093 -30.738  1.00 57.44           H  
ATOM   3336  HB3 ALA A 213      43.233   3.113 -32.510  1.00 57.44           H  
ATOM   3337  O   ALA A 213      42.849   5.890 -32.502  1.00 57.44           O  
ATOM   3338  N   TRP A 214      41.633   6.275 -30.646  1.00 56.52           N  
ATOM   3339  H   TRP A 214      40.860   5.946 -30.085  1.00 56.52           H  
ATOM   3340  CA  TRP A 214      42.200   7.585 -30.333  1.00 56.52           C  
ATOM   3341  HA  TRP A 214      41.859   8.298 -31.084  1.00 56.52           H  
ATOM   3342  C   TRP A 214      43.735   7.517 -30.327  1.00 56.52           C  
ATOM   3343  CB  TRP A 214      41.707   8.022 -28.948  1.00 56.52           C  
ATOM   3344  HB2 TRP A 214      42.220   8.946 -28.677  1.00 56.52           H  
ATOM   3345  HB3 TRP A 214      41.988   7.268 -28.213  1.00 56.52           H  
ATOM   3346  O   TRP A 214      44.286   6.594 -29.716  1.00 56.52           O  
ATOM   3347  CG  TRP A 214      40.236   8.270 -28.851  1.00 56.52           C  
ATOM   3348  CD1 TRP A 214      39.294   7.378 -28.468  1.00 56.52           C  
ATOM   3349  HD1 TRP A 214      39.491   6.357 -28.176  1.00 56.52           H  
ATOM   3350  CD2 TRP A 214      39.517   9.493 -29.187  1.00 56.52           C  
ATOM   3351  CE2 TRP A 214      38.124   9.268 -28.985  1.00 56.52           C  
ATOM   3352  CE3 TRP A 214      39.906  10.766 -29.656  1.00 56.52           C  
ATOM   3353  HE3 TRP A 214      40.953  10.965 -29.834  1.00 56.52           H  
ATOM   3354  NE1 TRP A 214      38.044   7.962 -28.550  1.00 56.52           N  
ATOM   3355  HE1 TRP A 214      37.183   7.460 -28.389  1.00 56.52           H  
ATOM   3356  CH2 TRP A 214      37.580  11.512 -29.703  1.00 56.52           C  
ATOM   3357  HH2 TRP A 214      36.852  12.280 -29.919  1.00 56.52           H  
ATOM   3358  CZ2 TRP A 214      37.160  10.255 -29.236  1.00 56.52           C  
ATOM   3359  HZ2 TRP A 214      36.111  10.044 -29.091  1.00 56.52           H  
ATOM   3360  CZ3 TRP A 214      38.948  11.765 -29.912  1.00 56.52           C  
ATOM   3361  HZ3 TRP A 214      39.263  12.728 -30.286  1.00 56.52           H  
ATOM   3362  N   PRO A 215      44.456   8.471 -30.942  1.00 53.99           N  
ATOM   3363  CA  PRO A 215      45.901   8.489 -30.820  1.00 53.99           C  
ATOM   3364  HA  PRO A 215      46.311   7.523 -31.114  1.00 53.99           H  
ATOM   3365  C   PRO A 215      46.261   8.769 -29.358  1.00 53.99           C  
ATOM   3366  CB  PRO A 215      46.393   9.555 -31.802  1.00 53.99           C  
ATOM   3367  HB2 PRO A 215      47.285  10.068 -31.441  1.00 53.99           H  
ATOM   3368  HB3 PRO A 215      46.588   9.090 -32.769  1.00 53.99           H  
ATOM   3369  O   PRO A 215      45.954   9.828 -28.810  1.00 53.99           O  
ATOM   3370  CG  PRO A 215      45.202  10.506 -31.930  1.00 53.99           C  
ATOM   3371  HG2 PRO A 215      45.180  10.998 -32.902  1.00 53.99           H  
ATOM   3372  HG3 PRO A 215      45.239  11.245 -31.130  1.00 53.99           H  
ATOM   3373  CD  PRO A 215      43.984   9.601 -31.728  1.00 53.99           C  
ATOM   3374  HD2 PRO A 215      43.625   9.242 -32.693  1.00 53.99           H  
ATOM   3375  HD3 PRO A 215      43.195  10.145 -31.209  1.00 53.99           H  
ATOM   3376  N   ALA A 216      46.908   7.800 -28.713  1.00 53.82           N  
ATOM   3377  H   ALA A 216      47.043   6.918 -29.185  1.00 53.82           H  
ATOM   3378  CA  ALA A 216      47.587   8.018 -27.449  1.00 53.82           C  
ATOM   3379  HA  ALA A 216      46.888   8.449 -26.732  1.00 53.82           H  
ATOM   3380  C   ALA A 216      48.723   9.015 -27.708  1.00 53.82           C  
ATOM   3381  CB  ALA A 216      48.088   6.669 -26.913  1.00 53.82           C  
ATOM   3382  HB1 ALA A 216      47.243   6.002 -26.747  1.00 53.82           H  
ATOM   3383  HB2 ALA A 216      48.614   6.823 -25.971  1.00 53.82           H  
ATOM   3384  HB3 ALA A 216      48.772   6.212 -27.628  1.00 53.82           H  
ATOM   3385  O   ALA A 216      49.721   8.668 -28.340  1.00 53.82           O  
ATOM   3386  N   THR A 217      48.559  10.265 -27.272  1.00 48.88           N  
ATOM   3387  H   THR A 217      47.644  10.572 -26.977  1.00 48.88           H  
ATOM   3388  CA  THR A 217      49.632  11.256 -27.355  1.00 48.88           C  
ATOM   3389  HA  THR A 217      50.052  11.205 -28.359  1.00 48.88           H  
ATOM   3390  C   THR A 217      50.718  10.865 -26.361  1.00 48.88           C  
ATOM   3391  CB  THR A 217      49.151  12.699 -27.147  1.00 48.88           C  
ATOM   3392  HB  THR A 217      49.080  12.927 -26.084  1.00 48.88           H  
ATOM   3393  O   THR A 217      50.638  11.133 -25.160  1.00 48.88           O  
ATOM   3394  CG2 THR A 217      50.096  13.688 -27.831  1.00 48.88           C  
ATOM   3395 HG21 THR A 217      49.764  14.709 -27.641  1.00 48.88           H  
ATOM   3396 HG22 THR A 217      50.116  13.507 -28.905  1.00 48.88           H  
ATOM   3397 HG23 THR A 217      51.102  13.568 -27.430  1.00 48.88           H  
ATOM   3398  OG1 THR A 217      47.882  12.883 -27.730  1.00 48.88           O  
ATOM   3399  HG1 THR A 217      47.684  13.822 -27.727  1.00 48.88           H  
ATOM   3400  N   ASP A 218      51.700  10.151 -26.898  1.00 47.40           N  
ATOM   3401  H   ASP A 218      51.570   9.841 -27.851  1.00 47.40           H  
ATOM   3402  CA  ASP A 218      52.935   9.753 -26.253  1.00 47.40           C  
ATOM   3403  HA  ASP A 218      52.693   9.074 -25.435  1.00 47.40           H  
ATOM   3404  C   ASP A 218      53.658  10.984 -25.695  1.00 47.40           C  
ATOM   3405  CB  ASP A 218      53.790   8.985 -27.270  1.00 47.40           C  
ATOM   3406  HB2 ASP A 218      54.107   9.660 -28.064  1.00 47.40           H  
ATOM   3407  HB3 ASP A 218      53.188   8.194 -27.718  1.00 47.40           H  
ATOM   3408  O   ASP A 218      53.842  12.009 -26.359  1.00 47.40           O  
ATOM   3409  CG  ASP A 218      55.009   8.349 -26.606  1.00 47.40           C  
ATOM   3410  OD1 ASP A 218      56.131   8.838 -26.852  1.00 47.40           O  
ATOM   3411  OD2 ASP A 218      54.793   7.407 -25.813  1.00 47.40           O  
ATOM   3412  N   LYS A 219      54.027  10.877 -24.421  1.00 51.93           N  
ATOM   3413  H   LYS A 219      53.905   9.967 -24.001  1.00 51.93           H  
ATOM   3414  CA  LYS A 219      54.826  11.859 -23.703  1.00 51.93           C  
ATOM   3415  HA  LYS A 219      54.477  12.865 -23.936  1.00 51.93           H  
ATOM   3416  C   LYS A 219      56.266  11.723 -24.166  1.00 51.93           C  
ATOM   3417  CB  LYS A 219      54.728  11.594 -22.194  1.00 51.93           C  
ATOM   3418  HB2 LYS A 219      54.959  10.548 -21.993  1.00 51.93           H  
ATOM   3419  HB3 LYS A 219      55.464  12.212 -21.681  1.00 51.93           H  
ATOM   3420  O   LYS A 219      56.986  10.855 -23.684  1.00 51.93           O  
ATOM   3421  CG  LYS A 219      53.341  11.924 -21.643  1.00 51.93           C  
ATOM   3422  HG2 LYS A 219      52.581  11.344 -22.167  1.00 51.93           H  
ATOM   3423  HG3 LYS A 219      53.145  12.985 -21.798  1.00 51.93           H  
ATOM   3424  CD  LYS A 219      53.276  11.602 -20.148  1.00 51.93           C  
ATOM   3425  HD2 LYS A 219      54.102  12.084 -19.625  1.00 51.93           H  
ATOM   3426  HD3 LYS A 219      53.344  10.521 -20.022  1.00 51.93           H  
ATOM   3427  CE  LYS A 219      51.944  12.124 -19.606  1.00 51.93           C  
ATOM   3428  HE2 LYS A 219      51.980  13.213 -19.580  1.00 51.93           H  
ATOM   3429  HE3 LYS A 219      51.158  11.837 -20.304  1.00 51.93           H  
ATOM   3430  NZ  LYS A 219      51.646  11.573 -18.264  1.00 51.93           N  
ATOM   3431  HZ1 LYS A 219      51.588  10.565 -18.310  1.00 51.93           H  
ATOM   3432  HZ2 LYS A 219      52.372  11.828 -17.610  1.00 51.93           H  
ATOM   3433  HZ3 LYS A 219      50.764  11.931 -17.928  1.00 51.93           H  
ATOM   3434  N   THR A 220      56.722  12.632 -25.014  1.00 48.40           N  
ATOM   3435  H   THR A 220      56.066  13.219 -25.509  1.00 48.40           H  
ATOM   3436  CA  THR A 220      58.154  12.789 -25.258  1.00 48.40           C  
ATOM   3437  HA  THR A 220      58.661  12.638 -24.306  1.00 48.40           H  
ATOM   3438  C   THR A 220      58.490  14.201 -25.728  1.00 48.40           C  
ATOM   3439  CB  THR A 220      58.697  11.684 -26.186  1.00 48.40           C  
ATOM   3440  HB  THR A 220      58.729  10.752 -25.623  1.00 48.40           H  
ATOM   3441  O   THR A 220      57.868  14.736 -26.639  1.00 48.40           O  
ATOM   3442  CG2 THR A 220      57.875  11.431 -27.441  1.00 48.40           C  
ATOM   3443 HG21 THR A 220      58.267  10.567 -27.978  1.00 48.40           H  
ATOM   3444 HG22 THR A 220      56.838  11.215 -27.183  1.00 48.40           H  
ATOM   3445 HG23 THR A 220      57.893  12.310 -28.086  1.00 48.40           H  
ATOM   3446  OG1 THR A 220      60.004  11.978 -26.625  1.00 48.40           O  
ATOM   3447  HG1 THR A 220      60.247  11.215 -27.154  1.00 48.40           H  
ATOM   3448  N   LYS A 221      59.535  14.740 -25.085  1.00 46.90           N  
ATOM   3449  H   LYS A 221      59.895  14.147 -24.351  1.00 46.90           H  
ATOM   3450  CA  LYS A 221      60.355  15.923 -25.392  1.00 46.90           C  
ATOM   3451  HA  LYS A 221      61.314  15.680 -24.933  1.00 46.90           H  
ATOM   3452  C   LYS A 221      60.003  17.309 -24.816  1.00 46.90           C  
ATOM   3453  CB  LYS A 221      60.667  16.047 -26.890  1.00 46.90           C  
ATOM   3454  HB2 LYS A 221      59.778  15.899 -27.502  1.00 46.90           H  
ATOM   3455  HB3 LYS A 221      60.973  17.078 -27.070  1.00 46.90           H  
ATOM   3456  O   LYS A 221      59.236  18.062 -25.394  1.00 46.90           O  
ATOM   3457  CG  LYS A 221      61.798  15.145 -27.379  1.00 46.90           C  
ATOM   3458  HG2 LYS A 221      61.471  14.105 -27.378  1.00 46.90           H  
ATOM   3459  HG3 LYS A 221      62.679  15.222 -26.741  1.00 46.90           H  
ATOM   3460  CD  LYS A 221      62.140  15.572 -28.806  1.00 46.90           C  
ATOM   3461  HD2 LYS A 221      62.053  16.653 -28.916  1.00 46.90           H  
ATOM   3462  HD3 LYS A 221      61.420  15.110 -29.483  1.00 46.90           H  
ATOM   3463  CE  LYS A 221      63.556  15.146 -29.170  1.00 46.90           C  
ATOM   3464  HE2 LYS A 221      64.258  15.600 -28.471  1.00 46.90           H  
ATOM   3465  HE3 LYS A 221      63.625  14.065 -29.055  1.00 46.90           H  
ATOM   3466  NZ  LYS A 221      63.858  15.534 -30.569  1.00 46.90           N  
ATOM   3467  HZ1 LYS A 221      63.786  16.535 -30.684  1.00 46.90           H  
ATOM   3468  HZ2 LYS A 221      64.782  15.222 -30.832  1.00 46.90           H  
ATOM   3469  HZ3 LYS A 221      63.192  15.099 -31.192  1.00 46.90           H  
ATOM   3470  N   ARG A 222      60.876  17.668 -23.859  1.00 54.32           N  
ATOM   3471  H   ARG A 222      61.202  16.893 -23.299  1.00 54.32           H  
ATOM   3472  CA  ARG A 222      61.787  18.840 -23.834  1.00 54.32           C  
ATOM   3473  HA  ARG A 222      62.592  18.573 -23.150  1.00 54.32           H  
ATOM   3474  C   ARG A 222      61.280  20.151 -23.229  1.00 54.32           C  
ATOM   3475  CB  ARG A 222      62.505  19.057 -25.184  1.00 54.32           C  
ATOM   3476  HB2 ARG A 222      61.782  19.178 -25.991  1.00 54.32           H  
ATOM   3477  HB3 ARG A 222      63.098  19.970 -25.117  1.00 54.32           H  
ATOM   3478  O   ARG A 222      60.613  20.936 -23.879  1.00 54.32           O  
ATOM   3479  CG  ARG A 222      63.454  17.885 -25.458  1.00 54.32           C  
ATOM   3480  HG2 ARG A 222      62.878  16.984 -25.669  1.00 54.32           H  
ATOM   3481  HG3 ARG A 222      64.023  17.691 -24.549  1.00 54.32           H  
ATOM   3482  CD  ARG A 222      64.488  18.104 -26.559  1.00 54.32           C  
ATOM   3483  HD2 ARG A 222      65.154  17.242 -26.544  1.00 54.32           H  
ATOM   3484  HD3 ARG A 222      65.074  18.985 -26.294  1.00 54.32           H  
ATOM   3485  NE  ARG A 222      63.919  18.296 -27.908  1.00 54.32           N  
ATOM   3486  HE  ARG A 222      63.076  18.850 -27.940  1.00 54.32           H  
ATOM   3487  NH1 ARG A 222      65.752  17.508 -29.046  1.00 54.32           N  
ATOM   3488 HH11 ARG A 222      66.374  17.637 -29.831  1.00 54.32           H  
ATOM   3489 HH12 ARG A 222      66.187  17.360 -28.147  1.00 54.32           H  
ATOM   3490  NH2 ARG A 222      64.107  18.510 -30.175  1.00 54.32           N  
ATOM   3491 HH21 ARG A 222      64.758  18.731 -30.915  1.00 54.32           H  
ATOM   3492 HH22 ARG A 222      63.292  19.106 -30.135  1.00 54.32           H  
ATOM   3493  CZ  ARG A 222      64.594  18.120 -29.028  1.00 54.32           C  
ATOM   3494  N   GLU A 223      61.666  20.337 -21.963  1.00 58.36           N  
ATOM   3495  H   GLU A 223      61.832  19.477 -21.460  1.00 58.36           H  
ATOM   3496  CA  GLU A 223      62.605  21.379 -21.500  1.00 58.36           C  
ATOM   3497  HA  GLU A 223      62.198  21.834 -20.597  1.00 58.36           H  
ATOM   3498  C   GLU A 223      62.923  22.512 -22.491  1.00 58.36           C  
ATOM   3499  CB  GLU A 223      63.911  20.647 -21.109  1.00 58.36           C  
ATOM   3500  HB2 GLU A 223      63.642  19.834 -20.434  1.00 58.36           H  
ATOM   3501  HB3 GLU A 223      64.350  20.197 -21.999  1.00 58.36           H  
ATOM   3502  O   GLU A 223      63.531  22.238 -23.523  1.00 58.36           O  
ATOM   3503  CG  GLU A 223      64.974  21.511 -20.410  1.00 58.36           C  
ATOM   3504  HG2 GLU A 223      65.277  22.323 -21.071  1.00 58.36           H  
ATOM   3505  HG3 GLU A 223      64.538  21.947 -19.511  1.00 58.36           H  
ATOM   3506  CD  GLU A 223      66.194  20.653 -20.032  1.00 58.36           C  
ATOM   3507  OE1 GLU A 223      67.268  20.832 -20.648  1.00 58.36           O  
ATOM   3508  OE2 GLU A 223      66.022  19.764 -19.164  1.00 58.36           O  
ATOM   3509  N   GLU A 224      62.540  23.738 -22.109  1.00 59.73           N  
ATOM   3510  H   GLU A 224      61.813  23.776 -21.408  1.00 59.73           H  
ATOM   3511  CA  GLU A 224      63.157  25.065 -22.356  1.00 59.73           C  
ATOM   3512  HA  GLU A 224      64.142  25.119 -21.891  1.00 59.73           H  
ATOM   3513  C   GLU A 224      62.202  26.075 -21.664  1.00 59.73           C  
ATOM   3514  CB  GLU A 224      63.303  25.325 -23.874  1.00 59.73           C  
ATOM   3515  HB2 GLU A 224      63.807  24.475 -24.332  1.00 59.73           H  
ATOM   3516  HB3 GLU A 224      62.321  25.420 -24.336  1.00 59.73           H  
ATOM   3517  O   GLU A 224      61.034  26.153 -22.034  1.00 59.73           O  
ATOM   3518  CG  GLU A 224      64.157  26.550 -24.214  1.00 59.73           C  
ATOM   3519  HG2 GLU A 224      63.576  27.445 -23.988  1.00 59.73           H  
ATOM   3520  HG3 GLU A 224      65.058  26.543 -23.602  1.00 59.73           H  
ATOM   3521  CD  GLU A 224      64.547  26.551 -25.703  1.00 59.73           C  
ATOM   3522  OE1 GLU A 224      63.912  27.292 -26.488  1.00 59.73           O  
ATOM   3523  OE2 GLU A 224      65.448  25.761 -26.086  1.00 59.73           O  
ATOM   3524  N   VAL A 225      62.433  26.560 -20.435  1.00 49.86           N  
ATOM   3525  H   VAL A 225      61.543  26.646 -19.966  1.00 49.86           H  
ATOM   3526  CA  VAL A 225      63.300  27.694 -20.043  1.00 49.86           C  
ATOM   3527  HA  VAL A 225      62.822  28.157 -19.180  1.00 49.86           H  
ATOM   3528  C   VAL A 225      63.340  28.805 -21.090  1.00 49.86           C  
ATOM   3529  CB  VAL A 225      64.711  27.297 -19.550  1.00 49.86           C  
ATOM   3530  HB  VAL A 225      65.217  26.706 -20.314  1.00 49.86           H  
ATOM   3531  O   VAL A 225      64.198  28.777 -21.958  1.00 49.86           O  
ATOM   3532  CG1 VAL A 225      65.586  28.513 -19.187  1.00 49.86           C  
ATOM   3533 HG11 VAL A 225      65.062  29.160 -18.484  1.00 49.86           H  
ATOM   3534 HG12 VAL A 225      65.823  29.092 -20.079  1.00 49.86           H  
ATOM   3535 HG13 VAL A 225      66.528  28.182 -18.751  1.00 49.86           H  
ATOM   3536  CG2 VAL A 225      64.604  26.464 -18.262  1.00 49.86           C  
ATOM   3537 HG21 VAL A 225      64.136  27.051 -17.472  1.00 49.86           H  
ATOM   3538 HG22 VAL A 225      64.009  25.570 -18.452  1.00 49.86           H  
ATOM   3539 HG23 VAL A 225      65.598  26.151 -17.945  1.00 49.86           H  
ATOM   3540  N   ASP A 226      62.450  29.787 -20.938  1.00 46.91           N  
ATOM   3541  H   ASP A 226      61.594  29.601 -20.436  1.00 46.91           H  
ATOM   3542  CA  ASP A 226      62.814  31.213 -20.871  1.00 46.91           C  
ATOM   3543  HA  ASP A 226      63.755  31.294 -20.327  1.00 46.91           H  
ATOM   3544  C   ASP A 226      61.764  31.969 -20.032  1.00 46.91           C  
ATOM   3545  CB  ASP A 226      63.050  31.831 -22.270  1.00 46.91           C  
ATOM   3546  HB2 ASP A 226      62.158  32.372 -22.587  1.00 46.91           H  
ATOM   3547  HB3 ASP A 226      63.213  31.038 -23.000  1.00 46.91           H  
ATOM   3548  O   ASP A 226      60.549  31.759 -20.274  1.00 46.91           O  
ATOM   3549  CG  ASP A 226      64.276  32.773 -22.308  1.00 46.91           C  
ATOM   3550  OD1 ASP A 226      64.093  34.009 -22.189  1.00 46.91           O  
ATOM   3551  OD2 ASP A 226      65.413  32.275 -22.501  1.00 46.91           O  
ATOM   3552  OXT ASP A 226      62.181  32.599 -19.035  1.00 46.91           O  
TER    3553      ASP A 226                                                       
END   
