# Supplementary material for: A glutamine-based single α-helix scaffold to target globular proteins
Source: Nat Commun. 2022 Nov 18;13:7073. doi: 10.1038/s41467-022-34793-6 (PMC9674830; doi:10.1038/s41467-022-34793-6)
Supplement: Supplementary file 7 — Supplementary Data 4 [file 41467_2022_34793_MOESM7_ESM.zip › ColabFold_p37n/p37n_no_MSAs/Q9JLQ4.pdb]

ATOM      1  N   MET A   1     -22.001   5.537   6.890  1.00 62.07           N  
ATOM      2  H   MET A   1     -22.883   5.225   6.510  1.00 62.07           H  
ATOM      3  H2  MET A   1     -22.159   6.131   7.691  1.00 62.07           H  
ATOM      4  H3  MET A   1     -21.463   4.739   7.198  1.00 62.07           H  
ATOM      5  CA  MET A   1     -21.239   6.292   5.866  1.00 62.07           C  
ATOM      6  HA  MET A   1     -20.995   5.622   5.041  1.00 62.07           H  
ATOM      7  C   MET A   1     -19.934   6.791   6.469  1.00 62.07           C  
ATOM      8  CB  MET A   1     -22.047   7.478   5.306  1.00 62.07           C  
ATOM      9  HB2 MET A   1     -22.183   8.235   6.079  1.00 62.07           H  
ATOM     10  HB3 MET A   1     -21.483   7.924   4.487  1.00 62.07           H  
ATOM     11  O   MET A   1     -19.854   6.852   7.689  1.00 62.07           O  
ATOM     12  CG  MET A   1     -23.424   7.064   4.771  1.00 62.07           C  
ATOM     13  HG2 MET A   1     -24.116   6.969   5.608  1.00 62.07           H  
ATOM     14  HG3 MET A   1     -23.793   7.857   4.121  1.00 62.07           H  
ATOM     15  SD  MET A   1     -23.422   5.501   3.854  1.00 62.07           S  
ATOM     16  CE  MET A   1     -25.118   5.511   3.207  1.00 62.07           C  
ATOM     17  HE1 MET A   1     -25.269   6.387   2.576  1.00 62.07           H  
ATOM     18  HE2 MET A   1     -25.832   5.530   4.030  1.00 62.07           H  
ATOM     19  HE3 MET A   1     -25.285   4.613   2.611  1.00 62.07           H  
ATOM     20  N   ALA A   2     -18.946   7.161   5.651  1.00 69.70           N  
ATOM     21  H   ALA A   2     -19.073   7.102   4.651  1.00 69.70           H  
ATOM     22  CA  ALA A   2     -17.795   7.953   6.094  1.00 69.70           C  
ATOM     23  HA  ALA A   2     -17.499   7.650   7.098  1.00 69.70           H  
ATOM     24  C   ALA A   2     -18.198   9.447   6.084  1.00 69.70           C  
ATOM     25  CB  ALA A   2     -16.623   7.651   5.151  1.00 69.70           C  
ATOM     26  HB1 ALA A   2     -16.339   6.602   5.231  1.00 69.70           H  
ATOM     27  HB2 ALA A   2     -16.901   7.873   4.121  1.00 69.70           H  
ATOM     28  HB3 ALA A   2     -15.767   8.270   5.420  1.00 69.70           H  
ATOM     29  O   ALA A   2     -18.564   9.935   5.013  1.00 69.70           O  
ATOM     30  N   PRO A   3     -18.231  10.156   7.230  1.00 81.18           N  
ATOM     31  CA  PRO A   3     -18.868  11.475   7.313  1.00 81.18           C  
ATOM     32  HA  PRO A   3     -19.770  11.487   6.700  1.00 81.18           H  
ATOM     33  C   PRO A   3     -17.990  12.644   6.838  1.00 81.18           C  
ATOM     34  CB  PRO A   3     -19.282  11.627   8.780  1.00 81.18           C  
ATOM     35  HB2 PRO A   3     -19.286  12.667   9.105  1.00 81.18           H  
ATOM     36  HB3 PRO A   3     -20.266  11.182   8.927  1.00 81.18           H  
ATOM     37  O   PRO A   3     -18.527  13.700   6.517  1.00 81.18           O  
ATOM     38  CG  PRO A   3     -18.237  10.804   9.528  1.00 81.18           C  
ATOM     39  HG2 PRO A   3     -17.341  11.406   9.674  1.00 81.18           H  
ATOM     40  HG3 PRO A   3     -18.613  10.440  10.484  1.00 81.18           H  
ATOM     41  CD  PRO A   3     -17.924   9.661   8.567  1.00 81.18           C  
ATOM     42  HD2 PRO A   3     -16.874   9.383   8.653  1.00 81.18           H  
ATOM     43  HD3 PRO A   3     -18.562   8.810   8.803  1.00 81.18           H  
ATOM     44  N   PHE A   4     -16.665  12.480   6.766  1.00 85.27           N  
ATOM     45  H   PHE A   4     -16.266  11.586   7.013  1.00 85.27           H  
ATOM     46  CA  PHE A   4     -15.747  13.536   6.323  1.00 85.27           C  
ATOM     47  HA  PHE A   4     -16.268  14.494   6.333  1.00 85.27           H  
ATOM     48  C   PHE A   4     -15.282  13.269   4.887  1.00 85.27           C  
ATOM     49  CB  PHE A   4     -14.576  13.648   7.310  1.00 85.27           C  
ATOM     50  HB2 PHE A   4     -13.951  14.491   7.015  1.00 85.27           H  
ATOM     51  HB3 PHE A   4     -13.969  12.744   7.245  1.00 85.27           H  
ATOM     52  O   PHE A   4     -14.882  12.148   4.572  1.00 85.27           O  
ATOM     53  CG  PHE A   4     -15.013  13.844   8.751  1.00 85.27           C  
ATOM     54  CD1 PHE A   4     -15.482  15.099   9.184  1.00 85.27           C  
ATOM     55  HD1 PHE A   4     -15.481  15.941   8.507  1.00 85.27           H  
ATOM     56  CD2 PHE A   4     -15.027  12.751   9.639  1.00 85.27           C  
ATOM     57  HD2 PHE A   4     -14.682  11.783   9.309  1.00 85.27           H  
ATOM     58  CE1 PHE A   4     -15.984  15.254  10.488  1.00 85.27           C  
ATOM     59  HE1 PHE A   4     -16.358  16.214  10.812  1.00 85.27           H  
ATOM     60  CE2 PHE A   4     -15.536  12.905  10.942  1.00 85.27           C  
ATOM     61  HE2 PHE A   4     -15.578  12.055  11.607  1.00 85.27           H  
ATOM     62  CZ  PHE A   4     -16.022  14.154  11.364  1.00 85.27           C  
ATOM     63  HZ  PHE A   4     -16.426  14.272  12.358  1.00 85.27           H  
ATOM     64  N   ARG A   5     -15.305  14.276   4.004  1.00 88.88           N  
ATOM     65  H   ARG A   5     -15.622  15.183   4.313  1.00 88.88           H  
ATOM     66  CA  ARG A   5     -14.881  14.140   2.598  1.00 88.88           C  
ATOM     67  HA  ARG A   5     -14.289  13.230   2.499  1.00 88.88           H  
ATOM     68  C   ARG A   5     -13.988  15.296   2.163  1.00 88.88           C  
ATOM     69  CB  ARG A   5     -16.107  14.012   1.676  1.00 88.88           C  
ATOM     70  HB2 ARG A   5     -16.807  13.293   2.102  1.00 88.88           H  
ATOM     71  HB3 ARG A   5     -16.606  14.978   1.596  1.00 88.88           H  
ATOM     72  O   ARG A   5     -14.320  16.459   2.375  1.00 88.88           O  
ATOM     73  CG  ARG A   5     -15.693  13.521   0.279  1.00 88.88           C  
ATOM     74  HG2 ARG A   5     -14.927  14.172  -0.141  1.00 88.88           H  
ATOM     75  HG3 ARG A   5     -15.280  12.517   0.377  1.00 88.88           H  
ATOM     76  CD  ARG A   5     -16.866  13.486  -0.701  1.00 88.88           C  
ATOM     77  HD2 ARG A   5     -17.150  14.512  -0.937  1.00 88.88           H  
ATOM     78  HD3 ARG A   5     -17.710  12.979  -0.235  1.00 88.88           H  
ATOM     79  NE  ARG A   5     -16.473  12.755  -1.919  1.00 88.88           N  
ATOM     80  HE  ARG A   5     -15.729  12.080  -1.812  1.00 88.88           H  
ATOM     81  NH1 ARG A   5     -17.843  13.786  -3.452  1.00 88.88           N  
ATOM     82 HH11 ARG A   5     -18.175  13.879  -4.401  1.00 88.88           H  
ATOM     83 HH12 ARG A   5     -18.136  14.439  -2.739  1.00 88.88           H  
ATOM     84  NH2 ARG A   5     -16.501  12.110  -4.083  1.00 88.88           N  
ATOM     85 HH21 ARG A   5     -16.850  12.185  -5.028  1.00 88.88           H  
ATOM     86 HH22 ARG A   5     -15.816  11.406  -3.849  1.00 88.88           H  
ATOM     87  CZ  ARG A   5     -16.947  12.891  -3.142  1.00 88.88           C  
ATOM     88  N   CYS A   6     -12.889  14.973   1.488  1.00 90.83           N  
ATOM     89  H   CYS A   6     -12.704  13.999   1.298  1.00 90.83           H  
ATOM     90  CA  CYS A   6     -12.024  15.966   0.876  1.00 90.83           C  
ATOM     91  HA  CYS A   6     -11.987  16.848   1.516  1.00 90.83           H  
ATOM     92  C   CYS A   6     -12.564  16.396  -0.490  1.00 90.83           C  
ATOM     93  CB  CYS A   6     -10.613  15.396   0.776  1.00 90.83           C  
ATOM     94  HB2 CYS A   6     -10.286  15.031   1.749  1.00 90.83           H  
ATOM     95  HB3 CYS A   6     -10.581  14.575   0.060  1.00 90.83           H  
ATOM     96  O   CYS A   6     -12.492  15.650  -1.467  1.00 90.83           O  
ATOM     97  SG  CYS A   6      -9.520  16.728   0.228  1.00 90.83           S  
ATOM     98  HG  CYS A   6      -8.412  15.982   0.258  1.00 90.83           H  
ATOM     99  N   GLN A   7     -13.048  17.634  -0.584  1.00 87.72           N  
ATOM    100  H   GLN A   7     -13.126  18.183   0.260  1.00 87.72           H  
ATOM    101  CA  GLN A   7     -13.603  18.183  -1.827  1.00 87.72           C  
ATOM    102  HA  GLN A   7     -14.293  17.448  -2.245  1.00 87.72           H  
ATOM    103  C   GLN A   7     -12.539  18.432  -2.919  1.00 87.72           C  
ATOM    104  CB  GLN A   7     -14.406  19.461  -1.521  1.00 87.72           C  
ATOM    105  HB2 GLN A   7     -13.700  20.252  -1.269  1.00 87.72           H  
ATOM    106  HB3 GLN A   7     -14.932  19.765  -2.426  1.00 87.72           H  
ATOM    107  O   GLN A   7     -12.894  18.732  -4.053  1.00 87.72           O  
ATOM    108  CG  GLN A   7     -15.431  19.363  -0.369  1.00 87.72           C  
ATOM    109  HG2 GLN A   7     -14.933  19.084   0.559  1.00 87.72           H  
ATOM    110  HG3 GLN A   7     -15.841  20.361  -0.215  1.00 87.72           H  
ATOM    111  CD  GLN A   7     -16.601  18.400  -0.597  1.00 87.72           C  
ATOM    112  NE2 GLN A   7     -17.797  18.786  -0.212  1.00 87.72           N  
ATOM    113 HE21 GLN A   7     -17.938  19.701   0.193  1.00 87.72           H  
ATOM    114 HE22 GLN A   7     -18.557  18.136  -0.356  1.00 87.72           H  
ATOM    115  OE1 GLN A   7     -16.478  17.286  -1.087  1.00 87.72           O  
ATOM    116  N   LYS A   8     -11.241  18.290  -2.597  1.00 86.06           N  
ATOM    117  H   LYS A   8     -11.028  18.039  -1.643  1.00 86.06           H  
ATOM    118  CA  LYS A   8     -10.106  18.460  -3.526  1.00 86.06           C  
ATOM    119  HA  LYS A   8     -10.420  19.086  -4.361  1.00 86.06           H  
ATOM    120  C   LYS A   8      -9.609  17.159  -4.181  1.00 86.06           C  
ATOM    121  CB  LYS A   8      -8.955  19.181  -2.802  1.00 86.06           C  
ATOM    122  HB2 LYS A   8      -8.745  18.665  -1.865  1.00 86.06           H  
ATOM    123  HB3 LYS A   8      -8.059  19.122  -3.420  1.00 86.06           H  
ATOM    124  O   LYS A   8      -8.827  17.235  -5.120  1.00 86.06           O  
ATOM    125  CG  LYS A   8      -9.237  20.669  -2.529  1.00 86.06           C  
ATOM    126  HG2 LYS A   8      -9.263  21.208  -3.476  1.00 86.06           H  
ATOM    127  HG3 LYS A   8     -10.196  20.786  -2.025  1.00 86.06           H  
ATOM    128  CD  LYS A   8      -8.128  21.238  -1.634  1.00 86.06           C  
ATOM    129  HD2 LYS A   8      -7.161  20.966  -2.057  1.00 86.06           H  
ATOM    130  HD3 LYS A   8      -8.233  20.781  -0.650  1.00 86.06           H  
ATOM    131  CE  LYS A   8      -8.177  22.761  -1.483  1.00 86.06           C  
ATOM    132  HE2 LYS A   8      -7.992  23.212  -2.458  1.00 86.06           H  
ATOM    133  HE3 LYS A   8      -9.176  23.053  -1.158  1.00 86.06           H  
ATOM    134  NZ  LYS A   8      -7.164  23.229  -0.500  1.00 86.06           N  
ATOM    135  HZ1 LYS A   8      -6.240  22.898  -0.737  1.00 86.06           H  
ATOM    136  HZ2 LYS A   8      -7.357  22.867   0.423  1.00 86.06           H  
ATOM    137  HZ3 LYS A   8      -7.125  24.237  -0.452  1.00 86.06           H  
ATOM    138  N   CYS A   9     -10.041  15.982  -3.716  1.00 86.83           N  
ATOM    139  H   CYS A   9     -10.612  15.983  -2.883  1.00 86.83           H  
ATOM    140  CA  CYS A   9      -9.706  14.687  -4.344  1.00 86.83           C  
ATOM    141  HA  CYS A   9      -9.549  14.849  -5.411  1.00 86.83           H  
ATOM    142  C   CYS A   9     -10.806  13.612  -4.237  1.00 86.83           C  
ATOM    143  CB  CYS A   9      -8.392  14.156  -3.757  1.00 86.83           C  
ATOM    144  HB2 CYS A   9      -7.611  14.911  -3.843  1.00 86.83           H  
ATOM    145  HB3 CYS A   9      -8.082  13.275  -4.320  1.00 86.83           H  
ATOM    146  O   CYS A   9     -10.615  12.476  -4.660  1.00 86.83           O  
ATOM    147  SG  CYS A   9      -8.634  13.696  -2.020  1.00 86.83           S  
ATOM    148  HG  CYS A   9      -7.904  14.688  -1.501  1.00 86.83           H  
ATOM    149  N   GLY A  10     -11.950  13.922  -3.626  1.00 85.21           N  
ATOM    150  H   GLY A  10     -12.045  14.837  -3.209  1.00 85.21           H  
ATOM    151  CA  GLY A  10     -13.083  13.009  -3.483  1.00 85.21           C  
ATOM    152  HA2 GLY A  10     -13.968  13.603  -3.257  1.00 85.21           H  
ATOM    153  HA3 GLY A  10     -13.242  12.505  -4.436  1.00 85.21           H  
ATOM    154  C   GLY A  10     -12.950  11.928  -2.401  1.00 85.21           C  
ATOM    155  O   GLY A  10     -13.986  11.352  -2.051  1.00 85.21           O  
ATOM    156  N   LYS A  11     -11.751  11.671  -1.845  1.00 87.44           N  
ATOM    157  H   LYS A  11     -10.953  12.170  -2.214  1.00 87.44           H  
ATOM    158  CA  LYS A  11     -11.523  10.691  -0.760  1.00 87.44           C  
ATOM    159  HA  LYS A  11     -11.853   9.716  -1.119  1.00 87.44           H  
ATOM    160  C   LYS A  11     -12.367  11.015   0.485  1.00 87.44           C  
ATOM    161  CB  LYS A  11     -10.024  10.583  -0.384  1.00 87.44           C  
ATOM    162  HB2 LYS A  11      -9.635  11.574  -0.151  1.00 87.44           H  
ATOM    163  HB3 LYS A  11      -9.951   9.982   0.523  1.00 87.44           H  
ATOM    164  O   LYS A  11     -12.570  12.184   0.825  1.00 87.44           O  
ATOM    165  CG  LYS A  11      -9.132   9.918  -1.456  1.00 87.44           C  
ATOM    166  HG2 LYS A  11      -9.062  10.572  -2.325  1.00 87.44           H  
ATOM    167  HG3 LYS A  11      -9.595   8.981  -1.765  1.00 87.44           H  
ATOM    168  CD  LYS A  11      -7.711   9.613  -0.927  1.00 87.44           C  
ATOM    169  HD2 LYS A  11      -7.224  10.549  -0.654  1.00 87.44           H  
ATOM    170  HD3 LYS A  11      -7.797   8.992  -0.035  1.00 87.44           H  
ATOM    171  CE  LYS A  11      -6.851   8.871  -1.972  1.00 87.44           C  
ATOM    172  HE2 LYS A  11      -7.410   8.004  -2.326  1.00 87.44           H  
ATOM    173  HE3 LYS A  11      -6.700   9.530  -2.827  1.00 87.44           H  
ATOM    174  NZ  LYS A  11      -5.530   8.421  -1.439  1.00 87.44           N  
ATOM    175  HZ1 LYS A  11      -5.633   7.767  -0.676  1.00 87.44           H  
ATOM    176  HZ2 LYS A  11      -4.993   7.953  -2.155  1.00 87.44           H  
ATOM    177  HZ3 LYS A  11      -4.974   9.197  -1.110  1.00 87.44           H  
ATOM    178  N   SER A  12     -12.844   9.978   1.174  1.00 89.70           N  
ATOM    179  H   SER A  12     -12.614   9.047   0.856  1.00 89.70           H  
ATOM    180  CA  SER A  12     -13.711  10.078   2.359  1.00 89.70           C  
ATOM    181  HA  SER A  12     -13.761  11.123   2.667  1.00 89.70           H  
ATOM    182  C   SER A  12     -13.172   9.283   3.549  1.00 89.70           C  
ATOM    183  CB  SER A  12     -15.137   9.627   2.034  1.00 89.70           C  
ATOM    184  HB2 SER A  12     -15.558  10.276   1.267  1.00 89.70           H  
ATOM    185  HB3 SER A  12     -15.753   9.704   2.930  1.00 89.70           H  
ATOM    186  O   SER A  12     -12.634   8.194   3.371  1.00 89.70           O  
ATOM    187  OG  SER A  12     -15.141   8.290   1.566  1.00 89.70           O  
ATOM    188  HG  SER A  12     -14.512   7.776   2.078  1.00 89.70           H  
ATOM    189  N   PHE A  13     -13.365   9.808   4.758  1.00 89.71           N  
ATOM    190  H   PHE A  13     -13.910  10.657   4.817  1.00 89.71           H  
ATOM    191  CA  PHE A  13     -12.692   9.386   5.984  1.00 89.71           C  
ATOM    192  HA  PHE A  13     -12.168   8.448   5.799  1.00 89.71           H  
ATOM    193  C   PHE A  13     -13.692   9.163   7.125  1.00 89.71           C  
ATOM    194  CB  PHE A  13     -11.650  10.446   6.374  1.00 89.71           C  
ATOM    195  HB2 PHE A  13     -11.142  10.129   7.285  1.00 89.71           H  
ATOM    196  HB3 PHE A  13     -12.175  11.374   6.602  1.00 89.71           H  
ATOM    197  O   PHE A  13     -14.706   9.857   7.237  1.00 89.71           O  
ATOM    198  CG  PHE A  13     -10.611  10.722   5.301  1.00 89.71           C  
ATOM    199  CD1 PHE A  13      -9.388  10.027   5.308  1.00 89.71           C  
ATOM    200  HD1 PHE A  13      -9.162   9.327   6.099  1.00 89.71           H  
ATOM    201  CD2 PHE A  13     -10.888  11.637   4.264  1.00 89.71           C  
ATOM    202  HD2 PHE A  13     -11.822  12.180   4.256  1.00 89.71           H  
ATOM    203  CE1 PHE A  13      -8.455  10.229   4.276  1.00 89.71           C  
ATOM    204  HE1 PHE A  13      -7.514   9.698   4.286  1.00 89.71           H  
ATOM    205  CE2 PHE A  13      -9.967  11.818   3.218  1.00 89.71           C  
ATOM    206  HE2 PHE A  13     -10.189  12.498   2.409  1.00 89.71           H  
ATOM    207  CZ  PHE A  13      -8.750  11.113   3.225  1.00 89.71           C  
ATOM    208  HZ  PHE A  13      -8.036  11.258   2.428  1.00 89.71           H  
ATOM    209  N   VAL A  14     -13.396   8.185   7.986  1.00 89.51           N  
ATOM    210  H   VAL A  14     -12.560   7.643   7.822  1.00 89.51           H  
ATOM    211  CA  VAL A  14     -14.253   7.815   9.127  1.00 89.51           C  
ATOM    212  HA  VAL A  14     -15.295   7.885   8.816  1.00 89.51           H  
ATOM    213  C   VAL A  14     -14.081   8.784  10.305  1.00 89.51           C  
ATOM    214  CB  VAL A  14     -13.998   6.352   9.547  1.00 89.51           C  
ATOM    215  HB  VAL A  14     -12.962   6.250   9.872  1.00 89.51           H  
ATOM    216  O   VAL A  14     -15.059   9.097  10.978  1.00 89.51           O  
ATOM    217  CG1 VAL A  14     -14.916   5.905  10.692  1.00 89.51           C  
ATOM    218 HG11 VAL A  14     -14.707   6.483  11.592  1.00 89.51           H  
ATOM    219 HG12 VAL A  14     -14.741   4.854  10.922  1.00 89.51           H  
ATOM    220 HG13 VAL A  14     -15.961   6.044  10.415  1.00 89.51           H  
ATOM    221  CG2 VAL A  14     -14.240   5.392   8.372  1.00 89.51           C  
ATOM    222 HG21 VAL A  14     -13.542   5.592   7.559  1.00 89.51           H  
ATOM    223 HG22 VAL A  14     -14.084   4.364   8.697  1.00 89.51           H  
ATOM    224 HG23 VAL A  14     -15.261   5.498   8.005  1.00 89.51           H  
ATOM    225  N   THR A  15     -12.867   9.300  10.531  1.00 90.36           N  
ATOM    226  H   THR A  15     -12.101   9.038   9.926  1.00 90.36           H  
ATOM    227  CA  THR A  15     -12.549  10.246  11.613  1.00 90.36           C  
ATOM    228  HA  THR A  15     -13.451  10.415  12.202  1.00 90.36           H  
ATOM    229  C   THR A  15     -12.113  11.609  11.073  1.00 90.36           C  
ATOM    230  CB  THR A  15     -11.485   9.692  12.584  1.00 90.36           C  
ATOM    231  HB  THR A  15     -11.317  10.433  13.364  1.00 90.36           H  
ATOM    232  O   THR A  15     -11.461  11.704  10.030  1.00 90.36           O  
ATOM    233  CG2 THR A  15     -11.931   8.393  13.252  1.00 90.36           C  
ATOM    234 HG21 THR A  15     -12.896   8.539  13.738  1.00 90.36           H  
ATOM    235 HG22 THR A  15     -11.197   8.104  14.004  1.00 90.36           H  
ATOM    236 HG23 THR A  15     -12.016   7.596  12.513  1.00 90.36           H  
ATOM    237  OG1 THR A  15     -10.255   9.428  11.944  1.00 90.36           O  
ATOM    238  HG1 THR A  15      -9.633   9.164  12.627  1.00 90.36           H  
ATOM    239  N   LEU A  16     -12.437  12.672  11.821  1.00 88.68           N  
ATOM    240  H   LEU A  16     -13.042  12.539  12.618  1.00 88.68           H  
ATOM    241  CA  LEU A  16     -11.954  14.035  11.559  1.00 88.68           C  
ATOM    242  HA  LEU A  16     -12.268  14.332  10.558  1.00 88.68           H  
ATOM    243  C   LEU A  16     -10.419  14.091  11.615  1.00 88.68           C  
ATOM    244  CB  LEU A  16     -12.596  14.980  12.595  1.00 88.68           C  
ATOM    245  HB2 LEU A  16     -12.343  14.626  13.595  1.00 88.68           H  
ATOM    246  HB3 LEU A  16     -13.680  14.924  12.488  1.00 88.68           H  
ATOM    247  O   LEU A  16      -9.793  14.742  10.793  1.00 88.68           O  
ATOM    248  CG  LEU A  16     -12.176  16.460  12.494  1.00 88.68           C  
ATOM    249  HG  LEU A  16     -11.110  16.549  12.699  1.00 88.68           H  
ATOM    250  CD1 LEU A  16     -12.468  17.062  11.121  1.00 88.68           C  
ATOM    251 HD11 LEU A  16     -13.511  16.903  10.848  1.00 88.68           H  
ATOM    252 HD12 LEU A  16     -11.812  16.604  10.380  1.00 88.68           H  
ATOM    253 HD13 LEU A  16     -12.254  18.131  11.134  1.00 88.68           H  
ATOM    254  CD2 LEU A  16     -12.935  17.271  13.545  1.00 88.68           C  
ATOM    255 HD21 LEU A  16     -14.008  17.224  13.356  1.00 88.68           H  
ATOM    256 HD22 LEU A  16     -12.613  18.311  13.509  1.00 88.68           H  
ATOM    257 HD23 LEU A  16     -12.725  16.878  14.540  1.00 88.68           H  
ATOM    258  N   GLU A  17      -9.830  13.333  12.540  1.00 85.23           N  
ATOM    259  H   GLU A  17     -10.448  12.847  13.174  1.00 85.23           H  
ATOM    260  CA  GLU A  17      -8.397  13.062  12.704  1.00 85.23           C  
ATOM    261  HA  GLU A  17      -7.907  13.934  13.138  1.00 85.23           H  
ATOM    262  C   GLU A  17      -7.682  12.762  11.370  1.00 85.23           C  
ATOM    263  CB  GLU A  17      -8.331  11.908  13.721  1.00 85.23           C  
ATOM    264  HB2 GLU A  17      -8.707  12.277  14.675  1.00 85.23           H  
ATOM    265  HB3 GLU A  17      -9.039  11.153  13.378  1.00 85.23           H  
ATOM    266  O   GLU A  17      -6.871  13.578  10.926  1.00 85.23           O  
ATOM    267  CG  GLU A  17      -6.995  11.201  13.983  1.00 85.23           C  
ATOM    268  HG2 GLU A  17      -6.319  11.886  14.495  1.00 85.23           H  
ATOM    269  HG3 GLU A  17      -6.542  10.908  13.036  1.00 85.23           H  
ATOM    270  CD  GLU A  17      -7.251   9.936  14.830  1.00 85.23           C  
ATOM    271  OE1 GLU A  17      -6.675   9.808  15.932  1.00 85.23           O  
ATOM    272  OE2 GLU A  17      -8.069   9.089  14.386  1.00 85.23           O  
ATOM    273  N   LYS A  18      -8.007  11.654  10.676  1.00 85.24           N  
ATOM    274  H   LYS A  18      -8.701  11.023  11.051  1.00 85.24           H  
ATOM    275  CA  LYS A  18      -7.352  11.338   9.389  1.00 85.24           C  
ATOM    276  HA  LYS A  18      -6.291  11.557   9.504  1.00 85.24           H  
ATOM    277  C   LYS A  18      -7.778  12.272   8.247  1.00 85.24           C  
ATOM    278  CB  LYS A  18      -7.460   9.839   9.016  1.00 85.24           C  
ATOM    279  HB2 LYS A  18      -7.267   9.750   7.947  1.00 85.24           H  
ATOM    280  HB3 LYS A  18      -8.468   9.471   9.209  1.00 85.24           H  
ATOM    281  O   LYS A  18      -6.977  12.488   7.341  1.00 85.24           O  
ATOM    282  CG  LYS A  18      -6.419   8.965   9.755  1.00 85.24           C  
ATOM    283  HG2 LYS A  18      -6.748   8.803  10.781  1.00 85.24           H  
ATOM    284  HG3 LYS A  18      -5.475   9.510   9.787  1.00 85.24           H  
ATOM    285  CD  LYS A  18      -6.144   7.602   9.074  1.00 85.24           C  
ATOM    286  HD2 LYS A  18      -5.942   7.773   8.017  1.00 85.24           H  
ATOM    287  HD3 LYS A  18      -7.019   6.958   9.169  1.00 85.24           H  
ATOM    288  CE  LYS A  18      -4.912   6.917   9.702  1.00 85.24           C  
ATOM    289  HE2 LYS A  18      -5.125   6.653  10.737  1.00 85.24           H  
ATOM    290  HE3 LYS A  18      -4.101   7.645   9.712  1.00 85.24           H  
ATOM    291  NZ  LYS A  18      -4.443   5.707   8.969  1.00 85.24           N  
ATOM    292  HZ1 LYS A  18      -4.742   4.854   9.419  1.00 85.24           H  
ATOM    293  HZ2 LYS A  18      -3.443   5.598   9.057  1.00 85.24           H  
ATOM    294  HZ3 LYS A  18      -4.659   5.697   7.982  1.00 85.24           H  
ATOM    295  N   PHE A  19      -8.966  12.889   8.296  1.00 89.43           N  
ATOM    296  H   PHE A  19      -9.582  12.701   9.074  1.00 89.43           H  
ATOM    297  CA  PHE A  19      -9.344  13.916   7.314  1.00 89.43           C  
ATOM    298  HA  PHE A  19      -9.163  13.508   6.320  1.00 89.43           H  
ATOM    299  C   PHE A  19      -8.483  15.186   7.427  1.00 89.43           C  
ATOM    300  CB  PHE A  19     -10.839  14.257   7.418  1.00 89.43           C  
ATOM    301  HB2 PHE A  19     -11.073  14.494   8.456  1.00 89.43           H  
ATOM    302  HB3 PHE A  19     -11.424  13.380   7.141  1.00 89.43           H  
ATOM    303  O   PHE A  19      -7.978  15.660   6.414  1.00 89.43           O  
ATOM    304  CG  PHE A  19     -11.267  15.423   6.539  1.00 89.43           C  
ATOM    305  CD1 PHE A  19     -11.962  16.512   7.099  1.00 89.43           C  
ATOM    306  HD1 PHE A  19     -12.234  16.502   8.144  1.00 89.43           H  
ATOM    307  CD2 PHE A  19     -10.905  15.462   5.177  1.00 89.43           C  
ATOM    308  HD2 PHE A  19     -10.349  14.646   4.740  1.00 89.43           H  
ATOM    309  CE1 PHE A  19     -12.282  17.633   6.313  1.00 89.43           C  
ATOM    310  HE1 PHE A  19     -12.799  18.473   6.754  1.00 89.43           H  
ATOM    311  CE2 PHE A  19     -11.194  16.598   4.402  1.00 89.43           C  
ATOM    312  HE2 PHE A  19     -10.842  16.658   3.382  1.00 89.43           H  
ATOM    313  CZ  PHE A  19     -11.890  17.680   4.964  1.00 89.43           C  
ATOM    314  HZ  PHE A  19     -12.104  18.556   4.370  1.00 89.43           H  
ATOM    315  N   THR A  20      -8.265  15.713   8.634  1.00 86.76           N  
ATOM    316  H   THR A  20      -8.742  15.316   9.431  1.00 86.76           H  
ATOM    317  CA  THR A  20      -7.449  16.917   8.864  1.00 86.76           C  
ATOM    318  HA  THR A  20      -7.815  17.717   8.219  1.00 86.76           H  
ATOM    319  C   THR A  20      -5.983  16.677   8.506  1.00 86.76           C  
ATOM    320  CB  THR A  20      -7.583  17.392  10.318  1.00 86.76           C  
ATOM    321  HB  THR A  20      -7.299  16.585  10.993  1.00 86.76           H  
ATOM    322  O   THR A  20      -5.389  17.507   7.823  1.00 86.76           O  
ATOM    323  CG2 THR A  20      -6.748  18.632  10.638  1.00 86.76           C  
ATOM    324 HG21 THR A  20      -5.686  18.398  10.569  1.00 86.76           H  
ATOM    325 HG22 THR A  20      -6.981  19.431   9.934  1.00 86.76           H  
ATOM    326 HG23 THR A  20      -6.956  18.972  11.653  1.00 86.76           H  
ATOM    327  OG1 THR A  20      -8.923  17.750  10.562  1.00 86.76           O  
ATOM    328  HG1 THR A  20      -8.995  17.982  11.491  1.00 86.76           H  
ATOM    329  N   ILE A  21      -5.424  15.516   8.879  1.00 84.21           N  
ATOM    330  H   ILE A  21      -5.968  14.881   9.444  1.00 84.21           H  
ATOM    331  CA  ILE A  21      -4.061  15.114   8.485  1.00 84.21           C  
ATOM    332  HA  ILE A  21      -3.355  15.856   8.858  1.00 84.21           H  
ATOM    333  C   ILE A  21      -3.923  15.104   6.954  1.00 84.21           C  
ATOM    334  CB  ILE A  21      -3.709  13.744   9.118  1.00 84.21           C  
ATOM    335  HB  ILE A  21      -4.514  13.045   8.887  1.00 84.21           H  
ATOM    336  O   ILE A  21      -2.974  15.667   6.415  1.00 84.21           O  
ATOM    337  CG1 ILE A  21      -3.590  13.882  10.655  1.00 84.21           C  
ATOM    338 HG12 ILE A  21      -2.676  14.423  10.900  1.00 84.21           H  
ATOM    339 HG13 ILE A  21      -4.424  14.469  11.039  1.00 84.21           H  
ATOM    340  CG2 ILE A  21      -2.398  13.167   8.548  1.00 84.21           C  
ATOM    341 HG21 ILE A  21      -2.161  12.208   9.010  1.00 84.21           H  
ATOM    342 HG22 ILE A  21      -2.486  12.989   7.476  1.00 84.21           H  
ATOM    343 HG23 ILE A  21      -1.576  13.861   8.720  1.00 84.21           H  
ATOM    344  CD1 ILE A  21      -3.596  12.542  11.405  1.00 84.21           C  
ATOM    345 HD11 ILE A  21      -4.480  11.966  11.132  1.00 84.21           H  
ATOM    346 HD12 ILE A  21      -2.699  11.967  11.174  1.00 84.21           H  
ATOM    347 HD13 ILE A  21      -3.619  12.732  12.478  1.00 84.21           H  
ATOM    348  N   HIS A  22      -4.902  14.536   6.243  1.00 84.14           N  
ATOM    349  H   HIS A  22      -5.652  14.071   6.733  1.00 84.14           H  
ATOM    350  CA  HIS A  22      -4.938  14.548   4.781  1.00 84.14           C  
ATOM    351  HA  HIS A  22      -3.980  14.190   4.404  1.00 84.14           H  
ATOM    352  C   HIS A  22      -5.150  15.955   4.185  1.00 84.14           C  
ATOM    353  CB  HIS A  22      -6.027  13.567   4.335  1.00 84.14           C  
ATOM    354  HB2 HIS A  22      -6.918  13.716   4.945  1.00 84.14           H  
ATOM    355  HB3 HIS A  22      -5.679  12.547   4.500  1.00 84.14           H  
ATOM    356  O   HIS A  22      -4.549  16.283   3.163  1.00 84.14           O  
ATOM    357  CG  HIS A  22      -6.429  13.721   2.896  1.00 84.14           C  
ATOM    358  CD2 HIS A  22      -7.673  14.067   2.455  1.00 84.14           C  
ATOM    359  HD2 HIS A  22      -8.528  14.259   3.086  1.00 84.14           H  
ATOM    360  ND1 HIS A  22      -5.611  13.638   1.793  1.00 84.14           N  
ATOM    361  HD1 HIS A  22      -4.602  13.584   1.808  1.00 84.14           H  
ATOM    362  CE1 HIS A  22      -6.358  13.894   0.709  1.00 84.14           C  
ATOM    363  HE1 HIS A  22      -5.979  13.954  -0.300  1.00 84.14           H  
ATOM    364  NE2 HIS A  22      -7.630  14.151   1.062  1.00 84.14           N  
ATOM    365  N   ASN A  23      -5.962  16.816   4.806  1.00 86.59           N  
ATOM    366  H   ASN A  23      -6.460  16.507   5.628  1.00 86.59           H  
ATOM    367  CA  ASN A  23      -6.190  18.178   4.314  1.00 86.59           C  
ATOM    368  HA  ASN A  23      -6.566  18.111   3.293  1.00 86.59           H  
ATOM    369  C   ASN A  23      -4.891  19.002   4.249  1.00 86.59           C  
ATOM    370  CB  ASN A  23      -7.267  18.863   5.170  1.00 86.59           C  
ATOM    371  HB2 ASN A  23      -6.944  18.896   6.211  1.00 86.59           H  
ATOM    372  HB3 ASN A  23      -8.196  18.295   5.117  1.00 86.59           H  
ATOM    373  O   ASN A  23      -4.754  19.832   3.352  1.00 86.59           O  
ATOM    374  CG  ASN A  23      -7.540  20.280   4.688  1.00 86.59           C  
ATOM    375  ND2 ASN A  23      -6.987  21.272   5.349  1.00 86.59           N  
ATOM    376 HD21 ASN A  23      -7.119  22.210   4.997  1.00 86.59           H  
ATOM    377 HD22 ASN A  23      -6.355  21.099   6.117  1.00 86.59           H  
ATOM    378  OD1 ASN A  23      -8.220  20.504   3.697  1.00 86.59           O  
ATOM    379  N   TYR A  24      -3.915  18.733   5.123  1.00 85.61           N  
ATOM    380  H   TYR A  24      -4.084  18.057   5.855  1.00 85.61           H  
ATOM    381  CA  TYR A  24      -2.619  19.413   5.097  1.00 85.61           C  
ATOM    382  HA  TYR A  24      -2.802  20.488   5.102  1.00 85.61           H  
ATOM    383  C   TYR A  24      -1.797  19.146   3.823  1.00 85.61           C  
ATOM    384  CB  TYR A  24      -1.826  19.067   6.362  1.00 85.61           C  
ATOM    385  HB2 TYR A  24      -1.694  17.985   6.384  1.00 85.61           H  
ATOM    386  HB3 TYR A  24      -0.836  19.515   6.277  1.00 85.61           H  
ATOM    387  O   TYR A  24      -1.107  20.054   3.363  1.00 85.61           O  
ATOM    388  CG  TYR A  24      -2.419  19.529   7.687  1.00 85.61           C  
ATOM    389  CD1 TYR A  24      -3.032  20.795   7.809  1.00 85.61           C  
ATOM    390  HD1 TYR A  24      -3.133  21.447   6.954  1.00 85.61           H  
ATOM    391  CD2 TYR A  24      -2.295  18.711   8.829  1.00 85.61           C  
ATOM    392  HD2 TYR A  24      -1.813  17.747   8.752  1.00 85.61           H  
ATOM    393  CE1 TYR A  24      -3.509  21.243   9.053  1.00 85.61           C  
ATOM    394  HE1 TYR A  24      -3.958  22.223   9.125  1.00 85.61           H  
ATOM    395  CE2 TYR A  24      -2.780  19.150  10.076  1.00 85.61           C  
ATOM    396  HE2 TYR A  24      -2.680  18.527  10.953  1.00 85.61           H  
ATOM    397  OH  TYR A  24      -3.834  20.852  11.396  1.00 85.61           O  
ATOM    398  HH  TYR A  24      -4.199  21.736  11.322  1.00 85.61           H  
ATOM    399  CZ  TYR A  24      -3.384  20.418  10.190  1.00 85.61           C  
ATOM    400  N   SER A  25      -1.919  17.988   3.155  1.00 80.57           N  
ATOM    401  H   SER A  25      -2.535  17.267   3.502  1.00 80.57           H  
ATOM    402  CA  SER A  25      -1.290  17.810   1.827  1.00 80.57           C  
ATOM    403  HA  SER A  25      -0.262  18.167   1.894  1.00 80.57           H  
ATOM    404  C   SER A  25      -1.981  18.654   0.742  1.00 80.57           C  
ATOM    405  CB  SER A  25      -1.210  16.332   1.424  1.00 80.57           C  
ATOM    406  HB2 SER A  25      -0.468  16.228   0.632  1.00 80.57           H  
ATOM    407  HB3 SER A  25      -0.882  15.739   2.277  1.00 80.57           H  
ATOM    408  O   SER A  25      -1.360  19.063  -0.237  1.00 80.57           O  
ATOM    409  OG  SER A  25      -2.448  15.836   0.947  1.00 80.57           O  
ATOM    410  HG  SER A  25      -2.299  15.506   0.058  1.00 80.57           H  
ATOM    411  N   HIS A  26      -3.257  18.988   0.953  1.00 81.33           N  
ATOM    412  H   HIS A  26      -3.690  18.623   1.789  1.00 81.33           H  
ATOM    413  CA  HIS A  26      -4.078  19.828   0.080  1.00 81.33           C  
ATOM    414  HA  HIS A  26      -3.702  19.730  -0.938  1.00 81.33           H  
ATOM    415  C   HIS A  26      -4.034  21.336   0.396  1.00 81.33           C  
ATOM    416  CB  HIS A  26      -5.511  19.293   0.119  1.00 81.33           C  
ATOM    417  HB2 HIS A  26      -5.770  18.991   1.134  1.00 81.33           H  
ATOM    418  HB3 HIS A  26      -6.197  20.095  -0.152  1.00 81.33           H  
ATOM    419  O   HIS A  26      -4.643  22.123  -0.339  1.00 81.33           O  
ATOM    420  CG  HIS A  26      -5.760  18.144  -0.817  1.00 81.33           C  
ATOM    421  CD2 HIS A  26      -6.286  16.934  -0.470  1.00 81.33           C  
ATOM    422  HD2 HIS A  26      -6.544  16.630   0.534  1.00 81.33           H  
ATOM    423  ND1 HIS A  26      -5.572  18.130  -2.182  1.00 81.33           N  
ATOM    424  CE1 HIS A  26      -5.110  18.838  -2.735  1.00 81.33           C  
ATOM    425  HE1 HIS A  26      -5.993  16.942  -2.647  1.00 81.33           H  
ATOM    426  NE2 HIS A  26      -5.954  16.635  -3.681  1.00 81.33           N  
ATOM    427  HE2 HIS A  26      -6.460  16.186  -1.641  1.00 81.33           H  
ATOM    428  N   SER A  27      -3.342  21.755   1.456  1.00 78.44           N  
ATOM    429  H   SER A  27      -3.040  21.063   2.126  1.00 78.44           H  
ATOM    430  CA  SER A  27      -3.022  23.161   1.762  1.00 78.44           C  
ATOM    431  HA  SER A  27      -3.451  23.813   1.001  1.00 78.44           H  
ATOM    432  C   SER A  27      -1.516  23.452   1.783  1.00 78.44           C  
ATOM    433  CB  SER A  27      -3.634  23.549   3.108  1.00 78.44           C  
ATOM    434  HB2 SER A  27      -3.412  24.594   3.322  1.00 78.44           H  
ATOM    435  HB3 SER A  27      -4.715  23.417   3.071  1.00 78.44           H  
ATOM    436  O   SER A  27      -1.125  24.613   1.694  1.00 78.44           O  
ATOM    437  OG  SER A  27      -3.101  22.737   4.127  1.00 78.44           O  
ATOM    438  HG  SER A  27      -3.426  23.103   4.953  1.00 78.44           H  
ATOM    439  N   ARG A  28      -0.679  22.408   1.880  1.00 75.11           N  
ATOM    440  H   ARG A  28      -1.113  21.505   2.015  1.00 75.11           H  
ATOM    441  CA  ARG A  28       0.769  22.452   2.155  1.00 75.11           C  
ATOM    442  HA  ARG A  28       1.070  21.418   2.322  1.00 75.11           H  
ATOM    443  C   ARG A  28       1.139  23.107   3.496  1.00 75.11           C  
ATOM    444  CB  ARG A  28       1.565  22.950   0.928  1.00 75.11           C  
ATOM    445  HB2 ARG A  28       2.614  23.054   1.205  1.00 75.11           H  
ATOM    446  HB3 ARG A  28       1.197  23.926   0.609  1.00 75.11           H  
ATOM    447  O   ARG A  28       2.301  23.438   3.726  1.00 75.11           O  
ATOM    448  CG  ARG A  28       1.474  21.944  -0.233  1.00 75.11           C  
ATOM    449  HG2 ARG A  28       0.444  21.862  -0.579  1.00 75.11           H  
ATOM    450  HG3 ARG A  28       1.789  20.969   0.140  1.00 75.11           H  
ATOM    451  CD  ARG A  28       2.373  22.327  -1.417  1.00 75.11           C  
ATOM    452  HD2 ARG A  28       1.906  23.138  -1.975  1.00 75.11           H  
ATOM    453  HD3 ARG A  28       3.332  22.671  -1.028  1.00 75.11           H  
ATOM    454  NE  ARG A  28       2.606  21.162  -2.297  1.00 75.11           N  
ATOM    455  HE  ARG A  28       2.071  20.329  -2.098  1.00 75.11           H  
ATOM    456  NH1 ARG A  28       4.300  22.024  -3.594  1.00 75.11           N  
ATOM    457 HH11 ARG A  28       5.030  21.874  -4.275  1.00 75.11           H  
ATOM    458 HH12 ARG A  28       4.165  22.930  -3.168  1.00 75.11           H  
ATOM    459  NH2 ARG A  28       3.769  19.862  -3.767  1.00 75.11           N  
ATOM    460 HH21 ARG A  28       4.530  19.731  -4.418  1.00 75.11           H  
ATOM    461 HH22 ARG A  28       3.327  19.023  -3.420  1.00 75.11           H  
ATOM    462  CZ  ARG A  28       3.549  21.025  -3.216  1.00 75.11           C  
ATOM    463  N   GLU A  29       0.179  23.215   4.415  1.00 79.33           N  
ATOM    464  H   GLU A  29      -0.743  22.879   4.177  1.00 79.33           H  
ATOM    465  CA  GLU A  29       0.439  23.550   5.817  1.00 79.33           C  
ATOM    466  HA  GLU A  29       0.969  24.501   5.862  1.00 79.33           H  
ATOM    467  C   GLU A  29       1.302  22.465   6.480  1.00 79.33           C  
ATOM    468  CB  GLU A  29      -0.875  23.682   6.596  1.00 79.33           C  
ATOM    469  HB2 GLU A  29      -0.652  23.750   7.661  1.00 79.33           H  
ATOM    470  HB3 GLU A  29      -1.452  22.772   6.429  1.00 79.33           H  
ATOM    471  O   GLU A  29       1.059  21.268   6.333  1.00 79.33           O  
ATOM    472  CG  GLU A  29      -1.716  24.903   6.203  1.00 79.33           C  
ATOM    473  HG2 GLU A  29      -1.227  25.803   6.575  1.00 79.33           H  
ATOM    474  HG3 GLU A  29      -1.777  24.979   5.118  1.00 79.33           H  
ATOM    475  CD  GLU A  29      -3.130  24.768   6.783  1.00 79.33           C  
ATOM    476  OE1 GLU A  29      -3.435  25.468   7.768  1.00 79.33           O  
ATOM    477  OE2 GLU A  29      -3.891  23.926   6.244  1.00 79.33           O  
ATOM    478  N   ARG A  30       2.315  22.885   7.242  1.00 81.74           N  
ATOM    479  H   ARG A  30       2.472  23.881   7.301  1.00 81.74           H  
ATOM    480  CA  ARG A  30       3.269  21.993   7.919  1.00 81.74           C  
ATOM    481  HA  ARG A  30       2.879  20.976   7.948  1.00 81.74           H  
ATOM    482  C   ARG A  30       3.456  22.440   9.375  1.00 81.74           C  
ATOM    483  CB  ARG A  30       4.579  21.974   7.112  1.00 81.74           C  
ATOM    484  HB2 ARG A  30       4.878  23.000   6.896  1.00 81.74           H  
ATOM    485  HB3 ARG A  30       5.361  21.513   7.715  1.00 81.74           H  
ATOM    486  O   ARG A  30       4.449  23.106   9.676  1.00 81.74           O  
ATOM    487  CG  ARG A  30       4.458  21.181   5.800  1.00 81.74           C  
ATOM    488  HG2 ARG A  30       3.540  21.449   5.276  1.00 81.74           H  
ATOM    489  HG3 ARG A  30       4.436  20.114   6.024  1.00 81.74           H  
ATOM    490  CD  ARG A  30       5.634  21.496   4.872  1.00 81.74           C  
ATOM    491  HD2 ARG A  30       5.600  22.556   4.620  1.00 81.74           H  
ATOM    492  HD3 ARG A  30       6.577  21.311   5.388  1.00 81.74           H  
ATOM    493  NE  ARG A  30       5.564  20.718   3.625  1.00 81.74           N  
ATOM    494  HE  ARG A  30       4.894  21.011   2.928  1.00 81.74           H  
ATOM    495  NH1 ARG A  30       7.230  19.149   3.987  1.00 81.74           N  
ATOM    496 HH11 ARG A  30       7.828  18.473   3.535  1.00 81.74           H  
ATOM    497 HH12 ARG A  30       7.395  19.431   4.943  1.00 81.74           H  
ATOM    498  NH2 ARG A  30       6.175  19.230   2.062  1.00 81.74           N  
ATOM    499 HH21 ARG A  30       6.939  19.527   1.472  1.00 81.74           H  
ATOM    500 HH22 ARG A  30       6.365  18.239   2.038  1.00 81.74           H  
ATOM    501  CZ  ARG A  30       6.327  19.714   3.246  1.00 81.74           C  
ATOM    502  N   PRO A  31       2.497  22.144  10.277  1.00 83.14           N  
ATOM    503  CA  PRO A  31       2.498  22.697  11.636  1.00 83.14           C  
ATOM    504  HA  PRO A  31       2.506  23.785  11.574  1.00 83.14           H  
ATOM    505  C   PRO A  31       3.695  22.241  12.481  1.00 83.14           C  
ATOM    506  CB  PRO A  31       1.175  22.237  12.268  1.00 83.14           C  
ATOM    507  HB2 PRO A  31       1.328  21.323  12.842  1.00 83.14           H  
ATOM    508  HB3 PRO A  31       0.745  23.011  12.904  1.00 83.14           H  
ATOM    509  O   PRO A  31       4.150  22.961  13.367  1.00 83.14           O  
ATOM    510  CG  PRO A  31       0.272  21.930  11.073  1.00 83.14           C  
ATOM    511  HG2 PRO A  31      -0.185  22.849  10.707  1.00 83.14           H  
ATOM    512  HG3 PRO A  31      -0.490  21.190  11.317  1.00 83.14           H  
ATOM    513  CD  PRO A  31       1.262  21.402  10.041  1.00 83.14           C  
ATOM    514  HD2 PRO A  31       1.438  20.339  10.207  1.00 83.14           H  
ATOM    515  HD3 PRO A  31       0.859  21.557   9.040  1.00 83.14           H  
ATOM    516  N   PHE A  32       4.218  21.045  12.209  1.00 87.73           N  
ATOM    517  H   PHE A  32       3.848  20.523  11.427  1.00 87.73           H  
ATOM    518  CA  PHE A  32       5.230  20.393  13.032  1.00 87.73           C  
ATOM    519  HA  PHE A  32       5.203  20.822  14.034  1.00 87.73           H  
ATOM    520  C   PHE A  32       6.626  20.670  12.459  1.00 87.73           C  
ATOM    521  CB  PHE A  32       4.856  18.908  13.171  1.00 87.73           C  
ATOM    522  HB2 PHE A  32       5.565  18.427  13.844  1.00 87.73           H  
ATOM    523  HB3 PHE A  32       4.933  18.419  12.200  1.00 87.73           H  
ATOM    524  O   PHE A  32       7.162  19.879  11.685  1.00 87.73           O  
ATOM    525  CG  PHE A  32       3.458  18.693  13.726  1.00 87.73           C  
ATOM    526  CD1 PHE A  32       3.230  18.752  15.114  1.00 87.73           C  
ATOM    527  HD1 PHE A  32       4.054  18.934  15.788  1.00 87.73           H  
ATOM    528  CD2 PHE A  32       2.371  18.505  12.851  1.00 87.73           C  
ATOM    529  HD2 PHE A  32       2.532  18.497  11.783  1.00 87.73           H  
ATOM    530  CE1 PHE A  32       1.924  18.618  15.621  1.00 87.73           C  
ATOM    531  HE1 PHE A  32       1.746  18.699  16.683  1.00 87.73           H  
ATOM    532  CE2 PHE A  32       1.068  18.359  13.356  1.00 87.73           C  
ATOM    533  HE2 PHE A  32       0.240  18.238  12.674  1.00 87.73           H  
ATOM    534  CZ  PHE A  32       0.844  18.415  14.743  1.00 87.73           C  
ATOM    535  HZ  PHE A  32      -0.162  18.337  15.128  1.00 87.73           H  
ATOM    536  N   LYS A  33       7.194  21.833  12.797  1.00 88.26           N  
ATOM    537  H   LYS A  33       6.670  22.444  13.407  1.00 88.26           H  
ATOM    538  CA  LYS A  33       8.548  22.252  12.386  1.00 88.26           C  
ATOM    539  HA  LYS A  33       8.682  22.025  11.328  1.00 88.26           H  
ATOM    540  C   LYS A  33       9.651  21.501  13.144  1.00 88.26           C  
ATOM    541  CB  LYS A  33       8.730  23.765  12.585  1.00 88.26           C  
ATOM    542  HB2 LYS A  33       9.759  24.019  12.331  1.00 88.26           H  
ATOM    543  HB3 LYS A  33       8.574  24.013  13.635  1.00 88.26           H  
ATOM    544  O   LYS A  33       9.456  21.103  14.288  1.00 88.26           O  
ATOM    545  CG  LYS A  33       7.789  24.611  11.714  1.00 88.26           C  
ATOM    546  HG2 LYS A  33       7.869  24.287  10.676  1.00 88.26           H  
ATOM    547  HG3 LYS A  33       6.759  24.483  12.047  1.00 88.26           H  
ATOM    548  CD  LYS A  33       8.179  26.093  11.803  1.00 88.26           C  
ATOM    549  HD2 LYS A  33       9.219  26.200  11.495  1.00 88.26           H  
ATOM    550  HD3 LYS A  33       8.079  26.430  12.835  1.00 88.26           H  
ATOM    551  CE  LYS A  33       7.288  26.939  10.888  1.00 88.26           C  
ATOM    552  HE2 LYS A  33       7.321  26.515   9.885  1.00 88.26           H  
ATOM    553  HE3 LYS A  33       6.260  26.873  11.244  1.00 88.26           H  
ATOM    554  NZ  LYS A  33       7.740  28.354  10.857  1.00 88.26           N  
ATOM    555  HZ1 LYS A  33       7.149  28.905  10.251  1.00 88.26           H  
ATOM    556  HZ2 LYS A  33       7.719  28.755  11.784  1.00 88.26           H  
ATOM    557  HZ3 LYS A  33       8.687  28.410  10.511  1.00 88.26           H  
ATOM    558  N   CYS A  34      10.813  21.355  12.510  1.00 93.47           N  
ATOM    559  H   CYS A  34      10.879  21.650  11.546  1.00 93.47           H  
ATOM    560  CA  CYS A  34      12.060  20.940  13.152  1.00 93.47           C  
ATOM    561  HA  CYS A  34      11.909  19.975  13.635  1.00 93.47           H  
ATOM    562  C   CYS A  34      12.531  21.948  14.224  1.00 93.47           C  
ATOM    563  CB  CYS A  34      13.098  20.787  12.034  1.00 93.47           C  
ATOM    564  HB2 CYS A  34      12.720  20.117  11.261  1.00 93.47           H  
ATOM    565  HB3 CYS A  34      13.278  21.762  11.583  1.00 93.47           H  
ATOM    566  O   CYS A  34      12.233  23.139  14.130  1.00 93.47           O  
ATOM    567  SG  CYS A  34      14.670  20.123  12.631  1.00 93.47           S  
ATOM    568  HG  CYS A  34      15.353  20.482  11.540  1.00 93.47           H  
ATOM    569  N   SER A  35      13.303  21.466  15.206  1.00 88.33           N  
ATOM    570  H   SER A  35      13.462  20.469  15.233  1.00 88.33           H  
ATOM    571  CA  SER A  35      13.900  22.275  16.287  1.00 88.33           C  
ATOM    572  HA  SER A  35      13.421  23.254  16.303  1.00 88.33           H  
ATOM    573  C   SER A  35      15.410  22.524  16.130  1.00 88.33           C  
ATOM    574  CB  SER A  35      13.643  21.620  17.649  1.00 88.33           C  
ATOM    575  HB2 SER A  35      14.207  20.690  17.715  1.00 88.33           H  
ATOM    576  HB3 SER A  35      13.984  22.291  18.437  1.00 88.33           H  
ATOM    577  O   SER A  35      15.981  23.285  16.906  1.00 88.33           O  
ATOM    578  OG  SER A  35      12.267  21.342  17.835  1.00 88.33           O  
ATOM    579  HG  SER A  35      12.138  21.062  18.744  1.00 88.33           H  
ATOM    580  N   LYS A  36      16.073  21.888  15.152  1.00 86.56           N  
ATOM    581  H   LYS A  36      15.532  21.327  14.511  1.00 86.56           H  
ATOM    582  CA  LYS A  36      17.491  22.106  14.813  1.00 86.56           C  
ATOM    583  HA  LYS A  36      18.034  22.403  15.710  1.00 86.56           H  
ATOM    584  C   LYS A  36      17.572  23.251  13.799  1.00 86.56           C  
ATOM    585  CB  LYS A  36      18.080  20.779  14.289  1.00 86.56           C  
ATOM    586  HB2 LYS A  36      17.493  20.452  13.431  1.00 86.56           H  
ATOM    587  HB3 LYS A  36      17.976  20.014  15.058  1.00 86.56           H  
ATOM    588  O   LYS A  36      17.021  23.127  12.706  1.00 86.56           O  
ATOM    589  CG  LYS A  36      19.554  20.827  13.851  1.00 86.56           C  
ATOM    590  HG2 LYS A  36      19.811  19.850  13.442  1.00 86.56           H  
ATOM    591  HG3 LYS A  36      19.673  21.558  13.051  1.00 86.56           H  
ATOM    592  CD  LYS A  36      20.544  21.150  14.978  1.00 86.56           C  
ATOM    593  HD2 LYS A  36      20.349  20.518  15.845  1.00 86.56           H  
ATOM    594  HD3 LYS A  36      20.430  22.197  15.259  1.00 86.56           H  
ATOM    595  CE  LYS A  36      21.968  20.886  14.468  1.00 86.56           C  
ATOM    596  HE2 LYS A  36      21.973  21.029  13.387  1.00 86.56           H  
ATOM    597  HE3 LYS A  36      22.239  19.850  14.673  1.00 86.56           H  
ATOM    598  NZ  LYS A  36      22.956  21.824  15.042  1.00 86.56           N  
ATOM    599  HZ1 LYS A  36      23.881  21.670  14.667  1.00 86.56           H  
ATOM    600  HZ2 LYS A  36      22.766  22.746  14.675  1.00 86.56           H  
ATOM    601  HZ3 LYS A  36      22.970  21.856  16.052  1.00 86.56           H  
ATOM    602  N   ALA A  37      18.204  24.364  14.175  1.00 81.97           N  
ATOM    603  H   ALA A  37      18.701  24.361  15.054  1.00 81.97           H  
ATOM    604  CA  ALA A  37      18.083  25.652  13.481  1.00 81.97           C  
ATOM    605  HA  ALA A  37      17.039  25.963  13.504  1.00 81.97           H  
ATOM    606  C   ALA A  37      18.508  25.605  12.003  1.00 81.97           C  
ATOM    607  CB  ALA A  37      18.912  26.682  14.259  1.00 81.97           C  
ATOM    608  HB1 ALA A  37      18.792  27.665  13.802  1.00 81.97           H  
ATOM    609  HB2 ALA A  37      18.578  26.731  15.295  1.00 81.97           H  
ATOM    610  HB3 ALA A  37      19.967  26.409  14.232  1.00 81.97           H  
ATOM    611  O   ALA A  37      17.835  26.167  11.143  1.00 81.97           O  
ATOM    612  N   GLU A  38      19.582  24.877  11.707  1.00 83.08           N  
ATOM    613  H   GLU A  38      20.094  24.466  12.474  1.00 83.08           H  
ATOM    614  CA  GLU A  38      20.153  24.705  10.367  1.00 83.08           C  
ATOM    615  HA  GLU A  38      20.260  25.681   9.894  1.00 83.08           H  
ATOM    616  C   GLU A  38      19.265  23.842   9.453  1.00 83.08           C  
ATOM    617  CB  GLU A  38      21.551  24.065  10.488  1.00 83.08           C  
ATOM    618  HB2 GLU A  38      22.018  24.113   9.504  1.00 83.08           H  
ATOM    619  HB3 GLU A  38      21.449  23.011  10.748  1.00 83.08           H  
ATOM    620  O   GLU A  38      19.393  23.868   8.234  1.00 83.08           O  
ATOM    621  CG  GLU A  38      22.493  24.747  11.501  1.00 83.08           C  
ATOM    622  HG2 GLU A  38      22.237  25.803  11.591  1.00 83.08           H  
ATOM    623  HG3 GLU A  38      23.505  24.692  11.100  1.00 83.08           H  
ATOM    624  CD  GLU A  38      22.480  24.080  12.888  1.00 83.08           C  
ATOM    625  OE1 GLU A  38      23.559  23.799  13.446  1.00 83.08           O  
ATOM    626  OE2 GLU A  38      21.398  23.764  13.443  1.00 83.08           O  
ATOM    627  N   CYS A  39      18.339  23.070  10.030  1.00 84.11           N  
ATOM    628  H   CYS A  39      18.200  23.172  11.025  1.00 84.11           H  
ATOM    629  CA  CYS A  39      17.533  22.083   9.324  1.00 84.11           C  
ATOM    630  HA  CYS A  39      17.803  22.101   8.268  1.00 84.11           H  
ATOM    631  C   CYS A  39      16.041  22.434   9.410  1.00 84.11           C  
ATOM    632  CB  CYS A  39      17.889  20.695   9.870  1.00 84.11           C  
ATOM    633  HB2 CYS A  39      17.368  20.531  10.813  1.00 84.11           H  
ATOM    634  HB3 CYS A  39      18.963  20.641  10.048  1.00 84.11           H  
ATOM    635  O   CYS A  39      15.245  21.676   9.960  1.00 84.11           O  
ATOM    636  SG  CYS A  39      17.434  19.422   8.654  1.00 84.11           S  
ATOM    637  HG  CYS A  39      18.530  19.568   7.905  1.00 84.11           H  
ATOM    638  N   GLY A  40      15.649  23.584   8.849  1.00 85.65           N  
ATOM    639  H   GLY A  40      16.382  24.164   8.466  1.00 85.65           H  
ATOM    640  CA  GLY A  40      14.293  24.165   8.915  1.00 85.65           C  
ATOM    641  HA2 GLY A  40      14.320  25.156   8.462  1.00 85.65           H  
ATOM    642  HA3 GLY A  40      14.034  24.288   9.967  1.00 85.65           H  
ATOM    643  C   GLY A  40      13.146  23.375   8.250  1.00 85.65           C  
ATOM    644  O   GLY A  40      12.113  23.956   7.912  1.00 85.65           O  
ATOM    645  N   LYS A  41      13.307  22.064   8.044  1.00 87.62           N  
ATOM    646  H   LYS A  41      14.126  21.652   8.467  1.00 87.62           H  
ATOM    647  CA  LYS A  41      12.326  21.152   7.437  1.00 87.62           C  
ATOM    648  HA  LYS A  41      11.980  21.613   6.511  1.00 87.62           H  
ATOM    649  C   LYS A  41      11.092  21.011   8.350  1.00 87.62           C  
ATOM    650  CB  LYS A  41      13.020  19.813   7.077  1.00 87.62           C  
ATOM    651  HB2 LYS A  41      13.386  19.335   7.986  1.00 87.62           H  
ATOM    652  HB3 LYS A  41      12.294  19.152   6.604  1.00 87.62           H  
ATOM    653  O   LYS A  41      11.194  21.071   9.577  1.00 87.62           O  
ATOM    654  CG  LYS A  41      14.205  20.040   6.105  1.00 87.62           C  
ATOM    655  HG2 LYS A  41      14.957  20.649   6.606  1.00 87.62           H  
ATOM    656  HG3 LYS A  41      13.838  20.601   5.246  1.00 87.62           H  
ATOM    657  CD  LYS A  41      14.914  18.773   5.583  1.00 87.62           C  
ATOM    658  HD2 LYS A  41      14.201  18.162   5.029  1.00 87.62           H  
ATOM    659  HD3 LYS A  41      15.307  18.203   6.425  1.00 87.62           H  
ATOM    660  CE  LYS A  41      16.068  19.214   4.654  1.00 87.62           C  
ATOM    661  HE2 LYS A  41      16.765  19.815   5.237  1.00 87.62           H  
ATOM    662  HE3 LYS A  41      15.657  19.862   3.880  1.00 87.62           H  
ATOM    663  NZ  LYS A  41      16.804  18.092   4.009  1.00 87.62           N  
ATOM    664  HZ1 LYS A  41      17.225  17.479   4.693  1.00 87.62           H  
ATOM    665  HZ2 LYS A  41      16.202  17.555   3.401  1.00 87.62           H  
ATOM    666  HZ3 LYS A  41      17.553  18.452   3.434  1.00 87.62           H  
ATOM    667  N   ALA A  42       9.903  20.866   7.765  1.00 88.98           N  
ATOM    668  H   ALA A  42       9.866  20.776   6.760  1.00 88.98           H  
ATOM    669  CA  ALA A  42       8.633  20.930   8.497  1.00 88.98           C  
ATOM    670  HA  ALA A  42       8.813  20.679   9.543  1.00 88.98           H  
ATOM    671  C   ALA A  42       7.600  19.922   7.978  1.00 88.98           C  
ATOM    672  CB  ALA A  42       8.102  22.368   8.436  1.00 88.98           C  
ATOM    673  HB1 ALA A  42       8.861  23.055   8.811  1.00 88.98           H  
ATOM    674  HB2 ALA A  42       7.206  22.458   9.050  1.00 88.98           H  
ATOM    675  HB3 ALA A  42       7.863  22.634   7.406  1.00 88.98           H  
ATOM    676  O   ALA A  42       7.582  19.592   6.791  1.00 88.98           O  
ATOM    677  N   PHE A  43       6.726  19.448   8.870  1.00 87.45           N  
ATOM    678  H   PHE A  43       6.792  19.783   9.821  1.00 87.45           H  
ATOM    679  CA  PHE A  43       5.968  18.214   8.671  1.00 87.45           C  
ATOM    680  HA  PHE A  43       6.079  17.904   7.632  1.00 87.45           H  
ATOM    681  C   PHE A  43       4.461  18.349   8.933  1.00 87.45           C  
ATOM    682  CB  PHE A  43       6.600  17.114   9.540  1.00 87.45           C  
ATOM    683  HB2 PHE A  43       6.472  17.365  10.592  1.00 87.45           H  
ATOM    684  HB3 PHE A  43       6.067  16.180   9.357  1.00 87.45           H  
ATOM    685  O   PHE A  43       4.002  19.173   9.726  1.00 87.45           O  
ATOM    686  CG  PHE A  43       8.077  16.910   9.249  1.00 87.45           C  
ATOM    687  CD1 PHE A  43       8.485  16.130   8.149  1.00 87.45           C  
ATOM    688  HD1 PHE A  43       7.756  15.607   7.548  1.00 87.45           H  
ATOM    689  CD2 PHE A  43       9.043  17.611   9.996  1.00 87.45           C  
ATOM    690  HD2 PHE A  43       8.744  18.223  10.834  1.00 87.45           H  
ATOM    691  CE1 PHE A  43       9.844  16.065   7.795  1.00 87.45           C  
ATOM    692  HE1 PHE A  43      10.155  15.478   6.943  1.00 87.45           H  
ATOM    693  CE2 PHE A  43      10.394  17.578   9.618  1.00 87.45           C  
ATOM    694  HE2 PHE A  43      11.114  18.174  10.159  1.00 87.45           H  
ATOM    695  CZ  PHE A  43      10.797  16.800   8.520  1.00 87.45           C  
ATOM    696  HZ  PHE A  43      11.836  16.773   8.226  1.00 87.45           H  
ATOM    697  N   VAL A  44       3.703  17.476   8.262  1.00 86.43           N  
ATOM    698  H   VAL A  44       4.176  16.881   7.597  1.00 86.43           H  
ATOM    699  CA  VAL A  44       2.233  17.352   8.312  1.00 86.43           C  
ATOM    700  HA  VAL A  44       1.780  18.335   8.181  1.00 86.43           H  
ATOM    701  C   VAL A  44       1.720  16.809   9.653  1.00 86.43           C  
ATOM    702  CB  VAL A  44       1.795  16.451   7.130  1.00 86.43           C  
ATOM    703  HB  VAL A  44       2.501  15.625   7.051  1.00 86.43           H  
ATOM    704  O   VAL A  44       0.628  17.168  10.084  1.00 86.43           O  
ATOM    705  CG1 VAL A  44       0.403  15.830   7.257  1.00 86.43           C  
ATOM    706 HG11 VAL A  44       0.142  15.304   6.339  1.00 86.43           H  
ATOM    707 HG12 VAL A  44       0.387  15.103   8.068  1.00 86.43           H  
ATOM    708 HG13 VAL A  44      -0.340  16.605   7.448  1.00 86.43           H  
ATOM    709  CG2 VAL A  44       1.861  17.254   5.824  1.00 86.43           C  
ATOM    710 HG21 VAL A  44       2.866  17.643   5.659  1.00 86.43           H  
ATOM    711 HG22 VAL A  44       1.597  16.612   4.983  1.00 86.43           H  
ATOM    712 HG23 VAL A  44       1.161  18.088   5.861  1.00 86.43           H  
ATOM    713  N   SER A  45       2.496  15.969  10.346  1.00 85.64           N  
ATOM    714  H   SER A  45       3.406  15.729   9.978  1.00 85.64           H  
ATOM    715  CA  SER A  45       2.072  15.315  11.591  1.00 85.64           C  
ATOM    716  HA  SER A  45       1.232  15.871  12.007  1.00 85.64           H  
ATOM    717  C   SER A  45       3.170  15.300  12.660  1.00 85.64           C  
ATOM    718  CB  SER A  45       1.561  13.898  11.285  1.00 85.64           C  
ATOM    719  HB2 SER A  45       0.835  13.948  10.473  1.00 85.64           H  
ATOM    720  HB3 SER A  45       1.060  13.498  12.167  1.00 85.64           H  
ATOM    721  O   SER A  45       4.365  15.261  12.353  1.00 85.64           O  
ATOM    722  OG  SER A  45       2.616  13.026  10.921  1.00 85.64           O  
ATOM    723  HG  SER A  45       2.306  12.480  10.195  1.00 85.64           H  
ATOM    724  N   LYS A  46       2.762  15.264  13.940  1.00 85.56           N  
ATOM    725  H   LYS A  46       1.778  15.403  14.122  1.00 85.56           H  
ATOM    726  CA  LYS A  46       3.675  15.110  15.090  1.00 85.56           C  
ATOM    727  HA  LYS A  46       4.361  15.958  15.097  1.00 85.56           H  
ATOM    728  C   LYS A  46       4.540  13.851  14.965  1.00 85.56           C  
ATOM    729  CB  LYS A  46       2.864  15.108  16.403  1.00 85.56           C  
ATOM    730  HB2 LYS A  46       2.232  15.996  16.427  1.00 85.56           H  
ATOM    731  HB3 LYS A  46       2.219  14.230  16.426  1.00 85.56           H  
ATOM    732  O   LYS A  46       5.698  13.868  15.375  1.00 85.56           O  
ATOM    733  CG  LYS A  46       3.760  15.112  17.658  1.00 85.56           C  
ATOM    734  HG2 LYS A  46       4.427  15.972  17.615  1.00 85.56           H  
ATOM    735  HG3 LYS A  46       4.363  14.204  17.673  1.00 85.56           H  
ATOM    736  CD  LYS A  46       2.945  15.170  18.961  1.00 85.56           C  
ATOM    737  HD2 LYS A  46       2.365  16.093  18.979  1.00 85.56           H  
ATOM    738  HD3 LYS A  46       2.265  14.319  18.994  1.00 85.56           H  
ATOM    739  CE  LYS A  46       3.892  15.124  20.172  1.00 85.56           C  
ATOM    740  HE2 LYS A  46       4.569  15.977  20.116  1.00 85.56           H  
ATOM    741  HE3 LYS A  46       4.497  14.221  20.102  1.00 85.56           H  
ATOM    742  NZ  LYS A  46       3.159  15.141  21.466  1.00 85.56           N  
ATOM    743  HZ1 LYS A  46       3.807  15.098  22.240  1.00 85.56           H  
ATOM    744  HZ2 LYS A  46       2.536  14.349  21.538  1.00 85.56           H  
ATOM    745  HZ3 LYS A  46       2.617  15.988  21.562  1.00 85.56           H  
ATOM    746  N   TYR A  47       4.000  12.781  14.374  1.00 86.03           N  
ATOM    747  H   TYR A  47       3.052  12.836  14.031  1.00 86.03           H  
ATOM    748  CA  TYR A  47       4.764  11.562  14.127  1.00 86.03           C  
ATOM    749  HA  TYR A  47       5.342  11.346  15.025  1.00 86.03           H  
ATOM    750  C   TYR A  47       5.785  11.724  12.991  1.00 86.03           C  
ATOM    751  CB  TYR A  47       3.841  10.362  13.900  1.00 86.03           C  
ATOM    752  HB2 TYR A  47       3.171  10.252  14.753  1.00 86.03           H  
ATOM    753  HB3 TYR A  47       3.239  10.526  13.007  1.00 86.03           H  
ATOM    754  O   TYR A  47       6.927  11.324  13.179  1.00 86.03           O  
ATOM    755  CG  TYR A  47       4.653   9.093  13.750  1.00 86.03           C  
ATOM    756  CD1 TYR A  47       4.801   8.500  12.483  1.00 86.03           C  
ATOM    757  HD1 TYR A  47       4.251   8.867  11.629  1.00 86.03           H  
ATOM    758  CD2 TYR A  47       5.362   8.579  14.856  1.00 86.03           C  
ATOM    759  HD2 TYR A  47       5.256   9.031  15.831  1.00 86.03           H  
ATOM    760  CE1 TYR A  47       5.682   7.418  12.319  1.00 86.03           C  
ATOM    761  HE1 TYR A  47       5.786   6.943  11.354  1.00 86.03           H  
ATOM    762  CE2 TYR A  47       6.242   7.494  14.691  1.00 86.03           C  
ATOM    763  HE2 TYR A  47       6.799   7.113  15.535  1.00 86.03           H  
ATOM    764  OH  TYR A  47       7.318   5.920  13.234  1.00 86.03           O  
ATOM    765  HH  TYR A  47       7.622   5.554  14.068  1.00 86.03           H  
ATOM    766  CZ  TYR A  47       6.418   6.921  13.413  1.00 86.03           C  
ATOM    767  N   LYS A  48       5.460  12.394  11.872  1.00 85.90           N  
ATOM    768  H   LYS A  48       4.510  12.712  11.741  1.00 85.90           H  
ATOM    769  CA  LYS A  48       6.469  12.723  10.844  1.00 85.90           C  
ATOM    770  HA  LYS A  48       6.938  11.797  10.513  1.00 85.90           H  
ATOM    771  C   LYS A  48       7.617  13.566  11.410  1.00 85.90           C  
ATOM    772  CB  LYS A  48       5.834  13.415   9.626  1.00 85.90           C  
ATOM    773  HB2 LYS A  48       6.613  13.990   9.126  1.00 85.90           H  
ATOM    774  HB3 LYS A  48       5.043  14.096   9.942  1.00 85.90           H  
ATOM    775  O   LYS A  48       8.773  13.268  11.123  1.00 85.90           O  
ATOM    776  CG  LYS A  48       5.294  12.410   8.602  1.00 85.90           C  
ATOM    777  HG2 LYS A  48       6.100  11.720   8.355  1.00 85.90           H  
ATOM    778  HG3 LYS A  48       4.473  11.839   9.036  1.00 85.90           H  
ATOM    779  CD  LYS A  48       4.816  13.097   7.309  1.00 85.90           C  
ATOM    780  HD2 LYS A  48       5.519  13.874   7.009  1.00 85.90           H  
ATOM    781  HD3 LYS A  48       3.827  13.527   7.466  1.00 85.90           H  
ATOM    782  CE  LYS A  48       4.754  12.027   6.218  1.00 85.90           C  
ATOM    783  HE2 LYS A  48       4.094  11.240   6.585  1.00 85.90           H  
ATOM    784  HE3 LYS A  48       5.746  11.596   6.082  1.00 85.90           H  
ATOM    785  NZ  LYS A  48       4.249  12.515   4.912  1.00 85.90           N  
ATOM    786  HZ1 LYS A  48       3.261  12.714   4.976  1.00 85.90           H  
ATOM    787  HZ2 LYS A  48       4.740  13.328   4.566  1.00 85.90           H  
ATOM    788  HZ3 LYS A  48       4.340  11.774   4.232  1.00 85.90           H  
ATOM    789  N   LEU A  49       7.321  14.544  12.273  1.00 90.38           N  
ATOM    790  H   LEU A  49       6.348  14.761  12.436  1.00 90.38           H  
ATOM    791  CA  LEU A  49       8.358  15.289  12.995  1.00 90.38           C  
ATOM    792  HA  LEU A  49       9.045  15.704  12.256  1.00 90.38           H  
ATOM    793  C   LEU A  49       9.191  14.370  13.904  1.00 90.38           C  
ATOM    794  CB  LEU A  49       7.722  16.461  13.763  1.00 90.38           C  
ATOM    795  HB2 LEU A  49       7.305  17.156  13.034  1.00 90.38           H  
ATOM    796  HB3 LEU A  49       6.908  16.079  14.379  1.00 90.38           H  
ATOM    797  O   LEU A  49      10.412  14.419  13.841  1.00 90.38           O  
ATOM    798  CG  LEU A  49       8.704  17.227  14.676  1.00 90.38           C  
ATOM    799  HG  LEU A  49       9.114  16.544  15.419  1.00 90.38           H  
ATOM    800  CD1 LEU A  49       9.857  17.858  13.897  1.00 90.38           C  
ATOM    801 HD11 LEU A  49      10.477  18.431  14.587  1.00 90.38           H  
ATOM    802 HD12 LEU A  49       9.468  18.527  13.130  1.00 90.38           H  
ATOM    803 HD13 LEU A  49      10.476  17.089  13.435  1.00 90.38           H  
ATOM    804  CD2 LEU A  49       7.967  18.334  15.427  1.00 90.38           C  
ATOM    805 HD21 LEU A  49       8.653  18.814  16.125  1.00 90.38           H  
ATOM    806 HD22 LEU A  49       7.616  19.091  14.726  1.00 90.38           H  
ATOM    807 HD23 LEU A  49       7.127  17.918  15.984  1.00 90.38           H  
ATOM    808  N   MET A  50       8.573  13.492  14.699  1.00 87.30           N  
ATOM    809  H   MET A  50       7.563  13.498  14.730  1.00 87.30           H  
ATOM    810  CA  MET A  50       9.294  12.514  15.533  1.00 87.30           C  
ATOM    811  HA  MET A  50       9.945  13.056  16.219  1.00 87.30           H  
ATOM    812  C   MET A  50      10.188  11.579  14.695  1.00 87.30           C  
ATOM    813  CB  MET A  50       8.266  11.729  16.362  1.00 87.30           C  
ATOM    814  HB2 MET A  50       7.597  11.189  15.692  1.00 87.30           H  
ATOM    815  HB3 MET A  50       7.673  12.436  16.942  1.00 87.30           H  
ATOM    816  O   MET A  50      11.348  11.359  15.045  1.00 87.30           O  
ATOM    817  CG  MET A  50       8.899  10.715  17.320  1.00 87.30           C  
ATOM    818  HG2 MET A  50       9.484  10.002  16.739  1.00 87.30           H  
ATOM    819  HG3 MET A  50       9.575  11.230  18.003  1.00 87.30           H  
ATOM    820  SD  MET A  50       7.682   9.773  18.279  1.00 87.30           S  
ATOM    821  CE  MET A  50       7.215  10.997  19.530  1.00 87.30           C  
ATOM    822  HE1 MET A  50       8.101  11.301  20.088  1.00 87.30           H  
ATOM    823  HE2 MET A  50       6.497  10.551  20.217  1.00 87.30           H  
ATOM    824  HE3 MET A  50       6.768  11.867  19.048  1.00 87.30           H  
ATOM    825  N   ARG A  51       9.687  11.104  13.547  1.00 86.69           N  
ATOM    826  H   ARG A  51       8.720  11.317  13.345  1.00 86.69           H  
ATOM    827  CA  ARG A  51      10.408  10.265  12.574  1.00 86.69           C  
ATOM    828  HA  ARG A  51      10.847   9.434  13.126  1.00 86.69           H  
ATOM    829  C   ARG A  51      11.597  11.002  11.931  1.00 86.69           C  
ATOM    830  CB  ARG A  51       9.383   9.691  11.559  1.00 86.69           C  
ATOM    831  HB2 ARG A  51       8.480   9.427  12.109  1.00 86.69           H  
ATOM    832  HB3 ARG A  51       9.118  10.454  10.826  1.00 86.69           H  
ATOM    833  O   ARG A  51      12.527  10.338  11.489  1.00 86.69           O  
ATOM    834  CG  ARG A  51       9.858   8.415  10.834  1.00 86.69           C  
ATOM    835  HG2 ARG A  51      10.596   8.668  10.072  1.00 86.69           H  
ATOM    836  HG3 ARG A  51      10.344   7.784  11.578  1.00 86.69           H  
ATOM    837  CD  ARG A  51       8.719   7.569  10.215  1.00 86.69           C  
ATOM    838  HD2 ARG A  51       9.077   6.546  10.102  1.00 86.69           H  
ATOM    839  HD3 ARG A  51       7.882   7.535  10.912  1.00 86.69           H  
ATOM    840  NE  ARG A  51       8.247   8.033   8.892  1.00 86.69           N  
ATOM    841  HE  ARG A  51       8.627   8.900   8.540  1.00 86.69           H  
ATOM    842  NH1 ARG A  51       6.856   6.237   8.396  1.00 86.69           N  
ATOM    843 HH11 ARG A  51       6.141   5.801   7.831  1.00 86.69           H  
ATOM    844 HH12 ARG A  51       6.948   5.787   9.296  1.00 86.69           H  
ATOM    845  NH2 ARG A  51       7.058   7.859   6.938  1.00 86.69           N  
ATOM    846 HH21 ARG A  51       7.489   8.690   6.560  1.00 86.69           H  
ATOM    847 HH22 ARG A  51       6.411   7.317   6.384  1.00 86.69           H  
ATOM    848  CZ  ARG A  51       7.398   7.378   8.101  1.00 86.69           C  
ATOM    849  N   HIS A  52      11.611  12.342  11.959  1.00 88.79           N  
ATOM    850  H   HIS A  52      10.773  12.811  12.271  1.00 88.79           H  
ATOM    851  CA  HIS A  52      12.763  13.179  11.596  1.00 88.79           C  
ATOM    852  HA  HIS A  52      13.401  12.604  10.924  1.00 88.79           H  
ATOM    853  C   HIS A  52      13.648  13.599  12.787  1.00 88.79           C  
ATOM    854  CB  HIS A  52      12.287  14.414  10.823  1.00 88.79           C  
ATOM    855  HB2 HIS A  52      11.698  14.093   9.963  1.00 88.79           H  
ATOM    856  HB3 HIS A  52      11.646  15.019  11.464  1.00 88.79           H  
ATOM    857  O   HIS A  52      14.854  13.744  12.625  1.00 88.79           O  
ATOM    858  CG  HIS A  52      13.433  15.263  10.325  1.00 88.79           C  
ATOM    859  CD2 HIS A  52      13.577  16.615  10.478  1.00 88.79           C  
ATOM    860  HD2 HIS A  52      12.890  17.273  10.989  1.00 88.79           H  
ATOM    861  ND1 HIS A  52      14.570  14.808   9.693  1.00 88.79           N  
ATOM    862  HD1 HIS A  52      14.847  13.841   9.594  1.00 88.79           H  
ATOM    863  CE1 HIS A  52      15.360  15.865   9.444  1.00 88.79           C  
ATOM    864  HE1 HIS A  52      16.342  15.812   8.998  1.00 88.79           H  
ATOM    865  NE2 HIS A  52      14.787  16.995   9.891  1.00 88.79           N  
ATOM    866  N   MET A  53      13.121  13.745  14.006  1.00 86.60           N  
ATOM    867  H   MET A  53      12.119  13.683  14.111  1.00 86.60           H  
ATOM    868  CA  MET A  53      13.958  13.970  15.200  1.00 86.60           C  
ATOM    869  HA  MET A  53      14.621  14.816  15.021  1.00 86.60           H  
ATOM    870  C   MET A  53      14.891  12.778  15.460  1.00 86.60           C  
ATOM    871  CB  MET A  53      13.089  14.300  16.422  1.00 86.60           C  
ATOM    872  HB2 MET A  53      12.343  13.516  16.554  1.00 86.60           H  
ATOM    873  HB3 MET A  53      13.724  14.312  17.308  1.00 86.60           H  
ATOM    874  O   MET A  53      16.021  12.973  15.897  1.00 86.60           O  
ATOM    875  CG  MET A  53      12.380  15.662  16.329  1.00 86.60           C  
ATOM    876  HG2 MET A  53      11.740  15.689  15.447  1.00 86.60           H  
ATOM    877  HG3 MET A  53      11.735  15.750  17.204  1.00 86.60           H  
ATOM    878  SD  MET A  53      13.463  17.120  16.308  1.00 86.60           S  
ATOM    879  CE  MET A  53      13.671  17.398  14.528  1.00 86.60           C  
ATOM    880  HE1 MET A  53      14.550  18.023  14.372  1.00 86.60           H  
ATOM    881  HE2 MET A  53      13.812  16.457  13.997  1.00 86.60           H  
ATOM    882  HE3 MET A  53      12.789  17.898  14.126  1.00 86.60           H  
ATOM    883  N   ALA A  54      14.485  11.567  15.064  1.00 85.97           N  
ATOM    884  H   ALA A  54      13.524  11.455  14.774  1.00 85.97           H  
ATOM    885  CA  ALA A  54      15.375  10.409  14.982  1.00 85.97           C  
ATOM    886  HA  ALA A  54      15.790  10.222  15.972  1.00 85.97           H  
ATOM    887  C   ALA A  54      16.570  10.607  14.018  1.00 85.97           C  
ATOM    888  CB  ALA A  54      14.530   9.195  14.576  1.00 85.97           C  
ATOM    889  HB1 ALA A  54      14.108   9.346  13.583  1.00 85.97           H  
ATOM    890  HB2 ALA A  54      13.723   9.047  15.294  1.00 85.97           H  
ATOM    891  HB3 ALA A  54      15.156   8.302  14.564  1.00 85.97           H  
ATOM    892  O   ALA A  54      17.628  10.030  14.251  1.00 85.97           O  
ATOM    893  N   THR A  55      16.446  11.432  12.968  1.00 82.70           N  
ATOM    894  H   THR A  55      15.572  11.919  12.829  1.00 82.70           H  
ATOM    895  CA  THR A  55      17.550  11.792  12.051  1.00 82.70           C  
ATOM    896  HA  THR A  55      18.070  10.882  11.751  1.00 82.70           H  
ATOM    897  C   THR A  55      18.587  12.705  12.712  1.00 82.70           C  
ATOM    898  CB  THR A  55      17.033  12.509  10.783  1.00 82.70           C  
ATOM    899  HB  THR A  55      16.866  13.561  11.013  1.00 82.70           H  
ATOM    900  O   THR A  55      19.749  12.671  12.330  1.00 82.70           O  
ATOM    901  CG2 THR A  55      18.006  12.418   9.610  1.00 82.70           C  
ATOM    902 HG21 THR A  55      17.565  12.875   8.724  1.00 82.70           H  
ATOM    903 HG22 THR A  55      18.250  11.377   9.397  1.00 82.70           H  
ATOM    904 HG23 THR A  55      18.925  12.953   9.848  1.00 82.70           H  
ATOM    905  OG1 THR A  55      15.815  11.969  10.305  1.00 82.70           O  
ATOM    906  HG1 THR A  55      15.980  11.048  10.090  1.00 82.70           H  
ATOM    907  N   HIS A  56      18.192  13.493  13.719  1.00 84.24           N  
ATOM    908  H   HIS A  56      17.227  13.449  14.013  1.00 84.24           H  
ATOM    909  CA  HIS A  56      19.082  14.410  14.453  1.00 84.24           C  
ATOM    910  HA  HIS A  56      19.884  14.729  13.787  1.00 84.24           H  
ATOM    911  C   HIS A  56      19.790  13.757  15.650  1.00 84.24           C  
ATOM    912  CB  HIS A  56      18.303  15.671  14.858  1.00 84.24           C  
ATOM    913  HB2 HIS A  56      18.919  16.280  15.520  1.00 84.24           H  
ATOM    914  HB3 HIS A  56      17.400  15.392  15.401  1.00 84.24           H  
ATOM    915  O   HIS A  56      20.507  14.434  16.383  1.00 84.24           O  
ATOM    916  CG  HIS A  56      17.942  16.524  13.672  1.00 84.24           C  
ATOM    917  CD2 HIS A  56      16.760  16.503  12.994  1.00 84.24           C  
ATOM    918  HD2 HIS A  56      15.906  15.883  13.220  1.00 84.24           H  
ATOM    919  ND1 HIS A  56      18.821  17.382  13.016  1.00 84.24           N  
ATOM    920  CE1 HIS A  56      18.156  17.850  11.953  1.00 84.24           C  
ATOM    921  HE1 HIS A  56      18.587  18.505  11.210  1.00 84.24           H  
ATOM    922  NE2 HIS A  56      16.908  17.355  11.923  1.00 84.24           N  
ATOM    923  HE2 HIS A  56      16.231  17.514  11.191  1.00 84.24           H  
ATOM    924  N   SER A  57      19.603  12.450  15.865  1.00 82.49           N  
ATOM    925  H   SER A  57      19.050  11.931  15.199  1.00 82.49           H  
ATOM    926  CA  SER A  57      20.313  11.709  16.910  1.00 82.49           C  
ATOM    927  HA  SER A  57      20.553  12.406  17.713  1.00 82.49           H  
ATOM    928  C   SER A  57      21.599  11.068  16.369  1.00 82.49           C  
ATOM    929  CB  SER A  57      19.416  10.635  17.523  1.00 82.49           C  
ATOM    930  HB2 SER A  57      18.490  11.092  17.871  1.00 82.49           H  
ATOM    931  HB3 SER A  57      19.186   9.873  16.779  1.00 82.49           H  
ATOM    932  O   SER A  57      21.527  10.309  15.398  1.00 82.49           O  
ATOM    933  OG  SER A  57      20.097  10.052  18.619  1.00 82.49           O  
ATOM    934  HG  SER A  57      19.512   9.422  19.047  1.00 82.49           H  
ATOM    935  N   PRO A  58      22.764  11.260  17.020  1.00 74.50           N  
ATOM    936  CA  PRO A  58      23.978  10.505  16.704  1.00 74.50           C  
ATOM    937  HA  PRO A  58      24.162  10.524  15.629  1.00 74.50           H  
ATOM    938  C   PRO A  58      23.891   9.032  17.150  1.00 74.50           C  
ATOM    939  CB  PRO A  58      25.103  11.257  17.422  1.00 74.50           C  
ATOM    940  HB2 PRO A  58      25.935  10.607  17.691  1.00 74.50           H  
ATOM    941  HB3 PRO A  58      25.452  12.075  16.792  1.00 74.50           H  
ATOM    942  O   PRO A  58      24.748   8.224  16.797  1.00 74.50           O  
ATOM    943  CG  PRO A  58      24.406  11.830  18.656  1.00 74.50           C  
ATOM    944  HG2 PRO A  58      24.337  11.063  19.428  1.00 74.50           H  
ATOM    945  HG3 PRO A  58      24.918  12.714  19.037  1.00 74.50           H  
ATOM    946  CD  PRO A  58      23.008  12.165  18.138  1.00 74.50           C  
ATOM    947  HD2 PRO A  58      22.279  12.025  18.936  1.00 74.50           H  
ATOM    948  HD3 PRO A  58      22.982  13.195  17.780  1.00 74.50           H  
ATOM    949  N   GLN A  59      22.864   8.656  17.921  1.00 73.89           N  
ATOM    950  H   GLN A  59      22.153   9.339  18.140  1.00 73.89           H  
ATOM    951  CA  GLN A  59      22.656   7.289  18.397  1.00 73.89           C  
ATOM    952  HA  GLN A  59      23.622   6.866  18.674  1.00 73.89           H  
ATOM    953  C   GLN A  59      22.072   6.417  17.272  1.00 73.89           C  
ATOM    954  CB  GLN A  59      21.775   7.293  19.660  1.00 73.89           C  
ATOM    955  HB2 GLN A  59      21.663   6.266  20.007  1.00 73.89           H  
ATOM    956  HB3 GLN A  59      20.785   7.671  19.406  1.00 73.89           H  
ATOM    957  O   GLN A  59      20.857   6.245  17.158  1.00 73.89           O  
ATOM    958  CG  GLN A  59      22.362   8.123  20.816  1.00 73.89           C  
ATOM    959  HG2 GLN A  59      23.323   7.698  21.105  1.00 73.89           H  
ATOM    960  HG3 GLN A  59      22.525   9.152  20.495  1.00 73.89           H  
ATOM    961  CD  GLN A  59      21.447   8.162  22.039  1.00 73.89           C  
ATOM    962  NE2 GLN A  59      21.961   8.506  23.199  1.00 73.89           N  
ATOM    963 HE21 GLN A  59      21.319   8.519  23.978  1.00 73.89           H  
ATOM    964 HE22 GLN A  59      22.944   8.721  23.291  1.00 73.89           H  
ATOM    965  OE1 GLN A  59      20.255   7.909  21.980  1.00 73.89           O  
ATOM    966  N   LYS A  60      22.950   5.844  16.441  1.00 68.54           N  
ATOM    967  H   LYS A  60      23.916   6.123  16.540  1.00 68.54           H  
ATOM    968  CA  LYS A  60      22.605   4.917  15.346  1.00 68.54           C  
ATOM    969  HA  LYS A  60      21.721   5.304  14.838  1.00 68.54           H  
ATOM    970  C   LYS A  60      22.229   3.516  15.870  1.00 68.54           C  
ATOM    971  CB  LYS A  60      23.740   4.851  14.308  1.00 68.54           C  
ATOM    972  HB2 LYS A  60      24.579   4.310  14.746  1.00 68.54           H  
ATOM    973  HB3 LYS A  60      23.356   4.278  13.464  1.00 68.54           H  
ATOM    974  O   LYS A  60      22.901   2.530  15.578  1.00 68.54           O  
ATOM    975  CG  LYS A  60      24.270   6.190  13.765  1.00 68.54           C  
ATOM    976  HG2 LYS A  60      23.459   6.752  13.302  1.00 68.54           H  
ATOM    977  HG3 LYS A  60      24.691   6.775  14.582  1.00 68.54           H  
ATOM    978  CD  LYS A  60      25.374   5.923  12.727  1.00 68.54           C  
ATOM    979  HD2 LYS A  60      24.941   5.409  11.869  1.00 68.54           H  
ATOM    980  HD3 LYS A  60      26.131   5.279  13.175  1.00 68.54           H  
ATOM    981  CE  LYS A  60      26.041   7.222  12.258  1.00 68.54           C  
ATOM    982  HE2 LYS A  60      25.295   7.837  11.756  1.00 68.54           H  
ATOM    983  HE3 LYS A  60      26.391   7.769  13.134  1.00 68.54           H  
ATOM    984  NZ  LYS A  60      27.182   6.943  11.346  1.00 68.54           N  
ATOM    985  HZ1 LYS A  60      27.615   7.801  11.035  1.00 68.54           H  
ATOM    986  HZ2 LYS A  60      26.872   6.425  10.536  1.00 68.54           H  
ATOM    987  HZ3 LYS A  60      27.886   6.391  11.814  1.00 68.54           H  
ATOM    988  N   ILE A  61      21.176   3.446  16.690  1.00 79.19           N  
ATOM    989  H   ILE A  61      20.709   4.327  16.854  1.00 79.19           H  
ATOM    990  CA  ILE A  61      20.789   2.312  17.562  1.00 79.19           C  
ATOM    991  HA  ILE A  61      21.581   2.163  18.295  1.00 79.19           H  
ATOM    992  C   ILE A  61      20.641   0.959  16.832  1.00 79.19           C  
ATOM    993  CB  ILE A  61      19.496   2.718  18.327  1.00 79.19           C  
ATOM    994  HB  ILE A  61      18.799   3.137  17.602  1.00 79.19           H  
ATOM    995  O   ILE A  61      20.725  -0.093  17.464  1.00 79.19           O  
ATOM    996  CG1 ILE A  61      19.827   3.800  19.384  1.00 79.19           C  
ATOM    997 HG12 ILE A  61      20.583   4.481  18.992  1.00 79.19           H  
ATOM    998 HG13 ILE A  61      20.255   3.329  20.269  1.00 79.19           H  
ATOM    999  CG2 ILE A  61      18.779   1.553  19.035  1.00 79.19           C  
ATOM   1000 HG21 ILE A  61      19.464   1.052  19.720  1.00 79.19           H  
ATOM   1001 HG22 ILE A  61      18.417   0.832  18.302  1.00 79.19           H  
ATOM   1002 HG23 ILE A  61      17.915   1.913  19.593  1.00 79.19           H  
ATOM   1003  CD1 ILE A  61      18.623   4.655  19.801  1.00 79.19           C  
ATOM   1004 HD11 ILE A  61      18.955   5.427  20.494  1.00 79.19           H  
ATOM   1005 HD12 ILE A  61      18.188   5.134  18.924  1.00 79.19           H  
ATOM   1006 HD13 ILE A  61      17.867   4.045  20.296  1.00 79.19           H  
ATOM   1007  N   HIS A  62      20.438   0.947  15.515  1.00 87.30           N  
ATOM   1008  H   HIS A  62      20.424   1.828  15.020  1.00 87.30           H  
ATOM   1009  CA  HIS A  62      20.252  -0.272  14.731  1.00 87.30           C  
ATOM   1010  HA  HIS A  62      20.172  -1.129  15.400  1.00 87.30           H  
ATOM   1011  C   HIS A  62      21.465  -0.553  13.829  1.00 87.30           C  
ATOM   1012  CB  HIS A  62      18.912  -0.165  13.991  1.00 87.30           C  
ATOM   1013  HB2 HIS A  62      18.732  -1.084  13.434  1.00 87.30           H  
ATOM   1014  HB3 HIS A  62      18.955   0.655  13.274  1.00 87.30           H  
ATOM   1015  O   HIS A  62      21.463  -0.222  12.644  1.00 87.30           O  
ATOM   1016  CG  HIS A  62      17.742   0.052  14.917  1.00 87.30           C  
ATOM   1017  CD2 HIS A  62      16.879   1.110  14.889  1.00 87.30           C  
ATOM   1018  HD2 HIS A  62      16.932   1.942  14.202  1.00 87.30           H  
ATOM   1019  ND1 HIS A  62      17.389  -0.729  15.994  1.00 87.30           N  
ATOM   1020  HD1 HIS A  62      17.933  -1.492  16.370  1.00 87.30           H  
ATOM   1021  CE1 HIS A  62      16.321  -0.163  16.581  1.00 87.30           C  
ATOM   1022  HE1 HIS A  62      15.850  -0.521  17.485  1.00 87.30           H  
ATOM   1023  NE2 HIS A  62      15.948   0.944  15.919  1.00 87.30           N  
ATOM   1024  N   GLN A  63      22.504  -1.175  14.392  1.00 90.00           N  
ATOM   1025  H   GLN A  63      22.459  -1.375  15.381  1.00 90.00           H  
ATOM   1026  CA  GLN A  63      23.648  -1.716  13.647  1.00 90.00           C  
ATOM   1027  HA  GLN A  63      23.945  -0.991  12.889  1.00 90.00           H  
ATOM   1028  C   GLN A  63      23.289  -3.022  12.916  1.00 90.00           C  
ATOM   1029  CB  GLN A  63      24.834  -1.898  14.613  1.00 90.00           C  
ATOM   1030  HB2 GLN A  63      24.554  -2.587  15.410  1.00 90.00           H  
ATOM   1031  HB3 GLN A  63      25.054  -0.932  15.067  1.00 90.00           H  
ATOM   1032  O   GLN A  63      22.479  -3.812  13.401  1.00 90.00           O  
ATOM   1033  CG  GLN A  63      26.100  -2.434  13.918  1.00 90.00           C  
ATOM   1034  HG2 GLN A  63      26.255  -1.912  12.974  1.00 90.00           H  
ATOM   1035  HG3 GLN A  63      25.960  -3.493  13.701  1.00 90.00           H  
ATOM   1036  CD  GLN A  63      27.374  -2.294  14.747  1.00 90.00           C  
ATOM   1037  NE2 GLN A  63      28.468  -2.864  14.294  1.00 90.00           N  
ATOM   1038 HE21 GLN A  63      29.298  -2.743  14.856  1.00 90.00           H  
ATOM   1039 HE22 GLN A  63      28.447  -3.430  13.458  1.00 90.00           H  
ATOM   1040  OE1 GLN A  63      27.420  -1.669  15.792  1.00 90.00           O  
ATOM   1041  N   CYS A  64      23.907  -3.268  11.758  1.00 92.14           N  
ATOM   1042  H   CYS A  64      24.527  -2.568  11.375  1.00 92.14           H  
ATOM   1043  CA  CYS A  64      23.791  -4.531  11.034  1.00 92.14           C  
ATOM   1044  HA  CYS A  64      22.781  -4.914  11.178  1.00 92.14           H  
ATOM   1045  C   CYS A  64      24.757  -5.604  11.567  1.00 92.14           C  
ATOM   1046  CB  CYS A  64      23.983  -4.245   9.541  1.00 92.14           C  
ATOM   1047  HB2 CYS A  64      25.029  -4.006   9.346  1.00 92.14           H  
ATOM   1048  HB3 CYS A  64      23.385  -3.376   9.268  1.00 92.14           H  
ATOM   1049  O   CYS A  64      25.916  -5.337  11.866  1.00 92.14           O  
ATOM   1050  SG  CYS A  64      23.470  -5.658   8.523  1.00 92.14           S  
ATOM   1051  HG  CYS A  64      24.161  -6.630   9.124  1.00 92.14           H  
ATOM   1052  N   THR A  65      24.297  -6.854  11.608  1.00 90.81           N  
ATOM   1053  H   THR A  65      23.333  -7.032  11.365  1.00 90.81           H  
ATOM   1054  CA  THR A  65      25.051  -8.039  12.066  1.00 90.81           C  
ATOM   1055  HA  THR A  65      25.576  -7.790  12.988  1.00 90.81           H  
ATOM   1056  C   THR A  65      26.123  -8.540  11.089  1.00 90.81           C  
ATOM   1057  CB  THR A  65      24.060  -9.183  12.360  1.00 90.81           C  
ATOM   1058  HB  THR A  65      24.567 -10.147  12.362  1.00 90.81           H  
ATOM   1059  O   THR A  65      26.828  -9.496  11.401  1.00 90.81           O  
ATOM   1060  CG2 THR A  65      23.388  -8.984  13.717  1.00 90.81           C  
ATOM   1061 HG21 THR A  65      22.855  -8.033  13.742  1.00 90.81           H  
ATOM   1062 HG22 THR A  65      24.141  -8.998  14.506  1.00 90.81           H  
ATOM   1063 HG23 THR A  65      22.682  -9.795  13.892  1.00 90.81           H  
ATOM   1064  OG1 THR A  65      23.021  -9.186  11.400  1.00 90.81           O  
ATOM   1065  HG1 THR A  65      23.149  -9.932  10.809  1.00 90.81           H  
ATOM   1066  N   HIS A  66      26.238  -7.928   9.906  1.00 86.34           N  
ATOM   1067  H   HIS A  66      25.658  -7.116   9.750  1.00 86.34           H  
ATOM   1068  CA  HIS A  66      27.032  -8.438   8.775  1.00 86.34           C  
ATOM   1069  HA  HIS A  66      27.722  -9.197   9.142  1.00 86.34           H  
ATOM   1070  C   HIS A  66      27.919  -7.367   8.103  1.00 86.34           C  
ATOM   1071  CB  HIS A  66      26.076  -9.122   7.779  1.00 86.34           C  
ATOM   1072  HB2 HIS A  66      26.656  -9.601   6.991  1.00 86.34           H  
ATOM   1073  HB3 HIS A  66      25.446  -8.359   7.322  1.00 86.34           H  
ATOM   1074  O   HIS A  66      28.635  -7.674   7.156  1.00 86.34           O  
ATOM   1075  CG  HIS A  66      25.180 -10.157   8.422  1.00 86.34           C  
ATOM   1076  CD2 HIS A  66      23.814 -10.122   8.483  1.00 86.34           C  
ATOM   1077  HD2 HIS A  66      23.179  -9.382   8.018  1.00 86.34           H  
ATOM   1078  ND1 HIS A  66      25.589 -11.226   9.189  1.00 86.34           N  
ATOM   1079  HD1 HIS A  66      26.546 -11.472   9.397  1.00 86.34           H  
ATOM   1080  CE1 HIS A  66      24.500 -11.813   9.709  1.00 86.34           C  
ATOM   1081  HE1 HIS A  66      24.511 -12.666  10.370  1.00 86.34           H  
ATOM   1082  NE2 HIS A  66      23.393 -11.153   9.333  1.00 86.34           N  
ATOM   1083  N   CYS A  67      27.869  -6.118   8.585  1.00 90.12           N  
ATOM   1084  H   CYS A  67      27.268  -5.954   9.380  1.00 90.12           H  
ATOM   1085  CA  CYS A  67      28.803  -5.018   8.295  1.00 90.12           C  
ATOM   1086  HA  CYS A  67      29.823  -5.330   8.523  1.00 90.12           H  
ATOM   1087  C   CYS A  67      28.461  -3.811   9.193  1.00 90.12           C  
ATOM   1088  CB  CYS A  67      28.738  -4.603   6.814  1.00 90.12           C  
ATOM   1089  HB2 CYS A  67      29.047  -5.440   6.187  1.00 90.12           H  
ATOM   1090  HB3 CYS A  67      29.446  -3.791   6.648  1.00 90.12           H  
ATOM   1091  O   CYS A  67      27.346  -3.712   9.696  1.00 90.12           O  
ATOM   1092  SG  CYS A  67      27.062  -4.073   6.353  1.00 90.12           S  
ATOM   1093  HG  CYS A  67      26.588  -4.021   7.601  1.00 90.12           H  
ATOM   1094  N   GLU A  68      29.361  -2.842   9.318  1.00 88.86           N  
ATOM   1095  H   GLU A  68      30.258  -3.033   8.895  1.00 88.86           H  
ATOM   1096  CA  GLU A  68      29.301  -1.673  10.223  1.00 88.86           C  
ATOM   1097  HA  GLU A  68      29.125  -2.044  11.232  1.00 88.86           H  
ATOM   1098  C   GLU A  68      28.165  -0.666   9.917  1.00 88.86           C  
ATOM   1099  CB  GLU A  68      30.657  -0.930  10.232  1.00 88.86           C  
ATOM   1100  HB2 GLU A  68      30.655  -0.257  11.089  1.00 88.86           H  
ATOM   1101  HB3 GLU A  68      30.729  -0.313   9.336  1.00 88.86           H  
ATOM   1102  O   GLU A  68      28.006   0.357  10.594  1.00 88.86           O  
ATOM   1103  CG  GLU A  68      31.920  -1.809  10.331  1.00 88.86           C  
ATOM   1104  HG2 GLU A  68      31.753  -2.600  11.063  1.00 88.86           H  
ATOM   1105  HG3 GLU A  68      32.742  -1.192  10.692  1.00 88.86           H  
ATOM   1106  CD  GLU A  68      32.300  -2.400   8.964  1.00 88.86           C  
ATOM   1107  OE1 GLU A  68      31.909  -3.565   8.712  1.00 88.86           O  
ATOM   1108  OE2 GLU A  68      32.826  -1.644   8.124  1.00 88.86           O  
ATOM   1109  N   LYS A  69      27.351  -0.936   8.890  1.00 86.46           N  
ATOM   1110  H   LYS A  69      27.481  -1.833   8.445  1.00 86.46           H  
ATOM   1111  CA  LYS A  69      26.246  -0.075   8.452  1.00 86.46           C  
ATOM   1112  HA  LYS A  69      26.659   0.923   8.306  1.00 86.46           H  
ATOM   1113  C   LYS A  69      25.193   0.037   9.558  1.00 86.46           C  
ATOM   1114  CB  LYS A  69      25.687  -0.557   7.103  1.00 86.46           C  
ATOM   1115  HB2 LYS A  69      24.821   0.048   6.834  1.00 86.46           H  
ATOM   1116  HB3 LYS A  69      25.379  -1.599   7.184  1.00 86.46           H  
ATOM   1117  O   LYS A  69      24.697  -0.957  10.092  1.00 86.46           O  
ATOM   1118  CG  LYS A  69      26.765  -0.403   6.014  1.00 86.46           C  
ATOM   1119  HG2 LYS A  69      27.646  -0.977   6.300  1.00 86.46           H  
ATOM   1120  HG3 LYS A  69      27.051   0.647   5.945  1.00 86.46           H  
ATOM   1121  CD  LYS A  69      26.321  -0.884   4.629  1.00 86.46           C  
ATOM   1122  HD2 LYS A  69      25.502  -0.265   4.265  1.00 86.46           H  
ATOM   1123  HD3 LYS A  69      25.993  -1.921   4.700  1.00 86.46           H  
ATOM   1124  CE  LYS A  69      27.533  -0.786   3.693  1.00 86.46           C  
ATOM   1125  HE2 LYS A  69      27.801   0.264   3.570  1.00 86.46           H  
ATOM   1126  HE3 LYS A  69      28.375  -1.282   4.176  1.00 86.46           H  
ATOM   1127  NZ  LYS A  69      27.280  -1.418   2.376  1.00 86.46           N  
ATOM   1128  HZ1 LYS A  69      28.109  -1.360   1.802  1.00 86.46           H  
ATOM   1129  HZ2 LYS A  69      26.518  -0.959   1.898  1.00 86.46           H  
ATOM   1130  HZ3 LYS A  69      27.056  -2.395   2.502  1.00 86.46           H  
ATOM   1131  N   THR A  70      24.893   1.280   9.916  1.00 88.28           N  
ATOM   1132  H   THR A  70      25.342   2.029   9.410  1.00 88.28           H  
ATOM   1133  CA  THR A  70      24.291   1.673  11.195  1.00 88.28           C  
ATOM   1134  HA  THR A  70      23.864   0.797  11.683  1.00 88.28           H  
ATOM   1135  C   THR A  70      23.151   2.665  10.966  1.00 88.28           C  
ATOM   1136  CB  THR A  70      25.367   2.278  12.125  1.00 88.28           C  
ATOM   1137  HB  THR A  70      24.920   3.083  12.708  1.00 88.28           H  
ATOM   1138  O   THR A  70      23.321   3.659  10.262  1.00 88.28           O  
ATOM   1139  CG2 THR A  70      25.912   1.257  13.113  1.00 88.28           C  
ATOM   1140 HG21 THR A  70      26.267   0.372  12.584  1.00 88.28           H  
ATOM   1141 HG22 THR A  70      25.121   0.983  13.810  1.00 88.28           H  
ATOM   1142 HG23 THR A  70      26.734   1.692  13.681  1.00 88.28           H  
ATOM   1143  OG1 THR A  70      26.481   2.806  11.427  1.00 88.28           O  
ATOM   1144  HG1 THR A  70      27.076   2.071  11.262  1.00 88.28           H  
ATOM   1145  N   PHE A  71      21.976   2.383  11.538  1.00 87.86           N  
ATOM   1146  H   PHE A  71      21.914   1.554  12.111  1.00 87.86           H  
ATOM   1147  CA  PHE A  71      20.703   3.005  11.156  1.00 87.86           C  
ATOM   1148  HA  PHE A  71      20.907   3.846  10.494  1.00 87.86           H  
ATOM   1149  C   PHE A  71      19.908   3.544  12.357  1.00 87.86           C  
ATOM   1150  CB  PHE A  71      19.850   1.981  10.378  1.00 87.86           C  
ATOM   1151  HB2 PHE A  71      18.912   2.455  10.088  1.00 87.86           H  
ATOM   1152  HB3 PHE A  71      19.595   1.156  11.043  1.00 87.86           H  
ATOM   1153  O   PHE A  71      19.986   3.023  13.470  1.00 87.86           O  
ATOM   1154  CG  PHE A  71      20.500   1.401   9.132  1.00 87.86           C  
ATOM   1155  CD1 PHE A  71      20.272   1.982   7.870  1.00 87.86           C  
ATOM   1156  HD1 PHE A  71      19.635   2.850   7.778  1.00 87.86           H  
ATOM   1157  CD2 PHE A  71      21.343   0.277   9.233  1.00 87.86           C  
ATOM   1158  HD2 PHE A  71      21.532  -0.181  10.193  1.00 87.86           H  
ATOM   1159  CE1 PHE A  71      20.883   1.445   6.722  1.00 87.86           C  
ATOM   1160  HE1 PHE A  71      20.710   1.895   5.756  1.00 87.86           H  
ATOM   1161  CE2 PHE A  71      21.975  -0.241   8.093  1.00 87.86           C  
ATOM   1162  HE2 PHE A  71      22.655  -1.074   8.197  1.00 87.86           H  
ATOM   1163  CZ  PHE A  71      21.741   0.336   6.834  1.00 87.86           C  
ATOM   1164  HZ  PHE A  71      22.224  -0.066   5.956  1.00 87.86           H  
ATOM   1165  N   ASN A  72      19.061   4.548  12.102  1.00 87.60           N  
ATOM   1166  H   ASN A  72      19.128   4.990  11.196  1.00 87.60           H  
ATOM   1167  CA  ASN A  72      18.258   5.229  13.128  1.00 87.60           C  
ATOM   1168  HA  ASN A  72      18.666   4.977  14.107  1.00 87.60           H  
ATOM   1169  C   ASN A  72      16.778   4.771  13.175  1.00 87.60           C  
ATOM   1170  CB  ASN A  72      18.412   6.761  12.975  1.00 87.60           C  
ATOM   1171  HB2 ASN A  72      17.735   7.245  13.678  1.00 87.60           H  
ATOM   1172  HB3 ASN A  72      18.123   7.074  11.972  1.00 87.60           H  
ATOM   1173  O   ASN A  72      16.009   5.294  13.977  1.00 87.60           O  
ATOM   1174  CG  ASN A  72      19.819   7.284  13.255  1.00 87.60           C  
ATOM   1175  ND2 ASN A  72      19.928   8.465  13.810  1.00 87.60           N  
ATOM   1176 HD21 ASN A  72      20.841   8.822  14.052  1.00 87.60           H  
ATOM   1177 HD22 ASN A  72      19.108   9.008  14.041  1.00 87.60           H  
ATOM   1178  OD1 ASN A  72      20.818   6.653  12.955  1.00 87.60           O  
ATOM   1179  N   ARG A  73      16.353   3.801  12.342  1.00 87.08           N  
ATOM   1180  H   ARG A  73      17.034   3.396  11.716  1.00 87.08           H  
ATOM   1181  CA  ARG A  73      15.026   3.139  12.422  1.00 87.08           C  
ATOM   1182  HA  ARG A  73      14.665   3.236  13.446  1.00 87.08           H  
ATOM   1183  C   ARG A  73      15.123   1.631  12.124  1.00 87.08           C  
ATOM   1184  CB  ARG A  73      13.981   3.803  11.493  1.00 87.08           C  
ATOM   1185  HB2 ARG A  73      13.056   3.234  11.581  1.00 87.08           H  
ATOM   1186  HB3 ARG A  73      14.323   3.725  10.461  1.00 87.08           H  
ATOM   1187  O   ARG A  73      15.911   1.209  11.276  1.00 87.08           O  
ATOM   1188  CG  ARG A  73      13.637   5.271  11.811  1.00 87.08           C  
ATOM   1189  HG2 ARG A  73      13.176   5.320  12.798  1.00 87.08           H  
ATOM   1190  HG3 ARG A  73      14.556   5.856  11.835  1.00 87.08           H  
ATOM   1191  CD  ARG A  73      12.705   5.944  10.784  1.00 87.08           C  
ATOM   1192  HD2 ARG A  73      12.526   6.967  11.115  1.00 87.08           H  
ATOM   1193  HD3 ARG A  73      13.234   6.010   9.833  1.00 87.08           H  
ATOM   1194  NE  ARG A  73      11.396   5.262  10.608  1.00 87.08           N  
ATOM   1195  HE  ARG A  73      10.757   5.241  11.391  1.00 87.08           H  
ATOM   1196  NH1 ARG A  73      11.752   4.431   8.494  1.00 87.08           N  
ATOM   1197 HH11 ARG A  73      12.705   4.766   8.488  1.00 87.08           H  
ATOM   1198 HH12 ARG A  73      11.563   3.585   7.976  1.00 87.08           H  
ATOM   1199  NH2 ARG A  73       9.858   3.963   9.472  1.00 87.08           N  
ATOM   1200 HH21 ARG A  73       9.754   3.298   8.719  1.00 87.08           H  
ATOM   1201 HH22 ARG A  73       9.072   4.085  10.093  1.00 87.08           H  
ATOM   1202  CZ  ARG A  73      11.010   4.568   9.548  1.00 87.08           C  
ATOM   1203  N   LYS A  74      14.323   0.821  12.834  1.00 85.27           N  
ATOM   1204  H   LYS A  74      13.744   1.266  13.531  1.00 85.27           H  
ATOM   1205  CA  LYS A  74      14.351  -0.663  12.824  1.00 85.27           C  
ATOM   1206  HA  LYS A  74      15.373  -0.988  13.016  1.00 85.27           H  
ATOM   1207  C   LYS A  74      13.942  -1.277  11.475  1.00 85.27           C  
ATOM   1208  CB  LYS A  74      13.453  -1.161  13.983  1.00 85.27           C  
ATOM   1209  HB2 LYS A  74      13.740  -0.627  14.889  1.00 85.27           H  
ATOM   1210  HB3 LYS A  74      12.419  -0.902  13.758  1.00 85.27           H  
ATOM   1211  O   LYS A  74      14.411  -2.355  11.116  1.00 85.27           O  
ATOM   1212  CG  LYS A  74      13.532  -2.673  14.286  1.00 85.27           C  
ATOM   1213  HG2 LYS A  74      13.221  -3.236  13.406  1.00 85.27           H  
ATOM   1214  HG3 LYS A  74      14.564  -2.934  14.523  1.00 85.27           H  
ATOM   1215  CD  LYS A  74      12.622  -3.061  15.473  1.00 85.27           C  
ATOM   1216  HD2 LYS A  74      12.936  -2.504  16.356  1.00 85.27           H  
ATOM   1217  HD3 LYS A  74      11.597  -2.778  15.232  1.00 85.27           H  
ATOM   1218  CE  LYS A  74      12.671  -4.570  15.781  1.00 85.27           C  
ATOM   1219  HE2 LYS A  74      12.422  -5.116  14.870  1.00 85.27           H  
ATOM   1220  HE3 LYS A  74      13.692  -4.836  16.052  1.00 85.27           H  
ATOM   1221  NZ  LYS A  74      11.737  -4.973  16.873  1.00 85.27           N  
ATOM   1222  HZ1 LYS A  74      11.955  -4.507  17.742  1.00 85.27           H  
ATOM   1223  HZ2 LYS A  74      11.784  -5.967  17.050  1.00 85.27           H  
ATOM   1224  HZ3 LYS A  74      10.776  -4.766  16.642  1.00 85.27           H  
ATOM   1225  N   ASP A  75      13.095  -0.594  10.711  1.00 83.88           N  
ATOM   1226  H   ASP A  75      12.821   0.334  11.001  1.00 83.88           H  
ATOM   1227  CA  ASP A  75      12.663  -0.992   9.366  1.00 83.88           C  
ATOM   1228  HA  ASP A  75      12.421  -2.054   9.380  1.00 83.88           H  
ATOM   1229  C   ASP A  75      13.759  -0.780   8.311  1.00 83.88           C  
ATOM   1230  CB  ASP A  75      11.385  -0.227   8.983  1.00 83.88           C  
ATOM   1231  HB2 ASP A  75      10.629  -0.381   9.753  1.00 83.88           H  
ATOM   1232  HB3 ASP A  75      11.004  -0.639   8.048  1.00 83.88           H  
ATOM   1233  O   ASP A  75      13.940  -1.648   7.460  1.00 83.88           O  
ATOM   1234  CG  ASP A  75      11.630   1.273   8.809  1.00 83.88           C  
ATOM   1235  OD1 ASP A  75      12.411   1.832   9.613  1.00 83.88           O  
ATOM   1236  OD2 ASP A  75      11.071   1.879   7.869  1.00 83.88           O  
ATOM   1237  N   HIS A  76      14.538   0.306   8.384  1.00 86.35           N  
ATOM   1238  H   HIS A  76      14.278   1.033   9.036  1.00 86.35           H  
ATOM   1239  CA  HIS A  76      15.712   0.496   7.526  1.00 86.35           C  
ATOM   1240  HA  HIS A  76      15.396   0.446   6.484  1.00 86.35           H  
ATOM   1241  C   HIS A  76      16.729  -0.632   7.739  1.00 86.35           C  
ATOM   1242  CB  HIS A  76      16.357   1.870   7.768  1.00 86.35           C  
ATOM   1243  HB2 HIS A  76      16.669   1.939   8.810  1.00 86.35           H  
ATOM   1244  HB3 HIS A  76      17.252   1.942   7.150  1.00 86.35           H  
ATOM   1245  O   HIS A  76      17.215  -1.200   6.762  1.00 86.35           O  
ATOM   1246  CG  HIS A  76      15.477   3.053   7.441  1.00 86.35           C  
ATOM   1247  CD2 HIS A  76      15.430   4.236   8.128  1.00 86.35           C  
ATOM   1248  HD2 HIS A  76      16.012   4.479   9.005  1.00 86.35           H  
ATOM   1249  ND1 HIS A  76      14.613   3.177   6.375  1.00 86.35           N  
ATOM   1250  HD1 HIS A  76      14.422   2.479   5.671  1.00 86.35           H  
ATOM   1251  CE1 HIS A  76      14.057   4.399   6.426  1.00 86.35           C  
ATOM   1252  HE1 HIS A  76      13.334   4.779   5.719  1.00 86.35           H  
ATOM   1253  NE2 HIS A  76      14.499   5.072   7.504  1.00 86.35           N  
ATOM   1254  N   LEU A  77      16.962  -1.046   8.994  1.00 90.38           N  
ATOM   1255  H   LEU A  77      16.555  -0.530   9.761  1.00 90.38           H  
ATOM   1256  CA  LEU A  77      17.779  -2.229   9.275  1.00 90.38           C  
ATOM   1257  HA  LEU A  77      18.720  -2.095   8.743  1.00 90.38           H  
ATOM   1258  C   LEU A  77      17.142  -3.516   8.719  1.00 90.38           C  
ATOM   1259  CB  LEU A  77      18.108  -2.328  10.777  1.00 90.38           C  
ATOM   1260  HB2 LEU A  77      17.178  -2.329  11.345  1.00 90.38           H  
ATOM   1261  HB3 LEU A  77      18.689  -1.452  11.064  1.00 90.38           H  
ATOM   1262  O   LEU A  77      17.845  -4.270   8.056  1.00 90.38           O  
ATOM   1263  CG  LEU A  77      18.906  -3.602  11.134  1.00 90.38           C  
ATOM   1264  HG  LEU A  77      18.317  -4.477  10.857  1.00 90.38           H  
ATOM   1265  CD1 LEU A  77      20.259  -3.678  10.427  1.00 90.38           C  
ATOM   1266 HD11 LEU A  77      20.739  -4.616  10.704  1.00 90.38           H  
ATOM   1267 HD12 LEU A  77      20.139  -3.678   9.344  1.00 90.38           H  
ATOM   1268 HD13 LEU A  77      20.891  -2.841  10.726  1.00 90.38           H  
ATOM   1269  CD2 LEU A  77      19.164  -3.696  12.635  1.00 90.38           C  
ATOM   1270 HD21 LEU A  77      19.873  -2.927  12.941  1.00 90.38           H  
ATOM   1271 HD22 LEU A  77      18.230  -3.592  13.188  1.00 90.38           H  
ATOM   1272 HD23 LEU A  77      19.605  -4.665  12.867  1.00 90.38           H  
ATOM   1273  N   LYS A  78      15.833  -3.769   8.899  1.00 87.25           N  
ATOM   1274  H   LYS A  78      15.294  -3.143   9.479  1.00 87.25           H  
ATOM   1275  CA  LYS A  78      15.181  -4.956   8.294  1.00 87.25           C  
ATOM   1276  HA  LYS A  78      15.734  -5.835   8.623  1.00 87.25           H  
ATOM   1277  C   LYS A  78      15.311  -4.964   6.760  1.00 87.25           C  
ATOM   1278  CB  LYS A  78      13.722  -5.115   8.787  1.00 87.25           C  
ATOM   1279  HB2 LYS A  78      13.158  -4.213   8.548  1.00 87.25           H  
ATOM   1280  HB3 LYS A  78      13.733  -5.240   9.870  1.00 87.25           H  
ATOM   1281  O   LYS A  78      15.527  -6.027   6.188  1.00 87.25           O  
ATOM   1282  CG  LYS A  78      13.018  -6.332   8.140  1.00 87.25           C  
ATOM   1283  HG2 LYS A  78      13.680  -7.197   8.185  1.00 87.25           H  
ATOM   1284  HG3 LYS A  78      12.861  -6.098   7.087  1.00 87.25           H  
ATOM   1285  CD  LYS A  78      11.645  -6.728   8.727  1.00 87.25           C  
ATOM   1286  HD2 LYS A  78      11.113  -5.837   9.062  1.00 87.25           H  
ATOM   1287  HD3 LYS A  78      11.069  -7.180   7.920  1.00 87.25           H  
ATOM   1288  CE  LYS A  78      11.751  -7.755   9.872  1.00 87.25           C  
ATOM   1289  HE2 LYS A  78      12.464  -8.524   9.573  1.00 87.25           H  
ATOM   1290  HE3 LYS A  78      12.158  -7.260  10.754  1.00 87.25           H  
ATOM   1291  NZ  LYS A  78      10.445  -8.405  10.194  1.00 87.25           N  
ATOM   1292  HZ1 LYS A  78       9.752  -7.736  10.496  1.00 87.25           H  
ATOM   1293  HZ2 LYS A  78      10.551  -9.090  10.929  1.00 87.25           H  
ATOM   1294  HZ3 LYS A  78      10.074  -8.901   9.396  1.00 87.25           H  
ATOM   1295  N   ASN A  79      15.251  -3.806   6.097  1.00 85.38           N  
ATOM   1296  H   ASN A  79      15.071  -2.965   6.627  1.00 85.38           H  
ATOM   1297  CA  ASN A  79      15.466  -3.698   4.649  1.00 85.38           C  
ATOM   1298  HA  ASN A  79      14.924  -4.505   4.157  1.00 85.38           H  
ATOM   1299  C   ASN A  79      16.944  -3.877   4.240  1.00 85.38           C  
ATOM   1300  CB  ASN A  79      14.873  -2.379   4.126  1.00 85.38           C  
ATOM   1301  HB2 ASN A  79      15.161  -1.548   4.770  1.00 85.38           H  
ATOM   1302  HB3 ASN A  79      15.269  -2.187   3.128  1.00 85.38           H  
ATOM   1303  O   ASN A  79      17.201  -4.418   3.170  1.00 85.38           O  
ATOM   1304  CG  ASN A  79      13.361  -2.442   3.994  1.00 85.38           C  
ATOM   1305  ND2 ASN A  79      12.625  -2.091   5.020  1.00 85.38           N  
ATOM   1306 HD21 ASN A  79      11.624  -2.107   4.887  1.00 85.38           H  
ATOM   1307 HD22 ASN A  79      13.064  -1.818   5.888  1.00 85.38           H  
ATOM   1308  OD1 ASN A  79      12.814  -2.827   2.978  1.00 85.38           O  
ATOM   1309  N   HIS A  80      17.914  -3.494   5.079  1.00 85.59           N  
ATOM   1310  H   HIS A  80      17.669  -2.993   5.921  1.00 85.59           H  
ATOM   1311  CA  HIS A  80      19.334  -3.740   4.799  1.00 85.59           C  
ATOM   1312  HA  HIS A  80      19.493  -3.593   3.731  1.00 85.59           H  
ATOM   1313  C   HIS A  80      19.775  -5.180   5.111  1.00 85.59           C  
ATOM   1314  CB  HIS A  80      20.215  -2.722   5.528  1.00 85.59           C  
ATOM   1315  HB2 HIS A  80      19.936  -1.715   5.219  1.00 85.59           H  
ATOM   1316  HB3 HIS A  80      20.053  -2.809   6.603  1.00 85.59           H  
ATOM   1317  O   HIS A  80      20.523  -5.762   4.328  1.00 85.59           O  
ATOM   1318  CG  HIS A  80      21.681  -2.937   5.229  1.00 85.59           C  
ATOM   1319  CD2 HIS A  80      22.682  -3.072   6.152  1.00 85.59           C  
ATOM   1320  HD2 HIS A  80      22.562  -3.006   7.223  1.00 85.59           H  
ATOM   1321  ND1 HIS A  80      22.234  -3.228   3.999  1.00 85.59           N  
ATOM   1322  HD1 HIS A  80      21.730  -3.439   3.149  1.00 85.59           H  
ATOM   1323  CE1 HIS A  80      23.522  -3.542   4.184  1.00 85.59           C  
ATOM   1324  HE1 HIS A  80      24.178  -3.921   3.414  1.00 85.59           H  
ATOM   1325  NE2 HIS A  80      23.854  -3.425   5.478  1.00 85.59           N  
ATOM   1326  N   LEU A  81      19.264  -5.806   6.176  1.00 85.86           N  
ATOM   1327  H   LEU A  81      18.689  -5.278   6.816  1.00 85.86           H  
ATOM   1328  CA  LEU A  81      19.393  -7.256   6.383  1.00 85.86           C  
ATOM   1329  HA  LEU A  81      20.448  -7.518   6.467  1.00 85.86           H  
ATOM   1330  C   LEU A  81      18.854  -8.008   5.158  1.00 85.86           C  
ATOM   1331  CB  LEU A  81      18.660  -7.672   7.671  1.00 85.86           C  
ATOM   1332  HB2 LEU A  81      17.643  -7.282   7.633  1.00 85.86           H  
ATOM   1333  HB3 LEU A  81      18.596  -8.759   7.701  1.00 85.86           H  
ATOM   1334  O   LEU A  81      19.535  -8.877   4.627  1.00 85.86           O  
ATOM   1335  CG  LEU A  81      19.342  -7.189   8.965  1.00 85.86           C  
ATOM   1336  HG  LEU A  81      19.537  -6.118   8.900  1.00 85.86           H  
ATOM   1337  CD1 LEU A  81      18.421  -7.436  10.161  1.00 85.86           C  
ATOM   1338 HD11 LEU A  81      18.208  -8.501  10.247  1.00 85.86           H  
ATOM   1339 HD12 LEU A  81      18.909  -7.095  11.074  1.00 85.86           H  
ATOM   1340 HD13 LEU A  81      17.490  -6.884  10.028  1.00 85.86           H  
ATOM   1341  CD2 LEU A  81      20.665  -7.907   9.232  1.00 85.86           C  
ATOM   1342 HD21 LEU A  81      20.504  -8.982   9.302  1.00 85.86           H  
ATOM   1343 HD22 LEU A  81      21.096  -7.553  10.168  1.00 85.86           H  
ATOM   1344 HD23 LEU A  81      21.373  -7.707   8.428  1.00 85.86           H  
ATOM   1345  N   GLN A  82      17.745  -7.524   4.587  1.00 82.85           N  
ATOM   1346  H   GLN A  82      17.223  -6.820   5.091  1.00 82.85           H  
ATOM   1347  CA  GLN A  82      17.209  -7.981   3.304  1.00 82.85           C  
ATOM   1348  HA  GLN A  82      17.184  -9.068   3.376  1.00 82.85           H  
ATOM   1349  C   GLN A  82      18.080  -7.710   2.051  1.00 82.85           C  
ATOM   1350  CB  GLN A  82      15.763  -7.477   3.142  1.00 82.85           C  
ATOM   1351  HB2 GLN A  82      15.670  -6.462   3.529  1.00 82.85           H  
ATOM   1352  HB3 GLN A  82      15.521  -7.417   2.081  1.00 82.85           H  
ATOM   1353  O   GLN A  82      17.640  -8.008   0.935  1.00 82.85           O  
ATOM   1354  CG  GLN A  82      14.746  -8.382   3.864  1.00 82.85           C  
ATOM   1355  HG2 GLN A  82      14.645  -8.053   4.899  1.00 82.85           H  
ATOM   1356  HG3 GLN A  82      15.105  -9.411   3.892  1.00 82.85           H  
ATOM   1357  CD  GLN A  82      13.371  -8.406   3.201  1.00 82.85           C  
ATOM   1358  NE2 GLN A  82      12.325  -8.691   3.942  1.00 82.85           N  
ATOM   1359 HE21 GLN A  82      11.444  -8.788   3.458  1.00 82.85           H  
ATOM   1360 HE22 GLN A  82      12.462  -8.971   4.902  1.00 82.85           H  
ATOM   1361  OE1 GLN A  82      13.213  -8.245   1.996  1.00 82.85           O  
ATOM   1362  N   THR A  83      19.307  -7.205   2.213  1.00 78.92           N  
ATOM   1363  H   THR A  83      19.577  -6.962   3.156  1.00 78.92           H  
ATOM   1364  CA  THR A  83      20.369  -7.172   1.184  1.00 78.92           C  
ATOM   1365  HA  THR A  83      19.971  -7.620   0.274  1.00 78.92           H  
ATOM   1366  C   THR A  83      21.592  -8.040   1.528  1.00 78.92           C  
ATOM   1367  CB  THR A  83      20.789  -5.736   0.810  1.00 78.92           C  
ATOM   1368  HB  THR A  83      21.562  -5.785   0.044  1.00 78.92           H  
ATOM   1369  O   THR A  83      22.529  -8.088   0.738  1.00 78.92           O  
ATOM   1370  CG2 THR A  83      19.621  -4.932   0.239  1.00 78.92           C  
ATOM   1371 HG21 THR A  83      19.976  -3.952  -0.077  1.00 78.92           H  
ATOM   1372 HG22 THR A  83      19.203  -5.454  -0.622  1.00 78.92           H  
ATOM   1373 HG23 THR A  83      18.843  -4.804   0.992  1.00 78.92           H  
ATOM   1374  OG1 THR A  83      21.289  -4.995   1.904  1.00 78.92           O  
ATOM   1375  HG1 THR A  83      21.053  -5.469   2.705  1.00 78.92           H  
ATOM   1376  N   HIS A  84      21.568  -8.747   2.666  1.00 79.84           N  
ATOM   1377  H   HIS A  84      20.767  -8.646   3.272  1.00 79.84           H  
ATOM   1378  CA  HIS A  84      22.533  -9.790   3.051  1.00 79.84           C  
ATOM   1379  HA  HIS A  84      23.403  -9.750   2.396  1.00 79.84           H  
ATOM   1380  C   HIS A  84      21.964 -11.214   2.924  1.00 79.84           C  
ATOM   1381  CB  HIS A  84      23.019  -9.553   4.490  1.00 79.84           C  
ATOM   1382  HB2 HIS A  84      23.598 -10.420   4.807  1.00 79.84           H  
ATOM   1383  HB3 HIS A  84      22.161  -9.474   5.157  1.00 79.84           H  
ATOM   1384  O   HIS A  84      22.756 -12.144   2.812  1.00 79.84           O  
ATOM   1385  CG  HIS A  84      23.902  -8.344   4.670  1.00 79.84           C  
ATOM   1386  CD2 HIS A  84      23.510  -7.131   5.155  1.00 79.84           C  
ATOM   1387  HD2 HIS A  84      22.506  -6.851   5.436  1.00 79.84           H  
ATOM   1388  ND1 HIS A  84      25.283  -8.318   4.474  1.00 79.84           N  
ATOM   1389  CE1 HIS A  84      25.694  -7.098   4.844  1.00 79.84           C  
ATOM   1390  HE1 HIS A  84      26.724  -6.775   4.842  1.00 79.84           H  
ATOM   1391  NE2 HIS A  84      24.647  -6.361   5.256  1.00 79.84           N  
ATOM   1392  HE2 HIS A  84      24.690  -5.412   5.600  1.00 79.84           H  
ATOM   1393  N   ASP A  85      20.632 -11.395   2.936  1.00 82.14           N  
ATOM   1394  H   ASP A  85      20.058 -10.608   3.203  1.00 82.14           H  
ATOM   1395  CA  ASP A  85      19.943 -12.695   2.782  1.00 82.14           C  
ATOM   1396  HA  ASP A  85      19.954 -13.216   3.740  1.00 82.14           H  
ATOM   1397  C   ASP A  85      20.583 -13.580   1.672  1.00 82.14           C  
ATOM   1398  CB  ASP A  85      18.471 -12.489   2.358  1.00 82.14           C  
ATOM   1399  HB2 ASP A  85      18.496 -12.004   1.383  1.00 82.14           H  
ATOM   1400  HB3 ASP A  85      18.015 -13.472   2.239  1.00 82.14           H  
ATOM   1401  O   ASP A  85      20.393 -13.294   0.484  1.00 82.14           O  
ATOM   1402  CG  ASP A  85      17.529 -11.650   3.222  1.00 82.14           C  
ATOM   1403  OD1 ASP A  85      17.785 -11.449   4.423  1.00 82.14           O  
ATOM   1404  OD2 ASP A  85      16.523 -11.172   2.634  1.00 82.14           O  
ATOM   1405  N   PRO A  86      21.299 -14.678   1.993  1.00 76.02           N  
ATOM   1406  CA  PRO A  86      22.037 -15.433   0.976  1.00 76.02           C  
ATOM   1407  HA  PRO A  86      22.553 -14.743   0.307  1.00 76.02           H  
ATOM   1408  C   PRO A  86      21.123 -16.322   0.121  1.00 76.02           C  
ATOM   1409  CB  PRO A  86      23.083 -16.236   1.754  1.00 76.02           C  
ATOM   1410  HB2 PRO A  86      23.321 -17.184   1.271  1.00 76.02           H  
ATOM   1411  HB3 PRO A  86      23.985 -15.635   1.869  1.00 76.02           H  
ATOM   1412  O   PRO A  86      21.333 -16.456  -1.080  1.00 76.02           O  
ATOM   1413  CG  PRO A  86      22.435 -16.440   3.124  1.00 76.02           C  
ATOM   1414  HG2 PRO A  86      23.180 -16.575   3.907  1.00 76.02           H  
ATOM   1415  HG3 PRO A  86      21.759 -17.295   3.088  1.00 76.02           H  
ATOM   1416  CD  PRO A  86      21.629 -15.156   3.328  1.00 76.02           C  
ATOM   1417  HD2 PRO A  86      22.246 -14.416   3.839  1.00 76.02           H  
ATOM   1418  HD3 PRO A  86      20.731 -15.361   3.910  1.00 76.02           H  
ATOM   1419  N   ASN A  87      20.064 -16.885   0.712  1.00 77.66           N  
ATOM   1420  H   ASN A  87      19.923 -16.700   1.695  1.00 77.66           H  
ATOM   1421  CA  ASN A  87      19.081 -17.726   0.018  1.00 77.66           C  
ATOM   1422  HA  ASN A  87      19.595 -18.223  -0.805  1.00 77.66           H  
ATOM   1423  C   ASN A  87      17.951 -16.892  -0.627  1.00 77.66           C  
ATOM   1424  CB  ASN A  87      18.584 -18.824   0.981  1.00 77.66           C  
ATOM   1425  HB2 ASN A  87      19.433 -19.270   1.499  1.00 77.66           H  
ATOM   1426  HB3 ASN A  87      17.912 -18.385   1.718  1.00 77.66           H  
ATOM   1427  O   ASN A  87      16.773 -17.243  -0.547  1.00 77.66           O  
ATOM   1428  CG  ASN A  87      17.858 -19.950   0.256  1.00 77.66           C  
ATOM   1429  ND2 ASN A  87      17.112 -20.764   0.964  1.00 77.66           N  
ATOM   1430 HD21 ASN A  87      16.671 -21.512   0.448  1.00 77.66           H  
ATOM   1431 HD22 ASN A  87      17.004 -20.649   1.961  1.00 77.66           H  
ATOM   1432  OD1 ASN A  87      17.981 -20.139  -0.941  1.00 77.66           O  
ATOM   1433  N   LYS A  88      18.285 -15.726  -1.199  1.00 73.57           N  
ATOM   1434  H   LYS A  88      19.266 -15.492  -1.249  1.00 73.57           H  
ATOM   1435  CA  LYS A  88      17.306 -14.789  -1.766  1.00 73.57           C  
ATOM   1436  HA  LYS A  88      16.307 -15.137  -1.502  1.00 73.57           H  
ATOM   1437  C   LYS A  88      17.390 -14.734  -3.283  1.00 73.57           C  
ATOM   1438  CB  LYS A  88      17.474 -13.405  -1.138  1.00 73.57           C  
ATOM   1439  HB2 LYS A  88      18.400 -12.945  -1.484  1.00 73.57           H  
ATOM   1440  HB3 LYS A  88      17.527 -13.531  -0.057  1.00 73.57           H  
ATOM   1441  O   LYS A  88      18.357 -14.231  -3.854  1.00 73.57           O  
ATOM   1442  CG  LYS A  88      16.275 -12.501  -1.464  1.00 73.57           C  
ATOM   1443  HG2 LYS A  88      16.144 -12.404  -2.542  1.00 73.57           H  
ATOM   1444  HG3 LYS A  88      15.381 -12.962  -1.042  1.00 73.57           H  
ATOM   1445  CD  LYS A  88      16.478 -11.109  -0.859  1.00 73.57           C  
ATOM   1446  HD2 LYS A  88      16.999 -10.464  -1.566  1.00 73.57           H  
ATOM   1447  HD3 LYS A  88      17.106 -11.202   0.027  1.00 73.57           H  
ATOM   1448  CE  LYS A  88      15.146 -10.486  -0.443  1.00 73.57           C  
ATOM   1449  HE2 LYS A  88      14.452 -11.284  -0.179  1.00 73.57           H  
ATOM   1450  HE3 LYS A  88      14.727  -9.921  -1.276  1.00 73.57           H  
ATOM   1451  NZ  LYS A  88      15.358  -9.637   0.741  1.00 73.57           N  
ATOM   1452  HZ1 LYS A  88      14.517  -9.168   1.048  1.00 73.57           H  
ATOM   1453  HZ2 LYS A  88      15.690 -10.213   1.501  1.00 73.57           H  
ATOM   1454  HZ3 LYS A  88      16.098  -8.966   0.593  1.00 73.57           H  
ATOM   1455  N   ILE A  89      16.310 -15.163  -3.934  1.00 73.14           N  
ATOM   1456  H   ILE A  89      15.582 -15.608  -3.393  1.00 73.14           H  
ATOM   1457  CA  ILE A  89      16.128 -15.025  -5.381  1.00 73.14           C  
ATOM   1458  HA  ILE A  89      16.960 -15.524  -5.877  1.00 73.14           H  
ATOM   1459  C   ILE A  89      16.167 -13.530  -5.741  1.00 73.14           C  
ATOM   1460  CB  ILE A  89      14.819 -15.709  -5.847  1.00 73.14           C  
ATOM   1461  HB  ILE A  89      13.974 -15.179  -5.409  1.00 73.14           H  
ATOM   1462  O   ILE A  89      15.241 -12.776  -5.433  1.00 73.14           O  
ATOM   1463  CG1 ILE A  89      14.758 -17.187  -5.384  1.00 73.14           C  
ATOM   1464 HG12 ILE A  89      14.867 -17.236  -4.300  1.00 73.14           H  
ATOM   1465 HG13 ILE A  89      15.585 -17.741  -5.828  1.00 73.14           H  
ATOM   1466  CG2 ILE A  89      14.715 -15.616  -7.381  1.00 73.14           C  
ATOM   1467 HG21 ILE A  89      15.525 -16.175  -7.849  1.00 73.14           H  
ATOM   1468 HG22 ILE A  89      13.763 -16.024  -7.723  1.00 73.14           H  
ATOM   1469 HG23 ILE A  89      14.758 -14.579  -7.714  1.00 73.14           H  
ATOM   1470  CD1 ILE A  89      13.444 -17.903  -5.722  1.00 73.14           C  
ATOM   1471 HD11 ILE A  89      13.350 -18.044  -6.798  1.00 73.14           H  
ATOM   1472 HD12 ILE A  89      12.598 -17.324  -5.351  1.00 73.14           H  
ATOM   1473 HD13 ILE A  89      13.438 -18.884  -5.246  1.00 73.14           H  
ATOM   1474  N   SER A  90      17.262 -13.103  -6.375  1.00 82.91           N  
ATOM   1475  H   SER A  90      17.985 -13.779  -6.574  1.00 82.91           H  
ATOM   1476  CA  SER A  90      17.461 -11.736  -6.861  1.00 82.91           C  
ATOM   1477  HA  SER A  90      16.691 -11.098  -6.428  1.00 82.91           H  
ATOM   1478  C   SER A  90      17.278 -11.702  -8.375  1.00 82.91           C  
ATOM   1479  CB  SER A  90      18.802 -11.147  -6.395  1.00 82.91           C  
ATOM   1480  HB2 SER A  90      18.771 -11.023  -5.313  1.00 82.91           H  
ATOM   1481  HB3 SER A  90      18.926 -10.163  -6.846  1.00 82.91           H  
ATOM   1482  O   SER A  90      18.058 -12.266  -9.138  1.00 82.91           O  
ATOM   1483  OG  SER A  90      19.923 -11.947  -6.722  1.00 82.91           O  
ATOM   1484  HG  SER A  90      19.946 -12.681  -6.104  1.00 82.91           H  
ATOM   1485  N   TYR A  91      16.205 -11.048  -8.808  1.00 89.66           N  
ATOM   1486  H   TYR A  91      15.638 -10.554  -8.134  1.00 89.66           H  
ATOM   1487  CA  TYR A  91      15.749 -11.047 -10.192  1.00 89.66           C  
ATOM   1488  HA  TYR A  91      15.887 -12.040 -10.619  1.00 89.66           H  
ATOM   1489  C   TYR A  91      16.577 -10.047 -11.005  1.00 89.66           C  
ATOM   1490  CB  TYR A  91      14.248 -10.729 -10.212  1.00 89.66           C  
ATOM   1491  HB2 TYR A  91      13.927 -10.728 -11.253  1.00 89.66           H  
ATOM   1492  HB3 TYR A  91      14.093  -9.728  -9.808  1.00 89.66           H  
ATOM   1493  O   TYR A  91      16.409  -8.835 -10.855  1.00 89.66           O  
ATOM   1494  CG  TYR A  91      13.382 -11.707  -9.434  1.00 89.66           C  
ATOM   1495  CD1 TYR A  91      12.862 -12.847 -10.077  1.00 89.66           C  
ATOM   1496  HD1 TYR A  91      13.061 -13.011 -11.125  1.00 89.66           H  
ATOM   1497  CD2 TYR A  91      13.142 -11.510  -8.058  1.00 89.66           C  
ATOM   1498  HD2 TYR A  91      13.558 -10.648  -7.557  1.00 89.66           H  
ATOM   1499  CE1 TYR A  91      12.120 -13.792  -9.343  1.00 89.66           C  
ATOM   1500  HE1 TYR A  91      11.752 -14.688  -9.820  1.00 89.66           H  
ATOM   1501  CE2 TYR A  91      12.415 -12.461  -7.317  1.00 89.66           C  
ATOM   1502  HE2 TYR A  91      12.290 -12.335  -6.252  1.00 89.66           H  
ATOM   1503  OH  TYR A  91      11.204 -14.534  -7.259  1.00 89.66           O  
ATOM   1504  HH  TYR A  91      11.268 -14.400  -6.311  1.00 89.66           H  
ATOM   1505  CZ  TYR A  91      11.900 -13.605  -7.963  1.00 89.66           C  
ATOM   1506  N   ALA A  92      17.515 -10.549 -11.805  1.00 91.96           N  
ATOM   1507  H   ALA A  92      17.590 -11.553 -11.888  1.00 91.96           H  
ATOM   1508  CA  ALA A  92      18.301  -9.747 -12.739  1.00 91.96           C  
ATOM   1509  HA  ALA A  92      18.558  -8.798 -12.268  1.00 91.96           H  
ATOM   1510  C   ALA A  92      17.499  -9.438 -14.013  1.00 91.96           C  
ATOM   1511  CB  ALA A  92      19.603 -10.492 -13.056  1.00 91.96           C  
ATOM   1512  HB1 ALA A  92      20.134 -10.731 -12.134  1.00 91.96           H  
ATOM   1513  HB2 ALA A  92      20.236  -9.873 -13.692  1.00 91.96           H  
ATOM   1514  HB3 ALA A  92      19.377 -11.415 -13.590  1.00 91.96           H  
ATOM   1515  O   ALA A  92      16.658 -10.234 -14.411  1.00 91.96           O  
ATOM   1516  N   CYS A  93      17.773  -8.294 -14.640  1.00 94.98           N  
ATOM   1517  H   CYS A  93      18.405  -7.647 -14.190  1.00 94.98           H  
ATOM   1518  CA  CYS A  93      17.311  -7.948 -15.983  1.00 94.98           C  
ATOM   1519  HA  CYS A  93      16.590  -8.684 -16.337  1.00 94.98           H  
ATOM   1520  C   CYS A  93      18.515  -7.961 -16.932  1.00 94.98           C  
ATOM   1521  CB  CYS A  93      16.630  -6.575 -15.904  1.00 94.98           C  
ATOM   1522  HB2 CYS A  93      15.851  -6.604 -15.143  1.00 94.98           H  
ATOM   1523  HB3 CYS A  93      17.367  -5.822 -15.624  1.00 94.98           H  
ATOM   1524  O   CYS A  93      19.362  -7.065 -16.875  1.00 94.98           O  
ATOM   1525  SG  CYS A  93      15.876  -6.121 -17.491  1.00 94.98           S  
ATOM   1526  HG  CYS A  93      16.842  -6.520 -18.324  1.00 94.98           H  
ATOM   1527  N   ASP A  94      18.612  -8.988 -17.770  1.00 93.54           N  
ATOM   1528  H   ASP A  94      17.919  -9.721 -17.720  1.00 93.54           H  
ATOM   1529  CA  ASP A  94      19.844  -9.365 -18.477  1.00 93.54           C  
ATOM   1530  HA  ASP A  94      20.631  -9.503 -17.737  1.00 93.54           H  
ATOM   1531  C   ASP A  94      20.345  -8.299 -19.462  1.00 93.54           C  
ATOM   1532  CB  ASP A  94      19.618 -10.729 -19.140  1.00 93.54           C  
ATOM   1533  HB2 ASP A  94      18.847 -10.643 -19.906  1.00 93.54           H  
ATOM   1534  HB3 ASP A  94      20.543 -11.061 -19.611  1.00 93.54           H  
ATOM   1535  O   ASP A  94      21.546  -8.041 -19.508  1.00 93.54           O  
ATOM   1536  CG  ASP A  94      19.185 -11.737 -18.073  1.00 93.54           C  
ATOM   1537  OD1 ASP A  94      20.083 -12.348 -17.453  1.00 93.54           O  
ATOM   1538  OD2 ASP A  94      17.965 -11.773 -17.791  1.00 93.54           O  
ATOM   1539  N   ASP A  95      19.431  -7.565 -20.109  1.00 91.05           N  
ATOM   1540  H   ASP A  95      18.489  -7.930 -20.123  1.00 91.05           H  
ATOM   1541  CA  ASP A  95      19.692  -6.393 -20.970  1.00 91.05           C  
ATOM   1542  HA  ASP A  95      20.108  -6.721 -21.923  1.00 91.05           H  
ATOM   1543  C   ASP A  95      20.619  -5.321 -20.353  1.00 91.05           C  
ATOM   1544  CB  ASP A  95      18.362  -5.660 -21.214  1.00 91.05           C  
ATOM   1545  HB2 ASP A  95      18.540  -4.799 -21.858  1.00 91.05           H  
ATOM   1546  HB3 ASP A  95      18.019  -5.290 -20.247  1.00 91.05           H  
ATOM   1547  O   ASP A  95      21.084  -4.408 -21.037  1.00 91.05           O  
ATOM   1548  CG  ASP A  95      17.232  -6.479 -21.828  1.00 91.05           C  
ATOM   1549  OD1 ASP A  95      17.519  -7.445 -22.559  1.00 91.05           O  
ATOM   1550  OD2 ASP A  95      16.078  -6.109 -21.509  1.00 91.05           O  
ATOM   1551  N   CYS A  96      20.783  -5.328 -19.026  1.00 93.35           N  
ATOM   1552  H   CYS A  96      20.408  -6.126 -18.533  1.00 93.35           H  
ATOM   1553  CA  CYS A  96      21.363  -4.215 -18.275  1.00 93.35           C  
ATOM   1554  HA  CYS A  96      22.180  -3.791 -18.860  1.00 93.35           H  
ATOM   1555  C   CYS A  96      21.946  -4.577 -16.895  1.00 93.35           C  
ATOM   1556  CB  CYS A  96      20.255  -3.167 -18.131  1.00 93.35           C  
ATOM   1557  HB2 CYS A  96      19.916  -2.880 -19.127  1.00 93.35           H  
ATOM   1558  HB3 CYS A  96      20.658  -2.292 -17.622  1.00 93.35           H  
ATOM   1559  O   CYS A  96      22.326  -3.676 -16.146  1.00 93.35           O  
ATOM   1560  SG  CYS A  96      18.881  -3.900 -17.189  1.00 93.35           S  
ATOM   1561  HG  CYS A  96      18.812  -5.061 -17.846  1.00 93.35           H  
ATOM   1562  N   GLY A  97      21.950  -5.855 -16.505  1.00 90.17           N  
ATOM   1563  H   GLY A  97      21.581  -6.539 -17.150  1.00 90.17           H  
ATOM   1564  CA  GLY A  97      22.469  -6.354 -15.224  1.00 90.17           C  
ATOM   1565  HA2 GLY A  97      23.510  -6.046 -15.132  1.00 90.17           H  
ATOM   1566  HA3 GLY A  97      22.442  -7.444 -15.249  1.00 90.17           H  
ATOM   1567  C   GLY A  97      21.736  -5.901 -13.947  1.00 90.17           C  
ATOM   1568  O   GLY A  97      22.104  -6.341 -12.855  1.00 90.17           O  
ATOM   1569  N   LYS A  98      20.712  -5.038 -14.032  1.00 89.75           N  
ATOM   1570  H   LYS A  98      20.446  -4.732 -14.958  1.00 89.75           H  
ATOM   1571  CA  LYS A  98      20.020  -4.470 -12.858  1.00 89.75           C  
ATOM   1572  HA  LYS A  98      20.774  -4.038 -12.199  1.00 89.75           H  
ATOM   1573  C   LYS A  98      19.284  -5.571 -12.079  1.00 89.75           C  
ATOM   1574  CB  LYS A  98      19.037  -3.359 -13.274  1.00 89.75           C  
ATOM   1575  HB2 LYS A  98      18.574  -2.969 -12.367  1.00 89.75           H  
ATOM   1576  HB3 LYS A  98      18.257  -3.798 -13.896  1.00 89.75           H  
ATOM   1577  O   LYS A  98      18.484  -6.295 -12.668  1.00 89.75           O  
ATOM   1578  CG  LYS A  98      19.650  -2.176 -14.045  1.00 89.75           C  
ATOM   1579  HG2 LYS A  98      19.976  -2.517 -15.028  1.00 89.75           H  
ATOM   1580  HG3 LYS A  98      20.523  -1.801 -13.511  1.00 89.75           H  
ATOM   1581  CD  LYS A  98      18.620  -1.036 -14.191  1.00 89.75           C  
ATOM   1582  HD2 LYS A  98      17.609  -1.427 -14.075  1.00 89.75           H  
ATOM   1583  HD3 LYS A  98      18.783  -0.333 -13.373  1.00 89.75           H  
ATOM   1584  CE  LYS A  98      18.696  -0.266 -15.520  1.00 89.75           C  
ATOM   1585  HE2 LYS A  98      18.140   0.664 -15.399  1.00 89.75           H  
ATOM   1586  HE3 LYS A  98      19.734  -0.012 -15.736  1.00 89.75           H  
ATOM   1587  NZ  LYS A  98      18.100  -1.042 -16.638  1.00 89.75           N  
ATOM   1588  HZ1 LYS A  98      18.687  -1.823 -16.895  1.00 89.75           H  
ATOM   1589  HZ2 LYS A  98      17.924  -0.496 -17.469  1.00 89.75           H  
ATOM   1590  HZ3 LYS A  98      17.239  -1.487 -16.354  1.00 89.75           H  
ATOM   1591  N   LYS A  99      19.514  -5.685 -10.762  1.00 88.37           N  
ATOM   1592  H   LYS A  99      20.161  -5.034 -10.340  1.00 88.37           H  
ATOM   1593  CA  LYS A  99      18.914  -6.728  -9.902  1.00 88.37           C  
ATOM   1594  HA  LYS A  99      18.407  -7.444 -10.548  1.00 88.37           H  
ATOM   1595  C   LYS A  99      17.842  -6.187  -8.954  1.00 88.37           C  
ATOM   1596  CB  LYS A  99      19.984  -7.513  -9.124  1.00 88.37           C  
ATOM   1597  HB2 LYS A  99      20.506  -6.847  -8.437  1.00 88.37           H  
ATOM   1598  HB3 LYS A  99      19.472  -8.274  -8.536  1.00 88.37           H  
ATOM   1599  O   LYS A  99      18.022  -5.142  -8.335  1.00 88.37           O  
ATOM   1600  CG  LYS A  99      21.006  -8.200 -10.043  1.00 88.37           C  
ATOM   1601  HG2 LYS A  99      21.756  -7.474 -10.356  1.00 88.37           H  
ATOM   1602  HG3 LYS A  99      20.497  -8.580 -10.929  1.00 88.37           H  
ATOM   1603  CD  LYS A  99      21.691  -9.376  -9.333  1.00 88.37           C  
ATOM   1604  HD2 LYS A  99      22.214  -9.019  -8.447  1.00 88.37           H  
ATOM   1605  HD3 LYS A  99      20.926 -10.092  -9.032  1.00 88.37           H  
ATOM   1606  CE  LYS A  99      22.679 -10.061 -10.285  1.00 88.37           C  
ATOM   1607  HE2 LYS A  99      23.524  -9.395 -10.458  1.00 88.37           H  
ATOM   1608  HE3 LYS A  99      22.183 -10.218 -11.243  1.00 88.37           H  
ATOM   1609  NZ  LYS A  99      23.137 -11.366  -9.744  1.00 88.37           N  
ATOM   1610  HZ1 LYS A  99      23.614 -11.246  -8.861  1.00 88.37           H  
ATOM   1611  HZ2 LYS A  99      23.760 -11.822 -10.395  1.00 88.37           H  
ATOM   1612  HZ3 LYS A  99      22.345 -11.975  -9.594  1.00 88.37           H  
ATOM   1613  N   TYR A 100      16.755  -6.943  -8.797  1.00 86.11           N  
ATOM   1614  H   TYR A 100      16.680  -7.763  -9.382  1.00 86.11           H  
ATOM   1615  CA  TYR A 100      15.568  -6.577  -8.023  1.00 86.11           C  
ATOM   1616  HA  TYR A 100      15.761  -5.640  -7.500  1.00 86.11           H  
ATOM   1617  C   TYR A 100      15.244  -7.642  -6.974  1.00 86.11           C  
ATOM   1618  CB  TYR A 100      14.379  -6.344  -8.972  1.00 86.11           C  
ATOM   1619  HB2 TYR A 100      13.470  -6.218  -8.384  1.00 86.11           H  
ATOM   1620  HB3 TYR A 100      14.245  -7.221  -9.606  1.00 86.11           H  
ATOM   1621  O   TYR A 100      15.237  -8.837  -7.255  1.00 86.11           O  
ATOM   1622  CG  TYR A 100      14.574  -5.121  -9.845  1.00 86.11           C  
ATOM   1623  CD1 TYR A 100      14.015  -3.882  -9.471  1.00 86.11           C  
ATOM   1624  HD1 TYR A 100      13.373  -3.817  -8.605  1.00 86.11           H  
ATOM   1625  CD2 TYR A 100      15.421  -5.200 -10.966  1.00 86.11           C  
ATOM   1626  HD2 TYR A 100      15.850  -6.145 -11.266  1.00 86.11           H  
ATOM   1627  CE1 TYR A 100      14.327  -2.716 -10.199  1.00 86.11           C  
ATOM   1628  HE1 TYR A 100      13.911  -1.764  -9.905  1.00 86.11           H  
ATOM   1629  CE2 TYR A 100      15.776  -4.030 -11.654  1.00 86.11           C  
ATOM   1630  HE2 TYR A 100      16.488  -4.080 -12.465  1.00 86.11           H  
ATOM   1631  OH  TYR A 100      15.586  -1.665 -11.961  1.00 86.11           O  
ATOM   1632  HH  TYR A 100      15.147  -0.881 -11.623  1.00 86.11           H  
ATOM   1633  CZ  TYR A 100      15.228  -2.788 -11.284  1.00 86.11           C  
ATOM   1634  N   HIS A 101      14.919  -7.210  -5.755  1.00 81.50           N  
ATOM   1635  H   HIS A 101      14.961  -6.218  -5.571  1.00 81.50           H  
ATOM   1636  CA  HIS A 101      14.613  -8.101  -4.627  1.00 81.50           C  
ATOM   1637  HA  HIS A 101      15.164  -9.030  -4.775  1.00 81.50           H  
ATOM   1638  C   HIS A 101      13.125  -8.511  -4.538  1.00 81.50           C  
ATOM   1639  CB  HIS A 101      15.153  -7.473  -3.332  1.00 81.50           C  
ATOM   1640  HB2 HIS A 101      15.089  -8.208  -2.530  1.00 81.50           H  
ATOM   1641  HB3 HIS A 101      16.207  -7.227  -3.462  1.00 81.50           H  
ATOM   1642  O   HIS A 101      12.699  -9.057  -3.522  1.00 81.50           O  
ATOM   1643  CG  HIS A 101      14.407  -6.234  -2.908  1.00 81.50           C  
ATOM   1644  CD2 HIS A 101      14.642  -4.950  -3.322  1.00 81.50           C  
ATOM   1645  HD2 HIS A 101      15.419  -4.628  -4.000  1.00 81.50           H  
ATOM   1646  ND1 HIS A 101      13.345  -6.191  -2.034  1.00 81.50           N  
ATOM   1647  HD1 HIS A 101      12.958  -6.976  -1.530  1.00 81.50           H  
ATOM   1648  CE1 HIS A 101      12.950  -4.912  -1.924  1.00 81.50           C  
ATOM   1649  HE1 HIS A 101      12.153  -4.559  -1.286  1.00 81.50           H  
ATOM   1650  NE2 HIS A 101      13.690  -4.125  -2.719  1.00 81.50           N  
ATOM   1651  N   THR A 102      12.319  -8.237  -5.576  1.00 83.81           N  
ATOM   1652  H   THR A 102      12.737  -7.827  -6.399  1.00 83.81           H  
ATOM   1653  CA  THR A 102      10.923  -8.701  -5.705  1.00 83.81           C  
ATOM   1654  HA  THR A 102      10.825  -9.645  -5.168  1.00 83.81           H  
ATOM   1655  C   THR A 102      10.538  -8.950  -7.168  1.00 83.81           C  
ATOM   1656  CB  THR A 102       9.888  -7.715  -5.120  1.00 83.81           C  
ATOM   1657  HB  THR A 102       8.900  -8.153  -5.259  1.00 83.81           H  
ATOM   1658  O   THR A 102      10.932  -8.193  -8.057  1.00 83.81           O  
ATOM   1659  CG2 THR A 102      10.051  -7.411  -3.634  1.00 83.81           C  
ATOM   1660 HG21 THR A 102      10.054  -8.343  -3.068  1.00 83.81           H  
ATOM   1661 HG22 THR A 102      10.985  -6.879  -3.454  1.00 83.81           H  
ATOM   1662 HG23 THR A 102       9.218  -6.796  -3.294  1.00 83.81           H  
ATOM   1663  OG1 THR A 102       9.908  -6.477  -5.791  1.00 83.81           O  
ATOM   1664  HG1 THR A 102      10.666  -5.995  -5.452  1.00 83.81           H  
ATOM   1665  N   MET A 103       9.680  -9.950  -7.406  1.00 83.61           N  
ATOM   1666  H   MET A 103       9.455 -10.582  -6.651  1.00 83.61           H  
ATOM   1667  CA  MET A 103       9.085 -10.230  -8.724  1.00 83.61           C  
ATOM   1668  HA  MET A 103       9.887 -10.417  -9.438  1.00 83.61           H  
ATOM   1669  C   MET A 103       8.253  -9.050  -9.262  1.00 83.61           C  
ATOM   1670  CB  MET A 103       8.235 -11.512  -8.612  1.00 83.61           C  
ATOM   1671  HB2 MET A 103       8.892 -12.349  -8.376  1.00 83.61           H  
ATOM   1672  HB3 MET A 103       7.529 -11.397  -7.789  1.00 83.61           H  
ATOM   1673  O   MET A 103       8.272  -8.784 -10.459  1.00 83.61           O  
ATOM   1674  CG  MET A 103       7.428 -11.856  -9.875  1.00 83.61           C  
ATOM   1675  HG2 MET A 103       6.704 -11.060 -10.052  1.00 83.61           H  
ATOM   1676  HG3 MET A 103       6.861 -12.767  -9.684  1.00 83.61           H  
ATOM   1677  SD  MET A 103       8.383 -12.090 -11.399  1.00 83.61           S  
ATOM   1678  CE  MET A 103       9.056 -13.747 -11.105  1.00 83.61           C  
ATOM   1679  HE1 MET A 103       8.247 -14.477 -11.087  1.00 83.61           H  
ATOM   1680  HE2 MET A 103       9.753 -14.005 -11.903  1.00 83.61           H  
ATOM   1681  HE3 MET A 103       9.580 -13.770 -10.149  1.00 83.61           H  
ATOM   1682  N   LEU A 104       7.553  -8.302  -8.397  1.00 85.42           N  
ATOM   1683  H   LEU A 104       7.562  -8.555  -7.419  1.00 85.42           H  
ATOM   1684  CA  LEU A 104       6.778  -7.124  -8.815  1.00 85.42           C  
ATOM   1685  HA  LEU A 104       6.152  -7.413  -9.659  1.00 85.42           H  
ATOM   1686  C   LEU A 104       7.691  -5.989  -9.305  1.00 85.42           C  
ATOM   1687  CB  LEU A 104       5.859  -6.679  -7.661  1.00 85.42           C  
ATOM   1688  HB2 LEU A 104       6.473  -6.471  -6.785  1.00 85.42           H  
ATOM   1689  HB3 LEU A 104       5.189  -7.504  -7.416  1.00 85.42           H  
ATOM   1690  O   LEU A 104       7.449  -5.429 -10.372  1.00 85.42           O  
ATOM   1691  CG  LEU A 104       5.005  -5.426  -7.960  1.00 85.42           C  
ATOM   1692  HG  LEU A 104       5.664  -4.575  -8.132  1.00 85.42           H  
ATOM   1693  CD1 LEU A 104       4.095  -5.601  -9.176  1.00 85.42           C  
ATOM   1694 HD11 LEU A 104       3.459  -6.477  -9.054  1.00 85.42           H  
ATOM   1695 HD12 LEU A 104       3.462  -4.720  -9.283  1.00 85.42           H  
ATOM   1696 HD13 LEU A 104       4.688  -5.696 -10.086  1.00 85.42           H  
ATOM   1697  CD2 LEU A 104       4.133  -5.114  -6.744  1.00 85.42           C  
ATOM   1698 HD21 LEU A 104       3.436  -5.931  -6.558  1.00 85.42           H  
ATOM   1699 HD22 LEU A 104       3.563  -4.205  -6.933  1.00 85.42           H  
ATOM   1700 HD23 LEU A 104       4.758  -4.954  -5.866  1.00 85.42           H  
ATOM   1701  N   GLY A 105       8.773  -5.692  -8.574  1.00 86.91           N  
ATOM   1702  H   GLY A 105       8.941  -6.195  -7.715  1.00 86.91           H  
ATOM   1703  CA  GLY A 105       9.781  -4.724  -9.015  1.00 86.91           C  
ATOM   1704  HA2 GLY A 105       9.315  -3.748  -9.146  1.00 86.91           H  
ATOM   1705  HA3 GLY A 105      10.559  -4.651  -8.255  1.00 86.91           H  
ATOM   1706  C   GLY A 105      10.440  -5.132 -10.336  1.00 86.91           C  
ATOM   1707  O   GLY A 105      10.637  -4.284 -11.203  1.00 86.91           O  
ATOM   1708  N   TYR A 106      10.694  -6.431 -10.515  1.00 91.40           N  
ATOM   1709  H   TYR A 106      10.535  -7.065  -9.745  1.00 91.40           H  
ATOM   1710  CA  TYR A 106      11.253  -6.993 -11.742  1.00 91.40           C  
ATOM   1711  HA  TYR A 106      12.140  -6.414 -12.001  1.00 91.40           H  
ATOM   1712  C   TYR A 106      10.296  -6.908 -12.942  1.00 91.40           C  
ATOM   1713  CB  TYR A 106      11.686  -8.435 -11.466  1.00 91.40           C  
ATOM   1714  HB2 TYR A 106      10.826  -9.004 -11.111  1.00 91.40           H  
ATOM   1715  HB3 TYR A 106      12.428  -8.426 -10.667  1.00 91.40           H  
ATOM   1716  O   TYR A 106      10.654  -6.320 -13.959  1.00 91.40           O  
ATOM   1717  CG  TYR A 106      12.281  -9.145 -12.663  1.00 91.40           C  
ATOM   1718  CD1 TYR A 106      11.838 -10.438 -13.014  1.00 91.40           C  
ATOM   1719  HD1 TYR A 106      11.073 -10.929 -12.431  1.00 91.40           H  
ATOM   1720  CD2 TYR A 106      13.288  -8.515 -13.419  1.00 91.40           C  
ATOM   1721  HD2 TYR A 106      13.657  -7.534 -13.156  1.00 91.40           H  
ATOM   1722  CE1 TYR A 106      12.411 -11.105 -14.116  1.00 91.40           C  
ATOM   1723  HE1 TYR A 106      12.086 -12.097 -14.390  1.00 91.40           H  
ATOM   1724  CE2 TYR A 106      13.823  -9.162 -14.543  1.00 91.40           C  
ATOM   1725  HE2 TYR A 106      14.582  -8.691 -15.149  1.00 91.40           H  
ATOM   1726  OH  TYR A 106      13.940 -11.051 -15.983  1.00 91.40           O  
ATOM   1727  HH  TYR A 106      13.739 -11.984 -16.085  1.00 91.40           H  
ATOM   1728  CZ  TYR A 106      13.404 -10.460 -14.887  1.00 91.40           C  
ATOM   1729  N   LYS A 107       9.048  -7.385 -12.823  1.00 89.27           N  
ATOM   1730  H   LYS A 107       8.804  -7.872 -11.972  1.00 89.27           H  
ATOM   1731  CA  LYS A 107       8.026  -7.247 -13.882  1.00 89.27           C  
ATOM   1732  HA  LYS A 107       8.413  -7.694 -14.798  1.00 89.27           H  
ATOM   1733  C   LYS A 107       7.745  -5.788 -14.241  1.00 89.27           C  
ATOM   1734  CB  LYS A 107       6.727  -7.965 -13.476  1.00 89.27           C  
ATOM   1735  HB2 LYS A 107       5.880  -7.458 -13.938  1.00 89.27           H  
ATOM   1736  HB3 LYS A 107       6.595  -7.931 -12.394  1.00 89.27           H  
ATOM   1737  O   LYS A 107       7.529  -5.484 -15.413  1.00 89.27           O  
ATOM   1738  CG  LYS A 107       6.726  -9.415 -13.976  1.00 89.27           C  
ATOM   1739  HG2 LYS A 107       6.763  -9.396 -15.065  1.00 89.27           H  
ATOM   1740  HG3 LYS A 107       7.612  -9.932 -13.609  1.00 89.27           H  
ATOM   1741  CD  LYS A 107       5.472 -10.175 -13.516  1.00 89.27           C  
ATOM   1742  HD2 LYS A 107       5.631 -10.507 -12.490  1.00 89.27           H  
ATOM   1743  HD3 LYS A 107       4.600  -9.522 -13.534  1.00 89.27           H  
ATOM   1744  CE  LYS A 107       5.218 -11.395 -14.412  1.00 89.27           C  
ATOM   1745  HE2 LYS A 107       4.624 -12.123 -13.860  1.00 89.27           H  
ATOM   1746  HE3 LYS A 107       6.178 -11.856 -14.646  1.00 89.27           H  
ATOM   1747  NZ  LYS A 107       4.506 -11.014 -15.659  1.00 89.27           N  
ATOM   1748  HZ1 LYS A 107       4.901 -10.175 -16.060  1.00 89.27           H  
ATOM   1749  HZ2 LYS A 107       4.530 -11.749 -16.352  1.00 89.27           H  
ATOM   1750  HZ3 LYS A 107       3.545 -10.771 -15.469  1.00 89.27           H  
ATOM   1751  N   ARG A 108       7.801  -4.879 -13.259  1.00 89.57           N  
ATOM   1752  H   ARG A 108       7.921  -5.208 -12.312  1.00 89.57           H  
ATOM   1753  CA  ARG A 108       7.723  -3.434 -13.506  1.00 89.57           C  
ATOM   1754  HA  ARG A 108       6.860  -3.257 -14.147  1.00 89.57           H  
ATOM   1755  C   ARG A 108       8.936  -2.910 -14.282  1.00 89.57           C  
ATOM   1756  CB  ARG A 108       7.516  -2.685 -12.179  1.00 89.57           C  
ATOM   1757  HB2 ARG A 108       6.701  -3.150 -11.625  1.00 89.57           H  
ATOM   1758  HB3 ARG A 108       8.425  -2.726 -11.579  1.00 89.57           H  
ATOM   1759  O   ARG A 108       8.771  -2.013 -15.101  1.00 89.57           O  
ATOM   1760  CG  ARG A 108       7.138  -1.229 -12.469  1.00 89.57           C  
ATOM   1761  HG2 ARG A 108       7.928  -0.730 -13.032  1.00 89.57           H  
ATOM   1762  HG3 ARG A 108       6.232  -1.238 -13.075  1.00 89.57           H  
ATOM   1763  CD  ARG A 108       6.824  -0.386 -11.242  1.00 89.57           C  
ATOM   1764  HD2 ARG A 108       6.413   0.539 -11.648  1.00 89.57           H  
ATOM   1765  HD3 ARG A 108       6.070  -0.877 -10.628  1.00 89.57           H  
ATOM   1766  NE  ARG A 108       8.011  -0.031 -10.445  1.00 89.57           N  
ATOM   1767  HE  ARG A 108       8.797  -0.664 -10.475  1.00 89.57           H  
ATOM   1768  NH1 ARG A 108       7.167   1.974  -9.701  1.00 89.57           N  
ATOM   1769 HH11 ARG A 108       6.296   1.765 -10.166  1.00 89.57           H  
ATOM   1770 HH12 ARG A 108       7.264   2.843  -9.195  1.00 89.57           H  
ATOM   1771  NH2 ARG A 108       9.250   1.383  -9.153  1.00 89.57           N  
ATOM   1772 HH21 ARG A 108      10.037   0.754  -9.215  1.00 89.57           H  
ATOM   1773 HH22 ARG A 108       9.339   2.265  -8.671  1.00 89.57           H  
ATOM   1774  CZ  ARG A 108       8.136   1.101  -9.770  1.00 89.57           C  
ATOM   1775  N   HIS A 109      10.132  -3.459 -14.055  1.00 91.75           N  
ATOM   1776  H   HIS A 109      10.220  -4.188 -13.362  1.00 91.75           H  
ATOM   1777  CA  HIS A 109      11.312  -3.099 -14.839  1.00 91.75           C  
ATOM   1778  HA  HIS A 109      11.338  -2.012 -14.901  1.00 91.75           H  
ATOM   1779  C   HIS A 109      11.239  -3.626 -16.277  1.00 91.75           C  
ATOM   1780  CB  HIS A 109      12.615  -3.553 -14.164  1.00 91.75           C  
ATOM   1781  HB2 HIS A 109      12.642  -3.177 -13.141  1.00 91.75           H  
ATOM   1782  HB3 HIS A 109      12.660  -4.642 -14.134  1.00 91.75           H  
ATOM   1783  O   HIS A 109      11.458  -2.839 -17.196  1.00 91.75           O  
ATOM   1784  CG  HIS A 109      13.830  -3.034 -14.901  1.00 91.75           C  
ATOM   1785  CD2 HIS A 109      15.112  -3.503 -14.828  1.00 91.75           C  
ATOM   1786  HD2 HIS A 109      15.437  -4.353 -14.245  1.00 91.75           H  
ATOM   1787  ND1 HIS A 109      13.824  -2.058 -15.871  1.00 91.75           N  
ATOM   1788  HD1 HIS A 109      13.003  -1.747 -16.369  1.00 91.75           H  
ATOM   1789  CE1 HIS A 109      15.061  -1.936 -16.352  1.00 91.75           C  
ATOM   1790  HE1 HIS A 109      15.320  -1.292 -17.179  1.00 91.75           H  
ATOM   1791  NE2 HIS A 109      15.907  -2.754 -15.706  1.00 91.75           N  
ATOM   1792  N   LEU A 110      10.892  -4.900 -16.486  1.00 91.30           N  
ATOM   1793  H   LEU A 110      10.772  -5.506 -15.687  1.00 91.30           H  
ATOM   1794  CA  LEU A 110      10.771  -5.476 -17.832  1.00 91.30           C  
ATOM   1795  HA  LEU A 110      11.740  -5.437 -18.329  1.00 91.30           H  
ATOM   1796  C   LEU A 110       9.804  -4.659 -18.701  1.00 91.30           C  
ATOM   1797  CB  LEU A 110      10.306  -6.940 -17.737  1.00 91.30           C  
ATOM   1798  HB2 LEU A 110       9.383  -6.975 -17.159  1.00 91.30           H  
ATOM   1799  HB3 LEU A 110      10.077  -7.286 -18.745  1.00 91.30           H  
ATOM   1800  O   LEU A 110      10.145  -4.290 -19.819  1.00 91.30           O  
ATOM   1801  CG  LEU A 110      11.321  -7.920 -17.118  1.00 91.30           C  
ATOM   1802  HG  LEU A 110      11.569  -7.603 -16.105  1.00 91.30           H  
ATOM   1803  CD1 LEU A 110      10.671  -9.303 -17.052  1.00 91.30           C  
ATOM   1804 HD11 LEU A 110      11.382 -10.020 -16.642  1.00 91.30           H  
ATOM   1805 HD12 LEU A 110      10.390  -9.630 -18.053  1.00 91.30           H  
ATOM   1806 HD13 LEU A 110       9.790  -9.271 -16.409  1.00 91.30           H  
ATOM   1807  CD2 LEU A 110      12.608  -8.024 -17.933  1.00 91.30           C  
ATOM   1808 HD21 LEU A 110      13.143  -7.074 -17.925  1.00 91.30           H  
ATOM   1809 HD22 LEU A 110      12.387  -8.297 -18.965  1.00 91.30           H  
ATOM   1810 HD23 LEU A 110      13.264  -8.782 -17.505  1.00 91.30           H  
ATOM   1811  N   ALA A 111       8.658  -4.259 -18.141  1.00 89.30           N  
ATOM   1812  H   ALA A 111       8.436  -4.592 -17.214  1.00 89.30           H  
ATOM   1813  CA  ALA A 111       7.681  -3.408 -18.822  1.00 89.30           C  
ATOM   1814  HA  ALA A 111       7.377  -3.909 -19.741  1.00 89.30           H  
ATOM   1815  C   ALA A 111       8.212  -2.009 -19.218  1.00 89.30           C  
ATOM   1816  CB  ALA A 111       6.462  -3.296 -17.904  1.00 89.30           C  
ATOM   1817  HB1 ALA A 111       6.738  -2.747 -17.004  1.00 89.30           H  
ATOM   1818  HB2 ALA A 111       6.114  -4.290 -17.624  1.00 89.30           H  
ATOM   1819  HB3 ALA A 111       5.666  -2.765 -18.427  1.00 89.30           H  
ATOM   1820  O   ALA A 111       7.653  -1.381 -20.112  1.00 89.30           O  
ATOM   1821  N   LEU A 112       9.289  -1.516 -18.594  1.00 89.57           N  
ATOM   1822  H   LEU A 112       9.735  -2.086 -17.890  1.00 89.57           H  
ATOM   1823  CA  LEU A 112       9.973  -0.283 -19.008  1.00 89.57           C  
ATOM   1824  HA  LEU A 112       9.218   0.429 -19.340  1.00 89.57           H  
ATOM   1825  C   LEU A 112      10.921  -0.517 -20.197  1.00 89.57           C  
ATOM   1826  CB  LEU A 112      10.699   0.324 -17.791  1.00 89.57           C  
ATOM   1827  HB2 LEU A 112      11.415  -0.403 -17.409  1.00 89.57           H  
ATOM   1828  HB3 LEU A 112       9.960   0.513 -17.012  1.00 89.57           H  
ATOM   1829  O   LEU A 112      11.104   0.386 -21.009  1.00 89.57           O  
ATOM   1830  CG  LEU A 112      11.474   1.626 -18.071  1.00 89.57           C  
ATOM   1831  HG  LEU A 112      12.261   1.439 -18.802  1.00 89.57           H  
ATOM   1832  CD1 LEU A 112      10.567   2.745 -18.578  1.00 89.57           C  
ATOM   1833 HD11 LEU A 112      11.132   3.674 -18.655  1.00 89.57           H  
ATOM   1834 HD12 LEU A 112       9.724   2.876 -17.900  1.00 89.57           H  
ATOM   1835 HD13 LEU A 112      10.197   2.500 -19.573  1.00 89.57           H  
ATOM   1836  CD2 LEU A 112      12.140   2.091 -16.774  1.00 89.57           C  
ATOM   1837 HD21 LEU A 112      11.383   2.276 -16.012  1.00 89.57           H  
ATOM   1838 HD22 LEU A 112      12.693   3.012 -16.960  1.00 89.57           H  
ATOM   1839 HD23 LEU A 112      12.836   1.329 -16.425  1.00 89.57           H  
ATOM   1840  N   HIS A 113      11.500  -1.713 -20.337  1.00 91.63           N  
ATOM   1841  H   HIS A 113      11.276  -2.446 -19.679  1.00 91.63           H  
ATOM   1842  CA  HIS A 113      12.244  -2.087 -21.544  1.00 91.63           C  
ATOM   1843  HA  HIS A 113      12.852  -1.243 -21.868  1.00 91.63           H  
ATOM   1844  C   HIS A 113      11.286  -2.382 -22.709  1.00 91.63           C  
ATOM   1845  CB  HIS A 113      13.204  -3.244 -21.239  1.00 91.63           C  
ATOM   1846  HB2 HIS A 113      12.691  -4.013 -20.661  1.00 91.63           H  
ATOM   1847  HB3 HIS A 113      13.503  -3.695 -22.185  1.00 91.63           H  
ATOM   1848  O   HIS A 113      11.511  -1.877 -23.804  1.00 91.63           O  
ATOM   1849  CG  HIS A 113      14.472  -2.841 -20.518  1.00 91.63           C  
ATOM   1850  CD2 HIS A 113      14.769  -1.653 -19.898  1.00 91.63           C  
ATOM   1851  HD2 HIS A 113      14.105  -0.806 -19.815  1.00 91.63           H  
ATOM   1852  ND1 HIS A 113      15.606  -3.607 -20.456  1.00 91.63           N  
ATOM   1853  HD1 HIS A 113      15.713  -4.526 -20.862  1.00 91.63           H  
ATOM   1854  CE1 HIS A 113      16.559  -2.905 -19.827  1.00 91.63           C  
ATOM   1855  HE1 HIS A 113      17.568  -3.258 -19.671  1.00 91.63           H  
ATOM   1856  NE2 HIS A 113      16.098  -1.702 -19.437  1.00 91.63           N  
ATOM   1857  N   SER A 114      10.142  -3.027 -22.453  1.00 90.01           N  
ATOM   1858  H   SER A 114      10.036  -3.490 -21.561  1.00 90.01           H  
ATOM   1859  CA  SER A 114       9.007  -3.093 -23.390  1.00 90.01           C  
ATOM   1860  HA  SER A 114       9.295  -3.683 -24.260  1.00 90.01           H  
ATOM   1861  C   SER A 114       8.616  -1.689 -23.890  1.00 90.01           C  
ATOM   1862  CB  SER A 114       7.814  -3.775 -22.698  1.00 90.01           C  
ATOM   1863  HB2 SER A 114       6.987  -3.918 -23.394  1.00 90.01           H  
ATOM   1864  HB3 SER A 114       7.455  -3.145 -21.884  1.00 90.01           H  
ATOM   1865  O   SER A 114       8.672  -1.410 -25.087  1.00 90.01           O  
ATOM   1866  OG  SER A 114       8.189  -5.037 -22.175  1.00 90.01           O  
ATOM   1867  HG  SER A 114       8.477  -5.576 -22.915  1.00 90.01           H  
ATOM   1868  N   ALA A 115       8.388  -0.744 -22.968  1.00 89.62           N  
ATOM   1869  H   ALA A 115       8.323  -1.023 -22.000  1.00 89.62           H  
ATOM   1870  CA  ALA A 115       8.116   0.661 -23.289  1.00 89.62           C  
ATOM   1871  HA  ALA A 115       7.250   0.694 -23.951  1.00 89.62           H  
ATOM   1872  C   ALA A 115       9.269   1.402 -24.005  1.00 89.62           C  
ATOM   1873  CB  ALA A 115       7.764   1.388 -21.984  1.00 89.62           C  
ATOM   1874  HB1 ALA A 115       8.655   1.484 -21.364  1.00 89.62           H  
ATOM   1875  HB2 ALA A 115       7.006   0.832 -21.433  1.00 89.62           H  
ATOM   1876  HB3 ALA A 115       7.385   2.384 -22.212  1.00 89.62           H  
ATOM   1877  O   ALA A 115       9.043   2.482 -24.545  1.00 89.62           O  
ATOM   1878  N   SER A 116      10.490   0.855 -24.001  1.00 89.87           N  
ATOM   1879  H   SER A 116      10.596  -0.057 -23.580  1.00 89.87           H  
ATOM   1880  CA  SER A 116      11.661   1.418 -24.695  1.00 89.87           C  
ATOM   1881  HA  SER A 116      11.537   2.496 -24.797  1.00 89.87           H  
ATOM   1882  C   SER A 116      11.833   0.847 -26.108  1.00 89.87           C  
ATOM   1883  CB  SER A 116      12.937   1.174 -23.884  1.00 89.87           C  
ATOM   1884  HB2 SER A 116      13.780   1.627 -24.405  1.00 89.87           H  
ATOM   1885  HB3 SER A 116      13.123   0.103 -23.799  1.00 89.87           H  
ATOM   1886  O   SER A 116      12.318   1.549 -26.991  1.00 89.87           O  
ATOM   1887  OG  SER A 116      12.838   1.743 -22.589  1.00 89.87           O  
ATOM   1888  HG  SER A 116      12.117   1.310 -22.125  1.00 89.87           H  
ATOM   1889  N   ASN A 117      11.402  -0.398 -26.334  1.00 88.90           N  
ATOM   1890  H   ASN A 117      11.097  -0.946 -25.542  1.00 88.90           H  
ATOM   1891  CA  ASN A 117      11.365  -1.042 -27.650  1.00 88.90           C  
ATOM   1892  HA  ASN A 117      12.286  -0.832 -28.193  1.00 88.90           H  
ATOM   1893  C   ASN A 117      10.183  -0.551 -28.504  1.00 88.90           C  
ATOM   1894  CB  ASN A 117      11.226  -2.557 -27.441  1.00 88.90           C  
ATOM   1895  HB2 ASN A 117      11.088  -3.040 -28.409  1.00 88.90           H  
ATOM   1896  HB3 ASN A 117      10.329  -2.752 -26.853  1.00 88.90           H  
ATOM   1897  O   ASN A 117      10.295  -0.456 -29.724  1.00 88.90           O  
ATOM   1898  CG  ASN A 117      12.391  -3.240 -26.757  1.00 88.90           C  
ATOM   1899  ND2 ASN A 117      12.169  -4.467 -26.352  1.00 88.90           N  
ATOM   1900 HD21 ASN A 117      12.928  -4.956 -25.899  1.00 88.90           H  
ATOM   1901 HD22 ASN A 117      11.256  -4.865 -26.518  1.00 88.90           H  
ATOM   1902  OD1 ASN A 117      13.483  -2.716 -26.600  1.00 88.90           O  
ATOM   1903  N   GLY A 118       9.049  -0.259 -27.854  1.00 88.79           N  
ATOM   1904  H   GLY A 118       9.050  -0.392 -26.853  1.00 88.79           H  
ATOM   1905  CA  GLY A 118       7.766   0.067 -28.491  1.00 88.79           C  
ATOM   1906  HA2 GLY A 118       7.864   0.004 -29.575  1.00 88.79           H  
ATOM   1907  HA3 GLY A 118       7.491   1.088 -28.228  1.00 88.79           H  
ATOM   1908  C   GLY A 118       6.611  -0.857 -28.080  1.00 88.79           C  
ATOM   1909  O   GLY A 118       5.462  -0.580 -28.414  1.00 88.79           O  
ATOM   1910  N   ASP A 119       6.890  -1.915 -27.317  1.00 89.91           N  
ATOM   1911  H   ASP A 119       7.852  -2.076 -27.056  1.00 89.91           H  
ATOM   1912  CA  ASP A 119       5.903  -2.842 -26.763  1.00 89.91           C  
ATOM   1913  HA  ASP A 119       5.201  -3.128 -27.546  1.00 89.91           H  
ATOM   1914  C   ASP A 119       5.129  -2.166 -25.610  1.00 89.91           C  
ATOM   1915  CB  ASP A 119       6.619  -4.116 -26.277  1.00 89.91           C  
ATOM   1916  HB2 ASP A 119       7.255  -3.850 -25.433  1.00 89.91           H  
ATOM   1917  HB3 ASP A 119       5.876  -4.833 -25.930  1.00 89.91           H  
ATOM   1918  O   ASP A 119       5.521  -2.233 -24.441  1.00 89.91           O  
ATOM   1919  CG  ASP A 119       7.520  -4.783 -27.316  1.00 89.91           C  
ATOM   1920  OD1 ASP A 119       6.968  -5.309 -28.304  1.00 89.91           O  
ATOM   1921  OD2 ASP A 119       8.754  -4.777 -27.079  1.00 89.91           O  
ATOM   1922  N   LEU A 120       4.014  -1.490 -25.913  1.00 93.23           N  
ATOM   1923  H   LEU A 120       3.779  -1.408 -26.891  1.00 93.23           H  
ATOM   1924  CA  LEU A 120       3.227  -0.716 -24.932  1.00 93.23           C  
ATOM   1925  HA  LEU A 120       3.946  -0.232 -24.271  1.00 93.23           H  
ATOM   1926  C   LEU A 120       2.349  -1.582 -23.998  1.00 93.23           C  
ATOM   1927  CB  LEU A 120       2.429   0.408 -25.622  1.00 93.23           C  
ATOM   1928  HB2 LEU A 120       1.622  -0.042 -26.199  1.00 93.23           H  
ATOM   1929  HB3 LEU A 120       1.982   1.014 -24.834  1.00 93.23           H  
ATOM   1930  O   LEU A 120       1.263  -1.173 -23.578  1.00 93.23           O  
ATOM   1931  CG  LEU A 120       3.222   1.350 -26.545  1.00 93.23           C  
ATOM   1932  HG  LEU A 120       3.535   0.802 -27.434  1.00 93.23           H  
ATOM   1933  CD1 LEU A 120       2.331   2.510 -26.993  1.00 93.23           C  
ATOM   1934 HD11 LEU A 120       2.876   3.152 -27.684  1.00 93.23           H  
ATOM   1935 HD12 LEU A 120       2.007   3.086 -26.126  1.00 93.23           H  
ATOM   1936 HD13 LEU A 120       1.452   2.112 -27.499  1.00 93.23           H  
ATOM   1937  CD2 LEU A 120       4.454   1.947 -25.863  1.00 93.23           C  
ATOM   1938 HD21 LEU A 120       4.161   2.463 -24.949  1.00 93.23           H  
ATOM   1939 HD22 LEU A 120       5.167   1.155 -25.630  1.00 93.23           H  
ATOM   1940 HD23 LEU A 120       4.942   2.640 -26.548  1.00 93.23           H  
ATOM   1941  N   THR A 121       2.826  -2.776 -23.647  1.00 88.69           N  
ATOM   1942  H   THR A 121       3.752  -3.007 -23.978  1.00 88.69           H  
ATOM   1943  CA  THR A 121       2.078  -3.803 -22.915  1.00 88.69           C  
ATOM   1944  HA  THR A 121       1.039  -3.483 -22.836  1.00 88.69           H  
ATOM   1945  C   THR A 121       2.626  -3.969 -21.502  1.00 88.69           C  
ATOM   1946  CB  THR A 121       2.064  -5.129 -23.689  1.00 88.69           C  
ATOM   1947  HB  THR A 121       3.071  -5.546 -23.734  1.00 88.69           H  
ATOM   1948  O   THR A 121       3.793  -4.293 -21.280  1.00 88.69           O  
ATOM   1949  CG2 THR A 121       1.112  -6.152 -23.068  1.00 88.69           C  
ATOM   1950 HG21 THR A 121       1.470  -6.443 -22.080  1.00 88.69           H  
ATOM   1951 HG22 THR A 121       1.067  -7.039 -23.699  1.00 88.69           H  
ATOM   1952 HG23 THR A 121       0.112  -5.726 -22.984  1.00 88.69           H  
ATOM   1953  OG1 THR A 121       1.610  -4.873 -24.994  1.00 88.69           O  
ATOM   1954  HG1 THR A 121       1.283  -5.682 -25.394  1.00 88.69           H  
ATOM   1955  N   CYS A 122       1.772  -3.760 -20.501  1.00 88.63           N  
ATOM   1956  H   CYS A 122       0.827  -3.493 -20.737  1.00 88.63           H  
ATOM   1957  CA  CYS A 122       2.162  -3.766 -19.100  1.00 88.63           C  
ATOM   1958  HA  CYS A 122       3.053  -3.147 -18.998  1.00 88.63           H  
ATOM   1959  C   CYS A 122       2.520  -5.181 -18.613  1.00 88.63           C  
ATOM   1960  CB  CYS A 122       1.038  -3.125 -18.278  1.00 88.63           C  
ATOM   1961  HB2 CYS A 122       0.162  -3.774 -18.288  1.00 88.63           H  
ATOM   1962  HB3 CYS A 122       0.758  -2.166 -18.714  1.00 88.63           H  
ATOM   1963  O   CYS A 122       1.654  -5.948 -18.193  1.00 88.63           O  
ATOM   1964  SG  CYS A 122       1.620  -2.887 -16.577  1.00 88.63           S  
ATOM   1965  HG  CYS A 122       2.274  -1.743 -16.797  1.00 88.63           H  
ATOM   1966  N   GLY A 123       3.816  -5.509 -18.589  1.00 82.60           N  
ATOM   1967  H   GLY A 123       4.436  -4.896 -19.099  1.00 82.60           H  
ATOM   1968  CA  GLY A 123       4.361  -6.804 -18.150  1.00 82.60           C  
ATOM   1969  HA2 GLY A 123       5.447  -6.764 -18.236  1.00 82.60           H  
ATOM   1970  HA3 GLY A 123       3.999  -7.575 -18.830  1.00 82.60           H  
ATOM   1971  C   GLY A 123       4.022  -7.244 -16.713  1.00 82.60           C  
ATOM   1972  O   GLY A 123       4.361  -8.366 -16.324  1.00 82.60           O  
ATOM   1973  N   VAL A 124       3.332  -6.410 -15.924  1.00 83.73           N  
ATOM   1974  H   VAL A 124       3.077  -5.516 -16.317  1.00 83.73           H  
ATOM   1975  CA  VAL A 124       2.753  -6.775 -14.619  1.00 83.73           C  
ATOM   1976  HA  VAL A 124       3.418  -7.487 -14.131  1.00 83.73           H  
ATOM   1977  C   VAL A 124       1.388  -7.468 -14.771  1.00 83.73           C  
ATOM   1978  CB  VAL A 124       2.641  -5.543 -13.692  1.00 83.73           C  
ATOM   1979  HB  VAL A 124       1.897  -4.857 -14.096  1.00 83.73           H  
ATOM   1980  O   VAL A 124       1.146  -8.457 -14.083  1.00 83.73           O  
ATOM   1981  CG1 VAL A 124       2.219  -5.962 -12.278  1.00 83.73           C  
ATOM   1982 HG11 VAL A 124       1.218  -6.394 -12.294  1.00 83.73           H  
ATOM   1983 HG12 VAL A 124       2.189  -5.088 -11.627  1.00 83.73           H  
ATOM   1984 HG13 VAL A 124       2.922  -6.689 -11.870  1.00 83.73           H  
ATOM   1985  CG2 VAL A 124       3.975  -4.790 -13.555  1.00 83.73           C  
ATOM   1986 HG21 VAL A 124       3.844  -3.936 -12.890  1.00 83.73           H  
ATOM   1987 HG22 VAL A 124       4.301  -4.410 -14.524  1.00 83.73           H  
ATOM   1988 HG23 VAL A 124       4.742  -5.447 -13.145  1.00 83.73           H  
ATOM   1989  N   CYS A 125       0.519  -6.994 -15.675  1.00 84.10           N  
ATOM   1990  H   CYS A 125       0.808  -6.216 -16.250  1.00 84.10           H  
ATOM   1991  CA  CYS A 125      -0.900  -7.384 -15.766  1.00 84.10           C  
ATOM   1992  HA  CYS A 125      -1.060  -8.290 -15.181  1.00 84.10           H  
ATOM   1993  C   CYS A 125      -1.422  -7.705 -17.183  1.00 84.10           C  
ATOM   1994  CB  CYS A 125      -1.744  -6.262 -15.142  1.00 84.10           C  
ATOM   1995  HB2 CYS A 125      -1.425  -6.087 -14.115  1.00 84.10           H  
ATOM   1996  HB3 CYS A 125      -2.793  -6.556 -15.149  1.00 84.10           H  
ATOM   1997  O   CYS A 125      -2.607  -7.999 -17.330  1.00 84.10           O  
ATOM   1998  SG  CYS A 125      -1.535  -4.752 -16.132  1.00 84.10           S  
ATOM   1999  HG  CYS A 125      -2.547  -4.028 -15.646  1.00 84.10           H  
ATOM   2000  N   THR A 126      -0.574  -7.641 -18.216  1.00 86.82           N  
ATOM   2001  H   THR A 126       0.368  -7.329 -18.026  1.00 86.82           H  
ATOM   2002  CA  THR A 126      -0.928  -7.836 -19.641  1.00 86.82           C  
ATOM   2003  HA  THR A 126      -0.054  -7.512 -20.207  1.00 86.82           H  
ATOM   2004  C   THR A 126      -2.031  -6.898 -20.163  1.00 86.82           C  
ATOM   2005  CB  THR A 126      -1.133  -9.322 -20.022  1.00 86.82           C  
ATOM   2006  HB  THR A 126      -1.617  -9.399 -20.996  1.00 86.82           H  
ATOM   2007  O   THR A 126      -2.861  -7.294 -20.972  1.00 86.82           O  
ATOM   2008  CG2 THR A 126       0.210 -10.048 -20.107  1.00 86.82           C  
ATOM   2009 HG21 THR A 126       0.715 -10.021 -19.141  1.00 86.82           H  
ATOM   2010 HG22 THR A 126       0.837  -9.575 -20.864  1.00 86.82           H  
ATOM   2011 HG23 THR A 126       0.039 -11.084 -20.397  1.00 86.82           H  
ATOM   2012  OG1 THR A 126      -1.888 -10.031 -19.066  1.00 86.82           O  
ATOM   2013  HG1 THR A 126      -2.567  -9.432 -18.747  1.00 86.82           H  
ATOM   2014  N   LEU A 127      -2.021  -5.635 -19.717  1.00 87.95           N  
ATOM   2015  H   LEU A 127      -1.331  -5.382 -19.024  1.00 87.95           H  
ATOM   2016  CA  LEU A 127      -2.827  -4.551 -20.294  1.00 87.95           C  
ATOM   2017  HA  LEU A 127      -3.687  -4.988 -20.803  1.00 87.95           H  
ATOM   2018  C   LEU A 127      -2.017  -3.753 -21.329  1.00 87.95           C  
ATOM   2019  CB  LEU A 127      -3.350  -3.650 -19.159  1.00 87.95           C  
ATOM   2020  HB2 LEU A 127      -2.494  -3.264 -18.605  1.00 87.95           H  
ATOM   2021  HB3 LEU A 127      -3.948  -4.257 -18.480  1.00 87.95           H  
ATOM   2022  O   LEU A 127      -0.935  -3.260 -21.011  1.00 87.95           O  
ATOM   2023  CG  LEU A 127      -4.193  -2.446 -19.628  1.00 87.95           C  
ATOM   2024  HG  LEU A 127      -3.590  -1.805 -20.271  1.00 87.95           H  
ATOM   2025  CD1 LEU A 127      -5.454  -2.868 -20.384  1.00 87.95           C  
ATOM   2026 HD11 LEU A 127      -6.051  -3.550 -19.778  1.00 87.95           H  
ATOM   2027 HD12 LEU A 127      -5.184  -3.353 -21.321  1.00 87.95           H  
ATOM   2028 HD13 LEU A 127      -6.042  -1.985 -20.633  1.00 87.95           H  
ATOM   2029  CD2 LEU A 127      -4.624  -1.626 -18.412  1.00 87.95           C  
ATOM   2030 HD21 LEU A 127      -5.204  -0.763 -18.739  1.00 87.95           H  
ATOM   2031 HD22 LEU A 127      -5.226  -2.237 -17.739  1.00 87.95           H  
ATOM   2032 HD23 LEU A 127      -3.740  -1.269 -17.883  1.00 87.95           H  
ATOM   2033  N   GLU A 128      -2.556  -3.597 -22.535  1.00 89.48           N  
ATOM   2034  H   GLU A 128      -3.436  -4.053 -22.730  1.00 89.48           H  
ATOM   2035  CA  GLU A 128      -2.021  -2.751 -23.613  1.00 89.48           C  
ATOM   2036  HA  GLU A 128      -0.932  -2.790 -23.608  1.00 89.48           H  
ATOM   2037  C   GLU A 128      -2.453  -1.284 -23.426  1.00 89.48           C  
ATOM   2038  CB  GLU A 128      -2.512  -3.283 -24.970  1.00 89.48           C  
ATOM   2039  HB2 GLU A 128      -2.092  -2.663 -25.762  1.00 89.48           H  
ATOM   2040  HB3 GLU A 128      -3.598  -3.201 -25.000  1.00 89.48           H  
ATOM   2041  O   GLU A 128      -3.575  -1.022 -22.987  1.00 89.48           O  
ATOM   2042  CG  GLU A 128      -2.107  -4.749 -25.211  1.00 89.48           C  
ATOM   2043  HG2 GLU A 128      -2.508  -5.375 -24.414  1.00 89.48           H  
ATOM   2044  HG3 GLU A 128      -1.020  -4.814 -25.170  1.00 89.48           H  
ATOM   2045  CD  GLU A 128      -2.601  -5.316 -26.551  1.00 89.48           C  
ATOM   2046  OE1 GLU A 128      -2.011  -6.334 -26.975  1.00 89.48           O  
ATOM   2047  OE2 GLU A 128      -3.574  -4.763 -27.112  1.00 89.48           O  
ATOM   2048  N   LEU A 129      -1.580  -0.314 -23.732  1.00 90.74           N  
ATOM   2049  H   LEU A 129      -0.662  -0.576 -24.062  1.00 90.74           H  
ATOM   2050  CA  LEU A 129      -1.828   1.116 -23.487  1.00 90.74           C  
ATOM   2051  HA  LEU A 129      -2.903   1.268 -23.395  1.00 90.74           H  
ATOM   2052  C   LEU A 129      -1.376   2.023 -24.645  1.00 90.74           C  
ATOM   2053  CB  LEU A 129      -1.156   1.524 -22.159  1.00 90.74           C  
ATOM   2054  HB2 LEU A 129      -0.111   1.217 -22.197  1.00 90.74           H  
ATOM   2055  HB3 LEU A 129      -1.179   2.610 -22.066  1.00 90.74           H  
ATOM   2056  O   LEU A 129      -0.417   1.740 -25.349  1.00 90.74           O  
ATOM   2057  CG  LEU A 129      -1.816   0.912 -20.906  1.00 90.74           C  
ATOM   2058  HG  LEU A 129      -1.856  -0.174 -20.990  1.00 90.74           H  
ATOM   2059  CD1 LEU A 129      -0.981   1.241 -19.674  1.00 90.74           C  
ATOM   2060 HD11 LEU A 129      -0.833   2.318 -19.592  1.00 90.74           H  
ATOM   2061 HD12 LEU A 129      -1.498   0.884 -18.783  1.00 90.74           H  
ATOM   2062 HD13 LEU A 129      -0.017   0.740 -19.757  1.00 90.74           H  
ATOM   2063  CD2 LEU A 129      -3.229   1.453 -20.660  1.00 90.74           C  
ATOM   2064 HD21 LEU A 129      -3.219   2.541 -20.612  1.00 90.74           H  
ATOM   2065 HD22 LEU A 129      -3.895   1.125 -21.459  1.00 90.74           H  
ATOM   2066 HD23 LEU A 129      -3.618   1.051 -19.725  1.00 90.74           H  
ATOM   2067  N   GLY A 130      -2.064   3.157 -24.826  1.00 90.11           N  
ATOM   2068  H   GLY A 130      -2.844   3.332 -24.208  1.00 90.11           H  
ATOM   2069  CA  GLY A 130      -1.904   4.036 -25.998  1.00 90.11           C  
ATOM   2070  HA2 GLY A 130      -1.793   3.412 -26.884  1.00 90.11           H  
ATOM   2071  HA3 GLY A 130      -2.815   4.623 -26.121  1.00 90.11           H  
ATOM   2072  C   GLY A 130      -0.721   5.018 -25.990  1.00 90.11           C  
ATOM   2073  O   GLY A 130      -0.610   5.815 -26.916  1.00 90.11           O  
ATOM   2074  N   SER A 131       0.130   5.017 -24.959  1.00 91.80           N  
ATOM   2075  H   SER A 131       0.009   4.306 -24.252  1.00 91.80           H  
ATOM   2076  CA  SER A 131       1.384   5.792 -24.913  1.00 91.80           C  
ATOM   2077  HA  SER A 131       1.870   5.730 -25.886  1.00 91.80           H  
ATOM   2078  C   SER A 131       2.335   5.209 -23.863  1.00 91.80           C  
ATOM   2079  CB  SER A 131       1.121   7.279 -24.607  1.00 91.80           C  
ATOM   2080  HB2 SER A 131       0.563   7.728 -25.429  1.00 91.80           H  
ATOM   2081  HB3 SER A 131       0.536   7.364 -23.691  1.00 91.80           H  
ATOM   2082  O   SER A 131       1.888   4.664 -22.848  1.00 91.80           O  
ATOM   2083  OG  SER A 131       2.350   7.962 -24.443  1.00 91.80           O  
ATOM   2084  HG  SER A 131       2.207   8.907 -24.358  1.00 91.80           H  
ATOM   2085  N   THR A 132       3.644   5.387 -24.063  1.00 88.84           N  
ATOM   2086  H   THR A 132       3.927   5.943 -24.857  1.00 88.84           H  
ATOM   2087  CA  THR A 132       4.675   5.122 -23.047  1.00 88.84           C  
ATOM   2088  HA  THR A 132       4.640   4.069 -22.767  1.00 88.84           H  
ATOM   2089  C   THR A 132       4.456   5.948 -21.777  1.00 88.84           C  
ATOM   2090  CB  THR A 132       6.081   5.430 -23.586  1.00 88.84           C  
ATOM   2091  HB  THR A 132       6.805   5.340 -22.776  1.00 88.84           H  
ATOM   2092  O   THR A 132       4.732   5.459 -20.689  1.00 88.84           O  
ATOM   2093  CG2 THR A 132       6.495   4.497 -24.717  1.00 88.84           C  
ATOM   2094 HG21 THR A 132       6.444   3.463 -24.378  1.00 88.84           H  
ATOM   2095 HG22 THR A 132       5.842   4.631 -25.580  1.00 88.84           H  
ATOM   2096 HG23 THR A 132       7.523   4.709 -25.012  1.00 88.84           H  
ATOM   2097  OG1 THR A 132       6.125   6.734 -24.113  1.00 88.84           O  
ATOM   2098  HG1 THR A 132       6.992   6.857 -24.507  1.00 88.84           H  
ATOM   2099  N   GLU A 133       3.890   7.154 -21.883  1.00 89.45           N  
ATOM   2100  H   GLU A 133       3.713   7.502 -22.814  1.00 89.45           H  
ATOM   2101  CA  GLU A 133       3.538   8.025 -20.749  1.00 89.45           C  
ATOM   2102  HA  GLU A 133       4.418   8.217 -20.135  1.00 89.45           H  
ATOM   2103  C   GLU A 133       2.454   7.385 -19.866  1.00 89.45           C  
ATOM   2104  CB  GLU A 133       2.986   9.359 -21.280  1.00 89.45           C  
ATOM   2105  HB2 GLU A 133       2.049   9.141 -21.794  1.00 89.45           H  
ATOM   2106  HB3 GLU A 133       2.747  10.005 -20.435  1.00 89.45           H  
ATOM   2107  O   GLU A 133       2.561   7.345 -18.640  1.00 89.45           O  
ATOM   2108  CG  GLU A 133       3.909  10.130 -22.238  1.00 89.45           C  
ATOM   2109  HG2 GLU A 133       4.457   9.442 -22.882  1.00 89.45           H  
ATOM   2110  HG3 GLU A 133       4.638  10.692 -21.656  1.00 89.45           H  
ATOM   2111  CD  GLU A 133       3.076  11.059 -23.130  1.00 89.45           C  
ATOM   2112  OE1 GLU A 133       3.212  12.293 -22.990  1.00 89.45           O  
ATOM   2113  OE2 GLU A 133       2.283  10.508 -23.935  1.00 89.45           O  
ATOM   2114  N   VAL A 134       1.416   6.838 -20.506  1.00 90.77           N  
ATOM   2115  H   VAL A 134       1.431   6.865 -21.516  1.00 90.77           H  
ATOM   2116  CA  VAL A 134       0.286   6.181 -19.834  1.00 90.77           C  
ATOM   2117  HA  VAL A 134      -0.034   6.805 -18.999  1.00 90.77           H  
ATOM   2118  C   VAL A 134       0.730   4.840 -19.246  1.00 90.77           C  
ATOM   2119  CB  VAL A 134      -0.903   6.022 -20.804  1.00 90.77           C  
ATOM   2120  HB  VAL A 134      -0.596   5.413 -21.654  1.00 90.77           H  
ATOM   2121  O   VAL A 134       0.324   4.487 -18.141  1.00 90.77           O  
ATOM   2122  CG1 VAL A 134      -2.115   5.358 -20.139  1.00 90.77           C  
ATOM   2123 HG11 VAL A 134      -2.438   5.946 -19.279  1.00 90.77           H  
ATOM   2124 HG12 VAL A 134      -1.858   4.355 -19.800  1.00 90.77           H  
ATOM   2125 HG13 VAL A 134      -2.935   5.280 -20.853  1.00 90.77           H  
ATOM   2126  CG2 VAL A 134      -1.382   7.387 -21.324  1.00 90.77           C  
ATOM   2127 HG21 VAL A 134      -0.578   7.909 -21.841  1.00 90.77           H  
ATOM   2128 HG22 VAL A 134      -2.206   7.250 -22.024  1.00 90.77           H  
ATOM   2129 HG23 VAL A 134      -1.716   8.006 -20.491  1.00 90.77           H  
ATOM   2130  N   LEU A 135       1.620   4.120 -19.936  1.00 89.47           N  
ATOM   2131  H   LEU A 135       1.895   4.443 -20.853  1.00 89.47           H  
ATOM   2132  CA  LEU A 135       2.256   2.917 -19.404  1.00 89.47           C  
ATOM   2133  HA  LEU A 135       1.469   2.267 -19.020  1.00 89.47           H  
ATOM   2134  C   LEU A 135       3.170   3.231 -18.209  1.00 89.47           C  
ATOM   2135  CB  LEU A 135       2.963   2.183 -20.556  1.00 89.47           C  
ATOM   2136  HB2 LEU A 135       3.671   2.870 -21.021  1.00 89.47           H  
ATOM   2137  HB3 LEU A 135       2.215   1.920 -21.303  1.00 89.47           H  
ATOM   2138  O   LEU A 135       3.109   2.514 -17.215  1.00 89.47           O  
ATOM   2139  CG  LEU A 135       3.731   0.910 -20.154  1.00 89.47           C  
ATOM   2140  HG  LEU A 135       4.578   1.188 -19.527  1.00 89.47           H  
ATOM   2141  CD1 LEU A 135       2.880  -0.127 -19.415  1.00 89.47           C  
ATOM   2142 HD11 LEU A 135       3.511  -0.981 -19.171  1.00 89.47           H  
ATOM   2143 HD12 LEU A 135       2.058  -0.452 -20.053  1.00 89.47           H  
ATOM   2144 HD13 LEU A 135       2.484   0.293 -18.490  1.00 89.47           H  
ATOM   2145  CD2 LEU A 135       4.255   0.231 -21.416  1.00 89.47           C  
ATOM   2146 HD21 LEU A 135       3.415  -0.148 -21.999  1.00 89.47           H  
ATOM   2147 HD22 LEU A 135       4.913  -0.598 -21.156  1.00 89.47           H  
ATOM   2148 HD23 LEU A 135       4.806   0.945 -22.027  1.00 89.47           H  
ATOM   2149  N   LEU A 136       3.948   4.316 -18.237  1.00 88.03           N  
ATOM   2150  H   LEU A 136       3.979   4.863 -19.085  1.00 88.03           H  
ATOM   2151  CA  LEU A 136       4.762   4.762 -17.100  1.00 88.03           C  
ATOM   2152  HA  LEU A 136       5.443   3.957 -16.824  1.00 88.03           H  
ATOM   2153  C   LEU A 136       3.904   5.047 -15.860  1.00 88.03           C  
ATOM   2154  CB  LEU A 136       5.580   6.007 -17.496  1.00 88.03           C  
ATOM   2155  HB2 LEU A 136       4.956   6.658 -18.108  1.00 88.03           H  
ATOM   2156  HB3 LEU A 136       5.838   6.567 -16.597  1.00 88.03           H  
ATOM   2157  O   LEU A 136       4.218   4.542 -14.781  1.00 88.03           O  
ATOM   2158  CG  LEU A 136       6.879   5.692 -18.257  1.00 88.03           C  
ATOM   2159  HG  LEU A 136       6.691   4.956 -19.038  1.00 88.03           H  
ATOM   2160  CD1 LEU A 136       7.427   6.966 -18.900  1.00 88.03           C  
ATOM   2161 HD11 LEU A 136       6.698   7.353 -19.612  1.00 88.03           H  
ATOM   2162 HD12 LEU A 136       7.622   7.722 -18.138  1.00 88.03           H  
ATOM   2163 HD13 LEU A 136       8.346   6.743 -19.441  1.00 88.03           H  
ATOM   2164  CD2 LEU A 136       7.955   5.146 -17.314  1.00 88.03           C  
ATOM   2165 HD21 LEU A 136       8.887   5.030 -17.867  1.00 88.03           H  
ATOM   2166 HD22 LEU A 136       8.117   5.839 -16.489  1.00 88.03           H  
ATOM   2167 HD23 LEU A 136       7.652   4.174 -16.924  1.00 88.03           H  
ATOM   2168  N   ASP A 137       2.802   5.789 -15.997  1.00 88.33           N  
ATOM   2169  H   ASP A 137       2.606   6.221 -16.889  1.00 88.33           H  
ATOM   2170  CA  ASP A 137       1.954   6.112 -14.841  1.00 88.33           C  
ATOM   2171  HA  ASP A 137       2.636   6.276 -14.007  1.00 88.33           H  
ATOM   2172  C   ASP A 137       1.056   4.934 -14.404  1.00 88.33           C  
ATOM   2173  CB  ASP A 137       1.203   7.439 -15.059  1.00 88.33           C  
ATOM   2174  HB2 ASP A 137       0.171   7.235 -15.343  1.00 88.33           H  
ATOM   2175  HB3 ASP A 137       1.672   8.000 -15.868  1.00 88.33           H  
ATOM   2176  O   ASP A 137       0.741   4.806 -13.221  1.00 88.33           O  
ATOM   2177  CG  ASP A 137       1.252   8.311 -13.797  1.00 88.33           C  
ATOM   2178  OD1 ASP A 137       2.361   8.559 -13.267  1.00 88.33           O  
ATOM   2179  OD2 ASP A 137       0.194   8.712 -13.261  1.00 88.33           O  
ATOM   2180  N   HIS A 138       0.755   3.977 -15.292  1.00 87.69           N  
ATOM   2181  H   HIS A 138       0.956   4.138 -16.268  1.00 87.69           H  
ATOM   2182  CA  HIS A 138       0.193   2.681 -14.888  1.00 87.69           C  
ATOM   2183  HA  HIS A 138      -0.630   2.874 -14.199  1.00 87.69           H  
ATOM   2184  C   HIS A 138       1.220   1.811 -14.141  1.00 87.69           C  
ATOM   2185  CB  HIS A 138      -0.372   1.935 -16.105  1.00 87.69           C  
ATOM   2186  HB2 HIS A 138       0.441   1.684 -16.786  1.00 87.69           H  
ATOM   2187  HB3 HIS A 138      -1.065   2.592 -16.631  1.00 87.69           H  
ATOM   2188  O   HIS A 138       0.896   1.166 -13.146  1.00 87.69           O  
ATOM   2189  CG  HIS A 138      -1.116   0.674 -15.727  1.00 87.69           C  
ATOM   2190  CD2 HIS A 138      -1.177  -0.496 -16.437  1.00 87.69           C  
ATOM   2191  HD2 HIS A 138      -0.684  -0.694 -17.377  1.00 87.69           H  
ATOM   2192  ND1 HIS A 138      -1.880   0.493 -14.595  1.00 87.69           N  
ATOM   2193  HD1 HIS A 138      -1.930   1.117 -13.802  1.00 87.69           H  
ATOM   2194  CE1 HIS A 138      -2.415  -0.734 -14.642  1.00 87.69           C  
ATOM   2195  HE1 HIS A 138      -3.041  -1.159 -13.871  1.00 87.69           H  
ATOM   2196  NE2 HIS A 138      -1.997  -1.391 -15.736  1.00 87.69           N  
ATOM   2197  N   LEU A 139       2.492   1.823 -14.546  1.00 85.88           N  
ATOM   2198  H   LEU A 139       2.722   2.335 -15.386  1.00 85.88           H  
ATOM   2199  CA  LEU A 139       3.575   1.177 -13.798  1.00 85.88           C  
ATOM   2200  HA  LEU A 139       3.256   0.166 -13.542  1.00 85.88           H  
ATOM   2201  C   LEU A 139       3.832   1.890 -12.452  1.00 85.88           C  
ATOM   2202  CB  LEU A 139       4.826   1.081 -14.696  1.00 85.88           C  
ATOM   2203  HB2 LEU A 139       5.681   0.770 -14.095  1.00 85.88           H  
ATOM   2204  HB3 LEU A 139       5.047   2.077 -15.080  1.00 85.88           H  
ATOM   2205  O   LEU A 139       4.258   1.246 -11.489  1.00 85.88           O  
ATOM   2206  CG  LEU A 139       4.677   0.109 -15.889  1.00 85.88           C  
ATOM   2207  HG  LEU A 139       3.738   0.298 -16.409  1.00 85.88           H  
ATOM   2208  CD1 LEU A 139       5.833   0.308 -16.871  1.00 85.88           C  
ATOM   2209 HD11 LEU A 139       6.788   0.088 -16.393  1.00 85.88           H  
ATOM   2210 HD12 LEU A 139       5.705  -0.343 -17.736  1.00 85.88           H  
ATOM   2211 HD13 LEU A 139       5.835   1.338 -17.225  1.00 85.88           H  
ATOM   2212  CD2 LEU A 139       4.665  -1.365 -15.481  1.00 85.88           C  
ATOM   2213 HD21 LEU A 139       4.424  -1.969 -16.356  1.00 85.88           H  
ATOM   2214 HD22 LEU A 139       3.913  -1.550 -14.714  1.00 85.88           H  
ATOM   2215 HD23 LEU A 139       5.653  -1.657 -15.125  1.00 85.88           H  
ATOM   2216  N   LYS A 140       3.505   3.183 -12.326  1.00 86.85           N  
ATOM   2217  H   LYS A 140       3.268   3.691 -13.166  1.00 86.85           H  
ATOM   2218  CA  LYS A 140       3.395   3.867 -11.026  1.00 86.85           C  
ATOM   2219  HA  LYS A 140       4.286   3.641 -10.441  1.00 86.85           H  
ATOM   2220  C   LYS A 140       2.199   3.341 -10.220  1.00 86.85           C  
ATOM   2221  CB  LYS A 140       3.336   5.389 -11.229  1.00 86.85           C  
ATOM   2222  HB2 LYS A 140       2.342   5.669 -11.578  1.00 86.85           H  
ATOM   2223  HB3 LYS A 140       4.056   5.683 -11.992  1.00 86.85           H  
ATOM   2224  O   LYS A 140       2.387   2.972  -9.061  1.00 86.85           O  
ATOM   2225  CG  LYS A 140       3.656   6.162  -9.937  1.00 86.85           C  
ATOM   2226  HG2 LYS A 140       4.719   6.050  -9.720  1.00 86.85           H  
ATOM   2227  HG3 LYS A 140       3.089   5.757  -9.100  1.00 86.85           H  
ATOM   2228  CD  LYS A 140       3.330   7.654 -10.094  1.00 86.85           C  
ATOM   2229  HD2 LYS A 140       3.711   7.997 -11.056  1.00 86.85           H  
ATOM   2230  HD3 LYS A 140       3.822   8.219  -9.303  1.00 86.85           H  
ATOM   2231  CE  LYS A 140       1.814   7.884  -9.997  1.00 86.85           C  
ATOM   2232  HE2 LYS A 140       1.297   6.980 -10.319  1.00 86.85           H  
ATOM   2233  HE3 LYS A 140       1.543   8.044  -8.954  1.00 86.85           H  
ATOM   2234  NZ  LYS A 140       1.368   9.017 -10.835  1.00 86.85           N  
ATOM   2235  HZ1 LYS A 140       2.084   9.271 -11.501  1.00 86.85           H  
ATOM   2236  HZ2 LYS A 140       1.017   9.804 -10.308  1.00 86.85           H  
ATOM   2237  HZ3 LYS A 140       0.668   8.720 -11.500  1.00 86.85           H  
ATOM   2238  N   SER A 141       1.019   3.185 -10.831  1.00 83.72           N  
ATOM   2239  H   SER A 141       0.915   3.530 -11.775  1.00 83.72           H  
ATOM   2240  CA  SER A 141      -0.158   2.621 -10.148  1.00 83.72           C  
ATOM   2241  HA  SER A 141      -0.320   3.233  -9.261  1.00 83.72           H  
ATOM   2242  C   SER A 141       0.091   1.192  -9.640  1.00 83.72           C  
ATOM   2243  CB  SER A 141      -1.442   2.751 -10.991  1.00 83.72           C  
ATOM   2244  HB2 SER A 141      -1.367   3.636 -11.623  1.00 83.72           H  
ATOM   2245  HB3 SER A 141      -2.281   2.901 -10.310  1.00 83.72           H  
ATOM   2246  O   SER A 141      -0.287   0.888  -8.517  1.00 83.72           O  
ATOM   2247  OG  SER A 141      -1.739   1.622 -11.797  1.00 83.72           O  
ATOM   2248  HG  SER A 141      -2.166   0.969 -11.238  1.00 83.72           H  
ATOM   2249  N   HIS A 142       0.845   0.355 -10.366  1.00 81.13           N  
ATOM   2250  H   HIS A 142       1.045   0.631 -11.317  1.00 81.13           H  
ATOM   2251  CA  HIS A 142       1.306  -0.973  -9.904  1.00 81.13           C  
ATOM   2252  HA  HIS A 142       0.438  -1.535  -9.558  1.00 81.13           H  
ATOM   2253  C   HIS A 142       2.282  -0.956  -8.711  1.00 81.13           C  
ATOM   2254  CB  HIS A 142       1.928  -1.746 -11.077  1.00 81.13           C  
ATOM   2255  HB2 HIS A 142       2.581  -1.087 -11.650  1.00 81.13           H  
ATOM   2256  HB3 HIS A 142       2.539  -2.564 -10.693  1.00 81.13           H  
ATOM   2257  O   HIS A 142       2.609  -2.017  -8.179  1.00 81.13           O  
ATOM   2258  CG  HIS A 142       0.901  -2.366 -11.981  1.00 81.13           C  
ATOM   2259  CD2 HIS A 142       0.662  -2.016 -13.273  1.00 81.13           C  
ATOM   2260  HD2 HIS A 142       1.152  -1.234 -13.833  1.00 81.13           H  
ATOM   2261  ND1 HIS A 142       0.018  -3.382 -11.613  1.00 81.13           N  
ATOM   2262  CE1 HIS A 142      -0.751  -3.601 -12.687  1.00 81.13           C  
ATOM   2263  HE1 HIS A 142      -1.579  -4.294 -12.716  1.00 81.13           H  
ATOM   2264  NE2 HIS A 142      -0.373  -2.809 -13.702  1.00 81.13           N  
ATOM   2265  HE2 HIS A 142      -0.838  -2.719 -14.594  1.00 81.13           H  
ATOM   2266  N   ALA A 143       2.764   0.212  -8.278  1.00 73.57           N  
ATOM   2267  H   ALA A 143       2.483   1.052  -8.764  1.00 73.57           H  
ATOM   2268  CA  ALA A 143       3.537   0.372  -7.043  1.00 73.57           C  
ATOM   2269  HA  ALA A 143       3.863  -0.607  -6.693  1.00 73.57           H  
ATOM   2270  C   ALA A 143       2.715   0.983  -5.891  1.00 73.57           C  
ATOM   2271  CB  ALA A 143       4.794   1.187  -7.358  1.00 73.57           C  
ATOM   2272  HB1 ALA A 143       5.398   1.284  -6.456  1.00 73.57           H  
ATOM   2273  HB2 ALA A 143       4.517   2.180  -7.710  1.00 73.57           H  
ATOM   2274  HB3 ALA A 143       5.370   0.668  -8.125  1.00 73.57           H  
ATOM   2275  O   ALA A 143       2.994   0.682  -4.731  1.00 73.57           O  
ATOM   2276  N   GLU A 144       1.700   1.798  -6.196  1.00 68.19           N  
ATOM   2277  H   GLU A 144       1.559   2.046  -7.165  1.00 68.19           H  
ATOM   2278  CA  GLU A 144       0.758   2.351  -5.209  1.00 68.19           C  
ATOM   2279  HA  GLU A 144       1.294   2.603  -4.294  1.00 68.19           H  
ATOM   2280  C   GLU A 144      -0.336   1.339  -4.820  1.00 68.19           C  
ATOM   2281  CB  GLU A 144       0.123   3.642  -5.760  1.00 68.19           C  
ATOM   2282  HB2 GLU A 144      -0.677   3.945  -5.086  1.00 68.19           H  
ATOM   2283  HB3 GLU A 144      -0.311   3.441  -6.740  1.00 68.19           H  
ATOM   2284  O   GLU A 144      -0.633   1.156  -3.640  1.00 68.19           O  
ATOM   2285  CG  GLU A 144       1.132   4.796  -5.874  1.00 68.19           C  
ATOM   2286  HG2 GLU A 144       1.544   5.004  -4.887  1.00 68.19           H  
ATOM   2287  HG3 GLU A 144       1.955   4.491  -6.521  1.00 68.19           H  
ATOM   2288  CD  GLU A 144       0.480   6.070  -6.433  1.00 68.19           C  
ATOM   2289  OE1 GLU A 144       0.958   6.553  -7.486  1.00 68.19           O  
ATOM   2290  OE2 GLU A 144      -0.484   6.566  -5.805  1.00 68.19           O  
ATOM   2291  N   GLU A 145      -0.895   0.610  -5.789  1.00 58.22           N  
ATOM   2292  H   GLU A 145      -0.595   0.788  -6.737  1.00 58.22           H  
ATOM   2293  CA  GLU A 145      -1.974  -0.377  -5.625  1.00 58.22           C  
ATOM   2294  HA  GLU A 145      -2.631   0.001  -4.842  1.00 58.22           H  
ATOM   2295  C   GLU A 145      -1.456  -1.743  -5.114  1.00 58.22           C  
ATOM   2296  CB  GLU A 145      -2.815  -0.417  -6.917  1.00 58.22           C  
ATOM   2297  HB2 GLU A 145      -2.211  -0.792  -7.743  1.00 58.22           H  
ATOM   2298  HB3 GLU A 145      -3.117   0.605  -7.144  1.00 58.22           H  
ATOM   2299  O   GLU A 145      -1.873  -2.823  -5.529  1.00 58.22           O  
ATOM   2300  CG  GLU A 145      -4.072  -1.284  -6.779  1.00 58.22           C  
ATOM   2301  HG2 GLU A 145      -3.826  -2.300  -7.087  1.00 58.22           H  
ATOM   2302  HG3 GLU A 145      -4.366  -1.311  -5.730  1.00 58.22           H  
ATOM   2303  CD  GLU A 145      -5.264  -0.798  -7.611  1.00 58.22           C  
ATOM   2304  OE1 GLU A 145      -6.389  -0.878  -7.059  1.00 58.22           O  
ATOM   2305  OE2 GLU A 145      -5.064  -0.380  -8.771  1.00 58.22           O  
ATOM   2306  N   LYS A 146      -0.535  -1.691  -4.146  1.00 47.54           N  
ATOM   2307  H   LYS A 146      -0.315  -0.754  -3.839  1.00 47.54           H  
ATOM   2308  CA  LYS A 146       0.284  -2.785  -3.587  1.00 47.54           C  
ATOM   2309  HA  LYS A 146       0.765  -3.289  -4.424  1.00 47.54           H  
ATOM   2310  C   LYS A 146      -0.499  -3.870  -2.802  1.00 47.54           C  
ATOM   2311  CB  LYS A 146       1.364  -2.094  -2.731  1.00 47.54           C  
ATOM   2312  HB2 LYS A 146       0.890  -1.799  -1.795  1.00 47.54           H  
ATOM   2313  HB3 LYS A 146       1.687  -1.179  -3.227  1.00 47.54           H  
ATOM   2314  O   LYS A 146       0.068  -4.546  -1.948  1.00 47.54           O  
ATOM   2315  CG  LYS A 146       2.633  -2.917  -2.444  1.00 47.54           C  
ATOM   2316  HG2 LYS A 146       3.299  -2.877  -3.306  1.00 47.54           H  
ATOM   2317  HG3 LYS A 146       2.390  -3.961  -2.246  1.00 47.54           H  
ATOM   2318  CD  LYS A 146       3.328  -2.331  -1.209  1.00 47.54           C  
ATOM   2319  HD2 LYS A 146       3.709  -1.338  -1.446  1.00 47.54           H  
ATOM   2320  HD3 LYS A 146       2.592  -2.242  -0.410  1.00 47.54           H  
ATOM   2321  CE  LYS A 146       4.461  -3.234  -0.722  1.00 47.54           C  
ATOM   2322  HE2 LYS A 146       5.277  -3.196  -1.443  1.00 47.54           H  
ATOM   2323  HE3 LYS A 146       4.088  -4.258  -0.679  1.00 47.54           H  
ATOM   2324  NZ  LYS A 146       4.918  -2.807   0.625  1.00 47.54           N  
ATOM   2325  HZ1 LYS A 146       5.237  -1.849   0.601  1.00 47.54           H  
ATOM   2326  HZ2 LYS A 146       4.151  -2.860   1.280  1.00 47.54           H  
ATOM   2327  HZ3 LYS A 146       5.665  -3.398   0.962  1.00 47.54           H  
ATOM   2328  N   ALA A 147      -1.800  -4.031  -3.054  1.00 44.87           N  
ATOM   2329  H   ALA A 147      -2.159  -3.495  -3.831  1.00 44.87           H  
ATOM   2330  CA  ALA A 147      -2.692  -4.964  -2.355  1.00 44.87           C  
ATOM   2331  HA  ALA A 147      -2.106  -5.800  -1.974  1.00 44.87           H  
ATOM   2332  C   ALA A 147      -3.813  -5.565  -3.234  1.00 44.87           C  
ATOM   2333  CB  ALA A 147      -3.298  -4.220  -1.157  1.00 44.87           C  
ATOM   2334  HB1 ALA A 147      -3.939  -4.897  -0.591  1.00 44.87           H  
ATOM   2335  HB2 ALA A 147      -2.504  -3.864  -0.500  1.00 44.87           H  
ATOM   2336  HB3 ALA A 147      -3.889  -3.371  -1.500  1.00 44.87           H  
ATOM   2337  O   ALA A 147      -4.245  -6.697  -2.985  1.00 44.87           O  
ATOM   2338  N   ASN A 148      -4.288  -4.856  -4.269  1.00 40.72           N  
ATOM   2339  H   ASN A 148      -3.861  -3.973  -4.510  1.00 40.72           H  
ATOM   2340  CA  ASN A 148      -5.377  -5.342  -5.123  1.00 40.72           C  
ATOM   2341  HA  ASN A 148      -6.071  -5.914  -4.507  1.00 40.72           H  
ATOM   2342  C   ASN A 148      -4.836  -6.315  -6.178  1.00 40.72           C  
ATOM   2343  CB  ASN A 148      -6.180  -4.170  -5.710  1.00 40.72           C  
ATOM   2344  HB2 ASN A 148      -5.498  -3.446  -6.156  1.00 40.72           H  
ATOM   2345  HB3 ASN A 148      -6.826  -4.534  -6.509  1.00 40.72           H  
ATOM   2346  O   ASN A 148      -4.475  -5.950  -7.291  1.00 40.72           O  
ATOM   2347  CG  ASN A 148      -7.071  -3.481  -4.690  1.00 40.72           C  
ATOM   2348  ND2 ASN A 148      -7.388  -2.229  -4.893  1.00 40.72           N  
ATOM   2349 HD21 ASN A 148      -7.046  -1.746  -5.712  1.00 40.72           H  
ATOM   2350 HD22 ASN A 148      -7.968  -1.758  -4.213  1.00 40.72           H  
ATOM   2351  OD1 ASN A 148      -7.521  -4.069  -3.717  1.00 40.72           O  
ATOM   2352  N   GLN A 149      -4.772  -7.587  -5.785  1.00 47.23           N  
ATOM   2353  H   GLN A 149      -4.994  -7.765  -4.816  1.00 47.23           H  
ATOM   2354  CA  GLN A 149      -4.299  -8.702  -6.605  1.00 47.23           C  
ATOM   2355  HA  GLN A 149      -3.226  -8.595  -6.763  1.00 47.23           H  
ATOM   2356  C   GLN A 149      -4.993  -8.742  -7.980  1.00 47.23           C  
ATOM   2357  CB  GLN A 149      -4.570 -10.014  -5.844  1.00 47.23           C  
ATOM   2358  HB2 GLN A 149      -4.358 -10.858  -6.500  1.00 47.23           H  
ATOM   2359  HB3 GLN A 149      -5.628 -10.050  -5.587  1.00 47.23           H  
ATOM   2360  O   GLN A 149      -6.203  -8.981  -8.057  1.00 47.23           O  
ATOM   2361  CG  GLN A 149      -3.734 -10.170  -4.561  1.00 47.23           C  
ATOM   2362  HG2 GLN A 149      -3.638  -9.212  -4.051  1.00 47.23           H  
ATOM   2363  HG3 GLN A 149      -2.732 -10.515  -4.817  1.00 47.23           H  
ATOM   2364  CD  GLN A 149      -4.381 -11.157  -3.595  1.00 47.23           C  
ATOM   2365  NE2 GLN A 149      -5.244 -10.694  -2.718  1.00 47.23           N  
ATOM   2366 HE21 GLN A 149      -5.695 -11.363  -2.111  1.00 47.23           H  
ATOM   2367 HE22 GLN A 149      -5.381  -9.698  -2.626  1.00 47.23           H  
ATOM   2368  OE1 GLN A 149      -4.146 -12.358  -3.629  1.00 47.23           O  
ATOM   2369  N   ALA A 150      -4.208  -8.585  -9.054  1.00 53.63           N  
ATOM   2370  H   ALA A 150      -3.248  -8.308  -8.911  1.00 53.63           H  
ATOM   2371  CA  ALA A 150      -4.655  -8.792 -10.434  1.00 53.63           C  
ATOM   2372  HA  ALA A 150      -5.367  -7.999 -10.664  1.00 53.63           H  
ATOM   2373  C   ALA A 150      -5.365 -10.159 -10.581  1.00 53.63           C  
ATOM   2374  CB  ALA A 150      -3.447  -8.659 -11.372  1.00 53.63           C  
ATOM   2375  HB1 ALA A 150      -2.990  -7.676 -11.252  1.00 53.63           H  
ATOM   2376  HB2 ALA A 150      -2.711  -9.430 -11.144  1.00 53.63           H  
ATOM   2377  HB3 ALA A 150      -3.765  -8.772 -12.408  1.00 53.63           H  
ATOM   2378  O   ALA A 150      -4.977 -11.101  -9.884  1.00 53.63           O  
ATOM   2379  N   PRO A 151      -6.422 -10.267 -11.414  1.00 49.28           N  
ATOM   2380  CA  PRO A 151      -7.701 -10.882 -11.027  1.00 49.28           C  
ATOM   2381  HA  PRO A 151      -8.119 -10.248 -10.244  1.00 49.28           H  
ATOM   2382  C   PRO A 151      -7.683 -12.311 -10.455  1.00 49.28           C  
ATOM   2383  CB  PRO A 151      -8.607 -10.734 -12.255  1.00 49.28           C  
ATOM   2384  HB2 PRO A 151      -9.663 -10.721 -11.982  1.00 49.28           H  
ATOM   2385  HB3 PRO A 151      -8.405 -11.521 -12.980  1.00 49.28           H  
ATOM   2386  O   PRO A 151      -8.147 -13.264 -11.077  1.00 49.28           O  
ATOM   2387  CG  PRO A 151      -8.153  -9.395 -12.825  1.00 49.28           C  
ATOM   2388  HG2 PRO A 151      -8.406  -9.295 -13.880  1.00 49.28           H  
ATOM   2389  HG3 PRO A 151      -8.583  -8.578 -12.244  1.00 49.28           H  
ATOM   2390  CD  PRO A 151      -6.642  -9.448 -12.606  1.00 49.28           C  
ATOM   2391  HD2 PRO A 151      -6.172  -9.937 -13.459  1.00 49.28           H  
ATOM   2392  HD3 PRO A 151      -6.253  -8.434 -12.510  1.00 49.28           H  
ATOM   2393  N   ARG A 152      -7.240 -12.454  -9.200  1.00 56.97           N  
ATOM   2394  H   ARG A 152      -6.775 -11.660  -8.785  1.00 56.97           H  
ATOM   2395  CA  ARG A 152      -7.367 -13.694  -8.429  1.00 56.97           C  
ATOM   2396  HA  ARG A 152      -7.009 -14.517  -9.047  1.00 56.97           H  
ATOM   2397  C   ARG A 152      -8.835 -13.967  -8.129  1.00 56.97           C  
ATOM   2398  CB  ARG A 152      -6.526 -13.632  -7.142  1.00 56.97           C  
ATOM   2399  HB2 ARG A 152      -6.423 -12.599  -6.809  1.00 56.97           H  
ATOM   2400  HB3 ARG A 152      -7.037 -14.190  -6.357  1.00 56.97           H  
ATOM   2401  O   ARG A 152      -9.464 -13.269  -7.329  1.00 56.97           O  
ATOM   2402  CG  ARG A 152      -5.146 -14.270  -7.349  1.00 56.97           C  
ATOM   2403  HG2 ARG A 152      -5.285 -15.320  -7.605  1.00 56.97           H  
ATOM   2404  HG3 ARG A 152      -4.618 -13.769  -8.160  1.00 56.97           H  
ATOM   2405  CD  ARG A 152      -4.327 -14.161  -6.058  1.00 56.97           C  
ATOM   2406  HD2 ARG A 152      -4.988 -14.327  -5.207  1.00 56.97           H  
ATOM   2407  HD3 ARG A 152      -3.924 -13.151  -5.994  1.00 56.97           H  
ATOM   2408  NE  ARG A 152      -3.226 -15.140  -5.996  1.00 56.97           N  
ATOM   2409  HE  ARG A 152      -3.031 -15.669  -6.834  1.00 56.97           H  
ATOM   2410  NH1 ARG A 152      -2.605 -14.711  -3.823  1.00 56.97           N  
ATOM   2411 HH11 ARG A 152      -3.259 -13.942  -3.787  1.00 56.97           H  
ATOM   2412 HH12 ARG A 152      -2.013 -14.895  -3.026  1.00 56.97           H  
ATOM   2413  NH2 ARG A 152      -1.593 -16.339  -4.958  1.00 56.97           N  
ATOM   2414 HH21 ARG A 152      -1.008 -16.511  -4.153  1.00 56.97           H  
ATOM   2415 HH22 ARG A 152      -1.493 -16.920  -5.778  1.00 56.97           H  
ATOM   2416  CZ  ARG A 152      -2.484 -15.389  -4.930  1.00 56.97           C  
ATOM   2417  N   GLU A 153      -9.355 -15.015  -8.758  1.00 68.25           N  
ATOM   2418  H   GLU A 153      -8.809 -15.441  -9.494  1.00 68.25           H  
ATOM   2419  CA  GLU A 153     -10.683 -15.557  -8.493  1.00 68.25           C  
ATOM   2420  HA  GLU A 153     -11.436 -14.874  -8.886  1.00 68.25           H  
ATOM   2421  C   GLU A 153     -10.911 -15.774  -6.994  1.00 68.25           C  
ATOM   2422  CB  GLU A 153     -10.842 -16.915  -9.168  1.00 68.25           C  
ATOM   2423  HB2 GLU A 153     -11.781 -17.352  -8.828  1.00 68.25           H  
ATOM   2424  HB3 GLU A 153     -10.029 -17.558  -8.830  1.00 68.25           H  
ATOM   2425  O   GLU A 153     -10.105 -16.389  -6.290  1.00 68.25           O  
ATOM   2426  CG  GLU A 153     -10.846 -16.899 -10.696  1.00 68.25           C  
ATOM   2427  HG2 GLU A 153      -9.960 -16.384 -11.068  1.00 68.25           H  
ATOM   2428  HG3 GLU A 153     -11.740 -16.392 -11.060  1.00 68.25           H  
ATOM   2429  CD  GLU A 153     -10.832 -18.362 -11.126  1.00 68.25           C  
ATOM   2430  OE1 GLU A 153     -11.841 -19.057 -10.864  1.00 68.25           O  
ATOM   2431  OE2 GLU A 153      -9.741 -18.898 -11.422  1.00 68.25           O  
ATOM   2432  N   LYS A 154     -12.061 -15.320  -6.505  1.00 74.33           N  
ATOM   2433  H   LYS A 154     -12.704 -14.872  -7.142  1.00 74.33           H  
ATOM   2434  CA  LYS A 154     -12.441 -15.427  -5.094  1.00 74.33           C  
ATOM   2435  HA  LYS A 154     -11.541 -15.439  -4.480  1.00 74.33           H  
ATOM   2436  C   LYS A 154     -13.123 -16.774  -4.842  1.00 74.33           C  
ATOM   2437  CB  LYS A 154     -13.248 -14.178  -4.705  1.00 74.33           C  
ATOM   2438  HB2 LYS A 154     -14.068 -14.039  -5.409  1.00 74.33           H  
ATOM   2439  HB3 LYS A 154     -13.659 -14.316  -3.705  1.00 74.33           H  
ATOM   2440  O   LYS A 154     -14.293 -16.822  -4.481  1.00 74.33           O  
ATOM   2441  CG  LYS A 154     -12.332 -12.941  -4.687  1.00 74.33           C  
ATOM   2442  HG2 LYS A 154     -11.657 -12.973  -5.542  1.00 74.33           H  
ATOM   2443  HG3 LYS A 154     -11.728 -12.966  -3.780  1.00 74.33           H  
ATOM   2444  CD  LYS A 154     -13.095 -11.614  -4.757  1.00 74.33           C  
ATOM   2445  HD2 LYS A 154     -13.701 -11.483  -3.861  1.00 74.33           H  
ATOM   2446  HD3 LYS A 154     -13.736 -11.616  -5.639  1.00 74.33           H  
ATOM   2447  CE  LYS A 154     -12.050 -10.498  -4.872  1.00 74.33           C  
ATOM   2448  HE2 LYS A 154     -11.341 -10.770  -5.654  1.00 74.33           H  
ATOM   2449  HE3 LYS A 154     -11.492 -10.449  -3.936  1.00 74.33           H  
ATOM   2450  NZ  LYS A 154     -12.648  -9.180  -5.186  1.00 74.33           N  
ATOM   2451  HZ1 LYS A 154     -13.142  -9.220  -6.065  1.00 74.33           H  
ATOM   2452  HZ2 LYS A 154     -11.916  -8.488  -5.267  1.00 74.33           H  
ATOM   2453  HZ3 LYS A 154     -13.289  -8.899  -4.458  1.00 74.33           H  
ATOM   2454  N   LYS A 155     -12.387 -17.871  -5.079  1.00 82.59           N  
ATOM   2455  H   LYS A 155     -11.439 -17.692  -5.378  1.00 82.59           H  
ATOM   2456  CA  LYS A 155     -12.863 -19.277  -5.112  1.00 82.59           C  
ATOM   2457  HA  LYS A 155     -13.687 -19.335  -5.824  1.00 82.59           H  
ATOM   2458  C   LYS A 155     -13.448 -19.818  -3.787  1.00 82.59           C  
ATOM   2459  CB  LYS A 155     -11.737 -20.211  -5.615  1.00 82.59           C  
ATOM   2460  HB2 LYS A 155     -10.902 -20.156  -4.917  1.00 82.59           H  
ATOM   2461  HB3 LYS A 155     -12.110 -21.236  -5.603  1.00 82.59           H  
ATOM   2462  O   LYS A 155     -13.710 -21.012  -3.679  1.00 82.59           O  
ATOM   2463  CG  LYS A 155     -11.220 -19.935  -7.039  1.00 82.59           C  
ATOM   2464  HG2 LYS A 155     -10.737 -18.958  -7.059  1.00 82.59           H  
ATOM   2465  HG3 LYS A 155     -12.054 -19.939  -7.741  1.00 82.59           H  
ATOM   2466  CD  LYS A 155     -10.195 -21.012  -7.446  1.00 82.59           C  
ATOM   2467  HD2 LYS A 155      -9.418 -21.043  -6.681  1.00 82.59           H  
ATOM   2468  HD3 LYS A 155     -10.677 -21.989  -7.472  1.00 82.59           H  
ATOM   2469  CE  LYS A 155      -9.503 -20.742  -8.791  1.00 82.59           C  
ATOM   2470  HE2 LYS A 155      -9.213 -19.692  -8.834  1.00 82.59           H  
ATOM   2471  HE3 LYS A 155      -8.590 -21.335  -8.843  1.00 82.59           H  
ATOM   2472  NZ  LYS A 155     -10.344 -21.054  -9.970  1.00 82.59           N  
ATOM   2473  HZ1 LYS A 155     -11.194 -20.509  -9.986  1.00 82.59           H  
ATOM   2474  HZ2 LYS A 155     -10.535 -22.034 -10.122  1.00 82.59           H  
ATOM   2475  HZ3 LYS A 155      -9.918 -20.643 -10.788  1.00 82.59           H  
ATOM   2476  N   TYR A 156     -13.650 -18.971  -2.779  1.00 90.43           N  
ATOM   2477  H   TYR A 156     -13.473 -17.992  -2.955  1.00 90.43           H  
ATOM   2478  CA  TYR A 156     -14.215 -19.322  -1.479  1.00 90.43           C  
ATOM   2479  HA  TYR A 156     -14.609 -20.338  -1.510  1.00 90.43           H  
ATOM   2480  C   TYR A 156     -15.387 -18.384  -1.154  1.00 90.43           C  
ATOM   2481  CB  TYR A 156     -13.101 -19.285  -0.420  1.00 90.43           C  
ATOM   2482  HB2 TYR A 156     -12.768 -18.256  -0.279  1.00 90.43           H  
ATOM   2483  HB3 TYR A 156     -13.514 -19.632   0.527  1.00 90.43           H  
ATOM   2484  O   TYR A 156     -15.201 -17.334  -0.538  1.00 90.43           O  
ATOM   2485  CG  TYR A 156     -11.895 -20.147  -0.739  1.00 90.43           C  
ATOM   2486  CD1 TYR A 156     -11.930 -21.529  -0.475  1.00 90.43           C  
ATOM   2487  HD1 TYR A 156     -12.828 -21.970  -0.069  1.00 90.43           H  
ATOM   2488  CD2 TYR A 156     -10.750 -19.569  -1.319  1.00 90.43           C  
ATOM   2489  HD2 TYR A 156     -10.744 -18.515  -1.556  1.00 90.43           H  
ATOM   2490  CE1 TYR A 156     -10.810 -22.328  -0.776  1.00 90.43           C  
ATOM   2491  HE1 TYR A 156     -10.820 -23.393  -0.601  1.00 90.43           H  
ATOM   2492  CE2 TYR A 156      -9.625 -20.362  -1.613  1.00 90.43           C  
ATOM   2493  HE2 TYR A 156      -8.749 -19.911  -2.056  1.00 90.43           H  
ATOM   2494  OH  TYR A 156      -8.579 -22.530  -1.596  1.00 90.43           O  
ATOM   2495  HH  TYR A 156      -7.866 -22.055  -2.030  1.00 90.43           H  
ATOM   2496  CZ  TYR A 156      -9.656 -21.745  -1.338  1.00 90.43           C  
ATOM   2497  N   GLN A 157     -16.592 -18.739  -1.605  1.00 94.30           N  
ATOM   2498  H   GLN A 157     -16.684 -19.606  -2.114  1.00 94.30           H  
ATOM   2499  CA  GLN A 157     -17.832 -18.065  -1.204  1.00 94.30           C  
ATOM   2500  HA  GLN A 157     -17.676 -16.987  -1.255  1.00 94.30           H  
ATOM   2501  C   GLN A 157     -18.192 -18.401   0.255  1.00 94.30           C  
ATOM   2502  CB  GLN A 157     -18.943 -18.408  -2.214  1.00 94.30           C  
ATOM   2503  HB2 GLN A 157     -19.143 -19.479  -2.194  1.00 94.30           H  
ATOM   2504  HB3 GLN A 157     -18.579 -18.145  -3.207  1.00 94.30           H  
ATOM   2505  O   GLN A 157     -17.753 -19.418   0.788  1.00 94.30           O  
ATOM   2506  CG  GLN A 157     -20.255 -17.645  -1.946  1.00 94.30           C  
ATOM   2507  HG2 GLN A 157     -20.034 -16.606  -1.702  1.00 94.30           H  
ATOM   2508  HG3 GLN A 157     -20.755 -18.098  -1.089  1.00 94.30           H  
ATOM   2509  CD  GLN A 157     -21.236 -17.645  -3.114  1.00 94.30           C  
ATOM   2510  NE2 GLN A 157     -22.457 -17.218  -2.880  1.00 94.30           N  
ATOM   2511 HE21 GLN A 157     -22.735 -16.956  -1.945  1.00 94.30           H  
ATOM   2512 HE22 GLN A 157     -23.091 -17.196  -3.666  1.00 94.30           H  
ATOM   2513  OE1 GLN A 157     -20.929 -17.995  -4.241  1.00 94.30           O  
ATOM   2514  N   CYS A 158     -18.970 -17.535   0.905  1.00 95.88           N  
ATOM   2515  H   CYS A 158     -19.247 -16.688   0.428  1.00 95.88           H  
ATOM   2516  CA  CYS A 158     -19.580 -17.795   2.204  1.00 95.88           C  
ATOM   2517  HA  CYS A 158     -18.914 -18.418   2.801  1.00 95.88           H  
ATOM   2518  C   CYS A 158     -20.911 -18.543   2.036  1.00 95.88           C  
ATOM   2519  CB  CYS A 158     -19.771 -16.444   2.908  1.00 95.88           C  
ATOM   2520  HB2 CYS A 158     -18.832 -15.892   2.876  1.00 95.88           H  
ATOM   2521  HB3 CYS A 158     -20.532 -15.872   2.376  1.00 95.88           H  
ATOM   2522  O   CYS A 158     -21.786 -18.103   1.296  1.00 95.88           O  
ATOM   2523  SG  CYS A 158     -20.282 -16.679   4.635  1.00 95.88           S  
ATOM   2524  HG  CYS A 158     -20.628 -15.415   4.894  1.00 95.88           H  
ATOM   2525  N   ASP A 159     -21.110 -19.622   2.787  1.00 95.91           N  
ATOM   2526  H   ASP A 159     -20.338 -19.980   3.331  1.00 95.91           H  
ATOM   2527  CA  ASP A 159     -22.281 -20.513   2.713  1.00 95.91           C  
ATOM   2528  HA  ASP A 159     -22.376 -20.869   1.688  1.00 95.91           H  
ATOM   2529  C   ASP A 159     -23.616 -19.837   3.102  1.00 95.91           C  
ATOM   2530  CB  ASP A 159     -22.013 -21.730   3.620  1.00 95.91           C  
ATOM   2531  HB2 ASP A 159     -22.750 -22.504   3.408  1.00 95.91           H  
ATOM   2532  HB3 ASP A 159     -22.137 -21.427   4.660  1.00 95.91           H  
ATOM   2533  O   ASP A 159     -24.676 -20.467   3.088  1.00 95.91           O  
ATOM   2534  CG  ASP A 159     -20.599 -22.301   3.447  1.00 95.91           C  
ATOM   2535  OD1 ASP A 159     -20.454 -23.312   2.729  1.00 95.91           O  
ATOM   2536  OD2 ASP A 159     -19.667 -21.684   4.021  1.00 95.91           O  
ATOM   2537  N   HIS A 160     -23.573 -18.564   3.514  1.00 93.49           N  
ATOM   2538  H   HIS A 160     -22.659 -18.134   3.513  1.00 93.49           H  
ATOM   2539  CA  HIS A 160     -24.702 -17.790   4.039  1.00 93.49           C  
ATOM   2540  HA  HIS A 160     -25.626 -18.336   3.849  1.00 93.49           H  
ATOM   2541  C   HIS A 160     -24.887 -16.406   3.374  1.00 93.49           C  
ATOM   2542  CB  HIS A 160     -24.536 -17.658   5.565  1.00 93.49           C  
ATOM   2543  HB2 HIS A 160     -25.366 -17.070   5.957  1.00 93.49           H  
ATOM   2544  HB3 HIS A 160     -23.614 -17.112   5.764  1.00 93.49           H  
ATOM   2545  O   HIS A 160     -25.850 -15.717   3.711  1.00 93.49           O  
ATOM   2546  CG  HIS A 160     -24.492 -18.957   6.342  1.00 93.49           C  
ATOM   2547  CD2 HIS A 160     -24.051 -19.110   7.628  1.00 93.49           C  
ATOM   2548  HD2 HIS A 160     -23.672 -18.324   8.264  1.00 93.49           H  
ATOM   2549  ND1 HIS A 160     -24.850 -20.211   5.900  1.00 93.49           N  
ATOM   2550  HD1 HIS A 160     -25.087 -20.451   4.948  1.00 93.49           H  
ATOM   2551  CE1 HIS A 160     -24.612 -21.091   6.885  1.00 93.49           C  
ATOM   2552  HE1 HIS A 160     -24.747 -22.160   6.805  1.00 93.49           H  
ATOM   2553  NE2 HIS A 160     -24.137 -20.462   7.971  1.00 93.49           N  
ATOM   2554  N   CYS A 161     -24.000 -15.970   2.463  1.00 94.72           N  
ATOM   2555  H   CYS A 161     -23.249 -16.590   2.194  1.00 94.72           H  
ATOM   2556  CA  CYS A 161     -24.218 -14.801   1.587  1.00 94.72           C  
ATOM   2557  HA  CYS A 161     -25.195 -14.911   1.116  1.00 94.72           H  
ATOM   2558  C   CYS A 161     -23.185 -14.700   0.445  1.00 94.72           C  
ATOM   2559  CB  CYS A 161     -24.233 -13.485   2.394  1.00 94.72           C  
ATOM   2560  HB2 CYS A 161     -25.005 -13.528   3.162  1.00 94.72           H  
ATOM   2561  HB3 CYS A 161     -24.494 -12.669   1.721  1.00 94.72           H  
ATOM   2562  O   CYS A 161     -22.150 -15.359   0.445  1.00 94.72           O  
ATOM   2563  SG  CYS A 161     -22.625 -13.126   3.158  1.00 94.72           S  
ATOM   2564  HG  CYS A 161     -22.609 -14.136   4.032  1.00 94.72           H  
ATOM   2565  N   ASP A 162     -23.431 -13.794  -0.501  1.00 93.63           N  
ATOM   2566  H   ASP A 162     -24.318 -13.313  -0.447  1.00 93.63           H  
ATOM   2567  CA  ASP A 162     -22.707 -13.546  -1.765  1.00 93.63           C  
ATOM   2568  HA  ASP A 162     -22.630 -14.495  -2.296  1.00 93.63           H  
ATOM   2569  C   ASP A 162     -21.272 -12.990  -1.605  1.00 93.63           C  
ATOM   2570  CB  ASP A 162     -23.559 -12.595  -2.630  1.00 93.63           C  
ATOM   2571  HB2 ASP A 162     -23.250 -12.681  -3.672  1.00 93.63           H  
ATOM   2572  HB3 ASP A 162     -23.381 -11.569  -2.308  1.00 93.63           H  
ATOM   2573  O   ASP A 162     -20.703 -12.372  -2.508  1.00 93.63           O  
ATOM   2574  CG  ASP A 162     -25.057 -12.882  -2.504  1.00 93.63           C  
ATOM   2575  OD1 ASP A 162     -25.586 -13.625  -3.353  1.00 93.63           O  
ATOM   2576  OD2 ASP A 162     -25.622 -12.419  -1.481  1.00 93.63           O  
ATOM   2577  N   ARG A 163     -20.672 -13.146  -0.422  1.00 90.82           N  
ATOM   2578  H   ARG A 163     -21.141 -13.753   0.236  1.00 90.82           H  
ATOM   2579  CA  ARG A 163     -19.334 -12.652  -0.097  1.00 90.82           C  
ATOM   2580  HA  ARG A 163     -19.121 -11.788  -0.727  1.00 90.82           H  
ATOM   2581  C   ARG A 163     -18.292 -13.714  -0.417  1.00 90.82           C  
ATOM   2582  CB  ARG A 163     -19.286 -12.205   1.365  1.00 90.82           C  
ATOM   2583  HB2 ARG A 163     -19.663 -13.001   2.008  1.00 90.82           H  
ATOM   2584  HB3 ARG A 163     -18.251 -11.994   1.632  1.00 90.82           H  
ATOM   2585  O   ARG A 163     -18.240 -14.757   0.230  1.00 90.82           O  
ATOM   2586  CG  ARG A 163     -20.105 -10.926   1.570  1.00 90.82           C  
ATOM   2587  HG2 ARG A 163     -19.682 -10.133   0.955  1.00 90.82           H  
ATOM   2588  HG3 ARG A 163     -21.144 -11.087   1.283  1.00 90.82           H  
ATOM   2589  CD  ARG A 163     -20.044 -10.523   3.040  1.00 90.82           C  
ATOM   2590  HD2 ARG A 163     -20.655 -11.219   3.616  1.00 90.82           H  
ATOM   2591  HD3 ARG A 163     -19.010 -10.597   3.378  1.00 90.82           H  
ATOM   2592  NE  ARG A 163     -20.545  -9.156   3.247  1.00 90.82           N  
ATOM   2593  HE  ARG A 163     -21.150  -8.789   2.526  1.00 90.82           H  
ATOM   2594  NH1 ARG A 163     -19.598  -8.856   5.307  1.00 90.82           N  
ATOM   2595 HH11 ARG A 163     -19.306  -9.822   5.266  1.00 90.82           H  
ATOM   2596 HH12 ARG A 163     -19.421  -8.292   6.126  1.00 90.82           H  
ATOM   2597  NH2 ARG A 163     -20.775  -7.195   4.374  1.00 90.82           N  
ATOM   2598 HH21 ARG A 163     -20.610  -6.631   5.195  1.00 90.82           H  
ATOM   2599 HH22 ARG A 163     -21.347  -6.846   3.618  1.00 90.82           H  
ATOM   2600  CZ  ARG A 163     -20.304  -8.409   4.305  1.00 90.82           C  
ATOM   2601  N   CYS A 164     -17.437 -13.408  -1.388  1.00 91.91           N  
ATOM   2602  H   CYS A 164     -17.617 -12.567  -1.917  1.00 91.91           H  
ATOM   2603  CA  CYS A 164     -16.405 -14.313  -1.887  1.00 91.91           C  
ATOM   2604  HA  CYS A 164     -16.541 -15.291  -1.426  1.00 91.91           H  
ATOM   2605  C   CYS A 164     -14.996 -13.838  -1.498  1.00 91.91           C  
ATOM   2606  CB  CYS A 164     -16.602 -14.500  -3.397  1.00 91.91           C  
ATOM   2607  HB2 CYS A 164     -15.885 -15.233  -3.766  1.00 91.91           H  
ATOM   2608  HB3 CYS A 164     -16.455 -13.554  -3.918  1.00 91.91           H  
ATOM   2609  O   CYS A 164     -14.655 -12.662  -1.647  1.00 91.91           O  
ATOM   2610  SG  CYS A 164     -18.279 -15.121  -3.716  1.00 91.91           S  
ATOM   2611  HG  CYS A 164     -18.165 -15.370  -5.024  1.00 91.91           H  
ATOM   2612  N   PHE A 165     -14.169 -14.770  -1.023  1.00 93.03           N  
ATOM   2613  H   PHE A 165     -14.520 -15.716  -0.974  1.00 93.03           H  
ATOM   2614  CA  PHE A 165     -12.880 -14.534  -0.369  1.00 93.03           C  
ATOM   2615  HA  PHE A 165     -12.672 -13.464  -0.363  1.00 93.03           H  
ATOM   2616  C   PHE A 165     -11.719 -15.227  -1.091  1.00 93.03           C  
ATOM   2617  CB  PHE A 165     -12.958 -15.015   1.092  1.00 93.03           C  
ATOM   2618  HB2 PHE A 165     -13.237 -16.068   1.106  1.00 93.03           H  
ATOM   2619  HB3 PHE A 165     -11.972 -14.938   1.550  1.00 93.03           H  
ATOM   2620  O   PHE A 165     -11.906 -16.131  -1.906  1.00 93.03           O  
ATOM   2621  CG  PHE A 165     -13.937 -14.235   1.944  1.00 93.03           C  
ATOM   2622  CD1 PHE A 165     -13.487 -13.194   2.778  1.00 93.03           C  
ATOM   2623  HD1 PHE A 165     -12.433 -12.971   2.848  1.00 93.03           H  
ATOM   2624  CD2 PHE A 165     -15.310 -14.525   1.869  1.00 93.03           C  
ATOM   2625  HD2 PHE A 165     -15.669 -15.325   1.239  1.00 93.03           H  
ATOM   2626  CE1 PHE A 165     -14.410 -12.435   3.521  1.00 93.03           C  
ATOM   2627  HE1 PHE A 165     -14.060 -11.642   4.165  1.00 93.03           H  
ATOM   2628  CE2 PHE A 165     -16.230 -13.749   2.586  1.00 93.03           C  
ATOM   2629  HE2 PHE A 165     -17.282 -13.964   2.477  1.00 93.03           H  
ATOM   2630  CZ  PHE A 165     -15.785 -12.704   3.414  1.00 93.03           C  
ATOM   2631  HZ  PHE A 165     -16.496 -12.111   3.969  1.00 93.03           H  
ATOM   2632  N   TYR A 166     -10.495 -14.819  -0.748  1.00 88.16           N  
ATOM   2633  H   TYR A 166     -10.406 -14.049  -0.100  1.00 88.16           H  
ATOM   2634  CA  TYR A 166      -9.265 -15.402  -1.288  1.00 88.16           C  
ATOM   2635  HA  TYR A 166      -9.437 -15.661  -2.333  1.00 88.16           H  
ATOM   2636  C   TYR A 166      -8.827 -16.703  -0.584  1.00 88.16           C  
ATOM   2637  CB  TYR A 166      -8.142 -14.351  -1.249  1.00 88.16           C  
ATOM   2638  HB2 TYR A 166      -7.888 -14.158  -0.207  1.00 88.16           H  
ATOM   2639  HB3 TYR A 166      -7.257 -14.777  -1.721  1.00 88.16           H  
ATOM   2640  O   TYR A 166      -8.017 -17.430  -1.153  1.00 88.16           O  
ATOM   2641  CG  TYR A 166      -8.447 -13.028  -1.941  1.00 88.16           C  
ATOM   2642  CD1 TYR A 166      -8.739 -12.996  -3.321  1.00 88.16           C  
ATOM   2643  HD1 TYR A 166      -8.751 -13.910  -3.896  1.00 88.16           H  
ATOM   2644  CD2 TYR A 166      -8.405 -11.822  -1.211  1.00 88.16           C  
ATOM   2645  HD2 TYR A 166      -8.165 -11.836  -0.158  1.00 88.16           H  
ATOM   2646  CE1 TYR A 166      -9.000 -11.770  -3.963  1.00 88.16           C  
ATOM   2647  HE1 TYR A 166      -9.198 -11.748  -5.025  1.00 88.16           H  
ATOM   2648  CE2 TYR A 166      -8.663 -10.593  -1.850  1.00 88.16           C  
ATOM   2649  HE2 TYR A 166      -8.629  -9.674  -1.283  1.00 88.16           H  
ATOM   2650  OH  TYR A 166      -9.249  -9.382  -3.840  1.00 88.16           O  
ATOM   2651  HH  TYR A 166      -9.010  -8.633  -3.290  1.00 88.16           H  
ATOM   2652  CZ  TYR A 166      -8.967 -10.565  -3.228  1.00 88.16           C  
ATOM   2653  N   THR A 167      -9.328 -17.029   0.622  1.00 90.75           N  
ATOM   2654  H   THR A 167     -10.007 -16.422   1.059  1.00 90.75           H  
ATOM   2655  CA  THR A 167      -8.901 -18.237   1.365  1.00 90.75           C  
ATOM   2656  HA  THR A 167      -8.561 -18.967   0.631  1.00 90.75           H  
ATOM   2657  C   THR A 167     -10.014 -18.929   2.174  1.00 90.75           C  
ATOM   2658  CB  THR A 167      -7.698 -17.974   2.306  1.00 90.75           C  
ATOM   2659  HB  THR A 167      -7.178 -18.926   2.415  1.00 90.75           H  
ATOM   2660  O   THR A 167     -10.960 -18.298   2.651  1.00 90.75           O  
ATOM   2661  CG2 THR A 167      -6.666 -16.947   1.845  1.00 90.75           C  
ATOM   2662 HG21 THR A 167      -6.262 -17.238   0.875  1.00 90.75           H  
ATOM   2663 HG22 THR A 167      -7.116 -15.957   1.775  1.00 90.75           H  
ATOM   2664 HG23 THR A 167      -5.848 -16.907   2.565  1.00 90.75           H  
ATOM   2665  OG1 THR A 167      -8.121 -17.603   3.596  1.00 90.75           O  
ATOM   2666  HG1 THR A 167      -8.034 -16.651   3.677  1.00 90.75           H  
ATOM   2667  N   ARG A 168      -9.827 -20.233   2.445  1.00 91.37           N  
ATOM   2668  H   ARG A 168      -9.070 -20.696   1.961  1.00 91.37           H  
ATOM   2669  CA  ARG A 168     -10.622 -21.040   3.402  1.00 91.37           C  
ATOM   2670  HA  ARG A 168     -11.660 -20.726   3.298  1.00 91.37           H  
ATOM   2671  C   ARG A 168     -10.250 -20.793   4.885  1.00 91.37           C  
ATOM   2672  CB  ARG A 168     -10.533 -22.531   2.998  1.00 91.37           C  
ATOM   2673  HB2 ARG A 168      -9.608 -22.951   3.394  1.00 91.37           H  
ATOM   2674  HB3 ARG A 168     -10.488 -22.601   1.911  1.00 91.37           H  
ATOM   2675  O   ARG A 168     -10.831 -21.408   5.785  1.00 91.37           O  
ATOM   2676  CG  ARG A 168     -11.728 -23.386   3.468  1.00 91.37           C  
ATOM   2677  HG2 ARG A 168     -11.824 -23.313   4.552  1.00 91.37           H  
ATOM   2678  HG3 ARG A 168     -12.649 -23.008   3.024  1.00 91.37           H  
ATOM   2679  CD  ARG A 168     -11.566 -24.878   3.126  1.00 91.37           C  
ATOM   2680  HD2 ARG A 168     -10.568 -25.198   3.427  1.00 91.37           H  
ATOM   2681  HD3 ARG A 168     -12.291 -25.441   3.714  1.00 91.37           H  
ATOM   2682  NE  ARG A 168     -11.801 -25.175   1.697  1.00 91.37           N  
ATOM   2683  HE  ARG A 168     -12.492 -24.610   1.224  1.00 91.37           H  
ATOM   2684  NH1 ARG A 168     -10.443 -27.034   1.501  1.00 91.37           N  
ATOM   2685 HH11 ARG A 168     -10.148 -26.948   2.463  1.00 91.37           H  
ATOM   2686 HH12 ARG A 168     -10.073 -27.790   0.942  1.00 91.37           H  
ATOM   2687  NH2 ARG A 168     -11.666 -26.377  -0.236  1.00 91.37           N  
ATOM   2688 HH21 ARG A 168     -11.291 -27.158  -0.754  1.00 91.37           H  
ATOM   2689 HH22 ARG A 168     -12.361 -25.787  -0.672  1.00 91.37           H  
ATOM   2690  CZ  ARG A 168     -11.302 -26.189   1.001  1.00 91.37           C  
ATOM   2691  N   LYS A 169      -9.294 -19.898   5.177  1.00 92.33           N  
ATOM   2692  H   LYS A 169      -8.848 -19.420   4.407  1.00 92.33           H  
ATOM   2693  CA  LYS A 169      -9.141 -19.295   6.515  1.00 92.33           C  
ATOM   2694  HA  LYS A 169      -9.438 -20.011   7.281  1.00 92.33           H  
ATOM   2695  C   LYS A 169     -10.127 -18.123   6.659  1.00 92.33           C  
ATOM   2696  CB  LYS A 169      -7.667 -18.901   6.800  1.00 92.33           C  
ATOM   2697  HB2 LYS A 169      -7.644 -18.321   7.723  1.00 92.33           H  
ATOM   2698  HB3 LYS A 169      -7.291 -18.264   6.000  1.00 92.33           H  
ATOM   2699  O   LYS A 169     -10.839 -18.052   7.657  1.00 92.33           O  
ATOM   2700  CG  LYS A 169      -6.724 -20.117   6.975  1.00 92.33           C  
ATOM   2701  HG2 LYS A 169      -6.704 -20.687   6.046  1.00 92.33           H  
ATOM   2702  HG3 LYS A 169      -7.130 -20.757   7.759  1.00 92.33           H  
ATOM   2703  CD  LYS A 169      -5.272 -19.738   7.357  1.00 92.33           C  
ATOM   2704  HD2 LYS A 169      -5.290 -19.141   8.268  1.00 92.33           H  
ATOM   2705  HD3 LYS A 169      -4.841 -19.137   6.556  1.00 92.33           H  
ATOM   2706  CE  LYS A 169      -4.397 -20.993   7.588  1.00 92.33           C  
ATOM   2707  HE2 LYS A 169      -4.388 -21.585   6.673  1.00 92.33           H  
ATOM   2708  HE3 LYS A 169      -4.862 -21.600   8.364  1.00 92.33           H  
ATOM   2709  NZ  LYS A 169      -2.991 -20.686   7.988  1.00 92.33           N  
ATOM   2710  HZ1 LYS A 169      -2.947 -20.169   8.854  1.00 92.33           H  
ATOM   2711  HZ2 LYS A 169      -2.502 -20.162   7.278  1.00 92.33           H  
ATOM   2712  HZ3 LYS A 169      -2.466 -21.537   8.133  1.00 92.33           H  
ATOM   2713  N   ASP A 170     -10.273 -17.286   5.630  1.00 92.83           N  
ATOM   2714  H   ASP A 170      -9.663 -17.400   4.834  1.00 92.83           H  
ATOM   2715  CA  ASP A 170     -11.079 -16.058   5.694  1.00 92.83           C  
ATOM   2716  HA  ASP A 170     -10.893 -15.605   6.668  1.00 92.83           H  
ATOM   2717  C   ASP A 170     -12.600 -16.271   5.608  1.00 92.83           C  
ATOM   2718  CB  ASP A 170     -10.581 -15.035   4.670  1.00 92.83           C  
ATOM   2719  HB2 ASP A 170     -11.199 -14.139   4.727  1.00 92.83           H  
ATOM   2720  HB3 ASP A 170     -10.666 -15.452   3.666  1.00 92.83           H  
ATOM   2721  O   ASP A 170     -13.338 -15.524   6.246  1.00 92.83           O  
ATOM   2722  CG  ASP A 170      -9.131 -14.655   4.969  1.00 92.83           C  
ATOM   2723  OD1 ASP A 170      -8.887 -14.038   6.035  1.00 92.83           O  
ATOM   2724  OD2 ASP A 170      -8.271 -15.065   4.158  1.00 92.83           O  
ATOM   2725  N   VAL A 171     -13.098 -17.325   4.946  1.00 95.10           N  
ATOM   2726  H   VAL A 171     -12.491 -17.851   4.335  1.00 95.10           H  
ATOM   2727  CA  VAL A 171     -14.534 -17.679   5.058  1.00 95.10           C  
ATOM   2728  HA  VAL A 171     -15.121 -16.794   4.810  1.00 95.10           H  
ATOM   2729  C   VAL A 171     -14.898 -18.049   6.501  1.00 95.10           C  
ATOM   2730  CB  VAL A 171     -14.956 -18.790   4.076  1.00 95.10           C  
ATOM   2731  HB  VAL A 171     -14.323 -19.665   4.226  1.00 95.10           H  
ATOM   2732  O   VAL A 171     -15.886 -17.550   7.034  1.00 95.10           O  
ATOM   2733  CG1 VAL A 171     -16.422 -19.198   4.267  1.00 95.10           C  
ATOM   2734 HG11 VAL A 171     -16.727 -19.898   3.489  1.00 95.10           H  
ATOM   2735 HG12 VAL A 171     -16.570 -19.692   5.227  1.00 95.10           H  
ATOM   2736 HG13 VAL A 171     -17.067 -18.320   4.217  1.00 95.10           H  
ATOM   2737  CG2 VAL A 171     -14.800 -18.302   2.636  1.00 95.10           C  
ATOM   2738 HG21 VAL A 171     -15.392 -17.400   2.480  1.00 95.10           H  
ATOM   2739 HG22 VAL A 171     -13.754 -18.093   2.411  1.00 95.10           H  
ATOM   2740 HG23 VAL A 171     -15.168 -19.066   1.951  1.00 95.10           H  
ATOM   2741  N   ARG A 172     -14.056 -18.825   7.199  1.00 92.99           N  
ATOM   2742  H   ARG A 172     -13.222 -19.154   6.736  1.00 92.99           H  
ATOM   2743  CA  ARG A 172     -14.254 -19.129   8.632  1.00 92.99           C  
ATOM   2744  HA  ARG A 172     -15.276 -19.479   8.778  1.00 92.99           H  
ATOM   2745  C   ARG A 172     -14.144 -17.870   9.505  1.00 92.99           C  
ATOM   2746  CB  ARG A 172     -13.292 -20.242   9.084  1.00 92.99           C  
ATOM   2747  HB2 ARG A 172     -12.267 -19.979   8.827  1.00 92.99           H  
ATOM   2748  HB3 ARG A 172     -13.361 -20.338  10.168  1.00 92.99           H  
ATOM   2749  O   ARG A 172     -14.957 -17.679  10.403  1.00 92.99           O  
ATOM   2750  CG  ARG A 172     -13.663 -21.596   8.452  1.00 92.99           C  
ATOM   2751  HG2 ARG A 172     -13.565 -21.546   7.367  1.00 92.99           H  
ATOM   2752  HG3 ARG A 172     -14.704 -21.813   8.689  1.00 92.99           H  
ATOM   2753  CD  ARG A 172     -12.805 -22.751   8.988  1.00 92.99           C  
ATOM   2754  HD2 ARG A 172     -13.296 -23.687   8.722  1.00 92.99           H  
ATOM   2755  HD3 ARG A 172     -12.769 -22.685  10.076  1.00 92.99           H  
ATOM   2756  NE  ARG A 172     -11.441 -22.757   8.423  1.00 92.99           N  
ATOM   2757  HE  ARG A 172     -11.299 -22.237   7.569  1.00 92.99           H  
ATOM   2758  NH1 ARG A 172     -10.480 -24.203   9.946  1.00 92.99           N  
ATOM   2759 HH11 ARG A 172     -11.344 -24.246  10.467  1.00 92.99           H  
ATOM   2760 HH12 ARG A 172      -9.688 -24.746  10.258  1.00 92.99           H  
ATOM   2761  NH2 ARG A 172      -9.290 -23.460   8.215  1.00 92.99           N  
ATOM   2762 HH21 ARG A 172      -8.528 -24.042   8.530  1.00 92.99           H  
ATOM   2763 HH22 ARG A 172      -9.228 -22.943   7.349  1.00 92.99           H  
ATOM   2764  CZ  ARG A 172     -10.416 -23.468   8.869  1.00 92.99           C  
ATOM   2765  N   ARG A 173     -13.214 -16.967   9.169  1.00 93.82           N  
ATOM   2766  H   ARG A 173     -12.569 -17.240   8.441  1.00 93.82           H  
ATOM   2767  CA  ARG A 173     -13.063 -15.613   9.747  1.00 93.82           C  
ATOM   2768  HA  ARG A 173     -12.910 -15.705  10.822  1.00 93.82           H  
ATOM   2769  C   ARG A 173     -14.314 -14.737   9.542  1.00 93.82           C  
ATOM   2770  CB  ARG A 173     -11.815 -14.983   9.096  1.00 93.82           C  
ATOM   2771  HB2 ARG A 173     -11.113 -15.789   8.885  1.00 93.82           H  
ATOM   2772  HB3 ARG A 173     -12.113 -14.531   8.149  1.00 93.82           H  
ATOM   2773  O   ARG A 173     -14.551 -13.837  10.344  1.00 93.82           O  
ATOM   2774  CG  ARG A 173     -11.021 -13.927   9.876  1.00 93.82           C  
ATOM   2775  HG2 ARG A 173     -11.644 -13.057  10.080  1.00 93.82           H  
ATOM   2776  HG3 ARG A 173     -10.662 -14.362  10.809  1.00 93.82           H  
ATOM   2777  CD  ARG A 173      -9.828 -13.525   8.986  1.00 93.82           C  
ATOM   2778  HD2 ARG A 173      -9.390 -14.431   8.565  1.00 93.82           H  
ATOM   2779  HD3 ARG A 173     -10.193 -12.920   8.156  1.00 93.82           H  
ATOM   2780  NE  ARG A 173      -8.758 -12.798   9.695  1.00 93.82           N  
ATOM   2781  HE  ARG A 173      -8.946 -12.443  10.621  1.00 93.82           H  
ATOM   2782  NH1 ARG A 173      -7.237 -12.853   7.964  1.00 93.82           N  
ATOM   2783 HH11 ARG A 173      -6.323 -12.637   7.594  1.00 93.82           H  
ATOM   2784 HH12 ARG A 173      -7.909 -13.284   7.345  1.00 93.82           H  
ATOM   2785  NH2 ARG A 173      -6.642 -11.967   9.926  1.00 93.82           N  
ATOM   2786 HH21 ARG A 173      -6.781 -11.768  10.906  1.00 93.82           H  
ATOM   2787 HH22 ARG A 173      -5.735 -11.746   9.539  1.00 93.82           H  
ATOM   2788  CZ  ARG A 173      -7.556 -12.546   9.193  1.00 93.82           C  
ATOM   2789  N   HIS A 174     -15.116 -15.002   8.505  1.00 94.38           N  
ATOM   2790  H   HIS A 174     -14.801 -15.685   7.832  1.00 94.38           H  
ATOM   2791  CA  HIS A 174     -16.390 -14.329   8.238  1.00 94.38           C  
ATOM   2792  HA  HIS A 174     -16.337 -13.324   8.658  1.00 94.38           H  
ATOM   2793  C   HIS A 174     -17.601 -15.014   8.891  1.00 94.38           C  
ATOM   2794  CB  HIS A 174     -16.599 -14.175   6.723  1.00 94.38           C  
ATOM   2795  HB2 HIS A 174     -16.571 -15.161   6.258  1.00 94.38           H  
ATOM   2796  HB3 HIS A 174     -15.773 -13.595   6.313  1.00 94.38           H  
ATOM   2797  O   HIS A 174     -18.456 -14.291   9.401  1.00 94.38           O  
ATOM   2798  CG  HIS A 174     -17.901 -13.508   6.324  1.00 94.38           C  
ATOM   2799  CD2 HIS A 174     -18.528 -13.654   5.121  1.00 94.38           C  
ATOM   2800  HD2 HIS A 174     -18.180 -14.272   4.306  1.00 94.38           H  
ATOM   2801  ND1 HIS A 174     -18.757 -12.779   7.124  1.00 94.38           N  
ATOM   2802  HD1 HIS A 174     -18.719 -12.784   8.133  1.00 94.38           H  
ATOM   2803  CE1 HIS A 174     -19.870 -12.517   6.422  1.00 94.38           C  
ATOM   2804  HE1 HIS A 174     -20.779 -12.092   6.822  1.00 94.38           H  
ATOM   2805  NE2 HIS A 174     -19.742 -12.971   5.172  1.00 94.38           N  
ATOM   2806  N   LEU A 175     -17.706 -16.349   8.910  1.00 94.10           N  
ATOM   2807  H   LEU A 175     -16.998 -16.884   8.428  1.00 94.10           H  
ATOM   2808  CA  LEU A 175     -18.902 -17.070   9.395  1.00 94.10           C  
ATOM   2809  HA  LEU A 175     -19.741 -16.801   8.753  1.00 94.10           H  
ATOM   2810  C   LEU A 175     -19.329 -16.675  10.823  1.00 94.10           C  
ATOM   2811  CB  LEU A 175     -18.669 -18.590   9.277  1.00 94.10           C  
ATOM   2812  HB2 LEU A 175     -19.368 -19.109   9.933  1.00 94.10           H  
ATOM   2813  HB3 LEU A 175     -17.662 -18.817   9.627  1.00 94.10           H  
ATOM   2814  O   LEU A 175     -20.522 -16.620  11.108  1.00 94.10           O  
ATOM   2815  CG  LEU A 175     -18.859 -19.143   7.849  1.00 94.10           C  
ATOM   2816  HG  LEU A 175     -18.314 -18.520   7.139  1.00 94.10           H  
ATOM   2817  CD1 LEU A 175     -18.307 -20.566   7.767  1.00 94.10           C  
ATOM   2818 HD11 LEU A 175     -18.837 -21.214   8.466  1.00 94.10           H  
ATOM   2819 HD12 LEU A 175     -17.241 -20.568   7.993  1.00 94.10           H  
ATOM   2820 HD13 LEU A 175     -18.452 -20.951   6.758  1.00 94.10           H  
ATOM   2821  CD2 LEU A 175     -20.333 -19.182   7.436  1.00 94.10           C  
ATOM   2822 HD21 LEU A 175     -20.419 -19.620   6.442  1.00 94.10           H  
ATOM   2823 HD22 LEU A 175     -20.910 -19.792   8.132  1.00 94.10           H  
ATOM   2824 HD23 LEU A 175     -20.754 -18.178   7.397  1.00 94.10           H  
ATOM   2825  N   VAL A 176     -18.375 -16.259  11.662  1.00 93.85           N  
ATOM   2826  H   VAL A 176     -17.424 -16.381  11.345  1.00 93.85           H  
ATOM   2827  CA  VAL A 176     -18.569 -15.588  12.967  1.00 93.85           C  
ATOM   2828  HA  VAL A 176     -18.903 -16.319  13.702  1.00 93.85           H  
ATOM   2829  C   VAL A 176     -19.613 -14.451  12.935  1.00 93.85           C  
ATOM   2830  CB  VAL A 176     -17.198 -15.031  13.409  1.00 93.85           C  
ATOM   2831  HB  VAL A 176     -16.808 -14.404  12.607  1.00 93.85           H  
ATOM   2832  O   VAL A 176     -20.355 -14.250  13.892  1.00 93.85           O  
ATOM   2833  CG1 VAL A 176     -17.235 -14.179  14.677  1.00 93.85           C  
ATOM   2834 HG11 VAL A 176     -16.224 -13.834  14.890  1.00 93.85           H  
ATOM   2835 HG12 VAL A 176     -17.596 -14.767  15.521  1.00 93.85           H  
ATOM   2836 HG13 VAL A 176     -17.876 -13.307  14.548  1.00 93.85           H  
ATOM   2837  CG2 VAL A 176     -16.193 -16.166  13.657  1.00 93.85           C  
ATOM   2838 HG21 VAL A 176     -16.024 -16.745  12.749  1.00 93.85           H  
ATOM   2839 HG22 VAL A 176     -15.235 -15.753  13.975  1.00 93.85           H  
ATOM   2840 HG23 VAL A 176     -16.565 -16.830  14.439  1.00 93.85           H  
ATOM   2841  N   VAL A 177     -19.702 -13.709  11.827  1.00 91.86           N  
ATOM   2842  H   VAL A 177     -19.099 -13.966  11.058  1.00 91.86           H  
ATOM   2843  CA  VAL A 177     -20.659 -12.606  11.607  1.00 91.86           C  
ATOM   2844  HA  VAL A 177     -20.669 -11.973  12.494  1.00 91.86           H  
ATOM   2845  C   VAL A 177     -22.093 -13.116  11.407  1.00 91.86           C  
ATOM   2846  CB  VAL A 177     -20.219 -11.749  10.397  1.00 91.86           C  
ATOM   2847  HB  VAL A 177     -20.225 -12.375   9.504  1.00 91.86           H  
ATOM   2848  O   VAL A 177     -23.035 -12.395  11.718  1.00 91.86           O  
ATOM   2849  CG1 VAL A 177     -21.134 -10.547  10.122  1.00 91.86           C  
ATOM   2850 HG11 VAL A 177     -21.229  -9.939  11.022  1.00 91.86           H  
ATOM   2851 HG12 VAL A 177     -22.123 -10.891   9.822  1.00 91.86           H  
ATOM   2852 HG13 VAL A 177     -20.730  -9.941   9.311  1.00 91.86           H  
ATOM   2853  CG2 VAL A 177     -18.802 -11.183  10.586  1.00 91.86           C  
ATOM   2854 HG21 VAL A 177     -18.771 -10.557  11.478  1.00 91.86           H  
ATOM   2855 HG22 VAL A 177     -18.077 -11.990  10.701  1.00 91.86           H  
ATOM   2856 HG23 VAL A 177     -18.513 -10.592   9.718  1.00 91.86           H  
ATOM   2857  N   HIS A 178     -22.264 -14.346  10.913  1.00 94.10           N  
ATOM   2858  H   HIS A 178     -21.446 -14.918  10.758  1.00 94.10           H  
ATOM   2859  CA  HIS A 178     -23.568 -14.992  10.740  1.00 94.10           C  
ATOM   2860  HA  HIS A 178     -24.332 -14.232  10.573  1.00 94.10           H  
ATOM   2861  C   HIS A 178     -23.992 -15.788  11.982  1.00 94.10           C  
ATOM   2862  CB  HIS A 178     -23.530 -15.908   9.510  1.00 94.10           C  
ATOM   2863  HB2 HIS A 178     -22.723 -16.632   9.620  1.00 94.10           H  
ATOM   2864  HB3 HIS A 178     -24.467 -16.463   9.472  1.00 94.10           H  
ATOM   2865  O   HIS A 178     -25.164 -15.761  12.345  1.00 94.10           O  
ATOM   2866  CG  HIS A 178     -23.373 -15.185   8.197  1.00 94.10           C  
ATOM   2867  CD2 HIS A 178     -22.241 -15.108   7.431  1.00 94.10           C  
ATOM   2868  HD2 HIS A 178     -21.276 -15.526   7.676  1.00 94.10           H  
ATOM   2869  ND1 HIS A 178     -24.383 -14.573   7.490  1.00 94.10           N  
ATOM   2870  HD1 HIS A 178     -25.359 -14.552   7.747  1.00 94.10           H  
ATOM   2871  CE1 HIS A 178     -23.877 -14.148   6.323  1.00 94.10           C  
ATOM   2872  HE1 HIS A 178     -24.450 -13.680   5.535  1.00 94.10           H  
ATOM   2873  NE2 HIS A 178     -22.568 -14.436   6.249  1.00 94.10           N  
ATOM   2874  N   THR A 179     -23.055 -16.463  12.659  1.00 92.28           N  
ATOM   2875  H   THR A 179     -22.113 -16.496  12.298  1.00 92.28           H  
ATOM   2876  CA  THR A 179     -23.336 -17.195  13.909  1.00 92.28           C  
ATOM   2877  HA  THR A 179     -24.277 -17.735  13.800  1.00 92.28           H  
ATOM   2878  C   THR A 179     -23.488 -16.275  15.122  1.00 92.28           C  
ATOM   2879  CB  THR A 179     -22.238 -18.219  14.226  1.00 92.28           C  
ATOM   2880  HB  THR A 179     -22.498 -18.729  15.154  1.00 92.28           H  
ATOM   2881  O   THR A 179     -24.062 -16.676  16.130  1.00 92.28           O  
ATOM   2882  CG2 THR A 179     -22.063 -19.270  13.132  1.00 92.28           C  
ATOM   2883 HG21 THR A 179     -21.733 -18.804  12.203  1.00 92.28           H  
ATOM   2884 HG22 THR A 179     -21.319 -20.000  13.448  1.00 92.28           H  
ATOM   2885 HG23 THR A 179     -23.009 -19.784  12.959  1.00 92.28           H  
ATOM   2886  OG1 THR A 179     -21.000 -17.570  14.398  1.00 92.28           O  
ATOM   2887  HG1 THR A 179     -20.509 -18.084  15.044  1.00 92.28           H  
ATOM   2888  N   GLY A 180     -22.959 -15.049  15.049  1.00 91.23           N  
ATOM   2889  H   GLY A 180     -22.421 -14.820  14.226  1.00 91.23           H  
ATOM   2890  CA  GLY A 180     -22.960 -14.088  16.153  1.00 91.23           C  
ATOM   2891  HA2 GLY A 180     -23.946 -14.078  16.616  1.00 91.23           H  
ATOM   2892  HA3 GLY A 180     -22.752 -13.098  15.749  1.00 91.23           H  
ATOM   2893  C   GLY A 180     -21.922 -14.377  17.245  1.00 91.23           C  
ATOM   2894  O   GLY A 180     -21.973 -13.724  18.290  1.00 91.23           O  
ATOM   2895  N   CYS A 181     -20.995 -15.319  17.016  1.00 88.18           N  
ATOM   2896  H   CYS A 181     -21.020 -15.786  16.121  1.00 88.18           H  
ATOM   2897  CA  CYS A 181     -19.943 -15.712  17.960  1.00 88.18           C  
ATOM   2898  HA  CYS A 181     -20.419 -16.165  18.830  1.00 88.18           H  
ATOM   2899  C   CYS A 181     -19.146 -14.494  18.468  1.00 88.18           C  
ATOM   2900  CB  CYS A 181     -19.053 -16.779  17.311  1.00 88.18           C  
ATOM   2901  HB2 CYS A 181     -18.148 -16.916  17.904  1.00 88.18           H  
ATOM   2902  HB3 CYS A 181     -18.766 -16.464  16.308  1.00 88.18           H  
ATOM   2903  O   CYS A 181     -18.770 -13.591  17.712  1.00 88.18           O  
ATOM   2904  SG  CYS A 181     -19.942 -18.361  17.238  1.00 88.18           S  
ATOM   2905  HG  CYS A 181     -19.858 -18.624  18.545  1.00 88.18           H  
ATOM   2906  N   LYS A 182     -18.976 -14.428  19.790  1.00 91.49           N  
ATOM   2907  H   LYS A 182     -19.118 -15.283  20.308  1.00 91.49           H  
ATOM   2908  CA  LYS A 182     -18.700 -13.188  20.542  1.00 91.49           C  
ATOM   2909  HA  LYS A 182     -18.061 -12.560  19.921  1.00 91.49           H  
ATOM   2910  C   LYS A 182     -17.873 -13.472  21.795  1.00 91.49           C  
ATOM   2911  CB  LYS A 182     -20.039 -12.463  20.804  1.00 91.49           C  
ATOM   2912  HB2 LYS A 182     -20.123 -12.125  21.837  1.00 91.49           H  
ATOM   2913  HB3 LYS A 182     -20.875 -13.138  20.623  1.00 91.49           H  
ATOM   2914  O   LYS A 182     -18.104 -12.945  22.885  1.00 91.49           O  
ATOM   2915  CG  LYS A 182     -20.148 -11.244  19.882  1.00 91.49           C  
ATOM   2916  HG2 LYS A 182     -20.055 -11.556  18.842  1.00 91.49           H  
ATOM   2917  HG3 LYS A 182     -19.328 -10.564  20.114  1.00 91.49           H  
ATOM   2918  CD  LYS A 182     -21.491 -10.529  20.061  1.00 91.49           C  
ATOM   2919  HD2 LYS A 182     -21.690 -10.352  21.118  1.00 91.49           H  
ATOM   2920  HD3 LYS A 182     -22.274 -11.177  19.666  1.00 91.49           H  
ATOM   2921  CE  LYS A 182     -21.503  -9.202  19.292  1.00 91.49           C  
ATOM   2922  HE2 LYS A 182     -21.131  -9.389  18.285  1.00 91.49           H  
ATOM   2923  HE3 LYS A 182     -22.536  -8.863  19.209  1.00 91.49           H  
ATOM   2924  NZ  LYS A 182     -20.685  -8.163  19.972  1.00 91.49           N  
ATOM   2925  HZ1 LYS A 182     -21.068  -7.938  20.878  1.00 91.49           H  
ATOM   2926  HZ2 LYS A 182     -20.631  -7.316  19.424  1.00 91.49           H  
ATOM   2927  HZ3 LYS A 182     -19.741  -8.483  20.136  1.00 91.49           H  
ATOM   2928  N   ASP A 183     -16.940 -14.388  21.640  1.00 92.26           N  
ATOM   2929  H   ASP A 183     -16.833 -14.760  20.707  1.00 92.26           H  
ATOM   2930  CA  ASP A 183     -16.457 -15.246  22.717  1.00 92.26           C  
ATOM   2931  HA  ASP A 183     -17.271 -15.405  23.424  1.00 92.26           H  
ATOM   2932  C   ASP A 183     -15.297 -14.575  23.467  1.00 92.26           C  
ATOM   2933  CB  ASP A 183     -16.130 -16.621  22.104  1.00 92.26           C  
ATOM   2934  HB2 ASP A 183     -15.114 -16.606  21.711  1.00 92.26           H  
ATOM   2935  HB3 ASP A 183     -16.197 -17.391  22.873  1.00 92.26           H  
ATOM   2936  O   ASP A 183     -15.209 -14.669  24.694  1.00 92.26           O  
ATOM   2937  CG  ASP A 183     -17.111 -16.921  20.956  1.00 92.26           C  
ATOM   2938  OD1 ASP A 183     -18.321 -17.084  21.236  1.00 92.26           O  
ATOM   2939  OD2 ASP A 183     -16.720 -16.663  19.799  1.00 92.26           O  
ATOM   2940  N   PHE A 184     -14.520 -13.763  22.740  1.00 96.16           N  
ATOM   2941  H   PHE A 184     -14.737 -13.692  21.757  1.00 96.16           H  
ATOM   2942  CA  PHE A 184     -13.485 -12.867  23.248  1.00 96.16           C  
ATOM   2943  HA  PHE A 184     -12.850 -13.421  23.940  1.00 96.16           H  
ATOM   2944  C   PHE A 184     -14.126 -11.691  24.010  1.00 96.16           C  
ATOM   2945  CB  PHE A 184     -12.607 -12.392  22.073  1.00 96.16           C  
ATOM   2946  HB2 PHE A 184     -11.811 -11.761  22.468  1.00 96.16           H  
ATOM   2947  HB3 PHE A 184     -13.201 -11.767  21.406  1.00 96.16           H  
ATOM   2948  O   PHE A 184     -14.558 -10.696  23.422  1.00 96.16           O  
ATOM   2949  CG  PHE A 184     -11.970 -13.498  21.246  1.00 96.16           C  
ATOM   2950  CD1 PHE A 184     -10.694 -13.988  21.584  1.00 96.16           C  
ATOM   2951  HD1 PHE A 184     -10.166 -13.583  22.434  1.00 96.16           H  
ATOM   2952  CD2 PHE A 184     -12.654 -14.049  20.144  1.00 96.16           C  
ATOM   2953  HD2 PHE A 184     -13.643 -13.699  19.887  1.00 96.16           H  
ATOM   2954  CE1 PHE A 184     -10.115 -15.026  20.832  1.00 96.16           C  
ATOM   2955  HE1 PHE A 184      -9.149 -15.420  21.113  1.00 96.16           H  
ATOM   2956  CE2 PHE A 184     -12.073 -15.082  19.388  1.00 96.16           C  
ATOM   2957  HE2 PHE A 184     -12.619 -15.519  18.565  1.00 96.16           H  
ATOM   2958  CZ  PHE A 184     -10.803 -15.572  19.734  1.00 96.16           C  
ATOM   2959  HZ  PHE A 184     -10.367 -16.387  19.175  1.00 96.16           H  
ATOM   2960  N   LEU A 185     -14.217 -11.827  25.333  1.00 96.50           N  
ATOM   2961  H   LEU A 185     -13.854 -12.682  25.728  1.00 96.50           H  
ATOM   2962  CA  LEU A 185     -14.624 -10.781  26.277  1.00 96.50           C  
ATOM   2963  HA  LEU A 185     -15.421 -10.181  25.839  1.00 96.50           H  
ATOM   2964  C   LEU A 185     -13.433  -9.859  26.589  1.00 96.50           C  
ATOM   2965  CB  LEU A 185     -15.149 -11.497  27.539  1.00 96.50           C  
ATOM   2966  HB2 LEU A 185     -14.347 -12.130  27.918  1.00 96.50           H  
ATOM   2967  HB3 LEU A 185     -15.972 -12.149  27.246  1.00 96.50           H  
ATOM   2968  O   LEU A 185     -12.310 -10.341  26.721  1.00 96.50           O  
ATOM   2969  CG  LEU A 185     -15.622 -10.603  28.700  1.00 96.50           C  
ATOM   2970  HG  LEU A 185     -14.800  -9.962  29.019  1.00 96.50           H  
ATOM   2971  CD1 LEU A 185     -16.831  -9.743  28.332  1.00 96.50           C  
ATOM   2972 HD11 LEU A 185     -17.663 -10.367  28.009  1.00 96.50           H  
ATOM   2973 HD12 LEU A 185     -16.556  -9.042  27.544  1.00 96.50           H  
ATOM   2974 HD13 LEU A 185     -17.126  -9.157  29.204  1.00 96.50           H  
ATOM   2975  CD2 LEU A 185     -16.031 -11.481  29.885  1.00 96.50           C  
ATOM   2976 HD21 LEU A 185     -15.181 -12.091  30.193  1.00 96.50           H  
ATOM   2977 HD22 LEU A 185     -16.869 -12.125  29.620  1.00 96.50           H  
ATOM   2978 HD23 LEU A 185     -16.307 -10.844  30.726  1.00 96.50           H  
ATOM   2979  N   CYS A 186     -13.663  -8.554  26.742  1.00 96.20           N  
ATOM   2980  H   CYS A 186     -14.600  -8.197  26.619  1.00 96.20           H  
ATOM   2981  CA  CYS A 186     -12.640  -7.644  27.264  1.00 96.20           C  
ATOM   2982  HA  CYS A 186     -11.673  -7.944  26.861  1.00 96.20           H  
ATOM   2983  C   CYS A 186     -12.531  -7.745  28.796  1.00 96.20           C  
ATOM   2984  CB  CYS A 186     -12.936  -6.222  26.770  1.00 96.20           C  
ATOM   2985  HB2 CYS A 186     -13.018  -6.226  25.683  1.00 96.20           H  
ATOM   2986  HB3 CYS A 186     -13.879  -5.871  27.190  1.00 96.20           H  
ATOM   2987  O   CYS A 186     -13.543  -7.829  29.486  1.00 96.20           O  
ATOM   2988  SG  CYS A 186     -11.600  -5.093  27.248  1.00 96.20           S  
ATOM   2989  HG  CYS A 186     -12.064  -4.039  26.571  1.00 96.20           H  
ATOM   2990  N   GLN A 187     -11.308  -7.706  29.338  1.00 95.94           N  
ATOM   2991  H   GLN A 187     -10.504  -7.646  28.730  1.00 95.94           H  
ATOM   2992  CA  GLN A 187     -11.079  -7.753  30.793  1.00 95.94           C  
ATOM   2993  HA  GLN A 187     -11.553  -8.647  31.199  1.00 95.94           H  
ATOM   2994  C   GLN A 187     -11.679  -6.532  31.512  1.00 95.94           C  
ATOM   2995  CB  GLN A 187      -9.571  -7.807  31.106  1.00 95.94           C  
ATOM   2996  HB2 GLN A 187      -9.133  -6.826  30.923  1.00 95.94           H  
ATOM   2997  HB3 GLN A 187      -9.456  -8.027  32.167  1.00 95.94           H  
ATOM   2998  O   GLN A 187     -12.159  -6.634  32.637  1.00 95.94           O  
ATOM   2999  CG  GLN A 187      -8.773  -8.845  30.299  1.00 95.94           C  
ATOM   3000  HG2 GLN A 187      -9.311  -9.793  30.304  1.00 95.94           H  
ATOM   3001  HG3 GLN A 187      -8.667  -8.505  29.269  1.00 95.94           H  
ATOM   3002  CD  GLN A 187      -7.380  -9.080  30.878  1.00 95.94           C  
ATOM   3003  NE2 GLN A 187      -6.576  -8.047  31.015  1.00 95.94           N  
ATOM   3004 HE21 GLN A 187      -6.865  -7.096  30.834  1.00 95.94           H  
ATOM   3005 HE22 GLN A 187      -5.674  -8.160  31.455  1.00 95.94           H  
ATOM   3006  OE1 GLN A 187      -7.028 -10.205  31.190  1.00 95.94           O  
ATOM   3007  N   PHE A 188     -11.647  -5.380  30.839  1.00 95.85           N  
ATOM   3008  H   PHE A 188     -11.228  -5.397  29.920  1.00 95.85           H  
ATOM   3009  CA  PHE A 188     -11.883  -4.059  31.424  1.00 95.85           C  
ATOM   3010  HA  PHE A 188     -11.721  -4.106  32.501  1.00 95.85           H  
ATOM   3011  C   PHE A 188     -13.313  -3.533  31.202  1.00 95.85           C  
ATOM   3012  CB  PHE A 188     -10.832  -3.116  30.829  1.00 95.85           C  
ATOM   3013  HB2 PHE A 188     -11.051  -2.995  29.768  1.00 95.85           H  
ATOM   3014  HB3 PHE A 188     -10.932  -2.140  31.304  1.00 95.85           H  
ATOM   3015  O   PHE A 188     -13.760  -2.615  31.886  1.00 95.85           O  
ATOM   3016  CG  PHE A 188      -9.393  -3.591  30.975  1.00 95.85           C  
ATOM   3017  CD1 PHE A 188      -8.749  -3.518  32.223  1.00 95.85           C  
ATOM   3018  HD1 PHE A 188      -9.260  -3.075  33.065  1.00 95.85           H  
ATOM   3019  CD2 PHE A 188      -8.708  -4.139  29.871  1.00 95.85           C  
ATOM   3020  HD2 PHE A 188      -9.198  -4.190  28.910  1.00 95.85           H  
ATOM   3021  CE1 PHE A 188      -7.437  -4.005  32.370  1.00 95.85           C  
ATOM   3022  HE1 PHE A 188      -6.941  -3.948  33.328  1.00 95.85           H  
ATOM   3023  CE2 PHE A 188      -7.390  -4.611  30.016  1.00 95.85           C  
ATOM   3024  HE2 PHE A 188      -6.850  -5.018  29.174  1.00 95.85           H  
ATOM   3025  CZ  PHE A 188      -6.756  -4.547  31.268  1.00 95.85           C  
ATOM   3026  HZ  PHE A 188      -5.743  -4.905  31.382  1.00 95.85           H  
ATOM   3027  N   CYS A 189     -14.075  -4.113  30.267  1.00 96.07           N  
ATOM   3028  H   CYS A 189     -13.695  -4.897  29.755  1.00 96.07           H  
ATOM   3029  CA  CYS A 189     -15.498  -3.812  30.101  1.00 96.07           C  
ATOM   3030  HA  CYS A 189     -15.916  -3.651  31.095  1.00 96.07           H  
ATOM   3031  C   CYS A 189     -16.272  -4.979  29.469  1.00 96.07           C  
ATOM   3032  CB  CYS A 189     -15.674  -2.509  29.298  1.00 96.07           C  
ATOM   3033  HB2 CYS A 189     -16.712  -2.182  29.371  1.00 96.07           H  
ATOM   3034  HB3 CYS A 189     -15.046  -1.731  29.731  1.00 96.07           H  
ATOM   3035  O   CYS A 189     -15.704  -5.840  28.805  1.00 96.07           O  
ATOM   3036  SG  CYS A 189     -15.248  -2.723  27.546  1.00 96.07           S  
ATOM   3037  HG  CYS A 189     -13.930  -2.562  27.689  1.00 96.07           H  
ATOM   3038  N   ALA A 190     -17.602  -4.980  29.601  1.00 95.45           N  
ATOM   3039  H   ALA A 190     -18.024  -4.239  30.143  1.00 95.45           H  
ATOM   3040  CA  ALA A 190     -18.480  -6.055  29.118  1.00 95.45           C  
ATOM   3041  HA  ALA A 190     -18.047  -6.995  29.458  1.00 95.45           H  
ATOM   3042  C   ALA A 190     -18.601  -6.179  27.574  1.00 95.45           C  
ATOM   3043  CB  ALA A 190     -19.841  -5.896  29.811  1.00 95.45           C  
ATOM   3044  HB1 ALA A 190     -19.709  -5.872  30.893  1.00 95.45           H  
ATOM   3045  HB2 ALA A 190     -20.323  -4.975  29.483  1.00 95.45           H  
ATOM   3046  HB3 ALA A 190     -20.483  -6.740  29.560  1.00 95.45           H  
ATOM   3047  O   ALA A 190     -19.543  -6.798  27.073  1.00 95.45           O  
ATOM   3048  N   GLN A 191     -17.683  -5.589  26.802  1.00 95.70           N  
ATOM   3049  H   GLN A 191     -16.857  -5.228  27.258  1.00 95.70           H  
ATOM   3050  CA  GLN A 191     -17.662  -5.705  25.344  1.00 95.70           C  
ATOM   3051  HA  GLN A 191     -18.691  -5.617  24.995  1.00 95.70           H  
ATOM   3052  C   GLN A 191     -17.161  -7.079  24.888  1.00 95.70           C  
ATOM   3053  CB  GLN A 191     -16.840  -4.576  24.705  1.00 95.70           C  
ATOM   3054  HB2 GLN A 191     -15.866  -4.518  25.191  1.00 95.70           H  
ATOM   3055  HB3 GLN A 191     -16.677  -4.809  23.652  1.00 95.70           H  
ATOM   3056  O   GLN A 191     -16.240  -7.660  25.462  1.00 95.70           O  
ATOM   3057  CG  GLN A 191     -17.540  -3.211  24.784  1.00 95.70           C  
ATOM   3058  HG2 GLN A 191     -16.852  -2.448  24.417  1.00 95.70           H  
ATOM   3059  HG3 GLN A 191     -17.766  -2.979  25.824  1.00 95.70           H  
ATOM   3060  CD  GLN A 191     -18.828  -3.125  23.963  1.00 95.70           C  
ATOM   3061  NE2 GLN A 191     -19.579  -2.056  24.108  1.00 95.70           N  
ATOM   3062 HE21 GLN A 191     -19.306  -1.327  24.751  1.00 95.70           H  
ATOM   3063 HE22 GLN A 191     -20.432  -2.025  23.567  1.00 95.70           H  
ATOM   3064  OE1 GLN A 191     -19.193  -3.997  23.184  1.00 95.70           O  
ATOM   3065  N   ARG A 192     -17.787  -7.592  23.825  1.00 96.24           N  
ATOM   3066  H   ARG A 192     -18.474  -7.005  23.374  1.00 96.24           H  
ATOM   3067  CA  ARG A 192     -17.588  -8.954  23.315  1.00 96.24           C  
ATOM   3068  HA  ARG A 192     -16.688  -9.370  23.769  1.00 96.24           H  
ATOM   3069  C   ARG A 192     -17.349  -8.978  21.810  1.00 96.24           C  
ATOM   3070  CB  ARG A 192     -18.785  -9.832  23.715  1.00 96.24           C  
ATOM   3071  HB2 ARG A 192     -18.887 -10.627  22.976  1.00 96.24           H  
ATOM   3072  HB3 ARG A 192     -19.707  -9.250  23.705  1.00 96.24           H  
ATOM   3073  O   ARG A 192     -18.148  -8.433  21.039  1.00 96.24           O  
ATOM   3074  CG  ARG A 192     -18.579 -10.466  25.099  1.00 96.24           C  
ATOM   3075  HG2 ARG A 192     -18.596  -9.687  25.862  1.00 96.24           H  
ATOM   3076  HG3 ARG A 192     -17.601 -10.947  25.115  1.00 96.24           H  
ATOM   3077  CD  ARG A 192     -19.663 -11.512  25.410  1.00 96.24           C  
ATOM   3078  HD2 ARG A 192     -19.817 -12.153  24.542  1.00 96.24           H  
ATOM   3079  HD3 ARG A 192     -20.601 -10.994  25.610  1.00 96.24           H  
ATOM   3080  NE  ARG A 192     -19.308 -12.350  26.575  1.00 96.24           N  
ATOM   3081  HE  ARG A 192     -19.784 -12.149  27.443  1.00 96.24           H  
ATOM   3082  NH1 ARG A 192     -17.709 -13.650  25.552  1.00 96.24           N  
ATOM   3083 HH11 ARG A 192     -16.901 -14.255  25.598  1.00 96.24           H  
ATOM   3084 HH12 ARG A 192     -17.923 -13.234  24.657  1.00 96.24           H  
ATOM   3085  NH2 ARG A 192     -18.120 -13.939  27.708  1.00 96.24           N  
ATOM   3086 HH21 ARG A 192     -17.417 -14.664  27.690  1.00 96.24           H  
ATOM   3087 HH22 ARG A 192     -18.609 -13.724  28.566  1.00 96.24           H  
ATOM   3088  CZ  ARG A 192     -18.392 -13.308  26.603  1.00 96.24           C  
ATOM   3089  N   PHE A 193     -16.288  -9.664  21.400  1.00 94.91           N  
ATOM   3090  H   PHE A 193     -15.727 -10.116  22.108  1.00 94.91           H  
ATOM   3091  CA  PHE A 193     -15.740  -9.678  20.045  1.00 94.91           C  
ATOM   3092  HA  PHE A 193     -16.401  -9.117  19.385  1.00 94.91           H  
ATOM   3093  C   PHE A 193     -15.637 -11.110  19.508  1.00 94.91           C  
ATOM   3094  CB  PHE A 193     -14.368  -8.982  20.050  1.00 94.91           C  
ATOM   3095  HB2 PHE A 193     -13.985  -8.940  19.030  1.00 94.91           H  
ATOM   3096  HB3 PHE A 193     -13.667  -9.577  20.635  1.00 94.91           H  
ATOM   3097  O   PHE A 193     -15.492 -12.058  20.271  1.00 94.91           O  
ATOM   3098  CG  PHE A 193     -14.406  -7.577  20.623  1.00 94.91           C  
ATOM   3099  CD1 PHE A 193     -14.669  -6.475  19.787  1.00 94.91           C  
ATOM   3100  HD1 PHE A 193     -14.787  -6.614  18.723  1.00 94.91           H  
ATOM   3101  CD2 PHE A 193     -14.242  -7.380  22.008  1.00 94.91           C  
ATOM   3102  HD2 PHE A 193     -14.035  -8.218  22.658  1.00 94.91           H  
ATOM   3103  CE1 PHE A 193     -14.777  -5.185  20.335  1.00 94.91           C  
ATOM   3104  HE1 PHE A 193     -14.960  -4.335  19.694  1.00 94.91           H  
ATOM   3105  CE2 PHE A 193     -14.373  -6.095  22.556  1.00 94.91           C  
ATOM   3106  HE2 PHE A 193     -14.257  -5.949  23.620  1.00 94.91           H  
ATOM   3107  CZ  PHE A 193     -14.639  -4.997  21.720  1.00 94.91           C  
ATOM   3108  HZ  PHE A 193     -14.722  -4.007  22.145  1.00 94.91           H  
ATOM   3109  N   GLY A 194     -15.711 -11.263  18.186  1.00 92.96           N  
ATOM   3110  H   GLY A 194     -15.872 -10.449  17.610  1.00 92.96           H  
ATOM   3111  CA  GLY A 194     -15.609 -12.563  17.507  1.00 92.96           C  
ATOM   3112  HA2 GLY A 194     -15.953 -13.357  18.169  1.00 92.96           H  
ATOM   3113  HA3 GLY A 194     -16.276 -12.548  16.645  1.00 92.96           H  
ATOM   3114  C   GLY A 194     -14.198 -12.931  17.025  1.00 92.96           C  
ATOM   3115  O   GLY A 194     -14.034 -13.937  16.344  1.00 92.96           O  
ATOM   3116  N   ARG A 195     -13.180 -12.110  17.325  1.00 93.86           N  
ATOM   3117  H   ARG A 195     -13.369 -11.332  17.941  1.00 93.86           H  
ATOM   3118  CA  ARG A 195     -11.764 -12.363  17.004  1.00 93.86           C  
ATOM   3119  HA  ARG A 195     -11.603 -13.440  16.960  1.00 93.86           H  
ATOM   3120  C   ARG A 195     -10.844 -11.806  18.095  1.00 93.86           C  
ATOM   3121  CB  ARG A 195     -11.366 -11.746  15.645  1.00 93.86           C  
ATOM   3122  HB2 ARG A 195     -11.505 -10.666  15.676  1.00 93.86           H  
ATOM   3123  HB3 ARG A 195     -10.303 -11.948  15.508  1.00 93.86           H  
ATOM   3124  O   ARG A 195     -11.153 -10.759  18.668  1.00 93.86           O  
ATOM   3125  CG  ARG A 195     -12.109 -12.312  14.423  1.00 93.86           C  
ATOM   3126  HG2 ARG A 195     -12.200 -13.391  14.550  1.00 93.86           H  
ATOM   3127  HG3 ARG A 195     -13.111 -11.887  14.367  1.00 93.86           H  
ATOM   3128  CD  ARG A 195     -11.366 -12.083  13.096  1.00 93.86           C  
ATOM   3129  HD2 ARG A 195     -10.350 -12.463  13.207  1.00 93.86           H  
ATOM   3130  HD3 ARG A 195     -11.866 -12.684  12.337  1.00 93.86           H  
ATOM   3131  NE  ARG A 195     -11.347 -10.677  12.631  1.00 93.86           N  
ATOM   3132  HE  ARG A 195     -12.132 -10.089  12.873  1.00 93.86           H  
ATOM   3133  NH1 ARG A 195      -9.182 -10.614  11.821  1.00 93.86           N  
ATOM   3134 HH11 ARG A 195      -8.926 -11.132  12.650  1.00 93.86           H  
ATOM   3135 HH12 ARG A 195      -8.439  -9.993  11.535  1.00 93.86           H  
ATOM   3136  NH2 ARG A 195     -10.506  -8.863  11.530  1.00 93.86           N  
ATOM   3137 HH21 ARG A 195      -9.703  -8.376  11.160  1.00 93.86           H  
ATOM   3138 HH22 ARG A 195     -11.288  -8.327  11.877  1.00 93.86           H  
ATOM   3139  CZ  ARG A 195     -10.355 -10.070  11.992  1.00 93.86           C  
ATOM   3140  N   LYS A 196      -9.692 -12.457  18.307  1.00 92.68           N  
ATOM   3141  H   LYS A 196      -9.557 -13.328  17.813  1.00 92.68           H  
ATOM   3142  CA  LYS A 196      -8.594 -11.987  19.176  1.00 92.68           C  
ATOM   3143  HA  LYS A 196      -8.959 -11.894  20.199  1.00 92.68           H  
ATOM   3144  C   LYS A 196      -8.106 -10.600  18.750  1.00 92.68           C  
ATOM   3145  CB  LYS A 196      -7.448 -13.021  19.143  1.00 92.68           C  
ATOM   3146  HB2 LYS A 196      -7.845 -13.994  19.432  1.00 92.68           H  
ATOM   3147  HB3 LYS A 196      -7.072 -13.102  18.124  1.00 92.68           H  
ATOM   3148  O   LYS A 196      -8.055  -9.691  19.566  1.00 92.68           O  
ATOM   3149  CG  LYS A 196      -6.271 -12.682  20.079  1.00 92.68           C  
ATOM   3150  HG2 LYS A 196      -6.627 -12.651  21.109  1.00 92.68           H  
ATOM   3151  HG3 LYS A 196      -5.863 -11.705  19.818  1.00 92.68           H  
ATOM   3152  CD  LYS A 196      -5.155 -13.733  19.953  1.00 92.68           C  
ATOM   3153  HD2 LYS A 196      -4.807 -13.761  18.921  1.00 92.68           H  
ATOM   3154  HD3 LYS A 196      -5.552 -14.713  20.215  1.00 92.68           H  
ATOM   3155  CE  LYS A 196      -3.964 -13.412  20.866  1.00 92.68           C  
ATOM   3156  HE2 LYS A 196      -3.584 -12.419  20.623  1.00 92.68           H  
ATOM   3157  HE3 LYS A 196      -4.295 -13.404  21.905  1.00 92.68           H  
ATOM   3158  NZ  LYS A 196      -2.871 -14.394  20.697  1.00 92.68           N  
ATOM   3159  HZ1 LYS A 196      -2.054 -14.181  21.251  1.00 92.68           H  
ATOM   3160  HZ2 LYS A 196      -2.418 -14.342  19.796  1.00 92.68           H  
ATOM   3161  HZ3 LYS A 196      -3.114 -15.358  20.880  1.00 92.68           H  
ATOM   3162  N   ASP A 197      -7.841 -10.426  17.458  1.00 93.37           N  
ATOM   3163  H   ASP A 197      -7.882 -11.231  16.850  1.00 93.37           H  
ATOM   3164  CA  ASP A 197      -7.415  -9.155  16.860  1.00 93.37           C  
ATOM   3165  HA  ASP A 197      -6.472  -8.855  17.316  1.00 93.37           H  
ATOM   3166  C   ASP A 197      -8.414  -8.001  17.109  1.00 93.37           C  
ATOM   3167  CB  ASP A 197      -7.143  -9.397  15.367  1.00 93.37           C  
ATOM   3168  HB2 ASP A 197      -6.966  -8.437  14.882  1.00 93.37           H  
ATOM   3169  HB3 ASP A 197      -6.243 -10.004  15.268  1.00 93.37           H  
ATOM   3170  O   ASP A 197      -8.009  -6.925  17.543  1.00 93.37           O  
ATOM   3171  CG  ASP A 197      -8.302 -10.101  14.666  1.00 93.37           C  
ATOM   3172  OD1 ASP A 197      -8.188 -11.278  14.249  1.00 93.37           O  
ATOM   3173  OD2 ASP A 197      -9.388  -9.494  14.563  1.00 93.37           O  
ATOM   3174  N   HIS A 198      -9.723  -8.223  16.937  1.00 94.04           N  
ATOM   3175  H   HIS A 198      -9.970  -9.054  16.419  1.00 94.04           H  
ATOM   3176  CA  HIS A 198     -10.770  -7.238  17.235  1.00 94.04           C  
ATOM   3177  HA  HIS A 198     -10.567  -6.325  16.677  1.00 94.04           H  
ATOM   3178  C   HIS A 198     -10.800  -6.851  18.720  1.00 94.04           C  
ATOM   3179  CB  HIS A 198     -12.154  -7.777  16.830  1.00 94.04           C  
ATOM   3180  HB2 HIS A 198     -12.903  -7.213  17.385  1.00 94.04           H  
ATOM   3181  HB3 HIS A 198     -12.240  -8.818  17.140  1.00 94.04           H  
ATOM   3182  O   HIS A 198     -11.041  -5.683  19.021  1.00 94.04           O  
ATOM   3183  CG  HIS A 198     -12.535  -7.667  15.371  1.00 94.04           C  
ATOM   3184  CD2 HIS A 198     -11.709  -7.526  14.287  1.00 94.04           C  
ATOM   3185  HD2 HIS A 198     -10.632  -7.459  14.317  1.00 94.04           H  
ATOM   3186  ND1 HIS A 198     -13.825  -7.677  14.889  1.00 94.04           N  
ATOM   3187  HD1 HIS A 198     -14.664  -7.727  15.449  1.00 94.04           H  
ATOM   3188  CE1 HIS A 198     -13.781  -7.558  13.553  1.00 94.04           C  
ATOM   3189  HE1 HIS A 198     -14.643  -7.528  12.903  1.00 94.04           H  
ATOM   3190  NE2 HIS A 198     -12.510  -7.483  13.133  1.00 94.04           N  
ATOM   3191  N   LEU A 199     -10.549  -7.800  19.633  1.00 96.45           N  
ATOM   3192  H   LEU A 199     -10.342  -8.735  19.313  1.00 96.45           H  
ATOM   3193  CA  LEU A 199     -10.398  -7.510  21.059  1.00 96.45           C  
ATOM   3194  HA  LEU A 199     -11.245  -6.900  21.373  1.00 96.45           H  
ATOM   3195  C   LEU A 199      -9.139  -6.664  21.298  1.00 96.45           C  
ATOM   3196  CB  LEU A 199     -10.438  -8.821  21.874  1.00 96.45           C  
ATOM   3197  HB2 LEU A 199     -11.453  -9.217  21.839  1.00 96.45           H  
ATOM   3198  HB3 LEU A 199      -9.781  -9.554  21.406  1.00 96.45           H  
ATOM   3199  O   LEU A 199      -9.264  -5.533  21.755  1.00 96.45           O  
ATOM   3200  CG  LEU A 199     -10.004  -8.679  23.346  1.00 96.45           C  
ATOM   3201  HG  LEU A 199      -8.958  -8.373  23.384  1.00 96.45           H  
ATOM   3202  CD1 LEU A 199     -10.838  -7.658  24.116  1.00 96.45           C  
ATOM   3203 HD11 LEU A 199     -10.730  -6.670  23.669  1.00 96.45           H  
ATOM   3204 HD12 LEU A 199     -11.887  -7.952  24.128  1.00 96.45           H  
ATOM   3205 HD13 LEU A 199     -10.456  -7.591  25.135  1.00 96.45           H  
ATOM   3206  CD2 LEU A 199     -10.129 -10.018  24.068  1.00 96.45           C  
ATOM   3207 HD21 LEU A 199      -9.558 -10.781  23.539  1.00 96.45           H  
ATOM   3208 HD22 LEU A 199      -9.731  -9.928  25.079  1.00 96.45           H  
ATOM   3209 HD23 LEU A 199     -11.176 -10.314  24.136  1.00 96.45           H  
ATOM   3210  N   THR A 200      -7.949  -7.144  20.925  1.00 94.83           N  
ATOM   3211  H   THR A 200      -7.900  -8.077  20.541  1.00 94.83           H  
ATOM   3212  CA  THR A 200      -6.674  -6.436  21.154  1.00 94.83           C  
ATOM   3213  HA  THR A 200      -6.513  -6.349  22.228  1.00 94.83           H  
ATOM   3214  C   THR A 200      -6.685  -5.023  20.567  1.00 94.83           C  
ATOM   3215  CB  THR A 200      -5.501  -7.234  20.558  1.00 94.83           C  
ATOM   3216  HB  THR A 200      -5.621  -7.311  19.478  1.00 94.83           H  
ATOM   3217  O   THR A 200      -6.284  -4.067  21.233  1.00 94.83           O  
ATOM   3218  CG2 THR A 200      -4.136  -6.622  20.870  1.00 94.83           C  
ATOM   3219 HG21 THR A 200      -4.012  -6.514  21.948  1.00 94.83           H  
ATOM   3220 HG22 THR A 200      -3.344  -7.262  20.480  1.00 94.83           H  
ATOM   3221 HG23 THR A 200      -4.043  -5.644  20.398  1.00 94.83           H  
ATOM   3222  OG1 THR A 200      -5.486  -8.528  21.109  1.00 94.83           O  
ATOM   3223  HG1 THR A 200      -4.646  -8.929  20.874  1.00 94.83           H  
ATOM   3224  N   ARG A 201      -7.213  -4.856  19.347  1.00 95.42           N  
ATOM   3225  H   ARG A 201      -7.531  -5.681  18.861  1.00 95.42           H  
ATOM   3226  CA  ARG A 201      -7.303  -3.565  18.644  1.00 95.42           C  
ATOM   3227  HA  ARG A 201      -6.344  -3.061  18.766  1.00 95.42           H  
ATOM   3228  C   ARG A 201      -8.353  -2.617  19.257  1.00 95.42           C  
ATOM   3229  CB  ARG A 201      -7.502  -3.860  17.142  1.00 95.42           C  
ATOM   3230  HB2 ARG A 201      -6.888  -4.722  16.881  1.00 95.42           H  
ATOM   3231  HB3 ARG A 201      -8.545  -4.119  16.960  1.00 95.42           H  
ATOM   3232  O   ARG A 201      -8.263  -1.409  19.044  1.00 95.42           O  
ATOM   3233  CG  ARG A 201      -7.076  -2.718  16.207  1.00 95.42           C  
ATOM   3234  HG2 ARG A 201      -6.033  -2.463  16.395  1.00 95.42           H  
ATOM   3235  HG3 ARG A 201      -7.688  -1.841  16.422  1.00 95.42           H  
ATOM   3236  CD  ARG A 201      -7.248  -3.077  14.718  1.00 95.42           C  
ATOM   3237  HD2 ARG A 201      -8.270  -3.419  14.557  1.00 95.42           H  
ATOM   3238  HD3 ARG A 201      -7.114  -2.162  14.140  1.00 95.42           H  
ATOM   3239  NE  ARG A 201      -6.310  -4.123  14.239  1.00 95.42           N  
ATOM   3240  HE  ARG A 201      -6.283  -5.001  14.738  1.00 95.42           H  
ATOM   3241  NH1 ARG A 201      -5.359  -3.018  12.437  1.00 95.42           N  
ATOM   3242 HH11 ARG A 201      -4.680  -3.040  11.690  1.00 95.42           H  
ATOM   3243 HH12 ARG A 201      -5.785  -2.142  12.703  1.00 95.42           H  
ATOM   3244  NH2 ARG A 201      -4.794  -5.108  12.852  1.00 95.42           N  
ATOM   3245 HH21 ARG A 201      -4.830  -5.966  13.384  1.00 95.42           H  
ATOM   3246 HH22 ARG A 201      -4.094  -5.071  12.124  1.00 95.42           H  
ATOM   3247  CZ  ARG A 201      -5.502  -4.076  13.187  1.00 95.42           C  
ATOM   3248  N   HIS A 202      -9.290  -3.127  20.065  1.00 95.36           N  
ATOM   3249  H   HIS A 202      -9.312  -4.129  20.185  1.00 95.36           H  
ATOM   3250  CA  HIS A 202     -10.118  -2.332  20.983  1.00 95.36           C  
ATOM   3251  HA  HIS A 202     -10.350  -1.377  20.512  1.00 95.36           H  
ATOM   3252  C   HIS A 202      -9.357  -1.999  22.274  1.00 95.36           C  
ATOM   3253  CB  HIS A 202     -11.456  -3.044  21.258  1.00 95.36           C  
ATOM   3254  HB2 HIS A 202     -12.189  -2.708  20.525  1.00 95.36           H  
ATOM   3255  HB3 HIS A 202     -11.329  -4.116  21.107  1.00 95.36           H  
ATOM   3256  O   HIS A 202      -9.237  -0.820  22.604  1.00 95.36           O  
ATOM   3257  CG  HIS A 202     -12.032  -2.859  22.647  1.00 95.36           C  
ATOM   3258  CD2 HIS A 202     -12.232  -3.864  23.553  1.00 95.36           C  
ATOM   3259  HD2 HIS A 202     -11.995  -4.906  23.396  1.00 95.36           H  
ATOM   3260  ND1 HIS A 202     -12.447  -1.689  23.253  1.00 95.36           N  
ATOM   3261  HD1 HIS A 202     -12.297  -0.746  22.925  1.00 95.36           H  
ATOM   3262  CE1 HIS A 202     -12.916  -2.001  24.475  1.00 95.36           C  
ATOM   3263  HE1 HIS A 202     -13.279  -1.292  25.205  1.00 95.36           H  
ATOM   3264  NE2 HIS A 202     -12.818  -3.319  24.695  1.00 95.36           N  
ATOM   3265  N   THR A 203      -8.798  -2.986  22.982  1.00 96.17           N  
ATOM   3266  H   THR A 203      -8.943  -3.942  22.690  1.00 96.17           H  
ATOM   3267  CA  THR A 203      -8.127  -2.779  24.278  1.00 96.17           C  
ATOM   3268  HA  THR A 203      -8.863  -2.395  24.984  1.00 96.17           H  
ATOM   3269  C   THR A 203      -7.005  -1.743  24.160  1.00 96.17           C  
ATOM   3270  CB  THR A 203      -7.573  -4.101  24.841  1.00 96.17           C  
ATOM   3271  HB  THR A 203      -6.624  -4.341  24.361  1.00 96.17           H  
ATOM   3272  O   THR A 203      -6.954  -0.794  24.938  1.00 96.17           O  
ATOM   3273  CG2 THR A 203      -7.393  -4.044  26.352  1.00 96.17           C  
ATOM   3274 HG21 THR A 203      -6.934  -4.967  26.707  1.00 96.17           H  
ATOM   3275 HG22 THR A 203      -8.363  -3.914  26.831  1.00 96.17           H  
ATOM   3276 HG23 THR A 203      -6.752  -3.206  26.626  1.00 96.17           H  
ATOM   3277  OG1 THR A 203      -8.475  -5.158  24.621  1.00 96.17           O  
ATOM   3278  HG1 THR A 203      -8.132  -5.928  25.079  1.00 96.17           H  
ATOM   3279  N   LYS A 204      -6.200  -1.822  23.092  1.00 93.78           N  
ATOM   3280  H   LYS A 204      -6.322  -2.622  22.487  1.00 93.78           H  
ATOM   3281  CA  LYS A 204      -5.106  -0.888  22.765  1.00 93.78           C  
ATOM   3282  HA  LYS A 204      -4.435  -0.842  23.623  1.00 93.78           H  
ATOM   3283  C   LYS A 204      -5.558   0.563  22.488  1.00 93.78           C  
ATOM   3284  CB  LYS A 204      -4.337  -1.490  21.572  1.00 93.78           C  
ATOM   3285  HB2 LYS A 204      -4.257  -2.567  21.720  1.00 93.78           H  
ATOM   3286  HB3 LYS A 204      -4.911  -1.318  20.661  1.00 93.78           H  
ATOM   3287  O   LYS A 204      -4.717   1.458  22.502  1.00 93.78           O  
ATOM   3288  CG  LYS A 204      -2.900  -0.974  21.385  1.00 93.78           C  
ATOM   3289  HG2 LYS A 204      -2.296  -1.287  22.236  1.00 93.78           H  
ATOM   3290  HG3 LYS A 204      -2.890   0.114  21.321  1.00 93.78           H  
ATOM   3291  CD  LYS A 204      -2.309  -1.548  20.088  1.00 93.78           C  
ATOM   3292  HD2 LYS A 204      -2.445  -2.629  20.069  1.00 93.78           H  
ATOM   3293  HD3 LYS A 204      -2.845  -1.117  19.243  1.00 93.78           H  
ATOM   3294  CE  LYS A 204      -0.812  -1.246  19.955  1.00 93.78           C  
ATOM   3295  HE2 LYS A 204      -0.621  -0.207  20.222  1.00 93.78           H  
ATOM   3296  HE3 LYS A 204      -0.267  -1.884  20.652  1.00 93.78           H  
ATOM   3297  NZ  LYS A 204      -0.344  -1.506  18.576  1.00 93.78           N  
ATOM   3298  HZ1 LYS A 204       0.654  -1.633  18.486  1.00 93.78           H  
ATOM   3299  HZ2 LYS A 204      -0.639  -0.832  17.884  1.00 93.78           H  
ATOM   3300  HZ3 LYS A 204      -0.620  -2.412  18.224  1.00 93.78           H  
ATOM   3301  N   LYS A 205      -6.854   0.824  22.240  1.00 93.94           N  
ATOM   3302  H   LYS A 205      -7.490   0.039  22.253  1.00 93.94           H  
ATOM   3303  CA  LYS A 205      -7.409   2.176  21.976  1.00 93.94           C  
ATOM   3304  HA  LYS A 205      -6.604   2.894  22.130  1.00 93.94           H  
ATOM   3305  C   LYS A 205      -8.498   2.635  22.965  1.00 93.94           C  
ATOM   3306  CB  LYS A 205      -7.833   2.292  20.490  1.00 93.94           C  
ATOM   3307  HB2 LYS A 205      -8.694   1.651  20.298  1.00 93.94           H  
ATOM   3308  HB3 LYS A 205      -7.004   1.941  19.876  1.00 93.94           H  
ATOM   3309  O   LYS A 205      -8.776   3.829  23.021  1.00 93.94           O  
ATOM   3310  CG  LYS A 205      -8.165   3.747  20.085  1.00 93.94           C  
ATOM   3311  HG2 LYS A 205      -7.469   4.409  20.600  1.00 93.94           H  
ATOM   3312  HG3 LYS A 205      -9.173   3.988  20.423  1.00 93.94           H  
ATOM   3313  CD  LYS A 205      -8.061   4.059  18.578  1.00 93.94           C  
ATOM   3314  HD2 LYS A 205      -7.060   3.792  18.238  1.00 93.94           H  
ATOM   3315  HD3 LYS A 205      -8.796   3.472  18.026  1.00 93.94           H  
ATOM   3316  CE  LYS A 205      -8.301   5.569  18.356  1.00 93.94           C  
ATOM   3317  HE2 LYS A 205      -9.358   5.782  18.511  1.00 93.94           H  
ATOM   3318  HE3 LYS A 205      -7.748   6.109  19.126  1.00 93.94           H  
ATOM   3319  NZ  LYS A 205      -7.858   6.067  17.019  1.00 93.94           N  
ATOM   3320  HZ1 LYS A 205      -8.378   5.642  16.265  1.00 93.94           H  
ATOM   3321  HZ2 LYS A 205      -6.875   5.886  16.872  1.00 93.94           H  
ATOM   3322  HZ3 LYS A 205      -7.965   7.068  16.936  1.00 93.94           H  
ATOM   3323  N   THR A 206      -9.090   1.739  23.756  1.00 94.15           N  
ATOM   3324  H   THR A 206      -8.901   0.763  23.580  1.00 94.15           H  
ATOM   3325  CA  THR A 206     -10.084   2.075  24.799  1.00 94.15           C  
ATOM   3326  HA  THR A 206     -10.401   3.111  24.684  1.00 94.15           H  
ATOM   3327  C   THR A 206      -9.517   1.961  26.215  1.00 94.15           C  
ATOM   3328  CB  THR A 206     -11.335   1.187  24.673  1.00 94.15           C  
ATOM   3329  HB  THR A 206     -11.069   0.159  24.919  1.00 94.15           H  
ATOM   3330  O   THR A 206      -9.857   2.781  27.057  1.00 94.15           O  
ATOM   3331  CG2 THR A 206     -12.486   1.639  25.571  1.00 94.15           C  
ATOM   3332 HG21 THR A 206     -13.375   1.042  25.368  1.00 94.15           H  
ATOM   3333 HG22 THR A 206     -12.707   2.693  25.407  1.00 94.15           H  
ATOM   3334 HG23 THR A 206     -12.215   1.494  26.617  1.00 94.15           H  
ATOM   3335  OG1 THR A 206     -11.842   1.221  23.352  1.00 94.15           O  
ATOM   3336  HG1 THR A 206     -11.998   2.147  23.151  1.00 94.15           H  
ATOM   3337  N   HIS A 207      -8.630   0.993  26.454  1.00 93.35           N  
ATOM   3338  H   HIS A 207      -8.326   0.409  25.688  1.00 93.35           H  
ATOM   3339  CA  HIS A 207      -8.129   0.599  27.777  1.00 93.35           C  
ATOM   3340  HA  HIS A 207      -8.538   1.271  28.531  1.00 93.35           H  
ATOM   3341  C   HIS A 207      -6.598   0.729  27.865  1.00 93.35           C  
ATOM   3342  CB  HIS A 207      -8.643  -0.816  28.085  1.00 93.35           C  
ATOM   3343  HB2 HIS A 207      -8.281  -1.508  27.324  1.00 93.35           H  
ATOM   3344  HB3 HIS A 207      -8.255  -1.139  29.051  1.00 93.35           H  
ATOM   3345  O   HIS A 207      -5.915  -0.036  28.541  1.00 93.35           O  
ATOM   3346  CG  HIS A 207     -10.146  -0.876  28.150  1.00 93.35           C  
ATOM   3347  CD2 HIS A 207     -11.004  -1.509  27.294  1.00 93.35           C  
ATOM   3348  HD2 HIS A 207     -10.720  -2.089  26.428  1.00 93.35           H  
ATOM   3349  ND1 HIS A 207     -10.909  -0.269  29.113  1.00 93.35           N  
ATOM   3350  HD1 HIS A 207     -10.536   0.226  29.910  1.00 93.35           H  
ATOM   3351  CE1 HIS A 207     -12.197  -0.537  28.860  1.00 93.35           C  
ATOM   3352  HE1 HIS A 207     -13.017  -0.216  29.485  1.00 93.35           H  
ATOM   3353  NE2 HIS A 207     -12.312  -1.281  27.743  1.00 93.35           N  
ATOM   3354  N   SER A 208      -6.022   1.689  27.135  1.00 88.86           N  
ATOM   3355  H   SER A 208      -6.616   2.335  26.636  1.00 88.86           H  
ATOM   3356  CA  SER A 208      -4.569   1.842  26.991  1.00 88.86           C  
ATOM   3357  HA  SER A 208      -4.151   0.882  26.687  1.00 88.86           H  
ATOM   3358  C   SER A 208      -3.860   2.234  28.291  1.00 88.86           C  
ATOM   3359  CB  SER A 208      -4.260   2.853  25.885  1.00 88.86           C  
ATOM   3360  HB2 SER A 208      -3.193   3.075  25.883  1.00 88.86           H  
ATOM   3361  HB3 SER A 208      -4.529   2.416  24.923  1.00 88.86           H  
ATOM   3362  O   SER A 208      -2.754   1.760  28.535  1.00 88.86           O  
ATOM   3363  OG  SER A 208      -5.005   4.043  26.072  1.00 88.86           O  
ATOM   3364  HG  SER A 208      -4.714   4.694  25.429  1.00 88.86           H  
ATOM   3365  N   GLN A 209      -4.495   3.039  29.149  1.00 87.51           N  
ATOM   3366  H   GLN A 209      -5.394   3.409  28.878  1.00 87.51           H  
ATOM   3367  CA  GLN A 209      -3.978   3.345  30.489  1.00 87.51           C  
ATOM   3368  HA  GLN A 209      -2.937   3.655  30.405  1.00 87.51           H  
ATOM   3369  C   GLN A 209      -4.016   2.110  31.405  1.00 87.51           C  
ATOM   3370  CB  GLN A 209      -4.790   4.511  31.080  1.00 87.51           C  
ATOM   3371  HB2 GLN A 209      -4.685   5.375  30.424  1.00 87.51           H  
ATOM   3372  HB3 GLN A 209      -5.844   4.234  31.122  1.00 87.51           H  
ATOM   3373  O   GLN A 209      -3.081   1.877  32.168  1.00 87.51           O  
ATOM   3374  CG  GLN A 209      -4.323   4.895  32.495  1.00 87.51           C  
ATOM   3375  HG2 GLN A 209      -3.263   5.150  32.473  1.00 87.51           H  
ATOM   3376  HG3 GLN A 209      -4.454   4.044  33.162  1.00 87.51           H  
ATOM   3377  CD  GLN A 209      -5.090   6.076  33.084  1.00 87.51           C  
ATOM   3378  NE2 GLN A 209      -5.218   6.142  34.391  1.00 87.51           N  
ATOM   3379 HE21 GLN A 209      -4.851   5.407  34.978  1.00 87.51           H  
ATOM   3380 HE22 GLN A 209      -5.750   6.922  34.749  1.00 87.51           H  
ATOM   3381  OE1 GLN A 209      -5.572   6.963  32.399  1.00 87.51           O  
ATOM   3382  N   GLU A 210      -5.074   1.305  31.311  1.00 86.93           N  
ATOM   3383  H   GLU A 210      -5.806   1.524  30.650  1.00 86.93           H  
ATOM   3384  CA  GLU A 210      -5.248   0.096  32.123  1.00 86.93           C  
ATOM   3385  HA  GLU A 210      -5.058   0.333  33.170  1.00 86.93           H  
ATOM   3386  C   GLU A 210      -4.231  -0.980  31.721  1.00 86.93           C  
ATOM   3387  CB  GLU A 210      -6.699  -0.391  32.002  1.00 86.93           C  
ATOM   3388  HB2 GLU A 210      -6.798  -1.346  32.519  1.00 86.93           H  
ATOM   3389  HB3 GLU A 210      -6.933  -0.544  30.948  1.00 86.93           H  
ATOM   3390  O   GLU A 210      -3.562  -1.522  32.595  1.00 86.93           O  
ATOM   3391  CG  GLU A 210      -7.697   0.604  32.621  1.00 86.93           C  
ATOM   3392  HG2 GLU A 210      -7.353   1.628  32.471  1.00 86.93           H  
ATOM   3393  HG3 GLU A 210      -7.746   0.435  33.697  1.00 86.93           H  
ATOM   3394  CD  GLU A 210      -9.083   0.472  31.986  1.00 86.93           C  
ATOM   3395  OE1 GLU A 210      -9.964  -0.181  32.582  1.00 86.93           O  
ATOM   3396  OE2 GLU A 210      -9.268   1.037  30.883  1.00 86.93           O  
ATOM   3397  N   LEU A 211      -3.998  -1.178  30.415  1.00 83.80           N  
ATOM   3398  H   LEU A 211      -4.619  -0.728  29.758  1.00 83.80           H  
ATOM   3399  CA  LEU A 211      -2.904  -2.006  29.886  1.00 83.80           C  
ATOM   3400  HA  LEU A 211      -3.051  -3.038  30.203  1.00 83.80           H  
ATOM   3401  C   LEU A 211      -1.525  -1.562  30.407  1.00 83.80           C  
ATOM   3402  CB  LEU A 211      -2.896  -1.925  28.346  1.00 83.80           C  
ATOM   3403  HB2 LEU A 211      -2.982  -0.878  28.057  1.00 83.80           H  
ATOM   3404  HB3 LEU A 211      -1.929  -2.281  27.989  1.00 83.80           H  
ATOM   3405  O   LEU A 211      -0.696  -2.403  30.749  1.00 83.80           O  
ATOM   3406  CG  LEU A 211      -3.988  -2.734  27.626  1.00 83.80           C  
ATOM   3407  HG  LEU A 211      -4.968  -2.490  28.037  1.00 83.80           H  
ATOM   3408  CD1 LEU A 211      -3.967  -2.370  26.137  1.00 83.80           C  
ATOM   3409 HD11 LEU A 211      -2.964  -2.514  25.735  1.00 83.80           H  
ATOM   3410 HD12 LEU A 211      -4.664  -3.003  25.588  1.00 83.80           H  
ATOM   3411 HD13 LEU A 211      -4.267  -1.328  26.022  1.00 83.80           H  
ATOM   3412  CD2 LEU A 211      -3.761  -4.240  27.732  1.00 83.80           C  
ATOM   3413 HD21 LEU A 211      -4.509  -4.783  27.154  1.00 83.80           H  
ATOM   3414 HD22 LEU A 211      -2.765  -4.506  27.379  1.00 83.80           H  
ATOM   3415 HD23 LEU A 211      -3.855  -4.552  28.772  1.00 83.80           H  
ATOM   3416  N   MET A 212      -1.256  -0.252  30.480  1.00 77.14           N  
ATOM   3417  H   MET A 212      -1.960   0.403  30.171  1.00 77.14           H  
ATOM   3418  CA  MET A 212       0.012   0.261  31.019  1.00 77.14           C  
ATOM   3419  HA  MET A 212       0.838  -0.242  30.516  1.00 77.14           H  
ATOM   3420  C   MET A 212       0.159  -0.048  32.514  1.00 77.14           C  
ATOM   3421  CB  MET A 212       0.141   1.771  30.763  1.00 77.14           C  
ATOM   3422  HB2 MET A 212      -0.772   2.279  31.073  1.00 77.14           H  
ATOM   3423  HB3 MET A 212       0.969   2.167  31.350  1.00 77.14           H  
ATOM   3424  O   MET A 212       1.221  -0.497  32.941  1.00 77.14           O  
ATOM   3425  CG  MET A 212       0.416   2.073  29.288  1.00 77.14           C  
ATOM   3426  HG2 MET A 212       1.406   1.692  29.033  1.00 77.14           H  
ATOM   3427  HG3 MET A 212      -0.312   1.543  28.674  1.00 77.14           H  
ATOM   3428  SD  MET A 212       0.343   3.837  28.868  1.00 77.14           S  
ATOM   3429  CE  MET A 212       0.554   3.704  27.076  1.00 77.14           C  
ATOM   3430  HE1 MET A 212       1.510   3.230  26.856  1.00 77.14           H  
ATOM   3431  HE2 MET A 212      -0.255   3.101  26.662  1.00 77.14           H  
ATOM   3432  HE3 MET A 212       0.530   4.700  26.634  1.00 77.14           H  
ATOM   3433  N   GLN A 213      -0.901   0.135  33.305  1.00 75.05           N  
ATOM   3434  H   GLN A 213      -1.753   0.493  32.900  1.00 75.05           H  
ATOM   3435  CA  GLN A 213      -0.876  -0.151  34.740  1.00 75.05           C  
ATOM   3436  HA  GLN A 213       0.039   0.277  35.149  1.00 75.05           H  
ATOM   3437  C   GLN A 213      -0.832  -1.665  35.035  1.00 75.05           C  
ATOM   3438  CB  GLN A 213      -2.067   0.568  35.394  1.00 75.05           C  
ATOM   3439  HB2 GLN A 213      -2.090   1.596  35.031  1.00 75.05           H  
ATOM   3440  HB3 GLN A 213      -2.997   0.078  35.107  1.00 75.05           H  
ATOM   3441  O   GLN A 213      -0.186  -2.088  35.992  1.00 75.05           O  
ATOM   3442  CG  GLN A 213      -1.947   0.596  36.925  1.00 75.05           C  
ATOM   3443  HG2 GLN A 213      -2.010  -0.424  37.303  1.00 75.05           H  
ATOM   3444  HG3 GLN A 213      -0.976   1.003  37.206  1.00 75.05           H  
ATOM   3445  CD  GLN A 213      -3.024   1.435  37.609  1.00 75.05           C  
ATOM   3446  NE2 GLN A 213      -3.349   1.131  38.847  1.00 75.05           N  
ATOM   3447 HE21 GLN A 213      -2.920   0.343  39.311  1.00 75.05           H  
ATOM   3448 HE22 GLN A 213      -4.071   1.697  39.269  1.00 75.05           H  
ATOM   3449  OE1 GLN A 213      -3.577   2.384  37.076  1.00 75.05           O  
ATOM   3450  N   GLU A 214      -1.455  -2.494  34.197  1.00 73.99           N  
ATOM   3451  H   GLU A 214      -2.042  -2.090  33.481  1.00 73.99           H  
ATOM   3452  CA  GLU A 214      -1.324  -3.958  34.189  1.00 73.99           C  
ATOM   3453  HA  GLU A 214      -1.603  -4.357  35.165  1.00 73.99           H  
ATOM   3454  C   GLU A 214       0.130  -4.385  33.920  1.00 73.99           C  
ATOM   3455  CB  GLU A 214      -2.317  -4.508  33.147  1.00 73.99           C  
ATOM   3456  HB2 GLU A 214      -2.100  -4.048  32.183  1.00 73.99           H  
ATOM   3457  HB3 GLU A 214      -3.321  -4.204  33.442  1.00 73.99           H  
ATOM   3458  O   GLU A 214       0.720  -5.108  34.723  1.00 73.99           O  
ATOM   3459  CG  GLU A 214      -2.316  -6.031  32.969  1.00 73.99           C  
ATOM   3460  HG2 GLU A 214      -2.500  -6.497  33.937  1.00 73.99           H  
ATOM   3461  HG3 GLU A 214      -1.337  -6.352  32.614  1.00 73.99           H  
ATOM   3462  CD  GLU A 214      -3.394  -6.457  31.957  1.00 73.99           C  
ATOM   3463  OE1 GLU A 214      -4.239  -7.311  32.309  1.00 73.99           O  
ATOM   3464  OE2 GLU A 214      -3.406  -5.902  30.836  1.00 73.99           O  
ATOM   3465  N   ASN A 215       0.755  -3.854  32.861  1.00 71.98           N  
ATOM   3466  H   ASN A 215       0.223  -3.248  32.253  1.00 71.98           H  
ATOM   3467  CA  ASN A 215       2.152  -4.145  32.513  1.00 71.98           C  
ATOM   3468  HA  ASN A 215       2.275  -5.225  32.425  1.00 71.98           H  
ATOM   3469  C   ASN A 215       3.147  -3.691  33.596  1.00 71.98           C  
ATOM   3470  CB  ASN A 215       2.494  -3.513  31.150  1.00 71.98           C  
ATOM   3471  HB2 ASN A 215       3.573  -3.373  31.091  1.00 71.98           H  
ATOM   3472  HB3 ASN A 215       2.016  -2.539  31.041  1.00 71.98           H  
ATOM   3473  O   ASN A 215       4.113  -4.401  33.862  1.00 71.98           O  
ATOM   3474  CG  ASN A 215       2.102  -4.408  29.991  1.00 71.98           C  
ATOM   3475  ND2 ASN A 215       0.832  -4.538  29.702  1.00 71.98           N  
ATOM   3476 HD21 ASN A 215       0.139  -4.013  30.217  1.00 71.98           H  
ATOM   3477 HD22 ASN A 215       0.586  -5.209  28.988  1.00 71.98           H  
ATOM   3478  OD1 ASN A 215       2.935  -4.997  29.329  1.00 71.98           O  
ATOM   3479  N   MET A 216       2.914  -2.548  34.254  1.00 71.15           N  
ATOM   3480  H   MET A 216       2.139  -1.971  33.961  1.00 71.15           H  
ATOM   3481  CA  MET A 216       3.768  -2.108  35.366  1.00 71.15           C  
ATOM   3482  HA  MET A 216       4.806  -2.129  35.032  1.00 71.15           H  
ATOM   3483  C   MET A 216       3.681  -3.064  36.565  1.00 71.15           C  
ATOM   3484  CB  MET A 216       3.426  -0.671  35.790  1.00 71.15           C  
ATOM   3485  HB2 MET A 216       2.348  -0.567  35.919  1.00 71.15           H  
ATOM   3486  HB3 MET A 216       3.908  -0.472  36.747  1.00 71.15           H  
ATOM   3487  O   MET A 216       4.711  -3.477  37.090  1.00 71.15           O  
ATOM   3488  CG  MET A 216       3.927   0.361  34.772  1.00 71.15           C  
ATOM   3489  HG2 MET A 216       5.002   0.233  34.643  1.00 71.15           H  
ATOM   3490  HG3 MET A 216       3.455   0.160  33.811  1.00 71.15           H  
ATOM   3491  SD  MET A 216       3.602   2.094  35.208  1.00 71.15           S  
ATOM   3492  CE  MET A 216       4.762   2.318  36.587  1.00 71.15           C  
ATOM   3493  HE1 MET A 216       5.773   2.075  36.260  1.00 71.15           H  
ATOM   3494  HE2 MET A 216       4.484   1.671  37.418  1.00 71.15           H  
ATOM   3495  HE3 MET A 216       4.732   3.356  36.920  1.00 71.15           H  
ATOM   3496  N   GLN A 217       2.471  -3.469  36.965  1.00 60.23           N  
ATOM   3497  H   GLN A 217       1.660  -3.147  36.457  1.00 60.23           H  
ATOM   3498  CA  GLN A 217       2.269  -4.383  38.099  1.00 60.23           C  
ATOM   3499  HA  GLN A 217       2.827  -4.004  38.955  1.00 60.23           H  
ATOM   3500  C   GLN A 217       2.799  -5.805  37.835  1.00 60.23           C  
ATOM   3501  CB  GLN A 217       0.777  -4.419  38.465  1.00 60.23           C  
ATOM   3502  HB2 GLN A 217       0.202  -4.631  37.564  1.00 60.23           H  
ATOM   3503  HB3 GLN A 217       0.600  -5.225  39.177  1.00 60.23           H  
ATOM   3504  O   GLN A 217       3.066  -6.538  38.784  1.00 60.23           O  
ATOM   3505  CG  GLN A 217       0.293  -3.104  39.104  1.00 60.23           C  
ATOM   3506  HG2 GLN A 217       0.622  -2.254  38.507  1.00 60.23           H  
ATOM   3507  HG3 GLN A 217       0.723  -3.009  40.101  1.00 60.23           H  
ATOM   3508  CD  GLN A 217      -1.228  -3.055  39.207  1.00 60.23           C  
ATOM   3509  NE2 GLN A 217      -1.923  -2.974  38.096  1.00 60.23           N  
ATOM   3510 HE21 GLN A 217      -1.424  -2.914  37.219  1.00 60.23           H  
ATOM   3511 HE22 GLN A 217      -2.928  -3.035  38.168  1.00 60.23           H  
ATOM   3512  OE1 GLN A 217      -1.820  -3.071  40.273  1.00 60.23           O  
ATOM   3513  N   ALA A 218       2.995  -6.201  36.573  1.00 57.03           N  
ATOM   3514  H   ALA A 218       2.697  -5.589  35.827  1.00 57.03           H  
ATOM   3515  CA  ALA A 218       3.591  -7.487  36.198  1.00 57.03           C  
ATOM   3516  HA  ALA A 218       3.125  -8.266  36.802  1.00 57.03           H  
ATOM   3517  C   ALA A 218       5.117  -7.584  36.451  1.00 57.03           C  
ATOM   3518  CB  ALA A 218       3.236  -7.758  34.730  1.00 57.03           C  
ATOM   3519  HB1 ALA A 218       2.156  -7.708  34.593  1.00 57.03           H  
ATOM   3520  HB2 ALA A 218       3.714  -7.018  34.088  1.00 57.03           H  
ATOM   3521  HB3 ALA A 218       3.584  -8.750  34.445  1.00 57.03           H  
ATOM   3522  O   ALA A 218       5.693  -8.670  36.327  1.00 57.03           O  
ATOM   3523  N   GLY A 219       5.783  -6.475  36.805  1.00 50.89           N  
ATOM   3524  H   GLY A 219       5.268  -5.608  36.871  1.00 50.89           H  
ATOM   3525  CA  GLY A 219       7.224  -6.435  37.077  1.00 50.89           C  
ATOM   3526  HA2 GLY A 219       7.755  -6.996  36.308  1.00 50.89           H  
ATOM   3527  HA3 GLY A 219       7.556  -5.398  37.034  1.00 50.89           H  
ATOM   3528  C   GLY A 219       7.614  -7.002  38.447  1.00 50.89           C  
ATOM   3529  O   GLY A 219       8.341  -7.993  38.527  1.00 50.89           O  
ATOM   3530  N   ASP A 220       7.130  -6.390  39.533  1.00 52.73           N  
ATOM   3531  H   ASP A 220       6.538  -5.582  39.402  1.00 52.73           H  
ATOM   3532  CA  ASP A 220       7.632  -6.614  40.902  1.00 52.73           C  
ATOM   3533  HA  ASP A 220       8.676  -6.303  40.947  1.00 52.73           H  
ATOM   3534  C   ASP A 220       7.569  -8.077  41.379  1.00 52.73           C  
ATOM   3535  CB  ASP A 220       6.836  -5.732  41.873  1.00 52.73           C  
ATOM   3536  HB2 ASP A 220       7.135  -5.967  42.895  1.00 52.73           H  
ATOM   3537  HB3 ASP A 220       5.773  -5.949  41.776  1.00 52.73           H  
ATOM   3538  O   ASP A 220       8.452  -8.548  42.105  1.00 52.73           O  
ATOM   3539  CG  ASP A 220       7.098  -4.250  41.616  1.00 52.73           C  
ATOM   3540  OD1 ASP A 220       8.187  -3.789  42.021  1.00 52.73           O  
ATOM   3541  OD2 ASP A 220       6.222  -3.616  40.989  1.00 52.73           O  
ATOM   3542  N   TYR A 221       6.558  -8.831  40.938  1.00 53.26           N  
ATOM   3543  H   TYR A 221       5.866  -8.390  40.349  1.00 53.26           H  
ATOM   3544  CA  TYR A 221       6.378 -10.237  41.317  1.00 53.26           C  
ATOM   3545  HA  TYR A 221       6.346 -10.293  42.405  1.00 53.26           H  
ATOM   3546  C   TYR A 221       7.534 -11.143  40.868  1.00 53.26           C  
ATOM   3547  CB  TYR A 221       5.035 -10.747  40.778  1.00 53.26           C  
ATOM   3548  HB2 TYR A 221       4.979 -11.823  40.939  1.00 53.26           H  
ATOM   3549  HB3 TYR A 221       4.984 -10.571  39.704  1.00 53.26           H  
ATOM   3550  O   TYR A 221       7.838 -12.119  41.554  1.00 53.26           O  
ATOM   3551  CG  TYR A 221       3.845 -10.107  41.465  1.00 53.26           C  
ATOM   3552  CD1 TYR A 221       3.489 -10.513  42.767  1.00 53.26           C  
ATOM   3553  HD1 TYR A 221       4.045 -11.297  43.258  1.00 53.26           H  
ATOM   3554  CD2 TYR A 221       3.126  -9.079  40.829  1.00 53.26           C  
ATOM   3555  HD2 TYR A 221       3.401  -8.762  39.834  1.00 53.26           H  
ATOM   3556  CE1 TYR A 221       2.419  -9.884  43.434  1.00 53.26           C  
ATOM   3557  HE1 TYR A 221       2.142 -10.179  44.435  1.00 53.26           H  
ATOM   3558  CE2 TYR A 221       2.061  -8.442  41.494  1.00 53.26           C  
ATOM   3559  HE2 TYR A 221       1.533  -7.639  41.001  1.00 53.26           H  
ATOM   3560  OH  TYR A 221       0.688  -8.227  43.453  1.00 53.26           O  
ATOM   3561  HH  TYR A 221       0.321  -7.518  42.919  1.00 53.26           H  
ATOM   3562  CZ  TYR A 221       1.708  -8.843  42.801  1.00 53.26           C  
ATOM   3563  N   GLN A 222       8.230 -10.805  39.778  1.00 52.65           N  
ATOM   3564  H   GLN A 222       7.991  -9.951  39.294  1.00 52.65           H  
ATOM   3565  CA  GLN A 222       9.384 -11.577  39.296  1.00 52.65           C  
ATOM   3566  HA  GLN A 222       9.131 -12.637  39.317  1.00 52.65           H  
ATOM   3567  C   GLN A 222      10.621 -11.394  40.195  1.00 52.65           C  
ATOM   3568  CB  GLN A 222       9.691 -11.190  37.840  1.00 52.65           C  
ATOM   3569  HB2 GLN A 222      10.541 -11.779  37.496  1.00 52.65           H  
ATOM   3570  HB3 GLN A 222       9.963 -10.135  37.791  1.00 52.65           H  
ATOM   3571  O   GLN A 222      11.458 -12.288  40.295  1.00 52.65           O  
ATOM   3572  CG  GLN A 222       8.494 -11.450  36.909  1.00 52.65           C  
ATOM   3573  HG2 GLN A 222       8.204 -12.499  36.973  1.00 52.65           H  
ATOM   3574  HG3 GLN A 222       7.647 -10.842  37.224  1.00 52.65           H  
ATOM   3575  CD  GLN A 222       8.803 -11.130  35.451  1.00 52.65           C  
ATOM   3576  NE2 GLN A 222       7.977 -10.343  34.796  1.00 52.65           N  
ATOM   3577 HE21 GLN A 222       8.208 -10.151  33.832  1.00 52.65           H  
ATOM   3578 HE22 GLN A 222       7.199  -9.904  35.269  1.00 52.65           H  
ATOM   3579  OE1 GLN A 222       9.776 -11.588  34.877  1.00 52.65           O  
ATOM   3580  N   SER A 223      10.709 -10.266  40.908  1.00 46.01           N  
ATOM   3581  H   SER A 223       9.950  -9.604  40.826  1.00 46.01           H  
ATOM   3582  CA  SER A 223      11.868  -9.869  41.725  1.00 46.01           C  
ATOM   3583  HA  SER A 223      12.770  -9.997  41.127  1.00 46.01           H  
ATOM   3584  C   SER A 223      12.046 -10.692  43.017  1.00 46.01           C  
ATOM   3585  CB  SER A 223      11.716  -8.375  42.049  1.00 46.01           C  
ATOM   3586  HB2 SER A 223      11.258  -7.867  41.201  1.00 46.01           H  
ATOM   3587  HB3 SER A 223      11.069  -8.251  42.917  1.00 46.01           H  
ATOM   3588  O   SER A 223      13.066 -10.594  43.695  1.00 46.01           O  
ATOM   3589  OG  SER A 223      12.968  -7.771  42.290  1.00 46.01           O  
ATOM   3590  HG  SER A 223      12.821  -6.846  42.502  1.00 46.01           H  
ATOM   3591  N   ASN A 224      11.054 -11.509  43.394  1.00 47.42           N  
ATOM   3592  H   ASN A 224      10.267 -11.602  42.769  1.00 47.42           H  
ATOM   3593  CA  ASN A 224      10.936 -12.056  44.752  1.00 47.42           C  
ATOM   3594  HA  ASN A 224      11.604 -11.503  45.413  1.00 47.42           H  
ATOM   3595  C   ASN A 224      11.361 -13.533  44.927  1.00 47.42           C  
ATOM   3596  CB  ASN A 224       9.501 -11.785  45.244  1.00 47.42           C  
ATOM   3597  HB2 ASN A 224       9.272 -12.458  46.070  1.00 47.42           H  
ATOM   3598  HB3 ASN A 224       8.777 -11.964  44.450  1.00 47.42           H  
ATOM   3599  O   ASN A 224      11.455 -14.000  46.061  1.00 47.42           O  
ATOM   3600  CG  ASN A 224       9.345 -10.370  45.776  1.00 47.42           C  
ATOM   3601  ND2 ASN A 224       9.053  -9.390  44.949  1.00 47.42           N  
ATOM   3602 HD21 ASN A 224       8.908  -9.525  43.959  1.00 47.42           H  
ATOM   3603 HD22 ASN A 224       8.976  -8.469  45.356  1.00 47.42           H  
ATOM   3604  OD1 ASN A 224       9.497 -10.126  46.960  1.00 47.42           O  
ATOM   3605  N   PHE A 225      11.626 -14.293  43.856  1.00 42.61           N  
ATOM   3606  H   PHE A 225      11.582 -13.863  42.943  1.00 42.61           H  
ATOM   3607  CA  PHE A 225      11.756 -15.764  43.936  1.00 42.61           C  
ATOM   3608  HA  PHE A 225      11.363 -16.065  44.907  1.00 42.61           H  
ATOM   3609  C   PHE A 225      13.202 -16.315  43.939  1.00 42.61           C  
ATOM   3610  CB  PHE A 225      10.825 -16.433  42.903  1.00 42.61           C  
ATOM   3611  HB2 PHE A 225       9.863 -15.921  42.913  1.00 42.61           H  
ATOM   3612  HB3 PHE A 225      11.252 -16.309  41.908  1.00 42.61           H  
ATOM   3613  O   PHE A 225      13.441 -17.414  43.441  1.00 42.61           O  
ATOM   3614  CG  PHE A 225      10.563 -17.910  43.172  1.00 42.61           C  
ATOM   3615  CD1 PHE A 225      11.095 -18.899  42.322  1.00 42.61           C  
ATOM   3616  HD1 PHE A 225      11.674 -18.610  41.457  1.00 42.61           H  
ATOM   3617  CD2 PHE A 225       9.827 -18.300  44.309  1.00 42.61           C  
ATOM   3618  HD2 PHE A 225       9.410 -17.549  44.963  1.00 42.61           H  
ATOM   3619  CE1 PHE A 225      10.914 -20.263  42.616  1.00 42.61           C  
ATOM   3620  HE1 PHE A 225      11.338 -21.014  41.965  1.00 42.61           H  
ATOM   3621  CE2 PHE A 225       9.642 -19.664  44.602  1.00 42.61           C  
ATOM   3622  HE2 PHE A 225       9.081 -19.957  45.477  1.00 42.61           H  
ATOM   3623  CZ  PHE A 225      10.191 -20.646  43.758  1.00 42.61           C  
ATOM   3624  HZ  PHE A 225      10.053 -21.693  43.983  1.00 42.61           H  
ATOM   3625  N   GLN A 226      14.206 -15.596  44.471  1.00 43.04           N  
ATOM   3626  H   GLN A 226      14.017 -14.673  44.835  1.00 43.04           H  
ATOM   3627  CA  GLN A 226      15.590 -16.112  44.432  1.00 43.04           C  
ATOM   3628  HA  GLN A 226      15.525 -17.190  44.583  1.00 43.04           H  
ATOM   3629  C   GLN A 226      16.555 -15.631  45.538  1.00 43.04           C  
ATOM   3630  CB  GLN A 226      16.167 -15.895  43.011  1.00 43.04           C  
ATOM   3631  HB2 GLN A 226      16.579 -14.891  42.909  1.00 43.04           H  
ATOM   3632  HB3 GLN A 226      15.371 -15.996  42.275  1.00 43.04           H  
ATOM   3633  O   GLN A 226      17.545 -14.975  45.234  1.00 43.04           O  
ATOM   3634  CG  GLN A 226      17.239 -16.952  42.692  1.00 43.04           C  
ATOM   3635  HG2 GLN A 226      16.805 -17.945  42.805  1.00 43.04           H  
ATOM   3636  HG3 GLN A 226      18.072 -16.854  43.388  1.00 43.04           H  
ATOM   3637  CD  GLN A 226      17.779 -16.834  41.271  1.00 43.04           C  
ATOM   3638  NE2 GLN A 226      16.948 -16.966  40.260  1.00 43.04           N  
ATOM   3639 HE21 GLN A 226      17.353 -16.864  39.340  1.00 43.04           H  
ATOM   3640 HE22 GLN A 226      15.959 -17.096  40.417  1.00 43.04           H  
ATOM   3641  OE1 GLN A 226      18.961 -16.654  41.041  1.00 43.04           O  
ATOM   3642  N   LEU A 227      16.339 -16.011  46.813  1.00 45.00           N  
ATOM   3643  H   LEU A 227      15.457 -16.448  47.040  1.00 45.00           H  
ATOM   3644  CA  LEU A 227      17.444 -16.042  47.806  1.00 45.00           C  
ATOM   3645  HA  LEU A 227      18.263 -16.538  47.286  1.00 45.00           H  
ATOM   3646  C   LEU A 227      17.233 -16.910  49.076  1.00 45.00           C  
ATOM   3647  CB  LEU A 227      17.931 -14.603  48.144  1.00 45.00           C  
ATOM   3648  HB2 LEU A 227      17.752 -14.363  49.192  1.00 45.00           H  
ATOM   3649  HB3 LEU A 227      17.361 -13.876  47.566  1.00 45.00           H  
ATOM   3650  O   LEU A 227      17.844 -16.647  50.111  1.00 45.00           O  
ATOM   3651  CG  LEU A 227      19.430 -14.408  47.814  1.00 45.00           C  
ATOM   3652  HG  LEU A 227      19.613 -14.679  46.775  1.00 45.00           H  
ATOM   3653  CD1 LEU A 227      19.826 -12.944  47.992  1.00 45.00           C  
ATOM   3654 HD11 LEU A 227      19.672 -12.636  49.027  1.00 45.00           H  
ATOM   3655 HD12 LEU A 227      19.216 -12.324  47.335  1.00 45.00           H  
ATOM   3656 HD13 LEU A 227      20.873 -12.808  47.721  1.00 45.00           H  
ATOM   3657  CD2 LEU A 227      20.356 -15.255  48.694  1.00 45.00           C  
ATOM   3658 HD21 LEU A 227      21.395 -15.041  48.446  1.00 45.00           H  
ATOM   3659 HD22 LEU A 227      20.177 -15.027  49.744  1.00 45.00           H  
ATOM   3660 HD23 LEU A 227      20.172 -16.315  48.524  1.00 45.00           H  
ATOM   3661  N   ILE A 228      16.394 -17.956  49.041  1.00 38.66           N  
ATOM   3662  H   ILE A 228      15.947 -18.200  48.169  1.00 38.66           H  
ATOM   3663  CA  ILE A 228      16.187 -18.851  50.200  1.00 38.66           C  
ATOM   3664  HA  ILE A 228      16.718 -18.448  51.062  1.00 38.66           H  
ATOM   3665  C   ILE A 228      16.793 -20.234  49.919  1.00 38.66           C  
ATOM   3666  CB  ILE A 228      14.700 -18.942  50.634  1.00 38.66           C  
ATOM   3667  HB  ILE A 228      14.109 -19.326  49.802  1.00 38.66           H  
ATOM   3668  O   ILE A 228      16.275 -20.992  49.103  1.00 38.66           O  
ATOM   3669  CG1 ILE A 228      14.076 -17.606  51.112  1.00 38.66           C  
ATOM   3670 HG12 ILE A 228      13.109 -17.825  51.565  1.00 38.66           H  
ATOM   3671 HG13 ILE A 228      14.707 -17.161  51.881  1.00 38.66           H  
ATOM   3672  CG2 ILE A 228      14.564 -19.928  51.815  1.00 38.66           C  
ATOM   3673 HG21 ILE A 228      13.526 -19.975  52.147  1.00 38.66           H  
ATOM   3674 HG22 ILE A 228      14.850 -20.935  51.512  1.00 38.66           H  
ATOM   3675 HG23 ILE A 228      15.189 -19.607  52.649  1.00 38.66           H  
ATOM   3676  CD1 ILE A 228      13.804 -16.561  50.023  1.00 38.66           C  
ATOM   3677 HD11 ILE A 228      13.349 -17.033  49.152  1.00 38.66           H  
ATOM   3678 HD12 ILE A 228      14.726 -16.057  49.732  1.00 38.66           H  
ATOM   3679 HD13 ILE A 228      13.122 -15.805  50.411  1.00 38.66           H  
ATOM   3680  N   ALA A 229      17.846 -20.587  50.661  1.00 30.67           N  
ATOM   3681  H   ALA A 229      18.244 -19.898  51.282  1.00 30.67           H  
ATOM   3682  CA  ALA A 229      18.387 -21.944  50.767  1.00 30.67           C  
ATOM   3683  HA  ALA A 229      17.601 -22.648  50.494  1.00 30.67           H  
ATOM   3684  C   ALA A 229      18.827 -22.212  52.226  1.00 30.67           C  
ATOM   3685  CB  ALA A 229      19.544 -22.112  49.775  1.00 30.67           C  
ATOM   3686  HB1 ALA A 229      20.339 -21.404  50.007  1.00 30.67           H  
ATOM   3687  HB2 ALA A 229      19.940 -23.126  49.836  1.00 30.67           H  
ATOM   3688  HB3 ALA A 229      19.188 -21.932  48.761  1.00 30.67           H  
ATOM   3689  O   ALA A 229      19.326 -21.295  52.883  1.00 30.67           O  
ATOM   3690  N   PRO A 230      18.626 -23.422  52.783  1.00 34.91           N  
ATOM   3691  CA  PRO A 230      18.838 -23.670  54.209  1.00 34.91           C  
ATOM   3692  HA  PRO A 230      18.467 -22.823  54.784  1.00 34.91           H  
ATOM   3693  C   PRO A 230      20.315 -23.892  54.574  1.00 34.91           C  
ATOM   3694  CB  PRO A 230      17.972 -24.893  54.528  1.00 34.91           C  
ATOM   3695  HB2 PRO A 230      18.371 -25.482  55.354  1.00 34.91           H  
ATOM   3696  HB3 PRO A 230      16.957 -24.565  54.752  1.00 34.91           H  
ATOM   3697  O   PRO A 230      21.029 -24.639  53.908  1.00 34.91           O  
ATOM   3698  CG  PRO A 230      17.974 -25.677  53.215  1.00 34.91           C  
ATOM   3699  HG2 PRO A 230      18.878 -26.282  53.146  1.00 34.91           H  
ATOM   3700  HG3 PRO A 230      17.087 -26.303  53.119  1.00 34.91           H  
ATOM   3701  CD  PRO A 230      18.005 -24.579  52.150  1.00 34.91           C  
ATOM   3702  HD2 PRO A 230      18.578 -24.909  51.284  1.00 34.91           H  
ATOM   3703  HD3 PRO A 230      16.985 -24.331  51.856  1.00 34.91           H  
ATOM   3704  N   SER A 231      20.767 -23.297  55.683  1.00 27.64           N  
ATOM   3705  H   SER A 231      20.177 -22.604  56.121  1.00 27.64           H  
ATOM   3706  CA  SER A 231      22.063 -23.589  56.323  1.00 27.64           C  
ATOM   3707  HA  SER A 231      22.268 -24.658  56.261  1.00 27.64           H  
ATOM   3708  C   SER A 231      22.067 -23.197  57.806  1.00 27.64           C  
ATOM   3709  CB  SER A 231      23.194 -22.862  55.587  1.00 27.64           C  
ATOM   3710  HB2 SER A 231      24.086 -22.824  56.211  1.00 27.64           H  
ATOM   3711  HB3 SER A 231      22.890 -21.842  55.348  1.00 27.64           H  
ATOM   3712  O   SER A 231      22.307 -22.046  58.155  1.00 27.64           O  
ATOM   3713  OG  SER A 231      23.501 -23.583  54.413  1.00 27.64           O  
ATOM   3714  HG  SER A 231      22.684 -23.939  54.058  1.00 27.64           H  
ATOM   3715  N   THR A 232      21.807 -24.162  58.693  1.00 29.41           N  
ATOM   3716  H   THR A 232      21.592 -25.088  58.352  1.00 29.41           H  
ATOM   3717  CA  THR A 232      21.937 -24.038  60.160  1.00 29.41           C  
ATOM   3718  HA  THR A 232      22.704 -23.295  60.374  1.00 29.41           H  
ATOM   3719  C   THR A 232      22.389 -25.385  60.749  1.00 29.41           C  
ATOM   3720  CB  THR A 232      20.623 -23.592  60.833  1.00 29.41           C  
ATOM   3721  HB  THR A 232      20.767 -23.609  61.913  1.00 29.41           H  
ATOM   3722  O   THR A 232      22.138 -26.429  60.155  1.00 29.41           O  
ATOM   3723  CG2 THR A 232      20.172 -22.184  60.452  1.00 29.41           C  
ATOM   3724 HG21 THR A 232      19.876 -22.150  59.404  1.00 29.41           H  
ATOM   3725 HG22 THR A 232      20.991 -21.481  60.609  1.00 29.41           H  
ATOM   3726 HG23 THR A 232      19.329 -21.883  61.074  1.00 29.41           H  
ATOM   3727  OG1 THR A 232      19.560 -24.454  60.512  1.00 29.41           O  
ATOM   3728  HG1 THR A 232      18.740 -23.979  60.665  1.00 29.41           H  
ATOM   3729  N   SER A 233      23.087 -25.472  61.886  1.00 33.23           N  
ATOM   3730  H   SER A 233      23.449 -26.400  62.052  1.00 33.23           H  
ATOM   3731  CA  SER A 233      23.605 -24.440  62.810  1.00 33.23           C  
ATOM   3732  HA  SER A 233      23.545 -23.455  62.347  1.00 33.23           H  
ATOM   3733  C   SER A 233      25.100 -24.706  63.100  1.00 33.23           C  
ATOM   3734  CB  SER A 233      22.752 -24.410  64.084  1.00 33.23           C  
ATOM   3735  HB2 SER A 233      21.740 -24.097  63.830  1.00 33.23           H  
ATOM   3736  HB3 SER A 233      23.161 -23.685  64.788  1.00 33.23           H  
ATOM   3737  O   SER A 233      25.623 -25.745  62.707  1.00 33.23           O  
ATOM   3738  OG  SER A 233      22.691 -25.679  64.699  1.00 33.23           O  
ATOM   3739  HG  SER A 233      22.341 -26.313  64.069  1.00 33.23           H  
ATOM   3740  N   PHE A 234      25.883 -23.755  63.618  1.00 30.59           N  
ATOM   3741  H   PHE A 234      26.744 -23.642  63.102  1.00 30.59           H  
ATOM   3742  CA  PHE A 234      26.076 -23.408  65.045  1.00 30.59           C  
ATOM   3743  HA  PHE A 234      25.124 -23.203  65.536  1.00 30.59           H  
ATOM   3744  C   PHE A 234      26.955 -22.121  65.138  1.00 30.59           C  
ATOM   3745  CB  PHE A 234      26.765 -24.611  65.716  1.00 30.59           C  
ATOM   3746  HB2 PHE A 234      27.329 -24.259  66.580  1.00 30.59           H  
ATOM   3747  HB3 PHE A 234      27.497 -25.044  65.035  1.00 30.59           H  
ATOM   3748  O   PHE A 234      27.385 -21.626  64.102  1.00 30.59           O  
ATOM   3749  CG  PHE A 234      25.840 -25.696  66.237  1.00 30.59           C  
ATOM   3750  CD1 PHE A 234      25.027 -25.448  67.362  1.00 30.59           C  
ATOM   3751  HD1 PHE A 234      25.034 -24.479  67.839  1.00 30.59           H  
ATOM   3752  CD2 PHE A 234      25.823 -26.969  65.636  1.00 30.59           C  
ATOM   3753  HD2 PHE A 234      26.437 -27.168  64.770  1.00 30.59           H  
ATOM   3754  CE1 PHE A 234      24.196 -26.461  67.872  1.00 30.59           C  
ATOM   3755  HE1 PHE A 234      23.562 -26.263  68.724  1.00 30.59           H  
ATOM   3756  CE2 PHE A 234      24.990 -27.981  66.145  1.00 30.59           C  
ATOM   3757  HE2 PHE A 234      24.967 -28.949  65.666  1.00 30.59           H  
ATOM   3758  CZ  PHE A 234      24.175 -27.727  67.262  1.00 30.59           C  
ATOM   3759  HZ  PHE A 234      23.525 -28.501  67.642  1.00 30.59           H  
ATOM   3760  N   GLN A 235      27.287 -21.492  66.278  1.00 35.28           N  
ATOM   3761  H   GLN A 235      27.724 -20.599  66.103  1.00 35.28           H  
ATOM   3762  CA  GLN A 235      27.205 -21.850  67.709  1.00 35.28           C  
ATOM   3763  HA  GLN A 235      26.536 -22.701  67.838  1.00 35.28           H  
ATOM   3764  C   GLN A 235      26.621 -20.701  68.568  1.00 35.28           C  
ATOM   3765  CB  GLN A 235      28.633 -22.186  68.241  1.00 35.28           C  
ATOM   3766  HB2 GLN A 235      29.377 -21.855  67.517  1.00 35.28           H  
ATOM   3767  HB3 GLN A 235      28.829 -21.605  69.142  1.00 35.28           H  
ATOM   3768  O   GLN A 235      26.413 -19.590  68.090  1.00 35.28           O  
ATOM   3769  CG  GLN A 235      28.940 -23.655  68.598  1.00 35.28           C  
ATOM   3770  HG2 GLN A 235      29.868 -23.682  69.169  1.00 35.28           H  
ATOM   3771  HG3 GLN A 235      29.127 -24.220  67.685  1.00 35.28           H  
ATOM   3772  CD  GLN A 235      27.863 -24.356  69.428  1.00 35.28           C  
ATOM   3773  NE2 GLN A 235      27.807 -25.668  69.407  1.00 35.28           N  
ATOM   3774 HE21 GLN A 235      28.443 -26.208  68.839  1.00 35.28           H  
ATOM   3775 HE22 GLN A 235      27.043 -26.089  69.916  1.00 35.28           H  
ATOM   3776  OE1 GLN A 235      27.035 -23.746  70.085  1.00 35.28           O  
ATOM   3777  N   ILE A 236      26.388 -20.971  69.857  1.00 31.90           N  
ATOM   3778  H   ILE A 236      26.610 -21.902  70.180  1.00 31.90           H  
ATOM   3779  CA  ILE A 236      25.853 -20.028  70.851  1.00 31.90           C  
ATOM   3780  HA  ILE A 236      25.170 -19.344  70.348  1.00 31.90           H  
ATOM   3781  C   ILE A 236      26.965 -19.193  71.520  1.00 31.90           C  
ATOM   3782  CB  ILE A 236      25.047 -20.810  71.927  1.00 31.90           C  
ATOM   3783  HB  ILE A 236      25.726 -21.514  72.407  1.00 31.90           H  
ATOM   3784  O   ILE A 236      27.910 -19.745  72.081  1.00 31.90           O  
ATOM   3785  CG1 ILE A 236      23.889 -21.625  71.298  1.00 31.90           C  
ATOM   3786 HG12 ILE A 236      24.274 -22.235  70.481  1.00 31.90           H  
ATOM   3787 HG13 ILE A 236      23.146 -20.944  70.884  1.00 31.90           H  
ATOM   3788  CG2 ILE A 236      24.501 -19.863  73.018  1.00 31.90           C  
ATOM   3789 HG21 ILE A 236      25.323 -19.400  73.564  1.00 31.90           H  
ATOM   3790 HG22 ILE A 236      23.876 -19.091  72.570  1.00 31.90           H  
ATOM   3791 HG23 ILE A 236      23.914 -20.416  73.752  1.00 31.90           H  
ATOM   3792  CD1 ILE A 236      23.198 -22.592  72.272  1.00 31.90           C  
ATOM   3793 HD11 ILE A 236      22.617 -22.045  73.014  1.00 31.90           H  
ATOM   3794 HD12 ILE A 236      23.941 -23.215  72.770  1.00 31.90           H  
ATOM   3795 HD13 ILE A 236      22.517 -23.235  71.713  1.00 31.90           H  
ATOM   3796  N   LYS A 237      26.748 -17.874  71.631  1.00 27.33           N  
ATOM   3797  H   LYS A 237      26.021 -17.485  71.049  1.00 27.33           H  
ATOM   3798  CA  LYS A 237      27.019 -17.115  72.871  1.00 27.33           C  
ATOM   3799  HA  LYS A 237      27.239 -17.833  73.662  1.00 27.33           H  
ATOM   3800  C   LYS A 237      25.738 -16.362  73.257  1.00 27.33           C  
ATOM   3801  CB  LYS A 237      28.228 -16.160  72.743  1.00 27.33           C  
ATOM   3802  HB2 LYS A 237      29.033 -16.659  72.203  1.00 27.33           H  
ATOM   3803  HB3 LYS A 237      27.923 -15.285  72.170  1.00 27.33           H  
ATOM   3804  O   LYS A 237      24.952 -15.999  72.389  1.00 27.33           O  
ATOM   3805  CG  LYS A 237      28.762 -15.725  74.131  1.00 27.33           C  
ATOM   3806  HG2 LYS A 237      29.384 -16.525  74.533  1.00 27.33           H  
ATOM   3807  HG3 LYS A 237      27.933 -15.582  74.824  1.00 27.33           H  
ATOM   3808  CD  LYS A 237      29.563 -14.414  74.128  1.00 27.33           C  
ATOM   3809  HD2 LYS A 237      28.990 -13.630  73.632  1.00 27.33           H  
ATOM   3810  HD3 LYS A 237      30.485 -14.571  73.568  1.00 27.33           H  
ATOM   3811  CE  LYS A 237      29.912 -13.961  75.561  1.00 27.33           C  
ATOM   3812  HE2 LYS A 237      30.297 -14.819  76.112  1.00 27.33           H  
ATOM   3813  HE3 LYS A 237      30.708 -13.219  75.500  1.00 27.33           H  
ATOM   3814  NZ  LYS A 237      28.760 -13.361  76.289  1.00 27.33           N  
ATOM   3815  HZ1 LYS A 237      27.902 -13.893  76.259  1.00 27.33           H  
ATOM   3816  HZ2 LYS A 237      28.939 -13.143  77.259  1.00 27.33           H  
ATOM   3817  HZ3 LYS A 237      28.484 -12.459  75.928  1.00 27.33           H  
ATOM   3818  N   VAL A 238      25.536 -16.136  74.552  1.00 29.69           N  
ATOM   3819  H   VAL A 238      26.245 -16.454  75.198  1.00 29.69           H  
ATOM   3820  CA  VAL A 238      24.436 -15.345  75.127  1.00 29.69           C  
ATOM   3821  HA  VAL A 238      23.701 -15.118  74.354  1.00 29.69           H  
ATOM   3822  C   VAL A 238      24.984 -14.030  75.687  1.00 29.69           C  
ATOM   3823  CB  VAL A 238      23.738 -16.137  76.257  1.00 29.69           C  
ATOM   3824  HB  VAL A 238      24.420 -16.223  77.102  1.00 29.69           H  
ATOM   3825  O   VAL A 238      26.081 -14.048  76.242  1.00 29.69           O  
ATOM   3826  CG1 VAL A 238      22.457 -15.445  76.739  1.00 29.69           C  
ATOM   3827 HG11 VAL A 238      21.779 -15.283  75.901  1.00 29.69           H  
ATOM   3828 HG12 VAL A 238      22.691 -14.487  77.202  1.00 29.69           H  
ATOM   3829 HG13 VAL A 238      21.956 -16.061  77.486  1.00 29.69           H  
ATOM   3830  CG2 VAL A 238      23.355 -17.560  75.824  1.00 29.69           C  
ATOM   3831 HG21 VAL A 238      24.245 -18.144  75.586  1.00 29.69           H  
ATOM   3832 HG22 VAL A 238      22.706 -17.520  74.950  1.00 29.69           H  
ATOM   3833 HG23 VAL A 238      22.831 -18.068  76.634  1.00 29.69           H  
ATOM   3834  N   ASP A 239      24.209 -12.947  75.581  1.00 29.83           N  
ATOM   3835  H   ASP A 239      23.406 -13.006  74.971  1.00 29.83           H  
ATOM   3836  CA  ASP A 239      24.098 -11.831  76.545  1.00 29.83           C  
ATOM   3837  HA  ASP A 239      24.207 -12.243  77.548  1.00 29.83           H  
ATOM   3838  C   ASP A 239      22.661 -11.231  76.442  1.00 29.83           C  
ATOM   3839  CB  ASP A 239      25.204 -10.775  76.338  1.00 29.83           C  
ATOM   3840  HB2 ASP A 239      25.343 -10.604  75.270  1.00 29.83           H  
ATOM   3841  HB3 ASP A 239      24.890  -9.831  76.782  1.00 29.83           H  
ATOM   3842  O   ASP A 239      21.972 -11.525  75.460  1.00 29.83           O  
ATOM   3843  CG  ASP A 239      26.536 -11.173  76.989  1.00 29.83           C  
ATOM   3844  OD1 ASP A 239      26.535 -11.687  78.130  1.00 29.83           O  
ATOM   3845  OD2 ASP A 239      27.588 -11.024  76.323  1.00 29.83           O  
ATOM   3846  N   PRO A 240      22.137 -10.498  77.454  1.00 35.34           N  
ATOM   3847  CA  PRO A 240      20.683 -10.319  77.648  1.00 35.34           C  
ATOM   3848  HA  PRO A 240      20.144 -11.111  77.127  1.00 35.34           H  
ATOM   3849  C   PRO A 240      20.076  -8.969  77.194  1.00 35.34           C  
ATOM   3850  CB  PRO A 240      20.500 -10.523  79.154  1.00 35.34           C  
ATOM   3851  HB2 PRO A 240      20.532 -11.588  79.386  1.00 35.34           H  
ATOM   3852  HB3 PRO A 240      19.580 -10.079  79.535  1.00 35.34           H  
ATOM   3853  O   PRO A 240      20.779  -8.000  76.922  1.00 35.34           O  
ATOM   3854  CG  PRO A 240      21.740  -9.835  79.720  1.00 35.34           C  
ATOM   3855  HG2 PRO A 240      21.583  -8.757  79.748  1.00 35.34           H  
ATOM   3856  HG3 PRO A 240      21.992 -10.210  80.712  1.00 35.34           H  
ATOM   3857  CD  PRO A 240      22.827 -10.169  78.698  1.00 35.34           C  
ATOM   3858  HD2 PRO A 240      23.488  -9.312  78.561  1.00 35.34           H  
ATOM   3859  HD3 PRO A 240      23.397 -11.025  79.059  1.00 35.34           H  
ATOM   3860  N   MET A 241      18.734  -8.896  77.188  1.00 30.12           N  
ATOM   3861  H   MET A 241      18.225  -9.716  77.488  1.00 30.12           H  
ATOM   3862  CA  MET A 241      17.914  -7.768  76.705  1.00 30.12           C  
ATOM   3863  HA  MET A 241      18.563  -7.021  76.249  1.00 30.12           H  
ATOM   3864  C   MET A 241      17.060  -7.104  77.820  1.00 30.12           C  
ATOM   3865  CB  MET A 241      16.984  -8.315  75.602  1.00 30.12           C  
ATOM   3866  HB2 MET A 241      17.588  -8.793  74.831  1.00 30.12           H  
ATOM   3867  HB3 MET A 241      16.347  -9.084  76.039  1.00 30.12           H  
ATOM   3868  O   MET A 241      16.287  -7.806  78.476  1.00 30.12           O  
ATOM   3869  CG  MET A 241      16.094  -7.258  74.927  1.00 30.12           C  
ATOM   3870  HG2 MET A 241      16.533  -7.017  73.959  1.00 30.12           H  
ATOM   3871  HG3 MET A 241      16.095  -6.338  75.511  1.00 30.12           H  
ATOM   3872  SD  MET A 241      14.365  -7.756  74.660  1.00 30.12           S  
ATOM   3873  CE  MET A 241      13.724  -7.678  76.355  1.00 30.12           C  
ATOM   3874  HE1 MET A 241      12.655  -7.888  76.348  1.00 30.12           H  
ATOM   3875  HE2 MET A 241      14.230  -8.416  76.977  1.00 30.12           H  
ATOM   3876  HE3 MET A 241      13.895  -6.681  76.763  1.00 30.12           H  
ATOM   3877  N   PRO A 242      17.120  -5.767  77.997  1.00 43.04           N  
ATOM   3878  CA  PRO A 242      16.112  -4.946  78.687  1.00 43.04           C  
ATOM   3879  HA  PRO A 242      15.517  -5.578  79.347  1.00 43.04           H  
ATOM   3880  C   PRO A 242      15.145  -4.217  77.701  1.00 43.04           C  
ATOM   3881  CB  PRO A 242      16.951  -3.991  79.537  1.00 43.04           C  
ATOM   3882  HB2 PRO A 242      17.275  -4.503  80.443  1.00 43.04           H  
ATOM   3883  HB3 PRO A 242      16.422  -3.072  79.788  1.00 43.04           H  
ATOM   3884  O   PRO A 242      15.399  -4.229  76.498  1.00 43.04           O  
ATOM   3885  CG  PRO A 242      18.164  -3.715  78.647  1.00 43.04           C  
ATOM   3886  HG2 PRO A 242      19.057  -3.524  79.241  1.00 43.04           H  
ATOM   3887  HG3 PRO A 242      17.953  -2.863  78.000  1.00 43.04           H  
ATOM   3888  CD  PRO A 242      18.321  -4.973  77.785  1.00 43.04           C  
ATOM   3889  HD2 PRO A 242      18.418  -4.699  76.735  1.00 43.04           H  
ATOM   3890  HD3 PRO A 242      19.199  -5.533  78.109  1.00 43.04           H  
ATOM   3891  N   PRO A 243      14.012  -3.629  78.155  1.00 44.89           N  
ATOM   3892  CA  PRO A 243      12.794  -3.532  77.328  1.00 44.89           C  
ATOM   3893  HA  PRO A 243      12.886  -4.166  76.445  1.00 44.89           H  
ATOM   3894  C   PRO A 243      12.363  -2.121  76.852  1.00 44.89           C  
ATOM   3895  CB  PRO A 243      11.726  -4.130  78.250  1.00 44.89           C  
ATOM   3896  HB2 PRO A 243      11.845  -5.213  78.296  1.00 44.89           H  
ATOM   3897  HB3 PRO A 243      10.707  -3.876  77.957  1.00 44.89           H  
ATOM   3898  O   PRO A 243      12.944  -1.102  77.215  1.00 44.89           O  
ATOM   3899  CG  PRO A 243      12.099  -3.512  79.596  1.00 44.89           C  
ATOM   3900  HG2 PRO A 243      11.719  -2.491  79.653  1.00 44.89           H  
ATOM   3901  HG3 PRO A 243      11.723  -4.106  80.429  1.00 44.89           H  
ATOM   3902  CD  PRO A 243      13.628  -3.493  79.559  1.00 44.89           C  
ATOM   3903  HD2 PRO A 243      14.001  -2.554  79.967  1.00 44.89           H  
ATOM   3904  HD3 PRO A 243      14.000  -4.330  80.150  1.00 44.89           H  
ATOM   3905  N   PHE A 244      11.264  -2.091  76.080  1.00 36.69           N  
ATOM   3906  H   PHE A 244      10.867  -2.985  75.828  1.00 36.69           H  
ATOM   3907  CA  PHE A 244      10.480  -0.907  75.684  1.00 36.69           C  
ATOM   3908  HA  PHE A 244      11.077  -0.282  75.020  1.00 36.69           H  
ATOM   3909  C   PHE A 244       9.986  -0.038  76.861  1.00 36.69           C  
ATOM   3910  CB  PHE A 244       9.208  -1.381  74.944  1.00 36.69           C  
ATOM   3911  HB2 PHE A 244       8.823  -2.277  75.430  1.00 36.69           H  
ATOM   3912  HB3 PHE A 244       8.431  -0.626  75.067  1.00 36.69           H  
ATOM   3913  O   PHE A 244       9.593  -0.560  77.904  1.00 36.69           O  
ATOM   3914  CG  PHE A 244       9.320  -1.639  73.455  1.00 36.69           C  
ATOM   3915  CD1 PHE A 244       8.902  -0.646  72.546  1.00 36.69           C  
ATOM   3916  HD1 PHE A 244       8.561   0.313  72.906  1.00 36.69           H  
ATOM   3917  CD2 PHE A 244       9.749  -2.890  72.971  1.00 36.69           C  
ATOM   3918  HD2 PHE A 244      10.057  -3.663  73.659  1.00 36.69           H  
ATOM   3919  CE1 PHE A 244       8.911  -0.903  71.164  1.00 36.69           C  
ATOM   3920  HE1 PHE A 244       8.589  -0.140  70.470  1.00 36.69           H  
ATOM   3921  CE2 PHE A 244       9.763  -3.144  71.587  1.00 36.69           C  
ATOM   3922  HE2 PHE A 244      10.093  -4.102  71.216  1.00 36.69           H  
ATOM   3923  CZ  PHE A 244       9.340  -2.152  70.684  1.00 36.69           C  
ATOM   3924  HZ  PHE A 244       9.350  -2.348  69.622  1.00 36.69           H  
ATOM   3925  N   GLN A 245       9.833   1.267  76.600  1.00 29.87           N  
ATOM   3926  H   GLN A 245      10.202   1.615  75.726  1.00 29.87           H  
ATOM   3927  CA  GLN A 245       8.865   2.168  77.248  1.00 29.87           C  
ATOM   3928  HA  GLN A 245       7.978   1.582  77.486  1.00 29.87           H  
ATOM   3929  C   GLN A 245       8.392   3.261  76.262  1.00 29.87           C  
ATOM   3930  CB  GLN A 245       9.446   2.778  78.544  1.00 29.87           C  
ATOM   3931  HB2 GLN A 245      10.535   2.721  78.528  1.00 29.87           H  
ATOM   3932  HB3 GLN A 245       9.181   3.833  78.611  1.00 29.87           H  
ATOM   3933  O   GLN A 245       8.924   3.344  75.154  1.00 29.87           O  
ATOM   3934  CG  GLN A 245       8.919   2.079  79.810  1.00 29.87           C  
ATOM   3935  HG2 GLN A 245       9.334   2.579  80.685  1.00 29.87           H  
ATOM   3936  HG3 GLN A 245       9.268   1.047  79.826  1.00 29.87           H  
ATOM   3937  CD  GLN A 245       7.394   2.092  79.930  1.00 29.87           C  
ATOM   3938  NE2 GLN A 245       6.821   1.266  80.776  1.00 29.87           N  
ATOM   3939 HE21 GLN A 245       7.377   0.615  81.313  1.00 29.87           H  
ATOM   3940 HE22 GLN A 245       5.812   1.308  80.812  1.00 29.87           H  
ATOM   3941  OE1 GLN A 245       6.682   2.823  79.261  1.00 29.87           O  
ATOM   3942  N   LEU A 246       7.376   4.060  76.625  1.00 34.59           N  
ATOM   3943  H   LEU A 246       6.977   3.940  77.545  1.00 34.59           H  
ATOM   3944  CA  LEU A 246       6.688   4.974  75.696  1.00 34.59           C  
ATOM   3945  HA  LEU A 246       7.357   5.196  74.866  1.00 34.59           H  
ATOM   3946  C   LEU A 246       6.248   6.320  76.314  1.00 34.59           C  
ATOM   3947  CB  LEU A 246       5.464   4.211  75.137  1.00 34.59           C  
ATOM   3948  HB2 LEU A 246       5.817   3.315  74.627  1.00 34.59           H  
ATOM   3949  HB3 LEU A 246       4.853   3.893  75.981  1.00 34.59           H  
ATOM   3950  O   LEU A 246       5.427   6.345  77.227  1.00 34.59           O  
ATOM   3951  CG  LEU A 246       4.561   5.003  74.170  1.00 34.59           C  
ATOM   3952  HG  LEU A 246       4.188   5.902  74.661  1.00 34.59           H  
ATOM   3953  CD1 LEU A 246       5.294   5.409  72.891  1.00 34.59           C  
ATOM   3954 HD11 LEU A 246       6.115   6.088  73.123  1.00 34.59           H  
ATOM   3955 HD12 LEU A 246       5.692   4.525  72.391  1.00 34.59           H  
ATOM   3956 HD13 LEU A 246       4.606   5.920  72.218  1.00 34.59           H  
ATOM   3957  CD2 LEU A 246       3.355   4.148  73.777  1.00 34.59           C  
ATOM   3958 HD21 LEU A 246       3.686   3.243  73.267  1.00 34.59           H  
ATOM   3959 HD22 LEU A 246       2.700   4.715  73.116  1.00 34.59           H  
ATOM   3960 HD23 LEU A 246       2.795   3.873  74.671  1.00 34.59           H  
ATOM   3961  N   GLY A 247       6.657   7.428  75.679  1.00 27.86           N  
ATOM   3962  H   GLY A 247       7.426   7.340  75.030  1.00 27.86           H  
ATOM   3963  CA  GLY A 247       5.888   8.684  75.633  1.00 27.86           C  
ATOM   3964  HA2 GLY A 247       5.747   8.942  74.583  1.00 27.86           H  
ATOM   3965  HA3 GLY A 247       4.896   8.511  76.051  1.00 27.86           H  
ATOM   3966  C   GLY A 247       6.465   9.922  76.340  1.00 27.86           C  
ATOM   3967  O   GLY A 247       7.335   9.828  77.199  1.00 27.86           O  
ATOM   3968  N   ALA A 248       5.874  11.074  75.989  1.00 31.66           N  
ATOM   3969  H   ALA A 248       5.197  11.015  75.242  1.00 31.66           H  
ATOM   3970  CA  ALA A 248       6.028  12.406  76.599  1.00 31.66           C  
ATOM   3971  HA  ALA A 248       5.355  13.058  76.042  1.00 31.66           H  
ATOM   3972  C   ALA A 248       7.408  13.111  76.500  1.00 31.66           C  
ATOM   3973  CB  ALA A 248       5.458  12.357  78.028  1.00 31.66           C  
ATOM   3974  HB1 ALA A 248       5.362  13.362  78.438  1.00 31.66           H  
ATOM   3975  HB2 ALA A 248       6.123  11.780  78.670  1.00 31.66           H  
ATOM   3976  HB3 ALA A 248       4.473  11.889  78.024  1.00 31.66           H  
ATOM   3977  O   ALA A 248       8.379  12.596  75.955  1.00 31.66           O  
ATOM   3978  N   ALA A 249       7.419  14.356  76.990  1.00 32.22           N  
ATOM   3979  H   ALA A 249       6.566  14.664  77.433  1.00 32.22           H  
ATOM   3980  CA  ALA A 249       8.538  15.283  77.214  1.00 32.22           C  
ATOM   3981  HA  ALA A 249       9.428  14.723  77.499  1.00 32.22           H  
ATOM   3982  C   ALA A 249       8.135  16.212  78.399  1.00 32.22           C  
ATOM   3983  CB  ALA A 249       8.815  16.035  75.904  1.00 32.22           C  
ATOM   3984  HB1 ALA A 249       9.007  15.319  75.105  1.00 32.22           H  
ATOM   3985  HB2 ALA A 249       7.959  16.653  75.636  1.00 32.22           H  
ATOM   3986  HB3 ALA A 249       9.701  16.661  76.018  1.00 32.22           H  
ATOM   3987  O   ALA A 249       7.005  16.058  78.885  1.00 32.22           O  
ATOM   3988  N   PRO A 250       8.982  17.145  78.896  1.00 48.16           N  
ATOM   3989  CA  PRO A 250       9.061  18.466  78.241  1.00 48.16           C  
ATOM   3990  HA  PRO A 250       8.800  18.396  77.185  1.00 48.16           H  
ATOM   3991  C   PRO A 250      10.413  19.228  78.355  1.00 48.16           C  
ATOM   3992  CB  PRO A 250       7.961  19.261  78.960  1.00 48.16           C  
ATOM   3993  HB2 PRO A 250       8.096  20.341  78.898  1.00 48.16           H  
ATOM   3994  HB3 PRO A 250       6.990  18.993  78.542  1.00 48.16           H  
ATOM   3995  O   PRO A 250      11.293  18.854  79.116  1.00 48.16           O  
ATOM   3996  CG  PRO A 250       8.038  18.767  80.407  1.00 48.16           C  
ATOM   3997  HG2 PRO A 250       7.036  18.571  80.791  1.00 48.16           H  
ATOM   3998  HG3 PRO A 250       8.550  19.487  81.045  1.00 48.16           H  
ATOM   3999  CD  PRO A 250       8.851  17.471  80.319  1.00 48.16           C  
ATOM   4000  HD2 PRO A 250       8.355  16.677  80.876  1.00 48.16           H  
ATOM   4001  HD3 PRO A 250       9.839  17.630  80.751  1.00 48.16           H  
ATOM   4002  N   GLU A 251      10.489  20.329  77.591  1.00 33.12           N  
ATOM   4003  H   GLU A 251       9.738  20.392  76.919  1.00 33.12           H  
ATOM   4004  CA  GLU A 251      11.112  21.652  77.861  1.00 33.12           C  
ATOM   4005  HA  GLU A 251      11.085  22.133  76.884  1.00 33.12           H  
ATOM   4006  C   GLU A 251      12.582  21.876  78.324  1.00 33.12           C  
ATOM   4007  CB  GLU A 251      10.149  22.493  78.721  1.00 33.12           C  
ATOM   4008  HB2 GLU A 251       9.135  22.369  78.339  1.00 33.12           H  
ATOM   4009  HB3 GLU A 251      10.406  23.545  78.604  1.00 33.12           H  
ATOM   4010  O   GLU A 251      13.143  21.161  79.141  1.00 33.12           O  
ATOM   4011  CG  GLU A 251      10.181  22.140  80.216  1.00 33.12           C  
ATOM   4012  HG2 GLU A 251      10.001  21.073  80.350  1.00 33.12           H  
ATOM   4013  HG3 GLU A 251      11.168  22.365  80.619  1.00 33.12           H  
ATOM   4014  CD  GLU A 251       9.129  22.937  80.985  1.00 33.12           C  
ATOM   4015  OE1 GLU A 251       7.945  22.533  80.941  1.00 33.12           O  
ATOM   4016  OE2 GLU A 251       9.526  23.965  81.583  1.00 33.12           O  
ATOM   4017  N   ASN A 252      13.097  23.040  77.879  1.00 34.52           N  
ATOM   4018  H   ASN A 252      12.538  23.509  77.181  1.00 34.52           H  
ATOM   4019  CA  ASN A 252      14.142  23.908  78.466  1.00 34.52           C  
ATOM   4020  HA  ASN A 252      14.211  24.734  77.759  1.00 34.52           H  
ATOM   4021  C   ASN A 252      15.614  23.415  78.581  1.00 34.52           C  
ATOM   4022  CB  ASN A 252      13.589  24.516  79.776  1.00 34.52           C  
ATOM   4023  HB2 ASN A 252      14.390  25.027  80.310  1.00 34.52           H  
ATOM   4024  HB3 ASN A 252      13.213  23.723  80.422  1.00 34.52           H  
ATOM   4025  O   ASN A 252      15.897  22.259  78.858  1.00 34.52           O  
ATOM   4026  CG  ASN A 252      12.497  25.541  79.512  1.00 34.52           C  
ATOM   4027  ND2 ASN A 252      11.401  25.550  80.234  1.00 34.52           N  
ATOM   4028 HD21 ASN A 252      11.148  24.827  80.893  1.00 34.52           H  
ATOM   4029 HD22 ASN A 252      10.697  26.233  79.994  1.00 34.52           H  
ATOM   4030  OD1 ASN A 252      12.617  26.365  78.621  1.00 34.52           O  
ATOM   4031  N   GLY A 253      16.622  24.290  78.411  1.00 34.59           N  
ATOM   4032  H   GLY A 253      17.540  23.924  78.622  1.00 34.59           H  
ATOM   4033  CA  GLY A 253      16.579  25.688  77.933  1.00 34.59           C  
ATOM   4034  HA2 GLY A 253      15.757  26.218  78.415  1.00 34.59           H  
ATOM   4035  HA3 GLY A 253      16.395  25.682  76.859  1.00 34.59           H  
ATOM   4036  C   GLY A 253      17.864  26.503  78.199  1.00 34.59           C  
ATOM   4037  O   GLY A 253      18.592  26.183  79.135  1.00 34.59           O  
ATOM   4038  N   LEU A 254      18.054  27.593  77.428  1.00 39.55           N  
ATOM   4039  H   LEU A 254      17.374  27.749  76.698  1.00 39.55           H  
ATOM   4040  CA  LEU A 254      19.127  28.621  77.517  1.00 39.55           C  
ATOM   4041  HA  LEU A 254      18.893  29.387  76.777  1.00 39.55           H  
ATOM   4042  C   LEU A 254      20.556  28.119  77.166  1.00 39.55           C  
ATOM   4043  CB  LEU A 254      19.065  29.323  78.896  1.00 39.55           C  
ATOM   4044  HB2 LEU A 254      19.663  30.233  78.846  1.00 39.55           H  
ATOM   4045  HB3 LEU A 254      19.533  28.666  79.629  1.00 39.55           H  
ATOM   4046  O   LEU A 254      20.872  26.955  77.385  1.00 39.55           O  
ATOM   4047  CG  LEU A 254      17.669  29.713  79.426  1.00 39.55           C  
ATOM   4048  HG  LEU A 254      17.079  28.813  79.598  1.00 39.55           H  
ATOM   4049  CD1 LEU A 254      17.812  30.433  80.769  1.00 39.55           C  
ATOM   4050 HD11 LEU A 254      16.825  30.666  81.168  1.00 39.55           H  
ATOM   4051 HD12 LEU A 254      18.376  31.356  80.632  1.00 39.55           H  
ATOM   4052 HD13 LEU A 254      18.338  29.788  81.472  1.00 39.55           H  
ATOM   4053  CD2 LEU A 254      16.886  30.628  78.485  1.00 39.55           C  
ATOM   4054 HD21 LEU A 254      15.912  30.862  78.915  1.00 39.55           H  
ATOM   4055 HD22 LEU A 254      17.440  31.552  78.323  1.00 39.55           H  
ATOM   4056 HD23 LEU A 254      16.739  30.142  77.520  1.00 39.55           H  
ATOM   4057  N   ASP A 255      21.499  28.902  76.619  1.00 32.14           N  
ATOM   4058  H   ASP A 255      22.368  28.410  76.467  1.00 32.14           H  
ATOM   4059  CA  ASP A 255      21.495  30.249  75.994  1.00 32.14           C  
ATOM   4060  HA  ASP A 255      20.569  30.383  75.435  1.00 32.14           H  
ATOM   4061  C   ASP A 255      22.677  30.315  74.974  1.00 32.14           C  
ATOM   4062  CB  ASP A 255      21.625  31.346  77.074  1.00 32.14           C  
ATOM   4063  HB2 ASP A 255      21.554  30.914  78.072  1.00 32.14           H  
ATOM   4064  HB3 ASP A 255      22.613  31.804  77.015  1.00 32.14           H  
ATOM   4065  O   ASP A 255      23.430  29.346  74.869  1.00 32.14           O  
ATOM   4066  CG  ASP A 255      20.546  32.424  76.916  1.00 32.14           C  
ATOM   4067  OD1 ASP A 255      20.899  33.622  76.948  1.00 32.14           O  
ATOM   4068  OD2 ASP A 255      19.374  32.037  76.709  1.00 32.14           O  
ATOM   4069  N   GLY A 256      22.939  31.347  74.157  1.00 30.23           N  
ATOM   4070  H   GLY A 256      23.761  31.181  73.594  1.00 30.23           H  
ATOM   4071  CA  GLY A 256      22.409  32.719  74.074  1.00 30.23           C  
ATOM   4072  HA2 GLY A 256      22.244  32.945  73.020  1.00 30.23           H  
ATOM   4073  HA3 GLY A 256      21.446  32.805  74.578  1.00 30.23           H  
ATOM   4074  C   GLY A 256      23.383  33.775  74.650  1.00 30.23           C  
ATOM   4075  O   GLY A 256      24.183  33.470  75.531  1.00 30.23           O  
ATOM   4076  N   GLY A 257      23.423  35.030  74.179  1.00 26.98           N  
ATOM   4077  H   GLY A 257      24.071  35.620  74.679  1.00 26.98           H  
ATOM   4078  CA  GLY A 257      22.847  35.598  72.945  1.00 26.98           C  
ATOM   4079  HA2 GLY A 257      21.873  35.151  72.744  1.00 26.98           H  
ATOM   4080  HA3 GLY A 257      22.691  36.664  73.108  1.00 26.98           H  
ATOM   4081  C   GLY A 257      23.750  35.393  71.708  1.00 26.98           C  
ATOM   4082  O   GLY A 257      24.427  34.373  71.625  1.00 26.98           O  
ATOM   4083  N   LEU A 258      23.790  36.240  70.665  1.00 29.87           N  
ATOM   4084  H   LEU A 258      24.429  35.919  69.953  1.00 29.87           H  
ATOM   4085  CA  LEU A 258      23.213  37.582  70.415  1.00 29.87           C  
ATOM   4086  HA  LEU A 258      23.514  37.828  69.397  1.00 29.87           H  
ATOM   4087  C   LEU A 258      23.778  38.732  71.289  1.00 29.87           C  
ATOM   4088  CB  LEU A 258      21.670  37.536  70.401  1.00 29.87           C  
ATOM   4089  HB2 LEU A 258      21.314  37.327  71.410  1.00 29.87           H  
ATOM   4090  HB3 LEU A 258      21.295  38.524  70.132  1.00 29.87           H  
ATOM   4091  O   LEU A 258      24.135  38.474  72.439  1.00 29.87           O  
ATOM   4092  CG  LEU A 258      21.052  36.505  69.436  1.00 29.87           C  
ATOM   4093  HG  LEU A 258      21.395  35.504  69.698  1.00 29.87           H  
ATOM   4094  CD1 LEU A 258      19.530  36.533  69.569  1.00 29.87           C  
ATOM   4095 HD11 LEU A 258      19.145  37.515  69.296  1.00 29.87           H  
ATOM   4096 HD12 LEU A 258      19.248  36.307  70.598  1.00 29.87           H  
ATOM   4097 HD13 LEU A 258      19.091  35.778  68.917  1.00 29.87           H  
ATOM   4098  CD2 LEU A 258      21.408  36.783  67.973  1.00 29.87           C  
ATOM   4099 HD21 LEU A 258      22.481  36.670  67.818  1.00 29.87           H  
ATOM   4100 HD22 LEU A 258      21.106  37.793  67.695  1.00 29.87           H  
ATOM   4101 HD23 LEU A 258      20.898  36.066  67.330  1.00 29.87           H  
ATOM   4102  N   PRO A 259      23.823  40.009  70.824  1.00 60.84           N  
ATOM   4103  CA  PRO A 259      23.512  40.550  69.482  1.00 60.84           C  
ATOM   4104  HA  PRO A 259      22.703  39.972  69.035  1.00 60.84           H  
ATOM   4105  C   PRO A 259      24.720  40.399  68.499  1.00 60.84           C  
ATOM   4106  CB  PRO A 259      22.928  41.932  69.795  1.00 60.84           C  
ATOM   4107  HB2 PRO A 259      21.897  41.797  70.121  1.00 60.84           H  
ATOM   4108  HB3 PRO A 259      22.920  42.619  68.949  1.00 60.84           H  
ATOM   4109  O   PRO A 259      25.165  39.251  68.437  1.00 60.84           O  
ATOM   4110  CG  PRO A 259      23.748  42.407  70.999  1.00 60.84           C  
ATOM   4111  HG2 PRO A 259      23.177  43.099  71.620  1.00 60.84           H  
ATOM   4112  HG3 PRO A 259      24.687  42.869  70.694  1.00 60.84           H  
ATOM   4113  CD  PRO A 259      24.060  41.113  71.748  1.00 60.84           C  
ATOM   4114  HD2 PRO A 259      25.095  41.113  72.091  1.00 60.84           H  
ATOM   4115  HD3 PRO A 259      23.391  41.020  72.603  1.00 60.84           H  
ATOM   4116  N   PRO A 260      25.273  41.365  67.703  1.00 51.32           N  
ATOM   4117  CA  PRO A 260      25.273  42.841  67.770  1.00 51.32           C  
ATOM   4118  HA  PRO A 260      24.852  43.234  68.696  1.00 51.32           H  
ATOM   4119  C   PRO A 260      24.592  43.584  66.587  1.00 51.32           C  
ATOM   4120  CB  PRO A 260      26.771  43.166  67.802  1.00 51.32           C  
ATOM   4121  HB2 PRO A 260      27.188  42.877  68.767  1.00 51.32           H  
ATOM   4122  HB3 PRO A 260      26.998  44.212  67.597  1.00 51.32           H  
ATOM   4123  O   PRO A 260      24.044  42.984  65.670  1.00 51.32           O  
ATOM   4124  CG  PRO A 260      27.307  42.246  66.712  1.00 51.32           C  
ATOM   4125  HG2 PRO A 260      28.354  41.997  66.883  1.00 51.32           H  
ATOM   4126  HG3 PRO A 260      27.178  42.710  65.734  1.00 51.32           H  
ATOM   4127  CD  PRO A 260      26.404  41.015  66.828  1.00 51.32           C  
ATOM   4128  HD2 PRO A 260      26.041  40.724  65.843  1.00 51.32           H  
ATOM   4129  HD3 PRO A 260      26.993  40.203  67.254  1.00 51.32           H  
ATOM   4130  N   GLU A 261      24.684  44.917  66.659  1.00 37.93           N  
ATOM   4131  H   GLU A 261      24.993  45.271  67.553  1.00 37.93           H  
ATOM   4132  CA  GLU A 261      24.517  45.977  65.642  1.00 37.93           C  
ATOM   4133  HA  GLU A 261      23.493  46.346  65.700  1.00 37.93           H  
ATOM   4134  C   GLU A 261      24.832  45.626  64.165  1.00 37.93           C  
ATOM   4135  CB  GLU A 261      25.506  47.096  66.043  1.00 37.93           C  
ATOM   4136  HB2 GLU A 261      25.370  47.946  65.375  1.00 37.93           H  
ATOM   4137  HB3 GLU A 261      26.527  46.738  65.910  1.00 37.93           H  
ATOM   4138  O   GLU A 261      25.780  44.890  63.898  1.00 37.93           O  
ATOM   4139  CG  GLU A 261      25.369  47.612  67.481  1.00 37.93           C  
ATOM   4140  HG2 GLU A 261      25.978  48.508  67.598  1.00 37.93           H  
ATOM   4141  HG3 GLU A 261      25.747  46.862  68.175  1.00 37.93           H  
ATOM   4142  CD  GLU A 261      23.908  47.931  67.788  1.00 37.93           C  
ATOM   4143  OE1 GLU A 261      23.312  47.191  68.598  1.00 37.93           O  
ATOM   4144  OE2 GLU A 261      23.354  48.837  67.126  1.00 37.93           O  
ATOM   4145  N   VAL A 262      24.173  46.198  63.141  1.00 32.67           N  
ATOM   4146  H   VAL A 262      24.434  45.809  62.246  1.00 32.67           H  
ATOM   4147  CA  VAL A 262      23.087  47.220  63.075  1.00 32.67           C  
ATOM   4148  HA  VAL A 262      22.749  47.454  64.084  1.00 32.67           H  
ATOM   4149  C   VAL A 262      21.880  46.651  62.291  1.00 32.67           C  
ATOM   4150  CB  VAL A 262      23.576  48.529  62.404  1.00 32.67           C  
ATOM   4151  HB  VAL A 262      22.725  49.206  62.328  1.00 32.67           H  
ATOM   4152  O   VAL A 262      22.073  45.766  61.464  1.00 32.67           O  
ATOM   4153  CG1 VAL A 262      24.626  49.278  63.225  1.00 32.67           C  
ATOM   4154 HG11 VAL A 262      24.846  50.236  62.753  1.00 32.67           H  
ATOM   4155 HG12 VAL A 262      24.234  49.472  64.223  1.00 32.67           H  
ATOM   4156 HG13 VAL A 262      25.544  48.693  63.283  1.00 32.67           H  
ATOM   4157  CG2 VAL A 262      24.145  48.331  60.991  1.00 32.67           C  
ATOM   4158 HG21 VAL A 262      24.415  49.296  60.564  1.00 32.67           H  
ATOM   4159 HG22 VAL A 262      25.028  47.692  61.021  1.00 32.67           H  
ATOM   4160 HG23 VAL A 262      23.392  47.875  60.347  1.00 32.67           H  
ATOM   4161  N   HIS A 263      20.600  47.002  62.488  1.00 35.32           N  
ATOM   4162  H   HIS A 263      20.003  46.346  62.005  1.00 35.32           H  
ATOM   4163  CA  HIS A 263      19.901  48.246  62.886  1.00 35.32           C  
ATOM   4164  HA  HIS A 263      18.872  47.918  63.030  1.00 35.32           H  
ATOM   4165  C   HIS A 263      19.790  49.334  61.791  1.00 35.32           C  
ATOM   4166  CB  HIS A 263      20.331  48.814  64.252  1.00 35.32           C  
ATOM   4167  HB2 HIS A 263      19.763  49.724  64.444  1.00 35.32           H  
ATOM   4168  HB3 HIS A 263      21.379  49.111  64.229  1.00 35.32           H  
ATOM   4169  O   HIS A 263      20.689  49.510  60.979  1.00 35.32           O  
ATOM   4170  CG  HIS A 263      20.090  47.893  65.420  1.00 35.32           C  
ATOM   4171  CD2 HIS A 263      18.990  47.106  65.639  1.00 35.32           C  
ATOM   4172  HD2 HIS A 263      18.138  47.000  64.984  1.00 35.32           H  
ATOM   4173  ND1 HIS A 263      20.901  47.751  66.520  1.00 35.32           N  
ATOM   4174  HD1 HIS A 263      21.774  48.222  66.712  1.00 35.32           H  
ATOM   4175  CE1 HIS A 263      20.323  46.887  67.365  1.00 35.32           C  
ATOM   4176  HE1 HIS A 263      20.750  46.584  68.309  1.00 35.32           H  
ATOM   4177  NE2 HIS A 263      19.141  46.473  66.875  1.00 35.32           N  
ATOM   4178  N   GLY A 264      18.698  50.111  61.720  1.00 29.83           N  
ATOM   4179  H   GLY A 264      18.764  50.857  61.042  1.00 29.83           H  
ATOM   4180  CA  GLY A 264      17.441  50.061  62.495  1.00 29.83           C  
ATOM   4181  HA2 GLY A 264      17.644  49.755  63.522  1.00 29.83           H  
ATOM   4182  HA3 GLY A 264      16.767  49.335  62.042  1.00 29.83           H  
ATOM   4183  C   GLY A 264      16.731  51.431  62.542  1.00 29.83           C  
ATOM   4184  O   GLY A 264      17.295  52.422  62.094  1.00 29.83           O  
ATOM   4185  N   LEU A 265      15.514  51.576  63.081  1.00 32.65           N  
ATOM   4186  H   LEU A 265      15.204  52.535  63.138  1.00 32.65           H  
ATOM   4187  CA  LEU A 265      14.512  50.581  63.506  1.00 32.65           C  
ATOM   4188  HA  LEU A 265      14.433  49.801  62.748  1.00 32.65           H  
ATOM   4189  C   LEU A 265      13.144  51.303  63.644  1.00 32.65           C  
ATOM   4190  CB  LEU A 265      14.932  49.969  64.867  1.00 32.65           C  
ATOM   4191  HB2 LEU A 265      15.996  50.143  65.029  1.00 32.65           H  
ATOM   4192  HB3 LEU A 265      14.412  50.489  65.672  1.00 32.65           H  
ATOM   4193  O   LEU A 265      13.114  52.433  64.128  1.00 32.65           O  
ATOM   4194  CG  LEU A 265      14.691  48.454  65.005  1.00 32.65           C  
ATOM   4195  HG  LEU A 265      15.254  47.937  64.228  1.00 32.65           H  
ATOM   4196  CD1 LEU A 265      15.203  47.982  66.365  1.00 32.65           C  
ATOM   4197 HD11 LEU A 265      14.637  48.456  67.168  1.00 32.65           H  
ATOM   4198 HD12 LEU A 265      15.101  46.900  66.446  1.00 32.65           H  
ATOM   4199 HD13 LEU A 265      16.258  48.232  66.479  1.00 32.65           H  
ATOM   4200  CD2 LEU A 265      13.218  48.061  64.887  1.00 32.65           C  
ATOM   4201 HD21 LEU A 265      12.868  48.196  63.864  1.00 32.65           H  
ATOM   4202 HD22 LEU A 265      12.611  48.655  65.571  1.00 32.65           H  
ATOM   4203 HD23 LEU A 265      13.099  47.006  65.136  1.00 32.65           H  
ATOM   4204  N   VAL A 266      12.017  50.690  63.255  1.00 26.15           N  
ATOM   4205  H   VAL A 266      12.067  49.756  62.874  1.00 26.15           H  
ATOM   4206  CA  VAL A 266      10.655  51.234  63.478  1.00 26.15           C  
ATOM   4207  HA  VAL A 266      10.660  51.731  64.448  1.00 26.15           H  
ATOM   4208  C   VAL A 266       9.607  50.109  63.553  1.00 26.15           C  
ATOM   4209  CB  VAL A 266      10.306  52.298  62.409  1.00 26.15           C  
ATOM   4210  HB  VAL A 266      11.200  52.893  62.223  1.00 26.15           H  
ATOM   4211  O   VAL A 266       9.874  49.002  63.092  1.00 26.15           O  
ATOM   4212  CG1 VAL A 266       9.866  51.706  61.065  1.00 26.15           C  
ATOM   4213 HG11 VAL A 266      10.613  50.994  60.714  1.00 26.15           H  
ATOM   4214 HG12 VAL A 266       9.770  52.504  60.328  1.00 26.15           H  
ATOM   4215 HG13 VAL A 266       8.906  51.199  61.160  1.00 26.15           H  
ATOM   4216  CG2 VAL A 266       9.234  53.279  62.900  1.00 26.15           C  
ATOM   4217 HG21 VAL A 266       9.533  53.707  63.857  1.00 26.15           H  
ATOM   4218 HG22 VAL A 266       8.267  52.786  63.002  1.00 26.15           H  
ATOM   4219 HG23 VAL A 266       9.130  54.089  62.178  1.00 26.15           H  
ATOM   4220  N   LEU A 267       8.434  50.376  64.142  1.00 29.82           N  
ATOM   4221  H   LEU A 267       8.259  51.324  64.445  1.00 29.82           H  
ATOM   4222  CA  LEU A 267       7.331  49.423  64.363  1.00 29.82           C  
ATOM   4223  HA  LEU A 267       7.407  48.600  63.653  1.00 29.82           H  
ATOM   4224  C   LEU A 267       5.959  50.103  64.161  1.00 29.82           C  
ATOM   4225  CB  LEU A 267       7.415  48.873  65.804  1.00 29.82           C  
ATOM   4226  HB2 LEU A 267       7.360  49.721  66.487  1.00 29.82           H  
ATOM   4227  HB3 LEU A 267       6.541  48.250  65.990  1.00 29.82           H  
ATOM   4228  O   LEU A 267       5.836  51.300  64.423  1.00 29.82           O  
ATOM   4229  CG  LEU A 267       8.673  48.053  66.151  1.00 29.82           C  
ATOM   4230  HG  LEU A 267       9.570  48.632  65.931  1.00 29.82           H  
ATOM   4231  CD1 LEU A 267       8.677  47.733  67.647  1.00 29.82           C  
ATOM   4232 HD11 LEU A 267       9.583  47.183  67.901  1.00 29.82           H  
ATOM   4233 HD12 LEU A 267       8.659  48.659  68.222  1.00 29.82           H  
ATOM   4234 HD13 LEU A 267       7.807  47.130  67.904  1.00 29.82           H  
ATOM   4235  CD2 LEU A 267       8.728  46.728  65.388  1.00 29.82           C  
ATOM   4236 HD21 LEU A 267       7.835  46.138  65.589  1.00 29.82           H  
ATOM   4237 HD22 LEU A 267       8.804  46.917  64.317  1.00 29.82           H  
ATOM   4238 HD23 LEU A 267       9.609  46.165  65.694  1.00 29.82           H  
ATOM   4239  N   ALA A 268       4.930  49.349  63.746  1.00 25.82           N  
ATOM   4240  H   ALA A 268       5.087  48.370  63.553  1.00 25.82           H  
ATOM   4241  CA  ALA A 268       3.540  49.815  63.614  1.00 25.82           C  
ATOM   4242  HA  ALA A 268       3.323  50.506  64.429  1.00 25.82           H  
ATOM   4243  C   ALA A 268       2.516  48.655  63.687  1.00 25.82           C  
ATOM   4244  CB  ALA A 268       3.393  50.572  62.286  1.00 25.82           C  
ATOM   4245  HB1 ALA A 268       3.603  49.903  61.452  1.00 25.82           H  
ATOM   4246  HB2 ALA A 268       2.376  50.954  62.187  1.00 25.82           H  
ATOM   4247  HB3 ALA A 268       4.086  51.413  62.256  1.00 25.82           H  
ATOM   4248  O   ALA A 268       2.862  47.513  63.392  1.00 25.82           O  
ATOM   4249  N   ALA A 269       1.274  48.966  64.079  1.00 29.22           N  
ATOM   4250  H   ALA A 269       1.083  49.933  64.296  1.00 29.22           H  
ATOM   4251  CA  ALA A 269       0.078  48.102  64.148  1.00 29.22           C  
ATOM   4252  HA  ALA A 269      -0.051  47.563  63.210  1.00 29.22           H  
ATOM   4253  C   ALA A 269      -1.166  49.008  64.405  1.00 29.22           C  
ATOM   4254  CB  ALA A 269       0.285  47.109  65.308  1.00 29.22           C  
ATOM   4255  HB1 ALA A 269       1.220  46.565  65.176  1.00 29.22           H  
ATOM   4256  HB2 ALA A 269      -0.519  46.373  65.330  1.00 29.22           H  
ATOM   4257  HB3 ALA A 269       0.314  47.644  66.257  1.00 29.22           H  
ATOM   4258  O   ALA A 269      -0.937  50.180  64.730  1.00 29.22           O  
ATOM   4259  N   PRO A 270      -2.438  48.537  64.366  1.00 42.99           N  
ATOM   4260  CA  PRO A 270      -2.952  47.178  64.123  1.00 42.99           C  
ATOM   4261  HA  PRO A 270      -2.169  46.487  63.812  1.00 42.99           H  
ATOM   4262  C   PRO A 270      -4.085  47.156  63.044  1.00 42.99           C  
ATOM   4263  CB  PRO A 270      -3.456  46.820  65.537  1.00 42.99           C  
ATOM   4264  HB2 PRO A 270      -4.175  46.001  65.566  1.00 42.99           H  
ATOM   4265  HB3 PRO A 270      -2.607  46.553  66.167  1.00 42.99           H  
ATOM   4266  O   PRO A 270      -4.032  47.933  62.097  1.00 42.99           O  
ATOM   4267  CG  PRO A 270      -4.055  48.133  66.061  1.00 42.99           C  
ATOM   4268  HG2 PRO A 270      -3.728  48.310  67.085  1.00 42.99           H  
ATOM   4269  HG3 PRO A 270      -5.144  48.113  66.017  1.00 42.99           H  
ATOM   4270  CD  PRO A 270      -3.493  49.208  65.122  1.00 42.99           C  
ATOM   4271  HD2 PRO A 270      -3.124  50.049  65.709  1.00 42.99           H  
ATOM   4272  HD3 PRO A 270      -4.265  49.560  64.439  1.00 42.99           H  
ATOM   4273  N   GLU A 271      -5.108  46.310  63.251  1.00 28.51           N  
ATOM   4274  H   GLU A 271      -4.990  45.666  64.020  1.00 28.51           H  
ATOM   4275  CA  GLU A 271      -6.443  46.245  62.604  1.00 28.51           C  
ATOM   4276  HA  GLU A 271      -7.018  45.614  63.282  1.00 28.51           H  
ATOM   4277  C   GLU A 271      -6.610  45.509  61.252  1.00 28.51           C  
ATOM   4278  CB  GLU A 271      -7.203  47.592  62.649  1.00 28.51           C  
ATOM   4279  HB2 GLU A 271      -6.749  48.305  61.961  1.00 28.51           H  
ATOM   4280  HB3 GLU A 271      -8.228  47.415  62.322  1.00 28.51           H  
ATOM   4281  O   GLU A 271      -5.682  45.367  60.462  1.00 28.51           O  
ATOM   4282  CG  GLU A 271      -7.247  48.197  64.062  1.00 28.51           C  
ATOM   4283  HG2 GLU A 271      -6.331  48.766  64.223  1.00 28.51           H  
ATOM   4284  HG3 GLU A 271      -7.270  47.392  64.797  1.00 28.51           H  
ATOM   4285  CD  GLU A 271      -8.462  49.103  64.296  1.00 28.51           C  
ATOM   4286  OE1 GLU A 271      -9.522  48.544  64.656  1.00 28.51           O  
ATOM   4287  OE2 GLU A 271      -8.303  50.341  64.190  1.00 28.51           O  
ATOM   4288  N   GLU A 272      -7.856  45.048  61.048  1.00 29.17           N  
ATOM   4289  H   GLU A 272      -8.522  45.288  61.769  1.00 29.17           H  
ATOM   4290  CA  GLU A 272      -8.465  44.380  59.878  1.00 29.17           C  
ATOM   4291  HA  GLU A 272      -9.448  44.083  60.243  1.00 29.17           H  
ATOM   4292  C   GLU A 272      -7.909  43.031  59.360  1.00 29.17           C  
ATOM   4293  CB  GLU A 272      -8.723  45.400  58.745  1.00 29.17           C  
ATOM   4294  HB2 GLU A 272      -8.700  44.905  57.774  1.00 29.17           H  
ATOM   4295  HB3 GLU A 272      -7.929  46.147  58.740  1.00 29.17           H  
ATOM   4296  O   GLU A 272      -6.818  42.578  59.707  1.00 29.17           O  
ATOM   4297  CG  GLU A 272     -10.082  46.111  58.895  1.00 29.17           C  
ATOM   4298  HG2 GLU A 272     -10.144  46.550  59.890  1.00 29.17           H  
ATOM   4299  HG3 GLU A 272     -10.111  46.926  58.171  1.00 29.17           H  
ATOM   4300  CD  GLU A 272     -11.301  45.195  58.658  1.00 29.17           C  
ATOM   4301  OE1 GLU A 272     -11.116  43.955  58.605  1.00 29.17           O  
ATOM   4302  OE2 GLU A 272     -12.419  45.744  58.549  1.00 29.17           O  
ATOM   4303  N   ALA A 273      -8.719  42.351  58.532  1.00 32.03           N  
ATOM   4304  H   ALA A 273      -9.625  42.755  58.341  1.00 32.03           H  
ATOM   4305  CA  ALA A 273      -8.381  41.092  57.860  1.00 32.03           C  
ATOM   4306  HA  ALA A 273      -7.294  41.024  57.819  1.00 32.03           H  
ATOM   4307  C   ALA A 273      -8.948  41.023  56.417  1.00 32.03           C  
ATOM   4308  CB  ALA A 273      -8.891  39.923  58.712  1.00 32.03           C  
ATOM   4309  HB1 ALA A 273      -8.443  39.970  59.705  1.00 32.03           H  
ATOM   4310  HB2 ALA A 273      -9.975  39.984  58.804  1.00 32.03           H  
ATOM   4311  HB3 ALA A 273      -8.622  38.978  58.241  1.00 32.03           H  
ATOM   4312  O   ALA A 273     -10.136  41.267  56.206  1.00 32.03           O  
ATOM   4313  N   PRO A 274      -8.146  40.654  55.396  1.00 35.22           N  
ATOM   4314  CA  PRO A 274      -8.557  40.747  53.993  1.00 35.22           C  
ATOM   4315  HA  PRO A 274      -8.975  41.738  53.812  1.00 35.22           H  
ATOM   4316  C   PRO A 274      -9.608  39.697  53.596  1.00 35.22           C  
ATOM   4317  CB  PRO A 274      -7.265  40.609  53.180  1.00 35.22           C  
ATOM   4318  HB2 PRO A 274      -6.816  41.593  53.045  1.00 35.22           H  
ATOM   4319  HB3 PRO A 274      -7.432  40.133  52.214  1.00 35.22           H  
ATOM   4320  O   PRO A 274      -9.402  38.493  53.768  1.00 35.22           O  
ATOM   4321  CG  PRO A 274      -6.370  39.763  54.086  1.00 35.22           C  
ATOM   4322  HG2 PRO A 274      -5.313  39.929  53.880  1.00 35.22           H  
ATOM   4323  HG3 PRO A 274      -6.622  38.709  53.973  1.00 35.22           H  
ATOM   4324  CD  PRO A 274      -6.755  40.237  55.487  1.00 35.22           C  
ATOM   4325  HD2 PRO A 274      -6.630  39.428  56.206  1.00 35.22           H  
ATOM   4326  HD3 PRO A 274      -6.139  41.091  55.768  1.00 35.22           H  
ATOM   4327  N   GLN A 275     -10.710  40.162  53.003  1.00 36.56           N  
ATOM   4328  H   GLN A 275     -10.778  41.162  52.880  1.00 36.56           H  
ATOM   4329  CA  GLN A 275     -11.833  39.378  52.464  1.00 36.56           C  
ATOM   4330  HA  GLN A 275     -11.471  38.377  52.230  1.00 36.56           H  
ATOM   4331  C   GLN A 275     -12.272  39.938  51.079  1.00 36.56           C  
ATOM   4332  CB  GLN A 275     -12.905  39.268  53.578  1.00 36.56           C  
ATOM   4333  HB2 GLN A 275     -13.896  39.058  53.176  1.00 36.56           H  
ATOM   4334  HB3 GLN A 275     -12.983  40.220  54.104  1.00 36.56           H  
ATOM   4335  O   GLN A 275     -11.618  40.858  50.587  1.00 36.56           O  
ATOM   4336  CG  GLN A 275     -12.590  38.155  54.597  1.00 36.56           C  
ATOM   4337  HG2 GLN A 275     -11.695  38.420  55.159  1.00 36.56           H  
ATOM   4338  HG3 GLN A 275     -13.413  38.090  55.309  1.00 36.56           H  
ATOM   4339  CD  GLN A 275     -12.403  36.778  53.953  1.00 36.56           C  
ATOM   4340  NE2 GLN A 275     -11.184  36.323  53.766  1.00 36.56           N  
ATOM   4341 HE21 GLN A 275     -10.401  36.931  53.958  1.00 36.56           H  
ATOM   4342 HE22 GLN A 275     -11.093  35.420  53.323  1.00 36.56           H  
ATOM   4343  OE1 GLN A 275     -13.340  36.105  53.558  1.00 36.56           O  
ATOM   4344  N   PRO A 276     -13.197  39.291  50.334  1.00 40.71           N  
ATOM   4345  CA  PRO A 276     -12.962  38.971  48.921  1.00 40.71           C  
ATOM   4346  HA  PRO A 276     -11.940  38.608  48.816  1.00 40.71           H  
ATOM   4347  C   PRO A 276     -13.146  40.114  47.914  1.00 40.71           C  
ATOM   4348  CB  PRO A 276     -13.919  37.814  48.601  1.00 40.71           C  
ATOM   4349  HB2 PRO A 276     -14.234  37.798  47.558  1.00 40.71           H  
ATOM   4350  HB3 PRO A 276     -13.452  36.866  48.870  1.00 40.71           H  
ATOM   4351  O   PRO A 276     -13.833  41.104  48.154  1.00 40.71           O  
ATOM   4352  CG  PRO A 276     -15.093  38.085  49.535  1.00 40.71           C  
ATOM   4353  HG2 PRO A 276     -15.713  38.886  49.132  1.00 40.71           H  
ATOM   4354  HG3 PRO A 276     -15.683  37.188  49.721  1.00 40.71           H  
ATOM   4355  CD  PRO A 276     -14.373  38.563  50.791  1.00 40.71           C  
ATOM   4356  HD2 PRO A 276     -15.038  39.211  51.362  1.00 40.71           H  
ATOM   4357  HD3 PRO A 276     -14.068  37.700  51.383  1.00 40.71           H  
ATOM   4358  N   MET A 277     -12.594  39.888  46.717  1.00 37.12           N  
ATOM   4359  H   MET A 277     -12.069  39.033  46.597  1.00 37.12           H  
ATOM   4360  CA  MET A 277     -12.892  40.667  45.513  1.00 37.12           C  
ATOM   4361  HA  MET A 277     -12.554  41.690  45.673  1.00 37.12           H  
ATOM   4362  C   MET A 277     -14.402  40.646  45.197  1.00 37.12           C  
ATOM   4363  CB  MET A 277     -12.140  40.071  44.310  1.00 37.12           C  
ATOM   4364  HB2 MET A 277     -12.301  38.993  44.285  1.00 37.12           H  
ATOM   4365  HB3 MET A 277     -12.555  40.482  43.390  1.00 37.12           H  
ATOM   4366  O   MET A 277     -14.967  39.553  45.083  1.00 37.12           O  
ATOM   4367  CG  MET A 277     -10.632  40.345  44.333  1.00 37.12           C  
ATOM   4368  HG2 MET A 277     -10.221  39.962  45.268  1.00 37.12           H  
ATOM   4369  HG3 MET A 277     -10.172  39.788  43.517  1.00 37.12           H  
ATOM   4370  SD  MET A 277     -10.143  42.086  44.167  1.00 37.12           S  
ATOM   4371  CE  MET A 277     -10.752  42.464  42.501  1.00 37.12           C  
ATOM   4372  HE1 MET A 277     -10.441  43.471  42.223  1.00 37.12           H  
ATOM   4373  HE2 MET A 277     -11.841  42.417  42.480  1.00 37.12           H  
ATOM   4374  HE3 MET A 277     -10.342  41.751  41.785  1.00 37.12           H  
ATOM   4375  N   PRO A 278     -15.052  41.808  45.003  1.00 45.46           N  
ATOM   4376  CA  PRO A 278     -16.434  41.880  44.538  1.00 45.46           C  
ATOM   4377  HA  PRO A 278     -17.037  41.146  45.072  1.00 45.46           H  
ATOM   4378  C   PRO A 278     -16.544  41.629  43.019  1.00 45.46           C  
ATOM   4379  CB  PRO A 278     -16.899  43.289  44.916  1.00 45.46           C  
ATOM   4380  HB2 PRO A 278     -17.690  43.658  44.264  1.00 45.46           H  
ATOM   4381  HB3 PRO A 278     -17.226  43.299  45.956  1.00 45.46           H  
ATOM   4382  O   PRO A 278     -15.556  41.779  42.293  1.00 45.46           O  
ATOM   4383  CG  PRO A 278     -15.622  44.115  44.774  1.00 45.46           C  
ATOM   4384  HG2 PRO A 278     -15.650  45.014  45.390  1.00 45.46           H  
ATOM   4385  HG3 PRO A 278     -15.467  44.373  43.726  1.00 45.46           H  
ATOM   4386  CD  PRO A 278     -14.529  43.149  45.232  1.00 45.46           C  
ATOM   4387  HD2 PRO A 278     -14.340  43.284  46.297  1.00 45.46           H  
ATOM   4388  HD3 PRO A 278     -13.619  43.323  44.658  1.00 45.46           H  
ATOM   4389  N   PRO A 279     -17.742  41.277  42.514  1.00 45.33           N  
ATOM   4390  CA  PRO A 279     -18.031  41.227  41.083  1.00 45.33           C  
ATOM   4391  HA  PRO A 279     -17.220  40.738  40.544  1.00 45.33           H  
ATOM   4392  C   PRO A 279     -18.248  42.633  40.489  1.00 45.33           C  
ATOM   4393  CB  PRO A 279     -19.302  40.372  40.990  1.00 45.33           C  
ATOM   4394  HB2 PRO A 279     -19.036  39.316  41.047  1.00 45.33           H  
ATOM   4395  HB3 PRO A 279     -19.885  40.565  40.089  1.00 45.33           H  
ATOM   4396  O   PRO A 279     -18.270  43.638  41.199  1.00 45.33           O  
ATOM   4397  CG  PRO A 279     -20.064  40.775  42.252  1.00 45.33           C  
ATOM   4398  HG2 PRO A 279     -20.574  41.725  42.088  1.00 45.33           H  
ATOM   4399  HG3 PRO A 279     -20.774  40.008  42.560  1.00 45.33           H  
ATOM   4400  CD  PRO A 279     -18.944  40.959  43.277  1.00 45.33           C  
ATOM   4401  HD2 PRO A 279     -18.790  40.027  43.822  1.00 45.33           H  
ATOM   4402  HD3 PRO A 279     -19.204  41.761  43.968  1.00 45.33           H  
ATOM   4403  N   LEU A 280     -18.483  42.679  39.176  1.00 33.79           N  
ATOM   4404  H   LEU A 280     -18.470  41.803  38.673  1.00 33.79           H  
ATOM   4405  CA  LEU A 280     -19.226  43.750  38.507  1.00 33.79           C  
ATOM   4406  HA  LEU A 280     -19.651  44.418  39.256  1.00 33.79           H  
ATOM   4407  C   LEU A 280     -20.413  43.124  37.760  1.00 33.79           C  
ATOM   4408  CB  LEU A 280     -18.309  44.561  37.572  1.00 33.79           C  
ATOM   4409  HB2 LEU A 280     -17.816  43.867  36.890  1.00 33.79           H  
ATOM   4410  HB3 LEU A 280     -18.929  45.229  36.974  1.00 33.79           H  
ATOM   4411  O   LEU A 280     -20.352  41.959  37.362  1.00 33.79           O  
ATOM   4412  CG  LEU A 280     -17.240  45.405  38.292  1.00 33.79           C  
ATOM   4413  HG  LEU A 280     -16.621  44.761  38.917  1.00 33.79           H  
ATOM   4414  CD1 LEU A 280     -16.337  46.072  37.252  1.00 33.79           C  
ATOM   4415 HD11 LEU A 280     -15.867  45.307  36.633  1.00 33.79           H  
ATOM   4416 HD12 LEU A 280     -15.557  46.643  37.756  1.00 33.79           H  
ATOM   4417 HD13 LEU A 280     -16.924  46.738  36.620  1.00 33.79           H  
ATOM   4418  CD2 LEU A 280     -17.844  46.515  39.157  1.00 33.79           C  
ATOM   4419 HD21 LEU A 280     -18.510  47.139  38.562  1.00 33.79           H  
ATOM   4420 HD22 LEU A 280     -18.402  46.077  39.984  1.00 33.79           H  
ATOM   4421 HD23 LEU A 280     -17.049  47.128  39.580  1.00 33.79           H  
ATOM   4422  N   GLU A 281     -21.494  43.884  37.612  1.00 39.01           N  
ATOM   4423  H   GLU A 281     -21.453  44.847  37.912  1.00 39.01           H  
ATOM   4424  CA  GLU A 281     -22.830  43.369  37.283  1.00 39.01           C  
ATOM   4425  HA  GLU A 281     -22.795  42.280  37.292  1.00 39.01           H  
ATOM   4426  C   GLU A 281     -23.301  43.773  35.865  1.00 39.01           C  
ATOM   4427  CB  GLU A 281     -23.792  43.802  38.408  1.00 39.01           C  
ATOM   4428  HB2 GLU A 281     -23.688  44.873  38.587  1.00 39.01           H  
ATOM   4429  HB3 GLU A 281     -24.826  43.609  38.123  1.00 39.01           H  
ATOM   4430  O   GLU A 281     -22.745  44.705  35.274  1.00 39.01           O  
ATOM   4431  CG  GLU A 281     -23.477  43.021  39.696  1.00 39.01           C  
ATOM   4432  HG2 GLU A 281     -22.462  43.248  40.024  1.00 39.01           H  
ATOM   4433  HG3 GLU A 281     -23.517  41.954  39.477  1.00 39.01           H  
ATOM   4434  CD  GLU A 281     -24.450  43.349  40.833  1.00 39.01           C  
ATOM   4435  OE1 GLU A 281     -25.286  42.471  41.143  1.00 39.01           O  
ATOM   4436  OE2 GLU A 281     -24.316  44.454  41.404  1.00 39.01           O  
ATOM   4437  N   PRO A 282     -24.273  43.049  35.268  1.00 45.98           N  
ATOM   4438  CA  PRO A 282     -24.762  43.315  33.913  1.00 45.98           C  
ATOM   4439  HA  PRO A 282     -23.916  43.437  33.236  1.00 45.98           H  
ATOM   4440  C   PRO A 282     -25.635  44.580  33.815  1.00 45.98           C  
ATOM   4441  CB  PRO A 282     -25.542  42.052  33.520  1.00 45.98           C  
ATOM   4442  HB2 PRO A 282     -26.339  42.248  32.804  1.00 45.98           H  
ATOM   4443  HB3 PRO A 282     -24.852  41.308  33.122  1.00 45.98           H  
ATOM   4444  O   PRO A 282     -25.992  45.199  34.814  1.00 45.98           O  
ATOM   4445  CG  PRO A 282     -26.096  41.567  34.857  1.00 45.98           C  
ATOM   4446  HG2 PRO A 282     -26.972  42.156  35.129  1.00 45.98           H  
ATOM   4447  HG3 PRO A 282     -26.335  40.504  34.839  1.00 45.98           H  
ATOM   4448  CD  PRO A 282     -24.948  41.875  35.815  1.00 45.98           C  
ATOM   4449  HD2 PRO A 282     -24.253  41.036  35.837  1.00 45.98           H  
ATOM   4450  HD3 PRO A 282     -25.350  42.052  36.813  1.00 45.98           H  
ATOM   4451  N   LEU A 283     -26.017  44.932  32.583  1.00 34.25           N  
ATOM   4452  H   LEU A 283     -25.754  44.328  31.818  1.00 34.25           H  
ATOM   4453  CA  LEU A 283     -27.023  45.956  32.284  1.00 34.25           C  
ATOM   4454  HA  LEU A 283     -27.317  46.452  33.209  1.00 34.25           H  
ATOM   4455  C   LEU A 283     -28.294  45.302  31.716  1.00 34.25           C  
ATOM   4456  CB  LEU A 283     -26.439  47.015  31.330  1.00 34.25           C  
ATOM   4457  HB2 LEU A 283     -27.221  47.738  31.099  1.00 34.25           H  
ATOM   4458  HB3 LEU A 283     -26.160  46.521  30.400  1.00 34.25           H  
ATOM   4459  O   LEU A 283     -28.219  44.280  31.033  1.00 34.25           O  
ATOM   4460  CG  LEU A 283     -25.212  47.773  31.876  1.00 34.25           C  
ATOM   4461  HG  LEU A 283     -24.408  47.067  32.087  1.00 34.25           H  
ATOM   4462  CD1 LEU A 283     -24.709  48.759  30.818  1.00 34.25           C  
ATOM   4463 HD11 LEU A 283     -25.484  49.493  30.596  1.00 34.25           H  
ATOM   4464 HD12 LEU A 283     -23.819  49.269  31.188  1.00 34.25           H  
ATOM   4465 HD13 LEU A 283     -24.452  48.216  29.909  1.00 34.25           H  
ATOM   4466  CD2 LEU A 283     -25.520  48.567  33.147  1.00 34.25           C  
ATOM   4467 HD21 LEU A 283     -25.769  47.882  33.958  1.00 34.25           H  
ATOM   4468 HD22 LEU A 283     -26.357  49.245  32.978  1.00 34.25           H  
ATOM   4469 HD23 LEU A 283     -24.642  49.136  33.452  1.00 34.25           H  
ATOM   4470  N   GLU A 284     -29.448  45.895  32.015  1.00 42.49           N  
ATOM   4471  H   GLU A 284     -29.422  46.742  32.564  1.00 42.49           H  
ATOM   4472  CA  GLU A 284     -30.780  45.329  31.756  1.00 42.49           C  
ATOM   4473  HA  GLU A 284     -30.675  44.244  31.727  1.00 42.49           H  
ATOM   4474  C   GLU A 284     -31.386  45.720  30.384  1.00 42.49           C  
ATOM   4475  CB  GLU A 284     -31.686  45.673  32.955  1.00 42.49           C  
ATOM   4476  HB2 GLU A 284     -32.735  45.557  32.683  1.00 42.49           H  
ATOM   4477  HB3 GLU A 284     -31.542  46.714  33.245  1.00 42.49           H  
ATOM   4478  O   GLU A 284     -30.899  46.653  29.736  1.00 42.49           O  
ATOM   4479  CG  GLU A 284     -31.373  44.748  34.142  1.00 42.49           C  
ATOM   4480  HG2 GLU A 284     -30.432  45.056  34.599  1.00 42.49           H  
ATOM   4481  HG3 GLU A 284     -31.246  43.729  33.779  1.00 42.49           H  
ATOM   4482  CD  GLU A 284     -32.498  44.769  35.181  1.00 42.49           C  
ATOM   4483  OE1 GLU A 284     -33.244  43.765  35.234  1.00 42.49           O  
ATOM   4484  OE2 GLU A 284     -32.607  45.790  35.897  1.00 42.49           O  
ATOM   4485  N   PRO A 285     -32.400  44.974  29.887  1.00 46.64           N  
ATOM   4486  CA  PRO A 285     -32.897  45.092  28.511  1.00 46.64           C  
ATOM   4487  HA  PRO A 285     -32.058  45.249  27.833  1.00 46.64           H  
ATOM   4488  C   PRO A 285     -33.898  46.243  28.287  1.00 46.64           C  
ATOM   4489  CB  PRO A 285     -33.519  43.719  28.215  1.00 46.64           C  
ATOM   4490  HB2 PRO A 285     -32.734  43.018  27.929  1.00 46.64           H  
ATOM   4491  HB3 PRO A 285     -34.291  43.747  27.446  1.00 46.64           H  
ATOM   4492  O   PRO A 285     -34.245  47.000  29.190  1.00 46.64           O  
ATOM   4493  CG  PRO A 285     -34.092  43.312  29.567  1.00 46.64           C  
ATOM   4494  HG2 PRO A 285     -34.231  42.234  29.645  1.00 46.64           H  
ATOM   4495  HG3 PRO A 285     -35.031  43.837  29.745  1.00 46.64           H  
ATOM   4496  CD  PRO A 285     -33.025  43.818  30.532  1.00 46.64           C  
ATOM   4497  HD2 PRO A 285     -33.501  44.075  31.478  1.00 46.64           H  
ATOM   4498  HD3 PRO A 285     -32.279  43.039  30.688  1.00 46.64           H  
ATOM   4499  N   LEU A 286     -34.391  46.342  27.047  1.00 35.42           N  
ATOM   4500  H   LEU A 286     -34.116  45.633  26.382  1.00 35.42           H  
ATOM   4501  CA  LEU A 286     -35.509  47.195  26.636  1.00 35.42           C  
ATOM   4502  HA  LEU A 286     -35.862  47.771  27.492  1.00 35.42           H  
ATOM   4503  C   LEU A 286     -36.684  46.329  26.152  1.00 35.42           C  
ATOM   4504  CB  LEU A 286     -35.049  48.165  25.530  1.00 35.42           C  
ATOM   4505  HB2 LEU A 286     -34.719  47.572  24.677  1.00 35.42           H  
ATOM   4506  HB3 LEU A 286     -35.907  48.754  25.208  1.00 35.42           H  
ATOM   4507  O   LEU A 286     -36.471  45.229  25.640  1.00 35.42           O  
ATOM   4508  CG  LEU A 286     -33.913  49.127  25.929  1.00 35.42           C  
ATOM   4509  HG  LEU A 286     -33.044  48.558  26.259  1.00 35.42           H  
ATOM   4510  CD1 LEU A 286     -33.499  49.957  24.711  1.00 35.42           C  
ATOM   4511 HD11 LEU A 286     -32.673  50.615  24.982  1.00 35.42           H  
ATOM   4512 HD12 LEU A 286     -33.172  49.292  23.912  1.00 35.42           H  
ATOM   4513 HD13 LEU A 286     -34.342  50.554  24.363  1.00 35.42           H  
ATOM   4514  CD2 LEU A 286     -34.328  50.093  27.040  1.00 35.42           C  
ATOM   4515 HD21 LEU A 286     -33.516  50.792  27.244  1.00 35.42           H  
ATOM   4516 HD22 LEU A 286     -34.525  49.535  27.955  1.00 35.42           H  
ATOM   4517 HD23 LEU A 286     -35.223  50.643  26.750  1.00 35.42           H  
ATOM   4518  N   GLU A 287     -37.909  46.838  26.302  1.00 45.59           N  
ATOM   4519  H   GLU A 287     -37.999  47.737  26.754  1.00 45.59           H  
ATOM   4520  CA  GLU A 287     -39.153  46.151  25.914  1.00 45.59           C  
ATOM   4521  HA  GLU A 287     -38.935  45.086  25.828  1.00 45.59           H  
ATOM   4522  C   GLU A 287     -39.633  46.573  24.488  1.00 45.59           C  
ATOM   4523  CB  GLU A 287     -40.162  46.264  27.069  1.00 45.59           C  
ATOM   4524  HB2 GLU A 287     -40.485  47.301  27.161  1.00 45.59           H  
ATOM   4525  HB3 GLU A 287     -41.012  45.625  26.829  1.00 45.59           H  
ATOM   4526  O   GLU A 287     -38.778  46.894  23.658  1.00 45.59           O  
ATOM   4527  CG  GLU A 287     -39.655  45.785  28.434  1.00 45.59           C  
ATOM   4528  HG2 GLU A 287     -38.887  46.464  28.804  1.00 45.59           H  
ATOM   4529  HG3 GLU A 287     -39.215  44.793  28.325  1.00 45.59           H  
ATOM   4530  CD  GLU A 287     -40.833  45.737  29.415  1.00 45.59           C  
ATOM   4531  OE1 GLU A 287     -41.382  44.628  29.607  1.00 45.59           O  
ATOM   4532  OE2 GLU A 287     -41.215  46.822  29.910  1.00 45.59           O  
ATOM   4533  N   PRO A 288     -40.912  46.448  24.063  1.00 47.18           N  
ATOM   4534  CA  PRO A 288     -41.219  45.523  22.975  1.00 47.18           C  
ATOM   4535  HA  PRO A 288     -40.324  44.974  22.680  1.00 47.18           H  
ATOM   4536  C   PRO A 288     -41.805  46.185  21.713  1.00 47.18           C  
ATOM   4537  CB  PRO A 288     -42.212  44.546  23.621  1.00 47.18           C  
ATOM   4538  HB2 PRO A 288     -41.657  43.765  24.140  1.00 47.18           H  
ATOM   4539  HB3 PRO A 288     -42.891  44.096  22.896  1.00 47.18           H  
ATOM   4540  O   PRO A 288     -42.131  47.371  21.683  1.00 47.18           O  
ATOM   4541  CG  PRO A 288     -42.973  45.389  24.654  1.00 47.18           C  
ATOM   4542  HG2 PRO A 288     -43.991  45.588  24.318  1.00 47.18           H  
ATOM   4543  HG3 PRO A 288     -42.985  44.881  25.618  1.00 47.18           H  
ATOM   4544  CD  PRO A 288     -42.184  46.697  24.737  1.00 47.18           C  
ATOM   4545  HD2 PRO A 288     -42.104  47.062  25.761  1.00 47.18           H  
ATOM   4546  HD3 PRO A 288     -42.722  47.461  24.175  1.00 47.18           H  
ATOM   4547  N   LEU A 289     -41.996  45.374  20.667  1.00 35.31           N  
ATOM   4548  H   LEU A 289     -41.746  44.401  20.770  1.00 35.31           H  
ATOM   4549  CA  LEU A 289     -42.781  45.709  19.476  1.00 35.31           C  
ATOM   4550  HA  LEU A 289     -43.403  46.579  19.689  1.00 35.31           H  
ATOM   4551  C   LEU A 289     -43.733  44.554  19.133  1.00 35.31           C  
ATOM   4552  CB  LEU A 289     -41.853  46.029  18.288  1.00 35.31           C  
ATOM   4553  HB2 LEU A 289     -41.166  45.192  18.158  1.00 35.31           H  
ATOM   4554  HB3 LEU A 289     -42.459  46.099  17.385  1.00 35.31           H  
ATOM   4555  O   LEU A 289     -43.387  43.385  19.303  1.00 35.31           O  
ATOM   4556  CG  LEU A 289     -41.037  47.329  18.426  1.00 35.31           C  
ATOM   4557  HG  LEU A 289     -40.448  47.304  19.343  1.00 35.31           H  
ATOM   4558  CD1 LEU A 289     -40.071  47.449  17.244  1.00 35.31           C  
ATOM   4559 HD11 LEU A 289     -40.629  47.489  16.308  1.00 35.31           H  
ATOM   4560 HD12 LEU A 289     -39.404  46.587  17.233  1.00 35.31           H  
ATOM   4561 HD13 LEU A 289     -39.472  48.353  17.352  1.00 35.31           H  
ATOM   4562  CD2 LEU A 289     -41.922  48.579  18.426  1.00 35.31           C  
ATOM   4563 HD21 LEU A 289     -42.552  48.598  17.537  1.00 35.31           H  
ATOM   4564 HD22 LEU A 289     -42.548  48.586  19.318  1.00 35.31           H  
ATOM   4565 HD23 LEU A 289     -41.296  49.472  18.453  1.00 35.31           H  
ATOM   4566  N   GLU A 290     -44.919  44.897  18.635  1.00 48.08           N  
ATOM   4567  H   GLU A 290     -45.105  45.879  18.485  1.00 48.08           H  
ATOM   4568  CA  GLU A 290     -45.982  43.962  18.240  1.00 48.08           C  
ATOM   4569  HA  GLU A 290     -45.733  42.973  18.624  1.00 48.08           H  
ATOM   4570  C   GLU A 290     -46.069  43.809  16.696  1.00 48.08           C  
ATOM   4571  CB  GLU A 290     -47.294  44.402  18.925  1.00 48.08           C  
ATOM   4572  HB2 GLU A 290     -48.135  43.837  18.522  1.00 48.08           H  
ATOM   4573  HB3 GLU A 290     -47.482  45.457  18.728  1.00 48.08           H  
ATOM   4574  O   GLU A 290     -45.351  44.510  15.977  1.00 48.08           O  
ATOM   4575  CG  GLU A 290     -47.236  44.155  20.442  1.00 48.08           C  
ATOM   4576  HG2 GLU A 290     -46.640  44.937  20.914  1.00 48.08           H  
ATOM   4577  HG3 GLU A 290     -46.742  43.202  20.631  1.00 48.08           H  
ATOM   4578  CD  GLU A 290     -48.642  44.115  21.054  1.00 48.08           C  
ATOM   4579  OE1 GLU A 290     -49.165  42.988  21.212  1.00 48.08           O  
ATOM   4580  OE2 GLU A 290     -49.190  45.205  21.331  1.00 48.08           O  
ATOM   4581  N   PRO A 291     -46.860  42.854  16.154  1.00 45.14           N  
ATOM   4582  CA  PRO A 291     -46.741  42.422  14.755  1.00 45.14           C  
ATOM   4583  HA  PRO A 291     -45.719  42.071  14.616  1.00 45.14           H  
ATOM   4584  C   PRO A 291     -47.035  43.467  13.666  1.00 45.14           C  
ATOM   4585  CB  PRO A 291     -47.686  41.224  14.604  1.00 45.14           C  
ATOM   4586  HB2 PRO A 291     -48.681  41.566  14.316  1.00 45.14           H  
ATOM   4587  HB3 PRO A 291     -47.309  40.500  13.883  1.00 45.14           H  
ATOM   4588  O   PRO A 291     -47.822  44.395  13.840  1.00 45.14           O  
ATOM   4589  CG  PRO A 291     -47.743  40.644  16.013  1.00 45.14           C  
ATOM   4590  HG2 PRO A 291     -48.653  40.069  16.181  1.00 45.14           H  
ATOM   4591  HG3 PRO A 291     -46.857  40.037  16.200  1.00 45.14           H  
ATOM   4592  CD  PRO A 291     -47.699  41.901  16.874  1.00 45.14           C  
ATOM   4593  HD2 PRO A 291     -48.706  42.309  16.967  1.00 45.14           H  
ATOM   4594  HD3 PRO A 291     -47.303  41.655  17.859  1.00 45.14           H  
ATOM   4595  N   LEU A 292     -46.476  43.205  12.479  1.00 33.64           N  
ATOM   4596  H   LEU A 292     -45.893  42.382  12.420  1.00 33.64           H  
ATOM   4597  CA  LEU A 292     -46.870  43.796  11.195  1.00 33.64           C  
ATOM   4598  HA  LEU A 292     -47.709  44.472  11.357  1.00 33.64           H  
ATOM   4599  C   LEU A 292     -47.381  42.693  10.249  1.00 33.64           C  
ATOM   4600  CB  LEU A 292     -45.698  44.598  10.597  1.00 33.64           C  
ATOM   4601  HB2 LEU A 292     -44.842  43.930  10.497  1.00 33.64           H  
ATOM   4602  HB3 LEU A 292     -45.978  44.931   9.598  1.00 33.64           H  
ATOM   4603  O   LEU A 292     -47.089  41.511  10.440  1.00 33.64           O  
ATOM   4604  CG  LEU A 292     -45.276  45.832  11.422  1.00 33.64           C  
ATOM   4605  HG  LEU A 292     -45.000  45.525  12.430  1.00 33.64           H  
ATOM   4606  CD1 LEU A 292     -44.055  46.485  10.770  1.00 33.64           C  
ATOM   4607 HD11 LEU A 292     -43.240  45.763  10.719  1.00 33.64           H  
ATOM   4608 HD12 LEU A 292     -43.731  47.333  11.374  1.00 33.64           H  
ATOM   4609 HD13 LEU A 292     -44.303  46.827   9.766  1.00 33.64           H  
ATOM   4610  CD2 LEU A 292     -46.380  46.890  11.504  1.00 33.64           C  
ATOM   4611 HD21 LEU A 292     -46.006  47.772  12.023  1.00 33.64           H  
ATOM   4612 HD22 LEU A 292     -47.220  46.501  12.079  1.00 33.64           H  
ATOM   4613 HD23 LEU A 292     -46.718  47.168  10.505  1.00 33.64           H  
ATOM   4614  N   GLU A 293     -48.194  43.067   9.261  1.00 40.94           N  
ATOM   4615  H   GLU A 293     -48.372  44.053   9.134  1.00 40.94           H  
ATOM   4616  CA  GLU A 293     -49.132  42.139   8.614  1.00 40.94           C  
ATOM   4617  HA  GLU A 293     -49.500  41.480   9.401  1.00 40.94           H  
ATOM   4618  C   GLU A 293     -48.537  41.254   7.491  1.00 40.94           C  
ATOM   4619  CB  GLU A 293     -50.348  42.912   8.083  1.00 40.94           C  
ATOM   4620  HB2 GLU A 293     -51.015  42.209   7.583  1.00 40.94           H  
ATOM   4621  HB3 GLU A 293     -50.016  43.650   7.352  1.00 40.94           H  
ATOM   4622  O   GLU A 293     -47.733  41.722   6.678  1.00 40.94           O  
ATOM   4623  CG  GLU A 293     -51.129  43.613   9.202  1.00 40.94           C  
ATOM   4624  HG2 GLU A 293     -50.499  44.369   9.672  1.00 40.94           H  
ATOM   4625  HG3 GLU A 293     -51.398  42.878   9.961  1.00 40.94           H  
ATOM   4626  CD  GLU A 293     -52.391  44.272   8.640  1.00 40.94           C  
ATOM   4627  OE1 GLU A 293     -53.460  43.624   8.712  1.00 40.94           O  
ATOM   4628  OE2 GLU A 293     -52.267  45.402   8.116  1.00 40.94           O  
ATOM   4629  N   PRO A 294     -48.977  39.982   7.369  1.00 37.76           N  
ATOM   4630  CA  PRO A 294     -48.578  39.094   6.279  1.00 37.76           C  
ATOM   4631  HA  PRO A 294     -47.504  39.171   6.110  1.00 37.76           H  
ATOM   4632  C   PRO A 294     -49.315  39.442   4.974  1.00 37.76           C  
ATOM   4633  CB  PRO A 294     -48.900  37.683   6.782  1.00 37.76           C  
ATOM   4634  HB2 PRO A 294     -49.121  36.993   5.968  1.00 37.76           H  
ATOM   4635  HB3 PRO A 294     -48.063  37.312   7.374  1.00 37.76           H  
ATOM   4636  O   PRO A 294     -50.498  39.136   4.804  1.00 37.76           O  
ATOM   4637  CG  PRO A 294     -50.109  37.897   7.694  1.00 37.76           C  
ATOM   4638  HG2 PRO A 294     -50.174  37.127   8.463  1.00 37.76           H  
ATOM   4639  HG3 PRO A 294     -51.024  37.919   7.102  1.00 37.76           H  
ATOM   4640  CD  PRO A 294     -49.852  39.277   8.298  1.00 37.76           C  
ATOM   4641  HD2 PRO A 294     -49.344  39.167   9.256  1.00 37.76           H  
ATOM   4642  HD3 PRO A 294     -50.796  39.806   8.432  1.00 37.76           H  
ATOM   4643  N   MET A 295     -48.602  40.055   4.026  1.00 32.79           N  
ATOM   4644  H   MET A 295     -47.661  40.337   4.260  1.00 32.79           H  
ATOM   4645  CA  MET A 295     -49.136  40.430   2.709  1.00 32.79           C  
ATOM   4646  HA  MET A 295     -50.020  41.047   2.870  1.00 32.79           H  
ATOM   4647  C   MET A 295     -49.563  39.208   1.874  1.00 32.79           C  
ATOM   4648  CB  MET A 295     -48.091  41.260   1.943  1.00 32.79           C  
ATOM   4649  HB2 MET A 295     -48.350  41.285   0.884  1.00 32.79           H  
ATOM   4650  HB3 MET A 295     -47.120  40.775   2.032  1.00 32.79           H  
ATOM   4651  O   MET A 295     -48.728  38.416   1.442  1.00 32.79           O  
ATOM   4652  CG  MET A 295     -47.980  42.706   2.447  1.00 32.79           C  
ATOM   4653  HG2 MET A 295     -48.300  42.764   3.488  1.00 32.79           H  
ATOM   4654  HG3 MET A 295     -46.927  42.986   2.416  1.00 32.79           H  
ATOM   4655  SD  MET A 295     -48.889  43.940   1.466  1.00 32.79           S  
ATOM   4656  CE  MET A 295     -50.611  43.444   1.739  1.00 32.79           C  
ATOM   4657  HE1 MET A 295     -51.275  44.184   1.290  1.00 32.79           H  
ATOM   4658  HE2 MET A 295     -50.799  42.476   1.276  1.00 32.79           H  
ATOM   4659  HE3 MET A 295     -50.813  43.389   2.808  1.00 32.79           H  
ATOM   4660  N   GLN A 296     -50.867  39.092   1.604  1.00 36.77           N  
ATOM   4661  H   GLN A 296     -51.494  39.770   2.013  1.00 36.77           H  
ATOM   4662  CA  GLN A 296     -51.482  38.032   0.795  1.00 36.77           C  
ATOM   4663  HA  GLN A 296     -50.743  37.278   0.525  1.00 36.77           H  
ATOM   4664  C   GLN A 296     -52.098  38.612  -0.487  1.00 36.77           C  
ATOM   4665  CB  GLN A 296     -52.604  37.361   1.609  1.00 36.77           C  
ATOM   4666  HB2 GLN A 296     -53.165  36.697   0.951  1.00 36.77           H  
ATOM   4667  HB3 GLN A 296     -53.288  38.134   1.962  1.00 36.77           H  
ATOM   4668  O   GLN A 296     -53.055  39.379  -0.393  1.00 36.77           O  
ATOM   4669  CG  GLN A 296     -52.138  36.542   2.816  1.00 36.77           C  
ATOM   4670  HG2 GLN A 296     -51.656  35.626   2.474  1.00 36.77           H  
ATOM   4671  HG3 GLN A 296     -51.414  37.113   3.398  1.00 36.77           H  
ATOM   4672  CD  GLN A 296     -53.327  36.185   3.703  1.00 36.77           C  
ATOM   4673  NE2 GLN A 296     -53.420  36.750   4.887  1.00 36.77           N  
ATOM   4674 HE21 GLN A 296     -54.243  36.528   5.428  1.00 36.77           H  
ATOM   4675 HE22 GLN A 296     -52.738  37.439   5.172  1.00 36.77           H  
ATOM   4676  OE1 GLN A 296     -54.207  35.424   3.338  1.00 36.77           O  
ATOM   4677  N   SER A 297     -51.602  38.232  -1.674  1.00 32.02           N  
ATOM   4678  H   SER A 297     -50.749  37.692  -1.694  1.00 32.02           H  
ATOM   4679  CA  SER A 297     -52.248  38.572  -2.962  1.00 32.02           C  
ATOM   4680  HA  SER A 297     -53.293  38.273  -2.882  1.00 32.02           H  
ATOM   4681  C   SER A 297     -51.703  37.817  -4.196  1.00 32.02           C  
ATOM   4682  CB  SER A 297     -52.252  40.095  -3.208  1.00 32.02           C  
ATOM   4683  HB2 SER A 297     -52.623  40.310  -4.211  1.00 32.02           H  
ATOM   4684  HB3 SER A 297     -52.934  40.575  -2.506  1.00 32.02           H  
ATOM   4685  O   SER A 297     -51.429  38.424  -5.229  1.00 32.02           O  
ATOM   4686  OG  SER A 297     -50.966  40.660  -3.041  1.00 32.02           O  
ATOM   4687  HG  SER A 297     -51.010  41.590  -3.275  1.00 32.02           H  
ATOM   4688  N   LEU A 298     -51.589  36.485  -4.135  1.00 32.82           N  
ATOM   4689  H   LEU A 298     -51.793  36.015  -3.264  1.00 32.82           H  
ATOM   4690  CA  LEU A 298     -51.610  35.633  -5.339  1.00 32.82           C  
ATOM   4691  HA  LEU A 298     -52.345  36.069  -6.015  1.00 32.82           H  
ATOM   4692  C   LEU A 298     -52.125  34.223  -5.007  1.00 32.82           C  
ATOM   4693  CB  LEU A 298     -50.238  35.614  -6.054  1.00 32.82           C  
ATOM   4694  HB2 LEU A 298     -49.513  36.167  -5.456  1.00 32.82           H  
ATOM   4695  HB3 LEU A 298     -49.878  34.587  -6.132  1.00 32.82           H  
ATOM   4696  O   LEU A 298     -52.071  33.796  -3.854  1.00 32.82           O  
ATOM   4697  CG  LEU A 298     -50.287  36.238  -7.466  1.00 32.82           C  
ATOM   4698  HG  LEU A 298     -50.677  37.254  -7.408  1.00 32.82           H  
ATOM   4699  CD1 LEU A 298     -48.877  36.310  -8.053  1.00 32.82           C  
ATOM   4700 HD11 LEU A 298     -48.910  36.776  -9.037  1.00 32.82           H  
ATOM   4701 HD12 LEU A 298     -48.245  36.913  -7.401  1.00 32.82           H  
ATOM   4702 HD13 LEU A 298     -48.457  35.307  -8.138  1.00 32.82           H  
ATOM   4703  CD2 LEU A 298     -51.160  35.440  -8.441  1.00 32.82           C  
ATOM   4704 HD21 LEU A 298     -51.080  35.867  -9.441  1.00 32.82           H  
ATOM   4705 HD22 LEU A 298     -52.208  35.492  -8.145  1.00 32.82           H  
ATOM   4706 HD23 LEU A 298     -50.838  34.399  -8.470  1.00 32.82           H  
ATOM   4707  N   GLU A 299     -52.679  33.530  -6.002  1.00 38.04           N  
ATOM   4708  H   GLU A 299     -52.643  33.908  -6.938  1.00 38.04           H  
ATOM   4709  CA  GLU A 299     -53.587  32.394  -5.788  1.00 38.04           C  
ATOM   4710  HA  GLU A 299     -53.967  32.471  -4.769  1.00 38.04           H  
ATOM   4711  C   GLU A 299     -52.904  31.016  -5.944  1.00 38.04           C  
ATOM   4712  CB  GLU A 299     -54.809  32.526  -6.713  1.00 38.04           C  
ATOM   4713  HB2 GLU A 299     -55.439  31.645  -6.597  1.00 38.04           H  
ATOM   4714  HB3 GLU A 299     -54.473  32.581  -7.749  1.00 38.04           H  
ATOM   4715  O   GLU A 299     -52.088  30.832  -6.852  1.00 38.04           O  
ATOM   4716  CG  GLU A 299     -55.639  33.774  -6.369  1.00 38.04           C  
ATOM   4717  HG2 GLU A 299     -55.991  33.691  -5.341  1.00 38.04           H  
ATOM   4718  HG3 GLU A 299     -55.012  34.663  -6.433  1.00 38.04           H  
ATOM   4719  CD  GLU A 299     -56.830  33.938  -7.319  1.00 38.04           C  
ATOM   4720  OE1 GLU A 299     -57.932  33.473  -6.953  1.00 38.04           O  
ATOM   4721  OE2 GLU A 299     -56.624  34.542  -8.397  1.00 38.04           O  
ATOM   4722  N   PRO A 300     -53.224  30.027  -5.083  1.00 39.30           N  
ATOM   4723  CA  PRO A 300     -52.629  28.694  -5.131  1.00 39.30           C  
ATOM   4724  HA  PRO A 300     -51.573  28.768  -5.394  1.00 39.30           H  
ATOM   4725  C   PRO A 300     -53.329  27.765  -6.135  1.00 39.30           C  
ATOM   4726  CB  PRO A 300     -52.754  28.159  -3.702  1.00 39.30           C  
ATOM   4727  HB2 PRO A 300     -51.934  28.543  -3.096  1.00 39.30           H  
ATOM   4728  HB3 PRO A 300     -52.777  27.070  -3.667  1.00 39.30           H  
ATOM   4729  O   PRO A 300     -54.551  27.778  -6.277  1.00 39.30           O  
ATOM   4730  CG  PRO A 300     -54.072  28.773  -3.228  1.00 39.30           C  
ATOM   4731  HG2 PRO A 300     -54.108  28.864  -2.143  1.00 39.30           H  
ATOM   4732  HG3 PRO A 300     -54.910  28.176  -3.588  1.00 39.30           H  
ATOM   4733  CD  PRO A 300     -54.084  30.142  -3.910  1.00 39.30           C  
ATOM   4734  HD2 PRO A 300     -55.101  30.413  -4.195  1.00 39.30           H  
ATOM   4735  HD3 PRO A 300     -53.671  30.887  -3.230  1.00 39.30           H  
ATOM   4736  N   LEU A 301     -52.557  26.866  -6.751  1.00 33.14           N  
ATOM   4737  H   LEU A 301     -51.566  26.883  -6.555  1.00 33.14           H  
ATOM   4738  CA  LEU A 301     -53.090  25.689  -7.443  1.00 33.14           C  
ATOM   4739  HA  LEU A 301     -54.102  25.909  -7.783  1.00 33.14           H  
ATOM   4740  C   LEU A 301     -53.213  24.504  -6.470  1.00 33.14           C  
ATOM   4741  CB  LEU A 301     -52.235  25.356  -8.679  1.00 33.14           C  
ATOM   4742  HB2 LEU A 301     -51.215  25.156  -8.351  1.00 33.14           H  
ATOM   4743  HB3 LEU A 301     -52.623  24.444  -9.133  1.00 33.14           H  
ATOM   4744  O   LEU A 301     -52.483  24.415  -5.482  1.00 33.14           O  
ATOM   4745  CG  LEU A 301     -52.207  26.463  -9.754  1.00 33.14           C  
ATOM   4746  HG  LEU A 301     -51.772  27.370  -9.332  1.00 33.14           H  
ATOM   4747  CD1 LEU A 301     -51.329  26.013 -10.923  1.00 33.14           C  
ATOM   4748 HD11 LEU A 301     -51.267  26.812 -11.662  1.00 33.14           H  
ATOM   4749 HD12 LEU A 301     -50.324  25.793 -10.563  1.00 33.14           H  
ATOM   4750 HD13 LEU A 301     -51.750  25.122 -11.388  1.00 33.14           H  
ATOM   4751  CD2 LEU A 301     -53.596  26.792 -10.308  1.00 33.14           C  
ATOM   4752 HD21 LEU A 301     -54.207  27.249  -9.530  1.00 33.14           H  
ATOM   4753 HD22 LEU A 301     -53.507  27.510 -11.122  1.00 33.14           H  
ATOM   4754 HD23 LEU A 301     -54.082  25.887 -10.673  1.00 33.14           H  
ATOM   4755  N   GLN A 302     -54.155  23.600  -6.740  1.00 43.60           N  
ATOM   4756  H   GLN A 302     -54.682  23.693  -7.597  1.00 43.60           H  
ATOM   4757  CA  GLN A 302     -54.464  22.467  -5.861  1.00 43.60           C  
ATOM   4758  HA  GLN A 302     -54.303  22.804  -4.837  1.00 43.60           H  
ATOM   4759  C   GLN A 302     -53.533  21.256  -6.103  1.00 43.60           C  
ATOM   4760  CB  GLN A 302     -55.950  22.093  -5.998  1.00 43.60           C  
ATOM   4761  HB2 GLN A 302     -56.161  21.794  -7.024  1.00 43.60           H  
ATOM   4762  HB3 GLN A 302     -56.163  21.245  -5.347  1.00 43.60           H  
ATOM   4763  O   GLN A 302     -52.940  21.152  -7.180  1.00 43.60           O  
ATOM   4764  CG  GLN A 302     -56.875  23.258  -5.604  1.00 43.60           C  
ATOM   4765  HG2 GLN A 302     -56.817  24.047  -6.354  1.00 43.60           H  
ATOM   4766  HG3 GLN A 302     -56.553  23.671  -4.648  1.00 43.60           H  
ATOM   4767  CD  GLN A 302     -58.327  22.813  -5.482  1.00 43.60           C  
ATOM   4768  NE2 GLN A 302     -58.757  22.360  -4.324  1.00 43.60           N  
ATOM   4769 HE21 GLN A 302     -58.142  22.308  -3.525  1.00 43.60           H  
ATOM   4770 HE22 GLN A 302     -59.721  22.058  -4.312  1.00 43.60           H  
ATOM   4771  OE1 GLN A 302     -59.102  22.846  -6.419  1.00 43.60           O  
ATOM   4772  N   PRO A 303     -53.394  20.331  -5.129  1.00 41.96           N  
ATOM   4773  CA  PRO A 303     -52.596  19.114  -5.293  1.00 41.96           C  
ATOM   4774  HA  PRO A 303     -51.566  19.407  -5.494  1.00 41.96           H  
ATOM   4775  C   PRO A 303     -53.090  18.204  -6.426  1.00 41.96           C  
ATOM   4776  CB  PRO A 303     -52.659  18.379  -3.948  1.00 41.96           C  
ATOM   4777  HB2 PRO A 303     -51.714  17.890  -3.712  1.00 41.96           H  
ATOM   4778  HB3 PRO A 303     -53.470  17.651  -3.956  1.00 41.96           H  
ATOM   4779  O   PRO A 303     -54.281  18.168  -6.732  1.00 41.96           O  
ATOM   4780  CG  PRO A 303     -52.989  19.485  -2.950  1.00 41.96           C  
ATOM   4781  HG2 PRO A 303     -52.079  20.017  -2.675  1.00 41.96           H  
ATOM   4782  HG3 PRO A 303     -53.493  19.096  -2.065  1.00 41.96           H  
ATOM   4783  CD  PRO A 303     -53.897  20.404  -3.763  1.00 41.96           C  
ATOM   4784  HD2 PRO A 303     -53.846  21.414  -3.357  1.00 41.96           H  
ATOM   4785  HD3 PRO A 303     -54.921  20.030  -3.733  1.00 41.96           H  
ATOM   4786  N   LEU A 304     -52.170  17.415  -6.984  1.00 32.84           N  
ATOM   4787  H   LEU A 304     -51.228  17.461  -6.623  1.00 32.84           H  
ATOM   4788  CA  LEU A 304     -52.472  16.298  -7.883  1.00 32.84           C  
ATOM   4789  HA  LEU A 304     -53.485  16.415  -8.270  1.00 32.84           H  
ATOM   4790  C   LEU A 304     -52.457  14.966  -7.116  1.00 32.84           C  
ATOM   4791  CB  LEU A 304     -51.495  16.299  -9.074  1.00 32.84           C  
ATOM   4792  HB2 LEU A 304     -51.708  15.430  -9.697  1.00 32.84           H  
ATOM   4793  HB3 LEU A 304     -50.482  16.189  -8.689  1.00 32.84           H  
ATOM   4794  O   LEU A 304     -51.862  14.860  -6.042  1.00 32.84           O  
ATOM   4795  CG  LEU A 304     -51.558  17.561  -9.959  1.00 32.84           C  
ATOM   4796  HG  LEU A 304     -51.315  18.439  -9.361  1.00 32.84           H  
ATOM   4797  CD1 LEU A 304     -50.524  17.450 -11.080  1.00 32.84           C  
ATOM   4798 HD11 LEU A 304     -50.751  16.594 -11.716  1.00 32.84           H  
ATOM   4799 HD12 LEU A 304     -49.529  17.325 -10.651  1.00 32.84           H  
ATOM   4800 HD13 LEU A 304     -50.534  18.359 -11.681  1.00 32.84           H  
ATOM   4801  CD2 LEU A 304     -52.932  17.765 -10.602  1.00 32.84           C  
ATOM   4802 HD21 LEU A 304     -52.899  18.617 -11.280  1.00 32.84           H  
ATOM   4803 HD22 LEU A 304     -53.227  16.872 -11.154  1.00 32.84           H  
ATOM   4804 HD23 LEU A 304     -53.673  17.979  -9.832  1.00 32.84           H  
ATOM   4805  N   GLU A 305     -53.129  13.958  -7.666  1.00 45.87           N  
ATOM   4806  H   GLU A 305     -53.584  14.104  -8.556  1.00 45.87           H  
ATOM   4807  CA  GLU A 305     -53.332  12.659  -7.017  1.00 45.87           C  
ATOM   4808  HA  GLU A 305     -53.606  12.854  -5.980  1.00 45.87           H  
ATOM   4809  C   GLU A 305     -52.062  11.778  -6.998  1.00 45.87           C  
ATOM   4810  CB  GLU A 305     -54.515  11.935  -7.683  1.00 45.87           C  
ATOM   4811  HB2 GLU A 305     -54.339  11.854  -8.755  1.00 45.87           H  
ATOM   4812  HB3 GLU A 305     -54.599  10.928  -7.274  1.00 45.87           H  
ATOM   4813  O   GLU A 305     -51.200  11.904  -7.874  1.00 45.87           O  
ATOM   4814  CG  GLU A 305     -55.832  12.682  -7.428  1.00 45.87           C  
ATOM   4815  HG2 GLU A 305     -55.934  12.867  -6.359  1.00 45.87           H  
ATOM   4816  HG3 GLU A 305     -55.808  13.648  -7.933  1.00 45.87           H  
ATOM   4817  CD  GLU A 305     -57.034  11.871  -7.924  1.00 45.87           C  
ATOM   4818  OE1 GLU A 305     -57.622  11.149  -7.087  1.00 45.87           O  
ATOM   4819  OE2 GLU A 305     -57.349  11.983  -9.129  1.00 45.87           O  
ATOM   4820  N   PRO A 306     -51.919  10.870  -6.009  1.00 45.76           N  
ATOM   4821  CA  PRO A 306     -50.762   9.986  -5.911  1.00 45.76           C  
ATOM   4822  HA  PRO A 306     -49.846  10.574  -5.961  1.00 45.76           H  
ATOM   4823  C   PRO A 306     -50.751   8.954  -7.048  1.00 45.76           C  
ATOM   4824  CB  PRO A 306     -50.858   9.340  -4.524  1.00 45.76           C  
ATOM   4825  HB2 PRO A 306     -50.349   9.971  -3.796  1.00 45.76           H  
ATOM   4826  HB3 PRO A 306     -50.442   8.332  -4.506  1.00 45.76           H  
ATOM   4827  O   PRO A 306     -51.531   8.001  -7.056  1.00 45.76           O  
ATOM   4828  CG  PRO A 306     -52.358   9.342  -4.233  1.00 45.76           C  
ATOM   4829  HG2 PRO A 306     -52.832   8.488  -4.718  1.00 45.76           H  
ATOM   4830  HG3 PRO A 306     -52.565   9.337  -3.163  1.00 45.76           H  
ATOM   4831  CD  PRO A 306     -52.830  10.635  -4.895  1.00 45.76           C  
ATOM   4832  HD2 PRO A 306     -53.862  10.524  -5.227  1.00 45.76           H  
ATOM   4833  HD3 PRO A 306     -52.751  11.460  -4.187  1.00 45.76           H  
ATOM   4834  N   MET A 307     -49.828   9.136  -7.995  1.00 33.13           N  
ATOM   4835  H   MET A 307     -49.294   9.993  -7.972  1.00 33.13           H  
ATOM   4836  CA  MET A 307     -49.591   8.188  -9.085  1.00 33.13           C  
ATOM   4837  HA  MET A 307     -50.517   8.095  -9.652  1.00 33.13           H  
ATOM   4838  C   MET A 307     -49.237   6.788  -8.565  1.00 33.13           C  
ATOM   4839  CB  MET A 307     -48.488   8.705 -10.021  1.00 33.13           C  
ATOM   4840  HB2 MET A 307     -48.106   7.881 -10.624  1.00 33.13           H  
ATOM   4841  HB3 MET A 307     -47.659   9.089  -9.427  1.00 33.13           H  
ATOM   4842  O   MET A 307     -48.542   6.627  -7.560  1.00 33.13           O  
ATOM   4843  CG  MET A 307     -48.995   9.806 -10.961  1.00 33.13           C  
ATOM   4844  HG2 MET A 307     -48.147  10.190 -11.528  1.00 33.13           H  
ATOM   4845  HG3 MET A 307     -49.387  10.625 -10.357  1.00 33.13           H  
ATOM   4846  SD  MET A 307     -50.285   9.306 -12.143  1.00 33.13           S  
ATOM   4847  CE  MET A 307     -49.408   8.068 -13.137  1.00 33.13           C  
ATOM   4848  HE1 MET A 307     -49.159   7.202 -12.524  1.00 33.13           H  
ATOM   4849  HE2 MET A 307     -48.496   8.502 -13.545  1.00 33.13           H  
ATOM   4850  HE3 MET A 307     -50.049   7.745 -13.958  1.00 33.13           H  
ATOM   4851  N   GLN A 308     -49.715   5.773  -9.282  1.00 45.46           N  
ATOM   4852  H   GLN A 308     -50.236   5.983 -10.121  1.00 45.46           H  
ATOM   4853  CA  GLN A 308     -49.515   4.365  -8.940  1.00 45.46           C  
ATOM   4854  HA  GLN A 308     -49.721   4.261  -7.875  1.00 45.46           H  
ATOM   4855  C   GLN A 308     -48.057   3.916  -9.186  1.00 45.46           C  
ATOM   4856  CB  GLN A 308     -50.532   3.510  -9.717  1.00 45.46           C  
ATOM   4857  HB2 GLN A 308     -50.424   3.699 -10.785  1.00 45.46           H  
ATOM   4858  HB3 GLN A 308     -50.334   2.453  -9.536  1.00 45.46           H  
ATOM   4859  O   GLN A 308     -47.348   4.554  -9.970  1.00 45.46           O  
ATOM   4860  CG  GLN A 308     -51.975   3.826  -9.280  1.00 45.46           C  
ATOM   4861  HG2 GLN A 308     -52.072   3.634  -8.211  1.00 45.46           H  
ATOM   4862  HG3 GLN A 308     -52.191   4.880  -9.454  1.00 45.46           H  
ATOM   4863  CD  GLN A 308     -53.040   3.017 -10.014  1.00 45.46           C  
ATOM   4864  NE2 GLN A 308     -54.297   3.197  -9.677  1.00 45.46           N  
ATOM   4865 HE21 GLN A 308     -54.552   3.878  -8.976  1.00 45.46           H  
ATOM   4866 HE22 GLN A 308     -54.969   2.677 -10.223  1.00 45.46           H  
ATOM   4867  OE1 GLN A 308     -52.789   2.225 -10.902  1.00 45.46           O  
ATOM   4868  N   PRO A 309     -47.589   2.832  -8.532  1.00 40.79           N  
ATOM   4869  CA  PRO A 309     -46.249   2.293  -8.755  1.00 40.79           C  
ATOM   4870  HA  PRO A 309     -45.521   3.042  -8.442  1.00 40.79           H  
ATOM   4871  C   PRO A 309     -46.001   1.919 -10.220  1.00 40.79           C  
ATOM   4872  CB  PRO A 309     -46.131   1.061  -7.849  1.00 40.79           C  
ATOM   4873  HB2 PRO A 309     -46.418   0.163  -8.396  1.00 40.79           H  
ATOM   4874  HB3 PRO A 309     -45.124   0.952  -7.446  1.00 40.79           H  
ATOM   4875  O   PRO A 309     -46.894   1.413 -10.897  1.00 40.79           O  
ATOM   4876  CG  PRO A 309     -47.157   1.328  -6.751  1.00 40.79           C  
ATOM   4877  HG2 PRO A 309     -46.727   1.988  -5.998  1.00 40.79           H  
ATOM   4878  HG3 PRO A 309     -47.516   0.404  -6.297  1.00 40.79           H  
ATOM   4879  CD  PRO A 309     -48.267   2.059  -7.502  1.00 40.79           C  
ATOM   4880  HD2 PRO A 309     -48.933   1.335  -7.972  1.00 40.79           H  
ATOM   4881  HD3 PRO A 309     -48.821   2.692  -6.808  1.00 40.79           H  
ATOM   4882  N   LEU A 310     -44.767   2.117 -10.686  1.00 34.66           N  
ATOM   4883  H   LEU A 310     -44.069   2.497 -10.063  1.00 34.66           H  
ATOM   4884  CA  LEU A 310     -44.321   1.594 -11.977  1.00 34.66           C  
ATOM   4885  HA  LEU A 310     -45.089   1.800 -12.723  1.00 34.66           H  
ATOM   4886  C   LEU A 310     -44.157   0.070 -11.901  1.00 34.66           C  
ATOM   4887  CB  LEU A 310     -43.006   2.274 -12.403  1.00 34.66           C  
ATOM   4888  HB2 LEU A 310     -42.266   2.103 -11.621  1.00 34.66           H  
ATOM   4889  HB3 LEU A 310     -42.643   1.788 -13.308  1.00 34.66           H  
ATOM   4890  O   LEU A 310     -43.660  -0.458 -10.903  1.00 34.66           O  
ATOM   4891  CG  LEU A 310     -43.115   3.788 -12.667  1.00 34.66           C  
ATOM   4892  HG  LEU A 310     -43.508   4.286 -11.781  1.00 34.66           H  
ATOM   4893  CD1 LEU A 310     -41.727   4.359 -12.957  1.00 34.66           C  
ATOM   4894 HD11 LEU A 310     -41.794   5.439 -13.086  1.00 34.66           H  
ATOM   4895 HD12 LEU A 310     -41.058   4.144 -12.124  1.00 34.66           H  
ATOM   4896 HD13 LEU A 310     -41.323   3.911 -13.865  1.00 34.66           H  
ATOM   4897  CD2 LEU A 310     -44.017   4.111 -13.860  1.00 34.66           C  
ATOM   4898 HD21 LEU A 310     -43.669   3.580 -14.746  1.00 34.66           H  
ATOM   4899 HD22 LEU A 310     -45.043   3.814 -13.644  1.00 34.66           H  
ATOM   4900 HD23 LEU A 310     -44.006   5.183 -14.055  1.00 34.66           H  
ATOM   4901  N   GLU A 311     -44.547  -0.625 -12.967  1.00 46.76           N  
ATOM   4902  H   GLU A 311     -44.965  -0.139 -13.747  1.00 46.76           H  
ATOM   4903  CA  GLU A 311     -44.334  -2.068 -13.102  1.00 46.76           C  
ATOM   4904  HA  GLU A 311     -44.705  -2.544 -12.194  1.00 46.76           H  
ATOM   4905  C   GLU A 311     -42.834  -2.408 -13.233  1.00 46.76           C  
ATOM   4906  CB  GLU A 311     -45.142  -2.614 -14.291  1.00 46.76           C  
ATOM   4907  HB2 GLU A 311     -44.872  -3.657 -14.454  1.00 46.76           H  
ATOM   4908  HB3 GLU A 311     -44.895  -2.054 -15.193  1.00 46.76           H  
ATOM   4909  O   GLU A 311     -42.050  -1.592 -13.730  1.00 46.76           O  
ATOM   4910  CG  GLU A 311     -46.652  -2.534 -14.028  1.00 46.76           C  
ATOM   4911  HG2 GLU A 311     -46.966  -1.491 -14.029  1.00 46.76           H  
ATOM   4912  HG3 GLU A 311     -46.862  -2.946 -13.041  1.00 46.76           H  
ATOM   4913  CD  GLU A 311     -47.437  -3.319 -15.084  1.00 46.76           C  
ATOM   4914  OE1 GLU A 311     -47.741  -4.503 -14.811  1.00 46.76           O  
ATOM   4915  OE2 GLU A 311     -47.716  -2.734 -16.155  1.00 46.76           O  
ATOM   4916  N   PRO A 312     -42.397  -3.602 -12.785  1.00 42.94           N  
ATOM   4917  CA  PRO A 312     -40.999  -4.000 -12.881  1.00 42.94           C  
ATOM   4918  HA  PRO A 312     -40.371  -3.245 -12.408  1.00 42.94           H  
ATOM   4919  C   PRO A 312     -40.569  -4.164 -14.344  1.00 42.94           C  
ATOM   4920  CB  PRO A 312     -40.889  -5.311 -12.096  1.00 42.94           C  
ATOM   4921  HB2 PRO A 312     -40.137  -5.981 -12.512  1.00 42.94           H  
ATOM   4922  HB3 PRO A 312     -40.665  -5.090 -11.052  1.00 42.94           H  
ATOM   4923  O   PRO A 312     -41.199  -4.891 -15.114  1.00 42.94           O  
ATOM   4924  CG  PRO A 312     -42.296  -5.904 -12.198  1.00 42.94           C  
ATOM   4925  HG2 PRO A 312     -42.409  -6.425 -13.148  1.00 42.94           H  
ATOM   4926  HG3 PRO A 312     -42.516  -6.572 -11.365  1.00 42.94           H  
ATOM   4927  CD  PRO A 312     -43.190  -4.665 -12.183  1.00 42.94           C  
ATOM   4928  HD2 PRO A 312     -44.103  -4.863 -12.745  1.00 42.94           H  
ATOM   4929  HD3 PRO A 312     -43.432  -4.396 -11.155  1.00 42.94           H  
ATOM   4930  N   MET A 313     -39.447  -3.534 -14.708  1.00 36.97           N  
ATOM   4931  H   MET A 313     -39.001  -2.923 -14.039  1.00 36.97           H  
ATOM   4932  CA  MET A 313     -38.791  -3.767 -15.996  1.00 36.97           C  
ATOM   4933  HA  MET A 313     -39.470  -3.462 -16.792  1.00 36.97           H  
ATOM   4934  C   MET A 313     -38.488  -5.257 -16.175  1.00 36.97           C  
ATOM   4935  CB  MET A 313     -37.488  -2.958 -16.102  1.00 36.97           C  
ATOM   4936  HB2 MET A 313     -36.938  -3.034 -15.164  1.00 36.97           H  
ATOM   4937  HB3 MET A 313     -36.861  -3.388 -16.883  1.00 36.97           H  
ATOM   4938  O   MET A 313     -37.881  -5.887 -15.306  1.00 36.97           O
[truncated: 486,657 more chars]
