# Supplementary material for: A glutamine-based single α-helix scaffold to target globular proteins
Source: Nat Commun. 2022 Nov 18;13:7073. doi: 10.1038/s41467-022-34793-6 (PMC9674830; doi:10.1038/s41467-022-34793-6)
Supplement: Supplementary file 7 — Supplementary Data 4 [file 41467_2022_34793_MOESM7_ESM.zip › ColabFold_p37n/p37n_no_MSAs/Q54KY6.pdb]

ATOM      1  N   MET A   1      98.594 -16.913 -42.272  1.00 35.31           N  
ATOM      2  H   MET A   1      97.918 -16.830 -43.018  1.00 35.31           H  
ATOM      3  H2  MET A   1      98.080 -17.014 -41.408  1.00 35.31           H  
ATOM      4  H3  MET A   1      99.171 -17.727 -42.429  1.00 35.31           H  
ATOM      5  CA  MET A   1      99.409 -15.675 -42.244  1.00 35.31           C  
ATOM      6  HA  MET A   1     100.066 -15.675 -41.375  1.00 35.31           H  
ATOM      7  C   MET A   1      98.454 -14.494 -42.137  1.00 35.31           C  
ATOM      8  CB  MET A   1     100.258 -15.529 -43.525  1.00 35.31           C  
ATOM      9  HB2 MET A   1     100.714 -14.540 -43.547  1.00 35.31           H  
ATOM     10  HB3 MET A   1      99.605 -15.621 -44.393  1.00 35.31           H  
ATOM     11  O   MET A   1      97.418 -14.585 -42.772  1.00 35.31           O  
ATOM     12  CG  MET A   1     101.374 -16.578 -43.626  1.00 35.31           C  
ATOM     13  HG2 MET A   1     100.963 -17.550 -43.354  1.00 35.31           H  
ATOM     14  HG3 MET A   1     102.166 -16.341 -42.916  1.00 35.31           H  
ATOM     15  SD  MET A   1     102.088 -16.770 -45.282  1.00 35.31           S  
ATOM     16  CE  MET A   1     103.393 -15.511 -45.289  1.00 35.31           C  
ATOM     17  HE1 MET A   1     102.955 -14.523 -45.145  1.00 35.31           H  
ATOM     18  HE2 MET A   1     104.107 -15.715 -44.491  1.00 35.31           H  
ATOM     19  HE3 MET A   1     103.913 -15.536 -46.247  1.00 35.31           H  
ATOM     20  N   ASN A   2      98.802 -13.471 -41.344  1.00 38.81           N  
ATOM     21  H   ASN A   2      99.609 -13.607 -40.752  1.00 38.81           H  
ATOM     22  CA  ASN A   2      98.478 -12.032 -41.472  1.00 38.81           C  
ATOM     23  HA  ASN A   2      98.488 -11.623 -40.462  1.00 38.81           H  
ATOM     24  C   ASN A   2      97.115 -11.610 -42.101  1.00 38.81           C  
ATOM     25  CB  ASN A   2      99.680 -11.417 -42.223  1.00 38.81           C  
ATOM     26  HB2 ASN A   2      99.472 -10.383 -42.499  1.00 38.81           H  
ATOM     27  HB3 ASN A   2      99.849 -11.959 -43.154  1.00 38.81           H  
ATOM     28  O   ASN A   2      96.829 -11.955 -43.237  1.00 38.81           O  
ATOM     29  CG  ASN A   2     100.962 -11.413 -41.409  1.00 38.81           C  
ATOM     30  ND2 ASN A   2     102.011 -10.811 -41.913  1.00 38.81           N  
ATOM     31 HD21 ASN A   2     101.950 -10.319 -42.793  1.00 38.81           H  
ATOM     32 HD22 ASN A   2     102.846 -10.812 -41.344  1.00 38.81           H  
ATOM     33  OD1 ASN A   2     101.052 -11.981 -40.334  1.00 38.81           O  
ATOM     34  N   SER A   3      96.292 -10.735 -41.503  1.00 45.34           N  
ATOM     35  H   SER A   3      95.398 -10.624 -41.959  1.00 45.34           H  
ATOM     36  CA  SER A   3      96.548  -9.786 -40.398  1.00 45.34           C  
ATOM     37  HA  SER A   3      97.185 -10.232 -39.634  1.00 45.34           H  
ATOM     38  C   SER A   3      95.247  -9.313 -39.738  1.00 45.34           C  
ATOM     39  CB  SER A   3      97.183  -8.474 -40.911  1.00 45.34           C  
ATOM     40  HB2 SER A   3      96.400  -7.745 -41.122  1.00 45.34           H  
ATOM     41  HB3 SER A   3      97.818  -8.057 -40.129  1.00 45.34           H  
ATOM     42  O   SER A   3      94.237  -9.167 -40.422  1.00 45.34           O  
ATOM     43  OG  SER A   3      97.933  -8.620 -42.098  1.00 45.34           O  
ATOM     44  HG  SER A   3      97.328  -8.913 -42.784  1.00 45.34           H  
ATOM     45  N   ASP A   4      95.318  -8.899 -38.472  1.00 58.02           N  
ATOM     46  H   ASP A   4      96.133  -9.114 -37.915  1.00 58.02           H  
ATOM     47  CA  ASP A   4      94.376  -7.923 -37.912  1.00 58.02           C  
ATOM     48  HA  ASP A   4      93.361  -8.317 -37.962  1.00 58.02           H  
ATOM     49  C   ASP A   4      94.461  -6.572 -38.641  1.00 58.02           C  
ATOM     50  CB  ASP A   4      94.738  -7.620 -36.450  1.00 58.02           C  
ATOM     51  HB2 ASP A   4      94.045  -6.873 -36.063  1.00 58.02           H  
ATOM     52  HB3 ASP A   4      95.737  -7.187 -36.411  1.00 58.02           H  
ATOM     53  O   ASP A   4      95.558  -6.133 -39.006  1.00 58.02           O  
ATOM     54  CG  ASP A   4      94.683  -8.838 -35.542  1.00 58.02           C  
ATOM     55  OD1 ASP A   4      93.550  -9.291 -35.287  1.00 58.02           O  
ATOM     56  OD2 ASP A   4      95.774  -9.244 -35.089  1.00 58.02           O  
ATOM     57  N   LYS A   5      93.352  -5.818 -38.688  1.00 54.23           N  
ATOM     58  H   LYS A   5      92.468  -6.277 -38.516  1.00 54.23           H  
ATOM     59  CA  LYS A   5      93.397  -4.361 -38.459  1.00 54.23           C  
ATOM     60  HA  LYS A   5      94.064  -4.235 -37.606  1.00 54.23           H  
ATOM     61  C   LYS A   5      92.060  -3.785 -37.990  1.00 54.23           C  
ATOM     62  CB  LYS A   5      94.006  -3.599 -39.656  1.00 54.23           C  
ATOM     63  HB2 LYS A   5      93.332  -2.813 -39.997  1.00 54.23           H  
ATOM     64  HB3 LYS A   5      94.165  -4.287 -40.486  1.00 54.23           H  
ATOM     65  O   LYS A   5      90.994  -4.346 -38.208  1.00 54.23           O  
ATOM     66  CG  LYS A   5      95.352  -2.974 -39.230  1.00 54.23           C  
ATOM     67  HG2 LYS A   5      95.162  -2.096 -38.614  1.00 54.23           H  
ATOM     68  HG3 LYS A   5      95.916  -3.688 -38.629  1.00 54.23           H  
ATOM     69  CD  LYS A   5      96.227  -2.582 -40.424  1.00 54.23           C  
ATOM     70  HD2 LYS A   5      95.776  -1.735 -40.940  1.00 54.23           H  
ATOM     71  HD3 LYS A   5      96.291  -3.428 -41.108  1.00 54.23           H  
ATOM     72  CE  LYS A   5      97.636  -2.227 -39.930  1.00 54.23           C  
ATOM     73  HE2 LYS A   5      97.562  -1.403 -39.221  1.00 54.23           H  
ATOM     74  HE3 LYS A   5      98.039  -3.091 -39.402  1.00 54.23           H  
ATOM     75  NZ  LYS A   5      98.530  -1.858 -41.055  1.00 54.23           N  
ATOM     76  HZ1 LYS A   5      99.460  -1.645 -40.723  1.00 54.23           H  
ATOM     77  HZ2 LYS A   5      98.596  -2.622 -41.712  1.00 54.23           H  
ATOM     78  HZ3 LYS A   5      98.171  -1.052 -41.546  1.00 54.23           H  
ATOM     79  N   LYS A   6      92.170  -2.692 -37.232  1.00 48.33           N  
ATOM     80  H   LYS A   6      93.059  -2.214 -37.260  1.00 48.33           H  
ATOM     81  CA  LYS A   6      91.159  -2.176 -36.298  1.00 48.33           C  
ATOM     82  HA  LYS A   6      90.442  -2.966 -36.079  1.00 48.33           H  
ATOM     83  C   LYS A   6      90.385  -0.980 -36.865  1.00 48.33           C  
ATOM     84  CB  LYS A   6      91.876  -1.743 -35.000  1.00 48.33           C  
ATOM     85  HB2 LYS A   6      92.655  -1.028 -35.262  1.00 48.33           H  
ATOM     86  HB3 LYS A   6      91.167  -1.229 -34.350  1.00 48.33           H  
ATOM     87  O   LYS A   6      90.941  -0.218 -37.642  1.00 48.33           O  
ATOM     88  CG  LYS A   6      92.499  -2.898 -34.197  1.00 48.33           C  
ATOM     89  HG2 LYS A   6      93.104  -3.520 -34.855  1.00 48.33           H  
ATOM     90  HG3 LYS A   6      91.700  -3.510 -33.779  1.00 48.33           H  
ATOM     91  CD  LYS A   6      93.397  -2.372 -33.063  1.00 48.33           C  
ATOM     92  HD2 LYS A   6      94.219  -1.805 -33.501  1.00 48.33           H  
ATOM     93  HD3 LYS A   6      92.819  -1.719 -32.408  1.00 48.33           H  
ATOM     94  CE  LYS A   6      93.957  -3.553 -32.255  1.00 48.33           C  
ATOM     95  HE2 LYS A   6      94.373  -4.279 -32.954  1.00 48.33           H  
ATOM     96  HE3 LYS A   6      93.136  -4.049 -31.738  1.00 48.33           H  
ATOM     97  NZ  LYS A   6      95.009  -3.146 -31.285  1.00 48.33           N  
ATOM     98  HZ1 LYS A   6      94.653  -2.495 -30.600  1.00 48.33           H  
ATOM     99  HZ2 LYS A   6      95.796  -2.730 -31.763  1.00 48.33           H  
ATOM    100  HZ3 LYS A   6      95.353  -3.960 -30.796  1.00 48.33           H  
ATOM    101  N   LYS A   7      89.176  -0.791 -36.316  1.00 45.33           N  
ATOM    102  H   LYS A   7      88.785  -1.616 -35.883  1.00 45.33           H  
ATOM    103  CA  LYS A   7      88.510   0.482 -35.955  1.00 45.33           C  
ATOM    104  HA  LYS A   7      87.434   0.307 -35.936  1.00 45.33           H  
ATOM    105  C   LYS A   7      88.744   1.712 -36.849  1.00 45.33           C  
ATOM    106  CB  LYS A   7      88.956   0.908 -34.537  1.00 45.33           C  
ATOM    107  HB2 LYS A   7      88.524   1.887 -34.333  1.00 45.33           H  
ATOM    108  HB3 LYS A   7      90.040   1.026 -34.535  1.00 45.33           H  
ATOM    109  O   LYS A   7      89.816   2.298 -36.782  1.00 45.33           O  
ATOM    110  CG  LYS A   7      88.567  -0.014 -33.375  1.00 45.33           C  
ATOM    111  HG2 LYS A   7      87.481  -0.103 -33.338  1.00 45.33           H  
ATOM    112  HG3 LYS A   7      89.001  -1.004 -33.513  1.00 45.33           H  
ATOM    113  CD  LYS A   7      89.079   0.599 -32.059  1.00 45.33           C  
ATOM    114  HD2 LYS A   7      88.664   1.602 -31.959  1.00 45.33           H  
ATOM    115  HD3 LYS A   7      90.166   0.672 -32.089  1.00 45.33           H  
ATOM    116  CE  LYS A   7      88.649  -0.244 -30.851  1.00 45.33           C  
ATOM    117  HE2 LYS A   7      89.152  -1.210 -30.894  1.00 45.33           H  
ATOM    118  HE3 LYS A   7      87.578  -0.430 -30.930  1.00 45.33           H  
ATOM    119  NZ  LYS A   7      88.939   0.441 -29.563  1.00 45.33           N  
ATOM    120  HZ1 LYS A   7      88.438   1.317 -29.510  1.00 45.33           H  
ATOM    121  HZ2 LYS A   7      88.630  -0.123 -28.784  1.00 45.33           H  
ATOM    122  HZ3 LYS A   7      89.925   0.633 -29.455  1.00 45.33           H  
ATOM    123  N   TYR A   8      87.644   2.282 -37.343  1.00 48.69           N  
ATOM    124  H   TYR A   8      86.833   1.703 -37.509  1.00 48.69           H  
ATOM    125  CA  TYR A   8      87.347   3.698 -37.085  1.00 48.69           C  
ATOM    126  HA  TYR A   8      87.942   4.025 -36.233  1.00 48.69           H  
ATOM    127  C   TYR A   8      85.877   3.863 -36.688  1.00 48.69           C  
ATOM    128  CB  TYR A   8      87.734   4.605 -38.265  1.00 48.69           C  
ATOM    129  HB2 TYR A   8      87.159   5.530 -38.204  1.00 48.69           H  
ATOM    130  HB3 TYR A   8      87.478   4.121 -39.207  1.00 48.69           H  
ATOM    131  O   TYR A   8      84.981   3.430 -37.403  1.00 48.69           O  
ATOM    132  CG  TYR A   8      89.205   4.971 -38.238  1.00 48.69           C  
ATOM    133  CD1 TYR A   8      89.660   5.966 -37.348  1.00 48.69           C  
ATOM    134  HD1 TYR A   8      88.948   6.531 -36.765  1.00 48.69           H  
ATOM    135  CD2 TYR A   8      90.129   4.252 -39.021  1.00 48.69           C  
ATOM    136  HD2 TYR A   8      89.782   3.479 -39.690  1.00 48.69           H  
ATOM    137  CE1 TYR A   8      91.040   6.216 -37.212  1.00 48.69           C  
ATOM    138  HE1 TYR A   8      91.385   6.977 -36.529  1.00 48.69           H  
ATOM    139  CE2 TYR A   8      91.509   4.492 -38.880  1.00 48.69           C  
ATOM    140  HE2 TYR A   8      92.225   3.924 -39.455  1.00 48.69           H  
ATOM    141  OH  TYR A   8      93.301   5.676 -37.819  1.00 48.69           O  
ATOM    142  HH  TYR A   8      93.476   6.415 -37.232  1.00 48.69           H  
ATOM    143  CZ  TYR A   8      91.966   5.464 -37.968  1.00 48.69           C  
ATOM    144  N   PHE A   9      85.647   4.489 -35.532  1.00 39.74           N  
ATOM    145  H   PHE A   9      86.446   4.858 -35.038  1.00 39.74           H  
ATOM    146  CA  PHE A   9      84.384   5.174 -35.269  1.00 39.74           C  
ATOM    147  HA  PHE A   9      83.533   4.560 -35.565  1.00 39.74           H  
ATOM    148  C   PHE A   9      84.396   6.464 -36.089  1.00 39.74           C  
ATOM    149  CB  PHE A   9      84.273   5.548 -33.777  1.00 39.74           C  
ATOM    150  HB2 PHE A   9      85.224   5.958 -33.438  1.00 39.74           H  
ATOM    151  HB3 PHE A   9      83.545   6.355 -33.687  1.00 39.74           H  
ATOM    152  O   PHE A   9      85.420   7.148 -36.106  1.00 39.74           O  
ATOM    153  CG  PHE A   9      83.847   4.445 -32.827  1.00 39.74           C  
ATOM    154  CD1 PHE A   9      82.523   4.412 -32.349  1.00 39.74           C  
ATOM    155  HD1 PHE A   9      81.804   5.146 -32.680  1.00 39.74           H  
ATOM    156  CD2 PHE A   9      84.774   3.485 -32.376  1.00 39.74           C  
ATOM    157  HD2 PHE A   9      85.792   3.515 -32.736  1.00 39.74           H  
ATOM    158  CE1 PHE A   9      82.126   3.424 -31.431  1.00 39.74           C  
ATOM    159  HE1 PHE A   9      81.108   3.404 -31.071  1.00 39.74           H  
ATOM    160  CE2 PHE A   9      84.375   2.492 -31.461  1.00 39.74           C  
ATOM    161  HE2 PHE A   9      85.078   1.747 -31.120  1.00 39.74           H  
ATOM    162  CZ  PHE A   9      83.050   2.464 -30.988  1.00 39.74           C  
ATOM    163  HZ  PHE A   9      82.735   1.705 -30.287  1.00 39.74           H  
ATOM    164  N   ASN A  10      83.261   6.857 -36.661  1.00 42.33           N  
ATOM    165  H   ASN A  10      82.463   6.237 -36.676  1.00 42.33           H  
ATOM    166  CA  ASN A  10      82.966   8.279 -36.744  1.00 42.33           C  
ATOM    167  HA  ASN A  10      83.595   8.766 -35.999  1.00 42.33           H  
ATOM    168  C   ASN A  10      81.526   8.532 -36.310  1.00 42.33           C  
ATOM    169  CB  ASN A  10      83.330   8.882 -38.110  1.00 42.33           C  
ATOM    170  HB2 ASN A  10      82.528   8.695 -38.824  1.00 42.33           H  
ATOM    171  HB3 ASN A  10      84.247   8.424 -38.480  1.00 42.33           H  
ATOM    172  O   ASN A  10      80.625   7.752 -36.608  1.00 42.33           O  
ATOM    173  CG  ASN A  10      83.581  10.380 -37.995  1.00 42.33           C  
ATOM    174  ND2 ASN A  10      83.735  11.072 -39.097  1.00 42.33           N  
ATOM    175 HD21 ASN A  10      83.653  10.634 -40.003  1.00 42.33           H  
ATOM    176 HD22 ASN A  10      83.860  12.067 -38.974  1.00 42.33           H  
ATOM    177  OD1 ASN A  10      83.661  10.946 -36.918  1.00 42.33           O  
ATOM    178  N   ASN A  11      81.364   9.590 -35.532  1.00 35.58           N  
ATOM    179  H   ASN A  11      82.118  10.262 -35.497  1.00 35.58           H  
ATOM    180  CA  ASN A  11      80.158   9.930 -34.803  1.00 35.58           C  
ATOM    181  HA  ASN A  11      79.447   9.104 -34.829  1.00 35.58           H  
ATOM    182  C   ASN A  11      79.543  11.153 -35.480  1.00 35.58           C  
ATOM    183  CB  ASN A  11      80.590  10.209 -33.348  1.00 35.58           C  
ATOM    184  HB2 ASN A  11      81.204  11.109 -33.325  1.00 35.58           H  
ATOM    185  HB3 ASN A  11      81.185   9.373 -32.979  1.00 35.58           H  
ATOM    186  O   ASN A  11      80.264  12.124 -35.702  1.00 35.58           O  
ATOM    187  CG  ASN A  11      79.427  10.383 -32.395  1.00 35.58           C  
ATOM    188  ND2 ASN A  11      79.633  11.026 -31.270  1.00 35.58           N  
ATOM    189 HD21 ASN A  11      78.813  11.143 -30.692  1.00 35.58           H  
ATOM    190 HD22 ASN A  11      80.520  11.464 -31.071  1.00 35.58           H  
ATOM    191  OD1 ASN A  11      78.332   9.917 -32.633  1.00 35.58           O  
ATOM    192  N   ASN A  12      78.250  11.137 -35.796  1.00 44.76           N  
ATOM    193  H   ASN A  12      77.684  10.329 -35.580  1.00 44.76           H  
ATOM    194  CA  ASN A  12      77.573  12.367 -36.192  1.00 44.76           C  
ATOM    195  HA  ASN A  12      78.070  13.177 -35.657  1.00 44.76           H  
ATOM    196  C   ASN A  12      76.127  12.374 -35.701  1.00 44.76           C  
ATOM    197  CB  ASN A  12      77.722  12.620 -37.711  1.00 44.76           C  
ATOM    198  HB2 ASN A  12      78.372  11.864 -38.151  1.00 44.76           H  
ATOM    199  HB3 ASN A  12      76.749  12.544 -38.196  1.00 44.76           H  
ATOM    200  O   ASN A  12      75.287  11.609 -36.171  1.00 44.76           O  
ATOM    201  CG  ASN A  12      78.321  13.984 -38.037  1.00 44.76           C  
ATOM    202  ND2 ASN A  12      78.489  14.287 -39.302  1.00 44.76           N  
ATOM    203 HD21 ASN A  12      78.187  13.653 -40.027  1.00 44.76           H  
ATOM    204 HD22 ASN A  12      78.850  15.213 -39.482  1.00 44.76           H  
ATOM    205  OD1 ASN A  12      78.641  14.802 -37.192  1.00 44.76           O  
ATOM    206  N   ASN A  13      75.868  13.264 -34.745  1.00 37.45           N  
ATOM    207  H   ASN A  13      76.624  13.858 -34.435  1.00 37.45           H  
ATOM    208  CA  ASN A  13      74.542  13.538 -34.216  1.00 37.45           C  
ATOM    209  HA  ASN A  13      74.106  12.625 -33.811  1.00 37.45           H  
ATOM    210  C   ASN A  13      73.632  14.092 -35.317  1.00 37.45           C  
ATOM    211  CB  ASN A  13      74.648  14.605 -33.104  1.00 37.45           C  
ATOM    212  HB2 ASN A  13      73.646  14.960 -32.864  1.00 37.45           H  
ATOM    213  HB3 ASN A  13      75.216  15.457 -33.477  1.00 37.45           H  
ATOM    214  O   ASN A  13      73.951  15.119 -35.919  1.00 37.45           O  
ATOM    215  CG  ASN A  13      75.254  14.128 -31.801  1.00 37.45           C  
ATOM    216  ND2 ASN A  13      75.831  15.022 -31.033  1.00 37.45           N  
ATOM    217 HD21 ASN A  13      75.800  16.001 -31.279  1.00 37.45           H  
ATOM    218 HD22 ASN A  13      76.137  14.687 -30.131  1.00 37.45           H  
ATOM    219  OD1 ASN A  13      75.212  12.970 -31.438  1.00 37.45           O  
ATOM    220  N   GLN A  14      72.441  13.519 -35.449  1.00 44.40           N  
ATOM    221  H   GLN A  14      72.300  12.612 -35.028  1.00 44.40           H  
ATOM    222  CA  GLN A  14      71.220  14.304 -35.607  1.00 44.40           C  
ATOM    223  HA  GLN A  14      71.420  15.341 -35.335  1.00 44.40           H  
ATOM    224  C   GLN A  14      70.200  13.771 -34.602  1.00 44.40           C  
ATOM    225  CB  GLN A  14      70.682  14.276 -37.048  1.00 44.40           C  
ATOM    226  HB2 GLN A  14      69.645  14.614 -37.038  1.00 44.40           H  
ATOM    227  HB3 GLN A  14      70.691  13.250 -37.415  1.00 44.40           H  
ATOM    228  O   GLN A  14      70.054  12.560 -34.443  1.00 44.40           O  
ATOM    229  CG  GLN A  14      71.460  15.174 -38.025  1.00 44.40           C  
ATOM    230  HG2 GLN A  14      71.023  15.065 -39.017  1.00 44.40           H  
ATOM    231  HG3 GLN A  14      72.496  14.841 -38.084  1.00 44.40           H  
ATOM    232  CD  GLN A  14      71.406  16.654 -37.646  1.00 44.40           C  
ATOM    233  NE2 GLN A  14      72.444  17.204 -37.059  1.00 44.40           N  
ATOM    234 HE21 GLN A  14      72.356  18.179 -36.812  1.00 44.40           H  
ATOM    235 HE22 GLN A  14      73.218  16.618 -36.781  1.00 44.40           H  
ATOM    236  OE1 GLN A  14      70.422  17.342 -37.841  1.00 44.40           O  
ATOM    237  N   ASN A  15      69.553  14.693 -33.892  1.00 40.83           N  
ATOM    238  H   ASN A  15      69.728  15.666 -34.098  1.00 40.83           H  
ATOM    239  CA  ASN A  15      68.484  14.393 -32.943  1.00 40.83           C  
ATOM    240  HA  ASN A  15      68.867  13.755 -32.146  1.00 40.83           H  
ATOM    241  C   ASN A  15      67.323  13.682 -33.654  1.00 40.83           C  
ATOM    242  CB  ASN A  15      67.962  15.719 -32.352  1.00 40.83           C  
ATOM    243  HB2 ASN A  15      67.514  16.306 -33.154  1.00 40.83           H  
ATOM    244  HB3 ASN A  15      67.176  15.505 -31.627  1.00 40.83           H  
ATOM    245  O   ASN A  15      67.109  13.933 -34.838  1.00 40.83           O  
ATOM    246  CG  ASN A  15      69.006  16.569 -31.652  1.00 40.83           C  
ATOM    247  ND2 ASN A  15      68.792  17.862 -31.586  1.00 40.83           N  
ATOM    248 HD21 ASN A  15      67.894  18.229 -31.867  1.00 40.83           H  
ATOM    249 HD22 ASN A  15      69.452  18.393 -31.035  1.00 40.83           H  
ATOM    250  OD1 ASN A  15      70.030  16.109 -31.180  1.00 40.83           O  
ATOM    251  N   GLN A  16      66.546  12.896 -32.904  1.00 43.55           N  
ATOM    252  H   GLN A  16      66.984  12.510 -32.080  1.00 43.55           H  
ATOM    253  CA  GLN A  16      65.089  13.056 -32.743  1.00 43.55           C  
ATOM    254  HA  GLN A  16      64.884  14.062 -32.375  1.00 43.55           H  
ATOM    255  C   GLN A  16      64.621  12.095 -31.637  1.00 43.55           C  
ATOM    256  CB  GLN A  16      64.284  12.878 -34.049  1.00 43.55           C  
ATOM    257  HB2 GLN A  16      64.723  12.070 -34.635  1.00 43.55           H  
ATOM    258  HB3 GLN A  16      63.263  12.588 -33.799  1.00 43.55           H  
ATOM    259  O   GLN A  16      64.387  10.912 -31.859  1.00 43.55           O  
ATOM    260  CG  GLN A  16      64.255  14.180 -34.890  1.00 43.55           C  
ATOM    261  HG2 GLN A  16      64.587  13.949 -35.902  1.00 43.55           H  
ATOM    262  HG3 GLN A  16      64.951  14.905 -34.469  1.00 43.55           H  
ATOM    263  CD  GLN A  16      62.920  14.907 -34.996  1.00 43.55           C  
ATOM    264  NE2 GLN A  16      62.943  16.205 -35.210  1.00 43.55           N  
ATOM    265 HE21 GLN A  16      62.035  16.646 -35.181  1.00 43.55           H  
ATOM    266 HE22 GLN A  16      63.817  16.711 -35.189  1.00 43.55           H  
ATOM    267  OE1 GLN A  16      61.840  14.352 -34.948  1.00 43.55           O  
ATOM    268  N   ASP A  17      64.639  12.633 -30.421  1.00 45.33           N  
ATOM    269  H   ASP A  17      65.065  13.546 -30.356  1.00 45.33           H  
ATOM    270  CA  ASP A  17      63.654  12.486 -29.347  1.00 45.33           C  
ATOM    271  HA  ASP A  17      64.216  12.626 -28.424  1.00 45.33           H  
ATOM    272  C   ASP A  17      62.926  11.137 -29.180  1.00 45.33           C  
ATOM    273  CB  ASP A  17      62.714  13.708 -29.407  1.00 45.33           C  
ATOM    274  HB2 ASP A  17      62.079  13.630 -30.290  1.00 45.33           H  
ATOM    275  HB3 ASP A  17      62.081  13.717 -28.520  1.00 45.33           H  
ATOM    276  O   ASP A  17      62.002  10.766 -29.901  1.00 45.33           O  
ATOM    277  CG  ASP A  17      63.523  15.020 -29.466  1.00 45.33           C  
ATOM    278  OD1 ASP A  17      64.634  15.049 -28.880  1.00 45.33           O  
ATOM    279  OD2 ASP A  17      63.141  15.936 -30.226  1.00 45.33           O  
ATOM    280  N   PHE A  18      63.309  10.450 -28.099  1.00 40.27           N  
ATOM    281  H   PHE A  18      64.054  10.859 -27.553  1.00 40.27           H  
ATOM    282  CA  PHE A  18      62.437   9.524 -27.382  1.00 40.27           C  
ATOM    283  HA  PHE A  18      62.003   8.793 -28.065  1.00 40.27           H  
ATOM    284  C   PHE A  18      61.317  10.312 -26.695  1.00 40.27           C  
ATOM    285  CB  PHE A  18      63.242   8.819 -26.269  1.00 40.27           C  
ATOM    286  HB2 PHE A  18      64.060   9.463 -25.946  1.00 40.27           H  
ATOM    287  HB3 PHE A  18      62.599   8.705 -25.396  1.00 40.27           H  
ATOM    288  O   PHE A  18      61.618  11.130 -25.829  1.00 40.27           O  
ATOM    289  CG  PHE A  18      63.797   7.448 -26.579  1.00 40.27           C  
ATOM    290  CD1 PHE A  18      63.225   6.315 -25.967  1.00 40.27           C  
ATOM    291  HD1 PHE A  18      62.364   6.424 -25.325  1.00 40.27           H  
ATOM    292  CD2 PHE A  18      64.917   7.302 -27.416  1.00 40.27           C  
ATOM    293  HD2 PHE A  18      65.350   8.170 -27.891  1.00 40.27           H  
ATOM    294  CE1 PHE A  18      63.775   5.041 -26.186  1.00 40.27           C  
ATOM    295  HE1 PHE A  18      63.330   4.175 -25.718  1.00 40.27           H  
ATOM    296  CE2 PHE A  18      65.467   6.026 -27.635  1.00 40.27           C  
ATOM    297  HE2 PHE A  18      66.322   5.916 -28.286  1.00 40.27           H  
ATOM    298  CZ  PHE A  18      64.899   4.897 -27.018  1.00 40.27           C  
ATOM    299  HZ  PHE A  18      65.318   3.917 -27.195  1.00 40.27           H  
ATOM    300  N   ASP A  19      60.061   9.947 -26.946  1.00 43.76           N  
ATOM    301  H   ASP A  19      59.867   9.349 -27.737  1.00 43.76           H  
ATOM    302  CA  ASP A  19      58.963  10.205 -26.012  1.00 43.76           C  
ATOM    303  HA  ASP A  19      59.384  10.580 -25.079  1.00 43.76           H  
ATOM    304  C   ASP A  19      58.261   8.889 -25.661  1.00 43.76           C  
ATOM    305  CB  ASP A  19      57.986  11.271 -26.548  1.00 43.76           C  
ATOM    306  HB2 ASP A  19      56.970  10.976 -26.288  1.00 43.76           H  
ATOM    307  HB3 ASP A  19      58.044  11.311 -27.636  1.00 43.76           H  
ATOM    308  O   ASP A  19      57.743   8.175 -26.525  1.00 43.76           O  
ATOM    309  CG  ASP A  19      58.217  12.669 -25.953  1.00 43.76           C  
ATOM    310  OD1 ASP A  19      58.579  12.743 -24.755  1.00 43.76           O  
ATOM    311  OD2 ASP A  19      57.934  13.653 -26.672  1.00 43.76           O  
ATOM    312  N   LEU A  20      58.254   8.553 -24.367  1.00 43.73           N  
ATOM    313  H   LEU A  20      58.634   9.229 -23.719  1.00 43.73           H  
ATOM    314  CA  LEU A  20      57.393   7.504 -23.828  1.00 43.73           C  
ATOM    315  HA  LEU A  20      57.321   6.689 -24.549  1.00 43.73           H  
ATOM    316  C   LEU A  20      56.001   8.100 -23.580  1.00 43.73           C  
ATOM    317  CB  LEU A  20      57.930   6.936 -22.498  1.00 43.73           C  
ATOM    318  HB2 LEU A  20      57.106   6.379 -22.051  1.00 43.73           H  
ATOM    319  HB3 LEU A  20      58.162   7.752 -21.814  1.00 43.73           H  
ATOM    320  O   LEU A  20      55.905   9.084 -22.843  1.00 43.73           O  
ATOM    321  CG  LEU A  20      59.132   5.982 -22.608  1.00 43.73           C  
ATOM    322  HG  LEU A  20      59.080   5.435 -23.549  1.00 43.73           H  
ATOM    323  CD1 LEU A  20      60.470   6.719 -22.525  1.00 43.73           C  
ATOM    324 HD11 LEU A  20      60.545   7.260 -21.581  1.00 43.73           H  
ATOM    325 HD12 LEU A  20      60.546   7.430 -23.347  1.00 43.73           H  
ATOM    326 HD13 LEU A  20      61.292   6.008 -22.604  1.00 43.73           H  
ATOM    327  CD2 LEU A  20      59.093   4.965 -21.463  1.00 43.73           C  
ATOM    328 HD21 LEU A  20      58.178   4.375 -21.528  1.00 43.73           H  
ATOM    329 HD22 LEU A  20      59.119   5.484 -20.505  1.00 43.73           H  
ATOM    330 HD23 LEU A  20      59.948   4.293 -21.538  1.00 43.73           H  
ATOM    331  N   PRO A  21      54.909   7.482 -24.066  1.00 51.77           N  
ATOM    332  CA  PRO A  21      53.573   7.819 -23.600  1.00 51.77           C  
ATOM    333  HA  PRO A  21      53.409   8.887 -23.740  1.00 51.77           H  
ATOM    334  C   PRO A  21      53.450   7.461 -22.117  1.00 51.77           C  
ATOM    335  CB  PRO A  21      52.594   7.045 -24.493  1.00 51.77           C  
ATOM    336  HB2 PRO A  21      52.268   6.124 -24.009  1.00 51.77           H  
ATOM    337  HB3 PRO A  21      51.731   7.654 -24.761  1.00 51.77           H  
ATOM    338  O   PRO A  21      53.410   6.288 -21.740  1.00 51.77           O  
ATOM    339  CG  PRO A  21      53.434   6.691 -25.721  1.00 51.77           C  
ATOM    340  HG2 PRO A  21      53.436   7.530 -26.417  1.00 51.77           H  
ATOM    341  HG3 PRO A  21      53.078   5.785 -26.210  1.00 51.77           H  
ATOM    342  CD  PRO A  21      54.834   6.509 -25.139  1.00 51.77           C  
ATOM    343  HD2 PRO A  21      55.583   6.698 -25.909  1.00 51.77           H  
ATOM    344  HD3 PRO A  21      54.945   5.504 -24.731  1.00 51.77           H  
ATOM    345  N   ASN A  22      53.425   8.487 -21.270  1.00 37.50           N  
ATOM    346  H   ASN A  22      53.539   9.419 -21.643  1.00 37.50           H  
ATOM    347  CA  ASN A  22      53.146   8.325 -19.853  1.00 37.50           C  
ATOM    348  HA  ASN A  22      53.736   7.480 -19.498  1.00 37.50           H  
ATOM    349  C   ASN A  22      51.659   7.976 -19.642  1.00 37.50           C  
ATOM    350  CB  ASN A  22      53.605   9.590 -19.105  1.00 37.50           C  
ATOM    351  HB2 ASN A  22      54.530   9.955 -19.551  1.00 37.50           H  
ATOM    352  HB3 ASN A  22      52.845  10.364 -19.205  1.00 37.50           H  
ATOM    353  O   ASN A  22      50.812   8.245 -20.495  1.00 37.50           O  
ATOM    354  CG  ASN A  22      53.886   9.352 -17.631  1.00 37.50           C  
ATOM    355  ND2 ASN A  22      54.221  10.391 -16.904  1.00 37.50           N  
ATOM    356 HD21 ASN A  22      54.335  10.223 -15.915  1.00 37.50           H  
ATOM    357 HD22 ASN A  22      54.209  11.315 -17.313  1.00 37.50           H  
ATOM    358  OD1 ASN A  22      53.839   8.246 -17.116  1.00 37.50           O  
ATOM    359  N   PHE A  23      51.353   7.370 -18.499  1.00 42.28           N  
ATOM    360  H   PHE A  23      52.088   7.283 -17.812  1.00 42.28           H  
ATOM    361  CA  PHE A  23      49.986   7.057 -18.077  1.00 42.28           C  
ATOM    362  HA  PHE A  23      49.544   6.323 -18.751  1.00 42.28           H  
ATOM    363  C   PHE A  23      49.098   8.312 -18.056  1.00 42.28           C  
ATOM    364  CB  PHE A  23      50.039   6.495 -16.642  1.00 42.28           C  
ATOM    365  HB2 PHE A  23      50.806   7.023 -16.075  1.00 42.28           H  
ATOM    366  HB3 PHE A  23      49.094   6.732 -16.154  1.00 42.28           H  
ATOM    367  O   PHE A  23      49.536   9.334 -17.538  1.00 42.28           O  
ATOM    368  CG  PHE A  23      50.265   5.001 -16.487  1.00 42.28           C  
ATOM    369  CD1 PHE A  23      49.343   4.245 -15.738  1.00 42.28           C  
ATOM    370  HD1 PHE A  23      48.481   4.726 -15.300  1.00 42.28           H  
ATOM    371  CD2 PHE A  23      51.399   4.368 -17.033  1.00 42.28           C  
ATOM    372  HD2 PHE A  23      52.123   4.939 -17.597  1.00 42.28           H  
ATOM    373  CE1 PHE A  23      49.543   2.867 -15.543  1.00 42.28           C  
ATOM    374  HE1 PHE A  23      48.831   2.295 -14.966  1.00 42.28           H  
ATOM    375  CE2 PHE A  23      51.597   2.988 -16.842  1.00 42.28           C  
ATOM    376  HE2 PHE A  23      52.466   2.509 -17.267  1.00 42.28           H  
ATOM    377  CZ  PHE A  23      50.670   2.238 -16.098  1.00 42.28           C  
ATOM    378  HZ  PHE A  23      50.826   1.179 -15.952  1.00 42.28           H  
ATOM    379  N   ASP A  24      47.821   8.181 -18.449  1.00 37.95           N  
ATOM    380  H   ASP A  24      47.606   7.467 -19.130  1.00 37.95           H  
ATOM    381  CA  ASP A  24      46.750   8.449 -17.478  1.00 37.95           C  
ATOM    382  HA  ASP A  24      47.058   7.896 -16.590  1.00 37.95           H  
ATOM    383  C   ASP A  24      45.357   7.874 -17.826  1.00 37.95           C  
ATOM    384  CB  ASP A  24      46.639   9.948 -17.098  1.00 37.95           C  
ATOM    385  HB2 ASP A  24      45.608  10.279 -17.224  1.00 37.95           H  
ATOM    386  HB3 ASP A  24      47.248  10.558 -17.765  1.00 37.95           H  
ATOM    387  O   ASP A  24      44.946   7.779 -18.980  1.00 37.95           O  
ATOM    388  CG  ASP A  24      47.041  10.206 -15.635  1.00 37.95           C  
ATOM    389  OD1 ASP A  24      46.848   9.274 -14.812  1.00 37.95           O  
ATOM    390  OD2 ASP A  24      47.446  11.347 -15.324  1.00 37.95           O  
ATOM    391  N   ALA A  25      44.636   7.514 -16.758  1.00 41.89           N  
ATOM    392  H   ALA A  25      45.113   7.683 -15.884  1.00 41.89           H  
ATOM    393  CA  ALA A  25      43.177   7.367 -16.640  1.00 41.89           C  
ATOM    394  HA  ALA A  25      43.021   6.860 -15.688  1.00 41.89           H  
ATOM    395  C   ALA A  25      42.379   6.510 -17.663  1.00 41.89           C  
ATOM    396  CB  ALA A  25      42.590   8.770 -16.442  1.00 41.89           C  
ATOM    397  HB1 ALA A  25      43.104   9.282 -15.629  1.00 41.89           H  
ATOM    398  HB2 ALA A  25      42.708   9.348 -17.358  1.00 41.89           H  
ATOM    399  HB3 ALA A  25      41.528   8.697 -16.203  1.00 41.89           H  
ATOM    400  O   ALA A  25      41.530   7.005 -18.405  1.00 41.89           O  
ATOM    401  N   ASN A  26      42.466   5.181 -17.526  1.00 38.74           N  
ATOM    402  H   ASN A  26      43.180   4.830 -16.904  1.00 38.74           H  
ATOM    403  CA  ASN A  26      41.299   4.316 -17.762  1.00 38.74           C  
ATOM    404  HA  ASN A  26      40.754   4.653 -18.643  1.00 38.74           H  
ATOM    405  C   ASN A  26      40.350   4.383 -16.549  1.00 38.74           C  
ATOM    406  CB  ASN A  26      41.747   2.850 -17.972  1.00 38.74           C  
ATOM    407  HB2 ASN A  26      42.678   2.667 -17.436  1.00 38.74           H  
ATOM    408  HB3 ASN A  26      41.000   2.179 -17.548  1.00 38.74           H  
ATOM    409  O   ASN A  26      40.658   3.784 -15.524  1.00 38.74           O  
ATOM    410  CG  ASN A  26      41.883   2.435 -19.422  1.00 38.74           C  
ATOM    411  ND2 ASN A  26      42.962   1.775 -19.773  1.00 38.74           N  
ATOM    412 HD21 ASN A  26      43.708   1.625 -19.109  1.00 38.74           H  
ATOM    413 HD22 ASN A  26      43.040   1.542 -20.752  1.00 38.74           H  
ATOM    414  OD1 ASN A  26      41.004   2.638 -20.242  1.00 38.74           O  
ATOM    415  N   TYR A  27      39.180   5.009 -16.691  1.00 39.96           N  
ATOM    416  H   TYR A  27      39.052   5.603 -17.498  1.00 39.96           H  
ATOM    417  CA  TYR A  27      37.981   4.669 -15.908  1.00 39.96           C  
ATOM    418  HA  TYR A  27      38.072   3.639 -15.562  1.00 39.96           H  
ATOM    419  C   TYR A  27      36.753   4.718 -16.822  1.00 39.96           C  
ATOM    420  CB  TYR A  27      37.824   5.539 -14.644  1.00 39.96           C  
ATOM    421  HB2 TYR A  27      36.765   5.610 -14.396  1.00 39.96           H  
ATOM    422  HB3 TYR A  27      38.178   6.550 -14.843  1.00 39.96           H  
ATOM    423  O   TYR A  27      36.170   5.771 -17.072  1.00 39.96           O  
ATOM    424  CG  TYR A  27      38.533   4.959 -13.430  1.00 39.96           C  
ATOM    425  CD1 TYR A  27      37.928   3.921 -12.690  1.00 39.96           C  
ATOM    426  HD1 TYR A  27      36.934   3.584 -12.945  1.00 39.96           H  
ATOM    427  CD2 TYR A  27      39.814   5.418 -13.070  1.00 39.96           C  
ATOM    428  HD2 TYR A  27      40.279   6.205 -13.646  1.00 39.96           H  
ATOM    429  CE1 TYR A  27      38.617   3.323 -11.616  1.00 39.96           C  
ATOM    430  HE1 TYR A  27      38.159   2.525 -11.051  1.00 39.96           H  
ATOM    431  CE2 TYR A  27      40.507   4.824 -11.998  1.00 39.96           C  
ATOM    432  HE2 TYR A  27      41.499   5.168 -11.744  1.00 39.96           H  
ATOM    433  OH  TYR A  27      40.591   3.181 -10.252  1.00 39.96           O  
ATOM    434  HH  TYR A  27      41.460   3.577 -10.150  1.00 39.96           H  
ATOM    435  CZ  TYR A  27      39.912   3.766 -11.275  1.00 39.96           C  
ATOM    436  N   ARG A  28      36.389   3.550 -17.364  1.00 36.84           N  
ATOM    437  H   ARG A  28      36.920   2.736 -17.092  1.00 36.84           H  
ATOM    438  CA  ARG A  28      35.063   3.308 -17.939  1.00 36.84           C  
ATOM    439  HA  ARG A  28      34.599   4.244 -18.249  1.00 36.84           H  
ATOM    440  C   ARG A  28      34.195   2.694 -16.848  1.00 36.84           C  
ATOM    441  CB  ARG A  28      35.126   2.339 -19.133  1.00 36.84           C  
ATOM    442  HB2 ARG A  28      35.713   1.464 -18.854  1.00 36.84           H  
ATOM    443  HB3 ARG A  28      34.109   2.006 -19.335  1.00 36.84           H  
ATOM    444  O   ARG A  28      34.354   1.508 -16.567  1.00 36.84           O  
ATOM    445  CG  ARG A  28      35.691   2.927 -20.429  1.00 36.84           C  
ATOM    446  HG2 ARG A  28      35.123   3.818 -20.700  1.00 36.84           H  
ATOM    447  HG3 ARG A  28      36.741   3.188 -20.294  1.00 36.84           H  
ATOM    448  CD  ARG A  28      35.545   1.864 -21.527  1.00 36.84           C  
ATOM    449  HD2 ARG A  28      36.135   0.991 -21.247  1.00 36.84           H  
ATOM    450  HD3 ARG A  28      34.496   1.573 -21.584  1.00 36.84           H  
ATOM    451  NE  ARG A  28      35.991   2.353 -22.845  1.00 36.84           N  
ATOM    452  HE  ARG A  28      36.509   3.220 -22.847  1.00 36.84           H  
ATOM    453  NH1 ARG A  28      35.158   0.614 -24.096  1.00 36.84           N  
ATOM    454 HH11 ARG A  28      34.818   0.188 -23.246  1.00 36.84           H  
ATOM    455 HH12 ARG A  28      35.020   0.164 -24.989  1.00 36.84           H  
ATOM    456  NH2 ARG A  28      36.232   2.289 -25.108  1.00 36.84           N  
ATOM    457 HH21 ARG A  28      36.733   3.165 -25.073  1.00 36.84           H  
ATOM    458 HH22 ARG A  28      36.093   1.825 -25.995  1.00 36.84           H  
ATOM    459  CZ  ARG A  28      35.792   1.752 -24.005  1.00 36.84           C  
ATOM    460  N   ASP A  29      33.263   3.466 -16.304  1.00 37.08           N  
ATOM    461  H   ASP A  29      33.238   4.456 -16.500  1.00 37.08           H  
ATOM    462  CA  ASP A  29      32.170   2.893 -15.522  1.00 37.08           C  
ATOM    463  HA  ASP A  29      32.576   2.151 -14.834  1.00 37.08           H  
ATOM    464  C   ASP A  29      31.224   2.158 -16.485  1.00 37.08           C  
ATOM    465  CB  ASP A  29      31.480   3.964 -14.661  1.00 37.08           C  
ATOM    466  HB2 ASP A  29      31.200   4.808 -15.292  1.00 37.08           H  
ATOM    467  HB3 ASP A  29      30.570   3.537 -14.240  1.00 37.08           H  
ATOM    468  O   ASP A  29      30.475   2.756 -17.260  1.00 37.08           O  
ATOM    469  CG  ASP A  29      32.364   4.447 -13.500  1.00 37.08           C  
ATOM    470  OD1 ASP A  29      33.223   3.660 -13.038  1.00 37.08           O  
ATOM    471  OD2 ASP A  29      32.201   5.624 -13.107  1.00 37.08           O  
ATOM    472  N   LEU A  30      31.350   0.830 -16.493  1.00 36.39           N  
ATOM    473  H   LEU A  30      32.016   0.435 -15.845  1.00 36.39           H  
ATOM    474  CA  LEU A  30      30.525  -0.106 -17.254  1.00 36.39           C  
ATOM    475  HA  LEU A  30      30.019   0.428 -18.059  1.00 36.39           H  
ATOM    476  C   LEU A  30      29.424  -0.674 -16.351  1.00 36.39           C  
ATOM    477  CB  LEU A  30      31.413  -1.219 -17.859  1.00 36.39           C  
ATOM    478  HB2 LEU A  30      32.162  -1.500 -17.118  1.00 36.39           H  
ATOM    479  HB3 LEU A  30      30.805  -2.103 -18.049  1.00 36.39           H  
ATOM    480  O   LEU A  30      29.463  -1.849 -15.989  1.00 36.39           O  
ATOM    481  CG  LEU A  30      32.105  -0.860 -19.180  1.00 36.39           C  
ATOM    482  HG  LEU A  30      32.581   0.118 -19.098  1.00 36.39           H  
ATOM    483  CD1 LEU A  30      33.180  -1.903 -19.497  1.00 36.39           C  
ATOM    484 HD11 LEU A  30      32.729  -2.893 -19.565  1.00 36.39           H  
ATOM    485 HD12 LEU A  30      33.674  -1.659 -20.438  1.00 36.39           H  
ATOM    486 HD13 LEU A  30      33.922  -1.907 -18.699  1.00 36.39           H  
ATOM    487  CD2 LEU A  30      31.118  -0.851 -20.353  1.00 36.39           C  
ATOM    488 HD21 LEU A  30      30.359  -0.086 -20.188  1.00 36.39           H  
ATOM    489 HD22 LEU A  30      31.644  -0.622 -21.281  1.00 36.39           H  
ATOM    490 HD23 LEU A  30      30.630  -1.822 -20.439  1.00 36.39           H  
ATOM    491  N   ASP A  31      28.410   0.134 -16.045  1.00 33.59           N  
ATOM    492  H   ASP A  31      28.467   1.114 -16.280  1.00 33.59           H  
ATOM    493  CA  ASP A  31      27.180  -0.371 -15.424  1.00 33.59           C  
ATOM    494  HA  ASP A  31      27.440  -1.181 -14.743  1.00 33.59           H  
ATOM    495  C   ASP A  31      26.274  -1.007 -16.491  1.00 33.59           C  
ATOM    496  CB  ASP A  31      26.491   0.704 -14.569  1.00 33.59           C  
ATOM    497  HB2 ASP A  31      26.481   1.649 -15.112  1.00 33.59           H  
ATOM    498  HB3 ASP A  31      25.457   0.402 -14.401  1.00 33.59           H  
ATOM    499  O   ASP A  31      25.319  -0.419 -17.000  1.00 33.59           O  
ATOM    500  CG  ASP A  31      27.138   0.898 -13.187  1.00 33.59           C  
ATOM    501  OD1 ASP A  31      27.922   0.022 -12.758  1.00 33.59           O  
ATOM    502  OD2 ASP A  31      26.803   1.924 -12.554  1.00 33.59           O  
ATOM    503  N   TYR A  32      26.616  -2.247 -16.846  1.00 33.96           N  
ATOM    504  H   TYR A  32      27.451  -2.618 -16.416  1.00 33.96           H  
ATOM    505  CA  TYR A  32      25.789  -3.156 -17.637  1.00 33.96           C  
ATOM    506  HA  TYR A  32      25.001  -2.581 -18.123  1.00 33.96           H  
ATOM    507  C   TYR A  32      25.099  -4.161 -16.696  1.00 33.96           C  
ATOM    508  CB  TYR A  32      26.637  -3.818 -18.750  1.00 33.96           C  
ATOM    509  HB2 TYR A  32      27.670  -3.481 -18.662  1.00 33.96           H  
ATOM    510  HB3 TYR A  32      26.675  -4.900 -18.625  1.00 33.96           H  
ATOM    511  O   TYR A  32      25.530  -5.305 -16.567  1.00 33.96           O  
ATOM    512  CG  TYR A  32      26.167  -3.548 -20.169  1.00 33.96           C  
ATOM    513  CD1 TYR A  32      25.107  -4.291 -20.728  1.00 33.96           C  
ATOM    514  HD1 TYR A  32      24.602  -5.035 -20.130  1.00 33.96           H  
ATOM    515  CD2 TYR A  32      26.830  -2.579 -20.946  1.00 33.96           C  
ATOM    516  HD2 TYR A  32      27.631  -2.004 -20.507  1.00 33.96           H  
ATOM    517  CE1 TYR A  32      24.719  -4.072 -22.066  1.00 33.96           C  
ATOM    518  HE1 TYR A  32      23.910  -4.640 -22.503  1.00 33.96           H  
ATOM    519  CE2 TYR A  32      26.450  -2.359 -22.284  1.00 33.96           C  
ATOM    520  HE2 TYR A  32      26.963  -1.612 -22.871  1.00 33.96           H  
ATOM    521  OH  TYR A  32      25.032  -2.902 -24.140  1.00 33.96           O  
ATOM    522  HH  TYR A  32      25.561  -2.208 -24.541  1.00 33.96           H  
ATOM    523  CZ  TYR A  32      25.394  -3.110 -22.847  1.00 33.96           C  
ATOM    524  N   GLU A  33      23.996  -3.765 -16.055  1.00 36.21           N  
ATOM    525  H   GLU A  33      23.718  -2.795 -16.103  1.00 36.21           H  
ATOM    526  CA  GLU A  33      23.074  -4.730 -15.437  1.00 36.21           C  
ATOM    527  HA  GLU A  33      23.611  -5.659 -15.245  1.00 36.21           H  
ATOM    528  C   GLU A  33      21.952  -5.104 -16.413  1.00 36.21           C  
ATOM    529  CB  GLU A  33      22.543  -4.285 -14.061  1.00 36.21           C  
ATOM    530  HB2 GLU A  33      21.634  -4.851 -13.860  1.00 36.21           H  
ATOM    531  HB3 GLU A  33      22.294  -3.224 -14.076  1.00 36.21           H  
ATOM    532  O   GLU A  33      20.874  -4.512 -16.438  1.00 36.21           O  
ATOM    533  CG  GLU A  33      23.536  -4.591 -12.923  1.00 36.21           C  
ATOM    534  HG2 GLU A  33      23.977  -5.572 -13.098  1.00 36.21           H  
ATOM    535  HG3 GLU A  33      24.340  -3.855 -12.947  1.00 36.21           H  
ATOM    536  CD  GLU A  33      22.875  -4.600 -11.530  1.00 36.21           C  
ATOM    537  OE1 GLU A  33      23.360  -5.364 -10.663  1.00 36.21           O  
ATOM    538  OE2 GLU A  33      21.869  -3.877 -11.336  1.00 36.21           O  
ATOM    539  N   ILE A  34      22.201  -6.154 -17.200  1.00 33.75           N  
ATOM    540  H   ILE A  34      23.141  -6.522 -17.193  1.00 33.75           H  
ATOM    541  CA  ILE A  34      21.137  -7.048 -17.667  1.00 33.75           C  
ATOM    542  HA  ILE A  34      20.213  -6.786 -17.153  1.00 33.75           H  
ATOM    543  C   ILE A  34      21.516  -8.463 -17.241  1.00 33.75           C  
ATOM    544  CB  ILE A  34      20.850  -6.940 -19.184  1.00 33.75           C  
ATOM    545  HB  ILE A  34      21.764  -7.169 -19.732  1.00 33.75           H  
ATOM    546  O   ILE A  34      22.436  -9.078 -17.778  1.00 33.75           O  
ATOM    547  CG1 ILE A  34      20.399  -5.506 -19.551  1.00 33.75           C  
ATOM    548 HG12 ILE A  34      19.519  -5.243 -18.964  1.00 33.75           H  
ATOM    549 HG13 ILE A  34      21.196  -4.811 -19.289  1.00 33.75           H  
ATOM    550  CG2 ILE A  34      19.766  -7.967 -19.583  1.00 33.75           C  
ATOM    551 HG21 ILE A  34      19.589  -7.937 -20.658  1.00 33.75           H  
ATOM    552 HG22 ILE A  34      18.833  -7.753 -19.061  1.00 33.75           H  
ATOM    553 HG23 ILE A  34      20.086  -8.981 -19.347  1.00 33.75           H  
ATOM    554  CD1 ILE A  34      20.080  -5.290 -21.037  1.00 33.75           C  
ATOM    555 HD11 ILE A  34      19.929  -4.226 -21.218  1.00 33.75           H  
ATOM    556 HD12 ILE A  34      20.910  -5.639 -21.650  1.00 33.75           H  
ATOM    557 HD13 ILE A  34      19.167  -5.818 -21.314  1.00 33.75           H  
ATOM    558  N   SER A  35      20.777  -8.994 -16.274  1.00 32.47           N  
ATOM    559  H   SER A  35      20.100  -8.401 -15.815  1.00 32.47           H  
ATOM    560  CA  SER A  35      20.715 -10.426 -15.996  1.00 32.47           C  
ATOM    561  HA  SER A  35      20.878 -10.979 -16.921  1.00 32.47           H  
ATOM    562  C   SER A  35      19.314 -10.776 -15.520  1.00 32.47           C  
ATOM    563  CB  SER A  35      21.804 -10.862 -15.011  1.00 32.47           C  
ATOM    564  HB2 SER A  35      21.534 -11.814 -14.554  1.00 32.47           H  
ATOM    565  HB3 SER A  35      21.932 -10.112 -14.231  1.00 32.47           H  
ATOM    566  O   SER A  35      19.039 -10.885 -14.327  1.00 32.47           O  
ATOM    567  OG  SER A  35      23.004 -11.037 -15.738  1.00 32.47           O  
ATOM    568  HG  SER A  35      23.071 -10.322 -16.374  1.00 32.47           H  
ATOM    569  N   ASP A  36      18.423 -10.968 -16.493  1.00 36.96           N  
ATOM    570  H   ASP A  36      18.699 -10.804 -17.451  1.00 36.96           H  
ATOM    571  CA  ASP A  36      17.166 -11.674 -16.278  1.00 36.96           C  
ATOM    572  HA  ASP A  36      16.592 -11.173 -15.497  1.00 36.96           H  
ATOM    573  C   ASP A  36      17.464 -13.107 -15.818  1.00 36.96           C  
ATOM    574  CB  ASP A  36      16.330 -11.709 -17.573  1.00 36.96           C  
ATOM    575  HB2 ASP A  36      16.989 -11.837 -18.432  1.00 36.96           H  
ATOM    576  HB3 ASP A  36      15.667 -12.574 -17.538  1.00 36.96           H  
ATOM    577  O   ASP A  36      17.722 -14.001 -16.626  1.00 36.96           O  
ATOM    578  CG  ASP A  36      15.432 -10.489 -17.774  1.00 36.96           C  
ATOM    579  OD1 ASP A  36      14.822 -10.052 -16.772  1.00 36.96           O  
ATOM    580  OD2 ASP A  36      15.309 -10.055 -18.940  1.00 36.96           O  
ATOM    581  N   SER A  37      17.390 -13.358 -14.511  1.00 32.20           N  
ATOM    582  H   SER A  37      17.327 -12.577 -13.874  1.00 32.20           H  
ATOM    583  CA  SER A  37      17.172 -14.714 -14.011  1.00 32.20           C  
ATOM    584  HA  SER A  37      16.593 -15.236 -14.773  1.00 32.20           H  
ATOM    585  C   SER A  37      16.328 -14.741 -12.734  1.00 32.20           C  
ATOM    586  CB  SER A  37      18.474 -15.522 -13.905  1.00 32.20           C  
ATOM    587  HB2 SER A  37      18.908 -15.619 -14.900  1.00 32.20           H  
ATOM    588  HB3 SER A  37      18.247 -16.521 -13.534  1.00 32.20           H  
ATOM    589  O   SER A  37      16.766 -14.433 -11.637  1.00 32.20           O  
ATOM    590  OG  SER A  37      19.428 -14.926 -13.062  1.00 32.20           O  
ATOM    591  HG  SER A  37      19.415 -13.978 -13.213  1.00 32.20           H  
ATOM    592  N   GLN A  38      15.081 -15.160 -12.941  1.00 32.72           N  
ATOM    593  H   GLN A  38      14.798 -15.152 -13.911  1.00 32.72           H  
ATOM    594  CA  GLN A  38      14.315 -16.063 -12.082  1.00 32.72           C  
ATOM    595  HA  GLN A  38      13.299 -16.035 -12.476  1.00 32.72           H  
ATOM    596  C   GLN A  38      14.187 -15.769 -10.570  1.00 32.72           C  
ATOM    597  CB  GLN A  38      14.800 -17.507 -12.309  1.00 32.72           C  
ATOM    598  HB2 GLN A  38      15.831 -17.605 -11.969  1.00 32.72           H  
ATOM    599  HB3 GLN A  38      14.180 -18.173 -11.709  1.00 32.72           H  
ATOM    600  O   GLN A  38      15.016 -16.154  -9.760  1.00 32.72           O  
ATOM    601  CG  GLN A  38      14.711 -17.941 -13.783  1.00 32.72           C  
ATOM    602  HG2 GLN A  38      15.436 -17.380 -14.373  1.00 32.72           H  
ATOM    603  HG3 GLN A  38      13.714 -17.724 -14.165  1.00 32.72           H  
ATOM    604  CD  GLN A  38      14.983 -19.427 -13.993  1.00 32.72           C  
ATOM    605  NE2 GLN A  38      15.107 -19.867 -15.225  1.00 32.72           N  
ATOM    606 HE21 GLN A  38      15.111 -19.230 -16.010  1.00 32.72           H  
ATOM    607 HE22 GLN A  38      15.324 -20.849 -15.312  1.00 32.72           H  
ATOM    608  OE1 GLN A  38      15.053 -20.228 -13.081  1.00 32.72           O  
ATOM    609  N   GLN A  39      12.952 -15.387 -10.226  1.00 33.78           N  
ATOM    610  H   GLN A  39      12.435 -14.912 -10.953  1.00 33.78           H  
ATOM    611  CA  GLN A  39      12.139 -15.988  -9.157  1.00 33.78           C  
ATOM    612  HA  GLN A  39      11.155 -15.538  -9.291  1.00 33.78           H  
ATOM    613  C   GLN A  39      12.469 -15.754  -7.663  1.00 33.78           C  
ATOM    614  CB  GLN A  39      11.943 -17.499  -9.408  1.00 33.78           C  
ATOM    615  HB2 GLN A  39      12.910 -18.000  -9.454  1.00 33.78           H  
ATOM    616  HB3 GLN A  39      11.418 -17.906  -8.544  1.00 33.78           H  
ATOM    617  O   GLN A  39      13.590 -15.821  -7.189  1.00 33.78           O  
ATOM    618  CG  GLN A  39      11.123 -17.848 -10.663  1.00 33.78           C  
ATOM    619  HG2 GLN A  39      10.263 -17.181 -10.732  1.00 33.78           H  
ATOM    620  HG3 GLN A  39      11.739 -17.702 -11.550  1.00 33.78           H  
ATOM    621  CD  GLN A  39      10.596 -19.285 -10.648  1.00 33.78           C  
ATOM    622  NE2 GLN A  39      10.124 -19.790 -11.766  1.00 33.78           N  
ATOM    623 HE21 GLN A  39       9.818 -20.752 -11.716  1.00 33.78           H  
ATOM    624 HE22 GLN A  39      10.181 -19.280 -12.636  1.00 33.78           H  
ATOM    625  OE1 GLN A  39      10.541 -19.962  -9.631  1.00 33.78           O  
ATOM    626  N   GLN A  40      11.358 -15.677  -6.915  1.00 31.40           N  
ATOM    627  H   GLN A  40      10.496 -15.610  -7.436  1.00 31.40           H  
ATOM    628  CA  GLN A  40      11.201 -15.966  -5.482  1.00 31.40           C  
ATOM    629  HA  GLN A  40      10.125 -15.921  -5.315  1.00 31.40           H  
ATOM    630  C   GLN A  40      11.776 -14.966  -4.457  1.00 31.40           C  
ATOM    631  CB  GLN A  40      11.551 -17.437  -5.182  1.00 31.40           C  
ATOM    632  HB2 GLN A  40      12.518 -17.690  -5.616  1.00 31.40           H  
ATOM    633  HB3 GLN A  40      11.619 -17.580  -4.103  1.00 31.40           H  
ATOM    634  O   GLN A  40      12.947 -14.955  -4.112  1.00 31.40           O  
ATOM    635  CG  GLN A  40      10.464 -18.383  -5.726  1.00 31.40           C  
ATOM    636  HG2 GLN A  40       9.550 -18.245  -5.148  1.00 31.40           H  
ATOM    637  HG3 GLN A  40      10.233 -18.143  -6.764  1.00 31.40           H  
ATOM    638  CD  GLN A  40      10.861 -19.851  -5.631  1.00 31.40           C  
ATOM    639  NE2 GLN A  40      10.796 -20.611  -6.705  1.00 31.40           N  
ATOM    640 HE21 GLN A  40      11.121 -21.560  -6.585  1.00 31.40           H  
ATOM    641 HE22 GLN A  40      10.609 -20.239  -7.625  1.00 31.40           H  
ATOM    642  OE1 GLN A  40      11.209 -20.354  -4.578  1.00 31.40           O  
ATOM    643  N   SER A  41      10.834 -14.217  -3.868  1.00 33.08           N  
ATOM    644  H   SER A  41       9.955 -14.203  -4.366  1.00 33.08           H  
ATOM    645  CA  SER A  41      10.712 -13.913  -2.431  1.00 33.08           C  
ATOM    646  HA  SER A  41      10.085 -13.024  -2.356  1.00 33.08           H  
ATOM    647  C   SER A  41      11.976 -13.635  -1.597  1.00 33.08           C  
ATOM    648  CB  SER A  41       9.941 -15.055  -1.747  1.00 33.08           C  
ATOM    649  HB2 SER A  41       9.807 -14.820  -0.691  1.00 33.08           H  
ATOM    650  HB3 SER A  41       8.957 -15.158  -2.205  1.00 33.08           H  
ATOM    651  O   SER A  41      12.749 -14.537  -1.301  1.00 33.08           O  
ATOM    652  OG  SER A  41      10.629 -16.282  -1.863  1.00 33.08           O  
ATOM    653  HG  SER A  41      11.569 -16.107  -1.781  1.00 33.08           H  
ATOM    654  N   VAL A  42      12.002 -12.477  -0.931  1.00 32.65           N  
ATOM    655  H   VAL A  42      11.753 -11.657  -1.465  1.00 32.65           H  
ATOM    656  CA  VAL A  42      11.658 -12.395   0.507  1.00 32.65           C  
ATOM    657  HA  VAL A  42      10.683 -12.866   0.633  1.00 32.65           H  
ATOM    658  C   VAL A  42      11.492 -10.929   0.922  1.00 32.65           C  
ATOM    659  CB  VAL A  42      12.653 -13.148   1.439  1.00 32.65           C  
ATOM    660  HB  VAL A  42      13.630 -13.206   0.959  1.00 32.65           H  
ATOM    661  O   VAL A  42      12.249 -10.044   0.536  1.00 32.65           O  
ATOM    662  CG1 VAL A  42      12.855 -12.523   2.832  1.00 32.65           C  
ATOM    663 HG11 VAL A  42      11.911 -12.463   3.373  1.00 32.65           H  
ATOM    664 HG12 VAL A  42      13.552 -13.130   3.410  1.00 32.65           H  
ATOM    665 HG13 VAL A  42      13.285 -11.526   2.732  1.00 32.65           H  
ATOM    666  CG2 VAL A  42      12.145 -14.569   1.753  1.00 32.65           C  
ATOM    667 HG21 VAL A  42      11.976 -15.152   0.848  1.00 32.65           H  
ATOM    668 HG22 VAL A  42      11.208 -14.528   2.309  1.00 32.65           H  
ATOM    669 HG23 VAL A  42      12.887 -15.104   2.345  1.00 32.65           H  
ATOM    670  N   ASN A  43      10.491 -10.697   1.764  1.00 39.46           N  
ATOM    671  H   ASN A  43       9.942 -11.493   2.057  1.00 39.46           H  
ATOM    672  CA  ASN A  43      10.182  -9.423   2.398  1.00 39.46           C  
ATOM    673  HA  ASN A  43       9.999  -8.671   1.631  1.00 39.46           H  
ATOM    674  C   ASN A  43      11.346  -8.952   3.304  1.00 39.46           C  
ATOM    675  CB  ASN A  43       8.876  -9.700   3.178  1.00 39.46           C  
ATOM    676  HB2 ASN A  43       8.189 -10.257   2.539  1.00 39.46           H  
ATOM    677  HB3 ASN A  43       9.093 -10.311   4.054  1.00 39.46           H  
ATOM    678  O   ASN A  43      11.589  -9.559   4.350  1.00 39.46           O  
ATOM    679  CG  ASN A  43       8.123  -8.468   3.624  1.00 39.46           C  
ATOM    680  ND2 ASN A  43       7.026  -8.650   4.321  1.00 39.46           N  
ATOM    681 HD21 ASN A  43       6.697  -9.579   4.545  1.00 39.46           H  
ATOM    682 HD22 ASN A  43       6.520  -7.812   4.570  1.00 39.46           H  
ATOM    683  OD1 ASN A  43       8.482  -7.344   3.334  1.00 39.46           O  
ATOM    684  N   LYS A  44      12.066  -7.879   2.937  1.00 33.84           N  
ATOM    685  H   LYS A  44      11.875  -7.462   2.038  1.00 33.84           H  
ATOM    686  CA  LYS A  44      13.068  -7.231   3.806  1.00 33.84           C  
ATOM    687  HA  LYS A  44      12.886  -7.561   4.828  1.00 33.84           H  
ATOM    688  C   LYS A  44      12.913  -5.712   3.823  1.00 33.84           C  
ATOM    689  CB  LYS A  44      14.507  -7.651   3.445  1.00 33.84           C  
ATOM    690  HB2 LYS A  44      14.599  -7.780   2.367  1.00 33.84           H  
ATOM    691  HB3 LYS A  44      15.196  -6.866   3.756  1.00 33.84           H  
ATOM    692  O   LYS A  44      13.148  -5.025   2.836  1.00 33.84           O  
ATOM    693  CG  LYS A  44      14.897  -8.946   4.177  1.00 33.84           C  
ATOM    694  HG2 LYS A  44      14.770  -8.802   5.250  1.00 33.84           H  
ATOM    695  HG3 LYS A  44      14.238  -9.751   3.853  1.00 33.84           H  
ATOM    696  CD  LYS A  44      16.349  -9.354   3.904  1.00 33.84           C  
ATOM    697  HD2 LYS A  44      16.471  -9.513   2.833  1.00 33.84           H  
ATOM    698  HD3 LYS A  44      17.019  -8.556   4.225  1.00 33.84           H  
ATOM    699  CE  LYS A  44      16.673 -10.649   4.662  1.00 33.84           C  
ATOM    700  HE2 LYS A  44      15.917 -11.391   4.408  1.00 33.84           H  
ATOM    701  HE3 LYS A  44      16.604 -10.455   5.733  1.00 33.84           H  
ATOM    702  NZ  LYS A  44      18.022 -11.163   4.313  1.00 33.84           N  
ATOM    703  HZ1 LYS A  44      18.073 -11.358   3.323  1.00 33.84           H  
ATOM    704  HZ2 LYS A  44      18.221 -12.021   4.807  1.00 33.84           H  
ATOM    705  HZ3 LYS A  44      18.736 -10.484   4.533  1.00 33.84           H  
ATOM    706  N   ASN A  45      12.567  -5.210   5.008  1.00 36.47           N  
ATOM    707  H   ASN A  45      12.356  -5.871   5.741  1.00 36.47           H  
ATOM    708  CA  ASN A  45      12.560  -3.793   5.349  1.00 36.47           C  
ATOM    709  HA  ASN A  45      11.774  -3.282   4.793  1.00 36.47           H  
ATOM    710  C   ASN A  45      13.915  -3.140   5.045  1.00 36.47           C  
ATOM    711  CB  ASN A  45      12.310  -3.657   6.866  1.00 36.47           C  
ATOM    712  HB2 ASN A  45      12.424  -2.611   7.151  1.00 36.47           H  
ATOM    713  HB3 ASN A  45      13.062  -4.230   7.410  1.00 36.47           H  
ATOM    714  O   ASN A  45      14.909  -3.519   5.661  1.00 36.47           O  
ATOM    715  CG  ASN A  45      10.930  -4.084   7.306  1.00 36.47           C  
ATOM    716  ND2 ASN A  45      10.823  -4.942   8.294  1.00 36.47           N  
ATOM    717 HD21 ASN A  45       9.879  -5.208   8.535  1.00 36.47           H  
ATOM    718 HD22 ASN A  45      11.638  -5.333   8.744  1.00 36.47           H  
ATOM    719  OD1 ASN A  45       9.931  -3.634   6.787  1.00 36.47           O  
ATOM    720  N   ASN A  46      13.927  -2.081   4.234  1.00 33.55           N  
ATOM    721  H   ASN A  46      13.103  -1.867   3.691  1.00 33.55           H  
ATOM    722  CA  ASN A  46      15.020  -1.113   4.227  1.00 33.55           C  
ATOM    723  HA  ASN A  46      15.695  -1.341   5.052  1.00 33.55           H  
ATOM    724  C   ASN A  46      14.479   0.287   4.534  1.00 33.55           C  
ATOM    725  CB  ASN A  46      15.837  -1.210   2.921  1.00 33.55           C  
ATOM    726  HB2 ASN A  46      15.215  -1.609   2.119  1.00 33.55           H  
ATOM    727  HB3 ASN A  46      16.165  -0.214   2.623  1.00 33.55           H  
ATOM    728  O   ASN A  46      13.867   0.949   3.699  1.00 33.55           O  
ATOM    729  CG  ASN A  46      17.093  -2.063   3.062  1.00 33.55           C  
ATOM    730  ND2 ASN A  46      17.695  -2.456   1.967  1.00 33.55           N  
ATOM    731 HD21 ASN A  46      18.550  -2.980   2.087  1.00 33.55           H  
ATOM    732 HD22 ASN A  46      17.328  -2.223   1.055  1.00 33.55           H  
ATOM    733  OD1 ASN A  46      17.581  -2.347   4.143  1.00 33.55           O  
ATOM    734  N   LYS A  47      14.738   0.742   5.765  1.00 36.06           N  
ATOM    735  H   LYS A  47      15.272   0.134   6.370  1.00 36.06           H  
ATOM    736  CA  LYS A  47      14.651   2.157   6.131  1.00 36.06           C  
ATOM    737  HA  LYS A  47      13.684   2.571   5.846  1.00 36.06           H  
ATOM    738  C   LYS A  47      15.750   2.906   5.376  1.00 36.06           C  
ATOM    739  CB  LYS A  47      14.891   2.338   7.644  1.00 36.06           C  
ATOM    740  HB2 LYS A  47      15.771   1.763   7.931  1.00 36.06           H  
ATOM    741  HB3 LYS A  47      15.115   3.390   7.823  1.00 36.06           H  
ATOM    742  O   LYS A  47      16.906   2.821   5.779  1.00 36.06           O  
ATOM    743  CG  LYS A  47      13.722   1.956   8.558  1.00 36.06           C  
ATOM    744  HG2 LYS A  47      13.432   0.921   8.379  1.00 36.06           H  
ATOM    745  HG3 LYS A  47      12.874   2.610   8.350  1.00 36.06           H  
ATOM    746  CD  LYS A  47      14.167   2.124  10.020  1.00 36.06           C  
ATOM    747  HD2 LYS A  47      14.570   3.127  10.158  1.00 36.06           H  
ATOM    748  HD3 LYS A  47      14.952   1.398  10.233  1.00 36.06           H  
ATOM    749  CE  LYS A  47      12.997   1.920  10.987  1.00 36.06           C  
ATOM    750  HE2 LYS A  47      12.555   0.942  10.796  1.00 36.06           H  
ATOM    751  HE3 LYS A  47      12.239   2.674  10.777  1.00 36.06           H  
ATOM    752  NZ  LYS A  47      13.441   2.015  12.402  1.00 36.06           N  
ATOM    753  HZ1 LYS A  47      12.658   1.884  13.027  1.00 36.06           H  
ATOM    754  HZ2 LYS A  47      14.134   1.308  12.604  1.00 36.06           H  
ATOM    755  HZ3 LYS A  47      13.844   2.922  12.584  1.00 36.06           H  
ATOM    756  N   SER A  48      15.400   3.681   4.352  1.00 33.15           N  
ATOM    757  H   SER A  48      14.448   3.654   4.016  1.00 33.15           H  
ATOM    758  CA  SER A  48      16.286   4.750   3.885  1.00 33.15           C  
ATOM    759  HA  SER A  48      17.320   4.481   4.101  1.00 33.15           H  
ATOM    760  C   SER A  48      15.958   6.023   4.654  1.00 33.15           C  
ATOM    761  CB  SER A  48      16.225   4.949   2.375  1.00 33.15           C  
ATOM    762  HB2 SER A  48      16.369   3.991   1.876  1.00 33.15           H  
ATOM    763  HB3 SER A  48      15.264   5.373   2.082  1.00 33.15           H  
ATOM    764  O   SER A  48      14.941   6.674   4.423  1.00 33.15           O  
ATOM    765  OG  SER A  48      17.281   5.821   2.023  1.00 33.15           O  
ATOM    766  HG  SER A  48      17.352   5.853   1.067  1.00 33.15           H  
ATOM    767  N   ASN A  49      16.800   6.325   5.638  1.00 32.11           N  
ATOM    768  H   ASN A  49      17.625   5.752   5.740  1.00 32.11           H  
ATOM    769  CA  ASN A  49      16.718   7.535   6.436  1.00 32.11           C  
ATOM    770  HA  ASN A  49      15.695   7.911   6.438  1.00 32.11           H  
ATOM    771  C   ASN A  49      17.631   8.573   5.773  1.00 32.11           C  
ATOM    772  CB  ASN A  49      17.129   7.162   7.878  1.00 32.11           C  
ATOM    773  HB2 ASN A  49      18.214   7.078   7.947  1.00 32.11           H  
ATOM    774  HB3 ASN A  49      16.708   6.188   8.128  1.00 32.11           H  
ATOM    775  O   ASN A  49      18.837   8.534   5.998  1.00 32.11           O  
ATOM    776  CG  ASN A  49      16.617   8.123   8.932  1.00 32.11           C  
ATOM    777  ND2 ASN A  49      17.348   8.317  10.003  1.00 32.11           N  
ATOM    778 HD21 ASN A  49      16.988   8.995  10.659  1.00 32.11           H  
ATOM    779 HD22 ASN A  49      18.284   7.941  10.053  1.00 32.11           H  
ATOM    780  OD1 ASN A  49      15.526   8.653   8.850  1.00 32.11           O  
ATOM    781  N   ASN A  50      17.084   9.464   4.942  1.00 31.30           N  
ATOM    782  H   ASN A  50      16.095   9.414   4.742  1.00 31.30           H  
ATOM    783  CA  ASN A  50      17.874  10.515   4.297  1.00 31.30           C  
ATOM    784  HA  ASN A  50      18.861  10.511   4.760  1.00 31.30           H  
ATOM    785  C   ASN A  50      17.309  11.902   4.626  1.00 31.30           C  
ATOM    786  CB  ASN A  50      18.072  10.206   2.791  1.00 31.30           C  
ATOM    787  HB2 ASN A  50      17.556  10.949   2.182  1.00 31.30           H  
ATOM    788  HB3 ASN A  50      17.643   9.232   2.555  1.00 31.30           H  
ATOM    789  O   ASN A  50      16.463  12.452   3.923  1.00 31.30           O  
ATOM    790  CG  ASN A  50      19.537  10.168   2.364  1.00 31.30           C  
ATOM    791  ND2 ASN A  50      19.807   9.877   1.114  1.00 31.30           N  
ATOM    792 HD21 ASN A  50      19.071   9.677   0.452  1.00 31.30           H  
ATOM    793 HD22 ASN A  50      20.788   9.843   0.876  1.00 31.30           H  
ATOM    794  OD1 ASN A  50      20.461  10.388   3.125  1.00 31.30           O  
ATOM    795  N   ASN A  51      17.808  12.465   5.729  1.00 33.29           N  
ATOM    796  H   ASN A  51      18.506  11.943   6.241  1.00 33.29           H  
ATOM    797  CA  ASN A  51      17.706  13.892   6.006  1.00 33.29           C  
ATOM    798  HA  ASN A  51      16.671  14.223   5.917  1.00 33.29           H  
ATOM    799  C   ASN A  51      18.556  14.643   4.976  1.00 33.29           C  
ATOM    800  CB  ASN A  51      18.244  14.192   7.426  1.00 33.29           C  
ATOM    801  HB2 ASN A  51      18.661  15.199   7.438  1.00 33.29           H  
ATOM    802  HB3 ASN A  51      19.058  13.507   7.664  1.00 33.29           H  
ATOM    803  O   ASN A  51      19.774  14.683   5.116  1.00 33.29           O  
ATOM    804  CG  ASN A  51      17.213  14.167   8.533  1.00 33.29           C  
ATOM    805  ND2 ASN A  51      17.654  14.090   9.767  1.00 33.29           N  
ATOM    806 HD21 ASN A  51      16.946  14.115  10.486  1.00 33.29           H  
ATOM    807 HD22 ASN A  51      18.646  14.046   9.955  1.00 33.29           H  
ATOM    808  OD1 ASN A  51      16.019  14.270   8.331  1.00 33.29           O  
ATOM    809  N   ASN A  52      17.922  15.305   4.010  1.00 32.76           N  
ATOM    810  H   ASN A  52      16.933  15.149   3.877  1.00 32.76           H  
ATOM    811  CA  ASN A  52      18.538  16.443   3.336  1.00 32.76           C  
ATOM    812  HA  ASN A  52      19.439  16.714   3.887  1.00 32.76           H  
ATOM    813  C   ASN A  52      17.625  17.658   3.469  1.00 32.76           C  
ATOM    814  CB  ASN A  52      18.967  16.091   1.898  1.00 32.76           C  
ATOM    815  HB2 ASN A  52      18.404  15.230   1.541  1.00 32.76           H  
ATOM    816  HB3 ASN A  52      18.754  16.931   1.237  1.00 32.76           H  
ATOM    817  O   ASN A  52      16.604  17.797   2.798  1.00 32.76           O  
ATOM    818  CG  ASN A  52      20.462  15.808   1.794  1.00 32.76           C  
ATOM    819  ND2 ASN A  52      20.886  15.082   0.789  1.00 32.76           N  
ATOM    820 HD21 ASN A  52      21.882  14.920   0.758  1.00 32.76           H  
ATOM    821 HD22 ASN A  52      20.242  14.694   0.115  1.00 32.76           H  
ATOM    822  OD1 ASN A  52      21.278  16.271   2.572  1.00 32.76           O  
ATOM    823  N   ASN A  53      18.009  18.524   4.403  1.00 32.97           N  
ATOM    824  H   ASN A  53      18.883  18.344   4.875  1.00 32.97           H  
ATOM    825  CA  ASN A  53      17.339  19.775   4.700  1.00 32.97           C  
ATOM    826  HA  ASN A  53      16.259  19.629   4.676  1.00 32.97           H  
ATOM    827  C   ASN A  53      17.722  20.806   3.628  1.00 32.97           C  
ATOM    828  CB  ASN A  53      17.761  20.179   6.126  1.00 32.97           C  
ATOM    829  HB2 ASN A  53      18.828  20.403   6.139  1.00 32.97           H  
ATOM    830  HB3 ASN A  53      17.574  19.350   6.808  1.00 32.97           H  
ATOM    831  O   ASN A  53      18.773  21.437   3.725  1.00 32.97           O  
ATOM    832  CG  ASN A  53      17.005  21.379   6.661  1.00 32.97           C  
ATOM    833  ND2 ASN A  53      17.495  21.992   7.714  1.00 32.97           N  
ATOM    834 HD21 ASN A  53      18.381  21.709   8.109  1.00 32.97           H  
ATOM    835 HD22 ASN A  53      16.968  22.789   8.039  1.00 32.97           H  
ATOM    836  OD1 ASN A  53      15.958  21.763   6.177  1.00 32.97           O  
ATOM    837  N   SER A  54      16.890  20.959   2.598  1.00 30.79           N  
ATOM    838  H   SER A  54      16.084  20.353   2.533  1.00 30.79           H  
ATOM    839  CA  SER A  54      17.020  22.039   1.619  1.00 30.79           C  
ATOM    840  HA  SER A  54      17.811  22.718   1.937  1.00 30.79           H  
ATOM    841  C   SER A  54      15.724  22.839   1.571  1.00 30.79           C  
ATOM    842  CB  SER A  54      17.427  21.509   0.242  1.00 30.79           C  
ATOM    843  HB2 SER A  54      16.580  21.013  -0.233  1.00 30.79           H  
ATOM    844  HB3 SER A  54      18.240  20.791   0.351  1.00 30.79           H  
ATOM    845  O   SER A  54      14.750  22.458   0.924  1.00 30.79           O  
ATOM    846  OG  SER A  54      17.869  22.588  -0.561  1.00 30.79           O  
ATOM    847  HG  SER A  54      18.794  22.759  -0.372  1.00 30.79           H  
ATOM    848  N   ASN A  55      15.720  23.966   2.284  1.00 33.53           N  
ATOM    849  H   ASN A  55      16.546  24.197   2.818  1.00 33.53           H  
ATOM    850  CA  ASN A  55      14.726  25.009   2.076  1.00 33.53           C  
ATOM    851  HA  ASN A  55      13.723  24.586   2.132  1.00 33.53           H  
ATOM    852  C   ASN A  55      14.929  25.597   0.678  1.00 33.53           C  
ATOM    853  CB  ASN A  55      14.894  26.119   3.139  1.00 33.53           C  
ATOM    854  HB2 ASN A  55      14.596  27.073   2.704  1.00 33.53           H  
ATOM    855  HB3 ASN A  55      15.944  26.209   3.419  1.00 33.53           H  
ATOM    856  O   ASN A  55      15.881  26.346   0.464  1.00 33.53           O  
ATOM    857  CG  ASN A  55      14.043  25.948   4.381  1.00 33.53           C  
ATOM    858  ND2 ASN A  55      14.392  26.623   5.451  1.00 33.53           N  
ATOM    859 HD21 ASN A  55      13.792  26.502   6.255  1.00 33.53           H  
ATOM    860 HD22 ASN A  55      15.206  27.220   5.442  1.00 33.53           H  
ATOM    861  OD1 ASN A  55      13.035  25.269   4.405  1.00 33.53           O  
ATOM    862  N   ASN A  56      14.001  25.339  -0.240  1.00 30.96           N  
ATOM    863  H   ASN A  56      13.324  24.610  -0.068  1.00 30.96           H  
ATOM    864  CA  ASN A  56      13.722  26.293  -1.305  1.00 30.96           C  
ATOM    865  HA  ASN A  56      13.880  27.278  -0.866  1.00 30.96           H  
ATOM    866  C   ASN A  56      12.248  26.264  -1.709  1.00 30.96           C  
ATOM    867  CB  ASN A  56      14.700  26.125  -2.485  1.00 30.96           C  
ATOM    868  HB2 ASN A  56      15.274  25.205  -2.365  1.00 30.96           H  
ATOM    869  HB3 ASN A  56      14.148  26.056  -3.423  1.00 30.96           H  
ATOM    870  O   ASN A  56      11.641  25.209  -1.891  1.00 30.96           O  
ATOM    871  CG  ASN A  56      15.658  27.304  -2.593  1.00 30.96           C  
ATOM    872  ND2 ASN A  56      16.846  27.093  -3.106  1.00 30.96           N  
ATOM    873 HD21 ASN A  56      17.463  27.893  -3.140  1.00 30.96           H  
ATOM    874 HD22 ASN A  56      17.138  26.158  -3.351  1.00 30.96           H  
ATOM    875  OD1 ASN A  56      15.341  28.435  -2.258  1.00 30.96           O  
ATOM    876  N   ASN A  57      11.668  27.458  -1.801  1.00 33.87           N  
ATOM    877  H   ASN A  57      12.259  28.274  -1.728  1.00 33.87           H  
ATOM    878  CA  ASN A  57      10.247  27.652  -2.054  1.00 33.87           C  
ATOM    879  HA  ASN A  57       9.685  26.959  -1.429  1.00 33.87           H  
ATOM    880  C   ASN A  57       9.879  27.367  -3.516  1.00 33.87           C  
ATOM    881  CB  ASN A  57       9.860  29.095  -1.676  1.00 33.87           C  
ATOM    882  HB2 ASN A  57      10.593  29.790  -2.085  1.00 33.87           H  
ATOM    883  HB3 ASN A  57       8.893  29.336  -2.119  1.00 33.87           H  
ATOM    884  O   ASN A  57      10.612  27.725  -4.430  1.00 33.87           O  
ATOM    885  CG  ASN A  57       9.711  29.301  -0.182  1.00 33.87           C  
ATOM    886  ND2 ASN A  57      10.274  30.351   0.369  1.00 33.87           N  
ATOM    887 HD21 ASN A  57      10.831  30.994  -0.175  1.00 33.87           H  
ATOM    888 HD22 ASN A  57      10.149  30.442   1.367  1.00 33.87           H  
ATOM    889  OD1 ASN A  57       9.057  28.539   0.503  1.00 33.87           O  
ATOM    890  N   ASN A  58       8.656  26.867  -3.706  1.00 35.13           N  
ATOM    891  H   ASN A  58       8.161  26.575  -2.876  1.00 35.13           H  
ATOM    892  CA  ASN A  58       7.849  26.995  -4.922  1.00 35.13           C  
ATOM    893  HA  ASN A  58       7.001  26.320  -4.808  1.00 35.13           H  
ATOM    894  C   ASN A  58       8.503  26.631  -6.269  1.00 35.13           C  
ATOM    895  CB  ASN A  58       7.280  28.430  -4.976  1.00 35.13           C  
ATOM    896  HB2 ASN A  58       8.105  29.142  -4.946  1.00 35.13           H  
ATOM    897  HB3 ASN A  58       6.755  28.576  -5.920  1.00 35.13           H  
ATOM    898  O   ASN A  58       8.977  27.509  -6.990  1.00 35.13           O  
ATOM    899  CG  ASN A  58       6.301  28.743  -3.868  1.00 35.13           C  
ATOM    900  ND2 ASN A  58       6.123  30.000  -3.542  1.00 35.13           N  
ATOM    901 HD21 ASN A  58       5.488  30.179  -2.778  1.00 35.13           H  
ATOM    902 HD22 ASN A  58       6.656  30.730  -3.994  1.00 35.13           H  
ATOM    903  OD1 ASN A  58       5.663  27.871  -3.306  1.00 35.13           O  
ATOM    904  N   GLN A  59       8.235  25.409  -6.745  1.00 32.53           N  
ATOM    905  H   GLN A  59       8.061  24.665  -6.085  1.00 32.53           H  
ATOM    906  CA  GLN A  59       7.612  25.263  -8.069  1.00 32.53           C  
ATOM    907  HA  GLN A  59       6.839  26.030  -8.119  1.00 32.53           H  
ATOM    908  C   GLN A  59       6.871  23.930  -8.248  1.00 32.53           C  
ATOM    909  CB  GLN A  59       8.615  25.534  -9.211  1.00 32.53           C  
ATOM    910  HB2 GLN A  59       9.623  25.631  -8.808  1.00 32.53           H  
ATOM    911  HB3 GLN A  59       8.620  24.707  -9.921  1.00 32.53           H  
ATOM    912  O   GLN A  59       7.285  22.882  -7.761  1.00 32.53           O  
ATOM    913  CG  GLN A  59       8.227  26.829  -9.949  1.00 32.53           C  
ATOM    914  HG2 GLN A  59       7.404  26.619 -10.632  1.00 32.53           H  
ATOM    915  HG3 GLN A  59       7.888  27.589  -9.245  1.00 32.53           H  
ATOM    916  CD  GLN A  59       9.384  27.410 -10.746  1.00 32.53           C  
ATOM    917  NE2 GLN A  59      10.004  28.471 -10.283  1.00 32.53           N  
ATOM    918 HE21 GLN A  59      10.799  28.784 -10.821  1.00 32.53           H  
ATOM    919 HE22 GLN A  59       9.831  28.781  -9.337  1.00 32.53           H  
ATOM    920  OE1 GLN A  59       9.734  26.918 -11.800  1.00 32.53           O  
ATOM    921  N   LYS A  60       5.732  23.985  -8.950  1.00 37.69           N  
ATOM    922  H   LYS A  60       5.505  24.867  -9.386  1.00 37.69           H  
ATOM    923  CA  LYS A  60       4.925  22.811  -9.312  1.00 37.69           C  
ATOM    924  HA  LYS A  60       4.768  22.178  -8.439  1.00 37.69           H  
ATOM    925  C   LYS A  60       5.656  21.998 -10.380  1.00 37.69           C  
ATOM    926  CB  LYS A  60       3.574  23.254  -9.910  1.00 37.69           C  
ATOM    927  HB2 LYS A  60       3.769  23.998 -10.682  1.00 37.69           H  
ATOM    928  HB3 LYS A  60       3.116  22.393 -10.395  1.00 37.69           H  
ATOM    929  O   LYS A  60       5.753  22.468 -11.510  1.00 37.69           O  
ATOM    930  CG  LYS A  60       2.552  23.823  -8.920  1.00 37.69           C  
ATOM    931  HG2 LYS A  60       3.016  24.604  -8.317  1.00 37.69           H  
ATOM    932  HG3 LYS A  60       2.202  23.025  -8.265  1.00 37.69           H  
ATOM    933  CD  LYS A  60       1.371  24.422  -9.703  1.00 37.69           C  
ATOM    934  HD2 LYS A  60       0.968  23.673 -10.384  1.00 37.69           H  
ATOM    935  HD3 LYS A  60       1.736  25.270 -10.283  1.00 37.69           H  
ATOM    936  CE  LYS A  60       0.266  24.889  -8.749  1.00 37.69           C  
ATOM    937  HE2 LYS A  60       0.727  25.479  -7.956  1.00 37.69           H  
ATOM    938  HE3 LYS A  60      -0.188  24.015  -8.282  1.00 37.69           H  
ATOM    939  NZ  LYS A  60      -0.762  25.707  -9.444  1.00 37.69           N  
ATOM    940  HZ1 LYS A  60      -0.342  26.535  -9.840  1.00 37.69           H  
ATOM    941  HZ2 LYS A  60      -1.210  25.181 -10.180  1.00 37.69           H  
ATOM    942  HZ3 LYS A  60      -1.468  26.008  -8.787  1.00 37.69           H  
ATOM    943  N   ILE A  61       6.015  20.751 -10.087  1.00 33.60           N  
ATOM    944  H   ILE A  61       5.986  20.440  -9.126  1.00 33.60           H  
ATOM    945  CA  ILE A  61       6.306  19.760 -11.131  1.00 33.60           C  
ATOM    946  HA  ILE A  61       6.331  20.258 -12.100  1.00 33.60           H  
ATOM    947  C   ILE A  61       5.147  18.764 -11.181  1.00 33.60           C  
ATOM    948  CB  ILE A  61       7.705  19.127 -10.969  1.00 33.60           C  
ATOM    949  HB  ILE A  61       7.772  18.644  -9.994  1.00 33.60           H  
ATOM    950  O   ILE A  61       4.909  18.002 -10.246  1.00 33.60           O  
ATOM    951  CG1 ILE A  61       8.772  20.248 -11.055  1.00 33.60           C  
ATOM    952 HG12 ILE A  61       8.649  20.795 -11.990  1.00 33.60           H  
ATOM    953 HG13 ILE A  61       8.618  20.950 -10.235  1.00 33.60           H  
ATOM    954  CG2 ILE A  61       7.925  18.066 -12.066  1.00 33.60           C  
ATOM    955 HG21 ILE A  61       8.893  17.585 -11.933  1.00 33.60           H  
ATOM    956 HG22 ILE A  61       7.172  17.280 -12.003  1.00 33.60           H  
ATOM    957 HG23 ILE A  61       7.891  18.524 -13.054  1.00 33.60           H  
ATOM    958  CD1 ILE A  61      10.227  19.773 -10.968  1.00 33.60           C  
ATOM    959 HD11 ILE A  61      10.500  19.210 -11.861  1.00 33.60           H  
ATOM    960 HD12 ILE A  61      10.884  20.640 -10.895  1.00 33.60           H  
ATOM    961 HD13 ILE A  61      10.362  19.150 -10.084  1.00 33.60           H  
ATOM    962  N   LYS A  62       4.395  18.800 -12.286  1.00 31.86           N  
ATOM    963  H   LYS A  62       4.693  19.424 -13.021  1.00 31.86           H  
ATOM    964  CA  LYS A  62       3.449  17.738 -12.637  1.00 31.86           C  
ATOM    965  HA  LYS A  62       2.842  17.463 -11.774  1.00 31.86           H  
ATOM    966  C   LYS A  62       4.262  16.521 -13.072  1.00 31.86           C  
ATOM    967  CB  LYS A  62       2.551  18.166 -13.810  1.00 31.86           C  
ATOM    968  HB2 LYS A  62       2.065  17.273 -14.202  1.00 31.86           H  
ATOM    969  HB3 LYS A  62       3.184  18.565 -14.603  1.00 31.86           H  
ATOM    970  O   LYS A  62       4.937  16.591 -14.093  1.00 31.86           O  
ATOM    971  CG  LYS A  62       1.456  19.189 -13.476  1.00 31.86           C  
ATOM    972  HG2 LYS A  62       1.900  20.085 -13.042  1.00 31.86           H  
ATOM    973  HG3 LYS A  62       0.752  18.750 -12.770  1.00 31.86           H  
ATOM    974  CD  LYS A  62       0.736  19.548 -14.786  1.00 31.86           C  
ATOM    975  HD2 LYS A  62       1.448  20.039 -15.449  1.00 31.86           H  
ATOM    976  HD3 LYS A  62       0.399  18.629 -15.266  1.00 31.86           H  
ATOM    977  CE  LYS A  62      -0.471  20.464 -14.568  1.00 31.86           C  
ATOM    978  HE2 LYS A  62      -0.138  21.361 -14.046  1.00 31.86           H  
ATOM    979  HE3 LYS A  62      -1.191  19.945 -13.936  1.00 31.86           H  
ATOM    980  NZ  LYS A  62      -1.090  20.825 -15.871  1.00 31.86           N  
ATOM    981  HZ1 LYS A  62      -1.899  21.417 -15.745  1.00 31.86           H  
ATOM    982  HZ2 LYS A  62      -0.423  21.310 -16.455  1.00 31.86           H  
ATOM    983  HZ3 LYS A  62      -1.375  19.993 -16.366  1.00 31.86           H  
ATOM    984  N   ILE A  63       4.147  15.407 -12.356  1.00 36.33           N  
ATOM    985  H   ILE A  63       3.620  15.422 -11.495  1.00 36.33           H  
ATOM    986  CA  ILE A  63       4.567  14.113 -12.898  1.00 36.33           C  
ATOM    987  HA  ILE A  63       5.469  14.247 -13.495  1.00 36.33           H  
ATOM    988  C   ILE A  63       3.442  13.642 -13.820  1.00 36.33           C  
ATOM    989  CB  ILE A  63       4.905  13.099 -11.783  1.00 36.33           C  
ATOM    990  HB  ILE A  63       4.014  12.929 -11.179  1.00 36.33           H  
ATOM    991  O   ILE A  63       2.363  13.277 -13.356  1.00 36.33           O  
ATOM    992  CG1 ILE A  63       6.023  13.659 -10.869  1.00 36.33           C  
ATOM    993 HG12 ILE A  63       5.710  14.619 -10.459  1.00 36.33           H  
ATOM    994 HG13 ILE A  63       6.926  13.823 -11.457  1.00 36.33           H  
ATOM    995  CG2 ILE A  63       5.335  11.760 -12.416  1.00 36.33           C  
ATOM    996 HG21 ILE A  63       6.252  11.890 -12.991  1.00 36.33           H  
ATOM    997 HG22 ILE A  63       4.553  11.371 -13.068  1.00 36.33           H  
ATOM    998 HG23 ILE A  63       5.506  11.013 -11.641  1.00 36.33           H  
ATOM    999  CD1 ILE A  63       6.367  12.758  -9.677  1.00 36.33           C  
ATOM   1000 HD11 ILE A  63       7.055  13.285  -9.016  1.00 36.33           H  
ATOM   1001 HD12 ILE A  63       5.463  12.512  -9.121  1.00 36.33           H  
ATOM   1002 HD13 ILE A  63       6.851  11.842 -10.015  1.00 36.33           H  
ATOM   1003  N   SER A  64       3.678  13.694 -15.128  1.00 32.21           N  
ATOM   1004  H   SER A  64       4.551  14.088 -15.448  1.00 32.21           H  
ATOM   1005  CA  SER A  64       2.758  13.182 -16.143  1.00 32.21           C  
ATOM   1006  HA  SER A  64       1.940  12.652 -15.653  1.00 32.21           H  
ATOM   1007  C   SER A  64       3.471  12.184 -17.049  1.00 32.21           C  
ATOM   1008  CB  SER A  64       2.115  14.321 -16.946  1.00 32.21           C  
ATOM   1009  HB2 SER A  64       1.432  14.868 -16.296  1.00 32.21           H  
ATOM   1010  HB3 SER A  64       1.541  13.899 -17.772  1.00 32.21           H  
ATOM   1011  O   SER A  64       4.324  12.577 -17.836  1.00 32.21           O  
ATOM   1012  OG  SER A  64       3.074  15.227 -17.453  1.00 32.21           O  
ATOM   1013  HG  SER A  64       3.749  14.710 -17.899  1.00 32.21           H  
ATOM   1014  N   ASN A  65       3.036  10.926 -16.949  1.00 31.39           N  
ATOM   1015  H   ASN A  65       2.331  10.760 -16.246  1.00 31.39           H  
ATOM   1016  CA  ASN A  65       3.182   9.836 -17.918  1.00 31.39           C  
ATOM   1017  HA  ASN A  65       2.762   8.947 -17.447  1.00 31.39           H  
ATOM   1018  C   ASN A  65       4.613   9.444 -18.342  1.00 31.39           C  
ATOM   1019  CB  ASN A  65       2.275  10.139 -19.129  1.00 31.39           C  
ATOM   1020  HB2 ASN A  65       2.656  11.021 -19.644  1.00 31.39           H  
ATOM   1021  HB3 ASN A  65       2.325   9.302 -19.824  1.00 31.39           H  
ATOM   1022  O   ASN A  65       5.149   9.967 -19.316  1.00 31.39           O  
ATOM   1023  CG  ASN A  65       0.814  10.372 -18.777  1.00 31.39           C  
ATOM   1024  ND2 ASN A  65       0.020  10.794 -19.731  1.00 31.39           N  
ATOM   1025 HD21 ASN A  65       0.374  10.905 -20.671  1.00 31.39           H  
ATOM   1026 HD22 ASN A  65      -0.957  10.882 -19.494  1.00 31.39           H  
ATOM   1027  OD1 ASN A  65       0.361  10.203 -17.657  1.00 31.39           O  
ATOM   1028  N   LEU A  66       5.155   8.382 -17.727  1.00 31.06           N  
ATOM   1029  H   LEU A  66       4.674   7.972 -16.939  1.00 31.06           H  
ATOM   1030  CA  LEU A  66       6.140   7.542 -18.417  1.00 31.06           C  
ATOM   1031  HA  LEU A  66       6.876   8.180 -18.906  1.00 31.06           H  
ATOM   1032  C   LEU A  66       5.424   6.732 -19.507  1.00 31.06           C  
ATOM   1033  CB  LEU A  66       6.892   6.593 -17.459  1.00 31.06           C  
ATOM   1034  HB2 LEU A  66       6.223   6.222 -16.682  1.00 31.06           H  
ATOM   1035  HB3 LEU A  66       7.208   5.730 -18.045  1.00 31.06           H  
ATOM   1036  O   LEU A  66       4.646   5.828 -19.213  1.00 31.06           O  
ATOM   1037  CG  LEU A  66       8.163   7.197 -16.835  1.00 31.06           C  
ATOM   1038  HG  LEU A  66       8.687   7.791 -17.584  1.00 31.06           H  
ATOM   1039  CD1 LEU A  66       7.845   8.085 -15.633  1.00 31.06           C  
ATOM   1040 HD11 LEU A  66       8.772   8.477 -15.215  1.00 31.06           H  
ATOM   1041 HD12 LEU A  66       7.227   8.926 -15.949  1.00 31.06           H  
ATOM   1042 HD13 LEU A  66       7.323   7.509 -14.869  1.00 31.06           H  
ATOM   1043  CD2 LEU A  66       9.103   6.084 -16.378  1.00 31.06           C  
ATOM   1044 HD21 LEU A  66       9.984   6.513 -15.899  1.00 31.06           H  
ATOM   1045 HD22 LEU A  66       8.599   5.421 -15.674  1.00 31.06           H  
ATOM   1046 HD23 LEU A  66       9.440   5.514 -17.243  1.00 31.06           H  
ATOM   1047  N   SER A  67       5.721   7.049 -20.764  1.00 30.16           N  
ATOM   1048  H   SER A  67       6.328   7.842 -20.915  1.00 30.16           H  
ATOM   1049  CA  SER A  67       5.375   6.234 -21.929  1.00 30.16           C  
ATOM   1050  HA  SER A  67       4.626   5.487 -21.664  1.00 30.16           H  
ATOM   1051  C   SER A  67       6.632   5.511 -22.411  1.00 30.16           C  
ATOM   1052  CB  SER A  67       4.773   7.130 -23.019  1.00 30.16           C  
ATOM   1053  HB2 SER A  67       3.775   7.445 -22.715  1.00 30.16           H  
ATOM   1054  HB3 SER A  67       5.395   8.015 -23.148  1.00 30.16           H  
ATOM   1055  O   SER A  67       7.406   6.072 -23.187  1.00 30.16           O  
ATOM   1056  OG  SER A  67       4.698   6.446 -24.252  1.00 30.16           O  
ATOM   1057  HG  SER A  67       5.595   6.356 -24.582  1.00 30.16           H  
ATOM   1058  N   TYR A  68       6.838   4.265 -21.979  1.00 31.86           N  
ATOM   1059  H   TYR A  68       6.179   3.852 -21.334  1.00 31.86           H  
ATOM   1060  CA  TYR A  68       7.890   3.413 -22.539  1.00 31.86           C  
ATOM   1061  HA  TYR A  68       8.815   3.986 -22.605  1.00 31.86           H  
ATOM   1062  C   TYR A  68       7.514   2.973 -23.961  1.00 31.86           C  
ATOM   1063  CB  TYR A  68       8.161   2.202 -21.630  1.00 31.86           C  
ATOM   1064  HB2 TYR A  68       8.609   1.411 -22.231  1.00 31.86           H  
ATOM   1065  HB3 TYR A  68       7.218   1.810 -21.248  1.00 31.86           H  
ATOM   1066  O   TYR A  68       6.817   1.980 -24.152  1.00 31.86           O  
ATOM   1067  CG  TYR A  68       9.113   2.473 -20.481  1.00 31.86           C  
ATOM   1068  CD1 TYR A  68      10.505   2.437 -20.706  1.00 31.86           C  
ATOM   1069  HD1 TYR A  68      10.889   2.236 -21.695  1.00 31.86           H  
ATOM   1070  CD2 TYR A  68       8.617   2.717 -19.185  1.00 31.86           C  
ATOM   1071  HD2 TYR A  68       7.553   2.725 -19.003  1.00 31.86           H  
ATOM   1072  CE1 TYR A  68      11.403   2.645 -19.640  1.00 31.86           C  
ATOM   1073  HE1 TYR A  68      12.468   2.611 -19.813  1.00 31.86           H  
ATOM   1074  CE2 TYR A  68       9.513   2.918 -18.118  1.00 31.86           C  
ATOM   1075  HE2 TYR A  68       9.149   3.082 -17.114  1.00 31.86           H  
ATOM   1076  OH  TYR A  68      11.756   3.091 -17.303  1.00 31.86           O  
ATOM   1077  HH  TYR A  68      12.677   2.995 -17.556  1.00 31.86           H  
ATOM   1078  CZ  TYR A  68      10.906   2.887 -18.342  1.00 31.86           C  
ATOM   1079  N   ILE A  69       8.006   3.696 -24.971  1.00 35.27           N  
ATOM   1080  H   ILE A  69       8.507   4.544 -24.746  1.00 35.27           H  
ATOM   1081  CA  ILE A  69       8.061   3.207 -26.354  1.00 35.27           C  
ATOM   1082  HA  ILE A  69       7.459   2.303 -26.440  1.00 35.27           H  
ATOM   1083  C   ILE A  69       9.505   2.809 -26.643  1.00 35.27           C  
ATOM   1084  CB  ILE A  69       7.474   4.218 -27.366  1.00 35.27           C  
ATOM   1085  HB  ILE A  69       7.964   5.182 -27.230  1.00 35.27           H  
ATOM   1086  O   ILE A  69      10.358   3.646 -26.925  1.00 35.27           O  
ATOM   1087  CG1 ILE A  69       5.960   4.374 -27.093  1.00 35.27           C  
ATOM   1088 HG12 ILE A  69       5.818   4.697 -26.062  1.00 35.27           H  
ATOM   1089 HG13 ILE A  69       5.469   3.408 -27.206  1.00 35.27           H  
ATOM   1090  CG2 ILE A  69       7.714   3.742 -28.816  1.00 35.27           C  
ATOM   1091 HG21 ILE A  69       7.240   2.773 -28.974  1.00 35.27           H  
ATOM   1092 HG22 ILE A  69       7.311   4.469 -29.521  1.00 35.27           H  
ATOM   1093 HG23 ILE A  69       8.782   3.663 -29.017  1.00 35.27           H  
ATOM   1094  CD1 ILE A  69       5.246   5.392 -27.991  1.00 35.27           C  
ATOM   1095 HD11 ILE A  69       5.186   5.026 -29.016  1.00 35.27           H  
ATOM   1096 HD12 ILE A  69       4.231   5.543 -27.622  1.00 35.27           H  
ATOM   1097 HD13 ILE A  69       5.775   6.344 -27.967  1.00 35.27           H  
ATOM   1098  N   ASN A  70       9.766   1.508 -26.571  1.00 36.57           N  
ATOM   1099  H   ASN A  70       9.020   0.877 -26.316  1.00 36.57           H  
ATOM   1100  CA  ASN A  70      11.044   0.933 -26.959  1.00 36.57           C  
ATOM   1101  HA  ASN A  70      11.844   1.612 -26.663  1.00 36.57           H  
ATOM   1102  C   ASN A  70      11.077   0.781 -28.492  1.00 36.57           C  
ATOM   1103  CB  ASN A  70      11.225  -0.383 -26.175  1.00 36.57           C  
ATOM   1104  HB2 ASN A  70      10.965  -0.216 -25.130  1.00 36.57           H  
ATOM   1105  HB3 ASN A  70      10.565  -1.153 -26.577  1.00 36.57           H  
ATOM   1106  O   ASN A  70      10.371  -0.059 -29.051  1.00 36.57           O  
ATOM   1107  CG  ASN A  70      12.651  -0.898 -26.206  1.00 36.57           C  
ATOM   1108  ND2 ASN A  70      12.965  -1.890 -25.407  1.00 36.57           N  
ATOM   1109 HD21 ASN A  70      13.930  -2.188 -25.421  1.00 36.57           H  
ATOM   1110 HD22 ASN A  70      12.284  -2.304 -24.785  1.00 36.57           H  
ATOM   1111  OD1 ASN A  70      13.495  -0.411 -26.936  1.00 36.57           O  
ATOM   1112  N   LYS A  71      11.849   1.627 -29.185  1.00 35.11           N  
ATOM   1113  H   LYS A  71      12.359   2.322 -28.658  1.00 35.11           H  
ATOM   1114  CA  LYS A  71      12.082   1.549 -30.638  1.00 35.11           C  
ATOM   1115  HA  LYS A  71      11.804   0.553 -30.983  1.00 35.11           H  
ATOM   1116  C   LYS A  71      13.570   1.685 -30.953  1.00 35.11           C  
ATOM   1117  CB  LYS A  71      11.224   2.570 -31.418  1.00 35.11           C  
ATOM   1118  HB2 LYS A  71      11.187   3.515 -30.875  1.00 35.11           H  
ATOM   1119  HB3 LYS A  71      11.695   2.754 -32.383  1.00 35.11           H  
ATOM   1120  O   LYS A  71      14.033   2.723 -31.416  1.00 35.11           O  
ATOM   1121  CG  LYS A  71       9.802   2.061 -31.700  1.00 35.11           C  
ATOM   1122  HG2 LYS A  71       9.257   1.962 -30.761  1.00 35.11           H  
ATOM   1123  HG3 LYS A  71       9.862   1.082 -32.175  1.00 35.11           H  
ATOM   1124  CD  LYS A  71       9.053   3.022 -32.635  1.00 35.11           C  
ATOM   1125  HD2 LYS A  71       8.970   3.994 -32.149  1.00 35.11           H  
ATOM   1126  HD3 LYS A  71       9.620   3.136 -33.559  1.00 35.11           H  
ATOM   1127  CE  LYS A  71       7.655   2.479 -32.955  1.00 35.11           C  
ATOM   1128  HE2 LYS A  71       7.117   2.344 -32.017  1.00 35.11           H  
ATOM   1129  HE3 LYS A  71       7.760   1.498 -33.418  1.00 35.11           H  
ATOM   1130  NZ  LYS A  71       6.897   3.393 -33.850  1.00 35.11           N  
ATOM   1131  HZ1 LYS A  71       7.379   3.516 -34.730  1.00 35.11           H  
ATOM   1132  HZ2 LYS A  71       6.789   4.300 -33.418  1.00 35.11           H  
ATOM   1133  HZ3 LYS A  71       5.976   3.024 -34.038  1.00 35.11           H  
ATOM   1134  N   ASN A  72      14.304   0.592 -30.764  1.00 35.98           N  
ATOM   1135  H   ASN A  72      13.884  -0.202 -30.302  1.00 35.98           H  
ATOM   1136  CA  ASN A  72      15.642   0.448 -31.327  1.00 35.98           C  
ATOM   1137  HA  ASN A  72      16.249   1.302 -31.025  1.00 35.98           H  
ATOM   1138  C   ASN A  72      15.578   0.439 -32.864  1.00 35.98           C  
ATOM   1139  CB  ASN A  72      16.296  -0.840 -30.783  1.00 35.98           C  
ATOM   1140  HB2 ASN A  72      15.576  -1.658 -30.792  1.00 35.98           H  
ATOM   1141  HB3 ASN A  72      17.127  -1.120 -31.431  1.00 35.98           H  
ATOM   1142  O   ASN A  72      15.147  -0.541 -33.471  1.00 35.98           O  
ATOM   1143  CG  ASN A  72      16.871  -0.677 -29.388  1.00 35.98           C  
ATOM   1144  ND2 ASN A  72      17.100  -1.756 -28.679  1.00 35.98           N  
ATOM   1145 HD21 ASN A  72      17.502  -1.599 -27.766  1.00 35.98           H  
ATOM   1146 HD22 ASN A  72      16.909  -2.679 -29.041  1.00 35.98           H  
ATOM   1147  OD1 ASN A  72      17.151   0.415 -28.932  1.00 35.98           O  
ATOM   1148  N   LYS A  73      16.060   1.514 -33.492  1.00 33.04           N  
ATOM   1149  H   LYS A  73      16.248   2.333 -32.931  1.00 33.04           H  
ATOM   1150  CA  LYS A  73      16.579   1.501 -34.866  1.00 33.04           C  
ATOM   1151  HA  LYS A  73      16.930   0.493 -35.089  1.00 33.04           H  
ATOM   1152  C   LYS A  73      17.804   2.408 -34.947  1.00 33.04           C  
ATOM   1153  CB  LYS A  73      15.500   1.877 -35.906  1.00 33.04           C  
ATOM   1154  HB2 LYS A  73      15.933   2.551 -36.645  1.00 33.04           H  
ATOM   1155  HB3 LYS A  73      14.668   2.392 -35.425  1.00 33.04           H  
ATOM   1156  O   LYS A  73      17.689   3.619 -35.092  1.00 33.04           O  
ATOM   1157  CG  LYS A  73      14.998   0.626 -36.646  1.00 33.04           C  
ATOM   1158  HG2 LYS A  73      14.428   0.001 -35.959  1.00 33.04           H  
ATOM   1159  HG3 LYS A  73      15.858   0.060 -37.004  1.00 33.04           H  
ATOM   1160  CD  LYS A  73      14.123   0.980 -37.854  1.00 33.04           C  
ATOM   1161  HD2 LYS A  73      13.223   1.493 -37.513  1.00 33.04           H  
ATOM   1162  HD3 LYS A  73      14.684   1.638 -38.517  1.00 33.04           H  
ATOM   1163  CE  LYS A  73      13.751  -0.309 -38.600  1.00 33.04           C  
ATOM   1164  HE2 LYS A  73      14.670  -0.854 -38.816  1.00 33.04           H  
ATOM   1165  HE3 LYS A  73      13.147  -0.933 -37.942  1.00 33.04           H  
ATOM   1166  NZ  LYS A  73      13.025  -0.029 -39.866  1.00 33.04           N  
ATOM   1167  HZ1 LYS A  73      13.599   0.532 -40.478  1.00 33.04           H  
ATOM   1168  HZ2 LYS A  73      12.810  -0.891 -40.347  1.00 33.04           H  
ATOM   1169  HZ3 LYS A  73      12.165   0.468 -39.687  1.00 33.04           H  
ATOM   1170  N   ILE A  74      18.973   1.787 -34.850  1.00 34.64           N  
ATOM   1171  H   ILE A  74      18.971   0.784 -34.729  1.00 34.64           H  
ATOM   1172  CA  ILE A  74      20.255   2.400 -35.196  1.00 34.64           C  
ATOM   1173  HA  ILE A  74      20.288   3.432 -34.846  1.00 34.64           H  
ATOM   1174  C   ILE A  74      20.369   2.380 -36.724  1.00 34.64           C  
ATOM   1175  CB  ILE A  74      21.409   1.600 -34.535  1.00 34.64           C  
ATOM   1176  HB  ILE A  74      21.305   0.555 -34.824  1.00 34.64           H  
ATOM   1177  O   ILE A  74      20.316   1.295 -37.301  1.00 34.64           O  
ATOM   1178  CG1 ILE A  74      21.325   1.681 -32.991  1.00 34.64           C  
ATOM   1179 HG12 ILE A  74      20.307   1.465 -32.666  1.00 34.64           H  
ATOM   1180 HG13 ILE A  74      21.568   2.693 -32.667  1.00 34.64           H  
ATOM   1181  CG2 ILE A  74      22.784   2.088 -35.030  1.00 34.64           C  
ATOM   1182 HG21 ILE A  74      22.887   1.921 -36.102  1.00 34.64           H  
ATOM   1183 HG22 ILE A  74      23.586   1.526 -34.551  1.00 34.64           H  
ATOM   1184 HG23 ILE A  74      22.914   3.147 -34.810  1.00 34.64           H  
ATOM   1185  CD1 ILE A  74      22.242   0.688 -32.263  1.00 34.64           C  
ATOM   1186 HD11 ILE A  74      22.054  -0.324 -32.619  1.00 34.64           H  
ATOM   1187 HD12 ILE A  74      22.037   0.730 -31.193  1.00 34.64           H  
ATOM   1188 HD13 ILE A  74      23.291   0.943 -32.420  1.00 34.64           H  
ATOM   1189  N   ASN A  75      20.546   3.541 -37.365  1.00 29.54           N  
ATOM   1190  H   ASN A  75      20.336   4.393 -36.865  1.00 29.54           H  
ATOM   1191  CA  ASN A  75      21.558   3.680 -38.419  1.00 29.54           C  
ATOM   1192  HA  ASN A  75      22.479   3.297 -37.980  1.00 29.54           H  
ATOM   1193  C   ASN A  75      21.861   5.140 -38.803  1.00 29.54           C  
ATOM   1194  CB  ASN A  75      21.214   2.864 -39.695  1.00 29.54           C  
ATOM   1195  HB2 ASN A  75      20.292   2.298 -39.563  1.00 29.54           H  
ATOM   1196  HB3 ASN A  75      21.053   3.542 -40.533  1.00 29.54           H  
ATOM   1197  O   ASN A  75      20.961   5.971 -38.858  1.00 29.54           O  
ATOM   1198  CG  ASN A  75      22.324   1.894 -40.081  1.00 29.54           C  
ATOM   1199  ND2 ASN A  75      22.149   1.145 -41.143  1.00 29.54           N  
ATOM   1200 HD21 ASN A  75      21.319   1.237 -41.712  1.00 29.54           H  
ATOM   1201 HD22 ASN A  75      22.933   0.556 -41.384  1.00 29.54           H  
ATOM   1202  OD1 ASN A  75      23.360   1.786 -39.449  1.00 29.54           O  
ATOM   1203  N   ASN A  76      23.126   5.353 -39.178  1.00 30.24           N  
ATOM   1204  H   ASN A  76      23.726   4.542 -39.123  1.00 30.24           H  
ATOM   1205  CA  ASN A  76      23.694   6.452 -39.973  1.00 30.24           C  
ATOM   1206  HA  ASN A  76      24.739   6.174 -40.114  1.00 30.24           H  
ATOM   1207  C   ASN A  76      23.767   7.875 -39.376  1.00 30.24           C  
ATOM   1208  CB  ASN A  76      23.100   6.422 -41.392  1.00 30.24           C  
ATOM   1209  HB2 ASN A  76      23.530   7.239 -41.970  1.00 30.24           H  
ATOM   1210  HB3 ASN A  76      22.023   6.585 -41.337  1.00 30.24           H  
ATOM   1211  O   ASN A  76      22.850   8.681 -39.485  1.00 30.24           O  
ATOM   1212  CG  ASN A  76      23.381   5.125 -42.129  1.00 30.24           C  
ATOM   1213  ND2 ASN A  76      22.808   4.946 -43.294  1.00 30.24           N  
ATOM   1214 HD21 ASN A  76      23.080   4.113 -43.797  1.00 30.24           H  
ATOM   1215 HD22 ASN A  76      22.252   5.685 -43.700  1.00 30.24           H  
ATOM   1216  OD1 ASN A  76      24.109   4.253 -41.688  1.00 30.24           O  
ATOM   1217  N   ASN A  77      24.967   8.210 -38.886  1.00 30.91           N  
ATOM   1218  H   ASN A  77      25.495   7.446 -38.489  1.00 30.91           H  
ATOM   1219  CA  ASN A  77      25.866   9.206 -39.495  1.00 30.91           C  
ATOM   1220  HA  ASN A  77      26.401   9.718 -38.695  1.00 30.91           H  
ATOM   1221  C   ASN A  77      25.231  10.291 -40.397  1.00 30.91           C  
ATOM   1222  CB  ASN A  77      26.904   8.429 -40.346  1.00 30.91           C  
ATOM   1223  HB2 ASN A  77      26.388   7.828 -41.095  1.00 30.91           H  
ATOM   1224  HB3 ASN A  77      27.523   9.147 -40.884  1.00 30.91           H  
ATOM   1225  O   ASN A  77      24.901  10.001 -41.547  1.00 30.91           O  
ATOM   1226  CG  ASN A  77      27.854   7.532 -39.582  1.00 30.91           C  
ATOM   1227  ND2 ASN A  77      28.798   6.927 -40.263  1.00 30.91           N  
ATOM   1228 HD21 ASN A  77      28.924   7.126 -41.246  1.00 30.91           H  
ATOM   1229 HD22 ASN A  77      29.438   6.356 -39.731  1.00 30.91           H  
ATOM   1230  OD1 ASN A  77      27.746   7.335 -38.386  1.00 30.91           O  
ATOM   1231  N   ASN A  78      25.245  11.562 -39.970  1.00 33.46           N  
ATOM   1232  H   ASN A  78      24.962  11.700 -39.010  1.00 33.46           H  
ATOM   1233  CA  ASN A  78      26.260  12.548 -40.404  1.00 33.46           C  
ATOM   1234  HA  ASN A  78      27.203  12.270 -39.934  1.00 33.46           H  
ATOM   1235  C   ASN A  78      25.978  13.978 -39.888  1.00 33.46           C  
ATOM   1236  CB  ASN A  78      26.459  12.557 -41.941  1.00 33.46           C  
ATOM   1237  HB2 ASN A  78      25.523  12.309 -42.442  1.00 33.46           H  
ATOM   1238  HB3 ASN A  78      26.742  13.553 -42.280  1.00 33.46           H  
ATOM   1239  O   ASN A  78      24.879  14.294 -39.446  1.00 33.46           O  
ATOM   1240  CG  ASN A  78      27.569  11.619 -42.396  1.00 33.46           C  
ATOM   1241  ND2 ASN A  78      27.572  11.221 -43.644  1.00 33.46           N  
ATOM   1242 HD21 ASN A  78      28.357  10.656 -43.937  1.00 33.46           H  
ATOM   1243 HD22 ASN A  78      26.832  11.511 -44.267  1.00 33.46           H  
ATOM   1244  OD1 ASN A  78      28.465  11.252 -41.654  1.00 33.46           O  
ATOM   1245  N   SER A  79      27.027  14.804 -39.935  1.00 33.25           N  
ATOM   1246  H   SER A  79      27.871  14.436 -40.350  1.00 33.25           H  
ATOM   1247  CA  SER A  79      27.175  16.200 -39.500  1.00 33.25           C  
ATOM   1248  HA  SER A  79      27.682  16.193 -38.535  1.00 33.25           H  
ATOM   1249  C   SER A  79      25.927  17.086 -39.381  1.00 33.25           C  
ATOM   1250  CB  SER A  79      28.109  16.905 -40.495  1.00 33.25           C  
ATOM   1251  HB2 SER A  79      28.305  17.920 -40.150  1.00 33.25           H  
ATOM   1252  HB3 SER A  79      27.641  16.950 -41.478  1.00 33.25           H  
ATOM   1253  O   SER A  79      25.257  17.385 -40.365  1.00 33.25           O  
ATOM   1254  OG  SER A  79      29.333  16.202 -40.587  1.00 33.25           O  
ATOM   1255  HG  SER A  79      29.982  16.790 -40.980  1.00 33.25           H  
ATOM   1256  N   PHE A  80      25.779  17.696 -38.200  1.00 35.01           N  
ATOM   1257  H   PHE A  80      26.347  17.365 -37.433  1.00 35.01           H  
ATOM   1258  CA  PHE A  80      25.286  19.070 -38.081  1.00 35.01           C  
ATOM   1259  HA  PHE A  80      24.718  19.343 -38.970  1.00 35.01           H  
ATOM   1260  C   PHE A  80      26.484  20.026 -37.996  1.00 35.01           C  
ATOM   1261  CB  PHE A  80      24.352  19.218 -36.867  1.00 35.01           C  
ATOM   1262  HB2 PHE A  80      24.340  20.264 -36.560  1.00 35.01           H  
ATOM   1263  HB3 PHE A  80      24.744  18.643 -36.028  1.00 35.01           H  
ATOM   1264  O   PHE A  80      26.912  20.396 -36.903  1.00 35.01           O  
ATOM   1265  CG  PHE A  80      22.917  18.824 -37.141  1.00 35.01           C  
ATOM   1266  CD1 PHE A  80      22.036  19.760 -37.716  1.00 35.01           C  
ATOM   1267  HD1 PHE A  80      22.388  20.750 -37.969  1.00 35.01           H  
ATOM   1268  CD2 PHE A  80      22.461  17.531 -36.830  1.00 35.01           C  
ATOM   1269  HD2 PHE A  80      23.140  16.804 -36.410  1.00 35.01           H  
ATOM   1270  CE1 PHE A  80      20.702  19.405 -37.977  1.00 35.01           C  
ATOM   1271  HE1 PHE A  80      20.033  20.121 -38.431  1.00 35.01           H  
ATOM   1272  CE2 PHE A  80      21.125  17.176 -37.088  1.00 35.01           C  
ATOM   1273  HE2 PHE A  80      20.781  16.177 -36.865  1.00 35.01           H  
ATOM   1274  CZ  PHE A  80      20.246  18.113 -37.661  1.00 35.01           C  
ATOM   1275  HZ  PHE A  80      19.224  17.834 -37.875  1.00 35.01           H  
ATOM   1276  N   GLU A  81      27.021  20.436 -39.146  1.00 36.91           N  
ATOM   1277  H   GLU A  81      26.634  20.099 -40.016  1.00 36.91           H  
ATOM   1278  CA  GLU A  81      27.841  21.650 -39.220  1.00 36.91           C  
ATOM   1279  HA  GLU A  81      28.208  21.893 -38.222  1.00 36.91           H  
ATOM   1280  C   GLU A  81      26.967  22.825 -39.654  1.00 36.91           C  
ATOM   1281  CB  GLU A  81      29.081  21.486 -40.112  1.00 36.91           C  
ATOM   1282  HB2 GLU A  81      28.861  20.813 -40.941  1.00 36.91           H  
ATOM   1283  HB3 GLU A  81      29.356  22.462 -40.513  1.00 36.91           H  
ATOM   1284  O   GLU A  81      26.321  22.803 -40.700  1.00 36.91           O  
ATOM   1285  CG  GLU A  81      30.262  20.963 -39.281  1.00 36.91           C  
ATOM   1286  HG2 GLU A  81      30.371  21.592 -38.397  1.00 36.91           H  
ATOM   1287  HG3 GLU A  81      30.037  19.951 -38.945  1.00 36.91           H  
ATOM   1288  CD  GLU A  81      31.585  20.963 -40.057  1.00 36.91           C  
ATOM   1289  OE1 GLU A  81      32.619  21.254 -39.416  1.00 36.91           O  
ATOM   1290  OE2 GLU A  81      31.548  20.643 -41.265  1.00 36.91           O  
ATOM   1291  N   ASN A  82      26.938  23.860 -38.815  1.00 36.59           N  
ATOM   1292  H   ASN A  82      27.533  23.824 -38.000  1.00 36.59           H  
ATOM   1293  CA  ASN A  82      26.283  25.121 -39.128  1.00 36.59           C  
ATOM   1294  HA  ASN A  82      25.362  24.943 -39.682  1.00 36.59           H  
ATOM   1295  C   ASN A  82      27.225  25.982 -39.973  1.00 36.59           C  
ATOM   1296  CB  ASN A  82      25.964  25.882 -37.823  1.00 36.59           C  
ATOM   1297  HB2 ASN A  82      25.606  26.878 -38.083  1.00 36.59           H  
ATOM   1298  HB3 ASN A  82      26.878  26.004 -37.242  1.00 36.59           H  
ATOM   1299  O   ASN A  82      28.148  26.564 -39.408  1.00 36.59           O  
ATOM   1300  CG  ASN A  82      24.902  25.247 -36.959  1.00 36.59           C  
ATOM   1301  ND2 ASN A  82      25.246  24.821 -35.766  1.00 36.59           N  
ATOM   1302 HD21 ASN A  82      26.214  24.829 -35.480  1.00 36.59           H  
ATOM   1303 HD22 ASN A  82      24.520  24.352 -35.243  1.00 36.59           H  
ATOM   1304  OD1 ASN A  82      23.742  25.170 -37.316  1.00 36.59           O  
ATOM   1305  N   PHE A  83      26.931  26.189 -41.257  1.00 36.88           N  
ATOM   1306  H   PHE A  83      26.211  25.636 -41.700  1.00 36.88           H  
ATOM   1307  CA  PHE A  83      27.389  27.395 -41.949  1.00 36.88           C  
ATOM   1308  HA  PHE A  83      27.643  28.122 -41.178  1.00 36.88           H  
ATOM   1309  C   PHE A  83      26.261  28.067 -42.729  1.00 36.88           C  
ATOM   1310  CB  PHE A  83      28.687  27.168 -42.739  1.00 36.88           C  
ATOM   1311  HB2 PHE A  83      28.755  27.902 -43.542  1.00 36.88           H  
ATOM   1312  HB3 PHE A  83      28.681  26.178 -43.193  1.00 36.88           H  
ATOM   1313  O   PHE A  83      25.310  27.434 -43.182  1.00 36.88           O  
ATOM   1314  CG  PHE A  83      29.903  27.338 -41.842  1.00 36.88           C  
ATOM   1315  CD1 PHE A  83      30.298  28.630 -41.436  1.00 36.88           C  
ATOM   1316  HD1 PHE A  83      29.796  29.498 -41.837  1.00 36.88           H  
ATOM   1317  CD2 PHE A  83      30.576  26.214 -41.327  1.00 36.88           C  
ATOM   1318  HD2 PHE A  83      30.275  25.219 -41.621  1.00 36.88           H  
ATOM   1319  CE1 PHE A  83      31.342  28.795 -40.507  1.00 36.88           C  
ATOM   1320  HE1 PHE A  83      31.648  29.786 -40.203  1.00 36.88           H  
ATOM   1321  CE2 PHE A  83      31.622  26.379 -40.401  1.00 36.88           C  
ATOM   1322  HE2 PHE A  83      32.130  25.510 -40.010  1.00 36.88           H  
ATOM   1323  CZ  PHE A  83      32.000  27.668 -39.985  1.00 36.88           C  
ATOM   1324  HZ  PHE A  83      32.808  27.787 -39.278  1.00 36.88           H  
ATOM   1325  N   LYS A  84      26.326  29.399 -42.740  1.00 35.29           N  
ATOM   1326  H   LYS A  84      27.212  29.815 -42.489  1.00 35.29           H  
ATOM   1327  CA  LYS A  84      25.261  30.301 -43.182  1.00 35.29           C  
ATOM   1328  HA  LYS A  84      24.293  29.832 -43.005  1.00 35.29           H  
ATOM   1329  C   LYS A  84      25.369  30.587 -44.676  1.00 35.29           C  
ATOM   1330  CB  LYS A  84      25.357  31.628 -42.412  1.00 35.29           C  
ATOM   1331  HB2 LYS A  84      26.348  32.049 -42.578  1.00 35.29           H  
ATOM   1332  HB3 LYS A  84      24.631  32.328 -42.825  1.00 35.29           H  
ATOM   1333  O   LYS A  84      26.458  30.543 -45.236  1.00 35.29           O  
ATOM   1334  CG  LYS A  84      25.100  31.502 -40.904  1.00 35.29           C  
ATOM   1335  HG2 LYS A  84      24.064  31.209 -40.735  1.00 35.29           H  
ATOM   1336  HG3 LYS A  84      25.761  30.751 -40.471  1.00 35.29           H  
ATOM   1337  CD  LYS A  84      25.377  32.855 -40.239  1.00 35.29           C  
ATOM   1338  HD2 LYS A  84      26.425  33.113 -40.397  1.00 35.29           H  
ATOM   1339  HD3 LYS A  84      24.754  33.617 -40.708  1.00 35.29           H  
ATOM   1340  CE  LYS A  84      25.082  32.804 -38.739  1.00 35.29           C  
ATOM   1341  HE2 LYS A  84      25.649  31.982 -38.303  1.00 35.29           H  
ATOM   1342  HE3 LYS A  84      24.021  32.593 -38.601  1.00 35.29           H  
ATOM   1343  NZ  LYS A  84      25.450  34.086 -38.091  1.00 35.29           N  
ATOM   1344  HZ1 LYS A  84      24.936  34.848 -38.510  1.00 35.29           H  
ATOM   1345  HZ2 LYS A  84      26.435  34.267 -38.220  1.00 35.29           H  
ATOM   1346  HZ3 LYS A  84      25.251  34.058 -37.101  1.00 35.29           H  
ATOM   1347  N   ASN A  85      24.242  30.993 -45.254  1.00 39.18           N  
ATOM   1348  H   ASN A  85      23.380  30.900 -44.737  1.00 39.18           H  
ATOM   1349  CA  ASN A  85      24.170  31.618 -46.571  1.00 39.18           C  
ATOM   1350  HA  ASN A  85      24.406  30.873 -47.331  1.00 39.18           H  
ATOM   1351  C   ASN A  85      25.157  32.795 -46.695  1.00 39.18           C  
ATOM   1352  CB  ASN A  85      22.741  32.153 -46.801  1.00 39.18           C  
ATOM   1353  HB2 ASN A  85      22.681  32.570 -47.806  1.00 39.18           H  
ATOM   1354  HB3 ASN A  85      22.553  32.965 -46.098  1.00 39.18           H  
ATOM   1355  O   ASN A  85      25.286  33.597 -45.766  1.00 39.18           O  
ATOM   1356  CG  ASN A  85      21.628  31.131 -46.658  1.00 39.18           C  
ATOM   1357  ND2 ASN A  85      20.401  31.581 -46.555  1.00 39.18           N  
ATOM   1358 HD21 ASN A  85      20.214  32.561 -46.712  1.00 39.18           H  
ATOM   1359 HD22 ASN A  85      19.680  30.874 -46.546  1.00 39.18           H  
ATOM   1360  OD1 ASN A  85      21.824  29.933 -46.594  1.00 39.18           O  
ATOM   1361  N   GLY A  86      25.756  32.920 -47.875  1.00 31.76           N  
ATOM   1362  H   GLY A  86      25.647  32.183 -48.557  1.00 31.76           H  
ATOM   1363  CA  GLY A  86      26.509  34.074 -48.354  1.00 31.76           C  
ATOM   1364  HA2 GLY A  86      25.994  34.998 -48.093  1.00 31.76           H  
ATOM   1365  HA3 GLY A  86      27.512  34.084 -47.926  1.00 31.76           H  
ATOM   1366  C   GLY A  86      26.622  33.953 -49.872  1.00 31.76           C  
ATOM   1367  O   GLY A  86      26.929  32.871 -50.370  1.00 31.76           O  
ATOM   1368  N   GLU A  87      26.262  35.015 -50.581  1.00 40.96           N  
ATOM   1369  H   GLU A  87      26.081  35.888 -50.106  1.00 40.96           H  
ATOM   1370  CA  GLU A  87      26.297  35.103 -52.044  1.00 40.96           C  
ATOM   1371  HA  GLU A  87      25.921  34.176 -52.478  1.00 40.96           H  
ATOM   1372  C   GLU A  87      27.746  35.297 -52.535  1.00 40.96           C  
ATOM   1373  CB  GLU A  87      25.364  36.263 -52.466  1.00 40.96           C  
ATOM   1374  HB2 GLU A  87      25.458  36.436 -53.538  1.00 40.96           H  
ATOM   1375  HB3 GLU A  87      25.684  37.164 -51.944  1.00 40.96           H  
ATOM   1376  O   GLU A  87      28.594  35.728 -51.753  1.00 40.96           O  
ATOM   1377  CG  GLU A  87      23.880  35.958 -52.141  1.00 40.96           C  
ATOM   1378  HG2 GLU A  87      23.816  35.341 -51.245  1.00 40.96           H  
ATOM   1379  HG3 GLU A  87      23.476  35.355 -52.954  1.00 40.96           H  
ATOM   1380  CD  GLU A  87      22.977  37.186 -51.900  1.00 40.96           C  
ATOM   1381  OE1 GLU A  87      21.780  37.093 -52.265  1.00 40.96           O  
ATOM   1382  OE2 GLU A  87      23.413  38.139 -51.214  1.00 40.96           O  
ATOM   1383  N   ASP A  88      28.037  34.900 -53.782  1.00 39.77           N  
ATOM   1384  H   ASP A  88      27.371  34.265 -54.199  1.00 39.77           H  
ATOM   1385  CA  ASP A  88      28.721  35.731 -54.798  1.00 39.77           C  
ATOM   1386  HA  ASP A  88      27.965  36.396 -55.214  1.00 39.77           H  
ATOM   1387  C   ASP A  88      29.247  34.889 -55.988  1.00 39.77           C  
ATOM   1388  CB  ASP A  88      29.840  36.650 -54.253  1.00 39.77           C  
ATOM   1389  HB2 ASP A  88      30.474  36.946 -55.089  1.00 39.77           H  
ATOM   1390  HB3 ASP A  88      30.468  36.099 -53.553  1.00 39.77           H  
ATOM   1391  O   ASP A  88      30.065  33.983 -55.846  1.00 39.77           O  
ATOM   1392  CG  ASP A  88      29.319  37.952 -53.604  1.00 39.77           C  
ATOM   1393  OD1 ASP A  88      28.115  38.265 -53.765  1.00 39.77           O  
ATOM   1394  OD2 ASP A  88      30.148  38.660 -52.980  1.00 39.77           O  
ATOM   1395  N   ASP A  89      28.706  35.219 -57.163  1.00 39.96           N  
ATOM   1396  H   ASP A  89      27.929  35.859 -57.074  1.00 39.96           H  
ATOM   1397  CA  ASP A  89      29.326  35.380 -58.486  1.00 39.96           C  
ATOM   1398  HA  ASP A  89      28.472  35.272 -59.154  1.00 39.96           H  
ATOM   1399  C   ASP A  89      30.360  34.407 -59.119  1.00 39.96           C  
ATOM   1400  CB  ASP A  89      29.764  36.854 -58.620  1.00 39.96           C  
ATOM   1401  HB2 ASP A  89      30.408  36.965 -59.493  1.00 39.96           H  
ATOM   1402  HB3 ASP A  89      30.352  37.137 -57.747  1.00 39.96           H  
ATOM   1403  O   ASP A  89      31.414  34.057 -58.601  1.00 39.96           O  
ATOM   1404  CG  ASP A  89      28.578  37.821 -58.784  1.00 39.96           C  
ATOM   1405  OD1 ASP A  89      27.458  37.337 -59.083  1.00 39.96           O  
ATOM   1406  OD2 ASP A  89      28.800  39.042 -58.643  1.00 39.96           O  
ATOM   1407  N   GLU A  90      30.063  34.137 -60.401  1.00 37.61           N  
ATOM   1408  H   GLU A  90      29.141  34.465 -60.650  1.00 37.61           H  
ATOM   1409  CA  GLU A  90      30.991  34.085 -61.546  1.00 37.61           C  
ATOM   1410  HA  GLU A  90      30.383  33.761 -62.391  1.00 37.61           H  
ATOM   1411  C   GLU A  90      32.204  33.113 -61.550  1.00 37.61           C  
ATOM   1412  CB  GLU A  90      31.430  35.524 -61.898  1.00 37.61           C  
ATOM   1413  HB2 GLU A  90      32.190  35.458 -62.676  1.00 37.61           H  
ATOM   1414  HB3 GLU A  90      31.889  36.001 -61.032  1.00 37.61           H  
ATOM   1415  O   GLU A  90      33.309  33.447 -61.137  1.00 37.61           O  
ATOM   1416  CG  GLU A  90      30.295  36.408 -62.449  1.00 37.61           C  
ATOM   1417  HG2 GLU A  90      29.705  35.802 -63.137  1.00 37.61           H  
ATOM   1418  HG3 GLU A  90      29.635  36.715 -61.637  1.00 37.61           H  
ATOM   1419  CD  GLU A  90      30.805  37.645 -63.217  1.00 37.61           C  
ATOM   1420  OE1 GLU A  90      30.012  38.168 -64.035  1.00 37.61           O  
ATOM   1421  OE2 GLU A  90      32.008  37.984 -63.116  1.00 37.61           O  
ATOM   1422  N   MET A  91      32.105  32.004 -62.310  1.00 40.31           N  
ATOM   1423  H   MET A  91      31.280  31.453 -62.118  1.00 40.31           H  
ATOM   1424  CA  MET A  91      32.506  32.012 -63.741  1.00 40.31           C  
ATOM   1425  HA  MET A  91      31.762  32.618 -64.260  1.00 40.31           H  
ATOM   1426  C   MET A  91      32.519  30.640 -64.461  1.00 40.31           C  
ATOM   1427  CB  MET A  91      33.896  32.656 -63.983  1.00 40.31           C  
ATOM   1428  HB2 MET A  91      34.564  32.481 -63.139  1.00 40.31           H  
ATOM   1429  HB3 MET A  91      34.363  32.186 -64.848  1.00 40.31           H  
ATOM   1430  O   MET A  91      33.046  29.646 -63.980  1.00 40.31           O  
ATOM   1431  CG  MET A  91      33.793  34.160 -64.289  1.00 40.31           C  
ATOM   1432  HG2 MET A  91      34.121  34.723 -63.415  1.00 40.31           H  
ATOM   1433  HG3 MET A  91      32.751  34.419 -64.474  1.00 40.31           H  
ATOM   1434  SD  MET A  91      34.714  34.719 -65.749  1.00 40.31           S  
ATOM   1435  CE  MET A  91      36.176  35.378 -64.913  1.00 40.31           C  
ATOM   1436  HE1 MET A  91      36.641  34.595 -64.314  1.00 40.31           H  
ATOM   1437  HE2 MET A  91      35.875  36.194 -64.255  1.00 40.31           H  
ATOM   1438  HE3 MET A  91      36.888  35.754 -65.648  1.00 40.31           H  
ATOM   1439  N   ARG A  92      32.038  30.673 -65.717  1.00 37.84           N  
ATOM   1440  H   ARG A  92      31.513  31.513 -65.913  1.00 37.84           H  
ATOM   1441  CA  ARG A  92      32.483  29.922 -66.920  1.00 37.84           C  
ATOM   1442  HA  ARG A  92      31.646  29.916 -67.618  1.00 37.84           H  
ATOM   1443  C   ARG A  92      32.952  28.446 -66.816  1.00 37.84           C  
ATOM   1444  CB  ARG A  92      33.626  30.717 -67.580  1.00 37.84           C  
ATOM   1445  HB2 ARG A  92      34.078  30.088 -68.347  1.00 37.84           H  
ATOM   1446  HB3 ARG A  92      34.395  30.919 -66.834  1.00 37.84           H  
ATOM   1447  O   ARG A  92      34.120  28.180 -66.564  1.00 37.84           O  
ATOM   1448  CG  ARG A  92      33.217  32.026 -68.263  1.00 37.84           C  
ATOM   1449  HG2 ARG A  92      32.527  31.797 -69.076  1.00 37.84           H  
ATOM   1450  HG3 ARG A  92      32.739  32.702 -67.555  1.00 37.84           H  
ATOM   1451  CD  ARG A  92      34.494  32.673 -68.817  1.00 37.84           C  
ATOM   1452  HD2 ARG A  92      34.949  33.287 -68.040  1.00 37.84           H  
ATOM   1453  HD3 ARG A  92      35.201  31.884 -69.073  1.00 37.84           H  
ATOM   1454  NE  ARG A  92      34.249  33.479 -70.026  1.00 37.84           N  
ATOM   1455  HE  ARG A  92      33.291  33.738 -70.217  1.00 37.84           H  
ATOM   1456  NH1 ARG A  92      36.456  33.719 -70.604  1.00 37.84           N  
ATOM   1457 HH11 ARG A  92      36.707  33.321 -69.710  1.00 37.84           H  
ATOM   1458 HH12 ARG A  92      37.170  34.068 -71.227  1.00 37.84           H  
ATOM   1459  NH2 ARG A  92      34.869  34.491 -71.971  1.00 37.84           N  
ATOM   1460 HH21 ARG A  92      33.898  34.678 -72.175  1.00 37.84           H  
ATOM   1461 HH22 ARG A  92      35.593  34.831 -72.588  1.00 37.84           H  
ATOM   1462  CZ  ARG A  92      35.187  33.892 -70.858  1.00 37.84           C  
ATOM   1463  N   GLY A  93      32.176  27.574 -67.474  1.00 34.33           N  
ATOM   1464  H   GLY A  93      31.192  27.633 -67.252  1.00 34.33           H  
ATOM   1465  CA  GLY A  93      32.468  27.235 -68.886  1.00 34.33           C  
ATOM   1466  HA2 GLY A  93      33.242  27.908 -69.256  1.00 34.33           H  
ATOM   1467  HA3 GLY A  93      31.568  27.438 -69.466  1.00 34.33           H  
ATOM   1468  C   GLY A  93      32.943  25.807 -69.233  1.00 34.33           C  
ATOM   1469  O   GLY A  93      33.884  25.296 -68.641  1.00 34.33           O  
ATOM   1470  N   GLY A  94      32.353  25.223 -70.293  1.00 36.83           N  
ATOM   1471  H   GLY A  94      31.569  25.702 -70.712  1.00 36.83           H  
ATOM   1472  CA  GLY A  94      32.734  23.921 -70.884  1.00 36.83           C  
ATOM   1473  HA2 GLY A  94      32.906  24.026 -71.956  1.00 36.83           H  
ATOM   1474  HA3 GLY A  94      33.679  23.594 -70.449  1.00 36.83           H  
ATOM   1475  C   GLY A  94      31.705  22.813 -70.600  1.00 36.83           C  
ATOM   1476  O   GLY A  94      31.820  22.147 -69.584  1.00 36.83           O  
ATOM   1477  N   ASN A  95      30.605  22.616 -71.337  1.00 39.63           N  
ATOM   1478  H   ASN A  95      29.936  22.078 -70.804  1.00 39.63           H  
ATOM   1479  CA  ASN A  95      30.386  22.509 -72.793  1.00 39.63           C  
ATOM   1480  HA  ASN A  95      29.304  22.432 -72.900  1.00 39.63           H  
ATOM   1481  C   ASN A  95      30.934  21.213 -73.437  1.00 39.63           C  
ATOM   1482  CB  ASN A  95      30.778  23.784 -73.575  1.00 39.63           C  
ATOM   1483  HB2 ASN A  95      30.436  24.670 -73.041  1.00 39.63           H  
ATOM   1484  HB3 ASN A  95      31.861  23.824 -73.699  1.00 39.63           H  
ATOM   1485  O   ASN A  95      32.026  21.238 -73.999  1.00 39.63           O  
ATOM   1486  CG  ASN A  95      30.157  23.806 -74.964  1.00 39.63           C  
ATOM   1487  ND2 ASN A  95      30.862  24.264 -75.971  1.00 39.63           N  
ATOM   1488 HD21 ASN A  95      31.832  24.517 -75.848  1.00 39.63           H  
ATOM   1489 HD22 ASN A  95      30.402  24.229 -76.870  1.00 39.63           H  
ATOM   1490  OD1 ASN A  95      29.022  23.424 -75.164  1.00 39.63           O  
ATOM   1491  N   VAL A  96      30.140  20.128 -73.435  1.00 44.93           N  
ATOM   1492  H   VAL A  96      29.298  20.156 -72.878  1.00 44.93           H  
ATOM   1493  CA  VAL A  96      30.168  19.062 -74.464  1.00 44.93           C  
ATOM   1494  HA  VAL A  96      30.558  19.493 -75.386  1.00 44.93           H  
ATOM   1495  C   VAL A  96      28.735  18.577 -74.736  1.00 44.93           C  
ATOM   1496  CB  VAL A  96      31.065  17.852 -74.106  1.00 44.93           C  
ATOM   1497  HB  VAL A  96      30.700  17.390 -73.188  1.00 44.93           H  
ATOM   1498  O   VAL A  96      28.008  18.228 -73.810  1.00 44.93           O  
ATOM   1499  CG1 VAL A  96      31.050  16.799 -75.227  1.00 44.93           C  
ATOM   1500 HG11 VAL A  96      31.351  17.244 -76.176  1.00 44.93           H  
ATOM   1501 HG12 VAL A  96      30.057  16.361 -75.330  1.00 44.93           H  
ATOM   1502 HG13 VAL A  96      31.734  15.986 -74.984  1.00 44.93           H  
ATOM   1503  CG2 VAL A  96      32.537  18.233 -73.905  1.00 44.93           C  
ATOM   1504 HG21 VAL A  96      32.633  18.883 -73.035  1.00 44.93           H  
ATOM   1505 HG22 VAL A  96      32.918  18.750 -74.786  1.00 44.93           H  
ATOM   1506 HG23 VAL A  96      33.134  17.341 -73.720  1.00 44.93           H  
ATOM   1507  N   ASN A  97      28.349  18.550 -76.014  1.00 38.07           N  
ATOM   1508  H   ASN A  97      29.031  18.815 -76.711  1.00 38.07           H  
ATOM   1509  CA  ASN A  97      27.057  18.066 -76.512  1.00 38.07           C  
ATOM   1510  HA  ASN A  97      26.255  18.414 -75.861  1.00 38.07           H  
ATOM   1511  C   ASN A  97      26.998  16.532 -76.621  1.00 38.07           C  
ATOM   1512  CB  ASN A  97      26.843  18.606 -77.942  1.00 38.07           C  
ATOM   1513  HB2 ASN A  97      25.924  18.183 -78.349  1.00 38.07           H  
ATOM   1514  HB3 ASN A  97      27.665  18.270 -78.574  1.00 38.07           H  
ATOM   1515  O   ASN A  97      27.961  15.936 -77.089  1.00 38.07           O  
ATOM   1516  CG  ASN A  97      26.712  20.109 -78.044  1.00 38.07           C  
ATOM   1517  ND2 ASN A  97      27.329  20.719 -79.030  1.00 38.07           N  
ATOM   1518 HD21 ASN A  97      27.162  21.713 -79.086  1.00 38.07           H  
ATOM   1519 HD22 ASN A  97      27.817  20.190 -79.738  1.00 38.07           H  
ATOM   1520  OD1 ASN A  97      26.043  20.754 -77.264  1.00 38.07           O  
ATOM   1521  N   THR A  98      25.822  15.950 -76.366  1.00 46.71           N  
ATOM   1522  H   THR A  98      25.170  16.483 -75.809  1.00 46.71           H  
ATOM   1523  CA  THR A  98      25.172  14.901 -77.195  1.00 46.71           C  
ATOM   1524  HA  THR A  98      25.343  15.111 -78.251  1.00 46.71           H  
ATOM   1525  C   THR A  98      23.661  15.014 -76.924  1.00 46.71           C  
ATOM   1526  CB  THR A  98      25.652  13.458 -76.906  1.00 46.71           C  
ATOM   1527  HB  THR A  98      24.868  12.766 -77.213  1.00 46.71           H  
ATOM   1528  O   THR A  98      23.229  14.787 -75.802  1.00 46.71           O  
ATOM   1529  CG2 THR A  98      26.927  13.068 -77.656  1.00 46.71           C  
ATOM   1530 HG21 THR A  98      27.029  11.983 -77.627  1.00 46.71           H  
ATOM   1531 HG22 THR A  98      26.857  13.384 -78.697  1.00 46.71           H  
ATOM   1532 HG23 THR A  98      27.808  13.507 -77.188  1.00 46.71           H  
ATOM   1533  OG1 THR A  98      25.925  13.257 -75.540  1.00 46.71           O  
ATOM   1534  HG1 THR A  98      26.126  14.123 -75.177  1.00 46.71           H  
ATOM   1535  N   SER A  99      22.899  15.733 -77.753  1.00 40.73           N  
ATOM   1536  H   SER A  99      22.217  16.242 -77.208  1.00 40.73           H  
ATOM   1537  CA  SER A  99      22.271  15.285 -79.014  1.00 40.73           C  
ATOM   1538  HA  SER A  99      21.860  16.183 -79.475  1.00 40.73           H  
ATOM   1539  C   SER A  99      21.082  14.335 -78.806  1.00 40.73           C  
ATOM   1540  CB  SER A  99      23.246  14.737 -80.065  1.00 40.73           C  
ATOM   1541  HB2 SER A  99      24.028  15.471 -80.257  1.00 40.73           H  
ATOM   1542  HB3 SER A  99      22.701  14.559 -80.992  1.00 40.73           H  
ATOM   1543  O   SER A  99      21.279  13.173 -78.474  1.00 40.73           O  
ATOM   1544  OG  SER A  99      23.830  13.526 -79.630  1.00 40.73           O  
ATOM   1545  HG  SER A  99      23.099  12.952 -79.388  1.00 40.73           H  
ATOM   1546  N   ASP A 100      19.890  14.881 -79.061  1.00 37.75           N  
ATOM   1547  H   ASP A 100      19.908  15.871 -79.260  1.00 37.75           H  
ATOM   1548  CA  ASP A 100      18.736  14.261 -79.727  1.00 37.75           C  
ATOM   1549  HA  ASP A 100      17.898  14.934 -79.546  1.00 37.75           H  
ATOM   1550  C   ASP A 100      18.265  12.865 -79.266  1.00 37.75           C  
ATOM   1551  CB  ASP A 100      18.978  14.315 -81.253  1.00 37.75           C  
ATOM   1552  HB2 ASP A 100      19.693  13.540 -81.527  1.00 37.75           H  
ATOM   1553  HB3 ASP A 100      18.039  14.113 -81.768  1.00 37.75           H  
ATOM   1554  O   ASP A 100      18.847  11.844 -79.609  1.00 37.75           O  
ATOM   1555  CG  ASP A 100      19.521  15.675 -81.721  1.00 37.75           C  
ATOM   1556  OD1 ASP A 100      19.098  16.702 -81.138  1.00 37.75           O  
ATOM   1557  OD2 ASP A 100      20.438  15.689 -82.571  1.00 37.75           O  
ATOM   1558  N   GLU A 101      17.098  12.799 -78.616  1.00 45.24           N  
ATOM   1559  H   GLU A 101      16.997  13.438 -77.840  1.00 45.24           H  
ATOM   1560  CA  GLU A 101      15.834  12.598 -79.348  1.00 45.24           C  
ATOM   1561  HA  GLU A 101      15.775  13.375 -80.110  1.00 45.24           H  
ATOM   1562  C   GLU A 101      14.613  12.797 -78.434  1.00 45.24           C  
ATOM   1563  CB  GLU A 101      15.748  11.232 -80.067  1.00 45.24           C  
ATOM   1564  HB2 GLU A 101      16.414  10.509 -79.595  1.00 45.24           H  
ATOM   1565  HB3 GLU A 101      14.728  10.852 -80.002  1.00 45.24           H  
ATOM   1566  O   GLU A 101      14.622  12.480 -77.245  1.00 45.24           O  
ATOM   1567  CG  GLU A 101      16.095  11.402 -81.560  1.00 45.24           C  
ATOM   1568  HG2 GLU A 101      15.421  12.151 -81.977  1.00 45.24           H  
ATOM   1569  HG3 GLU A 101      17.109  11.792 -81.653  1.00 45.24           H  
ATOM   1570  CD  GLU A 101      15.980  10.121 -82.404  1.00 45.24           C  
ATOM   1571  OE1 GLU A 101      15.998  10.263 -83.650  1.00 45.24           O  
ATOM   1572  OE2 GLU A 101      15.846   9.017 -81.828  1.00 45.24           O  
ATOM   1573  N   SER A 102      13.541  13.345 -79.009  1.00 43.18           N  
ATOM   1574  H   SER A 102      13.549  13.421 -80.016  1.00 43.18           H  
ATOM   1575  CA  SER A 102      12.253  13.523 -78.334  1.00 43.18           C  
ATOM   1576  HA  SER A 102      12.396  13.462 -77.255  1.00 43.18           H  
ATOM   1577  C   SER A 102      11.302  12.403 -78.744  1.00 43.18           C  
ATOM   1578  CB  SER A 102      11.656  14.909 -78.627  1.00 43.18           C  
ATOM   1579  HB2 SER A 102      12.274  15.661 -78.137  1.00 43.18           H  
ATOM   1580  HB3 SER A 102      10.653  14.965 -78.205  1.00 43.18           H  
ATOM   1581  O   SER A 102      10.946  12.296 -79.914  1.00 43.18           O  
ATOM   1582  OG  SER A 102      11.596  15.212 -80.010  1.00 43.18           O  
ATOM   1583  HG  SER A 102      12.423  14.961 -80.426  1.00 43.18           H  
ATOM   1584  N   ILE A 103      10.871  11.581 -77.784  1.00 43.64           N  
ATOM   1585  H   ILE A 103      11.267  11.661 -76.858  1.00 43.64           H  
ATOM   1586  CA  ILE A 103       9.721  10.689 -77.958  1.00 43.64           C  
ATOM   1587  HA  ILE A 103       9.142  11.031 -78.815  1.00 43.64           H  
ATOM   1588  C   ILE A 103       8.819  10.830 -76.733  1.00 43.64           C  
ATOM   1589  CB  ILE A 103      10.126   9.224 -78.265  1.00 43.64           C  
ATOM   1590  HB  ILE A 103      10.715   8.836 -77.434  1.00 43.64           H  
ATOM   1591  O   ILE A 103       9.047  10.230 -75.684  1.00 43.64           O  
ATOM   1592  CG1 ILE A 103      10.981   9.157 -79.555  1.00 43.64           C  
ATOM   1593 HG12 ILE A 103      11.901   9.719 -79.395  1.00 43.64           H  
ATOM   1594 HG13 ILE A 103      10.436   9.628 -80.373  1.00 43.64           H  
ATOM   1595  CG2 ILE A 103       8.856   8.358 -78.416  1.00 43.64           C  
ATOM   1596 HG21 ILE A 103       8.258   8.386 -77.505  1.00 43.64           H  
ATOM   1597 HG22 ILE A 103       8.250   8.719 -79.248  1.00 43.64           H  
ATOM   1598 HG23 ILE A 103       9.122   7.315 -78.584  1.00 43.64           H  
ATOM   1599  CD1 ILE A 103      11.396   7.751 -80.004  1.00 43.64           C  
ATOM   1600 HD11 ILE A 103      10.532   7.192 -80.363  1.00 43.64           H  
ATOM   1601 HD12 ILE A 103      11.863   7.220 -79.175  1.00 43.64           H  
ATOM   1602 HD13 ILE A 103      12.115   7.835 -80.820  1.00 43.64           H  
ATOM   1603  N   GLU A 104       7.773  11.636 -76.892  1.00 43.05           N  
ATOM   1604  H   GLU A 104       7.673  12.121 -77.772  1.00 43.05           H  
ATOM   1605  CA  GLU A 104       6.562  11.499 -76.092  1.00 43.05           C  
ATOM   1606  HA  GLU A 104       6.814  11.465 -75.032  1.00 43.05           H  
ATOM   1607  C   GLU A 104       5.872  10.190 -76.500  1.00 43.05           C  
ATOM   1608  CB  GLU A 104       5.608  12.681 -76.347  1.00 43.05           C  
ATOM   1609  HB2 GLU A 104       5.389  12.726 -77.413  1.00 43.05           H  
ATOM   1610  HB3 GLU A 104       4.677  12.494 -75.811  1.00 43.05           H  
ATOM   1611  O   GLU A 104       5.554   9.987 -77.673  1.00 43.05           O  
ATOM   1612  CG  GLU A 104       6.167  14.038 -75.889  1.00 43.05           C  
ATOM   1613  HG2 GLU A 104       7.105  14.232 -76.408  1.00 43.05           H  
ATOM   1614  HG3 GLU A 104       6.381  13.978 -74.822  1.00 43.05           H  
ATOM   1615  CD  GLU A 104       5.203  15.209 -76.161  1.00 43.05           C  
ATOM   1616  OE1 GLU A 104       5.290  16.207 -75.410  1.00 43.05           O  
ATOM   1617  OE2 GLU A 104       4.409  15.123 -77.126  1.00 43.05           O  
ATOM   1618  N   SER A 105       5.611   9.299 -75.545  1.00 41.50           N  
ATOM   1619  H   SER A 105       5.971   9.454 -74.614  1.00 41.50           H  
ATOM   1620  CA  SER A 105       4.656   8.210 -75.754  1.00 41.50           C  
ATOM   1621  HA  SER A 105       3.865   8.579 -76.406  1.00 41.50           H  
ATOM   1622  C   SER A 105       4.012   7.790 -74.438  1.00 41.50           C  
ATOM   1623  CB  SER A 105       5.295   7.011 -76.473  1.00 41.50           C  
ATOM   1624  HB2 SER A 105       5.697   7.333 -77.433  1.00 41.50           H  
ATOM   1625  HB3 SER A 105       4.523   6.263 -76.657  1.00 41.50           H  
ATOM   1626  O   SER A 105       4.663   7.208 -73.567  1.00 41.50           O  
ATOM   1627  OG  SER A 105       6.330   6.421 -75.714  1.00 41.50           O  
ATOM   1628  HG  SER A 105       6.074   6.496 -74.791  1.00 41.50           H  
ATOM   1629  N   ASP A 106       2.714   8.054 -74.314  1.00 36.73           N  
ATOM   1630  H   ASP A 106       2.256   8.607 -75.025  1.00 36.73           H  
ATOM   1631  CA  ASP A 106       1.883   7.531 -73.237  1.00 36.73           C  
ATOM   1632  HA  ASP A 106       2.283   7.854 -72.276  1.00 36.73           H  
ATOM   1633  C   ASP A 106       1.819   5.995 -73.290  1.00 36.73           C  
ATOM   1634  CB  ASP A 106       0.446   8.060 -73.383  1.00 36.73           C  
ATOM   1635  HB2 ASP A 106      -0.171   7.592 -72.616  1.00 36.73           H  
ATOM   1636  HB3 ASP A 106       0.051   7.765 -74.355  1.00 36.73           H  
ATOM   1637  O   ASP A 106       1.400   5.433 -74.305  1.00 36.73           O  
ATOM   1638  CG  ASP A 106       0.314   9.569 -73.222  1.00 36.73           C  
ATOM   1639  OD1 ASP A 106       0.691  10.050 -72.132  1.00 36.73           O  
ATOM   1640  OD2 ASP A 106      -0.219  10.193 -74.165  1.00 36.73           O  
ATOM   1641  N   ASN A 107       2.123   5.312 -72.180  1.00 35.99           N  
ATOM   1642  H   ASN A 107       2.847   5.747 -71.626  1.00 35.99           H  
ATOM   1643  CA  ASN A 107       1.129   4.565 -71.382  1.00 35.99           C  
ATOM   1644  HA  ASN A 107       0.617   5.298 -70.759  1.00 35.99           H  
ATOM   1645  C   ASN A 107       1.749   3.519 -70.427  1.00 35.99           C  
ATOM   1646  CB  ASN A 107       0.047   3.850 -72.228  1.00 35.99           C  
ATOM   1647  HB2 ASN A 107       0.469   3.465 -73.157  1.00 35.99           H  
ATOM   1648  HB3 ASN A 107      -0.330   2.983 -71.685  1.00 35.99           H  
ATOM   1649  O   ASN A 107       2.486   2.628 -70.829  1.00 35.99           O  
ATOM   1650  CG  ASN A 107      -1.159   4.735 -72.492  1.00 35.99           C  
ATOM   1651  ND2 ASN A 107      -1.318   5.237 -73.689  1.00 35.99           N  
ATOM   1652 HD21 ASN A 107      -2.028   5.946 -73.804  1.00 35.99           H  
ATOM   1653 HD22 ASN A 107      -0.520   5.194 -74.306  1.00 35.99           H  
ATOM   1654  OD1 ASN A 107      -1.963   4.985 -71.605  1.00 35.99           O  
ATOM   1655  N   GLN A 108       1.278   3.564 -69.177  1.00 40.03           N  
ATOM   1656  H   GLN A 108       0.814   4.428 -68.933  1.00 40.03           H  
ATOM   1657  CA  GLN A 108       0.870   2.410 -68.357  1.00 40.03           C  
ATOM   1658  HA  GLN A 108       0.788   2.777 -67.333  1.00 40.03           H  
ATOM   1659  C   GLN A 108       1.784   1.166 -68.270  1.00 40.03           C  
ATOM   1660  CB  GLN A 108      -0.549   1.972 -68.774  1.00 40.03           C  
ATOM   1661  HB2 GLN A 108      -0.857   1.146 -68.132  1.00 40.03           H  
ATOM   1662  HB3 GLN A 108      -0.523   1.605 -69.800  1.00 40.03           H  
ATOM   1663  O   GLN A 108       1.491   0.132 -68.866  1.00 40.03           O  
ATOM   1664  CG  GLN A 108      -1.612   3.071 -68.667  1.00 40.03           C  
ATOM   1665  HG2 GLN A 108      -1.704   3.394 -67.630  1.00 40.03           H  
ATOM   1666  HG3 GLN A 108      -1.318   3.932 -69.268  1.00 40.03           H  
ATOM   1667  CD  GLN A 108      -2.975   2.579 -69.144  1.00 40.03           C  
ATOM   1668  NE2 GLN A 108      -3.675   3.353 -69.939  1.00 40.03           N  
ATOM   1669 HE21 GLN A 108      -4.545   2.972 -70.283  1.00 40.03           H  
ATOM   1670 HE22 GLN A 108      -3.230   4.149 -70.373  1.00 40.03           H  
ATOM   1671  OE1 GLN A 108      -3.440   1.502 -68.812  1.00 40.03           O  
ATOM   1672  N   ILE A 109       2.731   1.193 -67.327  1.00 41.99           N  
ATOM   1673  H   ILE A 109       3.037   2.097 -66.998  1.00 41.99           H  
ATOM   1674  CA  ILE A 109       2.993   0.075 -66.396  1.00 41.99           C  
ATOM   1675  HA  ILE A 109       2.098  -0.545 -66.352  1.00 41.99           H  
ATOM   1676  C   ILE A 109       3.239   0.723 -65.013  1.00 41.99           C  
ATOM   1677  CB  ILE A 109       4.186  -0.819 -66.839  1.00 41.99           C  
ATOM   1678  HB  ILE A 109       5.095  -0.219 -66.798  1.00 41.99           H  
ATOM   1679  O   ILE A 109       3.935   1.728 -64.937  1.00 41.99           O  
ATOM   1680  CG1 ILE A 109       4.030  -1.347 -68.288  1.00 41.99           C  
ATOM   1681 HG12 ILE A 109       3.088  -1.888 -68.374  1.00 41.99           H  
ATOM   1682 HG13 ILE A 109       4.002  -0.494 -68.966  1.00 41.99           H  
ATOM   1683  CG2 ILE A 109       4.351  -2.007 -65.868  1.00 41.99           C  
ATOM   1684 HG21 ILE A 109       3.487  -2.670 -65.921  1.00 41.99           H  
ATOM   1685 HG22 ILE A 109       4.481  -1.659 -64.843  1.00 41.99           H  
ATOM   1686 HG23 ILE A 109       5.250  -2.574 -66.110  1.00 41.99           H  
ATOM   1687  CD1 ILE A 109       5.153  -2.262 -68.794  1.00 41.99           C  
ATOM   1688 HD11 ILE A 109       5.018  -2.436 -69.862  1.00 41.99           H  
ATOM   1689 HD12 ILE A 109       5.122  -3.224 -68.283  1.00 41.99           H  
ATOM   1690 HD13 ILE A 109       6.120  -1.787 -68.631  1.00 41.99           H  
ATOM   1691  N   GLY A 110       2.684   0.278 -63.885  1.00 39.89           N  
ATOM   1692  H   GLY A 110       2.947   0.816 -63.072  1.00 39.89           H  
ATOM   1693  CA  GLY A 110       1.889  -0.933 -63.664  1.00 39.89           C  
ATOM   1694  HA2 GLY A 110       0.859  -0.642 -63.456  1.00 39.89           H  
ATOM   1695  HA3 GLY A 110       1.891  -1.573 -64.546  1.00 39.89           H  
ATOM   1696  C   GLY A 110       2.386  -1.780 -62.489  1.00 39.89           C  
ATOM   1697  O   GLY A 110       2.360  -2.996 -62.592  1.00 39.89           O  
ATOM   1698  N   ASP A 111       2.829  -1.161 -61.392  1.00 40.51           N  
ATOM   1699  H   ASP A 111       2.853  -0.151 -61.369  1.00 40.51           H  
ATOM   1700  CA  ASP A 111       3.300  -1.825 -60.169  1.00 40.51           C  
ATOM   1701  HA  ASP A 111       2.746  -2.748 -60.000  1.00 40.51           H  
ATOM   1702  C   ASP A 111       3.100  -0.875 -58.976  1.00 40.51           C  
ATOM   1703  CB  ASP A 111       4.814  -2.122 -60.289  1.00 40.51           C  
ATOM   1704  HB2 ASP A 111       5.254  -2.124 -59.292  1.00 40.51           H  
ATOM   1705  HB3 ASP A 111       5.302  -1.322 -60.846  1.00 40.51           H  
ATOM   1706  O   ASP A 111       3.256   0.333 -59.120  1.00 40.51           O  
ATOM   1707  CG  ASP A 111       5.144  -3.476 -60.920  1.00 40.51           C  
ATOM   1708  OD1 ASP A 111       4.537  -4.474 -60.462  1.00 40.51           O  
ATOM   1709  OD2 ASP A 111       6.066  -3.520 -61.761  1.00 40.51           O  
ATOM   1710  N   ASN A 112       2.871  -1.280 -57.733  1.00 39.05           N  
ATOM   1711  H   ASN A 112       3.103  -0.549 -57.076  1.00 39.05           H  
ATOM   1712  CA  ASN A 112       2.243  -2.440 -57.105  1.00 39.05           C  
ATOM   1713  HA  ASN A 112       1.194  -2.488 -57.401  1.00 39.05           H  
ATOM   1714  C   ASN A 112       2.344  -2.130 -55.594  1.00 39.05           C  
ATOM   1715  CB  ASN A 112       2.959  -3.776 -57.427  1.00 39.05           C  
ATOM   1716  HB2 ASN A 112       3.376  -4.208 -56.518  1.00 39.05           H  
ATOM   1717  HB3 ASN A 112       3.803  -3.616 -58.098  1.00 39.05           H  
ATOM   1718  O   ASN A 112       3.395  -1.703 -55.126  1.00 39.05           O  
ATOM   1719  CG  ASN A 112       2.019  -4.812 -58.026  1.00 39.05           C  
ATOM   1720  ND2 ASN A 112       2.408  -5.488 -59.076  1.00 39.05           N  
ATOM   1721 HD21 ASN A 112       1.743  -6.098 -59.530  1.00 39.05           H  
ATOM   1722 HD22 ASN A 112       3.253  -5.219 -59.560  1.00 39.05           H  
ATOM   1723  OD1 ASN A 112       0.920  -5.025 -57.536  1.00 39.05           O  
ATOM   1724  N   ASN A 113       1.279  -2.349 -54.822  1.00 44.04           N  
ATOM   1725  H   ASN A 113       0.459  -2.717 -55.281  1.00 44.04           H  
ATOM   1726  CA  ASN A 113       1.279  -2.376 -53.348  1.00 44.04           C  
ATOM   1727  HA  ASN A 113       0.237  -2.287 -53.041  1.00 44.04           H  
ATOM   1728  C   ASN A 113       2.021  -1.266 -52.561  1.00 44.04           C  
ATOM   1729  CB  ASN A 113       1.753  -3.772 -52.904  1.00 44.04           C  
ATOM   1730  HB2 ASN A 113       2.715  -3.993 -53.367  1.00 44.04           H  
ATOM   1731  HB3 ASN A 113       1.888  -3.789 -51.823  1.00 44.04           H  
ATOM   1732  O   ASN A 113       3.140  -1.440 -52.083  1.00 44.04           O  
ATOM   1733  CG  ASN A 113       0.746  -4.847 -53.245  1.00 44.04           C  
ATOM   1734  ND2 ASN A 113       1.193  -6.027 -53.596  1.00 44.04           N  
ATOM   1735 HD21 ASN A 113       0.496  -6.687 -53.912  1.00 44.04           H  
ATOM   1736 HD22 ASN A 113       2.183  -6.179 -53.723  1.00 44.04           H  
ATOM   1737  OD1 ASN A 113      -0.454  -4.639 -53.188  1.00 44.04           O  
ATOM   1738  N   THR A 114       1.277  -0.231 -52.163  1.00 39.00           N  
ATOM   1739  H   THR A 114       0.418  -0.032 -52.654  1.00 39.00           H  
ATOM   1740  CA  THR A 114       1.404   0.297 -50.790  1.00 39.00           C  
ATOM   1741  HA  THR A 114       1.921  -0.455 -50.193  1.00 39.00           H  
ATOM   1742  C   THR A 114       0.025   0.446 -50.161  1.00 39.00           C  
ATOM   1743  CB  THR A 114       2.230   1.597 -50.663  1.00 39.00           C  
ATOM   1744  HB  THR A 114       1.657   2.349 -50.121  1.00 39.00           H  
ATOM   1745  O   THR A 114      -0.695   1.411 -50.397  1.00 39.00           O  
ATOM   1746  CG2 THR A 114       3.523   1.346 -49.886  1.00 39.00           C  
ATOM   1747 HG21 THR A 114       4.091   2.274 -49.821  1.00 39.00           H  
ATOM   1748 HG22 THR A 114       4.126   0.596 -50.399  1.00 39.00           H  
ATOM   1749 HG23 THR A 114       3.292   1.000 -48.879  1.00 39.00           H  
ATOM   1750  OG1 THR A 114       2.605   2.134 -51.904  1.00 39.00           O  
ATOM   1751  HG1 THR A 114       3.057   1.442 -52.392  1.00 39.00           H  
ATOM   1752  N   THR A 115      -0.356  -0.528 -49.334  1.00 45.42           N  
ATOM   1753  H   THR A 115       0.241  -1.332 -49.206  1.00 45.42           H  
ATOM   1754  CA  THR A 115      -1.542  -0.453 -48.473  1.00 45.42           C  
ATOM   1755  HA  THR A 115      -2.383  -0.073 -49.054  1.00 45.42           H  
ATOM   1756  C   THR A 115      -1.294   0.526 -47.326  1.00 45.42           C  
ATOM   1757  CB  THR A 115      -1.926  -1.838 -47.927  1.00 45.42           C  
ATOM   1758  HB  THR A 115      -2.662  -1.723 -47.132  1.00 45.42           H  
ATOM   1759  O   THR A 115      -1.029   0.127 -46.191  1.00 45.42           O  
ATOM   1760  CG2 THR A 115      -2.530  -2.736 -49.003  1.00 45.42           C  
ATOM   1761 HG21 THR A 115      -2.804  -3.695 -48.562  1.00 45.42           H  
ATOM   1762 HG22 THR A 115      -1.807  -2.908 -49.801  1.00 45.42           H  
ATOM   1763 HG23 THR A 115      -3.422  -2.269 -49.418  1.00 45.42           H  
ATOM   1764  OG1 THR A 115      -0.781  -2.481 -47.415  1.00 45.42           O  
ATOM   1765  HG1 THR A 115      -0.527  -1.987 -46.632  1.00 45.42           H  
ATOM   1766  N   SER A 116      -1.382   1.823 -47.609  1.00 39.42           N  
ATOM   1767  H   SER A 116      -1.508   2.108 -48.570  1.00 39.42           H  
ATOM   1768  CA  SER A 116      -1.474   2.871 -46.595  1.00 39.42           C  
ATOM   1769  HA  SER A 116      -0.787   2.637 -45.782  1.00 39.42           H  
ATOM   1770  C   SER A 116      -2.887   2.885 -46.006  1.00 39.42           C  
ATOM   1771  CB  SER A 116      -1.037   4.225 -47.173  1.00 39.42           C  
ATOM   1772  HB2 SER A 116       0.050   4.231 -47.259  1.00 39.42           H  
ATOM   1773  HB3 SER A 116      -1.338   5.029 -46.501  1.00 39.42           H  
ATOM   1774  O   SER A 116      -3.726   3.718 -46.339  1.00 39.42           O  
ATOM   1775  OG  SER A 116      -1.587   4.436 -48.459  1.00 39.42           O  
ATOM   1776  HG  SER A 116      -1.233   5.244 -48.836  1.00 39.42           H  
ATOM   1777  N   SER A 117      -3.165   1.937 -45.104  1.00 40.40           N  
ATOM   1778  H   SER A 117      -2.463   1.240 -44.901  1.00 40.40           H  
ATOM   1779  CA  SER A 117      -4.367   1.979 -44.272  1.00 40.40           C  
ATOM   1780  HA  SER A 117      -5.241   2.050 -44.920  1.00 40.40           H  
ATOM   1781  C   SER A 117      -4.315   3.225 -43.386  1.00 40.40           C  
ATOM   1782  CB  SER A 117      -4.509   0.704 -43.431  1.00 40.40           C  
ATOM   1783  HB2 SER A 117      -5.402   0.781 -42.809  1.00 40.40           H  
ATOM   1784  HB3 SER A 117      -4.615  -0.158 -44.090  1.00 40.40           H  
ATOM   1785  O   SER A 117      -3.643   3.239 -42.352  1.00 40.40           O  
ATOM   1786  OG  SER A 117      -3.379   0.518 -42.603  1.00 40.40           O  
ATOM   1787  HG  SER A 117      -3.193   1.369 -42.199  1.00 40.40           H  
ATOM   1788  N   SER A 118      -5.014   4.276 -43.804  1.00 42.33           N  
ATOM   1789  H   SER A 118      -5.455   4.234 -44.711  1.00 42.33           H  
ATOM   1790  CA  SER A 118      -5.194   5.517 -43.061  1.00 42.33           C  
ATOM   1791  HA  SER A 118      -4.223   5.849 -42.690  1.00 42.33           H  
ATOM   1792  C   SER A 118      -6.087   5.277 -41.842  1.00 42.33           C  
ATOM   1793  CB  SER A 118      -5.723   6.614 -43.998  1.00 42.33           C  
ATOM   1794  HB2 SER A 118      -4.885   6.998 -44.581  1.00 42.33           H  
ATOM   1795  HB3 SER A 118      -6.140   7.433 -43.412  1.00 42.33           H  
ATOM   1796  O   SER A 118      -7.286   5.560 -41.841  1.00 42.33           O  
ATOM   1797  OG  SER A 118      -6.695   6.114 -44.903  1.00 42.33           O  
ATOM   1798  HG  SER A 118      -6.904   6.798 -45.543  1.00 42.33           H  
ATOM   1799  N   PHE A 119      -5.491   4.738 -40.775  1.00 44.38           N  
ATOM   1800  H   PHE A 119      -4.524   4.457 -40.853  1.00 44.38           H  
ATOM   1801  CA  PHE A 119      -6.129   4.721 -39.466  1.00 44.38           C  
ATOM   1802  HA  PHE A 119      -7.099   4.236 -39.580  1.00 44.38           H  
ATOM   1803  C   PHE A 119      -6.386   6.163 -39.023  1.00 44.38           C  
ATOM   1804  CB  PHE A 119      -5.329   3.897 -38.452  1.00 44.38           C  
ATOM   1805  HB2 PHE A 119      -5.595   4.221 -37.446  1.00 44.38           H  
ATOM   1806  HB3 PHE A 119      -4.262   4.080 -38.580  1.00 44.38           H  
ATOM   1807  O   PHE A 119      -5.505   7.018 -39.002  1.00 44.38           O  
ATOM   1808  CG  PHE A 119      -5.629   2.413 -38.564  1.00 44.38           C  
ATOM   1809  CD1 PHE A 119      -6.761   1.878 -37.918  1.00 44.38           C  
ATOM   1810  HD1 PHE A 119      -7.386   2.515 -37.310  1.00 44.38           H  
ATOM   1811  CD2 PHE A 119      -4.819   1.577 -39.355  1.00 44.38           C  
ATOM   1812  HD2 PHE A 119      -3.956   1.984 -39.860  1.00 44.38           H  
ATOM   1813  CE1 PHE A 119      -7.081   0.515 -38.061  1.00 44.38           C  
ATOM   1814  HE1 PHE A 119      -7.948   0.107 -37.562  1.00 44.38           H  
ATOM   1815  CE2 PHE A 119      -5.137   0.214 -39.497  1.00 44.38           C  
ATOM   1816  HE2 PHE A 119      -4.513  -0.422 -40.107  1.00 44.38           H  
ATOM   1817  CZ  PHE A 119      -6.268  -0.317 -38.851  1.00 44.38           C  
ATOM   1818  HZ  PHE A 119      -6.509  -1.364 -38.962  1.00 44.38           H  
ATOM   1819  N   ASN A 120      -7.659   6.441 -38.762  1.00 45.75           N  
ATOM   1820  H   ASN A 120      -8.327   5.686 -38.828  1.00 45.75           H  
ATOM   1821  CA  ASN A 120      -8.170   7.782 -38.546  1.00 45.75           C  
ATOM   1822  HA  ASN A 120      -7.585   8.487 -39.136  1.00 45.75           H  
ATOM   1823  C   ASN A 120      -8.007   8.153 -37.062  1.00 45.75           C  
ATOM   1824  CB  ASN A 120      -9.615   7.779 -39.083  1.00 45.75           C  
ATOM   1825  HB2 ASN A 120      -9.611   7.335 -40.078  1.00 45.75           H  
ATOM   1826  HB3 ASN A 120     -10.242   7.164 -38.438  1.00 45.75           H  
ATOM   1827  O   ASN A 120      -8.918   7.928 -36.264  1.00 45.75           O  
ATOM   1828  CG  ASN A 120     -10.251   9.149 -39.210  1.00 45.75           C  
ATOM   1829  ND2 ASN A 120     -11.430   9.203 -39.787  1.00 45.75           N  
ATOM   1830 HD21 ASN A 120     -11.829   8.368 -40.192  1.00 45.75           H  
ATOM   1831 HD22 ASN A 120     -11.804  10.128 -39.942  1.00 45.75           H  
ATOM   1832  OD1 ASN A 120      -9.728  10.179 -38.819  1.00 45.75           O  
ATOM   1833  N   ASP A 121      -6.847   8.713 -36.702  1.00 45.99           N  
ATOM   1834  H   ASP A 121      -6.124   8.730 -37.408  1.00 45.99           H  
ATOM   1835  CA  ASP A 121      -6.392   9.018 -35.326  1.00 45.99           C  
ATOM   1836  HA  ASP A 121      -6.470   8.100 -34.745  1.00 45.99           H  
ATOM   1837  C   ASP A 121      -7.238  10.062 -34.545  1.00 45.99           C  
ATOM   1838  CB  ASP A 121      -4.896   9.418 -35.372  1.00 45.99           C  
ATOM   1839  HB2 ASP A 121      -4.741  10.127 -36.185  1.00 45.99           H  
ATOM   1840  HB3 ASP A 121      -4.624   9.923 -34.445  1.00 45.99           H  
ATOM   1841  O   ASP A 121      -6.827  10.588 -33.511  1.00 45.99           O  
ATOM   1842  CG  ASP A 121      -3.927   8.236 -35.517  1.00 45.99           C  
ATOM   1843  OD1 ASP A 121      -4.308   7.113 -35.114  1.00 45.99           O  
ATOM   1844  OD2 ASP A 121      -2.793   8.486 -35.979  1.00 45.99           O  
ATOM   1845  N   ASN A 122      -8.459  10.370 -34.991  1.00 49.89           N  
ATOM   1846  H   ASN A 122      -8.791   9.843 -35.786  1.00 49.89           H  
ATOM   1847  CA  ASN A 122      -9.277  11.478 -34.487  1.00 49.89           C  
ATOM   1848  HA  ASN A 122      -8.604  12.163 -33.971  1.00 49.89           H  
ATOM   1849  C   ASN A 122     -10.320  11.128 -33.405  1.00 49.89           C  
ATOM   1850  CB  ASN A 122      -9.867  12.236 -35.693  1.00 49.89           C  
ATOM   1851  HB2 ASN A 122      -9.995  11.562 -36.540  1.00 49.89           H  
ATOM   1852  HB3 ASN A 122     -10.848  12.641 -35.445  1.00 49.89           H  
ATOM   1853  O   ASN A 122     -11.111  11.994 -33.025  1.00 49.89           O  
ATOM   1854  CG  ASN A 122      -8.999  13.417 -36.084  1.00 49.89           C  
ATOM   1855  ND2 ASN A 122      -8.729  13.592 -37.354  1.00 49.89           N  
ATOM   1856 HD21 ASN A 122      -8.988  12.881 -38.024  1.00 49.89           H  
ATOM   1857 HD22 ASN A 122      -8.098  14.347 -37.579  1.00 49.89           H  
ATOM   1858  OD1 ASN A 122      -8.585  14.213 -35.257  1.00 49.89           O  
ATOM   1859  N   TYR A 123     -10.339   9.901 -32.867  1.00 47.68           N  
ATOM   1860  H   TYR A 123      -9.687   9.219 -33.227  1.00 47.68           H  
ATOM   1861  CA  TYR A 123     -11.362   9.487 -31.886  1.00 47.68           C  
ATOM   1862  HA  TYR A 123     -12.187  10.196 -31.945  1.00 47.68           H  
ATOM   1863  C   TYR A 123     -10.951   9.552 -30.403  1.00 47.68           C  
ATOM   1864  CB  TYR A 123     -11.973   8.141 -32.298  1.00 47.68           C  
ATOM   1865  HB2 TYR A 123     -12.474   7.695 -31.439  1.00 47.68           H  
ATOM   1866  HB3 TYR A 123     -11.187   7.454 -32.614  1.00 47.68           H  
ATOM   1867  O   TYR A 123     -11.832   9.584 -29.542  1.00 47.68           O  
ATOM   1868  CG  TYR A 123     -13.000   8.313 -33.403  1.00 47.68           C  
ATOM   1869  CD1 TYR A 123     -14.309   8.721 -33.074  1.00 47.68           C  
ATOM   1870  HD1 TYR A 123     -14.584   8.855 -32.039  1.00 47.68           H  
ATOM   1871  CD2 TYR A 123     -12.637   8.136 -34.753  1.00 47.68           C  
ATOM   1872  HD2 TYR A 123     -11.631   7.838 -35.008  1.00 47.68           H  
ATOM   1873  CE1 TYR A 123     -15.255   8.953 -34.092  1.00 47.68           C  
ATOM   1874  HE1 TYR A 123     -16.264   9.255 -33.853  1.00 47.68           H  
ATOM   1875  CE2 TYR A 123     -13.582   8.364 -35.774  1.00 47.68           C  
ATOM   1876  HE2 TYR A 123     -13.296   8.231 -36.806  1.00 47.68           H  
ATOM   1877  OH  TYR A 123     -15.808   9.007 -36.418  1.00 47.68           O  
ATOM   1878  HH  TYR A 123     -15.453   8.820 -37.290  1.00 47.68           H  
ATOM   1879  CZ  TYR A 123     -14.892   8.775 -35.442  1.00 47.68           C  
ATOM   1880  N   TRP A 124      -9.661   9.661 -30.064  1.00 46.10           N  
ATOM   1881  H   TRP A 124      -8.959   9.623 -30.790  1.00 46.10           H  
ATOM   1882  CA  TRP A 124      -9.225   9.703 -28.653  1.00 46.10           C  
ATOM   1883  HA  TRP A 124      -9.935   9.107 -28.080  1.00 46.10           H  
ATOM   1884  C   TRP A 124      -9.286  11.085 -27.976  1.00 46.10           C  
ATOM   1885  CB  TRP A 124      -7.858   9.015 -28.488  1.00 46.10           C  
ATOM   1886  HB2 TRP A 124      -7.257   9.164 -29.385  1.00 46.10           H  
ATOM   1887  HB3 TRP A 124      -7.320   9.481 -27.662  1.00 46.10           H  
ATOM   1888  O   TRP A 124      -9.182  11.178 -26.754  1.00 46.10           O  
ATOM   1889  CG  TRP A 124      -7.946   7.550 -28.177  1.00 46.10           C  
ATOM   1890  CD1 TRP A 124      -8.652   7.019 -27.150  1.00 46.10           C  
ATOM   1891  HD1 TRP A 124      -9.229   7.592 -26.439  1.00 46.10           H  
ATOM   1892  CD2 TRP A 124      -7.304   6.414 -28.842  1.00 46.10           C  
ATOM   1893  CE2 TRP A 124      -7.692   5.218 -28.163  1.00 46.10           C  
ATOM   1894  CE3 TRP A 124      -6.427   6.266 -29.939  1.00 46.10           C  
ATOM   1895  HE3 TRP A 124      -6.102   7.139 -30.486  1.00 46.10           H  
ATOM   1896  NE1 TRP A 124      -8.521   5.646 -27.150  1.00 46.10           N  
ATOM   1897  HE1 TRP A 124      -8.960   5.037 -26.474  1.00 46.10           H  
ATOM   1898  CH2 TRP A 124      -6.369   3.838 -29.642  1.00 46.10           C  
ATOM   1899  HH2 TRP A 124      -6.008   2.870 -29.957  1.00 46.10           H  
ATOM   1900  CZ2 TRP A 124      -7.241   3.947 -28.546  1.00 46.10           C  
ATOM   1901  HZ2 TRP A 124      -7.556   3.066 -28.008  1.00 46.10           H  
ATOM   1902  CZ3 TRP A 124      -5.966   4.994 -30.333  1.00 46.10           C  
ATOM   1903  HZ3 TRP A 124      -5.299   4.908 -31.178  1.00 46.10           H  
ATOM   1904  N   SER A 125      -9.534  12.167 -28.717  1.00 50.55           N  
ATOM   1905  H   SER A 125      -9.672  12.046 -29.711  1.00 50.55           H  
ATOM   1906  CA  SER A 125      -9.465  13.549 -28.207  1.00 50.55           C  
ATOM   1907  HA  SER A 125      -8.606  13.611 -27.539  1.00 50.55           H  
ATOM   1908  C   SER A 125     -10.676  14.027 -27.379  1.00 50.55           C  
ATOM   1909  CB  SER A 125      -9.185  14.497 -29.379  1.00 50.55           C  
ATOM   1910  HB2 SER A 125      -9.123  15.526 -29.025  1.00 50.55           H  
ATOM   1911  HB3 SER A 125      -8.231  14.226 -29.832  1.00 50.55           H  
ATOM   1912  O   SER A 125     -10.692  15.175 -26.932  1.00 50.55           O  
ATOM   1913  OG  SER A 125     -10.210  14.380 -30.349  1.00 50.55           O  
ATOM   1914  HG  SER A 125      -9.834  14.541 -31.217  1.00 50.55           H  
ATOM   1915  N   LYS A 126     -11.703  13.188 -27.152  1.00 49.99           N  
ATOM   1916  H   LYS A 126     -11.626  12.261 -27.546  1.00 49.99           H  
ATOM   1917  CA  LYS A 126     -12.981  13.608 -26.524  1.00 49.99           C  
ATOM   1918  HA  LYS A 126     -12.923  14.681 -26.338  1.00 49.99           H  
ATOM   1919  C   LYS A 126     -13.283  13.052 -25.126  1.00 49.99           C  
ATOM   1920  CB  LYS A 126     -14.148  13.404 -27.509  1.00 49.99           C  
ATOM   1921  HB2 LYS A 126     -15.093  13.526 -26.980  1.00 49.99           H  
ATOM   1922  HB3 LYS A 126     -14.112  12.396 -27.924  1.00 49.99           H  
ATOM   1923  O   LYS A 126     -14.276  13.471 -24.527  1.00 49.99           O  
ATOM   1924  CG  LYS A 126     -14.090  14.447 -28.637  1.00 49.99           C  
ATOM   1925  HG2 LYS A 126     -13.189  14.288 -29.230  1.00 49.99           H  
ATOM   1926  HG3 LYS A 126     -14.046  15.444 -28.199  1.00 49.99           H  
ATOM   1927  CD  LYS A 126     -15.314  14.368 -29.557  1.00 49.99           C  
ATOM   1928  HD2 LYS A 126     -15.346  13.380 -30.018  1.00 49.99           H  
ATOM   1929  HD3 LYS A 126     -16.221  14.526 -28.974  1.00 49.99           H  
ATOM   1930  CE  LYS A 126     -15.194  15.446 -30.643  1.00 49.99           C  
ATOM   1931  HE2 LYS A 126     -15.184  16.427 -30.167  1.00 49.99           H  
ATOM   1932  HE3 LYS A 126     -14.236  15.315 -31.145  1.00 49.99           H  
ATOM   1933  NZ  LYS A 126     -16.295  15.362 -31.636  1.00 49.99           N  
ATOM   1934  HZ1 LYS A 126     -16.178  16.067 -32.350  1.00 49.99           H  
ATOM   1935  HZ2 LYS A 126     -17.196  15.487 -31.198  1.00 49.99           H  
ATOM   1936  HZ3 LYS A 126     -16.278  14.462 -32.095  1.00 49.99           H  
ATOM   1937  N   ILE A 127     -12.448  12.182 -24.554  1.00 56.34           N  
ATOM   1938  H   ILE A 127     -11.612  11.909 -25.050  1.00 56.34           H  
ATOM   1939  CA  ILE A 127     -12.672  11.667 -23.190  1.00 56.34           C  
ATOM   1940  HA  ILE A 127     -13.748  11.616 -23.021  1.00 56.34           H  
ATOM   1941  C   ILE A 127     -12.105  12.656 -22.161  1.00 56.34           C  
ATOM   1942  CB  ILE A 127     -12.154  10.220 -23.008  1.00 56.34           C  
ATOM   1943  HB  ILE A 127     -11.067  10.217 -23.095  1.00 56.34           H  
ATOM   1944  O   ILE A 127     -10.941  12.583 -21.772  1.00 56.34           O  
ATOM   1945  CG1 ILE A 127     -12.739   9.293 -24.102  1.00 56.34           C  
ATOM   1946 HG12 ILE A 127     -12.426   9.654 -25.082  1.00 56.34           H  
ATOM   1947 HG13 ILE A 127     -13.828   9.327 -24.063  1.00 56.34           H  
ATOM   1948  CG2 ILE A 127     -12.546   9.711 -21.604  1.00 56.34           C  
ATOM   1949 HG21 ILE A 127     -12.152  10.369 -20.830  1.00 56.34           H  
ATOM   1950 HG22 ILE A 127     -13.630   9.650 -21.511  1.00 56.34           H  
ATOM   1951 HG23 ILE A 127     -12.115   8.726 -21.429  1.00 56.34           H  
ATOM   1952  CD1 ILE A 127     -12.292   7.829 -24.010  1.00 56.34           C  
ATOM   1953 HD11 ILE A 127     -12.725   7.349 -23.132  1.00 56.34           H  
ATOM   1954 HD12 ILE A 127     -12.632   7.293 -24.896  1.00 56.34           H  
ATOM   1955 HD13 ILE A 127     -11.204   7.774 -23.960  1.00 56.34           H  
ATOM   1956  N   LYS A 128     -12.941  13.590 -21.691  1.00 65.77           N  
ATOM   1957  H   LYS A 128     -13.873  13.623 -22.078  1.00 65.77           H  
ATOM   1958  CA  LYS A 128     -12.606  14.419 -20.521  1.00 65.77           C  
ATOM   1959  HA  LYS A 128     -11.598  14.808 -20.666  1.00 65.77           H  
ATOM   1960  C   LYS A 128     -12.623  13.535 -19.261  1.00 65.77           C  
ATOM   1961  CB  LYS A 128     -13.574  15.604 -20.371  1.00 65.77           C  
ATOM   1962  HB2 LYS A 128     -14.600  15.236 -20.349  1.00 65.77           H  
ATOM   1963  HB3 LYS A 128     -13.368  16.096 -19.420  1.00 65.77           H  
ATOM   1964  O   LYS A 128     -13.662  12.925 -18.995  1.00 65.77           O  
ATOM   1965  CG  LYS A 128     -13.419  16.635 -21.499  1.00 65.77           C  
ATOM   1966  HG2 LYS A 128     -13.677  16.171 -22.451  1.00 65.77           H  
ATOM   1967  HG3 LYS A 128     -12.381  16.966 -21.540  1.00 65.77           H  
ATOM   1968  CD  LYS A 128     -14.326  17.853 -21.269  1.00 65.77           C  
ATOM   1969  HD2 LYS A 128     -15.364  17.523 -21.230  1.00 65.77           H  
ATOM   1970  HD3 LYS A 128     -14.062  18.321 -20.321  1.00 65.77           H  
ATOM   1971  CE  LYS A 128     -14.144  18.860 -22.412  1.00 65.77           C  
ATOM   1972  HE2 LYS A 128     -14.391  18.365 -23.351  1.00 65.77           H  
ATOM   1973  HE3 LYS A 128     -13.093  19.146 -22.459  1.00 65.77           H  
ATOM   1974  NZ  LYS A 128     -14.993  20.067 -22.234  1.00 65.77           N  
ATOM   1975  HZ1 LYS A 128     -14.856  20.711 -23.000  1.00 65.77           H  
ATOM   1976  HZ2 LYS A 128     -14.758  20.545 -21.376  1.00 65.77           H  
ATOM   1977  HZ3 LYS A 128     -15.971  19.815 -22.206  1.00 65.77           H  
ATOM   1978  N   PRO A 129     -11.538  13.462 -18.468  1.00 62.20           N  
ATOM   1979  CA  PRO A 129     -11.541  12.682 -17.234  1.00 62.20           C  
ATOM   1980  HA  PRO A 129     -11.807  11.648 -17.453  1.00 62.20           H  
ATOM   1981  C   PRO A 129     -12.557  13.267 -16.246  1.00 62.20           C  
ATOM   1982  CB  PRO A 129     -10.101  12.726 -16.708  1.00 62.20           C  
ATOM   1983  HB2 PRO A 129      -9.545  11.878 -17.108  1.00 62.20           H  
ATOM   1984  HB3 PRO A 129     -10.059  12.726 -15.619  1.00 62.20           H  
ATOM   1985  O   PRO A 129     -12.568  14.474 -15.993  1.00 62.20           O  
ATOM   1986  CG  PRO A 129      -9.541  14.021 -17.298  1.00 62.20           C  
ATOM   1987  HG2 PRO A 129      -8.458  13.976 -17.418  1.00 62.20           H  
ATOM   1988  HG3 PRO A 129      -9.822  14.863 -16.666  1.00 62.20           H  
ATOM   1989  CD  PRO A 129     -10.255  14.130 -18.645  1.00 62.20           C  
ATOM   1990  HD2 PRO A 129     -10.381  15.180 -18.909  1.00 62.20           H  
ATOM   1991  HD3 PRO A 129      -9.681  13.611 -19.412  1.00 62.20           H  
ATOM   1992  N   LYS A 130     -13.421  12.413 -15.681  1.00 70.72           N  
ATOM   1993  H   LYS A 130     -13.345  11.434 -15.914  1.00 70.72           H  
ATOM   1994  CA  LYS A 130     -14.310  12.817 -14.582  1.00 70.72           C  
ATOM   1995  HA  LYS A 130     -14.839  13.718 -14.895  1.00 70.72           H  
ATOM   1996  C   LYS A 130     -13.463  13.163 -13.347  1.00 70.72           C  
ATOM   1997  CB  LYS A 130     -15.333  11.718 -14.244  1.00 70.72           C  
ATOM   1998  HB2 LYS A 130     -15.749  11.927 -13.259  1.00 70.72           H  
ATOM   1999  HB3 LYS A 130     -14.827  10.753 -14.195  1.00 70.72           H  
ATOM   2000  O   LYS A 130     -12.495  12.450 -13.077  1.00 70.72           O  
ATOM   2001  CG  LYS A 130     -16.496  11.652 -15.247  1.00 70.72           C  
ATOM   2002  HG2 LYS A 130     -16.993  12.622 -15.280  1.00 70.72           H  
ATOM   2003  HG3 LYS A 130     -16.110  11.418 -16.239  1.00 70.72           H  
ATOM   2004  CD  LYS A 130     -17.513  10.577 -14.827  1.00 70.72           C  
ATOM   2005  HD2 LYS A 130     -17.023   9.604 -14.845  1.00 70.72           H  
ATOM   2006  HD3 LYS A 130     -17.851  10.782 -13.811  1.00 70.72           H  
ATOM   2007  CE  LYS A 130     -18.724  10.562 -15.771  1.00 70.72           C  
ATOM   2008  HE2 LYS A 130     -18.367  10.414 -16.790  1.00 70.72           H  
ATOM   2009  HE3 LYS A 130     -19.212  11.535 -15.728  1.00 70.72           H  
ATOM   2010  NZ  LYS A 130     -19.690   9.489 -15.412  1.00 70.72           N  
ATOM   2011  HZ1 LYS A 130     -19.252   8.580 -15.467  1.00 70.72           H  
ATOM   2012  HZ2 LYS A 130     -20.036   9.614 -14.472  1.00 70.72           H  
ATOM   2013  HZ3 LYS A 130     -20.480   9.490 -16.042  1.00 70.72           H  
ATOM   2014  N   PRO A 131     -13.816  14.207 -12.577  1.00 61.03           N  
ATOM   2015  CA  PRO A 131     -13.123  14.510 -11.333  1.00 61.03           C  
ATOM   2016  HA  PRO A 131     -12.057  14.640 -11.522  1.00 61.03           H  
ATOM   2017  C   PRO A 131     -13.324  13.364 -10.336  1.00 61.03           C  
ATOM   2018  CB  PRO A 131     -13.710  15.839 -10.844  1.00 61.03           C  
ATOM   2019  HB2 PRO A 131     -13.126  16.664 -11.254  1.00 61.03           H  
ATOM   2020  HB3 PRO A 131     -13.739  15.902  -9.756  1.00 61.03           H  
ATOM   2021  O   PRO A 131     -14.451  13.060  -9.941  1.00 61.03           O  
ATOM   2022  CG  PRO A 131     -15.112  15.860 -11.453  1.00 61.03           C  
ATOM   2023  HG2 PRO A 131     -15.798  15.300 -10.817  1.00 61.03           H  
ATOM   2024  HG3 PRO A 131     -15.474  16.877 -11.602  1.00 61.03           H  
ATOM   2025  CD  PRO A 131     -14.928  15.124 -12.781  1.00 61.03           C  
ATOM   2026  HD2 PRO A 131     -14.668  15.836 -13.564  1.00 61.03           H  
ATOM   2027  HD3 PRO A 131     -15.844  14.593 -13.039  1.00 61.03           H  
ATOM   2028  N   ILE A 132     -12.222  12.732  -9.936  1.00 71.38           N  
ATOM   2029  H   ILE A 132     -11.336  13.008 -10.337  1.00 71.38           H  
ATOM   2030  CA  ILE A 132     -12.198  11.760  -8.842  1.00 71.38           C  
ATOM   2031  HA  ILE A 132     -12.989  11.026  -8.993  1.00 71.38           H  
ATOM   2032  C   ILE A 132     -12.479  12.539  -7.556  1.00 71.38           C  
ATOM   2033  CB  ILE A 132     -10.837  11.021  -8.802  1.00 71.38           C  
ATOM   2034  HB  ILE A 132     -10.047  11.764  -8.692  1.00 71.38           H  
ATOM   2035  O   ILE A 132     -11.720  13.445  -7.208  1.00 71.38           O  
ATOM   2036  CG1 ILE A 132     -10.596  10.242 -10.119  1.00 71.38           C  
ATOM   2037 HG12 ILE A 132     -10.772  10.896 -10.973  1.00 71.38           H  
ATOM   2038 HG13 ILE A 132     -11.302   9.414 -10.184  1.00 71.38           H  
ATOM   2039  CG2 ILE A 132     -10.774  10.068  -7.593  1.00 71.38           C  
ATOM   2040 HG21 ILE A 132     -10.884  10.624  -6.662  1.00 71.38           H  
ATOM   2041 HG22 ILE A 132      -9.808   9.565  -7.550  1.00 71.38           H  
ATOM   2042 HG23 ILE A 132     -11.564   9.320  -7.656  1.00 71.38           H  
ATOM   2043  CD1 ILE A 132      -9.170   9.695 -10.272  1.00 71.38           C  
ATOM   2044 HD11 ILE A 132      -8.448  10.505 -10.171  1.00 71.38           H  
ATOM   2045 HD12 ILE A 132      -9.062   9.248 -11.260  1.00 71.38           H  
ATOM   2046 HD13 ILE A 132      -8.966   8.928  -9.525  1.00 71.38           H  
ATOM   2047  N   GLN A 133     -13.579  12.227  -6.869  1.00 69.77           N  
ATOM   2048  H   GLN A 133     -14.167  11.468  -7.183  1.00 69.77           H  
ATOM   2049  CA  GLN A 133     -13.853  12.849  -5.575  1.00 69.77           C  
ATOM   2050  HA  GLN A 133     -13.684  13.920  -5.688  1.00 69.77           H  
ATOM   2051  C   GLN A 133     -12.865  12.325  -4.521  1.00 69.77           C  
ATOM   2052  CB  GLN A 133     -15.310  12.653  -5.136  1.00 69.77           C  
ATOM   2053  HB2 GLN A 133     -15.399  13.033  -4.118  1.00 69.77           H  
ATOM   2054  HB3 GLN A 133     -15.567  11.593  -5.129  1.00 69.77           H  
ATOM   2055  O   GLN A 133     -12.523  11.140  -4.550  1.00 69.77           O  
ATOM   2056  CG  GLN A 133     -16.283  13.426  -6.045  1.00 69.77           C  
ATOM   2057  HG2 GLN A 133     -15.845  14.390  -6.302  1.00 69.77           H  
ATOM   2058  HG3 GLN A 133     -16.434  12.867  -6.969  1.00 69.77           H  
ATOM   2059  CD  GLN A 133     -17.639  13.704  -5.398  1.00 69.77           C  
ATOM   2060  NE2 GLN A 133     -18.554  14.329  -6.105  1.00 69.77           N  
ATOM   2061 HE21 GLN A 133     -19.425  14.495  -5.623  1.00 69.77           H  
ATOM   2062 HE22 GLN A 133     -18.378  14.612  -7.059  1.00 69.77           H  
ATOM   2063  OE1 GLN A 133     -17.908  13.403  -4.251  1.00 69.77           O  
ATOM   2064  N   PRO A 134     -12.390  13.181  -3.598  1.00 64.89           N  
ATOM   2065  CA  PRO A 134     -11.462  12.757  -2.562  1.00 64.89           C  
ATOM   2066  HA  PRO A 134     -10.576  12.315  -3.018  1.00 64.89           H  
ATOM   2067  C   PRO A 134     -12.131  11.725  -1.653  1.00 64.89           C  
ATOM   2068  CB  PRO A 134     -11.060  14.034  -1.816  1.00 64.89           C  
ATOM   2069  HB2 PRO A 134     -10.875  13.852  -0.757  1.00 64.89           H  
ATOM   2070  HB3 PRO A 134     -10.175  14.463  -2.286  1.00 64.89           H  
ATOM   2071  O   PRO A 134     -13.153  12.001  -1.025  1.00 64.89           O  
ATOM   2072  CG  PRO A 134     -12.252  14.966  -2.032  1.00 64.89           C  
ATOM   2073  HG2 PRO A 134     -13.030  14.747  -1.301  1.00 64.89           H  
ATOM   2074  HG3 PRO A 134     -11.961  16.016  -1.978  1.00 64.89           H  
ATOM   2075  CD  PRO A 134     -12.738  14.584  -3.429  1.00 64.89           C  
ATOM   2076  HD2 PRO A 134     -12.214  15.178  -4.178  1.00 64.89           H  
ATOM   2077  HD3 PRO A 134     -13.814  14.745  -3.502  1.00 64.89           H  
ATOM   2078  N   ILE A 135     -11.529  10.538  -1.575  1.00 71.10           N  
ATOM   2079  H   ILE A 135     -10.719  10.371  -2.154  1.00 71.10           H  
ATOM   2080  CA  ILE A 135     -11.907   9.508  -0.608  1.00 71.10           C  
ATOM   2081  HA  ILE A 135     -12.964   9.270  -0.732  1.00 71.10           H  
ATOM   2082  C   ILE A 135     -11.694  10.105   0.785  1.00 71.10           C  
ATOM   2083  CB  ILE A 135     -11.076   8.222  -0.836  1.00 71.10           C  
ATOM   2084  HB  ILE A 135     -10.019   8.484  -0.788  1.00 71.10           H  
ATOM   2085  O   ILE A 135     -10.566  10.452   1.144  1.00 71.10           O  
ATOM   2086  CG1 ILE A 135     -11.372   7.627  -2.235  1.00 71.10           C  
ATOM   2087 HG12 ILE A 135     -12.386   7.228  -2.251  1.00 71.10           H  
ATOM   2088 HG13 ILE A 135     -11.312   8.410  -2.991  1.00 71.10           H  
ATOM   2089  CG2 ILE A 135     -11.363   7.181   0.264  1.00 71.10           C  
ATOM   2090 HG21 ILE A 135     -12.423   6.927   0.280  1.00 71.10           H  
ATOM   2091 HG22 ILE A 135     -10.780   6.275   0.099  1.00 71.10           H  
ATOM   2092 HG23 ILE A 135     -11.076   7.572   1.240  1.00 71.10           H  
ATOM   2093  CD1 ILE A 135     -10.396   6.523  -2.665  1.00 71.10           C  
ATOM   2094 HD11 ILE A 135     -10.616   6.230  -3.691  1.00 71.10           H  
ATOM   2095 HD12 ILE A 135     -10.496   5.644  -2.028  1.00 71.10           H  
ATOM   2096 HD13 ILE A 135      -9.372   6.894  -2.617  1.00 71.10           H  
ATOM   2097  N   GLN A 136     -12.770  10.257   1.561  1.00 65.97           N  
ATOM   2098  H   GLN A 136     -13.677   9.981   1.212  1.00 65.97           H  
ATOM   2099  CA  GLN A 136     -12.642  10.695   2.948  1.00 65.97           C  
ATOM   2100  HA  GLN A 136     -12.091  11.635   2.947  1.00 65.97           H  
ATOM   2101  C   GLN A 136     -11.841   9.641   3.729  1.00 65.97           C  
ATOM   2102  CB  GLN A 136     -14.012  10.936   3.598  1.00 65.97           C  
ATOM   2103  HB2 GLN A 136     -13.860  11.075   4.668  1.00 65.97           H  
ATOM   2104  HB3 GLN A 136     -14.651  10.064   3.454  1.00 65.97           H  
ATOM   2105  O   GLN A 136     -12.125   8.448   3.590  1.00 65.97           O  
ATOM   2106  CG  GLN A 136     -14.708  12.191   3.044  1.00 65.97           C  
ATOM   2107  HG2 GLN A 136     -14.974  12.031   1.999  1.00 65.97           H  
ATOM   2108  HG3 GLN A 136     -14.015  13.031   3.095  1.00 65.97           H  
ATOM   2109  CD  GLN A 136     -15.970  12.567   3.820  1.00 65.97           C  
ATOM   2110  NE2 GLN A 136     -16.529  13.733   3.582  1.00 65.97           N  
ATOM   2111 HE21 GLN A 136     -17.368  13.923   4.110  1.00 65.97           H  
ATOM   2112 HE22 GLN A 136     -16.159  14.354   2.877  1.00 65.97           H  
ATOM   2113  OE1 GLN A 136     -16.481  11.843   4.654  1.00 65.97           O  
ATOM   2114  N   PRO A 137     -10.843  10.042   4.537  1.00 63.99           N  
ATOM   2115  CA  PRO A 137     -10.098   9.092   5.348  1.00 63.99           C  
ATOM   2116  HA  PRO A 137      -9.632   8.340   4.711  1.00 63.99           H  
ATOM   2117  C   PRO A 137     -11.058   8.411   6.325  1.00 63.99           C  
ATOM   2118  CB  PRO A 137      -9.012   9.913   6.053  1.00 63.99           C  
ATOM   2119  HB2 PRO A 137      -8.112   9.923   5.438  1.00 63.99           H  
ATOM   2120  HB3 PRO A 137      -8.785   9.528   7.047  1.00 63.99           H  
ATOM   2121  O   PRO A 137     -11.789   9.092   7.049  1.00 63.99           O  
ATOM   2122  CG  PRO A 137      -9.602  11.323   6.110  1.00 63.99           C  
ATOM   2123  HG2 PRO A 137     -10.261  11.410   6.974  1.00 63.99           H  
ATOM   2124  HG3 PRO A 137      -8.825  12.087   6.142  1.00 63.99           H  
ATOM   2125  CD  PRO A 137     -10.427  11.406   4.827  1.00 63.99           C  
ATOM   2126  HD2 PRO A 137      -9.806  11.775   4.009  1.00 63.99           H  
ATOM   2127  HD3 PRO A 137     -11.283  12.063   4.981  1.00 63.99           H  
ATOM   2128  N   LEU A 138     -11.057   7.072   6.347  1.00 65.01           N  
ATOM   2129  H   LEU A 138     -10.454   6.567   5.713  1.00 65.01           H  
ATOM   2130  CA  LEU A 138     -11.831   6.326   7.334  1.00 65.01           C  
ATOM   2131  HA  LEU A 138     -12.886   6.566   7.203  1.00 65.01           H  
ATOM   2132  C   LEU A 138     -11.414   6.782   8.733  1.00 65.01           C  
ATOM   2133  CB  LEU A 138     -11.647   4.802   7.198  1.00 65.01           C  
ATOM   2134  HB2 LEU A 138     -11.997   4.362   8.132  1.00 65.01           H  
ATOM   2135  HB3 LEU A 138     -10.589   4.556   7.114  1.00 65.01           H  
ATOM   2136  O   LEU A 138     -10.227   6.783   9.068  1.00 65.01           O  
ATOM   2137  CG  LEU A 138     -12.448   4.168   6.043  1.00 65.01           C  
ATOM   2138  HG  LEU A 138     -13.290   4.809   5.783  1.00 65.01           H  
ATOM   2139  CD1 LEU A 138     -11.581   3.957   4.800  1.00 65.01           C  
ATOM   2140 HD11 LEU A 138     -12.181   3.508   4.008  1.00 65.01           H  
ATOM   2141 HD12 LEU A 138     -11.207   4.917   4.446  1.00 65.01           H  
ATOM   2142 HD13 LEU A 138     -10.743   3.299   5.031  1.00 65.01           H  
ATOM   2143  CD2 LEU A 138     -13.008   2.809   6.468  1.00 65.01           C  
ATOM   2144 HD21 LEU A 138     -13.569   2.368   5.644  1.00 65.01           H  
ATOM   2145 HD22 LEU A 138     -12.196   2.139   6.750  1.00 65.01           H  
ATOM   2146 HD23 LEU A 138     -13.681   2.937   7.315  1.00 65.01           H  
ATOM   2147  N   GLN A 139     -12.397   7.163   9.549  1.00 69.49           N  
ATOM   2148  H   GLN A 139     -13.352   7.139   9.220  1.00 69.49           H  
ATOM   2149  CA  GLN A 139     -12.133   7.483  10.944  1.00 69.49           C  
ATOM   2150  HA  GLN A 139     -11.372   8.262  10.960  1.00 69.49           H  
ATOM   2151  C   GLN A 139     -11.585   6.232  11.649  1.00 69.49           C  
ATOM   2152  CB  GLN A 139     -13.391   8.017  11.642  1.00 69.49           C  
ATOM   2153  HB2 GLN A 139     -13.174   8.121  12.705  1.00 69.49           H  
ATOM   2154  HB3 GLN A 139     -14.212   7.309  11.524  1.00 69.49           H  
ATOM   2155  O   GLN A 139     -12.107   5.135  11.427  1.00 69.49           O  
ATOM   2156  CG  GLN A 139     -13.803   9.392  11.090  1.00 69.49           C  
ATOM   2157  HG2 GLN A 139     -14.165   9.286  10.067  1.00 69.49           H  
ATOM   2158  HG3 GLN A 139     -12.928  10.043  11.076  1.00 69.49           H  
ATOM   2159  CD  GLN A 139     -14.886  10.071  11.924  1.00 69.49           C  
ATOM   2160  NE2 GLN A 139     -15.093  11.357  11.750  1.00 69.49           N  
ATOM   2161 HE21 GLN A 139     -14.582  11.875  11.050  1.00 69.49           H  
ATOM   2162 HE22 GLN A 139     -15.836  11.754  12.308  1.00 69.49           H  
ATOM   2163  OE1 GLN A 139     -15.561   9.482  12.748  1.00 69.49           O  
ATOM   2164  N   PRO A 140     -10.537   6.363  12.482  1.00 63.06           N  
ATOM   2165  CA  PRO A 140      -9.999   5.226  13.211  1.00 63.06           C  
ATOM   2166  HA  PRO A 140      -9.674   4.455  12.513  1.00 63.06           H  
ATOM   2167  C   PRO A 140     -11.083   4.659  14.129  1.00 63.06           C  
ATOM   2168  CB  PRO A 140      -8.788   5.765  13.982  1.00 63.06           C  
ATOM   2169  HB2 PRO A 140      -8.658   5.270  14.944  1.00 63.06           H  
ATOM   2170  HB3 PRO A 140      -7.892   5.647  13.372  1.00 63.06           H  
ATOM   2171  O   PRO A 140     -11.678   5.399  14.917  1.00 63.06           O  
ATOM   2172  CG  PRO A 140      -9.094   7.255  14.147  1.00 63.06           C  
ATOM   2173  HG2 PRO A 140      -8.185   7.848  14.241  1.00 63.06           H  
ATOM   2174  HG3 PRO A 140      -9.741   7.403  15.012  1.00 63.06           H  
ATOM   2175  CD  PRO A 140      -9.861   7.592  12.870  1.00 63.06           C  
ATOM   2176  HD2 PRO A 140      -9.164   7.883  12.083  1.00 63.06           H  
ATOM   2177  HD3 PRO A 140     -10.570   8.396  13.066  1.00 63.06           H  
ATOM   2178  N   LEU A 141     -11.334   3.349  14.033  1.00 59.41           N  
ATOM   2179  H   LEU A 141     -10.843   2.802  13.340  1.00 59.41           H  
ATOM   2180  CA  LEU A 141     -12.244   2.669  14.950  1.00 59.41           C  
ATOM   2181  HA  LEU A 141     -13.238   3.105  14.849  1.00 59.41           H  
ATOM   2182  C   LEU A 141     -11.760   2.911  16.381  1.00 59.41           C  
ATOM   2183  CB  LEU A 141     -12.333   1.154  14.671  1.00 59.41           C  
ATOM   2184  HB2 LEU A 141     -12.684   0.685  15.590  1.00 59.41           H  
ATOM   2185  HB3 LEU A 141     -11.341   0.751  14.465  1.00 59.41           H  
ATOM   2186  O   LEU A 141     -10.623   2.579  16.726  1.00 59.41           O  
ATOM   2187  CG  LEU A 141     -13.315   0.756  13.554  1.00 59.41           C  
ATOM   2188  HG  LEU A 141     -14.231   1.337  13.656  1.00 59.41           H  
ATOM   2189  CD1 LEU A 141     -12.736   0.978  12.156  1.00 59.41           C  
ATOM   2190 HD11 LEU A 141     -11.795   0.439  12.045  1.00 59.41           H  
ATOM   2191 HD12 LEU A 141     -13.442   0.624  11.405  1.00 59.41           H  
ATOM   2192 HD13 LEU A 141     -12.573   2.043  11.987  1.00 59.41           H  
ATOM   2193  CD2 LEU A 141     -13.676  -0.725  13.690  1.00 59.41           C  
ATOM   2194 HD21 LEU A 141     -12.781  -1.340  13.600  1.00 59.41           H  
ATOM   2195 HD22 LEU A 141     -14.142  -0.903  14.659  1.00 59.41           H  
ATOM   2196 HD23 LEU A 141     -14.386  -1.003  12.910  1.00 59.41           H  
ATOM   2197  N   GLN A 142     -12.631   3.480  17.213  1.00 64.68           N  
ATOM   2198  H   GLN A 142     -13.543   3.742  16.869  1.00 64.68           H  
ATOM   2199  CA  GLN A 142     -12.353   3.587  18.638  1.00 64.68           C  
ATOM   2200  HA  GLN A 142     -11.404   4.112  18.751  1.00 64.68           H  
ATOM   2201  C   GLN A 142     -12.227   2.171  19.221  1.00 64.68           C  
ATOM   2202  CB  GLN A 142     -13.446   4.393  19.353  1.00 64.68           C  
ATOM   2203  HB2 GLN A 142     -13.271   4.332  20.427  1.00 64.68           H  
ATOM   2204  HB3 GLN A 142     -14.423   3.960  19.138  1.00 64.68           H  
ATOM   2205  O   GLN A 142     -13.054   1.311  18.901  1.00 64.68           O  
ATOM   2206  CG  GLN A 142     -13.429   5.873  18.936  1.00 64.68           C  
ATOM   2207  HG2 GLN A 142     -12.422   6.267  19.075  1.00 64.68           H  
ATOM   2208  HG3 GLN A 142     -13.687   5.962  17.881  1.00 64.68           H  
ATOM   2209  CD  GLN A 142     -14.396   6.732  19.746  1.00 64.68           C  
ATOM   2210  NE2 GLN A 142     -14.285   8.040  19.669  1.00 64.68           N  
ATOM   2211 HE21 GLN A 142     -13.612   8.467  19.049  1.00 64.68           H  
ATOM   2212 HE22 GLN A 142     -14.967   8.563  20.200  1.00 64.68           H  
ATOM   2213  OE1 GLN A 142     -15.261   6.267  20.465  1.00 64.68           O  
ATOM   2214  N   PRO A 143     -11.210   1.896  20.056  1.00 58.61           N  
ATOM   2215  CA  PRO A 143     -11.068   0.588  20.673  1.00 58.61           C  
ATOM   2216  HA  PRO A 143     -10.989  -0.178  19.901  1.00 58.61           H  
ATOM   2217  C   PRO A 143     -12.290   0.302  21.549  1.00 58.61           C  
ATOM   2218  CB  PRO A 143      -9.760   0.644  21.470  1.00 58.61           C  
ATOM   2219  HB2 PRO A 143      -9.807   0.050  22.383  1.00 58.61           H  
ATOM   2220  HB3 PRO A 143      -8.939   0.304  20.840  1.00 58.61           H  
ATOM   2221  O   PRO A 143     -12.669   1.133  22.377  1.00 58.61           O  
ATOM   2222  CG  PRO A 143      -9.582   2.133  21.770  1.00 58.61           C  
ATOM   2223  HG2 PRO A 143      -8.533   2.399  21.903  1.00 58.61           H  
ATOM   2224  HG3 PRO A 143     -10.160   2.400  22.655  1.00 58.61           H  
ATOM   2225  CD  PRO A 143     -10.186   2.809  20.541  1.00 58.61           C  
ATOM   2226  HD2 PRO A 143     -10.609   3.774  20.821  1.00 58.61           H  
ATOM   2227  HD3 PRO A 143      -9.424   2.937  19.773  1.00 58.61           H  
ATOM   2228  N   LEU A 144     -12.890  -0.881  21.372  1.00 51.19           N  
ATOM   2229  H   LEU A 144     -12.552  -1.489  20.640  1.00 51.19           H  
ATOM   2230  CA  LEU A 144     -13.962  -1.368  22.238  1.00 51.19           C  
ATOM   2231  HA  LEU A 144     -14.839  -0.734  22.107  1.00 51.19           H  
ATOM   2232  C   LEU A 144     -13.507  -1.265  23.698  1.00 51.19           C  
ATOM   2233  CB  LEU A 144     -14.326  -2.833  21.898  1.00 51.19           C  
ATOM   2234  HB2 LEU A 144     -13.512  -3.310  21.352  1.00 51.19           H  
ATOM   2235  HB3 LEU A 144     -14.441  -3.379  22.834  1.00 51.19           H  
ATOM   2236  O   LEU A 144     -12.545  -1.924  24.101  1.00 51.19           O  
ATOM   2237  CG  LEU A 144     -15.644  -3.000  21.123  1.00 51.19           C  
ATOM   2238  HG  LEU A 144     -16.430  -2.443  21.631  1.00 51.19           H  
ATOM   2239  CD1 LEU A 144     -15.532  -2.495  19.684  1.00 51.19           C  
ATOM   2240 HD11 LEU A 144     -14.726  -3.013  19.164  1.00 51.19           H  
ATOM   2241 HD12 LEU A 144     -16.469  -2.673  19.157  1.00 51.19           H  
ATOM   2242 HD13 LEU A 144     -15.332  -1.424  19.681  1.00 51.19           H  
ATOM   2243  CD2 LEU A 144     -16.042  -4.477  21.094  1.00 51.19           C  
ATOM   2244 HD21 LEU A 144     -16.989  -4.590  20.567  1.00 51.19           H  
ATOM   2245 HD22 LEU A 144     -15.275  -5.066  20.591  1.00 51.19           H  
ATOM   2246 HD23 LEU A 144     -16.170  -4.842  22.113  1.00 51.19           H  
ATOM   2247  N   GLN A 145     -14.213  -0.462  24.494  1.00 54.37           N  
ATOM   2248  H   GLN A 145     -14.970   0.081  24.103  1.00 54.37           H  
ATOM   2249  CA  GLN A 145     -14.035  -0.491  25.939  1.00 54.37           C  
ATOM   2250  HA  GLN A 145     -12.981  -0.331  26.168  1.00 54.37           H  
ATOM   2251  C   GLN A 145     -14.430  -1.884  26.427  1.00 54.37           C  
ATOM   2252  CB  GLN A 145     -14.855   0.607  26.631  1.00 54.37           C  
ATOM   2253  HB2 GLN A 145     -14.816   0.435  27.706  1.00 54.37           H  
ATOM   2254  HB3 GLN A 145     -15.896   0.550  26.310  1.00 54.37           H  
ATOM   2255  O   GLN A 145     -15.560  -2.327  26.215  1.00 54.37           O  
ATOM   2256  CG  GLN A 145     -14.296   2.009  26.338  1.00 54.37           C  
ATOM   2257  HG2 GLN A 145     -14.401   2.225  25.274  1.00 54.37           H  
ATOM   2258  HG3 GLN A 145     -13.235   2.030  26.586  1.00 54.37           H  
ATOM   2259  CD  GLN A 145     -14.992   3.114  27.130  1.00 54.37           C  
ATOM   2260  NE2 GLN A 145     -14.597   4.354  26.947  1.00 54.37           N  
ATOM   2261 HE21 GLN A 145     -15.104   5.051  27.474  1.00 54.37           H  
ATOM   2262 HE22 GLN A 145     -13.889   4.576  26.262  1.00 54.37           H  
ATOM   2263  OE1 GLN A 145     -15.886   2.904  27.928  1.00 54.37           O  
ATOM   2264  N   GLN A 146     -13.482  -2.585  27.049  1.00 46.97           N  
ATOM   2265  H   GLN A 146     -12.563  -2.180  27.156  1.00 46.97           H  
ATOM   2266  CA  GLN A 146     -13.748  -3.887  27.648  1.00 46.97           C  
ATOM   2267  HA  GLN A 146     -14.097  -4.569  26.874  1.00 46.97           H  
ATOM   2268  C   GLN A 146     -14.855  -3.729  28.692  1.00 46.97           C  
ATOM   2269  CB  GLN A 146     -12.472  -4.464  28.280  1.00 46.97           C  
ATOM   2270  HB2 GLN A 146     -12.738  -5.345  28.863  1.00 46.97           H  
ATOM   2271  HB3 GLN A 146     -12.035  -3.726  28.953  1.00 46.97           H  
ATOM   2272  O   GLN A 146     -14.744  -2.902  29.600  1.00 46.97           O  
ATOM   2273  CG  GLN A 146     -11.437  -4.876  27.220  1.00 46.97           C  
ATOM   2274  HG2 GLN A 146     -11.178  -4.013  26.607  1.00 46.97           H  
ATOM   2275  HG3 GLN A 146     -11.875  -5.634  26.571  1.00 46.97           H  
ATOM   2276  CD  GLN A 146     -10.149  -5.437  27.820  1.00 46.97           C  
ATOM   2277  NE2 GLN A 146      -9.213  -5.860  27.000  1.00 46.97           N  
ATOM   2278 HE21 GLN A 146      -8.385  -6.233  27.442  1.00 46.97           H  
ATOM   2279 HE22 GLN A 146      -9.347  -5.830  25.999  1.00 46.97           H  
ATOM   2280  OE1 GLN A 146      -9.942  -5.501  29.017  1.00 46.97           O  
ATOM   2281  N   GLN A 147     -15.923  -4.517  28.550  1.00 46.38           N  
ATOM   2282  H   GLN A 147     -15.959  -5.158  27.770  1.00 46.38           H  
ATOM   2283  CA  GLN A 147     -16.984  -4.582  29.546  1.00 46.38           C  
ATOM   2284  HA  GLN A 147     -17.460  -3.605  29.634  1.00 46.38           H  
ATOM   2285  C   GLN A 147     -16.371  -4.952  30.897  1.00 46.38           C  
ATOM   2286  CB  GLN A 147     -18.040  -5.623  29.142  1.00 46.38           C  
ATOM   2287  HB2 GLN A 147     -17.541  -6.540  28.830  1.00 46.38           H  
ATOM   2288  HB3 GLN A 147     -18.657  -5.853  30.011  1.00 46.38           H  
ATOM   2289  O   GLN A 147     -15.779  -6.020  31.049  1.00 46.38           O  
ATOM   2290  CG  GLN A 147     -18.968  -5.125  28.024  1.00 46.38           C  
ATOM   2291  HG2 GLN A 147     -18.379  -4.855  27.147  1.00 46.38           H  
ATOM   2292  HG3 GLN A 147     -19.493  -4.235  28.372  1.00 46.38           H  
ATOM   2293  CD  GLN A 147     -19.992  -6.180  27.608  1.00 46.38           C  
ATOM   2294  NE2 GLN A 147     -21.159  -5.787  27.148  1.00 46.38           N  
ATOM   2295 HE21 GLN A 147     -21.792  -6.528  26.885  1.00 46.38           H  
ATOM   2296 HE22 GLN A 147     -21.388  -4.806  27.069  1.00 46.38           H  
ATOM   2297  OE1 GLN A 147     -19.767  -7.374  27.669  1.00 46.38           O  
ATOM   2298  N   GLN A 148     -16.517  -4.065  31.878  1.00 48.36           N  
ATOM   2299  H   GLN A 148     -16.988  -3.192  31.688  1.00 48.36           H  
ATOM   2300  CA  GLN A 148     -16.173  -4.390  33.253  1.00 48.36           C  
ATOM   2301  HA  GLN A 148     -15.165  -4.806  33.275  1.00 48.36           H  
ATOM   2302  C   GLN A 148     -17.144  -5.458  33.756  1.00 48.36           C  
ATOM   2303  CB  GLN A 148     -16.202  -3.135  34.135  1.00 48.36           C  
ATOM   2304  HB2 GLN A 148     -17.166  -2.636  34.033  1.00 48.36           H  
ATOM   2305  HB3 GLN A 148     -16.076  -3.437  35.175  1.00 48.36           H  
ATOM   2306  O   GLN A 148     -18.362  -5.298  33.654  1.00 48.36           O  
ATOM   2307  CG  GLN A 148     -15.070  -2.161  33.768  1.00 48.36           C  
ATOM   2308  HG2 GLN A 148     -14.116  -2.683  33.839  1.00 48.36           H  
ATOM   2309  HG3 GLN A 148     -15.196  -1.823  32.739  1.00 48.36           H  
ATOM   2310  CD  GLN A 148     -15.015  -0.931  34.670  1.00 48.36           C  
ATOM   2311  NE2 GLN A 148     -13.991  -0.116  34.546  1.00 48.36           N  
ATOM   2312 HE21 GLN A 148     -14.007   0.699  35.142  1.00 48.36           H  
ATOM   2313 HE22 GLN A 148     -13.282  -0.285  33.846  1.00 48.36           H  
ATOM   2314  OE1 GLN A 148     -15.867  -0.668  35.500  1.00 48.36           O  
ATOM   2315  N   SER A 149     -16.596  -6.547  34.292  1.00 53.58           N  
ATOM   2316  H   SER A 149     -15.595  -6.674  34.238  1.00 53.58           H  
ATOM   2317  CA  SER A 149     -17.368  -7.643  34.870  1.00 53.58           C  
ATOM   2318  HA  SER A 149     -17.918  -8.127  34.062  1.00 53.58           H  
ATOM   2319  C   SER A 149     -18.332  -7.118  35.943  1.00 53.58           C  
ATOM   2320  CB  SER A 149     -16.426  -8.667  35.512  1.00 53.58           C  
ATOM   2321  HB2 SER A 149     -16.981  -9.579  35.730  1.00 53.58           H  
ATOM   2322  HB3 SER A 149     -16.033  -8.262  36.445  1.00 53.58           H  
ATOM   2323  O   SER A 149     -17.904  -6.327  36.791  1.00 53.58           O  
ATOM   2324  OG  SER A 149     -15.339  -8.958  34.651  1.00 53.58           O  
ATOM   2325  HG  SER A 149     -14.848  -9.704  35.003  1.00 53.58           H  
ATOM   2326  N   PRO A 150     -19.605  -7.556  35.970  1.00 53.17           N  
ATOM   2327  CA  PRO A 150     -20.532  -7.141  37.013  1.00 53.17           C  
ATOM   2328  HA  PRO A 150     -20.627  -6.055  37.006  1.00 53.17           H  
ATOM   2329  C   PRO A 150     -20.012  -7.592  38.383  1.00 53.17           C  
ATOM   2330  CB  PRO A 150     -21.884  -7.763  36.646  1.00 53.17           C  
ATOM   2331  HB2 PRO A 150     -22.452  -7.058  36.040  1.00 53.17           H  
ATOM   2332  HB3 PRO A 150     -22.458  -8.052  37.527  1.00 53.17           H  
ATOM   2333  O   PRO A 150     -19.731  -8.773  38.599  1.00 53.17           O  
ATOM   2334  CG  PRO A 150     -21.505  -8.974  35.792  1.00 53.17           C  
ATOM   2335  HG2 PRO A 150     -22.295  -9.237  35.089  1.00 53.17           H  
ATOM   2336  HG3 PRO A 150     -21.271  -9.819  36.439  1.00 53.17           H  
ATOM   2337  CD  PRO A 150     -20.237  -8.513  35.074  1.00 53.17           C  
ATOM   2338  HD2 PRO A 150     -19.591  -9.369  34.878  1.00 53.17           H  
ATOM   2339  HD3 PRO A 150     -20.499  -8.014  34.141  1.00 53.17           H  
ATOM   2340  N   GLN A 151     -19.875  -6.644  39.311  1.00 47.39           N  
ATOM   2341  H   GLN A 151     -20.111  -5.691  39.072  1.00 47.39           H  
ATOM   2342  CA  GLN A 151     -19.496  -6.950  40.688  1.00 47.39           C  
ATOM   2343  HA  GLN A 151     -18.560  -7.508  40.677  1.00 47.39           H  
ATOM   2344  C   GLN A 151     -20.573  -7.828  41.331  1.00 47.39           C  
ATOM   2345  CB  GLN A 151     -19.296  -5.666  41.510  1.00 47.39           C  
ATOM   2346  HB2 GLN A 151     -20.193  -5.049  41.450  1.00 47.39           H  
ATOM   2347  HB3 GLN A 151     -19.148  -5.950  42.552  1.00 47.39           H  
ATOM   2348  O   GLN A 151     -21.758  -7.496  41.289  1.00 47.39           O  
ATOM   2349  CG  GLN A 151     -18.078  -4.847  41.053  1.00 47.39           C  
ATOM   2350  HG2 GLN A 151     -17.200  -5.493  41.042  1.00 47.39           H  
ATOM   2351  HG3 GLN A 151     -18.245  -4.483  40.040  1.00 47.39           H  
ATOM   2352  CD  GLN A 151     -17.781  -3.651  41.958  1.00 47.39           C  
ATOM   2353  NE2 GLN A 151     -16.722  -2.919  41.691  1.00 47.39           N  
ATOM   2354 HE21 GLN A 151     -16.163  -3.107  40.871  1.00 47.39           H  
ATOM   2355 HE22 GLN A 151     -16.587  -2.110  42.279  1.00 47.39           H  
ATOM   2356  OE1 GLN A 151     -18.464  -3.349  42.922  1.00 47.39           O  
ATOM   2357  N   GLN A 152     -20.163  -8.936  41.952  1.00 52.29           N  
ATOM   2358  H   GLN A 152     -19.181  -9.173  41.952  1.00 52.29           H  
ATOM   2359  CA  GLN A 152     -21.089  -9.757  42.726  1.00 52.29           C  
ATOM   2360  HA  GLN A 152     -21.919 -10.021  42.071  1.00 52.29           H  
ATOM   2361  C   GLN A 152     -21.629  -8.957  43.926  1.00 52.29           C  
ATOM   2362  CB  GLN A 152     -20.418 -11.050  43.205  1.00 52.29           C  
ATOM   2363  HB2 GLN A 152     -21.088 -11.539  43.912  1.00 52.29           H  
ATOM   2364  HB3 GLN A 152     -19.487 -10.816  43.721  1.00 52.29           H  
ATOM   2365  O   GLN A 152     -20.848  -8.282  44.607  1.00 52.29           O  
ATOM   2366  CG  GLN A 152     -20.144 -12.028  42.051  1.00 52.29           C  
ATOM   2367  HG2 GLN A 152     -19.380 -11.618  41.391  1.00 52.29           H  
ATOM   2368  HG3 GLN A 152     -21.060 -12.160  41.475  1.00 52.29           H  
ATOM   2369  CD  GLN A 152     -19.686 -13.398  42.545  1.00 52.29           C  
ATOM   2370  NE2 GLN A 152     -19.766 -14.420  41.723  1.00 52.29           N  
ATOM   2371 HE21 GLN A 152     -20.129 -14.313  40.787  1.00 52.29           H  
ATOM   2372 HE22 GLN A 152     -19.465 -15.307  42.101  1.00 52.29           H  
ATOM   2373  OE1 GLN A 152     -19.250 -13.583  43.667  1.00 52.29           O  
ATOM   2374  N   PRO A 153     -22.939  -9.032  44.223  1.00 51.10           N  
ATOM   2375  CA  PRO A 153     -23.501  -8.366  45.387  1.00 51.10           C  
ATOM   2376  HA  PRO A 153     -23.261  -7.303  45.353  1.00 51.10           H  
ATOM   2377  C   PRO A 153     -22.923  -8.976  46.668  1.00 51.10           C  
ATOM   2378  CB  PRO A 153     -25.019  -8.539  45.272  1.00 51.10           C  
ATOM   2379  HB2 PRO A 153     -25.500  -8.625  46.247  1.00 51.10           H  
ATOM   2380  HB3 PRO A 153     -25.437  -7.699  44.717  1.00 51.10           H  
ATOM   2381  O   PRO A 153     -23.030 -10.179  46.911  1.00 51.10           O  
ATOM   2382  CG  PRO A 153     -25.177  -9.817  44.448  1.00 51.10           C  
ATOM   2383  HG2 PRO A 153     -25.107 -10.687  45.101  1.00 51.10           H  
ATOM   2384  HG3 PRO A 153     -26.115  -9.830  43.894  1.00 51.10           H  
ATOM   2385  CD  PRO A 153     -23.968  -9.780  43.514  1.00 51.10           C  
ATOM   2386  HD2 PRO A 153     -23.643 -10.797  43.291  1.00 51.10           H  
ATOM   2387  HD3 PRO A 153     -24.226  -9.255  42.594  1.00 51.10           H  
ATOM   2388  N   LYS A 154     -22.326  -8.132  47.517  1.00 45.49           N  
ATOM   2389  H   LYS A 154     -22.255  -7.162  47.244  1.00 45.49           H  
ATOM   2390  CA  LYS A 154     -21.919  -8.529  48.869  1.00 45.49           C  
ATOM   2391  HA  LYS A 154     -21.250  -9.387  48.800  1.00 45.49           H  
ATOM   2392  C   LYS A 154     -23.156  -8.958  49.653  1.00 45.49           C  
ATOM   2393  CB  LYS A 154     -21.205  -7.380  49.596  1.00 45.49           C  
ATOM   2394  HB2 LYS A 154     -21.767  -6.457  49.458  1.00 45.49           H  
ATOM   2395  HB3 LYS A 154     -21.182  -7.606  50.662  1.00 45.49           H  
ATOM   2396  O   LYS A 154     -24.050  -8.148  49.887  1.00 45.49           O  
ATOM   2397  CG  LYS A 154     -19.761  -7.194  49.116  1.00 45.49           C  
ATOM   2398  HG2 LYS A 154     -19.753  -6.979  48.047  1.00 45.49           H  
ATOM   2399  HG3 LYS A 154     -19.203  -8.112  49.297  1.00 45.49           H  
ATOM   2400  CD  LYS A 154     -19.098  -6.036  49.873  1.00 45.49           C  
ATOM   2401  HD2 LYS A 154     -19.169  -6.220  50.945  1.00 45.49           H  
ATOM   2402  HD3 LYS A 154     -19.622  -5.111  49.633  1.00 45.49           H  
ATOM   2403  CE  LYS A 154     -17.625  -5.922  49.470  1.00 45.49           C  
ATOM   2404  HE2 LYS A 154     -17.571  -5.810  48.387  1.00 45.49           H  
ATOM   2405  HE3 LYS A 154     -17.120  -6.852  49.732  1.00 45.49           H  
ATOM   2406  NZ  LYS A 154     -16.965  -4.771  50.137  1.00 45.49           N  
ATOM   2407  HZ1 LYS A 154     -17.014  -4.870  51.141  1.00 45.49           H  
ATOM   2408  HZ2 LYS A 154     -17.419  -3.908  49.874  1.00 45.49           H  
ATOM   2409  HZ3 LYS A 154     -15.994  -4.717  49.865  1.00 45.49           H  
ATOM   2410  N   HIS A 155     -23.172 -10.213  50.088  1.00 42.48           N  
ATOM   2411  H   HIS A 155     -22.435 -10.835  49.790  1.00 42.48           H  
ATOM   2412  CA  HIS A 155     -24.237 -10.761  50.916  1.00 42.48           C  
ATOM   2413  HA  HIS A 155     -25.192 -10.524  50.447  1.00 42.48           H  
ATOM   2414  C   HIS A 155     -24.195 -10.101  52.306  1.00 42.48           C  
ATOM   2415  CB  HIS A 155     -24.091 -12.295  50.954  1.00 42.48           C  
ATOM   2416  HB2 HIS A 155     -23.564 -12.627  50.059  1.00 42.48           H  
ATOM   2417  HB3 HIS A 155     -23.491 -12.606  51.809  1.00 42.48           H  
ATOM   2418  O   HIS A 155     -23.385 -10.465  53.158  1.00 42.48           O  
ATOM   2419  CG  HIS A 155     -25.408 -13.023  50.972  1.00 42.48           C  
ATOM   2420  CD2 HIS A 155     -26.078 -13.489  49.873  1.00 42.48           C  
ATOM   2421  HD2 HIS A 155     -25.763 -13.388  48.845  1.00 42.48           H  
ATOM   2422  ND1 HIS A 155     -26.143 -13.384  52.079  1.00 42.48           N  
ATOM   2423  HD1 HIS A 155     -25.907 -13.202  53.044  1.00 42.48           H  
ATOM   2424  CE1 HIS A 155     -27.229 -14.054  51.652  1.00 42.48           C  
ATOM   2425  HE1 HIS A 155     -27.996 -14.469  52.289  1.00 42.48           H  
ATOM   2426  NE2 HIS A 155     -27.232 -14.138  50.314  1.00 42.48           N  
ATOM   2427  N   ILE A 156     -25.044  -9.096  52.534  1.00 43.88           N  
ATOM   2428  H   ILE A 156     -25.636  -8.780  51.779  1.00 43.88           H  
ATOM   2429  CA  ILE A 156     -25.251  -8.528  53.869  1.00 43.88           C  
ATOM   2430  HA  ILE A 156     -24.289  -8.434  54.371  1.00 43.88           H  
ATOM   2431  C   ILE A 156     -26.098  -9.534  54.647  1.00 43.88           C  
ATOM   2432  CB  ILE A 156     -25.888  -7.117  53.810  1.00 43.88           C  
ATOM   2433  HB  ILE A 156     -26.824  -7.178  53.255  1.00 43.88           H  
ATOM   2434  O   ILE A 156     -27.308  -9.629  54.447  1.00 43.88           O  
ATOM   2435  CG1 ILE A 156     -24.940  -6.133  53.082  1.00 43.88           C  
ATOM   2436 HG12 ILE A 156     -24.011  -6.045  53.646  1.00 43.88           H  
ATOM   2437 HG13 ILE A 156     -24.696  -6.534  52.098  1.00 43.88           H  
ATOM   2438  CG2 ILE A 156     -26.196  -6.601  55.233  1.00 43.88           C  
ATOM   2439 HG21 ILE A 156     -26.727  -5.651  55.183  1.00 43.88           H  
ATOM   2440 HG22 ILE A 156     -25.274  -6.471  55.800  1.00 43.88           H  
ATOM   2441 HG23 ILE A 156     -26.848  -7.294  55.765  1.00 43.88           H  
ATOM   2442  CD1 ILE A 156     -25.520  -4.728  52.866  1.00 43.88           C  
ATOM   2443 HD11 ILE A 156     -24.822  -4.143  52.267  1.00 43.88           H  
ATOM   2444 HD12 ILE A 156     -25.666  -4.219  53.819  1.00 43.88           H  
ATOM   2445 HD13 ILE A 156     -26.469  -4.798  52.335  1.00 43.88           H  
ATOM   2446  N   VAL A 157     -25.460 -10.296  55.534  1.00 44.93           N  
ATOM   2447  H   VAL A 157     -24.454 -10.229  55.595  1.00 44.93           H  
ATOM   2448  CA  VAL A 157     -26.168 -11.123  56.518  1.00 44.93           C  
ATOM   2449  HA  VAL A 157     -27.005 -11.620  56.027  1.00 44.93           H  
ATOM   2450  C   VAL A 157     -26.747 -10.186  57.580  1.00 44.93           C  
ATOM   2451  CB  VAL A 157     -25.263 -12.227  57.104  1.00 44.93           C  
ATOM   2452  HB  VAL A 157     -24.400 -11.774  57.592  1.00 44.93           H  
ATOM   2453  O   VAL A 157     -26.098  -9.861  58.572  1.00 44.93           O  
ATOM   2454  CG1 VAL A 157     -26.016 -13.095  58.122  1.00 44.93           C  
ATOM   2455 HG11 VAL A 157     -25.365 -13.889  58.486  1.00 44.93           H  
ATOM   2456 HG12 VAL A 157     -26.899 -13.539  57.662  1.00 44.93           H  
ATOM   2457 HG13 VAL A 157     -26.326 -12.494  58.977  1.00 44.93           H  
ATOM   2458  CG2 VAL A 157     -24.763 -13.160  55.990  1.00 44.93           C  
ATOM   2459 HG21 VAL A 157     -24.162 -12.604  55.269  1.00 44.93           H  
ATOM   2460 HG22 VAL A 157     -24.137 -13.942  56.421  1.00 44.93           H  
ATOM   2461 HG23 VAL A 157     -25.608 -13.622  55.481  1.00 44.93           H  
ATOM   2462  N   GLY A 158     -27.965  -9.705  57.330  1.00 39.16           N  
ATOM   2463  H   GLY A 158     -28.395  -9.943  56.447  1.00 39.16           H  
ATOM   2464  CA  GLY A 158     -28.778  -9.026  58.334  1.00 39.16           C  
ATOM   2465  HA2 GLY A 158     -28.219  -8.190  58.755  1.00 39.16           H  
ATOM   2466  HA3 GLY A 158     -29.694  -8.648  57.880  1.00 39.16           H  
ATOM   2467  C   GLY A 158     -29.153 -10.012  59.439  1.00 39.16           C  
ATOM   2468  O   GLY A 158     -29.683 -11.085  59.159  1.00 39.16           O  
ATOM   2469  N   GLY A 159     -28.831  -9.674  60.686  1.00 43.77           N  
ATOM   2470  H   GLY A 159     -28.393  -8.778  60.849  1.00 43.77           H  
ATOM   2471  CA  GLY A 159     -29.066 -10.553  61.829  1.00 43.77           C  
ATOM   2472  HA2 GLY A 159     -28.723 -11.556  61.575  1.00 43.77           H  
ATOM   2473  HA3 GLY A 159     -28.485 -10.204  62.682  1.00 43.77           H  
ATOM   2474  C   GLY A 159     -30.537 -10.627  62.250  1.00 43.77           C  
ATOM   2475  O   GLY A 159     -31.269  -9.644  62.175  1.00 43.77           O  
ATOM   2476  N   GLY A 160     -30.934 -11.788  62.770  1.00 39.02           N  
ATOM   2477  H   GLY A 160     -30.310 -12.578  62.696  1.00 39.02           H  
ATOM   2478  CA  GLY A 160     -32.234 -12.017  63.400  1.00 39.02           C  
ATOM   2479  HA2 GLY A 160     -32.315 -11.422  64.310  1.00 39.02           H  
ATOM   2480  HA3 GLY A 160     -33.028 -11.716  62.716  1.00 39.02           H  
ATOM   2481  C   GLY A 160     -32.418 -13.498  63.726  1.00 39.02           C  
ATOM   2482  O   GLY A 160     -32.641 -14.294  62.822  1.00 39.02           O  
ATOM   2483  N   GLY A 161     -32.287 -13.886  64.998  1.00 35.33           N  
ATOM   2484  H   GLY A 161     -32.070 -13.194  65.701  1.00 35.33           H  
ATOM   2485  CA  GLY A 161     -32.392 -15.297  65.399  1.00 35.33           C  
ATOM   2486  HA2 GLY A 161     -33.443 -15.564  65.506  1.00 35.33           H  
ATOM   2487  HA3 GLY A 161     -31.969 -15.931  64.619  1.00 35.33           H  
ATOM   2488  C   GLY A 161     -31.659 -15.625  66.697  1.00 35.33           C  
ATOM   2489  O   GLY A 161     -30.538 -16.118  66.690  1.00 35.33           O  
ATOM   2490  N   SER A 162     -32.307 -15.334  67.819  1.00 41.48           N  
ATOM   2491  H   SER A 162     -33.259 -15.007  67.729  1.00 41.48           H  
ATOM   2492  CA  SER A 162     -31.900 -15.693  69.181  1.00 41.48           C  
ATOM   2493  HA  SER A 162     -31.041 -15.092  69.479  1.00 41.48           H  
ATOM   2494  C   SER A 162     -31.586 -17.182  69.396  1.00 41.48           C  
ATOM   2495  CB  SER A 162     -33.096 -15.370  70.086  1.00 41.48           C  
ATOM   2496  HB2 SER A 162     -32.927 -15.767  71.088  1.00 41.48           H  
ATOM   2497  HB3 SER A 162     -33.218 -14.289  70.153  1.00 41.48           H  
ATOM   2498  O   SER A 162     -32.394 -18.022  69.015  1.00 41.48           O  
ATOM   2499  OG  SER A 162     -34.276 -15.930  69.533  1.00 41.48           O  
ATOM   2500  HG  SER A 162     -34.110 -16.862  69.376  1.00 41.48           H  
ATOM   2501  N   ASN A 163     -30.519 -17.475  70.150  1.00 40.27           N  
ATOM   2502  H   ASN A 163     -29.792 -16.776  70.198  1.00 40.27           H  
ATOM   2503  CA  ASN A 163     -30.454 -18.524  71.188  1.00 40.27           C  
ATOM   2504  HA  ASN A 163     -31.339 -18.454  71.820  1.00 40.27           H  
ATOM   2505  C   ASN A 163     -29.228 -18.236  72.080  1.00 40.27           C  
ATOM   2506  CB  ASN A 163     -30.405 -19.932  70.559  1.00 40.27           C  
ATOM   2507  HB2 ASN A 163     -29.870 -19.895  69.609  1.00 40.27           H  
ATOM   2508  HB3 ASN A 163     -29.867 -20.608  71.223  1.00 40.27           H  
ATOM   2509  O   ASN A 163     -28.091 -18.308  71.634  1.00 40.27           O  
ATOM   2510  CG  ASN A 163     -31.793 -20.525  70.357  1.00 40.27           C  
ATOM   2511  ND2 ASN A 163     -31.979 -21.351  69.355  1.00 40.27           N  
ATOM   2512 HD21 ASN A 163     -32.926 -21.680  69.228  1.00 40.27           H  
ATOM   2513 HD22 ASN A 163     -31.241 -21.520  68.687  1.00 40.27           H  
ATOM   2514  OD1 ASN A 163     -32.717 -20.283  71.117  1.00 40.27           O  
ATOM   2515  N   ILE A 164     -29.409 -17.658  73.270  1.00 46.69           N  
ATOM   2516  H   ILE A 164     -28.780 -16.874  73.366  1.00 46.69           H  
ATOM   2517  CA  ILE A 164     -29.516 -18.396  74.544  1.00 46.69           C  
ATOM   2518  HA  ILE A 164     -29.382 -17.652  75.328  1.00 46.69           H  
ATOM   2519  C   ILE A 164     -28.373 -19.411  74.734  1.00 46.69           C  
ATOM   2520  CB  ILE A 164     -30.914 -19.024  74.807  1.00 46.69           C  
ATOM   2521  HB  ILE A 164     -31.076 -19.829  74.090  1.00 46.69           H  
ATOM   2522  O   ILE A 164     -28.557 -20.600  74.519  1.00 46.69           O  
ATOM   2523  CG1 ILE A 164     -32.055 -17.991  74.654  1.00 46.69           C  
ATOM   2524 HG12 ILE A 164     -31.955 -17.218  75.416  1.00 46.69           H  
ATOM   2525 HG13 ILE A 164     -31.983 -17.504  73.681  1.00 46.69           H  
ATOM   2526  CG2 ILE A 164     -30.969 -19.607  76.242  1.00 46.69           C  
ATOM   2527 HG21 ILE A 164     -30.865 -18.812  76.980  1.00 46.69           H  
ATOM   2528 HG22 ILE A 164     -31.914 -20.127  76.397  1.00 46.69           H  
ATOM   2529 HG23 ILE A 164     -30.187 -20.351  76.396  1.00 46.69           H  
ATOM   2530  CD1 ILE A 164     -33.462 -18.602  74.745  1.00 46.69           C  
ATOM   2531 HD11 ILE A 164     -33.678 -18.933  75.761  1.00 46.69           H  
ATOM   2532 HD12 ILE A 164     -34.197 -17.846  74.468  1.00 46.69           H  
ATOM   2533 HD13 ILE A 164     -33.548 -19.442  74.056  1.00 46.69           H  
ATOM   2534  N   PHE A 165     -27.239 -18.942  75.261  1.00 44.70           N  
ATOM   2535  H   PHE A 165     -27.073 -17.946  75.237  1.00 44.70           H  
ATOM   2536  CA  PHE A 165     -26.464 -19.674  76.269  1.00 44.70           C  
ATOM   2537  HA  PHE A 165     -27.159 -20.311  76.816  1.00 44.70           H  
ATOM   2538  C   PHE A 165     -25.889 -18.678  77.286  1.00 44.70           C  
ATOM   2539  CB  PHE A 165     -25.398 -20.600  75.653  1.00 44.70           C  
ATOM   2540  HB2 PHE A 165     -25.171 -20.284  74.635  1.00 44.70           H  
ATOM   2541  HB3 PHE A 165     -24.476 -20.526  76.230  1.00 44.70           H  
ATOM   2542  O   PHE A 165     -25.541 -17.550  76.941  1.00 44.70           O  
ATOM   2543  CG  PHE A 165     -25.841 -22.054  75.660  1.00 44.70           C  
ATOM   2544  CD1 PHE A 165     -25.752 -22.813  76.845  1.00 44.70           C  
ATOM   2545  HD1 PHE A 165     -25.295 -22.389  77.727  1.00 44.70           H  
ATOM   2546  CD2 PHE A 165     -26.413 -22.631  74.511  1.00 44.70           C  
ATOM   2547  HD2 PHE A 165     -26.500 -22.054  73.602  1.00 44.70           H  
ATOM   2548  CE1 PHE A 165     -26.255 -24.127  76.885  1.00 44.70           C  
ATOM   2549  HE1 PHE A 165     -26.179 -24.709  77.791  1.00 44.70           H  
ATOM   2550  CE2 PHE A 165     -26.921 -23.942  74.552  1.00 44.70           C  
ATOM   2551  HE2 PHE A 165     -27.374 -24.371  73.670  1.00 44.70           H  
ATOM   2552  CZ  PHE A 165     -26.846 -24.689  75.740  1.00 44.70           C  
ATOM   2553  HZ  PHE A 165     -27.231 -25.697  75.768  1.00 44.70           H  
ATOM   2554  N   LYS A 166     -25.878 -19.066  78.565  1.00 40.54           N  
ATOM   2555  H   LYS A 166     -26.059 -20.041  78.757  1.00 40.54           H  
ATOM   2556  CA  LYS A 166     -25.477 -18.216  79.698  1.00 40.54           C  
ATOM   2557  HA  LYS A 166     -25.477 -17.171  79.389  1.00 40.54           H  
ATOM   2558  C   LYS A 166     -24.063 -18.570  80.170  1.00 40.54           C  
ATOM   2559  CB  LYS A 166     -26.453 -18.401  80.880  1.00 40.54           C  
ATOM   2560  HB2 LYS A 166     -26.042 -17.883  81.747  1.00 40.54           H  
ATOM   2561  HB3 LYS A 166     -26.497 -19.463  81.126  1.00 40.54           H  
ATOM   2562  O   LYS A 166     -23.761 -19.752  80.275  1.00 40.54           O  
ATOM   2563  CG  LYS A 166     -27.882 -17.880  80.654  1.00 40.54           C  
ATOM   2564  HG2 LYS A 166     -28.310 -18.351  79.769  1.00 40.54           H  
ATOM   2565  HG3 LYS A 166     -27.851 -16.801  80.503  1.00 40.54           H  
ATOM   2566  CD  LYS A 166     -28.761 -18.207  81.876  1.00 40.54           C  
ATOM   2567  HD2 LYS A 166     -28.301 -17.785  82.770  1.00 40.54           H  
ATOM   2568  HD3 LYS A 166     -28.814 -19.290  81.988  1.00 40.54           H  
ATOM   2569  CE  LYS A 166     -30.178 -17.639  81.719  1.00 40.54           C  
ATOM   2570  HE2 LYS A 166     -30.596 -18.008  80.782  1.00 40.54           H  
ATOM   2571  HE3 LYS A 166     -30.112 -16.554  81.647  1.00 40.54           H  
ATOM   2572  NZ  LYS A 166     -31.059 -18.027  82.853  1.00 40.54           N  
ATOM   2573  HZ1 LYS A 166     -30.687 -17.687  83.729  1.00 40.54           H  
ATOM   2574  HZ2 LYS A 166     -31.985 -17.642  82.731  1.00 40.54           H  
ATOM   2575  HZ3 LYS A 166     -31.144 -19.032  82.908  1.00 40.54           H  
ATOM   2576  N   SER A 167     -23.342 -17.546  80.645  1.00 39.57           N  
ATOM   2577  H   SER A 167     -23.700 -16.621  80.456  1.00 39.57           H  
ATOM   2578  CA  SER A 167     -22.206 -17.624  81.590  1.00 39.57           C  
ATOM   2579  HA  SER A 167     -22.004 -16.596  81.889  1.00 39.57           H  
ATOM   2580  C   SER A 167     -20.864 -18.213  81.094  1.00 39.57           C  
ATOM   2581  CB  SER A 167     -22.660 -18.365  82.860  1.00 39.57           C  
ATOM   2582  HB2 SER A 167     -23.174 -19.293  82.606  1.00 39.57           H  
ATOM   2583  HB3 SER A 167     -21.799 -18.640  83.469  1.00 39.57           H  
ATOM   2584  O   SER A 167     -20.858 -19.046  80.196  1.00 39.57           O  
ATOM   2585  OG  SER A 167     -23.514 -17.535  83.623  1.00 39.57           O  
ATOM   2586  HG  SER A 167     -23.735 -18.004  84.431  1.00 39.57           H  
ATOM   2587  N   PRO A 168     -19.731 -17.906  81.772  1.00 48.83           N  
ATOM   2588  CA  PRO A 168     -19.422 -16.662  82.500  1.00 48.83           C  
ATOM   2589  HA  PRO A 168     -20.119 -15.864  82.241  1.00 48.83           H  
ATOM   2590  C   PRO A 168     -17.980 -16.118  82.300  1.00 48.83           C  
ATOM   2591  CB  PRO A 168     -19.589 -17.054  83.970  1.00 48.83           C  
ATOM   2592  HB2 PRO A 168     -20.641 -17.020  84.253  1.00 48.83           H  
ATOM   2593  HB3 PRO A 168     -19.018 -16.417  84.645  1.00 48.83           H  
ATOM   2594  O   PRO A 168     -17.085 -16.817  81.852  1.00 48.83           O  
ATOM   2595  CG  PRO A 168     -19.067 -18.498  83.995  1.00 48.83           C  
ATOM   2596  HG2 PRO A 168     -18.036 -18.517  84.350  1.00 48.83           H  
ATOM   2597  HG3 PRO A 168     -19.693 -19.122  84.633  1.00 48.83           H  
ATOM   2598  CD  PRO A 168     -19.109 -18.980  82.536  1.00 48.83           C  
ATOM   2599  HD2 PRO A 168     -19.683 -19.904  82.464  1.00 48.83           H  
ATOM   2600  HD3 PRO A 168     -18.098 -19.159  82.169  1.00 48.83           H  
ATOM   2601  N   LEU A 169     -17.797 -14.859  82.725  1.00 40.27           N  
ATOM   2602  H   LEU A 169     -18.660 -14.358  82.882  1.00 40.27           H  
ATOM   2603  CA  LEU A 169     -16.623 -14.208  83.357  1.00 40.27           C  
ATOM   2604  HA  LEU A 169     -16.502 -13.239  82.871  1.00 40.27           H  
ATOM   2605  C   LEU A 169     -15.218 -14.870  83.369  1.00 40.27           C  
ATOM   2606  CB  LEU A 169     -17.006 -13.967  84.834  1.00 40.27           C  
ATOM   2607  HB2 LEU A 169     -17.378 -14.906  85.244  1.00 40.27           H  
ATOM   2608  HB3 LEU A 169     -16.117 -13.715  85.411  1.00 40.27           H  
ATOM   2609  O   LEU A 169     -15.076 -16.040  83.711  1.00 40.27           O  
ATOM   2610  CG  LEU A 169     -18.042 -12.851  85.048  1.00 40.27           C  
ATOM   2611  HG  LEU A 169     -18.691 -12.768  84.176  1.00 40.27           H  
ATOM   2612  CD1 LEU A 169     -18.920 -13.156  86.261  1.00 40.27           C  
ATOM   2613 HD11 LEU A 169     -18.305 -13.245  87.157  1.00 40.27           H  
ATOM   2614 HD12 LEU A 169     -19.464 -14.086  86.100  1.00 40.27           H  
ATOM   2615 HD13 LEU A 169     -19.640 -12.350  86.403  1.00 40.27           H  
ATOM   2616  CD2 LEU A 169     -17.338 -11.514  85.279  1.00 40.27           C  
ATOM   2617 HD21 LEU A 169     -16.707 -11.272  84.424  1.00 40.27           H  
ATOM   2618 HD22 LEU A 169     -16.725 -11.553  86.180  1.00 40.27           H  
ATOM   2619 HD23 LEU A 169     -18.080 -10.724  85.392  1.00 40.27           H  
ATOM   2620  N   LYS A 170     -14.211 -13.967  83.343  1.00 36.49           N  
ATOM   2621  H   LYS A 170     -14.496 -13.046  83.040  1.00 36.49           H  
ATOM   2622  CA  LYS A 170     -12.753 -14.096  83.628  1.00 36.49           C  
ATOM   2623  HA  LYS A 170     -12.447 -13.133  84.036  1.00 36.49           H  
ATOM   2624  C   LYS A 170     -11.875 -14.304  82.376  1.00 36.49           C  
ATOM   2625  CB  LYS A 170     -12.452 -15.135  84.730  1.00 36.49           C  
ATOM   2626  HB2 LYS A 170     -12.740 -16.131  84.393  1.00 36.49           H  
ATOM   2627  HB3 LYS A 170     -11.375 -15.176  84.893  1.00 36.49           H  
ATOM   2628  O   LYS A 170     -12.263 -15.036  81.480  1.00 36.49           O  
ATOM   2629  CG  LYS A 170     -13.119 -14.815  86.076  1.00 36.49           C  
ATOM   2630  HG2 LYS A 170     -12.826 -13.815  86.397  1.00 36.49           H  
ATOM   2631  HG3 LYS A 170     -14.204 -14.851  85.977  1.00 36.49           H  
ATOM   2632  CD  LYS A 170     -12.692 -15.834  87.136  1.00 36.49           C  
ATOM   2633  HD2 LYS A 170     -12.977 -16.832  86.801  1.00 36.49           H  
ATOM   2634  HD3 LYS A 170     -11.609 -15.793  87.252  1.00 36.49           H  
ATOM   2635  CE  LYS A 170     -13.374 -15.519  88.470  1.00 36.49           C  
ATOM   2636  HE2 LYS A 170     -14.453 -15.570  88.328  1.00 36.49           H  
ATOM   2637  HE3 LYS A 170     -13.118 -14.499  88.758  1.00 36.49           H  
ATOM   2638  NZ  LYS A 170     -12.946 -16.472  89.524  1.00 36.49           N  
ATOM   2639  HZ1 LYS A 170     -11.945 -16.423  89.651  1.00 36.49           H  
ATOM   2640  HZ2 LYS A 170     -13.394 -16.262  90.405  1.00 36.49           H  
ATOM   2641  HZ3 LYS A 170     -13.180 -17.417  89.255  1.00 36.49           H  
ATOM   2642  N   THR A 171     -10.700 -13.676  82.237  1.00 38.66           N  
ATOM   2643  H   THR A 171     -10.242 -13.864  81.357  1.00 38.66           H  
ATOM   2644  CA  THR A 171      -9.961 -12.751  83.136  1.00 38.66           C  
ATOM   2645  HA  THR A 171     -10.652 -12.100  83.671  1.00 38.66           H  
ATOM   2646  C   THR A 171      -9.027 -11.850  82.323  1.00 38.66           C  
ATOM   2647  CB  THR A 171      -9.033 -13.485  84.141  1.00 38.66           C  
ATOM   2648  HB  THR A 171      -7.996 -13.196  83.972  1.00 38.66           H  
ATOM   2649  O   THR A 171      -8.507 -12.290  81.301  1.00 38.66           O  
ATOM   2650  CG2 THR A 171      -9.378 -13.125  85.585  1.00 38.66           C  
ATOM   2651 HG21 THR A 171     -10.431 -13.316  85.793  1.00 38.66           H  
ATOM   2652 HG22 THR A 171      -9.163 -12.069  85.750  1.00 38.66           H  
ATOM   2653 HG23 THR A 171      -8.756 -13.713  86.261  1.00 38.66           H  
ATOM   2654  OG1 THR A 171      -9.088 -14.889  84.030  1.00 38.66           O  
ATOM   2655  HG1 THR A 171      -8.644 -15.126  83.212  1.00 38.66           H  
ATOM   2656  N   ASP A 172      -8.728 -10.648  82.822  1.00 43.58           N  
ATOM   2657  H   ASP A 172      -9.221 -10.284  83.625  1.00 43.58           H  
ATOM   2658  CA  ASP A 172      -7.517  -9.921  82.428  1.00 43.58           C  
ATOM   2659  HA  ASP A 172      -7.559  -9.671  81.367  1.00 43.58           H  
ATOM   2660  C   ASP A 172      -6.269 -10.762  82.727  1.00 43.58           C  
ATOM   2661  CB  ASP A 172      -7.376  -8.630  83.254  1.00 43.58           C  
ATOM   2662  HB2 ASP A 172      -7.292  -8.883  84.311  1.00 43.58           H  
ATOM   2663  HB3 ASP A 172      -6.454  -8.126  82.962  1.00 43.58           H  
ATOM   2664  O   ASP A 172      -6.144 -11.261  83.843  1.00 43.58           O  
ATOM   2665  CG  ASP A 172      -8.540  -7.670  83.065  1.00 43.58           C  
ATOM   2666  OD1 ASP A 172      -8.563  -7.018  82.000  1.00 43.58           O  
ATOM   2667  OD2 ASP A 172      -9.387  -7.616  83.984  1.00 43.58           O  
ATOM   2668  N   TYR A 173      -5.306 -10.832  81.804  1.00 37.16           N  
ATOM   2669  H   TYR A 173      -5.506 -10.515  80.867  1.00 37.16           H  
ATOM   2670  CA  TYR A 173      -3.895 -10.918  82.193  1.00 37.16           C  
ATOM   2671  HA  TYR A 173      -3.814 -10.346  83.117  1.00 37.16           H  
ATOM   2672  C   TYR A 173      -2.982 -10.220  81.184  1.00 37.16           C  
ATOM   2673  CB  TYR A 173      -3.424 -12.346  82.529  1.00 37.16           C  
ATOM   2674  HB2 TYR A 173      -4.205 -13.064  82.276  1.00 37.16           H  
ATOM   2675  HB3 TYR A 173      -2.547 -12.598  81.934  1.00 37.16           H  
ATOM   2676  O   TYR A 173      -3.123 -10.332  79.969  1.00 37.16           O  
ATOM   2677  CG  TYR A 173      -3.070 -12.476  84.004  1.00 37.16           C  
ATOM   2678  CD1 TYR A 173      -1.836 -11.993  84.488  1.00 37.16           C  
ATOM   2679  HD1 TYR A 173      -1.091 -11.629  83.796  1.00 37.16           H  
ATOM   2680  CD2 TYR A 173      -4.019 -12.990  84.908  1.00 37.16           C  
ATOM   2681  HD2 TYR A 173      -4.968 -13.350  84.541  1.00 37.16           H  
ATOM   2682  CE1 TYR A 173      -1.571 -11.994  85.874  1.00 37.16           C  
ATOM   2683  HE1 TYR A 173      -0.623 -11.630  86.241  1.00 37.16           H  
ATOM   2684  CE2 TYR A 173      -3.766 -12.980  86.292  1.00 37.16           C  
ATOM   2685  HE2 TYR A 173      -4.506 -13.348  86.987  1.00 37.16           H  
ATOM   2686  OH  TYR A 173      -2.312 -12.460  88.117  1.00 37.16           O  
ATOM   2687  HH  TYR A 173      -1.429 -12.143  88.320  1.00 37.16           H  
ATOM   2688  CZ  TYR A 173      -2.545 -12.476  86.779  1.00 37.16           C  
ATOM   2689  N   ASN A 174      -2.045  -9.455  81.735  1.00 39.75           N  
ATOM   2690  H   ASN A 174      -1.945  -9.511  82.739  1.00 39.75           H  
ATOM   2691  CA  ASN A 174      -1.066  -8.657  81.013  1.00 39.75           C  
ATOM   2692  HA  ASN A 174      -1.466  -8.398  80.032  1.00 39.75           H  
ATOM   2693  C   ASN A 174       0.245  -9.436  80.815  1.00 39.75           C  
ATOM   2694  CB  ASN A 174      -0.811  -7.369  81.833  1.00 39.75           C  
ATOM   2695  HB2 ASN A 174       0.258  -7.254  82.013  1.00 39.75           H  
ATOM   2696  HB3 ASN A 174      -1.282  -7.438  82.814  1.00 39.75           H  
ATOM   2697  O   ASN A 174       0.658 -10.160  81.714  1.00 39.75           O  
ATOM   2698  CG  ASN A 174      -1.285  -6.108  81.142  1.00 39.75           C  
ATOM   2699  ND2 ASN A 174      -2.274  -5.432  81.676  1.00 39.75           N  
ATOM   2700 HD21 ASN A 174      -2.794  -5.808  82.456  1.00 39.75           H  
ATOM   2701 HD22 ASN A 174      -2.617  -4.644  81.146  1.00 39.75           H  
ATOM   2702  OD1 ASN A 174      -0.733  -5.699  80.136  1.00 39.75           O  
ATOM   2703  N   LYS A 175       0.961  -9.087  79.736  1.00 38.17           N  
ATOM   2704  H   LYS A 175       0.459  -8.537  79.054  1.00 38.17           H  
ATOM   2705  CA  LYS A 175       2.422  -9.208  79.535  1.00 38.17           C  
ATOM   2706  HA  LYS A 175       2.627  -8.698  78.594  1.00 38.17           H  
ATOM   2707  C   LYS A 175       3.081 -10.599  79.392  1.00 38.17           C  
ATOM   2708  CB  LYS A 175       3.173  -8.412  80.620  1.00 38.17           C  
ATOM   2709  HB2 LYS A 175       2.800  -8.686  81.607  1.00 38.17           H  
ATOM   2710  HB3 LYS A 175       4.228  -8.686  80.595  1.00 38.17           H  
ATOM   2711  O   LYS A 175       3.232 -11.330  80.357  1.00 38.17           O  
ATOM   2712  CG  LYS A 175       3.076  -6.897  80.424  1.00 38.17           C  
ATOM   2713  HG2 LYS A 175       3.528  -6.627  79.470  1.00 38.17           H  
ATOM   2714  HG3 LYS A 175       2.030  -6.589  80.422  1.00 38.17           H  
ATOM   2715  CD  LYS A 175       3.813  -6.182  81.561  1.00 38.17           C  
ATOM   2716  HD2 LYS A 175       4.849  -6.522  81.593  1.00 38.17           H  
ATOM   2717  HD3 LYS A 175       3.327  -6.430  82.504  1.00 38.17           H  
ATOM   2718  CE  LYS A 175       3.770  -4.669  81.334  1.00 38.17           C  
ATOM   2719  HE2 LYS A 175       2.729  -4.373  81.204  1.00 38.17           H  
ATOM   2720  HE3 LYS A 175       4.297  -4.435  80.409  1.00 38.17           H  
ATOM   2721  NZ  LYS A 175       4.367  -3.934  82.477  1.00 38.17           N  
ATOM   2722  HZ1 LYS A 175       5.329  -4.204  82.618  1.00 38.17           H  
ATOM   2723  HZ2 LYS A 175       4.323  -2.937  82.320  1.00 38.17           H  
ATOM   2724  HZ3 LYS A 175       3.854  -4.139  83.323  1.00 38.17           H  
ATOM   2725  N   LYS A 176       3.749 -10.699  78.233  1.00 40.21           N  
ATOM   2726  H   LYS A 176       3.367 -10.152  77.475  1.00 40.21           H  
ATOM   2727  CA  LYS A 176       5.123 -11.189  77.993  1.00 40.21           C  
ATOM   2728  HA  LYS A 176       5.360 -10.909  76.967  1.00 40.21           H  
ATOM   2729  C   LYS A 176       5.426 -12.691  78.046  1.00 40.21           C  
ATOM   2730  CB  LYS A 176       6.140 -10.432  78.862  1.00 40.21           C  
ATOM   2731  HB2 LYS A 176       5.841 -10.458  79.910  1.00 40.21           H  
ATOM   2732  HB3 LYS A 176       7.091 -10.958  78.785  1.00 40.21           H  
ATOM   2733  O   LYS A 176       5.319 -13.330  79.079  1.00 40.21           O  
ATOM   2734  CG  LYS A 176       6.348  -8.985  78.396  1.00 40.21           C  
ATOM   2735  HG2 LYS A 176       6.504  -8.986  77.317  1.00 40.21           H  
ATOM   2736  HG3 LYS A 176       5.476  -8.373  78.626  1.00 40.21           H  
ATOM   2737  CD  LYS A 176       7.594  -8.413  79.074  1.00 40.21           C  
ATOM   2738  HD2 LYS A 176       7.401  -8.225  80.131  1.00 40.21           H  
ATOM   2739  HD3 LYS A 176       8.386  -9.157  78.992  1.00 40.21           H  
ATOM   2740  CE  LYS A 176       8.040  -7.135  78.363  1.00 40.21           C  
ATOM   2741  HE2 LYS A 176       7.701  -7.194  77.329  1.00 40.21           H  
ATOM   2742  HE3 LYS A 176       7.580  -6.265  78.833  1.00 40.21           H  
ATOM   2743  NZ  LYS A 176       9.517  -7.051  78.369  1.00 40.21           N  
ATOM   2744  HZ1 LYS A 176       9.866  -7.876  77.901  1.00 40.21           H  
ATOM   2745  HZ2 LYS A 176       9.891  -7.060  79.307  1.00 40.21           H  
ATOM   2746  HZ3 LYS A 176       9.852  -6.251  77.851  1.00 40.21           H  
ATOM   2747  N   ASP A 177       5.966 -13.135  76.909  1.00 44.47           N  
ATOM   2748  H   ASP A 177       5.858 -12.510  76.123  1.00 44.47           H  
ATOM   2749  CA  ASP A 177       7.211 -13.896  76.754  1.00 44.47           C  
ATOM   2750  HA  ASP A 177       7.178 -14.328  75.754  1.00 44.47           H  
ATOM   2751  C   ASP A 177       7.454 -15.065  77.730  1.00 44.47           C  
ATOM   2752  CB  ASP A 177       8.420 -12.914  76.750  1.00 44.47           C  
ATOM   2753  HB2 ASP A 177       8.693 -12.690  77.782  1.00 44.47           H  
ATOM   2754  HB3 ASP A 177       9.271 -13.413  76.288  1.00 44.47           H  
ATOM   2755  O   ASP A 177       7.936 -14.852  78.841  1.00 44.47           O  
ATOM   2756  CG  ASP A 177       8.191 -11.562  76.043  1.00 44.47           C  
ATOM   2757  OD1 ASP A 177       7.384 -11.521  75.087  1.00 44.47           O  
ATOM   2758  OD2 ASP A 177       8.728 -10.530  76.530  1.00 44.47           O  
ATOM   2759  N   ILE A 178       7.260 -16.306  77.260  1.00 38.63           N  
ATOM   2760  H   ILE A 178       6.514 -16.416  76.590  1.00 38.63           H  
ATOM   2761  CA  ILE A 178       8.353 -17.283  77.044  1.00 38.63           C  
ATOM   2762  HA  ILE A 178       9.000 -16.865  76.273  1.00 38.63           H  
ATOM   2763  C   ILE A 178       7.813 -18.582  76.419  1.00 38.63           C  
ATOM   2764  CB  ILE A 178       9.235 -17.507  78.309  1.00 38.63           C  
ATOM   2765  HB  ILE A 178       8.638 -17.271  79.190  1.00 38.63           H  
ATOM   2766  O   ILE A 178       6.631 -18.912  76.515  1.00 38.63           O  
ATOM   2767  CG1 ILE A 178      10.441 -16.533  78.214  1.00 38.63           C  
ATOM   2768 HG12 ILE A 178      11.181 -16.936  77.523  1.00 38.63           H  
ATOM   2769 HG13 ILE A 178      10.122 -15.574  77.805  1.00 38.63           H  
ATOM   2770  CG2 ILE A 178       9.786 -18.933  78.524  1.00 38.63           C  
ATOM   2771 HG21 ILE A 178      10.312 -18.992  79.477  1.00 38.63           H  
ATOM   2772 HG22 ILE A 178       8.968 -19.652  78.560  1.00 38.63           H  
ATOM   2773 HG23 ILE A 178      10.474 -19.211  77.725  1.00 38.63           H  
ATOM   2774  CD1 ILE A 178      11.116 -16.244  79.558  1.00 38.63           C  
ATOM   2775 HD11 ILE A 178      11.571 -17.149  79.960  1.00 38.63           H  
ATOM   2776 HD12 ILE A 178      11.896 -15.495  79.415  1.00 38.63           H  
ATOM   2777 HD13 ILE A 178      10.382 -15.860  80.266  1.00 38.63           H  
ATOM   2778  N   ASP A 179       8.704 -19.262  75.706  1.00 39.72           N  
ATOM   2779  H   ASP A 179       9.643 -18.892  75.663  1.00 39.72           H  
ATOM   2780  CA  ASP A 179       8.473 -20.428  74.864  1.00 39.72           C  
ATOM   2781  HA  ASP A 179       7.781 -20.141  74.072  1.00 39.72           H  
ATOM   2782  C   ASP A 179       7.926 -21.680  75.570  1.00 39.72           C  
ATOM   2783  CB  ASP A 179       9.815 -20.795  74.215  1.00 39.72           C  
ATOM   2784  HB2 ASP A 179      10.533 -21.071  74.987  1.00 39.72           H  
ATOM   2785  HB3 ASP A 179       9.681 -21.652  73.555  1.00 39.72           H  
ATOM   2786  O   ASP A 179       8.257 -21.990  76.711  1.00 39.72           O  
ATOM   2787  CG  ASP A 179      10.360 -19.626  73.404  1.00 39.72           C  
ATOM   2788  OD1 ASP A 179       9.888 -19.472  72.257  1.00 39.72           O  
ATOM   2789  OD2 ASP A 179      11.182 -18.868  73.968  1.00 39.72           O  
ATOM   2790  N   SER A 180       7.229 -22.490  74.766  1.00 41.15           N  
ATOM   2791  H   SER A 180       6.981 -22.090  73.872  1.00 41.15           H  
ATOM   2792  CA  SER A 180       7.065 -23.946  74.896  1.00 41.15           C  
ATOM   2793  HA  SER A 180       6.388 -24.236  74.092  1.00 41.15           H  
ATOM   2794  C   SER A 180       6.456 -24.509  76.189  1.00 41.15           C  
ATOM   2795  CB  SER A 180       8.394 -24.661  74.593  1.00 41.15           C  
ATOM   2796  HB2 SER A 180       8.762 -24.339  73.619  1.00 41.15           H  
ATOM   2797  HB3 SER A 180       8.215 -25.735  74.545  1.00 41.15           H  
ATOM   2798  O   SER A 180       7.097 -24.557  77.230  1.00 41.15           O  
ATOM   2799  OG  SER A 180       9.389 -24.404  75.564  1.00 41.15           O  
ATOM   2800  HG  SER A 180       8.991 -23.871  76.256  1.00 41.15           H  
ATOM   2801  N   PHE A 181       5.313 -25.187  76.050  1.00 33.74           N  
ATOM   2802  H   PHE A 181       4.661 -24.871  75.346  1.00 33.74           H  
ATOM   2803  CA  PHE A 181       5.310 -26.641  76.250  1.00 33.74           C  
ATOM   2804  HA  PHE A 181       6.232 -27.015  75.804  1.00 33.74           H  
ATOM   2805  C   PHE A 181       4.153 -27.305  75.489  1.00 33.74           C  
ATOM   2806  CB  PHE A 181       5.333 -27.048  77.737  1.00 33.74           C  
ATOM   2807  HB2 PHE A 181       4.356 -27.436  78.026  1.00 33.74           H  
ATOM   2808  HB3 PHE A 181       5.522 -26.180  78.368  1.00 33.74           H  
ATOM   2809  O   PHE A 181       3.088 -26.719  75.307  1.00 33.74           O  
ATOM   2810  CG  PHE A 181       6.407 -28.086  78.027  1.00 33.74           C  
ATOM   2811  CD1 PHE A 181       6.065 -29.442  78.189  1.00 33.74           C  
ATOM   2812  HD1 PHE A 181       5.030 -29.747  78.148  1.00 33.74           H  
ATOM   2813  CD2 PHE A 181       7.763 -27.704  78.096  1.00 33.74           C  
ATOM   2814  HD2 PHE A 181       8.043 -26.666  77.986  1.00 33.74           H  
ATOM   2815  CE1 PHE A 181       7.068 -30.404  78.411  1.00 33.74           C  
ATOM   2816  HE1 PHE A 181       6.796 -31.442  78.537  1.00 33.74           H  
ATOM   2817  CE2 PHE A 181       8.766 -28.665  78.313  1.00 33.74           C  
ATOM   2818  HE2 PHE A 181       9.801 -28.360  78.364  1.00 33.74           H  
ATOM   2819  CZ  PHE A 181       8.419 -30.017  78.470  1.00 33.74           C  
ATOM   2820  HZ  PHE A 181       9.187 -30.757  78.640  1.00 33.74           H  
ATOM   2821  N   GLN A 182       4.393 -28.524  75.010  1.00 40.00           N  
ATOM   2822  H   GLN A 182       5.265 -28.962  75.271  1.00 40.00           H  
ATOM   2823  CA  GLN A 182       3.374 -29.395  74.417  1.00 40.00           C  
ATOM   2824  HA  GLN A 182       2.711 -28.822  73.768  1.00 40.00           H  
ATOM   2825  C   GLN A 182       2.546 -30.055  75.533  1.00 40.00           C  
ATOM   2826  CB  GLN A 182       4.088 -30.493  73.602  1.00 40.00           C  
ATOM   2827  HB2 GLN A 182       4.757 -31.024  74.279  1.00 40.00           H  
ATOM   2828  HB3 GLN A 182       3.350 -31.206  73.235  1.00 40.00           H  
ATOM   2829  O   GLN A 182       3.081 -30.279  76.616  1.00 40.00           O  
ATOM   2830  CG  GLN A 182       4.902 -29.992  72.397  1.00 40.00           C  
ATOM   2831  HG2 GLN A 182       4.212 -29.638  71.631  1.00 40.00           H  
ATOM   2832  HG3 GLN A 182       5.541 -29.160  72.693  1.00 40.00           H  
ATOM   2833  CD  GLN A 182       5.804 -31.082  71.812  1.00 40.00           C  
ATOM   2834  NE2 GLN A 182       6.084 -31.052  70.528  1.00 40.00           N  
ATOM   2835 HE21 GLN A 182       5.662 -30.366  69.920  1.00 40.00           H  
ATOM   2836 HE22 GLN A 182       6.655 -31.817  70.197  1.00 40.00           H  
ATOM   2837  OE1 GLN A 182       6.308 -31.959  72.491  1.00 40.00           O  
ATOM   2838  N   TRP A 183       1.303 -30.460  75.262  1.00 33.68           N  
ATOM   2839  H   TRP A 183       0.759 -29.866  74.653  1.00 33.68           H  
ATOM   2840  CA  TRP A 183       0.973 -31.884  75.073  1.00 33.68           C  
ATOM   2841  HA  TRP A 183       1.547 -32.233  74.214  1.00 33.68           H  
ATOM   2842  C   TRP A 183      -0.495 -32.094  74.668  1.00 33.68           C  
ATOM   2843  CB  TRP A 183       1.369 -32.793  76.258  1.00 33.68           C  
ATOM   2844  HB2 TRP A 183       1.570 -32.203  77.152  1.00 33.68           H  
ATOM   2845  HB3 TRP A 183       0.532 -33.445  76.510  1.00 33.68           H  
ATOM   2846  O   TRP A 183      -1.352 -31.242  74.877  1.00 33.68           O  
ATOM   2847  CG  TRP A 183       2.553 -33.671  75.943  1.00 33.68           C  
ATOM   2848  CD1 TRP A 183       3.847 -33.275  75.903  1.00 33.68           C  
ATOM   2849  HD1 TRP A 183       4.198 -32.281  76.139  1.00 33.68           H  
ATOM   2850  CD2 TRP A 183       2.575 -35.087  75.567  1.00 33.68           C  
ATOM   2851  CE2 TRP A 183       3.922 -35.460  75.271  1.00 33.68           C  
ATOM   2852  CE3 TRP A 183       1.594 -36.095  75.442  1.00 33.68           C  
ATOM   2853  HE3 TRP A 183       0.561 -35.849  75.638  1.00 33.68           H  
ATOM   2854  NE1 TRP A 183       4.650 -34.310  75.474  1.00 33.68           N  
ATOM   2855  HE1 TRP A 183       5.637 -34.207  75.289  1.00 33.68           H  
ATOM   2856  CH2 TRP A 183       3.278 -37.731  74.750  1.00 33.68           C  
ATOM   2857  HH2 TRP A 183       3.526 -38.728  74.419  1.00 33.68           H  
ATOM   2858  CZ2 TRP A 183       4.280 -36.754  74.868  1.00 33.68           C  
ATOM   2859  HZ2 TRP A 183       5.309 -36.989  74.637  1.00 33.68           H  
ATOM   2860  CZ3 TRP A 183       1.941 -37.400  75.040  1.00 33.68           C  
ATOM   2861  HZ3 TRP A 183       1.169 -38.146  74.920  1.00 33.68           H  
ATOM   2862  N   ASP A 184      -0.701 -33.242  74.031  1.00 38.68           N  
ATOM   2863  H   ASP A 184       0.113 -33.835  73.956  1.00 38.68           H  
ATOM   2864  CA  ASP A 184      -1.871 -33.743  73.304  1.00 38.68           C  
ATOM   2865  HA  ASP A 184      -2.079 -33.077  72.466  1.00 38.68           H  
ATOM   2866  C   ASP A 184      -3.180 -33.940  74.113  1.00 38.68           C  
ATOM   2867  CB  ASP A 184      -1.425 -35.116  72.757  1.00 38.68           C  
ATOM   2868  HB2 ASP A 184      -2.214 -35.554  72.146  1.00 38.68           H  
ATOM   2869  HB3 ASP A 184      -1.243 -35.782  73.602  1.00 38.68           H  
ATOM   2870  O   ASP A 184      -3.268 -33.642  75.300  1.00 38.68           O  
ATOM   2871  CG  ASP A 184      -0.178 -35.069  71.882  1.00 38.68           C  
ATOM   2872  OD1 ASP A 184      -0.129 -34.185  71.001  1.00 38.68           O  
ATOM   2873  OD2 ASP A 184       0.691 -35.937  72.100  1.00 38.68           O  
ATOM   2874  N   GLN A 185      -4.140 -34.618  73.456  1.00 35.33           N  
ATOM   2875  H   GLN A 185      -3.922 -34.829  72.492  1.00 35.33           H  
ATOM   2876  CA  GLN A 185      -5.429 -35.147  73.943  1.00 35.33           C  
ATOM   2877  HA  GLN A 185      -5.752 -35.875  73.200  1.00 35.33           H  
ATOM   2878  C   GLN A 185      -6.539 -34.070  73.996  1.00 35.33           C  
ATOM   2879  CB  GLN A 185      -5.265 -35.944  75.263  1.00 35.33           C  
ATOM   2880  HB2 GLN A 185      -6.151 -36.566  75.390  1.00 35.33           H  
ATOM   2881  HB3 GLN A 185      -5.246 -35.240  76.095  1.00 35.33           H  
ATOM   2882  O   GLN A 185      -6.485 -33.136  74.783  1.00 35.33           O  
ATOM   2883  CG  GLN A 185      -4.017 -36.850  75.394  1.00 35.33           C  
ATOM   2884  HG2 GLN A 185      -3.115 -36.240  75.455  1.00 35.33           H  
ATOM   2885  HG3 GLN A 185      -4.086 -37.396  76.334  1.00 35.33           H  
ATOM   2886  CD  GLN A 185      -3.861 -37.870  74.272  1.00 35.33           C  
ATOM   2887  NE2 GLN A 185      -2.660 -38.119  73.793  1.00 35.33           N  
ATOM   2888 HE21 GLN A 185      -1.859 -37.590  74.105  1.00 35.33           H  
ATOM   2889 HE22 GLN A 185      -2.603 -38.784  73.035  1.00 35.33           H  
ATOM   2890  OE1 GLN A 185      -4.811 -38.471  73.800  1.00 35.33           O  
ATOM   2891  N   TYR A 186      -7.582 -34.116  73.158  1.00 40.95           N  
ATOM   2892  H   TYR A 186      -7.972 -33.203  72.977  1.00 40.95           H  
ATOM   2893  CA  TYR A 186      -8.625 -35.149  73.207  1.00 40.95           C  
ATOM   2894  HA  TYR A 186      -8.168 -36.109  73.449  1.00 40.95           H  
ATOM   2895  C   TYR A 186      -9.413 -35.306  71.883  1.00 40.95           C  
ATOM   2896  CB  TYR A 186      -9.618 -34.777  74.335  1.00 40.95           C  
ATOM   2897  HB2 TYR A 186      -9.444 -33.756  74.674  1.00 40.95           H  
ATOM   2898  HB3 TYR A 186     -10.634 -34.791  73.942  1.00 40.95           H  
ATOM   2899  O   TYR A 186      -9.680 -34.339  71.176  1.00 40.95           O  
ATOM   2900  CG  TYR A 186      -9.569 -35.698  75.538  1.00 40.95           C  
ATOM   2901  CD1 TYR A 186     -10.526 -36.722  75.667  1.00 40.95           C  
ATOM   2902  HD1 TYR A 186     -11.307 -36.845  74.931  1.00 40.95           H  
ATOM   2903  CD2 TYR A 186      -8.573 -35.542  76.523  1.00 40.95           C  
ATOM   2904  HD2 TYR A 186      -7.854 -34.741  76.440  1.00 40.95           H  
ATOM   2905  CE1 TYR A 186     -10.475 -37.607  76.758  1.00 40.95           C  
ATOM   2906  HE1 TYR A 186     -11.202 -38.401  76.840  1.00 40.95           H  
ATOM   2907  CE2 TYR A 186      -8.515 -36.430  77.615  1.00 40.95           C  
ATOM   2908  HE2 TYR A 186      -7.744 -36.311  78.362  1.00 40.95           H  
ATOM   2909  OH  TYR A 186      -9.414 -38.325  78.786  1.00 40.95           O  
ATOM   2910  HH  TYR A 186      -8.669 -38.131  79.360  1.00 40.95           H  
ATOM   2911  CZ  TYR A 186      -9.467 -37.468  77.733  1.00 40.95           C  
ATOM   2912  N   GLU A 187      -9.784 -36.559  71.607  1.00 39.18           N  
ATOM   2913  H   GLU A 187      -9.411 -37.229  72.265  1.00 39.18           H  
ATOM   2914  CA  GLU A 187     -10.945 -37.099  70.863  1.00 39.18           C  
ATOM   2915  HA  GLU A 187     -10.548 -37.872  70.204  1.00 39.18           H  
ATOM   2916  C   GLU A 187     -11.790 -36.151  69.972  1.00 39.18           C  
ATOM   2917  CB  GLU A 187     -11.846 -37.795  71.896  1.00 39.18           C  
ATOM   2918  HB2 GLU A 187     -12.684 -38.262  71.379  1.00 39.18           H  
ATOM   2919  HB3 GLU A 187     -12.234 -37.051  72.591  1.00 39.18           H  
ATOM   2920  O   GLU A 187     -12.399 -35.192  70.428  1.00 39.18           O  
ATOM   2921  CG  GLU A 187     -11.085 -38.885  72.673  1.00 39.18           C  
ATOM   2922  HG2 GLU A 187     -10.653 -39.580  71.953  1.00 39.18           H  
ATOM   2923  HG3 GLU A 187     -10.265 -38.447  73.242  1.00 39.18           H  
ATOM   2924  CD  GLU A 187     -11.995 -39.638  73.645  1.00 39.18           C  
ATOM   2925  OE1 GLU A 187     -11.957 -40.887  73.600  1.00 39.18           O  
ATOM   2926  OE2 GLU A 187     -12.724 -38.962  74.402  1.00 39.18           O  
ATOM   2927  N   LYS A 188     -11.922 -36.386  68.657  1.00 39.40           N  
ATOM   2928  H   LYS A 188     -11.998 -35.497  68.184  1.00 39.40           H  
ATOM   2929  CA  LYS A 188     -12.766 -37.438  68.031  1.00 39.40           C  
ATOM   2930  HA  LYS A 188     -12.960 -37.110  67.010  1.00 39.40           H  
ATOM   2931  C   LYS A 188     -14.166 -37.610  68.651  1.00 39.40           C  
ATOM   2932  CB  LYS A 188     -12.084 -38.818  67.921  1.00 39.40           C  
ATOM   2933  HB2 LYS A 188     -11.619 -39.094  68.867  1.00 39.40           H  
ATOM   2934  HB3 LYS A 188     -12.865 -39.555  67.731  1.00 39.40           H  
ATOM   2935  O   LYS A 188     -14.363 -38.508  69.457  1.00 39.40           O  
ATOM   2936  CG  LYS A 188     -11.082 -38.956  66.772  1.00 39.40           C  
ATOM   2937  HG2 LYS A 188     -11.553 -38.645  65.839  1.00 39.40           H  
ATOM   2938  HG3 LYS A 188     -10.209 -38.332  66.964  1.00 39.40           H  
ATOM   2939  CD  LYS A 188     -10.666 -40.431  66.666  1.00 39.40           C  
ATOM   2940  HD2 LYS A 188     -11.557 -41.051  66.561  1.00 39.40           H  
ATOM   2941  HD3 LYS A 188     -10.150 -40.714  67.583  1.00 39.40           H  
ATOM   2942  CE  LYS A 188      -9.749 -40.670  65.464  1.00 39.40           C  
ATOM   2943  HE2 LYS A 188     -10.286 -40.401  64.554  1.00 39.40           H  
ATOM   2944  HE3 LYS A 188      -8.887 -40.010  65.552  1.00 39.40           H  
ATOM   2945  NZ  LYS A 188      -9.308 -42.086  65.409  1.00 39.40           N  
ATOM   2946  HZ1 LYS A 188     -10.104 -42.704  65.334  1.00 39.40           H  
ATOM   2947  HZ2 LYS A 188      -8.805 -42.324  66.252  1.00 39.40           H  
ATOM   2948  HZ3 LYS A 188      -8.696 -42.240  64.620  1.00 39.40           H  
ATOM   2949  N   GLN A 189     -15.143 -36.854  68.145  1.00 36.87           N  
ATOM   2950  H   GLN A 189     -14.862 -35.997  67.692  1.00 36.87           H  
ATOM   2951  CA  GLN A 189     -16.585 -37.170  68.033  1.00 36.87           C  
ATOM   2952  HA  GLN A 189     -16.717 -38.064  67.422  1.00 36.87           H  
ATOM   2953  C   GLN A 189     -17.242 -35.973  67.296  1.00 36.87           C  
ATOM   2954  CB  GLN A 189     -17.195 -37.402  69.434  1.00 36.87           C  
ATOM   2955  HB2 GLN A 189     -18.161 -36.903  69.507  1.00 36.87           H  
ATOM   2956  HB3 GLN A 189     -16.554 -36.959  70.195  1.00 36.87           H  
ATOM   2957  O   GLN A 189     -16.831 -34.844  67.526  1.00 36.87           O  
ATOM   2958  CG  GLN A 189     -17.398 -38.900  69.739  1.00 36.87           C  
ATOM   2959  HG2 GLN A 189     -16.508 -39.486  69.508  1.00 36.87           H  
ATOM   2960  HG3 GLN A 189     -18.194 -39.289  69.103  1.00 36.87           H  
ATOM   2961  CD  GLN A 189     -17.768 -39.129  71.198  1.00 36.87           C  
ATOM   2962  NE2 GLN A 189     -16.823 -39.452  72.055  1.00 36.87           N  
ATOM   2963 HE21 GLN A 189     -17.082 -39.545  73.027  1.00 36.87           H  
ATOM   2964 HE22 GLN A 189     -15.853 -39.473  71.774  1.00 36.87           H  
ATOM   2965  OE1 GLN A 189     -18.923 -38.999  71.572  1.00 36.87           O  
ATOM   2966  N   GLN A 190     -18.190 -36.085  66.359  1.00 38.48           N  
ATOM   2967  H   GLN A 190     -18.377 -35.211  65.889  1.00 38.48           H  
ATOM   2968  CA  GLN A 190     -19.101 -37.174  65.982  1.00 38.48           C  
ATOM   2969  HA  GLN A 190     -18.813 -38.100  66.481  1.00 38.48           H  
ATOM   2970  C   GLN A 190     -19.123 -37.446  64.461  1.00 38.48           C  
ATOM   2971  CB  GLN A 190     -20.527 -36.771  66.420  1.00 38.48           C  
ATOM   2972  HB2 GLN A 190     -20.654 -35.695  66.300  1.00 38.48           H  
ATOM   2973  HB3 GLN A 190     -21.265 -37.244  65.772  1.00 38.48           H  
ATOM   2974  O   GLN A 190     -18.805 -36.583  63.645  1.00 38.48           O  
ATOM   2975  CG  GLN A 190     -20.856 -37.153  67.872  1.00 38.48           C  
ATOM   2976  HG2 GLN A 190     -21.818 -36.717  68.139  1.00 38.48           H  
ATOM   2977  HG3 GLN A 190     -20.106 -36.736  68.544  1.00 38.48           H  
ATOM   2978  CD  GLN A 190     -20.960 -38.665  68.068  1.00 38.48           C  
ATOM   2979  NE2 GLN A 190     -20.818 -39.177  69.269  1.00 38.48           N  
ATOM   2980 HE21 GLN A 190     -20.913 -40.180  69.344  1.00 38.48           H  
ATOM   2981 HE22 GLN A 190     -20.560 -38.628  70.076  1.00 38.48           H  
ATOM   2982  OE1 GLN A 190     -21.134 -39.427  67.132  1.00 38.48           O  
ATOM   2983  N   PHE A 191     -19.553 -38.657  64.100  1.00 32.39           N  
ATOM   2984  H   PHE A 191     -19.915 -39.245  64.837  1.00 32.39           H  
ATOM   2985  CA  PHE A 191     -19.872 -39.082  62.732  1.00 32.39           C  
ATOM   2986  HA  PHE A 191     -19.165 -38.640  62.031  1.00 32.39           H  
ATOM   2987  C   PHE A 191     -21.300 -38.663  62.334  1.00 32.39           C  
ATOM   2988  CB  PHE A 191     -19.787 -40.625  62.658  1.00 32.39           C  
ATOM   2989  HB2 PHE A 191     -19.820 -41.040  63.666  1.00 32.39           H  
ATOM   2990  HB3 PHE A 191     -20.687 -41.004  62.173  1.00 32.39           H  
ATOM   2991  O   PHE A 191     -22.207 -38.682  63.158  1.00 32.39           O  
ATOM   2992  CG  PHE A 191     -18.604 -41.236  61.931  1.00 32.39           C  
ATOM   2993  CD1 PHE A 191     -18.753 -41.685  60.604  1.00 32.39           C  
ATOM   2994  HD1 PHE A 191     -19.671 -41.495  60.067  1.00 32.39           H  
ATOM   2995  CD2 PHE A 191     -17.396 -41.478  62.612  1.00 32.39           C  
ATOM   2996  HD2 PHE A 191     -17.280 -41.150  63.634  1.00 32.39           H  
ATOM   2997  CE1 PHE A 191     -17.723 -42.406  59.976  1.00 32.39           C  
ATOM   2998  HE1 PHE A 191     -17.853 -42.766  58.966  1.00 32.39           H  
ATOM   2999  CE2 PHE A 191     -16.356 -42.184  61.977  1.00 32.39           C  
ATOM   3000  HE2 PHE A 191     -15.436 -42.381  62.507  1.00 32.39           H  
ATOM   3001  CZ  PHE A 191     -16.525 -42.659  60.664  1.00 32.39           C  
ATOM   3002  HZ  PHE A 191     -15.734 -43.215  60.182  1.00 32.39           H  
ATOM   3003  N   ASN A 192     -21.518 -38.446  61.036  1.00 32.89           N  
ATOM   3004  H   ASN A 192     -20.712 -38.246  60.461  1.00 32.89           H  
ATOM   3005  CA  ASN A 192     -22.693 -38.951  60.310  1.00 32.89           C  
ATOM   3006  HA  ASN A 192     -22.934 -39.941  60.696  1.00 32.89           H  
ATOM   3007  C   ASN A 192     -22.250 -39.103  58.846  1.00 32.89           C  
ATOM   3008  CB  ASN A 192     -23.911 -38.013  60.481  1.00 32.89           C  
ATOM   3009  HB2 ASN A 192     -23.583 -37.038  60.842  1.00 32.89           H  
ATOM   3010  HB3 ASN A 192     -24.394 -37.867  59.515  1.00 32.89           H  
ATOM   3011  O   ASN A 192     -22.000 -38.116  58.164  1.00 32.89           O  
ATOM   3012  CG  ASN A 192     -24.976 -38.568  61.420  1.00 32.89           C  
ATOM   3013  ND2 ASN A 192     -25.843 -37.726  61.934  1.00 32.89           N  
ATOM   3014 HD21 ASN A 192     -25.775 -36.737  61.744  1.00 32.89           H  
ATOM   3015 HD22 ASN A 192     -26.529 -38.137  62.552  1.00 32.89           H  
ATOM   3016  OD1 ASN A 192     -25.084 -39.754  61.674  1.00 32.89           O  
ATOM   3017  N   GLN A 193     -21.861 -40.297  58.395  1.00 34.10           N  
ATOM   3018  H   GLN A 193     -21.091 -40.193  57.750  1.00 34.10           H  
ATOM   3019  CA  GLN A 193     -22.778 -41.357  57.954  1.00 34.10           C  
ATOM   3020  HA  GLN A 193     -22.174 -42.031  57.346  1.00 34.10           H  
ATOM   3021  C   GLN A 193     -23.866 -40.842  57.002  1.00 34.10           C  
ATOM   3022  CB  GLN A 193     -23.380 -42.223  59.083  1.00 34.10           C  
ATOM   3023  HB2 GLN A 193     -23.900 -41.583  59.795  1.00 34.10           H  
ATOM   3024  HB3 GLN A 193     -24.140 -42.869  58.643  1.00 34.10           H  
ATOM   3025  O   GLN A 193     -24.957 -40.476  57.419  1.00 34.10           O  
ATOM   3026  CG  GLN A 193     -22.403 -43.137  59.846  1.00 34.10           C  
ATOM   3027  HG2 GLN A 193     -21.578 -42.546  60.244  1.00 34.10           H  
ATOM   3028  HG3 GLN A 193     -22.941 -43.553  60.698  1.00 34.10           H  
ATOM   3029  CD  GLN A 193     -21.846 -44.307  59.029  1.00 34.10           C  
ATOM   3030  NE2 GLN A 193     -21.337 -45.338  59.665  1.00 34.10           N  
ATOM   3031 HE21 GLN A 193     -21.016 -46.097  59.081  1.00 34.10           H  
ATOM   3032 HE22 GLN A 193     -21.350 -45.383  60.674  1.00 34.10           H  
ATOM   3033  OE1 GLN A 193     -21.835 -44.321  57.812  1.00 34.10           O  
ATOM   3034  N   ASN A 194     -23.556 -40.892  55.707  1.00 34.26           N  
ATOM   3035  H   ASN A 194     -22.580 -41.002  55.472  1.00 34.26           H  
ATOM   3036  CA  ASN A 194     -24.481 -41.413  54.705  1.00 34.26           C  
ATOM   3037  HA  ASN A 194     -25.110 -42.167  55.178  1.00 34.26           H  
ATOM   3038  C   ASN A 194     -23.650 -42.158  53.653  1.00 34.26           C  
ATOM   3039  CB  ASN A 194     -25.391 -40.305  54.132  1.00 34.26           C  
ATOM   3040  HB2 ASN A 194     -24.945 -39.327  54.311  1.00 34.26           H  
ATOM   3041  HB3 ASN A 194     -25.491 -40.437  53.055  1.00 34.26           H  
ATOM   3042  O   ASN A 194     -23.133 -41.579  52.700  1.00 34.26           O  
ATOM   3043  CG  ASN A 194     -26.800 -40.337  54.711  1.00 34.26           C  
ATOM   3044  ND2 ASN A 194     -27.548 -39.269  54.562  1.00 34.26           N  
ATOM   3045 HD21 ASN A 194     -28.475 -39.335  54.959  1.00 34.26           H  
ATOM   3046 HD22 ASN A 194     -27.183 -38.442  54.112  1.00 34.26           H  
ATOM   3047  OD1 ASN A 194     -27.281 -41.315  55.253  1.00 34.26           O  
ATOM   3048  N   ILE A 195     -23.466 -43.454  53.901  1.00 37.37           N  
ATOM   3049  H   ILE A 195     -23.942 -43.844  54.702  1.00 37.37           H  
ATOM   3050  CA  ILE A 195     -22.958 -44.423  52.930  1.00 37.37           C  
ATOM   3051  HA  ILE A 195     -22.188 -43.965  52.309  1.00 37.37           H  
ATOM   3052  C   ILE A 195     -24.147 -44.838  52.055  1.00 37.37           C  
ATOM   3053  CB  ILE A 195     -22.365 -45.656  53.667  1.00 37.37           C  
ATOM   3054  HB  ILE A 195     -23.157 -46.100  54.271  1.00 37.37           H  
ATOM   3055  O   ILE A 195     -25.204 -45.123  52.611  1.00 37.37           O  
ATOM   3056  CG1 ILE A 195     -21.206 -45.261  54.613  1.00 37.37           C  
ATOM   3057 HG12 ILE A 195     -21.522 -44.432  55.246  1.00 37.37           H  
ATOM   3058 HG13 ILE A 195     -20.357 -44.918  54.022  1.00 37.37           H  
ATOM   3059  CG2 ILE A 195     -21.867 -46.727  52.677  1.00 37.37           C  
ATOM   3060 HG21 ILE A 195     -21.508 -47.608  53.208  1.00 37.37           H  
ATOM   3061 HG22 ILE A 195     -21.062 -46.329  52.059  1.00 37.37           H  
ATOM   3062 HG23 ILE A 195     -22.677 -47.067  52.033  1.00 37.37           H  
ATOM   3063  CD1 ILE A 195     -20.745 -46.392  55.545  1.00 37.37           C  
ATOM   3064 HD11 ILE A 195     -21.600 -46.805  56.081  1.00 37.37           H  
ATOM   3065 HD12 ILE A 195     -20.247 -47.181  54.982  1.00 37.37           H  
ATOM   3066 HD13 ILE A 195     -20.036 -45.991  56.269  1.00 37.37           H  
ATOM   3067  N   LEU A 196     -23.964 -44.889  50.730  1.00 33.49           N  
ATOM   3068  H   LEU A 196     -23.206 -44.320  50.382  1.00 33.49           H  
ATOM   3069  CA  LEU A 196     -24.296 -46.037  49.858  1.00 33.49           C  
ATOM   3070  HA  LEU A 196     -23.486 -46.761  49.947  1.00 33.49           H  
ATOM   3071  C   LEU A 196     -24.325 -45.628  48.375  1.00 33.49           C  
ATOM   3072  CB  LEU A 196     -25.609 -46.768  50.226  1.00 33.49           C  
ATOM   3073  HB2 LEU A 196     -26.019 -47.233  49.330  1.00 33.49           H  
ATOM   3074  HB3 LEU A 196     -26.349 -46.042  50.563  1.00 33.49           H  
ATOM   3075  O   LEU A 196     -25.285 -45.029  47.894  1.00 33.49           O  
ATOM   3076  CG  LEU A 196     -25.427 -47.890  51.275  1.00 33.49           C  
ATOM   3077  HG  LEU A 196     -24.880 -47.524  52.145  1.00 33.49           H  
ATOM   3078  CD1 LEU A 196     -26.790 -48.374  51.762  1.00 33.49           C  
ATOM   3079 HD11 LEU A 196     -27.362 -48.771  50.924  1.00 33.49           H  
ATOM   3080 HD12 LEU A 196     -26.660 -49.151  52.516  1.00 33.49           H  
ATOM   3081 HD13 LEU A 196     -27.330 -47.538  52.207  1.00 33.49           H  
ATOM   3082  CD2 LEU A 196     -24.663 -49.097  50.721  1.00 33.49           C  
ATOM   3083 HD21 LEU A 196     -23.640 -48.831  50.457  1.00 33.49           H  
ATOM   3084 HD22 LEU A 196     -25.160 -49.475  49.828  1.00 33.49           H  
ATOM   3085 HD23 LEU A 196     -24.624 -49.890  51.469  1.00 33.49           H  
ATOM   3086  N   ASN A 197     -23.228 -45.960  47.690  1.00 36.57           N  
ATOM   3087  H   ASN A 197     -22.448 -46.215  48.280  1.00 36.57           H  
ATOM   3088  CA  ASN A 197     -23.136 -46.649  46.393  1.00 36.57           C  
ATOM   3089  HA  ASN A 197     -23.068 -47.713  46.619  1.00 36.57           H  
ATOM   3090  C   ASN A 197     -21.808 -46.233  45.736  1.00 36.57           C  
ATOM   3091  CB  ASN A 197     -24.346 -46.453  45.458  1.00 36.57           C  
ATOM   3092  HB2 ASN A 197     -24.664 -45.410  45.455  1.00 36.57           H  
ATOM   3093  HB3 ASN A 197     -24.038 -46.712  44.445  1.00 36.57           H  
ATOM   3094  O   ASN A 197     -21.636 -45.105  45.286  1.00 36.57           O  
ATOM   3095  CG  ASN A 197     -25.514 -47.363  45.817  1.00 36.57           C  
ATOM   3096  ND2 ASN A 197     -26.538 -47.397  44.998  1.00 36.57           N  
ATOM   3097 HD21 ASN A 197     -27.280 -48.025  45.269  1.00 36.57           H  
ATOM   3098 HD22 ASN A 197     -26.552 -46.809  44.177  1.00 36.57           H  
ATOM   3099  OD1 ASN A 197     -25.536 -48.076  46.804  1.00 36.57           O  
ATOM   3100  N   ASP A 198     -20.761 -47.039  45.869  1.00 34.71           N  
ATOM   3101  H   ASP A 198     -19.912 -46.515  46.026  1.00 34.71           H  
ATOM   3102  CA  ASP A 198     -20.526 -48.269  45.092  1.00 34.71           C  
ATOM   3103  HA  ASP A 198     -19.635 -48.724  45.523  1.00 34.71           H  
ATOM   3104  C   ASP A 198     -20.160 -47.972  43.629  1.00 34.71           C  
ATOM   3105  CB  ASP A 198     -21.613 -49.361  45.217  1.00 34.71           C  
ATOM   3106  HB2 ASP A 198     -22.583 -48.964  44.916  1.00 34.71           H  
ATOM   3107  HB3 ASP A 198     -21.365 -50.154  44.512  1.00 34.71           H  
ATOM   3108  O   ASP A 198     -20.976 -48.065  42.714  1.00 34.71           O  
ATOM   3109  CG  ASP A 198     -21.704 -50.012  46.601  1.00 34.71           C  
ATOM   3110  OD1 ASP A 198     -20.823 -49.726  47.443  1.00 34.71           O  
ATOM   3111  OD2 ASP A 198     -22.650 -50.803  46.793  1.00 34.71           O  
ATOM   3112  N   ASN A 199     -18.874 -47.687  43.396  1.00 36.35           N  
ATOM   3113  H   ASN A 199     -18.418 -47.146  44.116  1.00 36.35           H  
ATOM   3114  CA  ASN A 199     -18.015 -48.749  42.865  1.00 36.35           C  
ATOM   3115  HA  ASN A 199     -18.224 -49.642  43.454  1.00 36.35           H  
ATOM   3116  C   ASN A 199     -16.509 -48.467  43.052  1.00 36.35           C  
ATOM   3117  CB  ASN A 199     -18.364 -49.091  41.402  1.00 36.35           C  
ATOM   3118  HB2 ASN A 199     -17.456 -49.353  40.858  1.00 36.35           H  
ATOM   3119  HB3 ASN A 199     -18.816 -48.231  40.909  1.00 36.35           H  
ATOM   3120  O   ASN A 199     -15.922 -47.562  42.463  1.00 36.35           O  
ATOM   3121  CG  ASN A 199     -19.286 -50.300  41.331  1.00 36.35           C  
ATOM   3122  ND2 ASN A 199     -20.415 -50.198  40.678  1.00 36.35           N  
ATOM   3123 HD21 ASN A 199     -21.037 -50.987  40.784  1.00 36.35           H  
ATOM   3124 HD22 ASN A 199     -20.765 -49.267  40.503  1.00 36.35           H  
ATOM   3125  OD1 ASN A 199     -19.012 -51.348  41.890  1.00 36.35           O  
ATOM   3126  N   HIS A 200     -15.911 -49.325  43.880  1.00 37.28           N  
ATOM   3127  H   HIS A 200     -16.547 -49.922  44.389  1.00 37.28           H  
ATOM   3128  CA  HIS A 200     -14.545 -49.862  43.817  1.00 37.28           C  
ATOM   3129  HA  HIS A 200     -13.860 -49.245  44.399  1.00 37.28           H  
ATOM   3130  C   HIS A 200     -13.996 -50.034  42.379  1.00 37.28           C  
ATOM   3131  CB  HIS A 200     -14.698 -51.255  44.456  1.00 37.28           C  
ATOM   3132  HB2 HIS A 200     -15.495 -51.802  43.952  1.00 37.28           H  
ATOM   3133  HB3 HIS A 200     -13.787 -51.838  44.320  1.00 37.28           H  
ATOM   3134  O   HIS A 200     -14.770 -50.188  41.443  1.00 37.28           O  
ATOM   3135  CG  HIS A 200     -14.979 -51.222  45.932  1.00 37.28           C  
ATOM   3136  CD2 HIS A 200     -16.194 -51.318  46.560  1.00 37.28           C  
ATOM   3137  HD2 HIS A 200     -17.159 -51.429  46.088  1.00 37.28           H  
ATOM   3138  ND1 HIS A 200     -14.017 -51.125  46.909  1.00 37.28           N  
ATOM   3139  HD1 HIS A 200     -13.024 -51.026  46.755  1.00 37.28           H  
ATOM   3140  CE1 HIS A 200     -14.634 -51.159  48.101  1.00 37.28           C  
ATOM   3141  HE1 HIS A 200     -14.145 -51.095  49.061  1.00 37.28           H  
ATOM   3142  NE2 HIS A 200     -15.958 -51.270  47.937  1.00 37.28           N  
ATOM   3143  N   SER A 201     -12.694 -50.140  42.086  1.00 35.81           N  
ATOM   3144  H   SER A 201     -12.561 -50.230  41.089  1.00 35.81           H  
ATOM   3145  CA  SER A 201     -11.407 -50.117  42.821  1.00 35.81           C  
ATOM   3146  HA  SER A 201     -11.367 -49.277  43.514  1.00 35.81           H  
ATOM   3147  C   SER A 201     -10.304 -49.962  41.733  1.00 35.81           C  
ATOM   3148  CB  SER A 201     -11.200 -51.450  43.557  1.00 35.81           C  
ATOM   3149  HB2 SER A 201     -10.337 -51.975  43.146  1.00 35.81           H  
ATOM   3150  HB3 SER A 201     -12.040 -52.121  43.376  1.00 35.81           H  
ATOM   3151  O   SER A 201     -10.625 -49.988  40.551  1.00 35.81           O  
ATOM   3152  OG  SER A 201     -11.022 -51.239  44.950  1.00 35.81           O  
ATOM   3153  HG  SER A 201     -10.849 -52.096  45.347  1.00 35.81           H  
ATOM   3154  N   SER A 202      -8.995 -49.825  41.960  1.00 37.74           N  
ATOM   3155  H   SER A 202      -8.470 -49.736  41.102  1.00 37.74           H  
ATOM   3156  CA  SER A 202      -8.169 -49.966  43.164  1.00 37.74           C  
ATOM   3157  HA  SER A 202      -8.689 -49.546  44.026  1.00 37.74           H  
ATOM   3158  C   SER A 202      -6.832 -49.238  42.962  1.00 37.74           C  
ATOM   3159  CB  SER A 202      -7.828 -51.445  43.459  1.00 37.74           C  
ATOM   3160  HB2 SER A 202      -6.832 -51.527  43.894  1.00 37.74           H  
ATOM   3161  HB3 SER A 202      -8.528 -51.837  44.197  1.00 37.74           H  
ATOM   3162  O   SER A 202      -6.106 -49.509  42.012  1.00 37.74           O  
ATOM   3163  OG  SER A 202      -7.872 -52.259  42.303  1.00 37.74           O  
ATOM   3164  HG  SER A 202      -7.186 -51.960  41.701  1.00 37.74           H  
ATOM   3165  N   SER A 203      -6.521 -48.352  43.908  1.00 37.68           N  
ATOM   3166  H   SER A 203      -7.315 -48.061  44.460  1.00 37.68           H  
ATOM   3167  CA  SER A 203      -5.248 -48.243  44.641  1.00 37.68           C  
ATOM   3168  HA  SER A 203      -5.180 -47.207  44.972  1.00 37.68           H  
ATOM   3169  C   SER A 203      -3.903 -48.587  43.975  1.00 37.68           C  
ATOM   3170  CB  SER A 203      -5.354 -49.099  45.912  1.00 37.68           C  
ATOM   3171  HB2 SER A 203      -6.232 -48.801  46.485  1.00 37.68           H  
ATOM   3172  HB3 SER A 203      -4.469 -48.941  46.529  1.00 37.68           H  
ATOM   3173  O   SER A 203      -3.605 -49.742  43.673  1.00 37.68           O  
ATOM   3174  OG  SER A 203      -5.459 -50.470  45.589  1.00 37.68           O  
ATOM   3175  HG  SER A 203      -4.773 -50.672  44.948  1.00 37.68           H  
ATOM   3176  N   SER A 204      -2.967 -47.643  44.083  1.00 35.55           N  
ATOM   3177  H   SER A 204      -3.268 -46.681  44.143  1.00 35.55           H  
ATOM   3178  CA  SER A 204      -1.658 -47.910  44.702  1.00 35.55           C  
ATOM   3179  HA  SER A 204      -1.773 -48.710  45.433  1.00 35.55           H  
ATOM   3180  C   SER A 204      -1.192 -46.664  45.453  1.00 35.55           C  
ATOM   3181  CB  SER A 204      -0.619 -48.375  43.682  1.00 35.55           C  
ATOM   3182  HB2 SER A 204       0.382 -48.270  44.100  1.00 35.55           H  
ATOM   3183  HB3 SER A 204      -0.694 -47.784  42.770  1.00 35.55           H  
ATOM   3184  O   SER A 204      -1.246 -45.557  44.926  1.00 35.55           O  
ATOM   3185  OG  SER A 204      -0.851 -49.741  43.409  1.00 35.55           O  
ATOM   3186  HG  SER A 204      -1.791 -49.864  43.257  1.00 35.55           H  
ATOM   3187  N   PHE A 205      -0.822 -46.846  46.718  1.00 34.19           N  
ATOM   3188  H   PHE A 205      -0.697 -47.792  47.050  1.00 34.19           H  
ATOM   3189  CA  PHE A 205      -0.599 -45.786  47.702  1.00 34.19           C  
ATOM   3190  HA  PHE A 205      -0.916 -44.826  47.295  1.00 34.19           H  
ATOM   3191  C   PHE A 205       0.892 -45.731  48.054  1.00 34.19           C  
ATOM   3192  CB  PHE A 205      -1.459 -46.119  48.941  1.00 34.19           C  
ATOM   3193  HB2 PHE A 205      -2.344 -46.663  48.612  1.00 34.19           H  
ATOM   3194  HB3 PHE A 205      -0.910 -46.809  49.583  1.00 34.19           H  
ATOM   3195  O   PHE A 205       1.472 -46.777  48.325  1.00 34.19           O  
ATOM   3196  CG  PHE A 205      -1.958 -44.959  49.786  1.00 34.19           C  
ATOM   3197  CD1 PHE A 205      -1.204 -44.478  50.875  1.00 34.19           C  
ATOM   3198  HD1 PHE A 205      -0.228 -44.891  51.081  1.00 34.19           H  
ATOM   3199  CD2 PHE A 205      -3.246 -44.440  49.550  1.00 34.19           C  
ATOM   3200  HD2 PHE A 205      -3.838 -44.814  48.727  1.00 34.19           H  
ATOM   3201  CE1 PHE A 205      -1.741 -43.489  51.722  1.00 34.19           C  
ATOM   3202  HE1 PHE A 205      -1.168 -43.133  52.565  1.00 34.19           H  
ATOM   3203  CE2 PHE A 205      -3.783 -43.455  50.397  1.00 34.19           C  
ATOM   3204  HE2 PHE A 205      -4.776 -43.068  50.217  1.00 34.19           H  
ATOM   3205  CZ  PHE A 205      -3.032 -42.982  51.486  1.00 34.19           C  
ATOM   3206  HZ  PHE A 205      -3.447 -42.232  52.144  1.00 34.19           H  
ATOM   3207  N   ASN A 206       1.488 -44.538  48.039  1.00 36.50           N  
ATOM   3208  H   ASN A 206       0.987 -43.790  47.580  1.00 36.50           H  
ATOM   3209  CA  ASN A 206       2.652 -44.100  48.829  1.00 36.50           C  
ATOM   3210  HA  ASN A 206       2.375 -44.100  49.883  1.00 36.50           H  
ATOM   3211  C   ASN A 206       2.967 -42.649  48.403  1.00 36.50           C  
ATOM   3212  CB  ASN A 206       3.889 -45.006  48.610  1.00 36.50           C  
ATOM   3213  HB2 ASN A 206       4.795 -44.411  48.728  1.00 36.50           H  
ATOM   3214  HB3 ASN A 206       3.880 -45.405  47.596  1.00 36.50           H  
ATOM   3215  O   ASN A 206       2.957 -42.353  47.214  1.00 36.50           O  
ATOM   3216  CG  ASN A 206       3.990 -46.151  49.612  1.00 36.50           C  
ATOM   3217  ND2 ASN A 206       4.804 -47.143  49.335  1.00 36.50           N  
ATOM   3218 HD21 ASN A 206       5.293 -47.170  48.451  1.00 36.50           H  
ATOM   3219 HD22 ASN A 206       4.824 -47.893  50.010  1.00 36.50           H  
ATOM   3220  OD1 ASN A 206       3.386 -46.153  50.672  1.00 36.50           O  
ATOM   3221  N   GLY A 207       3.231 -41.681  49.280  1.00 32.35           N  
ATOM   3222  H   GLY A 207       3.454 -40.802  48.836  1.00 32.35           H  
ATOM   3223  CA  GLY A 207       3.457 -41.753  50.726  1.00 32.35           C  
ATOM   3224  HA2 GLY A 207       2.656 -41.230  51.250  1.00 32.35           H  
ATOM   3225  HA3 GLY A 207       3.489 -42.785  51.074  1.00 32.35           H  
ATOM   3226  C   GLY A 207       4.806 -41.113  51.065  1.00 32.35           C  
ATOM   3227  O   GLY A 207       5.833 -41.642  50.660  1.00 32.35           O  
ATOM   3228  N   GLY A 208       4.797 -39.992  51.797  1.00 31.26           N  
ATOM   3229  H   GLY A 208       3.904 -39.631  52.099  1.00 31.26           H  
ATOM   3230  CA  GLY A 208       5.998 -39.219  52.166  1.00 31.26           C  
ATOM   3231  HA2 GLY A 208       6.881 -39.857  52.132  1.00 31.26           H  
ATOM   3232  HA3 GLY A 208       5.875 -38.881  53.195  1.00 31.26           H  
ATOM   3233  C   GLY A 208       6.242 -38.025  51.224  1.00 31.26           C  
ATOM   3234  O   GLY A 208       6.694 -38.200  50.102  1.00 31.26           O  
ATOM   3235  N   SER A 209       5.754 -36.816  51.512  1.00 34.87           N  
ATOM   3236  H   SER A 209       5.575 -36.336  50.641  1.00 34.87           H  
ATOM   3237  CA  SER A 209       6.164 -35.866  52.570  1.00 34.87           C  
ATOM   3238  HA  SER A 209       5.326 -35.174  52.658  1.00 34.87           H  
ATOM   3239  C   SER A 209       7.388 -35.012  52.204  1.00 34.87           C  
ATOM   3240  CB  SER A 209       6.310 -36.447  53.984  1.00 34.87           C  
ATOM   3241  HB2 SER A 209       6.401 -35.623  54.692  1.00 34.87           H  
ATOM   3242  HB3 SER A 209       5.421 -37.021  54.244  1.00 34.87           H  
ATOM   3243  O   SER A 209       8.516 -35.489  52.225  1.00 34.87           O  
ATOM   3244  OG  SER A 209       7.459 -37.258  54.095  1.00 34.87           O  
ATOM   3245  HG  SER A 209       8.193 -36.808  53.671  1.00 34.87           H  
ATOM   3246  N   GLY A 210       7.110 -33.731  51.943  1.00 36.07           N  
ATOM   3247  H   GLY A 210       6.127 -33.508  51.877  1.00 36.07           H  
ATOM   3248  CA  GLY A 210       7.992 -32.556  51.988  1.00 36.07           C  
ATOM   3249  HA2 GLY A 210       7.752 -32.005  52.897  1.00 36.07           H  
ATOM   3250  HA3 GLY A 210       7.730 -31.906  51.153  1.00 36.07           H  
ATOM   3251  C   GLY A 210       9.515 -32.731  51.992  1.00 36.07           C  
ATOM   3252  O   GLY A 210      10.109 -32.991  53.034  1.00 36.07           O  
ATOM   3253  N   ALA A 211      10.137 -32.352  50.875  1.00 35.29           N  
ATOM   3254  H   ALA A 211       9.577 -32.173  50.054  1.00 35.29           H  
ATOM   3255  CA  ALA A 211      11.467 -31.751  50.862  1.00 35.29           C  
ATOM   3256  HA  ALA A 211      11.842 -31.682  51.884  1.00 35.29           H  
ATOM   3257  C   ALA A 211      11.355 -30.322  50.307  1.00 35.29           C  
ATOM   3258  CB  ALA A 211      12.440 -32.634  50.078  1.00 35.29           C  
ATOM   3259  HB1 ALA A 211      12.109 -32.726  49.043  1.00 35.29           H  
ATOM   3260  HB2 ALA A 211      13.436 -32.191  50.095  1.00 35.29           H  
ATOM   3261  HB3 ALA A 211      12.485 -33.624  50.531  1.00 35.29           H  
ATOM   3262  O   ALA A 211      10.573 -30.054  49.391  1.00 35.29           O  
ATOM   3263  N   THR A 212      12.078 -29.390  50.919  1.00 42.13           N  
ATOM   3264  H   THR A 212      12.759 -29.672  51.610  1.00 42.13           H  
ATOM   3265  CA  THR A 212      11.985 -27.949  50.667  1.00 42.13           C  
ATOM   3266  HA  THR A 212      10.931 -27.694  50.558  1.00 42.13           H  
ATOM   3267  C   THR A 212      12.677 -27.513  49.373  1.00 42.13           C  
ATOM   3268  CB  THR A 212      12.545 -27.165  51.871  1.00 42.13           C  
ATOM   3269  HB  THR A 212      12.813 -26.154  51.566  1.00 42.13           H  
ATOM   3270  O   THR A 212      13.498 -28.212  48.784  1.00 42.13           O  
ATOM   3271  CG2 THR A 212      11.522 -27.078  53.003  1.00 42.13           C  
ATOM   3272 HG21 THR A 212      11.943 -26.513  53.835  1.00 42.13           H  
ATOM   3273 HG22 THR A 212      10.624 -26.570  52.652  1.00 42.13           H  
ATOM   3274 HG23 THR A 212      11.260 -28.078  53.347  1.00 42.13           H  
ATOM   3275  OG1 THR A 212      13.677 -27.816  52.397  1.00 42.13           O  
ATOM   3276  HG1 THR A 212      14.143 -27.213  52.981  1.00 42.13           H  
ATOM   3277  N   PHE A 213      12.332 -26.306  48.929  1.00 47.67           N  
ATOM   3278  H   PHE A 213      11.649 -25.789  49.465  1.00 47.67           H  
ATOM   3279  CA  PHE A 213      12.904 -25.617  47.775  1.00 47.67           C  
ATOM   3280  HA  PHE A 213      12.793 -26.240  46.887  1.00 47.67           H  
ATOM   3281  C   PHE A 213      14.407 -25.320  47.980  1.00 47.67           C  
ATOM   3282  CB  PHE A 213      12.052 -24.336  47.607  1.00 47.67           C  
ATOM   3283  HB2 PHE A 213      12.150 -23.731  48.508  1.00 47.67           H  
ATOM   3284  HB3 PHE A 213      11.005 -24.636  47.558  1.00 47.67           H  
ATOM   3285  O   PHE A 213      14.724 -24.238  48.460  1.00 47.67           O  
ATOM   3286  CG  PHE A 213      12.319 -23.438  46.410  1.00 47.67           C  
ATOM   3287  CD1 PHE A 213      13.228 -22.364  46.502  1.00 47.67           C  
ATOM   3288  HD1 PHE A 213      13.791 -22.207  47.411  1.00 47.67           H  
ATOM   3289  CD2 PHE A 213      11.557 -23.597  45.236  1.00 47.67           C  
ATOM   3290  HD2 PHE A 213      10.838 -24.400  45.164  1.00 47.67           H  
ATOM   3291  CE1 PHE A 213      13.386 -21.471  45.428  1.00 47.67           C  
ATOM   3292  HE1 PHE A 213      14.082 -20.649  45.509  1.00 47.67           H  
ATOM   3293  CE2 PHE A 213      11.706 -22.697  44.166  1.00 47.67           C  
ATOM   3294  HE2 PHE A 213      11.111 -22.819  43.273  1.00 47.67           H  
ATOM   3295  CZ  PHE A 213      12.621 -21.634  44.260  1.00 47.67           C  
ATOM   3296  HZ  PHE A 213      12.732 -20.940  43.440  1.00 47.67           H  
ATOM   3297  N   GLN A 214      15.306 -26.268  47.659  1.00 44.30           N  
ATOM   3298  H   GLN A 214      14.947 -27.211  47.601  1.00 44.30           H  
ATOM   3299  CA  GLN A 214      16.714 -26.068  47.234  1.00 44.30           C  
ATOM   3300  HA  GLN A 214      16.702 -25.628  46.237  1.00 44.30           H  
ATOM   3301  C   GLN A 214      17.488 -27.408  47.113  1.00 44.30           C  
ATOM   3302  CB  GLN A 214      17.496 -25.116  48.190  1.00 44.30           C  
ATOM   3303  HB2 GLN A 214      17.054 -25.152  49.186  1.00 44.30           H  
ATOM   3304  HB3 GLN A 214      18.533 -25.435  48.302  1.00 44.30           H  
ATOM   3305  O   GLN A 214      18.232 -27.744  48.025  1.00 44.30           O  
ATOM   3306  CG  GLN A 214      17.596 -23.657  47.716  1.00 44.30           C  
ATOM   3307  HG2 GLN A 214      16.620 -23.253  47.446  1.00 44.30           H  
ATOM   3308  HG3 GLN A 214      17.980 -23.066  48.547  1.00 44.30           H  
ATOM   3309  CD  GLN A 214      18.511 -23.458  46.513  1.00 44.30           C  
ATOM   3310  NE2 GLN A 214      19.166 -22.322  46.422  1.00 44.30           N  
ATOM   3311 HE21 GLN A 214      19.793 -22.239  45.635  1.00 44.30           H  
ATOM   3312 HE22 GLN A 214      19.102 -21.642  47.167  1.00 44.30           H  
ATOM   3313  OE1 GLN A 214      18.634 -24.268  45.609  1.00 44.30           O  
ATOM   3314  N   ASP A 215      17.358 -28.172  46.010  1.00 41.02           N  
ATOM   3315  H   ASP A 215      16.655 -27.935  45.324  1.00 41.02           H  
ATOM   3316  CA  ASP A 215      18.348 -29.250  45.727  1.00 41.02           C  
ATOM   3317  HA  ASP A 215      19.316 -28.770  45.871  1.00 41.02           H  
ATOM   3318  C   ASP A 215      18.435 -29.803  44.279  1.00 41.02           C  
ATOM   3319  CB  ASP A 215      18.237 -30.404  46.761  1.00 41.02           C  
ATOM   3320  HB2 ASP A 215      18.013 -31.344  46.255  1.00 41.02           H  
ATOM   3321  HB3 ASP A 215      17.398 -30.220  47.432  1.00 41.02           H  
ATOM   3322  O   ASP A 215      19.100 -30.804  44.021  1.00 41.02           O  
ATOM   3323  CG  ASP A 215      19.514 -30.591  47.609  1.00 41.02           C  
ATOM   3324  OD1 ASP A 215      20.600 -30.120  47.189  1.00 41.02           O  
ATOM   3325  OD2 ASP A 215      19.402 -31.258  48.661  1.00 41.02           O  
ATOM   3326  N   PHE A 216      17.821 -29.165  43.271  1.00 42.56           N  
ATOM   3327  H   PHE A 216      17.306 -28.320  43.475  1.00 42.56           H  
ATOM   3328  CA  PHE A 216      17.834 -29.683  41.884  1.00 42.56           C  
ATOM   3329  HA  PHE A 216      18.101 -30.738  41.954  1.00 42.56           H  
ATOM   3330  C   PHE A 216      18.962 -29.125  40.988  1.00 42.56           C  
ATOM   3331  CB  PHE A 216      16.417 -29.712  41.275  1.00 42.56           C  
ATOM   3332  HB2 PHE A 216      16.369 -29.118  40.362  1.00 42.56           H  
ATOM   3333  HB3 PHE A 216      15.708 -29.266  41.974  1.00 42.56           H  
ATOM   3334  O   PHE A 216      18.753 -28.806  39.814  1.00 42.56           O  
ATOM   3335  CG  PHE A 216      15.965 -31.132  40.971  1.00 42.56           C  
ATOM   3336  CD1 PHE A 216      16.325 -31.753  39.759  1.00 42.56           C  
ATOM   3337  HD1 PHE A 216      16.890 -31.203  39.021  1.00 42.56           H  
ATOM   3338  CD2 PHE A 216      15.253 -31.863  41.941  1.00 42.56           C  
ATOM   3339  HD2 PHE A 216      15.001 -31.408  42.888  1.00 42.56           H  
ATOM   3340  CE1 PHE A 216      15.960 -33.091  39.513  1.00 42.56           C  
ATOM   3341  HE1 PHE A 216      16.237 -33.567  38.584  1.00 42.56           H  
ATOM   3342  CE2 PHE A 216      14.885 -33.198  41.695  1.00 42.56           C  
ATOM   3343  HE2 PHE A 216      14.346 -33.755  42.446  1.00 42.56           H  
ATOM   3344  CZ  PHE A 216      15.238 -33.812  40.481  1.00 42.56           C  
ATOM   3345  HZ  PHE A 216      14.962 -34.840  40.297  1.00 42.56           H  
ATOM   3346  N   LYS A 217      20.191 -29.025  41.519  1.00 38.48           N  
ATOM   3347  H   LYS A 217      20.299 -29.315  42.481  1.00 38.48           H  
ATOM   3348  CA  LYS A 217      21.408 -28.796  40.713  1.00 38.48           C  
ATOM   3349  HA  LYS A 217      21.199 -29.160  39.707  1.00 38.48           H  
ATOM   3350  C   LYS A 217      22.624 -29.586  41.214  1.00 38.48           C  
ATOM   3351  CB  LYS A 217      21.757 -27.293  40.607  1.00 38.48           C  
ATOM   3352  HB2 LYS A 217      22.840 -27.192  40.533  1.00 38.48           H  
ATOM   3353  HB3 LYS A 217      21.438 -26.771  41.509  1.00 38.48           H  
ATOM   3354  O   LYS A 217      23.113 -29.377  42.315  1.00 38.48           O  
ATOM   3355  CG  LYS A 217      21.142 -26.630  39.362  1.00 38.48           C  
ATOM   3356  HG2 LYS A 217      21.379 -27.229  38.483  1.00 38.48           H  
ATOM   3357  HG3 LYS A 217      20.059 -26.583  39.476  1.00 38.48           H  
ATOM   3358  CD  LYS A 217      21.681 -25.208  39.148  1.00 38.48           C  
ATOM   3359  HD2 LYS A 217      22.769 -25.242  39.074  1.00 38.48           H  
ATOM   3360  HD3 LYS A 217      21.399 -24.593  40.002  1.00 38.48           H  
ATOM   3361  CE  LYS A 217      21.094 -24.618  37.858  1.00 38.48           C  
ATOM   3362  HE2 LYS A 217      21.390 -25.248  37.020  1.00 38.48           H  
ATOM   3363  HE3 LYS A 217      20.007 -24.654  37.931  1.00 38.48           H  
ATOM   3364  NZ  LYS A 217      21.544 -23.220  37.639  1.00 38.48           N  
ATOM   3365  HZ1 LYS A 217      21.261 -22.638  38.415  1.00 38.48           H  
ATOM   3366  HZ2 LYS A 217      21.134 -22.845  36.796  1.00 38.48           H  
ATOM   3367  HZ3 LYS A 217      22.550 -23.178  37.557  1.00 38.48           H  
ATOM   3368  N   SER A 218      23.217 -30.329  40.276  1.00 35.91           N  
ATOM   3369  H   SER A 218      22.689 -30.439  39.422  1.00 35.91           H  
ATOM   3370  CA  SER A 218      24.546 -30.969  40.311  1.00 35.91           C  
ATOM   3371  HA  SER A 218      24.726 -31.268  39.279  1.00 35.91           H  
ATOM   3372  C   SER A 218      24.717 -32.260  41.133  1.00 35.91           C  
ATOM   3373  CB  SER A 218      25.668 -29.949  40.592  1.00 35.91           C  
ATOM   3374  HB2 SER A 218      25.495 -29.057  39.990  1.00 35.91           H  
ATOM   3375  HB3 SER A 218      26.619 -30.382  40.284  1.00 35.91           H  
ATOM   3376  O   SER A 218      24.849 -32.229  42.351  1.00 35.91           O  
ATOM   3377  OG  SER A 218      25.781 -29.570  41.948  1.00 35.91           O  
ATOM   3378  HG  SER A 218      24.902 -29.563  42.334  1.00 35.91           H  
ATOM   3379  N   LYS A 219      24.842 -33.383  40.405  1.00 36.09           N  
ATOM   3380  H   LYS A 219      24.329 -33.372  39.535  1.00 36.09           H  
ATOM   3381  CA  LYS A 219      25.910 -34.419  40.451  1.00 36.09           C  
ATOM   3382  HA  LYS A 219      26.765 -34.064  39.876  1.00 36.09           H  
ATOM   3383  C   LYS A 219      25.365 -35.680  39.751  1.00 36.09           C  
ATOM   3384  CB  LYS A 219      26.368 -34.744  41.889  1.00 36.09           C  
ATOM   3385  HB2 LYS A 219      26.785 -35.750  41.925  1.00 36.09           H  
ATOM   3386  HB3 LYS A 219      25.504 -34.729  42.554  1.00 36.09           H  
ATOM   3387  O   LYS A 219      24.351 -36.213  40.166  1.00 36.09           O  
ATOM   3388  CG  LYS A 219      27.457 -33.755  42.362  1.00 36.09           C  
ATOM   3389  HG2 LYS A 219      28.432 -34.116  42.034  1.00 36.09           H  
ATOM   3390  HG3 LYS A 219      27.300 -32.775  41.911  1.00 36.09           H  
ATOM   3391  CD  LYS A 219      27.460 -33.598  43.887  1.00 36.09           C  
ATOM   3392  HD2 LYS A 219      27.773 -34.536  44.346  1.00 36.09           H  
ATOM   3393  HD3 LYS A 219      26.447 -33.365  44.216  1.00 36.09           H  
ATOM   3394  CE  LYS A 219      28.393 -32.457  44.309  1.00 36.09           C  
ATOM   3395  HE2 LYS A 219      29.413 -32.705  44.017  1.00 36.09           H  
ATOM   3396  HE3 LYS A 219      28.090 -31.558  43.772  1.00 36.09           H  
ATOM   3397  NZ  LYS A 219      28.308 -32.219  45.771  1.00 36.09           N  
ATOM   3398  HZ1 LYS A 219      27.358 -31.984  46.018  1.00 36.09           H  
ATOM   3399  HZ2 LYS A 219      28.565 -33.048  46.288  1.00 36.09           H  
ATOM   3400  HZ3 LYS A 219      28.901 -31.450  46.050  1.00 36.09           H  
ATOM   3401  N   LEU A 220      25.806 -36.006  38.534  1.00 36.03           N  
ATOM   3402  H   LEU A 220      25.047 -36.483  38.069  1.00 36.03           H  
ATOM   3403  CA  LEU A 220      27.094 -36.607  38.129  1.00 36.03           C  
ATOM   3404  HA  LEU A 220      27.190 -36.364  37.071  1.00 36.03           H  
ATOM   3405  C   LEU A 220      27.095 -38.148  38.177  1.00 36.03           C  
ATOM   3406  CB  LEU A 220      28.351 -36.021  38.823  1.00 36.03           C  
ATOM   3407  HB2 LEU A 220      29.111 -36.799  38.892  1.00 36.03           H  
ATOM   3408  HB3 LEU A 220      28.127 -35.763  39.858  1.00 36.03           H  
ATOM   3409  O   LEU A 220      26.578 -38.761  39.100  1.00 36.03           O  
ATOM   3410  CG  LEU A 220      28.981 -34.827  38.082  1.00 36.03           C  
ATOM   3411  HG  LEU A 220      28.190 -34.175  37.710  1.00 36.03           H  
ATOM   3412  CD1 LEU A 220      29.873 -34.013  39.017  1.00 36.03           C  
ATOM   3413 HD11 LEU A 220      30.657 -34.648  39.431  1.00 36.03           H  
ATOM   3414 HD12 LEU A 220      29.278 -33.599  39.830  1.00 36.03           H  
ATOM   3415 HD13 LEU A 220      30.332 -33.191  38.468  1.00 36.03           H  
ATOM   3416  CD2 LEU A 220      29.844 -35.300  36.908  1.00 36.03           C  
ATOM   3417 HD21 LEU A 220      29.249 -35.882  36.204  1.00 36.03           H  
ATOM   3418 HD22 LEU A 220      30.674 -35.907  37.271  1.00 36.03           H  
ATOM   3419 HD23 LEU A 220      30.250 -34.436  36.382  1.00 36.03           H  
ATOM   3420  N   THR A 221      27.784 -38.721  37.182  1.00 35.11           N  
ATOM   3421  H   THR A 221      28.133 -38.084  36.480  1.00 35.11           H  
ATOM   3422  CA  THR A 221      28.404 -40.064  37.157  1.00 35.11           C  
ATOM   3423  HA  THR A 221      28.873 -40.137  36.177  1.00 35.11           H  
ATOM   3424  C   THR A 221      27.521 -41.323  37.227  1.00 35.11           C  
ATOM   3425  CB  THR A 221      29.594 -40.163  38.135  1.00 35.11           C  
ATOM   3426  HB  THR A 221      29.905 -41.203  38.228  1.00 35.11           H  
ATOM   3427  O   THR A 221      27.284 -41.892  38.284  1.00 35.11           O  
ATOM   3428  CG2 THR A 221      30.782 -39.346  37.624  1.00 35.11           C  
ATOM   3429 HG21 THR A 221      30.508 -38.297  37.516  1.00 35.11           H  
ATOM   3430 HG22 THR A 221      31.603 -39.427  38.336  1.00 35.11           H  
ATOM   3431 HG23 THR A 221      31.116 -39.742  36.665  1.00 35.11           H  
ATOM   3432  OG1 THR A 221      29.293 -39.653  39.411  1.00 35.11           O  
ATOM   3433  HG1 THR A 221      28.430 -39.995  39.655  1.00 35.11           H  
ATOM   3434  N   SER A 222      27.246 -41.877  36.037  1.00 39.86           N  
ATOM   3435  H   SER A 222      27.367 -41.266  35.242  1.00 39.86           H  
ATOM   3436  CA  SER A 222      27.487 -43.311  35.743  1.00 39.86           C  
ATOM   3437  HA  SER A 222      26.788 -43.940  36.295  1.00 39.86           H  
ATOM   3438  C   SER A 222      28.936 -43.673  36.135  1.00 39.86           C  
ATOM   3439  CB  SER A 222      27.279 -43.474  34.229  1.00 39.86           C  
ATOM   3440  HB2 SER A 222      27.987 -42.838  33.697  1.00 39.86           H  
ATOM   3441  HB3 SER A 222      26.270 -43.138  33.986  1.00 39.86           H  
ATOM   3442  O   SER A 222      29.783 -42.780  35.980  1.00 39.86           O  
ATOM   3443  OG  SER A 222      27.425 -44.797  33.767  1.00 39.86           O  
ATOM   3444  HG  SER A 222      26.811 -44.938  33.042  1.00 39.86           H  
ATOM   3445  N   PRO A 223      29.277 -44.892  36.635  1.00 48.22           N  
ATOM   3446  CA  PRO A 223      29.753 -45.944  35.701  1.00 48.22           C  
ATOM   3447  HA  PRO A 223      29.216 -45.911  34.753  1.00 48.22           H  
ATOM   3448  C   PRO A 223      29.746 -47.439  36.194  1.00 48.22           C  
ATOM   3449  CB  PRO A 223      31.186 -45.457  35.465  1.00 48.22           C  
ATOM   3450  HB2 PRO A 223      31.166 -44.557  34.851  1.00 48.22           H  
ATOM   3451  HB3 PRO A 223      31.808 -46.171  34.925  1.00 48.22           H  
ATOM   3452  O   PRO A 223      29.495 -47.723  37.358  1.00 48.22           O  
ATOM   3453  CG  PRO A 223      31.651 -45.088  36.890  1.00 48.22           C  
ATOM   3454  HG2 PRO A 223      32.262 -44.186  36.866  1.00 48.22           H  
ATOM   3455  HG3 PRO A 223      32.193 -45.895  37.384  1.00 48.22           H  
ATOM   3456  CD  PRO A 223      30.337 -44.840  37.644  1.00 48.22           C  
ATOM   3457  HD2 PRO A 223      30.181 -45.612  38.397  1.00 48.22           H  
ATOM   3458  HD3 PRO A 223      30.368 -43.874  38.150  1.00 48.22           H  
ATOM   3459  N   PHE A 224      30.163 -48.373  35.307  1.00 35.66           N  
ATOM   3460  H   PHE A 224      30.294 -48.029  34.366  1.00 35.66           H  
ATOM   3461  CA  PHE A 224      30.528 -49.812  35.526  1.00 35.66           C  
ATOM   3462  HA  PHE A 224      30.878 -50.160  34.554  1.00 35.66           H  
ATOM   3463  C   PHE A 224      29.414 -50.830  35.897  1.00 35.66           C  
ATOM   3464  CB  PHE A 224      31.723 -49.936  36.514  1.00 35.66           C  
ATOM   3465  HB2 PHE A 224      31.779 -50.959  36.887  1.00 35.66           H  
ATOM   3466  HB3 PHE A 224      31.518 -49.330  37.397  1.00 35.66           H  
ATOM   3467  O   PHE A 224      28.450 -50.476  36.555  1.00 35.66           O  
ATOM   3468  CG  PHE A 224      33.092 -49.547  35.972  1.00 35.66           C  
ATOM   3469  CD1 PHE A 224      34.118 -50.486  35.765  1.00 35.66           C  
ATOM   3470  HD1 PHE A 224      33.966 -51.513  36.063  1.00 35.66           H  
ATOM   3471  CD2 PHE A 224      33.384 -48.197  35.776  1.00 35.66           C  
ATOM   3472  HD2 PHE A 224      32.655 -47.484  36.132  1.00 35.66           H  
ATOM   3473  CE1 PHE A 224      35.368 -50.073  35.259  1.00 35.66           C  
ATOM   3474  HE1 PHE A 224      36.178 -50.783  35.179  1.00 35.66           H  
ATOM   3475  CE2 PHE A 224      34.603 -47.771  35.228  1.00 35.66           C  
ATOM   3476  HE2 PHE A 224      34.798 -46.717  35.090  1.00 35.66           H  
ATOM   3477  CZ  PHE A 224      35.598 -48.719  34.947  1.00 35.66           C  
ATOM   3478  HZ  PHE A 224      36.563 -48.392  34.590  1.00 35.66           H  
ATOM   3479  N   LYS A 225      29.509 -52.147  35.596  1.00 34.16           N  
ATOM   3480  H   LYS A 225      28.841 -52.674  36.141  1.00 34.16           H  
ATOM   3481  CA  LYS A 225      30.136 -52.973  34.513  1.00 34.16           C  
ATOM   3482  HA  LYS A 225      29.746 -52.656  33.546  1.00 34.16           H  
ATOM   3483  C   LYS A 225      29.707 -54.460  34.724  1.00 34.16           C  
ATOM   3484  CB  LYS A 225      31.691 -52.938  34.522  1.00 34.16           C  
ATOM   3485  HB2 LYS A 225      32.070 -53.957  34.453  1.00 34.16           H  
ATOM   3486  HB3 LYS A 225      32.051 -52.567  35.482  1.00 34.16           H  
ATOM   3487  O   LYS A 225      29.253 -54.802  35.805  1.00 34.16           O  
ATOM   3488  CG  LYS A 225      32.376 -52.193  33.359  1.00 34.16           C  
ATOM   3489  HG2 LYS A 225      32.338 -51.117  33.528  1.00 34.16           H  
ATOM   3490  HG3 LYS A 225      31.857 -52.415  32.426  1.00 34.16           H  
ATOM   3491  CD  LYS A 225      33.850 -52.623  33.216  1.00 34.16           C  
ATOM   3492  HD2 LYS A 225      33.894 -53.589  32.712  1.00 34.16           H  
ATOM   3493  HD3 LYS A 225      34.297 -52.735  34.204  1.00 34.16           H  
ATOM   3494  CE  LYS A 225      34.644 -51.579  32.417  1.00 34.16           C  
ATOM   3495  HE2 LYS A 225      34.481 -50.603  32.875  1.00 34.16           H  
ATOM   3496  HE3 LYS A 225      34.246 -51.536  31.403  1.00 34.16           H  
ATOM   3497  NZ  LYS A 225      36.100 -51.878  32.390  1.00 34.16           N  
ATOM   3498  HZ1 LYS A 225      36.594 -51.164  31.875  1.00 34.16           H  
ATOM   3499  HZ2 LYS A 225      36.277 -52.767  31.943  1.00 34.16           H  
ATOM   3500  HZ3 LYS A 225      36.476 -51.904  33.327  1.00 34.16           H  
ATOM   3501  N   GLN A 226      30.038 -55.329  33.751  1.00 32.62           N  
ATOM   3502  H   GLN A 226      30.342 -54.913  32.883  1.00 32.62           H  
ATOM   3503  CA  GLN A 226      30.051 -56.818  33.792  1.00 32.62           C  
ATOM   3504  HA  GLN A 226      30.629 -57.086  32.907  1.00 32.62           H  
ATOM   3505  C   GLN A 226      28.681 -57.533  33.659  1.00 32.62           C  
ATOM   3506  CB  GLN A 226      30.839 -57.365  35.011  1.00 32.62           C  
ATOM   3507  HB2 GLN A 226      30.283 -57.161  35.927  1.00 32.62           H  
ATOM   3508  HB3 GLN A 226      30.907 -58.449  34.925  1.00 32.62           H  
ATOM   3509  O   GLN A 226      27.697 -57.037  34.182  1.00 32.62           O  
ATOM   3510  CG  GLN A 226      32.263 -56.794  35.158  1.00 32.62           C  
ATOM   3511  HG2 GLN A 226      32.190 -55.759  35.492  1.00 32.62           H  
ATOM   3512  HG3 GLN A 226      32.770 -56.833  34.194  1.00 32.62           H  
ATOM   3513  CD  GLN A 226      33.127 -57.508  36.194  1.00 32.62           C  
ATOM   3514  NE2 GLN A 226      34.396 -57.174  36.294  1.00 32.62           N  
ATOM   3515 HE21 GLN A 226      34.818 -56.466  35.711  1.00 32.62           H  
ATOM   3516 HE22 GLN A 226      34.895 -57.680  37.012  1.00 32.62           H  
ATOM   3517  OE1 GLN A 226      32.704 -58.368  36.936  1.00 32.62           O  
ATOM   3518  N   SER A 227      28.495 -58.712  33.037  1.00 33.91           N  
ATOM   3519  H   SER A 227      27.559 -59.040  33.232  1.00 33.91           H  
ATOM   3520  CA  SER A 227      29.239 -59.599  32.098  1.00 33.91           C  
ATOM   3521  HA  SER A 227      28.816 -59.481  31.100  1.00 33.91           H  
ATOM   3522  C   SER A 227      29.063 -61.065  32.526  1.00 33.91           C  
ATOM   3523  CB  SER A 227      30.758 -59.359  31.995  1.00 33.91           C  
ATOM   3524  HB2 SER A 227      30.936 -58.443  31.432  1.00 33.91           H  
ATOM   3525  HB3 SER A 227      31.191 -59.275  32.992  1.00 33.91           H  
ATOM   3526  O   SER A 227      29.601 -61.424  33.563  1.00 33.91           O  
ATOM   3527  OG  SER A 227      31.425 -60.412  31.330  1.00 33.91           O  
ATOM   3528  HG  SER A 227      31.484 -61.149  31.943  1.00 33.91           H  
ATOM   3529  N   LEU A 228      28.433 -61.899  31.687  1.00 37.60           N  
ATOM   3530  H   LEU A 228      27.881 -61.471  30.957  1.00 37.60           H  
ATOM   3531  CA  LEU A 228      28.584 -63.368  31.537  1.00 37.60           C  
ATOM   3532  HA  LEU A 228      29.635 -63.609  31.373  1.00 37.60           H  
ATOM   3533  C   LEU A 228      27.767 -63.736  30.267  1.00 37.60           C  
ATOM   3534  CB  LEU A 228      28.059 -64.109  32.794  1.00 37.60           C  
ATOM   3535  HB2 LEU A 228      27.568 -65.031  32.486  1.00 37.60           H  
ATOM   3536  HB3 LEU A 228      27.289 -63.492  33.257  1.00 37.60           H  
ATOM   3537  O   LEU A 228      26.603 -63.365  30.184  1.00 37.60           O  
ATOM   3538  CG  LEU A 228      29.138 -64.466  33.851  1.00 37.60           C  
ATOM   3539  HG  LEU A 228      29.934 -63.721  33.867  1.00 37.60           H  
ATOM   3540  CD1 LEU A 228      28.526 -64.538  35.250  1.00 37.60           C  
ATOM   3541 HD11 LEU A 228      29.296 -64.779  35.983  1.00 37.60           H  
ATOM   3542 HD12 LEU A 228      27.746 -65.299  35.279  1.00 37.60           H  
ATOM   3543 HD13 LEU A 228      28.097 -63.570  35.508  1.00 37.60           H  
ATOM   3544  CD2 LEU A 228      29.820 -65.803  33.561  1.00 37.60           C  
ATOM   3545 HD21 LEU A 228      30.384 -65.738  32.631  1.00 37.60           H  
ATOM   3546 HD22 LEU A 228      30.513 -66.043  34.367  1.00 37.60           H  
ATOM   3547 HD23 LEU A 228      29.074 -66.594  33.486  1.00 37.60           H  
ATOM   3548  N   ASN A 229      28.352 -64.170  29.141  1.00 34.09           N  
ATOM   3549  H   ASN A 229      27.876 -63.762  28.349  1.00 34.09           H  
ATOM   3550  CA  ASN A 229      28.822 -65.531  28.807  1.00 34.09           C  
ATOM   3551  HA  ASN A 229      28.983 -65.515  27.729  1.00 34.09           H  
ATOM   3552  C   ASN A 229      27.746 -66.631  29.028  1.00 34.09           C  
ATOM   3553  CB  ASN A 229      30.192 -65.827  29.456  1.00 34.09           C  
ATOM   3554  HB2 ASN A 229      30.339 -66.904  29.540  1.00 34.09           H  
ATOM   3555  HB3 ASN A 229      30.209 -65.438  30.474  1.00 34.09           H  
ATOM   3556  O   ASN A 229      27.160 -66.687  30.097  1.00 34.09           O  
ATOM   3557  CG  ASN A 229      31.375 -65.256  28.686  1.00 34.09           C  
ATOM   3558  ND2 ASN A 229      32.551 -65.271  29.267  1.00 34.09           N  
ATOM   3559 HD21 ASN A 229      32.666 -65.646  30.198  1.00 34.09           H  
ATOM   3560 HD22 ASN A 229      33.316 -64.895  28.726  1.00 34.09           H  
ATOM   3561  OD1 ASN A 229      31.277 -64.821  27.552  1.00 34.09           O  
ATOM   3562  N   SER A 230      27.462 -67.555  28.092  1.00 34.93           N  
ATOM   3563  H   SER A 230      26.653 -68.122  28.302  1.00 34.93           H  
ATOM   3564  CA  SER A 230      28.243 -67.957  26.902  1.00 34.93           C  
ATOM   3565  HA  SER A 230      28.658 -67.077  26.411  1.00 34.93           H  
ATOM   3566  C   SER A 230      27.460 -68.759  25.836  1.00 34.93           C  
ATOM   3567  CB  SER A 230      29.401 -68.854  27.365  1.00 34.93           C  
ATOM   3568  HB2 SER A 230      30.084 -68.278  27.990  1.00 34.93           H  
ATOM   3569  HB3 SER A 230      29.971 -69.196  26.501  1.00 34.93           H  
ATOM   3570  O   SER A 230      26.512 -69.462  26.160  1.00 34.93           O  
ATOM   3571  OG  SER A 230      28.952 -69.976  28.101  1.00 34.93           O  
ATOM   3572  HG  SER A 230      28.006 -69.909  28.247  1.00 34.93           H  
ATOM   3573  N   ASN A 231      27.971 -68.710  24.598  1.00 34.78           N  
ATOM   3574  H   ASN A 231      28.663 -67.988  24.455  1.00 34.78           H  
ATOM   3575  CA  ASN A 231      28.082 -69.789  23.597  1.00 34.78           C  
ATOM   3576  HA  ASN A 231      28.366 -69.297  22.666  1.00 34.78           H  
ATOM   3577  C   ASN A 231      26.874 -70.685  23.232  1.00 34.78           C  
ATOM   3578  CB  ASN A 231      29.283 -70.675  23.995  1.00 34.78           C  
ATOM   3579  HB2 ASN A 231      29.393 -71.483  23.272  1.00 34.78           H  
ATOM   3580  HB3 ASN A 231      29.082 -71.126  24.967  1.00 34.78           H  
ATOM   3581  O   ASN A 231      26.626 -71.691  23.888  1.00 34.78           O  
ATOM   3582  CG  ASN A 231      30.601 -69.930  24.056  1.00 34.78           C  
ATOM   3583  ND2 ASN A 231      31.589 -70.477  24.723  1.00 34.78           N  
ATOM   3584 HD21 ASN A 231      31.461 -71.360  25.197  1.00 34.78           H  
ATOM   3585 HD22 ASN A 231      32.457 -69.962  24.749  1.00 34.78           H  
ATOM   3586  OD1 ASN A 231      30.754 -68.842  23.531  1.00 34.78           O  
ATOM   3587  N   GLN A 232      26.378 -70.518  21.996  1.00 35.09           N  
ATOM   3588  H   GLN A 232      26.386 -69.583  21.615  1.00 35.09           H  
ATOM   3589  CA  GLN A 232      26.499 -71.587  20.989  1.00 35.09           C  
ATOM   3590  HA  GLN A 232      27.465 -72.060  21.170  1.00 35.09           H  
ATOM   3591  C   GLN A 232      26.567 -71.041  19.545  1.00 35.09           C  
ATOM   3592  CB  GLN A 232      25.427 -72.690  21.146  1.00 35.09           C  
ATOM   3593  HB2 GLN A 232      24.659 -72.365  21.848  1.00 35.09           H  
ATOM   3594  HB3 GLN A 232      24.948 -72.877  20.185  1.00 35.09           H  
ATOM   3595  O   GLN A 232      25.840 -70.152  19.122  1.00 35.09           O  
ATOM   3596  CG  GLN A 232      26.057 -74.008  21.651  1.00 35.09           C  
ATOM   3597  HG2 GLN A 232      26.603 -73.821  22.575  1.00 35.09           H  
ATOM   3598  HG3 GLN A 232      26.769 -74.373  20.910  1.00 35.09           H  
ATOM   3599  CD  GLN A 232      25.040 -75.115  21.916  1.00 35.09           C  
ATOM   3600  NE2 GLN A 232      25.345 -76.060  22.780  1.00 35.09           N  
ATOM   3601 HE21 GLN A 232      24.625 -76.751  22.935  1.00 35.09           H  
ATOM   3602 HE22 GLN A 232      26.193 -76.010  23.327  1.00 35.09           H  
ATOM   3603  OE1 GLN A 232      23.972 -75.178  21.338  1.00 35.09           O  
ATOM   3604  N   SER A 233      27.511 -71.595  18.800  1.00 39.32           N  
ATOM   3605  H   SER A 233      28.033 -72.333  19.251  1.00 39.32           H  
ATOM   3606  CA  SER A 233      27.794 -71.519  17.357  1.00 39.32           C  
ATOM   3607  HA  SER A 233      26.889 -71.315  16.784  1.00 39.32           H  
ATOM   3608  C   SER A 233      28.320 -72.935  17.010  1.00 39.32           C  
ATOM   3609  CB  SER A 233      28.844 -70.415  17.137  1.00 39.32           C  
ATOM   3610  HB2 SER A 233      29.590 -70.460  17.930  1.00 39.32           H  
ATOM   3611  HB3 SER A 233      29.360 -70.527  16.183  1.00 39.32           H  
ATOM   3612  O   SER A 233      28.762 -73.588  17.965  1.00 39.32           O  
ATOM   3613  OG  SER A 233      28.218 -69.152  17.146  1.00 39.32           O  
ATOM   3614  HG  SER A 233      27.491 -69.175  17.773  1.00 39.32           H  
ATOM   3615  N   PRO A 234      28.375 -73.446  15.748  1.00 49.74           N  
ATOM   3616  CA  PRO A 234      28.919 -72.684  14.607  1.00 49.74           C  
ATOM   3617  HA  PRO A 234      28.678 -71.623  14.676  1.00 49.74           H  
ATOM   3618  C   PRO A 234      28.562 -73.146  13.151  1.00 49.74           C  
ATOM   3619  CB  PRO A 234      30.413 -72.941  14.879  1.00 49.74           C  
ATOM   3620  HB2 PRO A 234      30.740 -72.321  15.714  1.00 49.74           H  
ATOM   3621  HB3 PRO A 234      31.060 -72.714  14.031  1.00 49.74           H  
ATOM   3622  O   PRO A 234      27.887 -74.144  12.943  1.00 49.74           O  
ATOM   3623  CG  PRO A 234      30.463 -74.423  15.324  1.00 49.74           C  
ATOM   3624  HG2 PRO A 234      31.068 -74.516  16.226  1.00 49.74           H  
ATOM   3625  HG3 PRO A 234      30.848 -75.090  14.553  1.00 49.74           H  
ATOM   3626  CD  PRO A 234      29.003 -74.763  15.628  1.00 49.74           C  
ATOM   3627  HD2 PRO A 234      28.928 -75.376  16.527  1.00 49.74           H  
ATOM   3628  HD3 PRO A 234      28.565 -75.342  14.815  1.00 49.74           H  
ATOM   3629  N   ILE A 235      29.156 -72.458  12.148  1.00 36.96           N  
ATOM   3630  H   ILE A 235      29.616 -71.608  12.443  1.00 36.96           H  
ATOM   3631  CA  ILE A 235      29.379 -72.838  10.714  1.00 36.96           C  
ATOM   3632  HA  ILE A 235      29.726 -71.905  10.269  1.00 36.96           H  
ATOM   3633  C   ILE A 235      28.140 -73.152   9.812  1.00 36.96           C  
ATOM   3634  CB  ILE A 235      30.561 -73.853  10.557  1.00 36.96           C  
ATOM   3635  HB  ILE A 235      30.350 -74.481   9.691  1.00 36.96           H  
ATOM   3636  O   ILE A 235      27.101 -73.566  10.289  1.00 36.96           O  
ATOM   3637  CG1 ILE A 235      30.828 -74.816  11.737  1.00 36.96           C  
ATOM   3638 HG12 ILE A 235      31.117 -74.218  12.601  1.00 36.96           H  
ATOM   3639 HG13 ILE A 235      29.911 -75.361  11.957  1.00 36.96           H  
ATOM   3640  CG2 ILE A 235      31.857 -73.071  10.267  1.00 36.96           C  
ATOM   3641 HG21 ILE A 235      31.702 -72.329   9.484  1.00 36.96           H  
ATOM   3642 HG22 ILE A 235      32.174 -72.545  11.168  1.00 36.96           H  
ATOM   3643 HG23 ILE A 235      32.656 -73.742   9.952  1.00 36.96           H  
ATOM   3644  CD1 ILE A 235      31.946 -75.851  11.557  1.00 36.96           C  
ATOM   3645 HD11 ILE A 235      31.766 -76.440  10.658  1.00 36.96           H  
ATOM   3646 HD12 ILE A 235      31.953 -76.519  12.419  1.00 36.96           H  
ATOM   3647 HD13 ILE A 235      32.919 -75.364  11.496  1.00 36.96           H  
ATOM   3648  N   LYS A 236      28.140 -72.971   8.471  1.00 35.43           N  
ATOM   3649  H   LYS A 236      27.225 -73.137   8.077  1.00 35.43           H  
ATOM   3650  CA  LYS A 236      29.227 -72.777   7.477  1.00 35.43           C  
ATOM   3651  HA  LYS A 236      30.025 -72.186   7.928  1.00 35.43           H  
ATOM   3652  C   LYS A 236      28.737 -72.063   6.186  1.00 35.43           C  
ATOM   3653  CB  LYS A 236      29.744 -74.188   7.077  1.00 35.43           C  
ATOM   3654  HB2 LYS A 236      29.371 -74.913   7.800  1.00 35.43           H  
ATOM   3655  HB3 LYS A 236      29.300 -74.498   6.131  1.00 35.43           H  
ATOM   3656  O   LYS A 236      27.773 -72.497   5.577  1.00 35.43           O  
ATOM   3657  CG  LYS A 236      31.275 -74.341   6.963  1.00 35.43           C  
ATOM   3658  HG2 LYS A 236      31.766 -73.640   7.638  1.00 35.43           H  
ATOM   3659  HG3 LYS A 236      31.593 -74.105   5.947  1.00 35.43           H  
ATOM   3660  CD  LYS A 236      31.709 -75.776   7.332  1.00 35.43           C  
ATOM   3661  HD2 LYS A 236      31.391 -76.459   6.545  1.00 35.43           H  
ATOM   3662  HD3 LYS A 236      31.212 -76.071   8.256  1.00 35.43           H  
ATOM   3663  CE  LYS A 236      33.225 -75.897   7.550  1.00 35.43           C  
ATOM   3664  HE2 LYS A 236      33.544 -75.098   8.220  1.00 35.43           H  
ATOM   3665  HE3 LYS A 236      33.731 -75.754   6.596  1.00 35.43           H  
ATOM   3666  NZ  LYS A 236      33.591 -77.215   8.139  1.00 35.43           N  
ATOM   3667  HZ1 LYS A 236      34.589 -77.286   8.274  1.00 35.43           H  
ATOM   3668  HZ2 LYS A 236      33.149 -77.341   9.039  1.00 35.43           H  
ATOM   3669  HZ3 LYS A 236      33.299 -77.975   7.541  1.00 35.43           H  
ATOM   3670  N   SER A 237      29.481 -71.036   5.755  1.00 32.62           N  
ATOM   3671  H   SER A 237      30.075 -70.634   6.465  1.00 32.62           H  
ATOM   3672  CA  SER A 237      29.846 -70.639   4.368  1.00 32.62           C  
ATOM   3673  HA  SER A 237      29.768 -69.553   4.301  1.00 32.62           H  
ATOM   3674  C   SER A 237      29.113 -71.234   3.137  1.00 32.62           C  
ATOM   3675  CB  SER A 237      31.332 -71.015   4.229  1.00 32.62           C  
ATOM   3676  HB2 SER A 237      31.439 -72.094   4.334  1.00 32.62           H  
ATOM   3677  HB3 SER A 237      31.890 -70.534   5.032  1.00 32.62           H  
ATOM   3678  O   SER A 237      29.115 -72.454   2.968  1.00 32.62           O  
ATOM   3679  OG  SER A 237      31.899 -70.621   2.996  1.00 32.62           O  
ATOM   3680  HG  SER A 237      32.855 -70.602   3.085  1.00 32.62           H  
ATOM   3681  N   LYS A 238      28.754 -70.373   2.154  1.00 36.54           N  
ATOM   3682  H   LYS A 238      28.443 -69.460   2.454  1.00 36.54           H  
ATOM   3683  CA  LYS A 238      29.399 -70.379   0.809  1.00 36.54           C  
ATOM   3684  HA  LYS A 238      30.472 -70.336   0.992  1.00 36.54           H  
ATOM   3685  C   LYS A 238      29.114 -69.151  -0.084  1.00 36.54           C  
ATOM   3686  CB  LYS A 238      29.111 -71.684   0.036  1.00 36.54           C  
ATOM   3687  HB2 LYS A 238      28.882 -71.468  -1.008  1.00 36.54           H  
ATOM   3688  HB3 LYS A 238      28.245 -72.186   0.467  1.00 36.54           H  
ATOM   3689  O   LYS A 238      28.041 -68.565  -0.062  1.00 36.54           O  
ATOM   3690  CG  LYS A 238      30.349 -72.600   0.088  1.00 36.54           C  
ATOM   3691  HG2 LYS A 238      30.745 -72.640   1.103  1.00 36.54           H  
ATOM   3692  HG3 LYS A 238      31.125 -72.187  -0.556  1.00 36.54           H  
ATOM   3693  CD  LYS A 238      30.025 -74.027  -0.361  1.00 36.54           C  
ATOM   3694  HD2 LYS A 238      29.177 -74.396   0.216  1.00 36.54           H  
ATOM   3695  HD3 LYS A 238      29.762 -74.018  -1.418  1.00 36.54           H  
ATOM   3696  CE  LYS A 238      31.238 -74.933  -0.117  1.00 36.54           C  
ATOM   3697  HE2 LYS A 238      31.458 -74.932   0.951  1.00 36.54           H  
ATOM   3698  HE3 LYS A 238      32.097 -74.511  -0.639  1.00 36.54           H  
ATOM   3699  NZ  LYS A 238      30.982 -76.317  -0.590  1.00 36.54           N  
ATOM   3700  HZ1 LYS A 238      30.781 -76.318  -1.580  1.00 36.54           H  
ATOM   3701  HZ2 LYS A 238      31.783 -76.911  -0.430  1.00 36.54           H  
ATOM   3702  HZ3 LYS A 238      30.185 -76.711  -0.112  1.00 36.54           H  
ATOM   3703  N   TYR A 239      30.131 -68.803  -0.879  1.00 35.86           N  
ATOM   3704  H   TYR A 239      30.944 -69.401  -0.835  1.00 35.86           H  
ATOM   3705  CA  TYR A 239      30.196 -67.735  -1.892  1.00 35.86           C  
ATOM   3706  HA  TYR A 239      29.901 -66.777  -1.464  1.00 35.86           H  
ATOM   3707  C   TYR A 239      29.348 -68.018  -3.150  1.00 35.86           C  
ATOM   3708  CB  TYR A 239      31.658 -67.675  -2.391  1.00 35.86           C  
ATOM   3709  HB2 TYR A 239      31.652 -67.323  -3.423  1.00 35.86           H  
ATOM   3710  HB3 TYR A 239      32.062 -68.687  -2.440  1.00 35.86           H  
ATOM   3711  O   TYR A 239      29.331 -69.158  -3.610  1.00 35.86           O  
ATOM   3712  CG  TYR A 239      32.654 -66.807  -1.647  1.00 35.86           C  
ATOM   3713  CD1 TYR A 239      33.363 -65.825  -2.371  1.00 35.86           C  
ATOM   3714  HD1 TYR A 239      33.164 -65.669  -3.421  1.00 35.86           H  
ATOM   3715  CD2 TYR A 239      32.948 -67.020  -0.285  1.00 35.86           C  
ATOM   3716  HD2 TYR A 239      32.422 -67.775   0.281  1.00 35.86           H  
ATOM   3717  CE1 TYR A 239      34.357 -65.054  -1.744  1.00 35.86           C  
ATOM   3718  HE1 TYR A 239      34.902 -64.308  -2.303  1.00 35.86           H  
ATOM   3719  CE2 TYR A 239      33.944 -66.248   0.345  1.00 35.86           C  
ATOM   3720  HE2 TYR A 239      34.183 -66.393   1.389  1.00 35.86           H  
ATOM   3721  OH  TYR A 239      35.617 -64.537   0.233  1.00 35.86           O  
ATOM   3722  HH  TYR A 239      36.031 -63.897  -0.350  1.00 35.86           H  
ATOM   3723  CZ  TYR A 239      34.652 -65.267  -0.382  1.00 35.86           C  
ATOM   3724  N   THR A 240      28.841 -66.975  -3.830  1.00 35.97           N  
ATOM   3725  H   THR A 240      28.484 -66.220  -3.262  1.00 35.97           H  
ATOM   3726  CA  THR A 240      29.361 -66.522  -5.156  1.00 35.97           C  
ATOM   3727  HA  THR A 240      30.398 -66.220  -5.007  1.00 35.97           H  
ATOM   3728  C   THR A 240      28.601 -65.307  -5.730  1.00 35.97           C  
ATOM   3729  CB  THR A 240      29.349 -67.580  -6.290  1.00 35.97           C  
ATOM   3730  HB  THR A 240      29.090 -67.096  -7.232  1.00 35.97           H  
ATOM   3731  O   THR A 240      27.374 -65.326  -5.767  1.00 35.97           O  
ATOM   3732  CG2 THR A 240      30.734 -68.194  -6.487  1.00 35.97           C  
ATOM   3733 HG21 THR A 240      31.446 -67.419  -6.770  1.00 35.97           H  
ATOM   3734 HG22 THR A 240      30.689 -68.933  -7.287  1.00 35.97           H  
ATOM   3735 HG23 THR A 240      31.069 -68.683  -5.572  1.00 35.97           H  
ATOM   3736  OG1 THR A 240      28.441 -68.631  -6.092  1.00 35.97           O  
ATOM   3737  HG1 THR A 240      28.616 -68.982  -5.216  1.00 35.97           H  
ATOM   3738  N   PRO A 241      29.295 -64.286  -6.275  1.00 45.05           N  
ATOM   3739  CA  PRO A 241      28.708 -63.310  -7.195  1.00 45.05           C  
ATOM   3740  HA  PRO A 241      27.652 -63.152  -6.976  1.00 45.05           H  
ATOM   3741  C   PRO A 241      28.866 -63.779  -8.655  1.00 45.05           C  
ATOM   3742  CB  PRO A 241      29.480 -62.018  -6.917  1.00 45.05           C  
ATOM   3743  HB2 PRO A 241      29.483 -61.346  -7.775  1.00 45.05           H  
ATOM   3744  HB3 PRO A 241      29.051 -61.522  -6.047  1.00 45.05           H  
ATOM   3745  O   PRO A 241      29.960 -64.168  -9.069  1.00 45.05           O  
ATOM   3746  CG  PRO A 241      30.888 -62.516  -6.576  1.00 45.05           C  
ATOM   3747  HG2 PRO A 241      31.481 -62.600  -7.487  1.00 45.05           H  
ATOM   3748  HG3 PRO A 241      31.383 -61.849  -5.870  1.00 45.05           H  
ATOM   3749  CD  PRO A 241      30.672 -63.910  -5.974  1.00 45.05           C  
ATOM   3750  HD2 PRO A 241      31.372 -64.619  -6.416  1.00 45.05           H  
ATOM   3751  HD3 PRO A 241      30.812 -63.864  -4.894  1.00 45.05           H  
ATOM   3752  N   LYS A 242      27.804 -63.724  -9.470  1.00 36.41           N  
ATOM   3753  H   LYS A 242      26.932 -63.365  -9.106  1.00 36.41           H  
ATOM   3754  CA  LYS A 242      27.879 -64.074 -10.902  1.00 36.41           C  
ATOM   3755  HA  LYS A 242      28.690 -64.790 -11.041  1.00 36.41           H  
ATOM   3756  C   LYS A 242      28.225 -62.864 -11.779  1.00 36.41           C  
ATOM   3757  CB  LYS A 242      26.586 -64.759 -11.388  1.00 36.41           C  
ATOM   3758  HB2 LYS A 242      25.719 -64.310 -10.903  1.00 36.41           H  
ATOM   3759  HB3 LYS A 242      26.491 -64.593 -12.461  1.00 36.41           H  
ATOM   3760  O   LYS A 242      27.430 -61.940 -11.903  1.00 36.41           O  
ATOM   3761  CG  LYS A 242      26.604 -66.279 -11.149  1.00 36.41           C  
ATOM   3762  HG2 LYS A 242      27.502 -66.697 -11.604  1.00 36.41           H  
ATOM   3763  HG3 LYS A 242      26.624 -66.480 -10.078  1.00 36.41           H  
ATOM   3764  CD  LYS A 242      25.373 -66.951 -11.779  1.00 36.41           C  
ATOM   3765  HD2 LYS A 242      24.477 -66.602 -11.266  1.00 36.41           H  
ATOM   3766  HD3 LYS A 242      25.311 -66.668 -12.830  1.00 36.41           H  
ATOM   3767  CE  LYS A 242      25.474 -68.479 -11.673  1.00 36.41           C  
ATOM   3768  HE2 LYS A 242      25.551 -68.750 -10.620  1.00 36.41           H  
ATOM   3769  HE3 LYS A 242      26.390 -68.801 -12.168  1.00 36.41           H  
ATOM   3770  NZ  LYS A 242      24.299 -69.151 -12.290  1.00 36.41           N  
ATOM   3771  HZ1 LYS A 242      24.384 -70.155 -12.219  1.00 36.41           H  
ATOM   3772  HZ2 LYS A 242      24.223 -68.908 -13.267  1.00 36.41           H  
ATOM   3773  HZ3 LYS A 242      23.446 -68.871 -11.827  1.00 36.41           H  
ATOM   3774  N   LYS A 243      29.372 -62.943 -12.464  1.00 42.85           N  
ATOM   3775  H   LYS A 243      29.959 -63.737 -12.249  1.00 42.85           H  
ATOM   3776  CA  LYS A 243      29.641 -62.272 -13.750  1.00 42.85           C  
ATOM   3777  HA  LYS A 243      28.977 -61.418 -13.878  1.00 42.85           H  
ATOM   3778  C   LYS A 243      29.400 -63.257 -14.905  1.00 42.85           C  
ATOM   3779  CB  LYS A 243      31.113 -61.812 -13.843  1.00 42.85           C  
ATOM   3780  HB2 LYS A 243      31.333 -61.626 -14.894  1.00 42.85           H  
ATOM   3781  HB3 LYS A 243      31.758 -62.629 -13.520  1.00 42.85           H  
ATOM   3782  O   LYS A 243      29.787 -64.416 -14.783  1.00 42.85           O  
ATOM   3783  CG  LYS A 243      31.489 -60.538 -13.071  1.00 42.85           C  
ATOM   3784  HG2 LYS A 243      30.841 -59.722 -13.391  1.00 42.85           H  
ATOM   3785  HG3 LYS A 243      31.360 -60.702 -12.001  1.00 42.85           H  
ATOM   3786  CD  LYS A 243      32.958 -60.178 -13.375  1.00 42.85           C  
ATOM   3787  HD2 LYS A 243      33.604 -60.968 -12.991  1.00 42.85           H  
ATOM   3788  HD3 LYS A 243      33.089 -60.117 -14.455  1.00 42.85           H  
ATOM   3789  CE  LYS A 243      33.363 -58.835 -12.753  1.00 42.85           C  
ATOM   3790  HE2 LYS A 243      33.255 -58.904 -11.671  1.00 42.85           H  
ATOM   3791  HE3 LYS A 243      32.671 -58.069 -13.104  1.00 42.85           H  
ATOM   3792  NZ  LYS A 243      34.758 -58.455 -13.108  1.00 42.85           N  
ATOM   3793  HZ1 LYS A 243      35.418 -59.144 -12.776  1.00 42.85           H  
ATOM   3794  HZ2 LYS A 243      34.860 -58.367 -14.109  1.00 42.85           H  
ATOM   3795  HZ3 LYS A 243      34.997 -57.564 -12.697  1.00 42.85           H  
ATOM   3796  N   ALA A 244      28.889 -62.765 -16.034  1.00 35.72           N  
ATOM   3797  H   ALA A 244      28.454 -61.854 -15.996  1.00 35.72           H  
ATOM   3798  CA  ALA A 244      29.143 -63.258 -17.400  1.00 35.72           C  
ATOM   3799  HA  ALA A 244      30.195 -63.534 -17.471  1.00 35.72           H  
ATOM   3800  C   ALA A 244      28.837 -62.084 -18.369  1.00 35.72           C  
ATOM   3801  CB  ALA A 244      28.270 -64.490 -17.681  1.00 35.72           C  
ATOM   3802  HB1 ALA A 244      27.217 -64.235 -17.562  1.00 35.72           H  
ATOM   3803  HB2 ALA A 244      28.433 -64.824 -18.706  1.00 35.72           H  
ATOM   3804  HB3 ALA A 244      28.528 -65.301 -17.000  1.00 35.72           H  
ATOM   3805  O   ALA A 244      27.791 -61.471 -18.187  1.00 35.72           O  
ATOM   3806  N   PHE A 245      29.725 -61.541 -19.224  1.00 40.42           N  
ATOM   3807  H   PHE A 245      29.381 -60.630 -19.490  1.00 40.42           H  
ATOM   3808  CA  PHE A 245      30.625 -62.094 -20.275  1.00 40.42           C  
ATOM   3809  HA  PHE A 245      31.270 -61.264 -20.564  1.00 40.42           H  
ATOM   3810  C   PHE A 245      29.873 -62.483 -21.586  1.00 40.42           C  
ATOM   3811  CB  PHE A 245      31.572 -63.211 -19.763  1.00 40.42           C  
ATOM   3812  HB2 PHE A 245      30.993 -64.005 -19.291  1.00 40.42           H  
ATOM   3813  HB3 PHE A 245      32.021 -63.701 -20.627  1.00 40.42           H  
ATOM   3814  O   PHE A 245      28.757 -62.978 -21.475  1.00 40.42           O  
ATOM   3815  CG  PHE A 245      32.764 -62.810 -18.901  1.00 40.42           C  
ATOM   3816  CD1 PHE A 245      33.787 -62.008 -19.446  1.00 40.42           C  
ATOM   3817  HD1 PHE A 245      33.704 -61.613 -20.447  1.00 40.42           H  
ATOM   3818  CD2 PHE A 245      32.952 -63.367 -17.619  1.00 40.42           C  
ATOM   3819  HD2 PHE A 245      32.225 -64.049 -17.206  1.00 40.42           H  
ATOM   3820  CE1 PHE A 245      34.963 -61.744 -18.726  1.00 40.42           C  
ATOM   3821  HE1 PHE A 245      35.746 -61.145 -19.168  1.00 40.42           H  
ATOM   3822  CE2 PHE A 245      34.127 -63.098 -16.892  1.00 40.42           C  
ATOM   3823  HE2 PHE A 245      34.275 -63.555 -15.924  1.00 40.42           H  
ATOM   3824  CZ  PHE A 245      35.135 -62.289 -17.445  1.00 40.42           C  
ATOM   3825  HZ  PHE A 245      36.052 -62.113 -16.902  1.00 40.42           H  
ATOM   3826  N   PRO A 246      30.490 -62.420 -22.799  1.00 55.18           N  
ATOM   3827  CA  PRO A 246      31.105 -61.249 -23.478  1.00 55.18           C  
ATOM   3828  HA  PRO A 246      30.750 -60.309 -23.055  1.00 55.18           H  
ATOM   3829  C   PRO A 246      30.873 -61.234 -25.030  1.00 55.18           C  
ATOM   3830  CB  PRO A 246      32.594 -61.452 -23.175  1.00 55.18           C  
ATOM   3831  HB2 PRO A 246      33.273 -60.942 -23.858  1.00 55.18           H  
ATOM   3832  HB3 PRO A 246      32.787 -61.078 -22.170  1.00 55.18           H  
ATOM   3833  O   PRO A 246      30.000 -61.942 -25.513  1.00 55.18           O  
ATOM   3834  CG  PRO A 246      32.770 -62.977 -23.240  1.00 55.18           C  
ATOM   3835  HG2 PRO A 246      33.369 -63.326 -22.399  1.00 55.18           H  
ATOM   3836  HG3 PRO A 246      33.247 -63.269 -24.175  1.00 55.18           H  
ATOM   3837  CD  PRO A 246      31.340 -63.537 -23.186  1.00 55.18           C  
ATOM   3838  HD2 PRO A 246      31.043 -63.890 -24.174  1.00 55.18           H  
ATOM   3839  HD3 PRO A 246      31.266 -64.374 -22.491  1.00 55.18           H  
ATOM   3840  N   GLN A 247      31.757 -60.541 -25.787  1.00 35.34           N  
ATOM   3841  H   GLN A 247      32.371 -59.929 -25.268  1.00 35.34           H  
ATOM   3842  CA  GLN A 247      31.983 -60.533 -27.264  1.00 35.34           C  
ATOM   3843  HA  GLN A 247      33.050 -60.337 -27.379  1.00 35.34           H  
ATOM   3844  C   GLN A 247      31.282 -59.396 -28.058  1.00 35.34           C  
ATOM   3845  CB  GLN A 247      31.757 -61.924 -27.912  1.00 35.34           C  
ATOM   3846  HB2 GLN A 247      30.708 -62.210 -27.837  1.00 35.34           H  
ATOM   3847  HB3 GLN A 247      31.959 -61.854 -28.980  1.00 35.34           H  
ATOM   3848  O   GLN A 247      30.138 -59.082 -27.769  1.00 35.34           O  
ATOM   3849  CG  GLN A 247      32.639 -63.035 -27.308  1.00 35.34           C  
ATOM   3850  HG2 GLN A 247      32.281 -63.264 -26.304  1.00 35.34           H  
ATOM   3851  HG3 GLN A 247      33.668 -62.684 -27.235  1.00 35.34           H  
ATOM   3852  CD  GLN A 247      32.640 -64.326 -28.124  1.00 35.34           C  
ATOM   3853  NE2 GLN A 247      32.825 -65.470 -27.501  1.00 35.34           N  
ATOM   3854 HE21 GLN A 247      32.870 -65.517 -26.493  1.00 35.34           H  
ATOM   3855 HE22 GLN A 247      32.792 -66.289 -28.090  1.00 35.34           H  
ATOM   3856  OE1 GLN A 247      32.538 -64.340 -29.337  1.00 35.34           O  
ATOM   3857  N   ALA A 248      31.894 -58.745 -29.071  1.00 36.86           N  
ATOM   3858  H   ALA A 248      31.302 -58.079 -29.546  1.00 36.86           H  
ATOM   3859  CA  ALA A 248      33.287 -58.801 -29.568  1.00 36.86           C  
ATOM   3860  HA  ALA A 248      33.973 -58.766 -28.722  1.00 36.86           H  
ATOM   3861  C   ALA A 248      33.672 -57.637 -30.533  1.00 36.86           C  
ATOM   3862  CB  ALA A 248      33.484 -60.125 -30.331  1.00 36.86           C  
ATOM   3863  HB1 ALA A 248      33.789 -60.914 -29.644  1.00 36.86           H  
ATOM   3864  HB2 ALA A 248      34.263 -60.025 -31.087  1.00 36.86           H  
ATOM   3865  HB3 ALA A 248      32.565 -60.405 -30.845  1.00 36.86           H  
ATOM   3866  O   ALA A 248      32.834 -57.186 -31.300  1.00 36.86           O  
ATOM   3867  N   LYS A 249      34.990 -57.328 -30.572  1.00 35.05           N  
ATOM   3868  H   LYS A 249      35.521 -57.681 -29.789  1.00 35.05           H  
ATOM   3869  CA  LYS A 249      35.827 -56.805 -31.694  1.00 35.05           C  
ATOM   3870  HA  LYS A 249      36.848 -56.755 -31.316  1.00 35.05           H  
ATOM   3871  C   LYS A 249      35.567 -55.399 -32.283  1.00 35.05           C  
ATOM   3872  CB  LYS A 249      35.841 -57.837 -32.839  1.00 35.05           C  
ATOM   3873  HB2 LYS A 249      34.812 -58.068 -33.112  1.00 35.05           H  
ATOM   3874  HB3 LYS A 249      36.319 -57.396 -33.714  1.00 35.05           H  
ATOM   3875  O   LYS A 249      34.491 -55.123 -32.792  1.00 35.05           O  
ATOM   3876  CG  LYS A 249      36.598 -59.127 -32.485  1.00 35.05           C  
ATOM   3877  HG2 LYS A 249      36.322 -59.474 -31.489  1.00 35.05           H  
ATOM   3878  HG3 LYS A 249      37.669 -58.921 -32.483  1.00 35.05           H  
ATOM   3879  CD  LYS A 249      36.290 -60.226 -33.509  1.00 35.05           C  
ATOM   3880  HD2 LYS A 249      35.212 -60.381 -33.560  1.00 35.05           H  
ATOM   3881  HD3 LYS A 249      36.645 -59.903 -34.488  1.00 35.05           H  
ATOM   3882  CE  LYS A 249      36.976 -61.538 -33.112  1.00 35.05           C  
ATOM   3883  HE2 LYS A 249      38.041 -61.346 -32.985  1.00 35.05           H  
ATOM   3884  HE3 LYS A 249      36.575 -61.867 -32.153  1.00 35.05           H  
ATOM   3885  NZ  LYS A 249      36.772 -62.587 -34.143  1.00 35.05           N  
ATOM   3886  HZ1 LYS A 249      37.156 -62.286 -35.028  1.00 35.05           H  
ATOM   3887  HZ2 LYS A 249      35.788 -62.773 -34.275  1.00 35.05           H  
ATOM   3888  HZ3 LYS A 249      37.232 -63.447 -33.879  1.00 35.05           H  
ATOM   3889  N   GLY A 250      36.634 -54.582 -32.362  1.00 32.64           N  
ATOM   3890  H   GLY A 250      37.498 -54.859 -31.918  1.00 32.64           H  
ATOM   3891  CA  GLY A 250      36.637 -53.347 -33.167  1.00 32.64           C  
ATOM   3892  HA2 GLY A 250      35.682 -52.839 -33.031  1.00 32.64           H  
ATOM   3893  HA3 GLY A 250      36.702 -53.625 -34.219  1.00 32.64           H  
ATOM   3894  C   GLY A 250      37.741 -52.304 -32.906  1.00 32.64           C  
ATOM   3895  O   GLY A 250      37.425 -51.123 -32.939  1.00 32.64           O  
ATOM   3896  N   LEU A 251      39.000 -52.687 -32.640  1.00 36.44           N  
ATOM   3897  H   LEU A 251      39.236 -53.669 -32.654  1.00 36.44           H  
ATOM   3898  CA  LEU A 251      40.149 -51.756 -32.639  1.00 36.44           C  
ATOM   3899  HA  LEU A 251      39.888 -50.857 -33.196  1.00 36.44           H  
ATOM   3900  C   LEU A 251      41.349 -52.395 -33.357  1.00 36.44           C  
ATOM   3901  CB  LEU A 251      40.552 -51.347 -31.203  1.00 36.44           C  
ATOM   3902  HB2 LEU A 251      41.558 -50.928 -31.240  1.00 36.44           H  
ATOM   3903  HB3 LEU A 251      40.604 -52.248 -30.591  1.00 36.44           H  
ATOM   3904  O   LEU A 251      41.764 -53.491 -32.981  1.00 36.44           O  
ATOM   3905  CG  LEU A 251      39.647 -50.314 -30.503  1.00 36.44           C  
ATOM   3906  HG  LEU A 251      38.623 -50.687 -30.476  1.00 36.44           H  
ATOM   3907  CD1 LEU A 251      40.121 -50.117 -29.060  1.00 36.44           C  
ATOM   3908 HD11 LEU A 251      41.139 -49.727 -29.055  1.00 36.44           H  
ATOM   3909 HD12 LEU A 251      40.096 -51.068 -28.528  1.00 36.44           H  
ATOM   3910 HD13 LEU A 251      39.467 -49.408 -28.553  1.00 36.44           H  
ATOM   3911  CD2 LEU A 251      39.672 -48.946 -31.188  1.00 36.44           C  
ATOM   3912 HD21 LEU A 251      40.696 -48.581 -31.272  1.00 36.44           H  
ATOM   3913 HD22 LEU A 251      39.232 -49.017 -32.183  1.00 36.44           H  
ATOM   3914 HD23 LEU A 251      39.084 -48.231 -30.613  1.00 36.44           H  
ATOM   3915  N   VAL A 252      41.867 -51.699 -34.372  1.00 34.81           N  
ATOM   3916  H   VAL A 252      41.412 -50.831 -34.616  1.00 34.81           H  
ATOM   3917  CA  VAL A 252      43.123 -51.932 -35.117  1.00 34.81           C  
ATOM   3918  HA  VAL A 252      43.867 -52.388 -34.464  1.00 34.81           H  
ATOM   3919  C   VAL A 252      43.588 -50.524 -35.516  1.00 34.81           C  
ATOM   3920  CB  VAL A 252      42.886 -52.823 -36.363  1.00 34.81           C  
ATOM   3921  HB  VAL A 252      42.143 -52.347 -37.003  1.00 34.81           H  
ATOM   3922  O   VAL A 252      42.830 -49.826 -36.181  1.00 34.81           O  
ATOM   3923  CG1 VAL A 252      44.155 -53.046 -37.191  1.00 34.81           C  
ATOM   3924 HG11 VAL A 252      44.562 -52.090 -37.519  1.00 34.81           H  
ATOM   3925 HG12 VAL A 252      43.921 -53.622 -38.086  1.00 34.81           H  
ATOM   3926 HG13 VAL A 252      44.906 -53.583 -36.611  1.00 34.81           H  
ATOM   3927  CG2 VAL A 252      42.362 -54.219 -35.991  1.00 34.81           C  
ATOM   3928 HG21 VAL A 252      42.293 -54.838 -36.886  1.00 34.81           H  
ATOM   3929 HG22 VAL A 252      43.039 -54.689 -35.277  1.00 34.81           H  
ATOM   3930 HG23 VAL A 252      41.367 -54.139 -35.554  1.00 34.81           H  
ATOM   3931  N   PHE A 253      44.526 -49.952 -34.761  1.00 34.41           N  
ATOM   3932  H   PHE A 253      44.208 -49.031 -34.498  1.00 34.41           H  
ATOM   3933  CA  PHE A 253      45.967 -49.851 -35.052  1.00 34.41           C  
ATOM   3934  HA  PHE A 253      46.384 -49.415 -34.145  1.00 34.41           H  
ATOM   3935  C   PHE A 253      46.327 -48.839 -36.146  1.00 34.41           C  
ATOM   3936  CB  PHE A 253      46.714 -51.187 -35.203  1.00 34.41           C  
ATOM   3937  HB2 PHE A 253      46.179 -51.844 -35.888  1.00 34.41           H  
ATOM   3938  HB3 PHE A 253      47.684 -50.986 -35.659  1.00 34.41           H  
ATOM   3939  O   PHE A 253      45.807 -48.871 -37.258  1.00 34.41           O  
ATOM   3940  CG  PHE A 253      46.979 -51.884 -33.884  1.00 34.41           C  
ATOM   3941  CD1 PHE A 253      47.892 -51.318 -32.975  1.00 34.41           C  
ATOM   3942  HD1 PHE A 253      48.431 -50.420 -33.240  1.00 34.41           H  
ATOM   3943  CD2 PHE A 253      46.319 -53.082 -33.553  1.00 34.41           C  
ATOM   3944  HD2 PHE A 253      45.658 -53.550 -34.268  1.00 34.41           H  
ATOM   3945  CE1 PHE A 253      48.110 -51.919 -31.724  1.00 34.41           C  
ATOM   3946  HE1 PHE A 253      48.814 -51.474 -31.037  1.00 34.41           H  
ATOM   3947  CE2 PHE A 253      46.530 -53.681 -32.298  1.00 34.41           C  
ATOM   3948  HE2 PHE A 253      46.018 -54.599 -32.047  1.00 34.41           H  
ATOM   3949  CZ  PHE A 253      47.421 -53.096 -31.381  1.00 34.41           C  
ATOM   3950  HZ  PHE A 253      47.595 -53.557 -30.420  1.00 34.41           H  
ATOM   3951  N   GLU A 254      47.226 -47.942 -35.746  1.00 35.20           N  
ATOM   3952  H   GLU A 254      47.595 -48.037 -34.811  1.00 35.20           H  
ATOM   3953  CA  GLU A 254      48.047 -47.081 -36.590  1.00 35.20           C  
ATOM   3954  HA  GLU A 254      47.426 -46.450 -37.227  1.00 35.20           H  
ATOM   3955  C   GLU A 254      48.972 -47.945 -37.458  1.00 35.20           C  
ATOM   3956  CB  GLU A 254      48.925 -46.212 -35.656  1.00 35.20           C  
ATOM   3957  HB2 GLU A 254      49.584 -45.588 -36.259  1.00 35.20           H  
ATOM   3958  HB3 GLU A 254      49.552 -46.889 -35.077  1.00 35.20           H  
ATOM   3959  O   GLU A 254      49.391 -49.011 -37.014  1.00 35.20           O  
ATOM   3960  CG  GLU A 254      48.124 -45.301 -34.698  1.00 35.20           C  
ATOM   3961  HG2 GLU A 254      47.901 -44.371 -35.222  1.00 35.20           H  
ATOM   3962  HG3 GLU A 254      47.164 -45.758 -34.461  1.00 35.20           H  
ATOM   3963  CD  GLU A 254      48.819 -44.999 -33.353  1.00 35.20           C  
ATOM   3964  OE1 GLU A 254      48.578 -43.887 -32.826  1.00 35.20           O  
ATOM   3965  OE2 GLU A 254      49.444 -45.919 -32.776  1.00 35.20           O  
ATOM   3966  N   ASP A 255      49.331 -47.448 -38.638  1.00 32.75           N  
ATOM   3967  H   ASP A 255      48.878 -46.612 -38.980  1.00 32.75           H  
ATOM   3968  CA  ASP A 255      50.636 -47.706 -39.248  1.00 32.75           C  
ATOM   3969  HA  ASP A 255      51.373 -47.843 -38.457  1.00 32.75           H  
ATOM   3970  C   ASP A 255      51.033 -46.446 -40.031  1.00 32.75           C  
ATOM   3971  CB  ASP A 255      50.648 -48.968 -40.137  1.00 32.75           C  
ATOM   3972  HB2 ASP A 255      49.662 -49.112 -40.580  1.00 32.75           H  
ATOM   3973  HB3 ASP A 255      51.350 -48.807 -40.955  1.00 32.75           H  
ATOM   3974  O   ASP A 255      50.242 -45.897 -40.807  1.00 32.75           O  
ATOM   3975  CG  ASP A 255      51.095 -50.251 -39.408  1.00 32.75           C  
ATOM   3976  OD1 ASP A 255      52.050 -50.183 -38.599  1.00 32.75           O  
ATOM   3977  OD2 ASP A 255      50.529 -51.328 -39.726  1.00 32.75           O  
ATOM   3978  N   ASP A 256      52.247 -45.964 -39.773  1.00 35.85           N  
ATOM   3979  H   ASP A 256      52.830 -46.477 -39.128  1.00 35.85           H  
ATOM   3980  CA  ASP A 256      52.905 -44.925 -40.558  1.00 35.85           C  
ATOM   3981  HA  ASP A 256      52.250 -44.059 -40.657  1.00 35.85           H  
ATOM   3982  C   ASP A 256      53.264 -45.469 -41.948  1.00 35.85           C  
ATOM   3983  CB  ASP A 256      54.217 -44.504 -39.870  1.00 35.85           C  
ATOM   3984  HB2 ASP A 256      54.825 -45.389 -39.685  1.00 35.85           H  
ATOM   3985  HB3 ASP A 256      54.776 -43.865 -40.554  1.00 35.85           H  
ATOM   3986  O   ASP A 256      53.759 -46.586 -42.054  1.00 35.85           O  
ATOM   3987  CG  ASP A 256      54.030 -43.731 -38.565  1.00 35.85           C  
ATOM   3988  OD1 ASP A 256      53.485 -42.605 -38.644  1.00 35.85           O  
ATOM   3989  OD2 ASP A 256      54.507 -44.224 -37.517  1.00 35.85           O  
ATOM   3990  N   ASP A 257      53.142 -44.648 -42.995  1.00 35.49           N  
ATOM   3991  H   ASP A 257      52.628 -43.787 -42.867  1.00 35.49           H  
ATOM   3992  CA  ASP A 257      54.107 -44.712 -44.100  1.00 35.49           C  
ATOM   3993  HA  ASP A 257      55.084 -44.807 -43.625  1.00 35.49           H  
ATOM   3994  C   ASP A 257      54.147 -43.398 -44.901  1.00 35.49           C  
ATOM   3995  CB  ASP A 257      53.909 -45.953 -45.006  1.00 35.49           C  
ATOM   3996  HB2 ASP A 257      52.963 -46.439 -44.766  1.00 35.49           H  
ATOM   3997  HB3 ASP A 257      53.848 -45.635 -46.046  1.00 35.49           H  
ATOM   3998  O   ASP A 257      53.262 -43.054 -45.689  1.00 35.49           O  
ATOM   3999  CG  ASP A 257      55.053 -46.985 -44.905  1.00 35.49           C  
ATOM   4000  OD1 ASP A 257      56.194 -46.587 -44.562  1.00 35.49           O  
ATOM   4001  OD2 ASP A 257      54.821 -48.145 -45.323  1.00 35.49           O  
ATOM   4002  N   ILE A 258      55.224 -42.644 -44.685  1.00 39.87           N  
ATOM   4003  H   ILE A 258      55.914 -43.029 -44.056  1.00 39.87           H  
ATOM   4004  CA  ILE A 258      55.630 -41.494 -45.495  1.00 39.87           C  
ATOM   4005  HA  ILE A 258      54.761 -41.003 -45.932  1.00 39.87           H  
ATOM   4006  C   ILE A 258      56.541 -42.026 -46.601  1.00 39.87           C  
ATOM   4007  CB  ILE A 258      56.425 -40.489 -44.611  1.00 39.87           C  
ATOM   4008  HB  ILE A 258      57.229 -41.039 -44.121  1.00 39.87           H  
ATOM   4009  O   ILE A 258      57.644 -42.437 -46.263  1.00 39.87           O  
ATOM   4010  CG1 ILE A 258      55.549 -39.874 -43.497  1.00 39.87           C  
ATOM   4011 HG12 ILE A 258      55.005 -40.670 -42.987  1.00 39.87           H  
ATOM   4012 HG13 ILE A 258      54.815 -39.199 -43.937  1.00 39.87           H  
ATOM   4013  CG2 ILE A 258      57.077 -39.375 -45.460  1.00 39.87           C  
ATOM   4014 HG21 ILE A 258      57.792 -39.797 -46.167  1.00 39.87           H  
ATOM   4015 HG22 ILE A 258      57.634 -38.687 -44.825  1.00 39.87           H  
ATOM   4016 HG23 ILE A 258      56.310 -38.825 -46.004  1.00 39.87           H  
ATOM   4017  CD1 ILE A 258      56.354 -39.124 -42.424  1.00 39.87           C  
ATOM   4018 HD11 ILE A 258      57.145 -39.765 -42.035  1.00 39.87           H  
ATOM   4019 HD12 ILE A 258      56.786 -38.210 -42.832  1.00 39.87           H  
ATOM   4020 HD13 ILE A 258      55.689 -38.853 -41.605  1.00 39.87           H  
ATOM   4021  N   PHE A 259      56.189 -41.931 -47.894  1.00 36.46           N  
ATOM   4022  H   PHE A 259      55.230 -41.721 -48.132  1.00 36.46           H  
ATOM   4023  CA  PHE A 259      57.216 -41.914 -48.957  1.00 36.46           C  
ATOM   4024  HA  PHE A 259      58.006 -41.266 -48.577  1.00 36.46           H  
ATOM   4025  C   PHE A 259      56.781 -41.295 -50.313  1.00 36.46           C  
ATOM   4026  CB  PHE A 259      57.877 -43.307 -49.140  1.00 36.46           C  
ATOM   4027  HB2 PHE A 259      57.809 -43.609 -50.185  1.00 36.46           H  
ATOM   4028  HB3 PHE A 259      57.336 -44.056 -48.561  1.00 36.46           H  
ATOM   4029  O   PHE A 259      55.828 -41.729 -50.949  1.00 36.46           O  
ATOM   4030  CG  PHE A 259      59.348 -43.318 -48.727  1.00 36.46           C  
ATOM   4031  CD1 PHE A 259      60.297 -42.688 -49.548  1.00 36.46           C  
ATOM   4032  HD1 PHE A 259      59.978 -42.293 -50.502  1.00 36.46           H  
ATOM   4033  CD2 PHE A 259      59.772 -43.872 -47.503  1.00 36.46           C  
ATOM   4034  HD2 PHE A 259      59.061 -44.373 -46.863  1.00 36.46           H  
ATOM   4035  CE1 PHE A 259      61.633 -42.545 -49.133  1.00 36.46           C  
ATOM   4036  HE1 PHE A 259      62.340 -42.027 -49.764  1.00 36.46           H  
ATOM   4037  CE2 PHE A 259      61.105 -43.724 -47.075  1.00 36.46           C  
ATOM   4038  HE2 PHE A 259      61.400 -44.121 -46.115  1.00 36.46           H  
ATOM   4039  CZ  PHE A 259      62.036 -43.050 -47.885  1.00 36.46           C  
ATOM   4040  HZ  PHE A 259      63.055 -42.928 -47.550  1.00 36.46           H  
ATOM   4041  N   ASN A 260      57.575 -40.306 -50.748  1.00 33.36           N  
ATOM   4042  H   ASN A 260      58.273 -40.025 -50.074  1.00 33.36           H  
ATOM   4043  CA  ASN A 260      57.885 -39.801 -52.103  1.00 33.36           C  
ATOM   4044  HA  ASN A 260      58.365 -38.842 -51.903  1.00 33.36           H  
ATOM   4045  C   ASN A 260      56.823 -39.430 -53.169  1.00 33.36           C  
ATOM   4046  CB  ASN A 260      59.001 -40.662 -52.714  1.00 33.36           C  
ATOM   4047  HB2 ASN A 260      58.752 -41.718 -52.616  1.00 33.36           H  
ATOM   4048  HB3 ASN A 260      59.083 -40.436 -53.777  1.00 33.36           H  
ATOM   4049  O   ASN A 260      56.275 -40.254 -53.892  1.00 33.36           O  
ATOM   4050  CG  ASN A 260      60.354 -40.383 -52.086  1.00 33.36           C  
ATOM   4051  ND2 ASN A 260      61.398 -40.984 -52.600  1.00 33.36           N  
ATOM   4052 HD21 ASN A 260      61.297 -41.546 -53.433  1.00 33.36           H  
ATOM   4053 HD22 ASN A 260      62.289 -40.712 -52.208  1.00 33.36           H  
ATOM   4054  OD1 ASN A 260      60.497 -39.666 -51.111  1.00 33.36           O  
ATOM   4055  N   GLU A 261      56.770 -38.118 -53.425  1.00 33.28           N  
ATOM   4056  H   GLU A 261      56.982 -37.564 -52.607  1.00 33.28           H  
ATOM   4057  CA  GLU A 261      57.271 -37.455 -54.652  1.00 33.28           C  
ATOM   4058  HA  GLU A 261      56.772 -36.486 -54.667  1.00 33.28           H  
ATOM   4059  C   GLU A 261      57.040 -38.045 -56.074  1.00 33.28           C  
ATOM   4060  CB  GLU A 261      58.772 -37.124 -54.496  1.00 33.28           C  
ATOM   4061  HB2 GLU A 261      59.133 -36.725 -55.443  1.00 33.28           H  
ATOM   4062  HB3 GLU A 261      59.330 -38.036 -54.281  1.00 33.28           H  
ATOM   4063  O   GLU A 261      57.806 -38.863 -56.578  1.00 33.28           O  
ATOM   4064  CG  GLU A 261      59.065 -36.073 -53.416  1.00 33.28           C  
ATOM   4065  HG2 GLU A 261      58.338 -35.267 -53.514  1.00 33.28           H  
ATOM   4066  HG3 GLU A 261      58.935 -36.523 -52.432  1.00 33.28           H  
ATOM   4067  CD  GLU A 261      60.484 -35.488 -53.543  1.00 33.28           C  
ATOM   4068  OE1 GLU A 261      60.630 -34.283 -53.235  1.00 33.28           O  
ATOM   4069  OE2 GLU A 261      61.396 -36.227 -53.976  1.00 33.28           O  
ATOM   4070  N   SER A 262      56.218 -37.296 -56.827  1.00 33.87           N  
ATOM   4071  H   SER A 262      55.493 -36.826 -56.305  1.00 33.87           H  
ATOM   4072  CA  SER A 262      56.560 -36.667 -58.128  1.00 33.87           C  
ATOM   4073  HA  SER A 262      55.943 -35.769 -58.115  1.00 33.87           H  
ATOM   4074  C   SER A 262      56.231 -37.328 -59.492  1.00 33.87           C  
ATOM   4075  CB  SER A 262      57.997 -36.109 -58.133  1.00 33.87           C  
ATOM   4076  HB2 SER A 262      58.225 -35.659 -57.166  1.00 33.87           H  
ATOM   4077  HB3 SER A 262      58.072 -35.326 -58.888  1.00 33.87           H  
ATOM   4078  O   SER A 262      56.480 -38.496 -59.758  1.00 33.87           O  
ATOM   4079  OG  SER A 262      58.943 -37.112 -58.435  1.00 33.87           O  
ATOM   4080  HG  SER A 262      58.744 -37.869 -57.878  1.00 33.87           H  
ATOM   4081  N   ASN A 263      55.814 -36.431 -60.405  1.00 32.51           N  
ATOM   4082  H   ASN A 263      55.583 -35.528 -60.016  1.00 32.51           H  
ATOM   4083  CA  ASN A 263      55.980 -36.418 -61.872  1.00 32.51           C  
ATOM   4084  HA  ASN A 263      55.733 -35.387 -62.127  1.00 32.51           H  
ATOM   4085  C   ASN A 263      55.054 -37.216 -62.838  1.00 32.51           C  
ATOM   4086  CB  ASN A 263      57.478 -36.522 -62.224  1.00 32.51           C  
ATOM   4087  HB2 ASN A 263      57.591 -36.721 -63.290  1.00 32.51           H  
ATOM   4088  HB3 ASN A 263      57.925 -37.363 -61.694  1.00 32.51           H  
ATOM   4089  O   ASN A 263      55.342 -38.334 -63.246  1.00 32.51           O  
ATOM   4090  CG  ASN A 263      58.234 -35.240 -61.921  1.00 32.51           C  
ATOM   4091  ND2 ASN A 263      59.390 -35.325 -61.314  1.00 32.51           N  
ATOM   4092 HD21 ASN A 263      59.846 -34.458 -61.067  1.00 32.51           H  
ATOM   4093 HD22 ASN A 263      59.670 -36.202 -60.898  1.00 32.51           H  
ATOM   4094  OD1 ASN A 263      57.798 -34.144 -62.232  1.00 32.51           O  
ATOM   4095  N   ASN A 264      54.130 -36.435 -63.430  1.00 35.13           N  
ATOM   4096  H   ASN A 264      53.825 -35.667 -62.851  1.00 35.13           H  
ATOM   4097  CA  ASN A 264      54.019 -36.124 -64.878  1.00 35.13           C  
ATOM   4098  HA  ASN A 264      53.551 -35.139 -64.864  1.00 35.13           H  
ATOM   4099  C   ASN A 264      53.109 -36.909 -65.860  1.00 35.13           C  
ATOM   4100  CB  ASN A 264      55.413 -35.884 -65.508  1.00 35.13           C  
ATOM   4101  HB2 ASN A 264      56.092 -36.692 -65.236  1.00 35.13           H  
ATOM   4102  HB3 ASN A 264      55.325 -35.910 -66.594  1.00 35.13           H  
ATOM   4103  O   ASN A 264      53.400 -38.033 -66.249  1.00 35.13           O  
ATOM   4104  CG  ASN A 264      56.015 -34.539 -65.153  1.00 35.13           C  
ATOM   4105  ND2 ASN A 264      57.320 -34.428 -65.155  1.00 35.13           N  
ATOM   4106 HD21 ASN A 264      57.902 -35.239 -65.313  1.00 35.13           H  
ATOM   4107 HD22 ASN A 264      57.674 -33.601 -64.697  1.00 35.13           H  
ATOM   4108  OD1 ASN A 264      55.323 -33.574 -64.886  1.00 35.13           O  
ATOM   4109  N   ASN A 265      52.206 -36.113 -66.476  1.00 34.92           N  
ATOM   4110  H   ASN A 265      52.056 -35.221 -66.027  1.00 34.92           H  
ATOM   4111  CA  ASN A 265      51.650 -36.187 -67.849  1.00 34.92           C  
ATOM   4112  HA  ASN A 265      51.019 -35.304 -67.950  1.00 34.92           H  
ATOM   4113  C   ASN A 265      50.674 -37.359 -68.168  1.00 34.92           C  
ATOM   4114  CB  ASN A 265      52.822 -35.981 -68.834  1.00 34.92           C  
ATOM   4115  HB2 ASN A 265      53.548 -36.784 -68.712  1.00 34.92           H  
ATOM   4116  HB3 ASN A 265      52.449 -35.997 -69.858  1.00 34.92           H  
ATOM   4117  O   ASN A 265      50.783 -38.437 -67.609  1.00 34.92           O  
ATOM   4118  CG  ASN A 265      53.495 -34.628 -68.681  1.00 34.92           C  
ATOM   4119  ND2 ASN A 265      54.792 -34.540 -68.855  1.00 34.92           N  
ATOM   4120 HD21 ASN A 265      55.195 -33.627 -68.702  1.00 34.92           H  
ATOM   4121 HD22 ASN A 265      55.343 -35.365 -69.045  1.00 34.92           H  
ATOM   4122  OD1 ASN A 265      52.852 -33.624 -68.437  1.00 34.92           O  
ATOM   4123  N   ILE A 266      49.647 -37.234 -69.032  1.00 36.88           N  
ATOM   4124  H   ILE A 266      48.989 -37.995 -68.946  1.00 36.88           H  
ATOM   4125  CA  ILE A 266      49.491 -36.446 -70.279  1.00 36.88           C  
ATOM   4126  HA  ILE A 266      50.183 -35.604 -70.277  1.00 36.88           H  
ATOM   4127  C   ILE A 266      48.050 -35.887 -70.474  1.00 36.88           C  
ATOM   4128  CB  ILE A 266      49.844 -37.396 -71.472  1.00 36.88           C  
ATOM   4129  HB  ILE A 266      49.366 -38.357 -71.280  1.00 36.88           H  
ATOM   4130  O   ILE A 266      47.069 -36.592 -70.273  1.00 36.88           O  
ATOM   4131  CG1 ILE A 266      51.369 -37.639 -71.570  1.00 36.88           C  
ATOM   4132 HG12 ILE A 266      51.730 -37.992 -70.604  1.00 36.88           H  
ATOM   4133 HG13 ILE A 266      51.862 -36.699 -71.817  1.00 36.88           H  
ATOM   4134  CG2 ILE A 266      49.326 -36.919 -72.842  1.00 36.88           C  
ATOM   4135 HG21 ILE A 266      49.773 -35.957 -73.094  1.00 36.88           H  
ATOM   4136 HG22 ILE A 266      49.570 -37.645 -73.618  1.00 36.88           H  
ATOM   4137 HG23 ILE A 266      48.239 -36.849 -72.834  1.00 36.88           H  
ATOM   4138  CD1 ILE A 266      51.823 -38.682 -72.597  1.00 36.88           C  
ATOM   4139 HD11 ILE A 266      52.883 -38.890 -72.450  1.00 36.88           H  
ATOM   4140 HD12 ILE A 266      51.261 -39.606 -72.461  1.00 36.88           H  
ATOM   4141 HD13 ILE A 266      51.687 -38.312 -73.613  1.00 36.88           H  
ATOM   4142  N   ASN A 267      47.967 -34.639 -70.963  1.00 36.68           N  
ATOM   4143  H   ASN A 267      48.832 -34.119 -70.922  1.00 36.68           H  
ATOM   4144  CA  ASN A 267      46.948 -33.976 -71.816  1.00 36.68           C  
ATOM   4145  HA  ASN A 267      46.793 -32.983 -71.393  1.00 36.68           H  
ATOM   4146  C   ASN A 267      45.540 -34.594 -72.035  1.00 36.68           C  
ATOM   4147  CB  ASN A 267      47.581 -33.788 -73.218  1.00 36.68           C  
ATOM   4148  HB2 ASN A 267      46.920 -33.194 -73.849  1.00 36.68           H  
ATOM   4149  HB3 ASN A 267      47.690 -34.762 -73.696  1.00 36.68           H  
ATOM   4150  O   ASN A 267      45.409 -35.632 -72.681  1.00 36.68           O  
ATOM   4151  CG  ASN A 267      48.925 -33.092 -73.204  1.00 36.68           C  
ATOM   4152  ND2 ASN A 267      49.789 -33.380 -74.148  1.00 36.68           N  
ATOM   4153 HD21 ASN A 267      50.669 -32.887 -74.106  1.00 36.68           H  
ATOM   4154 HD22 ASN A 267      49.554 -34.031 -74.884  1.00 36.68           H  
ATOM   4155  OD1 ASN A 267      49.224 -32.294 -72.338  1.00 36.68           O  
ATOM   4156  N   ASN A 268      44.489 -33.768 -71.876  1.00 36.56           N  
ATOM   4157  H   ASN A 268      44.453 -33.261 -71.003  1.00 36.56           H  
ATOM   4158  CA  ASN A 268      44.003 -32.969 -73.022  1.00 36.56           C  
ATOM   4159  HA  ASN A 268      44.881 -32.479 -73.442  1.00 36.56           H  
ATOM   4160  C   ASN A 268      43.066 -31.802 -72.652  1.00 36.56           C  
ATOM   4161  CB  ASN A 268      43.370 -33.856 -74.118  1.00 36.56           C  
ATOM   4162  HB2 ASN A 268      43.195 -34.862 -73.738  1.00 36.56           H  
ATOM   4163  HB3 ASN A 268      42.402 -33.456 -74.421  1.00 36.56           H  
ATOM   4164  O   ASN A 268      42.371 -31.823 -71.642  1.00 36.56           O  
ATOM   4165  CG  ASN A 268      44.249 -33.910 -75.357  1.00 36.56           C  
ATOM   4166  ND2 ASN A 268      44.402 -35.059 -75.966  1.00 36.56           N  
ATOM   4167 HD21 ASN A 268      45.021 -35.072 -76.765  1.00 36.56           H  
ATOM   4168 HD22 ASN A 268      44.057 -35.900 -75.526  1.00 36.56           H  
ATOM   4169  OD1 ASN A 268      44.809 -32.916 -75.789  1.00 36.56           O  
ATOM   4170  N   PHE A 269      43.065 -30.774 -73.505  1.00 38.02           N  
ATOM   4171  H   PHE A 269      43.602 -30.878 -74.354  1.00 38.02           H  
ATOM   4172  CA  PHE A 269      42.486 -29.446 -73.272  1.00 38.02           C  
ATOM   4173  HA  PHE A 269      41.839 -29.454 -72.395  1.00 38.02           H  
ATOM   4174  C   PHE A 269      41.690 -29.032 -74.522  1.00 38.02           C  
ATOM   4175  CB  PHE A 269      43.693 -28.507 -73.030  1.00 38.02           C  
ATOM   4176  HB2 PHE A 269      44.354 -29.000 -72.317  1.00 38.02           H  
ATOM   4177  HB3 PHE A 269      44.266 -28.425 -73.953  1.00 38.02           H  
ATOM   4178  O   PHE A 269      42.298 -29.013 -75.591  1.00 38.02           O  
ATOM   4179  CG  PHE A 269      43.453 -27.099 -72.507  1.00 38.02           C  
ATOM   4180  CD1 PHE A 269      43.095 -26.048 -73.377  1.00 38.02           C  
ATOM   4181  HD1 PHE A 269      42.911 -26.250 -74.422  1.00 38.02           H  
ATOM   4182  CD2 PHE A 269      43.738 -26.810 -71.157  1.00 38.02           C  
ATOM   4183  HD2 PHE A 269      44.040 -27.600 -70.485  1.00 38.02           H  
ATOM   4184  CE1 PHE A 269      43.019 -24.726 -72.896  1.00 38.02           C  
ATOM   4185  HE1 PHE A 269      42.757 -23.923 -73.568  1.00 38.02           H  
ATOM   4186  CE2 PHE A 269      43.669 -25.489 -70.679  1.00 38.02           C  
ATOM   4187  HE2 PHE A 269      43.902 -25.276 -69.646  1.00 38.02           H  
ATOM   4188  CZ  PHE A 269      43.311 -24.446 -71.549  1.00 38.02           C  
ATOM   4189  HZ  PHE A 269      43.266 -23.430 -71.184  1.00 38.02           H  
ATOM   4190  N   ASN A 270      40.378 -28.733 -74.422  1.00 36.28           N  
ATOM   4191  H   ASN A 270      39.926 -29.009 -73.561  1.00 36.28           H  
ATOM   4192  CA  ASN A 270      39.616 -27.745 -75.235  1.00 36.28           C  
ATOM   4193  HA  ASN A 270      39.818 -26.767 -74.799  1.00 36.28           H  
ATOM   4194  C   ASN A 270      38.075 -27.906 -75.186  1.00 36.28           C  
ATOM   4195  CB  ASN A 270      40.045 -27.707 -76.723  1.00 36.28           C  
ATOM   4196  HB2 ASN A 270      40.409 -28.677 -77.062  1.00 36.28           H  
ATOM   4197  HB3 ASN A 270      39.199 -27.460 -77.364  1.00 36.28           H  
ATOM   4198  O   ASN A 270      37.569 -28.999 -74.959  1.00 36.28           O  
ATOM   4199  CG  ASN A 270      41.065 -26.607 -76.953  1.00 36.28           C  
ATOM   4200  ND2 ASN A 270      42.245 -26.913 -77.427  1.00 36.28           N  
ATOM   4201 HD21 ASN A 270      42.909 -26.157 -77.515  1.00 36.28           H  
ATOM   4202 HD22 ASN A 270      42.540 -27.876 -77.346  1.00 36.28           H  
ATOM   4203  OD1 ASN A 270      40.788 -25.451 -76.693  1.00 36.28           O  
ATOM   4204  N   ARG A 271      37.368 -26.814 -75.554  1.00 40.05           N  
ATOM   4205  H   ARG A 271      37.931 -26.001 -75.761  1.00 40.05           H  
ATOM   4206  CA  ARG A 271      35.892 -26.628 -75.661  1.00 40.05           C  
ATOM   4207  HA  ARG A 271      35.703 -25.687 -76.178  1.00 40.05           H  
ATOM   4208  C   ARG A 271      35.189 -26.515 -74.297  1.00 40.05           C  
ATOM   4209  CB  ARG A 271      35.238 -27.682 -76.576  1.00 40.05           C  
ATOM   4210  HB2 ARG A 271      35.254 -28.659 -76.092  1.00 40.05           H  
ATOM   4211  HB3 ARG A 271      34.195 -27.401 -76.723  1.00 40.05           H  
ATOM   4212  O   ARG A 271      34.843 -27.516 -73.692  1.00 40.05           O  
ATOM   4213  CG  ARG A 271      35.924 -27.788 -77.947  1.00 40.05           C  
ATOM   4214  HG2 ARG A 271      36.915 -28.225 -77.819  1.00 40.05           H  
ATOM   4215  HG3 ARG A 271      36.024 -26.796 -78.386  1.00 40.05           H  
ATOM   4216  CD  ARG A 271      35.113 -28.676 -78.893  1.00 40.05           C  
ATOM   4217  HD2 ARG A 271      34.176 -28.166 -79.119  1.00 40.05           H  
ATOM   4218  HD3 ARG A 271      34.882 -29.611 -78.384  1.00 40.05           H  
ATOM   4219  NE  ARG A 271      35.875 -28.977 -80.123  1.00 40.05           N  
ATOM   4220  HE  ARG A 271      36.858 -29.171 -79.993  1.00 40.05           H  
ATOM   4221  NH1 ARG A 271      34.154 -28.855 -81.646  1.00 40.05           N  
ATOM   4222 HH11 ARG A 271      33.528 -28.578 -80.903  1.00 40.05           H  
ATOM   4223 HH12 ARG A 271      33.819 -28.922 -82.596  1.00 40.05           H  
ATOM   4224  NH2 ARG A 271      36.202 -29.411 -82.332  1.00 40.05           N  
ATOM   4225 HH21 ARG A 271      37.178 -29.596 -82.152  1.00 40.05           H  
ATOM   4226 HH22 ARG A 271      35.845 -29.484 -83.274  1.00 40.05           H  
ATOM   4227  CZ  ARG A 271      35.406 -29.077 -81.355  1.00 40.05           C  
ATOM   4228  N   SER A 272      35.001 -25.333 -73.702  1.00 35.28           N  
ATOM   4229  H   SER A 272      34.753 -25.464 -72.732  1.00 35.28           H  
ATOM   4230  CA  SER A 272      34.618 -24.018 -74.259  1.00 35.28           C  
ATOM   4231  HA  SER A 272      34.456 -23.383 -73.387  1.00 35.28           H  
ATOM   4232  C   SER A 272      33.287 -24.033 -75.027  1.00 35.28           C  
ATOM   4233  CB  SER A 272      35.722 -23.291 -75.045  1.00 35.28           C  
ATOM   4234  HB2 SER A 272      35.875 -23.742 -76.026  1.00 35.28           H  
ATOM   4235  HB3 SER A 272      36.654 -23.319 -74.480  1.00 35.28           H  
ATOM   4236  O   SER A 272      33.246 -24.522 -76.149  1.00 35.28           O  
ATOM   4237  OG  SER A 272      35.329 -21.949 -75.240  1.00 35.28           O  
ATOM   4238  HG  SER A 272      35.973 -21.506 -75.797  1.00 35.28           H  
ATOM   4239  N   ILE A 273      32.258 -23.474 -74.366  1.00 40.69           N  
ATOM   4240  H   ILE A 273      32.437 -23.364 -73.378  1.00 40.69           H  
ATOM   4241  CA  ILE A 273      31.220 -22.538 -74.856  1.00 40.69           C  
ATOM   4242  HA  ILE A 273      30.485 -22.504 -74.052  1.00 40.69           H  
ATOM   4243  C   ILE A 273      30.378 -22.921 -76.109  1.00 40.69           C  
ATOM   4244  CB  ILE A 273      31.848 -21.111 -74.898  1.00 40.69           C  
ATOM   4245  HB  ILE A 273      32.760 -21.160 -75.492  1.00 40.69           H  
ATOM   4246  O   ILE A 273      30.890 -23.356 -77.127  1.00 40.69           O  
ATOM   4247  CG1 ILE A 273      32.226 -20.663 -73.458  1.00 40.69           C  
ATOM   4248 HG12 ILE A 273      31.333 -20.675 -72.833  1.00 40.69           H  
ATOM   4249 HG13 ILE A 273      32.936 -21.376 -73.037  1.00 40.69           H  
ATOM   4250  CG2 ILE A 273      30.947 -20.063 -75.568  1.00 40.69           C  
ATOM   4251 HG21 ILE A 273      30.810 -20.341 -76.613  1.00 40.69           H  
ATOM   4252 HG22 ILE A 273      29.990 -19.984 -75.053  1.00 40.69           H  
ATOM   4253 HG23 ILE A 273      31.435 -19.088 -75.579  1.00 40.69           H  
ATOM   4254  CD1 ILE A 273      32.877 -19.278 -73.332  1.00 40.69           C  
ATOM   4255 HD11 ILE A 273      32.150 -18.492 -73.538  1.00 40.69           H  
ATOM   4256 HD12 ILE A 273      33.243 -19.145 -72.314  1.00 40.69           H  
ATOM   4257 HD13 ILE A 273      33.715 -19.197 -74.024  1.00 40.69           H  
ATOM   4258  N   GLN A 274      29.069 -22.606 -76.031  1.00 32.51           N  
ATOM   4259  H   GLN A 274      28.781 -22.230 -75.139  1.00 32.51           H  
ATOM   4260  CA  GLN A 274      28.004 -22.669 -77.066  1.00 32.51           C  
ATOM   4261  HA  GLN A 274      27.205 -22.049 -76.658  1.00 32.51           H  
ATOM   4262  C   GLN A 274      27.299 -24.014 -77.361  1.00 32.51           C  
ATOM   4263  CB  GLN A 274      28.388 -21.947 -78.372  1.00 32.51           C  
ATOM   4264  HB2 GLN A 274      29.378 -22.262 -78.701  1.00 32.51           H  
ATOM   4265  HB3 GLN A 274      27.687 -22.234 -79.156  1.00 32.51           H  
ATOM   4266  O   GLN A 274      27.686 -24.789 -78.232  1.00 32.51           O  
ATOM   4267  CG  GLN A 274      28.333 -20.417 -78.260  1.00 32.51           C  
ATOM   4268  HG2 GLN A 274      27.291 -20.096 -78.247  1.00 32.51           H  
ATOM   4269  HG3 GLN A 274      28.788 -20.090 -77.325  1.00 32.51           H  
ATOM   4270  CD  GLN A 274      29.039 -19.726 -79.424  1.00 32.51           C  
ATOM   4271  NE2 GLN A 274      29.345 -18.453 -79.307  1.00 32.51           N  
ATOM   4272 HE21 GLN A 274      29.131 -17.928 -78.472  1.00 32.51           H  
ATOM   4273 HE22 GLN A 274      29.801 -18.046 -80.112  1.00 32.51           H  
ATOM   4274  OE1 GLN A 274      29.320 -20.296 -80.462  1.00 32.51           O  
ATOM   4275  N   GLN A 275      26.133 -24.170 -76.723  1.00 38.20           N  
ATOM   4276  H   GLN A 275      26.053 -23.668 -75.850  1.00 38.20           H  
ATOM   4277  CA  GLN A 275      24.823 -24.516 -77.319  1.00 38.20           C  
ATOM   4278  HA  GLN A 275      24.574 -23.812 -78.113  1.00 38.20           H  
ATOM   4279  C   GLN A 275      23.791 -24.346 -76.185  1.00 38.20           C  
ATOM   4280  CB  GLN A 275      24.808 -25.954 -77.890  1.00 38.20           C  
ATOM   4281  HB2 GLN A 275      25.643 -26.527 -77.488  1.00 38.20           H  
ATOM   4282  HB3 GLN A 275      23.886 -26.460 -77.605  1.00 38.20           H  
ATOM   4283  O   GLN A 275      23.677 -25.197 -75.315  1.00 38.20           O  
ATOM   4284  CG  GLN A 275      24.868 -25.940 -79.427  1.00 38.20           C  
ATOM   4285  HG2 GLN A 275      25.671 -25.284 -79.762  1.00 38.20           H  
ATOM   4286  HG3 GLN A 275      23.929 -25.545 -79.816  1.00 38.20           H  
ATOM   4287  CD  GLN A 275      25.094 -27.331 -80.009  1.00 38.20           C  
ATOM   4288  NE2 GLN A 275      26.329 -27.696 -80.273  1.00 38.20           N  
ATOM   4289 HE21 GLN A 275      26.463 -28.632 -80.628  1.00 38.20           H  
ATOM   4290 HE22 GLN A 275      27.086 -27.072 -80.032  1.00 38.20           H  
ATOM   4291  OE1 GLN A 275      24.177 -28.109 -80.234  1.00 38.20           O  
ATOM   4292  N   GLN A 276      23.183 -23.178 -75.960  1.00 34.20           N  
ATOM   4293  H   GLN A 276      22.981 -23.089 -74.974  1.00 34.20           H  
ATOM   4294  CA  GLN A 276      22.142 -22.554 -76.788  1.00 34.20           C  
ATOM   4295  HA  GLN A 276      21.521 -22.021 -76.068  1.00 34.20           H  
ATOM   4296  C   GLN A 276      21.175 -23.543 -77.462  1.00 34.20           C  
ATOM   4297  CB  GLN A 276      22.649 -21.477 -77.773  1.00 34.20           C  
ATOM   4298  HB2 GLN A 276      21.960 -21.454 -78.617  1.00 34.20           H  
ATOM   4299  HB3 GLN A 276      23.636 -21.734 -78.157  1.00 34.20           H  
ATOM   4300  O   GLN A 276      21.566 -24.325 -78.318  1.00 34.20           O  
ATOM   4301  CG  GLN A 276      22.677 -20.068 -77.136  1.00 34.20           C  
ATOM   4302  HG2 GLN A 276      21.810 -19.939 -76.489  1.00 34.20           H  
ATOM   4303  HG3 GLN A 276      23.572 -19.974 -76.521  1.00 34.20           H  
ATOM   4304  CD  GLN A 276      22.638 -18.917 -78.146  1.00 34.20           C  
ATOM   4305  NE2 GLN A 276      22.746 -17.684 -77.704  1.00 34.20           N  
ATOM   4306 HE21 GLN A 276      22.712 -16.965 -78.413  1.00 34.20           H  
ATOM   4307 HE22 GLN A 276      22.879 -17.475 -76.725  1.00 34.20           H  
ATOM   4308  OE1 GLN A 276      22.466 -19.089 -79.337  1.00 34.20           O  
ATOM   4309  N   GLN A 277      19.896 -23.375 -77.107  1.00 35.42           N  
ATOM   4310  H   GLN A 277      19.732 -22.733 -76.345  1.00 35.42           H  
ATOM   4311  CA  GLN A 277      18.692 -23.814 -77.819  1.00 35.42           C  
ATOM   4312  HA  GLN A 277      17.850 -23.523 -77.191  1.00 35.42           H  
ATOM   4313  C   GLN A 277      18.521 -25.326 -78.078  1.00 35.42           C  
ATOM   4314  CB  GLN A 277      18.530 -23.008 -79.123  1.00 35.42           C  
ATOM   4315  HB2 GLN A 277      17.584 -23.297 -79.581  1.00 35.42           H  
ATOM   4316  HB3 GLN A 277      19.331 -23.274 -79.812  1.00 35.42           H  
ATOM   4317  O   GLN A 277      19.049 -25.882 -79.041  1.00 35.42           O  
ATOM   4318  CG  GLN A 277      18.534 -21.477 -78.932  1.00 35.42           C  
ATOM   4319  HG2 GLN A 277      19.500 -21.158 -78.539  1.00 35.42           H  
ATOM   4320  HG3 GLN A 277      17.761 -21.197 -78.217  1.00 35.42           H  
ATOM   4321  CD  GLN A 277      18.281 -20.721 -80.235  1.00 35.42           C  
ATOM   4322  NE2 GLN A 277      18.499 -19.425 -80.267  1.00 35.42           N  
ATOM   4323 HE21 GLN A 277      18.909 -18.933 -79.487  1.00 35.42           H  
ATOM   4324 HE22 GLN A 277      18.342 -18.984 -81.163  1.00 35.42           H  
ATOM   4325  OE1 GLN A 277      17.869 -21.269 -81.240  1.00 35.42           O  
ATOM   4326  N   ARG A 278      17.579 -25.939 -77.341  1.00 39.64           N  
ATOM   4327  H   ARG A 278      17.424 -25.578 -76.410  1.00 39.64           H  
ATOM   4328  CA  ARG A 278      16.399 -26.560 -77.975  1.00 39.64           C  
ATOM   4329  HA  ARG A 278      16.009 -25.833 -78.688  1.00 39.64           H  
ATOM   4330  C   ARG A 278      15.250 -26.858 -76.997  1.00 39.64           C  
ATOM   4331  CB  ARG A 278      16.773 -27.827 -78.778  1.00 39.64           C  
ATOM   4332  HB2 ARG A 278      16.087 -28.640 -78.539  1.00 39.64           H  
ATOM   4333  HB3 ARG A 278      17.778 -28.158 -78.515  1.00 39.64           H  
ATOM   4334  O   ARG A 278      15.392 -27.637 -76.068  1.00 39.64           O  
ATOM   4335  CG  ARG A 278      16.676 -27.545 -80.292  1.00 39.64           C  
ATOM   4336  HG2 ARG A 278      17.242 -26.652 -80.559  1.00 39.64           H  
ATOM   4337  HG3 ARG A 278      15.634 -27.356 -80.547  1.00 39.64           H  
ATOM   4338  CD  ARG A 278      17.167 -28.713 -81.146  1.00 39.64           C  
ATOM   4339  HD2 ARG A 278      16.865 -28.531 -82.178  1.00 39.64           H  
ATOM   4340  HD3 ARG A 278      16.690 -29.629 -80.796  1.00 39.64           H  
ATOM   4341  NE  ARG A 278      18.635 -28.845 -81.094  1.00 39.64           N  
ATOM   4342  HE  ARG A 278      19.132 -28.105 -80.620  1.00 39.64           H  
ATOM   4343  NH1 ARG A 278      18.789 -30.830 -82.236  1.00 39.64           N  
ATOM   4344 HH11 ARG A 278      17.782 -30.848 -82.314  1.00 39.64           H  
ATOM   4345 HH12 ARG A 278      19.355 -31.570 -82.625  1.00 39.64           H  
ATOM   4346  NH2 ARG A 278      20.649 -29.814 -81.530  1.00 39.64           N  
ATOM   4347 HH21 ARG A 278      21.117 -29.056 -81.054  1.00 39.64           H  
ATOM   4348 HH22 ARG A 278      21.208 -30.558 -81.922  1.00 39.64           H  
ATOM   4349  CZ  ARG A 278      19.349 -29.824 -81.618  1.00 39.64           C  
ATOM   4350  N   ASN A 279      14.099 -26.292 -77.355  1.00 39.64           N  
ATOM   4351  H   ASN A 279      14.185 -25.622 -78.106  1.00 39.64           H  
ATOM   4352  CA  ASN A 279      12.753 -26.866 -77.282  1.00 39.64           C  
ATOM   4353  HA  ASN A 279      12.120 -26.127 -77.775  1.00 39.64           H  
ATOM   4354  C   ASN A 279      12.064 -27.096 -75.925  1.00 39.64           C  
ATOM   4355  CB  ASN A 279      12.678 -28.088 -78.215  1.00 39.64           C  
ATOM   4356  HB2 ASN A 279      11.670 -28.502 -78.180  1.00 39.64           H  
ATOM   4357  HB3 ASN A 279      13.366 -28.857 -77.867  1.00 39.64           H  
ATOM   4358  O   ASN A 279      12.187 -28.136 -75.286  1.00 39.64           O  
ATOM   4359  CG  ASN A 279      12.988 -27.738 -79.660  1.00 39.64           C  
ATOM   4360  ND2 ASN A 279      13.042 -28.716 -80.531  1.00 39.64           N  
ATOM   4361 HD21 ASN A 279      12.785 -29.650 -80.246  1.00 39.64           H  
ATOM   4362 HD22 ASN A 279      13.142 -28.444 -81.498  1.00 39.64           H  
ATOM   4363  OD1 ASN A 279      13.208 -26.596 -80.032  1.00 39.64           O  
ATOM   4364  N   ASN A 280      11.106 -26.198 -75.668  1.00 38.05           N  
ATOM   4365  H   ASN A 280      11.179 -25.315 -76.151  1.00 38.05           H  
ATOM   4366  CA  ASN A 280       9.742 -26.583 -75.294  1.00 38.05           C  
ATOM   4367  HA  ASN A 280       9.662 -26.713 -74.215  1.00 38.05           H  
ATOM   4368  C   ASN A 280       9.288 -27.869 -76.013  1.00 38.05           C  
ATOM   4369  CB  ASN A 280       8.781 -25.471 -75.787  1.00 38.05           C  
ATOM   4370  HB2 ASN A 280       7.763 -25.861 -75.797  1.00 38.05           H  
ATOM   4371  HB3 ASN A 280       9.030 -25.199 -76.813  1.00 38.05           H  
ATOM   4372  O   ASN A 280       9.213 -27.859 -77.241  1.00 38.05           O  
ATOM   4373  CG  ASN A 280       8.737 -24.231 -74.928  1.00 38.05           C  
ATOM   4374  ND2 ASN A 280       8.609 -23.065 -75.519  1.00 38.05           N  
ATOM   4375 HD21 ASN A 280       8.522 -22.988 -76.523  1.00 38.05           H  
ATOM   4376 HD22 ASN A 280       8.558 -22.266 -74.903  1.00 38.05           H  
ATOM   4377  OD1 ASN A 280       8.772 -24.297 -73.718  1.00 38.05           O  
ATOM   4378  N   GLN A 281       8.891 -28.901 -75.263  1.00 37.12           N  
ATOM   4379  H   GLN A 281       9.227 -28.925 -74.311  1.00 37.12           H  
ATOM   4380  CA  GLN A 281       7.764 -29.795 -75.582  1.00 37.12           C  
ATOM   4381  HA  GLN A 281       6.855 -29.196 -75.641  1.00 37.12           H  
ATOM   4382  C   GLN A 281       7.565 -30.826 -74.460  1.00 37.12           C  
ATOM   4383  CB  GLN A 281       7.948 -30.535 -76.932  1.00 37.12           C  
ATOM   4384  HB2 GLN A 281       7.685 -31.588 -76.823  1.00 37.12           H  
ATOM   4385  HB3 GLN A 281       8.990 -30.494 -77.247  1.00 37.12           H  
ATOM   4386  O   GLN A 281       8.290 -31.809 -74.387  1.00 37.12           O  
ATOM   4387  CG  GLN A 281       7.039 -29.961 -78.035  1.00 37.12           C  
ATOM   4388  HG2 GLN A 281       5.998 -30.154 -77.777  1.00 37.12           H  
ATOM   4389  HG3 GLN A 281       7.166 -28.881 -78.108  1.00 37.12           H  
ATOM   4390  CD  GLN A 281       7.315 -30.588 -79.398  1.00 37.12           C  
ATOM   4391  NE2 GLN A 281       7.284 -29.824 -80.468  1.00 37.12           N  
ATOM   4392 HE21 GLN A 281       7.440 -30.297 -81.346  1.00 37.12           H  
ATOM   4393 HE22 GLN A 281       7.114 -28.831 -80.390  1.00 37.12           H  
ATOM   4394  OE1 GLN A 281       7.541 -31.775 -79.539  1.00 37.12           O  
ATOM   4395  N   GLN A 282       6.553 -30.620 -73.613  1.00 38.96           N  
ATOM   4396  H   GLN A 282       6.301 -29.653 -73.461  1.00 38.96           H  
ATOM   4397  CA  GLN A 282       5.414 -31.543 -73.488  1.00 38.96           C  
ATOM   4398  HA  GLN A 282       4.904 -31.554 -74.451  1.00 38.96           H  
ATOM   4399  C   GLN A 282       4.400 -30.994 -72.480  1.00 38.96           C  
ATOM   4400  CB  GLN A 282       5.804 -33.003 -73.169  1.00 38.96           C  
ATOM   4401  HB2 GLN A 282       5.060 -33.451 -72.510  1.00 38.96           H  
ATOM   4402  HB3 GLN A 282       6.773 -33.046 -72.670  1.00 38.96           H  
ATOM   4403  O   GLN A 282       4.540 -31.105 -71.265  1.00 38.96           O  
ATOM   4404  CG  GLN A 282       5.815 -33.812 -74.484  1.00 38.96           C  
ATOM   4405  HG2 GLN A 282       6.446 -33.316 -75.222  1.00 38.96           H  
ATOM   4406  HG3 GLN A 282       4.802 -33.844 -74.886  1.00 38.96           H  
ATOM   4407  CD  GLN A 282       6.302 -35.248 -74.342  1.00 38.96           C  
ATOM   4408  NE2 GLN A 282       6.591 -35.914 -75.439  1.00 38.96           N  
ATOM   4409 HE21 GLN A 282       6.528 -35.474 -76.345  1.00 38.96           H  
ATOM   4410 HE22 GLN A 282       6.908 -36.862 -75.296  1.00 38.96           H  
ATOM   4411  OE1 GLN A 282       6.412 -35.814 -73.271  1.00 38.96           O  
ATOM   4412  N   GLN A 283       3.350 -30.383 -73.027  1.00 34.66           N  
ATOM   4413  H   GLN A 283       3.289 -30.380 -74.035  1.00 34.66           H  
ATOM   4414  CA  GLN A 283       2.085 -30.221 -72.325  1.00 34.66           C  
ATOM   4415  HA  GLN A 283       2.262 -29.955 -71.283  1.00 34.66           H  
ATOM   4416  C   GLN A 283       1.294 -31.536 -72.370  1.00 34.66           C  
ATOM   4417  CB  GLN A 283       1.251 -29.125 -73.010  1.00 34.66           C  
ATOM   4418  HB2 GLN A 283       0.198 -29.347 -72.836  1.00 34.66           H  
ATOM   4419  HB3 GLN A 283       1.400 -29.159 -74.089  1.00 34.66           H  
ATOM   4420  O   GLN A 283       1.328 -32.222 -73.384  1.00 34.66           O  
ATOM   4421  CG  GLN A 283       1.529 -27.703 -72.500  1.00 34.66           C  
ATOM   4422  HG2 GLN A 283       1.547 -27.703 -71.410  1.00 34.66           H  
ATOM   4423  HG3 GLN A 283       2.505 -27.377 -72.861  1.00 34.66           H  
ATOM   4424  CD  GLN A 283       0.457 -26.709 -72.951  1.00 34.66           C  
ATOM   4425  NE2 GLN A 283       0.731 -25.425 -72.936  1.00 34.66           N  
ATOM   4426 HE21 GLN A 283      -0.013 -24.809 -73.231  1.00 34.66           H  
ATOM   4427 HE22 GLN A 283       1.633 -25.085 -72.637  1.00 34.66           H  
ATOM   4428  OE1 GLN A 283      -0.662 -27.059 -73.288  1.00 34.66           O  
ATOM   4429  N   GLN A 284       0.504 -31.760 -71.314  1.00 36.45           N  
ATOM   4430  H   GLN A 284       0.698 -31.192 -70.502  1.00 36.45           H  
ATOM   4431  CA  GLN A 284      -0.804 -32.436 -71.305  1.00 36.45           C  
ATOM   4432  HA  GLN A 284      -1.091 -32.513 -70.256  1.00 36.45           H  
ATOM   4433  C   GLN A 284      -0.926 -33.869 -71.867  1.00 36.45           C  
ATOM   4434  CB  GLN A 284      -1.853 -31.521 -71.968  1.00 36.45           C  
ATOM   4435  HB2 GLN A 284      -1.550 -31.289 -72.989  1.00 36.45           H  
ATOM   4436  HB3 GLN A 284      -2.798 -32.063 -72.016  1.00 36.45           H  
ATOM   4437  O   GLN A 284      -0.810 -34.110 -73.058  1.00 36.45           O  
ATOM   4438  CG  GLN A 284      -2.090 -30.216 -71.188  1.00 36.45           C  
ATOM   4439  HG2 GLN A 284      -2.329 -30.460 -70.153  1.00 36.45           H  
ATOM   4440  HG3 GLN A 284      -1.193 -29.596 -71.183  1.00 36.45           H  
ATOM   4441  CD  GLN A 284      -3.261 -29.420 -71.755  1.00 36.45           C  
ATOM   4442  NE2 GLN A 284      -3.051 -28.257 -72.329  1.00 36.45           N  
ATOM   4443 HE21 GLN A 284      -2.123 -27.918 -72.539  1.00 36.45           H  
ATOM   4444 HE22 GLN A 284      -3.864 -27.796 -72.712  1.00 36.45           H  
ATOM   4445  OE1 GLN A 284      -4.408 -29.827 -71.668  1.00 36.45           O  
ATOM   4446  N   HIS A 285      -1.366 -34.795 -71.011  1.00 37.73           N  
ATOM   4447  H   HIS A 285      -0.923 -34.792 -70.104  1.00 37.73           H  
ATOM   4448  CA  HIS A 285      -2.755 -35.294 -70.960  1.00 37.73           C  
ATOM   4449  HA  HIS A 285      -3.439 -34.445 -70.952  1.00 37.73           H  
ATOM   4450  C   HIS A 285      -2.916 -36.037 -69.611  1.00 37.73           C  
ATOM   4451  CB  HIS A 285      -3.096 -36.181 -72.178  1.00 37.73           C  
ATOM   4452  HB2 HIS A 285      -3.841 -36.920 -71.882  1.00 37.73           H  
ATOM   4453  HB3 HIS A 285      -2.207 -36.729 -72.492  1.00 37.73           H  
ATOM   4454  O   HIS A 285      -2.033 -36.774 -69.194  1.00 37.73           O  
ATOM   4455  CG  HIS A 285      -3.665 -35.410 -73.357  1.00 37.73           C  
ATOM   4456  CD2 HIS A 285      -3.049 -35.150 -74.555  1.00 37.73           C  
ATOM   4457  HD2 HIS A 285      -2.048 -35.448 -74.831  1.00 37.73           H  
ATOM   4458  ND1 HIS A 285      -4.922 -34.848 -73.432  1.00 37.73           N  
ATOM   4459  HD1 HIS A 285      -5.654 -34.919 -72.739  1.00 37.73           H  
ATOM   4460  CE1 HIS A 285      -5.047 -34.252 -74.630  1.00 37.73           C  
ATOM   4461  HE1 HIS A 285      -5.928 -33.734 -74.981  1.00 37.73           H  
ATOM   4462  NE2 HIS A 285      -3.933 -34.412 -75.352  1.00 37.73           N  
ATOM   4463  N   SER A 286      -3.969 -35.833 -68.818  1.00 34.21           N  
ATOM   4464  H   SER A 286      -3.784 -36.035 -67.846  1.00 34.21           H  
ATOM   4465  CA  SER A 286      -5.352 -36.116 -69.207  1.00 34.21           C  
ATOM   4466  HA  SER A 286      -5.467 -36.042 -70.289  1.00 34.21           H  
ATOM   4467  C   SER A 286      -6.360 -35.184 -68.523  1.00 34.21           C  
ATOM   4468  CB  SER A 286      -5.685 -37.558 -68.785  1.00 34.21           C  
ATOM   4469  HB2 SER A 286      -5.628 -37.652 -67.701  1.00 34.21           H  
ATOM   4470  HB3 SER A 286      -6.700 -37.800 -69.103  1.00 34.21           H  
ATOM   4471  O   SER A 286      -6.410 -35.106 -67.299  1.00 34.21           O  
ATOM   4472  OG  SER A 286      -4.784 -38.471 -69.384  1.00 34.21           O  
ATOM   4473  HG  SER A 286      -3.908 -38.356 -69.008  1.00 34.21           H  
ATOM   4474  N   GLN A 287      -7.207 -34.529 -69.322  1.00 35.74           N  
ATOM   4475  H   GLN A 287      -7.122 -34.684 -70.316  1.00 35.74           H  
ATOM   4476  CA  GLN A 287      -8.515 -34.046 -68.868  1.00 35.74           C  
ATOM   4477  HA  GLN A 287      -8.460 -33.701 -67.836  1.00 35.74           H  
ATOM   4478  C   GLN A 287      -9.559 -35.163 -68.986  1.00 35.74           C  
ATOM   4479  CB  GLN A 287      -9.033 -32.914 -69.770  1.00 35.74           C  
ATOM   4480  HB2 GLN A 287      -9.090 -33.279 -70.795  1.00 35.74           H  
ATOM   4481  HB3 GLN A 287     -10.048 -32.684 -69.447  1.00 35.74           H  
ATOM   4482  O   GLN A 287      -9.398 -36.025 -69.848  1.00 35.74           O  
ATOM   4483  CG  GLN A 287      -8.247 -31.600 -69.771  1.00 35.74           C  
ATOM   4484  HG2 GLN A 287      -7.251 -31.772 -70.181  1.00 35.74           H  
ATOM   4485  HG3 GLN A 287      -8.147 -31.228 -68.752  1.00 35.74           H  
ATOM   4486  CD  GLN A 287      -8.964 -30.541 -70.612  1.00 35.74           C  
ATOM   4487  NE2 GLN A 287      -8.270 -29.529 -71.080  1.00 35.74           N  
ATOM   4488 HE21 GLN A 287      -7.271 -29.475 -70.946  1.00 35.74           H  
ATOM   4489 HE22 GLN A 287      -8.783 -28.859 -71.635  1.00 35.74           H  
ATOM   4490  OE1 GLN A 287     -10.155 -30.605 -70.875  1.00 35.74           O  
ATOM   4491  N   GLN A 288     -10.649 -35.028 -68.216  1.00 36.71           N  
ATOM   4492  H   GLN A 288     -10.516 -34.445 -67.402  1.00 36.71           H  
ATOM   4493  CA  GLN A 288     -12.077 -35.330 -68.496  1.00 36.71           C  
ATOM   4494  HA  GLN A 288     -12.572 -34.394 -68.754  1.00 36.71           H  
ATOM   4495  C   GLN A 288     -12.746 -35.829 -67.197  1.00 36.71           C  
ATOM   4496  CB  GLN A 288     -12.292 -36.325 -69.656  1.00 36.71           C  
ATOM   4497  HB2 GLN A 288     -13.264 -36.802 -69.531  1.00 36.71           H  
ATOM   4498  HB3 GLN A 288     -11.561 -37.132 -69.626  1.00 36.71           H  
ATOM   4499  O   GLN A 288     -12.111 -36.551 -66.442  1.00 36.71           O  
ATOM   4500  CG  GLN A 288     -12.261 -35.589 -71.017  1.00 36.71           C  
ATOM   4501  HG2 GLN A 288     -11.276 -35.157 -71.195  1.00 36.71           H  
ATOM   4502  HG3 GLN A 288     -12.973 -34.764 -70.997  1.00 36.71           H  
ATOM   4503  CD  GLN A 288     -12.622 -36.477 -72.201  1.00 36.71           C  
ATOM   4504  NE2 GLN A 288     -12.272 -36.092 -73.409  1.00 36.71           N  
ATOM   4505 HE21 GLN A 288     -11.720 -35.258 -73.548  1.00 36.71           H  
ATOM   4506 HE22 GLN A 288     -12.529 -36.713 -74.162  1.00 36.71           H  
ATOM   4507  OE1 GLN A 288     -13.284 -37.493 -72.076  1.00 36.71           O  
ATOM   4508  N   GLN A 289     -13.990 -35.509 -66.823  1.00 37.98           N  
ATOM   4509  H   GLN A 289     -14.193 -35.822 -65.884  1.00 37.98           H  
ATOM   4510  CA  GLN A 289     -15.178 -34.934 -67.493  1.00 37.98           C  
ATOM   4511  HA  GLN A 289     -14.901 -34.126 -68.171  1.00 37.98           H  
ATOM   4512  C   GLN A 289     -16.113 -34.385 -66.359  1.00 37.98           C  
ATOM   4513  CB  GLN A 289     -15.841 -36.111 -68.248  1.00 37.98           C  
ATOM   4514  HB2 GLN A 289     -16.811 -36.325 -67.799  1.00 37.98           H  
ATOM   4515  HB3 GLN A 289     -15.263 -37.024 -68.103  1.00 37.98           H  
ATOM   4516  O   GLN A 289     -15.924 -34.798 -65.219  1.00 37.98           O  
ATOM   4517  CG  GLN A 289     -15.985 -35.912 -69.765  1.00 37.98           C  
ATOM   4518  HG2 GLN A 289     -15.009 -35.756 -70.224  1.00 37.98           H  
ATOM   4519  HG3 GLN A 289     -16.573 -35.019 -69.977  1.00 37.98           H  
ATOM   4520  CD  GLN A 289     -16.656 -37.125 -70.408  1.00 37.98           C  
ATOM   4521  NE2 GLN A 289     -15.937 -37.981 -71.099  1.00 37.98           N  
ATOM   4522 HE21 GLN A 289     -14.955 -37.837 -71.285  1.00 37.98           H  
ATOM   4523 HE22 GLN A 289     -16.421 -38.787 -71.469  1.00 37.98           H  
ATOM   4524  OE1 GLN A 289     -17.852 -37.330 -70.279  1.00 37.98           O  
ATOM   4525  N   GLN A 290     -17.114 -33.494 -66.483  1.00 37.48           N  
ATOM   4526  H   GLN A 290     -17.483 -33.247 -65.576  1.00 37.48           H  
ATOM   4527  CA  GLN A 290     -17.804 -32.778 -67.578  1.00 37.48           C  
ATOM   4528  HA  GLN A 290     -17.178 -32.734 -68.470  1.00 37.48           H  
ATOM   4529  C   GLN A 290     -18.158 -31.320 -67.147  1.00 37.48           C  
ATOM   4530  CB  GLN A 290     -19.151 -33.491 -67.896  1.00 37.48           C  
ATOM   4531  HB2 GLN A 290     -19.571 -33.910 -66.982  1.00 37.48           H  
ATOM   4532  HB3 GLN A 290     -19.874 -32.764 -68.266  1.00 37.48           H  
ATOM   4533  O   GLN A 290     -17.961 -30.919 -66.003  1.00 37.48           O  
ATOM   4534  CG  GLN A 290     -19.083 -34.581 -68.967  1.00 37.48           C  
ATOM   4535  HG2 GLN A 290     -18.571 -34.187 -69.846  1.00 37.48           H  
ATOM   4536  HG3 GLN A 290     -18.534 -35.429 -68.557  1.00 37.48           H  
ATOM   4537  CD  GLN A 290     -20.442 -35.099 -69.433  1.00 37.48           C  
ATOM   4538  NE2 GLN A 290     -20.490 -36.300 -69.960  1.00 37.48           N  
ATOM   4539 HE21 GLN A 290     -19.643 -36.841 -70.056  1.00 37.48           H  
ATOM   4540 HE22 GLN A 290     -21.395 -36.630 -70.263  1.00 37.48           H  
ATOM   4541  OE1 GLN A 290     -21.461 -34.434 -69.378  1.00 37.48           O  
ATOM   4542  N   HIS A 291     -18.752 -30.554 -68.072  1.00 36.61           N  
ATOM   4543  H   HIS A 291     -18.837 -30.975 -68.986  1.00 36.61           H  
ATOM   4544  CA  HIS A 291     -19.684 -29.429 -67.838  1.00 36.61           C  
ATOM   4545  HA  HIS A 291     -19.160 -28.612 -67.342  1.00 36.61           H  
ATOM   4546  C   HIS A 291     -20.898 -29.845 -66.946  1.00 36.61           C  
ATOM   4547  CB  HIS A 291     -20.132 -28.989 -69.246  1.00 36.61           C  
ATOM   4548  HB2 HIS A 291     -20.990 -28.320 -69.178  1.00 36.61           H  
ATOM   4549  HB3 HIS A 291     -20.462 -29.860 -69.814  1.00 36.61           H  
ATOM   4550  O   HIS A 291     -21.173 -31.030 -66.807  1.00 36.61           O  
ATOM   4551  CG  HIS A 291     -19.101 -28.239 -70.045  1.00 36.61           C  
ATOM   4552  CD2 HIS A 291     -18.093 -28.763 -70.810  1.00 36.61           C  
ATOM   4553  HD2 HIS A 291     -17.862 -29.810 -70.934  1.00 36.61           H  
ATOM   4554  ND1 HIS A 291     -19.070 -26.873 -70.214  1.00 36.61           N  
ATOM   4555  HD1 HIS A 291     -19.693 -26.200 -69.793  1.00 36.61           H  
ATOM   4556  CE1 HIS A 291     -18.065 -26.580 -71.054  1.00 36.61           C  
ATOM   4557  HE1 HIS A 291     -17.788 -25.588 -71.377  1.00 36.61           H  
ATOM   4558  NE2 HIS A 291     -17.440 -27.700 -71.441  1.00 36.61           N  
ATOM   4559  N   SER A 292     -21.729 -28.971 -66.352  1.00 33.80           N  
ATOM   4560  H   SER A 292     -22.211 -29.373 -65.560  1.00 33.80           H  
ATOM   4561  CA  SER A 292     -22.525 -27.917 -67.013  1.00 33.80           C  
ATOM   4562  HA  SER A 292     -21.903 -27.296 -67.659  1.00 33.80           H  
ATOM   4563  C   SER A 292     -23.271 -27.002 -66.020  1.00 33.80           C  
ATOM   4564  CB  SER A 292     -23.658 -28.594 -67.819  1.00 33.80           C  
ATOM   4565  HB2 SER A 292     -24.318 -29.132 -67.139  1.00 33.80           H  
ATOM   4566  HB3 SER A 292     -24.246 -27.830 -68.327  1.00 33.80           H  
ATOM   4567  O   SER A 292     -23.804 -27.524 -65.056  1.00 33.80           O  
ATOM   4568  OG  SER A 292     -23.190 -29.494 -68.801  1.00 33.80           O  
ATOM   4569  HG  SER A 292     -23.003 -30.335 -68.377  1.00 33.80           H  
ATOM   4570  N   GLN A 293     -23.380 -25.698 -66.350  1.00 36.42           N  
ATOM   4571  H   GLN A 293     -22.659 -25.374 -66.978  1.00 36.42           H  
ATOM   4572  CA  GLN A 293     -24.613 -24.856 -66.399  1.00 36.42           C  
ATOM   4573  HA  GLN A 293     -24.272 -23.829 -66.528  1.00 36.42           H  
ATOM   4574  C   GLN A 293     -25.568 -24.795 -65.159  1.00 36.42           C  
ATOM   4575  CB  GLN A 293     -25.345 -25.249 -67.704  1.00 36.42           C  
ATOM   4576  HB2 GLN A 293     -25.640 -26.297 -67.657  1.00 36.42           H  
ATOM   4577  HB3 GLN A 293     -26.267 -24.676 -67.804  1.00 36.42           H  
ATOM   4578  O   GLN A 293     -25.793 -25.785 -64.490  1.00 36.42           O  
ATOM   4579  CG  GLN A 293     -24.470 -25.002 -68.953  1.00 36.42           C  
ATOM   4580  HG2 GLN A 293     -24.047 -23.999 -68.899  1.00 36.42           H  
ATOM   4581  HG3 GLN A 293     -23.642 -25.711 -68.983  1.00 36.42           H  
ATOM   4582  CD  GLN A 293     -25.246 -25.096 -70.261  1.00 36.42           C  
ATOM   4583  NE2 GLN A 293     -25.029 -26.098 -71.083  1.00 36.42           N  
ATOM   4584 HE21 GLN A 293     -25.580 -26.105 -71.929  1.00 36.42           H  
ATOM   4585 HE22 GLN A 293     -24.412 -26.861 -70.843  1.00 36.42           H  
ATOM   4586  OE1 GLN A 293     -26.044 -24.235 -70.578  1.00 36.42           O  
ATOM   4587  N   GLN A 294     -26.257 -23.696 -64.802  1.00 35.66           N  
ATOM   4588  H   GLN A 294     -26.783 -23.838 -63.952  1.00 35.66           H  
ATOM   4589  CA  GLN A 294     -26.542 -22.401 -65.453  1.00 35.66           C  
ATOM   4590  HA  GLN A 294     -25.630 -21.975 -65.871  1.00 35.66           H  
ATOM   4591  C   GLN A 294     -27.176 -21.404 -64.430  1.00 35.66           C  
ATOM   4592  CB  GLN A 294     -27.602 -22.648 -66.554  1.00 35.66           C  
ATOM   4593  HB2 GLN A 294     -28.550 -22.212 -66.238  1.00 35.66           H  
ATOM   4594  HB3 GLN A 294     -27.810 -23.713 -66.649  1.00 35.66           H  
ATOM   4595  O   GLN A 294     -27.705 -21.846 -63.420  1.00 35.66           O  
ATOM   4596  CG  GLN A 294     -27.241 -22.096 -67.945  1.00 35.66           C  
ATOM   4597  HG2 GLN A 294     -27.063 -21.022 -67.880  1.00 35.66           H  
ATOM   4598  HG3 GLN A 294     -26.323 -22.556 -68.312  1.00 35.66           H  
ATOM   4599  CD  GLN A 294     -28.375 -22.336 -68.945  1.00 35.66           C  
ATOM   4600  NE2 GLN A 294     -28.115 -22.472 -70.220  1.00 35.66           N  
ATOM   4601 HE21 GLN A 294     -28.916 -22.657 -70.808  1.00 35.66           H  
ATOM   4602 HE22 GLN A 294     -27.194 -22.768 -70.510  1.00 35.66           H  
ATOM   4603  OE1 GLN A 294     -29.541 -22.368 -68.599  1.00 35.66           O  
ATOM   4604  N   GLN A 295     -27.230 -20.102 -64.776  1.00 35.33           N  
ATOM   4605  H   GLN A 295     -26.704 -19.852 -65.601  1.00 35.33           H  
ATOM   4606  CA  GLN A 295     -28.199 -19.061 -64.316  1.00 35.33           C  
ATOM   4607  HA  GLN A 295     -27.866 -18.137 -64.787  1.00 35.33           H  
ATOM   4608  C   GLN A 295     -28.276 -18.694 -62.804  1.00 35.33           C  
ATOM   4609  CB  GLN A 295     -29.581 -19.357 -64.931  1.00 35.33           C  
ATOM   4610  HB2 GLN A 295     -29.910 -20.357 -64.647  1.00 35.33           H  
ATOM   4611  HB3 GLN A 295     -30.306 -18.643 -64.541  1.00 35.33           H  
ATOM   4612  O   GLN A 295     -28.564 -19.500 -61.934  1.00 35.33           O  
ATOM   4613  CG  GLN A 295     -29.537 -19.239 -66.468  1.00 35.33           C  
ATOM   4614  HG2 GLN A 295     -28.925 -20.037 -66.887  1.00 35.33           H  
ATOM   4615  HG3 GLN A 295     -29.089 -18.285 -66.745  1.00 35.33           H  
ATOM   4616  CD  GLN A 295     -30.921 -19.291 -67.102  1.00 35.33           C  
ATOM   4617  NE2 GLN A 295     -31.238 -20.270 -67.915  1.00 35.33           N  
ATOM   4618 HE21 GLN A 295     -30.617 -21.046 -68.096  1.00 35.33           H  
ATOM   4619 HE22 GLN A 295     -32.178 -20.249 -68.286  1.00 35.33           H  
ATOM   4620  OE1 GLN A 295     -31.743 -18.420 -66.895  1.00 35.33           O  
ATOM   4621  N   GLN A 296     -27.918 -17.460 -62.418  1.00 35.45           N  
ATOM   4622  H   GLN A 296     -27.342 -17.544 -61.593  1.00 35.45           H  
ATOM   4623  CA  GLN A 296     -28.799 -16.269 -62.309  1.00 35.45           C  
ATOM   4624  HA  GLN A 296     -28.187 -15.482 -61.869  1.00 35.45           H  
ATOM   4625  C   GLN A 296     -30.031 -16.401 -61.376  1.00 35.45           C  
ATOM   4626  CB  GLN A 296     -29.282 -15.713 -63.668  1.00 35.45           C  
ATOM   4627  HB2 GLN A 296     -30.015 -14.943 -63.427  1.00 35.45           H  
ATOM   4628  HB3 GLN A 296     -29.805 -16.486 -64.230  1.00 35.45           H  
ATOM   4629  O   GLN A 296     -31.083 -16.841 -61.827  1.00 35.45           O  
ATOM   4630  CG  GLN A 296     -28.241 -15.046 -64.577  1.00 35.45           C  
ATOM   4631  HG2 GLN A 296     -27.589 -14.414 -63.974  1.00 35.45           H  
ATOM   4632  HG3 GLN A 296     -27.631 -15.811 -65.058  1.00 35.45           H  
ATOM   4633  CD  GLN A 296     -28.892 -14.163 -65.652  1.00 35.45           C  
ATOM   4634  NE2 GLN A 296     -28.119 -13.571 -66.535  1.00 35.45           N  
ATOM   4635 HE21 GLN A 296     -28.603 -13.015 -67.225  1.00 35.45           H  
ATOM   4636 HE22 GLN A 296     -27.118 -13.708 -66.541  1.00 35.45           H  
ATOM   4637  OE1 GLN A 296     -30.091 -13.951 -65.710  1.00 35.45           O  
ATOM   4638  N   ASN A 297     -29.978 -15.836 -60.155  1.00 33.11           N  
ATOM   4639  H   ASN A 297     -29.118 -15.990 -59.647  1.00 33.11           H  
ATOM   4640  CA  ASN A 297     -30.643 -14.552 -59.815  1.00 33.11           C  
ATOM   4641  HA  ASN A 297     -30.058 -13.768 -60.295  1.00 33.11           H  
ATOM   4642  C   ASN A 297     -30.670 -14.206 -58.302  1.00 33.11           C  
ATOM   4643  CB  ASN A 297     -32.092 -14.447 -60.352  1.00 33.11           C  
ATOM   4644  HB2 ASN A 297     -32.727 -13.938 -59.627  1.00 33.11           H  
ATOM   4645  HB3 ASN A 297     -32.541 -15.431 -60.489  1.00 33.11           H  
ATOM   4646  O   ASN A 297     -31.076 -14.997 -57.467  1.00 33.11           O  
ATOM   4647  CG  ASN A 297     -32.146 -13.628 -61.628  1.00 33.11           C  
ATOM   4648  ND2 ASN A 297     -32.577 -14.202 -62.723  1.00 33.11           N  
ATOM   4649 HD21 ASN A 297     -32.738 -15.199 -62.718  1.00 33.11           H  
ATOM   4650 HD22 ASN A 297     -32.501 -13.692 -63.591  1.00 33.11           H  
ATOM   4651  OD1 ASN A 297     -31.766 -12.464 -61.631  1.00 33.11           O  
ATOM   4652  N   ASN A 298     -30.319 -12.949 -58.006  1.00 35.00           N  
ATOM   4653  H   ASN A 298     -29.807 -12.490 -58.746  1.00 35.00           H  
ATOM   4654  CA  ASN A 298     -30.998 -11.995 -57.109  1.00 35.00           C  
ATOM   4655  HA  ASN A 298     -30.208 -11.323 -56.775  1.00 35.00           H  
ATOM   4656  C   ASN A 298     -31.743 -12.413 -55.803  1.00 35.00           C  
ATOM   4657  CB  ASN A 298     -31.955 -11.172 -58.006  1.00 35.00           C  
ATOM   4658  HB2 ASN A 298     -32.291 -11.772 -58.852  1.00 35.00           H  
ATOM   4659  HB3 ASN A 298     -32.857 -10.912 -57.452  1.00 35.00           H  
ATOM   4660  O   ASN A 298     -32.781 -13.063 -55.841  1.00 35.00           O  
ATOM   4661  CG  ASN A 298     -31.347  -9.880 -58.507  1.00 35.00           C  
ATOM   4662  ND2 ASN A 298     -31.558  -9.538 -59.754  1.00 35.00           N  
ATOM   4663 HD21 ASN A 298     -31.949 -10.211 -60.398  1.00 35.00           H  
ATOM   4664 HD22 ASN A 298     -31.068  -8.722 -60.092  1.00 35.00           H  
ATOM   4665  OD1 ASN A 298     -30.715  -9.144 -57.770  1.00 35.00           O  
ATOM   4666  N   LYS A 299     -31.386 -11.665 -54.735  1.00 35.17           N  
ATOM   4667  H   LYS A 299     -30.465 -11.258 -54.815  1.00 35.17           H  
ATOM   4668  CA  LYS A 299     -32.219 -11.130 -53.616  1.00 35.17           C  
ATOM   4669  HA  LYS A 299     -31.631 -10.289 -53.248  1.00 35.17           H  
ATOM   4670  C   LYS A 299     -32.461 -11.969 -52.339  1.00 35.17           C  
ATOM   4671  CB  LYS A 299     -33.531 -10.498 -54.134  1.00 35.17           C  
ATOM   4672  HB2 LYS A 299     -34.092 -11.238 -54.704  1.00 35.17           H  
ATOM   4673  HB3 LYS A 299     -34.153 -10.213 -53.285  1.00 35.17           H  
ATOM   4674  O   LYS A 299     -32.619 -13.179 -52.346  1.00 35.17           O  
ATOM   4675  CG  LYS A 299     -33.288  -9.242 -54.988  1.00 35.17           C  
ATOM   4676  HG2 LYS A 299     -32.926  -8.440 -54.345  1.00 35.17           H  
ATOM   4677  HG3 LYS A 299     -32.525  -9.444 -55.739  1.00 35.17           H  
ATOM   4678  CD  LYS A 299     -34.573  -8.788 -55.693  1.00 35.17           C  
ATOM   4679  HD2 LYS A 299     -34.950  -9.607 -56.305  1.00 35.17           H  
ATOM   4680  HD3 LYS A 299     -35.322  -8.531 -54.944  1.00 35.17           H  
ATOM   4681  CE  LYS A 299     -34.280  -7.574 -56.584  1.00 35.17           C  
ATOM   4682  HE2 LYS A 299     -33.511  -7.853 -57.305  1.00 35.17           H  
ATOM   4683  HE3 LYS A 299     -33.875  -6.774 -55.964  1.00 35.17           H  
ATOM   4684  NZ  LYS A 299     -35.499  -7.106 -57.292  1.00 35.17           N  
ATOM   4685  HZ1 LYS A 299     -35.869  -7.841 -57.877  1.00 35.17           H  
ATOM   4686  HZ2 LYS A 299     -35.286  -6.315 -57.882  1.00 35.17           H  
ATOM   4687  HZ3 LYS A 299     -36.215  -6.834 -56.633  1.00 35.17           H  
ATOM   4688  N   ARG A 300     -32.505 -11.218 -51.220  1.00 40.58           N  
ATOM   4689  H   ARG A 300     -32.417 -10.225 -51.382  1.00 40.58           H  
ATOM   4690  CA  ARG A 300     -32.859 -11.613 -49.834  1.00 40.58           C  
ATOM   4691  HA  ARG A 300     -32.243 -12.452 -49.511  1.00 40.58           H  
ATOM   4692  C   ARG A 300     -34.332 -12.048 -49.703  1.00 40.58           C  
ATOM   4693  CB  ARG A 300     -32.674 -10.403 -48.899  1.00 40.58           C  
ATOM   4694  HB2 ARG A 300     -33.325  -9.603 -49.253  1.00 40.58           H  
ATOM   4695  HB3 ARG A 300     -33.020 -10.689 -47.906  1.00 40.58           H  
ATOM   4696  O   ARG A 300     -35.154 -11.594 -50.498  1.00 40.58           O  
ATOM   4697  CG  ARG A 300     -31.258  -9.841 -48.721  1.00 40.58           C  
ATOM   4698  HG2 ARG A 300     -30.634 -10.590 -48.234  1.00 40.58           H  
ATOM   4699  HG3 ARG A 300     -30.825  -9.567 -49.683  1.00 40.58           H  
ATOM   4700  CD  ARG A 300     -31.385  -8.593 -47.829  1.00 40.58           C  
ATOM   4701  HD2 ARG A 300     -32.031  -8.840 -46.986  1.00 40.58           H  
ATOM   4702  HD3 ARG A 300     -31.859  -7.796 -48.402  1.00 40.58           H  
ATOM   4703  NE  ARG A 300     -30.092  -8.120 -47.299  1.00 40.58           N  
ATOM   4704  HE  ARG A 300     -29.258  -8.543 -47.679  1.00 40.58           H  
ATOM   4705  NH1 ARG A 300     -30.949  -6.639 -45.757  1.00 40.58           N  
ATOM   4706 HH11 ARG A 300     -30.801  -5.976 -45.010  1.00 40.58           H  
ATOM   4707 HH12 ARG A 300     -31.884  -6.838 -46.084  1.00 40.58           H  
ATOM   4708  NH2 ARG A 300     -28.748  -6.959 -45.870  1.00 40.58           N  
ATOM   4709 HH21 ARG A 300     -28.630  -6.297 -45.116  1.00 40.58           H  
ATOM   4710 HH22 ARG A 300     -27.933  -7.411 -46.258  1.00 40.58           H  
ATOM   4711  CZ  ARG A 300     -29.937  -7.245 -46.318  1.00 40.58           C  
ATOM   4712  N   PRO A 301     -34.686 -12.774 -48.625  1.00 43.71           N  
ATOM   4713  CA  PRO A 301     -35.351 -12.144 -47.455  1.00 43.71           C  
ATOM   4714  HA  PRO A 301     -35.288 -11.057 -47.514  1.00 43.71           H  
ATOM   4715  C   PRO A 301     -34.692 -12.603 -46.116  1.00 43.71           C  
ATOM   4716  CB  PRO A 301     -36.813 -12.550 -47.640  1.00 43.71           C  
ATOM   4717  HB2 PRO A 301     -37.415 -12.444 -46.738  1.00 43.71           H  
ATOM   4718  HB3 PRO A 301     -37.252 -11.954 -48.440  1.00 43.71           H  
ATOM   4719  O   PRO A 301     -33.958 -13.581 -46.113  1.00 43.71           O  
ATOM   4720  CG  PRO A 301     -36.701 -14.000 -48.101  1.00 43.71           C  
ATOM   4721  HG2 PRO A 301     -37.544 -14.284 -48.732  1.00 43.71           H  
ATOM   4722  HG3 PRO A 301     -36.635 -14.658 -47.235  1.00 43.71           H  
ATOM   4723  CD  PRO A 301     -35.380 -14.038 -48.875  1.00 43.71           C  
ATOM   4724  HD2 PRO A 301     -34.772 -14.874 -48.529  1.00 43.71           H  
ATOM   4725  HD3 PRO A 301     -35.587 -14.161 -49.938  1.00 43.71           H  
ATOM   4726  N   ILE A 302     -34.667 -11.883 -44.980  1.00 38.50           N  
ATOM   4727  H   ILE A 302     -33.872 -12.204 -44.445  1.00 38.50           H  
ATOM   4728  CA  ILE A 302     -35.740 -11.397 -44.073  1.00 38.50           C  
ATOM   4729  HA  ILE A 302     -35.225 -11.066 -43.172  1.00 38.50           H  
ATOM   4730  C   ILE A 302     -36.687 -12.526 -43.611  1.00 38.50           C  
ATOM   4731  CB  ILE A 302     -36.511 -10.151 -44.585  1.00 38.50           C  
ATOM   4732  HB  ILE A 302     -37.108 -10.442 -45.450  1.00 38.50           H  
ATOM   4733  O   ILE A 302     -37.435 -13.040 -44.428  1.00 38.50           O  
ATOM   4734  CG1 ILE A 302     -35.553  -9.012 -45.011  1.00 38.50           C  
ATOM   4735 HG12 ILE A 302     -34.887  -9.381 -45.790  1.00 38.50           H  
ATOM   4736 HG13 ILE A 302     -34.945  -8.713 -44.158  1.00 38.50           H  
ATOM   4737  CG2 ILE A 302     -37.468  -9.644 -43.482  1.00 38.50           C  
ATOM   4738 HG21 ILE A 302     -36.905  -9.291 -42.618  1.00 38.50           H  
ATOM   4739 HG22 ILE A 302     -38.091  -8.834 -43.862  1.00 38.50           H  
ATOM   4740 HG23 ILE A 302     -38.152 -10.433 -43.169  1.00 38.50           H  
ATOM   4741  CD1 ILE A 302     -36.260  -7.768 -45.572  1.00 38.50           C  
ATOM   4742 HD11 ILE A 302     -36.803  -7.243 -44.785  1.00 38.50           H  
ATOM   4743 HD12 ILE A 302     -35.516  -7.087 -45.985  1.00 38.50           H  
ATOM   4744 HD13 ILE A 302     -36.952  -8.057 -46.363  1.00 38.50           H  
ATOM   4745  N   GLY A 303     -36.738 -12.862 -42.309  1.00 32.87           N  
ATOM   4746  H   GLY A 303     -36.074 -12.475 -41.654  1.00 32.87           H  
ATOM   4747  CA  GLY A 303     -37.760 -13.805 -41.809  1.00 32.87           C  
ATOM   4748  HA2 GLY A 303     -37.793 -14.669 -42.474  1.00 32.87           H  
ATOM   4749  HA3 GLY A 303     -38.738 -13.329 -41.871  1.00 32.87           H  
ATOM   4750  C   GLY A 303     -37.576 -14.360 -40.389  1.00 32.87           C  
ATOM   4751  O   GLY A 303     -36.897 -15.350 -40.184  1.00 32.87           O  
ATOM   4752  N   ILE A 304     -38.235 -13.697 -39.443  1.00 33.85           N  
ATOM   4753  H   ILE A 304     -38.754 -12.910 -39.805  1.00 33.85           H  
ATOM   4754  CA  ILE A 304     -38.507 -13.979 -38.017  1.00 33.85           C  
ATOM   4755  HA  ILE A 304     -37.596 -13.819 -37.440  1.00 33.85           H  
ATOM   4756  C   ILE A 304     -39.048 -15.412 -37.727  1.00 33.85           C  
ATOM   4757  CB  ILE A 304     -39.589 -12.927 -37.601  1.00 33.85           C  
ATOM   4758  HB  ILE A 304     -40.519 -13.220 -38.089  1.00 33.85           H  
ATOM   4759  O   ILE A 304     -39.670 -16.001 -38.602  1.00 33.85           O  
ATOM   4760  CG1 ILE A 304     -39.271 -11.474 -38.076  1.00 33.85           C  
ATOM   4761 HG12 ILE A 304     -39.083 -11.443 -39.149  1.00 33.85           H  
ATOM   4762 HG13 ILE A 304     -38.374 -11.113 -37.572  1.00 33.85           H  
ATOM   4763  CG2 ILE A 304     -39.862 -12.890 -36.084  1.00 33.85           C  
ATOM   4764 HG21 ILE A 304     -38.957 -12.614 -35.543  1.00 33.85           H  
ATOM   4765 HG22 ILE A 304     -40.650 -12.174 -35.851  1.00 33.85           H  
ATOM   4766 HG23 ILE A 304     -40.234 -13.847 -35.719  1.00 33.85           H  
ATOM   4767  CD1 ILE A 304     -40.406 -10.463 -37.869  1.00 33.85           C  
ATOM   4768 HD11 ILE A 304     -41.347 -10.874 -38.235  1.00 33.85           H  
ATOM   4769 HD12 ILE A 304     -40.182  -9.550 -38.422  1.00 33.85           H  
ATOM   4770 HD13 ILE A 304     -40.504 -10.202 -36.815  1.00 33.85           H  
ATOM   4771  N   MET A 305     -38.942 -15.847 -36.450  1.00 31.53           N  
ATOM   4772  H   MET A 305     -38.289 -15.319 -35.889  1.00 31.53           H  
ATOM   4773  CA  MET A 305     -39.763 -16.827 -35.669  1.00 31.53           C  
ATOM   4774  HA  MET A 305     -40.034 -16.292 -34.759  1.00 31.53           H  
ATOM   4775  C   MET A 305     -38.971 -18.053 -35.168  1.00 31.53           C  
ATOM   4776  CB  MET A 305     -41.113 -17.210 -36.314  1.00 31.53           C  
ATOM   4777  HB2 MET A 305     -40.964 -17.650 -37.300  1.00 31.53           H  
ATOM   4778  HB3 MET A 305     -41.586 -17.972 -35.695  1.00 31.53           H  
ATOM   4779  O   MET A 305     -38.409 -18.805 -35.948  1.00 31.53           O  
ATOM   4780  CG  MET A 305     -42.054 -15.995 -36.399  1.00 31.53           C  
ATOM   4781  HG2 MET A 305     -41.628 -15.270 -37.092  1.00 31.53           H  
ATOM   4782  HG3 MET A 305     -42.111 -15.526 -35.417  1.00 31.53           H  
ATOM   4783  SD  MET A 305     -43.747 -16.322 -36.954  1.00 31.53           S  
ATOM   4784  CE  MET A 305     -44.399 -17.214 -35.516  1.00 31.53           C  
ATOM   4785  HE1 MET A 305     -45.455 -17.435 -35.676  1.00 31.53           H  
ATOM   4786  HE2 MET A 305     -44.291 -16.604 -34.620  1.00 31.53           H  
ATOM   4787  HE3 MET A 305     -43.859 -18.152 -35.384  1.00 31.53           H  
ATOM   4788  N   GLN A 306     -38.706 -18.172 -33.859  1.00 35.72           N  
ATOM   4789  H   GLN A 306     -37.788 -18.581 -33.767  1.00 35.72           H  
ATOM   4790  CA  GLN A 306     -39.591 -18.678 -32.784  1.00 35.72           C  
ATOM   4791  HA  GLN A 306     -39.003 -18.611 -31.869  1.00 35.72           H  
ATOM   4792  C   GLN A 306     -39.977 -20.163 -32.906  1.00 35.72           C  
ATOM   4793  CB  GLN A 306     -40.870 -17.853 -32.512  1.00 35.72           C  
ATOM   4794  HB2 GLN A 306     -41.369 -17.588 -33.444  1.00 35.72           H  
ATOM   4795  HB3 GLN A 306     -41.552 -18.507 -31.968  1.00 35.72           H  
ATOM   4796  O   GLN A 306     -40.919 -20.499 -33.614  1.00 35.72           O  
ATOM   4797  CG  GLN A 306     -40.695 -16.604 -31.636  1.00 35.72           C  
ATOM   4798  HG2 GLN A 306     -40.065 -16.849 -30.781  1.00 35.72           H  
ATOM   4799  HG3 GLN A 306     -40.205 -15.821 -32.214  1.00 35.72           H  
ATOM   4800  CD  GLN A 306     -42.033 -16.078 -31.101  1.00 35.72           C  
ATOM   4801  NE2 GLN A 306     -42.027 -15.039 -30.297  1.00 35.72           N  
ATOM   4802 HE21 GLN A 306     -41.165 -14.596 -30.013  1.00 35.72           H  
ATOM   4803 HE22 GLN A 306     -42.936 -14.747 -29.966  1.00 35.72           H  
ATOM   4804  OE1 GLN A 306     -43.108 -16.580 -31.376  1.00 35.72           O  
ATOM   4805  N   THR A 307     -39.371 -20.998 -32.054  1.00 34.00           N  
ATOM   4806  H   THR A 307     -38.522 -20.691 -31.601  1.00 34.00           H  
ATOM   4807  CA  THR A 307     -39.975 -22.236 -31.525  1.00 34.00           C  
ATOM   4808  HA  THR A 307     -41.059 -22.123 -31.500  1.00 34.00           H  
ATOM   4809  C   THR A 307     -39.495 -22.484 -30.091  1.00 34.00           C  
ATOM   4810  CB  THR A 307     -39.668 -23.493 -32.364  1.00 34.00           C  
ATOM   4811  HB  THR A 307     -39.883 -24.370 -31.753  1.00 34.00           H  
ATOM   4812  O   THR A 307     -38.381 -22.959 -29.879  1.00 34.00           O  
ATOM   4813  CG2 THR A 307     -40.516 -23.610 -33.627  1.00 34.00           C  
ATOM   4814 HG21 THR A 307     -40.359 -24.592 -34.073  1.00 34.00           H  
ATOM   4815 HG22 THR A 307     -40.220 -22.849 -34.348  1.00 34.00           H  
ATOM   4816 HG23 THR A 307     -41.572 -23.494 -33.383  1.00 34.00           H  
ATOM   4817  OG1 THR A 307     -38.312 -23.531 -32.740  1.00 34.00           O  
ATOM   4818  HG1 THR A 307     -37.805 -23.594 -31.927  1.00 34.00           H  
ATOM   4819  N   ASN A 308     -40.353 -22.201 -29.109  1.00 38.45           N  
ATOM   4820  H   ASN A 308     -41.242 -21.806 -29.377  1.00 38.45           H  
ATOM   4821  CA  ASN A 308     -40.346 -22.945 -27.844  1.00 38.45           C  
ATOM   4822  HA  ASN A 308     -39.330 -23.045 -27.460  1.00 38.45           H  
ATOM   4823  C   ASN A 308     -40.939 -24.338 -28.108  1.00 38.45           C  
ATOM   4824  CB  ASN A 308     -41.243 -22.223 -26.815  1.00 38.45           C  
ATOM   4825  HB2 ASN A 308     -41.416 -22.886 -25.968  1.00 38.45           H  
ATOM   4826  HB3 ASN A 308     -42.211 -22.012 -27.271  1.00 38.45           H  
ATOM   4827  O   ASN A 308     -41.834 -24.421 -28.946  1.00 38.45           O  
ATOM   4828  CG  ASN A 308     -40.660 -20.942 -26.251  1.00 38.45           C  
ATOM   4829  ND2 ASN A 308     -41.493 -20.006 -25.858  1.00 38.45           N  
ATOM   4830 HD21 ASN A 308     -41.067 -19.189 -25.444  1.00 38.45           H  
ATOM   4831 HD22 ASN A 308     -42.492 -20.144 -25.917  1.00 38.45           H  
ATOM   4832  OD1 ASN A 308     -39.465 -20.771 -26.123  1.00 38.45           O  
ATOM   4833  N   ASN A 309     -40.526 -25.379 -27.368  1.00 33.63           N  
ATOM   4834  H   ASN A 309     -39.657 -25.279 -26.862  1.00 33.63           H  
ATOM   4835  CA  ASN A 309     -41.425 -26.450 -26.893  1.00 33.63           C  
ATOM   4836  HA  ASN A 309     -42.204 -25.966 -26.303  1.00 33.63           H  
ATOM   4837  C   ASN A 309     -40.736 -27.459 -25.938  1.00 33.63           C  
ATOM   4838  CB  ASN A 309     -42.106 -27.198 -28.068  1.00 33.63           C  
ATOM   4839  HB2 ASN A 309     -41.463 -27.166 -28.947  1.00 33.63           H  
ATOM   4840  HB3 ASN A 309     -42.243 -28.247 -27.806  1.00 33.63           H  
ATOM   4841  O   ASN A 309     -39.743 -28.079 -26.295  1.00 33.63           O  
ATOM   4842  CG  ASN A 309     -43.486 -26.641 -28.419  1.00 33.63           C  
ATOM   4843  ND2 ASN A 309     -43.996 -26.937 -29.590  1.00 33.63           N  
ATOM   4844 HD21 ASN A 309     -43.450 -27.453 -30.265  1.00 33.63           H  
ATOM   4845 HD22 ASN A 309     -44.894 -26.524 -29.797  1.00 33.63           H  
ATOM   4846  OD1 ASN A 309     -44.146 -25.973 -27.640  1.00 33.63           O  
ATOM   4847  N   TYR A 310     -41.343 -27.614 -24.753  1.00 37.54           N  
ATOM   4848  H   TYR A 310     -42.082 -26.944 -24.591  1.00 37.54           H  
ATOM   4849  CA  TYR A 310     -41.470 -28.793 -23.866  1.00 37.54           C  
ATOM   4850  HA  TYR A 310     -41.659 -28.393 -22.870  1.00 37.54           H  
ATOM   4851  C   TYR A 310     -40.343 -29.835 -23.682  1.00 37.54           C  
ATOM   4852  CB  TYR A 310     -42.749 -29.539 -24.274  1.00 37.54           C  
ATOM   4853  HB2 TYR A 310     -42.842 -30.443 -23.673  1.00 37.54           H  
ATOM   4854  HB3 TYR A 310     -42.669 -29.852 -25.315  1.00 37.54           H  
ATOM   4855  O   TYR A 310     -40.027 -30.592 -24.592  1.00 37.54           O  
ATOM   4856  CG  TYR A 310     -44.004 -28.716 -24.085  1.00 37.54           C  
ATOM   4857  CD1 TYR A 310     -44.639 -28.690 -22.829  1.00 37.54           C  
ATOM   4858  HD1 TYR A 310     -44.252 -29.284 -22.014  1.00 37.54           H  
ATOM   4859  CD2 TYR A 310     -44.519 -27.954 -25.148  1.00 37.54           C  
ATOM   4860  HD2 TYR A 310     -44.053 -28.005 -26.121  1.00 37.54           H  
ATOM   4861  CE1 TYR A 310     -45.785 -27.896 -22.636  1.00 37.54           C  
ATOM   4862  HE1 TYR A 310     -46.276 -27.882 -21.675  1.00 37.54           H  
ATOM   4863  CE2 TYR A 310     -45.650 -27.142 -24.955  1.00 37.54           C  
ATOM   4864  HE2 TYR A 310     -46.043 -26.548 -25.768  1.00 37.54           H  
ATOM   4865  OH  TYR A 310     -47.390 -26.342 -23.516  1.00 37.54           O  
ATOM   4866  HH  TYR A 310     -47.746 -26.426 -22.628  1.00 37.54           H  
ATOM   4867  CZ  TYR A 310     -46.289 -27.115 -23.700  1.00 37.54           C  
ATOM   4868  N   SER A 311     -39.951 -30.066 -22.417  1.00 34.22           N  
ATOM   4869  H   SER A 311     -39.718 -29.234 -21.894  1.00 34.22           H  
ATOM   4870  CA  SER A 311     -40.475 -31.158 -21.543  1.00 34.22           C  
ATOM   4871  HA  SER A 311     -41.514 -30.940 -21.295  1.00 34.22           H  
ATOM   4872  C   SER A 311     -39.622 -31.219 -20.252  1.00 34.22           C  
ATOM   4873  CB  SER A 311     -40.421 -32.526 -22.240  1.00 34.22           C  
ATOM   4874  HB2 SER A 311     -39.388 -32.831 -22.403  1.00 34.22           H  
ATOM   4875  HB3 SER A 311     -40.930 -32.467 -23.202  1.00 34.22           H  
ATOM   4876  O   SER A 311     -38.410 -31.340 -20.362  1.00 34.22           O  
ATOM   4877  OG  SER A 311     -41.104 -33.481 -21.451  1.00 34.22           O  
ATOM   4878  HG  SER A 311     -40.490 -33.844 -20.808  1.00 34.22           H  
ATOM   4879  N   ASN A 312     -40.085 -30.961 -19.021  1.00 34.32           N  
ATOM   4880  H   ASN A 312     -39.292 -30.725 -18.442  1.00 34.32           H  
ATOM   4881  CA  ASN A 312     -41.175 -31.515 -18.187  1.00 34.32           C  
ATOM   4882  HA  ASN A 312     -41.326 -30.735 -17.441  1.00 34.32           H  
ATOM   4883  C   ASN A 312     -40.782 -32.769 -17.353  1.00 34.32           C  
ATOM   4884  CB  ASN A 312     -42.532 -31.643 -18.910  1.00 34.32           C  
ATOM   4885  HB2 ASN A 312     -42.710 -30.759 -19.523  1.00 34.32           H  
ATOM   4886  HB3 ASN A 312     -42.527 -32.534 -19.538  1.00 34.32           H  
ATOM   4887  O   ASN A 312     -40.188 -33.697 -17.898  1.00 34.32           O  
ATOM   4888  CG  ASN A 312     -43.691 -31.728 -17.930  1.00 34.32           C  
ATOM   4889  ND2 ASN A 312     -44.726 -32.470 -18.241  1.00 34.32           N  
ATOM   4890 HD21 ASN A 312     -44.688 -33.079 -19.045  1.00 34.32           H  
ATOM   4891 HD22 ASN A 312     -45.415 -32.582 -17.510  1.00 34.32           H  
ATOM   4892  OD1 ASN A 312     -43.683 -31.105 -16.884  1.00 34.32           O  
ATOM   4893  N   ASN A 313     -41.206 -32.760 -16.071  1.00 37.33           N  
ATOM   4894  H   ASN A 313     -41.795 -31.971 -15.847  1.00 37.33           H  
ATOM   4895  CA  ASN A 313     -41.030 -33.693 -14.922  1.00 37.33           C  
ATOM   4896  HA  ASN A 313     -41.995 -33.673 -14.416  1.00 37.33           H  
ATOM   4897  C   ASN A 313     -40.001 -33.215 -13.863  1.00 37.33           C  
ATOM   4898  CB  ASN A 313     -40.828 -35.158 -15.351  1.00 37.33           C  
ATOM   4899  HB2 ASN A 313     -39.907 -35.250 -15.926  1.00 37.33           H  
ATOM   4900  HB3 ASN A 313     -40.714 -35.766 -14.453  1.00 37.33           H  
ATOM   4901  O   ASN A 313     -38.803 -33.219 -14.119  1.00 37.33           O  
ATOM   4902  CG  ASN A 313     -41.988 -35.730 -16.148  1.00 37.33           C  
ATOM   4903  ND2 ASN A 313     -41.846 -36.938 -16.639  1.00 37.33           N  
ATOM   4904 HD21 ASN A 313     -40.977 -37.434 -16.499  1.00 37.33           H  
ATOM   4905 HD22 ASN A 313     -42.631 -37.310 -17.154  1.00 37.33           H  
ATOM   4906  OD1 ASN A 313     -43.042 -35.136 -16.323  1.00 37.33           O  
ATOM   4907  N   ASN A 314     -40.412 -32.620 -12.730  1.00 36.60           N  
ATOM   4908  H   ASN A 314     -39.759 -31.891 -12.479  1.00 36.60           H  
ATOM   4909  CA  ASN A 314     -40.994 -33.230 -11.506  1.00 36.60           C  
ATOM   4910  HA  ASN A 314     -40.950 -32.459 -10.737  1.00 36.60           H  
ATOM   4911  C   ASN A 314     -40.170 -34.402 -10.933  1.00 36.60           C  
ATOM   4912  CB  ASN A 314     -42.487 -33.624 -11.624  1.00 36.60           C  
ATOM   4913  HB2 ASN A 314     -42.686 -34.163 -12.551  1.00 36.60           H  
ATOM   4914  HB3 ASN A 314     -42.706 -34.330 -10.822  1.00 36.60           H  
ATOM   4915  O   ASN A 314     -40.111 -35.451 -11.563  1.00 36.60           O  
ATOM   4916  CG  ASN A 314     -43.479 -32.488 -11.453  1.00 36.60           C  
ATOM   4917  ND2 ASN A 314     -44.754 -32.801 -11.432  1.00 36.60           N  
ATOM   4918 HD21 ASN A 314     -45.398 -32.040 -11.270  1.00 36.60           H  
ATOM   4919 HD22 ASN A 314     -45.030 -33.772 -11.458  1.00 36.60           H  
ATOM   4920  OD1 ASN A 314     -43.144 -31.326 -11.307  1.00 36.60           O  
ATOM   4921  N   ASP A 315     -39.647 -34.284  -9.700  1.00 38.56           N  
ATOM   4922  H   ASP A 315     -38.971 -33.546  -9.565  1.00 38.56           H  
ATOM   4923  CA  ASP A 315     -40.487 -34.468  -8.501  1.00 38.56           C  
ATOM   4924  HA  ASP A 315     -41.383 -33.868  -8.658  1.00 38.56           H  
ATOM   4925  C   ASP A 315     -39.859 -33.936  -7.182  1.00 38.56           C  
ATOM   4926  CB  ASP A 315     -40.931 -35.941  -8.348  1.00 38.56           C  
ATOM   4927  HB2 ASP A 315     -40.662 -36.522  -9.231  1.00 38.56           H  
ATOM   4928  HB3 ASP A 315     -40.430 -36.401  -7.496  1.00 38.56           H  
ATOM   4929  O   ASP A 315     -38.740 -33.423  -7.160  1.00 38.56           O  
ATOM   4930  CG  ASP A 315     -42.449 -36.012  -8.152  1.00 38.56           C  
ATOM   4931  OD1 ASP A 315     -42.958 -35.184  -7.351  1.00 38.56           O  
ATOM   4932  OD2 ASP A 315     -43.092 -36.841  -8.827  1.00 38.56           O  
ATOM   4933  N   ASN A 316     -40.633 -34.000  -6.093  1.00 39.51           N  
ATOM   4934  H   ASN A 316     -41.507 -34.489  -6.227  1.00 39.51           H  
ATOM   4935  CA  ASN A 316     -40.412 -33.372  -4.779  1.00 39.51           C  
ATOM   4936  HA  ASN A 316     -40.003 -32.373  -4.931  1.00 39.51           H  
ATOM   4937  C   ASN A 316     -39.470 -34.148  -3.823  1.00 39.51           C  
ATOM   4938  CB  ASN A 316     -41.794 -33.268  -4.103  1.00 39.51           C
[truncated: 161,118 more chars]
