# Supplementary material for: A glutamine-based single α-helix scaffold to target globular proteins
Source: Nat Commun. 2022 Nov 18;13:7073. doi: 10.1038/s41467-022-34793-6 (PMC9674830; doi:10.1038/s41467-022-34793-6)
Supplement: Supplementary file 7 — Supplementary Data 4 [file 41467_2022_34793_MOESM7_ESM.zip › ColabFold_p37n/p37n_no_MSAs/P02817.pdb]

ATOM      1  N   MET A   1      25.053 -13.663   7.576  1.00 62.99           N  
ATOM      2  H   MET A   1      25.268 -13.903   6.619  1.00 62.99           H  
ATOM      3  H2  MET A   1      25.907 -13.436   8.066  1.00 62.99           H  
ATOM      4  H3  MET A   1      24.637 -14.467   8.024  1.00 62.99           H  
ATOM      5  CA  MET A   1      24.105 -12.522   7.622  1.00 62.99           C  
ATOM      6  HA  MET A   1      23.181 -12.834   7.135  1.00 62.99           H  
ATOM      7  C   MET A   1      24.577 -11.315   6.804  1.00 62.99           C  
ATOM      8  CB  MET A   1      23.720 -12.141   9.060  1.00 62.99           C  
ATOM      9  HB2 MET A   1      24.612 -11.984   9.666  1.00 62.99           H  
ATOM     10  HB3 MET A   1      23.145 -11.216   9.034  1.00 62.99           H  
ATOM     11  O   MET A   1      23.748 -10.731   6.127  1.00 62.99           O  
ATOM     12  CG  MET A   1      22.840 -13.236   9.682  1.00 62.99           C  
ATOM     13  HG2 MET A   1      22.034 -13.469   8.987  1.00 62.99           H  
ATOM     14  HG3 MET A   1      23.432 -14.137   9.842  1.00 62.99           H  
ATOM     15  SD  MET A   1      22.085 -12.758  11.251  1.00 62.99           S  
ATOM     16  CE  MET A   1      20.939 -14.143  11.503  1.00 62.99           C  
ATOM     17  HE1 MET A   1      21.494 -15.079  11.565  1.00 62.99           H  
ATOM     18  HE2 MET A   1      20.228 -14.192  10.678  1.00 62.99           H  
ATOM     19  HE3 MET A   1      20.391 -13.993  12.434  1.00 62.99           H  
ATOM     20  N   GLY A   2      25.872 -10.965   6.786  1.00 72.30           N  
ATOM     21  H   GLY A   2      26.533 -11.398   7.415  1.00 72.30           H  
ATOM     22  CA  GLY A   2      26.367  -9.770   6.072  1.00 72.30           C  
ATOM     23  HA2 GLY A   2      25.861  -8.888   6.465  1.00 72.30           H  
ATOM     24  HA3 GLY A   2      27.430  -9.655   6.281  1.00 72.30           H  
ATOM     25  C   GLY A   2      26.202  -9.754   4.542  1.00 72.30           C  
ATOM     26  O   GLY A   2      26.008  -8.692   3.966  1.00 72.30           O  
ATOM     27  N   THR A   3      26.196 -10.906   3.868  1.00 76.48           N  
ATOM     28  H   THR A   3      26.383 -11.778   4.340  1.00 76.48           H  
ATOM     29  CA  THR A   3      26.047 -10.984   2.400  1.00 76.48           C  
ATOM     30  HA  THR A   3      26.779 -10.318   1.943  1.00 76.48           H  
ATOM     31  C   THR A   3      24.686 -10.507   1.890  1.00 76.48           C  
ATOM     32  CB  THR A   3      26.312 -12.414   1.894  1.00 76.48           C  
ATOM     33  HB  THR A   3      25.630 -12.649   1.077  1.00 76.48           H  
ATOM     34  O   THR A   3      24.618  -9.882   0.838  1.00 76.48           O  
ATOM     35  CG2 THR A   3      27.742 -12.551   1.378  1.00 76.48           C  
ATOM     36 HG21 THR A   3      27.913 -13.567   1.023  1.00 76.48           H  
ATOM     37 HG22 THR A   3      28.454 -12.316   2.169  1.00 76.48           H  
ATOM     38 HG23 THR A   3      27.897 -11.866   0.544  1.00 76.48           H  
ATOM     39  OG1 THR A   3      26.152 -13.377   2.927  1.00 76.48           O  
ATOM     40  HG1 THR A   3      26.309 -14.226   2.508  1.00 76.48           H  
ATOM     41  N   TRP A   4      23.611 -10.722   2.654  1.00 84.91           N  
ATOM     42  H   TRP A   4      23.723 -11.227   3.521  1.00 84.91           H  
ATOM     43  CA  TRP A   4      22.273 -10.224   2.312  1.00 84.91           C  
ATOM     44  HA  TRP A   4      22.038 -10.489   1.281  1.00 84.91           H  
ATOM     45  C   TRP A   4      22.174  -8.702   2.413  1.00 84.91           C  
ATOM     46  CB  TRP A   4      21.244 -10.889   3.229  1.00 84.91           C  
ATOM     47  HB2 TRP A   4      21.538 -10.762   4.271  1.00 84.91           H  
ATOM     48  HB3 TRP A   4      20.287 -10.385   3.095  1.00 84.91           H  
ATOM     49  O   TRP A   4      21.490  -8.075   1.612  1.00 84.91           O  
ATOM     50  CG  TRP A   4      21.030 -12.339   2.937  1.00 84.91           C  
ATOM     51  CD1 TRP A   4      21.549 -13.385   3.619  1.00 84.91           C  
ATOM     52  HD1 TRP A   4      22.184 -13.296   4.488  1.00 84.91           H  
ATOM     53  CD2 TRP A   4      20.232 -12.915   1.861  1.00 84.91           C  
ATOM     54  CE2 TRP A   4      20.313 -14.336   1.952  1.00 84.91           C  
ATOM     55  CE3 TRP A   4      19.445 -12.378   0.819  1.00 84.91           C  
ATOM     56  HE3 TRP A   4      19.356 -11.306   0.716  1.00 84.91           H  
ATOM     57  NE1 TRP A   4      21.130 -14.567   3.038  1.00 84.91           N  
ATOM     58  HE1 TRP A   4      21.364 -15.489   3.378  1.00 84.91           H  
ATOM     59  CH2 TRP A   4      18.867 -14.620   0.037  1.00 84.91           C  
ATOM     60  HH2 TRP A   4      18.343 -15.256  -0.661  1.00 84.91           H  
ATOM     61  CZ2 TRP A   4      19.645 -15.186   1.061  1.00 84.91           C  
ATOM     62  HZ2 TRP A   4      19.723 -16.259   1.158  1.00 84.91           H  
ATOM     63  CZ3 TRP A   4      18.769 -13.222  -0.082  1.00 84.91           C  
ATOM     64  HZ3 TRP A   4      18.171 -12.795  -0.873  1.00 84.91           H  
ATOM     65  N   ILE A   5      22.903  -8.104   3.358  1.00 83.39           N  
ATOM     66  H   ILE A   5      23.466  -8.684   3.964  1.00 83.39           H  
ATOM     67  CA  ILE A   5      22.998  -6.649   3.513  1.00 83.39           C  
ATOM     68  HA  ILE A   5      21.997  -6.217   3.474  1.00 83.39           H  
ATOM     69  C   ILE A   5      23.780  -6.036   2.356  1.00 83.39           C  
ATOM     70  CB  ILE A   5      23.615  -6.322   4.887  1.00 83.39           C  
ATOM     71  HB  ILE A   5      24.451  -6.999   5.058  1.00 83.39           H  
ATOM     72  O   ILE A   5      23.351  -5.024   1.816  1.00 83.39           O  
ATOM     73  CG1 ILE A   5      22.548  -6.562   5.980  1.00 83.39           C  
ATOM     74 HG12 ILE A   5      21.849  -7.336   5.663  1.00 83.39           H  
ATOM     75 HG13 ILE A   5      21.974  -5.651   6.144  1.00 83.39           H  
ATOM     76  CG2 ILE A   5      24.166  -4.888   4.977  1.00 83.39           C  
ATOM     77 HG21 ILE A   5      24.491  -4.674   5.995  1.00 83.39           H  
ATOM     78 HG22 ILE A   5      25.026  -4.764   4.319  1.00 83.39           H  
ATOM     79 HG23 ILE A   5      23.395  -4.170   4.695  1.00 83.39           H  
ATOM     80  CD1 ILE A   5      23.158  -7.031   7.303  1.00 83.39           C  
ATOM     81 HD11 ILE A   5      23.674  -7.980   7.159  1.00 83.39           H  
ATOM     82 HD12 ILE A   5      23.861  -6.287   7.678  1.00 83.39           H  
ATOM     83 HD13 ILE A   5      22.363  -7.169   8.037  1.00 83.39           H  
ATOM     84  N   LEU A   6      24.879  -6.662   1.926  1.00 83.55           N  
ATOM     85  H   LEU A   6      25.210  -7.470   2.432  1.00 83.55           H  
ATOM     86  CA  LEU A   6      25.620  -6.205   0.747  1.00 83.55           C  
ATOM     87  HA  LEU A   6      25.872  -5.152   0.872  1.00 83.55           H  
ATOM     88  C   LEU A   6      24.763  -6.292  -0.519  1.00 83.55           C  
ATOM     89  CB  LEU A   6      26.913  -7.018   0.591  1.00 83.55           C  
ATOM     90  HB2 LEU A   6      26.657  -8.075   0.525  1.00 83.55           H  
ATOM     91  HB3 LEU A   6      27.386  -6.733  -0.349  1.00 83.55           H  
ATOM     92  O   LEU A   6      24.777  -5.366  -1.322  1.00 83.55           O  
ATOM     93  CG  LEU A   6      27.932  -6.818   1.726  1.00 83.55           C  
ATOM     94  HG  LEU A   6      27.477  -7.077   2.682  1.00 83.55           H  
ATOM     95  CD1 LEU A   6      29.124  -7.748   1.500  1.00 83.55           C  
ATOM     96 HD11 LEU A   6      28.786  -8.784   1.468  1.00 83.55           H  
ATOM     97 HD12 LEU A   6      29.616  -7.501   0.559  1.00 83.55           H  
ATOM     98 HD13 LEU A   6      29.838  -7.634   2.314  1.00 83.55           H  
ATOM     99  CD2 LEU A   6      28.442  -5.379   1.815  1.00 83.55           C  
ATOM    100 HD21 LEU A   6      29.226  -5.310   2.568  1.00 83.55           H  
ATOM    101 HD22 LEU A   6      27.634  -4.708   2.107  1.00 83.55           H  
ATOM    102 HD23 LEU A   6      28.844  -5.063   0.852  1.00 83.55           H  
ATOM    103  N   PHE A   7      23.970  -7.357  -0.666  1.00 82.07           N  
ATOM    104  H   PHE A   7      24.037  -8.112   0.003  1.00 82.07           H  
ATOM    105  CA  PHE A   7      23.047  -7.501  -1.789  1.00 82.07           C  
ATOM    106  HA  PHE A   7      23.604  -7.346  -2.713  1.00 82.07           H  
ATOM    107  C   PHE A   7      21.931  -6.448  -1.757  1.00 82.07           C  
ATOM    108  CB  PHE A   7      22.484  -8.925  -1.804  1.00 82.07           C  
ATOM    109  HB2 PHE A   7      21.823  -9.069  -0.949  1.00 82.07           H  
ATOM    110  HB3 PHE A   7      23.307  -9.633  -1.707  1.00 82.07           H  
ATOM    111  O   PHE A   7      21.691  -5.782  -2.759  1.00 82.07           O  
ATOM    112  CG  PHE A   7      21.739  -9.239  -3.082  1.00 82.07           C  
ATOM    113  CD1 PHE A   7      20.339  -9.101  -3.147  1.00 82.07           C  
ATOM    114  HD1 PHE A   7      19.782  -8.782  -2.279  1.00 82.07           H  
ATOM    115  CD2 PHE A   7      22.458  -9.631  -4.226  1.00 82.07           C  
ATOM    116  HD2 PHE A   7      23.534  -9.724  -4.187  1.00 82.07           H  
ATOM    117  CE1 PHE A   7      19.663  -9.363  -4.352  1.00 82.07           C  
ATOM    118  HE1 PHE A   7      18.590  -9.249  -4.407  1.00 82.07           H  
ATOM    119  CE2 PHE A   7      21.781  -9.894  -5.430  1.00 82.07           C  
ATOM    120  HE2 PHE A   7      22.334 -10.189  -6.310  1.00 82.07           H  
ATOM    121  CZ  PHE A   7      20.384  -9.761  -5.492  1.00 82.07           C  
ATOM    122  HZ  PHE A   7      19.864  -9.954  -6.419  1.00 82.07           H  
ATOM    123  N   ALA A   8      21.301  -6.232  -0.599  1.00 84.27           N  
ATOM    124  H   ALA A   8      21.517  -6.820   0.194  1.00 84.27           H  
ATOM    125  CA  ALA A   8      20.294  -5.186  -0.423  1.00 84.27           C  
ATOM    126  HA  ALA A   8      19.500  -5.336  -1.154  1.00 84.27           H  
ATOM    127  C   ALA A   8      20.872  -3.778  -0.656  1.00 84.27           C  
ATOM    128  CB  ALA A   8      19.698  -5.325   0.983  1.00 84.27           C  
ATOM    129  HB1 ALA A   8      19.258  -6.315   1.104  1.00 84.27           H  
ATOM    130  HB2 ALA A   8      18.921  -4.574   1.122  1.00 84.27           H  
ATOM    131  HB3 ALA A   8      20.473  -5.180   1.736  1.00 84.27           H  
ATOM    132  O   ALA A   8      20.216  -2.935  -1.261  1.00 84.27           O  
ATOM    133  N   CYS A   9      22.115  -3.538  -0.231  1.00 82.92           N  
ATOM    134  H   CYS A   9      22.584  -4.260   0.298  1.00 82.92           H  
ATOM    135  CA  CYS A   9      22.824  -2.277  -0.432  1.00 82.92           C  
ATOM    136  HA  CYS A   9      22.181  -1.456  -0.115  1.00 82.92           H  
ATOM    137  C   CYS A   9      23.158  -2.045  -1.912  1.00 82.92           C  
ATOM    138  CB  CYS A   9      24.078  -2.289   0.454  1.00 82.92           C  
ATOM    139  HB2 CYS A   9      23.798  -2.572   1.469  1.00 82.92           H  
ATOM    140  HB3 CYS A   9      24.797  -3.010   0.065  1.00 82.92           H  
ATOM    141  O   CYS A   9      22.923  -0.955  -2.425  1.00 82.92           O  
ATOM    142  SG  CYS A   9      24.821  -0.637   0.506  1.00 82.92           S  
ATOM    143  HG  CYS A   9      25.866  -0.934   1.284  1.00 82.92           H  
ATOM    144  N   LEU A  10      23.626  -3.075  -2.626  1.00 81.14           N  
ATOM    145  H   LEU A  10      23.820  -3.946  -2.152  1.00 81.14           H  
ATOM    146  CA  LEU A  10      23.900  -2.997  -4.063  1.00 81.14           C  
ATOM    147  HA  LEU A  10      24.564  -2.152  -4.239  1.00 81.14           H  
ATOM    148  C   LEU A  10      22.612  -2.755  -4.865  1.00 81.14           C  
ATOM    149  CB  LEU A  10      24.594  -4.297  -4.509  1.00 81.14           C  
ATOM    150  HB2 LEU A  10      23.857  -5.100  -4.501  1.00 81.14           H  
ATOM    151  HB3 LEU A  10      25.375  -4.560  -3.796  1.00 81.14           H  
ATOM    152  O   LEU A  10      22.599  -1.924  -5.769  1.00 81.14           O  
ATOM    153  CG  LEU A  10      25.226  -4.193  -5.911  1.00 81.14           C  
ATOM    154  HG  LEU A  10      24.570  -3.635  -6.580  1.00 81.14           H  
ATOM    155  CD1 LEU A  10      26.589  -3.499  -5.847  1.00 81.14           C  
ATOM    156 HD11 LEU A  10      27.271  -4.057  -5.205  1.00 81.14           H  
ATOM    157 HD12 LEU A  10      26.473  -2.487  -5.459  1.00 81.14           H  
ATOM    158 HD13 LEU A  10      27.011  -3.433  -6.850  1.00 81.14           H  
ATOM    159  CD2 LEU A  10      25.424  -5.587  -6.504  1.00 81.14           C  
ATOM    160 HD21 LEU A  10      25.876  -5.503  -7.492  1.00 81.14           H  
ATOM    161 HD22 LEU A  10      26.071  -6.181  -5.858  1.00 81.14           H  
ATOM    162 HD23 LEU A  10      24.458  -6.081  -6.605  1.00 81.14           H  
ATOM    163  N   LEU A  11      21.521  -3.439  -4.508  1.00 81.85           N  
ATOM    164  H   LEU A  11      21.607  -4.133  -3.778  1.00 81.85           H  
ATOM    165  CA  LEU A  11      20.222  -3.276  -5.161  1.00 81.85           C  
ATOM    166  HA  LEU A  11      20.376  -3.361  -6.237  1.00 81.85           H  
ATOM    167  C   LEU A  11      19.628  -1.882  -4.895  1.00 81.85           C  
ATOM    168  CB  LEU A  11      19.285  -4.404  -4.685  1.00 81.85           C  
ATOM    169  HB2 LEU A  11      19.864  -5.303  -4.475  1.00 81.85           H  
ATOM    170  HB3 LEU A  11      18.810  -4.095  -3.754  1.00 81.85           H  
ATOM    171  O   LEU A  11      19.114  -1.246  -5.813  1.00 81.85           O  
ATOM    172  CG  LEU A  11      18.211  -4.778  -5.720  1.00 81.85           C  
ATOM    173  HG  LEU A  11      17.777  -3.875  -6.149  1.00 81.85           H  
ATOM    174  CD1 LEU A  11      18.806  -5.644  -6.836  1.00 81.85           C  
ATOM    175 HD11 LEU A  11      19.578  -5.090  -7.371  1.00 81.85           H  
ATOM    176 HD12 LEU A  11      18.023  -5.910  -7.547  1.00 81.85           H  
ATOM    177 HD13 LEU A  11      19.240  -6.554  -6.421  1.00 81.85           H  
ATOM    178  CD2 LEU A  11      17.098  -5.583  -5.048  1.00 81.85           C  
ATOM    179 HD21 LEU A  11      16.346  -5.855  -5.788  1.00 81.85           H  
ATOM    180 HD22 LEU A  11      16.623  -4.975  -4.278  1.00 81.85           H  
ATOM    181 HD23 LEU A  11      17.509  -6.486  -4.596  1.00 81.85           H  
ATOM    182  N   GLY A  12      19.759  -1.379  -3.663  1.00 80.35           N  
ATOM    183  H   GLY A  12      20.154  -1.968  -2.944  1.00 80.35           H  
ATOM    184  CA  GLY A  12      19.378  -0.014  -3.298  1.00 80.35           C  
ATOM    185  HA2 GLY A  12      18.327   0.148  -3.536  1.00 80.35           H  
ATOM    186  HA3 GLY A  12      19.523   0.118  -2.226  1.00 80.35           H  
ATOM    187  C   GLY A  12      20.210   1.045  -4.025  1.00 80.35           C  
ATOM    188  O   GLY A  12      19.654   2.011  -4.538  1.00 80.35           O  
ATOM    189  N   ALA A  13      21.524   0.840  -4.147  1.00 75.03           N  
ATOM    190  H   ALA A  13      21.941   0.048  -3.678  1.00 75.03           H  
ATOM    191  CA  ALA A  13      22.408   1.737  -4.889  1.00 75.03           C  
ATOM    192  HA  ALA A  13      22.259   2.753  -4.524  1.00 75.03           H  
ATOM    193  C   ALA A  13      22.099   1.745  -6.396  1.00 75.03           C  
ATOM    194  CB  ALA A  13      23.860   1.335  -4.608  1.00 75.03           C  
ATOM    195  HB1 ALA A  13      24.044   0.321  -4.962  1.00 75.03           H  
ATOM    196  HB2 ALA A  13      24.532   2.021  -5.124  1.00 75.03           H  
ATOM    197  HB3 ALA A  13      24.059   1.383  -3.538  1.00 75.03           H  
ATOM    198  O   ALA A  13      22.112   2.808  -7.011  1.00 75.03           O  
ATOM    199  N   ALA A  14      21.762   0.588  -6.978  1.00 65.56           N  
ATOM    200  H   ALA A  14      21.821  -0.261  -6.434  1.00 65.56           H  
ATOM    201  CA  ALA A  14      21.399   0.472  -8.390  1.00 65.56           C  
ATOM    202  HA  ALA A  14      22.176   0.948  -8.988  1.00 65.56           H  
ATOM    203  C   ALA A  14      20.074   1.181  -8.726  1.00 65.56           C  
ATOM    204  CB  ALA A  14      21.355  -1.017  -8.756  1.00 65.56           C  
ATOM    205  HB1 ALA A  14      21.118  -1.122  -9.815  1.00 65.56           H  
ATOM    206  HB2 ALA A  14      20.590  -1.525  -8.168  1.00 65.56           H  
ATOM    207  HB3 ALA A  14      22.324  -1.475  -8.562  1.00 65.56           H  
ATOM    208  O   ALA A  14      19.973   1.811  -9.774  1.00 65.56           O  
ATOM    209  N   PHE A  15      19.079   1.134  -7.833  1.00 63.97           N  
ATOM    210  H   PHE A  15      19.199   0.562  -7.009  1.00 63.97           H  
ATOM    211  CA  PHE A  15      17.810   1.862  -7.998  1.00 63.97           C  
ATOM    212  HA  PHE A  15      17.526   1.848  -9.050  1.00 63.97           H  
ATOM    213  C   PHE A  15      17.899   3.344  -7.616  1.00 63.97           C  
ATOM    214  CB  PHE A  15      16.707   1.163  -7.194  1.00 63.97           C  
ATOM    215  HB2 PHE A  15      17.130   0.672  -6.318  1.00 63.97           H  
ATOM    216  HB3 PHE A  15      16.005   1.911  -6.824  1.00 63.97           H  
ATOM    217  O   PHE A  15      17.101   4.149  -8.087  1.00 63.97           O  
ATOM    218  CG  PHE A  15      15.921   0.168  -8.018  1.00 63.97           C  
ATOM    219  CD1 PHE A  15      14.791   0.603  -8.736  1.00 63.97           C  
ATOM    220  HD1 PHE A  15      14.493   1.640  -8.697  1.00 63.97           H  
ATOM    221  CD2 PHE A  15      16.323  -1.178  -8.093  1.00 63.97           C  
ATOM    222  HD2 PHE A  15      17.200  -1.509  -7.556  1.00 63.97           H  
ATOM    223  CE1 PHE A  15      14.056  -0.308  -9.514  1.00 63.97           C  
ATOM    224  HE1 PHE A  15      13.192   0.031 -10.068  1.00 63.97           H  
ATOM    225  CE2 PHE A  15      15.589  -2.089  -8.873  1.00 63.97           C  
ATOM    226  HE2 PHE A  15      15.901  -3.121  -8.933  1.00 63.97           H  
ATOM    227  CZ  PHE A  15      14.453  -1.655  -9.581  1.00 63.97           C  
ATOM    228  HZ  PHE A  15      13.892  -2.353 -10.184  1.00 63.97           H  
ATOM    229  N   SER A  16      18.872   3.716  -6.783  1.00 60.52           N  
ATOM    230  H   SER A  16      19.439   2.997  -6.358  1.00 60.52           H  
ATOM    231  CA  SER A  16      19.157   5.112  -6.443  1.00 60.52           C  
ATOM    232  HA  SER A  16      18.211   5.649  -6.381  1.00 60.52           H  
ATOM    233  C   SER A  16      20.012   5.822  -7.497  1.00 60.52           C  
ATOM    234  CB  SER A  16      19.825   5.186  -5.069  1.00 60.52           C  
ATOM    235  HB2 SER A  16      20.850   4.823  -5.137  1.00 60.52           H  
ATOM    236  HB3 SER A  16      19.273   4.571  -4.358  1.00 60.52           H  
ATOM    237  O   SER A  16      20.336   6.997  -7.316  1.00 60.52           O  
ATOM    238  OG  SER A  16      19.813   6.523  -4.619  1.00 60.52           O  
ATOM    239  HG  SER A  16      20.078   7.060  -5.370  1.00 60.52           H  
ATOM    240  N   MET A  17      20.397   5.131  -8.572  1.00 55.39           N  
ATOM    241  H   MET A  17      20.086   4.175  -8.670  1.00 55.39           H  
ATOM    242  CA  MET A  17      21.114   5.716  -9.694  1.00 55.39           C  
ATOM    243  HA  MET A  17      21.839   6.423  -9.292  1.00 55.39           H  
ATOM    244  C   MET A  17      20.085   6.446 -10.575  1.00 55.39           C  
ATOM    245  CB  MET A  17      21.892   4.602 -10.420  1.00 55.39           C  
ATOM    246  HB2 MET A  17      21.270   4.125 -11.178  1.00 55.39           H  
ATOM    247  HB3 MET A  17      22.173   3.841  -9.692  1.00 55.39           H  
ATOM    248  O   MET A  17      19.272   5.784 -11.223  1.00 55.39           O  
ATOM    249  CG  MET A  17      23.187   5.119 -11.051  1.00 55.39           C  
ATOM    250  HG2 MET A  17      22.941   5.770 -11.890  1.00 55.39           H  
ATOM    251  HG3 MET A  17      23.731   5.700 -10.306  1.00 55.39           H  
ATOM    252  SD  MET A  17      24.279   3.785 -11.624  1.00 55.39           S  
ATOM    253  CE  MET A  17      25.736   4.749 -12.097  1.00 55.39           C  
ATOM    254  HE1 MET A  17      26.502   4.079 -12.488  1.00 55.39           H  
ATOM    255  HE2 MET A  17      26.125   5.275 -11.225  1.00 55.39           H  
ATOM    256  HE3 MET A  17      25.461   5.471 -12.866  1.00 55.39           H  
ATOM    257  N   PRO A  18      20.044   7.793 -10.579  1.00 55.44           N  
ATOM    258  CA  PRO A  18      19.106   8.514 -11.427  1.00 55.44           C  
ATOM    259  HA  PRO A  18      18.085   8.204 -11.207  1.00 55.44           H  
ATOM    260  C   PRO A  18      19.434   8.193 -12.886  1.00 55.44           C  
ATOM    261  CB  PRO A  18      19.283   9.996 -11.077  1.00 55.44           C  
ATOM    262  HB2 PRO A  18      19.112  10.644 -11.937  1.00 55.44           H  
ATOM    263  HB3 PRO A  18      18.606  10.257 -10.263  1.00 55.44           H  
ATOM    264  O   PRO A  18      20.602   8.230 -13.283  1.00 55.44           O  
ATOM    265  CG  PRO A  18      20.727  10.075 -10.584  1.00 55.44           C  
ATOM    266  HG2 PRO A  18      21.400  10.170 -11.436  1.00 55.44           H  
ATOM    267  HG3 PRO A  18      20.873  10.901  -9.888  1.00 55.44           H  
ATOM    268  CD  PRO A  18      20.943   8.723  -9.910  1.00 55.44           C  
ATOM    269  HD2 PRO A  18      21.986   8.423 -10.014  1.00 55.44           H  
ATOM    270  HD3 PRO A  18      20.672   8.808  -8.858  1.00 55.44           H  
ATOM    271  N   LEU A  19      18.412   7.860 -13.682  1.00 58.93           N  
ATOM    272  H   LEU A  19      17.482   7.806 -13.292  1.00 58.93           H  
ATOM    273  CA  LEU A  19      18.581   7.720 -15.126  1.00 58.93           C  
ATOM    274  HA  LEU A  19      19.235   6.866 -15.303  1.00 58.93           H  
ATOM    275  C   LEU A  19      19.261   8.988 -15.671  1.00 58.93           C  
ATOM    276  CB  LEU A  19      17.234   7.495 -15.843  1.00 58.93           C  
ATOM    277  HB2 LEU A  19      16.460   8.117 -15.394  1.00 58.93           H  
ATOM    278  HB3 LEU A  19      17.357   7.835 -16.871  1.00 58.93           H  
ATOM    279  O   LEU A  19      18.955  10.088 -15.194  1.00 58.93           O  
ATOM    280  CG  LEU A  19      16.774   6.027 -15.901  1.00 58.93           C  
ATOM    281  HG  LEU A  19      17.626   5.391 -16.139  1.00 58.93           H  
ATOM    282  CD1 LEU A  19      16.151   5.555 -14.587  1.00 58.93           C  
ATOM    283 HD11 LEU A  19      15.297   6.180 -14.326  1.00 58.93           H  
ATOM    284 HD12 LEU A  19      16.891   5.596 -13.787  1.00 58.93           H  
ATOM    285 HD13 LEU A  19      15.822   4.521 -14.686  1.00 58.93           H  
ATOM    286  CD2 LEU A  19      15.736   5.856 -17.012  1.00 58.93           C  
ATOM    287 HD21 LEU A  19      14.874   6.495 -16.819  1.00 58.93           H  
ATOM    288 HD22 LEU A  19      15.410   4.817 -17.054  1.00 58.93           H  
ATOM    289 HD23 LEU A  19      16.173   6.124 -17.974  1.00 58.93           H  
ATOM    290  N   PRO A  20      20.170   8.862 -16.656  1.00 52.93           N  
ATOM    291  CA  PRO A  20      20.771  10.026 -17.284  1.00 52.93           C  
ATOM    292  HA  PRO A  20      21.393  10.528 -16.543  1.00 52.93           H  
ATOM    293  C   PRO A  20      19.649  10.949 -17.777  1.00 52.93           C  
ATOM    294  CB  PRO A  20      21.657   9.498 -18.416  1.00 52.93           C  
ATOM    295  HB2 PRO A  20      21.622  10.137 -19.298  1.00 52.93           H  
ATOM    296  HB3 PRO A  20      22.682   9.405 -18.056  1.00 52.93           H  
ATOM    297  O   PRO A  20      18.707  10.466 -18.416  1.00 52.93           O  
ATOM    298  CG  PRO A  20      21.095   8.105 -18.703  1.00 52.93           C  
ATOM    299  HG2 PRO A  20      20.272   8.186 -19.412  1.00 52.93           H  
ATOM    300  HG3 PRO A  20      21.861   7.429 -19.082  1.00 52.93           H  
ATOM    301  CD  PRO A  20      20.556   7.647 -17.351  1.00 52.93           C  
ATOM    302  HD2 PRO A  20      21.342   7.145 -16.786  1.00 52.93           H  
ATOM    303  HD3 PRO A  20      19.709   6.978 -17.501  1.00 52.93           H  
ATOM    304  N   PRO A  21      19.701  12.252 -17.449  1.00 54.33           N  
ATOM    305  CA  PRO A  21      18.668  13.187 -17.855  1.00 54.33           C  
ATOM    306  HA  PRO A  21      17.716  12.903 -17.406  1.00 54.33           H  
ATOM    307  C   PRO A  21      18.556  13.137 -19.374  1.00 54.33           C  
ATOM    308  CB  PRO A  21      19.101  14.557 -17.319  1.00 54.33           C  
ATOM    309  HB2 PRO A  21      18.634  14.726 -16.349  1.00 54.33           H  
ATOM    310  HB3 PRO A  21      18.850  15.365 -18.006  1.00 54.33           H  
ATOM    311  O   PRO A  21      19.552  13.272 -20.089  1.00 54.33           O  
ATOM    312  CG  PRO A  21      20.612  14.417 -17.135  1.00 54.33           C  
ATOM    313  HG2 PRO A  21      21.114  14.627 -18.080  1.00 54.33           H  
ATOM    314  HG3 PRO A  21      20.988  15.071 -16.349  1.00 54.33           H  
ATOM    315  CD  PRO A  21      20.789  12.945 -16.781  1.00 54.33           C  
ATOM    316  HD2 PRO A  21      21.763  12.600 -17.130  1.00 54.33           H  
ATOM    317  HD3 PRO A  21      20.697  12.805 -15.704  1.00 54.33           H  
ATOM    318  N   HIS A  22      17.344  12.887 -19.871  1.00 51.17           N  
ATOM    319  H   HIS A  22      16.571  12.720 -19.243  1.00 51.17           H  
ATOM    320  CA  HIS A  22      17.119  12.909 -21.305  1.00 51.17           C  
ATOM    321  HA  HIS A  22      17.809  12.170 -21.711  1.00 51.17           H  
ATOM    322  C   HIS A  22      17.469  14.321 -21.835  1.00 51.17           C  
ATOM    323  CB  HIS A  22      15.692  12.457 -21.654  1.00 51.17           C  
ATOM    324  HB2 HIS A  22      15.287  11.825 -20.864  1.00 51.17           H  
ATOM    325  HB3 HIS A  22      15.741  11.853 -22.560  1.00 51.17           H  
ATOM    326  O   HIS A  22      17.236  15.304 -21.123  1.00 51.17           O  
ATOM    327  CG  HIS A  22      14.757  13.603 -21.918  1.00 51.17           C  
ATOM    328  CD2 HIS A  22      14.074  14.333 -20.988  1.00 51.17           C  
ATOM    329  HD2 HIS A  22      14.077  14.174 -19.920  1.00 51.17           H  
ATOM    330  ND1 HIS A  22      14.524  14.182 -23.147  1.00 51.17           N  
ATOM    331  HD1 HIS A  22      14.835  13.833 -24.042  1.00 51.17           H  
ATOM    332  CE1 HIS A  22      13.685  15.210 -22.967  1.00 51.17           C  
ATOM    333  HE1 HIS A  22      13.255  15.818 -23.749  1.00 51.17           H  
ATOM    334  NE2 HIS A  22      13.424  15.360 -21.668  1.00 51.17           N  
ATOM    335  N   PRO A  23      17.995  14.468 -23.064  1.00 52.10           N  
ATOM    336  CA  PRO A  23      18.557  15.734 -23.550  1.00 52.10           C  
ATOM    337  HA  PRO A  23      19.252  16.094 -22.791  1.00 52.10           H  
ATOM    338  C   PRO A  23      17.558  16.877 -23.832  1.00 52.10           C  
ATOM    339  CB  PRO A  23      19.365  15.372 -24.808  1.00 52.10           C  
ATOM    340  HB2 PRO A  23      18.770  15.545 -25.705  1.00 52.10           H  
ATOM    341  HB3 PRO A  23      20.297  15.934 -24.861  1.00 52.10           H  
ATOM    342  O   PRO A  23      17.845  17.720 -24.676  1.00 52.10           O  
ATOM    343  CG  PRO A  23      19.617  13.875 -24.681  1.00 52.10           C  
ATOM    344  HG2 PRO A  23      20.485  13.701 -24.046  1.00 52.10           H  
ATOM    345  HG3 PRO A  23      19.745  13.399 -25.653  1.00 52.10           H  
ATOM    346  CD  PRO A  23      18.360  13.392 -23.975  1.00 52.10           C  
ATOM    347  HD2 PRO A  23      17.561  13.245 -24.701  1.00 52.10           H  
ATOM    348  HD3 PRO A  23      18.591  12.449 -23.478  1.00 52.10           H  
ATOM    349  N   GLY A  24      16.381  16.930 -23.199  1.00 53.59           N  
ATOM    350  H   GLY A  24      16.199  16.267 -22.460  1.00 53.59           H  
ATOM    351  CA  GLY A  24      15.322  17.861 -23.609  1.00 53.59           C  
ATOM    352  HA2 GLY A  24      15.765  18.702 -24.143  1.00 53.59           H  
ATOM    353  HA3 GLY A  24      14.663  17.359 -24.318  1.00 53.59           H  
ATOM    354  C   GLY A  24      14.458  18.488 -22.518  1.00 53.59           C  
ATOM    355  O   GLY A  24      13.486  19.147 -22.877  1.00 53.59           O  
ATOM    356  N   HIS A  25      14.788  18.367 -21.228  1.00 45.10           N  
ATOM    357  H   HIS A  25      15.576  17.792 -20.964  1.00 45.10           H  
ATOM    358  CA  HIS A  25      14.066  19.107 -20.185  1.00 45.10           C  
ATOM    359  HA  HIS A  25      13.346  19.757 -20.681  1.00 45.10           H  
ATOM    360  C   HIS A  25      14.990  20.025 -19.369  1.00 45.10           C  
ATOM    361  CB  HIS A  25      13.200  18.174 -19.325  1.00 45.10           C  
ATOM    362  HB2 HIS A  25      13.701  17.215 -19.194  1.00 45.10           H  
ATOM    363  HB3 HIS A  25      13.063  18.620 -18.340  1.00 45.10           H  
ATOM    364  O   HIS A  25      15.867  19.541 -18.651  1.00 45.10           O  
ATOM    365  CG  HIS A  25      11.825  17.967 -19.923  1.00 45.10           C  
ATOM    366  CD2 HIS A  25      11.231  16.781 -20.262  1.00 45.10           C  
ATOM    367  HD2 HIS A  25      11.638  15.794 -20.093  1.00 45.10           H  
ATOM    368  ND1 HIS A  25      10.914  18.956 -20.228  1.00 45.10           N  
ATOM    369  HD1 HIS A  25      11.055  19.951 -20.125  1.00 45.10           H  
ATOM    370  CE1 HIS A  25       9.831  18.381 -20.774  1.00 45.10           C  
ATOM    371  HE1 HIS A  25       8.965  18.910 -21.143  1.00 45.10           H  
ATOM    372  NE2 HIS A  25       9.977  17.053 -20.816  1.00 45.10           N  
ATOM    373  N   PRO A  26      14.799  21.359 -19.435  1.00 52.18           N  
ATOM    374  CA  PRO A  26      15.526  22.287 -18.587  1.00 52.18           C  
ATOM    375  HA  PRO A  26      16.592  22.061 -18.619  1.00 52.18           H  
ATOM    376  C   PRO A  26      15.033  22.170 -17.136  1.00 52.18           C  
ATOM    377  CB  PRO A  26      15.303  23.673 -19.207  1.00 52.18           C  
ATOM    378  HB2 PRO A  26      15.312  24.467 -18.460  1.00 52.18           H  
ATOM    379  HB3 PRO A  26      16.070  23.856 -19.959  1.00 52.18           H  
ATOM    380  O   PRO A  26      13.932  22.584 -16.786  1.00 52.18           O  
ATOM    381  CG  PRO A  26      13.944  23.552 -19.892  1.00 52.18           C  
ATOM    382  HG2 PRO A  26      13.153  23.766 -19.174  1.00 52.18           H  
ATOM    383  HG3 PRO A  26      13.865  24.216 -20.753  1.00 52.18           H  
ATOM    384  CD  PRO A  26      13.875  22.083 -20.303  1.00 52.18           C  
ATOM    385  HD2 PRO A  26      12.852  21.727 -20.183  1.00 52.18           H  
ATOM    386  HD3 PRO A  26      14.193  21.975 -21.340  1.00 52.18           H  
ATOM    387  N   GLY A  27      15.890  21.631 -16.273  1.00 54.15           N  
ATOM    388  H   GLY A  27      16.634  21.083 -16.681  1.00 54.15           H  
ATOM    389  CA  GLY A  27      16.205  22.289 -15.005  1.00 54.15           C  
ATOM    390  HA2 GLY A  27      17.219  22.002 -14.725  1.00 54.15           H  
ATOM    391  HA3 GLY A  27      16.216  23.365 -15.176  1.00 54.15           H  
ATOM    392  C   GLY A  27      15.332  22.060 -13.770  1.00 54.15           C  
ATOM    393  O   GLY A  27      15.719  22.587 -12.736  1.00 54.15           O  
ATOM    394  N   TYR A  28      14.244  21.281 -13.789  1.00 47.87           N  
ATOM    395  H   TYR A  28      13.907  20.937 -14.677  1.00 47.87           H  
ATOM    396  CA  TYR A  28      13.527  20.931 -12.547  1.00 47.87           C  
ATOM    397  HA  TYR A  28      14.244  20.905 -11.726  1.00 47.87           H  
ATOM    398  C   TYR A  28      12.893  19.536 -12.608  1.00 47.87           C  
ATOM    399  CB  TYR A  28      12.480  22.008 -12.190  1.00 47.87           C  
ATOM    400  HB2 TYR A  28      11.816  22.156 -13.042  1.00 47.87           H  
ATOM    401  HB3 TYR A  28      11.869  21.639 -11.365  1.00 47.87           H  
ATOM    402  O   TYR A  28      11.714  19.388 -12.920  1.00 47.87           O  
ATOM    403  CG  TYR A  28      13.065  23.345 -11.766  1.00 47.87           C  
ATOM    404  CD1 TYR A  28      13.525  23.535 -10.446  1.00 47.87           C  
ATOM    405  HD1 TYR A  28      13.433  22.736  -9.725  1.00 47.87           H  
ATOM    406  CD2 TYR A  28      13.213  24.376 -12.715  1.00 47.87           C  
ATOM    407  HD2 TYR A  28      12.881  24.225 -13.732  1.00 47.87           H  
ATOM    408  CE1 TYR A  28      14.144  24.746 -10.079  1.00 47.87           C  
ATOM    409  HE1 TYR A  28      14.513  24.882  -9.073  1.00 47.87           H  
ATOM    410  CE2 TYR A  28      13.837  25.585 -12.353  1.00 47.87           C  
ATOM    411  HE2 TYR A  28      13.973  26.373 -13.079  1.00 47.87           H  
ATOM    412  OH  TYR A  28      14.918  26.937 -10.699  1.00 47.87           O  
ATOM    413  HH  TYR A  28      15.228  26.927  -9.790  1.00 47.87           H  
ATOM    414  CZ  TYR A  28      14.308  25.770 -11.038  1.00 47.87           C  
ATOM    415  N   ILE A  29      13.650  18.498 -12.239  1.00 51.15           N  
ATOM    416  H   ILE A  29      14.623  18.653 -12.016  1.00 51.15           H  
ATOM    417  CA  ILE A  29      13.027  17.249 -11.788  1.00 51.15           C  
ATOM    418  HA  ILE A  29      12.194  17.017 -12.451  1.00 51.15           H  
ATOM    419  C   ILE A  29      12.437  17.494 -10.396  1.00 51.15           C  
ATOM    420  CB  ILE A  29      13.974  16.034 -11.850  1.00 51.15           C  
ATOM    421  HB  ILE A  29      13.470  15.218 -11.332  1.00 51.15           H  
ATOM    422  O   ILE A  29      13.130  17.582  -9.383  1.00 51.15           O  
ATOM    423  CG1 ILE A  29      15.346  16.273 -11.183  1.00 51.15           C  
ATOM    424 HG12 ILE A  29      16.021  16.771 -11.879  1.00 51.15           H  
ATOM    425 HG13 ILE A  29      15.251  16.912 -10.305  1.00 51.15           H  
ATOM    426  CG2 ILE A  29      14.160  15.607 -13.318  1.00 51.15           C  
ATOM    427 HG21 ILE A  29      14.763  14.701 -13.372  1.00 51.15           H  
ATOM    428 HG22 ILE A  29      13.191  15.392 -13.768  1.00 51.15           H  
ATOM    429 HG23 ILE A  29      14.649  16.396 -13.888  1.00 51.15           H  
ATOM    430  CD1 ILE A  29      15.972  14.959 -10.716  1.00 51.15           C  
ATOM    431 HD11 ILE A  29      16.900  15.168 -10.184  1.00 51.15           H  
ATOM    432 HD12 ILE A  29      15.279  14.431 -10.061  1.00 51.15           H  
ATOM    433 HD13 ILE A  29      16.199  14.325 -11.574  1.00 51.15           H  
ATOM    434  N   ASN A  30      11.127  17.697 -10.347  1.00 47.97           N  
ATOM    435  H   ASN A  30      10.615  17.693 -11.218  1.00 47.97           H  
ATOM    436  CA  ASN A  30      10.386  17.830  -9.105  1.00 47.97           C  
ATOM    437  HA  ASN A  30      10.919  18.512  -8.442  1.00 47.97           H  
ATOM    438  C   ASN A  30      10.326  16.445  -8.435  1.00 47.97           C  
ATOM    439  CB  ASN A  30       9.015  18.441  -9.451  1.00 47.97           C  
ATOM    440  HB2 ASN A  30       8.420  17.721 -10.012  1.00 47.97           H  
ATOM    441  HB3 ASN A  30       9.159  19.315 -10.087  1.00 47.97           H  
ATOM    442  O   ASN A  30       9.377  15.695  -8.643  1.00 47.97           O  
ATOM    443  CG  ASN A  30       8.229  18.863  -8.229  1.00 47.97           C  
ATOM    444  ND2 ASN A  30       8.294  20.113  -7.835  1.00 47.97           N  
ATOM    445 HD21 ASN A  30       8.820  20.790  -8.370  1.00 47.97           H  
ATOM    446 HD22 ASN A  30       7.729  20.366  -7.037  1.00 47.97           H  
ATOM    447  OD1 ASN A  30       7.558  18.082  -7.591  1.00 47.97           O  
ATOM    448  N   PHE A  31      11.337  16.095  -7.629  1.00 53.79           N  
ATOM    449  H   PHE A  31      12.177  16.655  -7.648  1.00 53.79           H  
ATOM    450  CA  PHE A  31      11.315  14.877  -6.801  1.00 53.79           C  
ATOM    451  HA  PHE A  31      11.333  14.001  -7.450  1.00 53.79           H  
ATOM    452  C   PHE A  31      10.036  14.781  -5.951  1.00 53.79           C  
ATOM    453  CB  PHE A  31      12.547  14.842  -5.883  1.00 53.79           C  
ATOM    454  HB2 PHE A  31      12.347  14.146  -5.068  1.00 53.79           H  
ATOM    455  HB3 PHE A  31      12.693  15.823  -5.430  1.00 53.79           H  
ATOM    456  O   PHE A  31       9.602  13.683  -5.612  1.00 53.79           O  
ATOM    457  CG  PHE A  31      13.833  14.386  -6.545  1.00 53.79           C  
ATOM    458  CD1 PHE A  31      14.070  13.011  -6.734  1.00 53.79           C  
ATOM    459  HD1 PHE A  31      13.320  12.287  -6.448  1.00 53.79           H  
ATOM    460  CD2 PHE A  31      14.815  15.321  -6.925  1.00 53.79           C  
ATOM    461  HD2 PHE A  31      14.643  16.378  -6.788  1.00 53.79           H  
ATOM    462  CE1 PHE A  31      15.283  12.570  -7.292  1.00 53.79           C  
ATOM    463  HE1 PHE A  31      15.458  11.515  -7.441  1.00 53.79           H  
ATOM    464  CE2 PHE A  31      16.036  14.879  -7.464  1.00 53.79           C  
ATOM    465  HE2 PHE A  31      16.793  15.596  -7.742  1.00 53.79           H  
ATOM    466  CZ  PHE A  31      16.270  13.504  -7.651  1.00 53.79           C  
ATOM    467  HZ  PHE A  31      17.203  13.166  -8.075  1.00 53.79           H  
ATOM    468  N   SER A  32       9.393  15.915  -5.645  1.00 51.05           N  
ATOM    469  H   SER A  32       9.807  16.799  -5.906  1.00 51.05           H  
ATOM    470  CA  SER A  32       8.114  15.936  -4.939  1.00 51.05           C  
ATOM    471  HA  SER A  32       8.223  15.318  -4.048  1.00 51.05           H  
ATOM    472  C   SER A  32       6.964  15.326  -5.749  1.00 51.05           C  
ATOM    473  CB  SER A  32       7.751  17.346  -4.456  1.00 51.05           C  
ATOM    474  HB2 SER A  32       7.591  18.023  -5.295  1.00 51.05           H  
ATOM    475  HB3 SER A  32       6.826  17.289  -3.883  1.00 51.05           H  
ATOM    476  O   SER A  32       6.113  14.692  -5.143  1.00 51.05           O  
ATOM    477  OG  SER A  32       8.772  17.871  -3.629  1.00 51.05           O  
ATOM    478  HG  SER A  32       8.453  18.674  -3.211  1.00 51.05           H  
ATOM    479  N   TYR A  33       6.916  15.423  -7.080  1.00 48.44           N  
ATOM    480  H   TYR A  33       7.632  15.948  -7.560  1.00 48.44           H  
ATOM    481  CA  TYR A  33       5.827  14.838  -7.874  1.00 48.44           C  
ATOM    482  HA  TYR A  33       4.890  15.032  -7.354  1.00 48.44           H  
ATOM    483  C   TYR A  33       5.974  13.313  -7.969  1.00 48.44           C  
ATOM    484  CB  TYR A  33       5.734  15.509  -9.258  1.00 48.44           C  
ATOM    485  HB2 TYR A  33       6.057  14.809 -10.029  1.00 48.44           H  
ATOM    486  HB3 TYR A  33       6.414  16.359  -9.306  1.00 48.44           H  
ATOM    487  O   TYR A  33       5.012  12.583  -7.737  1.00 48.44           O  
ATOM    488  CG  TYR A  33       4.338  16.007  -9.588  1.00 48.44           C  
ATOM    489  CD1 TYR A  33       3.430  15.177 -10.275  1.00 48.44           C  
ATOM    490  HD1 TYR A  33       3.729  14.183 -10.575  1.00 48.44           H  
ATOM    491  CD2 TYR A  33       3.945  17.302  -9.194  1.00 48.44           C  
ATOM    492  HD2 TYR A  33       4.645  17.932  -8.665  1.00 48.44           H  
ATOM    493  CE1 TYR A  33       2.135  15.644 -10.576  1.00 48.44           C  
ATOM    494  HE1 TYR A  33       1.439  15.016 -11.112  1.00 48.44           H  
ATOM    495  CE2 TYR A  33       2.652  17.774  -9.496  1.00 48.44           C  
ATOM    496  HE2 TYR A  33       2.358  18.771  -9.202  1.00 48.44           H  
ATOM    497  OH  TYR A  33       0.496  17.392 -10.484  1.00 48.44           O  
ATOM    498  HH  TYR A  33       0.384  18.314 -10.241  1.00 48.44           H  
ATOM    499  CZ  TYR A  33       1.745  16.943 -10.190  1.00 48.44           C  
ATOM    500  N   GLU A  34       7.191  12.821  -8.201  1.00 54.13           N  
ATOM    501  H   GLU A  34       7.936  13.472  -8.405  1.00 54.13           H  
ATOM    502  CA  GLU A  34       7.484  11.385  -8.330  1.00 54.13           C  
ATOM    503  HA  GLU A  34       6.771  10.925  -9.015  1.00 54.13           H  
ATOM    504  C   GLU A  34       7.377  10.650  -6.978  1.00 54.13           C  
ATOM    505  CB  GLU A  34       8.889  11.215  -8.928  1.00 54.13           C  
ATOM    506  HB2 GLU A  34       9.592  11.729  -8.272  1.00 54.13           H  
ATOM    507  HB3 GLU A  34       9.154  10.158  -8.929  1.00 54.13           H  
ATOM    508  O   GLU A  34       6.924   9.509  -6.936  1.00 54.13           O  
ATOM    509  CG  GLU A  34       9.057  11.785 -10.350  1.00 54.13           C  
ATOM    510  HG2 GLU A  34      10.105  12.061 -10.472  1.00 54.13           H  
ATOM    511  HG3 GLU A  34       8.480  12.701 -10.469  1.00 54.13           H  
ATOM    512  CD  GLU A  34       8.692  10.769 -11.441  1.00 54.13           C  
ATOM    513  OE1 GLU A  34       7.563  10.865 -11.969  1.00 54.13           O  
ATOM    514  OE2 GLU A  34       9.556   9.911 -11.725  1.00 54.13           O  
ATOM    515  N   VAL A  35       7.707  11.307  -5.853  1.00 57.91           N  
ATOM    516  H   VAL A  35       8.139  12.215  -5.947  1.00 57.91           H  
ATOM    517  CA  VAL A  35       7.570  10.732  -4.496  1.00 57.91           C  
ATOM    518  HA  VAL A  35       7.735   9.657  -4.565  1.00 57.91           H  
ATOM    519  C   VAL A  35       6.158  10.906  -3.916  1.00 57.91           C  
ATOM    520  CB  VAL A  35       8.649  11.291  -3.543  1.00 57.91           C  
ATOM    521  HB  VAL A  35       8.587  12.379  -3.534  1.00 57.91           H  
ATOM    522  O   VAL A  35       5.699  10.041  -3.168  1.00 57.91           O  
ATOM    523  CG1 VAL A  35       8.493  10.798  -2.097  1.00 57.91           C  
ATOM    524 HG11 VAL A  35       7.578  11.195  -1.658  1.00 57.91           H  
ATOM    525 HG12 VAL A  35       9.332  11.146  -1.495  1.00 57.91           H  
ATOM    526 HG13 VAL A  35       8.461   9.709  -2.075  1.00 57.91           H  
ATOM    527  CG2 VAL A  35      10.054  10.871  -4.003  1.00 57.91           C  
ATOM    528 HG21 VAL A  35      10.149   9.785  -3.974  1.00 57.91           H  
ATOM    529 HG22 VAL A  35      10.238  11.209  -5.023  1.00 57.91           H  
ATOM    530 HG23 VAL A  35      10.807  11.320  -3.356  1.00 57.91           H  
ATOM    531  N   LEU A  36       5.411  11.963  -4.270  1.00 57.50           N  
ATOM    532  H   LEU A  36       5.810  12.690  -4.846  1.00 57.50           H  
ATOM    533  CA  LEU A  36       3.993  12.061  -3.881  1.00 57.50           C  
ATOM    534  HA  LEU A  36       3.896  11.681  -2.863  1.00 57.50           H  
ATOM    535  C   LEU A  36       3.076  11.173  -4.733  1.00 57.50           C  
ATOM    536  CB  LEU A  36       3.460  13.507  -3.882  1.00 57.50           C  
ATOM    537  HB2 LEU A  36       2.385  13.446  -4.056  1.00 57.50           H  
ATOM    538  HB3 LEU A  36       3.855  14.080  -4.721  1.00 57.50           H  
ATOM    539  O   LEU A  36       1.980  10.840  -4.277  1.00 57.50           O  
ATOM    540  CG  LEU A  36       3.636  14.255  -2.548  1.00 57.50           C  
ATOM    541  HG  LEU A  36       3.381  13.579  -1.731  1.00 57.50           H  
ATOM    542  CD1 LEU A  36       5.035  14.811  -2.292  1.00 57.50           C  
ATOM    543 HD11 LEU A  36       5.097  15.204  -1.277  1.00 57.50           H  
ATOM    544 HD12 LEU A  36       5.252  15.614  -2.997  1.00 57.50           H  
ATOM    545 HD13 LEU A  36       5.776  14.020  -2.408  1.00 57.50           H  
ATOM    546  CD2 LEU A  36       2.653  15.427  -2.499  1.00 57.50           C  
ATOM    547 HD21 LEU A  36       2.850  16.109  -3.326  1.00 57.50           H  
ATOM    548 HD22 LEU A  36       1.630  15.057  -2.570  1.00 57.50           H  
ATOM    549 HD23 LEU A  36       2.767  15.963  -1.556  1.00 57.50           H  
ATOM    550  N   THR A  37       3.495  10.758  -5.930  1.00 57.99           N  
ATOM    551  H   THR A  37       4.367  11.122  -6.288  1.00 57.99           H  
ATOM    552  CA  THR A  37       2.731   9.830  -6.780  1.00 57.99           C  
ATOM    553  HA  THR A  37       1.780  10.307  -7.020  1.00 57.99           H  
ATOM    554  C   THR A  37       2.390   8.518  -6.056  1.00 57.99           C  
ATOM    555  CB  THR A  37       3.449   9.585  -8.117  1.00 57.99           C  
ATOM    556  HB  THR A  37       4.478   9.264  -7.954  1.00 57.99           H  
ATOM    557  O   THR A  37       1.202   8.177  -5.982  1.00 57.99           O  
ATOM    558  CG2 THR A  37       2.724   8.573  -9.004  1.00 57.99           C  
ATOM    559 HG21 THR A  37       3.219   8.547  -9.975  1.00 57.99           H  
ATOM    560 HG22 THR A  37       2.768   7.574  -8.571  1.00 57.99           H  
ATOM    561 HG23 THR A  37       1.684   8.868  -9.138  1.00 57.99           H  
ATOM    562  OG1 THR A  37       3.439  10.786  -8.846  1.00 57.99           O  
ATOM    563  HG1 THR A  37       4.087  11.392  -8.479  1.00 57.99           H  
ATOM    564  N   PRO A  38       3.344   7.809  -5.416  1.00 57.09           N  
ATOM    565  CA  PRO A  38       3.011   6.633  -4.625  1.00 57.09           C  
ATOM    566  HA  PRO A  38       2.408   5.956  -5.229  1.00 57.09           H  
ATOM    567  C   PRO A  38       2.207   6.978  -3.371  1.00 57.09           C  
ATOM    568  CB  PRO A  38       4.335   5.934  -4.305  1.00 57.09           C  
ATOM    569  HB2 PRO A  38       4.338   5.487  -3.311  1.00 57.09           H  
ATOM    570  HB3 PRO A  38       4.531   5.171  -5.059  1.00 57.09           H  
ATOM    571  O   PRO A  38       1.406   6.151  -2.957  1.00 57.09           O  
ATOM    572  CG  PRO A  38       5.376   7.038  -4.429  1.00 57.09           C  
ATOM    573  HG2 PRO A  38       6.350   6.648  -4.722  1.00 57.09           H  
ATOM    574  HG3 PRO A  38       5.446   7.564  -3.477  1.00 57.09           H  
ATOM    575  CD  PRO A  38       4.788   7.952  -5.499  1.00 57.09           C  
ATOM    576  HD2 PRO A  38       5.126   7.617  -6.480  1.00 57.09           H  
ATOM    577  HD3 PRO A  38       5.113   8.979  -5.331  1.00 57.09           H  
ATOM    578  N   LEU A  39       2.320   8.181  -2.788  1.00 63.85           N  
ATOM    579  H   LEU A  39       2.988   8.842  -3.159  1.00 63.85           H  
ATOM    580  CA  LEU A  39       1.493   8.567  -1.634  1.00 63.85           C  
ATOM    581  HA  LEU A  39       1.543   7.747  -0.918  1.00 63.85           H  
ATOM    582  C   LEU A  39       0.016   8.744  -2.020  1.00 63.85           C  
ATOM    583  CB  LEU A  39       2.065   9.834  -0.972  1.00 63.85           C  
ATOM    584  HB2 LEU A  39       1.944  10.674  -1.657  1.00 63.85           H  
ATOM    585  HB3 LEU A  39       3.133   9.693  -0.803  1.00 63.85           H  
ATOM    586  O   LEU A  39      -0.870   8.324  -1.277  1.00 63.85           O  
ATOM    587  CG  LEU A  39       1.395  10.192   0.371  1.00 63.85           C  
ATOM    588  HG  LEU A  39       0.322  10.311   0.225  1.00 63.85           H  
ATOM    589  CD1 LEU A  39       1.638   9.129   1.447  1.00 63.85           C  
ATOM    590 HD11 LEU A  39       1.159   8.190   1.169  1.00 63.85           H  
ATOM    591 HD12 LEU A  39       1.209   9.461   2.392  1.00 63.85           H  
ATOM    592 HD13 LEU A  39       2.708   8.967   1.576  1.00 63.85           H  
ATOM    593  CD2 LEU A  39       1.949  11.521   0.884  1.00 63.85           C  
ATOM    594 HD21 LEU A  39       3.022  11.437   1.056  1.00 63.85           H  
ATOM    595 HD22 LEU A  39       1.455  11.792   1.817  1.00 63.85           H  
ATOM    596 HD23 LEU A  39       1.766  12.305   0.149  1.00 63.85           H  
ATOM    597  N   LYS A  40      -0.263   9.310  -3.200  1.00 58.78           N  
ATOM    598  H   LYS A  40       0.513   9.649  -3.750  1.00 58.78           H  
ATOM    599  CA  LYS A  40      -1.626   9.426  -3.743  1.00 58.78           C  
ATOM    600  HA  LYS A  40      -2.279   9.823  -2.966  1.00 58.78           H  
ATOM    601  C   LYS A  40      -2.209   8.060  -4.105  1.00 58.78           C  
ATOM    602  CB  LYS A  40      -1.620  10.367  -4.959  1.00 58.78           C  
ATOM    603  HB2 LYS A  40      -0.846  10.040  -5.653  1.00 58.78           H  
ATOM    604  HB3 LYS A  40      -2.575  10.291  -5.480  1.00 58.78           H  
ATOM    605  O   LYS A  40      -3.377   7.812  -3.808  1.00 58.78           O  
ATOM    606  CG  LYS A  40      -1.354  11.840  -4.594  1.00 58.78           C  
ATOM    607  HG2 LYS A  40      -1.175  12.395  -5.515  1.00 58.78           H  
ATOM    608  HG3 LYS A  40      -0.444  11.903  -3.997  1.00 58.78           H  
ATOM    609  CD  LYS A  40      -2.489  12.531  -3.822  1.00 58.78           C  
ATOM    610  HD2 LYS A  40      -2.131  13.514  -3.515  1.00 58.78           H  
ATOM    611  HD3 LYS A  40      -2.730  11.964  -2.923  1.00 58.78           H  
ATOM    612  CE  LYS A  40      -3.737  12.703  -4.698  1.00 58.78           C  
ATOM    613  HE2 LYS A  40      -3.454  13.244  -5.601  1.00 58.78           H  
ATOM    614  HE3 LYS A  40      -4.091  11.717  -4.998  1.00 58.78           H  
ATOM    615  NZ  LYS A  40      -4.808  13.431  -3.976  1.00 58.78           N  
ATOM    616  HZ1 LYS A  40      -5.628  13.517  -4.559  1.00 58.78           H  
ATOM    617  HZ2 LYS A  40      -4.491  14.356  -3.724  1.00 58.78           H  
ATOM    618  HZ3 LYS A  40      -5.055  12.933  -3.132  1.00 58.78           H  
ATOM    619  N   TRP A  41      -1.402   7.165  -4.673  1.00 64.38           N  
ATOM    620  H   TRP A  41      -0.470   7.454  -4.936  1.00 64.38           H  
ATOM    621  CA  TRP A  41      -1.801   5.778  -4.929  1.00 64.38           C  
ATOM    622  HA  TRP A  41      -2.743   5.765  -5.477  1.00 64.38           H  
ATOM    623  C   TRP A  41      -2.016   4.990  -3.633  1.00 64.38           C  
ATOM    624  CB  TRP A  41      -0.737   5.111  -5.796  1.00 64.38           C  
ATOM    625  HB2 TRP A  41       0.227   5.173  -5.290  1.00 64.38           H  
ATOM    626  HB3 TRP A  41      -0.649   5.658  -6.735  1.00 64.38           H  
ATOM    627  O   TRP A  41      -3.018   4.295  -3.490  1.00 64.38           O  
ATOM    628  CG  TRP A  41      -1.008   3.676  -6.105  1.00 64.38           C  
ATOM    629  CD1 TRP A  41      -1.795   3.219  -7.105  1.00 64.38           C  
ATOM    630  HD1 TRP A  41      -2.340   3.844  -7.797  1.00 64.38           H  
ATOM    631  CD2 TRP A  41      -0.456   2.493  -5.454  1.00 64.38           C  
ATOM    632  CE2 TRP A  41      -0.877   1.346  -6.191  1.00 64.38           C  
ATOM    633  CE3 TRP A  41       0.415   2.281  -4.362  1.00 64.38           C  
ATOM    634  HE3 TRP A  41       0.744   3.127  -3.776  1.00 64.38           H  
ATOM    635  NE1 TRP A  41      -1.750   1.840  -7.135  1.00 64.38           N  
ATOM    636  HE1 TRP A  41      -2.219   1.284  -7.836  1.00 64.38           H  
ATOM    637  CH2 TRP A  41       0.577  -0.094  -4.911  1.00 64.38           C  
ATOM    638  HH2 TRP A  41       1.007  -1.066  -4.722  1.00 64.38           H  
ATOM    639  CZ2 TRP A  41      -0.371   0.066  -5.935  1.00 64.38           C  
ATOM    640  HZ2 TRP A  41      -0.672  -0.774  -6.544  1.00 64.38           H  
ATOM    641  CZ3 TRP A  41       0.927   0.998  -4.093  1.00 64.38           C  
ATOM    642  HZ3 TRP A  41       1.632   0.858  -3.287  1.00 64.38           H  
ATOM    643  N   TYR A  42      -1.139   5.167  -2.646  1.00 64.58           N  
ATOM    644  H   TYR A  42      -0.306   5.707  -2.831  1.00 64.58           H  
ATOM    645  CA  TYR A  42      -1.264   4.536  -1.340  1.00 64.58           C  
ATOM    646  HA  TYR A  42      -1.374   3.462  -1.495  1.00 64.58           H  
ATOM    647  C   TYR A  42      -2.528   5.028  -0.638  1.00 64.58           C  
ATOM    648  CB  TYR A  42       0.007   4.772  -0.514  1.00 64.58           C  
ATOM    649  HB2 TYR A  42       0.081   5.826  -0.247  1.00 64.58           H  
ATOM    650  HB3 TYR A  42       0.873   4.521  -1.127  1.00 64.58           H  
ATOM    651  O   TYR A  42      -3.333   4.205  -0.227  1.00 64.58           O  
ATOM    652  CG  TYR A  42       0.101   3.912   0.727  1.00 64.58           C  
ATOM    653  CD1 TYR A  42      -0.004   4.487   2.006  1.00 64.58           C  
ATOM    654  HD1 TYR A  42      -0.144   5.553   2.107  1.00 64.58           H  
ATOM    655  CD2 TYR A  42       0.331   2.529   0.594  1.00 64.58           C  
ATOM    656  HD2 TYR A  42       0.430   2.088  -0.386  1.00 64.58           H  
ATOM    657  CE1 TYR A  42       0.095   3.675   3.153  1.00 64.58           C  
ATOM    658  HE1 TYR A  42       0.028   4.117   4.136  1.00 64.58           H  
ATOM    659  CE2 TYR A  42       0.418   1.714   1.738  1.00 64.58           C  
ATOM    660  HE2 TYR A  42       0.574   0.650   1.645  1.00 64.58           H  
ATOM    661  OH  TYR A  42       0.351   1.491   4.120  1.00 64.58           O  
ATOM    662  HH  TYR A  42       0.263   1.992   4.934  1.00 64.58           H  
ATOM    663  CZ  TYR A  42       0.286   2.283   3.019  1.00 64.58           C  
ATOM    664  N   GLN A  43      -2.800   6.340  -0.620  1.00 60.48           N  
ATOM    665  H   GLN A  43      -2.100   6.976  -0.975  1.00 60.48           H  
ATOM    666  CA  GLN A  43      -4.058   6.903  -0.114  1.00 60.48           C  
ATOM    667  HA  GLN A  43      -4.152   6.616   0.933  1.00 60.48           H  
ATOM    668  C   GLN A  43      -5.288   6.349  -0.857  1.00 60.48           C  
ATOM    669  CB  GLN A  43      -3.995   8.439  -0.188  1.00 60.48           C  
ATOM    670  HB2 GLN A  43      -3.057   8.774   0.257  1.00 60.48           H  
ATOM    671  HB3 GLN A  43      -4.016   8.756  -1.230  1.00 60.48           H  
ATOM    672  O   GLN A  43      -6.315   6.108  -0.223  1.00 60.48           O  
ATOM    673  CG  GLN A  43      -5.150   9.107   0.576  1.00 60.48           C  
ATOM    674  HG2 GLN A  43      -5.112   8.809   1.623  1.00 60.48           H  
ATOM    675  HG3 GLN A  43      -6.097   8.765   0.159  1.00 60.48           H  
ATOM    676  CD  GLN A  43      -5.126  10.633   0.505  1.00 60.48           C  
ATOM    677  NE2 GLN A  43      -6.242  11.283   0.760  1.00 60.48           N  
ATOM    678 HE21 GLN A  43      -6.172  12.290   0.774  1.00 60.48           H  
ATOM    679 HE22 GLN A  43      -7.091  10.785   0.989  1.00 60.48           H  
ATOM    680  OE1 GLN A  43      -4.140  11.285   0.210  1.00 60.48           O  
ATOM    681  N   SER A  44      -5.179   6.104  -2.167  1.00 61.66           N  
ATOM    682  H   SER A  44      -4.321   6.358  -2.636  1.00 61.66           H  
ATOM    683  CA  SER A  44      -6.218   5.437  -2.962  1.00 61.66           C  
ATOM    684  HA  SER A  44      -7.170   5.937  -2.782  1.00 61.66           H  
ATOM    685  C   SER A  44      -6.398   3.958  -2.611  1.00 61.66           C  
ATOM    686  CB  SER A  44      -5.894   5.548  -4.455  1.00 61.66           C  
ATOM    687  HB2 SER A  44      -5.686   6.587  -4.710  1.00 61.66           H  
ATOM    688  HB3 SER A  44      -5.021   4.941  -4.696  1.00 61.66           H  
ATOM    689  O   SER A  44      -7.459   3.411  -2.888  1.00 61.66           O  
ATOM    690  OG  SER A  44      -6.991   5.095  -5.219  1.00 61.66           O  
ATOM    691  HG  SER A  44      -7.347   4.306  -4.804  1.00 61.66           H  
ATOM    692  N   MET A  45      -5.390   3.310  -2.024  1.00 62.17           N  
ATOM    693  H   MET A  45      -4.515   3.799  -1.901  1.00 62.17           H  
ATOM    694  CA  MET A  45      -5.430   1.892  -1.672  1.00 62.17           C  
ATOM    695  HA  MET A  45      -6.176   1.405  -2.300  1.00 62.17           H  
ATOM    696  C   MET A  45      -5.843   1.646  -0.213  1.00 62.17           C  
ATOM    697  CB  MET A  45      -4.070   1.262  -1.983  1.00 62.17           C  
ATOM    698  HB2 MET A  45      -3.629   1.730  -2.863  1.00 62.17           H  
ATOM    699  HB3 MET A  45      -3.399   1.402  -1.136  1.00 62.17           H  
ATOM    700  O   MET A  45      -6.576   0.699   0.055  1.00 62.17           O  
ATOM    701  CG  MET A  45      -4.253  -0.229  -2.278  1.00 62.17           C  
ATOM    702  HG2 MET A  45      -4.589  -0.348  -3.308  1.00 62.17           H  
ATOM    703  HG3 MET A  45      -5.030  -0.630  -1.627  1.00 62.17           H  
ATOM    704  SD  MET A  45      -2.785  -1.234  -2.007  1.00 62.17           S  
ATOM    705  CE  MET A  45      -1.685  -0.393  -3.128  1.00 62.17           C  
ATOM    706  HE1 MET A  45      -1.523   0.636  -2.808  1.00 62.17           H  
ATOM    707  HE2 MET A  45      -0.745  -0.943  -3.093  1.00 62.17           H  
ATOM    708  HE3 MET A  45      -2.113  -0.414  -4.130  1.00 62.17           H  
ATOM    709  N   ILE A  46      -5.437   2.505   0.736  1.00 60.37           N  
ATOM    710  H   ILE A  46      -4.769   3.216   0.475  1.00 60.37           H  
ATOM    711  CA  ILE A  46      -5.906   2.423   2.140  1.00 60.37           C  
ATOM    712  HA  ILE A  46      -5.982   1.363   2.382  1.00 60.37           H  
ATOM    713  C   ILE A  46      -7.320   2.980   2.323  1.00 60.37           C  
ATOM    714  CB  ILE A  46      -4.971   3.081   3.191  1.00 60.37           C  
ATOM    715  HB  ILE A  46      -5.544   3.848   3.712  1.00 60.37           H  
ATOM    716  O   ILE A  46      -7.974   2.704   3.330  1.00 60.37           O  
ATOM    717  CG1 ILE A  46      -3.740   3.797   2.626  1.00 60.37           C  
ATOM    718 HG12 ILE A  46      -3.102   3.097   2.087  1.00 60.37           H  
ATOM    719 HG13 ILE A  46      -4.118   4.576   1.964  1.00 60.37           H  
ATOM    720  CG2 ILE A  46      -4.591   2.042   4.255  1.00 60.37           C  
ATOM    721 HG21 ILE A  46      -4.086   2.512   5.098  1.00 60.37           H  
ATOM    722 HG22 ILE A  46      -5.491   1.556   4.633  1.00 60.37           H  
ATOM    723 HG23 ILE A  46      -3.938   1.286   3.818  1.00 60.37           H  
ATOM    724  CD1 ILE A  46      -2.915   4.520   3.688  1.00 60.37           C  
ATOM    725 HD11 ILE A  46      -2.355   3.802   4.287  1.00 60.37           H  
ATOM    726 HD12 ILE A  46      -2.235   5.223   3.206  1.00 60.37           H  
ATOM    727 HD13 ILE A  46      -3.574   5.092   4.341  1.00 60.37           H  
ATOM    728  N   ARG A  47      -7.824   3.773   1.371  1.00 54.15           N  
ATOM    729  H   ARG A  47      -7.250   3.971   0.564  1.00 54.15           H  
ATOM    730  CA  ARG A  47      -9.257   4.045   1.282  1.00 54.15           C  
ATOM    731  HA  ARG A  47      -9.688   4.103   2.282  1.00 54.15           H  
ATOM    732  C   ARG A  47      -9.882   2.836   0.605  1.00 54.15           C  
ATOM    733  CB  ARG A  47      -9.520   5.370   0.542  1.00 54.15           C  
ATOM    734  HB2 ARG A  47     -10.583   5.459   0.317  1.00 54.15           H  
ATOM    735  HB3 ARG A  47      -8.979   5.360  -0.405  1.00 54.15           H  
ATOM    736  O   ARG A  47      -9.845   2.723  -0.613  1.00 54.15           O  
ATOM    737  CG  ARG A  47      -9.070   6.589   1.366  1.00 54.15           C  
ATOM    738  HG2 ARG A  47      -9.010   7.459   0.711  1.00 54.15           H  
ATOM    739  HG3 ARG A  47      -8.072   6.402   1.763  1.00 54.15           H  
ATOM    740  CD  ARG A  47     -10.036   6.908   2.519  1.00 54.15           C  
ATOM    741  HD2 ARG A  47     -10.838   7.537   2.132  1.00 54.15           H  
ATOM    742  HD3 ARG A  47     -10.478   5.983   2.890  1.00 54.15           H  
ATOM    743  NE  ARG A  47      -9.346   7.573   3.644  1.00 54.15           N  
ATOM    744  HE  ARG A  47      -8.340   7.480   3.664  1.00 54.15           H  
ATOM    745  NH1 ARG A  47     -11.212   8.292   4.772  1.00 54.15           N  
ATOM    746 HH11 ARG A  47     -11.640   8.726   5.577  1.00 54.15           H  
ATOM    747 HH12 ARG A  47     -11.792   7.928   4.029  1.00 54.15           H  
ATOM    748  NH2 ARG A  47      -9.194   8.613   5.665  1.00 54.15           N  
ATOM    749 HH21 ARG A  47      -8.191   8.491   5.658  1.00 54.15           H  
ATOM    750 HH22 ARG A  47      -9.640   9.039   6.464  1.00 54.15           H  
ATOM    751  CZ  ARG A  47      -9.919   8.155   4.682  1.00 54.15           C  
ATOM    752  N   HIS A  48     -10.435   1.931   1.416  1.00 45.38           N  
ATOM    753  H   HIS A  48     -10.263   2.016   2.408  1.00 45.38           H  
ATOM    754  CA  HIS A  48     -11.373   0.911   0.949  1.00 45.38           C  
ATOM    755  HA  HIS A  48     -10.808   0.072   0.544  1.00 45.38           H  
ATOM    756  C   HIS A  48     -12.289   1.509  -0.132  1.00 45.38           C  
ATOM    757  CB  HIS A  48     -12.250   0.440   2.121  1.00 45.38           C  
ATOM    758  HB2 HIS A  48     -13.066  -0.163   1.725  1.00 45.38           H  
ATOM    759  HB3 HIS A  48     -12.693   1.306   2.613  1.00 45.38           H  
ATOM    760  O   HIS A  48     -12.712   2.662   0.035  1.00 45.38           O  
ATOM    761  CG  HIS A  48     -11.520  -0.390   3.143  1.00 45.38           C  
ATOM    762  CD2 HIS A  48     -10.828   0.060   4.235  1.00 45.38           C  
ATOM    763  HD2 HIS A  48     -10.688   1.092   4.523  1.00 45.38           H  
ATOM    764  ND1 HIS A  48     -11.451  -1.764   3.157  1.00 45.38           N  
ATOM    765  HD1 HIS A  48     -11.862  -2.394   2.483  1.00 45.38           H  
ATOM    766  CE1 HIS A  48     -10.730  -2.133   4.229  1.00 45.38           C  
ATOM    767  HE1 HIS A  48     -10.499  -3.151   4.504  1.00 45.38           H  
ATOM    768  NE2 HIS A  48     -10.334  -1.053   4.918  1.00 45.38           N  
ATOM    769  N   PRO A  49     -12.633   0.764  -1.198  1.00 48.43           N  
ATOM    770  CA  PRO A  49     -13.638   1.201  -2.145  1.00 48.43           C  
ATOM    771  HA  PRO A  49     -13.441   2.217  -2.488  1.00 48.43           H  
ATOM    772  C   PRO A  49     -14.973   1.159  -1.406  1.00 48.43           C  
ATOM    773  CB  PRO A  49     -13.544   0.224  -3.322  1.00 48.43           C  
ATOM    774  HB2 PRO A  49     -14.491   0.113  -3.851  1.00 48.43           H  
ATOM    775  HB3 PRO A  49     -12.767   0.562  -4.008  1.00 48.43           H  
ATOM    776  O   PRO A  49     -15.706   0.180  -1.472  1.00 48.43           O  
ATOM    777  CG  PRO A  49     -13.099  -1.079  -2.656  1.00 48.43           C  
ATOM    778  HG2 PRO A  49     -12.530  -1.706  -3.343  1.00 48.43           H  
ATOM    779  HG3 PRO A  49     -13.966  -1.623  -2.283  1.00 48.43           H  
ATOM    780  CD  PRO A  49     -12.239  -0.609  -1.479  1.00 48.43           C  
ATOM    781  HD2 PRO A  49     -11.187  -0.627  -1.766  1.00 48.43           H  
ATOM    782  HD3 PRO A  49     -12.405  -1.255  -0.617  1.00 48.43           H  
ATOM    783  N   TYR A  50     -15.277   2.197  -0.632  1.00 37.13           N  
ATOM    784  H   TYR A  50     -14.586   2.925  -0.523  1.00 37.13           H  
ATOM    785  CA  TYR A  50     -16.658   2.493  -0.332  1.00 37.13           C  
ATOM    786  HA  TYR A  50     -17.124   1.611   0.109  1.00 37.13           H  
ATOM    787  C   TYR A  50     -17.272   2.801  -1.693  1.00 37.13           C  
ATOM    788  CB  TYR A  50     -16.796   3.657   0.662  1.00 37.13           C  
ATOM    789  HB2 TYR A  50     -15.832   4.141   0.815  1.00 37.13           H  
ATOM    790  HB3 TYR A  50     -17.469   4.408   0.249  1.00 37.13           H  
ATOM    791  O   TYR A  50     -16.824   3.746  -2.355  1.00 37.13           O  
ATOM    792  CG  TYR A  50     -17.351   3.207   1.998  1.00 37.13           C  
ATOM    793  CD1 TYR A  50     -18.738   3.266   2.237  1.00 37.13           C  
ATOM    794  HD1 TYR A  50     -19.403   3.651   1.479  1.00 37.13           H  
ATOM    795  CD2 TYR A  50     -16.487   2.683   2.980  1.00 37.13           C  
ATOM    796  HD2 TYR A  50     -15.428   2.616   2.779  1.00 37.13           H  
ATOM    797  CE1 TYR A  50     -19.259   2.818   3.466  1.00 37.13           C  
ATOM    798  HE1 TYR A  50     -20.321   2.862   3.660  1.00 37.13           H  
ATOM    799  CE2 TYR A  50     -17.006   2.233   4.210  1.00 37.13           C  
ATOM    800  HE2 TYR A  50     -16.345   1.825   4.960  1.00 37.13           H  
ATOM    801  OH  TYR A  50     -18.906   1.871   5.636  1.00 37.13           O  
ATOM    802  HH  TYR A  50     -18.228   1.524   6.221  1.00 37.13           H  
ATOM    803  CZ  TYR A  50     -18.396   2.303   4.454  1.00 37.13           C  
ATOM    804  N   PRO A  51     -18.265   2.025  -2.152  1.00 49.77           N  
ATOM    805  CA  PRO A  51     -19.168   2.553  -3.148  1.00 49.77           C  
ATOM    806  HA  PRO A  51     -18.650   2.696  -4.097  1.00 49.77           H  
ATOM    807  C   PRO A  51     -19.647   3.875  -2.559  1.00 49.77           C  
ATOM    808  CB  PRO A  51     -20.302   1.529  -3.284  1.00 49.77           C  
ATOM    809  HB2 PRO A  51     -20.525   1.315  -4.330  1.00 49.77           H  
ATOM    810  HB3 PRO A  51     -21.192   1.885  -2.766  1.00 49.77           H  
ATOM    811  O   PRO A  51     -20.145   3.902  -1.432  1.00 49.77           O  
ATOM    812  CG  PRO A  51     -19.798   0.285  -2.558  1.00 49.77           C  
ATOM    813  HG2 PRO A  51     -19.243  -0.345  -3.254  1.00 49.77           H  
ATOM    814  HG3 PRO A  51     -20.612  -0.275  -2.097  1.00 49.77           H  
ATOM    815  CD  PRO A  51     -18.844   0.854  -1.521  1.00 49.77           C  
ATOM    816  HD2 PRO A  51     -18.096   0.105  -1.259  1.00 49.77           H  
ATOM    817  HD3 PRO A  51     -19.401   1.157  -0.634  1.00 49.77           H  
ATOM    818  N   SER A  52     -19.444   4.976  -3.273  1.00 46.58           N  
ATOM    819  H   SER A  52     -18.912   4.899  -4.128  1.00 46.58           H  
ATOM    820  CA  SER A  52     -20.079   6.251  -2.957  1.00 46.58           C  
ATOM    821  HA  SER A  52     -19.931   6.473  -1.900  1.00 46.58           H  
ATOM    822  C   SER A  52     -21.584   6.113  -3.215  1.00 46.58           C  
ATOM    823  CB  SER A  52     -19.428   7.372  -3.771  1.00 46.58           C  
ATOM    824  HB2 SER A  52     -19.545   7.174  -4.837  1.00 46.58           H  
ATOM    825  HB3 SER A  52     -18.365   7.419  -3.534  1.00 46.58           H  
ATOM    826  O   SER A  52     -22.140   6.730  -4.115  1.00 46.58           O  
ATOM    827  OG  SER A  52     -20.031   8.607  -3.462  1.00 46.58           O  
ATOM    828  HG  SER A  52     -20.909   8.603  -3.850  1.00 46.58           H  
ATOM    829  N   TYR A  53     -22.239   5.234  -2.463  1.00 49.78           N  
ATOM    830  H   TYR A  53     -21.701   4.744  -1.762  1.00 49.78           H  
ATOM    831  CA  TYR A  53     -23.676   5.122  -2.361  1.00 49.78           C  
ATOM    832  HA  TYR A  53     -24.142   5.459  -3.287  1.00 49.78           H  
ATOM    833  C   TYR A  53     -24.095   6.074  -1.241  1.00 49.78           C  
ATOM    834  CB  TYR A  53     -24.090   3.654  -2.131  1.00 49.78           C  
ATOM    835  HB2 TYR A  53     -24.845   3.618  -1.346  1.00 49.78           H  
ATOM    836  HB3 TYR A  53     -23.240   3.074  -1.772  1.00 49.78           H  
ATOM    837  O   TYR A  53     -24.032   5.743  -0.062  1.00 49.78           O  
ATOM    838  CG  TYR A  53     -24.677   2.985  -3.363  1.00 49.78           C  
ATOM    839  CD1 TYR A  53     -26.069   3.017  -3.577  1.00 49.78           C  
ATOM    840  HD1 TYR A  53     -26.712   3.510  -2.862  1.00 49.78           H  
ATOM    841  CD2 TYR A  53     -23.845   2.351  -4.305  1.00 49.78           C  
ATOM    842  HD2 TYR A  53     -22.773   2.361  -4.171  1.00 49.78           H  
ATOM    843  CE1 TYR A  53     -26.628   2.408  -4.717  1.00 49.78           C  
ATOM    844  HE1 TYR A  53     -27.696   2.436  -4.875  1.00 49.78           H  
ATOM    845  CE2 TYR A  53     -24.398   1.726  -5.439  1.00 49.78           C  
ATOM    846  HE2 TYR A  53     -23.767   1.237  -6.166  1.00 49.78           H  
ATOM    847  OH  TYR A  53     -26.319   1.162  -6.750  1.00 49.78           O  
ATOM    848  HH  TYR A  53     -27.273   1.262  -6.790  1.00 49.78           H  
ATOM    849  CZ  TYR A  53     -25.791   1.755  -5.648  1.00 49.78           C  
ATOM    850  N   GLY A  54     -24.499   7.280  -1.638  1.00 49.72           N  
ATOM    851  H   GLY A  54     -24.377   7.505  -2.615  1.00 49.72           H  
ATOM    852  CA  GLY A  54     -25.528   8.024  -0.913  1.00 49.72           C  
ATOM    853  HA2 GLY A  54     -26.317   7.332  -0.621  1.00 49.72           H  
ATOM    854  HA3 GLY A  54     -25.969   8.746  -1.600  1.00 49.72           H  
ATOM    855  C   GLY A  54     -25.120   8.797   0.340  1.00 49.72           C  
ATOM    856  O   GLY A  54     -25.821   8.703   1.342  1.00 49.72           O  
ATOM    857  N   TYR A  55     -24.082   9.634   0.288  1.00 40.75           N  
ATOM    858  H   TYR A  55     -23.495   9.652  -0.535  1.00 40.75           H  
ATOM    859  CA  TYR A  55     -24.029  10.777   1.207  1.00 40.75           C  
ATOM    860  HA  TYR A  55     -25.055  11.060   1.441  1.00 40.75           H  
ATOM    861  C   TYR A  55     -23.399  11.989   0.523  1.00 40.75           C  
ATOM    862  CB  TYR A  55     -23.369  10.398   2.547  1.00 40.75           C  
ATOM    863  HB2 TYR A  55     -22.298  10.597   2.516  1.00 40.75           H  
ATOM    864  HB3 TYR A  55     -23.482   9.326   2.712  1.00 40.75           H  
ATOM    865  O   TYR A  55     -22.184  12.180   0.538  1.00 40.75           O  
ATOM    866  CG  TYR A  55     -23.999  11.105   3.736  1.00 40.75           C  
ATOM    867  CD1 TYR A  55     -23.430  12.283   4.258  1.00 40.75           C  
ATOM    868  HD1 TYR A  55     -22.548  12.699   3.793  1.00 40.75           H  
ATOM    869  CD2 TYR A  55     -25.176  10.583   4.309  1.00 40.75           C  
ATOM    870  HD2 TYR A  55     -25.623   9.693   3.892  1.00 40.75           H  
ATOM    871  CE1 TYR A  55     -24.022  12.925   5.365  1.00 40.75           C  
ATOM    872  HE1 TYR A  55     -23.584  13.831   5.758  1.00 40.75           H  
ATOM    873  CE2 TYR A  55     -25.774  11.223   5.412  1.00 40.75           C  
ATOM    874  HE2 TYR A  55     -26.678  10.830   5.853  1.00 40.75           H  
ATOM    875  OH  TYR A  55     -25.767  13.005   7.016  1.00 40.75           O  
ATOM    876  HH  TYR A  55     -25.283  13.794   7.270  1.00 40.75           H  
ATOM    877  CZ  TYR A  55     -25.195  12.393   5.945  1.00 40.75           C  
ATOM    878  N   GLU A  56     -24.240  12.812  -0.106  1.00 58.48           N  
ATOM    879  H   GLU A  56     -25.229  12.605  -0.097  1.00 58.48           H  
ATOM    880  CA  GLU A  56     -23.861  14.197  -0.361  1.00 58.48           C  
ATOM    881  HA  GLU A  56     -22.979  14.204  -1.001  1.00 58.48           H  
ATOM    882  C   GLU A  56     -23.541  14.844   0.996  1.00 58.48           C  
ATOM    883  CB  GLU A  56     -24.986  14.971  -1.067  1.00 58.48           C  
ATOM    884  HB2 GLU A  56     -24.660  16.007  -1.168  1.00 58.48           H  
ATOM    885  HB3 GLU A  56     -25.891  14.953  -0.460  1.00 58.48           H  
ATOM    886  O   GLU A  56     -24.338  14.711   1.933  1.00 58.48           O  
ATOM    887  CG  GLU A  56     -25.295  14.413  -2.462  1.00 58.48           C  
ATOM    888  HG2 GLU A  56     -25.894  13.507  -2.365  1.00 58.48           H  
ATOM    889  HG3 GLU A  56     -24.360  14.143  -2.953  1.00 58.48           H  
ATOM    890  CD  GLU A  56     -26.031  15.457  -3.310  1.00 58.48           C  
ATOM    891  OE1 GLU A  56     -25.332  16.156  -4.076  1.00 58.48           O  
ATOM    892  OE2 GLU A  56     -27.267  15.563  -3.155  1.00 58.48           O  
ATOM    893  N   PRO A  57     -22.395  15.529   1.165  1.00 61.68           N  
ATOM    894  CA  PRO A  57     -22.223  16.380   2.327  1.00 61.68           C  
ATOM    895  HA  PRO A  57     -22.285  15.788   3.240  1.00 61.68           H  
ATOM    896  C   PRO A  57     -23.357  17.401   2.285  1.00 61.68           C  
ATOM    897  CB  PRO A  57     -20.831  17.000   2.199  1.00 61.68           C  
ATOM    898  HB2 PRO A  57     -20.790  18.010   2.607  1.00 61.68           H  
ATOM    899  HB3 PRO A  57     -20.104  16.358   2.697  1.00 61.68           H  
ATOM    900  O   PRO A  57     -23.587  18.040   1.260  1.00 61.68           O  
ATOM    901  CG  PRO A  57     -20.571  16.984   0.692  1.00 61.68           C  
ATOM    902  HG2 PRO A  57     -20.995  17.880   0.240  1.00 61.68           H  
ATOM    903  HG3 PRO A  57     -19.507  16.913   0.466  1.00 61.68           H  
ATOM    904  CD  PRO A  57     -21.335  15.755   0.196  1.00 61.68           C  
ATOM    905  HD2 PRO A  57     -20.676  14.887   0.176  1.00 61.68           H  
ATOM    906  HD3 PRO A  57     -21.734  15.952  -0.798  1.00 61.68           H  
ATOM    907  N   MET A  58     -24.094  17.503   3.387  1.00 59.39           N  
ATOM    908  H   MET A  58     -23.887  16.845   4.126  1.00 59.39           H  
ATOM    909  CA  MET A  58     -25.219  18.406   3.605  1.00 59.39           C  
ATOM    910  HA  MET A  58     -25.996  18.165   2.879  1.00 59.39           H  
ATOM    911  C   MET A  58     -24.785  19.873   3.408  1.00 59.39           C  
ATOM    912  CB  MET A  58     -25.750  18.113   5.021  1.00 59.39           C  
ATOM    913  HB2 MET A  58     -25.712  17.037   5.192  1.00 59.39           H  
ATOM    914  HB3 MET A  58     -25.103  18.574   5.768  1.00 59.39           H  
ATOM    915  O   MET A  58     -24.522  20.598   4.360  1.00 59.39           O  
ATOM    916  CG  MET A  58     -27.194  18.570   5.246  1.00 59.39           C  
ATOM    917  HG2 MET A  58     -27.232  19.206   6.130  1.00 59.39           H  
ATOM    918  HG3 MET A  58     -27.520  19.168   4.395  1.00 59.39           H  
ATOM    919  SD  MET A  58     -28.361  17.196   5.467  1.00 59.39           S  
ATOM    920  CE  MET A  58     -27.956  16.675   7.158  1.00 59.39           C  
ATOM    921  HE1 MET A  58     -28.594  15.837   7.437  1.00 59.39           H  
ATOM    922  HE2 MET A  58     -28.124  17.502   7.847  1.00 59.39           H  
ATOM    923  HE3 MET A  58     -26.913  16.362   7.209  1.00 59.39           H  
ATOM    924  N   GLY A  59     -24.637  20.285   2.152  1.00 55.67           N  
ATOM    925  H   GLY A  59     -24.653  19.545   1.464  1.00 55.67           H  
ATOM    926  CA  GLY A  59     -24.050  21.559   1.738  1.00 55.67           C  
ATOM    927  HA2 GLY A  59     -22.964  21.465   1.746  1.00 55.67           H  
ATOM    928  HA3 GLY A  59     -24.334  22.339   2.444  1.00 55.67           H  
ATOM    929  C   GLY A  59     -24.477  22.008   0.337  1.00 55.67           C  
ATOM    930  O   GLY A  59     -24.109  23.098  -0.081  1.00 55.67           O  
ATOM    931  N   GLY A  60     -25.288  21.215  -0.375  1.00 52.12           N  
ATOM    932  H   GLY A  60     -25.498  20.293  -0.020  1.00 52.12           H  
ATOM    933  CA  GLY A  60     -25.831  21.568  -1.693  1.00 52.12           C  
ATOM    934  HA2 GLY A  60     -25.069  22.089  -2.274  1.00 52.12           H  
ATOM    935  HA3 GLY A  60     -26.080  20.649  -2.224  1.00 52.12           H  
ATOM    936  C   GLY A  60     -27.091  22.445  -1.670  1.00 52.12           C  
ATOM    937  O   GLY A  60     -27.443  23.029  -2.686  1.00 52.12           O  
ATOM    938  N   TRP A  61     -27.765  22.606  -0.525  1.00 53.19           N  
ATOM    939  H   TRP A  61     -27.465  22.081   0.285  1.00 53.19           H  
ATOM    940  CA  TRP A  61     -29.035  23.352  -0.445  1.00 53.19           C  
ATOM    941  HA  TRP A  61     -29.634  23.101  -1.320  1.00 53.19           H  
ATOM    942  C   TRP A  61     -28.887  24.880  -0.461  1.00 53.19           C  
ATOM    943  CB  TRP A  61     -29.818  22.898   0.792  1.00 53.19           C  
ATOM    944  HB2 TRP A  61     -30.727  23.493   0.871  1.00 53.19           H  
ATOM    945  HB3 TRP A  61     -29.223  23.086   1.685  1.00 53.19           H  
ATOM    946  O   TRP A  61     -29.886  25.588  -0.558  1.00 53.19           O  
ATOM    947  CG  TRP A  61     -30.221  21.459   0.759  1.00 53.19           C  
ATOM    948  CD1 TRP A  61     -29.565  20.437   1.354  1.00 53.19           C  
ATOM    949  HD1 TRP A  61     -28.670  20.537   1.952  1.00 53.19           H  
ATOM    950  CD2 TRP A  61     -31.363  20.859   0.072  1.00 53.19           C  
ATOM    951  CE2 TRP A  61     -31.326  19.450   0.291  1.00 53.19           C  
ATOM    952  CE3 TRP A  61     -32.424  21.361  -0.715  1.00 53.19           C  
ATOM    953  HE3 TRP A  61     -32.480  22.422  -0.909  1.00 53.19           H  
ATOM    954  NE1 TRP A  61     -30.208  19.249   1.071  1.00 53.19           N  
ATOM    955  HE1 TRP A  61     -29.883  18.343   1.379  1.00 53.19           H  
ATOM    956  CH2 TRP A  61     -33.331  19.111  -1.018  1.00 53.19           C  
ATOM    957  HH2 TRP A  61     -34.074  18.454  -1.445  1.00 53.19           H  
ATOM    958  CZ2 TRP A  61     -32.287  18.580  -0.241  1.00 53.19           C  
ATOM    959  HZ2 TRP A  61     -32.217  17.517  -0.067  1.00 53.19           H  
ATOM    960  CZ3 TRP A  61     -33.398  20.496  -1.252  1.00 53.19           C  
ATOM    961  HZ3 TRP A  61     -34.198  20.897  -1.858  1.00 53.19           H  
ATOM    962  N   LEU A  62     -27.662  25.402  -0.357  1.00 56.26           N  
ATOM    963  H   LEU A  62     -26.877  24.769  -0.299  1.00 56.26           H  
ATOM    964  CA  LEU A  62     -27.408  26.848  -0.336  1.00 56.26           C  
ATOM    965  HA  LEU A  62     -28.349  27.376  -0.179  1.00 56.26           H  
ATOM    966  C   LEU A  62     -26.883  27.399  -1.662  1.00 56.26           C  
ATOM    967  CB  LEU A  62     -26.475  27.193   0.836  1.00 56.26           C  
ATOM    968  HB2 LEU A  62     -25.579  26.577   0.758  1.00 56.26           H  
ATOM    969  HB3 LEU A  62     -26.168  28.236   0.752  1.00 56.26           H  
ATOM    970  O   LEU A  62     -26.761  28.615  -1.796  1.00 56.26           O  
ATOM    971  CG  LEU A  62     -27.114  26.991   2.221  1.00 56.26           C  
ATOM    972  HG  LEU A  62     -27.478  25.968   2.312  1.00 56.26           H  
ATOM    973  CD1 LEU A  62     -26.055  27.215   3.299  1.00 56.26           C  
ATOM    974 HD11 LEU A  62     -26.485  27.030   4.284  1.00 56.26           H  
ATOM    975 HD12 LEU A  62     -25.686  28.239   3.254  1.00 56.26           H  
ATOM    976 HD13 LEU A  62     -25.224  26.525   3.147  1.00 56.26           H  
ATOM    977  CD2 LEU A  62     -28.272  27.959   2.483  1.00 56.26           C  
ATOM    978 HD21 LEU A  62     -28.625  27.840   3.508  1.00 56.26           H  
ATOM    979 HD22 LEU A  62     -27.946  28.988   2.332  1.00 56.26           H  
ATOM    980 HD23 LEU A  62     -29.104  27.740   1.814  1.00 56.26           H  
ATOM    981  N   HIS A  63     -26.591  26.552  -2.650  1.00 53.86           N  
ATOM    982  H   HIS A  63     -26.778  25.565  -2.540  1.00 53.86           H  
ATOM    983  CA  HIS A  63     -26.050  27.023  -3.916  1.00 53.86           C  
ATOM    984  HA  HIS A  63     -25.934  28.105  -3.860  1.00 53.86           H  
ATOM    985  C   HIS A  63     -27.046  26.800  -5.053  1.00 53.86           C  
ATOM    986  CB  HIS A  63     -24.620  26.504  -4.139  1.00 53.86           C  
ATOM    987  HB2 HIS A  63     -24.254  26.023  -3.231  1.00 53.86           H  
ATOM    988  HB3 HIS A  63     -24.606  25.756  -4.932  1.00 53.86           H  
ATOM    989  O   HIS A  63     -27.040  25.790  -5.745  1.00 53.86           O  
ATOM    990  CG  HIS A  63     -23.667  27.628  -4.478  1.00 53.86           C  
ATOM    991  CD2 HIS A  63     -23.201  28.592  -3.622  1.00 53.86           C  
ATOM    992  HD2 HIS A  63     -23.450  28.683  -2.575  1.00 53.86           H  
ATOM    993  ND1 HIS A  63     -23.122  27.888  -5.715  1.00 53.86           N  
ATOM    994  HD1 HIS A  63     -23.226  27.306  -6.534  1.00 53.86           H  
ATOM    995  CE1 HIS A  63     -22.332  28.971  -5.602  1.00 53.86           C  
ATOM    996  HE1 HIS A  63     -21.738  29.395  -6.398  1.00 53.86           H  
ATOM    997  NE2 HIS A  63     -22.355  29.440  -4.347  1.00 53.86           N  
ATOM    998  N   HIS A  64     -27.821  27.862  -5.278  1.00 44.38           N  
ATOM    999  H   HIS A  64     -27.784  28.585  -4.574  1.00 44.38           H  
ATOM   1000  CA  HIS A  64     -28.370  28.250  -6.570  1.00 44.38           C  
ATOM   1001  HA  HIS A  64     -28.675  29.288  -6.437  1.00 44.38           H  
ATOM   1002  C   HIS A  64     -29.650  27.527  -7.046  1.00 44.38           C  
ATOM   1003  CB  HIS A  64     -27.221  28.299  -7.602  1.00 44.38           C  
ATOM   1004  HB2 HIS A  64     -27.487  27.696  -8.470  1.00 44.38           H  
ATOM   1005  HB3 HIS A  64     -26.313  27.834  -7.217  1.00 44.38           H  
ATOM   1006  O   HIS A  64     -29.627  26.530  -7.762  1.00 44.38           O  
ATOM   1007  CG  HIS A  64     -26.832  29.689  -8.039  1.00 44.38           C  
ATOM   1008  CD2 HIS A  64     -27.642  30.647  -8.591  1.00 44.38           C  
ATOM   1009  HD2 HIS A  64     -28.711  30.581  -8.723  1.00 44.38           H  
ATOM   1010  ND1 HIS A  64     -25.551  30.183  -8.093  1.00 44.38           N  
ATOM   1011  HD1 HIS A  64     -24.722  29.720  -7.751  1.00 44.38           H  
ATOM   1012  CE1 HIS A  64     -25.583  31.363  -8.733  1.00 44.38           C  
ATOM   1013  HE1 HIS A  64     -24.720  31.975  -8.955  1.00 44.38           H  
ATOM   1014  NE2 HIS A  64     -26.837  31.678  -9.073  1.00 44.38           N  
ATOM   1015  N   GLN A  65     -30.795  28.179  -6.795  1.00 51.55           N  
ATOM   1016  H   GLN A  65     -30.756  28.930  -6.122  1.00 51.55           H  
ATOM   1017  CA  GLN A  65     -31.822  28.317  -7.833  1.00 51.55           C  
ATOM   1018  HA  GLN A  65     -32.264  27.349  -8.070  1.00 51.55           H  
ATOM   1019  C   GLN A  65     -31.148  28.887  -9.098  1.00 51.55           C  
ATOM   1020  CB  GLN A  65     -32.919  29.318  -7.392  1.00 51.55           C  
ATOM   1021  HB2 GLN A  65     -33.309  29.782  -8.298  1.00 51.55           H  
ATOM   1022  HB3 GLN A  65     -32.478  30.115  -6.793  1.00 51.55           H  
ATOM   1023  O   GLN A  65     -31.033  30.102  -9.236  1.00 51.55           O  
ATOM   1024  CG  GLN A  65     -34.144  28.754  -6.667  1.00 51.55           C  
ATOM   1025  HG2 GLN A  65     -34.507  27.871  -7.193  1.00 51.55           H  
ATOM   1026  HG3 GLN A  65     -33.870  28.470  -5.651  1.00 51.55           H  
ATOM   1027  CD  GLN A  65     -35.263  29.800  -6.656  1.00 51.55           C  
ATOM   1028  NE2 GLN A  65     -35.721  30.244  -5.506  1.00 51.55           N  
ATOM   1029 HE21 GLN A  65     -36.449  30.941  -5.569  1.00 51.55           H  
ATOM   1030 HE22 GLN A  65     -35.357  29.898  -4.630  1.00 51.55           H  
ATOM   1031  OE1 GLN A  65     -35.739  30.258  -7.680  1.00 51.55           O  
ATOM   1032  N   ILE A  66     -30.672  28.043 -10.013  1.00 53.35           N  
ATOM   1033  H   ILE A  66     -30.642  27.057  -9.798  1.00 53.35           H  
ATOM   1034  CA  ILE A  66     -30.403  28.467 -11.393  1.00 53.35           C  
ATOM   1035  HA  ILE A  66     -30.579  29.539 -11.484  1.00 53.35           H  
ATOM   1036  C   ILE A  66     -31.424  27.762 -12.252  1.00 53.35           C  
ATOM   1037  CB  ILE A  66     -28.961  28.233 -11.893  1.00 53.35           C  
ATOM   1038  HB  ILE A  66     -28.716  27.174 -11.812  1.00 53.35           H  
ATOM   1039  O   ILE A  66     -31.356  26.561 -12.494  1.00 53.35           O  
ATOM   1040  CG1 ILE A  66     -27.995  29.046 -11.045  1.00 53.35           C  
ATOM   1041 HG12 ILE A  66     -28.109  30.109 -11.258  1.00 53.35           H  
ATOM   1042 HG13 ILE A  66     -28.302  28.839 -10.020  1.00 53.35           H  
ATOM   1043  CG2 ILE A  66     -28.811  28.692 -13.353  1.00 53.35           C  
ATOM   1044 HG21 ILE A  66     -27.774  28.628 -13.680  1.00 53.35           H  
ATOM   1045 HG22 ILE A  66     -29.162  29.716 -13.476  1.00 53.35           H  
ATOM   1046 HG23 ILE A  66     -29.385  28.031 -14.004  1.00 53.35           H  
ATOM   1047  CD1 ILE A  66     -26.522  28.639 -11.159  1.00 53.35           C  
ATOM   1048 HD11 ILE A  66     -25.893  29.313 -10.578  1.00 53.35           H  
ATOM   1049 HD12 ILE A  66     -26.390  27.619 -10.798  1.00 53.35           H  
ATOM   1050 HD13 ILE A  66     -26.183  28.697 -12.194  1.00 53.35           H  
ATOM   1051  N   ILE A  67     -32.386  28.559 -12.691  1.00 49.98           N  
ATOM   1052  H   ILE A  67     -32.359  29.514 -12.363  1.00 49.98           H  
ATOM   1053  CA  ILE A  67     -33.239  28.291 -13.837  1.00 49.98           C  
ATOM   1054  HA  ILE A  67     -34.016  27.574 -13.572  1.00 49.98           H  
ATOM   1055  C   ILE A  67     -32.340  27.751 -14.962  1.00 49.98           C  
ATOM   1056  CB  ILE A  67     -33.869  29.644 -14.255  1.00 49.98           C  
ATOM   1057  HB  ILE A  67     -33.058  30.332 -14.493  1.00 49.98           H  
ATOM   1058  O   ILE A  67     -31.436  28.481 -15.377  1.00 49.98           O  
ATOM   1059  CG1 ILE A  67     -34.702  30.281 -13.112  1.00 49.98           C  
ATOM   1060 HG12 ILE A  67     -34.206  30.159 -12.149  1.00 49.98           H  
ATOM   1061 HG13 ILE A  67     -35.669  29.783 -13.045  1.00 49.98           H  
ATOM   1062  CG2 ILE A  67     -34.729  29.484 -15.521  1.00 49.98           C  
ATOM   1063 HG21 ILE A  67     -35.527  28.762 -15.344  1.00 49.98           H  
ATOM   1064 HG22 ILE A  67     -35.169  30.440 -15.805  1.00 49.98           H  
ATOM   1065 HG23 ILE A  67     -34.120  29.144 -16.358  1.00 49.98           H  
ATOM   1066  CD1 ILE A  67     -34.919  31.789 -13.295  1.00 49.98           C  
ATOM   1067 HD11 ILE A  67     -33.957  32.296 -13.374  1.00 49.98           H  
ATOM   1068 HD12 ILE A  67     -35.453  32.182 -12.430  1.00 49.98           H  
ATOM   1069 HD13 ILE A  67     -35.510  31.988 -14.188  1.00 49.98           H  
ATOM   1070  N   PRO A  68     -32.532  26.528 -15.488  1.00 43.35           N  
ATOM   1071  CA  PRO A  68     -31.840  26.145 -16.706  1.00 43.35           C  
ATOM   1072  HA  PRO A  68     -30.769  26.323 -16.609  1.00 43.35           H  
ATOM   1073  C   PRO A  68     -32.391  27.015 -17.841  1.00 43.35           C  
ATOM   1074  CB  PRO A  68     -32.076  24.640 -16.869  1.00 43.35           C  
ATOM   1075  HB2 PRO A  68     -31.273  24.097 -16.370  1.00 43.35           H  
ATOM   1076  HB3 PRO A  68     -32.140  24.341 -17.915  1.00 43.35           H  
ATOM   1077  O   PRO A  68     -33.452  26.743 -18.402  1.00 43.35           O  
ATOM   1078  CG  PRO A  68     -33.388  24.393 -16.122  1.00 43.35           C  
ATOM   1079  HG2 PRO A  68     -33.429  23.388 -15.702  1.00 43.35           H  
ATOM   1080  HG3 PRO A  68     -34.226  24.555 -16.799  1.00 43.35           H  
ATOM   1081  CD  PRO A  68     -33.409  25.464 -15.026  1.00 43.35           C  
ATOM   1082  HD2 PRO A  68     -34.427  25.823 -14.877  1.00 43.35           H  
ATOM   1083  HD3 PRO A  68     -33.014  25.051 -14.098  1.00 43.35           H  
ATOM   1084  N   VAL A  69     -31.687  28.104 -18.163  1.00 48.38           N  
ATOM   1085  H   VAL A  69     -30.907  28.351 -17.571  1.00 48.38           H  
ATOM   1086  CA  VAL A  69     -31.837  28.775 -19.452  1.00 48.38           C  
ATOM   1087  HA  VAL A  69     -32.893  29.003 -19.596  1.00 48.38           H  
ATOM   1088  C   VAL A  69     -31.438  27.751 -20.505  1.00 48.38           C  
ATOM   1089  CB  VAL A  69     -31.042  30.101 -19.525  1.00 48.38           C  
ATOM   1090  HB  VAL A  69     -30.271  30.099 -18.755  1.00 48.38           H  
ATOM   1091  O   VAL A  69     -30.312  27.254 -20.535  1.00 48.38           O  
ATOM   1092  CG1 VAL A  69     -30.353  30.388 -20.867  1.00 48.38           C  
ATOM   1093 HG11 VAL A  69     -29.895  31.377 -20.844  1.00 48.38           H  
ATOM   1094 HG12 VAL A  69     -31.075  30.348 -21.683  1.00 48.38           H  
ATOM   1095 HG13 VAL A  69     -29.561  29.662 -21.048  1.00 48.38           H  
ATOM   1096  CG2 VAL A  69     -32.001  31.268 -19.252  1.00 48.38           C  
ATOM   1097 HG21 VAL A  69     -32.495  31.117 -18.292  1.00 48.38           H  
ATOM   1098 HG22 VAL A  69     -31.442  32.203 -19.208  1.00 48.38           H  
ATOM   1099 HG23 VAL A  69     -32.751  31.335 -20.039  1.00 48.38           H  
ATOM   1100  N   VAL A  70     -32.415  27.402 -21.334  1.00 48.95           N  
ATOM   1101  H   VAL A  70     -33.331  27.786 -21.153  1.00 48.95           H  
ATOM   1102  CA  VAL A  70     -32.249  26.588 -22.530  1.00 48.95           C  
ATOM   1103  HA  VAL A  70     -31.999  25.567 -22.241  1.00 48.95           H  
ATOM   1104  C   VAL A  70     -31.105  27.187 -23.342  1.00 48.95           C  
ATOM   1105  CB  VAL A  70     -33.567  26.585 -23.332  1.00 48.95           C  
ATOM   1106  HB  VAL A  70     -33.820  27.608 -23.613  1.00 48.95           H  
ATOM   1107  O   VAL A  70     -31.183  28.334 -23.782  1.00 48.95           O  
ATOM   1108  CG1 VAL A  70     -33.467  25.748 -24.611  1.00 48.95           C  
ATOM   1109 HG11 VAL A  70     -34.419  25.765 -25.141  1.00 48.95           H  
ATOM   1110 HG12 VAL A  70     -33.214  24.716 -24.366  1.00 48.95           H  
ATOM   1111 HG13 VAL A  70     -32.702  26.155 -25.273  1.00 48.95           H  
ATOM   1112  CG2 VAL A  70     -34.723  26.024 -22.489  1.00 48.95           C  
ATOM   1113 HG21 VAL A  70     -34.485  25.014 -22.154  1.00 48.95           H  
ATOM   1114 HG22 VAL A  70     -35.635  25.995 -23.085  1.00 48.95           H  
ATOM   1115 HG23 VAL A  70     -34.910  26.651 -21.617  1.00 48.95           H  
ATOM   1116  N   SER A  71     -30.040  26.413 -23.540  1.00 41.38           N  
ATOM   1117  H   SER A  71     -30.004  25.516 -23.077  1.00 41.38           H  
ATOM   1118  CA  SER A  71     -28.999  26.735 -24.509  1.00 41.38           C  
ATOM   1119  HA  SER A  71     -28.683  27.767 -24.357  1.00 41.38           H  
ATOM   1120  C   SER A  71     -29.604  26.611 -25.912  1.00 41.38           C  
ATOM   1121  CB  SER A  71     -27.780  25.828 -24.296  1.00 41.38           C  
ATOM   1122  HB2 SER A  71     -27.535  25.793 -23.234  1.00 41.38           H  
ATOM   1123  HB3 SER A  71     -28.007  24.816 -24.633  1.00 41.38           H  
ATOM   1124  O   SER A  71     -29.548  25.565 -26.549  1.00 41.38           O  
ATOM   1125  OG  SER A  71     -26.663  26.326 -25.003  1.00 41.38           O  
ATOM   1126  HG  SER A  71     -26.193  26.963 -24.460  1.00 41.38           H  
ATOM   1127  N   GLN A  72     -30.271  27.672 -26.368  1.00 47.30           N  
ATOM   1128  H   GLN A  72     -30.419  28.438 -25.727  1.00 47.30           H  
ATOM   1129  CA  GLN A  72     -30.550  27.898 -27.780  1.00 47.30           C  
ATOM   1130  HA  GLN A  72     -30.558  26.949 -28.316  1.00 47.30           H  
ATOM   1131  C   GLN A  72     -29.400  28.724 -28.355  1.00 47.30           C  
ATOM   1132  CB  GLN A  72     -31.909  28.588 -28.004  1.00 47.30           C  
ATOM   1133  HB2 GLN A  72     -32.122  29.287 -27.195  1.00 47.30           H  
ATOM   1134  HB3 GLN A  72     -31.834  29.170 -28.923  1.00 47.30           H  
ATOM   1135  O   GLN A  72     -29.416  29.952 -28.321  1.00 47.30           O  
ATOM   1136  CG  GLN A  72     -33.080  27.607 -28.178  1.00 47.30           C  
ATOM   1137  HG2 GLN A  72     -33.645  27.542 -27.248  1.00 47.30           H  
ATOM   1138  HG3 GLN A  72     -32.710  26.611 -28.422  1.00 47.30           H  
ATOM   1139  CD  GLN A  72     -33.994  28.054 -29.315  1.00 47.30           C  
ATOM   1140  NE2 GLN A  72     -34.913  28.966 -29.081  1.00 47.30           N  
ATOM   1141 HE21 GLN A  72     -35.460  29.242 -29.884  1.00 47.30           H  
ATOM   1142 HE22 GLN A  72     -35.015  29.378 -28.165  1.00 47.30           H  
ATOM   1143  OE1 GLN A  72     -33.878  27.620 -30.445  1.00 47.30           O  
ATOM   1144  N   GLN A  73     -28.405  28.038 -28.907  1.00 40.61           N  
ATOM   1145  H   GLN A  73     -28.390  27.034 -28.789  1.00 40.61           H  
ATOM   1146  CA  GLN A  73     -27.528  28.609 -29.924  1.00 40.61           C  
ATOM   1147  HA  GLN A  73     -27.918  29.580 -30.231  1.00 40.61           H  
ATOM   1148  C   GLN A  73     -27.595  27.726 -31.170  1.00 40.61           C  
ATOM   1149  CB  GLN A  73     -26.105  28.845 -29.393  1.00 40.61           C  
ATOM   1150  HB2 GLN A  73     -25.773  27.984 -28.813  1.00 40.61           H  
ATOM   1151  HB3 GLN A  73     -25.433  28.969 -30.243  1.00 40.61           H  
ATOM   1152  O   GLN A  73     -26.761  26.862 -31.412  1.00 40.61           O  
ATOM   1153  CG  GLN A  73     -26.030  30.123 -28.542  1.00 40.61           C  
ATOM   1154  HG2 GLN A  73     -26.598  29.984 -27.622  1.00 40.61           H  
ATOM   1155  HG3 GLN A  73     -26.475  30.950 -29.097  1.00 40.61           H  
ATOM   1156  CD  GLN A  73     -24.596  30.488 -28.177  1.00 40.61           C  
ATOM   1157  NE2 GLN A  73     -24.188  31.728 -28.353  1.00 40.61           N  
ATOM   1158 HE21 GLN A  73     -23.226  31.909 -28.103  1.00 40.61           H  
ATOM   1159 HE22 GLN A  73     -24.817  32.434 -28.708  1.00 40.61           H  
ATOM   1160  OE1 GLN A  73     -23.810  29.678 -27.725  1.00 40.61           O  
ATOM   1161  N   THR A  74     -28.642  27.944 -31.961  1.00 38.25           N  
ATOM   1162  H   THR A  74     -29.356  28.586 -31.650  1.00 38.25           H  
ATOM   1163  CA  THR A  74     -28.702  27.572 -33.378  1.00 38.25           C  
ATOM   1164  HA  THR A  74     -28.361  26.543 -33.492  1.00 38.25           H  
ATOM   1165  C   THR A  74     -27.819  28.518 -34.202  1.00 38.25           C  
ATOM   1166  CB  THR A  74     -30.145  27.691 -33.904  1.00 38.25           C  
ATOM   1167  HB  THR A  74     -30.126  27.872 -34.979  1.00 38.25           H  
ATOM   1168  O   THR A  74     -27.929  29.734 -34.017  1.00 38.25           O  
ATOM   1169  CG2 THR A  74     -30.945  26.417 -33.657  1.00 38.25           C  
ATOM   1170 HG21 THR A  74     -30.982  26.203 -32.589  1.00 38.25           H  
ATOM   1171 HG22 THR A  74     -30.484  25.580 -34.181  1.00 38.25           H  
ATOM   1172 HG23 THR A  74     -31.962  26.552 -34.027  1.00 38.25           H  
ATOM   1173  OG1 THR A  74     -30.820  28.755 -33.263  1.00 38.25           O  
ATOM   1174  HG1 THR A  74     -30.402  29.571 -33.549  1.00 38.25           H  
ATOM   1175  N   PRO A  75     -26.989  28.028 -35.144  1.00 40.44           N  
ATOM   1176  CA  PRO A  75     -26.327  28.890 -36.113  1.00 40.44           C  
ATOM   1177  HA  PRO A  75     -25.825  29.704 -35.590  1.00 40.44           H  
ATOM   1178  C   PRO A  75     -27.362  29.477 -37.081  1.00 40.44           C  
ATOM   1179  CB  PRO A  75     -25.263  28.030 -36.800  1.00 40.44           C  
ATOM   1180  HB2 PRO A  75     -24.324  28.113 -36.253  1.00 40.44           H  
ATOM   1181  HB3 PRO A  75     -25.119  28.306 -37.845  1.00 40.44           H  
ATOM   1182  O   PRO A  75     -28.132  28.772 -37.730  1.00 40.44           O  
ATOM   1183  CG  PRO A  75     -25.807  26.610 -36.658  1.00 40.44           C  
ATOM   1184  HG2 PRO A  75     -26.467  26.392 -37.497  1.00 40.44           H  
ATOM   1185  HG3 PRO A  75     -25.004  25.874 -36.608  1.00 40.44           H  
ATOM   1186  CD  PRO A  75     -26.627  26.638 -35.367  1.00 40.44           C  
ATOM   1187  HD2 PRO A  75     -27.511  26.009 -35.478  1.00 40.44           H  
ATOM   1188  HD3 PRO A  75     -26.017  26.288 -34.534  1.00 40.44           H  
ATOM   1189  N   GLN A  76     -27.376  30.802 -37.142  1.00 37.92           N  
ATOM   1190  H   GLN A  76     -26.736  31.295 -36.536  1.00 37.92           H  
ATOM   1191  CA  GLN A  76     -28.243  31.619 -37.974  1.00 37.92           C  
ATOM   1192  HA  GLN A  76     -29.280  31.324 -37.812  1.00 37.92           H  
ATOM   1193  C   GLN A  76     -27.888  31.427 -39.460  1.00 37.92           C  
ATOM   1194  CB  GLN A  76     -28.040  33.060 -37.464  1.00 37.92           C  
ATOM   1195  HB2 GLN A  76     -28.237  33.068 -36.392  1.00 37.92           H  
ATOM   1196  HB3 GLN A  76     -26.999  33.347 -37.612  1.00 37.92           H  
ATOM   1197  O   GLN A  76     -26.925  32.012 -39.951  1.00 37.92           O  
ATOM   1198  CG  GLN A  76     -28.930  34.124 -38.107  1.00 37.92           C  
ATOM   1199  HG2 GLN A  76     -28.745  34.122 -39.182  1.00 37.92           H  
ATOM   1200  HG3 GLN A  76     -29.979  33.886 -37.930  1.00 37.92           H  
ATOM   1201  CD  GLN A  76     -28.632  35.514 -37.544  1.00 37.92           C  
ATOM   1202  NE2 GLN A  76     -28.524  36.534 -38.370  1.00 37.92           N  
ATOM   1203 HE21 GLN A  76     -28.246  37.396 -37.924  1.00 37.92           H  
ATOM   1204 HE22 GLN A  76     -28.414  36.382 -39.362  1.00 37.92           H  
ATOM   1205  OE1 GLN A  76     -28.493  35.730 -36.356  1.00 37.92           O  
ATOM   1206  N   ASN A  77     -28.675  30.634 -40.191  1.00 32.12           N  
ATOM   1207  H   ASN A  77     -29.374  30.076 -39.721  1.00 32.12           H  
ATOM   1208  CA  ASN A  77     -28.699  30.658 -41.654  1.00 32.12           C  
ATOM   1209  HA  ASN A  77     -28.043  31.458 -41.997  1.00 32.12           H  
ATOM   1210  C   ASN A  77     -30.121  31.013 -42.107  1.00 32.12           C  
ATOM   1211  CB  ASN A  77     -28.148  29.348 -42.241  1.00 32.12           C  
ATOM   1212  HB2 ASN A  77     -28.954  28.628 -42.381  1.00 32.12           H  
ATOM   1213  HB3 ASN A  77     -27.415  28.915 -41.561  1.00 32.12           H  
ATOM   1214  O   ASN A  77     -31.067  30.248 -41.934  1.00 32.12           O  
ATOM   1215  CG  ASN A  77     -27.471  29.604 -43.576  1.00 32.12           C  
ATOM   1216  ND2 ASN A  77     -26.187  29.881 -43.574  1.00 32.12           N  
ATOM   1217 HD21 ASN A  77     -25.775  30.051 -44.480  1.00 32.12           H  
ATOM   1218 HD22 ASN A  77     -25.667  29.908 -42.709  1.00 32.12           H  
ATOM   1219  OD1 ASN A  77     -28.080  29.620 -44.626  1.00 32.12           O  
ATOM   1220  N   HIS A  78     -30.271  32.244 -42.590  1.00 39.06           N  
ATOM   1221  H   HIS A  78     -29.434  32.782 -42.757  1.00 39.06           H  
ATOM   1222  CA  HIS A  78     -31.515  32.786 -43.123  1.00 39.06           C  
ATOM   1223  HA  HIS A  78     -32.356  32.512 -42.487  1.00 39.06           H  
ATOM   1224  C   HIS A  78     -31.747  32.245 -44.534  1.00 39.06           C  
ATOM   1225  CB  HIS A  78     -31.400  34.320 -43.199  1.00 39.06           C  
ATOM   1226  HB2 HIS A  78     -30.472  34.594 -43.700  1.00 39.06           H  
ATOM   1227  HB3 HIS A  78     -32.220  34.695 -43.812  1.00 39.06           H  
ATOM   1228  O   HIS A  78     -30.894  32.466 -45.387  1.00 39.06           O  
ATOM   1229  CG  HIS A  78     -31.472  35.037 -41.878  1.00 39.06           C  
ATOM   1230  CD2 HIS A  78     -30.429  35.317 -41.043  1.00 39.06           C  
ATOM   1231  HD2 HIS A  78     -29.398  35.044 -41.211  1.00 39.06           H  
ATOM   1232  ND1 HIS A  78     -32.634  35.592 -41.349  1.00 39.06           N  
ATOM   1233  CE1 HIS A  78     -32.278  36.188 -40.204  1.00 39.06           C  
ATOM   1234  HE1 HIS A  78     -32.959  36.713 -39.551  1.00 39.06           H  
ATOM   1235  NE2 HIS A  78     -30.961  36.037 -39.991  1.00 39.06           N  
ATOM   1236  HE2 HIS A  78     -30.463  36.407 -39.194  1.00 39.06           H  
ATOM   1237  N   ALA A  79     -32.903  31.620 -44.781  1.00 39.23           N  
ATOM   1238  H   ALA A  79     -33.321  31.149 -43.992  1.00 39.23           H  
ATOM   1239  CA  ALA A  79     -33.834  31.935 -45.878  1.00 39.23           C  
ATOM   1240  HA  ALA A  79     -34.428  32.793 -45.561  1.00 39.23           H  
ATOM   1241  C   ALA A  79     -34.806  30.765 -46.151  1.00 39.23           C  
ATOM   1242  CB  ALA A  79     -33.119  32.329 -47.184  1.00 39.23           C  
ATOM   1243  HB1 ALA A  79     -33.848  32.506 -47.974  1.00 39.23           H  
ATOM   1244  HB2 ALA A  79     -32.444  31.530 -47.493  1.00 39.23           H  
ATOM   1245  HB3 ALA A  79     -32.555  33.252 -47.050  1.00 39.23           H  
ATOM   1246  O   ALA A  79     -34.391  29.615 -46.226  1.00 39.23           O  
ATOM   1247  N   LEU A  80     -36.074  31.122 -46.411  1.00 39.31           N  
ATOM   1248  H   LEU A  80     -36.266  32.109 -46.315  1.00 39.31           H  
ATOM   1249  CA  LEU A  80     -37.173  30.316 -46.982  1.00 39.31           C  
ATOM   1250  HA  LEU A  80     -37.868  31.047 -47.397  1.00 39.31           H  
ATOM   1251  C   LEU A  80     -38.043  29.500 -45.993  1.00 39.31           C  
ATOM   1252  CB  LEU A  80     -36.701  29.514 -48.217  1.00 39.31           C  
ATOM   1253  HB2 LEU A  80     -36.037  28.718 -47.879  1.00 39.31           H  
ATOM   1254  HB3 LEU A  80     -37.565  29.024 -48.666  1.00 39.31           H  
ATOM   1255  O   LEU A  80     -37.821  28.330 -45.715  1.00 39.31           O  
ATOM   1256  CG  LEU A  80     -35.983  30.347 -49.301  1.00 39.31           C  
ATOM   1257  HG  LEU A  80     -35.237  31.001 -48.849  1.00 39.31           H  
ATOM   1258  CD1 LEU A  80     -35.237  29.439 -50.272  1.00 39.31           C  
ATOM   1259 HD11 LEU A  80     -34.502  28.849 -49.723  1.00 39.31           H  
ATOM   1260 HD12 LEU A  80     -35.936  28.766 -50.768  1.00 39.31           H  
ATOM   1261 HD13 LEU A  80     -34.714  30.038 -51.017  1.00 39.31           H  
ATOM   1262  CD2 LEU A  80     -36.959  31.221 -50.092  1.00 39.31           C  
ATOM   1263 HD21 LEU A  80     -37.452  31.932 -49.430  1.00 39.31           H  
ATOM   1264 HD22 LEU A  80     -36.415  31.777 -50.856  1.00 39.31           H  
ATOM   1265 HD23 LEU A  80     -37.710  30.594 -50.573  1.00 39.31           H  
ATOM   1266  N   GLN A  81     -39.123  30.143 -45.535  1.00 37.29           N  
ATOM   1267  H   GLN A  81     -39.200  31.111 -45.812  1.00 37.29           H  
ATOM   1268  CA  GLN A  81     -40.389  29.517 -45.100  1.00 37.29           C  
ATOM   1269  HA  GLN A  81     -40.206  28.789 -44.310  1.00 37.29           H  
ATOM   1270  C   GLN A  81     -41.064  28.788 -46.289  1.00 37.29           C  
ATOM   1271  CB  GLN A  81     -41.279  30.670 -44.585  1.00 37.29           C  
ATOM   1272  HB2 GLN A  81     -41.048  31.577 -45.144  1.00 37.29           H  
ATOM   1273  HB3 GLN A  81     -42.331  30.470 -44.789  1.00 37.29           H  
ATOM   1274  O   GLN A  81     -40.920  29.282 -47.413  1.00 37.29           O  
ATOM   1275  CG  GLN A  81     -41.110  30.962 -43.086  1.00 37.29           C  
ATOM   1276  HG2 GLN A  81     -41.063  32.042 -42.949  1.00 37.29           H  
ATOM   1277  HG3 GLN A  81     -40.180  30.537 -42.708  1.00 37.29           H  
ATOM   1278  CD  GLN A  81     -42.283  30.413 -42.279  1.00 37.29           C  
ATOM   1279  NE2 GLN A  81     -42.928  31.225 -41.469  1.00 37.29           N  
ATOM   1280 HE21 GLN A  81     -43.706  30.825 -40.964  1.00 37.29           H  
ATOM   1281 HE22 GLN A  81     -42.624  32.178 -41.333  1.00 37.29           H  
ATOM   1282  OE1 GLN A  81     -42.687  29.269 -42.411  1.00 37.29           O  
ATOM   1283  N   PRO A  82     -41.828  27.680 -46.097  1.00 42.00           N  
ATOM   1284  CA  PRO A  82     -43.240  27.819 -45.690  1.00 42.00           C  
ATOM   1285  HA  PRO A  82     -43.390  28.749 -45.141  1.00 42.00           H  
ATOM   1286  C   PRO A  82     -43.871  26.675 -44.842  1.00 42.00           C  
ATOM   1287  CB  PRO A  82     -43.978  27.921 -47.033  1.00 42.00           C  
ATOM   1288  HB2 PRO A  82     -43.920  28.944 -47.403  1.00 42.00           H  
ATOM   1289  HB3 PRO A  82     -45.020  27.608 -46.957  1.00 42.00           H  
ATOM   1290  O   PRO A  82     -43.794  25.493 -45.167  1.00 42.00           O  
ATOM   1291  CG  PRO A  82     -43.178  26.999 -47.961  1.00 42.00           C  
ATOM   1292  HG2 PRO A  82     -43.713  26.065 -48.134  1.00 42.00           H  
ATOM   1293  HG3 PRO A  82     -42.974  27.502 -48.907  1.00 42.00           H  
ATOM   1294  CD  PRO A  82     -41.877  26.722 -47.201  1.00 42.00           C  
ATOM   1295  HD2 PRO A  82     -41.020  26.824 -47.868  1.00 42.00           H  
ATOM   1296  HD3 PRO A  82     -41.885  25.707 -46.805  1.00 42.00           H  
ATOM   1297  N   HIS A  83     -44.618  27.083 -43.808  1.00 43.68           N  
ATOM   1298  H   HIS A  83     -44.405  28.011 -43.469  1.00 43.68           H  
ATOM   1299  CA  HIS A  83     -45.916  26.549 -43.341  1.00 43.68           C  
ATOM   1300  HA  HIS A  83     -46.023  26.835 -42.294  1.00 43.68           H  
ATOM   1301  C   HIS A  83     -46.180  25.032 -43.406  1.00 43.68           C  
ATOM   1302  CB  HIS A  83     -47.046  27.255 -44.123  1.00 43.68           C  
ATOM   1303  HB2 HIS A  83     -46.929  27.057 -45.188  1.00 43.68           H  
ATOM   1304  HB3 HIS A  83     -48.004  26.835 -43.817  1.00 43.68           H  
ATOM   1305  O   HIS A  83     -46.785  24.586 -44.374  1.00 43.68           O  
ATOM   1306  CG  HIS A  83     -47.121  28.737 -43.921  1.00 43.68           C  
ATOM   1307  CD2 HIS A  83     -47.960  29.396 -43.065  1.00 43.68           C  
ATOM   1308  HD2 HIS A  83     -48.679  28.942 -42.400  1.00 43.68           H  
ATOM   1309  ND1 HIS A  83     -46.394  29.685 -44.600  1.00 43.68           N  
ATOM   1310  HD1 HIS A  83     -45.762  29.513 -45.368  1.00 43.68           H  
ATOM   1311  CE1 HIS A  83     -46.774  30.892 -44.151  1.00 43.68           C  
ATOM   1312  HE1 HIS A  83     -46.399  31.838 -44.513  1.00 43.68           H  
ATOM   1313  NE2 HIS A  83     -47.722  30.765 -43.212  1.00 43.68           N  
ATOM   1314  N   HIS A  84     -45.928  24.274 -42.328  1.00 42.25           N  
ATOM   1315  H   HIS A  84     -45.387  24.659 -41.568  1.00 42.25           H  
ATOM   1316  CA  HIS A  84     -46.638  23.007 -42.077  1.00 42.25           C  
ATOM   1317  HA  HIS A  84     -47.598  23.067 -42.591  1.00 42.25           H  
ATOM   1318  C   HIS A  84     -46.964  22.813 -40.581  1.00 42.25           C  
ATOM   1319  CB  HIS A  84     -45.907  21.803 -42.698  1.00 42.25           C  
ATOM   1320  HB2 HIS A  84     -44.841  21.868 -42.477  1.00 42.25           H  
ATOM   1321  HB3 HIS A  84     -46.285  20.887 -42.243  1.00 42.25           H  
ATOM   1322  O   HIS A  84     -46.121  22.950 -39.701  1.00 42.25           O  
ATOM   1323  CG  HIS A  84     -46.112  21.694 -44.195  1.00 42.25           C  
ATOM   1324  CD2 HIS A  84     -47.126  21.028 -44.835  1.00 42.25           C  
ATOM   1325  HD2 HIS A  84     -47.895  20.436 -44.360  1.00 42.25           H  
ATOM   1326  ND1 HIS A  84     -45.396  22.355 -45.171  1.00 42.25           N  
ATOM   1327  HD1 HIS A  84     -44.708  23.077 -45.012  1.00 42.25           H  
ATOM   1328  CE1 HIS A  84     -45.999  22.137 -46.350  1.00 42.25           C  
ATOM   1329  HE1 HIS A  84     -45.706  22.590 -47.286  1.00 42.25           H  
ATOM   1330  NE2 HIS A  84     -47.044  21.308 -46.202  1.00 42.25           N  
ATOM   1331  N   HIS A  85     -48.245  22.542 -40.336  1.00 41.00           N  
ATOM   1332  H   HIS A  85     -48.816  22.407 -41.158  1.00 41.00           H  
ATOM   1333  CA  HIS A  85     -48.968  22.419 -39.069  1.00 41.00           C  
ATOM   1334  HA  HIS A  85     -48.835  23.328 -38.484  1.00 41.00           H  
ATOM   1335  C   HIS A  85     -48.515  21.218 -38.214  1.00 41.00           C  
ATOM   1336  CB  HIS A  85     -50.449  22.308 -39.506  1.00 41.00           C  
ATOM   1337  HB2 HIS A  85     -50.506  21.717 -40.420  1.00 41.00           H  
ATOM   1338  HB3 HIS A  85     -50.810  23.307 -39.750  1.00 41.00           H  
ATOM   1339  O   HIS A  85     -48.517  20.085 -38.696  1.00 41.00           O  
ATOM   1340  CG  HIS A  85     -51.421  21.659 -38.558  1.00 41.00           C  
ATOM   1341  CD2 HIS A  85     -52.541  22.232 -38.018  1.00 41.00           C  
ATOM   1342  HD2 HIS A  85     -52.851  23.260 -38.135  1.00 41.00           H  
ATOM   1343  ND1 HIS A  85     -51.457  20.321 -38.238  1.00 41.00           N  
ATOM   1344  HD1 HIS A  85     -50.763  19.640 -38.512  1.00 41.00           H  
ATOM   1345  CE1 HIS A  85     -52.561  20.096 -37.508  1.00 41.00           C  
ATOM   1346  HE1 HIS A  85     -52.863  19.138 -37.113  1.00 41.00           H  
ATOM   1347  NE2 HIS A  85     -53.247  21.235 -37.337  1.00 41.00           N  
ATOM   1348  N   ILE A  86     -48.245  21.437 -36.920  1.00 37.62           N  
ATOM   1349  H   ILE A  86     -48.237  22.388 -36.578  1.00 37.62           H  
ATOM   1350  CA  ILE A  86     -48.151  20.372 -35.906  1.00 37.62           C  
ATOM   1351  HA  ILE A  86     -48.523  19.449 -36.349  1.00 37.62           H  
ATOM   1352  C   ILE A  86     -49.043  20.775 -34.718  1.00 37.62           C  
ATOM   1353  CB  ILE A  86     -46.696  20.095 -35.454  1.00 37.62           C  
ATOM   1354  HB  ILE A  86     -46.346  20.945 -34.869  1.00 37.62           H  
ATOM   1355  O   ILE A  86     -48.829  21.849 -34.150  1.00 37.62           O  
ATOM   1356  CG1 ILE A  86     -45.740  19.913 -36.657  1.00 37.62           C  
ATOM   1357 HG12 ILE A  86     -45.789  20.796 -37.295  1.00 37.62           H  
ATOM   1358 HG13 ILE A  86     -46.055  19.053 -37.248  1.00 37.62           H  
ATOM   1359  CG2 ILE A  86     -46.682  18.838 -34.558  1.00 37.62           C  
ATOM   1360 HG21 ILE A  86     -46.970  17.959 -35.135  1.00 37.62           H  
ATOM   1361 HG22 ILE A  86     -47.362  18.956 -33.715  1.00 37.62           H  
ATOM   1362 HG23 ILE A  86     -45.686  18.681 -34.143  1.00 37.62           H  
ATOM   1363  CD1 ILE A  86     -44.266  19.743 -36.271  1.00 37.62           C  
ATOM   1364 HD11 ILE A  86     -44.110  18.793 -35.760  1.00 37.62           H  
ATOM   1365 HD12 ILE A  86     -43.952  20.564 -35.626  1.00 37.62           H  
ATOM   1366 HD13 ILE A  86     -43.656  19.751 -37.175  1.00 37.62           H  
ATOM   1367  N   PRO A  87     -50.061  19.975 -34.349  1.00 43.49           N  
ATOM   1368  CA  PRO A  87     -50.977  20.327 -33.273  1.00 43.49           C  
ATOM   1369  HA  PRO A  87     -51.345  21.340 -33.433  1.00 43.49           H  
ATOM   1370  C   PRO A  87     -50.265  20.268 -31.914  1.00 43.49           C  
ATOM   1371  CB  PRO A  87     -52.158  19.358 -33.397  1.00 43.49           C  
ATOM   1372  HB2 PRO A  87     -52.917  19.803 -34.041  1.00 43.49           H  
ATOM   1373  HB3 PRO A  87     -52.587  19.104 -32.428  1.00 43.49           H  
ATOM   1374  O   PRO A  87     -49.645  19.267 -31.556  1.00 43.49           O  
ATOM   1375  CG  PRO A  87     -51.563  18.136 -34.094  1.00 43.49           C  
ATOM   1376  HG2 PRO A  87     -52.302  17.621 -34.708  1.00 43.49           H  
ATOM   1377  HG3 PRO A  87     -51.155  17.459 -33.343  1.00 43.49           H  
ATOM   1378  CD  PRO A  87     -50.420  18.695 -34.938  1.00 43.49           C  
ATOM   1379  HD2 PRO A  87     -49.576  18.006 -34.918  1.00 43.49           H  
ATOM   1380  HD3 PRO A  87     -50.757  18.845 -35.963  1.00 43.49           H  
ATOM   1381  N   MET A  88     -50.368  21.362 -31.154  1.00 46.69           N  
ATOM   1382  H   MET A  88     -50.860  22.155 -31.540  1.00 46.69           H  
ATOM   1383  CA  MET A  88     -49.917  21.459 -29.767  1.00 46.69           C  
ATOM   1384  HA  MET A  88     -48.867  21.172 -29.702  1.00 46.69           H  
ATOM   1385  C   MET A  88     -50.740  20.509 -28.889  1.00 46.69           C  
ATOM   1386  CB  MET A  88     -50.073  22.908 -29.265  1.00 46.69           C  
ATOM   1387  HB2 MET A  88     -50.004  22.914 -28.178  1.00 46.69           H  
ATOM   1388  HB3 MET A  88     -51.060  23.277 -29.544  1.00 46.69           H  
ATOM   1389  O   MET A  88     -51.920  20.745 -28.637  1.00 46.69           O  
ATOM   1390  CG  MET A  88     -49.002  23.858 -29.813  1.00 46.69           C  
ATOM   1391  HG2 MET A  88     -48.054  23.643 -29.319  1.00 46.69           H  
ATOM   1392  HG3 MET A  88     -48.875  23.664 -30.878  1.00 46.69           H  
ATOM   1393  SD  MET A  88     -49.377  25.628 -29.628  1.00 46.69           S  
ATOM   1394  CE  MET A  88     -49.563  25.790 -27.832  1.00 46.69           C  
ATOM   1395  HE1 MET A  88     -49.730  26.837 -27.580  1.00 46.69           H  
ATOM   1396  HE2 MET A  88     -50.416  25.201 -27.493  1.00 46.69           H  
ATOM   1397  HE3 MET A  88     -48.657  25.440 -27.337  1.00 46.69           H  
ATOM   1398  N   VAL A  89     -50.109  19.450 -28.390  1.00 43.77           N  
ATOM   1399  H   VAL A  89     -49.165  19.267 -28.699  1.00 43.77           H  
ATOM   1400  CA  VAL A  89     -50.593  18.730 -27.208  1.00 43.77           C  
ATOM   1401  HA  VAL A  89     -51.667  18.579 -27.320  1.00 43.77           H  
ATOM   1402  C   VAL A  89     -50.338  19.602 -25.969  1.00 43.77           C  
ATOM   1403  CB  VAL A  89     -49.934  17.342 -27.059  1.00 43.77           C  
ATOM   1404  HB  VAL A  89     -50.017  17.033 -26.017  1.00 43.77           H  
ATOM   1405  O   VAL A  89     -49.208  20.062 -25.789  1.00 43.77           O  
ATOM   1406  CG1 VAL A  89     -50.683  16.307 -27.904  1.00 43.77           C  
ATOM   1407 HG11 VAL A  89     -50.643  16.586 -28.957  1.00 43.77           H  
ATOM   1408 HG12 VAL A  89     -50.229  15.324 -27.775  1.00 43.77           H  
ATOM   1409 HG13 VAL A  89     -51.725  16.253 -27.587  1.00 43.77           H  
ATOM   1410  CG2 VAL A  89     -48.450  17.303 -27.461  1.00 43.77           C  
ATOM   1411 HG21 VAL A  89     -48.331  17.468 -28.532  1.00 43.77           H  
ATOM   1412 HG22 VAL A  89     -47.894  18.061 -26.909  1.00 43.77           H  
ATOM   1413 HG23 VAL A  89     -48.035  16.326 -27.213  1.00 43.77           H  
ATOM   1414  N   PRO A  90     -51.342  19.879 -25.114  1.00 42.92           N  
ATOM   1415  CA  PRO A  90     -51.104  20.595 -23.869  1.00 42.92           C  
ATOM   1416  HA  PRO A  90     -50.598  21.536 -24.086  1.00 42.92           H  
ATOM   1417  C   PRO A  90     -50.212  19.753 -22.949  1.00 42.92           C  
ATOM   1418  CB  PRO A  90     -52.482  20.904 -23.279  1.00 42.92           C  
ATOM   1419  HB2 PRO A  90     -52.810  21.884 -23.625  1.00 42.92           H  
ATOM   1420  HB3 PRO A  90     -52.484  20.865 -22.190  1.00 42.92           H  
ATOM   1421  O   PRO A  90     -50.404  18.546 -22.796  1.00 42.92           O  
ATOM   1422  CG  PRO A  90     -53.382  19.828 -23.887  1.00 42.92           C  
ATOM   1423  HG2 PRO A  90     -54.411  20.172 -23.991  1.00 42.92           H  
ATOM   1424  HG3 PRO A  90     -53.342  18.934 -23.264  1.00 42.92           H  
ATOM   1425  CD  PRO A  90     -52.745  19.524 -25.242  1.00 42.92           C  
ATOM   1426  HD2 PRO A  90     -52.869  18.467 -25.480  1.00 42.92           H  
ATOM   1427  HD3 PRO A  90     -53.203  20.142 -26.014  1.00 42.92           H  
ATOM   1428  N   ALA A  91     -49.215  20.413 -22.360  1.00 43.12           N  
ATOM   1429  H   ALA A  91     -49.120  21.399 -22.557  1.00 43.12           H  
ATOM   1430  CA  ALA A  91     -48.265  19.828 -21.430  1.00 43.12           C  
ATOM   1431  HA  ALA A  91     -47.679  19.077 -21.960  1.00 43.12           H  
ATOM   1432  C   ALA A  91     -48.996  19.156 -20.258  1.00 43.12           C  
ATOM   1433  CB  ALA A  91     -47.320  20.941 -20.956  1.00 43.12           C  
ATOM   1434  HB1 ALA A  91     -46.572  20.520 -20.284  1.00 43.12           H  
ATOM   1435  HB2 ALA A  91     -46.813  21.390 -21.811  1.00 43.12           H  
ATOM   1436  HB3 ALA A  91     -47.881  21.708 -20.422  1.00 43.12           H  
ATOM   1437  O   ALA A  91     -49.751  19.798 -19.527  1.00 43.12           O  
ATOM   1438  N   GLN A  92     -48.754  17.857 -20.083  1.00 43.38           N  
ATOM   1439  H   GLN A  92     -48.157  17.392 -20.752  1.00 43.38           H  
ATOM   1440  CA  GLN A  92     -49.144  17.108 -18.893  1.00 43.38           C  
ATOM   1441  HA  GLN A  92     -50.227  17.136 -18.771  1.00 43.38           H  
ATOM   1442  C   GLN A  92     -48.478  17.764 -17.675  1.00 43.38           C  
ATOM   1443  CB  GLN A  92     -48.686  15.647 -19.050  1.00 43.38           C  
ATOM   1444  HB2 GLN A  92     -47.636  15.647 -19.341  1.00 43.38           H  
ATOM   1445  HB3 GLN A  92     -48.747  15.143 -18.086  1.00 43.38           H  
ATOM   1446  O   GLN A  92     -47.251  17.790 -17.566  1.00 43.38           O  
ATOM   1447  CG  GLN A  92     -49.480  14.842 -20.098  1.00 43.38           C  
ATOM   1448  HG2 GLN A  92     -48.789  14.147 -20.575  1.00 43.38           H  
ATOM   1449  HG3 GLN A  92     -49.873  15.496 -20.876  1.00 43.38           H  
ATOM   1450  CD  GLN A  92     -50.624  14.021 -19.506  1.00 43.38           C  
ATOM   1451  NE2 GLN A  92     -51.017  12.942 -20.149  1.00 43.38           N  
ATOM   1452 HE21 GLN A  92     -50.580  12.664 -21.016  1.00 43.38           H  
ATOM   1453 HE22 GLN A  92     -51.773  12.431 -19.717  1.00 43.38           H  
ATOM   1454  OE1 GLN A  92     -51.184  14.313 -18.466  1.00 43.38           O  
ATOM   1455  N   GLN A  93     -49.287  18.318 -16.773  1.00 39.72           N  
ATOM   1456  H   GLN A  93     -50.282  18.287 -16.944  1.00 39.72           H  
ATOM   1457  CA  GLN A  93     -48.833  18.721 -15.446  1.00 39.72           C  
ATOM   1458  HA  GLN A  93     -48.036  19.457 -15.553  1.00 39.72           H  
ATOM   1459  C   GLN A  93     -48.320  17.475 -14.702  1.00 39.72           C  
ATOM   1460  CB  GLN A  93     -49.991  19.359 -14.664  1.00 39.72           C  
ATOM   1461  HB2 GLN A  93     -49.695  19.448 -13.619  1.00 39.72           H  
ATOM   1462  HB3 GLN A  93     -50.863  18.706 -14.714  1.00 39.72           H  
ATOM   1463  O   GLN A  93     -49.019  16.458 -14.689  1.00 39.72           O  
ATOM   1464  CG  GLN A  93     -50.362  20.759 -15.176  1.00 39.72           C  
ATOM   1465  HG2 GLN A  93     -49.488  21.407 -15.098  1.00 39.72           H  
ATOM   1466  HG3 GLN A  93     -50.654  20.702 -16.224  1.00 39.72           H  
ATOM   1467  CD  GLN A  93     -51.511  21.389 -14.391  1.00 39.72           C  
ATOM   1468  NE2 GLN A  93     -51.758  22.670 -14.559  1.00 39.72           N  
ATOM   1469 HE21 GLN A  93     -51.207  23.226 -15.197  1.00 39.72           H  
ATOM   1470 HE22 GLN A  93     -52.529  23.037 -14.019  1.00 39.72           H  
ATOM   1471  OE1 GLN A  93     -52.216  20.763 -13.620  1.00 39.72           O  
ATOM   1472  N   PRO A  94     -47.135  17.512 -14.068  1.00 38.61           N  
ATOM   1473  CA  PRO A  94     -46.673  16.411 -13.237  1.00 38.61           C  
ATOM   1474  HA  PRO A  94     -46.666  15.501 -13.837  1.00 38.61           H  
ATOM   1475  C   PRO A  94     -47.605  16.230 -12.034  1.00 38.61           C  
ATOM   1476  CB  PRO A  94     -45.232  16.747 -12.834  1.00 38.61           C  
ATOM   1477  HB2 PRO A  94     -45.206  17.219 -11.852  1.00 38.61           H  
ATOM   1478  HB3 PRO A  94     -44.596  15.862 -12.843  1.00 38.61           H  
ATOM   1479  O   PRO A  94     -47.698  17.088 -11.157  1.00 38.61           O  
ATOM   1480  CG  PRO A  94     -44.795  17.764 -13.887  1.00 38.61           C  
ATOM   1481  HG2 PRO A  94     -44.442  17.242 -14.776  1.00 38.61           H  
ATOM   1482  HG3 PRO A  94     -44.028  18.439 -13.507  1.00 38.61           H  
ATOM   1483  CD  PRO A  94     -46.088  18.506 -14.213  1.00 38.61           C  
ATOM   1484  HD2 PRO A  94     -46.249  19.312 -13.497  1.00 38.61           H  
ATOM   1485  HD3 PRO A  94     -46.034  18.897 -15.229  1.00 38.61           H  
ATOM   1486  N   VAL A  95     -48.301  15.096 -12.010  1.00 47.65           N  
ATOM   1487  H   VAL A  95     -48.242  14.501 -12.824  1.00 47.65           H  
ATOM   1488  CA  VAL A  95     -49.020  14.584 -10.843  1.00 47.65           C  
ATOM   1489  HA  VAL A  95     -49.791  15.299 -10.559  1.00 47.65           H  
ATOM   1490  C   VAL A  95     -48.035  14.448  -9.679  1.00 47.65           C  
ATOM   1491  CB  VAL A  95     -49.691  13.242 -11.210  1.00 47.65           C  
ATOM   1492  HB  VAL A  95     -49.017  12.672 -11.849  1.00 47.65           H  
ATOM   1493  O   VAL A  95     -47.004  13.787  -9.792  1.00 47.65           O  
ATOM   1494  CG1 VAL A  95     -50.042  12.352 -10.012  1.00 47.65           C  
ATOM   1495 HG11 VAL A  95     -50.578  11.467 -10.353  1.00 47.65           H  
ATOM   1496 HG12 VAL A  95     -50.664  12.899  -9.304  1.00 47.65           H  
ATOM   1497 HG13 VAL A  95     -49.133  12.020  -9.511  1.00 47.65           H  
ATOM   1498  CG2 VAL A  95     -50.984  13.514 -11.991  1.00 47.65           C  
ATOM   1499 HG21 VAL A  95     -50.766  14.116 -12.874  1.00 47.65           H  
ATOM   1500 HG22 VAL A  95     -51.698  14.048 -11.365  1.00 47.65           H  
ATOM   1501 HG23 VAL A  95     -51.425  12.572 -12.317  1.00 47.65           H  
ATOM   1502  N   VAL A  96     -48.365  15.083  -8.554  1.00 47.32           N  
ATOM   1503  H   VAL A  96     -49.198  15.654  -8.567  1.00 47.32           H  
ATOM   1504  CA  VAL A  96     -47.664  14.928  -7.274  1.00 47.32           C  
ATOM   1505  HA  VAL A  96     -46.630  15.247  -7.402  1.00 47.32           H  
ATOM   1506  C   VAL A  96     -47.724  13.451  -6.857  1.00 47.32           C  
ATOM   1507  CB  VAL A  96     -48.335  15.808  -6.196  1.00 47.32           C  
ATOM   1508  HB  VAL A  96     -49.376  15.505  -6.086  1.00 47.32           H  
ATOM   1509  O   VAL A  96     -48.826  12.900  -6.796  1.00 47.32           O  
ATOM   1510  CG1 VAL A  96     -47.653  15.677  -4.828  1.00 47.32           C  
ATOM   1511 HG11 VAL A  96     -47.738  14.655  -4.457  1.00 47.32           H  
ATOM   1512 HG12 VAL A  96     -46.600  15.945  -4.906  1.00 47.32           H  
ATOM   1513 HG13 VAL A  96     -48.138  16.337  -4.108  1.00 47.32           H  
ATOM   1514  CG2 VAL A  96     -48.317  17.292  -6.590  1.00 47.32           C  
ATOM   1515 HG21 VAL A  96     -47.290  17.628  -6.734  1.00 47.32           H  
ATOM   1516 HG22 VAL A  96     -48.781  17.889  -5.805  1.00 47.32           H  
ATOM   1517 HG23 VAL A  96     -48.875  17.453  -7.512  1.00 47.32           H  
ATOM   1518  N   PRO A  97     -46.601  12.781  -6.538  1.00 39.88           N  
ATOM   1519  CA  PRO A  97     -46.663  11.439  -5.981  1.00 39.88           C  
ATOM   1520  HA  PRO A  97     -47.328  10.817  -6.581  1.00 39.88           H  
ATOM   1521  C   PRO A  97     -47.213  11.512  -4.547  1.00 39.88           C  
ATOM   1522  CB  PRO A  97     -45.243  10.877  -6.097  1.00 39.88           C  
ATOM   1523  HB2 PRO A  97     -44.998  10.204  -5.275  1.00 39.88           H  
ATOM   1524  HB3 PRO A  97     -45.141  10.360  -7.051  1.00 39.88           H  
ATOM   1525  O   PRO A  97     -46.547  11.992  -3.630  1.00 39.88           O  
ATOM   1526  CG  PRO A  97     -44.351  12.119  -6.103  1.00 39.88           C  
ATOM   1527  HG2 PRO A  97     -43.443  11.960  -6.685  1.00 39.88           H  
ATOM   1528  HG3 PRO A  97     -44.100  12.387  -5.077  1.00 39.88           H  
ATOM   1529  CD  PRO A  97     -45.225  13.217  -6.711  1.00 39.88           C  
ATOM   1530  HD2 PRO A  97     -45.043  14.164  -6.203  1.00 39.88           H  
ATOM   1531  HD3 PRO A  97     -45.010  13.312  -7.776  1.00 39.88           H  
ATOM   1532  N   GLN A  98     -48.455  11.055  -4.363  1.00 48.97           N  
ATOM   1533  H   GLN A  98     -48.971  10.766  -5.182  1.00 48.97           H  
ATOM   1534  CA  GLN A  98     -49.047  10.788  -3.050  1.00 48.97           C  
ATOM   1535  HA  GLN A  98     -49.068  11.707  -2.465  1.00 48.97           H  
ATOM   1536  C   GLN A  98     -48.195   9.757  -2.301  1.00 48.97           C  
ATOM   1537  CB  GLN A  98     -50.482  10.254  -3.216  1.00 48.97           C  
ATOM   1538  HB2 GLN A  98     -50.730   9.664  -2.334  1.00 48.97           H  
ATOM   1539  HB3 GLN A  98     -50.520   9.572  -4.065  1.00 48.97           H  
ATOM   1540  O   GLN A  98     -47.927   8.672  -2.817  1.00 48.97           O  
ATOM   1541  CG  GLN A  98     -51.543  11.357  -3.399  1.00 48.97           C  
ATOM   1542  HG2 GLN A  98     -52.010  11.231  -4.376  1.00 48.97           H  
ATOM   1543  HG3 GLN A  98     -51.080  12.344  -3.380  1.00 48.97           H  
ATOM   1544  CD  GLN A  98     -52.618  11.310  -2.313  1.00 48.97           C  
ATOM   1545  NE2 GLN A  98     -53.885  11.375  -2.661  1.00 48.97           N  
ATOM   1546 HE21 GLN A  98     -54.156  11.452  -3.631  1.00 48.97           H  
ATOM   1547 HE22 GLN A  98     -54.545  11.336  -1.898  1.00 48.97           H  
ATOM   1548  OE1 GLN A  98     -52.349  11.218  -1.130  1.00 48.97           O  
ATOM   1549  N   GLN A  99     -47.772  10.093  -1.082  1.00 47.89           N  
ATOM   1550  H   GLN A  99     -48.052  10.985  -0.698  1.00 47.89           H  
ATOM   1551  CA  GLN A  99     -47.074   9.155  -0.209  1.00 47.89           C  
ATOM   1552  HA  GLN A  99     -46.308   8.662  -0.807  1.00 47.89           H  
ATOM   1553  C   GLN A  99     -48.044   8.095   0.346  1.00 47.89           C  
ATOM   1554  CB  GLN A  99     -46.370   9.890   0.939  1.00 47.89           C  
ATOM   1555  HB2 GLN A  99     -47.088  10.467   1.522  1.00 47.89           H  
ATOM   1556  HB3 GLN A  99     -45.951   9.119   1.585  1.00 47.89           H  
ATOM   1557  O   GLN A  99     -49.166   8.443   0.719  1.00 47.89           O  
ATOM   1558  CG  GLN A  99     -45.246  10.815   0.437  1.00 47.89           C  
ATOM   1559  HG2 GLN A  99     -44.856  10.434  -0.507  1.00 47.89           H  
ATOM   1560  HG3 GLN A  99     -45.651  11.810   0.253  1.00 47.89           H  
ATOM   1561  CD  GLN A  99     -44.066  10.922   1.401  1.00 47.89           C  
ATOM   1562  NE2 GLN A  99     -43.046  11.673   1.051  1.00 47.89           N  
ATOM   1563 HE21 GLN A  99     -42.283  11.707   1.712  1.00 47.89           H  
ATOM   1564 HE22 GLN A  99     -43.045  12.171   0.172  1.00 47.89           H  
ATOM   1565  OE1 GLN A  99     -44.007  10.328   2.462  1.00 47.89           O  
ATOM   1566  N   PRO A 100     -47.643   6.814   0.453  1.00 48.80           N  
ATOM   1567  CA  PRO A 100     -48.462   5.796   1.095  1.00 48.80           C  
ATOM   1568  HA  PRO A 100     -49.487   5.872   0.730  1.00 48.80           H  
ATOM   1569  C   PRO A 100     -48.464   5.986   2.620  1.00 48.80           C  
ATOM   1570  CB  PRO A 100     -47.892   4.443   0.654  1.00 48.80           C  
ATOM   1571  HB2 PRO A 100     -48.546   4.006  -0.100  1.00 48.80           H  
ATOM   1572  HB3 PRO A 100     -47.795   3.756   1.494  1.00 48.80           H  
ATOM   1573  O   PRO A 100     -47.441   5.831   3.283  1.00 48.80           O  
ATOM   1574  CG  PRO A 100     -46.525   4.738   0.030  1.00 48.80           C  
ATOM   1575  HG2 PRO A 100     -45.730   4.326   0.651  1.00 48.80           H  
ATOM   1576  HG3 PRO A 100     -46.473   4.312  -0.972  1.00 48.80           H  
ATOM   1577  CD  PRO A 100     -46.395   6.258  -0.038  1.00 48.80           C  
ATOM   1578  HD2 PRO A 100     -45.570   6.588   0.594  1.00 48.80           H  
ATOM   1579  HD3 PRO A 100     -46.222   6.557  -1.072  1.00 48.80           H  
ATOM   1580  N   MET A 101     -49.631   6.308   3.181  1.00 52.69           N  
ATOM   1581  H   MET A 101     -50.415   6.483   2.568  1.00 52.69           H  
ATOM   1582  CA  MET A 101     -49.868   6.360   4.625  1.00 52.69           C  
ATOM   1583  HA  MET A 101     -49.032   6.879   5.095  1.00 52.69           H  
ATOM   1584  C   MET A 101     -49.956   4.929   5.181  1.00 52.69           C  
ATOM   1585  CB  MET A 101     -51.158   7.167   4.884  1.00 52.69           C  
ATOM   1586  HB2 MET A 101     -51.133   8.066   4.268  1.00 52.69           H  
ATOM   1587  HB3 MET A 101     -52.025   6.583   4.577  1.00 52.69           H  
ATOM   1588  O   MET A 101     -50.834   4.165   4.782  1.00 52.69           O  
ATOM   1589  CG  MET A 101     -51.330   7.594   6.350  1.00 52.69           C  
ATOM   1590  HG2 MET A 101     -52.247   7.156   6.744  1.00 52.69           H  
ATOM   1591  HG3 MET A 101     -50.503   7.192   6.936  1.00 52.69           H  
ATOM   1592  SD  MET A 101     -51.370   9.395   6.604  1.00 52.69           S  
ATOM   1593  CE  MET A 101     -53.149   9.687   6.794  1.00 52.69           C  
ATOM   1594  HE1 MET A 101     -53.325  10.752   6.946  1.00 52.69           H  
ATOM   1595  HE2 MET A 101     -53.523   9.133   7.655  1.00 52.69           H  
ATOM   1596  HE3 MET A 101     -53.671   9.360   5.895  1.00 52.69           H  
ATOM   1597  N   MET A 102     -49.063   4.545   6.098  1.00 52.56           N  
ATOM   1598  H   MET A 102     -48.342   5.195   6.378  1.00 52.56           H  
ATOM   1599  CA  MET A 102     -49.211   3.287   6.843  1.00 52.56           C  
ATOM   1600  HA  MET A 102     -49.515   2.513   6.138  1.00 52.56           H  
ATOM   1601  C   MET A 102     -50.294   3.429   7.929  1.00 52.56           C  
ATOM   1602  CB  MET A 102     -47.887   2.840   7.482  1.00 52.56           C  
ATOM   1603  HB2 MET A 102     -48.108   2.071   8.222  1.00 52.56           H  
ATOM   1604  HB3 MET A 102     -47.418   3.680   7.994  1.00 52.56           H  
ATOM   1605  O   MET A 102     -50.302   4.439   8.637  1.00 52.56           O  
ATOM   1606  CG  MET A 102     -46.917   2.235   6.462  1.00 52.56           C  
ATOM   1607  HG2 MET A 102     -46.538   3.022   5.809  1.00 52.56           H  
ATOM   1608  HG3 MET A 102     -47.466   1.523   5.846  1.00 52.56           H  
ATOM   1609  SD  MET A 102     -45.522   1.342   7.207  1.00 52.56           S  
ATOM   1610  CE  MET A 102     -44.536   2.722   7.844  1.00 52.56           C  
ATOM   1611  HE1 MET A 102     -45.106   3.272   8.593  1.00 52.56           H  
ATOM   1612  HE2 MET A 102     -43.626   2.334   8.301  1.00 52.56           H  
ATOM   1613  HE3 MET A 102     -44.269   3.391   7.025  1.00 52.56           H  
ATOM   1614  N   PRO A 103     -51.187   2.439   8.114  1.00 57.67           N  
ATOM   1615  CA  PRO A 103     -52.167   2.457   9.194  1.00 57.67           C  
ATOM   1616  HA  PRO A 103     -52.599   3.455   9.279  1.00 57.67           H  
ATOM   1617  C   PRO A 103     -51.529   2.080  10.541  1.00 57.67           C  
ATOM   1618  CB  PRO A 103     -53.268   1.486   8.760  1.00 57.67           C  
ATOM   1619  HB2 PRO A 103     -54.003   2.020   8.158  1.00 57.67           H  
ATOM   1620  HB3 PRO A 103     -53.751   1.004   9.610  1.00 57.67           H  
ATOM   1621  O   PRO A 103     -50.805   1.092  10.653  1.00 57.67           O  
ATOM   1622  CG  PRO A 103     -52.531   0.476   7.879  1.00 57.67           C  
ATOM   1623  HG2 PRO A 103     -53.186   0.050   7.119  1.00 57.67           H  
ATOM   1624  HG3 PRO A 103     -52.112  -0.312   8.504  1.00 57.67           H  
ATOM   1625  CD  PRO A 103     -51.393   1.283   7.253  1.00 57.67           C  
ATOM   1626  HD2 PRO A 103     -51.688   1.621   6.259  1.00 57.67           H  
ATOM   1627  HD3 PRO A 103     -50.491   0.673   7.192  1.00 57.67           H  
ATOM   1628  N   VAL A 104     -51.837   2.860  11.581  1.00 52.90           N  
ATOM   1629  H   VAL A 104     -52.427   3.661  11.406  1.00 52.90           H  
ATOM   1630  CA  VAL A 104     -51.528   2.540  12.983  1.00 52.90           C  
ATOM   1631  HA  VAL A 104     -50.508   2.158  13.012  1.00 52.90           H  
ATOM   1632  C   VAL A 104     -52.487   1.436  13.469  1.00 52.90           C  
ATOM   1633  CB  VAL A 104     -51.580   3.831  13.851  1.00 52.90           C  
ATOM   1634  HB  VAL A 104     -51.781   4.680  13.197  1.00 52.90           H  
ATOM   1635  O   VAL A 104     -53.701   1.587  13.300  1.00 52.90           O  
ATOM   1636  CG1 VAL A 104     -52.639   3.874  14.964  1.00 52.90           C  
ATOM   1637 HG11 VAL A 104     -52.483   3.062  15.674  1.00 52.90           H  
ATOM   1638 HG12 VAL A 104     -53.638   3.805  14.533  1.00 52.90           H  
ATOM   1639 HG13 VAL A 104     -52.572   4.823  15.498  1.00 52.90           H  
ATOM   1640  CG2 VAL A 104     -50.218   4.092  14.501  1.00 52.90           C  
ATOM   1641 HG21 VAL A 104     -49.972   3.285  15.191  1.00 52.90           H  
ATOM   1642 HG22 VAL A 104     -50.239   5.037  15.044  1.00 52.90           H  
ATOM   1643 HG23 VAL A 104     -49.450   4.154  13.730  1.00 52.90           H  
ATOM   1644  N   PRO A 105     -52.016   0.336  14.087  1.00 42.43           N  
ATOM   1645  CA  PRO A 105     -52.902  -0.596  14.776  1.00 42.43           C  
ATOM   1646  HA  PRO A 105     -53.787  -0.775  14.166  1.00 42.43           H  
ATOM   1647  C   PRO A 105     -53.311   0.004  16.125  1.00 42.43           C  
ATOM   1648  CB  PRO A 105     -52.130  -1.916  14.918  1.00 42.43           C  
ATOM   1649  HB2 PRO A 105     -51.831  -2.081  15.953  1.00 42.43           H  
ATOM   1650  HB3 PRO A 105     -52.723  -2.760  14.565  1.00 42.43           H  
ATOM   1651  O   PRO A 105     -52.483   0.188  17.016  1.00 42.43           O  
ATOM   1652  CG  PRO A 105     -50.881  -1.723  14.057  1.00 42.43           C  
ATOM   1653  HG2 PRO A 105     -51.083  -2.066  13.042  1.00 42.43           H  
ATOM   1654  HG3 PRO A 105     -50.018  -2.245  14.471  1.00 42.43           H  
ATOM   1655  CD  PRO A 105     -50.673  -0.211  14.045  1.00 42.43           C  
ATOM   1656  HD2 PRO A 105     -50.139   0.077  13.139  1.00 42.43           H  
ATOM   1657  HD3 PRO A 105     -50.123   0.102  14.932  1.00 42.43           H  
ATOM   1658  N   GLY A 106     -54.595   0.329  16.271  1.00 40.31           N  
ATOM   1659  H   GLY A 106     -55.209   0.198  15.480  1.00 40.31           H  
ATOM   1660  CA  GLY A 106     -55.178   0.760  17.537  1.00 40.31           C  
ATOM   1661  HA2 GLY A 106     -54.553   1.542  17.969  1.00 40.31           H  
ATOM   1662  HA3 GLY A 106     -56.170   1.175  17.361  1.00 40.31           H  
ATOM   1663  C   GLY A 106     -55.306  -0.396  18.534  1.00 40.31           C  
ATOM   1664  O   GLY A 106     -55.810  -1.462  18.189  1.00 40.31           O  
ATOM   1665  N   GLN A 107     -54.904  -0.156  19.783  1.00 40.46           N  
ATOM   1666  H   GLN A 107     -54.441   0.722  19.972  1.00 40.46           H  
ATOM   1667  CA  GLN A 107     -55.304  -0.943  20.950  1.00 40.46           C  
ATOM   1668  HA  GLN A 107     -55.907  -1.795  20.636  1.00 40.46           H  
ATOM   1669  C   GLN A 107     -56.176  -0.047  21.834  1.00 40.46           C  
ATOM   1670  CB  GLN A 107     -54.081  -1.501  21.693  1.00 40.46           C  
ATOM   1671  HB2 GLN A 107     -54.376  -1.831  22.689  1.00 40.46           H  
ATOM   1672  HB3 GLN A 107     -53.353  -0.699  21.815  1.00 40.46           H  
ATOM   1673  O   GLN A 107     -55.745   0.961  22.388  1.00 40.46           O  
ATOM   1674  CG  GLN A 107     -53.409  -2.674  20.951  1.00 40.46           C  
ATOM   1675  HG2 GLN A 107     -52.399  -2.787  21.346  1.00 40.46           H  
ATOM   1676  HG3 GLN A 107     -53.320  -2.440  19.890  1.00 40.46           H  
ATOM   1677  CD  GLN A 107     -54.113  -4.022  21.112  1.00 40.46           C  
ATOM   1678  NE2 GLN A 107     -53.606  -5.068  20.496  1.00 40.46           N  
ATOM   1679 HE21 GLN A 107     -52.791  -4.981  19.905  1.00 40.46           H  
ATOM   1680 HE22 GLN A 107     -54.112  -5.931  20.632  1.00 40.46           H  
ATOM   1681  OE1 GLN A 107     -55.102  -4.181  21.801  1.00 40.46           O  
ATOM   1682  N   HIS A 108     -57.447  -0.407  21.862  1.00 41.00           N  
ATOM   1683  H   HIS A 108     -57.660  -1.269  21.382  1.00 41.00           H  
ATOM   1684  CA  HIS A 108     -58.545   0.158  22.632  1.00 41.00           C  
ATOM   1685  HA  HIS A 108     -58.575   1.238  22.485  1.00 41.00           H  
ATOM   1686  C   HIS A 108     -58.389  -0.125  24.134  1.00 41.00           C  
ATOM   1687  CB  HIS A 108     -59.849  -0.475  22.083  1.00 41.00           C  
ATOM   1688  HB2 HIS A 108     -60.262   0.196  21.331  1.00 41.00           H  
ATOM   1689  HB3 HIS A 108     -60.583  -0.566  22.884  1.00 41.00           H  
ATOM   1690  O   HIS A 108     -58.045  -1.233  24.539  1.00 41.00           O  
ATOM   1691  CG  HIS A 108     -59.640  -1.833  21.430  1.00 41.00           C  
ATOM   1692  CD2 HIS A 108     -59.213  -2.981  22.049  1.00 41.00           C  
ATOM   1693  HD2 HIS A 108     -59.071  -3.119  23.111  1.00 41.00           H  
ATOM   1694  ND1 HIS A 108     -59.540  -2.056  20.071  1.00 41.00           N  
ATOM   1695  HD1 HIS A 108     -59.728  -1.388  19.337  1.00 41.00           H  
ATOM   1696  CE1 HIS A 108     -59.079  -3.303  19.878  1.00 41.00           C  
ATOM   1697  HE1 HIS A 108     -58.878  -3.755  18.918  1.00 41.00           H  
ATOM   1698  NE2 HIS A 108     -58.872  -3.903  21.055  1.00 41.00           N  
ATOM   1699  N   SER A 109     -58.771   0.833  24.978  1.00 32.85           N  
ATOM   1700  H   SER A 109     -58.917   1.766  24.619  1.00 32.85           H  
ATOM   1701  CA  SER A 109     -59.434   0.535  26.253  1.00 32.85           C  
ATOM   1702  HA  SER A 109     -60.012  -0.379  26.117  1.00 32.85           H  
ATOM   1703  C   SER A 109     -60.435   1.637  26.584  1.00 32.85           C  
ATOM   1704  CB  SER A 109     -58.452   0.265  27.392  1.00 32.85           C  
ATOM   1705  HB2 SER A 109     -58.934   0.457  28.350  1.00 32.85           H  
ATOM   1706  HB3 SER A 109     -57.572   0.900  27.293  1.00 32.85           H  
ATOM   1707  O   SER A 109     -60.206   2.816  26.328  1.00 32.85           O  
ATOM   1708  OG  SER A 109     -58.096  -1.102  27.327  1.00 32.85           O  
ATOM   1709  HG  SER A 109     -57.842  -1.302  26.423  1.00 32.85           H  
ATOM   1710  N   MET A 110     -61.600   1.177  27.028  1.00 43.12           N  
ATOM   1711  H   MET A 110     -61.612   0.220  27.351  1.00 43.12           H  
ATOM   1712  CA  MET A 110     -62.896   1.844  26.987  1.00 43.12           C  
ATOM   1713  HA  MET A 110     -63.007   2.339  26.022  1.00 43.12           H  
ATOM   1714  C   MET A 110     -63.102   2.897  28.092  1.00 43.12           C  
ATOM   1715  CB  MET A 110     -63.985   0.762  27.116  1.00 43.12           C  
ATOM   1716  HB2 MET A 110     -63.786   0.155  28.000  1.00 43.12           H  
ATOM   1717  HB3 MET A 110     -64.935   1.264  27.300  1.00 43.12           H  
ATOM   1718  O   MET A 110     -62.644   2.736  29.218  1.00 43.12           O  
ATOM   1719  CG  MET A 110     -64.167  -0.166  25.904  1.00 43.12           C  
ATOM   1720  HG2 MET A 110     -63.495   0.127  25.097  1.00 43.12           H  
ATOM   1721  HG3 MET A 110     -63.918  -1.182  26.211  1.00 43.12           H  
ATOM   1722  SD  MET A 110     -65.880  -0.154  25.297  1.00 43.12           S  
ATOM   1723  CE  MET A 110     -65.921  -1.640  24.264  1.00 43.12           C  
ATOM   1724  HE1 MET A 110     -66.863  -1.670  23.717  1.00 43.12           H  
ATOM   1725  HE2 MET A 110     -65.092  -1.623  23.556  1.00 43.12           H  
ATOM   1726  HE3 MET A 110     -65.846  -2.525  24.896  1.00 43.12           H  
ATOM   1727  N   THR A 111     -63.883   3.921  27.729  1.00 36.14           N  
ATOM   1728  H   THR A 111     -64.092   3.927  26.741  1.00 36.14           H  
ATOM   1729  CA  THR A 111     -64.885   4.710  28.496  1.00 36.14           C  
ATOM   1730  HA  THR A 111     -64.456   5.676  28.763  1.00 36.14           H  
ATOM   1731  C   THR A 111     -65.437   4.070  29.787  1.00 36.14           C  
ATOM   1732  CB  THR A 111     -66.077   4.903  27.524  1.00 36.14           C  
ATOM   1733  HB  THR A 111     -67.020   5.008  28.059  1.00 36.14           H  
ATOM   1734  O   THR A 111     -65.490   2.841  29.828  1.00 36.14           O  
ATOM   1735  CG2 THR A 111     -65.878   6.144  26.657  1.00 36.14           C  
ATOM   1736 HG21 THR A 111     -64.961   6.051  26.075  1.00 36.14           H  
ATOM   1737 HG22 THR A 111     -66.722   6.250  25.976  1.00 36.14           H  
ATOM   1738 HG23 THR A 111     -65.816   7.031  27.287  1.00 36.14           H  
ATOM   1739  OG1 THR A 111     -66.245   3.805  26.650  1.00 36.14           O  
ATOM   1740  HG1 THR A 111     -66.430   3.026  27.179  1.00 36.14           H  
ATOM   1741  N   PRO A 112     -65.996   4.831  30.775  1.00 44.27           N  
ATOM   1742  CA  PRO A 112     -67.038   5.852  30.512  1.00 44.27           C  
ATOM   1743  HA  PRO A 112     -66.948   6.289  29.518  1.00 44.27           H  
ATOM   1744  C   PRO A 112     -67.176   7.044  31.489  1.00 44.27           C  
ATOM   1745  CB  PRO A 112     -68.311   4.998  30.632  1.00 44.27           C  
ATOM   1746  HB2 PRO A 112     -69.205   5.590  30.827  1.00 44.27           H  
ATOM   1747  HB3 PRO A 112     -68.448   4.412  29.723  1.00 44.27           H  
ATOM   1748  O   PRO A 112     -66.700   6.996  32.616  1.00 44.27           O  
ATOM   1749  CG  PRO A 112     -67.996   4.053  31.804  1.00 44.27           C  
ATOM   1750  HG2 PRO A 112     -68.483   4.392  32.718  1.00 44.27           H  
ATOM   1751  HG3 PRO A 112     -68.309   3.036  31.564  1.00 44.27           H  
ATOM   1752  CD  PRO A 112     -66.475   4.129  31.969  1.00 44.27           C  
ATOM   1753  HD2 PRO A 112     -66.214   4.685  32.870  1.00 44.27           H  
ATOM   1754  HD3 PRO A 112     -66.056   3.129  32.076  1.00 44.27           H  
ATOM   1755  N   THR A 113     -67.944   8.066  31.058  1.00 30.20           N  
ATOM   1756  H   THR A 113     -68.047   8.121  30.055  1.00 30.20           H  
ATOM   1757  CA  THR A 113     -69.052   8.724  31.812  1.00 30.20           C  
ATOM   1758  HA  THR A 113     -69.977   8.258  31.474  1.00 30.20           H  
ATOM   1759  C   THR A 113     -69.184  10.225  31.498  1.00 30.20           C  
ATOM   1760  CB  THR A 113     -69.008   8.457  33.336  1.00 30.20           C  
ATOM   1761  HB  THR A 113     -67.994   8.612  33.706  1.00 30.20           H  
ATOM   1762  O   THR A 113     -68.353  11.009  31.929  1.00 30.20           O  
ATOM   1763  CG2 THR A 113     -69.914   9.230  34.281  1.00 30.20           C  
ATOM   1764 HG21 THR A 113     -69.726   8.884  35.297  1.00 30.20           H  
ATOM   1765 HG22 THR A 113     -70.962   9.042  34.047  1.00 30.20           H  
ATOM   1766 HG23 THR A 113     -69.665  10.290  34.249  1.00 30.20           H  
ATOM   1767  OG1 THR A 113     -69.408   7.114  33.504  1.00 30.20           O  
ATOM   1768  HG1 THR A 113     -68.586   6.639  33.649  1.00 30.20           H  
ATOM   1769  N   GLN A 114     -70.262  10.566  30.761  1.00 32.66           N  
ATOM   1770  H   GLN A 114     -70.670   9.797  30.249  1.00 32.66           H  
ATOM   1771  CA  GLN A 114     -71.261  11.625  31.047  1.00 32.66           C  
ATOM   1772  HA  GLN A 114     -71.964  11.662  30.215  1.00 32.66           H  
ATOM   1773  C   GLN A 114     -70.759  13.082  31.261  1.00 32.66           C  
ATOM   1774  CB  GLN A 114     -72.020  11.129  32.284  1.00 32.66           C  
ATOM   1775  HB2 GLN A 114     -72.689  11.922  32.618  1.00 32.66           H  
ATOM   1776  HB3 GLN A 114     -71.311  11.070  33.110  1.00 32.66           H  
ATOM   1777  O   GLN A 114     -69.885  13.320  32.073  1.00 32.66           O  
ATOM   1778  CG  GLN A 114     -72.792   9.795  32.199  1.00 32.66           C  
ATOM   1779  HG2 GLN A 114     -73.087   9.532  33.215  1.00 32.66           H  
ATOM   1780  HG3 GLN A 114     -72.142   8.998  31.837  1.00 32.66           H  
ATOM   1781  CD  GLN A 114     -74.053   9.813  31.348  1.00 32.66           C  
ATOM   1782  NE2 GLN A 114     -75.103   9.164  31.804  1.00 32.66           N  
ATOM   1783 HE21 GLN A 114     -75.959   9.285  31.282  1.00 32.66           H  
ATOM   1784 HE22 GLN A 114     -75.106   8.806  32.749  1.00 32.66           H  
ATOM   1785  OE1 GLN A 114     -74.106  10.361  30.258  1.00 32.66           O  
ATOM   1786  N   HIS A 115     -71.306  14.176  30.712  1.00 33.08           N  
ATOM   1787  H   HIS A 115     -70.732  14.989  30.883  1.00 33.08           H  
ATOM   1788  CA  HIS A 115     -72.702  14.536  30.444  1.00 33.08           C  
ATOM   1789  HA  HIS A 115     -73.134  13.879  29.688  1.00 33.08           H  
ATOM   1790  C   HIS A 115     -72.745  16.033  29.967  1.00 33.08           C  
ATOM   1791  CB  HIS A 115     -73.457  14.416  31.797  1.00 33.08           C  
ATOM   1792  HB2 HIS A 115     -72.752  14.182  32.595  1.00 33.08           H  
ATOM   1793  HB3 HIS A 115     -73.808  15.401  32.105  1.00 33.08           H  
ATOM   1794  O   HIS A 115     -72.028  16.853  30.527  1.00 33.08           O  
ATOM   1795  CG  HIS A 115     -74.580  13.397  31.889  1.00 33.08           C  
ATOM   1796  CD2 HIS A 115     -74.892  12.656  33.000  1.00 33.08           C  
ATOM   1797  HD2 HIS A 115     -74.382  12.698  33.951  1.00 33.08           H  
ATOM   1798  ND1 HIS A 115     -75.503  13.052  30.927  1.00 33.08           N  
ATOM   1799  HD1 HIS A 115     -75.609  13.463  30.011  1.00 33.08           H  
ATOM   1800  CE1 HIS A 115     -76.325  12.122  31.440  1.00 33.08           C  
ATOM   1801  HE1 HIS A 115     -77.161  11.680  30.918  1.00 33.08           H  
ATOM   1802  NE2 HIS A 115     -75.980  11.839  32.702  1.00 33.08           N  
ATOM   1803  N   HIS A 116     -73.642  16.375  29.022  1.00 35.61           N  
ATOM   1804  H   HIS A 116     -74.102  15.588  28.586  1.00 35.61           H  
ATOM   1805  CA  HIS A 116     -74.329  17.682  28.780  1.00 35.61           C  
ATOM   1806  HA  HIS A 116     -75.112  17.427  28.066  1.00 35.61           H  
ATOM   1807  C   HIS A 116     -73.644  18.933  28.128  1.00 35.61           C  
ATOM   1808  CB  HIS A 116     -75.101  18.090  30.049  1.00 35.61           C  
ATOM   1809  HB2 HIS A 116     -75.651  19.008  29.847  1.00 35.61           H  
ATOM   1810  HB3 HIS A 116     -74.389  18.307  30.846  1.00 35.61           H  
ATOM   1811  O   HIS A 116     -73.031  19.727  28.824  1.00 35.61           O  
ATOM   1812  CG  HIS A 116     -76.085  17.052  30.530  1.00 35.61           C  
ATOM   1813  CD2 HIS A 116     -77.247  16.670  29.919  1.00 35.61           C  
ATOM   1814  HD2 HIS A 116     -77.640  17.071  28.996  1.00 35.61           H  
ATOM   1815  ND1 HIS A 116     -75.988  16.313  31.679  1.00 35.61           N  
ATOM   1816  HD1 HIS A 116     -75.284  16.430  32.394  1.00 35.61           H  
ATOM   1817  CE1 HIS A 116     -77.031  15.473  31.743  1.00 35.61           C  
ATOM   1818  HE1 HIS A 116     -77.220  14.772  32.542  1.00 35.61           H  
ATOM   1819  NE2 HIS A 116     -77.817  15.640  30.672  1.00 35.61           N  
ATOM   1820  N   GLN A 117     -73.908  19.152  26.813  1.00 38.75           N  
ATOM   1821  H   GLN A 117     -73.933  18.292  26.284  1.00 38.75           H  
ATOM   1822  CA  GLN A 117     -74.769  20.208  26.164  1.00 38.75           C  
ATOM   1823  HA  GLN A 117     -74.549  20.129  25.100  1.00 38.75           H  
ATOM   1824  C   GLN A 117     -74.491  21.748  26.402  1.00 38.75           C  
ATOM   1825  CB  GLN A 117     -76.229  19.694  26.311  1.00 38.75           C  
ATOM   1826  HB2 GLN A 117     -76.974  20.473  26.479  1.00 38.75           H  
ATOM   1827  HB3 GLN A 117     -76.292  19.147  27.251  1.00 38.75           H  
ATOM   1828  O   GLN A 117     -73.657  22.078  27.231  1.00 38.75           O  
ATOM   1829  CG  GLN A 117     -76.659  18.703  25.193  1.00 38.75           C  
ATOM   1830  HG2 GLN A 117     -75.779  18.185  24.812  1.00 38.75           H  
ATOM   1831  HG3 GLN A 117     -77.283  17.942  25.661  1.00 38.75           H  
ATOM   1832  CD  GLN A 117     -77.468  19.238  23.999  1.00 38.75           C  
ATOM   1833  NE2 GLN A 117     -77.770  18.415  23.023  1.00 38.75           N  
ATOM   1834 HE21 GLN A 117     -78.340  18.811  22.289  1.00 38.75           H  
ATOM   1835 HE22 GLN A 117     -77.485  17.446  23.038  1.00 38.75           H  
ATOM   1836  OE1 GLN A 117     -77.900  20.363  23.905  1.00 38.75           O  
ATOM   1837  N   PRO A 118     -75.054  22.717  25.616  1.00 49.04           N  
ATOM   1838  CA  PRO A 118     -74.297  23.678  24.784  1.00 49.04           C  
ATOM   1839  HA  PRO A 118     -73.226  23.579  24.957  1.00 49.04           H  
ATOM   1840  C   PRO A 118     -74.704  25.181  24.936  1.00 49.04           C  
ATOM   1841  CB  PRO A 118     -74.658  23.184  23.368  1.00 49.04           C  
ATOM   1842  HB2 PRO A 118     -74.077  22.289  23.148  1.00 49.04           H  
ATOM   1843  HB3 PRO A 118     -74.488  23.926  22.588  1.00 49.04           H  
ATOM   1844  O   PRO A 118     -75.575  25.527  25.725  1.00 49.04           O  
ATOM   1845  CG  PRO A 118     -76.135  22.812  23.478  1.00 49.04           C  
ATOM   1846  HG2 PRO A 118     -76.770  23.587  23.049  1.00 49.04           H  
ATOM   1847  HG3 PRO A 118     -76.291  21.861  22.969  1.00 49.04           H  
ATOM   1848  CD  PRO A 118     -76.366  22.728  24.986  1.00 49.04           C  
ATOM   1849  HD2 PRO A 118     -77.021  21.898  25.252  1.00 49.04           H  
ATOM   1850  HD3 PRO A 118     -76.913  23.615  25.307  1.00 49.04           H  
ATOM   1851  N   ASN A 119     -74.160  26.037  24.049  1.00 30.78           N  
ATOM   1852  H   ASN A 119     -73.374  25.675  23.528  1.00 30.78           H  
ATOM   1853  CA  ASN A 119     -74.676  27.346  23.579  1.00 30.78           C  
ATOM   1854  HA  ASN A 119     -74.338  27.363  22.543  1.00 30.78           H  
ATOM   1855  C   ASN A 119     -74.079  28.655  24.181  1.00 30.78           C  
ATOM   1856  CB  ASN A 119     -76.222  27.336  23.488  1.00 30.78           C  
ATOM   1857  HB2 ASN A 119     -76.579  26.331  23.266  1.00 30.78           H  
ATOM   1858  HB3 ASN A 119     -76.626  27.635  24.455  1.00 30.78           H  
ATOM   1859  O   ASN A 119     -73.810  28.756  25.369  1.00 30.78           O  
ATOM   1860  CG  ASN A 119     -76.781  28.238  22.406  1.00 30.78           C  
ATOM   1861  ND2 ASN A 119     -77.997  28.705  22.554  1.00 30.78           N  
ATOM   1862 HD21 ASN A 119     -78.340  29.314  21.825  1.00 30.78           H  
ATOM   1863 HD22 ASN A 119     -78.514  28.508  23.399  1.00 30.78           H  
ATOM   1864  OD1 ASN A 119     -76.149  28.510  21.402  1.00 30.78           O  
ATOM   1865  N   LEU A 120     -73.875  29.623  23.268  1.00 39.13           N  
ATOM   1866  H   LEU A 120     -74.272  29.387  22.370  1.00 39.13           H  
ATOM   1867  CA  LEU A 120     -73.237  30.969  23.271  1.00 39.13           C  
ATOM   1868  HA  LEU A 120     -72.154  30.873  23.339  1.00 39.13           H  
ATOM   1869  C   LEU A 120     -73.709  31.954  24.390  1.00 39.13           C  
ATOM   1870  CB  LEU A 120     -73.641  31.537  21.887  1.00 39.13           C  
ATOM   1871  HB2 LEU A 120     -73.460  32.612  21.894  1.00 39.13           H  
ATOM   1872  HB3 LEU A 120     -74.716  31.419  21.751  1.00 39.13           H  
ATOM   1873  O   LEU A 120     -74.693  31.602  25.037  1.00 39.13           O  
ATOM   1874  CG  LEU A 120     -72.915  30.983  20.642  1.00 39.13           C  
ATOM   1875  HG  LEU A 120     -71.839  31.042  20.809  1.00 39.13           H  
ATOM   1876  CD1 LEU A 120     -73.271  29.553  20.226  1.00 39.13           C  
ATOM   1877 HD11 LEU A 120     -72.737  29.296  19.312  1.00 39.13           H  
ATOM   1878 HD12 LEU A 120     -74.341  29.475  20.033  1.00 39.13           H  
ATOM   1879 HD13 LEU A 120     -72.966  28.839  20.992  1.00 39.13           H  
ATOM   1880  CD2 LEU A 120     -73.268  31.877  19.450  1.00 39.13           C  
ATOM   1881 HD21 LEU A 120     -72.739  31.535  18.561  1.00 39.13           H  
ATOM   1882 HD22 LEU A 120     -72.969  32.906  19.651  1.00 39.13           H  
ATOM   1883 HD23 LEU A 120     -74.341  31.844  19.263  1.00 39.13           H  
ATOM   1884  N   PRO A 121     -73.170  33.202  24.604  1.00 39.56           N  
ATOM   1885  CA  PRO A 121     -72.239  34.055  23.812  1.00 39.56           C  
ATOM   1886  HA  PRO A 121     -71.793  33.500  22.986  1.00 39.56           H  
ATOM   1887  C   PRO A 121     -71.087  34.757  24.613  1.00 39.56           C  
ATOM   1888  CB  PRO A 121     -73.191  35.142  23.281  1.00 39.56           C  
ATOM   1889  HB2 PRO A 121     -73.720  34.780  22.399  1.00 39.56           H  
ATOM   1890  HB3 PRO A 121     -72.672  36.070  23.038  1.00 39.56           H  
ATOM   1891  O   PRO A 121     -71.040  34.714  25.837  1.00 39.56           O  
ATOM   1892  CG  PRO A 121     -74.195  35.348  24.423  1.00 39.56           C  
ATOM   1893  HG2 PRO A 121     -74.001  36.286  24.944  1.00 39.56           H  
ATOM   1894  HG3 PRO A 121     -75.213  35.333  24.034  1.00 39.56           H  
ATOM   1895  CD  PRO A 121     -73.962  34.170  25.369  1.00 39.56           C  
ATOM   1896  HD2 PRO A 121     -73.410  34.498  26.249  1.00 39.56           H  
ATOM   1897  HD3 PRO A 121     -74.928  33.790  25.702  1.00 39.56           H  
ATOM   1898  N   LEU A 122     -70.156  35.455  23.932  1.00 40.22           N  
ATOM   1899  H   LEU A 122     -70.240  35.491  22.926  1.00 40.22           H  
ATOM   1900  CA  LEU A 122     -69.202  36.405  24.562  1.00 40.22           C  
ATOM   1901  HA  LEU A 122     -68.671  35.901  25.370  1.00 40.22           H  
ATOM   1902  C   LEU A 122     -69.960  37.601  25.182  1.00 40.22           C  
ATOM   1903  CB  LEU A 122     -68.185  36.931  23.516  1.00 40.22           C  
ATOM   1904  HB2 LEU A 122     -68.660  37.005  22.538  1.00 40.22           H  
ATOM   1905  HB3 LEU A 122     -67.915  37.948  23.802  1.00 40.22           H  
ATOM   1906  O   LEU A 122     -70.890  38.100  24.542  1.00 40.22           O  
ATOM   1907  CG  LEU A 122     -66.867  36.144  23.403  1.00 40.22           C  
ATOM   1908  HG  LEU A 122     -66.497  35.916  24.402  1.00 40.22           H  
ATOM   1909  CD1 LEU A 122     -67.040  34.843  22.622  1.00 40.22           C  
ATOM   1910 HD11 LEU A 122     -66.085  34.322  22.561  1.00 40.22           H  
ATOM   1911 HD12 LEU A 122     -67.750  34.198  23.139  1.00 40.22           H  
ATOM   1912 HD13 LEU A 122     -67.402  35.050  21.615  1.00 40.22           H  
ATOM   1913  CD2 LEU A 122     -65.815  36.996  22.686  1.00 40.22           C  
ATOM   1914 HD21 LEU A 122     -66.160  37.257  21.685  1.00 40.22           H  
ATOM   1915 HD22 LEU A 122     -65.625  37.908  23.253  1.00 40.22           H  
ATOM   1916 HD23 LEU A 122     -64.882  36.438  22.609  1.00 40.22           H  
ATOM   1917  N   PRO A 123     -69.555  38.113  26.366  1.00 39.60           N  
ATOM   1918  CA  PRO A 123     -68.701  39.311  26.362  1.00 39.60           C  
ATOM   1919  HA  PRO A 123     -68.130  39.366  25.435  1.00 39.60           H  
ATOM   1920  C   PRO A 123     -67.713  39.456  27.549  1.00 39.60           C  
ATOM   1921  CB  PRO A 123     -69.712  40.466  26.384  1.00 39.60           C  
ATOM   1922  HB2 PRO A 123     -69.284  41.401  26.746  1.00 39.60           H  
ATOM   1923  HB3 PRO A 123     -70.119  40.610  25.383  1.00 39.60           H  
ATOM   1924  O   PRO A 123     -67.940  38.972  28.648  1.00 39.60           O  
ATOM   1925  CG  PRO A 123     -70.813  39.947  27.310  1.00 39.60           C  
ATOM   1926  HG2 PRO A 123     -70.680  40.342  28.317  1.00 39.60           H  
ATOM   1927  HG3 PRO A 123     -71.796  40.213  26.922  1.00 39.60           H  
ATOM   1928  CD  PRO A 123     -70.618  38.427  27.323  1.00 39.60           C  
ATOM   1929  HD2 PRO A 123     -70.321  38.099  28.319  1.00 39.60           H  
ATOM   1930  HD3 PRO A 123     -71.550  37.929  27.057  1.00 39.60           H  
ATOM   1931  N   ALA A 124     -66.686  40.279  27.301  1.00 34.11           N  
ATOM   1932  H   ALA A 124     -66.553  40.514  26.328  1.00 34.11           H  
ATOM   1933  CA  ALA A 124     -66.032  41.195  28.243  1.00 34.11           C  
ATOM   1934  HA  ALA A 124     -65.462  41.858  27.591  1.00 34.11           H  
ATOM   1935  C   ALA A 124     -64.999  40.678  29.284  1.00 34.11           C  
ATOM   1936  CB  ALA A 124     -67.110  42.107  28.853  1.00 34.11           C  
ATOM   1937  HB1 ALA A 124     -66.663  42.994  29.302  1.00 34.11           H  
ATOM   1938  HB2 ALA A 124     -67.666  41.559  29.615  1.00 34.11           H  
ATOM   1939  HB3 ALA A 124     -67.799  42.451  28.082  1.00 34.11           H  
ATOM   1940  O   ALA A 124     -65.257  39.818  30.113  1.00 34.11           O  
ATOM   1941  N   GLN A 125     -63.871  41.406  29.284  1.00 37.26           N  
ATOM   1942  H   GLN A 125     -63.789  42.053  28.513  1.00 37.26           H  
ATOM   1943  CA  GLN A 125     -62.884  41.642  30.350  1.00 37.26           C  
ATOM   1944  HA  GLN A 125     -62.286  42.465  29.958  1.00 37.26           H  
ATOM   1945  C   GLN A 125     -61.832  40.564  30.671  1.00 37.26           C  
ATOM   1946  CB  GLN A 125     -63.547  42.223  31.611  1.00 37.26           C  
ATOM   1947  HB2 GLN A 125     -64.214  41.471  32.033  1.00 37.26           H  
ATOM   1948  HB3 GLN A 125     -62.773  42.426  32.351  1.00 37.26           H  
ATOM   1949  O   GLN A 125     -62.105  39.492  31.199  1.00 37.26           O  
ATOM   1950  CG  GLN A 125     -64.347  43.518  31.381  1.00 37.26           C  
ATOM   1951  HG2 GLN A 125     -64.894  43.738  32.298  1.00 37.26           H  
ATOM   1952  HG3 GLN A 125     -65.087  43.372  30.594  1.00 37.26           H  
ATOM   1953  CD  GLN A 125     -63.494  44.728  31.014  1.00 37.26           C  
ATOM   1954  NE2 GLN A 125     -63.478  45.753  31.835  1.00 37.26           N  
ATOM   1955 HE21 GLN A 125     -62.891  46.529  31.563  1.00 37.26           H  
ATOM   1956 HE22 GLN A 125     -63.992  45.729  32.704  1.00 37.26           H  
ATOM   1957  OE1 GLN A 125     -62.841  44.785  29.986  1.00 37.26           O  
ATOM   1958  N   GLN A 126     -60.573  40.949  30.419  1.00 39.05           N  
ATOM   1959  H   GLN A 126     -60.457  41.866  30.012  1.00 39.05           H  
ATOM   1960  CA  GLN A 126     -59.360  40.339  30.969  1.00 39.05           C  
ATOM   1961  HA  GLN A 126     -59.259  39.319  30.599  1.00 39.05           H  
ATOM   1962  C   GLN A 126     -59.393  40.297  32.507  1.00 39.05           C  
ATOM   1963  CB  GLN A 126     -58.136  41.177  30.554  1.00 39.05           C  
ATOM   1964  HB2 GLN A 126     -57.289  40.863  31.165  1.00 39.05           H  
ATOM   1965  HB3 GLN A 126     -58.326  42.227  30.777  1.00 39.05           H  
ATOM   1966  O   GLN A 126     -59.896  41.219  33.151  1.00 39.05           O  
ATOM   1967  CG  GLN A 126     -57.694  41.037  29.093  1.00 39.05           C  
ATOM   1968  HG2 GLN A 126     -58.439  41.479  28.431  1.00 39.05           H  
ATOM   1969  HG3 GLN A 126     -57.595  39.978  28.853  1.00 39.05           H  
ATOM   1970  CD  GLN A 126     -56.349  41.731  28.871  1.00 39.05           C  
ATOM   1971  NE2 GLN A 126     -55.468  41.176  28.069  1.00 39.05           N  
ATOM   1972 HE21 GLN A 126     -54.587  41.663  27.991  1.00 39.05           H  
ATOM   1973 HE22 GLN A 126     -55.664  40.306  27.594  1.00 39.05           H  
ATOM   1974  OE1 GLN A 126     -56.052  42.774  29.426  1.00 39.05           O  
ATOM   1975  N   PRO A 127     -58.717  39.301  33.096  1.00 38.77           N  
ATOM   1976  CA  PRO A 127     -57.460  39.631  33.760  1.00 38.77           C  
ATOM   1977  HA  PRO A 127     -57.181  40.658  33.523  1.00 38.77           H  
ATOM   1978  C   PRO A 127     -56.309  38.718  33.322  1.00 38.77           C  
ATOM   1979  CB  PRO A 127     -57.730  39.559  35.264  1.00 38.77           C  
ATOM   1980  HB2 PRO A 127     -57.989  40.552  35.632  1.00 38.77           H  
ATOM   1981  HB3 PRO A 127     -56.872  39.168  35.812  1.00 38.77           H  
ATOM   1982  O   PRO A 127     -56.477  37.534  33.041  1.00 38.77           O  
ATOM   1983  CG  PRO A 127     -58.944  38.639  35.398  1.00 38.77           C  
ATOM   1984  HG2 PRO A 127     -59.723  39.134  35.977  1.00 38.77           H  
ATOM   1985  HG3 PRO A 127     -58.664  37.698  35.871  1.00 38.77           H  
ATOM   1986  CD  PRO A 127     -59.429  38.383  33.970  1.00 38.77           C  
ATOM   1987  HD2 PRO A 127     -59.193  37.359  33.681  1.00 38.77           H  
ATOM   1988  HD3 PRO A 127     -60.507  38.534  33.907  1.00 38.77           H  
ATOM   1989  N   PHE A 128     -55.119  39.310  33.271  1.00 41.88           N  
ATOM   1990  H   PHE A 128     -55.081  40.287  33.525  1.00 41.88           H  
ATOM   1991  CA  PHE A 128     -53.838  38.657  33.030  1.00 41.88           C  
ATOM   1992  HA  PHE A 128     -53.761  38.383  31.978  1.00 41.88           H  
ATOM   1993  C   PHE A 128     -53.674  37.389  33.888  1.00 41.88           C  
ATOM   1994  CB  PHE A 128     -52.736  39.678  33.367  1.00 41.88           C  
ATOM   1995  HB2 PHE A 128     -52.930  40.112  34.348  1.00 41.88           H  
ATOM   1996  HB3 PHE A 128     -51.790  39.142  33.443  1.00 41.88           H  
ATOM   1997  O   PHE A 128     -53.702  37.456  35.115  1.00 41.88           O  
ATOM   1998  CG  PHE A 128     -52.565  40.799  32.355  1.00 41.88           C  
ATOM   1999  CD1 PHE A 128     -51.499  40.739  31.437  1.00 41.88           C  
ATOM   2000  HD1 PHE A 128     -50.812  39.906  31.457  1.00 41.88           H  
ATOM   2001  CD2 PHE A 128     -53.445  41.902  32.323  1.00 41.88           C  
ATOM   2002  HD2 PHE A 128     -54.256  41.979  33.031  1.00 41.88           H  
ATOM   2003  CE1 PHE A 128     -51.316  41.763  30.492  1.00 41.88           C  
ATOM   2004  HE1 PHE A 128     -50.493  41.713  29.793  1.00 41.88           H  
ATOM   2005  CE2 PHE A 128     -53.271  42.917  31.364  1.00 41.88           C  
ATOM   2006  HE2 PHE A 128     -53.962  43.746  31.325  1.00 41.88           H  
ATOM   2007  CZ  PHE A 128     -52.205  42.850  30.451  1.00 41.88           C  
ATOM   2008  HZ  PHE A 128     -52.072  43.634  29.721  1.00 41.88           H  
ATOM   2009  N   GLN A 129     -53.458  36.245  33.237  1.00 40.79           N  
ATOM   2010  H   GLN A 129     -53.478  36.256  32.227  1.00 40.79           H  
ATOM   2011  CA  GLN A 129     -52.976  35.013  33.864  1.00 40.79           C  
ATOM   2012  HA  GLN A 129     -53.023  35.126  34.947  1.00 40.79           H  
ATOM   2013  C   GLN A 129     -51.514  34.790  33.433  1.00 40.79           C  
ATOM   2014  CB  GLN A 129     -53.874  33.825  33.483  1.00 40.79           C  
ATOM   2015  HB2 GLN A 129     -54.146  33.914  32.432  1.00 40.79           H  
ATOM   2016  HB3 GLN A 129     -53.314  32.897  33.593  1.00 40.79           H  
ATOM   2017  O   GLN A 129     -51.210  34.916  32.242  1.00 40.79           O  
ATOM   2018  CG  GLN A 129     -55.161  33.749  34.328  1.00 40.79           C  
ATOM   2019  HG2 GLN A 129     -55.937  33.271  33.732  1.00 40.79           H  
ATOM   2020  HG3 GLN A 129     -55.508  34.754  34.570  1.00 40.79           H  
ATOM   2021  CD  GLN A 129     -55.001  32.919  35.602  1.00 40.79           C  
ATOM   2022  NE2 GLN A 129     -55.414  33.414  36.748  1.00 40.79           N  
ATOM   2023 HE21 GLN A 129     -55.305  32.810  37.550  1.00 40.79           H  
ATOM   2024 HE22 GLN A 129     -55.823  34.336  36.795  1.00 40.79           H  
ATOM   2025  OE1 GLN A 129     -54.516  31.803  35.595  1.00 40.79           O  
ATOM   2026  N   PRO A 130     -50.594  34.511  34.371  1.00 41.30           N  
ATOM   2027  CA  PRO A 130     -49.174  34.368  34.075  1.00 41.30           C  
ATOM   2028  HA  PRO A 130     -48.835  35.228  33.496  1.00 41.30           H  
ATOM   2029  C   PRO A 130     -48.903  33.092  33.269  1.00 41.30           C  
ATOM   2030  CB  PRO A 130     -48.469  34.380  35.437  1.00 41.30           C  
ATOM   2031  HB2 PRO A 130     -47.581  33.747  35.447  1.00 41.30           H  
ATOM   2032  HB3 PRO A 130     -48.204  35.405  35.696  1.00 41.30           H  
ATOM   2033  O   PRO A 130     -49.365  32.009  33.620  1.00 41.30           O  
ATOM   2034  CG  PRO A 130     -49.536  33.875  36.408  1.00 41.30           C  
ATOM   2035  HG2 PRO A 130     -49.392  34.276  37.412  1.00 41.30           H  
ATOM   2036  HG3 PRO A 130     -49.521  32.785  36.428  1.00 41.30           H  
ATOM   2037  CD  PRO A 130     -50.847  34.351  35.793  1.00 41.30           C  
ATOM   2038  HD2 PRO A 130     -51.125  35.312  36.224  1.00 41.30           H  
ATOM   2039  HD3 PRO A 130     -51.630  33.614  35.974  1.00 41.30           H  
ATOM   2040  N   GLN A 131     -48.118  33.219  32.195  1.00 38.22           N  
ATOM   2041  H   GLN A 131     -47.777  34.139  31.955  1.00 38.22           H  
ATOM   2042  CA  GLN A 131     -47.547  32.074  31.491  1.00 38.22           C  
ATOM   2043  HA  GLN A 131     -48.349  31.431  31.128  1.00 38.22           H  
ATOM   2044  C   GLN A 131     -46.674  31.272  32.465  1.00 38.22           C  
ATOM   2045  CB  GLN A 131     -46.688  32.540  30.301  1.00 38.22           C  
ATOM   2046  HB2 GLN A 131     -46.106  31.685  29.955  1.00 38.22           H  
ATOM   2047  HB3 GLN A 131     -45.990  33.308  30.634  1.00 38.22           H  
ATOM   2048  O   GLN A 131     -45.635  31.754  32.918  1.00 38.22           O  
ATOM   2049  CG  GLN A 131     -47.492  33.067  29.103  1.00 38.22           C  
ATOM   2050  HG2 GLN A 131     -48.214  32.310  28.797  1.00 38.22           H  
ATOM   2051  HG3 GLN A 131     -48.036  33.965  29.394  1.00 38.22           H  
ATOM   2052  CD  GLN A 131     -46.600  33.401  27.905  1.00 38.22           C  
ATOM   2053  NE2 GLN A 131     -47.173  33.684  26.755  1.00 38.22           N  
ATOM   2054 HE21 GLN A 131     -48.178  33.676  26.657  1.00 38.22           H  
ATOM   2055 HE22 GLN A 131     -46.541  33.891  25.995  1.00 38.22           H  
ATOM   2056  OE1 GLN A 131     -45.384  33.417  27.963  1.00 38.22           O  
ATOM   2057  N   SER A 132     -47.057  30.032  32.761  1.00 37.22           N  
ATOM   2058  H   SER A 132     -47.967  29.708  32.465  1.00 37.22           H  
ATOM   2059  CA  SER A 132     -46.148  29.055  33.355  1.00 37.22           C  
ATOM   2060  HA  SER A 132     -45.571  29.536  34.145  1.00 37.22           H  
ATOM   2061  C   SER A 132     -45.176  28.583  32.271  1.00 37.22           C  
ATOM   2062  CB  SER A 132     -46.929  27.901  33.994  1.00 37.22           C  
ATOM   2063  HB2 SER A 132     -47.571  28.291  34.785  1.00 37.22           H  
ATOM   2064  HB3 SER A 132     -46.228  27.189  34.429  1.00 37.22           H  
ATOM   2065  O   SER A 132     -45.404  27.573  31.604  1.00 37.22           O  
ATOM   2066  OG  SER A 132     -47.726  27.246  33.028  1.00 37.22           O  
ATOM   2067  HG  SER A 132     -47.141  26.995  32.309  1.00 37.22           H  
ATOM   2068  N   ILE A 133     -44.103  29.341  32.057  1.00 41.88           N  
ATOM   2069  H   ILE A 133     -44.027  30.213  32.561  1.00 41.88           H  
ATOM   2070  CA  ILE A 133     -42.936  28.848  31.329  1.00 41.88           C  
ATOM   2071  HA  ILE A 133     -43.267  28.359  30.412  1.00 41.88           H  
ATOM   2072  C   ILE A 133     -42.283  27.804  32.236  1.00 41.88           C  
ATOM   2073  CB  ILE A 133     -41.980  30.000  30.938  1.00 41.88           C  
ATOM   2074  HB  ILE A 133     -41.673  30.522  31.844  1.00 41.88           H  
ATOM   2075  O   ILE A 133     -41.787  28.124  33.314  1.00 41.88           O  
ATOM   2076  CG1 ILE A 133     -42.715  31.002  30.015  1.00 41.88           C  
ATOM   2077 HG12 ILE A 133     -43.050  30.488  29.114  1.00 41.88           H  
ATOM   2078 HG13 ILE A 133     -43.597  31.383  30.529  1.00 41.88           H  
ATOM   2079  CG2 ILE A 133     -40.720  29.439  30.251  1.00 41.88           C  
ATOM   2080 HG21 ILE A 133     -40.987  28.923  29.329  1.00 41.88           H  
ATOM   2081 HG22 ILE A 133     -40.200  28.745  30.911  1.00 41.88           H  
ATOM   2082 HG23 ILE A 133     -40.020  30.243  30.022  1.00 41.88           H  
ATOM   2083  CD1 ILE A 133     -41.880  32.220  29.603  1.00 41.88           C  
ATOM   2084 HD11 ILE A 133     -41.073  31.925  28.933  1.00 41.88           H  
ATOM   2085 HD12 ILE A 133     -41.467  32.704  30.488  1.00 41.88           H  
ATOM   2086 HD13 ILE A 133     -42.520  32.930  29.078  1.00 41.88           H  
ATOM   2087  N   GLN A 134     -42.322  26.540  31.820  1.00 44.61           N  
ATOM   2088  H   GLN A 134     -42.793  26.335  30.950  1.00 44.61           H  
ATOM   2089  CA  GLN A 134     -41.538  25.484  32.447  1.00 44.61           C  
ATOM   2090  HA  GLN A 134     -41.825  25.415  33.496  1.00 44.61           H  
ATOM   2091  C   GLN A 134     -40.046  25.849  32.306  1.00 44.61           C  
ATOM   2092  CB  GLN A 134     -41.866  24.156  31.746  1.00 44.61           C  
ATOM   2093  HB2 GLN A 134     -41.498  24.205  30.721  1.00 44.61           H  
ATOM   2094  HB3 GLN A 134     -42.947  24.023  31.710  1.00 44.61           H  
ATOM   2095  O   GLN A 134     -39.590  26.077  31.182  1.00 44.61           O  
ATOM   2096  CG  GLN A 134     -41.258  22.936  32.456  1.00 44.61           C  
ATOM   2097  HG2 GLN A 134     -40.207  23.120  32.680  1.00 44.61           H  
ATOM   2098  HG3 GLN A 134     -41.784  22.770  33.396  1.00 44.61           H  
ATOM   2099  CD  GLN A 134     -41.326  21.682  31.588  1.00 44.61           C  
ATOM   2100  NE2 GLN A 134     -41.752  20.555  32.117  1.00 44.61           N  
ATOM   2101 HE21 GLN A 134     -42.038  20.506  33.085  1.00 44.61           H  
ATOM   2102 HE22 GLN A 134     -41.770  19.763  31.491  1.00 44.61           H  
ATOM   2103  OE1 GLN A 134     -40.986  21.679  30.420  1.00 44.61           O  
ATOM   2104  N   PRO A 135     -39.261  25.924  33.395  1.00 43.42           N  
ATOM   2105  CA  PRO A 135     -37.831  26.147  33.277  1.00 43.42           C  
ATOM   2106  HA  PRO A 135     -37.644  27.004  32.631  1.00 43.42           H  
ATOM   2107  C   PRO A 135     -37.174  24.905  32.665  1.00 43.42           C  
ATOM   2108  CB  PRO A 135     -37.337  26.485  34.686  1.00 43.42           C  
ATOM   2109  HB2 PRO A 135     -37.355  27.567  34.823  1.00 43.42           H  
ATOM   2110  HB3 PRO A 135     -36.336  26.097  34.876  1.00 43.42           H  
ATOM   2111  O   PRO A 135     -37.185  23.817  33.240  1.00 43.42           O  
ATOM   2112  CG  PRO A 135     -38.378  25.845  35.604  1.00 43.42           C  
ATOM   2113  HG2 PRO A 135     -38.091  24.813  35.809  1.00 43.42           H  
ATOM   2114  HG3 PRO A 135     -38.489  26.399  36.536  1.00 43.42           H  
ATOM   2115  CD  PRO A 135     -39.669  25.856  34.787  1.00 43.42           C  
ATOM   2116  HD2 PRO A 135     -40.244  24.953  34.989  1.00 43.42           H  
ATOM   2117  HD3 PRO A 135     -40.254  26.742  35.035  1.00 43.42           H  
ATOM   2118  N   GLN A 136     -36.589  25.084  31.483  1.00 45.06           N  
ATOM   2119  H   GLN A 136     -36.720  25.976  31.028  1.00 45.06           H  
ATOM   2120  CA  GLN A 136     -35.606  24.167  30.916  1.00 45.06           C  
ATOM   2121  HA  GLN A 136     -36.093  23.210  30.732  1.00 45.06           H  
ATOM   2122  C   GLN A 136     -34.453  24.017  31.933  1.00 45.06           C  
ATOM   2123  CB  GLN A 136     -35.126  24.781  29.586  1.00 45.06           C  
ATOM   2124  HB2 GLN A 136     -34.458  25.614  29.806  1.00 45.06           H  
ATOM   2125  HB3 GLN A 136     -35.987  25.179  29.049  1.00 45.06           H  
ATOM   2126  O   GLN A 136     -33.985  25.043  32.446  1.00 45.06           O  
ATOM   2127  CG  GLN A 136     -34.419  23.795  28.649  1.00 45.06           C  
ATOM   2128  HG2 GLN A 136     -33.601  23.307  29.179  1.00 45.06           H  
ATOM   2129  HG3 GLN A 136     -35.129  23.033  28.325  1.00 45.06           H  
ATOM   2130  CD  GLN A 136     -33.829  24.510  27.435  1.00 45.06           C  
ATOM   2131  NE2 GLN A 136     -34.151  24.114  26.223  1.00 45.06           N  
ATOM   2132 HE21 GLN A 136     -33.725  24.638  25.472  1.00 45.06           H  
ATOM   2133 HE22 GLN A 136     -34.794  23.350  26.072  1.00 45.06           H  
ATOM   2134  OE1 GLN A 136     -33.061  25.444  27.554  1.00 45.06           O  
ATOM   2135  N   PRO A 137     -33.975  22.799  32.259  1.00 47.86           N  
ATOM   2136  CA  PRO A 137     -32.831  22.629  33.145  1.00 47.86           C  
ATOM   2137  HA  PRO A 137     -32.981  23.191  34.067  1.00 47.86           H  
ATOM   2138  C   PRO A 137     -31.581  23.156  32.437  1.00 47.86           C  
ATOM   2139  CB  PRO A 137     -32.777  21.135  33.483  1.00 47.86           C  
ATOM   2140  HB2 PRO A 137     -33.380  20.947  34.372  1.00 47.86           H  
ATOM   2141  HB3 PRO A 137     -31.759  20.778  33.635  1.00 47.86           H  
ATOM   2142  O   PRO A 137     -30.957  22.475  31.626  1.00 47.86           O  
ATOM   2143  CG  PRO A 137     -33.442  20.474  32.276  1.00 47.86           C  
ATOM   2144  HG2 PRO A 137     -32.702  20.317  31.492  1.00 47.86           H  
ATOM   2145  HG3 PRO A 137     -33.917  19.530  32.544  1.00 47.86           H  
ATOM   2146  CD  PRO A 137     -34.468  21.508  31.809  1.00 47.86           C  
ATOM   2147  HD2 PRO A 137     -34.564  21.474  30.724  1.00 47.86           H  
ATOM   2148  HD3 PRO A 137     -35.432  21.310  32.278  1.00 47.86           H  
ATOM   2149  N   HIS A 138     -31.237  24.407  32.730  1.00 48.42           N  
ATOM   2150  H   HIS A 138     -31.840  24.934  33.346  1.00 48.42           H  
ATOM   2151  CA  HIS A 138     -29.948  24.976  32.386  1.00 48.42           C  
ATOM   2152  HA  HIS A 138     -29.741  24.800  31.331  1.00 48.42           H  
ATOM   2153  C   HIS A 138     -28.909  24.245  33.235  1.00 48.42           C  
ATOM   2154  CB  HIS A 138     -29.954  26.490  32.642  1.00 48.42           C  
ATOM   2155  HB2 HIS A 138     -30.277  26.688  33.664  1.00 48.42           H  
ATOM   2156  HB3 HIS A 138     -28.934  26.861  32.540  1.00 48.42           H  
ATOM   2157  O   HIS A 138     -29.003  24.228  34.464  1.00 48.42           O  
ATOM   2158  CG  HIS A 138     -30.839  27.258  31.688  1.00 48.42           C  
ATOM   2159  CD2 HIS A 138     -30.422  28.165  30.750  1.00 48.42           C  
ATOM   2160  HD2 HIS A 138     -29.401  28.467  30.567  1.00 48.42           H  
ATOM   2161  ND1 HIS A 138     -32.211  27.166  31.576  1.00 48.42           N  
ATOM   2162  HD1 HIS A 138     -32.814  26.515  32.057  1.00 48.42           H  
ATOM   2163  CE1 HIS A 138     -32.603  27.993  30.593  1.00 48.42           C  
ATOM   2164  HE1 HIS A 138     -33.619  28.108  30.245  1.00 48.42           H  
ATOM   2165  NE2 HIS A 138     -31.548  28.632  30.067  1.00 48.42           N  
ATOM   2166  N   GLN A 139     -27.937  23.606  32.584  1.00 49.05           N  
ATOM   2167  H   GLN A 139     -27.922  23.632  31.574  1.00 49.05           H  
ATOM   2168  CA  GLN A 139     -26.768  23.101  33.292  1.00 49.05           C  
ATOM   2169  HA  GLN A 139     -27.104  22.369  34.026  1.00 49.05           H  
ATOM   2170  C   GLN A 139     -26.077  24.274  34.002  1.00 49.05           C  
ATOM   2171  CB  GLN A 139     -25.776  22.432  32.335  1.00 49.05           C  
ATOM   2172  HB2 GLN A 139     -25.525  23.108  31.518  1.00 49.05           H  
ATOM   2173  HB3 GLN A 139     -24.868  22.238  32.907  1.00 49.05           H  
ATOM   2174  O   GLN A 139     -25.897  25.329  33.386  1.00 49.05           O  
ATOM   2175  CG  GLN A 139     -26.284  21.099  31.767  1.00 49.05           C  
ATOM   2176  HG2 GLN A 139     -26.742  20.517  32.567  1.00 49.05           H  
ATOM   2177  HG3 GLN A 139     -27.040  21.290  31.005  1.00 49.05           H  
ATOM   2178  CD  GLN A 139     -25.159  20.259  31.164  1.00 49.05           C  
ATOM   2179  NE2 GLN A 139     -25.463  19.099  30.626  1.00 49.05           N  
ATOM   2180 HE21 GLN A 139     -26.420  18.777  30.588  1.00 49.05           H  
ATOM   2181 HE22 GLN A 139     -24.685  18.582  30.243  1.00 49.05           H  
ATOM   2182  OE1 GLN A 139     -23.991  20.601  31.174  1.00 49.05           O  
ATOM   2183  N   PRO A 140     -25.673  24.129  35.273  1.00 50.89           N  
ATOM   2184  CA  PRO A 140     -24.905  25.168  35.931  1.00 50.89           C  
ATOM   2185  HA  PRO A 140     -25.411  26.128  35.834  1.00 50.89           H  
ATOM   2186  C   PRO A 140     -23.521  25.261  35.277  1.00 50.89           C  
ATOM   2187  CB  PRO A 140     -24.870  24.773  37.412  1.00 50.89           C  
ATOM   2188  HB2 PRO A 140     -25.719  25.226  37.923  1.00 50.89           H  
ATOM   2189  HB3 PRO A 140     -23.938  25.068  37.894  1.00 50.89           H  
ATOM   2190  O   PRO A 140     -22.712  24.338  35.380  1.00 50.89           O  
ATOM   2191  CG  PRO A 140     -25.046  23.253  37.395  1.00 50.89           C  
ATOM   2192  HG2 PRO A 140     -24.074  22.776  37.271  1.00 50.89           H  
ATOM   2193  HG3 PRO A 140     -25.534  22.893  38.301  1.00 50.89           H  
ATOM   2194  CD  PRO A 140     -25.899  22.995  36.155  1.00 50.89           C  
ATOM   2195  HD2 PRO A 140     -26.953  22.960  36.431  1.00 50.89           H  
ATOM   2196  HD3 PRO A 140     -25.598  22.059  35.684  1.00 50.89           H  
ATOM   2197  N   LEU A 141     -23.231  26.399  34.634  1.00 52.06           N  
ATOM   2198  H   LEU A 141     -23.968  27.077  34.507  1.00 52.06           H  
ATOM   2199  CA  LEU A 141     -21.850  26.835  34.449  1.00 52.06           C  
ATOM   2200  HA  LEU A 141     -21.299  26.069  33.902  1.00 52.06           H  
ATOM   2201  C   LEU A 141     -21.238  26.973  35.846  1.00 52.06           C  
ATOM   2202  CB  LEU A 141     -21.755  28.174  33.689  1.00 52.06           C  
ATOM   2203  HB2 LEU A 141     -20.790  28.609  33.952  1.00 52.06           H  
ATOM   2204  HB3 LEU A 141     -22.519  28.866  34.042  1.00 52.06           H  
ATOM   2205  O   LEU A 141     -21.726  27.752  36.668  1.00 52.06           O  
ATOM   2206  CG  LEU A 141     -21.800  28.056  32.153  1.00 52.06           C  
ATOM   2207  HG  LEU A 141     -21.324  27.125  31.846  1.00 52.06           H  
ATOM   2208  CD1 LEU A 141     -23.229  28.088  31.611  1.00 52.06           C  
ATOM   2209 HD11 LEU A 141     -23.798  27.253  32.019  1.00 52.06           H  
ATOM   2210 HD12 LEU A 141     -23.717  29.024  31.884  1.00 52.06           H  
ATOM   2211 HD13 LEU A 141     -23.213  27.994  30.525  1.00 52.06           H  
ATOM   2212  CD2 LEU A 141     -21.024  29.213  31.519  1.00 52.06           C  
ATOM   2213 HD21 LEU A 141     -21.460  30.165  31.819  1.00 52.06           H  
ATOM   2214 HD22 LEU A 141     -21.060  29.127  30.433  1.00 52.06           H  
ATOM   2215 HD23 LEU A 141     -19.981  29.177  31.834  1.00 52.06           H  
ATOM   2216  N   GLN A 142     -20.197  26.190  36.129  1.00 50.65           N  
ATOM   2217  H   GLN A 142     -19.862  25.544  35.428  1.00 50.65           H  
ATOM   2218  CA  GLN A 142     -19.480  26.301  37.392  1.00 50.65           C  
ATOM   2219  HA  GLN A 142     -20.205  26.134  38.188  1.00 50.65           H  
ATOM   2220  C   GLN A 142     -18.865  27.705  37.532  1.00 50.65           C  
ATOM   2221  CB  GLN A 142     -18.375  25.243  37.515  1.00 50.65           C  
ATOM   2222  HB2 GLN A 142     -17.713  25.553  38.324  1.00 50.65           H  
ATOM   2223  HB3 GLN A 142     -17.789  25.205  36.596  1.00 50.65           H  
ATOM   2224  O   GLN A 142     -18.212  28.183  36.599  1.00 50.65           O  
ATOM   2225  CG  GLN A 142     -18.907  23.845  37.856  1.00 50.65           C  
ATOM   2226  HG2 GLN A 142     -19.589  23.915  38.704  1.00 50.65           H  
ATOM   2227  HG3 GLN A 142     -19.459  23.447  37.004  1.00 50.65           H  
ATOM   2228  CD  GLN A 142     -17.788  22.871  38.223  1.00 50.65           C  
ATOM   2229  NE2 GLN A 142     -18.111  21.637  38.542  1.00 50.65           N  
ATOM   2230 HE21 GLN A 142     -17.334  21.030  38.762  1.00 50.65           H  
ATOM   2231 HE22 GLN A 142     -19.072  21.328  38.519  1.00 50.65           H  
ATOM   2232  OE1 GLN A 142     -16.611  23.183  38.245  1.00 50.65           O  
ATOM   2233  N   PRO A 143     -19.021  28.365  38.692  1.00 49.88           N  
ATOM   2234  CA  PRO A 143     -18.249  29.554  39.014  1.00 49.88           C  
ATOM   2235  HA  PRO A 143     -18.330  30.280  38.205  1.00 49.88           H  
ATOM   2236  C   PRO A 143     -16.775  29.169  39.203  1.00 49.88           C  
ATOM   2237  CB  PRO A 143     -18.895  30.130  40.277  1.00 49.88           C  
ATOM   2238  HB2 PRO A 143     -19.680  30.830  39.991  1.00 49.88           H  
ATOM   2239  HB3 PRO A 143     -18.168  30.621  40.924  1.00 49.88           H  
ATOM   2240  O   PRO A 143     -16.463  28.163  39.840  1.00 49.88           O  
ATOM   2241  CG  PRO A 143     -19.527  28.915  40.956  1.00 49.88           C  
ATOM   2242  HG2 PRO A 143     -20.409  29.189  41.534  1.00 49.88           H  
ATOM   2243  HG3 PRO A 143     -18.787  28.434  41.595  1.00 49.88           H  
ATOM   2244  CD  PRO A 143     -19.878  27.981  39.802  1.00 49.88           C  
ATOM   2245  HD2 PRO A 143     -19.701  26.949  40.105  1.00 49.88           H  
ATOM   2246  HD3 PRO A 143     -20.921  28.120  39.515  1.00 49.88           H  
ATOM   2247  N   HIS A 144     -15.868  29.982  38.655  1.00 56.87           N  
ATOM   2248  H   HIS A 144     -16.197  30.803  38.167  1.00 56.87           H  
ATOM   2249  CA  HIS A 144     -14.428  29.860  38.880  1.00 56.87           C  
ATOM   2250  HA  HIS A 144     -14.077  28.918  38.458  1.00 56.87           H  
ATOM   2251  C   HIS A 144     -14.141  29.864  40.390  1.00 56.87           C  
ATOM   2252  CB  HIS A 144     -13.694  31.020  38.186  1.00 56.87           C  
ATOM   2253  HB2 HIS A 144     -12.696  31.097  38.619  1.00 56.87           H  
ATOM   2254  HB3 HIS A 144     -14.208  31.959  38.395  1.00 56.87           H  
ATOM   2255  O   HIS A 144     -14.420  30.846  41.077  1.00 56.87           O  
ATOM   2256  CG  HIS A 144     -13.529  30.861  36.694  1.00 56.87           C  
ATOM   2257  CD2 HIS A 144     -12.348  30.635  36.037  1.00 56.87           C  
ATOM   2258  HD2 HIS A 144     -11.376  30.529  36.496  1.00 56.87           H  
ATOM   2259  ND1 HIS A 144     -14.514  30.935  35.731  1.00 56.87           N  
ATOM   2260  HD1 HIS A 144     -15.505  31.051  35.888  1.00 56.87           H  
ATOM   2261  CE1 HIS A 144     -13.938  30.756  34.530  1.00 56.87           C  
ATOM   2262  HE1 HIS A 144     -14.460  30.744  33.585  1.00 56.87           H  
ATOM   2263  NE2 HIS A 144     -12.618  30.570  34.667  1.00 56.87           N  
ATOM   2264  N   GLN A 145     -13.597  28.758  40.898  1.00 54.05           N  
ATOM   2265  H   GLN A 145     -13.417  27.986  40.273  1.00 54.05           H  
ATOM   2266  CA  GLN A 145     -13.134  28.626  42.280  1.00 54.05           C  
ATOM   2267  HA  GLN A 145     -13.759  29.262  42.906  1.00 54.05           H  
ATOM   2268  C   GLN A 145     -11.668  29.097  42.402  1.00 54.05           C  
ATOM   2269  CB  GLN A 145     -13.306  27.172  42.752  1.00 54.05           C  
ATOM   2270  HB2 GLN A 145     -12.966  26.509  41.956  1.00 54.05           H  
ATOM   2271  HB3 GLN A 145     -12.667  26.984  43.615  1.00 54.05           H  
ATOM   2272  O   GLN A 145     -10.888  28.910  41.464  1.00 54.05           O  
ATOM   2273  CG  GLN A 145     -14.765  26.818  43.104  1.00 54.05           C  
ATOM   2274  HG2 GLN A 145     -15.442  27.302  42.399  1.00 54.05           H  
ATOM   2275  HG3 GLN A 145     -14.893  25.742  42.990  1.00 54.05           H  
ATOM   2276  CD  GLN A 145     -15.172  27.171  44.535  1.00 54.05           C  
ATOM   2277  NE2 GLN A 145     -16.432  27.457  44.780  1.00 54.05           N  
ATOM   2278 HE21 GLN A 145     -17.108  27.471  44.030  1.00 54.05           H  
ATOM   2279 HE22 GLN A 145     -16.656  27.672  45.741  1.00 54.05           H  
ATOM   2280  OE1 GLN A 145     -14.390  27.168  45.470  1.00 54.05           O  
ATOM   2281  N   PRO A 146     -11.284  29.705  43.540  1.00 54.24           N  
ATOM   2282  CA  PRO A 146      -9.926  30.183  43.803  1.00 54.24           C  
ATOM   2283  HA  PRO A 146      -9.588  30.801  42.972  1.00 54.24           H  
ATOM   2284  C   PRO A 146      -8.935  29.016  43.982  1.00 54.24           C  
ATOM   2285  CB  PRO A 146     -10.054  31.051  45.062  1.00 54.24           C  
ATOM   2286  HB2 PRO A 146      -9.145  31.045  45.663  1.00 54.24           H  
ATOM   2287  HB3 PRO A 146     -10.309  32.071  44.773  1.00 54.24           H  
ATOM   2288  O   PRO A 146      -9.324  27.921  44.385  1.00 54.24           O  
ATOM   2289  CG  PRO A 146     -11.232  30.428  45.812  1.00 54.24           C  
ATOM   2290  HG2 PRO A 146     -11.735  31.154  46.451  1.00 54.24           H  
ATOM   2291  HG3 PRO A 146     -10.882  29.579  46.399  1.00 54.24           H  
ATOM   2292  CD  PRO A 146     -12.140  29.933  44.695  1.00 54.24           C  
ATOM   2293  HD2 PRO A 146     -12.639  29.016  45.009  1.00 54.24           H  
ATOM   2294  HD3 PRO A 146     -12.876  30.701  44.455  1.00 54.24           H  
ATOM   2295  N   LEU A 147      -7.646  29.247  43.691  1.00 52.40           N  
ATOM   2296  H   LEU A 147      -7.389  30.172  43.378  1.00 52.40           H  
ATOM   2297  CA  LEU A 147      -6.566  28.264  43.877  1.00 52.40           C  
ATOM   2298  HA  LEU A 147      -6.734  27.424  43.203  1.00 52.40           H  
ATOM   2299  C   LEU A 147      -6.554  27.714  45.316  1.00 52.40           C  
ATOM   2300  CB  LEU A 147      -5.199  28.908  43.549  1.00 52.40           C  
ATOM   2301  HB2 LEU A 147      -5.179  29.927  43.937  1.00 52.40           H  
ATOM   2302  HB3 LEU A 147      -4.435  28.363  44.103  1.00 52.40           H  
ATOM   2303  O   LEU A 147      -6.251  28.437  46.263  1.00 52.40           O  
ATOM   2304  CG  LEU A 147      -4.816  28.889  42.053  1.00 52.40           C  
ATOM   2305  HG  LEU A 147      -5.607  28.412  41.473  1.00 52.40           H  
ATOM   2306  CD1 LEU A 147      -4.609  30.303  41.508  1.00 52.40           C  
ATOM   2307 HD11 LEU A 147      -3.803  30.800  42.047  1.00 52.40           H  
ATOM   2308 HD12 LEU A 147      -4.357  30.255  40.448  1.00 52.40           H  
ATOM   2309 HD13 LEU A 147      -5.528  30.878  41.621  1.00 52.40           H  
ATOM   2310  CD2 LEU A 147      -3.518  28.107  41.836  1.00 52.40           C  
ATOM   2311 HD21 LEU A 147      -3.273  28.087  40.774  1.00 52.40           H  
ATOM   2312 HD22 LEU A 147      -3.647  27.081  42.182  1.00 52.40           H  
ATOM   2313 HD23 LEU A 147      -2.700  28.572  42.386  1.00 52.40           H  
ATOM   2314  N   GLN A 148      -6.851  26.423  45.462  1.00 59.80           N  
ATOM   2315  H   GLN A 148      -7.123  25.909  44.636  1.00 59.80           H  
ATOM   2316  CA  GLN A 148      -6.716  25.667  46.711  1.00 59.80           C  
ATOM   2317  HA  GLN A 148      -6.927  26.332  47.549  1.00 59.80           H  
ATOM   2318  C   GLN A 148      -5.282  25.112  46.845  1.00 59.80           C  
ATOM   2319  CB  GLN A 148      -7.741  24.520  46.722  1.00 59.80           C  
ATOM   2320  HB2 GLN A 148      -7.523  23.848  47.553  1.00 59.80           H  
ATOM   2321  HB3 GLN A 148      -7.619  23.944  45.805  1.00 59.80           H  
ATOM   2322  O   GLN A 148      -4.689  24.730  45.831  1.00 59.80           O  
ATOM   2323  CG  GLN A 148      -9.205  24.992  46.816  1.00 59.80           C  
ATOM   2324  HG2 GLN A 148      -9.299  26.037  46.521  1.00 59.80           H  
ATOM   2325  HG3 GLN A 148      -9.796  24.403  46.114  1.00 59.80           H  
ATOM   2326  CD  GLN A 148      -9.794  24.818  48.213  1.00 59.80           C  
ATOM   2327  NE2 GLN A 148     -10.965  24.229  48.334  1.00 59.80           N  
ATOM   2328 HE21 GLN A 148     -11.497  23.970  47.516  1.00 59.80           H  
ATOM   2329 HE22 GLN A 148     -11.327  24.165  49.275  1.00 59.80           H  
ATOM   2330  OE1 GLN A 148      -9.215  25.180  49.222  1.00 59.80           O  
ATOM   2331  N   PRO A 149      -4.711  25.019  48.063  1.00 57.48           N  
ATOM   2332  CA  PRO A 149      -3.407  24.397  48.278  1.00 57.48           C  
ATOM   2333  HA  PRO A 149      -2.681  24.850  47.602  1.00 57.48           H  
ATOM   2334  C   PRO A 149      -3.460  22.884  47.998  1.00 57.48           C  
ATOM   2335  CB  PRO A 149      -3.012  24.739  49.718  1.00 57.48           C  
ATOM   2336  HB2 PRO A 149      -2.422  23.950  50.184  1.00 57.48           H  
ATOM   2337  HB3 PRO A 149      -2.463  25.681  49.729  1.00 57.48           H  
ATOM   2338  O   PRO A 149      -4.422  22.194  48.333  1.00 57.48           O  
ATOM   2339  CG  PRO A 149      -4.357  24.931  50.420  1.00 57.48           C  
ATOM   2340  HG2 PRO A 149      -4.728  23.964  50.758  1.00 57.48           H  
ATOM   2341  HG3 PRO A 149      -4.281  25.623  51.259  1.00 57.48           H  
ATOM   2342  CD  PRO A 149      -5.277  25.470  49.324  1.00 57.48           C  
ATOM   2343  HD2 PRO A 149      -6.289  25.089  49.466  1.00 57.48           H  
ATOM   2344  HD3 PRO A 149      -5.280  26.560  49.349  1.00 57.48           H  
ATOM   2345  N   MET A 150      -2.409  22.380  47.352  1.00 57.20           N  
ATOM   2346  H   MET A 150      -1.659  23.020  47.132  1.00 57.20           H  
ATOM   2347  CA  MET A 150      -2.266  21.007  46.858  1.00 57.20           C  
ATOM   2348  HA  MET A 150      -3.079  20.816  46.158  1.00 57.20           H  
ATOM   2349  C   MET A 150      -2.341  19.985  48.012  1.00 57.20           C  
ATOM   2350  CB  MET A 150      -0.930  20.967  46.088  1.00 57.20           C  
ATOM   2351  HB2 MET A 150      -0.102  20.836  46.785  1.00 57.20           H  
ATOM   2352  HB3 MET A 150      -0.798  21.938  45.610  1.00 57.20           H  
ATOM   2353  O   MET A 150      -1.527  20.014  48.932  1.00 57.20           O  
ATOM   2354  CG  MET A 150      -0.808  19.935  44.965  1.00 57.20           C  
ATOM   2355  HG2 MET A 150      -0.602  18.956  45.398  1.00 57.20           H  
ATOM   2356  HG3 MET A 150      -1.744  19.892  44.409  1.00 57.20           H  
ATOM   2357  SD  MET A 150       0.523  20.402  43.814  1.00 57.20           S  
ATOM   2358  CE  MET A 150       0.624  18.931  42.766  1.00 57.20           C  
ATOM   2359  HE1 MET A 150      -0.332  18.768  42.269  1.00 57.20           H  
ATOM   2360  HE2 MET A 150       1.402  19.075  42.016  1.00 57.20           H  
ATOM   2361  HE3 MET A 150       0.869  18.063  43.378  1.00 57.20           H  
ATOM   2362  N   GLN A 151      -3.329  19.089  47.971  1.00 60.67           N  
ATOM   2363  H   GLN A 151      -3.977  19.139  47.197  1.00 60.67           H  
ATOM   2364  CA  GLN A 151      -3.472  17.959  48.902  1.00 60.67           C  
ATOM   2365  HA  GLN A 151      -3.309  18.315  49.919  1.00 60.67           H  
ATOM   2366  C   GLN A 151      -2.435  16.859  48.578  1.00 60.67           C  
ATOM   2367  CB  GLN A 151      -4.900  17.391  48.786  1.00 60.67           C  
ATOM   2368  HB2 GLN A 151      -5.098  17.193  47.733  1.00 60.67           H  
ATOM   2369  HB3 GLN A 151      -4.957  16.434  49.303  1.00 60.67           H  
ATOM   2370  O   GLN A 151      -2.122  16.667  47.399  1.00 60.67           O  
ATOM   2371  CG  GLN A 151      -6.000  18.331  49.319  1.00 60.67           C  
ATOM   2372  HG2 GLN A 151      -5.776  19.362  49.045  1.00 60.67           H  
ATOM   2373  HG3 GLN A 151      -6.941  18.064  48.838  1.00 60.67           H  
ATOM   2374  CD  GLN A 151      -6.223  18.235  50.827  1.00 60.67           C  
ATOM   2375  NE2 GLN A 151      -6.644  19.302  51.469  1.00 60.67           N  
ATOM   2376 HE21 GLN A 151      -6.766  20.180  50.984  1.00 60.67           H  
ATOM   2377 HE22 GLN A 151      -6.781  19.196  52.464  1.00 60.67           H  
ATOM   2378  OE1 GLN A 151      -6.053  17.205  51.455  1.00 60.67           O  
ATOM   2379  N   PRO A 152      -1.913  16.104  49.568  1.00 60.69           N  
ATOM   2380  CA  PRO A 152      -1.019  14.980  49.300  1.00 60.69           C  
ATOM   2381  HA  PRO A 152      -0.206  15.314  48.655  1.00 60.69           H  
ATOM   2382  C   PRO A 152      -1.769  13.839  48.591  1.00 60.69           C  
ATOM   2383  CB  PRO A 152      -0.430  14.576  50.655  1.00 60.69           C  
ATOM   2384  HB2 PRO A 152       0.489  15.136  50.830  1.00 60.69           H  
ATOM   2385  HB3 PRO A 152      -0.239  13.505  50.721  1.00 60.69           H  
ATOM   2386  O   PRO A 152      -2.879  13.463  48.966  1.00 60.69           O  
ATOM   2387  CG  PRO A 152      -1.494  15.026  51.657  1.00 60.69           C  
ATOM   2388  HG2 PRO A 152      -1.058  15.280  52.623  1.00 60.69           H  
ATOM   2389  HG3 PRO A 152      -2.238  14.237  51.772  1.00 60.69           H  
ATOM   2390  CD  PRO A 152      -2.148  16.242  50.997  1.00 60.69           C  
ATOM   2391  HD2 PRO A 152      -1.672  17.155  51.354  1.00 60.69           H  
ATOM   2392  HD3 PRO A 152      -3.215  16.262  51.223  1.00 60.69           H  
ATOM   2393  N   MET A 153      -1.151  13.306  47.537  1.00 62.75           N  
ATOM   2394  H   MET A 153      -0.239  13.672  47.305  1.00 62.75           H  
ATOM   2395  CA  MET A 153      -1.682  12.253  46.668  1.00 62.75           C  
ATOM   2396  HA  MET A 153      -2.627  12.600  46.250  1.00 62.75           H  
ATOM   2397  C   MET A 153      -1.921  10.957  47.466  1.00 62.75           C  
ATOM   2398  CB  MET A 153      -0.662  12.059  45.526  1.00 62.75           C  
ATOM   2399  HB2 MET A 153       0.136  11.395  45.859  1.00 62.75           H  
ATOM   2400  HB3 MET A 153      -0.209  13.022  45.293  1.00 62.75           H  
ATOM   2401  O   MET A 153      -1.011  10.463  48.130  1.00 62.75           O  
ATOM   2402  CG  MET A 153      -1.244  11.528  44.215  1.00 62.75           C  
ATOM   2403  HG2 MET A 153      -2.011  12.219  43.865  1.00 62.75           H  
ATOM   2404  HG3 MET A 153      -1.700  10.554  44.389  1.00 62.75           H  
ATOM   2405  SD  MET A 153       0.031  11.366  42.930  1.00 62.75           S  
ATOM   2406  CE  MET A 153      -0.994  11.027  41.477  1.00 62.75           C  
ATOM   2407  HE1 MET A 153      -1.668  11.865  41.299  1.00 62.75           H  
ATOM   2408  HE2 MET A 153      -0.353  10.889  40.606  1.00 62.75           H  
ATOM   2409  HE3 MET A 153      -1.576  10.120  41.643  1.00 62.75           H  
ATOM   2410  N   GLN A 154      -3.136  10.401  47.414  1.00 63.73           N  
ATOM   2411  H   GLN A 154      -3.852  10.848  46.860  1.00 63.73           H  
ATOM   2412  CA  GLN A 154      -3.436   9.097  48.022  1.00 63.73           C  
ATOM   2413  HA  GLN A 154      -2.988   9.085  49.016  1.00 63.73           H  
ATOM   2414  C   GLN A 154      -2.818   7.938  47.213  1.00 63.73           C  
ATOM   2415  CB  GLN A 154      -4.952   8.894  48.178  1.00 63.73           C  
ATOM   2416  HB2 GLN A 154      -5.451   9.026  47.218  1.00 63.73           H  
ATOM   2417  HB3 GLN A 154      -5.108   7.863  48.495  1.00 63.73           H  
ATOM   2418  O   GLN A 154      -2.693   8.057  45.991  1.00 63.73           O  
ATOM   2419  CG  GLN A 154      -5.571   9.845  49.221  1.00 63.73           C  
ATOM   2420  HG2 GLN A 154      -4.849  10.030  50.016  1.00 63.73           H  
ATOM   2421  HG3 GLN A 154      -5.796  10.799  48.745  1.00 63.73           H  
ATOM   2422  CD  GLN A 154      -6.834   9.293  49.883  1.00 63.73           C  
ATOM   2423  NE2 GLN A 154      -7.572  10.112  50.598  1.00 63.73           N  
ATOM   2424 HE21 GLN A 154      -8.384   9.700  51.034  1.00 63.73           H  
ATOM   2425 HE22 GLN A 154      -7.312  11.081  50.710  1.00 63.73           H  
ATOM   2426  OE1 GLN A 154      -7.175   8.126  49.809  1.00 63.73           O  
ATOM   2427  N   PRO A 155      -2.445   6.809  47.854  1.00 62.10           N  
ATOM   2428  CA  PRO A 155      -1.882   5.658  47.152  1.00 62.10           C  
ATOM   2429  HA  PRO A 155      -1.047   5.993  46.537  1.00 62.10           H  
ATOM   2430  C   PRO A 155      -2.918   4.981  46.237  1.00 62.10           C  
ATOM   2431  CB  PRO A 155      -1.339   4.727  48.244  1.00 62.10           C  
ATOM   2432  HB2 PRO A 155      -0.295   4.971  48.437  1.00 62.10           H  
ATOM   2433  HB3 PRO A 155      -1.439   3.676  47.976  1.00 62.10           H  
ATOM   2434  O   PRO A 155      -4.075   4.789  46.611  1.00 62.10           O  
ATOM   2435  CG  PRO A 155      -2.175   5.078  49.474  1.00 62.10           C  
ATOM   2436  HG2 PRO A 155      -1.629   4.899  50.400  1.00 62.10           H  
ATOM   2437  HG3 PRO A 155      -3.100   4.502  49.459  1.00 62.10           H  
ATOM   2438  CD  PRO A 155      -2.500   6.560  49.288  1.00 62.10           C  
ATOM   2439  HD2 PRO A 155      -3.487   6.776  49.697  1.00 62.10           H  
ATOM   2440  HD3 PRO A 155      -1.745   7.166  49.787  1.00 62.10           H  
ATOM   2441  N   LEU A 156      -2.480   4.615  45.025  1.00 67.55           N  
ATOM   2442  H   LEU A 156      -1.516   4.814  44.801  1.00 67.55           H  
ATOM   2443  CA  LEU A 156      -3.268   3.900  44.016  1.00 67.55           C  
ATOM   2444  HA  LEU A 156      -4.123   4.521  43.748  1.00 67.55           H  
ATOM   2445  C   LEU A 156      -3.789   2.565  44.580  1.00 67.55           C  
ATOM   2446  CB  LEU A 156      -2.391   3.642  42.762  1.00 67.55           C  
ATOM   2447  HB2 LEU A 156      -2.305   2.565  42.624  1.00 67.55           H  
ATOM   2448  HB3 LEU A 156      -1.377   4.010  42.919  1.00 67.55           H  
ATOM   2449  O   LEU A 156      -3.011   1.762  45.095  1.00 67.55           O  
ATOM   2450  CG  LEU A 156      -2.945   4.241  41.457  1.00 67.55           C  
ATOM   2451  HG  LEU A 156      -4.027   4.109  41.428  1.00 67.55           H  
ATOM   2452  CD1 LEU A 156      -2.614   5.731  41.345  1.00 67.55           C  
ATOM   2453 HD11 LEU A 156      -1.534   5.877  41.326  1.00 67.55           H  
ATOM   2454 HD12 LEU A 156      -3.032   6.265  42.198  1.00 67.55           H  
ATOM   2455 HD13 LEU A 156      -3.048   6.135  40.430  1.00 67.55           H  
ATOM   2456  CD2 LEU A 156      -2.341   3.524  40.249  1.00 67.55           C  
ATOM   2457 HD21 LEU A 156      -2.729   3.961  39.329  1.00 67.55           H  
ATOM   2458 HD22 LEU A 156      -1.255   3.613  40.263  1.00 67.55           H  
ATOM   2459 HD23 LEU A 156      -2.616   2.469  40.275  1.00 67.55           H  
ATOM   2460  N   GLN A 157      -5.090   2.303  44.443  1.00 65.21           N  
ATOM   2461  H   GLN A 157      -5.681   2.995  44.005  1.00 65.21           H  
ATOM   2462  CA  GLN A 157      -5.664   0.992  44.763  1.00 65.21           C  
ATOM   2463  HA  GLN A 157      -5.312   0.709  45.755  1.00 65.21           H  
ATOM   2464  C   GLN A 157      -5.191  -0.087  43.767  1.00 65.21           C  
ATOM   2465  CB  GLN A 157      -7.198   1.068  44.797  1.00 65.21           C  
ATOM   2466  HB2 GLN A 157      -7.576   0.053  44.919  1.00 65.21           H  
ATOM   2467  HB3 GLN A 157      -7.577   1.449  43.849  1.00 65.21           H  
ATOM   2468  O   GLN A 157      -4.948   0.237  42.599  1.00 65.21           O  
ATOM   2469  CG  GLN A 157      -7.710   1.951  45.951  1.00 65.21           C  
ATOM   2470  HG2 GLN A 157      -7.781   2.983  45.608  1.00 65.21           H  
ATOM   2471  HG3 GLN A 157      -7.004   1.922  46.781  1.00 65.21           H  
ATOM   2472  CD  GLN A 157      -9.056   1.482  46.497  1.00 65.21           C  
ATOM   2473  NE2 GLN A 157      -9.982   2.375  46.771  1.00 65.21           N  
ATOM   2474 HE21 GLN A 157     -10.838   2.007  47.160  1.00 65.21           H  
ATOM   2475 HE22 GLN A 157      -9.804   3.362  46.651  1.00 65.21           H  
ATOM   2476  OE1 GLN A 157      -9.297   0.310  46.718  1.00 65.21           O  
ATOM   2477  N   PRO A 158      -5.068  -1.364  44.184  1.00 61.57           N  
ATOM   2478  CA  PRO A 158      -4.647  -2.438  43.290  1.00 61.57           C  
ATOM   2479  HA  PRO A 158      -3.712  -2.151  42.809  1.00 61.57           H  
ATOM   2480  C   PRO A 158      -5.697  -2.700  42.200  1.00 61.57           C  
ATOM   2481  CB  PRO A 158      -4.380  -3.654  44.183  1.00 61.57           C  
ATOM   2482  HB2 PRO A 158      -3.331  -3.659  44.480  1.00 61.57           H  
ATOM   2483  HB3 PRO A 158      -4.638  -4.592  43.691  1.00 61.57           H  
ATOM   2484  O   PRO A 158      -6.897  -2.779  42.461  1.00 61.57           O  
ATOM   2485  CG  PRO A 158      -5.252  -3.402  45.412  1.00 61.57           C  
ATOM   2486  HG2 PRO A 158      -4.833  -3.861  46.307  1.00 61.57           H  
ATOM   2487  HG3 PRO A 158      -6.258  -3.779  45.225  1.00 61.57           H  
ATOM   2488  CD  PRO A 158      -5.298  -1.878  45.527  1.00 61.57           C  
ATOM   2489  HD2 PRO A 158      -4.498  -1.536  46.184  1.00 61.57           H  
ATOM   2490  HD3 PRO A 158      -6.266  -1.564  45.917  1.00 61.57           H  
ATOM   2491  N   LEU A 159      -5.218  -2.828  40.961  1.00 65.28           N  
ATOM   2492  H   LEU A 159      -4.218  -2.750  40.839  1.00 65.28           H  
ATOM   2493  CA  LEU A 159      -6.016  -3.104  39.768  1.00 65.28           C  
ATOM   2494  HA  LEU A 159      -6.775  -2.327  39.682  1.00 65.28           H  
ATOM   2495  C   LEU A 159      -6.709  -4.473  39.910  1.00 65.28           C  
ATOM   2496  CB  LEU A 159      -5.066  -3.055  38.546  1.00 65.28           C  
ATOM   2497  HB2 LEU A 159      -4.212  -2.413  38.767  1.00 65.28           H  
ATOM   2498  HB3 LEU A 159      -4.671  -4.057  38.378  1.00 65.28           H  
ATOM   2499  O   LEU A 159      -6.042  -5.481  40.143  1.00 65.28           O  
ATOM   2500  CG  LEU A 159      -5.707  -2.542  37.246  1.00 65.28           C  
ATOM   2501  HG  LEU A 159      -6.688  -2.999  37.116  1.00 65.28           H  
ATOM   2502  CD1 LEU A 159      -5.852  -1.017  37.272  1.00 65.28           C  
ATOM   2503 HD11 LEU A 159      -4.874  -0.546  37.373  1.00 65.28           H  
ATOM   2504 HD12 LEU A 159      -6.482  -0.712  38.107  1.00 65.28           H  
ATOM   2505 HD13 LEU A 159      -6.318  -0.678  36.346  1.00 65.28           H  
ATOM   2506  CD2 LEU A 159      -4.829  -2.905  36.048  1.00 65.28           C  
ATOM   2507 HD21 LEU A 159      -3.836  -2.471  36.161  1.00 65.28           H  
ATOM   2508 HD22 LEU A 159      -4.743  -3.989  35.975  1.00 65.28           H  
ATOM   2509 HD23 LEU A 159      -5.286  -2.533  35.131  1.00 65.28           H  
ATOM   2510  N   GLN A 160      -8.038  -4.522  39.773  1.00 65.27           N  
ATOM   2511  H   GLN A 160      -8.541  -3.664  39.597  1.00 65.27           H  
ATOM   2512  CA  GLN A 160      -8.775  -5.792  39.758  1.00 65.27           C  
ATOM   2513  HA  GLN A 160      -8.517  -6.335  40.667  1.00 65.27           H  
ATOM   2514  C   GLN A 160      -8.359  -6.655  38.550  1.00 65.27           C  
ATOM   2515  CB  GLN A 160     -10.293  -5.548  39.746  1.00 65.27           C  
ATOM   2516  HB2 GLN A 160     -10.556  -4.861  38.941  1.00 65.27           H  
ATOM   2517  HB3 GLN A 160     -10.787  -6.500  39.548  1.00 65.27           H  
ATOM   2518  O   GLN A 160      -8.053  -6.099  37.490  1.00 65.27           O  
ATOM   2519  CG  GLN A 160     -10.815  -5.007  41.084  1.00 65.27           C  
ATOM   2520  HG2 GLN A 160     -10.376  -5.577  41.903  1.00 65.27           H  
ATOM   2521  HG3 GLN A 160     -10.523  -3.963  41.199  1.00 65.27           H  
ATOM   2522  CD  GLN A 160     -12.330  -5.146  41.184  1.00 65.27           C  
ATOM   2523  NE2 GLN A 160     -13.088  -4.080  41.040  1.00 65.27           N  
ATOM   2524 HE21 GLN A 160     -12.681  -3.168  40.890  1.00 65.27           H  
ATOM   2525 HE22 GLN A 160     -14.082  -4.241  41.117  1.00 65.27           H  
ATOM   2526  OE1 GLN A 160     -12.865  -6.222  41.376  1.00 65.27           O  
ATOM   2527  N   PRO A 161      -8.357  -7.999  38.667  1.00 63.00           N  
ATOM   2528  CA  PRO A 161      -8.012  -8.868  37.551  1.00 63.00           C  
ATOM   2529  HA  PRO A 161      -7.034  -8.581  37.164  1.00 63.00           H  
ATOM   2530  C   PRO A 161      -9.045  -8.737  36.425  1.00 63.00           C  
ATOM   2531  CB  PRO A 161      -7.914 -10.285  38.125  1.00 63.00           C  
ATOM   2532  HB2 PRO A 161      -6.885 -10.480  38.428  1.00 63.00           H  
ATOM   2533  HB3 PRO A 161      -8.251 -11.041  37.416  1.00 63.00           H  
ATOM   2534  O   PRO A 161     -10.254  -8.820  36.644  1.00 63.00           O  
ATOM   2535  CG  PRO A 161      -8.805 -10.234  39.365  1.00 63.00           C  
ATOM   2536  HG2 PRO A 161      -9.837 -10.441  39.079  1.00 63.00           H  
ATOM   2537  HG3 PRO A 161      -8.475 -10.937  40.130  1.00 63.00           H  
ATOM   2538  CD  PRO A 161      -8.695  -8.786  39.844  1.00 63.00           C  
ATOM   2539  HD2 PRO A 161      -9.640  -8.466  40.282  1.00 63.00           H  
ATOM   2540  HD3 PRO A 161      -7.892  -8.700  40.576  1.00 63.00           H  
ATOM   2541  N   LEU A 162      -8.539  -8.519  35.212  1.00 64.18           N  
ATOM   2542  H   LEU A 162      -7.535  -8.449  35.133  1.00 64.18           H  
ATOM   2543  CA  LEU A 162      -9.312  -8.414  33.981  1.00 64.18           C  
ATOM   2544  HA  LEU A 162     -10.035  -7.607  34.101  1.00 64.18           H  
ATOM   2545  C   LEU A 162     -10.062  -9.736  33.738  1.00 64.18           C  
ATOM   2546  CB  LEU A 162      -8.318  -8.079  32.844  1.00 64.18           C  
ATOM   2547  HB2 LEU A 162      -7.898  -9.013  32.469  1.00 64.18           H  
ATOM   2548  HB3 LEU A 162      -7.488  -7.497  33.245  1.00 64.18           H  
ATOM   2549  O   LEU A 162      -9.441 -10.799  33.705  1.00 64.18           O  
ATOM   2550  CG  LEU A 162      -8.909  -7.287  31.667  1.00 64.18           C  
ATOM   2551  HG  LEU A 162      -9.850  -7.740  31.354  1.00 64.18           H  
ATOM   2552  CD1 LEU A 162      -9.146  -5.822  32.051  1.00 64.18           C  
ATOM   2553 HD11 LEU A 162      -9.863  -5.757  32.869  1.00 64.18           H  
ATOM   2554 HD12 LEU A 162      -9.551  -5.282  31.195  1.00 64.18           H  
ATOM   2555 HD13 LEU A 162      -8.210  -5.356  32.358  1.00 64.18           H  
ATOM   2556  CD2 LEU A 162      -7.931  -7.304  30.490  1.00 64.18           C  
ATOM   2557 HD21 LEU A 162      -7.766  -8.333  30.169  1.00 64.18           H  
ATOM   2558 HD22 LEU A 162      -8.352  -6.746  29.654  1.00 64.18           H  
ATOM   2559 HD23 LEU A 162      -6.980  -6.859  30.781  1.00 64.18           H  
ATOM   2560  N   GLN A 163     -11.389  -9.687  33.585  1.00 65.98           N  
ATOM   2561  H   GLN A 163     -11.860  -8.796  33.641  1.00 65.98           H  
ATOM   2562  CA  GLN A 163     -12.165 -10.882  33.243  1.00 65.98           C  
ATOM   2563  HA  GLN A 163     -11.970 -11.625  34.016  1.00 65.98           H  
ATOM   2564  C   GLN A 163     -11.722 -11.464  31.886  1.00 65.98           C  
ATOM   2565  CB  GLN A 163     -13.676 -10.589  33.190  1.00 65.98           C  
ATOM   2566  HB2 GLN A 163     -13.861  -9.580  32.822  1.00 65.98           H  
ATOM   2567  HB3 GLN A 163     -14.115 -11.283  32.474  1.00 65.98           H  
ATOM   2568  O   GLN A 163     -11.447 -10.697  30.959  1.00 65.98           O  
ATOM   2569  CG  GLN A 163     -14.392 -10.806  34.532  1.00 65.98           C  
ATOM   2570  HG2 GLN A 163     -14.280  -9.922  35.159  1.00 65.98           H  
ATOM   2571  HG3 GLN A 163     -13.940 -11.652  35.048  1.00 65.98           H  
ATOM   2572  CD  GLN A 163     -15.878 -11.117  34.344  1.00 65.98           C  
ATOM   2573  NE2 GLN A 163     -16.507 -11.767  35.298  1.00 65.98           N  
ATOM   2574 HE21 GLN A 163     -16.032 -12.039  36.147  1.00 65.98           H  
ATOM   2575 HE22 GLN A 163     -17.485 -11.952  35.123  1.00 65.98           H  
ATOM   2576  OE1 GLN A 163     -16.505 -10.805  33.348  1.00 65.98           O  
ATOM   2577  N   PRO A 164     -11.694 -12.801  31.727  1.00 62.15           N  
ATOM   2578  CA  PRO A 164     -11.449 -13.421  30.431  1.00 62.15           C  
ATOM   2579  HA  PRO A 164     -10.530 -13.017  30.005  1.00 62.15           H  
ATOM   2580  C   PRO A 164     -12.611 -13.132  29.466  1.00 62.15           C  
ATOM   2581  CB  PRO A 164     -11.244 -14.912  30.721  1.00 62.15           C  
ATOM   2582  HB2 PRO A 164     -11.615 -15.543  29.913  1.00 62.15           H  
ATOM   2583  HB3 PRO A 164     -10.185 -15.101  30.893  1.00 62.15           H  
ATOM   2584  O   PRO A 164     -13.780 -13.308  29.810  1.00 62.15           O  
ATOM   2585  CG  PRO A 164     -12.014 -15.143  32.022  1.00 62.15           C  
ATOM   2586  HG2 PRO A 164     -13.060 -15.342  31.789  1.00 62.15           H  
ATOM   2587  HG3 PRO A 164     -11.591 -15.961  32.604  1.00 62.15           H  
ATOM   2588  CD  PRO A 164     -11.906 -13.808  32.756  1.00 62.15           C  
ATOM   2589  HD2 PRO A 164     -12.821 -13.619  33.318  1.00 62.15           H  
ATOM   2590  HD3 PRO A 164     -11.045 -13.825  33.424  1.00 62.15           H  
ATOM   2591  N   GLN A 165     -12.281 -12.671  28.255  1.00 65.45           N  
ATOM   2592  H   GLN A 165     -11.301 -12.535  28.050  1.00 65.45           H  
ATOM   2593  CA  GLN A 165     -13.244 -12.426  27.177  1.00 65.45           C  
ATOM   2594  HA  GLN A 165     -13.956 -11.685  27.540  1.00 65.45           H  
ATOM   2595  C   GLN A 165     -14.015 -13.709  26.800  1.00 65.45           C  
ATOM   2596  CB  GLN A 165     -12.524 -11.889  25.921  1.00 65.45           C  
ATOM   2597  HB2 GLN A 165     -11.448 -12.050  26.000  1.00 65.45           H  
ATOM   2598  HB3 GLN A 165     -12.863 -12.459  25.056  1.00 65.45           H  
ATOM   2599  O   GLN A 165     -13.441 -14.801  26.844  1.00 65.45           O  
ATOM   2600  CG  GLN A 165     -12.793 -10.408  25.623  1.00 65.45           C  
ATOM   2601  HG2 GLN A 165     -12.215  -9.784  26.304  1.00 65.45           H  
ATOM   2602  HG3 GLN A 165     -13.850 -10.184  25.771  1.00 65.45           H  
ATOM   2603  CD  GLN A 165     -12.411 -10.070  24.183  1.00 65.45           C  
ATOM   2604  NE2 GLN A 165     -13.318  -9.553  23.381  1.00 65.45           N  
ATOM   2605 HE21 GLN A 165     -13.010  -9.382  22.435  1.00 65.45           H  
ATOM   2606 HE22 GLN A 165     -14.264  -9.389  23.695  1.00 65.45           H  
ATOM   2607  OE1 GLN A 165     -11.298 -10.281  23.740  1.00 65.45           O  
ATOM   2608  N   PRO A 166     -15.287 -13.598  26.369  1.00 60.21           N  
ATOM   2609  CA  PRO A 166     -16.048 -14.738  25.872  1.00 60.21           C  
ATOM   2610  HA  PRO A 166     -16.021 -15.527  26.624  1.00 60.21           H  
ATOM   2611  C   PRO A 166     -15.467 -15.280  24.550  1.00 60.21           C  
ATOM   2612  CB  PRO A 166     -17.488 -14.237  25.722  1.00 60.21           C  
ATOM   2613  HB2 PRO A 166     -18.021 -14.382  26.662  1.00 60.21           H  
ATOM   2614  HB3 PRO A 166     -18.017 -14.731  24.907  1.00 60.21           H  
ATOM   2615  O   PRO A 166     -14.834 -14.531  23.799  1.00 60.21           O  
ATOM   2616  CG  PRO A 166     -17.318 -12.742  25.462  1.00 60.21           C  
ATOM   2617  HG2 PRO A 166     -18.189 -12.172  25.786  1.00 60.21           H  
ATOM   2618  HG3 PRO A 166     -17.126 -12.578  24.401  1.00 60.21           H  
ATOM   2619  CD  PRO A 166     -16.072 -12.377  26.265  1.00 60.21           C  
ATOM   2620  HD2 PRO A 166     -16.360 -12.046  27.263  1.00 60.21           H  
ATOM   2621  HD3 PRO A 166     -15.523 -11.592  25.745  1.00 60.21           H  
ATOM   2622  N   PRO A 167     -15.684 -16.574  24.244  1.00 64.37           N  
ATOM   2623  CA  PRO A 167     -15.153 -17.209  23.044  1.00 64.37           C  
ATOM   2624  HA  PRO A 167     -14.070 -17.094  23.029  1.00 64.37           H  
ATOM   2625  C   PRO A 167     -15.735 -16.570  21.778  1.00 64.37           C  
ATOM   2626  CB  PRO A 167     -15.490 -18.700  23.172  1.00 64.37           C  
ATOM   2627  HB2 PRO A 167     -14.655 -19.217  23.645  1.00 64.37           H  
ATOM   2628  HB3 PRO A 167     -15.721 -19.156  22.209  1.00 64.37           H  
ATOM   2629  O   PRO A 167     -16.952 -16.461  21.613  1.00 64.37           O  
ATOM   2630  CG  PRO A 167     -16.694 -18.723  24.113  1.00 64.37           C  
ATOM   2631  HG2 PRO A 167     -17.606 -18.561  23.538  1.00 64.37           H  
ATOM   2632  HG3 PRO A 167     -16.755 -19.656  24.673  1.00 64.37           H  
ATOM   2633  CD  PRO A 167     -16.454 -17.526  25.028  1.00 64.37           C  
ATOM   2634  HD2 PRO A 167     -17.409 -17.107  25.348  1.00 64.37           H  
ATOM   2635  HD3 PRO A 167     -15.869 -17.837  25.893  1.00 64.37           H  
ATOM   2636  N   VAL A 168     -14.841 -16.157  20.879  1.00 65.49           N  
ATOM   2637  H   VAL A 168     -13.862 -16.255  21.107  1.00 65.49           H  
ATOM   2638  CA  VAL A 168     -15.181 -15.631  19.555  1.00 65.49           C  
ATOM   2639  HA  VAL A 168     -15.863 -14.792  19.695  1.00 65.49           H  
ATOM   2640  C   VAL A 168     -15.921 -16.693  18.741  1.00 65.49           C  
ATOM   2641  CB  VAL A 168     -13.935 -15.107  18.809  1.00 65.49           C  
ATOM   2642  HB  VAL A 168     -14.218 -14.900  17.777  1.00 65.49           H  
ATOM   2643  O   VAL A 168     -15.492 -17.841  18.637  1.00 65.49           O  
ATOM   2644  CG1 VAL A 168     -13.456 -13.789  19.432  1.00 65.49           C  
ATOM   2645 HG11 VAL A 168     -13.132 -13.947  20.460  1.00 65.49           H  
ATOM   2646 HG12 VAL A 168     -12.625 -13.387  18.852  1.00 65.49           H  
ATOM   2647 HG13 VAL A 168     -14.268 -13.061  19.425  1.00 65.49           H  
ATOM   2648  CG2 VAL A 168     -12.750 -16.086  18.801  1.00 65.49           C  
ATOM   2649 HG21 VAL A 168     -11.944 -15.673  18.194  1.00 65.49           H  
ATOM   2650 HG22 VAL A 168     -13.053 -17.036  18.362  1.00 65.49           H  
ATOM   2651 HG23 VAL A 168     -12.375 -16.257  19.810  1.00 65.49           H  
ATOM   2652  N   HIS A 169     -17.070 -16.315  18.190  1.00 61.16           N  
ATOM   2653  H   HIS A 169     -17.402 -15.378  18.374  1.00 61.16           H  
ATOM   2654  CA  HIS A 169     -17.914 -17.184  17.371  1.00 61.16           C  
ATOM   2655  HA  HIS A 169     -18.201 -18.035  17.991  1.00 61.16           H  
ATOM   2656  C   HIS A 169     -17.143 -17.686  16.134  1.00 61.16           C  
ATOM   2657  CB  HIS A 169     -19.184 -16.419  16.948  1.00 61.16           C  
ATOM   2658  HB2 HIS A 169     -18.991 -15.914  16.002  1.00 61.16           H  
ATOM   2659  HB3 HIS A 169     -19.994 -17.129  16.783  1.00 61.16           H  
ATOM   2660  O   HIS A 169     -16.328 -16.933  15.589  1.00 61.16           O  
ATOM   2661  CG  HIS A 169     -19.629 -15.372  17.941  1.00 61.16           C  
ATOM   2662  CD2 HIS A 169     -19.397 -14.025  17.843  1.00 61.16           C  
ATOM   2663  HD2 HIS A 169     -18.924 -13.521  17.013  1.00 61.16           H  
ATOM   2664  ND1 HIS A 169     -20.185 -15.597  19.180  1.00 61.16           N  
ATOM   2665  HD1 HIS A 169     -20.397 -16.497  19.587  1.00 61.16           H  
ATOM   2666  CE1 HIS A 169     -20.293 -14.414  19.808  1.00 61.16           C  
ATOM   2667  HE1 HIS A 169     -20.670 -14.274  20.810  1.00 61.16           H  
ATOM   2668  NE2 HIS A 169     -19.820 -13.428  19.032  1.00 61.16           N  
ATOM   2669  N   PRO A 170     -17.397 -18.914  15.643  1.00 65.77           N  
ATOM   2670  CA  PRO A 170     -16.766 -19.395  14.422  1.00 65.77           C  
ATOM   2671  HA  PRO A 170     -15.683 -19.319  14.517  1.00 65.77           H  
ATOM   2672  C   PRO A 170     -17.226 -18.544  13.231  1.00 65.77           C  
ATOM   2673  CB  PRO A 170     -17.152 -20.872  14.302  1.00 65.77           C  
ATOM   2674  HB2 PRO A 170     -16.400 -21.482  14.802  1.00 65.77           H  
ATOM   2675  HB3 PRO A 170     -17.266 -21.186  13.264  1.00 65.77           H  
ATOM   2676  O   PRO A 170     -18.419 -18.389  12.973  1.00 65.77           O  
ATOM   2677  CG  PRO A 170     -18.470 -20.963  15.071  1.00 65.77           C  
ATOM   2678  HG2 PRO A 170     -19.295 -20.699  14.409  1.00 65.77           H  
ATOM   2679  HG3 PRO A 170     -18.625 -21.956  15.494  1.00 65.77           H  
ATOM   2680  CD  PRO A 170     -18.335 -19.898  16.160  1.00 65.77           C  
ATOM   2681  HD2 PRO A 170     -17.923 -20.347  17.064  1.00 65.77           H  
ATOM   2682  HD3 PRO A 170     -19.308 -19.453  16.368  1.00 65.77           H  
ATOM   2683  N   ILE A 171     -16.258 -17.979  12.511  1.00 68.50           N  
ATOM   2684  H   ILE A 171     -15.304 -18.117  12.812  1.00 68.50           H  
ATOM   2685  CA  ILE A 171     -16.483 -17.228  11.275  1.00 68.50           C  
ATOM   2686  HA  ILE A 171     -17.249 -16.473  11.448  1.00 68.50           H  
ATOM   2687  C   ILE A 171     -16.999 -18.208  10.219  1.00 68.50           C  
ATOM   2688  CB  ILE A 171     -15.172 -16.516  10.864  1.00 68.50           C  
ATOM   2689  HB  ILE A 171     -14.358 -17.237  10.944  1.00 68.50           H  
ATOM   2690  O   ILE A 171     -16.288 -19.127   9.815  1.00 68.50           O  
ATOM   2691  CG1 ILE A 171     -14.902 -15.343  11.839  1.00 68.50           C  
ATOM   2692 HG12 ILE A 171     -15.216 -15.616  12.847  1.00 68.50           H  
ATOM   2693 HG13 ILE A 171     -15.487 -14.474  11.540  1.00 68.50           H  
ATOM   2694  CG2 ILE A 171     -15.203 -16.004   9.412  1.00 68.50           C  
ATOM   2695 HG21 ILE A 171     -15.275 -16.840   8.715  1.00 68.50           H  
ATOM   2696 HG22 ILE A 171     -16.056 -15.343   9.261  1.00 68.50           H  
ATOM   2697 HG23 ILE A 171     -14.286 -15.461   9.183  1.00 68.50           H  
ATOM   2698  CD1 ILE A 171     -13.422 -14.955  11.932  1.00 68.50           C  
ATOM   2699 HD11 ILE A 171     -13.307 -14.149  12.657  1.00 68.50           H  
ATOM   2700 HD12 ILE A 171     -13.058 -14.611  10.964  1.00 68.50           H  
ATOM   2701 HD13 ILE A 171     -12.834 -15.812  12.259  1.00 68.50           H  
ATOM   2702  N   GLN A 172     -18.243 -18.020   9.778  1.00 69.23           N  
ATOM   2703  H   GLN A 172     -18.796 -17.279  10.185  1.00 69.23           H  
ATOM   2704  CA  GLN A 172     -18.762 -18.724   8.609  1.00 69.23           C  
ATOM   2705  HA  GLN A 172     -18.603 -19.791   8.758  1.00 69.23           H  
ATOM   2706  C   GLN A 172     -17.998 -18.267   7.355  1.00 69.23           C  
ATOM   2707  CB  GLN A 172     -20.268 -18.465   8.442  1.00 69.23           C  
ATOM   2708  HB2 GLN A 172     -20.494 -17.429   8.696  1.00 69.23           H  
ATOM   2709  HB3 GLN A 172     -20.526 -18.604   7.393  1.00 69.23           H  
ATOM   2710  O   GLN A 172     -17.827 -17.058   7.166  1.00 69.23           O  
ATOM   2711  CG  GLN A 172     -21.133 -19.406   9.297  1.00 69.23           C  
ATOM   2712  HG2 GLN A 172     -21.780 -18.808   9.939  1.00 69.23           H  
ATOM   2713  HG3 GLN A 172     -20.511 -20.030   9.939  1.00 69.23           H  
ATOM   2714  CD  GLN A 172     -21.999 -20.304   8.422  1.00 69.23           C  
ATOM   2715  NE2 GLN A 172     -23.154 -19.843   7.992  1.00 69.23           N  
ATOM   2716 HE21 GLN A 172     -23.464 -18.912   8.230  1.00 69.23           H  
ATOM   2717 HE22 GLN A 172     -23.676 -20.468   7.394  1.00 69.23           H  
ATOM   2718  OE1 GLN A 172     -21.644 -21.417   8.081  1.00 69.23           O  
ATOM   2719  N   PRO A 173     -17.549 -19.193   6.488  1.00 71.99           N  
ATOM   2720  CA  PRO A 173     -16.919 -18.822   5.231  1.00 71.99           C  
ATOM   2721  HA  PRO A 173     -16.084 -18.150   5.428  1.00 71.99           H  
ATOM   2722  C   PRO A 173     -17.935 -18.107   4.334  1.00 71.99           C  
ATOM   2723  CB  PRO A 173     -16.378 -20.122   4.629  1.00 71.99           C  
ATOM   2724  HB2 PRO A 173     -15.350 -20.270   4.959  1.00 71.99           H  
ATOM   2725  HB3 PRO A 173     -16.431 -20.124   3.540  1.00 71.99           H  
ATOM   2726  O   PRO A 173     -19.074 -18.547   4.171  1.00 71.99           O  
ATOM   2727  CG  PRO A 173     -17.266 -21.204   5.242  1.00 71.99           C  
ATOM   2728  HG2 PRO A 173     -16.741 -22.155   5.334  1.00 71.99           H  
ATOM   2729  HG3 PRO A 173     -18.162 -21.322   4.633  1.00 71.99           H  
ATOM   2730  CD  PRO A 173     -17.656 -20.639   6.607  1.00 71.99           C  
ATOM   2731  HD2 PRO A 173     -18.672 -20.945   6.855  1.00 71.99           H  
ATOM   2732  HD3 PRO A 173     -16.958 -20.991   7.367  1.00 71.99           H  
ATOM   2733  N   LEU A 174     -17.515 -16.974   3.771  1.00 74.35           N  
ATOM   2734  H   LEU A 174     -16.568 -16.673   3.950  1.00 74.35           H  
ATOM   2735  CA  LEU A 174     -18.329 -16.177   2.859  1.00 74.35           C  
ATOM   2736  HA  LEU A 174     -19.268 -15.971   3.372  1.00 74.35           H  
ATOM   2737  C   LEU A 174     -18.611 -16.992   1.578  1.00 74.35           C  
ATOM   2738  CB  LEU A 174     -17.577 -14.858   2.572  1.00 74.35           C  
ATOM   2739  HB2 LEU A 174     -17.024 -14.558   3.462  1.00 74.35           H  
ATOM   2740  HB3 LEU A 174     -16.847 -15.048   1.785  1.00 74.35           H  
ATOM   2741  O   LEU A 174     -17.704 -17.687   1.107  1.00 74.35           O  
ATOM   2742  CG  LEU A 174     -18.465 -13.671   2.159  1.00 74.35           C  
ATOM   2743  HG  LEU A 174     -19.119 -13.964   1.338  1.00 74.35           H  
ATOM   2744  CD1 LEU A 174     -19.299 -13.157   3.339  1.00 74.35           C  
ATOM   2745 HD11 LEU A 174     -19.899 -12.305   3.019  1.00 74.35           H  
ATOM   2746 HD12 LEU A 174     -18.645 -12.847   4.153  1.00 74.35           H  
ATOM   2747 HD13 LEU A 174     -19.973 -13.933   3.703  1.00 74.35           H  
ATOM   2748  CD2 LEU A 174     -17.599 -12.513   1.667  1.00 74.35           C  
ATOM   2749 HD21 LEU A 174     -18.232 -11.677   1.370  1.00 74.35           H  
ATOM   2750 HD22 LEU A 174     -16.919 -12.190   2.455  1.00 74.35           H  
ATOM   2751 HD23 LEU A 174     -17.019 -12.834   0.801  1.00 74.35           H  
ATOM   2752  N   PRO A 175     -19.825 -16.928   0.997  1.00 73.88           N  
ATOM   2753  CA  PRO A 175     -20.117 -17.610  -0.261  1.00 73.88           C  
ATOM   2754  HA  PRO A 175     -20.036 -18.684  -0.093  1.00 73.88           H  
ATOM   2755  C   PRO A 175     -19.135 -17.186  -1.368  1.00 73.88           C  
ATOM   2756  CB  PRO A 175     -21.569 -17.259  -0.607  1.00 73.88           C  
ATOM   2757  HB2 PRO A 175     -22.228 -18.045  -0.240  1.00 73.88           H  
ATOM   2758  HB3 PRO A 175     -21.716 -17.113  -1.678  1.00 73.88           H  
ATOM   2759  O   PRO A 175     -18.708 -16.026  -1.391  1.00 73.88           O  
ATOM   2760  CG  PRO A 175     -21.827 -15.973   0.177  1.00 73.88           C  
ATOM   2761  HG2 PRO A 175     -22.884 -15.841   0.408  1.00 73.88           H  
ATOM   2762  HG3 PRO A 175     -21.442 -15.118  -0.379  1.00 73.88           H  
ATOM   2763  CD  PRO A 175     -20.993 -16.183   1.437  1.00 73.88           C  
ATOM   2764  HD2 PRO A 175     -20.745 -15.220   1.884  1.00 73.88           H  
ATOM   2765  HD3 PRO A 175     -21.551 -16.787   2.152  1.00 73.88           H  
ATOM   2766  N   PRO A 176     -18.773 -18.102  -2.289  1.00 73.80           N  
ATOM   2767  CA  PRO A 176     -17.840 -17.797  -3.367  1.00 73.80           C  
ATOM   2768  HA  PRO A 176     -16.881 -17.496  -2.944  1.00 73.80           H  
ATOM   2769  C   PRO A 176     -18.392 -16.653  -4.222  1.00 73.80           C  
ATOM   2770  CB  PRO A 176     -17.658 -19.104  -4.149  1.00 73.80           C  
ATOM   2771  HB2 PRO A 176     -17.537 -18.931  -5.218  1.00 73.80           H  
ATOM   2772  HB3 PRO A 176     -16.796 -19.641  -3.753  1.00 73.80           H  
ATOM   2773  O   PRO A 176     -19.531 -16.703  -4.689  1.00 73.80           O  
ATOM   2774  CG  PRO A 176     -18.930 -19.895  -3.844  1.00 73.80           C  
ATOM   2775  HG2 PRO A 176     -18.764 -20.971  -3.904  1.00 73.80           H  
ATOM   2776  HG3 PRO A 176     -19.721 -19.591  -4.530  1.00 73.80           H  
ATOM   2777  CD  PRO A 176     -19.290 -19.455  -2.426  1.00 73.80           C  
ATOM   2778  HD2 PRO A 176     -18.798 -20.104  -1.701  1.00 73.80           H  
ATOM   2779  HD3 PRO A 176     -20.371 -19.489  -2.292  1.00 73.80           H  
ATOM   2780  N   GLN A 177     -17.590 -15.602  -4.398  1.00 73.61           N  
ATOM   2781  H   GLN A 177     -16.666 -15.616  -3.989  1.00 73.61           H  
ATOM   2782  CA  GLN A 177     -17.970 -14.463  -5.227  1.00 73.61           C  
ATOM   2783  HA  GLN A 177     -18.993 -14.198  -4.960  1.00 73.61           H  
ATOM   2784  C   GLN A 177     -17.948 -14.839  -6.718  1.00 73.61           C  
ATOM   2785  CB  GLN A 177     -17.073 -13.248  -4.946  1.00 73.61           C  
ATOM   2786  HB2 GLN A 177     -17.278 -12.501  -5.713  1.00 73.61           H  
ATOM   2787  HB3 GLN A 177     -16.024 -13.530  -5.033  1.00 73.61           H  
ATOM   2788  O   GLN A 177     -17.099 -15.632  -7.136  1.00 73.61           O  
ATOM   2789  CG  GLN A 177     -17.333 -12.634  -3.556  1.00 73.61           C  
ATOM   2790  HG2 GLN A 177     -16.498 -12.866  -2.895  1.00 73.61           H  
ATOM   2791  HG3 GLN A 177     -18.228 -13.075  -3.118  1.00 73.61           H  
ATOM   2792  CD  GLN A 177     -17.514 -11.119  -3.611  1.00 73.61           C  
ATOM   2793  NE2 GLN A 177     -18.482 -10.574  -2.906  1.00 73.61           N  
ATOM   2794 HE21 GLN A 177     -18.563  -9.570  -2.981  1.00 73.61           H  
ATOM   2795 HE22 GLN A 177     -19.090 -11.143  -2.335  1.00 73.61           H  
ATOM   2796  OE1 GLN A 177     -16.808 -10.391  -4.284  1.00 73.61           O  
ATOM   2797  N   PRO A 178     -18.859 -14.277  -7.533  1.00 76.19           N  
ATOM   2798  CA  PRO A 178     -18.844 -14.474  -8.978  1.00 76.19           C  
ATOM   2799  HA  PRO A 178     -18.882 -15.543  -9.187  1.00 76.19           H  
ATOM   2800  C   PRO A 178     -17.570 -13.876  -9.606  1.00 76.19           C  
ATOM   2801  CB  PRO A 178     -20.125 -13.810  -9.495  1.00 76.19           C  
ATOM   2802  HB2 PRO A 178     -19.996 -13.383 -10.490  1.00 76.19           H  
ATOM   2803  HB3 PRO A 178     -20.934 -14.540  -9.498  1.00 76.19           H  
ATOM   2804  O   PRO A 178     -17.026 -12.903  -9.076  1.00 76.19           O  
ATOM   2805  CG  PRO A 178     -20.418 -12.733  -8.451  1.00 76.19           C  
ATOM   2806  HG2 PRO A 178     -21.481 -12.493  -8.401  1.00 76.19           H  
ATOM   2807  HG3 PRO A 178     -19.835 -11.840  -8.676  1.00 76.19           H  
ATOM   2808  CD  PRO A 178     -19.916 -13.353  -7.151  1.00 76.19           C  
ATOM   2809  HD2 PRO A 178     -19.549 -12.569  -6.488  1.00 76.19           H  
ATOM   2810  HD3 PRO A 178     -20.722 -13.908  -6.671  1.00 76.19           H  
ATOM   2811  N   PRO A 179     -17.086 -14.431 -10.734  1.00 73.61           N  
ATOM   2812  CA  PRO A 179     -15.909 -13.908 -11.415  1.00 73.61           C  
ATOM   2813  HA  PRO A 179     -15.058 -13.923 -10.734  1.00 73.61           H  
ATOM   2814  C   PRO A 179     -16.163 -12.467 -11.869  1.00 73.61           C  
ATOM   2815  CB  PRO A 179     -15.637 -14.866 -12.581  1.00 73.61           C  
ATOM   2816  HB2 PRO A 179     -14.947 -15.644 -12.254  1.00 73.61           H  
ATOM   2817  HB3 PRO A 179     -15.239 -14.350 -13.455  1.00 73.61           H  
ATOM   2818  O   PRO A 179     -17.160 -12.175 -12.529  1.00 73.61           O  
ATOM   2819  CG  PRO A 179     -17.004 -15.489 -12.863  1.00 73.61           C  
ATOM   2820  HG2 PRO A 179     -16.915 -16.484 -13.300  1.00 73.61           H  
ATOM   2821  HG3 PRO A 179     -17.574 -14.833 -13.521  1.00 73.61           H  
ATOM   2822  CD  PRO A 179     -17.667 -15.532 -11.488  1.00 73.61           C  
ATOM   2823  HD2 PRO A 179     -17.429 -16.472 -10.991  1.00 73.61           H  
ATOM   2824  HD3 PRO A 179     -18.747 -15.422 -11.592  1.00 73.61           H  
ATOM   2825  N   LEU A 180     -15.258 -11.564 -11.489  1.00 73.75           N  
ATOM   2826  H   LEU A 180     -14.475 -11.870 -10.930  1.00 73.75           H  
ATOM   2827  CA  LEU A 180     -15.324 -10.160 -11.883  1.00 73.75           C  
ATOM   2828  HA  LEU A 180     -16.324  -9.801 -11.642  1.00 73.75           H  
ATOM   2829  C   LEU A 180     -15.103 -10.028 -13.399  1.00 73.75           C  
ATOM   2830  CB  LEU A 180     -14.283  -9.342 -11.096  1.00 73.75           C  
ATOM   2831  HB2 LEU A 180     -13.314  -9.829 -11.208  1.00 73.75           H  
ATOM   2832  HB3 LEU A 180     -14.199  -8.350 -11.540  1.00 73.75           H  
ATOM   2833  O   LEU A 180     -14.261 -10.741 -13.956  1.00 73.75           O  
ATOM   2834  CG  LEU A 180     -14.607  -9.186  -9.598  1.00 73.75           C  
ATOM   2835  HG  LEU A 180     -14.880 -10.154  -9.176  1.00 73.75           H  
ATOM   2836  CD1 LEU A 180     -13.374  -8.676  -8.852  1.00 73.75           C  
ATOM   2837 HD11 LEU A 180     -12.555  -9.388  -8.966  1.00 73.75           H  
ATOM   2838 HD12 LEU A 180     -13.603  -8.577  -7.791  1.00 73.75           H  
ATOM   2839 HD13 LEU A 180     -13.069  -7.708  -9.249  1.00 73.75           H  
ATOM   2840  CD2 LEU A 180     -15.750  -8.195  -9.364  1.00 73.75           C  
ATOM   2841 HD21 LEU A 180     -15.926  -8.091  -8.293  1.00 73.75           H  
ATOM   2842 HD22 LEU A 180     -16.667  -8.566  -9.822  1.00 73.75           H  
ATOM   2843 HD23 LEU A 180     -15.499  -7.222  -9.784  1.00 73.75           H  
ATOM   2844  N   PRO A 181     -15.817  -9.111 -14.077  1.00 66.67           N  
ATOM   2845  CA  PRO A 181     -15.529  -8.796 -15.469  1.00 66.67           C  
ATOM   2846  HA  PRO A 181     -15.621  -9.705 -16.064  1.00 66.67           H  
ATOM   2847  C   PRO A 181     -14.100  -8.235 -15.599  1.00 66.67           C  
ATOM   2848  CB  PRO A 181     -16.604  -7.792 -15.895  1.00 66.67           C  
ATOM   2849  HB2 PRO A 181     -17.470  -8.332 -16.280  1.00 66.67           H  
ATOM   2850  HB3 PRO A 181     -16.238  -7.083 -16.636  1.00 66.67           H  
ATOM   2851  O   PRO A 181     -13.595  -7.612 -14.659  1.00 66.67           O  
ATOM   2852  CG  PRO A 181     -16.981  -7.100 -14.585  1.00 66.67           C  
ATOM   2853  HG2 PRO A 181     -17.998  -6.710 -14.609  1.00 66.67           H  
ATOM   2854  HG3 PRO A 181     -16.269  -6.300 -14.379  1.00 66.67           H  
ATOM   2855  CD  PRO A 181     -16.822  -8.204 -13.542  1.00 66.67           C  
ATOM   2856  HD2 PRO A 181     -16.509  -7.770 -12.592  1.00 66.67           H  
ATOM   2857  HD3 PRO A 181     -17.763  -8.740 -13.422  1.00 66.67           H  
ATOM   2858  N   PRO A 182     -13.428  -8.441 -16.746  1.00 69.27           N  
ATOM   2859  CA  PRO A 182     -12.082  -7.927 -16.960  1.00 69.27           C  
ATOM   2860  HA  PRO A 182     -11.411  -8.371 -16.225  1.00 69.27           H  
ATOM   2861  C   PRO A 182     -12.066  -6.403 -16.794  1.00 69.27           C  
ATOM   2862  CB  PRO A 182     -11.667  -8.394 -18.360  1.00 69.27           C  
ATOM   2863  HB2 PRO A 182     -11.074  -7.645 -18.885  1.00 69.27           H  
ATOM   2864  HB3 PRO A 182     -11.110  -9.327 -18.277  1.00 69.27           H  
ATOM   2865  O   PRO A 182     -12.850  -5.684 -17.407  1.00 69.27           O  
ATOM   2866  CG  PRO A 182     -12.995  -8.659 -19.070  1.00 69.27           C  
ATOM   2867  HG2 PRO A 182     -12.899  -9.431 -19.833  1.00 69.27           H  
ATOM   2868  HG3 PRO A 182     -13.361  -7.732 -19.509  1.00 69.27           H  
ATOM   2869  CD  PRO A 182     -13.931  -9.091 -17.944  1.00 69.27           C  
ATOM   2870  HD2 PRO A 182     -14.951  -8.782 -18.172  1.00 69.27           H  
ATOM   2871  HD3 PRO A 182     -13.882 -10.172 -17.815  1.00 69.27           H  
ATOM   2872  N   ILE A 183     -11.156  -5.925 -15.942  1.00 67.02           N  
ATOM   2873  H   ILE A 183     -10.596  -6.605 -15.448  1.00 67.02           H  
ATOM   2874  CA  ILE A 183     -11.078  -4.532 -15.464  1.00 67.02           C  
ATOM   2875  HA  ILE A 183     -12.090  -4.205 -15.222  1.00 67.02           H  
ATOM   2876  C   ILE A 183     -10.583  -3.563 -16.556  1.00 67.02           C  
ATOM   2877  CB  ILE A 183     -10.245  -4.500 -14.150  1.00 67.02           C  
ATOM   2878  HB  ILE A 183      -9.269  -4.943 -14.350  1.00 67.02           H  
ATOM   2879  O   ILE A 183     -10.626  -2.348 -16.387  1.00 67.02           O  
ATOM   2880  CG1 ILE A 183     -10.963  -5.367 -13.081  1.00 67.02           C  
ATOM   2881 HG12 ILE A 183     -11.021  -6.397 -13.431  1.00 67.02           H  
ATOM   2882 HG13 ILE A 183     -11.983  -5.005 -12.953  1.00 67.02           H  
ATOM   2883  CG2 ILE A 183     -10.000  -3.078 -13.607  1.00 67.02           C  
ATOM   2884 HG21 ILE A 183      -9.378  -2.511 -14.300  1.00 67.02           H  
ATOM   2885 HG22 ILE A 183      -9.450  -3.103 -12.666  1.00 67.02           H  
ATOM   2886 HG23 ILE A 183     -10.948  -2.559 -13.465  1.00 67.02           H  
ATOM   2887  CD1 ILE A 183     -10.297  -5.411 -11.699  1.00 67.02           C  
ATOM   2888 HD11 ILE A 183     -10.773  -6.185 -11.098  1.00 67.02           H  
ATOM   2889 HD12 ILE A 183     -10.417  -4.459 -11.184  1.00 67.02           H  
ATOM   2890 HD13 ILE A 183      -9.238  -5.646 -11.804  1.00 67.02           H  
ATOM   2891  N   PHE A 184     -10.169  -4.078 -17.715  1.00 61.44           N  
ATOM   2892  H   PHE A 184     -10.271  -5.071 -17.867  1.00 61.44           H  
ATOM   2893  CA  PHE A 184      -9.655  -3.267 -18.809  1.00 61.44           C  
ATOM   2894  HA  PHE A 184      -9.821  -2.215 -18.579  1.00 61.44           H  
ATOM   2895  C   PHE A 184     -10.376  -3.613 -20.112  1.00 61.44           C  
ATOM   2896  CB  PHE A 184      -8.137  -3.465 -18.913  1.00 61.44           C  
ATOM   2897  HB2 PHE A 184      -7.756  -2.841 -19.721  1.00 61.44           H  
ATOM   2898  HB3 PHE A 184      -7.924  -4.503 -19.168  1.00 61.44           H  
ATOM   2899  O   PHE A 184     -10.370  -4.787 -20.499  1.00 61.44           O  
ATOM   2900  CG  PHE A 184      -7.413  -3.103 -17.629  1.00 61.44           C  
ATOM   2901  CD1 PHE A 184      -7.179  -1.751 -17.315  1.00 61.44           C  
ATOM   2902  HD1 PHE A 184      -7.482  -0.976 -18.002  1.00 61.44           H  
ATOM   2903  CD2 PHE A 184      -7.038  -4.107 -16.715  1.00 61.44           C  
ATOM   2904  HD2 PHE A 184      -7.226  -5.145 -16.946  1.00 61.44           H  
ATOM   2905  CE1 PHE A 184      -6.566  -1.405 -16.098  1.00 61.44           C  
ATOM   2906  HE1 PHE A 184      -6.392  -0.367 -15.858  1.00 61.44           H  
ATOM   2907  CE2 PHE A 184      -6.428  -3.761 -15.496  1.00 61.44           C  
ATOM   2908  HE2 PHE A 184      -6.141  -4.531 -14.796  1.00 61.44           H  
ATOM   2909  CZ  PHE A 184      -6.192  -2.410 -15.188  1.00 61.44           C  
ATOM   2910  HZ  PHE A 184      -5.724  -2.142 -14.252  1.00 61.44           H  
ATOM   2911  N   PRO A 185     -10.946  -2.631 -20.840  1.00 63.07           N  
ATOM   2912  CA  PRO A 185     -11.183  -2.843 -22.256  1.00 63.07           C  
ATOM   2913  HA  PRO A 185     -11.841  -3.697 -22.414  1.00 63.07           H  
ATOM   2914  C   PRO A 185      -9.814  -3.111 -22.889  1.00 63.07           C  
ATOM   2915  CB  PRO A 185     -11.857  -1.565 -22.766  1.00 63.07           C  
ATOM   2916  HB2 PRO A 185     -11.594  -1.347 -23.801  1.00 63.07           H  
ATOM   2917  HB3 PRO A 185     -12.937  -1.663 -22.663  1.00 63.07           H  
ATOM   2918  O   PRO A 185      -8.903  -2.291 -22.773  1.00 63.07           O  
ATOM   2919  CG  PRO A 185     -11.356  -0.480 -21.812  1.00 63.07           C  
ATOM   2920  HG2 PRO A 185     -10.406  -0.086 -22.174  1.00 63.07           H  
ATOM   2921  HG3 PRO A 185     -12.081   0.326 -21.700  1.00 63.07           H  
ATOM   2922  CD  PRO A 185     -11.131  -1.224 -20.494  1.00 63.07           C  
ATOM   2923  HD2 PRO A 185     -12.008  -1.123 -19.855  1.00 63.07           H  
ATOM   2924  HD3 PRO A 185     -10.254  -0.807 -19.999  1.00 63.07           H  
ATOM   2925  N   MET A 186      -9.646  -4.275 -23.516  1.00 58.62           N  
ATOM   2926  H   MET A 186     -10.404  -4.943 -23.503  1.00 58.62           H  
ATOM   2927  CA  MET A 186      -8.499  -4.546 -24.381  1.00 58.62           C  
ATOM   2928  HA  MET A 186      -7.569  -4.362 -23.843  1.00 58.62           H  
ATOM   2929  C   MET A 186      -8.578  -3.564 -25.549  1.00 58.62           C  
ATOM   2930  CB  MET A 186      -8.525  -6.010 -24.859  1.00 58.62           C  
ATOM   2931  HB2 MET A 186      -9.548  -6.293 -25.109  1.00 58.62           H  
ATOM   2932  HB3 MET A 186      -7.917  -6.113 -25.758  1.00 58.62           H  
ATOM   2933  O   MET A 186      -9.252  -3.827 -26.543  1.00 58.62           O  
ATOM   2934  CG  MET A 186      -7.975  -6.968 -23.798  1.00 58.62           C  
ATOM   2935  HG2 MET A 186      -8.310  -7.979 -24.030  1.00 58.62           H  
ATOM   2936  HG3 MET A 186      -8.382  -6.693 -22.824  1.00 58.62           H  
ATOM   2937  SD  MET A 186      -6.161  -6.984 -23.724  1.00 58.62           S  
ATOM   2938  CE  MET A 186      -5.903  -7.046 -21.933  1.00 58.62           C  
ATOM   2939  HE1 MET A 186      -6.367  -7.945 -21.527  1.00 58.62           H  
ATOM   2940  HE2 MET A 186      -6.346  -6.165 -21.469  1.00 58.62           H  
ATOM   2941  HE3 MET A 186      -4.834  -7.064 -21.724  1.00 58.62           H  
ATOM   2942  N   GLN A 187      -7.966  -2.389 -25.397  1.00 66.82           N  
ATOM   2943  H   GLN A 187      -7.524  -2.179 -24.513  1.00 66.82           H  
ATOM   2944  CA  GLN A 187      -7.813  -1.468 -26.510  1.00 66.82           C  
ATOM   2945  HA  GLN A 187      -8.798  -1.309 -26.949  1.00 66.82           H  
ATOM   2946  C   GLN A 187      -6.890  -2.141 -27.533  1.00 66.82           C  
ATOM   2947  CB  GLN A 187      -7.264  -0.104 -26.067  1.00 66.82           C  
ATOM   2948  HB2 GLN A 187      -6.395  -0.235 -25.422  1.00 66.82           H  
ATOM   2949  HB3 GLN A 187      -6.948   0.431 -26.963  1.00 66.82           H  
ATOM   2950  O   GLN A 187      -5.789  -2.558 -27.161  1.00 66.82           O  
ATOM   2951  CG  GLN A 187      -8.330   0.740 -25.354  1.00 66.82           C  
ATOM   2952  HG2 GLN A 187      -9.274   0.670 -25.896  1.00 66.82           H  
ATOM   2953  HG3 GLN A 187      -8.485   0.358 -24.345  1.00 66.82           H  
ATOM   2954  CD  GLN A 187      -7.937   2.212 -25.308  1.00 66.82           C  
ATOM   2955  NE2 GLN A 187      -7.570   2.745 -24.163  1.00 66.82           N  
ATOM   2956 HE21 GLN A 187      -7.511   2.186 -23.325  1.00 66.82           H  
ATOM   2957 HE22 GLN A 187      -7.300   3.718 -24.207  1.00 66.82           H  
ATOM   2958  OE1 GLN A 187      -7.951   2.916 -26.301  1.00 66.82           O  
ATOM   2959  N   PRO A 188      -7.317  -2.293 -28.798  1.00 70.94           N  
ATOM   2960  CA  PRO A 188      -6.432  -2.790 -29.837  1.00 70.94           C  
ATOM   2961  HA  PRO A 188      -6.063  -3.778 -29.561  1.00 70.94           H  
ATOM   2962  C   PRO A 188      -5.244  -1.835 -29.985  1.00 70.94           C  
ATOM   2963  CB  PRO A 188      -7.290  -2.906 -31.100  1.00 70.94           C  
ATOM   2964  HB2 PRO A 188      -6.726  -2.669 -32.002  1.00 70.94           H  
ATOM   2965  HB3 PRO A 188      -7.701  -3.914 -31.164  1.00 70.94           H  
ATOM   2966  O   PRO A 188      -5.401  -0.614 -29.933  1.00 70.94           O  
ATOM   2967  CG  PRO A 188      -8.427  -1.912 -30.865  1.00 70.94           C  
ATOM   2968  HG2 PRO A 188      -9.340  -2.212 -31.379  1.00 70.94           H  
ATOM   2969  HG3 PRO A 188      -8.113  -0.921 -31.193  1.00 70.94           H  
ATOM   2970  CD  PRO A 188      -8.606  -1.907 -29.351  1.00 70.94           C  
ATOM   2971  HD2 PRO A 188      -8.902  -0.910 -29.026  1.00 70.94           H  
ATOM   2972  HD3 PRO A 188      -9.358  -2.642 -29.062  1.00 70.94           H  
ATOM   2973  N   LEU A 189      -4.048  -2.405 -30.141  1.00 64.14           N  
ATOM   2974  H   LEU A 189      -3.995  -3.413 -30.170  1.00 64.14           H  
ATOM   2975  CA  LEU A 189      -2.822  -1.647 -30.369  1.00 64.14           C  
ATOM   2976  HA  LEU A 189      -2.684  -0.996 -29.506  1.00 64.14           H  
ATOM   2977  C   LEU A 189      -2.999  -0.797 -31.646  1.00 64.14           C  
ATOM   2978  CB  LEU A 189      -1.644  -2.640 -30.487  1.00 64.14           C  
ATOM   2979  HB2 LEU A 189      -1.551  -2.938 -31.532  1.00 64.14           H  
ATOM   2980  HB3 LEU A 189      -1.866  -3.541 -29.915  1.00 64.14           H  
ATOM   2981  O   LEU A 189      -3.491  -1.335 -32.644  1.00 64.14           O  
ATOM   2982  CG  LEU A 189      -0.292  -2.097 -29.995  1.00 64.14           C  
ATOM   2983  HG  LEU A 189      -0.114  -1.108 -30.420  1.00 64.14           H  
ATOM   2984  CD1 LEU A 189      -0.252  -2.017 -28.465  1.00 64.14           C  
ATOM   2985 HD11 LEU A 189       0.722  -1.647 -28.145  1.00 64.14           H  
ATOM   2986 HD12 LEU A 189      -1.017  -1.331 -28.100  1.00 64.14           H  
ATOM   2987 HD13 LEU A 189      -0.420  -3.003 -28.031  1.00 64.14           H  
ATOM   2988  CD2 LEU A 189       0.840  -3.022 -30.443  1.00 64.14           C  
ATOM   2989 HD21 LEU A 189       1.795  -2.632 -30.092  1.00 64.14           H  
ATOM   2990 HD22 LEU A 189       0.689  -4.025 -30.045  1.00 64.14           H  
ATOM   2991 HD23 LEU A 189       0.865  -3.065 -31.531  1.00 64.14           H  
ATOM   2992  N   PRO A 190      -2.638   0.501 -31.646  1.00 63.70           N  
ATOM   2993  CA  PRO A 190      -2.736   1.320 -32.848  1.00 63.70           C  
ATOM   2994  HA  PRO A 190      -3.789   1.400 -33.120  1.00 63.70           H  
ATOM   2995  C   PRO A 190      -1.946   0.671 -33.998  1.00 63.70           C  
ATOM   2996  CB  PRO A 190      -2.207   2.708 -32.466  1.00 63.70           C  
ATOM   2997  HB2 PRO A 190      -1.611   3.155 -33.261  1.00 63.70           H  
ATOM   2998  HB3 PRO A 190      -3.047   3.355 -32.214  1.00 63.70           H  
ATOM   2999  O   PRO A 190      -0.861   0.131 -33.756  1.00 63.70           O  
ATOM   3000  CG  PRO A 190      -1.372   2.454 -31.210  1.00 63.70           C  
ATOM   3001  HG2 PRO A 190      -1.348   3.324 -30.555  1.00 63.70           H  
ATOM   3002  HG3 PRO A 190      -0.362   2.165 -31.500  1.00 63.70           H  
ATOM   3003  CD  PRO A 190      -2.069   1.267 -30.552  1.00 63.70           C  
ATOM   3004  HD2 PRO A 190      -2.873   1.620 -29.906  1.00 63.70           H  
ATOM   3005  HD3 PRO A 190      -1.347   0.690 -29.973  1.00 63.70           H  
ATOM   3006  N   PRO A 191      -2.471   0.686 -35.239  1.00 64.79           N  
ATOM   3007  CA  PRO A 191      -1.767   0.118 -36.381  1.00 64.79           C  
ATOM   3008  HA  PRO A 191      -1.596  -0.946 -36.213  1.00 64.79           H  
ATOM   3009  C   PRO A 191      -0.418   0.825 -36.550  1.00 64.79           C  
ATOM   3010  CB  PRO A 191      -2.701   0.302 -37.583  1.00 64.79           C  
ATOM   3011  HB2 PRO A 191      -2.153   0.500 -38.505  1.00 64.79           H  
ATOM   3012  HB3 PRO A 191      -3.323  -0.586 -37.695  1.00 64.79           H  
ATOM   3013  O   PRO A 191      -0.344   2.052 -36.478  1.00 64.79           O  
ATOM   3014  CG  PRO A 191      -3.581   1.488 -37.182  1.00 64.79           C  
ATOM   3015  HG2 PRO A 191      -4.557   1.452 -37.667  1.00 64.79           H  
ATOM   3016  HG3 PRO A 191      -3.068   2.419 -37.421  1.00 64.79           H  
ATOM   3017  CD  PRO A 191      -3.696   1.344 -35.666  1.00 64.79           C  
ATOM   3018  HD2 PRO A 191      -4.549   0.714 -35.415  1.00 64.79           H  
ATOM   3019  HD3 PRO A 191      -3.803   2.328 -35.209  1.00 64.79           H  
ATOM   3020  N   MET A 192       0.650   0.047 -36.750  1.00 58.21           N  
ATOM   3021  H   MET A 192       0.524  -0.955 -36.783  1.00 58.21           H  
ATOM   3022  CA  MET A 192       1.971   0.592 -37.061  1.00 58.21           C  
ATOM   3023  HA  MET A 192       2.293   1.223 -36.233  1.00 58.21           H  
ATOM   3024  C   MET A 192       1.858   1.462 -38.314  1.00 58.21           C  
ATOM   3025  CB  MET A 192       2.996  -0.536 -37.272  1.00 58.21           C  
ATOM   3026  HB2 MET A 192       3.856  -0.146 -37.817  1.00 58.21           H  
ATOM   3027  HB3 MET A 192       2.542  -1.312 -37.888  1.00 58.21           H  
ATOM   3028  O   MET A 192       1.386   1.001 -39.354  1.00 58.21           O  
ATOM   3029  CG  MET A 192       3.499  -1.161 -35.963  1.00 58.21           C  
ATOM   3030  HG2 MET A 192       3.684  -2.216 -36.160  1.00 58.21           H  
ATOM   3031  HG3 MET A 192       2.721  -1.102 -35.201  1.00 58.21           H  
ATOM   3032  SD  MET A 192       5.051  -0.479 -35.301  1.00 58.21           S  
ATOM   3033  CE  MET A 192       4.547   1.161 -34.723  1.00 58.21           C  
ATOM   3034  HE1 MET A 192       5.369   1.613 -34.168  1.00 58.21           H  
ATOM   3035  HE2 MET A 192       3.676   1.073 -34.074  1.00 58.21           H  
ATOM   3036  HE3 MET A 192       4.314   1.794 -35.579  1.00 58.21           H  
ATOM   3037  N   LEU A 193       2.251   2.731 -38.193  1.00 64.18           N  
ATOM   3038  H   LEU A 193       2.612   3.045 -37.303  1.00 64.18           H  
ATOM   3039  CA  LEU A 193       2.364   3.626 -39.337  1.00 64.18           C  
ATOM   3040  HA  LEU A 193       1.379   3.706 -39.797  1.00 64.18           H  
ATOM   3041  C   LEU A 193       3.354   3.010 -40.343  1.00 64.18           C  
ATOM   3042  CB  LEU A 193       2.829   5.019 -38.873  1.00 64.18           C  
ATOM   3043  HB2 LEU A 193       3.142   5.591 -39.747  1.00 64.18           H  
ATOM   3044  HB3 LEU A 193       3.706   4.895 -38.237  1.00 64.18           H  
ATOM   3045  O   LEU A 193       4.409   2.543 -39.911  1.00 64.18           O  
ATOM   3046  CG  LEU A 193       1.758   5.828 -38.118  1.00 64.18           C  
ATOM   3047  HG  LEU A 193       1.355   5.231 -37.301  1.00 64.18           H  
ATOM   3048  CD1 LEU A 193       2.383   7.093 -37.526  1.00 64.18           C  
ATOM   3049 HD11 LEU A 193       3.183   6.819 -36.839  1.00 64.18           H  
ATOM   3050 HD12 LEU A 193       2.795   7.714 -38.322  1.00 64.18           H  
ATOM   3051 HD13 LEU A 193       1.628   7.659 -36.980  1.00 64.18           H  
ATOM   3052  CD2 LEU A 193       0.611   6.262 -39.037  1.00 64.18           C  
ATOM   3053 HD21 LEU A 193       0.084   5.389 -39.422  1.00 64.18           H  
ATOM   3054 HD22 LEU A 193      -0.100   6.865 -38.472  1.00 64.18           H  
ATOM   3055 HD23 LEU A 193       1.000   6.848 -39.869  1.00 64.18           H  
ATOM   3056  N   PRO A 194       3.039   2.986 -41.653  1.00 58.82           N  
ATOM   3057  CA  PRO A 194       3.991   2.559 -42.673  1.00 58.82           C  
ATOM   3058  HA  PRO A 194       4.223   1.504 -42.530  1.00 58.82           H  
ATOM   3059  C   PRO A 194       5.266   3.399 -42.570  1.00 58.82           C  
ATOM   3060  CB  PRO A 194       3.292   2.771 -44.024  1.00 58.82           C  
ATOM   3061  HB2 PRO A 194       3.609   3.714 -44.468  1.00 58.82           H  
ATOM   3062  HB3 PRO A 194       3.493   1.947 -44.709  1.00 58.82           H  
ATOM   3063  O   PRO A 194       5.159   4.612 -42.383  1.00 58.82           O  
ATOM   3064  CG  PRO A 194       1.808   2.860 -43.672  1.00 58.82           C  
ATOM   3065  HG2 PRO A 194       1.380   1.857 -43.655  1.00 58.82           H  
ATOM   3066  HG3 PRO A 194       1.264   3.497 -44.369  1.00 58.82           H  
ATOM   3067  CD  PRO A 194       1.800   3.433 -42.260  1.00 58.82           C  
ATOM   3068  HD2 PRO A 194       1.789   4.522 -42.299  1.00 58.82           H  
ATOM   3069  HD3 PRO A 194       0.929   3.056 -41.724  1.00 58.82           H  
ATOM   3070  N   ASP A 195       6.433   2.756 -42.686  1.00 56.67           N  
ATOM   3071  H   ASP A 195       6.431   1.747 -42.741  1.00 56.67           H  
ATOM   3072  CA  ASP A 195       7.755   3.388 -42.706  1.00 56.67           C  
ATOM   3073  HA  ASP A 195       8.050   3.643 -41.689  1.00 56.67           H  
ATOM   3074  C   ASP A 195       7.739   4.671 -43.544  1.00 56.67           C  
ATOM   3075  CB  ASP A 195       8.798   2.407 -43.272  1.00 56.67           C  
ATOM   3076  HB2 ASP A 195       8.373   1.851 -44.108  1.00 56.67           H  
ATOM   3077  HB3 ASP A 195       9.645   2.976 -43.655  1.00 56.67           H  
ATOM   3078  O   ASP A 195       7.741   4.650 -44.778  1.00 56.67           O  
ATOM   3079  CG  ASP A 195       9.329   1.445 -42.211  1.00 56.67           C  
ATOM   3080  OD1 ASP A 195      10.305   1.828 -41.529  1.00 56.67           O  
ATOM   3081  OD2 ASP A 195       8.756   0.338 -42.098  1.00 56.67           O  
ATOM   3082  N   LEU A 196       7.714   5.810 -42.852  1.00 54.83           N  
ATOM   3083  H   LEU A 196       7.645   5.751 -41.846  1.00 54.83           H  
ATOM   3084  CA  LEU A 196       8.044   7.087 -43.456  1.00 54.83           C  
ATOM   3085  HA  LEU A 196       7.396   7.234 -44.320  1.00 54.83           H  
ATOM   3086  C   LEU A 196       9.510   6.962 -43.899  1.00 54.83           C  
ATOM   3087  CB  LEU A 196       7.838   8.218 -42.422  1.00 54.83           C  
ATOM   3088  HB2 LEU A 196       8.815   8.566 -42.086  1.00 54.83           H  
ATOM   3089  HB3 LEU A 196       7.315   7.839 -41.545  1.00 54.83           H  
ATOM   3090  O   LEU A 196      10.345   6.631 -43.051  1.00 54.83           O  
ATOM   3091  CG  LEU A 196       7.052   9.415 -42.978  1.00 54.83           C  
ATOM   3092  HG  LEU A 196       7.441   9.682 -43.960  1.00 54.83           H  
ATOM   3093  CD1 LEU A 196       5.559   9.090 -43.094  1.00 54.83           C  
ATOM   3094 HD11 LEU A 196       5.150   8.849 -42.113  1.00 54.83           H  
ATOM   3095 HD12 LEU A 196       5.416   8.233 -43.753  1.00 54.83           H  
ATOM   3096 HD13 LEU A 196       5.029   9.947 -43.510  1.00 54.83           H  
ATOM   3097  CD2 LEU A 196       7.203  10.620 -42.048  1.00 54.83           C  
ATOM   3098 HD21 LEU A 196       6.641  11.465 -42.447  1.00 54.83           H  
ATOM   3099 HD22 LEU A 196       8.254  10.902 -41.988  1.00 54.83           H  
ATOM   3100 HD23 LEU A 196       6.837  10.375 -41.051  1.00 54.83           H  
ATOM   3101  N   PRO A 197       9.863   7.188 -45.180  1.00 51.80           N  
ATOM   3102  CA  PRO A 197      11.262   7.201 -45.563  1.00 51.80           C  
ATOM   3103  HA  PRO A 197      11.719   6.235 -45.347  1.00 51.80           H  
ATOM   3104  C   PRO A 197      11.936   8.291 -44.738  1.00 51.80           C  
ATOM   3105  CB  PRO A 197      11.298   7.462 -47.069  1.00 51.80           C  
ATOM   3106  HB2 PRO A 197      12.161   8.059 -47.364  1.00 51.80           H  
ATOM   3107  HB3 PRO A 197      11.292   6.510 -47.600  1.00 51.80           H  
ATOM   3108  O   PRO A 197      11.529   9.451 -44.773  1.00 51.80           O  
ATOM   3109  CG  PRO A 197       9.982   8.196 -47.330  1.00 51.80           C  
ATOM   3110  HG2 PRO A 197       9.622   8.032 -48.346  1.00 51.80           H  
ATOM   3111  HG3 PRO A 197      10.115   9.261 -47.141  1.00 51.80           H  
ATOM   3112  CD  PRO A 197       9.025   7.609 -46.290  1.00 51.80           C  
ATOM   3113  HD2 PRO A 197       8.303   8.365 -45.983  1.00 51.80           H  
ATOM   3114  HD3 PRO A 197       8.513   6.739 -46.701  1.00 51.80           H  
ATOM   3115  N   LEU A 198      12.916   7.874 -43.941  1.00 51.35           N  
ATOM   3116  H   LEU A 198      13.085   6.880 -43.892  1.00 51.35           H  
ATOM   3117  CA  LEU A 198      13.742   8.743 -43.125  1.00 51.35           C  
ATOM   3118  HA  LEU A 198      13.114   9.224 -42.376  1.00 51.35           H  
ATOM   3119  C   LEU A 198      14.328   9.808 -44.060  1.00 51.35           C  
ATOM   3120  CB  LEU A 198      14.819   7.858 -42.448  1.00 51.35           C  
ATOM   3121  HB2 LEU A 198      15.714   7.844 -43.070  1.00 51.35           H  
ATOM   3122  HB3 LEU A 198      14.465   6.829 -42.392  1.00 51.35           H  
ATOM   3123  O   LEU A 198      15.224   9.512 -44.851  1.00 51.35           O  
ATOM   3124  CG  LEU A 198      15.204   8.287 -41.025  1.00 51.35           C  
ATOM   3125  HG  LEU A 198      15.376   9.362 -40.998  1.00 51.35           H  
ATOM   3126  CD1 LEU A 198      14.107   7.913 -40.022  1.00 51.35           C  
ATOM   3127 HD11 LEU A 198      13.935   6.837 -40.034  1.00 51.35           H  
ATOM   3128 HD12 LEU A 198      13.177   8.419 -40.280  1.00 51.35           H  
ATOM   3129 HD13 LEU A 198      14.403   8.220 -39.019  1.00 51.35           H  
ATOM   3130  CD2 LEU A 198      16.487   7.567 -40.599  1.00 51.35           C  
ATOM   3131 HD21 LEU A 198      17.299   7.842 -41.272  1.00 51.35           H  
ATOM   3132 HD22 LEU A 198      16.755   7.864 -39.585  1.00 51.35           H  
ATOM   3133 HD23 LEU A 198      16.339   6.488 -40.633  1.00 51.35           H  
ATOM   3134  N   GLU A 199      13.776  11.020 -44.032  1.00 54.73           N  
ATOM   3135  H   GLU A 199      12.928  11.164 -43.502  1.00 54.73           H  
ATOM   3136  CA  GLU A 199      14.357  12.154 -44.734  1.00 54.73           C  
ATOM   3137  HA  GLU A 199      14.467  11.886 -45.785  1.00 54.73           H  
ATOM   3138  C   GLU A 199      15.742  12.342 -44.108  1.00 54.73           C  
ATOM   3139  CB  GLU A 199      13.434  13.386 -44.638  1.00 54.73           C  
ATOM   3140  HB2 GLU A 199      13.666  13.963 -43.743  1.00 54.73           H  
ATOM   3141  HB3 GLU A 199      12.401  13.047 -44.563  1.00 54.73           H  
ATOM   3142  O   GLU A 199      15.876  12.681 -42.930  1.00 54.73           O  
ATOM   3143  CG  GLU A 199      13.547  14.277 -45.884  1.00 54.73           C  
ATOM   3144  HG2 GLU A 199      13.289  13.689 -46.764  1.00 54.73           H  
ATOM   3145  HG3 GLU A 199      14.584  14.596 -45.992  1.00 54.73           H  
ATOM   3146  CD  GLU A 199      12.621  15.502 -45.798  1.00 54.73           C  
ATOM   3147  OE1 GLU A 199      13.158  16.628 -45.698  1.00 54.73           O  
ATOM   3148  OE2 GLU A 199      11.385  15.307 -45.851  1.00 54.73           O  
ATOM   3149  N   ALA A 200      16.776  11.935 -44.844  1.00 56.34           N  
ATOM   3150  H   ALA A 200      16.594  11.544 -45.757  1.00 56.34           H  
ATOM   3151  CA  ALA A 200      18.137  11.945 -44.350  1.00 56.34           C  
ATOM   3152  HA  ALA A 200      18.180  11.359 -43.432  1.00 56.34           H  
ATOM   3153  C   ALA A 200      18.509  13.395 -44.037  1.00 56.34           C  
ATOM   3154  CB  ALA A 200      19.060  11.294 -45.389  1.00 56.34           C  
ATOM   3155  HB1 ALA A 200      19.014  11.850 -46.325  1.00 56.34           H  
ATOM   3156  HB2 ALA A 200      18.750  10.263 -45.563  1.00 56.34           H  
ATOM   3157  HB3 ALA A 200      20.085  11.305 -45.020  1.00 56.34           H  
ATOM   3158  O   ALA A 200      18.578  14.233 -44.934  1.00 56.34           O  
ATOM   3159  N   TRP A 201      18.728  13.677 -42.752  1.00 55.76           N  
ATOM   3160  H   TRP A 201      18.456  12.988 -42.066  1.00 55.76           H  
ATOM   3161  CA  TRP A 201      19.291  14.933 -42.270  1.00 55.76           C  
ATOM   3162  HA  TRP A 201      18.509  15.692 -42.290  1.00 55.76           H  
ATOM   3163  C   TRP A 201      20.465  15.351 -43.165  1.00 55.76           C  
ATOM   3164  CB  TRP A 201      19.783  14.729 -40.833  1.00 55.76           C  
ATOM   3165  HB2 TRP A 201      20.274  15.644 -40.503  1.00 55.76           H  
ATOM   3166  HB3 TRP A 201      20.529  13.935 -40.818  1.00 55.76           H  
ATOM   3167  O   TRP A 201      21.297  14.493 -43.483  1.00 55.76           O  
ATOM   3168  CG  TRP A 201      18.707  14.400 -39.847  1.00 55.76           C  
ATOM   3169  CD1 TRP A 201      18.293  13.161 -39.492  1.00 55.76           C  
ATOM   3170  HD1 TRP A 201      18.701  12.238 -39.878  1.00 55.76           H  
ATOM   3171  CD2 TRP A 201      17.860  15.331 -39.113  1.00 55.76           C  
ATOM   3172  CE2 TRP A 201      16.941  14.579 -38.323  1.00 55.76           C  
ATOM   3173  CE3 TRP A 201      17.771  16.738 -39.048  1.00 55.76           C  
ATOM   3174  HE3 TRP A 201      18.444  17.336 -39.644  1.00 55.76           H  
ATOM   3175  NE1 TRP A 201      17.247  13.263 -38.595  1.00 55.76           N  
ATOM   3176  HE1 TRP A 201      16.729  12.467 -38.251  1.00 55.76           H  
ATOM   3177  CH2 TRP A 201      15.918  16.595 -37.461  1.00 55.76           C  
ATOM   3178  HH2 TRP A 201      15.176  17.085 -36.848  1.00 55.76           H  
ATOM   3179  CZ2 TRP A 201      15.981  15.192 -37.505  1.00 55.76           C  
ATOM   3180  HZ2 TRP A 201      15.289  14.592 -36.932  1.00 55.76           H  
ATOM   3181  CZ3 TRP A 201      16.811  17.364 -38.230  1.00 55.76           C  
ATOM   3182  HZ3 TRP A 201      16.749  18.442 -38.203  1.00 55.76           H  
ATOM   3183  N   PRO A 202      20.575  16.627 -43.575  1.00 52.77           N  
ATOM   3184  CA  PRO A 202      21.712  17.051 -44.372  1.00 52.77           C  
ATOM   3185  HA  PRO A 202      21.751  16.471 -45.295  1.00 52.77           H  
ATOM   3186  C   PRO A 202      22.982  16.801 -43.557  1.00 52.77           C  
ATOM   3187  CB  PRO A 202      21.468  18.522 -44.715  1.00 52.77           C  
ATOM   3188  HB2 PRO A 202      20.951  18.586 -45.673  1.00 52.77           H  
ATOM   3189  HB3 PRO A 202      22.393  19.097 -44.744  1.00 52.77           H  
ATOM   3190  O   PRO A 202      23.163  17.353 -42.470  1.00 52.77           O  
ATOM   3191  CG  PRO A 202      20.533  19.003 -43.605  1.00 52.77           C  
ATOM   3192  HG2 PRO A 202      21.123  19.312 -42.741  1.00 52.77           H  
ATOM   3193  HG3 PRO A 202      19.892  19.819 -43.939  1.00 52.77           H  
ATOM   3194  CD  PRO A 202      19.722  17.757 -43.247  1.00 52.77           C  
ATOM   3195  HD2 PRO A 202      18.820  17.713 -43.856  1.00 52.77           H  
ATOM   3196  HD3 PRO A 202      19.465  17.769 -42.187  1.00 52.77           H  
ATOM   3197  N   ALA A 203      23.836  15.913 -44.067  1.00 49.33           N  
ATOM   3198  H   ALA A 203      23.576  15.431 -44.915  1.00 49.33           H  
ATOM   3199  CA  ALA A 203      25.140  15.651 -43.492  1.00 49.33           C  
ATOM   3200  HA  ALA A 203      25.008  15.271 -42.479  1.00 49.33           H  
ATOM   3201  C   ALA A 203      25.904  16.975 -43.440  1.00 49.33           C  
ATOM   3202  CB  ALA A 203      25.859  14.590 -44.336  1.00 49.33           C  
ATOM   3203  HB1 ALA A 203      26.841  14.388 -43.908  1.00 49.33           H  
ATOM   3204  HB2 ALA A 203      25.278  13.668 -44.346  1.00 49.33           H  
ATOM   3205  HB3 ALA A 203      25.985  14.951 -45.357  1.00 49.33           H  
ATOM   3206  O   ALA A 203      26.064  17.644 -44.460  1.00 49.33           O  
ATOM   3207  N   THR A 204      26.333  17.365 -42.241  1.00 47.18           N  
ATOM   3208  H   THR A 204      26.007  16.866 -41.425  1.00 47.18           H  
ATOM   3209  CA  THR A 204      27.177  18.533 -42.011  1.00 47.18           C  
ATOM   3210  HA  THR A 204      26.637  19.426 -42.327  1.00 47.18           H  
ATOM   3211  C   THR A 204      28.447  18.389 -42.842  1.00 47.18           C  
ATOM   3212  CB  THR A 204      27.515  18.662 -40.517  1.00 47.18           C  
ATOM   3213  HB  THR A 204      28.183  17.855 -40.218  1.00 47.18           H  
ATOM   3214  O   THR A 204      29.378  17.677 -42.462  1.00 47.18           O  
ATOM   3215  CG2 THR A 204      28.165  20.001 -40.172  1.00 47.18           C  
ATOM   3216 HG21 THR A 204      27.496  20.818 -40.444  1.00 47.18           H  
ATOM   3217 HG22 THR A 204      28.380  20.044 -39.105  1.00 47.18           H  
ATOM   3218 HG23 THR A 204      29.098  20.110 -40.724  1.00 47.18           H  
ATOM   3219  OG1 THR A 204      26.338  18.566 -39.748  1.00 47.18           O  
ATOM   3220  HG1 THR A 204      26.475  19.038 -38.923  1.00 47.18           H  
ATOM   3221  N   ASP A 205      28.462  19.045 -43.997  1.00 45.07           N  
ATOM   3222  H   ASP A 205      27.594  19.445 -44.324  1.00 45.07           H  
ATOM   3223  CA  ASP A 205      29.601  19.119 -44.895  1.00 45.07           C  
ATOM   3224  HA  ASP A 205      29.960  18.110 -45.099  1.00 45.07           H  
ATOM   3225  C   ASP A 205      30.710  19.908 -44.190  1.00 45.07           C  
ATOM   3226  CB  ASP A 205      29.136  19.726 -46.228  1.00 45.07           C  
ATOM   3227  HB2 ASP A 205      28.270  19.166 -46.582  1.00 45.07           H  
ATOM   3228  HB3 ASP A 205      28.822  20.757 -46.067  1.00 45.07           H  
ATOM   3229  O   ASP A 205      30.712  21.139 -44.117  1.00 45.07           O  
ATOM   3230  CG  ASP A 205      30.208  19.672 -47.316  1.00 45.07           C  
ATOM   3231  OD1 ASP A 205      30.389  20.707 -47.991  1.00 45.07           O  
ATOM   3232  OD2 ASP A 205      30.835  18.598 -47.463  1.00 45.07           O  
ATOM   3233  N   LYS A 206      31.643  19.175 -43.572  1.00 52.94           N  
ATOM   3234  H   LYS A 206      31.511  18.174 -43.586  1.00 52.94           H  
ATOM   3235  CA  LYS A 206      32.907  19.726 -43.089  1.00 52.94           C  
ATOM   3236  HA  LYS A 206      32.711  20.681 -42.602  1.00 52.94           H  
ATOM   3237  C   LYS A 206      33.784  20.004 -44.300  1.00 52.94           C  
ATOM   3238  CB  LYS A 206      33.615  18.786 -42.095  1.00 52.94           C  
ATOM   3239  HB2 LYS A 206      34.594  19.209 -41.870  1.00 52.94           H  
ATOM   3240  HB3 LYS A 206      33.761  17.808 -42.552  1.00 52.94           H  
ATOM   3241  O   LYS A 206      34.659  19.211 -44.633  1.00 52.94           O  
ATOM   3242  CG  LYS A 206      32.844  18.614 -40.784  1.00 52.94           C  
ATOM   3243  HG2 LYS A 206      31.955  18.018 -40.994  1.00 52.94           H  
ATOM   3244  HG3 LYS A 206      32.517  19.587 -40.415  1.00 52.94           H  
ATOM   3245  CD  LYS A 206      33.666  17.898 -39.699  1.00 52.94           C  
ATOM   3246  HD2 LYS A 206      32.956  17.380 -39.054  1.00 52.94           H  
ATOM   3247  HD3 LYS A 206      34.315  17.150 -40.154  1.00 52.94           H  
ATOM   3248  CE  LYS A 206      34.476  18.885 -38.846  1.00 52.94           C  
ATOM   3249  HE2 LYS A 206      33.868  19.774 -38.681  1.00 52.94           H  
ATOM   3250  HE3 LYS A 206      35.363  19.190 -39.401  1.00 52.94           H  
ATOM   3251  NZ  LYS A 206      34.839  18.286 -37.536  1.00 52.94           N  
ATOM   3252  HZ1 LYS A 206      35.348  18.951 -36.972  1.00 52.94           H  
ATOM   3253  HZ2 LYS A 206      34.007  18.011 -37.034  1.00 52.94           H  
ATOM   3254  HZ3 LYS A 206      35.417  17.469 -37.672  1.00 52.94           H  
ATOM   3255  N   THR A 207      33.609  21.164 -44.915  1.00 47.98           N  
ATOM   3256  H   THR A 207      32.762  21.685 -44.740  1.00 47.98           H  
ATOM   3257  CA  THR A 207      34.656  21.743 -45.757  1.00 47.98           C  
ATOM   3258  HA  THR A 207      35.605  21.372 -45.370  1.00 47.98           H  
ATOM   3259  C   THR A 207      34.691  23.259 -45.587  1.00 47.98           C  
ATOM   3260  CB  THR A 207      34.652  21.262 -47.233  1.00 47.98           C  
ATOM   3261  HB  THR A 207      35.537  20.644 -47.388  1.00 47.98           H  
ATOM   3262  O   THR A 207      33.754  23.976 -45.920  1.00 47.98           O  
ATOM   3263  CG2 THR A 207      33.442  20.449 -47.629  1.00 47.98           C  
ATOM   3264 HG21 THR A 207      33.420  19.492 -47.108  1.00 47.98           H  
ATOM   3265 HG22 THR A 207      32.570  21.040 -47.349  1.00 47.98           H  
ATOM   3266 HG23 THR A 207      33.426  20.262 -48.703  1.00 47.98           H  
ATOM   3267  OG1 THR A 207      34.694  22.322 -48.158  1.00 47.98           O  
ATOM   3268  HG1 THR A 207      33.787  22.632 -48.211  1.00 47.98           H  
ATOM   3269  N   LYS A 208      35.864  23.711 -45.126  1.00 47.58           N  
ATOM   3270  H   LYS A 208      36.466  23.000 -44.734  1.00 47.58           H  
ATOM   3271  CA  LYS A 208      36.554  24.906 -45.617  1.00 47.58           C  
ATOM   3272  HA  LYS A 208      37.572  24.869 -45.228  1.00 47.58           H  
ATOM   3273  C   LYS A 208      35.975  26.267 -45.191  1.00 47.58           C  
ATOM   3274  CB  LYS A 208      36.645  24.739 -47.148  1.00 47.58           C  
ATOM   3275  HB2 LYS A 208      36.804  23.687 -47.388  1.00 47.58           H  
ATOM   3276  HB3 LYS A 208      35.695  25.036 -47.592  1.00 47.58           H  
ATOM   3277  O   LYS A 208      35.129  26.841 -45.866  1.00 47.58           O  
ATOM   3278  CG  LYS A 208      37.792  25.491 -47.815  1.00 47.58           C  
ATOM   3279  HG2 LYS A 208      38.719  24.943 -47.650  1.00 47.58           H  
ATOM   3280  HG3 LYS A 208      37.902  26.488 -47.390  1.00 47.58           H  
ATOM   3281  CD  LYS A 208      37.501  25.592 -49.316  1.00 47.58           C  
ATOM   3282  HD2 LYS A 208      36.607  26.198 -49.463  1.00 47.58           H  
ATOM   3283  HD3 LYS A 208      37.325  24.593 -49.714  1.00 47.58           H  
ATOM   3284  CE  LYS A 208      38.691  26.232 -50.032  1.00 47.58           C  
ATOM   3285  HE2 LYS A 208      38.896  27.201 -49.576  1.00 47.58           H  
ATOM   3286  HE3 LYS A 208      39.567  25.603 -49.874  1.00 47.58           H  
ATOM   3287  NZ  LYS A 208      38.423  26.386 -51.482  1.00 47.58           N  
ATOM   3288  HZ1 LYS A 208      38.221  25.486 -51.893  1.00 47.58           H  
ATOM   3289  HZ2 LYS A 208      39.231  26.775 -51.947  1.00 47.58           H  
ATOM   3290  HZ3 LYS A 208      37.631  26.994 -51.634  1.00 47.58           H  
ATOM   3291  N   ARG A 209      36.613  26.881 -44.193  1.00 53.20           N  
ATOM   3292  H   ARG A 209      36.832  26.296 -43.399  1.00 53.20           H  
ATOM   3293  CA  ARG A 209      37.602  27.955 -44.417  1.00 53.20           C  
ATOM   3294  HA  ARG A 209      38.414  27.575 -45.037  1.00 53.20           H  
ATOM   3295  C   ARG A 209      38.238  28.363 -43.089  1.00 53.20           C  
ATOM   3296  CB  ARG A 209      37.003  29.191 -45.125  1.00 53.20           C  
ATOM   3297  HB2 ARG A 209      35.940  29.285 -44.901  1.00 53.20           H  
ATOM   3298  HB3 ARG A 209      37.505  30.087 -44.762  1.00 53.20           H  
ATOM   3299  O   ARG A 209      37.595  28.919 -42.213  1.00 53.20           O  
ATOM   3300  CG  ARG A 209      37.237  29.107 -46.644  1.00 53.20           C  
ATOM   3301  HG2 ARG A 209      38.308  28.997 -46.817  1.00 53.20           H  
ATOM   3302  HG3 ARG A 209      36.732  28.235 -47.060  1.00 53.20           H  
ATOM   3303  CD  ARG A 209      36.767  30.350 -47.400  1.00 53.20           C  
ATOM   3304  HD2 ARG A 209      36.517  31.135 -46.687  1.00 53.20           H  
ATOM   3305  HD3 ARG A 209      37.603  30.714 -47.998  1.00 53.20           H  
ATOM   3306  NE  ARG A 209      35.590  30.057 -48.247  1.00 53.20           N  
ATOM   3307  HE  ARG A 209      34.840  29.567 -47.780  1.00 53.20           H  
ATOM   3308  NH1 ARG A 209      36.279  31.136 -50.153  1.00 53.20           N  
ATOM   3309 HH11 ARG A 209      36.042  31.571 -51.033  1.00 53.20           H  
ATOM   3310 HH12 ARG A 209      37.068  31.488 -49.630  1.00 53.20           H  
ATOM   3311  NH2 ARG A 209      34.253  30.201 -50.084  1.00 53.20           N  
ATOM   3312 HH21 ARG A 209      34.051  30.589 -50.994  1.00 53.20           H  
ATOM   3313 HH22 ARG A 209      33.518  29.744 -49.562  1.00 53.20           H  
ATOM   3314  CZ  ARG A 209      35.381  30.464 -49.485  1.00 53.20           C  
ATOM   3315  N   GLU A 210      39.514  28.025 -42.979  1.00 57.05           N  
ATOM   3316  H   GLU A 210      39.912  27.490 -43.738  1.00 57.05           H  
ATOM   3317  CA  GLU A 210      40.508  28.825 -42.277  1.00 57.05           C  
ATOM   3318  HA  GLU A 210      40.351  28.802 -41.199  1.00 57.05           H  
ATOM   3319  C   GLU A 210      40.397  30.269 -42.799  1.00 57.05           C  
ATOM   3320  CB  GLU A 210      41.854  28.165 -42.639  1.00 57.05           C  
ATOM   3321  HB2 GLU A 210      41.962  28.175 -43.724  1.00 57.05           H  
ATOM   3322  HB3 GLU A 210      41.800  27.120 -42.334  1.00 57.05           H  
ATOM   3323  O   GLU A 210      40.588  30.505 -43.992  1.00 57.05           O  
ATOM   3324  CG  GLU A 210      43.129  28.755 -42.033  1.00 57.05           C  
ATOM   3325  HG2 GLU A 210      43.201  29.811 -42.292  1.00 57.05           H  
ATOM   3326  HG3 GLU A 210      43.086  28.666 -40.947  1.00 57.05           H  
ATOM   3327  CD  GLU A 210      44.337  27.979 -42.589  1.00 57.05           C  
ATOM   3328  OE1 GLU A 210      45.003  28.507 -43.507  1.00 57.05           O  
ATOM   3329  OE2 GLU A 210      44.531  26.819 -42.156  1.00 57.05           O  
ATOM   3330  N   GLU A 211      40.007  31.204 -41.938  1.00 57.81           N  
ATOM   3331  H   GLU A 211      39.730  30.938 -41.004  1.00 57.81           H  
ATOM   3332  CA  GLU A 211      40.268  32.629 -42.121  1.00 57.81           C  
ATOM   3333  HA  GLU A 211      40.995  32.751 -42.923  1.00 57.81           H  
ATOM   3334  C   GLU A 211      40.910  33.109 -40.821  1.00 57.81           C  
ATOM   3335  CB  GLU A 211      39.020  33.422 -42.548  1.00 57.81           C  
ATOM   3336  HB2 GLU A 211      38.584  32.925 -43.415  1.00 57.81           H  
ATOM   3337  HB3 GLU A 211      38.282  33.425 -41.746  1.00 57.81           H  
ATOM   3338  O   GLU A 211      40.286  33.168 -39.763  1.00 57.81           O  
ATOM   3339  CG  GLU A 211      39.381  34.868 -42.938  1.00 57.81           C  
ATOM   3340  HG2 GLU A 211      40.251  34.850 -43.594  1.00 57.81           H  
ATOM   3341  HG3 GLU A 211      39.646  35.428 -42.041  1.00 57.81           H  
ATOM   3342  CD  GLU A 211      38.217  35.555 -43.671  1.00 57.81           C  
ATOM   3343  OE1 GLU A 211      37.378  36.197 -43.000  1.00 57.81           O  
ATOM   3344  OE2 GLU A 211      38.124  35.373 -44.912  1.00 57.81           O  
ATOM   3345  N   VAL A 212      42.222  33.280 -40.932  1.00 50.84           N  
ATOM   3346  H   VAL A 212      42.602  33.135 -41.857  1.00 50.84           H  
ATOM   3347  CA  VAL A 212      43.088  34.051 -40.051  1.00 50.84           C  
ATOM   3348  HA  VAL A 212      43.009  33.694 -39.024  1.00 50.84           H  
ATOM   3349  C   VAL A 212      42.644  35.511 -40.098  1.00 50.84           C  
ATOM   3350  CB  VAL A 212      44.541  33.886 -40.578  1.00 50.84           C  
ATOM   3351  HB  VAL A 212      44.503  33.615 -41.633  1.00 50.84           H  
ATOM   3352  O   VAL A 212      42.524  36.061 -41.192  1.00 50.84           O  
ATOM   3353  CG1 VAL A 212      45.450  35.117 -40.502  1.00 50.84           C  
ATOM   3354 HG11 VAL A 212      46.458  34.863 -40.831  1.00 50.84           H  
ATOM   3355 HG12 VAL A 212      45.487  35.492 -39.480  1.00 50.84           H  
ATOM   3356 HG13 VAL A 212      45.074  35.908 -41.151  1.00 50.84           H  
ATOM   3357  CG2 VAL A 212      45.236  32.734 -39.844  1.00 50.84           C  
ATOM   3358 HG21 VAL A 212      44.653  31.821 -39.966  1.00 50.84           H  
ATOM   3359 HG22 VAL A 212      45.318  32.972 -38.783  1.00 50.84           H  
ATOM   3360 HG23 VAL A 212      46.232  32.573 -40.257  1.00 50.84           H  
ATOM   3361  N   ASP A 213      42.486  36.116 -38.925  1.00 44.83           N  
ATOM   3362  H   ASP A 213      42.427  35.555 -38.087  1.00 44.83           H  
ATOM   3363  CA  ASP A 213      42.958  37.476 -38.641  1.00 44.83           C  
ATOM   3364  HA  ASP A 213      43.753  37.721 -39.345  1.00 44.83           H  
ATOM   3365  C   ASP A 213      43.594  37.476 -37.240  1.00 44.83           C  
ATOM   3366  CB  ASP A 213      41.845  38.530 -38.828  1.00 44.83           C  
ATOM   3367  HB2 ASP A 213      41.206  38.223 -39.656  1.00 44.83           H  
ATOM   3368  HB3 ASP A 213      41.222  38.565 -37.934  1.00 44.83           H  
ATOM   3369  O   ASP A 213      42.962  36.914 -36.309  1.00 44.83           O  
ATOM   3370  CG  ASP A 213      42.393  39.938 -39.154  1.00 44.83           C  
ATOM   3371  OD1 ASP A 213      42.357  40.823 -38.264  1.00 44.83           O  
ATOM   3372  OD2 ASP A 213      42.781  40.168 -40.327  1.00 44.83           O  
ATOM   3373  OXT ASP A 213      44.780  37.859 -37.159  1.00 44.83           O  
TER    3374      ASP A 213                                                       
END   
