# Supplementary material for: A glutamine-based single α-helix scaffold to target globular proteins
Source: Nat Commun. 2022 Nov 18;13:7073. doi: 10.1038/s41467-022-34793-6 (PMC9674830; doi:10.1038/s41467-022-34793-6)
Supplement: Supplementary file 7 — Supplementary Data 4 [file 41467_2022_34793_MOESM7_ESM.zip › ColabFold_p37n/p37n_no_MSAs/Q12518.pdb]

ATOM      1  N   MET A   1      -1.330  17.983 -27.922  1.00 50.36           N  
ATOM      2  H   MET A   1      -1.629  18.254 -28.848  1.00 50.36           H  
ATOM      3  H2  MET A   1      -1.141  18.815 -27.382  1.00 50.36           H  
ATOM      4  H3  MET A   1      -0.474  17.452 -27.993  1.00 50.36           H  
ATOM      5  CA  MET A   1      -2.367  17.157 -27.258  1.00 50.36           C  
ATOM      6  HA  MET A   1      -3.271  17.749 -27.112  1.00 50.36           H  
ATOM      7  C   MET A   1      -1.858  16.727 -25.893  1.00 50.36           C  
ATOM      8  CB  MET A   1      -2.727  15.913 -28.084  1.00 50.36           C  
ATOM      9  HB2 MET A   1      -3.262  15.219 -27.435  1.00 50.36           H  
ATOM     10  HB3 MET A   1      -1.826  15.416 -28.444  1.00 50.36           H  
ATOM     11  O   MET A   1      -0.732  16.247 -25.822  1.00 50.36           O  
ATOM     12  CG  MET A   1      -3.647  16.245 -29.260  1.00 50.36           C  
ATOM     13  HG2 MET A   1      -4.433  16.914 -28.910  1.00 50.36           H  
ATOM     14  HG3 MET A   1      -3.087  16.752 -30.046  1.00 50.36           H  
ATOM     15  SD  MET A   1      -4.456  14.772 -29.932  1.00 50.36           S  
ATOM     16  CE  MET A   1      -3.550  14.538 -31.485  1.00 50.36           C  
ATOM     17  HE1 MET A   1      -3.681  15.411 -32.124  1.00 50.36           H  
ATOM     18  HE2 MET A   1      -3.941  13.662 -32.003  1.00 50.36           H  
ATOM     19  HE3 MET A   1      -2.489  14.389 -31.281  1.00 50.36           H  
ATOM     20  N   SER A   2      -2.621  16.933 -24.813  1.00 61.13           N  
ATOM     21  H   SER A   2      -3.566  17.280 -24.901  1.00 61.13           H  
ATOM     22  CA  SER A   2      -2.164  16.522 -23.478  1.00 61.13           C  
ATOM     23  HA  SER A   2      -1.184  16.970 -23.316  1.00 61.13           H  
ATOM     24  C   SER A   2      -1.995  14.996 -23.418  1.00 61.13           C  
ATOM     25  CB  SER A   2      -3.079  17.048 -22.359  1.00 61.13           C  
ATOM     26  HB2 SER A   2      -2.517  17.072 -21.425  1.00 61.13           H  
ATOM     27  HB3 SER A   2      -3.408  18.061 -22.591  1.00 61.13           H  
ATOM     28  O   SER A   2      -2.738  14.247 -24.061  1.00 61.13           O  
ATOM     29  OG  SER A   2      -4.194  16.204 -22.182  1.00 61.13           O  
ATOM     30  HG  SER A   2      -4.771  16.593 -21.521  1.00 61.13           H  
ATOM     31  N   LYS A   3      -1.008  14.518 -22.648  1.00 68.49           N  
ATOM     32  H   LYS A   3      -0.425  15.182 -22.160  1.00 68.49           H  
ATOM     33  CA  LYS A   3      -0.751  13.079 -22.457  1.00 68.49           C  
ATOM     34  HA  LYS A   3      -0.524  12.631 -23.425  1.00 68.49           H  
ATOM     35  C   LYS A   3      -1.997  12.341 -21.934  1.00 68.49           C  
ATOM     36  CB  LYS A   3       0.458  12.881 -21.518  1.00 68.49           C  
ATOM     37  HB2 LYS A   3       0.530  11.825 -21.261  1.00 68.49           H  
ATOM     38  HB3 LYS A   3       0.287  13.438 -20.597  1.00 68.49           H  
ATOM     39  O   LYS A   3      -2.170  11.167 -22.251  1.00 68.49           O  
ATOM     40  CG  LYS A   3       1.803  13.317 -22.141  1.00 68.49           C  
ATOM     41  HG2 LYS A   3       1.730  14.354 -22.468  1.00 68.49           H  
ATOM     42  HG3 LYS A   3       2.010  12.692 -23.010  1.00 68.49           H  
ATOM     43  CD  LYS A   3       2.968  13.199 -21.138  1.00 68.49           C  
ATOM     44  HD2 LYS A   3       3.049  12.166 -20.798  1.00 68.49           H  
ATOM     45  HD3 LYS A   3       2.751  13.832 -20.278  1.00 68.49           H  
ATOM     46  CE  LYS A   3       4.303  13.640 -21.767  1.00 68.49           C  
ATOM     47  HE2 LYS A   3       4.547  12.962 -22.585  1.00 68.49           H  
ATOM     48  HE3 LYS A   3       4.171  14.634 -22.194  1.00 68.49           H  
ATOM     49  NZ  LYS A   3       5.420  13.673 -20.781  1.00 68.49           N  
ATOM     50  HZ1 LYS A   3       5.580  12.767 -20.363  1.00 68.49           H  
ATOM     51  HZ2 LYS A   3       5.231  14.333 -20.040  1.00 68.49           H  
ATOM     52  HZ3 LYS A   3       6.280  13.966 -21.222  1.00 68.49           H  
ATOM     53  N   GLN A   4      -2.886  13.026 -21.204  1.00 67.16           N  
ATOM     54  H   GLN A   4      -2.679  13.985 -20.963  1.00 67.16           H  
ATOM     55  CA  GLN A   4      -4.180  12.486 -20.772  1.00 67.16           C  
ATOM     56  HA  GLN A   4      -4.018  11.511 -20.314  1.00 67.16           H  
ATOM     57  C   GLN A   4      -5.156  12.241 -21.928  1.00 67.16           C  
ATOM     58  CB  GLN A   4      -4.838  13.403 -19.727  1.00 67.16           C  
ATOM     59  HB2 GLN A   4      -5.914  13.238 -19.760  1.00 67.16           H  
ATOM     60  HB3 GLN A   4      -4.679  14.450 -19.988  1.00 67.16           H  
ATOM     61  O   GLN A   4      -5.739  11.163 -21.973  1.00 67.16           O  
ATOM     62  CG  GLN A   4      -4.392  13.096 -18.282  1.00 67.16           C  
ATOM     63  HG2 GLN A   4      -5.277  12.834 -17.701  1.00 67.16           H  
ATOM     64  HG3 GLN A   4      -3.726  12.234 -18.257  1.00 67.16           H  
ATOM     65  CD  GLN A   4      -3.686  14.251 -17.584  1.00 67.16           C  
ATOM     66  NE2 GLN A   4      -3.749  14.322 -16.273  1.00 67.16           N  
ATOM     67 HE21 GLN A   4      -4.305  13.675 -15.733  1.00 67.16           H  
ATOM     68 HE22 GLN A   4      -3.302  15.118 -15.841  1.00 67.16           H  
ATOM     69  OE1 GLN A   4      -3.037  15.077 -18.208  1.00 67.16           O  
ATOM     70  N   PHE A   5      -5.303  13.159 -22.891  1.00 64.81           N  
ATOM     71  H   PHE A   5      -4.803  14.034 -22.829  1.00 64.81           H  
ATOM     72  CA  PHE A   5      -6.230  12.954 -24.017  1.00 64.81           C  
ATOM     73  HA  PHE A   5      -7.211  12.698 -23.616  1.00 64.81           H  
ATOM     74  C   PHE A   5      -5.810  11.774 -24.903  1.00 64.81           C  
ATOM     75  CB  PHE A   5      -6.379  14.244 -24.840  1.00 64.81           C  
ATOM     76  HB2 PHE A   5      -5.401  14.701 -24.992  1.00 64.81           H  
ATOM     77  HB3 PHE A   5      -6.775  13.987 -25.822  1.00 64.81           H  
ATOM     78  O   PHE A   5      -6.644  10.951 -25.278  1.00 64.81           O  
ATOM     79  CG  PHE A   5      -7.337  15.242 -24.218  1.00 64.81           C  
ATOM     80  CD1 PHE A   5      -8.719  14.979 -24.217  1.00 64.81           C  
ATOM     81  HD1 PHE A   5      -9.105  14.083 -24.681  1.00 64.81           H  
ATOM     82  CD2 PHE A   5      -6.868  16.440 -23.653  1.00 64.81           C  
ATOM     83  HD2 PHE A   5      -5.829  16.714 -23.766  1.00 64.81           H  
ATOM     84  CE1 PHE A   5      -9.610  15.882 -23.609  1.00 64.81           C  
ATOM     85  HE1 PHE A   5     -10.671  15.679 -23.611  1.00 64.81           H  
ATOM     86  CE2 PHE A   5      -7.748  17.322 -23.002  1.00 64.81           C  
ATOM     87  HE2 PHE A   5      -7.385  18.239 -22.562  1.00 64.81           H  
ATOM     88  CZ  PHE A   5      -9.123  17.041 -22.982  1.00 64.81           C  
ATOM     89  HZ  PHE A   5      -9.811  17.728 -22.512  1.00 64.81           H  
ATOM     90  N   VAL A   6      -4.506  11.622 -25.157  1.00 68.68           N  
ATOM     91  H   VAL A   6      -3.877  12.343 -24.832  1.00 68.68           H  
ATOM     92  CA  VAL A   6      -3.968  10.477 -25.915  1.00 68.68           C  
ATOM     93  HA  VAL A   6      -4.525  10.390 -26.848  1.00 68.68           H  
ATOM     94  C   VAL A   6      -4.165   9.160 -25.152  1.00 68.68           C  
ATOM     95  CB  VAL A   6      -2.483  10.701 -26.262  1.00 68.68           C  
ATOM     96  HB  VAL A   6      -1.916  10.812 -25.337  1.00 68.68           H  
ATOM     97  O   VAL A   6      -4.477   8.135 -25.759  1.00 68.68           O  
ATOM     98  CG1 VAL A   6      -1.887   9.530 -27.056  1.00 68.68           C  
ATOM     99 HG11 VAL A   6      -2.467   9.368 -27.965  1.00 68.68           H  
ATOM    100 HG12 VAL A   6      -1.894   8.618 -26.459  1.00 68.68           H  
ATOM    101 HG13 VAL A   6      -0.856   9.754 -27.329  1.00 68.68           H  
ATOM    102  CG2 VAL A   6      -2.298  11.974 -27.100  1.00 68.68           C  
ATOM    103 HG21 VAL A   6      -1.249  12.096 -27.368  1.00 68.68           H  
ATOM    104 HG22 VAL A   6      -2.893  11.911 -28.011  1.00 68.68           H  
ATOM    105 HG23 VAL A   6      -2.608  12.852 -26.533  1.00 68.68           H  
ATOM    106  N   ARG A   7      -4.023   9.167 -23.818  1.00 69.87           N  
ATOM    107  H   ARG A   7      -3.786  10.039 -23.366  1.00 69.87           H  
ATOM    108  CA  ARG A   7      -4.299   7.989 -22.978  1.00 69.87           C  
ATOM    109  HA  ARG A   7      -3.812   7.120 -23.420  1.00 69.87           H  
ATOM    110  C   ARG A   7      -5.790   7.637 -22.971  1.00 69.87           C  
ATOM    111  CB  ARG A   7      -3.757   8.184 -21.551  1.00 69.87           C  
ATOM    112  HB2 ARG A   7      -4.041   9.172 -21.188  1.00 69.87           H  
ATOM    113  HB3 ARG A   7      -4.223   7.445 -20.899  1.00 69.87           H  
ATOM    114  O   ARG A   7      -6.099   6.468 -23.164  1.00 69.87           O  
ATOM    115  CG  ARG A   7      -2.230   8.008 -21.450  1.00 69.87           C  
ATOM    116  HG2 ARG A   7      -1.730   8.693 -22.135  1.00 69.87           H  
ATOM    117  HG3 ARG A   7      -1.967   6.987 -21.728  1.00 69.87           H  
ATOM    118  CD  ARG A   7      -1.761   8.279 -20.009  1.00 69.87           C  
ATOM    119  HD2 ARG A   7      -2.216   7.542 -19.347  1.00 69.87           H  
ATOM    120  HD3 ARG A   7      -2.124   9.265 -19.716  1.00 69.87           H  
ATOM    121  NE  ARG A   7      -0.286   8.248 -19.848  1.00 69.87           N  
ATOM    122  HE  ARG A   7       0.265   8.034 -20.667  1.00 69.87           H  
ATOM    123  NH1 ARG A   7      -0.217   8.923 -17.640  1.00 69.87           N  
ATOM    124 HH11 ARG A   7      -1.220   8.857 -17.540  1.00 69.87           H  
ATOM    125 HH12 ARG A   7       0.305   9.321 -16.873  1.00 69.87           H  
ATOM    126  NH2 ARG A   7       1.679   8.692 -18.743  1.00 69.87           N  
ATOM    127 HH21 ARG A   7       2.251   8.467 -19.544  1.00 69.87           H  
ATOM    128 HH22 ARG A   7       2.110   9.098 -17.925  1.00 69.87           H  
ATOM    129  CZ  ARG A   7       0.379   8.610 -18.753  1.00 69.87           C  
ATOM    130  N   SER A   8      -6.688   8.615 -22.841  1.00 68.10           N  
ATOM    131  H   SER A   8      -6.362   9.550 -22.641  1.00 68.10           H  
ATOM    132  CA  SER A   8      -8.142   8.391 -22.905  1.00 68.10           C  
ATOM    133  HA  SER A   8      -8.417   7.664 -22.141  1.00 68.10           H  
ATOM    134  C   SER A   8      -8.579   7.804 -24.246  1.00 68.10           C  
ATOM    135  CB  SER A   8      -8.922   9.684 -22.635  1.00 68.10           C  
ATOM    136  HB2 SER A   8      -9.807   9.721 -23.271  1.00 68.10           H  
ATOM    137  HB3 SER A   8      -8.305  10.559 -22.840  1.00 68.10           H  
ATOM    138  O   SER A   8      -9.278   6.794 -24.266  1.00 68.10           O  
ATOM    139  OG  SER A   8      -9.342   9.686 -21.289  1.00 68.10           O  
ATOM    140  HG  SER A   8     -10.145  10.207 -21.205  1.00 68.10           H  
ATOM    141  N   ALA A   9      -8.097   8.352 -25.365  1.00 62.47           N  
ATOM    142  H   ALA A   9      -7.558   9.204 -25.308  1.00 62.47           H  
ATOM    143  CA  ALA A   9      -8.390   7.805 -26.690  1.00 62.47           C  
ATOM    144  HA  ALA A   9      -9.471   7.770 -26.827  1.00 62.47           H  
ATOM    145  C   ALA A   9      -7.858   6.368 -26.849  1.00 62.47           C  
ATOM    146  CB  ALA A   9      -7.800   8.754 -27.739  1.00 62.47           C  
ATOM    147  HB1 ALA A   9      -8.245   9.743 -27.632  1.00 62.47           H  
ATOM    148  HB2 ALA A   9      -8.022   8.377 -28.737  1.00 62.47           H  
ATOM    149  HB3 ALA A   9      -6.719   8.831 -27.616  1.00 62.47           H  
ATOM    150  O   ALA A   9      -8.559   5.486 -27.342  1.00 62.47           O  
ATOM    151  N   LYS A  10      -6.642   6.090 -26.358  1.00 65.68           N  
ATOM    152  H   LYS A  10      -6.101   6.854 -25.978  1.00 65.68           H  
ATOM    153  CA  LYS A  10      -6.054   4.740 -26.380  1.00 65.68           C  
ATOM    154  HA  LYS A  10      -6.160   4.349 -27.392  1.00 65.68           H  
ATOM    155  C   LYS A  10      -6.788   3.758 -25.467  1.00 65.68           C  
ATOM    156  CB  LYS A  10      -4.564   4.844 -26.031  1.00 65.68           C  
ATOM    157  HB2 LYS A  10      -4.138   5.650 -26.629  1.00 65.68           H  
ATOM    158  HB3 LYS A  10      -4.451   5.101 -24.978  1.00 65.68           H  
ATOM    159  O   LYS A  10      -6.741   2.558 -25.729  1.00 65.68           O  
ATOM    160  CG  LYS A  10      -3.784   3.557 -26.341  1.00 65.68           C  
ATOM    161  HG2 LYS A  10      -4.078   2.766 -25.651  1.00 65.68           H  
ATOM    162  HG3 LYS A  10      -4.007   3.243 -27.361  1.00 65.68           H  
ATOM    163  CD  LYS A  10      -2.277   3.813 -26.212  1.00 65.68           C  
ATOM    164  HD2 LYS A  10      -2.036   4.047 -25.175  1.00 65.68           H  
ATOM    165  HD3 LYS A  10      -2.020   4.669 -26.836  1.00 65.68           H  
ATOM    166  CE  LYS A  10      -1.475   2.594 -26.683  1.00 65.68           C  
ATOM    167  HE2 LYS A  10      -1.861   2.300 -27.659  1.00 65.68           H  
ATOM    168  HE3 LYS A  10      -1.643   1.772 -25.988  1.00 65.68           H  
ATOM    169  NZ  LYS A  10      -0.026   2.905 -26.800  1.00 65.68           N  
ATOM    170  HZ1 LYS A  10       0.108   3.658 -27.460  1.00 65.68           H  
ATOM    171  HZ2 LYS A  10       0.370   3.194 -25.917  1.00 65.68           H  
ATOM    172  HZ3 LYS A  10       0.496   2.117 -27.156  1.00 65.68           H  
ATOM    173  N   ASN A  11      -7.434   4.247 -24.412  1.00 70.68           N  
ATOM    174  H   ASN A  11      -7.387   5.238 -24.226  1.00 70.68           H  
ATOM    175  CA  ASN A  11      -8.226   3.411 -23.523  1.00 70.68           C  
ATOM    176  HA  ASN A  11      -7.659   2.495 -23.358  1.00 70.68           H  
ATOM    177  C   ASN A  11      -9.539   2.981 -24.179  1.00 70.68           C  
ATOM    178  CB  ASN A  11      -8.438   4.107 -22.171  1.00 70.68           C  
ATOM    179  HB2 ASN A  11      -8.881   5.089 -22.332  1.00 70.68           H  
ATOM    180  HB3 ASN A  11      -9.149   3.520 -21.589  1.00 70.68           H  
ATOM    181  O   ASN A  11      -9.860   1.797 -24.146  1.00 70.68           O  
ATOM    182  CG  ASN A  11      -7.178   4.257 -21.329  1.00 70.68           C  
ATOM    183  ND2 ASN A  11      -7.240   5.120 -20.341  1.00 70.68           N  
ATOM    184 HD21 ASN A  11      -6.458   5.177 -19.704  1.00 70.68           H  
ATOM    185 HD22 ASN A  11      -8.112   5.595 -20.159  1.00 70.68           H  
ATOM    186  OD1 ASN A  11      -6.149   3.606 -21.507  1.00 70.68           O  
ATOM    187  N   LEU A  12     -10.217   3.915 -24.851  1.00 63.40           N  
ATOM    188  H   LEU A  12      -9.898   4.872 -24.801  1.00 63.40           H  
ATOM    189  CA  LEU A  12     -11.453   3.652 -25.587  1.00 63.40           C  
ATOM    190  HA  LEU A  12     -12.160   3.176 -24.907  1.00 63.40           H  
ATOM    191  C   LEU A  12     -11.227   2.689 -26.763  1.00 63.40           C  
ATOM    192  CB  LEU A  12     -12.019   5.008 -26.048  1.00 63.40           C  
ATOM    193  HB2 LEU A  12     -11.329   5.446 -26.769  1.00 63.40           H  
ATOM    194  HB3 LEU A  12     -12.074   5.677 -25.189  1.00 63.40           H  
ATOM    195  O   LEU A  12     -11.965   1.726 -26.925  1.00 63.40           O  
ATOM    196  CG  LEU A  12     -13.417   4.927 -26.689  1.00 63.40           C  
ATOM    197  HG  LEU A  12     -13.399   4.227 -27.524  1.00 63.40           H  
ATOM    198  CD1 LEU A  12     -14.481   4.488 -25.683  1.00 63.40           C  
ATOM    199 HD11 LEU A  12     -14.303   3.459 -25.369  1.00 63.40           H  
ATOM    200 HD12 LEU A  12     -15.464   4.523 -26.152  1.00 63.40           H  
ATOM    201 HD13 LEU A  12     -14.480   5.142 -24.810  1.00 63.40           H  
ATOM    202  CD2 LEU A  12     -13.801   6.306 -27.226  1.00 63.40           C  
ATOM    203 HD21 LEU A  12     -13.845   7.030 -26.413  1.00 63.40           H  
ATOM    204 HD22 LEU A  12     -14.778   6.249 -27.704  1.00 63.40           H  
ATOM    205 HD23 LEU A  12     -13.072   6.631 -27.969  1.00 63.40           H  
ATOM    206  N   VAL A  13     -10.156   2.893 -27.538  1.00 63.82           N  
ATOM    207  H   VAL A  13      -9.621   3.736 -27.387  1.00 63.82           H  
ATOM    208  CA  VAL A  13      -9.834   2.049 -28.706  1.00 63.82           C  
ATOM    209  HA  VAL A  13     -10.732   1.936 -29.314  1.00 63.82           H  
ATOM    210  C   VAL A  13      -9.407   0.631 -28.310  1.00 63.82           C  
ATOM    211  CB  VAL A  13      -8.754   2.737 -29.565  1.00 63.82           C  
ATOM    212  HB  VAL A  13      -7.913   3.005 -28.925  1.00 63.82           H  
ATOM    213  O   VAL A  13      -9.613  -0.308 -29.071  1.00 63.82           O  
ATOM    214  CG1 VAL A  13      -8.219   1.868 -30.711  1.00 63.82           C  
ATOM    215 HG11 VAL A  13      -9.048   1.507 -31.319  1.00 63.82           H  
ATOM    216 HG12 VAL A  13      -7.671   1.011 -30.318  1.00 63.82           H  
ATOM    217 HG13 VAL A  13      -7.544   2.448 -31.340  1.00 63.82           H  
ATOM    218  CG2 VAL A  13      -9.312   4.017 -30.203  1.00 63.82           C  
ATOM    219 HG21 VAL A  13     -10.109   3.764 -30.902  1.00 63.82           H  
ATOM    220 HG22 VAL A  13      -9.723   4.686 -29.446  1.00 63.82           H  
ATOM    221 HG23 VAL A  13      -8.523   4.543 -30.739  1.00 63.82           H  
ATOM    222  N   LYS A  14      -8.805   0.454 -27.127  1.00 70.79           N  
ATOM    223  H   LYS A  14      -8.713   1.254 -26.518  1.00 70.79           H  
ATOM    224  CA  LYS A  14      -8.393  -0.868 -26.628  1.00 70.79           C  
ATOM    225  HA  LYS A  14      -8.257  -1.538 -27.477  1.00 70.79           H  
ATOM    226  C   LYS A  14      -9.459  -1.583 -25.795  1.00 70.79           C  
ATOM    227  CB  LYS A  14      -7.059  -0.768 -25.876  1.00 70.79           C  
ATOM    228  HB2 LYS A  14      -6.912  -1.690 -25.313  1.00 70.79           H  
ATOM    229  HB3 LYS A  14      -7.094   0.056 -25.163  1.00 70.79           H  
ATOM    230  O   LYS A  14      -9.203  -2.710 -25.389  1.00 70.79           O  
ATOM    231  CG  LYS A  14      -5.882  -0.602 -26.848  1.00 70.79           C  
ATOM    232  HG2 LYS A  14      -5.880   0.402 -27.271  1.00 70.79           H  
ATOM    233  HG3 LYS A  14      -5.997  -1.323 -27.657  1.00 70.79           H  
ATOM    234  CD  LYS A  14      -4.555  -0.878 -26.134  1.00 70.79           C  
ATOM    235  HD2 LYS A  14      -4.321  -0.053 -25.460  1.00 70.79           H  
ATOM    236  HD3 LYS A  14      -4.672  -1.803 -25.570  1.00 70.79           H  
ATOM    237  CE  LYS A  14      -3.435  -1.064 -27.161  1.00 70.79           C  
ATOM    238  HE2 LYS A  14      -3.075  -0.091 -27.492  1.00 70.79           H  
ATOM    239  HE3 LYS A  14      -3.872  -1.558 -28.029  1.00 70.79           H  
ATOM    240  NZ  LYS A  14      -2.342  -1.921 -26.633  1.00 70.79           N  
ATOM    241  HZ1 LYS A  14      -1.672  -2.130 -27.359  1.00 70.79           H  
ATOM    242  HZ2 LYS A  14      -1.879  -1.538 -25.821  1.00 70.79           H  
ATOM    243  HZ3 LYS A  14      -2.733  -2.815 -26.373  1.00 70.79           H  
ATOM    244  N   GLY A  15     -10.602  -0.946 -25.532  1.00 79.98           N  
ATOM    245  H   GLY A  15     -10.764  -0.036 -25.941  1.00 79.98           H  
ATOM    246  CA  GLY A  15     -11.687  -1.537 -24.751  1.00 79.98           C  
ATOM    247  HA2 GLY A  15     -12.528  -0.844 -24.734  1.00 79.98           H  
ATOM    248  HA3 GLY A  15     -12.014  -2.462 -25.226  1.00 79.98           H  
ATOM    249  C   GLY A  15     -11.312  -1.854 -23.301  1.00 79.98           C  
ATOM    250  O   GLY A  15     -11.810  -2.834 -22.761  1.00 79.98           O  
ATOM    251  N   TYR A  16     -10.416  -1.076 -22.674  1.00 83.69           N  
ATOM    252  H   TYR A  16     -10.107  -0.227 -23.124  1.00 83.69           H  
ATOM    253  CA  TYR A  16     -10.102  -1.314 -21.260  1.00 83.69           C  
ATOM    254  HA  TYR A  16      -9.881  -2.375 -21.139  1.00 83.69           H  
ATOM    255  C   TYR A  16     -11.314  -0.991 -20.384  1.00 83.69           C  
ATOM    256  CB  TYR A  16      -8.888  -0.515 -20.768  1.00 83.69           C  
ATOM    257  HB2 TYR A  16      -9.062   0.541 -20.978  1.00 83.69           H  
ATOM    258  HB3 TYR A  16      -8.830  -0.617 -19.684  1.00 83.69           H  
ATOM    259  O   TYR A  16     -11.917   0.076 -20.523  1.00 83.69           O  
ATOM    260  CG  TYR A  16      -7.546  -0.942 -21.330  1.00 83.69           C  
ATOM    261  CD1 TYR A  16      -6.977  -2.189 -21.012  1.00 83.69           C  
ATOM    262  HD1 TYR A  16      -7.515  -2.878 -20.377  1.00 83.69           H  
ATOM    263  CD2 TYR A  16      -6.848  -0.064 -22.165  1.00 83.69           C  
ATOM    264  HD2 TYR A  16      -7.296   0.896 -22.374  1.00 83.69           H  
ATOM    265  CE1 TYR A  16      -5.735  -2.569 -21.555  1.00 83.69           C  
ATOM    266  HE1 TYR A  16      -5.330  -3.546 -21.340  1.00 83.69           H  
ATOM    267  CE2 TYR A  16      -5.616  -0.427 -22.725  1.00 83.69           C  
ATOM    268  HE2 TYR A  16      -5.118   0.274 -23.379  1.00 83.69           H  
ATOM    269  OH  TYR A  16      -3.881  -2.026 -23.004  1.00 83.69           O  
ATOM    270  HH  TYR A  16      -3.716  -1.384 -23.699  1.00 83.69           H  
ATOM    271  CZ  TYR A  16      -5.068  -1.694 -22.433  1.00 83.69           C  
ATOM    272  N   SER A  17     -11.600  -1.881 -19.437  1.00 90.51           N  
ATOM    273  H   SER A  17     -11.060  -2.734 -19.408  1.00 90.51           H  
ATOM    274  CA  SER A  17     -12.583  -1.658 -18.378  1.00 90.51           C  
ATOM    275  HA  SER A  17     -13.556  -1.467 -18.832  1.00 90.51           H  
ATOM    276  C   SER A  17     -12.206  -0.446 -17.515  1.00 90.51           C  
ATOM    277  CB  SER A  17     -12.693  -2.938 -17.542  1.00 90.51           C  
ATOM    278  HB2 SER A  17     -13.270  -3.686 -18.085  1.00 90.51           H  
ATOM    279  HB3 SER A  17     -11.690  -3.333 -17.385  1.00 90.51           H  
ATOM    280  O   SER A  17     -11.033  -0.067 -17.407  1.00 90.51           O  
ATOM    281  OG  SER A  17     -13.276  -2.708 -16.278  1.00 90.51           O  
ATOM    282  HG  SER A  17     -13.042  -3.494 -15.779  1.00 90.51           H  
ATOM    283  N   SER A  18     -13.201   0.164 -16.862  1.00 89.65           N  
ATOM    284  H   SER A  18     -14.115  -0.263 -16.921  1.00 89.65           H  
ATOM    285  CA  SER A  18     -12.993   1.281 -15.930  1.00 89.65           C  
ATOM    286  HA  SER A  18     -12.631   2.145 -16.487  1.00 89.65           H  
ATOM    287  C   SER A  18     -11.961   0.935 -14.853  1.00 89.65           C  
ATOM    288  CB  SER A  18     -14.322   1.650 -15.265  1.00 89.65           C  
ATOM    289  HB2 SER A  18     -14.651   0.842 -14.610  1.00 89.65           H  
ATOM    290  HB3 SER A  18     -15.076   1.804 -16.036  1.00 89.65           H  
ATOM    291  O   SER A  18     -11.108   1.757 -14.513  1.00 89.65           O  
ATOM    292  OG  SER A  18     -14.185   2.846 -14.525  1.00 89.65           O  
ATOM    293  HG  SER A  18     -13.638   2.703 -13.749  1.00 89.65           H  
ATOM    294  N   THR A  19     -11.988  -0.303 -14.362  1.00 93.63           N  
ATOM    295  H   THR A  19     -12.689  -0.949 -14.697  1.00 93.63           H  
ATOM    296  CA  THR A  19     -11.072  -0.805 -13.335  1.00 93.63           C  
ATOM    297  HA  THR A  19     -11.058  -0.111 -12.494  1.00 93.63           H  
ATOM    298  C   THR A  19      -9.644  -0.914 -13.870  1.00 93.63           C  
ATOM    299  CB  THR A  19     -11.604  -2.150 -12.832  1.00 93.63           C  
ATOM    300  HB  THR A  19     -11.651  -2.859 -13.658  1.00 93.63           H  
ATOM    301  O   THR A  19      -8.700  -0.398 -13.267  1.00 93.63           O  
ATOM    302  CG2 THR A  19     -10.746  -2.720 -11.715  1.00 93.63           C  
ATOM    303 HG21 THR A  19      -9.764  -2.979 -12.111  1.00 93.63           H  
ATOM    304 HG22 THR A  19     -10.644  -2.001 -10.902  1.00 93.63           H  
ATOM    305 HG23 THR A  19     -11.214  -3.631 -11.341  1.00 93.63           H  
ATOM    306  OG1 THR A  19     -12.902  -1.919 -12.338  1.00 93.63           O  
ATOM    307  HG1 THR A  19     -13.333  -2.775 -12.286  1.00 93.63           H  
ATOM    308  N   GLN A  20      -9.470  -1.463 -15.073  1.00 93.03           N  
ATOM    309  H   GLN A  20     -10.267  -1.898 -15.515  1.00 93.03           H  
ATOM    310  CA  GLN A  20      -8.169  -1.514 -15.746  1.00 93.03           C  
ATOM    311  HA  GLN A  20      -7.465  -2.056 -15.114  1.00 93.03           H  
ATOM    312  C   GLN A  20      -7.591  -0.117 -16.010  1.00 93.03           C  
ATOM    313  CB  GLN A  20      -8.323  -2.251 -17.077  1.00 93.03           C  
ATOM    314  HB2 GLN A  20      -9.126  -1.784 -17.646  1.00 93.03           H  
ATOM    315  HB3 GLN A  20      -7.400  -2.160 -17.650  1.00 93.03           H  
ATOM    316  O   GLN A  20      -6.383   0.099 -15.867  1.00 93.03           O  
ATOM    317  CG  GLN A  20      -8.634  -3.739 -16.887  1.00 93.03           C  
ATOM    318  HG2 GLN A  20      -9.518  -3.853 -16.259  1.00 93.03           H  
ATOM    319  HG3 GLN A  20      -7.795  -4.227 -16.391  1.00 93.03           H  
ATOM    320  CD  GLN A  20      -8.919  -4.437 -18.208  1.00 93.03           C  
ATOM    321  NE2 GLN A  20      -8.690  -5.724 -18.301  1.00 93.03           N  
ATOM    322 HE21 GLN A  20      -9.096  -6.181 -19.105  1.00 93.03           H  
ATOM    323 HE22 GLN A  20      -8.515  -6.260 -17.462  1.00 93.03           H  
ATOM    324  OE1 GLN A  20      -9.310  -3.823 -19.191  1.00 93.03           O  
ATOM    325  N   VAL A  21      -8.428   0.852 -16.394  1.00 92.70           N  
ATOM    326  H   VAL A  21      -9.400   0.611 -16.523  1.00 92.70           H  
ATOM    327  CA  VAL A  21      -8.005   2.247 -16.588  1.00 92.70           C  
ATOM    328  HA  VAL A  21      -7.153   2.259 -17.267  1.00 92.70           H  
ATOM    329  C   VAL A  21      -7.527   2.860 -15.273  1.00 92.70           C  
ATOM    330  CB  VAL A  21      -9.131   3.086 -17.224  1.00 92.70           C  
ATOM    331  HB  VAL A  21     -10.055   2.958 -16.660  1.00 92.70           H  
ATOM    332  O   VAL A  21      -6.478   3.512 -15.258  1.00 92.70           O  
ATOM    333  CG1 VAL A  21      -8.783   4.582 -17.256  1.00 92.70           C  
ATOM    334 HG11 VAL A  21      -7.784   4.730 -17.666  1.00 92.70           H  
ATOM    335 HG12 VAL A  21      -8.825   4.982 -16.243  1.00 92.70           H  
ATOM    336 HG13 VAL A  21      -9.521   5.119 -17.851  1.00 92.70           H  
ATOM    337  CG2 VAL A  21      -9.364   2.635 -18.670  1.00 92.70           C  
ATOM    338 HG21 VAL A  21      -9.685   1.594 -18.690  1.00 92.70           H  
ATOM    339 HG22 VAL A  21     -10.161   3.227 -19.120  1.00 92.70           H  
ATOM    340 HG23 VAL A  21      -8.448   2.730 -19.253  1.00 92.70           H  
ATOM    341  N   LEU A  22      -8.241   2.613 -14.174  1.00 94.50           N  
ATOM    342  H   LEU A  22      -9.098   2.085 -14.258  1.00 94.50           H  
ATOM    343  CA  LEU A  22      -7.871   3.089 -12.845  1.00 94.50           C  
ATOM    344  HA  LEU A  22      -7.810   4.176 -12.878  1.00 94.50           H  
ATOM    345  C   LEU A  22      -6.496   2.557 -12.417  1.00 94.50           C  
ATOM    346  CB  LEU A  22      -8.986   2.694 -11.866  1.00 94.50           C  
ATOM    347  HB2 LEU A  22      -9.066   1.607 -11.836  1.00 94.50           H  
ATOM    348  HB3 LEU A  22      -9.935   3.085 -12.233  1.00 94.50           H  
ATOM    349  O   LEU A  22      -5.621   3.353 -12.069  1.00 94.50           O  
ATOM    350  CG  LEU A  22      -8.775   3.194 -10.430  1.00 94.50           C  
ATOM    351  HG  LEU A  22      -7.823   2.824 -10.050  1.00 94.50           H  
ATOM    352  CD1 LEU A  22      -8.781   4.720 -10.339  1.00 94.50           C  
ATOM    353 HD11 LEU A  22      -9.705   5.111 -10.766  1.00 94.50           H  
ATOM    354 HD12 LEU A  22      -7.915   5.143 -10.847  1.00 94.50           H  
ATOM    355 HD13 LEU A  22      -8.761   5.015  -9.290  1.00 94.50           H  
ATOM    356  CD2 LEU A  22      -9.895   2.633  -9.566  1.00 94.50           C  
ATOM    357 HD21 LEU A  22      -9.916   1.544  -9.621  1.00 94.50           H  
ATOM    358 HD22 LEU A  22     -10.854   3.018  -9.911  1.00 94.50           H  
ATOM    359 HD23 LEU A  22      -9.743   2.931  -8.528  1.00 94.50           H  
ATOM    360  N   VAL A  23      -6.253   1.247 -12.550  1.00 95.73           N  
ATOM    361  H   VAL A  23      -7.020   0.643 -12.809  1.00 95.73           H  
ATOM    362  CA  VAL A  23      -4.938   0.648 -12.246  1.00 95.73           C  
ATOM    363  HA  VAL A  23      -4.682   0.887 -11.214  1.00 95.73           H  
ATOM    364  C   VAL A  23      -3.850   1.238 -13.141  1.00 95.73           C  
ATOM    365  CB  VAL A  23      -4.945  -0.884 -12.388  1.00 95.73           C  
ATOM    366  HB  VAL A  23      -5.192  -1.152 -13.416  1.00 95.73           H  
ATOM    367  O   VAL A  23      -2.802   1.653 -12.652  1.00 95.73           O  
ATOM    368  CG1 VAL A  23      -3.575  -1.479 -12.023  1.00 95.73           C  
ATOM    369 HG11 VAL A  23      -3.271  -1.138 -11.034  1.00 95.73           H  
ATOM    370 HG12 VAL A  23      -3.633  -2.567 -12.000  1.00 95.73           H  
ATOM    371 HG13 VAL A  23      -2.816  -1.191 -12.751  1.00 95.73           H  
ATOM    372  CG2 VAL A  23      -5.959  -1.531 -11.456  1.00 95.73           C  
ATOM    373 HG21 VAL A  23      -5.974  -2.602 -11.657  1.00 95.73           H  
ATOM    374 HG22 VAL A  23      -5.666  -1.372 -10.418  1.00 95.73           H  
ATOM    375 HG23 VAL A  23      -6.965  -1.147 -11.625  1.00 95.73           H  
ATOM    376  N   ARG A  24      -4.095   1.359 -14.454  1.00 93.76           N  
ATOM    377  H   ARG A  24      -4.985   1.024 -14.794  1.00 93.76           H  
ATOM    378  CA  ARG A  24      -3.117   1.931 -15.400  1.00 93.76           C  
ATOM    379  HA  ARG A  24      -2.198   1.348 -15.329  1.00 93.76           H  
ATOM    380  C   ARG A  24      -2.736   3.368 -15.058  1.00 93.76           C  
ATOM    381  CB  ARG A  24      -3.678   1.897 -16.828  1.00 93.76           C  
ATOM    382  HB2 ARG A  24      -3.085   2.557 -17.460  1.00 93.76           H  
ATOM    383  HB3 ARG A  24      -4.699   2.278 -16.813  1.00 93.76           H  
ATOM    384  O   ARG A  24      -1.586   3.748 -15.286  1.00 93.76           O  
ATOM    385  CG  ARG A  24      -3.661   0.496 -17.451  1.00 93.76           C  
ATOM    386  HG2 ARG A  24      -4.076  -0.226 -16.749  1.00 93.76           H  
ATOM    387  HG3 ARG A  24      -2.635   0.198 -17.668  1.00 93.76           H  
ATOM    388  CD  ARG A  24      -4.501   0.471 -18.737  1.00 93.76           C  
ATOM    389  HD2 ARG A  24      -4.641  -0.565 -19.048  1.00 93.76           H  
ATOM    390  HD3 ARG A  24      -5.496   0.856 -18.511  1.00 93.76           H  
ATOM    391  NE  ARG A  24      -3.899   1.270 -19.827  1.00 93.76           N  
ATOM    392  HE  ARG A  24      -4.306   2.183 -19.972  1.00 93.76           H  
ATOM    393  NH1 ARG A  24      -2.628  -0.410 -20.710  1.00 93.76           N  
ATOM    394 HH11 ARG A  24      -1.988  -0.806 -21.383  1.00 93.76           H  
ATOM    395 HH12 ARG A  24      -3.091  -1.039 -20.069  1.00 93.76           H  
ATOM    396  NH2 ARG A  24      -2.491   1.652 -21.570  1.00 93.76           N  
ATOM    397 HH21 ARG A  24      -2.865   2.590 -21.603  1.00 93.76           H  
ATOM    398 HH22 ARG A  24      -1.725   1.333 -22.147  1.00 93.76           H  
ATOM    399  CZ  ARG A  24      -3.013   0.834 -20.699  1.00 93.76           C  
ATOM    400  N   ASN A  25      -3.686   4.157 -14.566  1.00 92.56           N  
ATOM    401  H   ASN A  25      -4.613   3.772 -14.454  1.00 92.56           H  
ATOM    402  CA  ASN A  25      -3.449   5.532 -14.147  1.00 92.56           C  
ATOM    403  HA  ASN A  25      -2.822   6.030 -14.886  1.00 92.56           H  
ATOM    404  C   ASN A  25      -2.680   5.576 -12.819  1.00 92.56           C  
ATOM    405  CB  ASN A  25      -4.796   6.268 -14.078  1.00 92.56           C  
ATOM    406  HB2 ASN A  25      -5.498   5.687 -13.481  1.00 92.56           H  
ATOM    407  HB3 ASN A  25      -4.656   7.231 -13.586  1.00 92.56           H  
ATOM    408  O   ASN A  25      -1.680   6.296 -12.728  1.00 92.56           O  
ATOM    409  CG  ASN A  25      -5.406   6.538 -15.445  1.00 92.56           C  
ATOM    410  ND2 ASN A  25      -6.694   6.787 -15.483  1.00 92.56           N  
ATOM    411 HD21 ASN A  25      -7.245   6.698 -14.642  1.00 92.56           H  
ATOM    412 HD22 ASN A  25      -7.126   6.935 -16.384  1.00 92.56           H  
ATOM    413  OD1 ASN A  25      -4.740   6.581 -16.476  1.00 92.56           O  
ATOM    414  N   ALA A  26      -3.083   4.757 -11.841  1.00 95.17           N  
ATOM    415  H   ALA A  26      -3.912   4.199 -11.986  1.00 95.17           H  
ATOM    416  CA  ALA A  26      -2.425   4.638 -10.542  1.00 95.17           C  
ATOM    417  HA  ALA A  26      -2.433   5.612 -10.054  1.00 95.17           H  
ATOM    418  C   ALA A  26      -0.958   4.191 -10.672  1.00 95.17           C  
ATOM    419  CB  ALA A  26      -3.239   3.662  -9.680  1.00 95.17           C  
ATOM    420  HB1 ALA A  26      -2.796   3.579  -8.688  1.00 95.17           H  
ATOM    421  HB2 ALA A  26      -3.258   2.674 -10.139  1.00 95.17           H  
ATOM    422  HB3 ALA A  26      -4.263   4.022  -9.577  1.00 95.17           H  
ATOM    423  O   ALA A  26      -0.080   4.746 -10.013  1.00 95.17           O  
ATOM    424  N   THR A  27      -0.665   3.255 -11.581  1.00 95.46           N  
ATOM    425  H   THR A  27      -1.437   2.782 -12.029  1.00 95.46           H  
ATOM    426  CA  THR A  27       0.684   2.716 -11.827  1.00 95.46           C  
ATOM    427  HA  THR A  27       1.312   2.973 -10.974  1.00 95.46           H  
ATOM    428  C   THR A  27       1.364   3.327 -13.056  1.00 95.46           C  
ATOM    429  CB  THR A  27       0.685   1.182 -11.919  1.00 95.46           C  
ATOM    430  HB  THR A  27       1.721   0.844 -11.882  1.00 95.46           H  
ATOM    431  O   THR A  27       2.181   2.676 -13.707  1.00 95.46           O  
ATOM    432  CG2 THR A  27      -0.057   0.499 -10.775  1.00 95.46           C  
ATOM    433 HG21 THR A  27       0.334   0.844  -9.818  1.00 95.46           H  
ATOM    434 HG22 THR A  27      -1.127   0.703 -10.828  1.00 95.46           H  
ATOM    435 HG23 THR A  27       0.097  -0.578 -10.849  1.00 95.46           H  
ATOM    436  OG1 THR A  27       0.149   0.792 -13.165  1.00 95.46           O  
ATOM    437  HG1 THR A  27       0.821   1.068 -13.792  1.00 95.46           H  
ATOM    438  N   SER A  28       1.002   4.548 -13.447  1.00 92.47           N  
ATOM    439  H   SER A  28       0.297   5.030 -12.909  1.00 92.47           H  
ATOM    440  CA  SER A  28       1.597   5.229 -14.605  1.00 92.47           C  
ATOM    441  HA  SER A  28       1.574   4.542 -15.451  1.00 92.47           H  
ATOM    442  C   SER A  28       3.062   5.629 -14.363  1.00 92.47           C  
ATOM    443  CB  SER A  28       0.758   6.456 -14.968  1.00 92.47           C  
ATOM    444  HB2 SER A  28      -0.252   6.143 -15.231  1.00 92.47           H  
ATOM    445  HB3 SER A  28       1.206   6.960 -15.824  1.00 92.47           H  
ATOM    446  O   SER A  28       3.477   5.848 -13.226  1.00 92.47           O  
ATOM    447  OG  SER A  28       0.704   7.350 -13.878  1.00 92.47           O  
ATOM    448  HG  SER A  28      -0.110   7.183 -13.398  1.00 92.47           H  
ATOM    449  N   ASN A  29       3.853   5.804 -15.429  1.00 89.74           N  
ATOM    450  H   ASN A  29       3.514   5.502 -16.331  1.00 89.74           H  
ATOM    451  CA  ASN A  29       5.271   6.204 -15.336  1.00 89.74           C  
ATOM    452  HA  ASN A  29       5.734   5.570 -14.579  1.00 89.74           H  
ATOM    453  C   ASN A  29       5.507   7.667 -14.893  1.00 89.74           C  
ATOM    454  CB  ASN A  29       5.970   5.953 -16.687  1.00 89.74           C  
ATOM    455  HB2 ASN A  29       5.610   5.033 -17.148  1.00 89.74           H  
ATOM    456  HB3 ASN A  29       5.757   6.782 -17.361  1.00 89.74           H  
ATOM    457  O   ASN A  29       6.636   8.160 -14.919  1.00 89.74           O  
ATOM    458  CG  ASN A  29       7.474   5.794 -16.529  1.00 89.74           C  
ATOM    459  ND2 ASN A  29       8.268   6.310 -17.436  1.00 89.74           N  
ATOM    460 HD21 ASN A  29       9.255   6.182 -17.263  1.00 89.74           H  
ATOM    461 HD22 ASN A  29       7.921   6.906 -18.173  1.00 89.74           H  
ATOM    462  OD1 ASN A  29       7.958   5.173 -15.604  1.00 89.74           O  
ATOM    463  N   ASP A  30       4.448   8.398 -14.554  1.00 89.10           N  
ATOM    464  H   ASP A  30       3.543   7.951 -14.522  1.00 89.10           H  
ATOM    465  CA  ASP A  30       4.528   9.818 -14.219  1.00 89.10           C  
ATOM    466  HA  ASP A  30       5.090  10.323 -15.006  1.00 89.10           H  
ATOM    467  C   ASP A  30       5.297  10.014 -12.891  1.00 89.10           C  
ATOM    468  CB  ASP A  30       3.101  10.402 -14.208  1.00 89.10           C  
ATOM    469  HB2 ASP A  30       3.163  11.468 -13.991  1.00 89.10           H  
ATOM    470  HB3 ASP A  30       2.538   9.929 -13.403  1.00 89.10           H  
ATOM    471  O   ASP A  30       5.262   9.137 -12.029  1.00 89.10           O  
ATOM    472  CG  ASP A  30       2.335  10.209 -15.541  1.00 89.10           C  
ATOM    473  OD1 ASP A  30       2.951  10.006 -16.616  1.00 89.10           O  
ATOM    474  OD2 ASP A  30       1.087  10.215 -15.546  1.00 89.10           O  
ATOM    475  N   ASN A  31       5.989  11.143 -12.692  1.00 85.00           N  
ATOM    476  H   ASN A  31       6.085  11.805 -13.448  1.00 85.00           H  
ATOM    477  CA  ASN A  31       6.813  11.371 -11.484  1.00 85.00           C  
ATOM    478  HA  ASN A  31       7.479  10.518 -11.353  1.00 85.00           H  
ATOM    479  C   ASN A  31       5.987  11.477 -10.186  1.00 85.00           C  
ATOM    480  CB  ASN A  31       7.678  12.646 -11.627  1.00 85.00           C  
ATOM    481  HB2 ASN A  31       8.230  12.780 -10.698  1.00 85.00           H  
ATOM    482  HB3 ASN A  31       7.030  13.515 -11.741  1.00 85.00           H  
ATOM    483  O   ASN A  31       6.546  11.424  -9.097  1.00 85.00           O  
ATOM    484  CG  ASN A  31       8.681  12.658 -12.767  1.00 85.00           C  
ATOM    485  ND2 ASN A  31       9.806  13.314 -12.626  1.00 85.00           N  
ATOM    486 HD21 ASN A  31      10.015  13.799 -11.765  1.00 85.00           H  
ATOM    487 HD22 ASN A  31      10.397  13.450 -13.434  1.00 85.00           H  
ATOM    488  OD1 ASN A  31       8.457  12.116 -13.832  1.00 85.00           O  
ATOM    489  N   HIS A  32       4.668  11.644 -10.288  1.00 84.49           N  
ATOM    490  H   HIS A  32       4.264  11.718 -11.211  1.00 84.49           H  
ATOM    491  CA  HIS A  32       3.788  11.812  -9.135  1.00 84.49           C  
ATOM    492  HA  HIS A  32       4.230  12.562  -8.480  1.00 84.49           H  
ATOM    493  C   HIS A  32       3.631  10.521  -8.332  1.00 84.49           C  
ATOM    494  CB  HIS A  32       2.419  12.324  -9.596  1.00 84.49           C  
ATOM    495  HB2 HIS A  32       1.932  11.557 -10.199  1.00 84.49           H  
ATOM    496  HB3 HIS A  32       1.796  12.511  -8.722  1.00 84.49           H  
ATOM    497  O   HIS A  32       3.615   9.418  -8.888  1.00 84.49           O  
ATOM    498  CG  HIS A  32       2.520  13.592 -10.399  1.00 84.49           C  
ATOM    499  CD2 HIS A  32       2.727  14.853  -9.907  1.00 84.49           C  
ATOM    500  HD2 HIS A  32       2.825  15.127  -8.867  1.00 84.49           H  
ATOM    501  ND1 HIS A  32       2.475  13.689 -11.772  1.00 84.49           N  
ATOM    502  HD1 HIS A  32       2.208  12.955 -12.413  1.00 84.49           H  
ATOM    503  CE1 HIS A  32       2.655  14.979 -12.099  1.00 84.49           C  
ATOM    504  HE1 HIS A  32       2.633  15.382 -13.100  1.00 84.49           H  
ATOM    505  NE2 HIS A  32       2.815  15.721 -10.997  1.00 84.49           N  
ATOM    506  N   GLN A  33       3.440  10.673  -7.025  1.00 88.23           N  
ATOM    507  H   GLN A  33       3.462  11.603  -6.631  1.00 88.23           H  
ATOM    508  CA  GLN A  33       3.084   9.569  -6.146  1.00 88.23           C  
ATOM    509  HA  GLN A  33       3.814   8.776  -6.312  1.00 88.23           H  
ATOM    510  C   GLN A  33       1.695   9.012  -6.491  1.00 88.23           C  
ATOM    511  CB  GLN A  33       3.213  10.040  -4.692  1.00 88.23           C  
ATOM    512  HB2 GLN A  33       4.151  10.591  -4.627  1.00 88.23           H  
ATOM    513  HB3 GLN A  33       2.402  10.722  -4.439  1.00 88.23           H  
ATOM    514  O   GLN A  33       0.877   9.682  -7.123  1.00 88.23           O  
ATOM    515  CG  GLN A  33       3.247   8.871  -3.689  1.00 88.23           C  
ATOM    516  HG2 GLN A  33       3.613   7.973  -4.187  1.00 88.23           H  
ATOM    517  HG3 GLN A  33       2.239   8.671  -3.326  1.00 88.23           H  
ATOM    518  CD  GLN A  33       4.172   9.127  -2.500  1.00 88.23           C  
ATOM    519  NE2 GLN A  33       4.461   8.124  -1.701  1.00 88.23           N  
ATOM    520 HE21 GLN A  33       5.072   8.359  -0.932  1.00 88.23           H  
ATOM    521 HE22 GLN A  33       4.006   7.226  -1.780  1.00 88.23           H  
ATOM    522  OE1 GLN A  33       4.672  10.211  -2.273  1.00 88.23           O  
ATOM    523  N   VAL A  34       1.437   7.761  -6.103  1.00 92.30           N  
ATOM    524  H   VAL A  34       2.120   7.266  -5.547  1.00 92.30           H  
ATOM    525  CA  VAL A  34       0.124   7.139  -6.305  1.00 92.30           C  
ATOM    526  HA  VAL A  34      -0.121   7.202  -7.366  1.00 92.30           H  
ATOM    527  C   VAL A  34      -0.922   7.927  -5.516  1.00 92.30           C  
ATOM    528  CB  VAL A  34       0.109   5.652  -5.899  1.00 92.30           C  
ATOM    529  HB  VAL A  34       0.181   5.564  -4.815  1.00 92.30           H  
ATOM    530  O   VAL A  34      -0.736   8.182  -4.326  1.00 92.30           O  
ATOM    531  CG1 VAL A  34      -1.188   4.994  -6.377  1.00 92.30           C  
ATOM    532 HG11 VAL A  34      -1.185   3.936  -6.116  1.00 92.30           H  
ATOM    533 HG12 VAL A  34      -2.051   5.459  -5.899  1.00 92.30           H  
ATOM    534 HG13 VAL A  34      -1.282   5.088  -7.459  1.00 92.30           H  
ATOM    535  CG2 VAL A  34       1.275   4.876  -6.527  1.00 92.30           C  
ATOM    536 HG21 VAL A  34       2.226   5.225  -6.125  1.00 92.30           H  
ATOM    537 HG22 VAL A  34       1.255   5.003  -7.609  1.00 92.30           H  
ATOM    538 HG23 VAL A  34       1.177   3.816  -6.293  1.00 92.30           H  
ATOM    539  N   SER A  35      -2.007   8.329  -6.181  1.00 92.94           N  
ATOM    540  H   SER A  35      -2.107   8.083  -7.156  1.00 92.94           H  
ATOM    541  CA  SER A  35      -3.090   9.064  -5.528  1.00 92.94           C  
ATOM    542  HA  SER A  35      -2.666   9.934  -5.028  1.00 92.94           H  
ATOM    543  C   SER A  35      -3.778   8.186  -4.484  1.00 92.94           C  
ATOM    544  CB  SER A  35      -4.122   9.562  -6.541  1.00 92.94           C  
ATOM    545  HB2 SER A  35      -3.639  10.213  -7.270  1.00 92.94           H  
ATOM    546  HB3 SER A  35      -4.580   8.715  -7.051  1.00 92.94           H  
ATOM    547  O   SER A  35      -4.148   7.046  -4.775  1.00 92.94           O  
ATOM    548  OG  SER A  35      -5.107  10.286  -5.831  1.00 92.94           O  
ATOM    549  HG  SER A  35      -5.800  10.586  -6.423  1.00 92.94           H  
ATOM    550  N   LYS A  36      -3.983   8.733  -3.279  1.00 92.87           N  
ATOM    551  H   LYS A  36      -3.693   9.691  -3.145  1.00 92.87           H  
ATOM    552  CA  LYS A  36      -4.701   8.047  -2.195  1.00 92.87           C  
ATOM    553  HA  LYS A  36      -4.212   7.095  -1.988  1.00 92.87           H  
ATOM    554  C   LYS A  36      -6.132   7.697  -2.596  1.00 92.87           C  
ATOM    555  CB  LYS A  36      -4.712   8.899  -0.917  1.00 92.87           C  
ATOM    556  HB2 LYS A  36      -5.085   9.897  -1.146  1.00 92.87           H  
ATOM    557  HB3 LYS A  36      -5.397   8.437  -0.206  1.00 92.87           H  
ATOM    558  O   LYS A  36      -6.594   6.616  -2.255  1.00 92.87           O  
ATOM    559  CG  LYS A  36      -3.327   8.994  -0.260  1.00 92.87           C  
ATOM    560  HG2 LYS A  36      -2.957   7.988  -0.060  1.00 92.87           H  
ATOM    561  HG3 LYS A  36      -2.636   9.497  -0.937  1.00 92.87           H  
ATOM    562  CD  LYS A  36      -3.405   9.774   1.060  1.00 92.87           C  
ATOM    563  HD2 LYS A  36      -3.770  10.781   0.857  1.00 92.87           H  
ATOM    564  HD3 LYS A  36      -4.101   9.271   1.731  1.00 92.87           H  
ATOM    565  CE  LYS A  36      -2.019   9.847   1.714  1.00 92.87           C  
ATOM    566  HE2 LYS A  36      -1.331  10.322   1.015  1.00 92.87           H  
ATOM    567  HE3 LYS A  36      -1.664   8.830   1.884  1.00 92.87           H  
ATOM    568  NZ  LYS A  36      -2.045  10.598   2.995  1.00 92.87           N  
ATOM    569  HZ1 LYS A  36      -2.666  10.154   3.656  1.00 92.87           H  
ATOM    570  HZ2 LYS A  36      -2.349  11.549   2.844  1.00 92.87           H  
ATOM    571  HZ3 LYS A  36      -1.121  10.625   3.403  1.00 92.87           H  
ATOM    572  N   ASP A  37      -6.797   8.561  -3.359  1.00 93.87           N  
ATOM    573  H   ASP A  37      -6.380   9.455  -3.577  1.00 93.87           H  
ATOM    574  CA  ASP A  37      -8.171   8.316  -3.807  1.00 93.87           C  
ATOM    575  HA  ASP A  37      -8.798   8.099  -2.942  1.00 93.87           H  
ATOM    576  C   ASP A  37      -8.238   7.103  -4.738  1.00 93.87           C  
ATOM    577  CB  ASP A  37      -8.728   9.569  -4.494  1.00 93.87           C  
ATOM    578  HB2 ASP A  37      -9.740   9.360  -4.839  1.00 93.87           H  
ATOM    579  HB3 ASP A  37      -8.113   9.801  -5.364  1.00 93.87           H  
ATOM    580  O   ASP A  37      -9.085   6.234  -4.561  1.00 93.87           O  
ATOM    581  CG  ASP A  37      -8.773  10.783  -3.560  1.00 93.87           C  
ATOM    582  OD1 ASP A  37      -8.957  10.588  -2.336  1.00 93.87           O  
ATOM    583  OD2 ASP A  37      -8.546  11.897  -4.076  1.00 93.87           O  
ATOM    584  N   SER A  38      -7.272   6.972  -5.654  1.00 95.04           N  
ATOM    585  H   SER A  38      -6.578   7.701  -5.735  1.00 95.04           H  
ATOM    586  CA  SER A  38      -7.171   5.794  -6.520  1.00 95.04           C  
ATOM    587  HA  SER A  38      -8.127   5.650  -7.024  1.00 95.04           H  
ATOM    588  C   SER A  38      -6.882   4.518  -5.730  1.00 95.04           C  
ATOM    589  CB  SER A  38      -6.081   5.981  -7.577  1.00 95.04           C  
ATOM    590  HB2 SER A  38      -6.093   5.124  -8.251  1.00 95.04           H  
ATOM    591  HB3 SER A  38      -5.105   6.036  -7.095  1.00 95.04           H  
ATOM    592  O   SER A  38      -7.398   3.465  -6.081  1.00 95.04           O  
ATOM    593  OG  SER A  38      -6.304   7.163  -8.323  1.00 95.04           O  
ATOM    594  HG  SER A  38      -7.242   7.192  -8.526  1.00 95.04           H  
ATOM    595  N   LEU A  39      -6.079   4.590  -4.662  1.00 95.92           N  
ATOM    596  H   LEU A  39      -5.688   5.488  -4.414  1.00 95.92           H  
ATOM    597  CA  LEU A  39      -5.830   3.443  -3.779  1.00 95.92           C  
ATOM    598  HA  LEU A  39      -5.517   2.590  -4.380  1.00 95.92           H  
ATOM    599  C   LEU A  39      -7.103   3.002  -3.047  1.00 95.92           C  
ATOM    600  CB  LEU A  39      -4.729   3.788  -2.759  1.00 95.92           C  
ATOM    601  HB2 LEU A  39      -4.701   3.000  -2.006  1.00 95.92           H  
ATOM    602  HB3 LEU A  39      -4.996   4.709  -2.241  1.00 95.92           H  
ATOM    603  O   LEU A  39      -7.384   1.807  -2.979  1.00 95.92           O  
ATOM    604  CG  LEU A  39      -3.316   3.932  -3.337  1.00 95.92           C  
ATOM    605  HG  LEU A  39      -3.320   4.672  -4.137  1.00 95.92           H  
ATOM    606  CD1 LEU A  39      -2.353   4.401  -2.245  1.00 95.92           C  
ATOM    607 HD11 LEU A  39      -1.352   4.517  -2.662  1.00 95.92           H  
ATOM    608 HD12 LEU A  39      -2.324   3.667  -1.440  1.00 95.92           H  
ATOM    609 HD13 LEU A  39      -2.684   5.361  -1.849  1.00 95.92           H  
ATOM    610  CD2 LEU A  39      -2.794   2.608  -3.890  1.00 95.92           C  
ATOM    611 HD21 LEU A  39      -2.867   1.835  -3.125  1.00 95.92           H  
ATOM    612 HD22 LEU A  39      -1.751   2.711  -4.187  1.00 95.92           H  
ATOM    613 HD23 LEU A  39      -3.385   2.309  -4.756  1.00 95.92           H  
ATOM    614  N   ILE A  40      -7.881   3.957  -2.532  1.00 94.74           N  
ATOM    615  H   ILE A  40      -7.589   4.918  -2.632  1.00 94.74           H  
ATOM    616  CA  ILE A  40      -9.154   3.684  -1.855  1.00 94.74           C  
ATOM    617  HA  ILE A  40      -8.981   2.959  -1.059  1.00 94.74           H  
ATOM    618  C   ILE A  40     -10.148   3.049  -2.830  1.00 94.74           C  
ATOM    619  CB  ILE A  40      -9.717   4.976  -1.222  1.00 94.74           C  
ATOM    620  HB  ILE A  40      -9.737   5.756  -1.984  1.00 94.74           H  
ATOM    621  O   ILE A  40     -10.731   2.016  -2.506  1.00 94.74           O  
ATOM    622  CG1 ILE A  40      -8.815   5.437  -0.054  1.00 94.74           C  
ATOM    623 HG12 ILE A  40      -7.765   5.348  -0.335  1.00 94.74           H  
ATOM    624 HG13 ILE A  40      -8.978   4.785   0.804  1.00 94.74           H  
ATOM    625  CG2 ILE A  40     -11.156   4.765  -0.707  1.00 94.74           C  
ATOM    626 HG21 ILE A  40     -11.831   4.541  -1.533  1.00 94.74           H  
ATOM    627 HG22 ILE A  40     -11.185   3.940   0.005  1.00 94.74           H  
ATOM    628 HG23 ILE A  40     -11.532   5.672  -0.232  1.00 94.74           H  
ATOM    629  CD1 ILE A  40      -9.054   6.891   0.372  1.00 94.74           C  
ATOM    630 HD11 ILE A  40      -8.327   7.164   1.137  1.00 94.74           H  
ATOM    631 HD12 ILE A  40      -8.928   7.553  -0.484  1.00 94.74           H  
ATOM    632 HD13 ILE A  40     -10.056   7.014   0.783  1.00 94.74           H  
ATOM    633  N   GLU A  41     -10.304   3.626  -4.021  1.00 95.30           N  
ATOM    634  H   GLU A  41      -9.819   4.492  -4.211  1.00 95.30           H  
ATOM    635  CA  GLU A  41     -11.219   3.126  -5.051  1.00 95.30           C  
ATOM    636  HA  GLU A  41     -12.223   3.058  -4.632  1.00 95.30           H  
ATOM    637  C   GLU A  41     -10.820   1.718  -5.526  1.00 95.30           C  
ATOM    638  CB  GLU A  41     -11.242   4.141  -6.204  1.00 95.30           C  
ATOM    639  HB2 GLU A  41     -11.436   5.131  -5.790  1.00 95.30           H  
ATOM    640  HB3 GLU A  41     -10.263   4.156  -6.682  1.00 95.30           H  
ATOM    641  O   GLU A  41     -11.667   0.834  -5.636  1.00 95.30           O  
ATOM    642  CG  GLU A  41     -12.333   3.835  -7.242  1.00 95.30           C  
ATOM    643  HG2 GLU A  41     -13.305   3.898  -6.754  1.00 95.30           H  
ATOM    644  HG3 GLU A  41     -12.204   2.813  -7.599  1.00 95.30           H  
ATOM    645  CD  GLU A  41     -12.309   4.784  -8.453  1.00 95.30           C  
ATOM    646  OE1 GLU A  41     -13.035   4.472  -9.427  1.00 95.30           O  
ATOM    647  OE2 GLU A  41     -11.530   5.767  -8.448  1.00 95.30           O  
ATOM    648  N   LEU A  42      -9.521   1.457  -5.719  1.00 96.81           N  
ATOM    649  H   LEU A  42      -8.859   2.214  -5.629  1.00 96.81           H  
ATOM    650  CA  LEU A  42      -9.022   0.115  -6.041  1.00 96.81           C  
ATOM    651  HA  LEU A  42      -9.576  -0.267  -6.898  1.00 96.81           H  
ATOM    652  C   LEU A  42      -9.267  -0.884  -4.907  1.00 96.81           C  
ATOM    653  CB  LEU A  42      -7.521   0.181  -6.375  1.00 96.81           C  
ATOM    654  HB2 LEU A  42      -7.110  -0.828  -6.354  1.00 96.81           H  
ATOM    655  HB3 LEU A  42      -7.016   0.760  -5.602  1.00 96.81           H  
ATOM    656  O   LEU A  42      -9.644  -2.024  -5.170  1.00 96.81           O  
ATOM    657  CG  LEU A  42      -7.224   0.791  -7.753  1.00 96.81           C  
ATOM    658  HG  LEU A  42      -7.738   1.746  -7.861  1.00 96.81           H  
ATOM    659  CD1 LEU A  42      -5.720   1.026  -7.912  1.00 96.81           C  
ATOM    660 HD11 LEU A  42      -5.375   1.693  -7.121  1.00 96.81           H  
ATOM    661 HD12 LEU A  42      -5.190   0.076  -7.845  1.00 96.81           H  
ATOM    662 HD13 LEU A  42      -5.525   1.491  -8.879  1.00 96.81           H  
ATOM    663  CD2 LEU A  42      -7.678  -0.132  -8.881  1.00 96.81           C  
ATOM    664 HD21 LEU A  42      -7.426   0.315  -9.843  1.00 96.81           H  
ATOM    665 HD22 LEU A  42      -7.198  -1.105  -8.774  1.00 96.81           H  
ATOM    666 HD23 LEU A  42      -8.757  -0.280  -8.850  1.00 96.81           H  
ATOM    667  N   ALA A  43      -9.093  -0.469  -3.651  1.00 95.71           N  
ATOM    668  H   ALA A  43      -8.758   0.470  -3.486  1.00 95.71           H  
ATOM    669  CA  ALA A  43      -9.400  -1.321  -2.509  1.00 95.71           C  
ATOM    670  HA  ALA A  43      -8.880  -2.270  -2.636  1.00 95.71           H  
ATOM    671  C   ALA A  43     -10.896  -1.652  -2.429  1.00 95.71           C  
ATOM    672  CB  ALA A  43      -8.880  -0.666  -1.226  1.00 95.71           C  
ATOM    673  HB1 ALA A  43      -9.095  -1.312  -0.374  1.00 95.71           H  
ATOM    674  HB2 ALA A  43      -7.800  -0.537  -1.303  1.00 95.71           H  
ATOM    675  HB3 ALA A  43      -9.353   0.304  -1.076  1.00 95.71           H  
ATOM    676  O   ALA A  43     -11.231  -2.780  -2.087  1.00 95.71           O  
ATOM    677  N   GLU A  44     -11.796  -0.726  -2.772  1.00 94.00           N  
ATOM    678  H   GLU A  44     -11.464   0.185  -3.055  1.00 94.00           H  
ATOM    679  CA  GLU A  44     -13.243  -1.001  -2.868  1.00 94.00           C  
ATOM    680  HA  GLU A  44     -13.584  -1.470  -1.946  1.00 94.00           H  
ATOM    681  C   GLU A  44     -13.560  -1.992  -3.982  1.00 94.00           C  
ATOM    682  CB  GLU A  44     -14.047   0.298  -3.086  1.00 94.00           C  
ATOM    683  HB2 GLU A  44     -15.086   0.050  -3.305  1.00 94.00           H  
ATOM    684  HB3 GLU A  44     -13.630   0.874  -3.911  1.00 94.00           H  
ATOM    685  O   GLU A  44     -14.249  -2.982  -3.749  1.00 94.00           O  
ATOM    686  CG  GLU A  44     -13.994   1.104  -1.796  1.00 94.00           C  
ATOM    687  HG2 GLU A  44     -12.942   1.305  -1.591  1.00 94.00           H  
ATOM    688  HG3 GLU A  44     -14.388   0.464  -1.007  1.00 94.00           H  
ATOM    689  CD  GLU A  44     -14.735   2.445  -1.741  1.00 94.00           C  
ATOM    690  OE1 GLU A  44     -14.770   2.994  -0.605  1.00 94.00           O  
ATOM    691  OE2 GLU A  44     -15.233   2.919  -2.779  1.00 94.00           O  
ATOM    692  N   LYS A  45     -12.996  -1.768  -5.169  1.00 95.30           N  
ATOM    693  H   LYS A  45     -12.462  -0.919  -5.289  1.00 95.30           H  
ATOM    694  CA  LYS A  45     -13.190  -2.640  -6.330  1.00 95.30           C  
ATOM    695  HA  LYS A  45     -14.256  -2.789  -6.500  1.00 95.30           H  
ATOM    696  C   LYS A  45     -12.628  -4.044  -6.126  1.00 95.30           C  
ATOM    697  CB  LYS A  45     -12.586  -1.954  -7.556  1.00 95.30           C  
ATOM    698  HB2 LYS A  45     -11.583  -1.591  -7.332  1.00 95.30           H  
ATOM    699  HB3 LYS A  45     -12.529  -2.671  -8.375  1.00 95.30           H  
ATOM    700  O   LYS A  45     -13.179  -4.997  -6.654  1.00 95.30           O  
ATOM    701  CG  LYS A  45     -13.490  -0.797  -7.986  1.00 95.30           C  
ATOM    702  HG2 LYS A  45     -13.603  -0.072  -7.180  1.00 95.30           H  
ATOM    703  HG3 LYS A  45     -14.476  -1.213  -8.195  1.00 95.30           H  
ATOM    704  CD  LYS A  45     -12.936  -0.080  -9.221  1.00 95.30           C  
ATOM    705  HD2 LYS A  45     -12.386  -0.776  -9.854  1.00 95.30           H  
ATOM    706  HD3 LYS A  45     -12.262   0.713  -8.898  1.00 95.30           H  
ATOM    707  CE  LYS A  45     -14.099   0.513 -10.013  1.00 95.30           C  
ATOM    708  HE2 LYS A  45     -14.750   1.050  -9.323  1.00 95.30           H  
ATOM    709  HE3 LYS A  45     -13.711   1.227 -10.740  1.00 95.30           H  
ATOM    710  NZ  LYS A  45     -14.841  -0.579 -10.701  1.00 95.30           N  
ATOM    711  HZ1 LYS A  45     -14.271  -1.022 -11.408  1.00 95.30           H  
ATOM    712  HZ2 LYS A  45     -15.723  -0.296 -11.104  1.00 95.30           H  
ATOM    713  HZ3 LYS A  45     -15.015  -1.374 -10.103  1.00 95.30           H  
ATOM    714  N   SER A  46     -11.595  -4.199  -5.295  1.00 95.86           N  
ATOM    715  H   SER A  46     -11.137  -3.363  -4.962  1.00 95.86           H  
ATOM    716  CA  SER A  46     -11.003  -5.510  -4.994  1.00 95.86           C  
ATOM    717  HA  SER A  46     -10.724  -5.968  -5.943  1.00 95.86           H  
ATOM    718  C   SER A  46     -11.947  -6.504  -4.298  1.00 95.86           C  
ATOM    719  CB  SER A  46      -9.726  -5.342  -4.165  1.00 95.86           C  
ATOM    720  HB2 SER A  46      -9.108  -4.558  -4.603  1.00 95.86           H  
ATOM    721  HB3 SER A  46      -9.167  -6.277  -4.208  1.00 95.86           H  
ATOM    722  O   SER A  46     -11.627  -7.691  -4.251  1.00 95.86           O  
ATOM    723  OG  SER A  46      -9.989  -5.044  -2.802  1.00 95.86           O  
ATOM    724  HG  SER A  46     -10.551  -4.268  -2.733  1.00 95.86           H  
ATOM    725  N   TYR A  47     -13.074  -6.044  -3.737  1.00 94.18           N  
ATOM    726  H   TYR A  47     -13.290  -5.061  -3.816  1.00 94.18           H  
ATOM    727  CA  TYR A  47     -14.096  -6.916  -3.142  1.00 94.18           C  
ATOM    728  HA  TYR A  47     -13.608  -7.745  -2.629  1.00 94.18           H  
ATOM    729  C   TYR A  47     -15.022  -7.553  -4.185  1.00 94.18           C  
ATOM    730  CB  TYR A  47     -14.918  -6.137  -2.103  1.00 94.18           C  
ATOM    731  HB2 TYR A  47     -15.777  -6.745  -1.817  1.00 94.18           H  
ATOM    732  HB3 TYR A  47     -15.310  -5.229  -2.561  1.00 94.18           H  
ATOM    733  O   TYR A  47     -15.641  -8.573  -3.887  1.00 94.18           O  
ATOM    734  CG  TYR A  47     -14.158  -5.783  -0.839  1.00 94.18           C  
ATOM    735  CD1 TYR A  47     -14.140  -6.673   0.253  1.00 94.18           C  
ATOM    736  HD1 TYR A  47     -14.679  -7.606   0.193  1.00 94.18           H  
ATOM    737  CD2 TYR A  47     -13.460  -4.566  -0.755  1.00 94.18           C  
ATOM    738  HD2 TYR A  47     -13.469  -3.894  -1.600  1.00 94.18           H  
ATOM    739  CE1 TYR A  47     -13.426  -6.341   1.423  1.00 94.18           C  
ATOM    740  HE1 TYR A  47     -13.408  -7.017   2.265  1.00 94.18           H  
ATOM    741  CE2 TYR A  47     -12.722  -4.241   0.398  1.00 94.18           C  
ATOM    742  HE2 TYR A  47     -12.154  -3.323   0.432  1.00 94.18           H  
ATOM    743  OH  TYR A  47     -11.976  -4.827   2.600  1.00 94.18           O  
ATOM    744  HH  TYR A  47     -11.326  -4.139   2.436  1.00 94.18           H  
ATOM    745  CZ  TYR A  47     -12.706  -5.129   1.493  1.00 94.18           C  
ATOM    746  N   ASP A  48     -15.113  -6.984  -5.390  1.00 96.08           N  
ATOM    747  H   ASP A  48     -14.507  -6.211  -5.624  1.00 96.08           H  
ATOM    748  CA  ASP A  48     -15.811  -7.617  -6.505  1.00 96.08           C  
ATOM    749  HA  ASP A  48     -16.655  -8.187  -6.115  1.00 96.08           H  
ATOM    750  C   ASP A  48     -14.883  -8.602  -7.227  1.00 96.08           C  
ATOM    751  CB  ASP A  48     -16.394  -6.568  -7.457  1.00 96.08           C  
ATOM    752  HB2 ASP A  48     -17.164  -5.997  -6.939  1.00 96.08           H  
ATOM    753  HB3 ASP A  48     -15.615  -5.879  -7.781  1.00 96.08           H  
ATOM    754  O   ASP A  48     -13.713  -8.312  -7.476  1.00 96.08           O  
ATOM    755  CG  ASP A  48     -17.009  -7.287  -8.656  1.00 96.08           C  
ATOM    756  OD1 ASP A  48     -17.975  -8.044  -8.416  1.00 96.08           O  
ATOM    757  OD2 ASP A  48     -16.421  -7.224  -9.757  1.00 96.08           O  
ATOM    758  N   SER A  49     -15.401  -9.784  -7.565  1.00 93.90           N  
ATOM    759  H   SER A  49     -16.401  -9.897  -7.489  1.00 93.90           H  
ATOM    760  CA  SER A  49     -14.576 -10.863  -8.127  1.00 93.90           C  
ATOM    761  HA  SER A  49     -13.691 -10.988  -7.504  1.00 93.90           H  
ATOM    762  C   SER A  49     -14.087 -10.552  -9.542  1.00 93.90           C  
ATOM    763  CB  SER A  49     -15.344 -12.185  -8.126  1.00 93.90           C  
ATOM    764  HB2 SER A  49     -14.738 -12.958  -8.600  1.00 93.90           H  
ATOM    765  HB3 SER A  49     -16.272 -12.070  -8.686  1.00 93.90           H  
ATOM    766  O   SER A  49     -12.953 -10.893  -9.873  1.00 93.90           O  
ATOM    767  OG  SER A  49     -15.633 -12.577  -6.798  1.00 93.90           O  
ATOM    768  HG  SER A  49     -15.917 -11.801  -6.309  1.00 93.90           H  
ATOM    769  N   ALA A  50     -14.903  -9.901 -10.378  1.00 93.83           N  
ATOM    770  H   ALA A  50     -15.748  -9.479 -10.020  1.00 93.83           H  
ATOM    771  CA  ALA A  50     -14.511  -9.572 -11.747  1.00 93.83           C  
ATOM    772  HA  ALA A  50     -14.055 -10.448 -12.207  1.00 93.83           H  
ATOM    773  C   ALA A  50     -13.460  -8.454 -11.755  1.00 93.83           C  
ATOM    774  CB  ALA A  50     -15.764  -9.204 -12.551  1.00 93.83           C  
ATOM    775  HB1 ALA A  50     -16.241  -8.322 -12.124  1.00 93.83           H  
ATOM    776  HB2 ALA A  50     -15.483  -8.987 -13.582  1.00 93.83           H  
ATOM    777  HB3 ALA A  50     -16.470 -10.034 -12.539  1.00 93.83           H  
ATOM    778  O   ALA A  50     -12.391  -8.609 -12.352  1.00 93.83           O  
ATOM    779  N   ASP A  51     -13.725  -7.373 -11.017  1.00 94.92           N  
ATOM    780  H   ASP A  51     -14.630  -7.303 -10.575  1.00 94.92           H  
ATOM    781  CA  ASP A  51     -12.781  -6.268 -10.847  1.00 94.92           C  
ATOM    782  HA  ASP A  51     -12.534  -5.856 -11.825  1.00 94.92           H  
ATOM    783  C   ASP A  51     -11.464  -6.741 -10.207  1.00 94.92           C  
ATOM    784  CB  ASP A  51     -13.422  -5.167  -9.980  1.00 94.92           C  
ATOM    785  HB2 ASP A  51     -13.973  -5.634  -9.163  1.00 94.92           H  
ATOM    786  HB3 ASP A  51     -12.614  -4.588  -9.533  1.00 94.92           H  
ATOM    787  O   ASP A  51     -10.387  -6.305 -10.615  1.00 94.92           O  
ATOM    788  CG  ASP A  51     -14.330  -4.171 -10.719  1.00 94.92           C  
ATOM    789  OD1 ASP A  51     -14.236  -4.077 -11.964  1.00 94.92           O  
ATOM    790  OD2 ASP A  51     -14.923  -3.274 -10.065  1.00 94.92           O  
ATOM    791  N   PHE A  52     -11.515  -7.667  -9.244  1.00 96.42           N  
ATOM    792  H   PHE A  52     -12.422  -7.947  -8.898  1.00 96.42           H  
ATOM    793  CA  PHE A  52     -10.329  -8.241  -8.608  1.00 96.42           C  
ATOM    794  HA  PHE A  52      -9.786  -7.444  -8.100  1.00 96.42           H  
ATOM    795  C   PHE A  52      -9.360  -8.870  -9.618  1.00 96.42           C  
ATOM    796  CB  PHE A  52     -10.760  -9.274  -7.560  1.00 96.42           C  
ATOM    797  HB2 PHE A  52     -11.488  -9.955  -8.000  1.00 96.42           H  
ATOM    798  HB3 PHE A  52     -11.249  -8.757  -6.734  1.00 96.42           H  
ATOM    799  O   PHE A  52      -8.168  -8.546  -9.600  1.00 96.42           O  
ATOM    800  CG  PHE A  52      -9.612 -10.093  -7.014  1.00 96.42           C  
ATOM    801  CD1 PHE A  52      -9.325 -11.362  -7.556  1.00 96.42           C  
ATOM    802  HD1 PHE A  52      -9.941 -11.769  -8.344  1.00 96.42           H  
ATOM    803  CD2 PHE A  52      -8.809  -9.567  -5.989  1.00 96.42           C  
ATOM    804  HD2 PHE A  52      -9.039  -8.601  -5.565  1.00 96.42           H  
ATOM    805  CE1 PHE A  52      -8.228 -12.098  -7.078  1.00 96.42           C  
ATOM    806  HE1 PHE A  52      -8.009 -13.071  -7.493  1.00 96.42           H  
ATOM    807  CE2 PHE A  52      -7.721 -10.310  -5.507  1.00 96.42           C  
ATOM    808  HE2 PHE A  52      -7.123  -9.923  -4.696  1.00 96.42           H  
ATOM    809  CZ  PHE A  52      -7.426 -11.570  -6.054  1.00 96.42           C  
ATOM    810  HZ  PHE A  52      -6.595 -12.144  -5.671  1.00 96.42           H  
ATOM    811  N   PHE A  53      -9.852  -9.732 -10.516  1.00 95.87           N  
ATOM    812  H   PHE A  53     -10.840  -9.944 -10.501  1.00 95.87           H  
ATOM    813  CA  PHE A  53      -8.998 -10.368 -11.522  1.00 95.87           C  
ATOM    814  HA  PHE A  53      -8.160 -10.845 -11.013  1.00 95.87           H  
ATOM    815  C   PHE A  53      -8.395  -9.341 -12.481  1.00 95.87           C  
ATOM    816  CB  PHE A  53      -9.773 -11.444 -12.294  1.00 95.87           C  
ATOM    817  HB2 PHE A  53      -9.191 -11.728 -13.170  1.00 95.87           H  
ATOM    818  HB3 PHE A  53     -10.713 -11.023 -12.650  1.00 95.87           H  
ATOM    819  O   PHE A  53      -7.212  -9.434 -12.807  1.00 95.87           O  
ATOM    820  CG  PHE A  53     -10.038 -12.708 -11.499  1.00 95.87           C  
ATOM    821  CD1 PHE A  53      -8.963 -13.508 -11.066  1.00 95.87           C  
ATOM    822  HD1 PHE A  53      -7.948 -13.227 -11.304  1.00 95.87           H  
ATOM    823  CD2 PHE A  53     -11.356 -13.100 -11.204  1.00 95.87           C  
ATOM    824  HD2 PHE A  53     -12.186 -12.506 -11.556  1.00 95.87           H  
ATOM    825  CE1 PHE A  53      -9.206 -14.676 -10.320  1.00 95.87           C  
ATOM    826  HE1 PHE A  53      -8.380 -15.285  -9.985  1.00 95.87           H  
ATOM    827  CE2 PHE A  53     -11.599 -14.257 -10.445  1.00 95.87           C  
ATOM    828  HE2 PHE A  53     -12.614 -14.540 -10.204  1.00 95.87           H  
ATOM    829  CZ  PHE A  53     -10.524 -15.046 -10.002  1.00 95.87           C  
ATOM    830  HZ  PHE A  53     -10.709 -15.936  -9.420  1.00 95.87           H  
ATOM    831  N   GLU A  54      -9.159  -8.320 -12.882  1.00 95.45           N  
ATOM    832  H   GLU A  54     -10.123  -8.288 -12.581  1.00 95.45           H  
ATOM    833  CA  GLU A  54      -8.640  -7.235 -13.719  1.00 95.45           C  
ATOM    834  HA  GLU A  54      -8.197  -7.663 -14.619  1.00 95.45           H  
ATOM    835  C   GLU A  54      -7.548  -6.416 -13.020  1.00 95.45           C  
ATOM    836  CB  GLU A  54      -9.770  -6.281 -14.122  1.00 95.45           C  
ATOM    837  HB2 GLU A  54      -9.304  -5.418 -14.599  1.00 95.45           H  
ATOM    838  HB3 GLU A  54     -10.295  -5.930 -13.234  1.00 95.45           H  
ATOM    839  O   GLU A  54      -6.566  -6.014 -13.657  1.00 95.45           O  
ATOM    840  CG  GLU A  54     -10.777  -6.888 -15.106  1.00 95.45           C  
ATOM    841  HG2 GLU A  54     -10.219  -7.330 -15.932  1.00 95.45           H  
ATOM    842  HG3 GLU A  54     -11.342  -7.680 -14.614  1.00 95.45           H  
ATOM    843  CD  GLU A  54     -11.742  -5.833 -15.675  1.00 95.45           C  
ATOM    844  OE1 GLU A  54     -12.434  -6.149 -16.664  1.00 95.45           O  
ATOM    845  OE2 GLU A  54     -11.690  -4.649 -15.256  1.00 95.45           O  
ATOM    846  N   ILE A  55      -7.708  -6.161 -11.716  1.00 96.96           N  
ATOM    847  H   ILE A  55      -8.554  -6.488 -11.272  1.00 96.96           H  
ATOM    848  CA  ILE A  55      -6.721  -5.441 -10.909  1.00 96.96           C  
ATOM    849  HA  ILE A  55      -6.480  -4.520 -11.440  1.00 96.96           H  
ATOM    850  C   ILE A  55      -5.426  -6.244 -10.830  1.00 96.96           C  
ATOM    851  CB  ILE A  55      -7.277  -5.075  -9.509  1.00 96.96           C  
ATOM    852  HB  ILE A  55      -7.700  -5.971  -9.056  1.00 96.96           H  
ATOM    853  O   ILE A  55      -4.360  -5.706 -11.142  1.00 96.96           O  
ATOM    854  CG1 ILE A  55      -8.384  -4.009  -9.629  1.00 96.96           C  
ATOM    855 HG12 ILE A  55      -9.052  -4.298 -10.440  1.00 96.96           H  
ATOM    856 HG13 ILE A  55      -7.945  -3.049  -9.900  1.00 96.96           H  
ATOM    857  CG2 ILE A  55      -6.168  -4.539  -8.583  1.00 96.96           C  
ATOM    858 HG21 ILE A  55      -5.455  -5.333  -8.366  1.00 96.96           H  
ATOM    859 HG22 ILE A  55      -5.652  -3.701  -9.053  1.00 96.96           H  
ATOM    860 HG23 ILE A  55      -6.589  -4.222  -7.629  1.00 96.96           H  
ATOM    861  CD1 ILE A  55      -9.244  -3.836  -8.369  1.00 96.96           C  
ATOM    862 HD11 ILE A  55     -10.061  -3.149  -8.590  1.00 96.96           H  
ATOM    863 HD12 ILE A  55      -8.658  -3.421  -7.549  1.00 96.96           H  
ATOM    864 HD13 ILE A  55      -9.665  -4.796  -8.072  1.00 96.96           H  
ATOM    865  N   MET A  56      -5.514  -7.519 -10.449  1.00 96.69           N  
ATOM    866  H   MET A  56      -6.426  -7.902 -10.245  1.00 96.69           H  
ATOM    867  CA  MET A  56      -4.338  -8.365 -10.249  1.00 96.69           C  
ATOM    868  HA  MET A  56      -3.617  -7.811  -9.649  1.00 96.69           H  
ATOM    869  C   MET A  56      -3.609  -8.681 -11.555  1.00 96.69           C  
ATOM    870  CB  MET A  56      -4.715  -9.642  -9.486  1.00 96.69           C  
ATOM    871  HB2 MET A  56      -5.527 -10.157  -9.998  1.00 96.69           H  
ATOM    872  HB3 MET A  56      -3.848 -10.302  -9.461  1.00 96.69           H  
ATOM    873  O   MET A  56      -2.390  -8.547 -11.598  1.00 96.69           O  
ATOM    874  CG  MET A  56      -5.128  -9.342  -8.042  1.00 96.69           C  
ATOM    875  HG2 MET A  56      -6.072  -8.797  -8.049  1.00 96.69           H  
ATOM    876  HG3 MET A  56      -5.293 -10.293  -7.534  1.00 96.69           H  
ATOM    877  SD  MET A  56      -3.906  -8.385  -7.095  1.00 96.69           S  
ATOM    878  CE  MET A  56      -4.823  -8.228  -5.560  1.00 96.69           C  
ATOM    879  HE1 MET A  56      -4.206  -7.733  -4.810  1.00 96.69           H  
ATOM    880  HE2 MET A  56      -5.074  -9.237  -5.233  1.00 96.69           H  
ATOM    881  HE3 MET A  56      -5.734  -7.656  -5.741  1.00 96.69           H  
ATOM    882  N   ASP A  57      -4.322  -8.978 -12.646  1.00 95.58           N  
ATOM    883  H   ASP A  57      -5.323  -9.083 -12.563  1.00 95.58           H  
ATOM    884  CA  ASP A  57      -3.717  -9.196 -13.971  1.00 95.58           C  
ATOM    885  HA  ASP A  57      -3.003 -10.019 -13.914  1.00 95.58           H  
ATOM    886  C   ASP A  57      -2.952  -7.955 -14.466  1.00 95.58           C  
ATOM    887  CB  ASP A  57      -4.830  -9.585 -14.958  1.00 95.58           C  
ATOM    888  HB2 ASP A  57      -5.636  -8.855 -14.885  1.00 95.58           H  
ATOM    889  HB3 ASP A  57      -5.229 -10.561 -14.683  1.00 95.58           H  
ATOM    890  O   ASP A  57      -1.854  -8.045 -15.024  1.00 95.58           O  
ATOM    891  CG  ASP A  57      -4.353  -9.627 -16.412  1.00 95.58           C  
ATOM    892  OD1 ASP A  57      -3.487 -10.444 -16.786  1.00 95.58           O  
ATOM    893  OD2 ASP A  57      -4.789  -8.765 -17.215  1.00 95.58           O  
ATOM    894  N   MET A  58      -3.496  -6.755 -14.234  1.00 95.21           N  
ATOM    895  H   MET A  58      -4.396  -6.712 -13.778  1.00 95.21           H  
ATOM    896  CA  MET A  58      -2.796  -5.525 -14.597  1.00 95.21           C  
ATOM    897  HA  MET A  58      -2.421  -5.644 -15.613  1.00 95.21           H  
ATOM    898  C   MET A  58      -1.585  -5.274 -13.691  1.00 95.21           C  
ATOM    899  CB  MET A  58      -3.775  -4.347 -14.583  1.00 95.21           C  
ATOM    900  HB2 MET A  58      -4.070  -4.146 -13.553  1.00 95.21           H  
ATOM    901  HB3 MET A  58      -4.678  -4.622 -15.127  1.00 95.21           H  
ATOM    902  O   MET A  58      -0.547  -4.844 -14.194  1.00 95.21           O  
ATOM    903  CG  MET A  58      -3.180  -3.070 -15.204  1.00 95.21           C  
ATOM    904  HG2 MET A  58      -3.892  -2.263 -15.027  1.00 95.21           H  
ATOM    905  HG3 MET A  58      -2.266  -2.816 -14.668  1.00 95.21           H  
ATOM    906  SD  MET A  58      -2.816  -3.094 -16.993  1.00 95.21           S  
ATOM    907  CE  MET A  58      -4.475  -3.461 -17.633  1.00 95.21           C  
ATOM    908  HE1 MET A  58      -5.196  -2.762 -17.209  1.00 95.21           H  
ATOM    909  HE2 MET A  58      -4.761  -4.475 -17.356  1.00 95.21           H  
ATOM    910  HE3 MET A  58      -4.484  -3.384 -18.720  1.00 95.21           H  
ATOM    911  N   LEU A  59      -1.689  -5.516 -12.381  1.00 97.37           N  
ATOM    912  H   LEU A  59      -2.555  -5.899 -12.030  1.00 97.37           H  
ATOM    913  CA  LEU A  59      -0.577  -5.341 -11.441  1.00 97.37           C  
ATOM    914  HA  LEU A  59      -0.153  -4.347 -11.584  1.00 97.37           H  
ATOM    915  C   LEU A  59       0.563  -6.325 -11.715  1.00 97.37           C  
ATOM    916  CB  LEU A  59      -1.081  -5.476  -9.994  1.00 97.37           C  
ATOM    917  HB2 LEU A  59      -0.224  -5.595  -9.331  1.00 97.37           H  
ATOM    918  HB3 LEU A  59      -1.678  -6.385  -9.919  1.00 97.37           H  
ATOM    919  O   LEU A  59       1.719  -5.903 -11.722  1.00 97.37           O  
ATOM    920  CG  LEU A  59      -1.912  -4.279  -9.503  1.00 97.37           C  
ATOM    921  HG  LEU A  59      -2.708  -4.057 -10.214  1.00 97.37           H  
ATOM    922  CD1 LEU A  59      -2.540  -4.602  -8.150  1.00 97.37           C  
ATOM    923 HD11 LEU A  59      -1.768  -4.762  -7.398  1.00 97.37           H  
ATOM    924 HD12 LEU A  59      -3.200  -3.792  -7.840  1.00 97.37           H  
ATOM    925 HD13 LEU A  59      -3.129  -5.516  -8.237  1.00 97.37           H  
ATOM    926  CD2 LEU A  59      -1.063  -3.014  -9.340  1.00 97.37           C  
ATOM    927 HD21 LEU A  59      -0.260  -3.202  -8.627  1.00 97.37           H  
ATOM    928 HD22 LEU A  59      -1.693  -2.203  -8.973  1.00 97.37           H  
ATOM    929 HD23 LEU A  59      -0.644  -2.720 -10.302  1.00 97.37           H  
ATOM    930  N   ASP A  60       0.253  -7.578 -12.033  1.00 96.39           N  
ATOM    931  H   ASP A  60      -0.710  -7.875 -11.968  1.00 96.39           H  
ATOM    932  CA  ASP A  60       1.234  -8.595 -12.414  1.00 96.39           C  
ATOM    933  HA  ASP A  60       1.915  -8.770 -11.580  1.00 96.39           H  
ATOM    934  C   ASP A  60       2.072  -8.156 -13.626  1.00 96.39           C  
ATOM    935  CB  ASP A  60       0.489  -9.901 -12.708  1.00 96.39           C  
ATOM    936  HB2 ASP A  60      -0.220  -9.744 -13.522  1.00 96.39           H  
ATOM    937  HB3 ASP A  60      -0.068 -10.203 -11.821  1.00 96.39           H  
ATOM    938  O   ASP A  60       3.307  -8.126 -13.588  1.00 96.39           O  
ATOM    939  CG  ASP A  60       1.479 -10.998 -13.086  1.00 96.39           C  
ATOM    940  OD1 ASP A  60       2.501 -11.099 -12.373  1.00 96.39           O  
ATOM    941  OD2 ASP A  60       1.277 -11.624 -14.146  1.00 96.39           O  
ATOM    942  N   LYS A  61       1.407  -7.647 -14.671  1.00 95.51           N  
ATOM    943  H   LYS A  61       0.401  -7.736 -14.658  1.00 95.51           H  
ATOM    944  CA  LYS A  61       2.077  -7.068 -15.850  1.00 95.51           C  
ATOM    945  HA  LYS A  61       2.730  -7.826 -16.282  1.00 95.51           H  
ATOM    946  C   LYS A  61       2.973  -5.877 -15.504  1.00 95.51           C  
ATOM    947  CB  LYS A  61       1.019  -6.650 -16.881  1.00 95.51           C  
ATOM    948  HB2 LYS A  61       0.254  -6.052 -16.387  1.00 95.51           H  
ATOM    949  HB3 LYS A  61       1.484  -6.046 -17.661  1.00 95.51           H  
ATOM    950  O   LYS A  61       3.937  -5.613 -16.219  1.00 95.51           O  
ATOM    951  CG  LYS A  61       0.378  -7.878 -17.533  1.00 95.51           C  
ATOM    952  HG2 LYS A  61       1.097  -8.338 -18.211  1.00 95.51           H  
ATOM    953  HG3 LYS A  61       0.128  -8.606 -16.762  1.00 95.51           H  
ATOM    954  CD  LYS A  61      -0.903  -7.530 -18.299  1.00 95.51           C  
ATOM    955  HD2 LYS A  61      -1.593  -7.026 -17.622  1.00 95.51           H  
ATOM    956  HD3 LYS A  61      -0.683  -6.899 -19.160  1.00 95.51           H  
ATOM    957  CE  LYS A  61      -1.508  -8.866 -18.735  1.00 95.51           C  
ATOM    958  HE2 LYS A  61      -1.434  -9.543 -17.884  1.00 95.51           H  
ATOM    959  HE3 LYS A  61      -0.924  -9.304 -19.545  1.00 95.51           H  
ATOM    960  NZ  LYS A  61      -2.940  -8.785 -19.080  1.00 95.51           N  
ATOM    961  HZ1 LYS A  61      -3.174  -8.323 -19.947  1.00 95.51           H  
ATOM    962  HZ2 LYS A  61      -3.467  -8.413 -18.302  1.00 95.51           H  
ATOM    963  HZ3 LYS A  61      -3.328  -9.717 -19.030  1.00 95.51           H  
ATOM    964  N   ARG A  62       2.650  -5.119 -14.450  1.00 96.15           N  
ATOM    965  H   ARG A  62       1.873  -5.435 -13.886  1.00 96.15           H  
ATOM    966  CA  ARG A  62       3.435  -3.954 -14.002  1.00 96.15           C  
ATOM    967  HA  ARG A  62       3.884  -3.473 -14.871  1.00 96.15           H  
ATOM    968  C   ARG A  62       4.624  -4.339 -13.138  1.00 96.15           C  
ATOM    969  CB  ARG A  62       2.547  -2.963 -13.238  1.00 96.15           C  
ATOM    970  HB2 ARG A  62       2.058  -3.477 -12.410  1.00 96.15           H  
ATOM    971  HB3 ARG A  62       3.172  -2.177 -12.816  1.00 96.15           H  
ATOM    972  O   ARG A  62       5.639  -3.653 -13.219  1.00 96.15           O  
ATOM    973  CG  ARG A  62       1.474  -2.315 -14.110  1.00 96.15           C  
ATOM    974  HG2 ARG A  62       0.811  -1.731 -13.471  1.00 96.15           H  
ATOM    975  HG3 ARG A  62       0.889  -3.077 -14.624  1.00 96.15           H  
ATOM    976  CD  ARG A  62       2.090  -1.430 -15.181  1.00 96.15           C  
ATOM    977  HD2 ARG A  62       2.736  -0.698 -14.695  1.00 96.15           H  
ATOM    978  HD3 ARG A  62       2.676  -2.045 -15.864  1.00 96.15           H  
ATOM    979  NE  ARG A  62       1.044  -0.718 -15.919  1.00 96.15           N  
ATOM    980  HE  ARG A  62       0.108  -0.806 -15.550  1.00 96.15           H  
ATOM    981  NH1 ARG A  62       2.451   0.188 -17.466  1.00 96.15           N  
ATOM    982 HH11 ARG A  62       3.150  -0.476 -17.163  1.00 96.15           H  
ATOM    983 HH12 ARG A  62       2.783   1.050 -17.874  1.00 96.15           H  
ATOM    984  NH2 ARG A  62       0.363   0.956 -17.284  1.00 96.15           N  
ATOM    985 HH21 ARG A  62       0.614   1.685 -17.936  1.00 96.15           H  
ATOM    986 HH22 ARG A  62      -0.479   1.009 -16.728  1.00 96.15           H  
ATOM    987  CZ  ARG A  62       1.285   0.124 -16.895  1.00 96.15           C  
ATOM    988  N   LEU A  63       4.506  -5.393 -12.334  1.00 95.95           N  
ATOM    989  H   LEU A  63       3.621  -5.877 -12.300  1.00 95.95           H  
ATOM    990  CA  LEU A  63       5.621  -5.942 -11.564  1.00 95.95           C  
ATOM    991  HA  LEU A  63       6.119  -5.142 -11.017  1.00 95.95           H  
ATOM    992  C   LEU A  63       6.679  -6.566 -12.481  1.00 95.95           C  
ATOM    993  CB  LEU A  63       5.095  -6.993 -10.577  1.00 95.95           C  
ATOM    994  HB2 LEU A  63       4.508  -7.728 -11.128  1.00 95.95           H  
ATOM    995  HB3 LEU A  63       5.955  -7.517 -10.158  1.00 95.95           H  
ATOM    996  O   LEU A  63       7.867  -6.398 -12.228  1.00 95.95           O  
ATOM    997  CG  LEU A  63       4.251  -6.457  -9.410  1.00 95.95           C  
ATOM    998  HG  LEU A  63       3.378  -5.922  -9.784  1.00 95.95           H  
ATOM    999  CD1 LEU A  63       3.786  -7.664  -8.598  1.00 95.95           C  
ATOM   1000 HD11 LEU A  63       4.638  -8.285  -8.319  1.00 95.95           H  
ATOM   1001 HD12 LEU A  63       3.098  -8.263  -9.195  1.00 95.95           H  
ATOM   1002 HD13 LEU A  63       3.281  -7.350  -7.685  1.00 95.95           H  
ATOM   1003  CD2 LEU A  63       5.033  -5.515  -8.488  1.00 95.95           C  
ATOM   1004 HD21 LEU A  63       5.895  -6.039  -8.075  1.00 95.95           H  
ATOM   1005 HD22 LEU A  63       5.368  -4.634  -9.036  1.00 95.95           H  
ATOM   1006 HD23 LEU A  63       4.387  -5.192  -7.672  1.00 95.95           H  
ATOM   1007  N   ASN A  64       6.245  -7.203 -13.571  1.00 95.15           N  
ATOM   1008  H   ASN A  64       5.252  -7.374 -13.644  1.00 95.15           H  
ATOM   1009  CA  ASN A  64       7.107  -7.840 -14.571  1.00 95.15           C  
ATOM   1010  HA  ASN A  64       8.035  -8.140 -14.083  1.00 95.15           H  
ATOM   1011  C   ASN A  64       7.530  -6.904 -15.724  1.00 95.15           C  
ATOM   1012  CB  ASN A  64       6.407  -9.118 -15.060  1.00 95.15           C  
ATOM   1013  HB2 ASN A  64       6.968  -9.554 -15.887  1.00 95.15           H  
ATOM   1014  HB3 ASN A  64       5.402  -8.884 -15.413  1.00 95.15           H  
ATOM   1015  O   ASN A  64       7.911  -7.363 -16.804  1.00 95.15           O  
ATOM   1016  CG  ASN A  64       6.345 -10.174 -13.974  1.00 95.15           C  
ATOM   1017  ND2 ASN A  64       5.169 -10.529 -13.516  1.00 95.15           N  
ATOM   1018 HD21 ASN A  64       5.097 -11.252 -12.814  1.00 95.15           H  
ATOM   1019 HD22 ASN A  64       4.306 -10.078 -13.784  1.00 95.15           H  
ATOM   1020  OD1 ASN A  64       7.365 -10.675 -13.531  1.00 95.15           O  
ATOM   1021  N   ASP A  65       7.438  -5.585 -15.539  1.00 94.91           N  
ATOM   1022  H   ASP A  65       7.185  -5.244 -14.623  1.00 94.91           H  
ATOM   1023  CA  ASP A  65       7.838  -4.631 -16.575  1.00 94.91           C  
ATOM   1024  HA  ASP A  65       7.487  -5.037 -17.524  1.00 94.91           H  
ATOM   1025  C   ASP A  65       9.373  -4.511 -16.675  1.00 94.91           C  
ATOM   1026  CB  ASP A  65       7.126  -3.280 -16.372  1.00 94.91           C  
ATOM   1027  HB2 ASP A  65       6.164  -3.458 -15.892  1.00 94.91           H  
ATOM   1028  HB3 ASP A  65       7.719  -2.649 -15.710  1.00 94.91           H  
ATOM   1029  O   ASP A  65      10.128  -4.883 -15.776  1.00 94.91           O  
ATOM   1030  CG  ASP A  65       6.841  -2.531 -17.684  1.00 94.91           C  
ATOM   1031  OD1 ASP A  65       7.436  -2.869 -18.737  1.00 94.91           O  
ATOM   1032  OD2 ASP A  65       6.035  -1.565 -17.645  1.00 94.91           O  
ATOM   1033  N   LYS A  66       9.870  -3.968 -17.790  1.00 91.75           N  
ATOM   1034  H   LYS A  66       9.192  -3.611 -18.449  1.00 91.75           H  
ATOM   1035  CA  LYS A  66      11.317  -3.785 -18.000  1.00 91.75           C  
ATOM   1036  HA  LYS A  66      11.798  -4.744 -17.808  1.00 91.75           H  
ATOM   1037  C   LYS A  66      11.892  -2.789 -16.989  1.00 91.75           C  
ATOM   1038  CB  LYS A  66      11.609  -3.341 -19.440  1.00 91.75           C  
ATOM   1039  HB2 LYS A  66      11.068  -2.418 -19.649  1.00 91.75           H  
ATOM   1040  HB3 LYS A  66      12.678  -3.151 -19.539  1.00 91.75           H  
ATOM   1041  O   LYS A  66      11.238  -1.801 -16.670  1.00 91.75           O  
ATOM   1042  CG  LYS A  66      11.201  -4.419 -20.452  1.00 91.75           C  
ATOM   1043  HG2 LYS A  66      10.123  -4.573 -20.405  1.00 91.75           H  
ATOM   1044  HG3 LYS A  66      11.697  -5.354 -20.190  1.00 91.75           H  
ATOM   1045  CD  LYS A  66      11.585  -4.036 -21.887  1.00 91.75           C  
ATOM   1046  HD2 LYS A  66      12.664  -3.893 -21.939  1.00 91.75           H  
ATOM   1047  HD3 LYS A  66      11.071  -3.117 -22.169  1.00 91.75           H  
ATOM   1048  CE  LYS A  66      11.161  -5.185 -22.809  1.00 91.75           C  
ATOM   1049  HE2 LYS A  66      11.573  -6.109 -22.403  1.00 91.75           H  
ATOM   1050  HE3 LYS A  66      10.076  -5.282 -22.774  1.00 91.75           H  
ATOM   1051  NZ  LYS A  66      11.629  -5.011 -24.208  1.00 91.75           N  
ATOM   1052  HZ1 LYS A  66      11.218  -4.197 -24.641  1.00 91.75           H  
ATOM   1053  HZ2 LYS A  66      12.637  -4.952 -24.235  1.00 91.75           H  
ATOM   1054  HZ3 LYS A  66      11.371  -5.825 -24.748  1.00 91.75           H  
ATOM   1055  N   GLY A  67      13.163  -2.955 -16.609  1.00 89.61           N  
ATOM   1056  H   GLY A  67      13.614  -3.825 -16.852  1.00 89.61           H  
ATOM   1057  CA  GLY A  67      13.831  -2.100 -15.612  1.00 89.61           C  
ATOM   1058  HA2 GLY A  67      13.362  -2.287 -14.646  1.00 89.61           H  
ATOM   1059  HA3 GLY A  67      14.882  -2.382 -15.540  1.00 89.61           H  
ATOM   1060  C   GLY A  67      13.758  -0.589 -15.887  1.00 89.61           C  
ATOM   1061  O   GLY A  67      13.566   0.192 -14.961  1.00 89.61           O  
ATOM   1062  N   LYS A  68      13.755  -0.170 -17.163  1.00 91.55           N  
ATOM   1063  H   LYS A  68      13.940  -0.861 -17.876  1.00 91.55           H  
ATOM   1064  CA  LYS A  68      13.535   1.238 -17.563  1.00 91.55           C  
ATOM   1065  HA  LYS A  68      14.286   1.848 -17.062  1.00 91.55           H  
ATOM   1066  C   LYS A  68      12.183   1.828 -17.126  1.00 91.55           C  
ATOM   1067  CB  LYS A  68      13.722   1.398 -19.080  1.00 91.55           C  
ATOM   1068  HB2 LYS A  68      14.708   1.026 -19.359  1.00 91.55           H  
ATOM   1069  HB3 LYS A  68      13.697   2.464 -19.306  1.00 91.55           H  
ATOM   1070  O   LYS A  68      12.003   3.041 -17.135  1.00 91.55           O  
ATOM   1071  CG  LYS A  68      12.647   0.681 -19.919  1.00 91.55           C  
ATOM   1072  HG2 LYS A  68      11.651   0.959 -19.576  1.00 91.55           H  
ATOM   1073  HG3 LYS A  68      12.770  -0.398 -19.822  1.00 91.55           H  
ATOM   1074  CD  LYS A  68      12.780   1.087 -21.390  1.00 91.55           C  
ATOM   1075  HD2 LYS A  68      13.784   0.852 -21.743  1.00 91.55           H  
ATOM   1076  HD3 LYS A  68      12.622   2.163 -21.465  1.00 91.55           H  
ATOM   1077  CE  LYS A  68      11.743   0.352 -22.236  1.00 91.55           C  
ATOM   1078  HE2 LYS A  68      11.981  -0.712 -22.237  1.00 91.55           H  
ATOM   1079  HE3 LYS A  68      10.774   0.486 -21.755  1.00 91.55           H  
ATOM   1080  NZ  LYS A  68      11.698   0.893 -23.615  1.00 91.55           N  
ATOM   1081  HZ1 LYS A  68      12.598   0.800 -24.063  1.00 91.55           H  
ATOM   1082  HZ2 LYS A  68      10.986   0.434 -24.165  1.00 91.55           H  
ATOM   1083  HZ3 LYS A  68      11.478   1.878 -23.577  1.00 91.55           H  
ATOM   1084  N   TYR A  69      11.213   0.982 -16.787  1.00 94.15           N  
ATOM   1085  H   TYR A  69      11.433  -0.004 -16.782  1.00 94.15           H  
ATOM   1086  CA  TYR A  69       9.904   1.347 -16.251  1.00 94.15           C  
ATOM   1087  HA  TYR A  69       9.773   2.425 -16.347  1.00 94.15           H  
ATOM   1088  C   TYR A  69       9.811   1.050 -14.750  1.00 94.15           C  
ATOM   1089  CB  TYR A  69       8.787   0.668 -17.050  1.00 94.15           C  
ATOM   1090  HB2 TYR A  69       7.838   0.978 -16.613  1.00 94.15           H  
ATOM   1091  HB3 TYR A  69       8.869  -0.411 -16.921  1.00 94.15           H  
ATOM   1092  O   TYR A  69       8.748   0.690 -14.245  1.00 94.15           O  
ATOM   1093  CG  TYR A  69       8.738   1.008 -18.526  1.00 94.15           C  
ATOM   1094  CD1 TYR A  69       8.556   2.339 -18.947  1.00 94.15           C  
ATOM   1095  HD1 TYR A  69       8.485   3.124 -18.209  1.00 94.15           H  
ATOM   1096  CD2 TYR A  69       8.838  -0.020 -19.478  1.00 94.15           C  
ATOM   1097  HD2 TYR A  69       8.940  -1.042 -19.143  1.00 94.15           H  
ATOM   1098  CE1 TYR A  69       8.516   2.646 -20.322  1.00 94.15           C  
ATOM   1099  HE1 TYR A  69       8.430   3.676 -20.634  1.00 94.15           H  
ATOM   1100  CE2 TYR A  69       8.750   0.271 -20.849  1.00 94.15           C  
ATOM   1101  HE2 TYR A  69       8.771  -0.535 -21.568  1.00 94.15           H  
ATOM   1102  OH  TYR A  69       8.658   1.904 -22.603  1.00 94.15           O  
ATOM   1103  HH  TYR A  69       8.497   2.841 -22.737  1.00 94.15           H  
ATOM   1104  CZ  TYR A  69       8.625   1.609 -21.274  1.00 94.15           C  
ATOM   1105  N   TRP A  70      10.905   1.245 -14.011  1.00 95.01           N  
ATOM   1106  H   TRP A  70      11.778   1.436 -14.482  1.00 95.01           H  
ATOM   1107  CA  TRP A  70      10.978   1.035 -12.562  1.00 95.01           C  
ATOM   1108  HA  TRP A  70      10.941  -0.035 -12.358  1.00 95.01           H  
ATOM   1109  C   TRP A  70       9.837   1.703 -11.778  1.00 95.01           C  
ATOM   1110  CB  TRP A  70      12.322   1.575 -12.067  1.00 95.01           C  
ATOM   1111  HB2 TRP A  70      12.447   1.277 -11.026  1.00 95.01           H  
ATOM   1112  HB3 TRP A  70      13.136   1.112 -12.626  1.00 95.01           H  
ATOM   1113  O   TRP A  70       9.404   1.178 -10.756  1.00 95.01           O  
ATOM   1114  CG  TRP A  70      12.464   3.063 -12.141  1.00 95.01           C  
ATOM   1115  CD1 TRP A  70      12.985   3.773 -13.167  1.00 95.01           C  
ATOM   1116  HD1 TRP A  70      13.394   3.347 -14.072  1.00 95.01           H  
ATOM   1117  CD2 TRP A  70      12.096   4.042 -11.127  1.00 95.01           C  
ATOM   1118  CE2 TRP A  70      12.488   5.335 -11.585  1.00 95.01           C  
ATOM   1119  CE3 TRP A  70      11.492   3.956  -9.854  1.00 95.01           C  
ATOM   1120  HE3 TRP A  70      11.234   2.984  -9.459  1.00 95.01           H  
ATOM   1121  NE1 TRP A  70      13.050   5.107 -12.823  1.00 95.01           N  
ATOM   1122  HE1 TRP A  70      13.601   5.773 -13.346  1.00 95.01           H  
ATOM   1123  CH2 TRP A  70      11.733   6.364  -9.529  1.00 95.01           C  
ATOM   1124  HH2 TRP A  70      11.691   7.221  -8.873  1.00 95.01           H  
ATOM   1125  CZ2 TRP A  70      12.324   6.484 -10.800  1.00 95.01           C  
ATOM   1126  HZ2 TRP A  70      12.755   7.423 -11.118  1.00 95.01           H  
ATOM   1127  CZ3 TRP A  70      11.304   5.106  -9.066  1.00 95.01           C  
ATOM   1128  HZ3 TRP A  70      10.908   5.013  -8.066  1.00 95.01           H  
ATOM   1129  N   ARG A  71       9.287   2.830 -12.255  1.00 95.59           N  
ATOM   1130  H   ARG A  71       9.719   3.248 -13.066  1.00 95.59           H  
ATOM   1131  CA  ARG A  71       8.147   3.494 -11.599  1.00 95.59           C  
ATOM   1132  HA  ARG A  71       8.372   3.593 -10.537  1.00 95.59           H  
ATOM   1133  C   ARG A  71       6.855   2.704 -11.700  1.00 95.59           C  
ATOM   1134  CB  ARG A  71       7.895   4.883 -12.173  1.00 95.59           C  
ATOM   1135  HB2 ARG A  71       7.040   5.322 -11.659  1.00 95.59           H  
ATOM   1136  HB3 ARG A  71       7.651   4.796 -13.232  1.00 95.59           H  
ATOM   1137  O   ARG A  71       6.054   2.772 -10.774  1.00 95.59           O  
ATOM   1138  CG  ARG A  71       9.101   5.790 -11.982  1.00 95.59           C  
ATOM   1139  HG2 ARG A  71       9.953   5.402 -12.541  1.00 95.59           H  
ATOM   1140  HG3 ARG A  71       9.341   5.858 -10.920  1.00 95.59           H  
ATOM   1141  CD  ARG A  71       8.749   7.161 -12.517  1.00 95.59           C  
ATOM   1142  HD2 ARG A  71       7.863   7.535 -12.005  1.00 95.59           H  
ATOM   1143  HD3 ARG A  71       8.533   7.052 -13.580  1.00 95.59           H  
ATOM   1144  NE  ARG A  71       9.857   8.100 -12.319  1.00 95.59           N  
ATOM   1145  HE  ARG A  71      10.582   7.843 -11.664  1.00 95.59           H  
ATOM   1146  NH1 ARG A  71       9.051   9.573 -13.824  1.00 95.59           N  
ATOM   1147 HH11 ARG A  71       8.335   8.910 -14.084  1.00 95.59           H  
ATOM   1148 HH12 ARG A  71       9.014  10.518 -14.178  1.00 95.59           H  
ATOM   1149  NH2 ARG A  71      10.889  10.108 -12.649  1.00 95.59           N  
ATOM   1150 HH21 ARG A  71      10.957  10.979 -13.157  1.00 95.59           H  
ATOM   1151 HH22 ARG A  71      11.644   9.853 -12.029  1.00 95.59           H  
ATOM   1152  CZ  ARG A  71       9.940   9.259 -12.927  1.00 95.59           C  
ATOM   1153  N   HIS A  72       6.638   1.969 -12.791  1.00 96.35           N  
ATOM   1154  H   HIS A  72       7.387   1.870 -13.461  1.00 96.35           H  
ATOM   1155  CA  HIS A  72       5.507   1.048 -12.884  1.00 96.35           C  
ATOM   1156  HA  HIS A  72       4.574   1.593 -12.740  1.00 96.35           H  
ATOM   1157  C   HIS A  72       5.599   0.004 -11.769  1.00 96.35           C  
ATOM   1158  CB  HIS A  72       5.478   0.358 -14.254  1.00 96.35           C  
ATOM   1159  HB2 HIS A  72       6.435  -0.127 -14.444  1.00 96.35           H  
ATOM   1160  HB3 HIS A  72       4.750  -0.452 -14.207  1.00 96.35           H  
ATOM   1161  O   HIS A  72       4.636  -0.166 -11.026  1.00 96.35           O  
ATOM   1162  CG  HIS A  72       5.132   1.230 -15.438  1.00 96.35           C  
ATOM   1163  CD2 HIS A  72       4.599   2.490 -15.456  1.00 96.35           C  
ATOM   1164  HD2 HIS A  72       4.371   3.084 -14.583  1.00 96.35           H  
ATOM   1165  ND1 HIS A  72       5.316   0.868 -16.745  1.00 96.35           N  
ATOM   1166  HD1 HIS A  72       5.744   0.007 -17.054  1.00 96.35           H  
ATOM   1167  CE1 HIS A  72       4.951   1.884 -17.532  1.00 96.35           C  
ATOM   1168  HE1 HIS A  72       5.058   1.886 -18.606  1.00 96.35           H  
ATOM   1169  NE2 HIS A  72       4.420   2.876 -16.798  1.00 96.35           N  
ATOM   1170  N   ILE A  73       6.782  -0.591 -11.597  1.00 96.75           N  
ATOM   1171  H   ILE A  73       7.509  -0.401 -12.272  1.00 96.75           H  
ATOM   1172  CA  ILE A  73       7.071  -1.598 -10.571  1.00 96.75           C  
ATOM   1173  HA  ILE A  73       6.358  -2.416 -10.673  1.00 96.75           H  
ATOM   1174  C   ILE A  73       6.903  -0.994  -9.168  1.00 96.75           C  
ATOM   1175  CB  ILE A  73       8.495  -2.170 -10.778  1.00 96.75           C  
ATOM   1176  HB  ILE A  73       9.219  -1.373 -10.609  1.00 96.75           H  
ATOM   1177  O   ILE A  73       6.133  -1.494  -8.351  1.00 96.75           O  
ATOM   1178  CG1 ILE A  73       8.709  -2.714 -12.213  1.00 96.75           C  
ATOM   1179 HG12 ILE A  73       8.073  -3.585 -12.369  1.00 96.75           H  
ATOM   1180 HG13 ILE A  73       8.433  -1.957 -12.947  1.00 96.75           H  
ATOM   1181  CG2 ILE A  73       8.766  -3.274  -9.746  1.00 96.75           C  
ATOM   1182 HG21 ILE A  73       8.597  -2.924  -8.728  1.00 96.75           H  
ATOM   1183 HG22 ILE A  73       9.806  -3.594  -9.814  1.00 96.75           H  
ATOM   1184 HG23 ILE A  73       8.125  -4.133  -9.942  1.00 96.75           H  
ATOM   1185  CD1 ILE A  73      10.157  -3.113 -12.518  1.00 96.75           C  
ATOM   1186 HD11 ILE A  73      10.254  -3.324 -13.583  1.00 96.75           H  
ATOM   1187 HD12 ILE A  73      10.835  -2.302 -12.254  1.00 96.75           H  
ATOM   1188 HD13 ILE A  73      10.429  -4.012 -11.963  1.00 96.75           H  
ATOM   1189  N   ALA A  74       7.552   0.142  -8.897  1.00 96.52           N  
ATOM   1190  H   ALA A  74       8.196   0.492  -9.592  1.00 96.52           H  
ATOM   1191  CA  ALA A  74       7.516   0.807  -7.595  1.00 96.52           C  
ATOM   1192  HA  ALA A  74       7.884   0.111  -6.842  1.00 96.52           H  
ATOM   1193  C   ALA A  74       6.102   1.245  -7.182  1.00 96.52           C  
ATOM   1194  CB  ALA A  74       8.448   2.026  -7.642  1.00 96.52           C  
ATOM   1195  HB1 ALA A  74       8.075   2.754  -8.362  1.00 96.52           H  
ATOM   1196  HB2 ALA A  74       9.452   1.723  -7.940  1.00 96.52           H  
ATOM   1197  HB3 ALA A  74       8.502   2.487  -6.657  1.00 96.52           H  
ATOM   1198  O   ALA A  74       5.775   1.228  -5.993  1.00 96.52           O  
ATOM   1199  N   LYS A  75       5.271   1.678  -8.138  1.00 97.00           N  
ATOM   1200  H   LYS A  75       5.611   1.707  -9.088  1.00 97.00           H  
ATOM   1201  CA  LYS A  75       3.874   2.048  -7.879  1.00 97.00           C  
ATOM   1202  HA  LYS A  75       3.807   2.560  -6.919  1.00 97.00           H  
ATOM   1203  C   LYS A  75       2.976   0.826  -7.755  1.00 97.00           C  
ATOM   1204  CB  LYS A  75       3.350   2.985  -8.965  1.00 97.00           C  
ATOM   1205  HB2 LYS A  75       3.524   2.540  -9.945  1.00 97.00           H  
ATOM   1206  HB3 LYS A  75       2.274   3.101  -8.829  1.00 97.00           H  
ATOM   1207  O   LYS A  75       2.103   0.845  -6.897  1.00 97.00           O  
ATOM   1208  CG  LYS A  75       4.004   4.370  -8.886  1.00 97.00           C  
ATOM   1209  HG2 LYS A  75       5.081   4.295  -9.035  1.00 97.00           H  
ATOM   1210  HG3 LYS A  75       3.821   4.812  -7.907  1.00 97.00           H  
ATOM   1211  CD  LYS A  75       3.393   5.254  -9.968  1.00 97.00           C  
ATOM   1212  HD2 LYS A  75       2.331   5.389  -9.762  1.00 97.00           H  
ATOM   1213  HD3 LYS A  75       3.512   4.763 -10.934  1.00 97.00           H  
ATOM   1214  CE  LYS A  75       4.077   6.613  -9.998  1.00 97.00           C  
ATOM   1215  HE2 LYS A  75       5.118   6.478 -10.292  1.00 97.00           H  
ATOM   1216  HE3 LYS A  75       4.056   7.060  -9.004  1.00 97.00           H  
ATOM   1217  NZ  LYS A  75       3.397   7.501 -10.957  1.00 97.00           N  
ATOM   1218  HZ1 LYS A  75       3.306   7.042 -11.852  1.00 97.00           H  
ATOM   1219  HZ2 LYS A  75       2.495   7.787 -10.601  1.00 97.00           H  
ATOM   1220  HZ3 LYS A  75       3.962   8.329 -11.080  1.00 97.00           H  
ATOM   1221  N   ALA A  76       3.202  -0.227  -8.539  1.00 97.50           N  
ATOM   1222  H   ALA A  76       3.934  -0.186  -9.235  1.00 97.50           H  
ATOM   1223  CA  ALA A  76       2.481  -1.489  -8.394  1.00 97.50           C  
ATOM   1224  HA  ALA A  76       1.413  -1.299  -8.500  1.00 97.50           H  
ATOM   1225  C   ALA A  76       2.696  -2.091  -6.999  1.00 97.50           C  
ATOM   1226  CB  ALA A  76       2.906  -2.447  -9.511  1.00 97.50           C  
ATOM   1227  HB1 ALA A  76       2.660  -2.009 -10.478  1.00 97.50           H  
ATOM   1228  HB2 ALA A  76       2.373  -3.392  -9.407  1.00 97.50           H  
ATOM   1229  HB3 ALA A  76       3.978  -2.640  -9.464  1.00 97.50           H  
ATOM   1230  O   ALA A  76       1.719  -2.422  -6.338  1.00 97.50           O  
ATOM   1231  N   LEU A  77       3.937  -2.103  -6.492  1.00 97.42           N  
ATOM   1232  H   LEU A  77       4.707  -1.880  -7.106  1.00 97.42           H  
ATOM   1233  CA  LEU A  77       4.234  -2.521  -5.115  1.00 97.42           C  
ATOM   1234  HA  LEU A  77       3.897  -3.549  -4.978  1.00 97.42           H  
ATOM   1235  C   LEU A  77       3.484  -1.684  -4.068  1.00 97.42           C  
ATOM   1236  CB  LEU A  77       5.750  -2.441  -4.862  1.00 97.42           C  
ATOM   1237  HB2 LEU A  77       5.924  -2.546  -3.791  1.00 97.42           H  
ATOM   1238  HB3 LEU A  77       6.102  -1.453  -5.160  1.00 97.42           H  
ATOM   1239  O   LEU A  77       2.988  -2.230  -3.092  1.00 97.42           O  
ATOM   1240  CG  LEU A  77       6.589  -3.513  -5.582  1.00 97.42           C  
ATOM   1241  HG  LEU A  77       6.384  -3.491  -6.652  1.00 97.42           H  
ATOM   1242  CD1 LEU A  77       8.071  -3.209  -5.362  1.00 97.42           C  
ATOM   1243 HD11 LEU A  77       8.306  -3.220  -4.298  1.00 97.42           H  
ATOM   1244 HD12 LEU A  77       8.678  -3.966  -5.860  1.00 97.42           H  
ATOM   1245 HD13 LEU A  77       8.317  -2.233  -5.781  1.00 97.42           H  
ATOM   1246  CD2 LEU A  77       6.309  -4.919  -5.050  1.00 97.42           C  
ATOM   1247 HD21 LEU A  77       5.280  -5.212  -5.261  1.00 97.42           H  
ATOM   1248 HD22 LEU A  77       6.968  -5.636  -5.539  1.00 97.42           H  
ATOM   1249 HD23 LEU A  77       6.482  -4.956  -3.975  1.00 97.42           H  
ATOM   1250  N   THR A  78       3.351  -0.369  -4.278  1.00 97.18           N  
ATOM   1251  H   THR A  78       3.789   0.032  -5.095  1.00 97.18           H  
ATOM   1252  CA  THR A  78       2.559   0.495  -3.382  1.00 97.18           C  
ATOM   1253  HA  THR A  78       2.861   0.304  -2.352  1.00 97.18           H  
ATOM   1254  C   THR A  78       1.067   0.199  -3.442  1.00 97.18           C  
ATOM   1255  CB  THR A  78       2.795   1.974  -3.705  1.00 97.18           C  
ATOM   1256  HB  THR A  78       2.636   2.165  -4.766  1.00 97.18           H  
ATOM   1257  O   THR A  78       0.406   0.227  -2.410  1.00 97.18           O  
ATOM   1258  CG2 THR A  78       1.955   2.954  -2.887  1.00 97.18           C  
ATOM   1259 HG21 THR A  78       2.289   3.976  -3.070  1.00 97.18           H  
ATOM   1260 HG22 THR A  78       2.038   2.725  -1.825  1.00 97.18           H  
ATOM   1261 HG23 THR A  78       0.907   2.880  -3.179  1.00 97.18           H  
ATOM   1262  OG1 THR A  78       4.125   2.269  -3.367  1.00 97.18           O  
ATOM   1263  HG1 THR A  78       4.216   1.900  -2.485  1.00 97.18           H  
ATOM   1264  N   VAL A  79       0.526  -0.072  -4.631  1.00 97.71           N  
ATOM   1265  H   VAL A  79       1.118  -0.091  -5.449  1.00 97.71           H  
ATOM   1266  CA  VAL A  79      -0.880  -0.468  -4.766  1.00 97.71           C  
ATOM   1267  HA  VAL A  79      -1.506   0.266  -4.258  1.00 97.71           H  
ATOM   1268  C   VAL A  79      -1.110  -1.797  -4.049  1.00 97.71           C  
ATOM   1269  CB  VAL A  79      -1.315  -0.527  -6.242  1.00 97.71           C  
ATOM   1270  HB  VAL A  79      -0.644  -1.189  -6.790  1.00 97.71           H  
ATOM   1271  O   VAL A  79      -2.049  -1.898  -3.271  1.00 97.71           O  
ATOM   1272  CG1 VAL A  79      -2.749  -1.049  -6.387  1.00 97.71           C  
ATOM   1273 HG11 VAL A  79      -3.063  -1.001  -7.429  1.00 97.71           H  
ATOM   1274 HG12 VAL A  79      -2.800  -2.091  -6.070  1.00 97.71           H  
ATOM   1275 HG13 VAL A  79      -3.432  -0.461  -5.774  1.00 97.71           H  
ATOM   1276  CG2 VAL A  79      -1.281   0.860  -6.905  1.00 97.71           C  
ATOM   1277 HG21 VAL A  79      -2.054   1.497  -6.475  1.00 97.71           H  
ATOM   1278 HG22 VAL A  79      -0.311   1.336  -6.760  1.00 97.71           H  
ATOM   1279 HG23 VAL A  79      -1.468   0.755  -7.973  1.00 97.71           H  
ATOM   1280  N   ILE A  80      -0.228  -2.779  -4.242  1.00 97.56           N  
ATOM   1281  H   ILE A  80       0.531  -2.630  -4.892  1.00 97.56           H  
ATOM   1282  CA  ILE A  80      -0.330  -4.091  -3.594  1.00 97.56           C  
ATOM   1283  HA  ILE A  80      -1.314  -4.506  -3.812  1.00 97.56           H  
ATOM   1284  C   ILE A  80      -0.242  -3.972  -2.072  1.00 97.56           C  
ATOM   1285  CB  ILE A  80       0.725  -5.059  -4.163  1.00 97.56           C  
ATOM   1286  HB  ILE A  80       1.703  -4.578  -4.137  1.00 97.56           H  
ATOM   1287  O   ILE A  80      -1.115  -4.507  -1.396  1.00 97.56           O  
ATOM   1288  CG1 ILE A  80       0.354  -5.394  -5.623  1.00 97.56           C  
ATOM   1289 HG12 ILE A  80       0.167  -4.473  -6.175  1.00 97.56           H  
ATOM   1290 HG13 ILE A  80      -0.561  -5.987  -5.641  1.00 97.56           H  
ATOM   1291  CG2 ILE A  80       0.786  -6.344  -3.324  1.00 97.56           C  
ATOM   1292 HG21 ILE A  80       1.134  -6.135  -2.313  1.00 97.56           H  
ATOM   1293 HG22 ILE A  80      -0.211  -6.782  -3.270  1.00 97.56           H  
ATOM   1294 HG23 ILE A  80       1.474  -7.068  -3.762  1.00 97.56           H  
ATOM   1295  CD1 ILE A  80       1.447  -6.149  -6.371  1.00 97.56           C  
ATOM   1296 HD11 ILE A  80       2.390  -5.608  -6.285  1.00 97.56           H  
ATOM   1297 HD12 ILE A  80       1.171  -6.222  -7.423  1.00 97.56           H  
ATOM   1298 HD13 ILE A  80       1.559  -7.157  -5.973  1.00 97.56           H  
ATOM   1299  N   ASP A  81       0.742  -3.240  -1.537  1.00 96.54           N  
ATOM   1300  H   ASP A  81       1.451  -2.853  -2.144  1.00 96.54           H  
ATOM   1301  CA  ASP A  81       0.870  -2.997  -0.091  1.00 96.54           C  
ATOM   1302  HA  ASP A  81       1.064  -3.941   0.420  1.00 96.54           H  
ATOM   1303  C   ASP A  81      -0.420  -2.407   0.503  1.00 96.54           C  
ATOM   1304  CB  ASP A  81       2.067  -2.072   0.173  1.00 96.54           C  
ATOM   1305  HB2 ASP A  81       2.988  -2.585  -0.106  1.00 96.54           H  
ATOM   1306  HB3 ASP A  81       1.976  -1.181  -0.449  1.00 96.54           H  
ATOM   1307  O   ASP A  81      -0.894  -2.840   1.553  1.00 96.54           O  
ATOM   1308  CG  ASP A  81       2.143  -1.652   1.648  1.00 96.54           C  
ATOM   1309  OD1 ASP A  81       2.517  -2.483   2.508  1.00 96.54           O  
ATOM   1310  OD2 ASP A  81       1.790  -0.489   1.933  1.00 96.54           O  
ATOM   1311  N   TYR A  82      -1.059  -1.479  -0.210  1.00 96.42           N  
ATOM   1312  H   TYR A  82      -0.637  -1.146  -1.065  1.00 96.42           H  
ATOM   1313  CA  TYR A  82      -2.339  -0.932   0.222  1.00 96.42           C  
ATOM   1314  HA  TYR A  82      -2.242  -0.634   1.266  1.00 96.42           H  
ATOM   1315  C   TYR A  82      -3.478  -1.963   0.143  1.00 96.42           C  
ATOM   1316  CB  TYR A  82      -2.652   0.314  -0.606  1.00 96.42           C  
ATOM   1317  HB2 TYR A  82      -1.770   0.954  -0.636  1.00 96.42           H  
ATOM   1318  HB3 TYR A  82      -2.885   0.021  -1.630  1.00 96.42           H  
ATOM   1319  O   TYR A  82      -4.272  -2.087   1.077  1.00 96.42           O  
ATOM   1320  CG  TYR A  82      -3.802   1.108  -0.032  1.00 96.42           C  
ATOM   1321  CD1 TYR A  82      -5.115   0.899  -0.494  1.00 96.42           C  
ATOM   1322  HD1 TYR A  82      -5.308   0.190  -1.286  1.00 96.42           H  
ATOM   1323  CD2 TYR A  82      -3.554   2.025   1.007  1.00 96.42           C  
ATOM   1324  HD2 TYR A  82      -2.547   2.152   1.376  1.00 96.42           H  
ATOM   1325  CE1 TYR A  82      -6.180   1.620   0.077  1.00 96.42           C  
ATOM   1326  HE1 TYR A  82      -7.191   1.474  -0.274  1.00 96.42           H  
ATOM   1327  CE2 TYR A  82      -4.620   2.733   1.590  1.00 96.42           C  
ATOM   1328  HE2 TYR A  82      -4.432   3.405   2.414  1.00 96.42           H  
ATOM   1329  OH  TYR A  82      -6.969   3.180   1.714  1.00 96.42           O  
ATOM   1330  HH  TYR A  82      -6.668   3.647   2.497  1.00 96.42           H  
ATOM   1331  CZ  TYR A  82      -5.936   2.524   1.127  1.00 96.42           C  
ATOM   1332  N   LEU A  83      -3.568  -2.728  -0.948  1.00 96.44           N  
ATOM   1333  H   LEU A  83      -2.868  -2.615  -1.667  1.00 96.44           H  
ATOM   1334  CA  LEU A  83      -4.614  -3.736  -1.141  1.00 96.44           C  
ATOM   1335  HA  LEU A  83      -5.587  -3.264  -1.006  1.00 96.44           H  
ATOM   1336  C   LEU A  83      -4.543  -4.855  -0.096  1.00 96.44           C  
ATOM   1337  CB  LEU A  83      -4.530  -4.321  -2.561  1.00 96.44           C  
ATOM   1338  HB2 LEU A  83      -3.507  -4.648  -2.746  1.00 96.44           H  
ATOM   1339  HB3 LEU A  83      -5.166  -5.206  -2.600  1.00 96.44           H  
ATOM   1340  O   LEU A  83      -5.580  -5.256   0.427  1.00 96.44           O  
ATOM   1341  CG  LEU A  83      -4.970  -3.378  -3.695  1.00 96.44           C  
ATOM   1342  HG  LEU A  83      -4.352  -2.480  -3.706  1.00 96.44           H  
ATOM   1343  CD1 LEU A  83      -4.811  -4.091  -5.037  1.00 96.44           C  
ATOM   1344 HD11 LEU A  83      -5.465  -4.962  -5.077  1.00 96.44           H  
ATOM   1345 HD12 LEU A  83      -5.068  -3.411  -5.849  1.00 96.44           H  
ATOM   1346 HD13 LEU A  83      -3.778  -4.416  -5.162  1.00 96.44           H  
ATOM   1347  CD2 LEU A  83      -6.422  -2.928  -3.554  1.00 96.44           C  
ATOM   1348 HD21 LEU A  83      -6.518  -2.256  -2.701  1.00 96.44           H  
ATOM   1349 HD22 LEU A  83      -7.068  -3.795  -3.417  1.00 96.44           H  
ATOM   1350 HD23 LEU A  83      -6.731  -2.390  -4.450  1.00 96.44           H  
ATOM   1351  N   ILE A  84      -3.349  -5.315   0.285  1.00 95.84           N  
ATOM   1352  H   ILE A  84      -2.517  -4.968  -0.171  1.00 95.84           H  
ATOM   1353  CA  ILE A  84      -3.224  -6.347   1.324  1.00 95.84           C  
ATOM   1354  HA  ILE A  84      -3.938  -7.137   1.091  1.00 95.84           H  
ATOM   1355  C   ILE A  84      -3.609  -5.834   2.717  1.00 95.84           C  
ATOM   1356  CB  ILE A  84      -1.832  -7.004   1.346  1.00 95.84           C  
ATOM   1357  HB  ILE A  84      -1.852  -7.775   2.115  1.00 95.84           H  
ATOM   1358  O   ILE A  84      -3.992  -6.638   3.559  1.00 95.84           O  
ATOM   1359  CG1 ILE A  84      -0.728  -6.000   1.718  1.00 95.84           C  
ATOM   1360 HG12 ILE A  84      -1.051  -5.373   2.548  1.00 95.84           H  
ATOM   1361 HG13 ILE A  84      -0.523  -5.362   0.859  1.00 95.84           H  
ATOM   1362  CG2 ILE A  84      -1.550  -7.699   0.000  1.00 95.84           C  
ATOM   1363 HG21 ILE A  84      -2.367  -8.379  -0.241  1.00 95.84           H  
ATOM   1364 HG22 ILE A  84      -1.448  -6.967  -0.801  1.00 95.84           H  
ATOM   1365 HG23 ILE A  84      -0.631  -8.282   0.064  1.00 95.84           H  
ATOM   1366  CD1 ILE A  84       0.572  -6.661   2.158  1.00 95.84           C  
ATOM   1367 HD11 ILE A  84       1.318  -5.880   2.303  1.00 95.84           H  
ATOM   1368 HD12 ILE A  84       0.928  -7.362   1.402  1.00 95.84           H  
ATOM   1369 HD13 ILE A  84       0.419  -7.196   3.096  1.00 95.84           H  
ATOM   1370  N   ARG A  85      -3.575  -4.519   2.970  1.00 94.72           N  
ATOM   1371  H   ARG A  85      -3.194  -3.916   2.254  1.00 94.72           H  
ATOM   1372  CA  ARG A  85      -3.964  -3.924   4.264  1.00 94.72           C  
ATOM   1373  HA  ARG A  85      -3.830  -4.658   5.058  1.00 94.72           H  
ATOM   1374  C   ARG A  85      -5.433  -3.495   4.326  1.00 94.72           C  
ATOM   1375  CB  ARG A  85      -3.050  -2.729   4.571  1.00 94.72           C  
ATOM   1376  HB2 ARG A  85      -3.420  -2.217   5.459  1.00 94.72           H  
ATOM   1377  HB3 ARG A  85      -3.094  -2.035   3.731  1.00 94.72           H  
ATOM   1378  O   ARG A  85      -6.032  -3.561   5.396  1.00 94.72           O  
ATOM   1379  CG  ARG A  85      -1.586  -3.123   4.816  1.00 94.72           C  
ATOM   1380  HG2 ARG A  85      -1.207  -3.689   3.965  1.00 94.72           H  
ATOM   1381  HG3 ARG A  85      -1.502  -3.738   5.713  1.00 94.72           H  
ATOM   1382  CD  ARG A  85      -0.745  -1.855   4.975  1.00 94.72           C  
ATOM   1383  HD2 ARG A  85      -0.944  -1.411   5.951  1.00 94.72           H  
ATOM   1384  HD3 ARG A  85      -1.037  -1.139   4.206  1.00 94.72           H  
ATOM   1385  NE  ARG A  85       0.686  -2.120   4.800  1.00 94.72           N  
ATOM   1386  HE  ARG A  85       1.023  -2.238   3.855  1.00 94.72           H  
ATOM   1387  NH1 ARG A  85       1.421  -1.922   6.980  1.00 94.72           N  
ATOM   1388 HH11 ARG A  85       0.579  -2.344   7.345  1.00 94.72           H  
ATOM   1389 HH12 ARG A  85       2.182  -2.039   7.634  1.00 94.72           H  
ATOM   1390  NH2 ARG A  85       2.861  -2.131   5.296  1.00 94.72           N  
ATOM   1391 HH21 ARG A  85       3.648  -2.084   5.927  1.00 94.72           H  
ATOM   1392 HH22 ARG A  85       2.984  -2.241   4.299  1.00 94.72           H  
ATOM   1393  CZ  ARG A  85       1.634  -2.060   5.707  1.00 94.72           C  
ATOM   1394  N   PHE A  86      -6.008  -3.035   3.210  1.00 93.89           N  
ATOM   1395  H   PHE A  86      -5.413  -2.944   2.399  1.00 93.89           H  
ATOM   1396  CA  PHE A  86      -7.340  -2.399   3.169  1.00 93.89           C  
ATOM   1397  HA  PHE A  86      -7.798  -2.459   4.157  1.00 93.89           H  
ATOM   1398  C   PHE A  86      -8.342  -3.050   2.194  1.00 93.89           C  
ATOM   1399  CB  PHE A  86      -7.166  -0.911   2.815  1.00 93.89           C  
ATOM   1400  HB2 PHE A  86      -8.151  -0.451   2.745  1.00 93.89           H  
ATOM   1401  HB3 PHE A  86      -6.709  -0.836   1.829  1.00 93.89           H  
ATOM   1402  O   PHE A  86      -9.544  -2.764   2.264  1.00 93.89           O  
ATOM   1403  CG  PHE A  86      -6.342  -0.103   3.803  1.00 93.89           C  
ATOM   1404  CD1 PHE A  86      -6.944   0.425   4.960  1.00 93.89           C  
ATOM   1405  HD1 PHE A  86      -7.991   0.243   5.151  1.00 93.89           H  
ATOM   1406  CD2 PHE A  86      -4.975   0.129   3.569  1.00 93.89           C  
ATOM   1407  HD2 PHE A  86      -4.506  -0.260   2.677  1.00 93.89           H  
ATOM   1408  CE1 PHE A  86      -6.179   1.169   5.877  1.00 93.89           C  
ATOM   1409  HE1 PHE A  86      -6.632   1.550   6.781  1.00 93.89           H  
ATOM   1410  CE2 PHE A  86      -4.205   0.855   4.493  1.00 93.89           C  
ATOM   1411  HE2 PHE A  86      -3.149   0.997   4.318  1.00 93.89           H  
ATOM   1412  CZ  PHE A  86      -4.807   1.372   5.651  1.00 93.89           C  
ATOM   1413  HZ  PHE A  86      -4.213   1.902   6.381  1.00 93.89           H  
ATOM   1414  N   GLY A  87      -7.864  -3.877   1.265  1.00 94.08           N  
ATOM   1415  H   GLY A  87      -6.883  -4.119   1.291  1.00 94.08           H  
ATOM   1416  CA  GLY A  87      -8.662  -4.565   0.249  1.00 94.08           C  
ATOM   1417  HA2 GLY A  87      -8.050  -4.706  -0.642  1.00 94.08           H  
ATOM   1418  HA3 GLY A  87      -9.523  -3.960  -0.035  1.00 94.08           H  
ATOM   1419  C   GLY A  87      -9.165  -5.939   0.694  1.00 94.08           C  
ATOM   1420  O   GLY A  87      -9.091  -6.305   1.873  1.00 94.08           O  
ATOM   1421  N   SER A  88      -9.677  -6.709  -0.265  1.00 94.50           N  
ATOM   1422  H   SER A  88      -9.665  -6.377  -1.218  1.00 94.50           H  
ATOM   1423  CA  SER A  88     -10.221  -8.048  -0.024  1.00 94.50           C  
ATOM   1424  HA  SER A  88     -10.968  -7.964   0.765  1.00 94.50           H  
ATOM   1425  C   SER A  88      -9.161  -9.048   0.453  1.00 94.50           C  
ATOM   1426  CB  SER A  88     -10.945  -8.555  -1.275  1.00 94.50           C  
ATOM   1427  HB2 SER A  88     -11.472  -9.480  -1.044  1.00 94.50           H  
ATOM   1428  HB3 SER A  88     -11.678  -7.805  -1.573  1.00 94.50           H  
ATOM   1429  O   SER A  88      -7.960  -8.876   0.237  1.00 94.50           O  
ATOM   1430  OG  SER A  88     -10.051  -8.785  -2.344  1.00 94.50           O  
ATOM   1431  HG  SER A  88     -10.520  -8.546  -3.146  1.00 94.50           H  
ATOM   1432  N   GLU A  89      -9.595 -10.112   1.133  1.00 92.82           N  
ATOM   1433  H   GLU A  89     -10.581 -10.223   1.320  1.00 92.82           H  
ATOM   1434  CA  GLU A  89      -8.691 -11.185   1.583  1.00 92.82           C  
ATOM   1435  HA  GLU A  89      -7.870 -10.757   2.159  1.00 92.82           H  
ATOM   1436  C   GLU A  89      -8.055 -11.936   0.410  1.00 92.82           C  
ATOM   1437  CB  GLU A  89      -9.448 -12.169   2.479  1.00 92.82           C  
ATOM   1438  HB2 GLU A  89      -8.794 -13.013   2.697  1.00 92.82           H  
ATOM   1439  HB3 GLU A  89     -10.336 -12.529   1.959  1.00 92.82           H  
ATOM   1440  O   GLU A  89      -6.902 -12.361   0.494  1.00 92.82           O  
ATOM   1441  CG  GLU A  89      -9.842 -11.497   3.798  1.00 92.82           C  
ATOM   1442  HG2 GLU A  89     -10.568 -10.708   3.601  1.00 92.82           H  
ATOM   1443  HG3 GLU A  89      -8.954 -11.032   4.225  1.00 92.82           H  
ATOM   1444  CD  GLU A  89     -10.423 -12.477   4.819  1.00 92.82           C  
ATOM   1445  OE1 GLU A  89     -10.386 -12.089   6.006  1.00 92.82           O  
ATOM   1446  OE2 GLU A  89     -10.911 -13.548   4.404  1.00 92.82           O  
ATOM   1447  N   ASN A  90      -8.754 -11.986  -0.726  1.00 95.01           N  
ATOM   1448  H   ASN A  90      -9.706 -11.647  -0.713  1.00 95.01           H  
ATOM   1449  CA  ASN A  90      -8.237 -12.535  -1.976  1.00 95.01           C  
ATOM   1450  HA  ASN A  90      -8.004 -13.589  -1.828  1.00 95.01           H  
ATOM   1451  C   ASN A  90      -6.938 -11.842  -2.418  1.00 95.01           C  
ATOM   1452  CB  ASN A  90      -9.329 -12.420  -3.054  1.00 95.01           C  
ATOM   1453  HB2 ASN A  90      -9.617 -11.376  -3.179  1.00 95.01           H  
ATOM   1454  HB3 ASN A  90      -8.930 -12.777  -4.004  1.00 95.01           H  
ATOM   1455  O   ASN A  90      -6.085 -12.483  -3.030  1.00 95.01           O  
ATOM   1456  CG  ASN A  90     -10.559 -13.255  -2.747  1.00 95.01           C  
ATOM   1457  ND2 ASN A  90     -11.707 -12.871  -3.253  1.00 95.01           N  
ATOM   1458 HD21 ASN A  90     -11.757 -12.092  -3.894  1.00 95.01           H  
ATOM   1459 HD22 ASN A  90     -12.494 -13.474  -3.062  1.00 95.01           H  
ATOM   1460  OD1 ASN A  90     -10.514 -14.246  -2.044  1.00 95.01           O  
ATOM   1461  N   CYS A  91      -6.731 -10.564  -2.067  1.00 95.62           N  
ATOM   1462  H   CYS A  91      -7.449 -10.066  -1.560  1.00 95.62           H  
ATOM   1463  CA  CYS A  91      -5.469  -9.878  -2.342  1.00 95.62           C  
ATOM   1464  HA  CYS A  91      -5.235  -9.993  -3.400  1.00 95.62           H  
ATOM   1465  C   CYS A  91      -4.288 -10.499  -1.594  1.00 95.62           C  
ATOM   1466  CB  CYS A  91      -5.584  -8.383  -1.996  1.00 95.62           C  
ATOM   1467  HB2 CYS A  91      -4.628  -7.901  -2.201  1.00 95.62           H  
ATOM   1468  HB3 CYS A  91      -5.800  -8.269  -0.934  1.00 95.62           H  
ATOM   1469  O   CYS A  91      -3.193 -10.580  -2.143  1.00 95.62           O  
ATOM   1470  SG  CYS A  91      -6.884  -7.553  -2.955  1.00 95.62           S  
ATOM   1471  HG  CYS A  91      -6.574  -8.061  -4.151  1.00 95.62           H  
ATOM   1472  N   VAL A  92      -4.496 -10.951  -0.357  1.00 95.26           N  
ATOM   1473  H   VAL A  92      -5.442 -10.964  -0.003  1.00 95.26           H  
ATOM   1474  CA  VAL A  92      -3.451 -11.604   0.441  1.00 95.26           C  
ATOM   1475  HA  VAL A  92      -2.540 -11.008   0.391  1.00 95.26           H  
ATOM   1476  C   VAL A  92      -3.128 -12.977  -0.143  1.00 95.26           C  
ATOM   1477  CB  VAL A  92      -3.869 -11.722   1.919  1.00 95.26           C  
ATOM   1478  HB  VAL A  92      -4.762 -12.341   1.999  1.00 95.26           H  
ATOM   1479  O   VAL A  92      -1.955 -13.297  -0.328  1.00 95.26           O  
ATOM   1480  CG1 VAL A  92      -2.761 -12.377   2.752  1.00 95.26           C  
ATOM   1481 HG11 VAL A  92      -2.613 -13.411   2.440  1.00 95.26           H  
ATOM   1482 HG12 VAL A  92      -3.041 -12.383   3.806  1.00 95.26           H  
ATOM   1483 HG13 VAL A  92      -1.824 -11.833   2.633  1.00 95.26           H  
ATOM   1484  CG2 VAL A  92      -4.181 -10.342   2.517  1.00 95.26           C  
ATOM   1485 HG21 VAL A  92      -3.313  -9.688   2.425  1.00 95.26           H  
ATOM   1486 HG22 VAL A  92      -4.433 -10.452   3.572  1.00 95.26           H  
ATOM   1487 HG23 VAL A  92      -5.034  -9.891   2.010  1.00 95.26           H  
ATOM   1488  N   LEU A  93      -4.159 -13.755  -0.486  1.00 95.00           N  
ATOM   1489  H   LEU A  93      -5.094 -13.416  -0.306  1.00 95.00           H  
ATOM   1490  CA  LEU A  93      -4.008 -15.081  -1.094  1.00 95.00           C  
ATOM   1491  HA  LEU A  93      -3.439 -15.722  -0.422  1.00 95.00           H  
ATOM   1492  C   LEU A  93      -3.205 -15.007  -2.398  1.00 95.00           C  
ATOM   1493  CB  LEU A  93      -5.398 -15.699  -1.330  1.00 95.00           C  
ATOM   1494  HB2 LEU A  93      -5.277 -16.621  -1.898  1.00 95.00           H  
ATOM   1495  HB3 LEU A  93      -5.988 -15.015  -1.940  1.00 95.00           H  
ATOM   1496  O   LEU A  93      -2.178 -15.672  -2.526  1.00 95.00           O  
ATOM   1497  CG  LEU A  93      -6.179 -16.017  -0.042  1.00 95.00           C  
ATOM   1498  HG  LEU A  93      -6.268 -15.117   0.565  1.00 95.00           H  
ATOM   1499  CD1 LEU A  93      -7.588 -16.492  -0.394  1.00 95.00           C  
ATOM   1500 HD11 LEU A  93      -7.542 -17.401  -0.993  1.00 95.00           H  
ATOM   1501 HD12 LEU A  93      -8.150 -16.689   0.518  1.00 95.00           H  
ATOM   1502 HD13 LEU A  93      -8.115 -15.720  -0.956  1.00 95.00           H  
ATOM   1503  CD2 LEU A  93      -5.489 -17.103   0.788  1.00 95.00           C  
ATOM   1504 HD21 LEU A  93      -6.137 -17.401   1.612  1.00 95.00           H  
ATOM   1505 HD22 LEU A  93      -4.556 -16.722   1.203  1.00 95.00           H  
ATOM   1506 HD23 LEU A  93      -5.286 -17.974   0.164  1.00 95.00           H  
ATOM   1507  N   TRP A  94      -3.597 -14.112  -3.307  1.00 95.72           N  
ATOM   1508  H   TRP A  94      -4.452 -13.599  -3.144  1.00 95.72           H  
ATOM   1509  CA  TRP A  94      -2.892 -13.913  -4.572  1.00 95.72           C  
ATOM   1510  HA  TRP A  94      -2.897 -14.852  -5.125  1.00 95.72           H  
ATOM   1511  C   TRP A  94      -1.425 -13.509  -4.366  1.00 95.72           C  
ATOM   1512  CB  TRP A  94      -3.648 -12.862  -5.389  1.00 95.72           C  
ATOM   1513  HB2 TRP A  94      -4.685 -13.188  -5.474  1.00 95.72           H  
ATOM   1514  HB3 TRP A  94      -3.635 -11.908  -4.862  1.00 95.72           H  
ATOM   1515  O   TRP A  94      -0.531 -14.038  -5.028  1.00 95.72           O  
ATOM   1516  CG  TRP A  94      -3.113 -12.663  -6.768  1.00 95.72           C  
ATOM   1517  CD1 TRP A  94      -3.531 -13.334  -7.864  1.00 95.72           C  
ATOM   1518  HD1 TRP A  94      -4.310 -14.082  -7.868  1.00 95.72           H  
ATOM   1519  CD2 TRP A  94      -1.995 -11.829  -7.206  1.00 95.72           C  
ATOM   1520  CE2 TRP A  94      -1.775 -12.076  -8.593  1.00 95.72           C  
ATOM   1521  CE3 TRP A  94      -1.114 -10.928  -6.567  1.00 95.72           C  
ATOM   1522  HE3 TRP A  94      -1.255 -10.711  -5.519  1.00 95.72           H  
ATOM   1523  NE1 TRP A  94      -2.756 -12.976  -8.949  1.00 95.72           N  
ATOM   1524  HE1 TRP A  94      -2.833 -13.409  -9.858  1.00 95.72           H  
ATOM   1525  CH2 TRP A  94       0.140 -10.600  -8.639  1.00 95.72           C  
ATOM   1526  HH2 TRP A  94       0.963 -10.154  -9.178  1.00 95.72           H  
ATOM   1527  CZ2 TRP A  94      -0.724 -11.486  -9.303  1.00 95.72           C  
ATOM   1528  HZ2 TRP A  94      -0.566 -11.741 -10.340  1.00 95.72           H  
ATOM   1529  CZ3 TRP A  94      -0.059 -10.319  -7.275  1.00 95.72           C  
ATOM   1530  HZ3 TRP A  94       0.609  -9.642  -6.763  1.00 95.72           H  
ATOM   1531  N   CYS A  95      -1.147 -12.611  -3.413  1.00 95.83           N  
ATOM   1532  H   CYS A  95      -1.912 -12.184  -2.911  1.00 95.83           H  
ATOM   1533  CA  CYS A  95       0.219 -12.187  -3.095  1.00 95.83           C  
ATOM   1534  HA  CYS A  95       0.712 -11.855  -4.009  1.00 95.83           H  
ATOM   1535  C   CYS A  95       1.082 -13.312  -2.513  1.00 95.83           C  
ATOM   1536  CB  CYS A  95       0.161 -11.022  -2.106  1.00 95.83           C  
ATOM   1537  HB2 CYS A  95      -0.547 -11.251  -1.309  1.00 95.83           H  
ATOM   1538  HB3 CYS A  95       1.148 -10.863  -1.671  1.00 95.83           H  
ATOM   1539  O   CYS A  95       2.289 -13.326  -2.753  1.00 95.83           O  
ATOM   1540  SG  CYS A  95      -0.340  -9.520  -2.979  1.00 95.83           S  
ATOM   1541  HG  CYS A  95      -0.963  -8.949  -1.944  1.00 95.83           H  
ATOM   1542  N   ARG A  96       0.495 -14.245  -1.755  1.00 93.97           N  
ATOM   1543  H   ARG A  96      -0.498 -14.169  -1.587  1.00 93.97           H  
ATOM   1544  CA  ARG A  96       1.214 -15.410  -1.219  1.00 93.97           C  
ATOM   1545  HA  ARG A  96       2.164 -15.085  -0.795  1.00 93.97           H  
ATOM   1546  C   ARG A  96       1.570 -16.405  -2.319  1.00 93.97           C  
ATOM   1547  CB  ARG A  96       0.390 -16.087  -0.117  1.00 93.97           C  
ATOM   1548  HB2 ARG A  96      -0.636 -16.229  -0.457  1.00 93.97           H  
ATOM   1549  HB3 ARG A  96       0.819 -17.071   0.077  1.00 93.97           H  
ATOM   1550  O   ARG A  96       2.712 -16.854  -2.374  1.00 93.97           O  
ATOM   1551  CG  ARG A  96       0.397 -15.298   1.201  1.00 93.97           C  
ATOM   1552  HG2 ARG A  96       1.423 -15.181   1.551  1.00 93.97           H  
ATOM   1553  HG3 ARG A  96      -0.045 -14.312   1.058  1.00 93.97           H  
ATOM   1554  CD  ARG A  96      -0.407 -16.081   2.241  1.00 93.97           C  
ATOM   1555  HD2 ARG A  96      -1.421 -16.198   1.859  1.00 93.97           H  
ATOM   1556  HD3 ARG A  96       0.036 -17.070   2.361  1.00 93.97           H  
ATOM   1557  NE  ARG A  96      -0.440 -15.415   3.557  1.00 93.97           N  
ATOM   1558  HE  ARG A  96       0.367 -14.888   3.857  1.00 93.97           H  
ATOM   1559  NH1 ARG A  96      -2.428 -16.317   4.285  1.00 93.97           N  
ATOM   1560 HH11 ARG A  96      -2.431 -16.943   3.492  1.00 93.97           H  
ATOM   1561 HH12 ARG A  96      -3.090 -16.429   5.039  1.00 93.97           H  
ATOM   1562  NH2 ARG A  96      -1.361 -14.857   5.556  1.00 93.97           N  
ATOM   1563 HH21 ARG A  96      -0.435 -14.635   5.890  1.00 93.97           H  
ATOM   1564 HH22 ARG A  96      -2.004 -15.079   6.303  1.00 93.97           H  
ATOM   1565  CZ  ARG A  96      -1.400 -15.533   4.456  1.00 93.97           C  
ATOM   1566  N   GLU A  97       0.635 -16.692  -3.221  1.00 95.29           N  
ATOM   1567  H   GLU A  97      -0.293 -16.315  -3.095  1.00 95.29           H  
ATOM   1568  CA  GLU A  97       0.873 -17.575  -4.373  1.00 95.29           C  
ATOM   1569  HA  GLU A  97       1.223 -18.548  -4.028  1.00 95.29           H  
ATOM   1570  C   GLU A  97       1.947 -17.008  -5.312  1.00 95.29           C  
ATOM   1571  CB  GLU A  97      -0.441 -17.771  -5.141  1.00 95.29           C  
ATOM   1572  HB2 GLU A  97      -0.863 -16.793  -5.372  1.00 95.29           H  
ATOM   1573  HB3 GLU A  97      -0.225 -18.288  -6.076  1.00 95.29           H  
ATOM   1574  O   GLU A  97       2.820 -17.731  -5.791  1.00 95.29           O  
ATOM   1575  CG  GLU A  97      -1.456 -18.604  -4.344  1.00 95.29           C  
ATOM   1576  HG2 GLU A  97      -1.637 -18.132  -3.378  1.00 95.29           H  
ATOM   1577  HG3 GLU A  97      -1.021 -19.585  -4.156  1.00 95.29           H  
ATOM   1578  CD  GLU A  97      -2.798 -18.773  -5.073  1.00 95.29           C  
ATOM   1579  OE1 GLU A  97      -3.606 -19.591  -4.579  1.00 95.29           O  
ATOM   1580  OE2 GLU A  97      -3.017 -18.084  -6.097  1.00 95.29           O  
ATOM   1581  N   ASN A  98       1.943 -15.687  -5.505  1.00 94.47           N  
ATOM   1582  H   ASN A  98       1.169 -15.168  -5.114  1.00 94.47           H  
ATOM   1583  CA  ASN A  98       2.853 -14.983  -6.409  1.00 94.47           C  
ATOM   1584  HA  ASN A  98       3.309 -15.719  -7.072  1.00 94.47           H  
ATOM   1585  C   ASN A  98       4.028 -14.308  -5.682  1.00 94.47           C  
ATOM   1586  CB  ASN A  98       2.036 -14.047  -7.308  1.00 94.47           C  
ATOM   1587  HB2 ASN A  98       2.700 -13.523  -7.995  1.00 94.47           H  
ATOM   1588  HB3 ASN A  98       1.503 -13.308  -6.710  1.00 94.47           H  
ATOM   1589  O   ASN A  98       4.694 -13.423  -6.227  1.00 94.47           O  
ATOM   1590  CG  ASN A  98       1.054 -14.847  -8.142  1.00 94.47           C  
ATOM   1591  ND2 ASN A  98      -0.191 -14.917  -7.737  1.00 94.47           N  
ATOM   1592 HD21 ASN A  98      -0.799 -15.557  -8.227  1.00 94.47           H  
ATOM   1593 HD22 ASN A  98      -0.466 -14.478  -6.869  1.00 94.47           H  
ATOM   1594  OD1 ASN A  98       1.417 -15.474  -9.120  1.00 94.47           O  
ATOM   1595  N   LEU A  99       4.334 -14.741  -4.453  1.00 94.40           N  
ATOM   1596  H   LEU A  99       3.721 -15.426  -4.035  1.00 94.40           H  
ATOM   1597  CA  LEU A  99       5.362 -14.121  -3.611  1.00 94.40           C  
ATOM   1598  HA  LEU A  99       5.078 -13.079  -3.461  1.00 94.40           H  
ATOM   1599  C   LEU A  99       6.751 -14.148  -4.264  1.00 94.40           C  
ATOM   1600  CB  LEU A  99       5.369 -14.841  -2.251  1.00 94.40           C  
ATOM   1601  HB2 LEU A  99       5.639 -15.885  -2.411  1.00 94.40           H  
ATOM   1602  HB3 LEU A  99       4.359 -14.818  -1.843  1.00 94.40           H  
ATOM   1603  O   LEU A  99       7.585 -13.279  -4.000  1.00 94.40           O  
ATOM   1604  CG  LEU A  99       6.321 -14.230  -1.206  1.00 94.40           C  
ATOM   1605  HG  LEU A  99       7.339 -14.230  -1.594  1.00 94.40           H  
ATOM   1606  CD1 LEU A  99       5.931 -12.802  -0.829  1.00 94.40           C  
ATOM   1607 HD11 LEU A  99       4.891 -12.786  -0.505  1.00 94.40           H  
ATOM   1608 HD12 LEU A  99       6.560 -12.436  -0.017  1.00 94.40           H  
ATOM   1609 HD13 LEU A  99       6.048 -12.137  -1.685  1.00 94.40           H  
ATOM   1610  CD2 LEU A  99       6.317 -15.082   0.063  1.00 94.40           C  
ATOM   1611 HD21 LEU A  99       6.592 -16.110  -0.169  1.00 94.40           H  
ATOM   1612 HD22 LEU A  99       5.313 -15.089   0.488  1.00 94.40           H  
ATOM   1613 HD23 LEU A  99       6.993 -14.662   0.808  1.00 94.40           H  
ATOM   1614  N   TYR A 100       7.010 -15.132  -5.130  1.00 94.88           N  
ATOM   1615  H   TYR A 100       6.264 -15.777  -5.347  1.00 94.88           H  
ATOM   1616  CA  TYR A 100       8.270 -15.238  -5.861  1.00 94.88           C  
ATOM   1617  HA  TYR A 100       9.077 -15.309  -5.131  1.00 94.88           H  
ATOM   1618  C   TYR A 100       8.542 -13.991  -6.715  1.00 94.88           C  
ATOM   1619  CB  TYR A 100       8.291 -16.526  -6.695  1.00 94.88           C  
ATOM   1620  HB2 TYR A 100       7.997 -17.367  -6.067  1.00 94.88           H  
ATOM   1621  HB3 TYR A 100       9.319 -16.710  -7.010  1.00 94.88           H  
ATOM   1622  O   TYR A 100       9.672 -13.507  -6.710  1.00 94.88           O  
ATOM   1623  CG  TYR A 100       7.414 -16.499  -7.932  1.00 94.88           C  
ATOM   1624  CD1 TYR A 100       6.063 -16.893  -7.861  1.00 94.88           C  
ATOM   1625  HD1 TYR A 100       5.632 -17.253  -6.938  1.00 94.88           H  
ATOM   1626  CD2 TYR A 100       7.956 -16.056  -9.156  1.00 94.88           C  
ATOM   1627  HD2 TYR A 100       8.991 -15.752  -9.216  1.00 94.88           H  
ATOM   1628  CE1 TYR A 100       5.256 -16.839  -9.013  1.00 94.88           C  
ATOM   1629  HE1 TYR A 100       4.218 -17.133  -8.975  1.00 94.88           H  
ATOM   1630  CE2 TYR A 100       7.151 -16.004 -10.309  1.00 94.88           C  
ATOM   1631  HE2 TYR A 100       7.562 -15.661 -11.247  1.00 94.88           H  
ATOM   1632  OH  TYR A 100       5.010 -16.343 -11.341  1.00 94.88           O  
ATOM   1633  HH  TYR A 100       5.436 -15.928 -12.095  1.00 94.88           H  
ATOM   1634  CZ  TYR A 100       5.797 -16.397 -10.238  1.00 94.88           C  
ATOM   1635  N   ILE A 101       7.518 -13.408  -7.353  1.00 94.48           N  
ATOM   1636  H   ILE A 101       6.600 -13.822  -7.271  1.00 94.48           H  
ATOM   1637  CA  ILE A 101       7.648 -12.196  -8.176  1.00 94.48           C  
ATOM   1638  HA  ILE A 101       8.376 -12.384  -8.965  1.00 94.48           H  
ATOM   1639  C   ILE A 101       8.178 -11.054  -7.308  1.00 94.48           C  
ATOM   1640  CB  ILE A 101       6.298 -11.817  -8.837  1.00 94.48           C  
ATOM   1641  HB  ILE A 101       5.581 -11.574  -8.053  1.00 94.48           H  
ATOM   1642  O   ILE A 101       9.195 -10.441  -7.624  1.00 94.48           O  
ATOM   1643  CG1 ILE A 101       5.736 -13.005  -9.648  1.00 94.48           C  
ATOM   1644 HG12 ILE A 101       5.566 -13.844  -8.973  1.00 94.48           H  
ATOM   1645 HG13 ILE A 101       6.465 -13.305 -10.401  1.00 94.48           H  
ATOM   1646  CG2 ILE A 101       6.472 -10.570  -9.727  1.00 94.48           C  
ATOM   1647 HG21 ILE A 101       6.869  -9.731  -9.157  1.00 94.48           H  
ATOM   1648 HG22 ILE A 101       7.146 -10.791 -10.554  1.00 94.48           H  
ATOM   1649 HG23 ILE A 101       5.509 -10.264 -10.136  1.00 94.48           H  
ATOM   1650  CD1 ILE A 101       4.403 -12.729 -10.344  1.00 94.48           C  
ATOM   1651 HD11 ILE A 101       3.707 -12.246  -9.657  1.00 94.48           H  
ATOM   1652 HD12 ILE A 101       4.569 -12.084 -11.207  1.00 94.48           H  
ATOM   1653 HD13 ILE A 101       3.969 -13.666 -10.692  1.00 94.48           H  
ATOM   1654  N   ILE A 102       7.557 -10.835  -6.146  1.00 95.34           N  
ATOM   1655  H   ILE A 102       6.759 -11.414  -5.928  1.00 95.34           H  
ATOM   1656  CA  ILE A 102       7.957  -9.790  -5.194  1.00 95.34           C  
ATOM   1657  HA  ILE A 102       7.986  -8.837  -5.723  1.00 95.34           H  
ATOM   1658  C   ILE A 102       9.372 -10.054  -4.656  1.00 95.34           C  
ATOM   1659  CB  ILE A 102       6.918  -9.679  -4.054  1.00 95.34           C  
ATOM   1660  HB  ILE A 102       6.884 -10.633  -3.528  1.00 95.34           H  
ATOM   1661  O   ILE A 102      10.174  -9.125  -4.544  1.00 95.34           O  
ATOM   1662  CG1 ILE A 102       5.504  -9.371  -4.608  1.00 95.34           C  
ATOM   1663 HG12 ILE A 102       5.271 -10.034  -5.441  1.00 95.34           H  
ATOM   1664 HG13 ILE A 102       5.474  -8.347  -4.982  1.00 95.34           H  
ATOM   1665  CG2 ILE A 102       7.338  -8.584  -3.050  1.00 95.34           C  
ATOM   1666 HG21 ILE A 102       6.629  -8.534  -2.224  1.00 95.34           H  
ATOM   1667 HG22 ILE A 102       7.384  -7.615  -3.547  1.00 95.34           H  
ATOM   1668 HG23 ILE A 102       8.312  -8.811  -2.616  1.00 95.34           H  
ATOM   1669  CD1 ILE A 102       4.381  -9.565  -3.580  1.00 95.34           C  
ATOM   1670 HD11 ILE A 102       4.377 -10.596  -3.227  1.00 95.34           H  
ATOM   1671 HD12 ILE A 102       4.503  -8.894  -2.730  1.00 95.34           H  
ATOM   1672 HD13 ILE A 102       3.421  -9.354  -4.052  1.00 95.34           H  
ATOM   1673  N   LYS A 103       9.724 -11.316  -4.374  1.00 95.50           N  
ATOM   1674  H   LYS A 103       9.023 -12.035  -4.481  1.00 95.50           H  
ATOM   1675  CA  LYS A 103      11.067 -11.688  -3.900  1.00 95.50           C  
ATOM   1676  HA  LYS A 103      11.290 -11.092  -3.015  1.00 95.50           H  
ATOM   1677  C   LYS A 103      12.160 -11.344  -4.914  1.00 95.50           C  
ATOM   1678  CB  LYS A 103      11.121 -13.177  -3.522  1.00 95.50           C  
ATOM   1679  HB2 LYS A 103      12.164 -13.490  -3.472  1.00 95.50           H  
ATOM   1680  HB3 LYS A 103      10.628 -13.768  -4.293  1.00 95.50           H  
ATOM   1681  O   LYS A 103      13.199 -10.841  -4.491  1.00 95.50           O  
ATOM   1682  CG  LYS A 103      10.476 -13.453  -2.155  1.00 95.50           C  
ATOM   1683  HG2 LYS A 103       9.456 -13.069  -2.142  1.00 95.50           H  
ATOM   1684  HG3 LYS A 103      11.049 -12.937  -1.385  1.00 95.50           H  
ATOM   1685  CD  LYS A 103      10.457 -14.959  -1.851  1.00 95.50           C  
ATOM   1686  HD2 LYS A 103      11.467 -15.360  -1.932  1.00 95.50           H  
ATOM   1687  HD3 LYS A 103       9.819 -15.453  -2.584  1.00 95.50           H  
ATOM   1688  CE  LYS A 103       9.913 -15.214  -0.438  1.00 95.50           C  
ATOM   1689  HE2 LYS A 103       8.950 -14.712  -0.345  1.00 95.50           H  
ATOM   1690  HE3 LYS A 103      10.586 -14.759   0.288  1.00 95.50           H  
ATOM   1691  NZ  LYS A 103       9.750 -16.662  -0.145  1.00 95.50           N  
ATOM   1692  HZ1 LYS A 103       9.375 -16.794   0.784  1.00 95.50           H  
ATOM   1693  HZ2 LYS A 103      10.629 -17.157  -0.205  1.00 95.50           H  
ATOM   1694  HZ3 LYS A 103       9.098 -17.085  -0.790  1.00 95.50           H  
ATOM   1695  N   THR A 104      11.930 -11.540  -6.216  1.00 95.45           N  
ATOM   1696  H   THR A 104      11.070 -11.990  -6.495  1.00 95.45           H  
ATOM   1697  CA  THR A 104      12.920 -11.164  -7.249  1.00 95.45           C  
ATOM   1698  HA  THR A 104      13.867 -11.647  -7.009  1.00 95.45           H  
ATOM   1699  C   THR A 104      13.202  -9.658  -7.281  1.00 95.45           C  
ATOM   1700  CB  THR A 104      12.526 -11.617  -8.663  1.00 95.45           C  
ATOM   1701  HB  THR A 104      13.349 -11.347  -9.325  1.00 95.45           H  
ATOM   1702  O   THR A 104      14.323  -9.237  -7.558  1.00 95.45           O  
ATOM   1703  CG2 THR A 104      12.332 -13.125  -8.799  1.00 95.45           C  
ATOM   1704 HG21 THR A 104      11.464 -13.464  -8.233  1.00 95.45           H  
ATOM   1705 HG22 THR A 104      13.222 -13.644  -8.445  1.00 95.45           H  
ATOM   1706 HG23 THR A 104      12.178 -13.369  -9.850  1.00 95.45           H  
ATOM   1707  OG1 THR A 104      11.379 -10.955  -9.143  1.00 95.45           O  
ATOM   1708  HG1 THR A 104      10.647 -11.013  -8.524  1.00 95.45           H  
ATOM   1709  N   LEU A 105      12.225  -8.828  -6.901  1.00 96.67           N  
ATOM   1710  H   LEU A 105      11.319  -9.222  -6.692  1.00 96.67           H  
ATOM   1711  CA  LEU A 105      12.366  -7.370  -6.878  1.00 96.67           C  
ATOM   1712  HA  LEU A 105      12.890  -7.072  -7.785  1.00 96.67           H  
ATOM   1713  C   LEU A 105      13.220  -6.852  -5.707  1.00 96.67           C  
ATOM   1714  CB  LEU A 105      10.968  -6.729  -6.893  1.00 96.67           C  
ATOM   1715  HB2 LEU A 105      11.079  -5.647  -6.819  1.00 96.67           H  
ATOM   1716  HB3 LEU A 105      10.416  -7.061  -6.014  1.00 96.67           H  
ATOM   1717  O   LEU A 105      13.608  -5.683  -5.701  1.00 96.67           O  
ATOM   1718  CG  LEU A 105      10.137  -7.046  -8.151  1.00 96.67           C  
ATOM   1719  HG  LEU A 105      10.023  -8.125  -8.261  1.00 96.67           H  
ATOM   1720  CD1 LEU A 105       8.745  -6.438  -7.998  1.00 96.67           C  
ATOM   1721 HD11 LEU A 105       8.163  -6.657  -8.893  1.00 96.67           H  
ATOM   1722 HD12 LEU A 105       8.821  -5.359  -7.863  1.00 96.67           H  
ATOM   1723 HD13 LEU A 105       8.245  -6.886  -7.139  1.00 96.67           H  
ATOM   1724  CD2 LEU A 105      10.785  -6.490  -9.420  1.00 96.67           C  
ATOM   1725 HD21 LEU A 105      10.098  -6.596 -10.259  1.00 96.67           H  
ATOM   1726 HD22 LEU A 105      11.682  -7.063  -9.654  1.00 96.67           H  
ATOM   1727 HD23 LEU A 105      11.046  -5.440  -9.288  1.00 96.67           H  
ATOM   1728  N   LYS A 106      13.571  -7.701  -4.731  1.00 96.26           N  
ATOM   1729  H   LYS A 106      13.246  -8.655  -4.801  1.00 96.26           H  
ATOM   1730  CA  LYS A 106      14.442  -7.328  -3.598  1.00 96.26           C  
ATOM   1731  HA  LYS A 106      14.040  -6.434  -3.121  1.00 96.26           H  
ATOM   1732  C   LYS A 106      15.872  -6.984  -4.022  1.00 96.26           C  
ATOM   1733  CB  LYS A 106      14.495  -8.468  -2.575  1.00 96.26           C  
ATOM   1734  HB2 LYS A 106      15.233  -8.206  -1.818  1.00 96.26           H  
ATOM   1735  HB3 LYS A 106      14.832  -9.377  -3.073  1.00 96.26           H  
ATOM   1736  O   LYS A 106      16.553  -6.259  -3.296  1.00 96.26           O  
ATOM   1737  CG  LYS A 106      13.145  -8.718  -1.882  1.00 96.26           C  
ATOM   1738  HG2 LYS A 106      12.867  -7.841  -1.298  1.00 96.26           H  
ATOM   1739  HG3 LYS A 106      12.373  -8.884  -2.633  1.00 96.26           H  
ATOM   1740  CD  LYS A 106      13.196  -9.950  -0.967  1.00 96.26           C  
ATOM   1741  HD2 LYS A 106      12.197 -10.117  -0.565  1.00 96.26           H  
ATOM   1742  HD3 LYS A 106      13.475 -10.816  -1.568  1.00 96.26           H  
ATOM   1743  CE  LYS A 106      14.191  -9.773   0.190  1.00 96.26           C  
ATOM   1744  HE2 LYS A 106      13.856  -8.936   0.802  1.00 96.26           H  
ATOM   1745  HE3 LYS A 106      15.169  -9.529  -0.226  1.00 96.26           H  
ATOM   1746  NZ  LYS A 106      14.300 -10.997   1.021  1.00 96.26           N  
ATOM   1747  HZ1 LYS A 106      14.629 -11.771   0.462  1.00 96.26           H  
ATOM   1748  HZ2 LYS A 106      14.954 -10.865   1.780  1.00 96.26           H  
ATOM   1749  HZ3 LYS A 106      13.404 -11.241   1.417  1.00 96.26           H  
ATOM   1750  N   GLU A 107      16.304  -7.491  -5.172  1.00 94.59           N  
ATOM   1751  H   GLU A 107      15.691  -8.120  -5.671  1.00 94.59           H  
ATOM   1752  CA  GLU A 107      17.630  -7.260  -5.758  1.00 94.59           C  
ATOM   1753  HA  GLU A 107      18.248  -6.706  -5.051  1.00 94.59           H  
ATOM   1754  C   GLU A 107      17.565  -6.399  -7.025  1.00 94.59           C  
ATOM   1755  CB  GLU A 107      18.330  -8.599  -6.015  1.00 94.59           C  
ATOM   1756  HB2 GLU A 107      19.297  -8.407  -6.479  1.00 94.59           H  
ATOM   1757  HB3 GLU A 107      17.722  -9.203  -6.688  1.00 94.59           H  
ATOM   1758  O   GLU A 107      18.560  -6.228  -7.724  1.00 94.59           O  
ATOM   1759  CG  GLU A 107      18.563  -9.355  -4.699  1.00 94.59           C  
ATOM   1760  HG2 GLU A 107      19.097  -8.698  -4.012  1.00 94.59           H  
ATOM   1761  HG3 GLU A 107      17.601  -9.598  -4.247  1.00 94.59           H  
ATOM   1762  CD  GLU A 107      19.361 -10.651  -4.877  1.00 94.59           C  
ATOM   1763  OE1 GLU A 107      19.643 -11.258  -3.820  1.00 94.59           O  
ATOM   1764  OE2 GLU A 107      19.661 -11.020  -6.032  1.00 94.59           O  
ATOM   1765  N   PHE A 108      16.401  -5.812  -7.309  1.00 96.17           N  
ATOM   1766  H   PHE A 108      15.616  -5.961  -6.690  1.00 96.17           H  
ATOM   1767  CA  PHE A 108      16.201  -4.962  -8.472  1.00 96.17           C  
ATOM   1768  HA  PHE A 108      16.374  -5.560  -9.366  1.00 96.17           H  
ATOM   1769  C   PHE A 108      17.185  -3.783  -8.475  1.00 96.17           C  
ATOM   1770  CB  PHE A 108      14.747  -4.482  -8.484  1.00 96.17           C  
ATOM   1771  HB2 PHE A 108      14.089  -5.351  -8.492  1.00 96.17           H  
ATOM   1772  HB3 PHE A 108      14.547  -3.921  -7.571  1.00 96.17           H  
ATOM   1773  O   PHE A 108      17.239  -3.001  -7.525  1.00 96.17           O  
ATOM   1774  CG  PHE A 108      14.411  -3.618  -9.676  1.00 96.17           C  
ATOM   1775  CD1 PHE A 108      14.553  -2.225  -9.582  1.00 96.17           C  
ATOM   1776  HD1 PHE A 108      14.902  -1.794  -8.656  1.00 96.17           H  
ATOM   1777  CD2 PHE A 108      13.977  -4.202 -10.879  1.00 96.17           C  
ATOM   1778  HD2 PHE A 108      13.864  -5.274 -10.952  1.00 96.17           H  
ATOM   1779  CE1 PHE A 108      14.258  -1.408 -10.686  1.00 96.17           C  
ATOM   1780  HE1 PHE A 108      14.378  -0.337 -10.614  1.00 96.17           H  
ATOM   1781  CE2 PHE A 108      13.680  -3.387 -11.984  1.00 96.17           C  
ATOM   1782  HE2 PHE A 108      13.331  -3.841 -12.900  1.00 96.17           H  
ATOM   1783  CZ  PHE A 108      13.821  -1.990 -11.886  1.00 96.17           C  
ATOM   1784  HZ  PHE A 108      13.594  -1.352 -12.728  1.00 96.17           H  
ATOM   1785  N   ARG A 109      17.944  -3.635  -9.562  1.00 93.52           N  
ATOM   1786  H   ARG A 109      17.862  -4.318 -10.301  1.00 93.52           H  
ATOM   1787  CA  ARG A 109      18.896  -2.537  -9.752  1.00 93.52           C  
ATOM   1788  HA  ARG A 109      18.809  -1.839  -8.919  1.00 93.52           H  
ATOM   1789  C   ARG A 109      18.557  -1.779 -11.022  1.00 93.52           C  
ATOM   1790  CB  ARG A 109      20.330  -3.085  -9.753  1.00 93.52           C  
ATOM   1791  HB2 ARG A 109      20.459  -3.719  -8.876  1.00 93.52           H  
ATOM   1792  HB3 ARG A 109      20.491  -3.692 -10.644  1.00 93.52           H  
ATOM   1793  O   ARG A 109      18.377  -2.377 -12.082  1.00 93.52           O  
ATOM   1794  CG  ARG A 109      21.373  -1.956  -9.699  1.00 93.52           C  
ATOM   1795  HG2 ARG A 109      21.313  -1.353 -10.605  1.00 93.52           H  
ATOM   1796  HG3 ARG A 109      21.177  -1.319  -8.836  1.00 93.52           H  
ATOM   1797  CD  ARG A 109      22.783  -2.541  -9.581  1.00 93.52           C  
ATOM   1798  HD2 ARG A 109      22.835  -3.154  -8.681  1.00 93.52           H  
ATOM   1799  HD3 ARG A 109      22.968  -3.174 -10.449  1.00 93.52           H  
ATOM   1800  NE  ARG A 109      23.814  -1.489  -9.515  1.00 93.52           N  
ATOM   1801  HE  ARG A 109      23.538  -0.520  -9.584  1.00 93.52           H  
ATOM   1802  NH1 ARG A 109      25.662  -2.856  -9.516  1.00 93.52           N  
ATOM   1803 HH11 ARG A 109      26.668  -2.939  -9.510  1.00 93.52           H  
ATOM   1804 HH12 ARG A 109      25.061  -3.664  -9.590  1.00 93.52           H  
ATOM   1805  NH2 ARG A 109      25.907  -0.641  -9.432  1.00 93.52           N  
ATOM   1806 HH21 ARG A 109      25.489   0.254  -9.640  1.00 93.52           H  
ATOM   1807 HH22 ARG A 109      26.914  -0.710  -9.485  1.00 93.52           H  
ATOM   1808  CZ  ARG A 109      25.120  -1.669  -9.484  1.00 93.52           C  
ATOM   1809  N   HIS A 110      18.485  -0.461 -10.905  1.00 94.39           N  
ATOM   1810  H   HIS A 110      18.669  -0.029 -10.011  1.00 94.39           H  
ATOM   1811  CA  HIS A 110      18.330   0.420 -12.048  1.00 94.39           C  
ATOM   1812  HA  HIS A 110      18.851  -0.005 -12.906  1.00 94.39           H  
ATOM   1813  C   HIS A 110      18.959   1.767 -11.721  1.00 94.39           C  
ATOM   1814  CB  HIS A 110      16.846   0.562 -12.398  1.00 94.39           C  
ATOM   1815  HB2 HIS A 110      16.311   0.969 -11.540  1.00 94.39           H  
ATOM   1816  HB3 HIS A 110      16.432  -0.421 -12.623  1.00 94.39           H  
ATOM   1817  O   HIS A 110      18.482   2.464 -10.830  1.00 94.39           O  
ATOM   1818  CG  HIS A 110      16.616   1.454 -13.588  1.00 94.39           C  
ATOM   1819  CD2 HIS A 110      15.905   2.618 -13.591  1.00 94.39           C  
ATOM   1820  HD2 HIS A 110      15.413   3.048 -12.731  1.00 94.39           H  
ATOM   1821  ND1 HIS A 110      17.147   1.305 -14.849  1.00 94.39           N  
ATOM   1822  HD1 HIS A 110      17.907   0.687 -15.098  1.00 94.39           H  
ATOM   1823  CE1 HIS A 110      16.758   2.359 -15.585  1.00 94.39           C  
ATOM   1824  HE1 HIS A 110      17.119   2.588 -16.577  1.00 94.39           H  
ATOM   1825  NE2 HIS A 110      15.940   3.155 -14.881  1.00 94.39           N  
ATOM   1826  N   GLU A 111      20.015   2.102 -12.449  1.00 94.57           N  
ATOM   1827  H   GLU A 111      20.332   1.493 -13.188  1.00 94.57           H  
ATOM   1828  CA  GLU A 111      20.620   3.429 -12.437  1.00 94.57           C  
ATOM   1829  HA  GLU A 111      20.373   3.941 -11.507  1.00 94.57           H  
ATOM   1830  C   GLU A 111      20.020   4.234 -13.589  1.00 94.57           C  
ATOM   1831  CB  GLU A 111      22.150   3.306 -12.503  1.00 94.57           C  
ATOM   1832  HB2 GLU A 111      22.417   2.605 -13.294  1.00 94.57           H  
ATOM   1833  HB3 GLU A 111      22.587   4.279 -12.725  1.00 94.57           H  
ATOM   1834  O   GLU A 111      19.829   3.700 -14.688  1.00 94.57           O  
ATOM   1835  CG  GLU A 111      22.692   2.811 -11.148  1.00 94.57           C  
ATOM   1836  HG2 GLU A 111      22.638   3.628 -10.429  1.00 94.57           H  
ATOM   1837  HG3 GLU A 111      22.049   2.013 -10.777  1.00 94.57           H  
ATOM   1838  CD  GLU A 111      24.125   2.264 -11.199  1.00 94.57           C  
ATOM   1839  OE1 GLU A 111      24.438   1.428 -10.309  1.00 94.57           O  
ATOM   1840  OE2 GLU A 111      24.881   2.572 -12.143  1.00 94.57           O  
ATOM   1841  N   ASP A 112      19.644   5.478 -13.309  1.00 90.68           N  
ATOM   1842  H   ASP A 112      19.868   5.868 -12.405  1.00 90.68           H  
ATOM   1843  CA  ASP A 112      19.180   6.402 -14.338  1.00 90.68           C  
ATOM   1844  HA  ASP A 112      18.625   5.831 -15.082  1.00 90.68           H  
ATOM   1845  C   ASP A 112      20.348   7.056 -15.093  1.00 90.68           C  
ATOM   1846  CB  ASP A 112      18.190   7.413 -13.738  1.00 90.68           C  
ATOM   1847  HB2 ASP A 112      17.775   8.022 -14.541  1.00 90.68           H  
ATOM   1848  HB3 ASP A 112      17.360   6.854 -13.305  1.00 90.68           H  
ATOM   1849  O   ASP A 112      21.521   6.803 -14.816  1.00 90.68           O  
ATOM   1850  CG  ASP A 112      18.765   8.346 -12.672  1.00 90.68           C  
ATOM   1851  OD1 ASP A 112      19.998   8.528 -12.620  1.00 90.68           O  
ATOM   1852  OD2 ASP A 112      17.919   8.856 -11.902  1.00 90.68           O  
ATOM   1853  N   ASP A 113      20.017   7.899 -16.074  1.00 91.04           N  
ATOM   1854  H   ASP A 113      19.041   8.059 -16.274  1.00 91.04           H  
ATOM   1855  CA  ASP A 113      21.002   8.600 -16.906  1.00 91.04           C  
ATOM   1856  HA  ASP A 113      21.662   7.862 -17.360  1.00 91.04           H  
ATOM   1857  C   ASP A 113      21.887   9.573 -16.090  1.00 91.04           C  
ATOM   1858  CB  ASP A 113      20.267   9.351 -18.035  1.00 91.04           C  
ATOM   1859  HB2 ASP A 113      19.655  10.134 -17.587  1.00 91.04           H  
ATOM   1860  HB3 ASP A 113      21.009   9.836 -18.670  1.00 91.04           H  
ATOM   1861  O   ASP A 113      22.950   9.977 -16.559  1.00 91.04           O  
ATOM   1862  CG  ASP A 113      19.378   8.466 -18.927  1.00 91.04           C  
ATOM   1863  OD1 ASP A 113      19.800   7.346 -19.296  1.00 91.04           O  
ATOM   1864  OD2 ASP A 113      18.253   8.913 -19.259  1.00 91.04           O  
ATOM   1865  N   GLU A 114      21.470   9.935 -14.869  1.00 92.25           N  
ATOM   1866  H   GLU A 114      20.650   9.480 -14.494  1.00 92.25           H  
ATOM   1867  CA  GLU A 114      22.205  10.790 -13.925  1.00 92.25           C  
ATOM   1868  HA  GLU A 114      22.891  11.422 -14.490  1.00 92.25           H  
ATOM   1869  C   GLU A 114      23.081   9.966 -12.956  1.00 92.25           C  
ATOM   1870  CB  GLU A 114      21.223  11.719 -13.172  1.00 92.25           C  
ATOM   1871  HB2 GLU A 114      20.541  11.119 -12.569  1.00 92.25           H  
ATOM   1872  HB3 GLU A 114      21.785  12.367 -12.500  1.00 92.25           H  
ATOM   1873  O   GLU A 114      23.783  10.531 -12.115  1.00 92.25           O  
ATOM   1874  CG  GLU A 114      20.396  12.606 -14.121  1.00 92.25           C  
ATOM   1875  HG2 GLU A 114      19.792  11.972 -14.770  1.00 92.25           H  
ATOM   1876  HG3 GLU A 114      21.077  13.174 -14.755  1.00 92.25           H  
ATOM   1877  CD  GLU A 114      19.448  13.564 -13.378  1.00 92.25           C  
ATOM   1878  OE1 GLU A 114      19.631  14.798 -13.513  1.00 92.25           O  
ATOM   1879  OE2 GLU A 114      18.483  13.082 -12.739  1.00 92.25           O  
ATOM   1880  N   GLY A 115      23.073   8.632 -13.077  1.00 92.57           N  
ATOM   1881  H   GLY A 115      22.455   8.229 -13.767  1.00 92.57           H  
ATOM   1882  CA  GLY A 115      23.814   7.708 -12.215  1.00 92.57           C  
ATOM   1883  HA2 GLY A 115      23.896   6.750 -12.727  1.00 92.57           H  
ATOM   1884  HA3 GLY A 115      24.816   8.100 -12.043  1.00 92.57           H  
ATOM   1885  C   GLY A 115      23.158   7.456 -10.853  1.00 92.57           C  
ATOM   1886  O   GLY A 115      23.800   6.913  -9.953  1.00 92.57           O  
ATOM   1887  N   ILE A 116      21.894   7.844 -10.667  1.00 93.17           N  
ATOM   1888  H   ILE A 116      21.395   8.238 -11.452  1.00 93.17           H  
ATOM   1889  CA  ILE A 116      21.151   7.652  -9.420  1.00 93.17           C  
ATOM   1890  HA  ILE A 116      21.858   7.687  -8.591  1.00 93.17           H  
ATOM   1891  C   ILE A 116      20.491   6.269  -9.433  1.00 93.17           C  
ATOM   1892  CB  ILE A 116      20.120   8.784  -9.201  1.00 93.17           C  
ATOM   1893  HB  ILE A 116      19.387   8.731 -10.007  1.00 93.17           H  
ATOM   1894  O   ILE A 116      19.767   5.910 -10.363  1.00 93.17           O  
ATOM   1895  CG1 ILE A 116      20.783  10.182  -9.246  1.00 93.17           C  
ATOM   1896 HG12 ILE A 116      21.356  10.283 -10.168  1.00 93.17           H  
ATOM   1897 HG13 ILE A 116      21.474  10.285  -8.409  1.00 93.17           H  
ATOM   1898  CG2 ILE A 116      19.359   8.574  -7.876  1.00 93.17           C  
ATOM   1899 HG21 ILE A 116      18.598   9.345  -7.757  1.00 93.17           H  
ATOM   1900 HG22 ILE A 116      20.054   8.615  -7.038  1.00 93.17           H  
ATOM   1901 HG23 ILE A 116      18.843   7.613  -7.881  1.00 93.17           H  
ATOM   1902  CD1 ILE A 116      19.787  11.350  -9.224  1.00 93.17           C  
ATOM   1903 HD11 ILE A 116      19.291  11.418  -8.256  1.00 93.17           H  
ATOM   1904 HD12 ILE A 116      19.046  11.217 -10.013  1.00 93.17           H  
ATOM   1905 HD13 ILE A 116      20.325  12.280  -9.405  1.00 93.17           H  
ATOM   1906  N   ASP A 117      20.683   5.494  -8.362  1.00 94.81           N  
ATOM   1907  H   ASP A 117      21.334   5.810  -7.657  1.00 94.81           H  
ATOM   1908  CA  ASP A 117      20.042   4.184  -8.189  1.00 94.81           C  
ATOM   1909  HA  ASP A 117      20.100   3.654  -9.140  1.00 94.81           H  
ATOM   1910  C   ASP A 117      18.551   4.323  -7.835  1.00 94.81           C  
ATOM   1911  CB  ASP A 117      20.814   3.333  -7.171  1.00 94.81           C  
ATOM   1912  HB2 ASP A 117      20.800   3.831  -6.202  1.00 94.81           H  
ATOM   1913  HB3 ASP A 117      21.851   3.258  -7.497  1.00 94.81           H  
ATOM   1914  O   ASP A 117      18.136   4.303  -6.672  1.00 94.81           O  
ATOM   1915  CG  ASP A 117      20.256   1.907  -7.010  1.00 94.81           C  
ATOM   1916  OD1 ASP A 117      19.337   1.484  -7.755  1.00 94.81           O  
ATOM   1917  OD2 ASP A 117      20.748   1.196  -6.103  1.00 94.81           O  
ATOM   1918  N   GLN A 118      17.722   4.419  -8.871  1.00 94.07           N  
ATOM   1919  H   GLN A 118      18.146   4.457  -9.787  1.00 94.07           H  
ATOM   1920  CA  GLN A 118      16.264   4.392  -8.768  1.00 94.07           C  
ATOM   1921  HA  GLN A 118      15.955   5.102  -8.001  1.00 94.07           H  
ATOM   1922  C   GLN A 118      15.727   3.009  -8.360  1.00 94.07           C  
ATOM   1923  CB  GLN A 118      15.661   4.808 -10.116  1.00 94.07           C  
ATOM   1924  HB2 GLN A 118      14.576   4.757 -10.030  1.00 94.07           H  
ATOM   1925  HB3 GLN A 118      15.980   4.094 -10.875  1.00 94.07           H  
ATOM   1926  O   GLN A 118      14.598   2.886  -7.870  1.00 94.07           O  
ATOM   1927  CG  GLN A 118      16.057   6.218 -10.586  1.00 94.07           C  
ATOM   1928  HG2 GLN A 118      17.139   6.273 -10.712  1.00 94.07           H  
ATOM   1929  HG3 GLN A 118      15.611   6.400 -11.564  1.00 94.07           H  
ATOM   1930  CD  GLN A 118      15.617   7.342  -9.653  1.00 94.07           C  
ATOM   1931  NE2 GLN A 118      16.165   8.522  -9.816  1.00 94.07           N  
ATOM   1932 HE21 GLN A 118      16.880   8.652 -10.516  1.00 94.07           H  
ATOM   1933 HE22 GLN A 118      15.994   9.248  -9.134  1.00 94.07           H  
ATOM   1934  OE1 GLN A 118      14.738   7.204  -8.811  1.00 94.07           O  
ATOM   1935  N   GLY A 119      16.533   1.954  -8.518  1.00 94.89           N  
ATOM   1936  H   GLY A 119      17.472   2.123  -8.849  1.00 94.89           H  
ATOM   1937  CA  GLY A 119      16.200   0.606  -8.068  1.00 94.89           C  
ATOM   1938  HA2 GLY A 119      15.253   0.313  -8.523  1.00 94.89           H  
ATOM   1939  HA3 GLY A 119      16.987  -0.079  -8.383  1.00 94.89           H  
ATOM   1940  C   GLY A 119      16.059   0.499  -6.550  1.00 94.89           C  
ATOM   1941  O   GLY A 119      15.272  -0.316  -6.062  1.00 94.89           O  
ATOM   1942  N   GLN A 120      16.717   1.382  -5.792  1.00 95.99           N  
ATOM   1943  H   GLN A 120      17.370   1.999  -6.252  1.00 95.99           H  
ATOM   1944  CA  GLN A 120      16.636   1.409  -4.332  1.00 95.99           C  
ATOM   1945  HA  GLN A 120      17.053   0.468  -3.972  1.00 95.99           H  
ATOM   1946  C   GLN A 120      15.193   1.484  -3.807  1.00 95.99           C  
ATOM   1947  CB  GLN A 120      17.491   2.578  -3.810  1.00 95.99           C  
ATOM   1948  HB2 GLN A 120      18.507   2.472  -4.191  1.00 95.99           H  
ATOM   1949  HB3 GLN A 120      17.086   3.510  -4.204  1.00 95.99           H  
ATOM   1950  O   GLN A 120      14.840   0.749  -2.884  1.00 95.99           O  
ATOM   1951  CG  GLN A 120      17.549   2.691  -2.275  1.00 95.99           C  
ATOM   1952  HG2 GLN A 120      18.121   3.585  -2.026  1.00 95.99           H  
ATOM   1953  HG3 GLN A 120      16.545   2.828  -1.874  1.00 95.99           H  
ATOM   1954  CD  GLN A 120      18.205   1.504  -1.571  1.00 95.99           C  
ATOM   1955  NE2 GLN A 120      18.345   1.548  -0.267  1.00 95.99           N  
ATOM   1956 HE21 GLN A 120      18.875   0.801   0.160  1.00 95.99           H  
ATOM   1957 HE22 GLN A 120      18.069   2.373   0.247  1.00 95.99           H  
ATOM   1958  OE1 GLN A 120      18.592   0.506  -2.159  1.00 95.99           O  
ATOM   1959  N   ILE A 121      14.336   2.306  -4.422  1.00 94.71           N  
ATOM   1960  H   ILE A 121      14.679   2.842  -5.206  1.00 94.71           H  
ATOM   1961  CA  ILE A 121      12.930   2.466  -4.010  1.00 94.71           C  
ATOM   1962  HA  ILE A 121      12.903   2.735  -2.954  1.00 94.71           H  
ATOM   1963  C   ILE A 121      12.157   1.149  -4.165  1.00 94.71           C  
ATOM   1964  CB  ILE A 121      12.262   3.599  -4.828  1.00 94.71           C  
ATOM   1965  HB  ILE A 121      12.370   3.364  -5.887  1.00 94.71           H  
ATOM   1966  O   ILE A 121      11.341   0.796  -3.312  1.00 94.71           O  
ATOM   1967  CG1 ILE A 121      12.959   4.953  -4.553  1.00 94.71           C  
ATOM   1968 HG12 ILE A 121      12.751   5.270  -3.531  1.00 94.71           H  
ATOM   1969 HG13 ILE A 121      14.038   4.838  -4.652  1.00 94.71           H  
ATOM   1970  CG2 ILE A 121      10.753   3.700  -4.508  1.00 94.71           C  
ATOM   1971 HG21 ILE A 121      10.619   3.886  -3.442  1.00 94.71           H  
ATOM   1972 HG22 ILE A 121      10.243   2.776  -4.783  1.00 94.71           H  
ATOM   1973 HG23 ILE A 121      10.300   4.510  -5.079  1.00 94.71           H  
ATOM   1974  CD1 ILE A 121      12.552   6.073  -5.519  1.00 94.71           C  
ATOM   1975 HD11 ILE A 121      13.157   6.957  -5.315  1.00 94.71           H  
ATOM   1976 HD12 ILE A 121      11.502   6.338  -5.395  1.00 94.71           H  
ATOM   1977 HD13 ILE A 121      12.738   5.759  -6.546  1.00 94.71           H  
ATOM   1978  N   VAL A 122      12.412   0.416  -5.252  1.00 96.67           N  
ATOM   1979  H   VAL A 122      13.156   0.721  -5.863  1.00 96.67           H  
ATOM   1980  CA  VAL A 122      11.779  -0.882  -5.522  1.00 96.67           C  
ATOM   1981  HA  VAL A 122      10.699  -0.784  -5.417  1.00 96.67           H  
ATOM   1982  C   VAL A 122      12.239  -1.912  -4.492  1.00 96.67           C  
ATOM   1983  CB  VAL A 122      12.087  -1.351  -6.958  1.00 96.67           C  
ATOM   1984  HB  VAL A 122      13.167  -1.396  -7.096  1.00 96.67           H  
ATOM   1985  O   VAL A 122      11.401  -2.591  -3.901  1.00 96.67           O  
ATOM   1986  CG1 VAL A 122      11.513  -2.741  -7.249  1.00 96.67           C  
ATOM   1987 HG11 VAL A 122      11.994  -3.484  -6.613  1.00 96.67           H  
ATOM   1988 HG12 VAL A 122      10.437  -2.754  -7.074  1.00 96.67           H  
ATOM   1989 HG13 VAL A 122      11.715  -3.014  -8.285  1.00 96.67           H  
ATOM   1990  CG2 VAL A 122      11.503  -0.382  -7.995  1.00 96.67           C  
ATOM   1991 HG21 VAL A 122      10.418  -0.351  -7.900  1.00 96.67           H  
ATOM   1992 HG22 VAL A 122      11.760  -0.725  -8.997  1.00 96.67           H  
ATOM   1993 HG23 VAL A 122      11.921   0.616  -7.863  1.00 96.67           H  
ATOM   1994  N   ARG A 123      13.549  -1.976  -4.212  1.00 97.51           N  
ATOM   1995  H   ARG A 123      14.173  -1.383  -4.741  1.00 97.51           H  
ATOM   1996  CA  ARG A 123      14.121  -2.929  -3.248  1.00 97.51           C  
ATOM   1997  HA  ARG A 123      13.841  -3.938  -3.552  1.00 97.51           H  
ATOM   1998  C   ARG A 123      13.576  -2.733  -1.838  1.00 97.51           C  
ATOM   1999  CB  ARG A 123      15.653  -2.829  -3.217  1.00 97.51           C  
ATOM   2000  HB2 ARG A 123      16.022  -3.483  -2.428  1.00 97.51           H  
ATOM   2001  HB3 ARG A 123      15.946  -1.805  -2.982  1.00 97.51           H  
ATOM   2002  O   ARG A 123      13.244  -3.720  -1.187  1.00 97.51           O  
ATOM   2003  CG  ARG A 123      16.300  -3.259  -4.538  1.00 97.51           C  
ATOM   2004  HG2 ARG A 123      16.056  -2.538  -5.318  1.00 97.51           H  
ATOM   2005  HG3 ARG A 123      15.897  -4.225  -4.842  1.00 97.51           H  
ATOM   2006  CD  ARG A 123      17.825  -3.377  -4.415  1.00 97.51           C  
ATOM   2007  HD2 ARG A 123      18.068  -4.094  -3.631  1.00 97.51           H  
ATOM   2008  HD3 ARG A 123      18.205  -3.769  -5.358  1.00 97.51           H  
ATOM   2009  NE  ARG A 123      18.467  -2.080  -4.120  1.00 97.51           N  
ATOM   2010  HE  ARG A 123      17.898  -1.347  -3.720  1.00 97.51           H  
ATOM   2011  NH1 ARG A 123      20.564  -2.533  -4.952  1.00 97.51           N  
ATOM   2012 HH11 ARG A 123      21.470  -2.150  -5.181  1.00 97.51           H  
ATOM   2013 HH12 ARG A 123      20.272  -3.453  -5.249  1.00 97.51           H  
ATOM   2014  NH2 ARG A 123      20.104  -0.520  -4.188  1.00 97.51           N  
ATOM   2015 HH21 ARG A 123      20.646  -0.034  -4.889  1.00 97.51           H  
ATOM   2016 HH22 ARG A 123      19.540   0.083  -3.607  1.00 97.51           H  
ATOM   2017  CZ  ARG A 123      19.698  -1.720  -4.430  1.00 97.51           C  
ATOM   2018  N   VAL A 124      13.483  -1.486  -1.367  1.00 97.14           N  
ATOM   2019  H   VAL A 124      13.803  -0.729  -1.953  1.00 97.14           H  
ATOM   2020  CA  VAL A 124      12.942  -1.172  -0.031  1.00 97.14           C  
ATOM   2021  HA  VAL A 124      13.506  -1.721   0.722  1.00 97.14           H  
ATOM   2022  C   VAL A 124      11.496  -1.655   0.077  1.00 97.14           C  
ATOM   2023  CB  VAL A 124      13.072   0.331   0.290  1.00 97.14           C  
ATOM   2024  HB  VAL A 124      12.660   0.911  -0.537  1.00 97.14           H  
ATOM   2025  O   VAL A 124      11.196  -2.476   0.940  1.00 97.14           O  
ATOM   2026  CG1 VAL A 124      12.335   0.722   1.576  1.00 97.14           C  
ATOM   2027 HG11 VAL A 124      12.522   1.769   1.817  1.00 97.14           H  
ATOM   2028 HG12 VAL A 124      12.663   0.106   2.413  1.00 97.14           H  
ATOM   2029 HG13 VAL A 124      11.257   0.601   1.464  1.00 97.14           H  
ATOM   2030  CG2 VAL A 124      14.549   0.710   0.476  1.00 97.14           C  
ATOM   2031 HG21 VAL A 124      15.138   0.420  -0.394  1.00 97.14           H  
ATOM   2032 HG22 VAL A 124      14.632   1.789   0.607  1.00 97.14           H  
ATOM   2033 HG23 VAL A 124      14.951   0.215   1.360  1.00 97.14           H  
ATOM   2034  N   LYS A 125      10.635  -1.265  -0.871  1.00 96.41           N  
ATOM   2035  H   LYS A 125      10.960  -0.625  -1.582  1.00 96.41           H  
ATOM   2036  CA  LYS A 125       9.222  -1.677  -0.878  1.00 96.41           C  
ATOM   2037  HA  LYS A 125       8.761  -1.381   0.064  1.00 96.41           H  
ATOM   2038  C   LYS A 125       9.045  -3.189  -0.979  1.00 96.41           C  
ATOM   2039  CB  LYS A 125       8.490  -1.002  -2.038  1.00 96.41           C  
ATOM   2040  HB2 LYS A 125       9.045  -1.161  -2.963  1.00 96.41           H  
ATOM   2041  HB3 LYS A 125       7.506  -1.458  -2.140  1.00 96.41           H  
ATOM   2042  O   LYS A 125       8.205  -3.754  -0.291  1.00 96.41           O  
ATOM   2043  CG  LYS A 125       8.307   0.494  -1.787  1.00 96.41           C  
ATOM   2044  HG2 LYS A 125       9.275   0.979  -1.661  1.00 96.41           H  
ATOM   2045  HG3 LYS A 125       7.718   0.638  -0.882  1.00 96.41           H  
ATOM   2046  CD  LYS A 125       7.577   1.109  -2.978  1.00 96.41           C  
ATOM   2047  HD2 LYS A 125       6.615   0.615  -3.108  1.00 96.41           H  
ATOM   2048  HD3 LYS A 125       8.179   0.973  -3.876  1.00 96.41           H  
ATOM   2049  CE  LYS A 125       7.368   2.596  -2.713  1.00 96.41           C  
ATOM   2050  HE2 LYS A 125       8.341   3.064  -2.569  1.00 96.41           H  
ATOM   2051  HE3 LYS A 125       6.800   2.707  -1.789  1.00 96.41           H  
ATOM   2052  NZ  LYS A 125       6.649   3.212  -3.846  1.00 96.41           N  
ATOM   2053  HZ1 LYS A 125       5.754   2.756  -3.957  1.00 96.41           H  
ATOM   2054  HZ2 LYS A 125       7.157   3.058  -4.705  1.00 96.41           H  
ATOM   2055  HZ3 LYS A 125       6.498   4.197  -3.684  1.00 96.41           H  
ATOM   2056  N   ALA A 126       9.833  -3.861  -1.819  1.00 97.53           N  
ATOM   2057  H   ALA A 126      10.480  -3.345  -2.398  1.00 97.53           H  
ATOM   2058  CA  ALA A 126       9.768  -5.313  -1.962  1.00 97.53           C  
ATOM   2059  HA  ALA A 126       8.740  -5.600  -2.184  1.00 97.53           H  
ATOM   2060  C   ALA A 126      10.177  -6.034  -0.666  1.00 97.53           C  
ATOM   2061  CB  ALA A 126      10.651  -5.727  -3.143  1.00 97.53           C  
ATOM   2062  HB1 ALA A 126      11.686  -5.437  -2.964  1.00 97.53           H  
ATOM   2063  HB2 ALA A 126      10.300  -5.246  -4.055  1.00 97.53           H  
ATOM   2064  HB3 ALA A 126      10.601  -6.808  -3.276  1.00 97.53           H  
ATOM   2065  O   ALA A 126       9.547  -7.023  -0.287  1.00 97.53           O  
ATOM   2066  N   LYS A 127      11.206  -5.537   0.037  1.00 97.44           N  
ATOM   2067  H   LYS A 127      11.667  -4.710  -0.316  1.00 97.44           H  
ATOM   2068  CA  LYS A 127      11.638  -6.075   1.337  1.00 97.44           C  
ATOM   2069  HA  LYS A 127      11.778  -7.152   1.251  1.00 97.44           H  
ATOM   2070  C   LYS A 127      10.564  -5.888   2.408  1.00 97.44           C  
ATOM   2071  CB  LYS A 127      12.959  -5.424   1.778  1.00 97.44           C  
ATOM   2072  HB2 LYS A 127      12.885  -4.343   1.663  1.00 97.44           H  
ATOM   2073  HB3 LYS A 127      13.123  -5.637   2.834  1.00 97.44           H  
ATOM   2074  O   LYS A 127      10.239  -6.860   3.080  1.00 97.44           O  
ATOM   2075  CG  LYS A 127      14.167  -5.950   0.988  1.00 97.44           C  
ATOM   2076  HG2 LYS A 127      14.324  -6.999   1.240  1.00 97.44           H  
ATOM   2077  HG3 LYS A 127      13.980  -5.876  -0.083  1.00 97.44           H  
ATOM   2078  CD  LYS A 127      15.433  -5.158   1.340  1.00 97.44           C  
ATOM   2079  HD2 LYS A 127      15.258  -4.102   1.133  1.00 97.44           H  
ATOM   2080  HD3 LYS A 127      15.646  -5.281   2.402  1.00 97.44           H  
ATOM   2081  CE  LYS A 127      16.620  -5.651   0.503  1.00 97.44           C  
ATOM   2082  HE2 LYS A 127      16.738  -6.724   0.657  1.00 97.44           H  
ATOM   2083  HE3 LYS A 127      16.394  -5.492  -0.551  1.00 97.44           H  
ATOM   2084  NZ  LYS A 127      17.879  -4.951   0.867  1.00 97.44           N  
ATOM   2085  HZ1 LYS A 127      18.112  -5.107   1.837  1.00 97.44           H  
ATOM   2086  HZ2 LYS A 127      17.787  -3.956   0.716  1.00 97.44           H  
ATOM   2087  HZ3 LYS A 127      18.643  -5.287   0.299  1.00 97.44           H  
ATOM   2088  N   GLU A 128       9.996  -4.690   2.521  1.00 96.40           N  
ATOM   2089  H   GLU A 128      10.337  -3.933   1.945  1.00 96.40           H  
ATOM   2090  CA  GLU A 128       8.913  -4.385   3.467  1.00 96.40           C  
ATOM   2091  HA  GLU A 128       9.239  -4.588   4.487  1.00 96.40           H  
ATOM   2092  C   GLU A 128       7.672  -5.244   3.207  1.00 96.40           C  
ATOM   2093  CB  GLU A 128       8.533  -2.903   3.354  1.00 96.40           C  
ATOM   2094  HB2 GLU A 128       8.369  -2.664   2.304  1.00 96.40           H  
ATOM   2095  HB3 GLU A 128       7.603  -2.733   3.898  1.00 96.40           H  
ATOM   2096  O   GLU A 128       7.153  -5.874   4.126  1.00 96.40           O  
ATOM   2097  CG  GLU A 128       9.608  -1.976   3.939  1.00 96.40           C  
ATOM   2098  HG2 GLU A 128       9.696  -2.184   5.005  1.00 96.40           H  
ATOM   2099  HG3 GLU A 128      10.571  -2.200   3.479  1.00 96.40           H  
ATOM   2100  CD  GLU A 128       9.291  -0.487   3.730  1.00 96.40           C  
ATOM   2101  OE1 GLU A 128       9.987   0.332   4.368  1.00 96.40           O  
ATOM   2102  OE2 GLU A 128       8.406  -0.163   2.902  1.00 96.40           O  
ATOM   2103  N   LEU A 129       7.245  -5.336   1.945  1.00 96.38           N  
ATOM   2104  H   LEU A 129       7.679  -4.751   1.246  1.00 96.38           H  
ATOM   2105  CA  LEU A 129       6.080  -6.124   1.553  1.00 96.38           C  
ATOM   2106  HA  LEU A 129       5.237  -5.801   2.163  1.00 96.38           H  
ATOM   2107  C   LEU A 129       6.291  -7.621   1.810  1.00 96.38           C  
ATOM   2108  CB  LEU A 129       5.783  -5.831   0.072  1.00 96.38           C  
ATOM   2109  HB2 LEU A 129       5.671  -4.753  -0.048  1.00 96.38           H  
ATOM   2110  HB3 LEU A 129       6.634  -6.151  -0.528  1.00 96.38           H  
ATOM   2111  O   LEU A 129       5.399  -8.294   2.319  1.00 96.38           O  
ATOM   2112  CG  LEU A 129       4.515  -6.511  -0.468  1.00 96.38           C  
ATOM   2113  HG  LEU A 129       4.623  -7.594  -0.407  1.00 96.38           H  
ATOM   2114  CD1 LEU A 129       3.275  -6.083   0.306  1.00 96.38           C  
ATOM   2115 HD11 LEU A 129       3.222  -4.996   0.372  1.00 96.38           H  
ATOM   2116 HD12 LEU A 129       2.382  -6.462  -0.190  1.00 96.38           H  
ATOM   2117 HD13 LEU A 129       3.315  -6.504   1.310  1.00 96.38           H  
ATOM   2118  CD2 LEU A 129       4.322  -6.129  -1.934  1.00 96.38           C  
ATOM   2119 HD21 LEU A 129       5.200  -6.421  -2.509  1.00 96.38           H  
ATOM   2120 HD22 LEU A 129       3.456  -6.657  -2.334  1.00 96.38           H  
ATOM   2121 HD23 LEU A 129       4.163  -5.054  -2.023  1.00 96.38           H  
ATOM   2122  N   THR A 130       7.483  -8.143   1.507  1.00 96.14           N  
ATOM   2123  H   THR A 130       8.180  -7.533   1.104  1.00 96.14           H  
ATOM   2124  CA  THR A 130       7.823  -9.545   1.800  1.00 96.14           C  
ATOM   2125  HA  THR A 130       7.062 -10.190   1.361  1.00 96.14           H  
ATOM   2126  C   THR A 130       7.836  -9.808   3.305  1.00 96.14           C  
ATOM   2127  CB  THR A 130       9.190  -9.937   1.221  1.00 96.14           C  
ATOM   2128  HB  THR A 130       9.969  -9.349   1.707  1.00 96.14           H  
ATOM   2129  O   THR A 130       7.359 -10.855   3.733  1.00 96.14           O  
ATOM   2130  CG2 THR A 130       9.510 -11.423   1.399  1.00 96.14           C  
ATOM   2131 HG21 THR A 130       8.697 -12.024   0.992  1.00 96.14           H  
ATOM   2132 HG22 THR A 130       9.631 -11.659   2.456  1.00 96.14           H  
ATOM   2133 HG23 THR A 130      10.435 -11.666   0.875  1.00 96.14           H  
ATOM   2134  OG1 THR A 130       9.262  -9.704  -0.166  1.00 96.14           O  
ATOM   2135  HG1 THR A 130       9.202  -8.754  -0.295  1.00 96.14           H  
ATOM   2136  N   ALA A 131       8.373  -8.882   4.107  1.00 95.82           N  
ATOM   2137  H   ALA A 131       8.736  -8.028   3.708  1.00 95.82           H  
ATOM   2138  CA  ALA A 131       8.395  -9.009   5.561  1.00 95.82           C  
ATOM   2139  HA  ALA A 131       8.865  -9.955   5.828  1.00 95.82           H  
ATOM   2140  C   ALA A 131       6.974  -9.035   6.138  1.00 95.82           C  
ATOM   2141  CB  ALA A 131       9.233  -7.868   6.152  1.00 95.82           C  
ATOM   2142  HB1 ALA A 131      10.249  -7.912   5.760  1.00 95.82           H  
ATOM   2143  HB2 ALA A 131       9.268  -7.972   7.237  1.00 95.82           H  
ATOM   2144  HB3 ALA A 131       8.792  -6.903   5.904  1.00 95.82           H  
ATOM   2145  O   ALA A 131       6.671  -9.901   6.948  1.00 95.82           O  
ATOM   2146  N   LEU A 132       6.089  -8.155   5.657  1.00 94.36           N  
ATOM   2147  H   LEU A 132       6.405  -7.452   5.005  1.00 94.36           H  
ATOM   2148  CA  LEU A 132       4.691  -8.134   6.080  1.00 94.36           C  
ATOM   2149  HA  LEU A 132       4.668  -8.091   7.169  1.00 94.36           H  
ATOM   2150  C   LEU A 132       3.932  -9.405   5.670  1.00 94.36           C  
ATOM   2151  CB  LEU A 132       4.031  -6.869   5.513  1.00 94.36           C  
ATOM   2152  HB2 LEU A 132       4.591  -5.996   5.848  1.00 94.36           H  
ATOM   2153  HB3 LEU A 132       4.078  -6.907   4.425  1.00 94.36           H  
ATOM   2154  O   LEU A 132       3.175  -9.941   6.464  1.00 94.36           O  
ATOM   2155  CG  LEU A 132       2.560  -6.716   5.939  1.00 94.36           C  
ATOM   2156  HG  LEU A 132       1.989  -7.573   5.583  1.00 94.36           H  
ATOM   2157  CD1 LEU A 132       2.393  -6.569   7.454  1.00 94.36           C  
ATOM   2158 HD11 LEU A 132       1.355  -6.337   7.692  1.00 94.36           H  
ATOM   2159 HD12 LEU A 132       2.639  -7.508   7.949  1.00 94.36           H  
ATOM   2160 HD13 LEU A 132       3.029  -5.772   7.840  1.00 94.36           H  
ATOM   2161  CD2 LEU A 132       1.987  -5.459   5.299  1.00 94.36           C  
ATOM   2162 HD21 LEU A 132       0.910  -5.418   5.461  1.00 94.36           H  
ATOM   2163 HD22 LEU A 132       2.457  -4.599   5.775  1.00 94.36           H  
ATOM   2164 HD23 LEU A 132       2.205  -5.439   4.231  1.00 94.36           H  
ATOM   2165  N   LEU A 133       4.147  -9.916   4.455  1.00 94.10           N  
ATOM   2166  H   LEU A 133       4.749  -9.410   3.821  1.00 94.10           H  
ATOM   2167  CA  LEU A 133       3.507 -11.154   3.984  1.00 94.10           C  
ATOM   2168  HA  LEU A 133       2.446 -11.115   4.230  1.00 94.10           H  
ATOM   2169  C   LEU A 133       4.038 -12.426   4.662  1.00 94.10           C  
ATOM   2170  CB  LEU A 133       3.682 -11.268   2.458  1.00 94.10           C  
ATOM   2171  HB2 LEU A 133       3.449 -12.286   2.145  1.00 94.10           H  
ATOM   2172  HB3 LEU A 133       4.730 -11.087   2.219  1.00 94.10           H  
ATOM   2173  O   LEU A 133       3.438 -13.483   4.489  1.00 94.10           O  
ATOM   2174  CG  LEU A 133       2.796 -10.311   1.644  1.00 94.10           C  
ATOM   2175  HG  LEU A 133       2.898  -9.295   2.025  1.00 94.10           H  
ATOM   2176  CD1 LEU A 133       3.242 -10.326   0.180  1.00 94.10           C  
ATOM   2177 HD11 LEU A 133       3.077 -11.313  -0.253  1.00 94.10           H  
ATOM   2178 HD12 LEU A 133       2.674  -9.583  -0.379  1.00 94.10           H  
ATOM   2179 HD13 LEU A 133       4.300 -10.072   0.118  1.00 94.10           H  
ATOM   2180  CD2 LEU A 133       1.319 -10.713   1.686  1.00 94.10           C  
ATOM   2181 HD21 LEU A 133       0.941 -10.640   2.706  1.00 94.10           H  
ATOM   2182 HD22 LEU A 133       0.735 -10.042   1.056  1.00 94.10           H  
ATOM   2183 HD23 LEU A 133       1.196 -11.738   1.335  1.00 94.10           H  
ATOM   2184  N   SER A 134       5.169 -12.343   5.367  1.00 92.99           N  
ATOM   2185  H   SER A 134       5.577 -11.429   5.505  1.00 92.99           H  
ATOM   2186  CA  SER A 134       5.741 -13.471   6.115  1.00 92.99           C  
ATOM   2187  HA  SER A 134       5.479 -14.405   5.619  1.00 92.99           H  
ATOM   2188  C   SER A 134       5.201 -13.562   7.547  1.00 92.99           C  
ATOM   2189  CB  SER A 134       7.270 -13.368   6.160  1.00 92.99           C  
ATOM   2190  HB2 SER A 134       7.554 -12.488   6.738  1.00 92.99           H  
ATOM   2191  HB3 SER A 134       7.671 -14.251   6.657  1.00 92.99           H  
ATOM   2192  O   SER A 134       5.362 -14.602   8.177  1.00 92.99           O  
ATOM   2193  OG  SER A 134       7.827 -13.270   4.855  1.00 92.99           O  
ATOM   2194  HG  SER A 134       7.485 -12.456   4.479  1.00 92.99           H  
ATOM   2195  N   ASP A 135       4.599 -12.485   8.058  1.00 93.66           N  
ATOM   2196  H   ASP A 135       4.433 -11.687   7.461  1.00 93.66           H  
ATOM   2197  CA  ASP A 135       4.056 -12.381   9.412  1.00 93.66           C  
ATOM   2198  HA  ASP A 135       4.316 -13.271   9.986  1.00 93.66           H  
ATOM   2199  C   ASP A 135       2.524 -12.295   9.351  1.00 93.66           C  
ATOM   2200  CB  ASP A 135       4.708 -11.186  10.116  1.00 93.66           C  
ATOM   2201  HB2 ASP A 135       5.791 -11.292  10.044  1.00 93.66           H  
ATOM   2202  HB3 ASP A 135       4.430 -10.265   9.603  1.00 93.66           H  
ATOM   2203  O   ASP A 135       1.926 -11.228   9.179  1.00 93.66           O  
ATOM   2204  CG  ASP A 135       4.335 -11.068  11.596  1.00 93.66           C  
ATOM   2205  OD1 ASP A 135       3.351 -11.711  12.030  1.00 93.66           O  
ATOM   2206  OD2 ASP A 135       5.031 -10.265  12.259  1.00 93.66           O  
ATOM   2207  N   ASP A 136       1.891 -13.464   9.440  1.00 90.62           N  
ATOM   2208  H   ASP A 136       2.454 -14.297   9.531  1.00 90.62           H  
ATOM   2209  CA  ASP A 136       0.445 -13.620   9.284  1.00 90.62           C  
ATOM   2210  HA  ASP A 136       0.135 -13.130   8.361  1.00 90.62           H  
ATOM   2211  C   ASP A 136      -0.348 -12.975  10.422  1.00 90.62           C  
ATOM   2212  CB  ASP A 136       0.108 -15.118   9.201  1.00 90.62           C  
ATOM   2213  HB2 ASP A 136      -0.967 -15.237   9.336  1.00 90.62           H  
ATOM   2214  HB3 ASP A 136       0.606 -15.651  10.011  1.00 90.62           H  
ATOM   2215  O   ASP A 136      -1.424 -12.422  10.182  1.00 90.62           O  
ATOM   2216  CG  ASP A 136       0.475 -15.764   7.863  1.00 90.62           C  
ATOM   2217  OD1 ASP A 136       0.875 -15.036   6.922  1.00 90.62           O  
ATOM   2218  OD2 ASP A 136       0.186 -16.967   7.698  1.00 90.62           O  
ATOM   2219  N   GLU A 137       0.180 -13.030  11.646  1.00 92.45           N  
ATOM   2220  H   GLU A 137       1.125 -13.371  11.746  1.00 92.45           H  
ATOM   2221  CA  GLU A 137      -0.463 -12.464  12.829  1.00 92.45           C  
ATOM   2222  HA  GLU A 137      -1.493 -12.817  12.883  1.00 92.45           H  
ATOM   2223  C   GLU A 137      -0.505 -10.943  12.712  1.00 92.45           C  
ATOM   2224  CB  GLU A 137       0.276 -12.943  14.087  1.00 92.45           C  
ATOM   2225  HB2 GLU A 137       1.304 -12.582  14.065  1.00 92.45           H  
ATOM   2226  HB3 GLU A 137       0.290 -14.033  14.071  1.00 92.45           H  
ATOM   2227  O   GLU A 137      -1.589 -10.350  12.712  1.00 92.45           O  
ATOM   2228  CG  GLU A 137      -0.405 -12.480  15.384  1.00 92.45           C  
ATOM   2229  HG2 GLU A 137      -0.321 -11.396  15.462  1.00 92.45           H  
ATOM   2230  HG3 GLU A 137      -1.464 -12.734  15.324  1.00 92.45           H  
ATOM   2231  CD  GLU A 137       0.201 -13.133  16.640  1.00 92.45           C  
ATOM   2232  OE1 GLU A 137      -0.497 -13.144  17.679  1.00 92.45           O  
ATOM   2233  OE2 GLU A 137       1.325 -13.681  16.551  1.00 92.45           O  
ATOM   2234  N   ARG A 138       0.652 -10.322  12.457  1.00 93.24           N  
ATOM   2235  H   ARG A 138       1.499 -10.872  12.440  1.00 93.24           H  
ATOM   2236  CA  ARG A 138       0.741  -8.876  12.256  1.00 93.24           C  
ATOM   2237  HA  ARG A 138       0.387  -8.381  13.160  1.00 93.24           H  
ATOM   2238  C   ARG A 138      -0.132  -8.400  11.096  1.00 93.24           C  
ATOM   2239  CB  ARG A 138       2.209  -8.527  12.023  1.00 93.24           C  
ATOM   2240  HB2 ARG A 138       2.799  -8.859  12.877  1.00 93.24           H  
ATOM   2241  HB3 ARG A 138       2.558  -9.036  11.125  1.00 93.24           H  
ATOM   2242  O   ARG A 138      -0.828  -7.390  11.218  1.00 93.24           O  
ATOM   2243  CG  ARG A 138       2.379  -7.022  11.848  1.00 93.24           C  
ATOM   2244  HG2 ARG A 138       2.092  -6.505  12.763  1.00 93.24           H  
ATOM   2245  HG3 ARG A 138       1.752  -6.671  11.029  1.00 93.24           H  
ATOM   2246  CD  ARG A 138       3.821  -6.698  11.500  1.00 93.24           C  
ATOM   2247  HD2 ARG A 138       4.442  -6.827  12.386  1.00 93.24           H  
ATOM   2248  HD3 ARG A 138       4.158  -7.383  10.722  1.00 93.24           H  
ATOM   2249  NE  ARG A 138       3.870  -5.317  11.008  1.00 93.24           N  
ATOM   2250  HE  ARG A 138       2.991  -4.820  10.979  1.00 93.24           H  
ATOM   2251  NH1 ARG A 138       6.049  -5.317  10.322  1.00 93.24           N  
ATOM   2252 HH11 ARG A 138       6.104  -6.273  10.642  1.00 93.24           H  
ATOM   2253 HH12 ARG A 138       6.854  -4.842   9.938  1.00 93.24           H  
ATOM   2254  NH2 ARG A 138       4.752  -3.479  10.108  1.00 93.24           N  
ATOM   2255 HH21 ARG A 138       5.524  -2.935   9.751  1.00 93.24           H  
ATOM   2256 HH22 ARG A 138       3.812  -3.119  10.197  1.00 93.24           H  
ATOM   2257  CZ  ARG A 138       4.903  -4.713  10.483  1.00 93.24           C  
ATOM   2258  N   LEU A 139      -0.108  -9.097   9.958  1.00 93.77           N  
ATOM   2259  H   LEU A 139       0.497  -9.904   9.901  1.00 93.77           H  
ATOM   2260  CA  LEU A 139      -0.922  -8.717   8.802  1.00 93.77           C  
ATOM   2261  HA  LEU A 139      -0.692  -7.680   8.555  1.00 93.77           H  
ATOM   2262  C   LEU A 139      -2.421  -8.792   9.126  1.00 93.77           C  
ATOM   2263  CB  LEU A 139      -0.549  -9.608   7.605  1.00 93.77           C  
ATOM   2264  HB2 LEU A 139       0.506  -9.460   7.378  1.00 93.77           H  
ATOM   2265  HB3 LEU A 139      -0.681 -10.651   7.895  1.00 93.77           H  
ATOM   2266  O   LEU A 139      -3.184  -7.897   8.748  1.00 93.77           O  
ATOM   2267  CG  LEU A 139      -1.384  -9.343   6.338  1.00 93.77           C  
ATOM   2268  HG  LEU A 139      -2.436  -9.541   6.543  1.00 93.77           H  
ATOM   2269  CD1 LEU A 139      -1.256  -7.909   5.814  1.00 93.77           C  
ATOM   2270 HD11 LEU A 139      -1.633  -7.204   6.555  1.00 93.77           H  
ATOM   2271 HD12 LEU A 139      -1.842  -7.795   4.902  1.00 93.77           H  
ATOM   2272 HD13 LEU A 139      -0.210  -7.687   5.603  1.00 93.77           H  
ATOM   2273  CD2 LEU A 139      -0.942 -10.289   5.224  1.00 93.77           C  
ATOM   2274 HD21 LEU A 139      -1.530 -10.106   4.325  1.00 93.77           H  
ATOM   2275 HD22 LEU A 139       0.117 -10.136   5.014  1.00 93.77           H  
ATOM   2276 HD23 LEU A 139      -1.086 -11.320   5.547  1.00 93.77           H  
ATOM   2277  N   ASN A 140      -2.852  -9.839   9.829  1.00 91.43           N  
ATOM   2278  H   ASN A 140      -2.185 -10.534  10.134  1.00 91.43           H  
ATOM   2279  CA  ASN A 140      -4.247 -10.008  10.212  1.00 91.43           C  
ATOM   2280  HA  ASN A 140      -4.865  -9.905   9.320  1.00 91.43           H  
ATOM   2281  C   ASN A 140      -4.701  -8.933  11.211  1.00 91.43           C  
ATOM   2282  CB  ASN A 140      -4.428 -11.424  10.767  1.00 91.43           C  
ATOM   2283  HB2 ASN A 140      -4.009 -12.150  10.071  1.00 91.43           H  
ATOM   2284  HB3 ASN A 140      -3.898 -11.517  11.715  1.00 91.43           H  
ATOM   2285  O   ASN A 140      -5.790  -8.372  11.068  1.00 91.43           O  
ATOM   2286  CG  ASN A 140      -5.891 -11.764  10.946  1.00 91.43           C  
ATOM   2287  ND2 ASN A 140      -6.254 -12.365  12.053  1.00 91.43           N  
ATOM   2288 HD21 ASN A 140      -5.553 -12.615  12.735  1.00 91.43           H  
ATOM   2289 HD22 ASN A 140      -7.216 -12.667  12.108  1.00 91.43           H  
ATOM   2290  OD1 ASN A 140      -6.723 -11.500  10.094  1.00 91.43           O  
ATOM   2291  N   GLU A 141      -3.856  -8.586  12.181  1.00 91.15           N  
ATOM   2292  H   GLU A 141      -2.993  -9.101  12.281  1.00 91.15           H  
ATOM   2293  CA  GLU A 141      -4.106  -7.494  13.121  1.00 91.15           C  
ATOM   2294  HA  GLU A 141      -5.023  -7.694  13.674  1.00 91.15           H  
ATOM   2295  C   GLU A 141      -4.276  -6.149  12.410  1.00 91.15           C  
ATOM   2296  CB  GLU A 141      -2.952  -7.391  14.115  1.00 91.15           C  
ATOM   2297  HB2 GLU A 141      -2.003  -7.416  13.580  1.00 91.15           H  
ATOM   2298  HB3 GLU A 141      -3.034  -6.431  14.625  1.00 91.15           H  
ATOM   2299  O   GLU A 141      -5.298  -5.479  12.595  1.00 91.15           O  
ATOM   2300  CG  GLU A 141      -2.981  -8.494  15.175  1.00 91.15           C  
ATOM   2301  HG2 GLU A 141      -3.949  -8.456  15.676  1.00 91.15           H  
ATOM   2302  HG3 GLU A 141      -2.890  -9.472  14.702  1.00 91.15           H  
ATOM   2303  CD  GLU A 141      -1.869  -8.304  16.215  1.00 91.15           C  
ATOM   2304  OE1 GLU A 141      -1.916  -9.053  17.209  1.00 91.15           O  
ATOM   2305  OE2 GLU A 141      -1.077  -7.341  16.074  1.00 91.15           O  
ATOM   2306  N   GLU A 142      -3.326  -5.771  11.548  1.00 90.15           N  
ATOM   2307  H   GLU A 142      -2.508  -6.358  11.456  1.00 90.15           H  
ATOM   2308  CA  GLU A 142      -3.384  -4.514  10.798  1.00 90.15           C  
ATOM   2309  HA  GLU A 142      -3.425  -3.685  11.505  1.00 90.15           H  
ATOM   2310  C   GLU A 142      -4.653  -4.439   9.930  1.00 90.15           C  
ATOM   2311  CB  GLU A 142      -2.133  -4.347   9.918  1.00 90.15           C  
ATOM   2312  HB2 GLU A 142      -1.988  -5.249   9.324  1.00 90.15           H  
ATOM   2313  HB3 GLU A 142      -2.344  -3.525   9.234  1.00 90.15           H  
ATOM   2314  O   GLU A 142      -5.347  -3.415   9.915  1.00 90.15           O  
ATOM   2315  CG  GLU A 142      -0.825  -4.013  10.676  1.00 90.15           C  
ATOM   2316  HG2 GLU A 142      -0.999  -3.126  11.285  1.00 90.15           H  
ATOM   2317  HG3 GLU A 142      -0.563  -4.833  11.344  1.00 90.15           H  
ATOM   2318  CD  GLU A 142       0.348  -3.727   9.714  1.00 90.15           C  
ATOM   2319  OE1 GLU A 142       1.535  -3.630  10.135  1.00 90.15           O  
ATOM   2320  OE2 GLU A 142       0.055  -3.501   8.515  1.00 90.15           O  
ATOM   2321  N   ARG A 143      -5.020  -5.536   9.254  1.00 92.21           N  
ATOM   2322  H   ARG A 143      -4.422  -6.347   9.320  1.00 92.21           H  
ATOM   2323  CA  ARG A 143      -6.263  -5.623   8.470  1.00 92.21           C  
ATOM   2324  HA  ARG A 143      -6.293  -4.810   7.744  1.00 92.21           H  
ATOM   2325  C   ARG A 143      -7.500  -5.467   9.348  1.00 92.21           C  
ATOM   2326  CB  ARG A 143      -6.321  -6.960   7.720  1.00 92.21           C  
ATOM   2327  HB2 ARG A 143      -6.077  -7.774   8.404  1.00 92.21           H  
ATOM   2328  HB3 ARG A 143      -7.340  -7.113   7.363  1.00 92.21           H  
ATOM   2329  O   ARG A 143      -8.385  -4.674   9.023  1.00 92.21           O  
ATOM   2330  CG  ARG A 143      -5.374  -7.001   6.512  1.00 92.21           C  
ATOM   2331  HG2 ARG A 143      -5.670  -6.234   5.797  1.00 92.21           H  
ATOM   2332  HG3 ARG A 143      -4.352  -6.789   6.827  1.00 92.21           H  
ATOM   2333  CD  ARG A 143      -5.411  -8.381   5.835  1.00 92.21           C  
ATOM   2334  HD2 ARG A 143      -5.173  -9.138   6.582  1.00 92.21           H  
ATOM   2335  HD3 ARG A 143      -4.634  -8.434   5.072  1.00 92.21           H  
ATOM   2336  NE  ARG A 143      -6.732  -8.681   5.236  1.00 92.21           N  
ATOM   2337  HE  ARG A 143      -7.300  -9.353   5.732  1.00 92.21           H  
ATOM   2338  NH1 ARG A 143      -6.631  -7.316   3.375  1.00 92.21           N  
ATOM   2339 HH11 ARG A 143      -5.655  -7.136   3.561  1.00 92.21           H  
ATOM   2340 HH12 ARG A 143      -7.091  -6.963   2.547  1.00 92.21           H  
ATOM   2341  NH2 ARG A 143      -8.497  -8.371   3.824  1.00 92.21           N  
ATOM   2342 HH21 ARG A 143      -8.895  -7.832   3.069  1.00 92.21           H  
ATOM   2343 HH22 ARG A 143      -9.050  -9.034   4.348  1.00 92.21           H  
ATOM   2344  CZ  ARG A 143      -7.267  -8.131   4.158  1.00 92.21           C  
ATOM   2345  N   ASN A 144      -7.568  -6.175  10.473  1.00 87.73           N  
ATOM   2346  H   ASN A 144      -6.807  -6.803  10.688  1.00 87.73           H  
ATOM   2347  CA  ASN A 144      -8.724  -6.138  11.366  1.00 87.73           C  
ATOM   2348  HA  ASN A 144      -9.613  -6.370  10.779  1.00 87.73           H  
ATOM   2349  C   ASN A 144      -8.917  -4.737  11.974  1.00 87.73           C  
ATOM   2350  CB  ASN A 144      -8.542  -7.228  12.434  1.00 87.73           C  
ATOM   2351  HB2 ASN A 144      -7.768  -6.928  13.140  1.00 87.73           H  
ATOM   2352  HB3 ASN A 144      -8.208  -8.146  11.950  1.00 87.73           H  
ATOM   2353  O   ASN A 144     -10.038  -4.222  12.027  1.00 87.73           O  
ATOM   2354  CG  ASN A 144      -9.816  -7.578  13.177  1.00 87.73           C  
ATOM   2355  ND2 ASN A 144      -9.708  -8.273  14.285  1.00 87.73           N  
ATOM   2356 HD21 ASN A 144     -10.506  -8.862  14.474  1.00 87.73           H  
ATOM   2357 HD22 ASN A 144      -8.790  -8.634  14.501  1.00 87.73           H  
ATOM   2358  OD1 ASN A 144     -10.927  -7.239  12.810  1.00 87.73           O  
ATOM   2359  N   MET A 145      -7.825  -4.070  12.365  1.00 84.97           N  
ATOM   2360  H   MET A 145      -6.931  -4.535  12.302  1.00 84.97           H  
ATOM   2361  CA  MET A 145      -7.859  -2.679  12.830  1.00 84.97           C  
ATOM   2362  HA  MET A 145      -8.550  -2.602  13.669  1.00 84.97           H  
ATOM   2363  C   MET A 145      -8.359  -1.727  11.735  1.00 84.97           C  
ATOM   2364  CB  MET A 145      -6.467  -2.243  13.307  1.00 84.97           C  
ATOM   2365  HB2 MET A 145      -5.730  -2.431  12.526  1.00 84.97           H  
ATOM   2366  HB3 MET A 145      -6.488  -1.170  13.502  1.00 84.97           H  
ATOM   2367  O   MET A 145      -9.222  -0.879  11.989  1.00 84.97           O  
ATOM   2368  CG  MET A 145      -6.027  -2.947  14.593  1.00 84.97           C  
ATOM   2369  HG2 MET A 145      -6.805  -2.844  15.350  1.00 84.97           H  
ATOM   2370  HG3 MET A 145      -5.889  -4.010  14.395  1.00 84.97           H  
ATOM   2371  SD  MET A 145      -4.487  -2.271  15.262  1.00 84.97           S  
ATOM   2372  CE  MET A 145      -3.826  -3.739  16.101  1.00 84.97           C  
ATOM   2373  HE1 MET A 145      -2.877  -3.496  16.579  1.00 84.97           H  
ATOM   2374  HE2 MET A 145      -3.653  -4.527  15.368  1.00 84.97           H  
ATOM   2375  HE3 MET A 145      -4.527  -4.094  16.856  1.00 84.97           H  
ATOM   2376  N   ASN A 146      -7.879  -1.892  10.502  1.00 83.14           N  
ATOM   2377  H   ASN A 146      -7.154  -2.582  10.363  1.00 83.14           H  
ATOM   2378  CA  ASN A 146      -8.232  -1.030   9.377  1.00 83.14           C  
ATOM   2379  HA  ASN A 146      -8.144   0.009   9.695  1.00 83.14           H  
ATOM   2380  C   ASN A 146      -9.683  -1.214   8.905  1.00 83.14           C  
ATOM   2381  CB  ASN A 146      -7.218  -1.282   8.252  1.00 83.14           C  
ATOM   2382  HB2 ASN A 146      -7.095  -2.353   8.094  1.00 83.14           H  
ATOM   2383  HB3 ASN A 146      -7.590  -0.851   7.323  1.00 83.14           H  
ATOM   2384  O   ASN A 146     -10.373  -0.224   8.637  1.00 83.14           O  
ATOM   2385  CG  ASN A 146      -5.863  -0.656   8.543  1.00 83.14           C  
ATOM   2386  ND2 ASN A 146      -4.819  -1.163   7.937  1.00 83.14           N  
ATOM   2387 HD21 ASN A 146      -3.916  -0.846   8.262  1.00 83.14           H  
ATOM   2388 HD22 ASN A 146      -4.923  -2.043   7.453  1.00 83.14           H  
ATOM   2389  OD1 ASN A 146      -5.745   0.327   9.260  1.00 83.14           O  
ATOM   2390  N   ILE A 147     -10.186  -2.450   8.869  1.00 77.35           N  
ATOM   2391  H   ILE A 147      -9.559  -3.220   9.053  1.00 77.35           H  
ATOM   2392  CA  ILE A 147     -11.589  -2.757   8.547  1.00 77.35           C  
ATOM   2393  HA  ILE A 147     -11.843  -2.285   7.598  1.00 77.35           H  
ATOM   2394  C   ILE A 147     -12.518  -2.158   9.614  1.00 77.35           C  
ATOM   2395  CB  ILE A 147     -11.777  -4.285   8.384  1.00 77.35           C  
ATOM   2396  HB  ILE A 147     -11.369  -4.778   9.266  1.00 77.35           H  
ATOM   2397  O   ILE A 147     -13.475  -1.448   9.284  1.00 77.35           O  
ATOM   2398  CG1 ILE A 147     -11.023  -4.794   7.131  1.00 77.35           C  
ATOM   2399 HG12 ILE A 147     -11.553  -4.476   6.233  1.00 77.35           H  
ATOM   2400 HG13 ILE A 147     -10.027  -4.354   7.089  1.00 77.35           H  
ATOM   2401  CG2 ILE A 147     -13.272  -4.649   8.274  1.00 77.35           C  
ATOM   2402 HG21 ILE A 147     -13.801  -4.403   9.194  1.00 77.35           H  
ATOM   2403 HG22 ILE A 147     -13.730  -4.123   7.436  1.00 77.35           H  
ATOM   2404 HG23 ILE A 147     -13.387  -5.722   8.119  1.00 77.35           H  
ATOM   2405  CD1 ILE A 147     -10.849  -6.318   7.090  1.00 77.35           C  
ATOM   2406 HD11 ILE A 147     -11.811  -6.815   6.969  1.00 77.35           H  
ATOM   2407 HD12 ILE A 147     -10.215  -6.584   6.244  1.00 77.35           H  
ATOM   2408 HD13 ILE A 147     -10.372  -6.664   8.007  1.00 77.35           H  
ATOM   2409  N   LYS A 148     -12.199  -2.346  10.904  1.00 72.08           N  
ATOM   2410  H   LYS A 148     -11.409  -2.939  11.114  1.00 72.08           H  
ATOM   2411  CA  LYS A 148     -12.953  -1.751  12.023  1.00 72.08           C  
ATOM   2412  HA  LYS A 148     -13.995  -2.061  11.949  1.00 72.08           H  
ATOM   2413  C   LYS A 148     -12.950  -0.218  11.962  1.00 72.08           C  
ATOM   2414  CB  LYS A 148     -12.377  -2.263  13.358  1.00 72.08           C  
ATOM   2415  HB2 LYS A 148     -12.759  -1.647  14.172  1.00 72.08           H  
ATOM   2416  HB3 LYS A 148     -11.292  -2.165  13.342  1.00 72.08           H  
ATOM   2417  O   LYS A 148     -13.993   0.413  12.155  1.00 72.08           O  
ATOM   2418  CG  LYS A 148     -12.763  -3.726  13.643  1.00 72.08           C  
ATOM   2419  HG2 LYS A 148     -13.833  -3.775  13.844  1.00 72.08           H  
ATOM   2420  HG3 LYS A 148     -12.552  -4.344  12.770  1.00 72.08           H  
ATOM   2421  CD  LYS A 148     -11.991  -4.292  14.847  1.00 72.08           C  
ATOM   2422  HD2 LYS A 148     -10.928  -4.298  14.606  1.00 72.08           H  
ATOM   2423  HD3 LYS A 148     -12.155  -3.663  15.722  1.00 72.08           H  
ATOM   2424  CE  LYS A 148     -12.453  -5.725  15.148  1.00 72.08           C  
ATOM   2425  HE2 LYS A 148     -12.463  -6.286  14.214  1.00 72.08           H  
ATOM   2426  HE3 LYS A 148     -13.475  -5.694  15.525  1.00 72.08           H  
ATOM   2427  NZ  LYS A 148     -11.567  -6.416  16.122  1.00 72.08           N  
ATOM   2428  HZ1 LYS A 148     -10.680  -6.624  15.687  1.00 72.08           H  
ATOM   2429  HZ2 LYS A 148     -11.412  -5.868  16.956  1.00 72.08           H  
ATOM   2430  HZ3 LYS A 148     -11.969  -7.302  16.392  1.00 72.08           H  
ATOM   2431  N   GLY A 149     -11.810   0.395  11.638  1.00 66.19           N  
ATOM   2432  H   GLY A 149     -10.981  -0.174  11.543  1.00 66.19           H  
ATOM   2433  CA  GLY A 149     -11.681   1.844  11.453  1.00 66.19           C  
ATOM   2434  HA2 GLY A 149     -11.980   2.356  12.368  1.00 66.19           H  
ATOM   2435  HA3 GLY A 149     -10.634   2.070  11.253  1.00 66.19           H  
ATOM   2436  C   GLY A 149     -12.517   2.385  10.286  1.00 66.19           C  
ATOM   2437  O   GLY A 149     -13.160   3.434  10.413  1.00 66.19           O  
ATOM   2438  N   ARG A 150     -12.580   1.649   9.170  1.00 63.62           N  
ATOM   2439  H   ARG A 150     -12.007   0.819   9.120  1.00 63.62           H  
ATOM   2440  CA  ARG A 150     -13.389   2.004   7.995  1.00 63.62           C  
ATOM   2441  HA  ARG A 150     -13.169   3.037   7.726  1.00 63.62           H  
ATOM   2442  C   ARG A 150     -14.888   1.927   8.286  1.00 63.62           C  
ATOM   2443  CB  ARG A 150     -12.984   1.098   6.826  1.00 63.62           C  
ATOM   2444  HB2 ARG A 150     -13.357   0.088   6.996  1.00 63.62           H  
ATOM   2445  HB3 ARG A 150     -11.896   1.055   6.770  1.00 63.62           H  
ATOM   2446  O   ARG A 150     -15.606   2.879   7.976  1.00 63.62           O  
ATOM   2447  CG  ARG A 150     -13.509   1.624   5.486  1.00 63.62           C  
ATOM   2448  HG2 ARG A 150     -14.597   1.697   5.510  1.00 63.62           H  
ATOM   2449  HG3 ARG A 150     -13.083   2.609   5.294  1.00 63.62           H  
ATOM   2450  CD  ARG A 150     -13.096   0.662   4.373  1.00 63.62           C  
ATOM   2451  HD2 ARG A 150     -13.604  -0.291   4.516  1.00 63.62           H  
ATOM   2452  HD3 ARG A 150     -12.020   0.496   4.435  1.00 63.62           H  
ATOM   2453  NE  ARG A 150     -13.427   1.203   3.049  1.00 63.62           N  
ATOM   2454  HE  ARG A 150     -14.056   1.991   2.983  1.00 63.62           H  
ATOM   2455  NH1 ARG A 150     -12.117  -0.232   1.802  1.00 63.62           N  
ATOM   2456 HH11 ARG A 150     -11.985  -0.857   2.584  1.00 63.62           H  
ATOM   2457 HH12 ARG A 150     -11.725  -0.480   0.905  1.00 63.62           H  
ATOM   2458  NH2 ARG A 150     -13.027   1.554   0.868  1.00 63.62           N  
ATOM   2459 HH21 ARG A 150     -12.572   1.296   0.005  1.00 63.62           H  
ATOM   2460 HH22 ARG A 150     -13.758   2.239   0.740  1.00 63.62           H  
ATOM   2461  CZ  ARG A 150     -12.873   0.826   1.918  1.00 63.62           C  
ATOM   2462  N   ASN A 151     -15.345   0.874   8.964  1.00 59.27           N  
ATOM   2463  H   ASN A 151     -14.708   0.109   9.131  1.00 59.27           H  
ATOM   2464  CA  ASN A 151     -16.752   0.713   9.351  1.00 59.27           C  
ATOM   2465  HA  ASN A 151     -17.373   0.816   8.461  1.00 59.27           H  
ATOM   2466  C   ASN A 151     -17.218   1.813  10.319  1.00 59.27           C  
ATOM   2467  CB  ASN A 151     -16.954  -0.706   9.919  1.00 59.27           C  
ATOM   2468  HB2 ASN A 151     -16.167  -0.942  10.636  1.00 59.27           H  
ATOM   2469  HB3 ASN A 151     -17.915  -0.759  10.430  1.00 59.27           H  
ATOM   2470  O   ASN A 151     -18.313   2.358  10.162  1.00 59.27           O  
ATOM   2471  CG  ASN A 151     -16.972  -1.768   8.828  1.00 59.27           C  
ATOM   2472  ND2 ASN A 151     -16.917  -3.029   9.181  1.00 59.27           N  
ATOM   2473 HD21 ASN A 151     -16.939  -3.703   8.429  1.00 59.27           H  
ATOM   2474 HD22 ASN A 151     -16.863  -3.318  10.148  1.00 59.27           H  
ATOM   2475  OD1 ASN A 151     -17.062  -1.469   7.650  1.00 59.27           O  
ATOM   2476  N   ARG A 152     -16.358   2.242  11.253  1.00 59.03           N  
ATOM   2477  H   ARG A 152     -15.494   1.732  11.365  1.00 59.03           H  
ATOM   2478  CA  ARG A 152     -16.634   3.392  12.137  1.00 59.03           C  
ATOM   2479  HA  ARG A 152     -17.600   3.246  12.620  1.00 59.03           H  
ATOM   2480  C   ARG A 152     -16.753   4.717  11.373  1.00 59.03           C  
ATOM   2481  CB  ARG A 152     -15.546   3.478  13.221  1.00 59.03           C  
ATOM   2482  HB2 ARG A 152     -15.619   4.445  13.719  1.00 59.03           H  
ATOM   2483  HB3 ARG A 152     -14.563   3.408  12.756  1.00 59.03           H  
ATOM   2484  O   ARG A 152     -17.580   5.558  11.722  1.00 59.03           O  
ATOM   2485  CG  ARG A 152     -15.693   2.381  14.289  1.00 59.03           C  
ATOM   2486  HG2 ARG A 152     -16.636   2.522  14.817  1.00 59.03           H  
ATOM   2487  HG3 ARG A 152     -15.701   1.397  13.820  1.00 59.03           H  
ATOM   2488  CD  ARG A 152     -14.535   2.453  15.293  1.00 59.03           C  
ATOM   2489  HD2 ARG A 152     -13.601   2.279  14.758  1.00 59.03           H  
ATOM   2490  HD3 ARG A 152     -14.511   3.449  15.734  1.00 59.03           H  
ATOM   2491  NE  ARG A 152     -14.673   1.451  16.369  1.00 59.03           N  
ATOM   2492  HE  ARG A 152     -15.493   0.862  16.354  1.00 59.03           H  
ATOM   2493  NH1 ARG A 152     -12.736   1.940  17.517  1.00 59.03           N  
ATOM   2494 HH11 ARG A 152     -12.487   2.640  16.833  1.00 59.03           H  
ATOM   2495 HH12 ARG A 152     -12.130   1.761  18.305  1.00 59.03           H  
ATOM   2496  NH2 ARG A 152     -14.088   0.344  18.277  1.00 59.03           N  
ATOM   2497 HH21 ARG A 152     -13.476   0.222  19.071  1.00 59.03           H  
ATOM   2498 HH22 ARG A 152     -14.953  -0.177  18.271  1.00 59.03           H  
ATOM   2499  CZ  ARG A 152     -13.835   1.251  17.376  1.00 59.03           C  
ATOM   2500  N   LYS A 153     -15.955   4.921  10.318  1.00 55.48           N  
ATOM   2501  H   LYS A 153     -15.282   4.200  10.100  1.00 55.48           H  
ATOM   2502  CA  LYS A 153     -15.974   6.153   9.505  1.00 55.48           C  
ATOM   2503  HA  LYS A 153     -16.170   6.987  10.178  1.00 55.48           H  
ATOM   2504  C   LYS A 153     -17.117   6.167   8.479  1.00 55.48           C  
ATOM   2505  CB  LYS A 153     -14.581   6.350   8.880  1.00 55.48           C  
ATOM   2506  HB2 LYS A 153     -13.840   5.891   9.535  1.00 55.48           H  
ATOM   2507  HB3 LYS A 153     -14.533   5.843   7.917  1.00 55.48           H  
ATOM   2508  O   LYS A 153     -17.661   7.235   8.204  1.00 55.48           O  
ATOM   2509  CG  LYS A 153     -14.196   7.831   8.722  1.00 55.48           C  
ATOM   2510  HG2 LYS A 153     -14.329   8.340   9.677  1.00 55.48           H  
ATOM   2511  HG3 LYS A 153     -14.839   8.300   7.977  1.00 55.48           H  
ATOM   2512  CD  LYS A 153     -12.724   7.951   8.295  1.00 55.48           C  
ATOM   2513  HD2 LYS A 153     -12.106   7.409   9.011  1.00 55.48           H  
ATOM   2514  HD3 LYS A 153     -12.601   7.491   7.314  1.00 55.48           H  
ATOM   2515  CE  LYS A 153     -12.261   9.414   8.244  1.00 55.48           C  
ATOM   2516  HE2 LYS A 153     -12.854   9.943   7.498  1.00 55.48           H  
ATOM   2517  HE3 LYS A 153     -12.454   9.872   9.214  1.00 55.48           H  
ATOM   2518  NZ  LYS A 153     -10.813   9.515   7.918  1.00 55.48           N  
ATOM   2519  HZ1 LYS A 153     -10.613   9.097   7.021  1.00 55.48           H  
ATOM   2520  HZ2 LYS A 153     -10.258   9.035   8.612  1.00 55.48           H  
ATOM   2521  HZ3 LYS A 153     -10.511  10.479   7.897  1.00 55.48           H  
ATOM   2522  N   GLY A 154     -17.526   4.997   7.979  1.00 51.59           N  
ATOM   2523  H   GLY A 154     -16.976   4.178   8.194  1.00 51.59           H  
ATOM   2524  CA  GLY A 154     -18.713   4.811   7.135  1.00 51.59           C  
ATOM   2525  HA2 GLY A 154     -18.728   3.784   6.771  1.00 51.59           H  
ATOM   2526  HA3 GLY A 154     -18.664   5.482   6.277  1.00 51.59           H  
ATOM   2527  C   GLY A 154     -20.025   5.069   7.884  1.00 51.59           C  
ATOM   2528  O   GLY A 154     -20.888   5.780   7.371  1.00 51.59           O  
ATOM   2529  N   ARG A 155     -20.127   4.613   9.143  1.00 50.62           N  
ATOM   2530  H   ARG A 155     -19.412   3.984   9.478  1.00 50.62           H  
ATOM   2531  CA  ARG A 155     -21.278   4.882  10.030  1.00 50.62           C  
ATOM   2532  HA  ARG A 155     -22.200   4.609   9.517  1.00 50.62           H  
ATOM   2533  C   ARG A 155     -21.466   6.365  10.381  1.00 50.62           C  
ATOM   2534  CB  ARG A 155     -21.166   4.024  11.306  1.00 50.62           C  
ATOM   2535  HB2 ARG A 155     -21.836   4.435  12.061  1.00 50.62           H  
ATOM   2536  HB3 ARG A 155     -20.149   4.069  11.696  1.00 50.62           H  
ATOM   2537  O   ARG A 155     -22.574   6.785  10.672  1.00 50.62           O  
ATOM   2538  CG  ARG A 155     -21.575   2.560  11.065  1.00 50.62           C  
ATOM   2539  HG2 ARG A 155     -20.937   2.107  10.306  1.00 50.62           H  
ATOM   2540  HG3 ARG A 155     -22.604   2.547  10.704  1.00 50.62           H  
ATOM   2541  CD  ARG A 155     -21.497   1.732  12.360  1.00 50.62           C  
ATOM   2542  HD2 ARG A 155     -20.450   1.594  12.630  1.00 50.62           H  
ATOM   2543  HD3 ARG A 155     -21.997   2.286  13.154  1.00 50.62           H  
ATOM   2544  NE  ARG A 155     -22.157   0.415  12.220  1.00 50.62           N  
ATOM   2545  HE  ARG A 155     -22.567   0.195  11.324  1.00 50.62           H  
ATOM   2546  NH1 ARG A 155     -21.928  -0.320  14.397  1.00 50.62           N  
ATOM   2547 HH11 ARG A 155     -22.171  -1.007  15.097  1.00 50.62           H  
ATOM   2548 HH12 ARG A 155     -21.514   0.557  14.677  1.00 50.62           H  
ATOM   2549  NH2 ARG A 155     -23.032  -1.573  12.937  1.00 50.62           N  
ATOM   2550 HH21 ARG A 155     -23.489  -1.735  12.051  1.00 50.62           H  
ATOM   2551 HH22 ARG A 155     -23.226  -2.229  13.680  1.00 50.62           H  
ATOM   2552  CZ  ARG A 155     -22.364  -0.481  13.179  1.00 50.62           C  
ATOM   2553  N   ARG A 156     -20.418   7.192  10.292  1.00 53.10           N  
ATOM   2554  H   ARG A 156     -19.520   6.784  10.074  1.00 53.10           H  
ATOM   2555  CA  ARG A 156     -20.524   8.651  10.505  1.00 53.10           C  
ATOM   2556  HA  ARG A 156     -21.273   8.837  11.274  1.00 53.10           H  
ATOM   2557  C   ARG A 156     -21.049   9.430   9.295  1.00 53.10           C  
ATOM   2558  CB  ARG A 156     -19.180   9.213  10.994  1.00 53.10           C  
ATOM   2559  HB2 ARG A 156     -19.194  10.299  10.904  1.00 53.10           H  
ATOM   2560  HB3 ARG A 156     -18.367   8.826  10.380  1.00 53.10           H  
ATOM   2561  O   ARG A 156     -21.377  10.601   9.442  1.00 53.10           O  
ATOM   2562  CG  ARG A 156     -18.945   8.863  12.469  1.00 53.10           C  
ATOM   2563  HG2 ARG A 156     -19.778   9.255  13.053  1.00 53.10           H  
ATOM   2564  HG3 ARG A 156     -18.907   7.781  12.599  1.00 53.10           H  
ATOM   2565  CD  ARG A 156     -17.642   9.485  12.981  1.00 53.10           C  
ATOM   2566  HD2 ARG A 156     -17.600  10.528  12.669  1.00 53.10           H  
ATOM   2567  HD3 ARG A 156     -16.807   8.946  12.534  1.00 53.10           H  
ATOM   2568  NE  ARG A 156     -17.579   9.432  14.454  1.00 53.10           N  
ATOM   2569  HE  ARG A 156     -18.462   9.502  14.939  1.00 53.10           H  
ATOM   2570  NH1 ARG A 156     -15.303   9.242  14.720  1.00 53.10           N  
ATOM   2571 HH11 ARG A 156     -14.506   9.212  15.340  1.00 53.10           H  
ATOM   2572 HH12 ARG A 156     -15.190   9.273  13.716  1.00 53.10           H  
ATOM   2573  NH2 ARG A 156     -16.618   9.346  16.515  1.00 53.10           N  
ATOM   2574 HH21 ARG A 156     -17.525   9.437  16.951  1.00 53.10           H  
ATOM   2575 HH22 ARG A 156     -15.806   9.302  17.115  1.00 53.10           H  
ATOM   2576  CZ  ARG A 156     -16.504   9.339  15.218  1.00 53.10           C  
ATOM   2577  N   ARG A 157     -21.104   8.822   8.102  1.00 52.35           N  
ATOM   2578  H   ARG A 157     -20.840   7.848   8.059  1.00 52.35           H  
ATOM   2579  CA  ARG A 157     -21.515   9.501   6.856  1.00 52.35           C  
ATOM   2580  HA  ARG A 157     -21.658  10.563   7.056  1.00 52.35           H  
ATOM   2581  C   ARG A 157     -22.877   9.064   6.316  1.00 52.35           C  
ATOM   2582  CB  ARG A 157     -20.414   9.368   5.794  1.00 52.35           C  
ATOM   2583  HB2 ARG A 157     -20.819   9.677   4.830  1.00 52.35           H  
ATOM   2584  HB3 ARG A 157     -20.101   8.327   5.715  1.00 52.35           H  
ATOM   2585  O   ARG A 157     -23.394   9.721   5.419  1.00 52.35           O  
ATOM   2586  CG  ARG A 157     -19.205  10.260   6.111  1.00 52.35           C  
ATOM   2587  HG2 ARG A 157     -19.546  11.286   6.248  1.00 52.35           H  
ATOM   2588  HG3 ARG A 157     -18.721   9.919   7.026  1.00 52.35           H  
ATOM   2589  CD  ARG A 157     -18.203  10.215   4.952  1.00 52.35           C  
ATOM   2590  HD2 ARG A 157     -17.801   9.204   4.884  1.00 52.35           H  
ATOM   2591  HD3 ARG A 157     -18.729  10.446   4.025  1.00 52.35           H  
ATOM   2592  NE  ARG A 157     -17.107  11.186   5.135  1.00 52.35           N  
ATOM   2593  HE  ARG A 157     -17.243  11.886   5.851  1.00 52.35           H  
ATOM   2594  NH1 ARG A 157     -15.784  10.460   3.400  1.00 52.35           N  
ATOM   2595 HH11 ARG A 157     -16.466   9.749   3.182  1.00 52.35           H  
ATOM   2596 HH12 ARG A 157     -15.001  10.596   2.776  1.00 52.35           H  
ATOM   2597  NH2 ARG A 157     -15.163  12.243   4.589  1.00 52.35           N  
ATOM   2598 HH21 ARG A 157     -14.413  12.382   3.926  1.00 52.35           H  
ATOM   2599 HH22 ARG A 157     -15.374  12.974   5.253  1.00 52.35           H  
ATOM   2600  CZ  ARG A 157     -16.027  11.289   4.379  1.00 52.35           C  
ATOM   2601  N   ARG A 158     -23.471   7.991   6.841  1.00 46.41           N  
ATOM   2602  H   ARG A 158     -22.998   7.492   7.580  1.00 46.41           H  
ATOM   2603  CA  ARG A 158     -24.804   7.517   6.449  1.00 46.41           C  
ATOM   2604  HA  ARG A 158     -25.347   8.304   5.925  1.00 46.41           H  
ATOM   2605  C   ARG A 158     -25.613   7.156   7.691  1.00 46.41           C  
ATOM   2606  CB  ARG A 158     -24.682   6.300   5.509  1.00 46.41           C  
ATOM   2607  HB2 ARG A 158     -23.955   5.599   5.916  1.00 46.41           H  
ATOM   2608  HB3 ARG A 158     -25.649   5.797   5.476  1.00 46.41           H  
ATOM   2609  O   ARG A 158     -25.356   6.125   8.293  1.00 46.41           O  
ATOM   2610  CG  ARG A 158     -24.296   6.673   4.069  1.00 46.41           C  
ATOM   2611  HG2 ARG A 158     -25.045   7.354   3.665  1.00 46.41           H  
ATOM   2612  HG3 ARG A 158     -23.324   7.166   4.063  1.00 46.41           H  
ATOM   2613  CD  ARG A 158     -24.230   5.409   3.198  1.00 46.41           C  
ATOM   2614  HD2 ARG A 158     -25.171   4.868   3.297  1.00 46.41           H  
ATOM   2615  HD3 ARG A 158     -23.425   4.776   3.571  1.00 46.41           H  
ATOM   2616  NE  ARG A 158     -24.007   5.722   1.772  1.00 46.41           N  
ATOM   2617  HE  ARG A 158     -24.166   6.678   1.485  1.00 46.41           H  
ATOM   2618  NH1 ARG A 158     -23.525   3.586   1.061  1.00 46.41           N  
ATOM   2619 HH11 ARG A 158     -23.667   3.238   1.998  1.00 46.41           H  
ATOM   2620 HH12 ARG A 158     -23.296   2.943   0.317  1.00 46.41           H  
ATOM   2621  NH2 ARG A 158     -23.557   5.252  -0.416  1.00 46.41           N  
ATOM   2622 HH21 ARG A 158     -23.356   4.579  -1.142  1.00 46.41           H  
ATOM   2623 HH22 ARG A 158     -23.675   6.224  -0.665  1.00 46.41           H  
ATOM   2624  CZ  ARG A 158     -23.698   4.856   0.818  1.00 46.41           C  
ATOM   2625  N   GLY A 159     -26.607   7.983   8.000  1.00 42.15           N  
ATOM   2626  H   GLY A 159     -26.665   8.855   7.495  1.00 42.15           H  
ATOM   2627  CA  GLY A 159     -27.808   7.552   8.712  1.00 42.15           C  
ATOM   2628  HA2 GLY A 159     -28.061   6.539   8.398  1.00 42.15           H  
ATOM   2629  HA3 GLY A 159     -28.642   8.189   8.418  1.00 42.15           H  
ATOM   2630  C   GLY A 159     -27.728   7.526  10.235  1.00 42.15           C  
ATOM   2631  O   GLY A 159     -27.210   6.600  10.844  1.00 42.15           O  
ATOM   2632  N   THR A 160     -28.389   8.506  10.842  1.00 50.47           N  
ATOM   2633  H   THR A 160     -28.577   9.334  10.296  1.00 50.47           H  
ATOM   2634  CA  THR A 160     -29.433   8.285  11.852  1.00 50.47           C  
ATOM   2635  HA  THR A 160     -29.019   8.439  12.848  1.00 50.47           H  
ATOM   2636  C   THR A 160     -30.030   6.868  11.737  1.00 50.47           C  
ATOM   2637  CB  THR A 160     -30.557   9.320  11.576  1.00 50.47           C  
ATOM   2638  HB  THR A 160     -31.265   8.923  10.849  1.00 50.47           H  
ATOM   2639  O   THR A 160     -30.730   6.586  10.768  1.00 50.47           O  
ATOM   2640  CG2 THR A 160     -31.325   9.713  12.831  1.00 50.47           C  
ATOM   2641 HG21 THR A 160     -31.737   8.820  13.301  1.00 50.47           H  
ATOM   2642 HG22 THR A 160     -30.663  10.217  13.535  1.00 50.47           H  
ATOM   2643 HG23 THR A 160     -32.150  10.376  12.568  1.00 50.47           H  
ATOM   2644  OG1 THR A 160     -30.037  10.518  11.026  1.00 50.47           O  
ATOM   2645  HG1 THR A 160     -30.744  11.167  11.045  1.00 50.47           H  
ATOM   2646  N   GLY A 161     -29.744   5.958  12.675  1.00 47.84           N  
ATOM   2647  H   GLY A 161     -29.037   6.167  13.365  1.00 47.84           H  
ATOM   2648  CA  GLY A 161     -30.308   4.602  12.628  1.00 47.84           C  
ATOM   2649  HA2 GLY A 161     -30.240   4.226  11.608  1.00 47.84           H  
ATOM   2650  HA3 GLY A 161     -31.366   4.646  12.887  1.00 47.84           H  
ATOM   2651  C   GLY A 161     -29.607   3.575  13.522  1.00 47.84           C  
ATOM   2652  O   GLY A 161     -28.550   3.067  13.174  1.00 47.84           O  
ATOM   2653  N   ARG A 162     -30.245   3.308  14.666  1.00 54.59           N  
ATOM   2654  H   ARG A 162     -31.056   3.892  14.817  1.00 54.59           H  
ATOM   2655  CA  ARG A 162     -30.118   2.198  15.636  1.00 54.59           C  
ATOM   2656  HA  ARG A 162     -29.659   2.568  16.553  1.00 54.59           H  
ATOM   2657  C   ARG A 162     -29.337   0.935  15.209  1.00 54.59           C  
ATOM   2658  CB  ARG A 162     -31.557   1.747  15.946  1.00 54.59           C  
ATOM   2659  HB2 ARG A 162     -31.524   0.821  16.521  1.00 54.59           H  
ATOM   2660  HB3 ARG A 162     -32.072   1.535  15.009  1.00 54.59           H  
ATOM   2661  O   ARG A 162     -29.591   0.385  14.143  1.00 54.59           O  
ATOM   2662  CG  ARG A 162     -32.362   2.773  16.757  1.00 54.59           C  
ATOM   2663  HG2 ARG A 162     -31.942   2.831  17.762  1.00 54.59           H  
ATOM   2664  HG3 ARG A 162     -32.313   3.758  16.294  1.00 54.59           H  
ATOM   2665  CD  ARG A 162     -33.827   2.337  16.835  1.00 54.59           C  
ATOM   2666  HD2 ARG A 162     -33.861   1.296  17.158  1.00 54.59           H  
ATOM   2667  HD3 ARG A 162     -34.274   2.413  15.844  1.00 54.59           H  
ATOM   2668  NE  ARG A 162     -34.581   3.158  17.798  1.00 54.59           N  
ATOM   2669  HE  ARG A 162     -34.039   3.758  18.403  1.00 54.59           H  
ATOM   2670  NH1 ARG A 162     -36.638   2.199  17.443  1.00 54.59           N  
ATOM   2671 HH11 ARG A 162     -37.596   2.061  17.731  1.00 54.59           H  
ATOM   2672 HH12 ARG A 162     -36.216   1.568  16.777  1.00 54.59           H  
ATOM   2673  NH2 ARG A 162     -36.396   3.739  19.042  1.00 54.59           N  
ATOM   2674 HH21 ARG A 162     -35.807   4.309  19.631  1.00 54.59           H  
ATOM   2675 HH22 ARG A 162     -37.360   3.589  19.305  1.00 54.59           H  
ATOM   2676  CZ  ARG A 162     -35.865   3.032  18.085  1.00 54.59           C  
ATOM   2677  N   SER A 163     -28.486   0.445  16.122  1.00 44.24           N  
ATOM   2678  H   SER A 163     -28.374   0.996  16.961  1.00 44.24           H  
ATOM   2679  CA  SER A 163     -27.969  -0.939  16.230  1.00 44.24           C  
ATOM   2680  HA  SER A 163     -28.802  -1.642  16.200  1.00 44.24           H  
ATOM   2681  C   SER A 163     -27.247  -1.068  17.597  1.00 44.24           C  
ATOM   2682  CB  SER A 163     -27.012  -1.242  15.061  1.00 44.24           C  
ATOM   2683  HB2 SER A 163     -27.471  -0.920  14.126  1.00 44.24           H  
ATOM   2684  HB3 SER A 163     -26.090  -0.676  15.186  1.00 44.24           H  
ATOM   2685  O   SER A 163     -26.051  -0.794  17.695  1.00 44.24           O  
ATOM   2686  OG  SER A 163     -26.707  -2.617  14.925  1.00 44.24           O  
ATOM   2687  HG  SER A 163     -26.731  -3.056  15.778  1.00 44.24           H  
ATOM   2688  N   ASP A 164     -27.977  -1.123  18.712  1.00 53.68           N  
ATOM   2689  H   ASP A 164     -27.780  -0.382  19.370  1.00 53.68           H  
ATOM   2690  CA  ASP A 164     -28.418  -2.327  19.463  1.00 53.68           C  
ATOM   2691  HA  ASP A 164     -28.841  -1.907  20.375  1.00 53.68           H  
ATOM   2692  C   ASP A 164     -27.315  -3.277  20.000  1.00 53.68           C  
ATOM   2693  CB  ASP A 164     -29.583  -3.057  18.764  1.00 53.68           C  
ATOM   2694  HB2 ASP A 164     -30.084  -2.352  18.100  1.00 53.68           H  
ATOM   2695  HB3 ASP A 164     -29.183  -3.859  18.144  1.00 53.68           H  
ATOM   2696  O   ASP A 164     -27.610  -4.322  20.553  1.00 53.68           O  
ATOM   2697  CG  ASP A 164     -30.661  -3.615  19.717  1.00 53.68           C  
ATOM   2698  OD1 ASP A 164     -30.640  -3.283  20.919  1.00 53.68           O  
ATOM   2699  OD2 ASP A 164     -31.593  -4.253  19.174  1.00 53.68           O  
ATOM   2700  N   GLU A 165     -26.028  -2.923  19.887  1.00 51.66           N  
ATOM   2701  H   GLU A 165     -25.805  -2.125  19.310  1.00 51.66           H  
ATOM   2702  CA  GLU A 165     -24.933  -3.702  20.526  1.00 51.66           C  
ATOM   2703  HA  GLU A 165     -25.351  -4.436  21.215  1.00 51.66           H  
ATOM   2704  C   GLU A 165     -23.994  -2.850  21.395  1.00 51.66           C  
ATOM   2705  CB  GLU A 165     -24.132  -4.477  19.468  1.00 51.66           C  
ATOM   2706  HB2 GLU A 165     -23.161  -4.751  19.881  1.00 51.66           H  
ATOM   2707  HB3 GLU A 165     -23.961  -3.825  18.612  1.00 51.66           H  
ATOM   2708  O   GLU A 165     -23.096  -3.370  22.045  1.00 51.66           O  
ATOM   2709  CG  GLU A 165     -24.819  -5.777  19.019  1.00 51.66           C  
ATOM   2710  HG2 GLU A 165     -25.777  -5.530  18.561  1.00 51.66           H  
ATOM   2711  HG3 GLU A 165     -25.001  -6.399  19.895  1.00 51.66           H  
ATOM   2712  CD  GLU A 165     -23.967  -6.556  18.003  1.00 51.66           C  
ATOM   2713  OE1 GLU A 165     -24.201  -7.774  17.843  1.00 51.66           O  
ATOM   2714  OE2 GLU A 165     -23.107  -5.921  17.336  1.00 51.66           O  
ATOM   2715  N   ASN A 166     -24.193  -1.527  21.424  1.00 50.27           N  
ATOM   2716  H   ASN A 166     -25.007  -1.179  20.940  1.00 50.27           H  
ATOM   2717  CA  ASN A 166     -23.526  -0.637  22.387  1.00 50.27           C  
ATOM   2718  HA  ASN A 166     -22.816  -1.212  22.981  1.00 50.27           H  
ATOM   2719  C   ASN A 166     -24.519  -0.052  23.399  1.00 50.27           C  
ATOM   2720  CB  ASN A 166     -22.736   0.468  21.660  1.00 50.27           C  
ATOM   2721  HB2 ASN A 166     -22.246   1.092  22.408  1.00 50.27           H  
ATOM   2722  HB3 ASN A 166     -23.423   1.095  21.093  1.00 50.27           H  
ATOM   2723  O   ASN A 166     -24.114   0.761  24.225  1.00 50.27           O  
ATOM   2724  CG  ASN A 166     -21.657  -0.075  20.747  1.00 50.27           C  
ATOM   2725  ND2 ASN A 166     -21.970  -0.313  19.497  1.00 50.27           N  
ATOM   2726 HD21 ASN A 166     -21.320  -0.962  19.075  1.00 50.27           H  
ATOM   2727 HD22 ASN A 166     -22.957  -0.352  19.288  1.00 50.27           H  
ATOM   2728  OD1 ASN A 166     -20.511  -0.279  21.100  1.00 50.27           O  
ATOM   2729  N   ASP A 167     -25.798  -0.439  23.324  1.00 55.91           N  
ATOM   2730  H   ASP A 167     -26.069  -1.180  22.693  1.00 55.91           H  
ATOM   2731  CA  ASP A 167     -26.809   0.039  24.262  1.00 55.91           C  
ATOM   2732  HA  ASP A 167     -26.661   1.109  24.410  1.00 55.91           H  
ATOM   2733  C   ASP A 167     -26.592  -0.575  25.645  1.00 55.91           C  
ATOM   2734  CB  ASP A 167     -28.242  -0.156  23.718  1.00 55.91           C  
ATOM   2735  HB2 ASP A 167     -28.928  -0.207  24.563  1.00 55.91           H  
ATOM   2736  HB3 ASP A 167     -28.300  -1.104  23.182  1.00 55.91           H  
ATOM   2737  O   ASP A 167     -26.720   0.160  26.603  1.00 55.91           O  
ATOM   2738  CG  ASP A 167     -28.720   0.994  22.806  1.00 55.91           C  
ATOM   2739  OD1 ASP A 167     -28.114   2.093  22.834  1.00 55.91           O  
ATOM   2740  OD2 ASP A 167     -29.671   0.790  22.019  1.00 55.91           O  
ATOM   2741  N   ASP A 168     -26.121  -1.818  25.802  1.00 60.17           N  
ATOM   2742  H   ASP A 168     -26.086  -2.439  25.007  1.00 60.17           H  
ATOM   2743  CA  ASP A 168     -25.899  -2.389  27.144  1.00 60.17           C  
ATOM   2744  HA  ASP A 168     -26.815  -2.273  27.724  1.00 60.17           H  
ATOM   2745  C   ASP A 168     -24.793  -1.680  27.939  1.00 60.17           C  
ATOM   2746  CB  ASP A 168     -25.580  -3.886  27.044  1.00 60.17           C  
ATOM   2747  HB2 ASP A 168     -25.149  -4.215  27.990  1.00 60.17           H  
ATOM   2748  HB3 ASP A 168     -24.835  -4.047  26.265  1.00 60.17           H  
ATOM   2749  O   ASP A 168     -24.996  -1.327  29.102  1.00 60.17           O  
ATOM   2750  CG  ASP A 168     -26.815  -4.747  26.782  1.00 60.17           C  
ATOM   2751  OD1 ASP A 168     -27.896  -4.392  27.302  1.00 60.17           O  
ATOM   2752  OD2 ASP A 168     -26.640  -5.791  26.121  1.00 60.17           O  
ATOM   2753  N   ASP A 169     -23.636  -1.419  27.326  1.00 63.66           N  
ATOM   2754  H   ASP A 169     -23.501  -1.774  26.390  1.00 63.66           H  
ATOM   2755  CA  ASP A 169     -22.536  -0.709  27.992  1.00 63.66           C  
ATOM   2756  HA  ASP A 169     -22.409  -1.115  28.995  1.00 63.66           H  
ATOM   2757  C   ASP A 169     -22.851   0.780  28.175  1.00 63.66           C  
ATOM   2758  CB  ASP A 169     -21.221  -0.892  27.213  1.00 63.66           C  
ATOM   2759  HB2 ASP A 169     -21.430  -0.929  26.144  1.00 63.66           H  
ATOM   2760  HB3 ASP A 169     -20.590  -0.021  27.391  1.00 63.66           H  
ATOM   2761  O   ASP A 169     -22.527   1.363  29.212  1.00 63.66           O  
ATOM   2762  CG  ASP A 169     -20.405  -2.125  27.627  1.00 63.66           C  
ATOM   2763  OD1 ASP A 169     -20.755  -2.773  28.641  1.00 63.66           O  
ATOM   2764  OD2 ASP A 169     -19.383  -2.364  26.947  1.00 63.66           O  
ATOM   2765  N   LEU A 170     -23.534   1.402  27.207  1.00 73.39           N  
ATOM   2766  H   LEU A 170     -23.808   0.873  26.391  1.00 73.39           H  
ATOM   2767  CA  LEU A 170     -23.959   2.795  27.315  1.00 73.39           C  
ATOM   2768  HA  LEU A 170     -23.107   3.374  27.670  1.00 73.39           H  
ATOM   2769  C   LEU A 170     -25.089   2.960  28.339  1.00 73.39           C  
ATOM   2770  CB  LEU A 170     -24.358   3.299  25.920  1.00 73.39           C  
ATOM   2771  HB2 LEU A 170     -23.535   3.105  25.232  1.00 73.39           H  
ATOM   2772  HB3 LEU A 170     -25.225   2.729  25.584  1.00 73.39           H  
ATOM   2773  O   LEU A 170     -25.076   3.910  29.112  1.00 73.39           O  
ATOM   2774  CG  LEU A 170     -24.706   4.793  25.852  1.00 73.39           C  
ATOM   2775  HG  LEU A 170     -25.544   5.000  26.518  1.00 73.39           H  
ATOM   2776  CD1 LEU A 170     -23.526   5.689  26.239  1.00 73.39           C  
ATOM   2777 HD11 LEU A 170     -23.792   6.734  26.082  1.00 73.39           H  
ATOM   2778 HD12 LEU A 170     -22.650   5.436  25.641  1.00 73.39           H  
ATOM   2779 HD13 LEU A 170     -23.296   5.556  27.297  1.00 73.39           H  
ATOM   2780  CD2 LEU A 170     -25.132   5.154  24.429  1.00 73.39           C  
ATOM   2781 HD21 LEU A 170     -25.980   4.532  24.141  1.00 73.39           H  
ATOM   2782 HD22 LEU A 170     -24.311   4.973  23.735  1.00 73.39           H  
ATOM   2783 HD23 LEU A 170     -25.436   6.200  24.387  1.00 73.39           H  
ATOM   2784  N   GLN A 171     -26.033   2.028  28.405  1.00 75.47           N  
ATOM   2785  H   GLN A 171     -26.006   1.279  27.728  1.00 75.47           H  
ATOM   2786  CA  GLN A 171     -27.127   1.999  29.373  1.00 75.47           C  
ATOM   2787  HA  GLN A 171     -27.567   2.995  29.420  1.00 75.47           H  
ATOM   2788  C   GLN A 171     -26.604   1.653  30.764  1.00 75.47           C  
ATOM   2789  CB  GLN A 171     -28.204   1.027  28.875  1.00 75.47           C  
ATOM   2790  HB2 GLN A 171     -27.812   0.010  28.869  1.00 75.47           H  
ATOM   2791  HB3 GLN A 171     -28.439   1.333  27.855  1.00 75.47           H  
ATOM   2792  O   GLN A 171     -27.036   2.272  31.735  1.00 75.47           O  
ATOM   2793  CG  GLN A 171     -29.524   1.033  29.647  1.00 75.47           C  
ATOM   2794  HG2 GLN A 171     -29.820   2.061  29.854  1.00 75.47           H  
ATOM   2795  HG3 GLN A 171     -29.386   0.513  30.595  1.00 75.47           H  
ATOM   2796  CD  GLN A 171     -30.653   0.360  28.859  1.00 75.47           C  
ATOM   2797  NE2 GLN A 171     -31.755   0.033  29.495  1.00 75.47           N  
ATOM   2798 HE21 GLN A 171     -32.407  -0.494  28.932  1.00 75.47           H  
ATOM   2799 HE22 GLN A 171     -31.814   0.111  30.501  1.00 75.47           H  
ATOM   2800  OE1 GLN A 171     -30.614   0.147  27.663  1.00 75.47           O  
ATOM   2801  N   ARG A 172     -25.597   0.776  30.875  1.00 79.76           N  
ATOM   2802  H   ARG A 172     -25.336   0.244  30.057  1.00 79.76           H  
ATOM   2803  CA  ARG A 172     -24.856   0.548  32.120  1.00 79.76           C  
ATOM   2804  HA  ARG A 172     -25.577   0.301  32.900  1.00 79.76           H  
ATOM   2805  C   ARG A 172     -24.128   1.817  32.560  1.00 79.76           C  
ATOM   2806  CB  ARG A 172     -23.920  -0.657  31.948  1.00 79.76           C  
ATOM   2807  HB2 ARG A 172     -24.509  -1.501  31.590  1.00 79.76           H  
ATOM   2808  HB3 ARG A 172     -23.158  -0.425  31.205  1.00 79.76           H  
ATOM   2809  O   ARG A 172     -24.280   2.205  33.714  1.00 79.76           O  
ATOM   2810  CG  ARG A 172     -23.246  -1.071  33.263  1.00 79.76           C  
ATOM   2811  HG2 ARG A 172     -22.632  -0.245  33.622  1.00 79.76           H  
ATOM   2812  HG3 ARG A 172     -24.002  -1.295  34.015  1.00 79.76           H  
ATOM   2813  CD  ARG A 172     -22.336  -2.291  33.064  1.00 79.76           C  
ATOM   2814  HD2 ARG A 172     -21.679  -2.367  33.930  1.00 79.76           H  
ATOM   2815  HD3 ARG A 172     -21.704  -2.121  32.192  1.00 79.76           H  
ATOM   2816  NE  ARG A 172     -23.103  -3.540  32.868  1.00 79.76           N  
ATOM   2817  HE  ARG A 172     -23.637  -3.589  32.013  1.00 79.76           H  
ATOM   2818  NH1 ARG A 172     -22.355  -4.708  34.707  1.00 79.76           N  
ATOM   2819 HH11 ARG A 172     -22.346  -5.554  35.259  1.00 79.76           H  
ATOM   2820 HH12 ARG A 172     -21.778  -3.917  34.956  1.00 79.76           H  
ATOM   2821  NH2 ARG A 172     -23.801  -5.662  33.302  1.00 79.76           N  
ATOM   2822 HH21 ARG A 172     -24.344  -5.636  32.451  1.00 79.76           H  
ATOM   2823 HH22 ARG A 172     -23.775  -6.506  33.857  1.00 79.76           H  
ATOM   2824  CZ  ARG A 172     -23.081  -4.624  33.625  1.00 79.76           C  
ATOM   2825  N   ALA A 173     -23.441   2.522  31.661  1.00 77.94           N  
ATOM   2826  H   ALA A 173     -23.320   2.133  30.737  1.00 77.94           H  
ATOM   2827  CA  ALA A 173     -22.770   3.785  31.974  1.00 77.94           C  
ATOM   2828  HA  ALA A 173     -22.111   3.624  32.827  1.00 77.94           H  
ATOM   2829  C   ALA A 173     -23.756   4.900  32.366  1.00 77.94           C  
ATOM   2830  CB  ALA A 173     -21.906   4.195  30.777  1.00 77.94           C  
ATOM   2831  HB1 ALA A 173     -21.370   5.115  31.012  1.00 77.94           H  
ATOM   2832  HB2 ALA A 173     -22.530   4.358  29.899  1.00 77.94           H  
ATOM   2833  HB3 ALA A 173     -21.183   3.409  30.559  1.00 77.94           H  
ATOM   2834  O   ALA A 173     -23.528   5.602  33.347  1.00 77.94           O  
ATOM   2835  N   ILE A 174     -24.882   5.032  31.660  1.00 77.17           N  
ATOM   2836  H   ILE A 174     -24.991   4.461  30.834  1.00 77.17           H  
ATOM   2837  CA  ILE A 174     -25.933   6.010  31.975  1.00 77.17           C  
ATOM   2838  HA  ILE A 174     -25.469   6.988  32.103  1.00 77.17           H  
ATOM   2839  C   ILE A 174     -26.604   5.664  33.307  1.00 77.17           C  
ATOM   2840  CB  ILE A 174     -26.952   6.110  30.814  1.00 77.17           C  
ATOM   2841  HB  ILE A 174     -27.269   5.102  30.547  1.00 77.17           H  
ATOM   2842  O   ILE A 174     -26.850   6.561  34.108  1.00 77.17           O  
ATOM   2843  CG1 ILE A 174     -26.299   6.780  29.581  1.00 77.17           C  
ATOM   2844 HG12 ILE A 174     -25.307   6.362  29.407  1.00 77.17           H  
ATOM   2845 HG13 ILE A 174     -26.162   7.843  29.778  1.00 77.17           H  
ATOM   2846  CG2 ILE A 174     -28.202   6.917  31.223  1.00 77.17           C  
ATOM   2847 HG21 ILE A 174     -27.913   7.914  31.557  1.00 77.17           H  
ATOM   2848 HG22 ILE A 174     -28.736   6.411  32.028  1.00 77.17           H  
ATOM   2849 HG23 ILE A 174     -28.895   7.003  30.387  1.00 77.17           H  
ATOM   2850  CD1 ILE A 174     -27.111   6.613  28.290  1.00 77.17           C  
ATOM   2851 HD11 ILE A 174     -28.052   7.162  28.349  1.00 77.17           H  
ATOM   2852 HD12 ILE A 174     -27.316   5.557  28.113  1.00 77.17           H  
ATOM   2853 HD13 ILE A 174     -26.537   7.010  27.452  1.00 77.17           H  
ATOM   2854  N   SER A 175     -26.869   4.383  33.580  1.00 79.21           N  
ATOM   2855  H   SER A 175     -26.698   3.691  32.865  1.00 79.21           H  
ATOM   2856  CA  SER A 175     -27.428   3.942  34.862  1.00 79.21           C  
ATOM   2857  HA  SER A 175     -28.317   4.539  35.067  1.00 79.21           H  
ATOM   2858  C   SER A 175     -26.458   4.180  36.018  1.00 79.21           C  
ATOM   2859  CB  SER A 175     -27.871   2.475  34.803  1.00 79.21           C  
ATOM   2860  HB2 SER A 175     -28.489   2.320  33.919  1.00 79.21           H  
ATOM   2861  HB3 SER A 175     -28.478   2.259  35.682  1.00 79.21           H  
ATOM   2862  O   SER A 175     -26.881   4.657  37.065  1.00 79.21           O  
ATOM   2863  OG  SER A 175     -26.782   1.574  34.784  1.00 79.21           O  
ATOM   2864  HG  SER A 175     -26.106   1.891  34.180  1.00 79.21           H  
ATOM   2865  N   ALA A 176     -25.158   3.951  35.804  1.00 83.18           N  
ATOM   2866  H   ALA A 176     -24.872   3.530  34.931  1.00 83.18           H  
ATOM   2867  CA  ALA A 176     -24.119   4.233  36.782  1.00 83.18           C  
ATOM   2868  HA  ALA A 176     -24.392   3.765  37.728  1.00 83.18           H  
ATOM   2869  C   ALA A 176     -23.998   5.742  37.039  1.00 83.18           C  
ATOM   2870  CB  ALA A 176     -22.803   3.611  36.301  1.00 83.18           C  
ATOM   2871  HB1 ALA A 176     -22.025   3.793  37.043  1.00 83.18           H  
ATOM   2872  HB2 ALA A 176     -22.928   2.535  36.176  1.00 83.18           H  
ATOM   2873  HB3 ALA A 176     -22.500   4.052  35.352  1.00 83.18           H  
ATOM   2874  O   ALA A 176     -24.049   6.159  38.189  1.00 83.18           O  
ATOM   2875  N   SER A 177     -23.947   6.573  35.989  1.00 80.85           N  
ATOM   2876  H   SER A 177     -23.865   6.183  35.061  1.00 80.85           H  
ATOM   2877  CA  SER A 177     -23.951   8.036  36.136  1.00 80.85           C  
ATOM   2878  HA  SER A 177     -23.110   8.326  36.767  1.00 80.85           H  
ATOM   2879  C   SER A 177     -25.212   8.553  36.824  1.00 80.85           C  
ATOM   2880  CB  SER A 177     -23.825   8.737  34.779  1.00 80.85           C  
ATOM   2881  HB2 SER A 177     -24.274   9.728  34.843  1.00 80.85           H  
ATOM   2882  HB3 SER A 177     -24.350   8.169  34.011  1.00 80.85           H  
ATOM   2883  O   SER A 177     -25.123   9.479  37.626  1.00 80.85           O  
ATOM   2884  OG  SER A 177     -22.468   8.903  34.423  1.00 80.85           O  
ATOM   2885  HG  SER A 177     -22.004   9.297  35.165  1.00 80.85           H  
ATOM   2886  N   ARG A 178     -26.379   7.963  36.544  1.00 86.90           N  
ATOM   2887  H   ARG A 178     -26.390   7.231  35.848  1.00 86.90           H  
ATOM   2888  CA  ARG A 178     -27.640   8.336  37.193  1.00 86.90           C  
ATOM   2889  HA  ARG A 178     -27.735   9.421  37.170  1.00 86.90           H  
ATOM   2890  C   ARG A 178     -27.647   7.954  38.672  1.00 86.90           C  
ATOM   2891  CB  ARG A 178     -28.808   7.713  36.421  1.00 86.90           C  
ATOM   2892  HB2 ARG A 178     -28.724   7.998  35.372  1.00 86.90           H  
ATOM   2893  HB3 ARG A 178     -28.760   6.627  36.495  1.00 86.90           H  
ATOM   2894  O   ARG A 178     -28.052   8.770  39.487  1.00 86.90           O  
ATOM   2895  CG  ARG A 178     -30.157   8.203  36.955  1.00 86.90           C  
ATOM   2896  HG2 ARG A 178     -30.182   9.293  36.937  1.00 86.90           H  
ATOM   2897  HG3 ARG A 178     -30.295   7.863  37.982  1.00 86.90           H  
ATOM   2898  CD  ARG A 178     -31.288   7.654  36.087  1.00 86.90           C  
ATOM   2899  HD2 ARG A 178     -31.263   6.565  36.122  1.00 86.90           H  
ATOM   2900  HD3 ARG A 178     -31.120   7.981  35.061  1.00 86.90           H  
ATOM   2901  NE  ARG A 178     -32.589   8.129  36.584  1.00 86.90           N  
ATOM   2902  HE  ARG A 178     -32.664   8.218  37.587  1.00 86.90           H  
ATOM   2903  NH1 ARG A 178     -33.651   8.405  34.564  1.00 86.90           N  
ATOM   2904 HH11 ARG A 178     -34.463   8.699  34.041  1.00 86.90           H  
ATOM   2905 HH12 ARG A 178     -32.824   8.050  34.104  1.00 86.90           H  
ATOM   2906  NH2 ARG A 178     -34.707   8.927  36.465  1.00 86.90           N  
ATOM   2907 HH21 ARG A 178     -35.519   9.225  35.943  1.00 86.90           H  
ATOM   2908 HH22 ARG A 178     -34.699   9.014  37.471  1.00 86.90           H  
ATOM   2909  CZ  ARG A 178     -33.639   8.482  35.868  1.00 86.90           C  
ATOM   2910  N   LEU A 179     -27.159   6.762  39.012  1.00 83.17           N  
ATOM   2911  H   LEU A 179     -26.854   6.138  38.278  1.00 83.17           H  
ATOM   2912  CA  LEU A 179     -27.063   6.291  40.393  1.00 83.17           C  
ATOM   2913  HA  LEU A 179     -28.046   6.374  40.858  1.00 83.17           H  
ATOM   2914  C   LEU A 179     -26.091   7.150  41.214  1.00 83.17           C  
ATOM   2915  CB  LEU A 179     -26.623   4.817  40.374  1.00 83.17           C  
ATOM   2916  HB2 LEU A 179     -25.582   4.775  40.054  1.00 83.17           H  
ATOM   2917  HB3 LEU A 179     -27.217   4.268  39.644  1.00 83.17           H  
ATOM   2918  O   LEU A 179     -26.405   7.530  42.335  1.00 83.17           O  
ATOM   2919  CG  LEU A 179     -26.765   4.120  41.739  1.00 83.17           C  
ATOM   2920  HG  LEU A 179     -26.431   4.782  42.539  1.00 83.17           H  
ATOM   2921  CD1 LEU A 179     -28.216   3.706  41.995  1.00 83.17           C  
ATOM   2922 HD11 LEU A 179     -28.289   3.212  42.964  1.00 83.17           H  
ATOM   2923 HD12 LEU A 179     -28.853   4.591  42.019  1.00 83.17           H  
ATOM   2924 HD13 LEU A 179     -28.564   3.030  41.214  1.00 83.17           H  
ATOM   2925  CD2 LEU A 179     -25.894   2.864  41.773  1.00 83.17           C  
ATOM   2926 HD21 LEU A 179     -26.197   2.177  40.983  1.00 83.17           H  
ATOM   2927 HD22 LEU A 179     -25.999   2.376  42.742  1.00 83.17           H  
ATOM   2928 HD23 LEU A 179     -24.849   3.141  41.636  1.00 83.17           H  
ATOM   2929  N   THR A 180     -24.930   7.495  40.647  1.00 80.53           N  
ATOM   2930  H   THR A 180     -24.683   7.100  39.751  1.00 80.53           H  
ATOM   2931  CA  THR A 180     -23.957   8.376  41.309  1.00 80.53           C  
ATOM   2932  HA  THR A 180     -23.743   7.981  42.302  1.00 80.53           H  
ATOM   2933  C   THR A 180     -24.516   9.785  41.510  1.00 80.53           C  
ATOM   2934  CB  THR A 180     -22.645   8.439  40.513  1.00 80.53           C  
ATOM   2935  HB  THR A 180     -22.830   8.898  39.542  1.00 80.53           H  
ATOM   2936  O   THR A 180     -24.334  10.357  42.579  1.00 80.53           O  
ATOM   2937  CG2 THR A 180     -21.545   9.213  41.235  1.00 80.53           C  
ATOM   2938 HG21 THR A 180     -21.394   8.810  42.237  1.00 80.53           H  
ATOM   2939 HG22 THR A 180     -20.615   9.146  40.671  1.00 80.53           H  
ATOM   2940 HG23 THR A 180     -21.821  10.264  41.322  1.00 80.53           H  
ATOM   2941  OG1 THR A 180     -22.134   7.141  40.310  1.00 80.53           O  
ATOM   2942  HG1 THR A 180     -22.040   6.740  41.177  1.00 80.53           H  
ATOM   2943  N   ALA A 181     -25.232  10.331  40.522  1.00 83.49           N  
ATOM   2944  H   ALA A 181     -25.351   9.826  39.655  1.00 83.49           H  
ATOM   2945  CA  ALA A 181     -25.859  11.645  40.649  1.00 83.49           C  
ATOM   2946  HA  ALA A 181     -25.103  12.364  40.963  1.00 83.49           H  
ATOM   2947  C   ALA A 181     -26.970  11.669  41.714  1.00 83.49           C  
ATOM   2948  CB  ALA A 181     -26.388  12.063  39.272  1.00 83.49           C  
ATOM   2949  HB1 ALA A 181     -27.144  11.354  38.932  1.00 83.49           H  
ATOM   2950  HB2 ALA A 181     -26.838  13.053  39.346  1.00 83.49           H  
ATOM   2951  HB3 ALA A 181     -25.568  12.095  38.555  1.00 83.49           H  
ATOM   2952  O   ALA A 181     -27.067  12.630  42.470  1.00 83.49           O  
ATOM   2953  N   GLU A 182     -27.782  10.612  41.800  1.00 82.92           N  
ATOM   2954  H   GLU A 182     -27.683   9.863  41.129  1.00 82.92           H  
ATOM   2955  CA  GLU A 182     -28.862  10.504  42.787  1.00 82.92           C  
ATOM   2956  HA  GLU A 182     -29.436  11.430  42.780  1.00 82.92           H  
ATOM   2957  C   GLU A 182     -28.328  10.319  44.218  1.00 82.92           C  
ATOM   2958  CB  GLU A 182     -29.791   9.358  42.352  1.00 82.92           C  
ATOM   2959  HB2 GLU A 182     -29.250   8.412  42.396  1.00 82.92           H  
ATOM   2960  HB3 GLU A 182     -30.078   9.542  41.317  1.00 82.92           H  
ATOM   2961  O   GLU A 182     -28.878  10.886  45.160  1.00 82.92           O  
ATOM   2962  CG  GLU A 182     -31.072   9.251  43.194  1.00 82.92           C  
ATOM   2963  HG2 GLU A 182     -30.807   8.933  44.202  1.00 82.92           H  
ATOM   2964  HG3 GLU A 182     -31.526  10.240  43.260  1.00 82.92           H  
ATOM   2965  CD  GLU A 182     -32.112   8.271  42.613  1.00 82.92           C  
ATOM   2966  OE1 GLU A 182     -33.193   8.149  43.236  1.00 82.92           O  
ATOM   2967  OE2 GLU A 182     -31.861   7.649  41.550  1.00 82.92           O  
ATOM   2968  N   GLU A 183     -27.227   9.585  44.397  1.00 77.96           N  
ATOM   2969  H   GLU A 183     -26.829   9.109  43.600  1.00 77.96           H  
ATOM   2970  CA  GLU A 183     -26.542   9.465  45.691  1.00 77.96           C  
ATOM   2971  HA  GLU A 183     -27.262   9.151  46.446  1.00 77.96           H  
ATOM   2972  C   GLU A 183     -25.959  10.813  46.154  1.00 77.96           C  
ATOM   2973  CB  GLU A 183     -25.465   8.375  45.576  1.00 77.96           C  
ATOM   2974  HB2 GLU A 183     -25.942   7.433  45.306  1.00 77.96           H  
ATOM   2975  HB3 GLU A 183     -24.788   8.640  44.763  1.00 77.96           H  
ATOM   2976  O   GLU A 183     -26.141  11.195  47.311  1.00 77.96           O  
ATOM   2977  CG  GLU A 183     -24.615   8.156  46.838  1.00 77.96           C  
ATOM   2978  HG2 GLU A 183     -23.853   7.414  46.598  1.00 77.96           H  
ATOM   2979  HG3 GLU A 183     -24.086   9.079  47.075  1.00 77.96           H  
ATOM   2980  CD  GLU A 183     -25.376   7.670  48.081  1.00 77.96           C  
ATOM   2981  OE1 GLU A 183     -24.758   7.794  49.174  1.00 77.96           O  
ATOM   2982  OE2 GLU A 183     -26.501   7.132  47.944  1.00 77.96           O  
ATOM   2983  N   ASP A 184     -25.326  11.573  45.254  1.00 73.23           N  
ATOM   2984  H   ASP A 184     -25.170  11.205  44.326  1.00 73.23           H  
ATOM   2985  CA  ASP A 184     -24.821  12.918  45.563  1.00 73.23           C  
ATOM   2986  HA  ASP A 184     -24.182  12.863  46.445  1.00 73.23           H  
ATOM   2987  C   ASP A 184     -25.957  13.897  45.908  1.00 73.23           C  
ATOM   2988  CB  ASP A 184     -23.995  13.461  44.379  1.00 73.23           C  
ATOM   2989  HB2 ASP A 184     -24.396  13.077  43.441  1.00 73.23           H  
ATOM   2990  HB3 ASP A 184     -24.107  14.545  44.353  1.00 73.23           H  
ATOM   2991  O   ASP A 184     -25.821  14.713  46.822  1.00 73.23           O  
ATOM   2992  CG  ASP A 184     -22.488  13.174  44.450  1.00 73.23           C  
ATOM   2993  OD1 ASP A 184     -22.033  12.470  45.382  1.00 73.23           O  
ATOM   2994  OD2 ASP A 184     -21.777  13.733  43.582  1.00 73.23           O  
ATOM   2995  N   GLU A 185     -27.097  13.811  45.216  1.00 75.08           N  
ATOM   2996  H   GLU A 185     -27.142  13.156  44.449  1.00 75.08           H  
ATOM   2997  CA  GLU A 185     -28.276  14.636  45.501  1.00 75.08           C  
ATOM   2998  HA  GLU A 185     -27.953  15.674  45.588  1.00 75.08           H  
ATOM   2999  C   GLU A 185     -28.925  14.258  46.843  1.00 75.08           C  
ATOM   3000  CB  GLU A 185     -29.251  14.540  44.315  1.00 75.08           C  
ATOM   3001  HB2 GLU A 185     -28.679  14.666  43.395  1.00 75.08           H  
ATOM   3002  HB3 GLU A 185     -29.715  13.554  44.304  1.00 75.08           H  
ATOM   3003  O   GLU A 185     -29.315  15.138  47.612  1.00 75.08           O  
ATOM   3004  CG  GLU A 185     -30.336  15.629  44.340  1.00 75.08           C  
ATOM   3005  HG2 GLU A 185     -29.853  16.593  44.499  1.00 75.08           H  
ATOM   3006  HG3 GLU A 185     -31.004  15.442  45.182  1.00 75.08           H  
ATOM   3007  CD  GLU A 185     -31.163  15.690  43.040  1.00 75.08           C  
ATOM   3008  OE1 GLU A 185     -31.759  16.763  42.783  1.00 75.08           O  
ATOM   3009  OE2 GLU A 185     -31.219  14.679  42.303  1.00 75.08           O  
ATOM   3010  N   ARG A 186     -28.965  12.963  47.192  1.00 80.15           N  
ATOM   3011  H   ARG A 186     -28.642  12.283  46.518  1.00 80.15           H  
ATOM   3012  CA  ARG A 186     -29.421  12.504  48.515  1.00 80.15           C  
ATOM   3013  HA  ARG A 186     -30.396  12.947  48.718  1.00 80.15           H  
ATOM   3014  C   ARG A 186     -28.520  12.983  49.646  1.00 80.15           C  
ATOM   3015  CB  ARG A 186     -29.527  10.976  48.560  1.00 80.15           C  
ATOM   3016  HB2 ARG A 186     -28.659  10.526  48.077  1.00 80.15           H  
ATOM   3017  HB3 ARG A 186     -29.534  10.662  49.604  1.00 80.15           H  
ATOM   3018  O   ARG A 186     -29.053  13.364  50.685  1.00 80.15           O  
ATOM   3019  CG  ARG A 186     -30.812  10.483  47.887  1.00 80.15           C  
ATOM   3020  HG2 ARG A 186     -31.676  10.987  48.319  1.00 80.15           H  
ATOM   3021  HG3 ARG A 186     -30.778  10.719  46.823  1.00 80.15           H  
ATOM   3022  CD  ARG A 186     -30.971   8.970  48.053  1.00 80.15           C  
ATOM   3023  HD2 ARG A 186     -31.769   8.651  47.383  1.00 80.15           H  
ATOM   3024  HD3 ARG A 186     -30.045   8.481  47.747  1.00 80.15           H  
ATOM   3025  NE  ARG A 186     -31.301   8.608  49.446  1.00 80.15           N  
ATOM   3026  HE  ARG A 186     -31.038   9.283  50.150  1.00 80.15           H  
ATOM   3027  NH1 ARG A 186     -32.113   6.511  49.010  1.00 80.15           N  
ATOM   3028 HH11 ARG A 186     -31.808   6.628  48.054  1.00 80.15           H  
ATOM   3029 HH12 ARG A 186     -32.553   5.651  49.308  1.00 80.15           H  
ATOM   3030  NH2 ARG A 186     -32.124   7.293  51.106  1.00 80.15           N  
ATOM   3031 HH21 ARG A 186     -31.869   8.010  51.770  1.00 80.15           H  
ATOM   3032 HH22 ARG A 186     -32.474   6.399  51.422  1.00 80.15           H  
ATOM   3033  CZ  ARG A 186     -31.843   7.475  49.847  1.00 80.15           C  
ATOM   3034  N   ARG A 187     -27.197  12.981  49.459  1.00 75.76           N  
ATOM   3035  H   ARG A 187     -26.844  12.600  48.592  1.00 75.76           H  
ATOM   3036  CA  ARG A 187     -26.249  13.508  50.454  1.00 75.76           C  
ATOM   3037  HA  ARG A 187     -26.439  13.051  51.425  1.00 75.76           H  
ATOM   3038  C   ARG A 187     -26.448  15.002  50.674  1.00 75.76           C  
ATOM   3039  CB  ARG A 187     -24.809  13.204  50.037  1.00 75.76           C  
ATOM   3040  HB2 ARG A 187     -24.127  13.781  50.661  1.00 75.76           H  
ATOM   3041  HB3 ARG A 187     -24.657  13.489  48.996  1.00 75.76           H  
ATOM   3042  O   ARG A 187     -26.643  15.415  51.807  1.00 75.76           O  
ATOM   3043  CG  ARG A 187     -24.507  11.717  50.225  1.00 75.76           C  
ATOM   3044  HG2 ARG A 187     -24.599  11.457  51.280  1.00 75.76           H  
ATOM   3045  HG3 ARG A 187     -25.212  11.113  49.655  1.00 75.76           H  
ATOM   3046  CD  ARG A 187     -23.090  11.419  49.753  1.00 75.76           C  
ATOM   3047  HD2 ARG A 187     -22.980  11.762  48.725  1.00 75.76           H  
ATOM   3048  HD3 ARG A 187     -22.390  11.957  50.392  1.00 75.76           H  
ATOM   3049  NE  ARG A 187     -22.845   9.974  49.806  1.00 75.76           N  
ATOM   3050  HE  ARG A 187     -23.653   9.374  49.719  1.00 75.76           H  
ATOM   3051  NH1 ARG A 187     -20.552  10.041  49.819  1.00 75.76           N  
ATOM   3052 HH11 ARG A 187     -19.663   9.562  49.813  1.00 75.76           H  
ATOM   3053 HH12 ARG A 187     -20.616  11.044  49.721  1.00 75.76           H  
ATOM   3054  NH2 ARG A 187     -21.671   8.080  49.856  1.00 75.76           N  
ATOM   3055 HH21 ARG A 187     -22.578   7.643  49.774  1.00 75.76           H  
ATOM   3056 HH22 ARG A 187     -20.814   7.546  49.851  1.00 75.76           H  
ATOM   3057  CZ  ARG A 187     -21.679   9.378  49.832  1.00 75.76           C  
ATOM   3058  N   ARG A 188     -26.538  15.785  49.592  1.00 72.84           N  
ATOM   3059  H   ARG A 188     -26.386  15.364  48.687  1.00 72.84           H  
ATOM   3060  CA  ARG A 188     -26.819  17.229  49.687  1.00 72.84           C  
ATOM   3061  HA  ARG A 188     -26.051  17.706  50.295  1.00 72.84           H  
ATOM   3062  C   ARG A 188     -28.132  17.524  50.402  1.00 72.84           C  
ATOM   3063  CB  ARG A 188     -26.857  17.862  48.297  1.00 72.84           C  
ATOM   3064  HB2 ARG A 188     -27.287  18.861  48.380  1.00 72.84           H  
ATOM   3065  HB3 ARG A 188     -27.491  17.268  47.639  1.00 72.84           H  
ATOM   3066  O   ARG A 188     -28.177  18.411  51.242  1.00 72.84           O  
ATOM   3067  CG  ARG A 188     -25.456  17.988  47.705  1.00 72.84           C  
ATOM   3068  HG2 ARG A 188     -24.832  18.595  48.361  1.00 72.84           H  
ATOM   3069  HG3 ARG A 188     -25.005  17.002  47.596  1.00 72.84           H  
ATOM   3070  CD  ARG A 188     -25.573  18.660  46.341  1.00 72.84           C  
ATOM   3071  HD2 ARG A 188     -26.300  18.113  45.742  1.00 72.84           H  
ATOM   3072  HD3 ARG A 188     -25.930  19.679  46.493  1.00 72.84           H  
ATOM   3073  NE  ARG A 188     -24.279  18.658  45.645  1.00 72.84           N  
ATOM   3074  HE  ARG A 188     -23.616  17.963  45.957  1.00 72.84           H  
ATOM   3075  NH1 ARG A 188     -24.772  20.313  44.144  1.00 72.84           N  
ATOM   3076 HH11 ARG A 188     -25.668  20.404  44.601  1.00 72.84           H  
ATOM   3077 HH12 ARG A 188     -24.525  20.898  43.359  1.00 72.84           H  
ATOM   3078  NH2 ARG A 188     -22.789  19.274  44.049  1.00 72.84           N  
ATOM   3079 HH21 ARG A 188     -22.545  19.826  43.239  1.00 72.84           H  
ATOM   3080 HH22 ARG A 188     -22.185  18.530  44.369  1.00 72.84           H  
ATOM   3081  CZ  ARG A 188     -23.952  19.416  44.620  1.00 72.84           C  
ATOM   3082  N   LYS A 189     -29.188  16.766  50.101  1.00 74.74           N  
ATOM   3083  H   LYS A 189     -29.098  16.094  49.352  1.00 74.74           H  
ATOM   3084  CA  LYS A 189     -30.490  16.956  50.745  1.00 74.74           C  
ATOM   3085  HA  LYS A 189     -30.732  18.018  50.709  1.00 74.74           H  
ATOM   3086  C   LYS A 189     -30.474  16.582  52.233  1.00 74.74           C  
ATOM   3087  CB  LYS A 189     -31.544  16.185  49.951  1.00 74.74           C  
ATOM   3088  HB2 LYS A 189     -31.424  16.413  48.891  1.00 74.74           H  
ATOM   3089  HB3 LYS A 189     -31.412  15.113  50.102  1.00 74.74           H  
ATOM   3090  O   LYS A 189     -31.122  17.250  53.027  1.00 74.74           O  
ATOM   3091  CG  LYS A 189     -32.944  16.615  50.387  1.00 74.74           C  
ATOM   3092  HG2 LYS A 189     -33.104  16.342  51.430  1.00 74.74           H  
ATOM   3093  HG3 LYS A 189     -33.036  17.697  50.286  1.00 74.74           H  
ATOM   3094  CD  LYS A 189     -34.003  15.937  49.526  1.00 74.74           C  
ATOM   3095  HD2 LYS A 189     -33.920  14.856  49.635  1.00 74.74           H  
ATOM   3096  HD3 LYS A 189     -33.862  16.223  48.484  1.00 74.74           H  
ATOM   3097  CE  LYS A 189     -35.354  16.425  50.038  1.00 74.74           C  
ATOM   3098  HE2 LYS A 189     -35.425  16.191  51.100  1.00 74.74           H  
ATOM   3099  HE3 LYS A 189     -35.382  17.511  49.950  1.00 74.74           H  
ATOM   3100  NZ  LYS A 189     -36.461  15.804  49.281  1.00 74.74           N  
ATOM   3101  HZ1 LYS A 189     -36.371  16.045  48.305  1.00 74.74           H  
ATOM   3102  HZ2 LYS A 189     -36.419  14.801  49.396  1.00 74.74           H  
ATOM   3103  HZ3 LYS A 189     -37.337  16.153  49.643  1.00 74.74           H  
ATOM   3104  N   GLN A 190     -29.730  15.542  52.621  1.00 71.62           N  
ATOM   3105  H   GLN A 190     -29.194  15.041  51.926  1.00 71.62           H  
ATOM   3106  CA  GLN A 190     -29.533  15.198  54.035  1.00 71.62           C  
ATOM   3107  HA  GLN A 190     -30.506  15.113  54.520  1.00 71.62           H  
ATOM   3108  C   GLN A 190     -28.770  16.287  54.790  1.00 71.62           C  
ATOM   3109  CB  GLN A 190     -28.784  13.864  54.167  1.00 71.62           C  
ATOM   3110  HB2 GLN A 190     -28.383  13.780  55.178  1.00 71.62           H  
ATOM   3111  HB3 GLN A 190     -27.950  13.834  53.466  1.00 71.62           H  
ATOM   3112  O   GLN A 190     -29.130  16.585  55.927  1.00 71.62           O  
ATOM   3113  CG  GLN A 190     -29.715  12.673  53.926  1.00 71.62           C  
ATOM   3114  HG2 GLN A 190     -30.509  12.695  54.673  1.00 71.62           H  
ATOM   3115  HG3 GLN A 190     -30.176  12.762  52.943  1.00 71.62           H  
ATOM   3116  CD  GLN A 190     -29.009  11.324  54.010  1.00 71.62           C  
ATOM   3117  NE2 GLN A 190     -29.749  10.240  53.925  1.00 71.62           N  
ATOM   3118 HE21 GLN A 190     -30.753  10.341  53.970  1.00 71.62           H  
ATOM   3119 HE22 GLN A 190     -29.231   9.389  54.090  1.00 71.62           H  
ATOM   3120  OE1 GLN A 190     -27.813  11.173  54.172  1.00 71.62           O  
ATOM   3121  N   ASP A 191     -27.764  16.892  54.158  1.00 70.98           N  
ATOM   3122  H   ASP A 191     -27.447  16.529  53.270  1.00 70.98           H  
ATOM   3123  CA  ASP A 191     -27.015  18.003  54.742  1.00 70.98           C  
ATOM   3124  HA  ASP A 191     -26.672  17.710  55.735  1.00 70.98           H  
ATOM   3125  C   ASP A 191     -27.917  19.243  54.922  1.00 70.98           C  
ATOM   3126  CB  ASP A 191     -25.768  18.305  53.888  1.00 70.98           C  
ATOM   3127  HB2 ASP A 191     -26.080  18.540  52.870  1.00 70.98           H  
ATOM   3128  HB3 ASP A 191     -25.282  19.191  54.296  1.00 70.98           H  
ATOM   3129  O   ASP A 191     -27.924  19.837  55.997  1.00 70.98           O  
ATOM   3130  CG  ASP A 191     -24.724  17.173  53.847  1.00 70.98           C  
ATOM   3131  OD1 ASP A 191     -24.677  16.352  54.793  1.00 70.98           O  
ATOM   3132  OD2 ASP A 191     -23.938  17.148  52.867  1.00 70.98           O  
ATOM   3133  N   GLU A 192     -28.759  19.576  53.934  1.00 72.07           N  
ATOM   3134  H   GLU A 192     -28.677  19.084  53.056  1.00 72.07           H  
ATOM   3135  CA  GLU A 192     -29.749  20.667  54.031  1.00 72.07           C  
ATOM   3136  HA  GLU A 192     -29.234  21.591  54.294  1.00 72.07           H  
ATOM   3137  C   GLU A 192     -30.808  20.418  55.124  1.00 72.07           C  
ATOM   3138  CB  GLU A 192     -30.458  20.868  52.676  1.00 72.07           C  
ATOM   3139  HB2 GLU A 192     -31.339  21.488  52.837  1.00 72.07           H  
ATOM   3140  HB3 GLU A 192     -30.790  19.899  52.301  1.00 72.07           H  
ATOM   3141  O   GLU A 192     -31.142  21.325  55.894  1.00 72.07           O  
ATOM   3142  CG  GLU A 192     -29.587  21.561  51.612  1.00 72.07           C  
ATOM   3143  HG2 GLU A 192     -29.305  22.544  51.989  1.00 72.07           H  
ATOM   3144  HG3 GLU A 192     -28.671  20.988  51.468  1.00 72.07           H  
ATOM   3145  CD  GLU A 192     -30.288  21.736  50.246  1.00 72.07           C  
ATOM   3146  OE1 GLU A 192     -29.645  22.309  49.330  1.00 72.07           O  
ATOM   3147  OE2 GLU A 192     -31.453  21.298  50.081  1.00 72.07           O  
ATOM   3148  N   ASP A 193     -31.324  19.189  55.238  1.00 73.45           N  
ATOM   3149  H   ASP A 193     -31.072  18.500  54.544  1.00 73.45           H  
ATOM   3150  CA  ASP A 193     -32.278  18.812  56.290  1.00 73.45           C  
ATOM   3151  HA  ASP A 193     -33.099  19.528  56.294  1.00 73.45           H  
ATOM   3152  C   ASP A 193     -31.616  18.864  57.683  1.00 73.45           C  
ATOM   3153  CB  ASP A 193     -32.859  17.407  56.016  1.00 73.45           C  
ATOM   3154  HB2 ASP A 193     -32.042  16.721  55.793  1.00 73.45           H  
ATOM   3155  HB3 ASP A 193     -33.335  17.055  56.931  1.00 73.45           H  
ATOM   3156  O   ASP A 193     -32.244  19.291  58.657  1.00 73.45           O  
ATOM   3157  CG  ASP A 193     -33.918  17.322  54.897  1.00 73.45           C  
ATOM   3158  OD1 ASP A 193     -34.553  18.349  54.568  1.00 73.45           O  
ATOM   3159  OD2 ASP A 193     -34.183  16.185  54.426  1.00 73.45           O  
ATOM   3160  N   TYR A 194     -30.338  18.481  57.788  1.00 72.29           N  
ATOM   3161  H   TYR A 194     -29.871  18.147  56.957  1.00 72.29           H  
ATOM   3162  CA  TYR A 194     -29.561  18.569  59.026  1.00 72.29           C  
ATOM   3163  HA  TYR A 194     -30.137  18.106  59.827  1.00 72.29           H  
ATOM   3164  C   TYR A 194     -29.300  20.023  59.437  1.00 72.29           C  
ATOM   3165  CB  TYR A 194     -28.247  17.791  58.870  1.00 72.29           C  
ATOM   3166  HB2 TYR A 194     -28.479  16.766  58.581  1.00 72.29           H  
ATOM   3167  HB3 TYR A 194     -27.660  18.231  58.064  1.00 72.29           H  
ATOM   3168  O   TYR A 194     -29.496  20.373  60.602  1.00 72.29           O  
ATOM   3169  CG  TYR A 194     -27.408  17.752  60.133  1.00 72.29           C  
ATOM   3170  CD1 TYR A 194     -26.303  18.613  60.277  1.00 72.29           C  
ATOM   3171  HD1 TYR A 194     -26.053  19.296  59.478  1.00 72.29           H  
ATOM   3172  CD2 TYR A 194     -27.747  16.863  61.170  1.00 72.29           C  
ATOM   3173  HD2 TYR A 194     -28.601  16.212  61.055  1.00 72.29           H  
ATOM   3174  CE1 TYR A 194     -25.532  18.582  61.455  1.00 72.29           C  
ATOM   3175  HE1 TYR A 194     -24.685  19.245  61.556  1.00 72.29           H  
ATOM   3176  CE2 TYR A 194     -26.982  16.829  62.351  1.00 72.29           C  
ATOM   3177  HE2 TYR A 194     -27.237  16.154  63.155  1.00 72.29           H  
ATOM   3178  OH  TYR A 194     -25.133  17.655  63.634  1.00 72.29           O  
ATOM   3179  HH  TYR A 194     -24.427  18.304  63.596  1.00 72.29           H  
ATOM   3180  CZ  TYR A 194     -25.873  17.688  62.494  1.00 72.29           C  
ATOM   3181  N   GLU A 195     -28.930  20.891  58.493  1.00 79.64           N  
ATOM   3182  H   GLU A 195     -28.751  20.543  57.561  1.00 79.64           H  
ATOM   3183  CA  GLU A 195     -28.778  22.331  58.730  1.00 79.64           C  
ATOM   3184  HA  GLU A 195     -28.060  22.491  59.535  1.00 79.64           H  
ATOM   3185  C   GLU A 195     -30.098  22.971  59.173  1.00 79.64           C  
ATOM   3186  CB  GLU A 195     -28.257  23.026  57.461  1.00 79.64           C  
ATOM   3187  HB2 GLU A 195     -28.834  22.695  56.598  1.00 79.64           H  
ATOM   3188  HB3 GLU A 195     -28.399  24.100  57.581  1.00 79.64           H  
ATOM   3189  O   GLU A 195     -30.131  23.728  60.148  1.00 79.64           O  
ATOM   3190  CG  GLU A 195     -26.760  22.766  57.225  1.00 79.64           C  
ATOM   3191  HG2 GLU A 195     -26.582  21.695  57.125  1.00 79.64           H  
ATOM   3192  HG3 GLU A 195     -26.218  23.102  58.109  1.00 79.64           H  
ATOM   3193  CD  GLU A 195     -26.195  23.499  55.994  1.00 79.64           C  
ATOM   3194  OE1 GLU A 195     -24.962  23.397  55.790  1.00 79.64           O  
ATOM   3195  OE2 GLU A 195     -26.951  24.232  55.315  1.00 79.64           O  
ATOM   3196  N   THR A 196     -31.203  22.601  58.522  1.00 81.05           N  
ATOM   3197  H   THR A 196     -31.094  21.999  57.718  1.00 81.05           H  
ATOM   3198  CA  THR A 196     -32.546  23.080  58.873  1.00 81.05           C  
ATOM   3199  HA  THR A 196     -32.533  24.170  58.872  1.00 81.05           H  
ATOM   3200  C   THR A 196     -32.953  22.619  60.277  1.00 81.05           C  
ATOM   3201  CB  THR A 196     -33.579  22.617  57.832  1.00 81.05           C  
ATOM   3202  HB  THR A 196     -33.672  21.531  57.860  1.00 81.05           H  
ATOM   3203  O   THR A 196     -33.491  23.410  61.054  1.00 81.05           O  
ATOM   3204  CG2 THR A 196     -34.952  23.250  58.067  1.00 81.05           C  
ATOM   3205 HG21 THR A 196     -34.864  24.336  58.061  1.00 81.05           H  
ATOM   3206 HG22 THR A 196     -35.628  22.938  57.270  1.00 81.05           H  
ATOM   3207 HG23 THR A 196     -35.362  22.919  59.021  1.00 81.05           H  
ATOM   3208  OG1 THR A 196     -33.194  23.014  56.538  1.00 81.05           O  
ATOM   3209  HG1 THR A 196     -32.472  22.450  56.253  1.00 81.05           H  
ATOM   3210  N   ALA A 197     -32.656  21.369  60.650  1.00 78.74           N  
ATOM   3211  H   ALA A 197     -32.239  20.750  59.970  1.00 78.74           H  
ATOM   3212  CA  ALA A 197     -32.916  20.846  61.991  1.00 78.74           C  
ATOM   3213  HA  ALA A 197     -33.963  21.025  62.238  1.00 78.74           H  
ATOM   3214  C   ALA A 197     -32.065  21.544  63.065  1.00 78.74           C  
ATOM   3215  CB  ALA A 197     -32.674  19.332  61.984  1.00 78.74           C  
ATOM   3216  HB1 ALA A 197     -31.631  19.121  61.750  1.00 78.74           H  
ATOM   3217  HB2 ALA A 197     -33.308  18.862  61.232  1.00 78.74           H  
ATOM   3218  HB3 ALA A 197     -32.914  18.918  62.963  1.00 78.74           H  
ATOM   3219  O   ALA A 197     -32.569  21.856  64.146  1.00 78.74           O  
ATOM   3220  N   LEU A 198     -30.797  21.845  62.763  1.00 78.20           N  
ATOM   3221  H   LEU A 198     -30.429  21.537  61.875  1.00 78.20           H  
ATOM   3222  CA  LEU A 198     -29.918  22.596  63.662  1.00 78.20           C  
ATOM   3223  HA  LEU A 198     -29.921  22.087  64.626  1.00 78.20           H  
ATOM   3224  C   LEU A 198     -30.438  24.025  63.883  1.00 78.20           C  
ATOM   3225  CB  LEU A 198     -28.485  22.625  63.089  1.00 78.20           C  
ATOM   3226  HB2 LEU A 198     -28.311  23.595  62.624  1.00 78.20           H  
ATOM   3227  HB3 LEU A 198     -28.377  21.887  62.294  1.00 78.20           H  
ATOM   3228  O   LEU A 198     -30.420  24.529  65.007  1.00 78.20           O  
ATOM   3229  CG  LEU A 198     -27.418  22.357  64.166  1.00 78.20           C  
ATOM   3230  HG  LEU A 198     -27.831  22.532  65.159  1.00 78.20           H  
ATOM   3231  CD1 LEU A 198     -26.925  20.911  64.079  1.00 78.20           C  
ATOM   3232 HD11 LEU A 198     -26.220  20.707  64.885  1.00 78.20           H  
ATOM   3233 HD12 LEU A 198     -26.443  20.739  63.117  1.00 78.20           H  
ATOM   3234 HD13 LEU A 198     -27.772  20.232  64.170  1.00 78.20           H  
ATOM   3235  CD2 LEU A 198     -26.216  23.286  63.998  1.00 78.20           C  
ATOM   3236 HD21 LEU A 198     -25.470  23.063  64.761  1.00 78.20           H  
ATOM   3237 HD22 LEU A 198     -26.543  24.320  64.109  1.00 78.20           H  
ATOM   3238 HD23 LEU A 198     -25.781  23.149  63.008  1.00 78.20           H  
ATOM   3239  N   GLN A 199     -30.927  24.667  62.818  1.00 80.53           N  
ATOM   3240  H   GLN A 199     -30.866  24.214  61.918  1.00 80.53           H  
ATOM   3241  CA  GLN A 199     -31.501  26.008  62.878  1.00 80.53           C  
ATOM   3242  HA  GLN A 199     -30.790  26.654  63.393  1.00 80.53           H  
ATOM   3243  C   GLN A 199     -32.805  26.038  63.686  1.00 80.53           C  
ATOM   3244  CB  GLN A 199     -31.680  26.543  61.450  1.00 80.53           C  
ATOM   3245  HB2 GLN A 199     -30.718  26.492  60.940  1.00 80.53           H  
ATOM   3246  HB3 GLN A 199     -32.395  25.927  60.906  1.00 80.53           H  
ATOM   3247  O   GLN A 199     -32.942  26.894  64.557  1.00 80.53           O  
ATOM   3248  CG  GLN A 199     -32.162  28.001  61.458  1.00 80.53           C  
ATOM   3249  HG2 GLN A 199     -33.177  28.045  61.854  1.00 80.53           H  
ATOM   3250  HG3 GLN A 199     -31.517  28.589  62.110  1.00 80.53           H  
ATOM   3251  CD  GLN A 199     -32.160  28.653  60.080  1.00 80.53           C  
ATOM   3252  NE2 GLN A 199     -32.594  29.889  59.985  1.00 80.53           N  
ATOM   3253 HE21 GLN A 199     -33.051  30.317  60.777  1.00 80.53           H  
ATOM   3254 HE22 GLN A 199     -32.648  30.247  59.042  1.00 80.53           H  
ATOM   3255  OE1 GLN A 199     -31.764  28.104  59.069  1.00 80.53           O  
ATOM   3256  N   LEU A 200     -33.712  25.080  63.466  1.00 79.02           N  
ATOM   3257  H   LEU A 200     -33.543  24.429  62.712  1.00 79.02           H  
ATOM   3258  CA  LEU A 200     -34.945  24.929  64.250  1.00 79.02           C  
ATOM   3259  HA  LEU A 200     -35.508  25.862  64.203  1.00 79.02           H  
ATOM   3260  C   LEU A 200     -34.655  24.671  65.732  1.00 79.02           C  
ATOM   3261  CB  LEU A 200     -35.791  23.785  63.656  1.00 79.02           C  
ATOM   3262  HB2 LEU A 200     -35.133  23.078  63.152  1.00 79.02           H  
ATOM   3263  HB3 LEU A 200     -36.284  23.238  64.460  1.00 79.02           H  
ATOM   3264  O   LEU A 200     -35.280  25.289  66.588  1.00 79.02           O  
ATOM   3265  CG  LEU A 200     -36.867  24.290  62.682  1.00 79.02           C  
ATOM   3266  HG  LEU A 200     -36.466  25.105  62.080  1.00 79.02           H  
ATOM   3267  CD1 LEU A 200     -37.300  23.168  61.739  1.00 79.02           C  
ATOM   3268 HD11 LEU A 200     -36.435  22.818  61.177  1.00 79.02           H  
ATOM   3269 HD12 LEU A 200     -37.716  22.338  62.311  1.00 79.02           H  
ATOM   3270 HD13 LEU A 200     -38.045  23.545  61.038  1.00 79.02           H  
ATOM   3271  CD2 LEU A 200     -38.105  24.775  63.443  1.00 79.02           C  
ATOM   3272 HD21 LEU A 200     -38.846  25.152  62.738  1.00 79.02           H  
ATOM   3273 HD22 LEU A 200     -38.534  23.964  64.031  1.00 79.02           H  
ATOM   3274 HD23 LEU A 200     -37.826  25.589  64.113  1.00 79.02           H  
ATOM   3275  N   SER A 201     -33.672  23.818  66.044  1.00 82.95           N  
ATOM   3276  H   SER A 201     -33.226  23.300  65.300  1.00 82.95           H  
ATOM   3277  CA  SER A 201     -33.280  23.548  67.433  1.00 82.95           C  
ATOM   3278  HA  SER A 201     -34.167  23.246  67.988  1.00 82.95           H  
ATOM   3279  C   SER A 201     -32.696  24.788  68.113  1.00 82.95           C  
ATOM   3280  CB  SER A 201     -32.264  22.405  67.483  1.00 82.95           C  
ATOM   3281  HB2 SER A 201     -31.310  22.741  67.076  1.00 82.95           H  
ATOM   3282  HB3 SER A 201     -32.627  21.570  66.884  1.00 82.95           H  
ATOM   3283  O   SER A 201     -32.947  25.012  69.296  1.00 82.95           O  
ATOM   3284  OG  SER A 201     -32.092  21.967  68.818  1.00 82.95           O  
ATOM   3285  HG  SER A 201     -32.144  22.727  69.402  1.00 82.95           H  
ATOM   3286  N   LYS A 202     -31.935  25.607  67.377  1.00 84.88           N  
ATOM   3287  H   LYS A 202     -31.739  25.344  66.422  1.00 84.88           H  
ATOM   3288  CA  LYS A 202     -31.391  26.870  67.887  1.00 84.88           C  
ATOM   3289  HA  LYS A 202     -30.938  26.685  68.862  1.00 84.88           H  
ATOM   3290  C   LYS A 202     -32.487  27.913  68.107  1.00 84.88           C  
ATOM   3291  CB  LYS A 202     -30.315  27.368  66.916  1.00 84.88           C  
ATOM   3292  HB2 LYS A 202     -29.590  26.571  66.750  1.00 84.88           H  
ATOM   3293  HB3 LYS A 202     -30.776  27.624  65.962  1.00 84.88           H  
ATOM   3294  O   LYS A 202     -32.474  28.605  69.122  1.00 84.88           O  
ATOM   3295  CG  LYS A 202     -29.590  28.590  67.486  1.00 84.88           C  
ATOM   3296  HG2 LYS A 202     -30.306  29.389  67.678  1.00 84.88           H  
ATOM   3297  HG3 LYS A 202     -29.102  28.318  68.421  1.00 84.88           H  
ATOM   3298  CD  LYS A 202     -28.551  29.102  66.494  1.00 84.88           C  
ATOM   3299  HD2 LYS A 202     -29.051  29.359  65.560  1.00 84.88           H  
ATOM   3300  HD3 LYS A 202     -27.804  28.329  66.313  1.00 84.88           H  
ATOM   3301  CE  LYS A 202     -27.903  30.345  67.101  1.00 84.88           C  
ATOM   3302  HE2 LYS A 202     -28.691  31.041  67.387  1.00 84.88           H  
ATOM   3303  HE3 LYS A 202     -27.378  30.057  68.012  1.00 84.88           H  
ATOM   3304  NZ  LYS A 202     -26.984  30.979  66.133  1.00 84.88           N  
ATOM   3305  HZ1 LYS A 202     -26.253  30.334  65.869  1.00 84.88           H  
ATOM   3306  HZ2 LYS A 202     -27.513  31.242  65.313  1.00 84.88           H  
ATOM   3307  HZ3 LYS A 202     -26.593  31.815  66.543  1.00 84.88           H  
ATOM   3308  N   GLU A 203     -33.433  28.017  67.177  1.00 82.79           N  
ATOM   3309  H   GLU A 203     -33.373  27.436  66.353  1.00 82.79           H  
ATOM   3310  CA  GLU A 203     -34.574  28.926  67.297  1.00 82.79           C  
ATOM   3311  HA  GLU A 203     -34.201  29.928  67.508  1.00 82.79           H  
ATOM   3312  C   GLU A 203     -35.475  28.526  68.474  1.00 82.79           C  
ATOM   3313  CB  GLU A 203     -35.333  28.974  65.961  1.00 82.79           C  
ATOM   3314  HB2 GLU A 203     -34.618  29.201  65.170  1.00 82.79           H  
ATOM   3315  HB3 GLU A 203     -35.780  28.000  65.759  1.00 82.79           H  
ATOM   3316  O   GLU A 203     -35.841  29.385  69.272  1.00 82.79           O  
ATOM   3317  CG  GLU A 203     -36.428  30.055  65.955  1.00 82.79           C  
ATOM   3318  HG2 GLU A 203     -35.975  31.005  66.242  1.00 82.79           H  
ATOM   3319  HG3 GLU A 203     -37.178  29.802  66.705  1.00 82.79           H  
ATOM   3320  CD  GLU A 203     -37.127  30.230  64.595  1.00 82.79           C  
ATOM   3321  OE1 GLU A 203     -37.986  31.139  64.509  1.00 82.79           O  
ATOM   3322  OE2 GLU A 203     -36.806  29.483  63.641  1.00 82.79           O  
ATOM   3323  N   GLU A 204     -35.756  27.230  68.657  1.00 83.09           N  
ATOM   3324  H   GLU A 204     -35.460  26.568  67.953  1.00 83.09           H  
ATOM   3325  CA  GLU A 204     -36.512  26.714  69.806  1.00 83.09           C  
ATOM   3326  HA  GLU A 204     -37.476  27.222  69.836  1.00 83.09           H  
ATOM   3327  C   GLU A 204     -35.801  27.007  71.138  1.00 83.09           C  
ATOM   3328  CB  GLU A 204     -36.768  25.204  69.626  1.00 83.09           C  
ATOM   3329  HB2 GLU A 204     -37.228  25.044  68.651  1.00 83.09           H  
ATOM   3330  HB3 GLU A 204     -35.819  24.670  69.660  1.00 83.09           H  
ATOM   3331  O   GLU A 204     -36.440  27.428  72.108  1.00 83.09           O  
ATOM   3332  CG  GLU A 204     -37.710  24.651  70.712  1.00 83.09           C  
ATOM   3333  HG2 GLU A 204     -38.646  25.208  70.673  1.00 83.09           H  
ATOM   3334  HG3 GLU A 204     -37.262  24.826  71.690  1.00 83.09           H  
ATOM   3335  CD  GLU A 204     -38.020  23.148  70.593  1.00 83.09           C  
ATOM   3336  OE1 GLU A 204     -38.642  22.628  71.552  1.00 83.09           O  
ATOM   3337  OE2 GLU A 204     -37.654  22.521  69.574  1.00 83.09           O  
ATOM   3338  N   GLU A 205     -34.475  26.849  71.193  1.00 84.07           N  
ATOM   3339  H   GLU A 205     -34.001  26.471  70.385  1.00 84.07           H  
ATOM   3340  CA  GLU A 205     -33.681  27.165  72.382  1.00 84.07           C  
ATOM   3341  HA  GLU A 205     -34.134  26.652  73.230  1.00 84.07           H  
ATOM   3342  C   GLU A 205     -33.693  28.669  72.708  1.00 84.07           C  
ATOM   3343  CB  GLU A 205     -32.252  26.625  72.212  1.00 84.07           C  
ATOM   3344  HB2 GLU A 205     -31.738  27.185  71.431  1.00 84.07           H  
ATOM   3345  HB3 GLU A 205     -32.308  25.576  71.921  1.00 84.07           H  
ATOM   3346  O   GLU A 205     -33.857  29.048  73.872  1.00 84.07           O  
ATOM   3347  CG  GLU A 205     -31.461  26.719  73.527  1.00 84.07           C  
ATOM   3348  HG2 GLU A 205     -32.029  26.211  74.307  1.00 84.07           H  
ATOM   3349  HG3 GLU A 205     -31.371  27.767  73.812  1.00 84.07           H  
ATOM   3350  CD  GLU A 205     -30.050  26.113  73.464  1.00 84.07           C  
ATOM   3351  OE1 GLU A 205     -29.427  26.051  74.551  1.00 84.07           O  
ATOM   3352  OE2 GLU A 205     -29.580  25.757  72.361  1.00 84.07           O  
ATOM   3353  N   GLU A 206     -33.586  29.544  71.702  1.00 83.71           N  
ATOM   3354  H   GLU A 206     -33.445  29.185  70.769  1.00 83.71           H  
ATOM   3355  CA  GLU A 206     -33.695  30.997  71.886  1.00 83.71           C  
ATOM   3356  HA  GLU A 206     -32.999  31.303  72.667  1.00 83.71           H  
ATOM   3357  C   GLU A 206     -35.092  31.408  72.364  1.00 83.71           C  
ATOM   3358  CB  GLU A 206     -33.327  31.748  70.593  1.00 83.71           C  
ATOM   3359  HB2 GLU A 206     -33.700  32.769  70.675  1.00 83.71           H  
ATOM   3360  HB3 GLU A 206     -33.807  31.272  69.737  1.00 83.71           H  
ATOM   3361  O   GLU A 206     -35.215  32.224  73.284  1.00 83.71           O  
ATOM   3362  CG  GLU A 206     -31.804  31.814  70.379  1.00 83.71           C  
ATOM   3363  HG2 GLU A 206     -31.411  30.801  70.290  1.00 83.71           H  
ATOM   3364  HG3 GLU A 206     -31.356  32.260  71.266  1.00 83.71           H  
ATOM   3365  CD  GLU A 206     -31.369  32.635  69.148  1.00 83.71           C  
ATOM   3366  OE1 GLU A 206     -30.136  32.689  68.900  1.00 83.71           O  
ATOM   3367  OE2 GLU A 206     -32.232  33.253  68.487  1.00 83.71           O  
ATOM   3368  N   LEU A 207     -36.144  30.803  71.808  1.00 84.68           N  
ATOM   3369  H   LEU A 207     -35.970  30.163  71.047  1.00 84.68           H  
ATOM   3370  CA  LEU A 207     -37.532  31.053  72.201  1.00 84.68           C  
ATOM   3371  HA  LEU A 207     -37.700  32.128  72.153  1.00 84.68           H  
ATOM   3372  C   LEU A 207     -37.790  30.615  73.644  1.00 84.68           C  
ATOM   3373  CB  LEU A 207     -38.466  30.327  71.210  1.00 84.68           C  
ATOM   3374  HB2 LEU A 207     -37.874  29.929  70.386  1.00 84.68           H  
ATOM   3375  HB3 LEU A 207     -38.925  29.458  71.681  1.00 84.68           H  
ATOM   3376  O   LEU A 207     -38.373  31.365  74.430  1.00 84.68           O  
ATOM   3377  CG  LEU A 207     -39.545  31.240  70.605  1.00 84.68           C  
ATOM   3378  HG  LEU A 207     -39.246  32.285  70.684  1.00 84.68           H  
ATOM   3379  CD1 LEU A 207     -39.740  30.930  69.123  1.00 84.68           C  
ATOM   3380 HD11 LEU A 207     -40.505  31.579  68.697  1.00 84.68           H  
ATOM   3381 HD12 LEU A 207     -40.030  29.888  68.989  1.00 84.68           H  
ATOM   3382 HD13 LEU A 207     -38.807  31.100  68.586  1.00 84.68           H  
ATOM   3383  CD2 LEU A 207     -40.879  31.057  71.330  1.00 84.68           C  
ATOM   3384 HD21 LEU A 207     -40.748  31.275  72.390  1.00 84.68           H  
ATOM   3385 HD22 LEU A 207     -41.225  30.030  71.212  1.00 84.68           H  
ATOM   3386 HD23 LEU A 207     -41.619  31.738  70.909  1.00 84.68           H  
ATOM   3387  N   LYS A 208     -37.290  29.435  74.020  1.00 84.31           N  
ATOM   3388  H   LYS A 208     -36.853  28.865  73.310  1.00 84.31           H  
ATOM   3389  CA  LYS A 208     -37.354  28.926  75.392  1.00 84.31           C  
ATOM   3390  HA  LYS A 208     -38.394  28.924  75.717  1.00 84.31           H  
ATOM   3391  C   LYS A 208     -36.578  29.818  76.356  1.00 84.31           C  
ATOM   3392  CB  LYS A 208     -36.827  27.491  75.395  1.00 84.31           C  
ATOM   3393  HB2 LYS A 208     -35.782  27.485  75.086  1.00 84.31           H  
ATOM   3394  HB3 LYS A 208     -37.400  26.908  74.673  1.00 84.31           H  
ATOM   3395  O   LYS A 208     -37.091  30.153  77.420  1.00 84.31           O  
ATOM   3396  CG  LYS A 208     -36.961  26.842  76.776  1.00 84.31           C  
ATOM   3397  HG2 LYS A 208     -38.005  26.856  77.089  1.00 84.31           H  
ATOM   3398  HG3 LYS A 208     -36.358  27.383  77.505  1.00 84.31           H  
ATOM   3399  CD  LYS A 208     -36.469  25.401  76.688  1.00 84.31           C  
ATOM   3400  HD2 LYS A 208     -37.081  24.855  75.970  1.00 84.31           H  
ATOM   3401  HD3 LYS A 208     -35.435  25.401  76.343  1.00 84.31           H  
ATOM   3402  CE  LYS A 208     -36.555  24.737  78.059  1.00 84.31           C  
ATOM   3403  HE2 LYS A 208     -35.986  25.336  78.770  1.00 84.31           H  
ATOM   3404  HE3 LYS A 208     -37.596  24.731  78.380  1.00 84.31           H  
ATOM   3405  NZ  LYS A 208     -36.016  23.360  77.979  1.00 84.31           N  
ATOM   3406  HZ1 LYS A 208     -36.061  22.899  78.877  1.00 84.31           H  
ATOM   3407  HZ2 LYS A 208     -36.534  22.827  77.295  1.00 84.31           H  
ATOM   3408  HZ3 LYS A 208     -35.054  23.392  77.671  1.00 84.31           H  
ATOM   3409  N   ARG A 209     -35.379  30.272  75.978  1.00 85.87           N  
ATOM   3410  H   ARG A 209     -35.007  29.934  75.101  1.00 85.87           H  
ATOM   3411  CA  ARG A 209     -34.578  31.204  76.783  1.00 85.87           C  
ATOM   3412  HA  ARG A 209     -34.447  30.774  77.775  1.00 85.87           H  
ATOM   3413  C   ARG A 209     -35.286  32.542  76.967  1.00 85.87           C  
ATOM   3414  CB  ARG A 209     -33.209  31.379  76.118  1.00 85.87           C  
ATOM   3415  HB2 ARG A 209     -32.773  30.394  75.954  1.00 85.87           H  
ATOM   3416  HB3 ARG A 209     -33.330  31.866  75.150  1.00 85.87           H  
ATOM   3417  O   ARG A 209     -35.256  33.095  78.064  1.00 85.87           O  
ATOM   3418  CG  ARG A 209     -32.251  32.198  76.989  1.00 85.87           C  
ATOM   3419  HG2 ARG A 209     -32.649  33.199  77.149  1.00 85.87           H  
ATOM   3420  HG3 ARG A 209     -32.124  31.699  77.950  1.00 85.87           H  
ATOM   3421  CD  ARG A 209     -30.900  32.305  76.284  1.00 85.87           C  
ATOM   3422  HD2 ARG A 209     -30.549  31.298  76.062  1.00 85.87           H  
ATOM   3423  HD3 ARG A 209     -31.032  32.843  75.345  1.00 85.87           H  
ATOM   3424  NE  ARG A 209     -29.911  33.001  77.128  1.00 85.87           N  
ATOM   3425  HE  ARG A 209     -30.261  33.439  77.968  1.00 85.87           H  
ATOM   3426  NH1 ARG A 209     -28.084  32.505  75.836  1.00 85.87           N  
ATOM   3427 HH11 ARG A 209     -27.088  32.504  75.672  1.00 85.87           H  
ATOM   3428 HH12 ARG A 209     -28.690  32.013  75.195  1.00 85.87           H  
ATOM   3429  NH2 ARG A 209     -27.815  33.647  77.738  1.00 85.87           N  
ATOM   3430 HH21 ARG A 209     -28.188  34.055  78.583  1.00 85.87           H  
ATOM   3431 HH22 ARG A 209     -26.821  33.650  77.560  1.00 85.87           H  
ATOM   3432  CZ  ARG A 209     -28.613  33.050  76.896  1.00 85.87           C  
ATOM   3433  N   LEU A 210     -35.932  33.059  75.923  1.00 84.15           N  
ATOM   3434  H   LEU A 210     -35.864  32.580  75.037  1.00 84.15           H  
ATOM   3435  CA  LEU A 210     -36.714  34.292  75.990  1.00 84.15           C  
ATOM   3436  HA  LEU A 210     -36.085  35.069  76.424  1.00 84.15           H  
ATOM   3437  C   LEU A 210     -37.943  34.121  76.893  1.00 84.15           C  
ATOM   3438  CB  LEU A 210     -37.117  34.697  74.562  1.00 84.15           C  
ATOM   3439  HB2 LEU A 210     -37.892  34.014  74.212  1.00 84.15           H  
ATOM   3440  HB3 LEU A 210     -36.262  34.589  73.894  1.00 84.15           H  
ATOM   3441  O   LEU A 210     -38.238  35.000  77.703  1.00 84.15           O  
ATOM   3442  CG  LEU A 210     -37.629  36.143  74.465  1.00 84.15           C  
ATOM   3443  HG  LEU A 210     -38.324  36.349  75.280  1.00 84.15           H  
ATOM   3444  CD1 LEU A 210     -36.473  37.146  74.527  1.00 84.15           C  
ATOM   3445 HD11 LEU A 210     -35.956  37.067  75.484  1.00 84.15           H  
ATOM   3446 HD12 LEU A 210     -36.862  38.159  74.424  1.00 84.15           H  
ATOM   3447 HD13 LEU A 210     -35.769  36.949  73.719  1.00 84.15           H  
ATOM   3448  CD2 LEU A 210     -38.374  36.350  73.148  1.00 84.15           C  
ATOM   3449 HD21 LEU A 210     -39.226  35.673  73.099  1.00 84.15           H  
ATOM   3450 HD22 LEU A 210     -38.735  37.376  73.080  1.00 84.15           H  
ATOM   3451 HD23 LEU A 210     -37.710  36.141  72.309  1.00 84.15           H  
ATOM   3452  N   GLN A 211     -38.623  32.977  76.802  1.00 84.05           N  
ATOM   3453  H   GLN A 211     -38.360  32.319  76.082  1.00 84.05           H  
ATOM   3454  CA  GLN A 211     -39.748  32.630  77.666  1.00 84.05           C  
ATOM   3455  HA  GLN A 211     -40.484  33.432  77.610  1.00 84.05           H  
ATOM   3456  C   GLN A 211     -39.317  32.492  79.131  1.00 84.05           C  
ATOM   3457  CB  GLN A 211     -40.393  31.339  77.147  1.00 84.05           C  
ATOM   3458  HB2 GLN A 211     -40.645  31.467  76.095  1.00 84.05           H  
ATOM   3459  HB3 GLN A 211     -39.690  30.511  77.238  1.00 84.05           H  
ATOM   3460  O   GLN A 211     -39.981  33.029  80.018  1.00 84.05           O  
ATOM   3461  CG  GLN A 211     -41.675  31.003  77.920  1.00 84.05           C  
ATOM   3462  HG2 GLN A 211     -41.442  30.810  78.967  1.00 84.05           H  
ATOM   3463  HG3 GLN A 211     -42.350  31.857  77.868  1.00 84.05           H  
ATOM   3464  CD  GLN A 211     -42.387  29.776  77.364  1.00 84.05           C  
ATOM   3465  NE2 GLN A 211     -43.691  29.692  77.511  1.00 84.05           N  
ATOM   3466 HE21 GLN A 211     -44.215  30.453  77.918  1.00 84.05           H  
ATOM   3467 HE22 GLN A 211     -44.110  28.876  77.087  1.00 84.05           H  
ATOM   3468  OE1 GLN A 211     -41.808  28.862  76.809  1.00 84.05           O  
ATOM   3469  N   ASP A 212     -38.187  31.837  79.398  1.00 82.78           N  
ATOM   3470  H   ASP A 212     -37.724  31.343  78.648  1.00 82.78           H  
ATOM   3471  CA  ASP A 212     -37.612  31.748  80.739  1.00 82.78           C  
ATOM   3472  HA  ASP A 212     -38.389  31.410  81.424  1.00 82.78           H  
ATOM   3473  C   ASP A 212     -37.159  33.118  81.252  1.00 82.78           C  
ATOM   3474  CB  ASP A 212     -36.456  30.734  80.776  1.00 82.78           C  
ATOM   3475  HB2 ASP A 212     -35.875  30.800  79.856  1.00 82.78           H  
ATOM   3476  HB3 ASP A 212     -35.792  30.996  81.600  1.00 82.78           H  
ATOM   3477  O   ASP A 212     -37.363  33.416  82.425  1.00 82.78           O  
ATOM   3478  CG  ASP A 212     -36.919  29.289  81.015  1.00 82.78           C  
ATOM   3479  OD1 ASP A 212     -37.934  29.098  81.739  1.00 82.78           O  
ATOM   3480  OD2 ASP A 212     -36.196  28.370  80.569  1.00 82.78           O  
ATOM   3481  N   LEU A 213     -36.630  33.997  80.395  1.00 83.35           N  
ATOM   3482  H   LEU A 213     -36.432  33.683  79.455  1.00 83.35           H  
ATOM   3483  CA  LEU A 213     -36.289  35.373  80.762  1.00 83.35           C  
ATOM   3484  HA  LEU A 213     -35.666  35.330  81.656  1.00 83.35           H  
ATOM   3485  C   LEU A 213     -37.541  36.193  81.105  1.00 83.35           C  
ATOM   3486  CB  LEU A 213     -35.491  36.019  79.616  1.00 83.35           C  
ATOM   3487  HB2 LEU A 213     -36.167  36.205  78.782  1.00 83.35           H  
ATOM   3488  HB3 LEU A 213     -34.725  35.322  79.273  1.00 83.35           H  
ATOM   3489  O   LEU A 213     -37.540  36.937  82.083  1.00 83.35           O  
ATOM   3490  CG  LEU A 213     -34.800  37.336  80.007  1.00 83.35           C  
ATOM   3491  HG  LEU A 213     -35.508  37.997  80.506  1.00 83.35           H  
ATOM   3492  CD1 LEU A 213     -33.603  37.088  80.931  1.00 83.35           C  
ATOM   3493 HD11 LEU A 213     -32.900  36.400  80.460  1.00 83.35           H  
ATOM   3494 HD12 LEU A 213     -33.100  38.031  81.141  1.00 83.35           H  
ATOM   3495 HD13 LEU A 213     -33.941  36.666  81.878  1.00 83.35           H  
ATOM   3496  CD2 LEU A 213     -34.291  38.046  78.752  1.00 83.35           C  
ATOM   3497 HD21 LEU A 213     -35.131  38.266  78.093  1.00 83.35           H  
ATOM   3498 HD22 LEU A 213     -33.581  37.410  78.223  1.00 83.35           H  
ATOM   3499 HD23 LEU A 213     -33.807  38.983  79.027  1.00 83.35           H  
ATOM   3500  N   GLN A 214     -38.629  36.025  80.353  1.00 80.97           N  
ATOM   3501  H   GLN A 214     -38.555  35.432  79.538  1.00 80.97           H  
ATOM   3502  CA  GLN A 214     -39.918  36.656  80.640  1.00 80.97           C  
ATOM   3503  HA  GLN A 214     -39.759  37.727  80.764  1.00 80.97           H  
ATOM   3504  C   GLN A 214     -40.531  36.118  81.941  1.00 80.97           C  
ATOM   3505  CB  GLN A 214     -40.851  36.436  79.441  1.00 80.97           C  
ATOM   3506  HB2 GLN A 214     -41.047  35.371  79.314  1.00 80.97           H  
ATOM   3507  HB3 GLN A 214     -40.359  36.804  78.541  1.00 80.97           H  
ATOM   3508  O   GLN A 214     -41.050  36.885  82.753  1.00 80.97           O  
ATOM   3509  CG  GLN A 214     -42.181  37.180  79.611  1.00 80.97           C  
ATOM   3510  HG2 GLN A 214     -41.976  38.230  79.821  1.00 80.97           H  
ATOM   3511  HG3 GLN A 214     -42.739  36.763  80.449  1.00 80.97           H  
ATOM   3512  CD  GLN A 214     -43.048  37.075  78.364  1.00 80.97           C  
ATOM   3513  NE2 GLN A 214     -43.516  38.178  77.824  1.00 80.97           N  
ATOM   3514 HE21 GLN A 214     -43.249  39.084  78.182  1.00 80.97           H  
ATOM   3515 HE22 GLN A 214     -44.046  38.048  76.974  1.00 80.97           H  
ATOM   3516  OE1 GLN A 214     -43.336  36.006  77.858  1.00 80.97           O  
ATOM   3517  N   ARG A 215     -40.421  34.807  82.178  1.00 79.12           N  
ATOM   3518  H   ARG A 215     -40.033  34.234  81.443  1.00 79.12           H  
ATOM   3519  CA  ARG A 215     -40.834  34.151  83.424  1.00 79.12           C  
ATOM   3520  HA  ARG A 215     -41.858  34.447  83.654  1.00 79.12           H  
ATOM   3521  C   ARG A 215     -39.969  34.588  84.608  1.00 79.12           C  
ATOM   3522  CB  ARG A 215     -40.799  32.637  83.185  1.00 79.12           C  
ATOM   3523  HB2 ARG A 215     -39.784  32.341  82.922  1.00 79.12           H  
ATOM   3524  HB3 ARG A 215     -41.454  32.403  82.346  1.00 79.12           H  
ATOM   3525  O   ARG A 215     -40.498  34.786  85.696  1.00 79.12           O  
ATOM   3526  CG  ARG A 215     -41.244  31.820  84.400  1.00 79.12           C  
ATOM   3527  HG2 ARG A 215     -40.514  31.955  85.199  1.00 79.12           H  
ATOM   3528  HG3 ARG A 215     -42.223  32.153  84.746  1.00 79.12           H  
ATOM   3529  CD  ARG A 215     -41.308  30.339  84.014  1.00 79.12           C  
ATOM   3530  HD2 ARG A 215     -40.521  30.127  83.290  1.00 79.12           H  
ATOM   3531  HD3 ARG A 215     -42.261  30.141  83.523  1.00 79.12           H  
ATOM   3532  NE  ARG A 215     -41.161  29.479  85.201  1.00 79.12           N  
ATOM   3533  HE  ARG A 215     -41.895  29.532  85.893  1.00 79.12           H  
ATOM   3534  NH1 ARG A 215     -39.135  28.502  84.634  1.00 79.12           N  
ATOM   3535 HH11 ARG A 215     -39.109  28.925  83.718  1.00 79.12           H  
ATOM   3536 HH12 ARG A 215     -38.353  27.900  84.848  1.00 79.12           H  
ATOM   3537  NH2 ARG A 215     -40.094  28.049  86.602  1.00 79.12           N  
ATOM   3538 HH21 ARG A 215     -40.870  28.097  87.246  1.00 79.12           H  
ATOM   3539 HH22 ARG A 215     -39.303  27.451  86.793  1.00 79.12           H  
ATOM   3540  CZ  ARG A 215     -40.131  28.689  85.463  1.00 79.12           C  
ATOM   3541  N   MET A 216     -38.673  34.805  84.399  1.00 67.93           N  
ATOM   3542  H   MET A 216     -38.295  34.536  83.502  1.00 67.93           H  
ATOM   3543  CA  MET A 216     -37.744  35.333  85.399  1.00 67.93           C  
ATOM   3544  HA  MET A 216     -37.879  34.772  86.324  1.00 67.93           H  
ATOM   3545  C   MET A 216     -38.020  36.812  85.696  1.00 67.93           C  
ATOM   3546  CB  MET A 216     -36.302  35.114  84.919  1.00 67.93           C  
ATOM   3547  HB2 MET A 216     -36.200  34.082  84.584  1.00 67.93           H  
ATOM   3548  HB3 MET A 216     -36.086  35.779  84.083  1.00 67.93           H  
ATOM   3549  O   MET A 216     -37.979  37.218  86.852  1.00 67.93           O  
ATOM   3550  CG  MET A 216     -35.276  35.341  86.033  1.00 67.93           C  
ATOM   3551  HG2 MET A 216     -35.442  36.326  86.470  1.00 67.93           H  
ATOM   3552  HG3 MET A 216     -35.430  34.595  86.813  1.00 67.93           H  
ATOM   3553  SD  MET A 216     -33.545  35.270  85.488  1.00 67.93           S  
ATOM   3554  CE  MET A 216     -33.426  33.555  84.901  1.00 67.93           C  
ATOM   3555  HE1 MET A 216     -33.735  32.873  85.692  1.00 67.93           H  
ATOM   3556  HE2 MET A 216     -34.065  33.414  84.029  1.00 67.93           H  
ATOM   3557  HE3 MET A 216     -32.395  33.339  84.622  1.00 67.93           H  
ATOM   3558  N   GLN A 217     -38.382  37.609  84.688  1.00 69.39           N  
ATOM   3559  H   GLN A 217     -38.321  37.249  83.747  1.00 69.39           H  
ATOM   3560  CA  GLN A 217     -38.825  38.992  84.869  1.00 69.39           C  
ATOM   3561  HA  GLN A 217     -38.085  39.511  85.478  1.00 69.39           H  
ATOM   3562  C   GLN A 217     -40.166  39.060  85.623  1.00 69.39           C  
ATOM   3563  CB  GLN A 217     -38.883  39.675  83.494  1.00 69.39           C  
ATOM   3564  HB2 GLN A 217     -37.937  39.505  82.979  1.00 69.39           H  
ATOM   3565  HB3 GLN A 217     -39.682  39.233  82.899  1.00 69.39           H  
ATOM   3566  O   GLN A 217     -40.339  39.929  86.475  1.00 69.39           O  
ATOM   3567  CG  GLN A 217     -39.104  41.189  83.598  1.00 69.39           C  
ATOM   3568  HG2 GLN A 217     -40.071  41.389  84.059  1.00 69.39           H  
ATOM   3569  HG3 GLN A 217     -38.326  41.628  84.223  1.00 69.39           H  
ATOM   3570  CD  GLN A 217     -39.082  41.844  82.223  1.00 69.39           C  
ATOM   3571  NE2 GLN A 217     -37.975  42.420  81.806  1.00 69.39           N  
ATOM   3572 HE21 GLN A 217     -38.009  42.815  80.877  1.00 69.39           H  
ATOM   3573 HE22 GLN A 217     -37.145  42.420  82.381  1.00 69.39           H  
ATOM   3574  OE1 GLN A 217     -40.054  41.835  81.488  1.00 69.39           O  
ATOM   3575  N   GLN A 218     -41.080  38.109  85.391  1.00 61.17           N  
ATOM   3576  H   GLN A 218     -40.927  37.470  84.624  1.00 61.17           H  
ATOM   3577  CA  GLN A 218     -42.284  37.942  86.218  1.00 61.17           C  
ATOM   3578  HA  GLN A 218     -42.761  38.915  86.331  1.00 61.17           H  
ATOM   3579  C   GLN A 218     -41.961  37.469  87.644  1.00 61.17           C  
ATOM   3580  CB  GLN A 218     -43.285  36.987  85.542  1.00 61.17           C  
ATOM   3581  HB2 GLN A 218     -42.753  36.214  84.987  1.00 61.17           H  
ATOM   3582  HB3 GLN A 218     -43.886  36.501  86.311  1.00 61.17           H  
ATOM   3583  O   GLN A 218     -42.599  37.934  88.587  1.00 61.17           O  
ATOM   3584  CG  GLN A 218     -44.236  37.745  84.608  1.00 61.17           C  
ATOM   3585  HG2 GLN A 218     -44.791  38.489  85.180  1.00 61.17           H  
ATOM   3586  HG3 GLN A 218     -43.644  38.265  83.855  1.00 61.17           H  
ATOM   3587  CD  GLN A 218     -45.243  36.836  83.907  1.00 61.17           C  
ATOM   3588  NE2 GLN A 218     -45.689  37.201  82.726  1.00 61.17           N  
ATOM   3589 HE21 GLN A 218     -45.348  38.041  82.282  1.00 61.17           H  
ATOM   3590 HE22 GLN A 218     -46.333  36.561  82.284  1.00 61.17           H  
ATOM   3591  OE1 GLN A 218     -45.658  35.798  84.394  1.00 61.17           O  
ATOM   3592  N   GLN A 219     -40.957  36.605  87.833  1.00 55.25           N  
ATOM   3593  H   GLN A 219     -40.516  36.195  87.022  1.00 55.25           H  
ATOM   3594  CA  GLN A 219     -40.517  36.162  89.163  1.00 55.25           C  
ATOM   3595  HA  GLN A 219     -41.404  35.967  89.766  1.00 55.25           H  
ATOM   3596  C   GLN A 219     -39.741  37.239  89.938  1.00 55.25           C  
ATOM   3597  CB  GLN A 219     -39.720  34.849  89.074  1.00 55.25           C  
ATOM   3598  HB2 GLN A 219     -39.027  34.888  88.234  1.00 55.25           H  
ATOM   3599  HB3 GLN A 219     -39.141  34.728  89.990  1.00 55.25           H  
ATOM   3600  O   GLN A 219     -39.884  37.305  91.151  1.00 55.25           O  
ATOM   3601  CG  GLN A 219     -40.655  33.638  88.943  1.00 55.25           C  
ATOM   3602  HG2 GLN A 219     -41.263  33.751  88.045  1.00 55.25           H  
ATOM   3603  HG3 GLN A 219     -41.324  33.608  89.802  1.00 55.25           H  
ATOM   3604  CD  GLN A 219     -39.923  32.300  88.865  1.00 55.25           C  
ATOM   3605  NE2 GLN A 219     -40.619  31.230  88.549  1.00 55.25           N  
ATOM   3606 HE21 GLN A 219     -41.623  31.302  88.459  1.00 55.25           H  
ATOM   3607 HE22 GLN A 219     -40.091  30.372  88.620  1.00 55.25           H  
ATOM   3608  OE1 GLN A 219     -38.737  32.156  89.092  1.00 55.25           O  
ATOM   3609  N   GLN A 220     -39.018  38.160  89.289  1.00 51.65           N  
ATOM   3610  H   GLN A 220     -38.864  38.046  88.297  1.00 51.65           H  
ATOM   3611  CA  GLN A 220     -38.397  39.309  89.976  1.00 51.65           C  
ATOM   3612  HA  GLN A 220     -37.886  38.932  90.862  1.00 51.65           H  
ATOM   3613  C   GLN A 220     -39.416  40.333  90.512  1.00 51.65           C  
ATOM   3614  CB  GLN A 220     -37.346  39.991  89.083  1.00 51.65           C  
ATOM   3615  HB2 GLN A 220     -37.707  40.056  88.057  1.00 51.65           H  
ATOM   3616  HB3 GLN A 220     -37.188  41.005  89.452  1.00 51.65           H  
ATOM   3617  O   GLN A 220     -39.051  41.202  91.302  1.00 51.65           O  
ATOM   3618  CG  GLN A 220     -35.994  39.263  89.127  1.00 51.65           C  
ATOM   3619  HG2 GLN A 220     -36.097  38.293  88.640  1.00 51.65           H  
ATOM   3620  HG3 GLN A 220     -35.704  39.094  90.164  1.00 51.65           H  
ATOM   3621  CD  GLN A 220     -34.866  40.045  88.453  1.00 51.65           C  
ATOM   3622  NE2 GLN A 220     -33.786  39.389  88.092  1.00 51.65           N  
ATOM   3623 HE21 GLN A 220     -33.063  39.939  87.650  1.00 51.65           H  
ATOM   3624 HE22 GLN A 220     -33.715  38.392  88.235  1.00 51.65           H  
ATOM   3625  OE1 GLN A 220     -34.911  41.246  88.245  1.00 51.65           O  
ATOM   3626  N   GLY A 221     -40.700  40.209  90.153  1.00 51.11           N  
ATOM   3627  H   GLY A 221     -40.937  39.499  89.475  1.00 51.11           H  
ATOM   3628  CA  GLY A 221     -41.798  40.935  90.796  1.00 51.11           C  
ATOM   3629  HA2 GLY A 221     -41.506  41.975  90.947  1.00 51.11           H  
ATOM   3630  HA3 GLY A 221     -42.661  40.913  90.131  1.00 51.11           H  
ATOM   3631  C   GLY A 221     -42.233  40.358  92.148  1.00 51.11           C  
ATOM   3632  O   GLY A 221     -42.991  41.012  92.864  1.00 51.11           O  
ATOM   3633  N   GLN A 222     -41.771  39.161  92.530  1.00 49.74           N  
ATOM   3634  H   GLN A 222     -41.142  38.653  91.924  1.00 49.74           H  
ATOM   3635  CA  GLN A 222     -42.070  38.565  93.829  1.00 49.74           C  
ATOM   3636  HA  GLN A 222     -42.284  39.367  94.536  1.00 49.74           H  
ATOM   3637  C   GLN A 222     -40.882  37.774  94.395  1.00 49.74           C  
ATOM   3638  CB  GLN A 222     -43.327  37.675  93.760  1.00 49.74           C  
ATOM   3639  HB2 GLN A 222     -43.251  36.989  92.916  1.00 49.74           H  
ATOM   3640  HB3 GLN A 222     -43.371  37.084  94.675  1.00 49.74           H  
ATOM   3641  O   GLN A 222     -40.570  36.681  93.946  1.00 49.74           O  
ATOM   3642  CG  GLN A 222     -44.630  38.486  93.659  1.00 49.74           C  
ATOM   3643  HG2 GLN A 222     -44.630  39.267  94.419  1.00 49.74           H  
ATOM   3644  HG3 GLN A 222     -44.680  38.958  92.678  1.00 49.74           H  
ATOM   3645  CD  GLN A 222     -45.890  37.647  93.846  1.00 49.74           C  
ATOM   3646  NE2 GLN A 222     -47.053  38.235  93.674  1.00 49.74           N  
ATOM   3647 HE21 GLN A 222     -47.864  37.643  93.788  1.00 49.74           H  
ATOM   3648 HE22 GLN A 222     -47.099  39.201  93.385  1.00 49.74           H  
ATOM   3649  OE1 GLN A 222     -45.872  36.471  94.167  1.00 49.74           O  
ATOM   3650  N   GLN A 223     -40.375  38.301  95.511  1.00 36.53           N  
ATOM   3651  H   GLN A 223     -40.660  39.251  95.700  1.00 36.53           H  
ATOM   3652  CA  GLN A 223     -39.591  37.650  96.567  1.00 36.53           C  
ATOM   3653  HA  GLN A 223     -39.947  38.176  97.453  1.00 36.53           H  
ATOM   3654  C   GLN A 223     -38.075  37.888  96.590  1.00 36.53           C  
ATOM   3655  CB  GLN A 223     -39.992  36.195  96.867  1.00 36.53           C  
ATOM   3656  HB2 GLN A 223     -39.353  35.821  97.668  1.00 36.53           H  
ATOM   3657  HB3 GLN A 223     -39.831  35.555  96.000  1.00 36.53           H  
ATOM   3658  O   GLN A 223     -37.319  37.693  95.645  1.00 36.53           O  
ATOM   3659  CG  GLN A 223     -41.450  36.107  97.343  1.00 36.53           C  
ATOM   3660  HG2 GLN A 223     -41.573  36.687  98.257  1.00 36.53           H  
ATOM   3661  HG3 GLN A 223     -42.110  36.525  96.583  1.00 36.53           H  
ATOM   3662  CD  GLN A 223     -41.881  34.677  97.628  1.00 36.53           C  
ATOM   3663  NE2 GLN A 223     -43.017  34.250  97.123  1.00 36.53           N  
ATOM   3664 HE21 GLN A 223     -43.236  33.283  97.312  1.00 36.53           H  
ATOM   3665 HE22 GLN A 223     -43.547  34.818  96.476  1.00 36.53           H  
ATOM   3666  OE1 GLN A 223     -41.230  33.925  98.330  1.00 36.53           O  
ATOM   3667  N   GLN A 224     -37.686  38.351  97.775  1.00 39.59           N  
ATOM   3668  H   GLN A 224     -38.406  38.369  98.483  1.00 39.59           H  
ATOM   3669  CA  GLN A 224     -36.356  38.629  98.284  1.00 39.59           C  
ATOM   3670  HA  GLN A 224     -35.812  39.261  97.581  1.00 39.59           H  
ATOM   3671  C   GLN A 224     -35.549  37.343  98.550  1.00 39.59           C  
ATOM   3672  CB  GLN A 224     -36.556  39.363  99.629  1.00 39.59           C  
ATOM   3673  HB2 GLN A 224     -37.268  38.795 100.228  1.00 39.59           H  
ATOM   3674  HB3 GLN A 224     -35.612  39.371 100.173  1.00 39.59           H  
ATOM   3675  O   GLN A 224     -36.106  36.350  98.999  1.00 39.59           O  
ATOM   3676  CG  GLN A 224     -37.035  40.818  99.510  1.00 39.59           C  
ATOM   3677  HG2 GLN A 224     -36.226  41.424  99.103  1.00 39.59           H  
ATOM   3678  HG3 GLN A 224     -37.874  40.868  98.816  1.00 39.59           H  
ATOM   3679  CD  GLN A 224     -37.496  41.429 100.837  1.00 39.59           C  
ATOM   3680  NE2 GLN A 224     -37.850  42.695 100.848  1.00 39.59           N  
ATOM   3681 HE21 GLN A 224     -38.156  43.050 101.743  1.00 39.59           H  
ATOM   3682 HE22 GLN A 224     -37.810  43.256 100.010  1.00 39.59           H  
ATOM   3683  OE1 GLN A 224     -37.574  40.801 101.877  1.00 39.59           O  
ATOM   3684  N   LEU A 225     -34.221  37.471  98.392  1.00 40.72           N  
ATOM   3685  H   LEU A 225     -33.941  38.293  97.876  1.00 40.72           H  
ATOM   3686  CA  LEU A 225     -33.120  36.788  99.104  1.00 40.72           C  
ATOM   3687  HA  LEU A 225     -32.205  37.037  98.566  1.00 40.72           H  
ATOM   3688  C   LEU A 225     -33.110  35.244  99.196  1.00 40.72           C  
ATOM   3689  CB  LEU A 225     -32.996  37.416 100.516  1.00 40.72           C  
ATOM   3690  HB2 LEU A 225     -32.606  36.673 101.211  1.00 40.72           H  
ATOM   3691  HB3 LEU A 225     -33.992  37.660 100.885  1.00 40.72           H  
ATOM   3692  O   LEU A 225     -33.732  34.678 100.092  1.00 40.72           O  
ATOM   3693  CG  LEU A 225     -32.084  38.657 100.586  1.00 40.72           C  
ATOM   3694  HG  LEU A 225     -31.917  39.053  99.584  1.00 40.72           H  
ATOM   3695  CD1 LEU A 225     -32.702  39.769 101.434  1.00 40.72           C  
ATOM   3696 HD11 LEU A 225     -32.938  39.392 102.430  1.00 40.72           H  
ATOM   3697 HD12 LEU A 225     -33.615  40.132 100.962  1.00 40.72           H  
ATOM   3698 HD13 LEU A 225     -32.003  40.601 101.521  1.00 40.72           H  
ATOM   3699  CD2 LEU A 225     -30.733  38.290 101.206  1.00 40.72           C  
ATOM   3700 HD21 LEU A 225     -30.077  39.160 101.201  1.00 40.72           H  
ATOM   3701 HD22 LEU A 225     -30.266  37.494 100.626  1.00 40.72           H  
ATOM   3702 HD23 LEU A 225     -30.871  37.954 102.234  1.00 40.72           H  
ATOM   3703  N   GLN A 226     -32.194  34.598  98.449  1.00 37.22           N  
ATOM   3704  H   GLN A 226     -32.025  34.969  97.525  1.00 37.22           H  
ATOM   3705  CA  GLN A 226     -31.037  33.859  99.014  1.00 37.22           C  
ATOM   3706  HA  GLN A 226     -30.423  34.593  99.536  1.00 37.22           H  
ATOM   3707  C   GLN A 226     -30.108  33.241  97.940  1.00 37.22           C  
ATOM   3708  CB  GLN A 226     -31.460  32.786 100.040  1.00 37.22           C  
ATOM   3709  HB2 GLN A 226     -32.488  32.471  99.861  1.00 37.22           H  
ATOM   3710  HB3 GLN A 226     -30.829  31.902  99.946  1.00 37.22           H  
ATOM   3711  O   GLN A 226     -30.529  32.935  96.831  1.00 37.22           O  
ATOM   3712  CG  GLN A 226     -31.292  33.336 101.469  1.00 37.22           C  
ATOM   3713  HG2 GLN A 226     -31.632  34.371 101.523  1.00 37.22           H  
ATOM   3714  HG3 GLN A 226     -30.236  33.321 101.737  1.00 37.22           H  
ATOM   3715  CD  GLN A 226     -32.068  32.523 102.491  1.00 37.22           C  
ATOM   3716  NE2 GLN A 226     -33.266  32.937 102.831  1.00 37.22           N  
ATOM   3717 HE21 GLN A 226     -33.784  32.328 103.449  1.00 37.22           H  
ATOM   3718 HE22 GLN A 226     -33.707  33.652 102.271  1.00 37.22           H  
ATOM   3719  OE1 GLN A 226     -31.611  31.514 102.993  1.00 37.22           O  
ATOM   3720  N   GLN A 227     -28.823  33.112  98.294  1.00 40.99           N  
ATOM   3721  H   GLN A 227     -28.612  33.287  99.267  1.00 40.99           H  
ATOM   3722  CA  GLN A 227     -27.681  32.641  97.485  1.00 40.99           C  
ATOM   3723  HA  GLN A 227     -27.633  33.203  96.552  1.00 40.99           H  
ATOM   3724  C   GLN A 227     -27.736  31.123  97.181  1.00 40.99           C  
ATOM   3725  CB  GLN A 227     -26.406  32.893  98.317  1.00 40.99           C  
ATOM   3726  HB2 GLN A 227     -26.526  32.388  99.275  1.00 40.99           H  
ATOM   3727  HB3 GLN A 227     -25.556  32.424  97.821  1.00 40.99           H  
ATOM   3728  O   GLN A 227     -28.148  30.375  98.069  1.00 40.99           O  
ATOM   3729  CG  GLN A 227     -26.057  34.365  98.604  1.00 40.99           C  
ATOM   3730  HG2 GLN A 227     -26.956  34.951  98.798  1.00 40.99           H  
ATOM   3731  HG3 GLN A 227     -25.443  34.391  99.504  1.00 40.99           H  
ATOM   3732  CD  GLN A 227     -25.262  35.021  97.480  1.00 40.99           C  
ATOM   3733  NE2 GLN A 227     -24.484  36.041  97.771  1.00 40.99           N  
ATOM   3734 HE21 GLN A 227     -23.954  36.410  96.994  1.00 40.99           H  
ATOM   3735 HE22 GLN A 227     -24.367  36.356  98.723  1.00 40.99           H  
ATOM   3736  OE1 GLN A 227     -25.322  34.644  96.325  1.00 40.99           O  
ATOM   3737  N   PRO A 228     -27.264  30.625  96.014  1.00 46.31           N  
ATOM   3738  CA  PRO A 228     -27.216  29.187  95.740  1.00 46.31           C  
ATOM   3739  HA  PRO A 228     -28.047  28.690  96.240  1.00 46.31           H  
ATOM   3740  C   PRO A 228     -25.904  28.521  96.207  1.00 46.31           C  
ATOM   3741  CB  PRO A 228     -27.436  29.066  94.232  1.00 46.31           C  
ATOM   3742  HB2 PRO A 228     -26.993  28.159  93.821  1.00 46.31           H  
ATOM   3743  HB3 PRO A 228     -28.504  29.100  94.017  1.00 46.31           H  
ATOM   3744  O   PRO A 228     -24.815  29.070  96.051  1.00 46.31           O  
ATOM   3745  CG  PRO A 228     -26.767  30.328  93.685  1.00 46.31           C  
ATOM   3746  HG2 PRO A 228     -27.235  30.660  92.759  1.00 46.31           H  
ATOM   3747  HG3 PRO A 228     -25.707  30.133  93.523  1.00 46.31           H  
ATOM   3748  CD  PRO A 228     -26.925  31.367  94.804  1.00 46.31           C  
ATOM   3749  HD2 PRO A 228     -27.740  32.046  94.553  1.00 46.31           H  
ATOM   3750  HD3 PRO A 228     -25.999  31.925  94.938  1.00 46.31           H  
ATOM   3751  N   MET A 229     -26.033  27.305  96.748  1.00 48.50           N  
ATOM   3752  H   MET A 229     -26.970  26.931  96.793  1.00 48.50           H  
ATOM   3753  CA  MET A 229     -24.962  26.345  97.067  1.00 48.50           C  
ATOM   3754  HA  MET A 229     -23.994  26.847  97.063  1.00 48.50           H  
ATOM   3755  C   MET A 229     -24.927  25.227  96.007  1.00 48.50           C  
ATOM   3756  CB  MET A 229     -25.218  25.742  98.463  1.00 48.50           C  
ATOM   3757  HB2 MET A 229     -24.743  24.763  98.529  1.00 48.50           H  
ATOM   3758  HB3 MET A 229     -26.289  25.591  98.598  1.00 48.50           H  
ATOM   3759  O   MET A 229     -25.977  24.867  95.474  1.00 48.50           O  
ATOM   3760  CG  MET A 229     -24.687  26.620  99.604  1.00 48.50           C  
ATOM   3761  HG2 MET A 229     -25.210  26.348 100.521  1.00 48.50           H  
ATOM   3762  HG3 MET A 229     -24.923  27.661  99.383  1.00 48.50           H  
ATOM   3763  SD  MET A 229     -22.902  26.472  99.909  1.00 48.50           S  
ATOM   3764  CE  MET A 229     -22.842  24.861 100.743  1.00 48.50           C  
ATOM   3765  HE1 MET A 229     -21.812  24.633 101.017  1.00 48.50           H  
ATOM   3766  HE2 MET A 229     -23.209  24.087 100.069  1.00 48.50           H  
ATOM   3767  HE3 MET A 229     -23.459  24.886 101.642  1.00 48.50           H  
ATOM   3768  N   TYR A 230     -23.746  24.667  95.717  1.00 56.50           N  
ATOM   3769  H   TYR A 230     -22.934  24.955  96.245  1.00 56.50           H  
ATOM   3770  CA  TYR A 230     -23.545  23.572  94.748  1.00 56.50           C  
ATOM   3771  HA  TYR A 230     -24.354  23.597  94.018  1.00 56.50           H  
ATOM   3772  C   TYR A 230     -23.586  22.193  95.442  1.00 56.50           C  
ATOM   3773  CB  TYR A 230     -22.223  23.791  93.986  1.00 56.50           C  
ATOM   3774  HB2 TYR A 230     -21.401  23.807  94.702  1.00 56.50           H  
ATOM   3775  HB3 TYR A 230     -22.057  22.937  93.330  1.00 56.50           H  
ATOM   3776  O   TYR A 230     -23.102  22.065  96.565  1.00 56.50           O  
ATOM   3777  CG  TYR A 230     -22.176  25.059  93.144  1.00 56.50           C  
ATOM   3778  CD1 TYR A 230     -22.656  25.044  91.819  1.00 56.50           C  
ATOM   3779  HD1 TYR A 230     -23.043  24.128  91.397  1.00 56.50           H  
ATOM   3780  CD2 TYR A 230     -21.657  26.254  93.683  1.00 56.50           C  
ATOM   3781  HD2 TYR A 230     -21.280  26.264  94.696  1.00 56.50           H  
ATOM   3782  CE1 TYR A 230     -22.629  26.219  91.041  1.00 56.50           C  
ATOM   3783  HE1 TYR A 230     -22.995  26.213  90.025  1.00 56.50           H  
ATOM   3784  CE2 TYR A 230     -21.633  27.432  92.911  1.00 56.50           C  
ATOM   3785  HE2 TYR A 230     -21.244  28.346  93.336  1.00 56.50           H  
ATOM   3786  OH  TYR A 230     -22.106  28.550  90.837  1.00 56.50           O  
ATOM   3787  HH  TYR A 230     -21.732  29.286  91.327  1.00 56.50           H  
ATOM   3788  CZ  TYR A 230     -22.122  27.416  91.587  1.00 56.50           C  
ATOM   3789  N   TYR A 231     -24.153  21.167  94.790  1.00 60.10           N  
ATOM   3790  H   TYR A 231     -24.448  21.304  93.833  1.00 60.10           H  
ATOM   3791  CA  TYR A 231     -24.385  19.820  95.349  1.00 60.10           C  
ATOM   3792  HA  TYR A 231     -23.822  19.713  96.276  1.00 60.10           H  
ATOM   3793  C   TYR A 231     -23.922  18.699  94.398  1.00 60.10           C  
ATOM   3794  CB  TYR A 231     -25.879  19.621  95.664  1.00 60.10           C  
ATOM   3795  HB2 TYR A 231     -26.033  18.580  95.948  1.00 60.10           H  
ATOM   3796  HB3 TYR A 231     -26.456  19.789  94.755  1.00 60.10           H  
ATOM   3797  O   TYR A 231     -23.973  18.870  93.181  1.00 60.10           O  
ATOM   3798  CG  TYR A 231     -26.440  20.493  96.772  1.00 60.10           C  
ATOM   3799  CD1 TYR A 231     -26.443  20.024  98.099  1.00 60.10           C  
ATOM   3800  HD1 TYR A 231     -26.039  19.048  98.323  1.00 60.10           H  
ATOM   3801  CD2 TYR A 231     -26.982  21.760  96.478  1.00 60.10           C  
ATOM   3802  HD2 TYR A 231     -26.975  22.129  95.463  1.00 60.10           H  
ATOM   3803  CE1 TYR A 231     -26.980  20.814  99.133  1.00 60.10           C  
ATOM   3804  HE1 TYR A 231     -26.983  20.438 100.145  1.00 60.10           H  
ATOM   3805  CE2 TYR A 231     -27.517  22.557  97.507  1.00 60.10           C  
ATOM   3806  HE2 TYR A 231     -27.920  23.535  97.285  1.00 60.10           H  
ATOM   3807  OH  TYR A 231     -28.032  22.856  99.830  1.00 60.10           O  
ATOM   3808  HH  TYR A 231     -27.991  22.402 100.674  1.00 60.10           H  
ATOM   3809  CZ  TYR A 231     -27.517  22.086  98.836  1.00 60.10           C  
ATOM   3810  N   ASP A 232     -23.509  17.557  94.959  1.00 59.67           N  
ATOM   3811  H   ASP A 232     -23.438  17.536  95.967  1.00 59.67           H  
ATOM   3812  CA  ASP A 232     -23.095  16.335  94.244  1.00 59.67           C  
ATOM   3813  HA  ASP A 232     -22.542  16.627  93.352  1.00 59.67           H  
ATOM   3814  C   ASP A 232     -24.288  15.473  93.787  1.00 59.67           C  
ATOM   3815  CB  ASP A 232     -22.173  15.492  95.160  1.00 59.67           C  
ATOM   3816  HB2 ASP A 232     -22.799  14.935  95.857  1.00 59.67           H  
ATOM   3817  HB3 ASP A 232     -21.544  16.141  95.769  1.00 59.67           H  
ATOM   3818  O   ASP A 232     -25.405  15.634  94.277  1.00 59.67           O  
ATOM   3819  CG  ASP A 232     -21.268  14.502  94.406  1.00 59.67           C  
ATOM   3820  OD1 ASP A 232     -21.323  14.478  93.155  1.00 59.67           O  
ATOM   3821  OD2 ASP A 232     -20.603  13.709  95.102  1.00 59.67           O  
ATOM   3822  N   ILE A 233     -24.039  14.475  92.932  1.00 59.82           N  
ATOM   3823  H   ILE A 233     -23.072  14.381  92.655  1.00 59.82           H  
ATOM   3824  CA  ILE A 233     -24.988  13.464  92.423  1.00 59.82           C  
ATOM   3825  HA  ILE A 233     -25.790  13.997  91.913  1.00 59.82           H  
ATOM   3826  C   ILE A 233     -25.694  12.653  93.530  1.00 59.82           C  
ATOM   3827  CB  ILE A 233     -24.233  12.584  91.382  1.00 59.82           C  
ATOM   3828  HB  ILE A 233     -23.164  12.765  91.497  1.00 59.82           H  
ATOM   3829  O   ILE A 233     -26.774  12.109  93.298  1.00 59.82           O  
ATOM   3830  CG1 ILE A 233     -24.634  13.042  89.962  1.00 59.82           C  
ATOM   3831 HG12 ILE A 233     -24.633  14.131  89.934  1.00 59.82           H  
ATOM   3832 HG13 ILE A 233     -25.645  12.699  89.743  1.00 59.82           H  
ATOM   3833  CG2 ILE A 233     -24.423  11.064  91.535  1.00 59.82           C  
ATOM   3834 HG21 ILE A 233     -24.137  10.755  92.541  1.00 59.82           H  
ATOM   3835 HG22 ILE A 233     -23.774  10.533  90.838  1.00 59.82           H  
ATOM   3836 HG23 ILE A 233     -25.461  10.788  91.349  1.00 59.82           H  
ATOM   3837  CD1 ILE A 233     -23.683  12.566  88.857  1.00 59.82           C  
ATOM   3838 HD11 ILE A 233     -22.676  12.934  89.051  1.00 59.82           H  
ATOM   3839 HD12 ILE A 233     -23.668  11.478  88.806  1.00 59.82           H  
ATOM   3840 HD13 ILE A 233     -24.024  12.952  87.896  1.00 59.82           H  
ATOM   3841  N   PHE A 234     -25.135  12.616  94.745  1.00 65.20           N  
ATOM   3842  H   PHE A 234     -24.232  13.057  94.841  1.00 65.20           H  
ATOM   3843  CA  PHE A 234     -25.746  12.006  95.937  1.00 65.20           C  
ATOM   3844  HA  PHE A 234     -26.610  11.422  95.621  1.00 65.20           H  
ATOM   3845  C   PHE A 234     -26.300  13.029  96.949  1.00 65.20           C  
ATOM   3846  CB  PHE A 234     -24.753  11.023  96.571  1.00 65.20           C  
ATOM   3847  HB2 PHE A 234     -25.194  10.602  97.475  1.00 65.20           H  
ATOM   3848  HB3 PHE A 234     -23.854  11.564  96.866  1.00 65.20           H  
ATOM   3849  O   PHE A 234     -26.754  12.646  98.025  1.00 65.20           O  
ATOM   3850  CG  PHE A 234     -24.380   9.874  95.654  1.00 65.20           C  
ATOM   3851  CD1 PHE A 234     -25.275   8.802  95.470  1.00 65.20           C  
ATOM   3852  HD1 PHE A 234     -26.219   8.795  95.993  1.00 65.20           H  
ATOM   3853  CD2 PHE A 234     -23.157   9.890  94.958  1.00 65.20           C  
ATOM   3854  HD2 PHE A 234     -22.472  10.717  95.079  1.00 65.20           H  
ATOM   3855  CE1 PHE A 234     -24.949   7.751  94.594  1.00 65.20           C  
ATOM   3856  HE1 PHE A 234     -25.642   6.936  94.446  1.00 65.20           H  
ATOM   3857  CE2 PHE A 234     -22.832   8.840  94.081  1.00 65.20           C  
ATOM   3858  HE2 PHE A 234     -21.900   8.869  93.537  1.00 65.20           H  
ATOM   3859  CZ  PHE A 234     -23.728   7.772  93.897  1.00 65.20           C  
ATOM   3860  HZ  PHE A 234     -23.480   6.974  93.213  1.00 65.20           H  
ATOM   3861  N   GLY A 235     -26.300  14.323  96.609  1.00 60.73           N  
ATOM   3862  H   GLY A 235     -25.953  14.574  95.694  1.00 60.73           H  
ATOM   3863  CA  GLY A 235     -26.961  15.382  97.377  1.00 60.73           C  
ATOM   3864  HA2 GLY A 235     -27.232  16.179  96.685  1.00 60.73           H  
ATOM   3865  HA3 GLY A 235     -27.878  14.988  97.814  1.00 60.73           H  
ATOM   3866  C   GLY A 235     -26.142  16.019  98.505  1.00 60.73           C  
ATOM   3867  O   GLY A 235     -26.709  16.758  99.308  1.00 60.73           O  
ATOM   3868  N   ASN A 236     -24.828  15.791  98.574  1.00 73.52           N  
ATOM   3869  H   ASN A 236     -24.405  15.207  97.867  1.00 73.52           H  
ATOM   3870  CA  ASN A 236     -23.954  16.474  99.537  1.00 73.52           C  
ATOM   3871  HA  ASN A 236     -24.542  16.696 100.428  1.00 73.52           H  
ATOM   3872  C   ASN A 236     -23.440  17.810  98.965  1.00 73.52           C  
ATOM   3873  CB  ASN A 236     -22.809  15.539  99.953  1.00 73.52           C  
ATOM   3874  HB2 ASN A 236     -22.355  15.099  99.065  1.00 73.52           H  
ATOM   3875  HB3 ASN A 236     -22.042  16.119 100.466  1.00 73.52           H  
ATOM   3876  O   ASN A 236     -23.143  17.867  97.773  1.00 73.52           O  
ATOM   3877  CG  ASN A 236     -23.256  14.438 100.899  1.00 73.52           C  
ATOM   3878  ND2 ASN A 236     -22.418  13.454 101.119  1.00 73.52           N  
ATOM   3879 HD21 ASN A 236     -21.536  13.422 100.627  1.00 73.52           H  
ATOM   3880 HD22 ASN A 236     -22.745  12.718 101.727  1.00 73.52           H  
ATOM   3881  OD1 ASN A 236     -24.327  14.450 101.481  1.00 73.52           O  
ATOM   3882  N   PRO A 237     -23.340  18.888  99.767  1.00 58.90           N  
ATOM   3883  CA  PRO A 237     -22.848  20.178  99.290  1.00 58.90           C  
ATOM   3884  HA  PRO A 237     -23.404  20.475  98.401  1.00 58.90           H  
ATOM   3885  C   PRO A 237     -21.354  20.095  98.955  1.00 58.90           C  
ATOM   3886  CB  PRO A 237     -23.140  21.171 100.417  1.00 58.90           C  
ATOM   3887  HB2 PRO A 237     -24.130  21.604 100.269  1.00 58.90           H  
ATOM   3888  HB3 PRO A 237     -22.384  21.953 100.474  1.00 58.90           H  
ATOM   3889  O   PRO A 237     -20.556  19.713  99.810  1.00 58.90           O  
ATOM   3890  CG  PRO A 237     -23.143  20.301 101.674  1.00 58.90           C  
ATOM   3891  HG2 PRO A 237     -23.773  20.723 102.457  1.00 58.90           H  
ATOM   3892  HG3 PRO A 237     -22.122  20.174 102.033  1.00 58.90           H  
ATOM   3893  CD  PRO A 237     -23.680  18.959 101.179  1.00 58.90           C  
ATOM   3894  HD2 PRO A 237     -24.764  18.932 101.289  1.00 58.90           H  
ATOM   3895  HD3 PRO A 237     -23.222  18.143 101.739  1.00 58.90           H  
ATOM   3896  N   ILE A 238     -20.987  20.468  97.728  1.00 57.35           N  
ATOM   3897  H   ILE A 238     -21.690  20.872  97.126  1.00 57.35           H  
ATOM   3898  CA  ILE A 238     -19.605  20.437  97.237  1.00 57.35           C  
ATOM   3899  HA  ILE A 238     -19.000  19.875  97.950  1.00 57.35           H  
ATOM   3900  C   ILE A 238     -19.057  21.862  97.166  1.00 57.35           C  
ATOM   3901  CB  ILE A 238     -19.463  19.750  95.859  1.00 57.35           C  
ATOM   3902  HB  ILE A 238     -19.795  20.457  95.098  1.00 57.35           H  
ATOM   3903  O   ILE A 238     -19.759  22.802  96.784  1.00 57.35           O  
ATOM   3904  CG1 ILE A 238     -20.248  18.449  95.658  1.00 57.35           C  
ATOM   3905 HG12 ILE A 238     -19.740  17.633  96.172  1.00 57.35           H  
ATOM   3906 HG13 ILE A 238     -21.256  18.542  96.063  1.00 57.35           H  
ATOM   3907  CG2 ILE A 238     -17.977  19.423  95.631  1.00 57.35           C  
ATOM   3908 HG21 ILE A 238     -17.809  18.731  94.805  1.00 57.35           H  
ATOM   3909 HG22 ILE A 238     -17.453  20.345  95.383  1.00 57.35           H  
ATOM   3910 HG23 ILE A 238     -17.545  18.969  96.523  1.00 57.35           H  
ATOM   3911  CD1 ILE A 238     -20.359  18.138  94.152  1.00 57.35           C  
ATOM   3912 HD11 ILE A 238     -19.500  18.499  93.586  1.00 57.35           H  
ATOM   3913 HD12 ILE A 238     -20.408  17.062  93.983  1.00 57.35           H  
ATOM   3914 HD13 ILE A 238     -21.237  18.632  93.736  1.00 57.35           H  
ATOM   3915  N   THR A 239     -17.782  22.032  97.504  1.00 64.81           N  
ATOM   3916  H   THR A 239     -17.241  21.213  97.741  1.00 64.81           H  
ATOM   3917  CA  THR A 239     -17.086  23.310  97.321  1.00 64.81           C  
ATOM   3918  HA  THR A 239     -17.777  24.097  97.622  1.00 64.81           H  
ATOM   3919  C   THR A 239     -16.709  23.534  95.842  1.00 64.81           C  
ATOM   3920  CB  THR A 239     -15.860  23.415  98.236  1.00 64.81           C  
ATOM   3921  HB  THR A 239     -15.386  24.381  98.058  1.00 64.81           H  
ATOM   3922  O   THR A 239     -16.481  22.569  95.111  1.00 64.81           O  
ATOM   3923  CG2 THR A 239     -16.234  23.338  99.717  1.00 64.81           C  
ATOM   3924 HG21 THR A 239     -15.338  23.493 100.319  1.00 64.81           H  
ATOM   3925 HG22 THR A 239     -16.652  22.360  99.952  1.00 64.81           H  
ATOM   3926 HG23 THR A 239     -16.963  24.112  99.955  1.00 64.81           H  
ATOM   3927  OG1 THR A 239     -14.919  22.408  97.951  1.00 64.81           O  
ATOM   3928  HG1 THR A 239     -15.223  21.553  98.263  1.00 64.81           H  
ATOM   3929  N   PRO A 240     -16.614  24.786  95.350  1.00 58.59           N  
ATOM   3930  CA  PRO A 240     -16.255  25.068  93.951  1.00 58.59           C  
ATOM   3931  HA  PRO A 240     -17.048  24.687  93.308  1.00 58.59           H  
ATOM   3932  C   PRO A 240     -14.919  24.446  93.500  1.00 58.59           C  
ATOM   3933  CB  PRO A 240     -16.213  26.597  93.850  1.00 58.59           C  
ATOM   3934  HB2 PRO A 240     -15.208  26.959  94.066  1.00 58.59           H  
ATOM   3935  HB3 PRO A 240     -16.537  26.942  92.868  1.00 58.59           H  
ATOM   3936  O   PRO A 240     -14.778  24.073  92.335  1.00 58.59           O  
ATOM   3937  CG  PRO A 240     -17.159  27.058  94.955  1.00 58.59           C  
ATOM   3938  HG2 PRO A 240     -16.917  28.061  95.305  1.00 58.59           H  
ATOM   3939  HG3 PRO A 240     -18.188  27.013  94.596  1.00 58.59           H  
ATOM   3940  CD  PRO A 240     -16.955  26.014  96.048  1.00 58.59           C  
ATOM   3941  HD2 PRO A 240     -17.873  25.916  96.627  1.00 58.59           H  
ATOM   3942  HD3 PRO A 240     -16.126  26.308  96.691  1.00 58.59           H  
ATOM   3943  N   GLU A 241     -13.959  24.293  94.419  1.00 59.33           N  
ATOM   3944  H   GLU A 241     -14.115  24.653  95.350  1.00 59.33           H  
ATOM   3945  CA  GLU A 241     -12.668  23.630  94.177  1.00 59.33           C  
ATOM   3946  HA  GLU A 241     -12.178  24.104  93.327  1.00 59.33           H  
ATOM   3947  C   GLU A 241     -12.828  22.133  93.849  1.00 59.33           C  
ATOM   3948  CB  GLU A 241     -11.782  23.768  95.436  1.00 59.33           C  
ATOM   3949  HB2 GLU A 241     -11.565  22.769  95.814  1.00 59.33           H  
ATOM   3950  HB3 GLU A 241     -12.327  24.259  96.242  1.00 59.33           H  
ATOM   3951  O   GLU A 241     -12.164  21.590  92.967  1.00 59.33           O  
ATOM   3952  CG  GLU A 241     -10.420  24.445  95.189  1.00 59.33           C  
ATOM   3953  HG2 GLU A 241      -9.685  23.933  95.811  1.00 59.33           H  
ATOM   3954  HG3 GLU A 241     -10.117  24.283  94.154  1.00 59.33           H  
ATOM   3955  CD  GLU A 241     -10.347  25.943  95.534  1.00 59.33           C  
ATOM   3956  OE1 GLU A 241      -9.367  26.579  95.085  1.00 59.33           O  
ATOM   3957  OE2 GLU A 241     -11.235  26.445  96.262  1.00 59.33           O  
ATOM   3958  N   GLU A 242     -13.734  21.460  94.550  1.00 58.24           N  
ATOM   3959  H   GLU A 242     -14.278  21.962  95.237  1.00 58.24           H  
ATOM   3960  CA  GLU A 242     -13.931  20.013  94.475  1.00 58.24           C  
ATOM   3961  HA  GLU A 242     -12.964  19.524  94.359  1.00 58.24           H  
ATOM   3962  C   GLU A 242     -14.777  19.634  93.239  1.00 58.24           C  
ATOM   3963  CB  GLU A 242     -14.479  19.629  95.854  1.00 58.24           C  
ATOM   3964  HB2 GLU A 242     -13.791  20.056  96.584  1.00 58.24           H  
ATOM   3965  HB3 GLU A 242     -15.436  20.129  96.004  1.00 58.24           H  
ATOM   3966  O   GLU A 242     -14.537  18.607  92.602  1.00 58.24           O  
ATOM   3967  CG  GLU A 242     -14.598  18.145  96.208  1.00 58.24           C  
ATOM   3968  HG2 GLU A 242     -15.363  17.686  95.581  1.00 58.24           H  
ATOM   3969  HG3 GLU A 242     -13.643  17.661  96.004  1.00 58.24           H  
ATOM   3970  CD  GLU A 242     -14.963  17.974  97.700  1.00 58.24           C  
ATOM   3971  OE1 GLU A 242     -14.709  16.872  98.236  1.00 58.24           O  
ATOM   3972  OE2 GLU A 242     -15.483  18.951  98.303  1.00 58.24           O  
ATOM   3973  N   TYR A 243     -15.637  20.548  92.768  1.00 64.44           N  
ATOM   3974  H   TYR A 243     -15.792  21.370  93.334  1.00 64.44           H  
ATOM   3975  CA  TYR A 243     -16.299  20.449  91.458  1.00 64.44           C  
ATOM   3976  HA  TYR A 243     -16.785  19.476  91.393  1.00 64.44           H  
ATOM   3977  C   TYR A 243     -15.312  20.555  90.278  1.00 64.44           C  
ATOM   3978  CB  TYR A 243     -17.375  21.540  91.360  1.00 64.44           C  
ATOM   3979  HB2 TYR A 243     -18.004  21.490  92.249  1.00 64.44           H  
ATOM   3980  HB3 TYR A 243     -16.897  22.519  91.355  1.00 64.44           H  
ATOM   3981  O   TYR A 243     -15.443  19.847  89.275  1.00 64.44           O  
ATOM   3982  CG  TYR A 243     -18.271  21.406  90.141  1.00 64.44           C  
ATOM   3983  CD1 TYR A 243     -18.087  22.234  89.015  1.00 64.44           C  
ATOM   3984  HD1 TYR A 243     -17.302  22.976  89.022  1.00 64.44           H  
ATOM   3985  CD2 TYR A 243     -19.294  20.439  90.141  1.00 64.44           C  
ATOM   3986  HD2 TYR A 243     -19.432  19.799  91.000  1.00 64.44           H  
ATOM   3987  CE1 TYR A 243     -18.932  22.103  87.894  1.00 64.44           C  
ATOM   3988  HE1 TYR A 243     -18.809  22.756  87.043  1.00 64.44           H  
ATOM   3989  CE2 TYR A 243     -20.135  20.299  89.022  1.00 64.44           C  
ATOM   3990  HE2 TYR A 243     -20.920  19.557  89.018  1.00 64.44           H  
ATOM   3991  OH  TYR A 243     -20.780  20.996  86.824  1.00 64.44           O  
ATOM   3992  HH  TYR A 243     -20.578  21.622  86.126  1.00 64.44           H  
ATOM   3993  CZ  TYR A 243     -19.959  21.130  87.899  1.00 64.44           C  
ATOM   3994  N   ALA A 244     -14.287  21.407  90.394  1.00 66.34           N  
ATOM   3995  H   ALA A 244     -14.212  21.969  91.230  1.00 66.34           H  
ATOM   3996  CA  ALA A 244     -13.236  21.511  89.383  1.00 66.34           C  
ATOM   3997  HA  ALA A 244     -13.703  21.628  88.405  1.00 66.34           H  
ATOM   3998  C   ALA A 244     -12.370  20.237  89.326  1.00 66.34           C  
ATOM   3999  CB  ALA A 244     -12.403  22.766  89.667  1.00 66.34           C  
ATOM   4000  HB1 ALA A 244     -11.662  22.899  88.879  1.00 66.34           H  
ATOM   4001  HB2 ALA A 244     -11.889  22.670  90.623  1.00 66.34           H  
ATOM   4002  HB3 ALA A 244     -13.051  23.642  89.699  1.00 66.34           H  
ATOM   4003  O   ALA A 244     -12.008  19.778  88.239  1.00 66.34           O  
ATOM   4004  N   GLN A 245     -12.090  19.621  90.480  1.00 67.88           N  
ATOM   4005  H   GLN A 245     -12.380  20.060  91.342  1.00 67.88           H  
ATOM   4006  CA  GLN A 245     -11.347  18.361  90.552  1.00 67.88           C  
ATOM   4007  HA  GLN A 245     -10.437  18.481  89.963  1.00 67.88           H  
ATOM   4008  C   GLN A 245     -12.133  17.186  89.943  1.00 67.88           C  
ATOM   4009  CB  GLN A 245     -10.945  18.101  92.011  1.00 67.88           C  
ATOM   4010  HB2 GLN A 245     -10.576  19.029  92.449  1.00 67.88           H  
ATOM   4011  HB3 GLN A 245     -11.814  17.773  92.581  1.00 67.88           H  
ATOM   4012  O   GLN A 245     -11.547  16.361  89.237  1.00 67.88           O  
ATOM   4013  CG  GLN A 245      -9.829  17.052  92.108  1.00 67.88           C  
ATOM   4014  HG2 GLN A 245     -10.192  16.091  91.742  1.00 67.88           H  
ATOM   4015  HG3 GLN A 245      -8.992  17.363  91.484  1.00 67.88           H  
ATOM   4016  CD  GLN A 245      -9.346  16.866  93.542  1.00 67.88           C  
ATOM   4017  NE2 GLN A 245      -8.059  16.953  93.803  1.00 67.88           N  
ATOM   4018 HE21 GLN A 245      -7.825  16.861  94.781  1.00 67.88           H  
ATOM   4019 HE22 GLN A 245      -7.396  17.193  93.080  1.00 67.88           H  
ATOM   4020  OE1 GLN A 245     -10.102  16.630  94.462  1.00 67.88           O  
ATOM   4021  N   PHE A 246     -13.457  17.147  90.132  1.00 67.31           N  
ATOM   4022  H   PHE A 246     -13.870  17.795  90.786  1.00 67.31           H  
ATOM   4023  CA  PHE A 246     -14.331  16.153  89.500  1.00 67.31           C  
ATOM   4024  HA  PHE A 246     -13.964  15.159  89.755  1.00 67.31           H  
ATOM   4025  C   PHE A 246     -14.326  16.258  87.965  1.00 67.31           C  
ATOM   4026  CB  PHE A 246     -15.747  16.295  90.070  1.00 67.31           C  
ATOM   4027  HB2 PHE A 246     -15.702  16.195  91.155  1.00 67.31           H  
ATOM   4028  HB3 PHE A 246     -16.128  17.292  89.851  1.00 67.31           H  
ATOM   4029  O   PHE A 246     -14.205  15.243  87.277  1.00 67.31           O  
ATOM   4030  CG  PHE A 246     -16.716  15.259  89.536  1.00 67.31           C  
ATOM   4031  CD1 PHE A 246     -17.675  15.611  88.566  1.00 67.31           C  
ATOM   4032  HD1 PHE A 246     -17.736  16.629  88.211  1.00 67.31           H  
ATOM   4033  CD2 PHE A 246     -16.651  13.934  90.004  1.00 67.31           C  
ATOM   4034  HD2 PHE A 246     -15.923  13.659  90.753  1.00 67.31           H  
ATOM   4035  CE1 PHE A 246     -18.566  14.641  88.071  1.00 67.31           C  
ATOM   4036  HE1 PHE A 246     -19.314  14.916  87.342  1.00 67.31           H  
ATOM   4037  CE2 PHE A 246     -17.541  12.965  89.509  1.00 67.31           C  
ATOM   4038  HE2 PHE A 246     -17.496  11.953  89.884  1.00 67.31           H  
ATOM   4039  CZ  PHE A 246     -18.500  13.319  88.544  1.00 67.31           C  
ATOM   4040  HZ  PHE A 246     -19.194  12.576  88.177  1.00 67.31           H  
ATOM   4041  N   GLN A 247     -14.359  17.476  87.405  1.00 68.20           N  
ATOM   4042  H   GLN A 247     -14.475  18.282  88.003  1.00 68.20           H  
ATOM   4043  CA  GLN A 247     -14.222  17.664  85.953  1.00 68.20           C  
ATOM   4044  HA  GLN A 247     -14.977  17.057  85.454  1.00 68.20           H  
ATOM   4045  C   GLN A 247     -12.871  17.177  85.413  1.00 68.20           C  
ATOM   4046  CB  GLN A 247     -14.428  19.134  85.562  1.00 68.20           C  
ATOM   4047  HB2 GLN A 247     -14.022  19.799  86.325  1.00 68.20           H  
ATOM   4048  HB3 GLN A 247     -13.878  19.314  84.638  1.00 68.20           H  
ATOM   4049  O   GLN A 247     -12.826  16.545  84.354  1.00 68.20           O  
ATOM   4050  CG  GLN A 247     -15.904  19.459  85.306  1.00 68.20           C  
ATOM   4051  HG2 GLN A 247     -16.384  18.631  84.785  1.00 68.20           H  
ATOM   4052  HG3 GLN A 247     -16.411  19.605  86.260  1.00 68.20           H  
ATOM   4053  CD  GLN A 247     -16.053  20.693  84.424  1.00 68.20           C  
ATOM   4054  NE2 GLN A 247     -16.740  21.715  84.882  1.00 68.20           N  
ATOM   4055 HE21 GLN A 247     -16.783  22.520  84.274  1.00 68.20           H  
ATOM   4056 HE22 GLN A 247     -17.104  21.688  85.824  1.00 68.20           H  
ATOM   4057  OE1 GLN A 247     -15.562  20.766  83.311  1.00 68.20           O  
ATOM   4058  N   LEU A 248     -11.778  17.416  86.144  1.00 66.75           N  
ATOM   4059  H   LEU A 248     -11.869  17.965  86.987  1.00 66.75           H  
ATOM   4060  CA  LEU A 248     -10.450  16.956  85.737  1.00 66.75           C  
ATOM   4061  HA  LEU A 248     -10.291  17.274  84.706  1.00 66.75           H  
ATOM   4062  C   LEU A 248     -10.345  15.419  85.761  1.00 66.75           C  
ATOM   4063  CB  LEU A 248      -9.400  17.623  86.643  1.00 66.75           C  
ATOM   4064  HB2 LEU A 248      -9.372  17.088  87.592  1.00 66.75           H  
ATOM   4065  HB3 LEU A 248      -9.698  18.650  86.853  1.00 66.75           H  
ATOM   4066  O   LEU A 248      -9.737  14.821  84.873  1.00 66.75           O  
ATOM   4067  CG  LEU A 248      -7.993  17.646  86.020  1.00 66.75           C  
ATOM   4068  HG  LEU A 248      -7.754  16.667  85.606  1.00 66.75           H  
ATOM   4069  CD1 LEU A 248      -7.884  18.704  84.918  1.00 66.75           C  
ATOM   4070 HD11 LEU A 248      -8.558  18.465  84.096  1.00 66.75           H  
ATOM   4071 HD12 LEU A 248      -8.133  19.689  85.312  1.00 66.75           H  
ATOM   4072 HD13 LEU A 248      -6.869  18.721  84.521  1.00 66.75           H  
ATOM   4073  CD2 LEU A 248      -6.958  17.973  87.098  1.00 66.75           C  
ATOM   4074 HD21 LEU A 248      -6.988  17.210  87.876  1.00 66.75           H  
ATOM   4075 HD22 LEU A 248      -7.175  18.946  87.538  1.00 66.75           H  
ATOM   4076 HD23 LEU A 248      -5.961  17.989  86.658  1.00 66.75           H  
ATOM   4077  N   GLN A 249     -10.986  14.766  86.737  1.00 75.59           N  
ATOM   4078  H   GLN A 249     -11.448  15.309  87.452  1.00 75.59           H  
ATOM   4079  CA  GLN A 249     -11.041  13.304  86.825  1.00 75.59           C  
ATOM   4080  HA  GLN A 249     -10.023  12.921  86.745  1.00 75.59           H  
ATOM   4081  C   GLN A 249     -11.851  12.683  85.674  1.00 75.59           C  
ATOM   4082  CB  GLN A 249     -11.596  12.911  88.202  1.00 75.59           C  
ATOM   4083  HB2 GLN A 249     -12.624  13.258  88.299  1.00 75.59           H  
ATOM   4084  HB3 GLN A 249     -10.995  13.394  88.972  1.00 75.59           H  
ATOM   4085  O   GLN A 249     -11.427  11.679  85.098  1.00 75.59           O  
ATOM   4086  CG  GLN A 249     -11.553  11.393  88.424  1.00 75.59           C  
ATOM   4087  HG2 GLN A 249     -10.547  11.024  88.222  1.00 75.59           H  
ATOM   4088  HG3 GLN A 249     -12.245  10.899  87.743  1.00 75.59           H  
ATOM   4089  CD  GLN A 249     -11.946  11.030  89.849  1.00 75.59           C  
ATOM   4090  NE2 GLN A 249     -11.009  10.676  90.701  1.00 75.59           N  
ATOM   4091 HE21 GLN A 249     -10.035  10.673  90.434  1.00 75.59           H  
ATOM   4092 HE22 GLN A 249     -11.333  10.500  91.642  1.00 75.59           H  
ATOM   4093  OE1 GLN A 249     -13.100  11.062  90.231  1.00 75.59           O  
ATOM   4094  N   GLN A 250     -12.967  13.305  85.287  1.00 73.41           N  
ATOM   4095  H   GLN A 250     -13.286  14.093  85.834  1.00 73.41           H  
ATOM   4096  CA  GLN A 250     -13.781  12.883  84.141  1.00 73.41           C  
ATOM   4097  HA  GLN A 250     -14.039  11.832  84.273  1.00 73.41           H  
ATOM   4098  C   GLN A 250     -12.998  12.984  82.820  1.00 73.41           C  
ATOM   4099  CB  GLN A 250     -15.072  13.730  84.118  1.00 73.41           C  
ATOM   4100  HB2 GLN A 250     -15.069  14.419  84.962  1.00 73.41           H  
ATOM   4101  HB3 GLN A 250     -15.103  14.347  83.219  1.00 73.41           H  
ATOM   4102  O   GLN A 250     -13.015  12.057  82.009  1.00 73.41           O  
ATOM   4103  CG  GLN A 250     -16.358  12.894  84.221  1.00 73.41           C  
ATOM   4104  HG2 GLN A 250     -16.175  11.961  84.756  1.00 73.41           H  
ATOM   4105  HG3 GLN A 250     -17.087  13.460  84.800  1.00 73.41           H  
ATOM   4106  CD  GLN A 250     -16.971  12.598  82.859  1.00 73.41           C  
ATOM   4107  NE2 GLN A 250     -17.709  13.529  82.292  1.00 73.41           N  
ATOM   4108 HE21 GLN A 250     -17.863  14.415  82.752  1.00 73.41           H  
ATOM   4109 HE22 GLN A 250     -18.106  13.287  81.396  1.00 73.41           H  
ATOM   4110  OE1 GLN A 250     -16.802  11.547  82.270  1.00 73.41           O  
ATOM   4111  N   GLN A 251     -12.229  14.062  82.635  1.00 69.20           N  
ATOM   4112  H   GLN A 251     -12.265  14.805  83.317  1.00 69.20           H  
ATOM   4113  CA  GLN A 251     -11.365  14.225  81.462  1.00 69.20           C  
ATOM   4114  HA  GLN A 251     -11.976  14.102  80.568  1.00 69.20           H  
ATOM   4115  C   GLN A 251     -10.255  13.158  81.410  1.00 69.20           C  
ATOM   4116  CB  GLN A 251     -10.801  15.653  81.471  1.00 69.20           C  
ATOM   4117  HB2 GLN A 251     -11.624  16.357  81.596  1.00 69.20           H  
ATOM   4118  HB3 GLN A 251     -10.117  15.773  82.311  1.00 69.20           H  
ATOM   4119  O   GLN A 251      -9.967  12.609  80.344  1.00 69.20           O  
ATOM   4120  CG  GLN A 251     -10.067  15.994  80.167  1.00 69.20           C  
ATOM   4121  HG2 GLN A 251     -10.739  15.850  79.321  1.00 69.20           H  
ATOM   4122  HG3 GLN A 251      -9.208  15.335  80.042  1.00 69.20           H  
ATOM   4123  CD  GLN A 251      -9.568  17.432  80.180  1.00 69.20           C  
ATOM   4124  NE2 GLN A 251     -10.318  18.375  79.651  1.00 69.20           N  
ATOM   4125 HE21 GLN A 251     -11.209  18.155  79.230  1.00 69.20           H  
ATOM   4126 HE22 GLN A 251      -9.940  19.310  79.692  1.00 69.20           H  
ATOM   4127  OE1 GLN A 251      -8.504  17.740  80.688  1.00 69.20           O  
ATOM   4128  N   GLN A 252      -9.673  12.801  82.560  1.00 70.37           N  
ATOM   4129  H   GLN A 252      -9.922  13.303  83.400  1.00 70.37           H  
ATOM   4130  CA  GLN A 252      -8.634  11.770  82.637  1.00 70.37           C  
ATOM   4131  HA  GLN A 252      -7.893  11.992  81.868  1.00 70.37           H  
ATOM   4132  C   GLN A 252      -9.185  10.359  82.345  1.00 70.37           C  
ATOM   4133  CB  GLN A 252      -7.948  11.867  84.010  1.00 70.37           C  
ATOM   4134  HB2 GLN A 252      -8.535  11.330  84.756  1.00 70.37           H  
ATOM   4135  HB3 GLN A 252      -7.891  12.914  84.309  1.00 70.37           H  
ATOM   4136  O   GLN A 252      -8.520   9.556  81.687  1.00 70.37           O  
ATOM   4137  CG  GLN A 252      -6.516  11.318  83.973  1.00 70.37           C  
ATOM   4138  HG2 GLN A 252      -5.930  11.882  83.248  1.00 70.37           H  
ATOM   4139  HG3 GLN A 252      -6.535  10.273  83.664  1.00 70.37           H  
ATOM   4140  CD  GLN A 252      -5.843  11.412  85.336  1.00 70.37           C  
ATOM   4141  NE2 GLN A 252      -5.386  12.576  85.748  1.00 70.37           N  
ATOM   4142 HE21 GLN A 252      -5.490  13.400  85.172  1.00 70.37           H  
ATOM   4143 HE22 GLN A 252      -4.956  12.585  86.661  1.00 70.37           H  
ATOM   4144  OE1 GLN A 252      -5.727  10.443  86.066  1.00 70.37           O  
ATOM   4145  N   GLN A 253     -10.424  10.065  82.759  1.00 70.23           N  
ATOM   4146  H   GLN A 253     -10.918  10.746  83.318  1.00 70.23           H  
ATOM   4147  CA  GLN A 253     -11.090   8.792  82.461  1.00 70.23           C  
ATOM   4148  HA  GLN A 253     -10.404   7.985  82.719  1.00 70.23           H  
ATOM   4149  C   GLN A 253     -11.421   8.645  80.965  1.00 70.23           C  
ATOM   4150  CB  GLN A 253     -12.337   8.663  83.351  1.00 70.23           C  
ATOM   4151  HB2 GLN A 253     -12.054   8.880  84.381  1.00 70.23           H  
ATOM   4152  HB3 GLN A 253     -13.089   9.389  83.042  1.00 70.23           H  
ATOM   4153  O   GLN A 253     -11.254   7.563  80.398  1.00 70.23           O  
ATOM   4154  CG  GLN A 253     -12.938   7.251  83.303  1.00 70.23           C  
ATOM   4155  HG2 GLN A 253     -13.334   7.055  82.307  1.00 70.23           H  
ATOM   4156  HG3 GLN A 253     -12.160   6.517  83.515  1.00 70.23           H  
ATOM   4157  CD  GLN A 253     -14.066   7.085  84.315  1.00 70.23           C  
ATOM   4158  NE2 GLN A 253     -13.779   6.683  85.534  1.00 70.23           N  
ATOM   4159 HE21 GLN A 253     -12.824   6.513  85.815  1.00 70.23           H  
ATOM   4160 HE22 GLN A 253     -14.564   6.638  86.168  1.00 70.23           H  
ATOM   4161  OE1 GLN A 253     -15.226   7.316  84.034  1.00 70.23           O  
ATOM   4162  N   GLN A 254     -11.808   9.737  80.298  1.00 67.32           N  
ATOM   4163  H   GLN A 254     -11.973  10.587  80.817  1.00 67.32           H  
ATOM   4164  CA  GLN A 254     -12.079   9.737  78.857  1.00 67.32           C  
ATOM   4165  HA  GLN A 254     -12.755   8.908  78.648  1.00 67.32           H  
ATOM   4166  C   GLN A 254     -10.802   9.504  78.027  1.00 67.32           C  
ATOM   4167  CB  GLN A 254     -12.800  11.047  78.502  1.00 67.32           C  
ATOM   4168  HB2 GLN A 254     -12.080  11.862  78.439  1.00 67.32           H  
ATOM   4169  HB3 GLN A 254     -13.512  11.281  79.293  1.00 67.32           H  
ATOM   4170  O   GLN A 254     -10.836   8.784  77.027  1.00 67.32           O  
ATOM   4171  CG  GLN A 254     -13.585  10.939  77.190  1.00 67.32           C  
ATOM   4172  HG2 GLN A 254     -12.894  10.791  76.360  1.00 67.32           H  
ATOM   4173  HG3 GLN A 254     -14.259  10.083  77.236  1.00 67.32           H  
ATOM   4174  CD  GLN A 254     -14.398  12.201  76.933  1.00 67.32           C  
ATOM   4175  NE2 GLN A 254     -15.653  12.248  77.327  1.00 67.32           N  
ATOM   4176 HE21 GLN A 254     -16.069  11.473  77.822  1.00 67.32           H  
ATOM   4177 HE22 GLN A 254     -16.140  13.113  77.138  1.00 67.32           H  
ATOM   4178  OE1 GLN A 254     -13.914  13.179  76.392  1.00 67.32           O  
ATOM   4179  N   GLN A 255      -9.651  10.015  78.484  1.00 63.99           N  
ATOM   4180  H   GLN A 255      -9.684  10.634  79.281  1.00 63.99           H  
ATOM   4181  CA  GLN A 255      -8.353   9.752  77.852  1.00 63.99           C  
ATOM   4182  HA  GLN A 255      -8.448   9.969  76.788  1.00 63.99           H  
ATOM   4183  C   GLN A 255      -7.937   8.274  77.982  1.00 63.99           C  
ATOM   4184  CB  GLN A 255      -7.312  10.715  78.448  1.00 63.99           C  
ATOM   4185  HB2 GLN A 255      -7.747  11.714  78.496  1.00 63.99           H  
ATOM   4186  HB3 GLN A 255      -7.060  10.404  79.462  1.00 63.99           H  
ATOM   4187  O   GLN A 255      -7.441   7.682  77.024  1.00 63.99           O  
ATOM   4188  CG  GLN A 255      -6.033  10.795  77.603  1.00 63.99           C  
ATOM   4189  HG2 GLN A 255      -5.533   9.827  77.600  1.00 63.99           H  
ATOM   4190  HG3 GLN A 255      -6.290  11.054  76.575  1.00 63.99           H  
ATOM   4191  CD  GLN A 255      -5.070  11.841  78.155  1.00 63.99           C  
ATOM   4192  NE2 GLN A 255      -5.164  13.084  77.734  1.00 63.99           N  
ATOM   4193 HE21 GLN A 255      -4.497  13.737  78.120  1.00 63.99           H  
ATOM   4194 HE22 GLN A 255      -5.827  13.343  77.018  1.00 63.99           H  
ATOM   4195  OE1 GLN A 255      -4.232  11.563  78.996  1.00 63.99           O  
ATOM   4196  N   GLN A 256      -8.211   7.635  79.127  1.00 63.69           N  
ATOM   4197  H   GLN A 256      -8.607   8.167  79.889  1.00 63.69           H  
ATOM   4198  CA  GLN A 256      -7.894   6.218  79.344  1.00 63.69           C  
ATOM   4199  HA  GLN A 256      -6.860   6.062  79.037  1.00 63.69           H  
ATOM   4200  C   GLN A 256      -8.764   5.273  78.492  1.00 63.69           C  
ATOM   4201  CB  GLN A 256      -7.998   5.912  80.847  1.00 63.69           C  
ATOM   4202  HB2 GLN A 256      -7.566   6.744  81.404  1.00 63.69           H  
ATOM   4203  HB3 GLN A 256      -9.045   5.816  81.134  1.00 63.69           H  
ATOM   4204  O   GLN A 256      -8.287   4.228  78.050  1.00 63.69           O  
ATOM   4205  CG  GLN A 256      -7.233   4.638  81.231  1.00 63.69           C  
ATOM   4206  HG2 GLN A 256      -7.690   3.776  80.743  1.00 63.69           H  
ATOM   4207  HG3 GLN A 256      -6.200   4.718  80.894  1.00 63.69           H  
ATOM   4208  CD  GLN A 256      -7.242   4.410  82.737  1.00 63.69           C  
ATOM   4209  NE2 GLN A 256      -6.414   5.101  83.492  1.00 63.69           N  
ATOM   4210 HE21 GLN A 256      -6.479   4.934  84.486  1.00 63.69           H  
ATOM   4211 HE22 GLN A 256      -5.809   5.802  83.089  1.00 63.69           H  
ATOM   4212  OE1 GLN A 256      -7.998   3.615  83.267  1.00 63.69           O  
ATOM   4213  N   GLN A 257     -10.012   5.654  78.198  1.00 61.87           N  
ATOM   4214  H   GLN A 257     -10.369   6.500  78.617  1.00 61.87           H  
ATOM   4215  CA  GLN A 257     -10.893   4.884  77.311  1.00 61.87           C  
ATOM   4216  HA  GLN A 257     -10.834   3.838  77.612  1.00 61.87           H  
ATOM   4217  C   GLN A 257     -10.443   4.957  75.838  1.00 61.87           C  
ATOM   4218  CB  GLN A 257     -12.339   5.365  77.524  1.00 61.87           C  
ATOM   4219  HB2 GLN A 257     -12.478   5.596  78.580  1.00 61.87           H  
ATOM   4220  HB3 GLN A 257     -12.515   6.276  76.952  1.00 61.87           H  
ATOM   4221  O   GLN A 257     -10.608   3.992  75.093  1.00 61.87           O  
ATOM   4222  CG  GLN A 257     -13.374   4.299  77.143  1.00 61.87           C  
ATOM   4223  HG2 GLN A 257     -13.146   3.366  77.659  1.00 61.87           H  
ATOM   4224  HG3 GLN A 257     -13.334   4.118  76.068  1.00 61.87           H  
ATOM   4225  CD  GLN A 257     -14.784   4.740  77.518  1.00 61.87           C  
ATOM   4226  NE2 GLN A 257     -15.232   4.497  78.731  1.00 61.87           N  
ATOM   4227 HE21 GLN A 257     -14.654   4.032  79.416  1.00 61.87           H  
ATOM   4228 HE22 GLN A 257     -16.159   4.845  78.933  1.00 61.87           H  
ATOM   4229  OE1 GLN A 257     -15.502   5.338  76.737  1.00 61.87           O  
ATOM   4230  N   GLN A 258      -9.789   6.052  75.434  1.00 57.53           N  
ATOM   4231  H   GLN A 258      -9.696   6.822  76.081  1.00 57.53           H  
ATOM   4232  CA  GLN A 258      -9.214   6.206  74.093  1.00 57.53           C  
ATOM   4233  HA  GLN A 258      -9.969   5.890  73.373  1.00 57.53           H  
ATOM   4234  C   GLN A 258      -7.988   5.301  73.869  1.00 57.53           C  
ATOM   4235  CB  GLN A 258      -8.896   7.695  73.853  1.00 57.53           C  
ATOM   4236  HB2 GLN A 258      -7.818   7.854  73.874  1.00 57.53           H  
ATOM   4237  HB3 GLN A 258      -9.336   8.304  74.643  1.00 57.53           H  
ATOM   4238  O   GLN A 258      -7.826   4.748  72.785  1.00 57.53           O  
ATOM   4239  CG  GLN A 258      -9.461   8.180  72.513  1.00 57.53           C  
ATOM   4240  HG2 GLN A 258      -8.972   7.650  71.696  1.00 57.53           H  
ATOM   4241  HG3 GLN A 258     -10.530   7.970  72.473  1.00 57.53           H  
ATOM   4242  CD  GLN A 258      -9.241   9.677  72.331  1.00 57.53           C  
ATOM   4243  NE2 GLN A 258     -10.247  10.504  72.518  1.00 57.53           N  
ATOM   4244 HE21 GLN A 258     -11.161  10.168  72.787  1.00 57.53           H  
ATOM   4245 HE22 GLN A 258     -10.033  11.482  72.387  1.00 57.53           H  
ATOM   4246  OE1 GLN A 258      -8.152  10.137  72.045  1.00 57.53           O  
ATOM   4247  N   LEU A 259      -7.181   5.054  74.910  1.00 54.23           N  
ATOM   4248  H   LEU A 259      -7.354   5.554  75.770  1.00 54.23           H  
ATOM   4249  CA  LEU A 259      -6.053   4.108  74.861  1.00 54.23           C  
ATOM   4250  HA  LEU A 259      -5.447   4.330  73.982  1.00 54.23           H  
ATOM   4251  C   LEU A 259      -6.483   2.640  74.708  1.00 54.23           C  
ATOM   4252  CB  LEU A 259      -5.191   4.286  76.126  1.00 54.23           C  
ATOM   4253  HB2 LEU A 259      -5.838   4.530  76.969  1.00 54.23           H  
ATOM   4254  HB3 LEU A 259      -4.713   3.337  76.369  1.00 54.23           H  
ATOM   4255  O   LEU A 259      -5.684   1.818  74.265  1.00 54.23           O  
ATOM   4256  CG  LEU A 259      -4.100   5.364  75.957  1.00 54.23           C  
ATOM   4257  HG  LEU A 259      -4.274   5.936  75.046  1.00 54.23           H  
ATOM   4258  CD1 LEU A 259      -4.100   6.340  77.131  1.00 54.23           C  
ATOM   4259 HD11 LEU A 259      -5.059   6.855  77.174  1.00 54.23           H  
ATOM   4260 HD12 LEU A 259      -3.931   5.807  78.067  1.00 54.23           H  
ATOM   4261 HD13 LEU A 259      -3.318   7.085  76.990  1.00 54.23           H  
ATOM   4262  CD2 LEU A 259      -2.713   4.722  75.877  1.00 54.23           C  
ATOM   4263 HD21 LEU A 259      -2.685   4.022  75.042  1.00 54.23           H  
ATOM   4264 HD22 LEU A 259      -2.489   4.191  76.803  1.00 54.23           H  
ATOM   4265 HD23 LEU A 259      -1.962   5.495  75.714  1.00 54.23           H  
ATOM   4266  N   GLN A 260      -7.727   2.301  75.060  1.00 52.85           N  
ATOM   4267  H   GLN A 260      -8.338   3.019  75.423  1.00 52.85           H  
ATOM   4268  CA  GLN A 260      -8.246   0.936  74.931  1.00 52.85           C  
ATOM   4269  HA  GLN A 260      -7.404   0.254  75.047  1.00 52.85           H  
ATOM   4270  C   GLN A 260      -8.833   0.651  73.539  1.00 52.85           C  
ATOM   4271  CB  GLN A 260      -9.227   0.663  76.081  1.00 52.85           C  
ATOM   4272  HB2 GLN A 260      -8.899   1.222  76.958  1.00 52.85           H  
ATOM   4273  HB3 GLN A 260     -10.226   1.008  75.814  1.00 52.85           H  
ATOM   4274  O   GLN A 260      -9.032  -0.508  73.184  1.00 52.85           O  
ATOM   4275  CG  GLN A 260      -9.263  -0.826  76.456  1.00 52.85           C  
ATOM   4276  HG2 GLN A 260      -9.749  -1.392  75.662  1.00 52.85           H  
ATOM   4277  HG3 GLN A 260      -8.246  -1.199  76.575  1.00 52.85           H  
ATOM   4278  CD  GLN A 260     -10.012  -1.055  77.762  1.00 52.85           C  
ATOM   4279  NE2 GLN A 260      -9.421  -0.744  78.897  1.00 52.85           N  
ATOM   4280 HE21 GLN A 260      -8.502  -0.325  78.901  1.00 52.85           H  
ATOM   4281 HE22 GLN A 260      -9.973  -0.885  79.731  1.00 52.85           H  
ATOM   4282  OE1 GLN A 260     -11.141  -1.509  77.797  1.00 52.85           O  
ATOM   4283  N   GLN A 261      -9.039   1.689  72.722  1.00 50.16           N  
ATOM   4284  H   GLN A 261      -8.813   2.615  73.054  1.00 50.16           H  
ATOM   4285  CA  GLN A 261      -9.434   1.560  71.321  1.00 50.16           C  
ATOM   4286  HA  GLN A 261      -9.797   0.547  71.146  1.00 50.16           H  
ATOM   4287  C   GLN A 261      -8.221   1.730  70.404  1.00 50.16           C  
ATOM   4288  CB  GLN A 261     -10.596   2.507  70.991  1.00 50.16           C  
ATOM   4289  HB2 GLN A 261     -10.289   3.543  71.130  1.00 50.16           H  
ATOM   4290  HB3 GLN A 261     -10.856   2.361  69.942  1.00 50.16           H  
ATOM   4291  O   GLN A 261      -8.180   2.622  69.563  1.00 50.16           O  
ATOM   4292  CG  GLN A 261     -11.832   2.216  71.856  1.00 50.16           C  
ATOM   4293  HG2 GLN A 261     -11.823   1.174  72.176  1.00 50.16           H  
ATOM   4294  HG3 GLN A 261     -11.814   2.845  72.746  1.00 50.16           H  
ATOM   4295  CD  GLN A 261     -13.123   2.442  71.085  1.00 50.16           C  
ATOM   4296  NE2 GLN A 261     -13.535   3.672  70.868  1.00 50.16           N  
ATOM   4297 HE21 GLN A 261     -12.999   4.459  71.205  1.00 50.16           H  
ATOM   4298 HE22 GLN A 261     -14.393   3.763  70.343  1.00 50.16           H  
ATOM   4299  OE1 GLN A 261     -13.778   1.515  70.643  1.00 50.16           O  
ATOM   4300  N   GLN A 262      -7.218   0.869  70.572  1.00 45.34           N  
ATOM   4301  H   GLN A 262      -7.310   0.170  71.295  1.00 45.34           H  
ATOM   4302  CA  GLN A 262      -6.209   0.648  69.538  1.00 45.34           C  
ATOM   4303  HA  GLN A 262      -6.061   1.558  68.956  1.00 45.34           H  
ATOM   4304  C   GLN A 262      -6.721  -0.471  68.623  1.00 45.34           C  
ATOM   4305  CB  GLN A 262      -4.858   0.284  70.172  1.00 45.34           C  
ATOM   4306  HB2 GLN A 262      -5.025  -0.456  70.955  1.00 45.34           H  
ATOM   4307  HB3 GLN A 262      -4.214  -0.170  69.419  1.00 45.34           H  
ATOM   4308  O   GLN A 262      -6.828  -1.616  69.073  1.00 45.34           O  
ATOM   4309  CG  GLN A 262      -4.135   1.497  70.777  1.00 45.34           C  
ATOM   4310  HG2 GLN A 262      -4.849   2.185  71.230  1.00 45.34           H  
ATOM   4311  HG3 GLN A 262      -3.486   1.132  71.574  1.00 45.34           H  
ATOM   4312  CD  GLN A 262      -3.271   2.256  69.766  1.00 45.34           C  
ATOM   4313  NE2 GLN A 262      -2.076   2.652  70.149  1.00 45.34           N  
ATOM   4314 HE21 GLN A 262      -1.753   2.471  71.089  1.00 45.34           H  
ATOM   4315 HE22 GLN A 262      -1.534   3.141  69.451  1.00 45.34           H  
ATOM   4316  OE1 GLN A 262      -3.620   2.492  68.619  1.00 45.34           O  
ATOM   4317  N   PRO A 263      -7.048  -0.193  67.350  1.00 45.66           N  
ATOM   4318  CA  PRO A 263      -7.128  -1.246  66.355  1.00 45.66           C  
ATOM   4319  HA  PRO A 263      -7.931  -1.934  66.617  1.00 45.66           H  
ATOM   4320  C   PRO A 263      -5.783  -1.980  66.325  1.00 45.66           C  
ATOM   4321  CB  PRO A 263      -7.440  -0.564  65.016  1.00 45.66           C  
ATOM   4322  HB2 PRO A 263      -6.562  -0.582  64.370  1.00 45.66           H  
ATOM   4323  HB3 PRO A 263      -8.273  -1.055  64.513  1.00 45.66           H  
ATOM   4324  O   PRO A 263      -4.727  -1.364  66.206  1.00 45.66           O  
ATOM   4325  CG  PRO A 263      -7.790   0.882  65.369  1.00 45.66           C  
ATOM   4326  HG2 PRO A 263      -7.409   1.592  64.634  1.00 45.66           H  
ATOM   4327  HG3 PRO A 263      -8.873   0.978  65.448  1.00 45.66           H  
ATOM   4328  CD  PRO A 263      -7.173   1.114  66.743  1.00 45.66           C  
ATOM   4329  HD2 PRO A 263      -7.821   1.769  67.325  1.00 45.66           H  
ATOM   4330  HD3 PRO A 263      -6.180   1.554  66.655  1.00 45.66           H  
ATOM   4331  N   MET A 264      -5.806  -3.305  66.440  1.00 38.48           N  
ATOM   4332  H   MET A 264      -6.695  -3.763  66.582  1.00 38.48           H  
ATOM   4333  CA  MET A 264      -4.650  -4.118  66.071  1.00 38.48           C  
ATOM   4334  HA  MET A 264      -3.754  -3.744  66.566  1.00 38.48           H  
ATOM   4335  C   MET A 264      -4.463  -3.977  64.561  1.00 38.48           C  
ATOM   4336  CB  MET A 264      -4.884  -5.583  66.474  1.00 38.48           C  
ATOM   4337  HB2 MET A 264      -5.949  -5.812  66.430  1.00 38.48           H  
ATOM   4338  HB3 MET A 264      -4.379  -6.239  65.765  1.00 38.48           H  
ATOM   4339  O   MET A 264      -5.220  -4.558  63.787  1.00 38.48           O  
ATOM   4340  CG  MET A 264      -4.354  -5.888  67.878  1.00 38.48           C  
ATOM   4341  HG2 MET A 264      -4.797  -6.823  68.220  1.00 38.48           H  
ATOM   4342  HG3 MET A 264      -4.682  -5.098  68.555  1.00 38.48           H  
ATOM   4343  SD  MET A 264      -2.547  -6.048  67.996  1.00 38.48           S  
ATOM   4344  CE  MET A 264      -2.270  -7.594  67.087  1.00 38.48           C  
ATOM   4345  HE1 MET A 264      -1.217  -7.867  67.158  1.00 38.48           H  
ATOM   4346  HE2 MET A 264      -2.525  -7.459  66.036  1.00 38.48           H  
ATOM   4347  HE3 MET A 264      -2.878  -8.390  67.517  1.00 38.48           H  
ATOM   4348  N   TYR A 265      -3.491  -3.175  64.134  1.00 49.73           N  
ATOM   4349  H   TYR A 265      -3.008  -2.590  64.800  1.00 49.73           H  
ATOM   4350  CA  TYR A 265      -3.130  -3.082  62.725  1.00 49.73           C  
ATOM   4351  HA  TYR A 265      -4.036  -3.177  62.128  1.00 49.73           H  
ATOM   4352  C   TYR A 265      -2.195  -4.244  62.392  1.00 49.73           C  
ATOM   4353  CB  TYR A 265      -2.513  -1.719  62.379  1.00 49.73           C  
ATOM   4354  HB2 TYR A 265      -2.646  -1.534  61.313  1.00 49.73           H  
ATOM   4355  HB3 TYR A 265      -1.439  -1.759  62.559  1.00 49.73           H  
ATOM   4356  O   TYR A 265      -1.070  -4.324  62.885  1.00 49.73           O  
ATOM   4357  CG  TYR A 265      -3.069  -0.549  63.166  1.00 49.73           C  
ATOM   4358  CD1 TYR A 265      -4.240   0.119  62.755  1.00 49.73           C  
ATOM   4359  HD1 TYR A 265      -4.752  -0.190  61.856  1.00 49.73           H  
ATOM   4360  CD2 TYR A 265      -2.398  -0.144  64.335  1.00 49.73           C  
ATOM   4361  HD2 TYR A 265      -1.503  -0.659  64.651  1.00 49.73           H  
ATOM   4362  CE1 TYR A 265      -4.722   1.207  63.510  1.00 49.73           C  
ATOM   4363  HE1 TYR A 265      -5.599   1.752  63.194  1.00 49.73           H  
ATOM   4364  CE2 TYR A 265      -2.895   0.920  65.107  1.00 49.73           C  
ATOM   4365  HE2 TYR A 265      -2.394   1.216  66.016  1.00 49.73           H  
ATOM   4366  OH  TYR A 265      -4.515   2.650  65.422  1.00 49.73           O  
ATOM   4367  HH  TYR A 265      -4.057   2.729  66.262  1.00 49.73           H  
ATOM   4368  CZ  TYR A 265      -4.057   1.600  64.693  1.00 49.73           C  
ATOM   4369  N   TYR A 266      -2.683  -5.158  61.564  1.00 46.62           N  
ATOM   4370  H   TYR A 266      -3.644  -5.070  61.268  1.00 46.62           H  
ATOM   4371  CA  TYR A 266      -1.862  -6.132  60.857  1.00 46.62           C  
ATOM   4372  HA  TYR A 266      -0.954  -6.326  61.428  1.00 46.62           H  
ATOM   4373  C   TYR A 266      -1.485  -5.499  59.515  1.00 46.62           C  
ATOM   4374  CB  TYR A 266      -2.621  -7.466  60.678  1.00 46.62           C  
ATOM   4375  HB2 TYR A 266      -2.967  -7.545  59.648  1.00 46.62           H  
ATOM   4376  HB3 TYR A 266      -1.920  -8.286  60.833  1.00 46.62           H  
ATOM   4377  O   TYR A 266      -2.369  -5.047  58.787  1.00 46.62           O  
ATOM   4378  CG  TYR A 266      -3.826  -7.657  61.590  1.00 46.62           C  
ATOM   4379  CD1 TYR A 266      -3.663  -8.169  62.892  1.00 46.62           C  
ATOM   4380  HD1 TYR A 266      -2.679  -8.460  63.231  1.00 46.62           H  
ATOM   4381  CD2 TYR A 266      -5.101  -7.248  61.149  1.00 46.62           C  
ATOM   4382  HD2 TYR A 266      -5.220  -6.837  60.158  1.00 46.62           H  
ATOM   4383  CE1 TYR A 266      -4.772  -8.274  63.753  1.00 46.62           C  
ATOM   4384  HE1 TYR A 266      -4.644  -8.662  64.753  1.00 46.62           H  
ATOM   4385  CE2 TYR A 266      -6.211  -7.346  62.009  1.00 46.62           C  
ATOM   4386  HE2 TYR A 266      -7.187  -7.014  61.689  1.00 46.62           H  
ATOM   4387  OH  TYR A 266      -7.121  -7.950  64.142  1.00 46.62           O  
ATOM   4388  HH  TYR A 266      -6.870  -8.278  65.009  1.00 46.62           H  
ATOM   4389  CZ  TYR A 266      -6.048  -7.854  63.314  1.00 46.62           C  
ATOM   4390  N   ASP A 267      -0.200  -5.462  59.173  1.00 46.81           N  
ATOM   4391  H   ASP A 267       0.499  -5.789  59.825  1.00 46.81           H  
ATOM   4392  CA  ASP A 267       0.201  -5.261  57.778  1.00 46.81           C  
ATOM   4393  HA  ASP A 267      -0.361  -4.423  57.365  1.00 46.81           H  
ATOM   4394  C   ASP A 267      -0.163  -6.518  56.955  1.00 46.81           C  
ATOM   4395  CB  ASP A 267       1.692  -4.890  57.719  1.00 46.81           C  
ATOM   4396  HB2 ASP A 267       1.858  -3.994  58.316  1.00 46.81           H  
ATOM   4397  HB3 ASP A 267       2.272  -5.703  58.156  1.00 46.81           H  
ATOM   4398  O   ASP A 267      -0.308  -7.609  57.514  1.00 46.81           O  
ATOM   4399  CG  ASP A 267       2.185  -4.626  56.292  1.00 46.81           C  
ATOM   4400  OD1 ASP A 267       1.360  -4.185  55.458  1.00 46.81           O  
ATOM   4401  OD2 ASP A 267       3.355  -4.963  56.020  1.00 46.81           O  
ATOM   4402  N   VAL A 268      -0.300  -6.387  55.632  1.00 43.98           N  
ATOM   4403  H   VAL A 268      -0.020  -5.488  55.266  1.00 43.98           H  
ATOM   4404  CA  VAL A 268      -0.764  -7.404  54.658  1.00 43.98           C  
ATOM   4405  HA  VAL A 268      -1.805  -7.639  54.883  1.00 43.98           H  
ATOM   4406  C   VAL A 268      -0.005  -8.747  54.739  1.00 43.98           C  
ATOM   4407  CB  VAL A 268      -0.707  -6.772  53.243  1.00 43.98           C  
ATOM   4408  HB  VAL A 268       0.252  -6.267  53.126  1.00 43.98           H  
ATOM   4409  O   VAL A 268      -0.504  -9.765  54.261  1.00 43.98           O  
ATOM   4410  CG1 VAL A 268      -0.847  -7.748  52.067  1.00 43.98           C  
ATOM   4411 HG11 VAL A 268       0.010  -8.421  52.038  1.00 43.98           H  
ATOM   4412 HG12 VAL A 268      -1.761  -8.332  52.174  1.00 43.98           H  
ATOM   4413 HG13 VAL A 268      -0.874  -7.197  51.126  1.00 43.98           H  
ATOM   4414  CG2 VAL A 268      -1.827  -5.728  53.092  1.00 43.98           C  
ATOM   4415 HG21 VAL A 268      -1.726  -4.961  53.859  1.00 43.98           H  
ATOM   4416 HG22 VAL A 268      -1.755  -5.243  52.119  1.00 43.98           H  
ATOM   4417 HG23 VAL A 268      -2.802  -6.206  53.189  1.00 43.98           H  
ATOM   4418  N   PHE A 269       1.156  -8.785  55.403  1.00 50.33           N  
ATOM   4419  H   PHE A 269       1.484  -7.909  55.784  1.00 50.33           H  
ATOM   4420  CA  PHE A 269       1.979  -9.982  55.620  1.00 50.33           C  
ATOM   4421  HA  PHE A 269       1.540 -10.804  55.055  1.00 50.33           H  
ATOM   4422  C   PHE A 269       2.036 -10.502  57.075  1.00 50.33           C  
ATOM   4423  CB  PHE A 269       3.367  -9.727  55.019  1.00 50.33           C  
ATOM   4424  HB2 PHE A 269       4.041 -10.532  55.313  1.00 50.33           H  
ATOM   4425  HB3 PHE A 269       3.773  -8.799  55.422  1.00 50.33           H  
ATOM   4426  O   PHE A 269       2.748 -11.469  57.339  1.00 50.33           O  
ATOM   4427  CG  PHE A 269       3.348  -9.667  53.504  1.00 50.33           C  
ATOM   4428  CD1 PHE A 269       3.422 -10.861  52.761  1.00 50.33           C  
ATOM   4429  HD1 PHE A 269       3.497 -11.808  53.274  1.00 50.33           H  
ATOM   4430  CD2 PHE A 269       3.229  -8.434  52.836  1.00 50.33           C  
ATOM   4431  HD2 PHE A 269       3.164  -7.516  53.401  1.00 50.33           H  
ATOM   4432  CE1 PHE A 269       3.389 -10.823  51.356  1.00 50.33           C  
ATOM   4433  HE1 PHE A 269       3.441 -11.742  50.790  1.00 50.33           H  
ATOM   4434  CE2 PHE A 269       3.192  -8.397  51.431  1.00 50.33           C  
ATOM   4435  HE2 PHE A 269       3.097  -7.447  50.925  1.00 50.33           H  
ATOM   4436  CZ  PHE A 269       3.275  -9.590  50.691  1.00 50.33           C  
ATOM   4437  HZ  PHE A 269       3.241  -9.557  49.612  1.00 50.33           H  
ATOM   4438  N   GLY A 270       1.280  -9.927  58.019  1.00 46.85           N  
ATOM   4439  H   GLY A 270       0.709  -9.139  57.749  1.00 46.85           H  
ATOM   4440  CA  GLY A 270       1.017 -10.536  59.333  1.00 46.85           C  
ATOM   4441  HA2 GLY A 270       0.743 -11.580  59.183  1.00 46.85           H  
ATOM   4442  HA3 GLY A 270       0.157 -10.027  59.769  1.00 46.85           H  
ATOM   4443  C   GLY A 270       2.144 -10.502  60.381  1.00 46.85           C  
ATOM   4444  O   GLY A 270       2.116 -11.323  61.296  1.00 46.85           O  
ATOM   4445  N   ASN A 271       3.106  -9.573  60.306  1.00 51.93           N  
ATOM   4446  H   ASN A 271       3.049  -8.886  59.567  1.00 51.93           H  
ATOM   4447  CA  ASN A 271       4.157  -9.416  61.330  1.00 51.93           C  
ATOM   4448  HA  ASN A 271       4.192 -10.338  61.911  1.00 51.93           H  
ATOM   4449  C   ASN A 271       3.867  -8.269  62.329  1.00 51.93           C  
ATOM   4450  CB  ASN A 271       5.530  -9.238  60.655  1.00 51.93           C  
ATOM   4451  HB2 ASN A 271       6.187  -8.678  61.320  1.00 51.93           H  
ATOM   4452  HB3 ASN A 271       5.417  -8.657  59.739  1.00 51.93           H  
ATOM   4453  O   ASN A 271       3.339  -7.235  61.919  1.00 51.93           O  
ATOM   4454  CG  ASN A 271       6.239 -10.545  60.346  1.00 51.93           C  
ATOM   4455  ND2 ASN A 271       7.220 -10.508  59.476  1.00 51.93           N  
ATOM   4456 HD21 ASN A 271       7.653 -11.396  59.267  1.00 51.93           H  
ATOM   4457 HD22 ASN A 271       7.444  -9.644  59.005  1.00 51.93           H  
ATOM   4458  OD1 ASN A 271       5.983 -11.598  60.905  1.00 51.93           O  
ATOM   4459  N   PRO A 272       4.232  -8.411  63.624  1.00 48.96           N  
ATOM   4460  CA  PRO A 272       4.031  -7.375  64.640  1.00 48.96           C  
ATOM   4461  HA  PRO A 272       3.022  -6.972  64.556  1.00 48.96           H  
ATOM   4462  C   PRO A 272       5.037  -6.217  64.501  1.00 48.96           C  
ATOM   4463  CB  PRO A 272       4.165  -8.100  65.986  1.00 48.96           C  
ATOM   4464  HB2 PRO A 272       4.556  -7.448  66.767  1.00 48.96           H  
ATOM   4465  HB3 PRO A 272       3.194  -8.499  66.279  1.00 48.96           H  
ATOM   4466  O   PRO A 272       6.243  -6.443  64.405  1.00 48.96           O  
ATOM   4467  CG  PRO A 272       5.117  -9.255  65.680  1.00 48.96           C  
ATOM   4468  HG2 PRO A 272       4.953 -10.103  66.346  1.00 48.96           H  
ATOM   4469  HG3 PRO A 272       6.148  -8.907  65.754  1.00 48.96           H  
ATOM   4470  CD  PRO A 272       4.803  -9.609  64.227  1.00 48.96           C  
ATOM   4471  HD2 PRO A 272       4.066 -10.412  64.199  1.00 48.96           H  
ATOM   4472  HD3 PRO A 272       5.712  -9.915  63.711  1.00 48.96           H  
ATOM   4473  N   ILE A 273       4.541  -4.976  64.532  1.00 52.45           N  
ATOM   4474  H   ILE A 273       3.538  -4.869  64.591  1.00 52.45           H  
ATOM   4475  CA  ILE A 273       5.348  -3.743  64.541  1.00 52.45           C  
ATOM   4476  HA  ILE A 273       6.145  -3.849  63.805  1.00 52.45           H  
ATOM   4477  C   ILE A 273       6.008  -3.561  65.919  1.00 52.45           C  
ATOM   4478  CB  ILE A 273       4.477  -2.529  64.124  1.00 52.45           C  
ATOM   4479  HB  ILE A 273       3.578  -2.531  64.741  1.00 52.45           H  
ATOM   4480  O   ILE A 273       5.370  -3.737  66.958  1.00 52.45           O  
ATOM   4481  CG1 ILE A 273       4.057  -2.670  62.640  1.00 52.45           C  
ATOM   4482 HG12 ILE A 273       3.672  -3.675  62.466  1.00 52.45           H  
ATOM   4483 HG13 ILE A 273       4.928  -2.534  61.999  1.00 52.45           H  
ATOM   4484  CG2 ILE A 273       5.202  -1.189  64.356  1.00 52.45           C  
ATOM   4485 HG21 ILE A 273       5.372  -1.023  65.420  1.00 52.45           H  
ATOM   4486 HG22 ILE A 273       4.601  -0.356  63.992  1.00 52.45           H  
ATOM   4487 HG23 ILE A 273       6.158  -1.177  63.832  1.00 52.45           H  
ATOM   4488  CD1 ILE A 273       2.955  -1.696  62.202  1.00 52.45           C  
ATOM   4489 HD11 ILE A 273       2.117  -1.743  62.897  1.00 52.45           H  
ATOM   4490 HD12 ILE A 273       2.604  -1.973  61.208  1.00 52.45           H  
ATOM   4491 HD13 ILE A 273       3.339  -0.677  62.160  1.00 52.45           H  
ATOM   4492  N   THR A 274       7.296  -3.216  65.935  1.00 58.60           N  
ATOM   4493  H   THR A 274       7.770  -3.072  65.055  1.00 58.60           H  
ATOM   4494  CA  THR A 274       8.087  -2.997  67.154  1.00 58.60           C  
ATOM   4495  HA  THR A 274       7.935  -3.881  67.773  1.00 58.60           H  
ATOM   4496  C   THR A 274       7.640  -1.742  67.931  1.00 58.60           C  
ATOM   4497  CB  THR A 274       9.591  -2.906  66.833  1.00 58.60           C  
ATOM   4498  HB  THR A 274      10.095  -2.306  67.591  1.00 58.60           H  
ATOM   4499  O   THR A 274       7.417  -0.703  67.310  1.00 58.60           O  
ATOM   4500  CG2 THR A 274      10.229  -4.295  66.810  1.00 58.60           C  
ATOM   4501 HG21 THR A 274      11.287  -4.200  66.569  1.00 58.60           H  
ATOM   4502 HG22 THR A 274      10.128  -4.767  67.787  1.00 58.60           H  
ATOM   4503 HG23 THR A 274       9.743  -4.913  66.054  1.00 58.60           H  
ATOM   4504  OG1 THR A 274       9.816  -2.345  65.559  1.00 58.60           O  
ATOM   4505  HG1 THR A 274       9.523  -1.431  65.547  1.00 58.60           H  
ATOM   4506  N   PRO A 275       7.576  -1.774  69.283  1.00 56.03           N  
ATOM   4507  CA  PRO A 275       7.089  -0.663  70.124  1.00 56.03           C  
ATOM   4508  HA  PRO A 275       6.039  -0.493  69.890  1.00 56.03           H  
ATOM   4509  C   PRO A 275       7.836   0.677  69.988  1.00 56.03           C  
ATOM   4510  CB  PRO A 275       7.210  -1.165  71.570  1.00 56.03           C  
ATOM   4511  HB2 PRO A 275       8.175  -0.875  71.986  1.00 56.03           H  
ATOM   4512  HB3 PRO A 275       6.402  -0.783  72.194  1.00 56.03           H  
ATOM   4513  O   PRO A 275       7.332   1.709  70.424  1.00 56.03           O  
ATOM   4514  CG  PRO A 275       7.159  -2.682  71.448  1.00 56.03           C  
ATOM   4515  HG2 PRO A 275       7.687  -3.173  72.265  1.00 56.03           H  
ATOM   4516  HG3 PRO A 275       6.120  -3.007  71.412  1.00 56.03           H  
ATOM   4517  CD  PRO A 275       7.820  -2.951  70.105  1.00 56.03           C  
ATOM   4518  HD2 PRO A 275       7.372  -3.851  69.683  1.00 56.03           H  
ATOM   4519  HD3 PRO A 275       8.894  -3.086  70.237  1.00 56.03           H  
ATOM   4520  N   GLU A 276       9.036   0.676  69.408  1.00 53.29           N  
ATOM   4521  H   GLU A 276       9.398  -0.197  69.051  1.00 53.29           H  
ATOM   4522  CA  GLU A 276       9.917   1.847  69.340  1.00 53.29           C  
ATOM   4523  HA  GLU A 276       9.890   2.346  70.309  1.00 53.29           H  
ATOM   4524  C   GLU A 276       9.461   2.885  68.298  1.00 53.29           C  
ATOM   4525  CB  GLU A 276      11.347   1.328  69.113  1.00 53.29           C  
ATOM   4526  HB2 GLU A 276      11.441   0.412  69.696  1.00 53.29           H  
ATOM   4527  HB3 GLU A 276      11.494   1.076  68.063  1.00 53.29           H  
ATOM   4528  O   GLU A 276       9.635   4.086  68.498  1.00 53.29           O  
ATOM   4529  CG  GLU A 276      12.430   2.317  69.578  1.00 53.29           C  
ATOM   4530  HG2 GLU A 276      12.546   3.090  68.817  1.00 53.29           H  
ATOM   4531  HG3 GLU A 276      12.090   2.801  70.493  1.00 53.29           H  
ATOM   4532  CD  GLU A 276      13.792   1.655  69.874  1.00 53.29           C  
ATOM   4533  OE1 GLU A 276      14.781   2.412  69.996  1.00 53.29           O  
ATOM   4534  OE2 GLU A 276      13.841   0.412  70.031  1.00 53.29           O  
ATOM   4535  N   GLU A 277       8.771   2.451  67.239  1.00 52.63           N  
ATOM   4536  H   GLU A 277       8.615   1.459  67.132  1.00 52.63           H  
ATOM   4537  CA  GLU A 277       8.270   3.347  66.184  1.00 52.63           C  
ATOM   4538  HA  GLU A 277       9.034   4.101  65.991  1.00 52.63           H  
ATOM   4539  C   GLU A 277       6.997   4.099  66.620  1.00 52.63           C  
ATOM   4540  CB  GLU A 277       8.076   2.523  64.898  1.00 52.63           C  
ATOM   4541  HB2 GLU A 277       7.055   2.145  64.848  1.00 52.63           H  
ATOM   4542  HB3 GLU A 277       8.752   1.669  64.933  1.00 52.63           H  
ATOM   4543  O   GLU A 277       6.765   5.250  66.244  1.00 52.63           O  
ATOM   4544  CG  GLU A 277       8.402   3.342  63.640  1.00 52.63           C  
ATOM   4545  HG2 GLU A 277       7.674   4.148  63.552  1.00 52.63           H  
ATOM   4546  HG3 GLU A 277       9.388   3.791  63.758  1.00 52.63           H  
ATOM   4547  CD  GLU A 277       8.405   2.485  62.363  1.00 52.63           C  
ATOM   4548  OE1 GLU A 277       7.922   2.994  61.327  1.00 52.63           O  
ATOM   4549  OE2 GLU A 277       8.907   1.338  62.424  1.00 52.63           O  
ATOM   4550  N   LEU A 278       6.213   3.500  67.527  1.00 58.10           N  
ATOM   4551  H   LEU A 278       6.480   2.577  67.837  1.00 58.10           H  
ATOM   4552  CA  LEU A 278       5.017   4.124  68.097  1.00 58.10           C  
ATOM   4553  HA  LEU A 278       4.439   4.539  67.271  1.00 58.10           H  
ATOM   4554  C   LEU A 278       5.365   5.288  69.044  1.00 58.10           C  
ATOM   4555  CB  LEU A 278       4.190   3.030  68.800  1.00 58.10           C  
ATOM   4556  HB2 LEU A 278       4.728   2.714  69.694  1.00 58.10           H  
ATOM   4557  HB3 LEU A 278       4.108   2.168  68.138  1.00 58.10           H  
ATOM   4558  O   LEU A 278       4.646   6.288  69.092  1.00 58.10           O  
ATOM   4559  CG  LEU A 278       2.769   3.472  69.197  1.00 58.10           C  
ATOM   4560  HG  LEU A 278       2.818   4.383  69.794  1.00 58.10           H  
ATOM   4561  CD1 LEU A 278       1.879   3.720  67.976  1.00 58.10           C  
ATOM   4562 HD11 LEU A 278       0.865   3.960  68.297  1.00 58.10           H  
ATOM   4563 HD12 LEU A 278       1.855   2.835  67.341  1.00 58.10           H  
ATOM   4564 HD13 LEU A 278       2.258   4.564  67.400  1.00 58.10           H  
ATOM   4565  CD2 LEU A 278       2.109   2.387  70.048  1.00 58.10           C  
ATOM   4566 HD21 LEU A 278       2.026   1.463  69.476  1.00 58.10           H  
ATOM   4567 HD22 LEU A 278       1.115   2.712  70.356  1.00 58.10           H  
ATOM   4568 HD23 LEU A 278       2.710   2.204  70.939  1.00 58.10           H  
ATOM   4569  N   ALA A 279       6.490   5.192  69.762  1.00 60.63           N  
ATOM   4570  H   ALA A 279       7.053   4.359  69.666  1.00 60.63           H  
ATOM   4571  CA  ALA A 279       6.966   6.259  70.643  1.00 60.63           C  
ATOM   4572  HA  ALA A 279       6.157   6.548  71.313  1.00 60.63           H  
ATOM   4573  C   ALA A 279       7.381   7.516  69.855  1.00 60.63           C  
ATOM   4574  CB  ALA A 279       8.121   5.710  71.489  1.00 60.63           C  
ATOM   4575  HB1 ALA A 279       8.467   6.478  72.180  1.00 60.63           H  
ATOM   4576  HB2 ALA A 279       7.784   4.843  72.058  1.00 60.63           H  
ATOM   4577  HB3 ALA A 279       8.949   5.413  70.845  1.00 60.63           H  
ATOM   4578  O   ALA A 279       7.120   8.641  70.290  1.00 60.63           O  
ATOM   4579  N   GLN A 280       7.967   7.338  68.666  1.00 60.79           N  
ATOM   4580  H   GLN A 280       8.151   6.395  68.353  1.00 60.79           H  
ATOM   4581  CA  GLN A 280       8.372   8.450  67.805  1.00 60.79           C  
ATOM   4582  HA  GLN A 280       8.897   9.175  68.427  1.00 60.79           H  
ATOM   4583  C   GLN A 280       7.166   9.181  67.195  1.00 60.79           C  
ATOM   4584  CB  GLN A 280       9.331   7.937  66.716  1.00 60.79           C  
ATOM   4585  HB2 GLN A 280       8.845   7.993  65.742  1.00 60.79           H  
ATOM   4586  HB3 GLN A 280       9.598   6.896  66.899  1.00 60.79           H  
ATOM   4587  O   GLN A 280       7.154  10.414  67.136  1.00 60.79           O  
ATOM   4588  CG  GLN A 280      10.619   8.771  66.701  1.00 60.79           C  
ATOM   4589  HG2 GLN A 280      11.135   8.636  67.652  1.00 60.79           H  
ATOM   4590  HG3 GLN A 280      10.370   9.826  66.591  1.00 60.79           H  
ATOM   4591  CD  GLN A 280      11.567   8.387  65.569  1.00 60.79           C  
ATOM   4592  NE2 GLN A 280      12.838   8.700  65.685  1.00 60.79           N  
ATOM   4593 HE21 GLN A 280      13.424   8.367  64.932  1.00 60.79           H  
ATOM   4594 HE22 GLN A 280      13.193   9.107  66.538  1.00 60.79           H  
ATOM   4595  OE1 GLN A 280      11.200   7.834  64.551  1.00 60.79           O  
ATOM   4596  N   PHE A 281       6.120   8.441  66.813  1.00 61.41           N  
ATOM   4597  H   PHE A 281       6.209   7.435  66.830  1.00 61.41           H  
ATOM   4598  CA  PHE A 281       4.885   9.022  66.281  1.00 61.41           C  
ATOM   4599  HA  PHE A 281       5.138   9.671  65.443  1.00 61.41           H  
ATOM   4600  C   PHE A 281       4.154   9.883  67.323  1.00 61.41           C  
ATOM   4601  CB  PHE A 281       3.990   7.889  65.765  1.00 61.41           C  
ATOM   4602  HB2 PHE A 281       4.574   7.255  65.098  1.00 61.41           H  
ATOM   4603  HB3 PHE A 281       3.665   7.271  66.602  1.00 61.41           H  
ATOM   4604  O   PHE A 281       3.672  10.975  67.016  1.00 61.41           O  
ATOM   4605  CG  PHE A 281       2.782   8.390  65.001  1.00 61.41           C  
ATOM   4606  CD1 PHE A 281       1.506   8.398  65.597  1.00 61.41           C  
ATOM   4607  HD1 PHE A 281       1.378   8.031  66.605  1.00 61.41           H  
ATOM   4608  CD2 PHE A 281       2.942   8.867  63.687  1.00 61.41           C  
ATOM   4609  HD2 PHE A 281       3.918   8.863  63.225  1.00 61.41           H  
ATOM   4610  CE1 PHE A 281       0.396   8.876  64.878  1.00 61.41           C  
ATOM   4611  HE1 PHE A 281      -0.586   8.866  65.329  1.00 61.41           H  
ATOM   4612  CE2 PHE A 281       1.834   9.350  62.971  1.00 61.41           C  
ATOM   4613  HE2 PHE A 281       1.962   9.716  61.963  1.00 61.41           H  
ATOM   4614  CZ  PHE A 281       0.560   9.353  63.566  1.00 61.41           C  
ATOM   4615  HZ  PHE A 281      -0.293   9.717  63.011  1.00 61.41           H  
ATOM   4616  N   GLN A 282       4.137   9.438  68.582  1.00 67.46           N  
ATOM   4617  H   GLN A 282       4.534   8.531  68.779  1.00 67.46           H  
ATOM   4618  CA  GLN A 282       3.491  10.180  69.666  1.00 67.46           C  
ATOM   4619  HA  GLN A 282       2.492  10.454  69.326  1.00 67.46           H  
ATOM   4620  C   GLN A 282       4.234  11.489  69.994  1.00 67.46           C  
ATOM   4621  CB  GLN A 282       3.353   9.247  70.878  1.00 67.46           C  
ATOM   4622  HB2 GLN A 282       4.271   9.262  71.467  1.00 67.46           H  
ATOM   4623  HB3 GLN A 282       3.188   8.228  70.530  1.00 67.46           H  
ATOM   4624  O   GLN A 282       3.601  12.520  70.224  1.00 67.46           O  
ATOM   4625  CG  GLN A 282       2.158   9.637  71.755  1.00 67.46           C  
ATOM   4626  HG2 GLN A 282       2.309  10.641  72.151  1.00 67.46           H  
ATOM   4627  HG3 GLN A 282       1.247   9.633  71.157  1.00 67.46           H  
ATOM   4628  CD  GLN A 282       1.989   8.671  72.920  1.00 67.46           C  
ATOM   4629  NE2 GLN A 282       1.375   7.524  72.718  1.00 67.46           N  
ATOM   4630 HE21 GLN A 282       1.011   7.289  71.806  1.00 67.46           H  
ATOM   4631 HE22 GLN A 282       1.287   6.926  73.527  1.00 67.46           H  
ATOM   4632  OE1 GLN A 282       2.422   8.918  74.030  1.00 67.46           O  
ATOM   4633  N   GLN A 283       5.572  11.487  69.932  1.00 70.60           N  
ATOM   4634  H   GLN A 283       6.049  10.615  69.751  1.00 70.60           H  
ATOM   4635  CA  GLN A 283       6.372  12.700  70.132  1.00 70.60           C  
ATOM   4636  HA  GLN A 283       6.031  13.177  71.051  1.00 70.60           H  
ATOM   4637  C   GLN A 283       6.172  13.720  68.997  1.00 70.60           C  
ATOM   4638  CB  GLN A 283       7.846  12.304  70.316  1.00 70.60           C  
ATOM   4639  HB2 GLN A 283       8.235  11.881  69.390  1.00 70.60           H  
ATOM   4640  HB3 GLN A 283       7.902  11.541  71.093  1.00 70.60           H  
ATOM   4641  O   GLN A 283       6.119  14.923  69.255  1.00 70.60           O  
ATOM   4642  CG  GLN A 283       8.716  13.497  70.740  1.00 70.60           C  
ATOM   4643  HG2 GLN A 283       8.242  14.016  71.573  1.00 70.60           H  
ATOM   4644  HG3 GLN A 283       8.810  14.197  69.909  1.00 70.60           H  
ATOM   4645  CD  GLN A 283      10.110  13.053  71.166  1.00 70.60           C  
ATOM   4646  NE2 GLN A 283      10.312  12.719  72.422  1.00 70.60           N  
ATOM   4647 HE21 GLN A 283      11.241  12.392  72.646  1.00 70.60           H  
ATOM   4648 HE22 GLN A 283       9.549  12.730  73.084  1.00 70.60           H  
ATOM   4649  OE1 GLN A 283      11.041  12.988  70.382  1.00 70.60           O  
ATOM   4650  N   GLN A 284       5.999  13.263  67.752  1.00 66.41           N  
ATOM   4651  H   GLN A 284       6.069  12.270  67.582  1.00 66.41           H  
ATOM   4652  CA  GLN A 284       5.749  14.155  66.616  1.00 66.41           C  
ATOM   4653  HA  GLN A 284       6.497  14.947  66.643  1.00 66.41           H  
ATOM   4654  C   GLN A 284       4.373  14.836  66.698  1.00 66.41           C  
ATOM   4655  CB  GLN A 284       5.933  13.371  65.309  1.00 66.41           C  
ATOM   4656  HB2 GLN A 284       5.134  12.638  65.200  1.00 66.41           H  
ATOM   4657  HB3 GLN A 284       6.884  12.840  65.353  1.00 66.41           H  
ATOM   4658  O   GLN A 284       4.257  16.018  66.369  1.00 66.41           O  
ATOM   4659  CG  GLN A 284       5.947  14.301  64.087  1.00 66.41           C  
ATOM   4660  HG2 GLN A 284       6.672  15.100  64.244  1.00 66.41           H  
ATOM   4661  HG3 GLN A 284       4.962  14.748  63.955  1.00 66.41           H  
ATOM   4662  CD  GLN A 284       6.311  13.548  62.815  1.00 66.41           C  
ATOM   4663  NE2 GLN A 284       7.581  13.360  62.524  1.00 66.41           N  
ATOM   4664 HE21 GLN A 284       8.307  13.647  63.164  1.00 66.41           H  
ATOM   4665 HE22 GLN A 284       7.752  12.789  61.709  1.00 66.41           H  
ATOM   4666  OE1 GLN A 284       5.468  13.105  62.059  1.00 66.41           O  
ATOM   4667  N   GLN A 285       3.350  14.134  67.196  1.00 71.02           N  
ATOM   4668  H   GLN A 285       3.489  13.159  67.419  1.00 71.02           H  
ATOM   4669  CA  GLN A 285       2.008  14.705  67.334  1.00 71.02           C  
ATOM   4670  HA  GLN A 285       1.741  15.144  66.372  1.00 71.02           H  
ATOM   4671  C   GLN A 285       1.968  15.840  68.375  1.00 71.02           C  
ATOM   4672  CB  GLN A 285       1.006  13.582  67.652  1.00 71.02           C  
ATOM   4673  HB2 GLN A 285       1.383  12.626  67.287  1.00 71.02           H  
ATOM   4674  HB3 GLN A 285       0.863  13.508  68.730  1.00 71.02           H  
ATOM   4675  O   GLN A 285       1.367  16.887  68.135  1.00 71.02           O  
ATOM   4676  CG  GLN A 285      -0.332  13.860  66.957  1.00 71.02           C  
ATOM   4677  HG2 GLN A 285      -0.214  13.745  65.880  1.00 71.02           H  
ATOM   4678  HG3 GLN A 285      -0.638  14.886  67.163  1.00 71.02           H  
ATOM   4679  CD  GLN A 285      -1.438  12.935  67.443  1.00 71.02           C  
ATOM   4680  NE2 GLN A 285      -1.436  11.672  67.075  1.00 71.02           N  
ATOM   4681 HE21 GLN A 285      -2.207  11.123  67.427  1.00 71.02           H  
ATOM   4682 HE22 GLN A 285      -0.712  11.312  66.469  1.00 71.02           H  
ATOM   4683  OE1 GLN A 285      -2.327  13.326  68.171  1.00 71.02           O  
ATOM   4684  N   GLN A 286       2.708  15.696  69.482  1.00 70.80           N  
ATOM   4685  H   GLN A 286       3.174  14.813  69.634  1.00 70.80           H  
ATOM   4686  CA  GLN A 286       2.783  16.721  70.529  1.00 70.80           C  
ATOM   4687  HA  GLN A 286       1.763  16.989  70.804  1.00 70.80           H  
ATOM   4688  C   GLN A 286       3.482  18.013  70.056  1.00 70.80           C  
ATOM   4689  CB  GLN A 286       3.469  16.099  71.756  1.00 70.80           C  
ATOM   4690  HB2 GLN A 286       4.531  15.960  71.554  1.00 70.80           H  
ATOM   4691  HB3 GLN A 286       3.025  15.122  71.946  1.00 70.80           H  
ATOM   4692  O   GLN A 286       3.102  19.113  70.463  1.00 70.80           O  
ATOM   4693  CG  GLN A 286       3.289  16.954  73.016  1.00 70.80           C  
ATOM   4694  HG2 GLN A 286       2.231  17.178  73.151  1.00 70.80           H  
ATOM   4695  HG3 GLN A 286       3.827  17.896  72.905  1.00 70.80           H  
ATOM   4696  CD  GLN A 286       3.815  16.237  74.254  1.00 70.80           C  
ATOM   4697  NE2 GLN A 286       2.956  15.818  75.158  1.00 70.80           N  
ATOM   4698 HE21 GLN A 286       3.343  15.303  75.937  1.00 70.80           H  
ATOM   4699 HE22 GLN A 286       1.964  15.933  75.012  1.00 70.80           H  
ATOM   4700  OE1 GLN A 286       5.005  16.033  74.428  1.00 70.80           O  
ATOM   4701  N   LEU A 287       4.467  17.909  69.153  1.00 69.20           N  
ATOM   4702  H   LEU A 287       4.747  16.984  68.861  1.00 69.20           H  
ATOM   4703  CA  LEU A 287       5.105  19.075  68.525  1.00 69.20           C  
ATOM   4704  HA  LEU A 287       5.354  19.799  69.301  1.00 69.20           H  
ATOM   4705  C   LEU A 287       4.167  19.816  67.558  1.00 69.20           C  
ATOM   4706  CB  LEU A 287       6.396  18.629  67.806  1.00 69.20           C  
ATOM   4707  HB2 LEU A 287       6.303  17.585  67.506  1.00 69.20           H  
ATOM   4708  HB3 LEU A 287       6.497  19.201  66.884  1.00 69.20           H  
ATOM   4709  O   LEU A 287       4.265  21.038  67.426  1.00 69.20           O  
ATOM   4710  CG  LEU A 287       7.666  18.832  68.662  1.00 69.20           C  
ATOM   4711  HG  LEU A 287       7.401  19.192  69.656  1.00 69.20           H  
ATOM   4712  CD1 LEU A 287       8.448  17.532  68.830  1.00 69.20           C  
ATOM   4713 HD11 LEU A 287       9.348  17.711  69.417  1.00 69.20           H  
ATOM   4714 HD12 LEU A 287       7.829  16.809  69.362  1.00 69.20           H  
ATOM   4715 HD13 LEU A 287       8.720  17.123  67.857  1.00 69.20           H  
ATOM   4716  CD2 LEU A 287       8.595  19.862  68.013  1.00 69.20           C  
ATOM   4717 HD21 LEU A 287       8.917  19.511  67.032  1.00 69.20           H  
ATOM   4718 HD22 LEU A 287       8.066  20.809  67.907  1.00 69.20           H  
ATOM   4719 HD23 LEU A 287       9.468  20.017  68.647  1.00 69.20           H  
ATOM   4720  N   GLN A 288       3.255  19.102  66.895  1.00 69.17           N  
ATOM   4721  H   GLN A 288       3.211  18.105  67.050  1.00 69.17           H  
ATOM   4722  CA  GLN A 288       2.323  19.699  65.940  1.00 69.17           C  
ATOM   4723  HA  GLN A 288       2.884  20.392  65.312  1.00 69.17           H  
ATOM   4724  C   GLN A 288       1.222  20.509  66.637  1.00 69.17           C  
ATOM   4725  CB  GLN A 288       1.762  18.589  65.042  1.00 69.17           C  
ATOM   4726  HB2 GLN A 288       1.074  17.960  65.607  1.00 69.17           H  
ATOM   4727  HB3 GLN A 288       2.590  17.970  64.697  1.00 69.17           H  
ATOM   4728  O   GLN A 288       0.885  21.607  66.188  1.00 69.17           O  
ATOM   4729  CG  GLN A 288       1.048  19.164  63.812  1.00 69.17           C  
ATOM   4730  HG2 GLN A 288       0.109  19.629  64.111  1.00 69.17           H  
ATOM   4731  HG3 GLN A 288       1.681  19.927  63.359  1.00 69.17           H  
ATOM   4732  CD  GLN A 288       0.755  18.091  62.768  1.00 69.17           C  
ATOM   4733  NE2 GLN A 288       0.857  18.405  61.495  1.00 69.17           N  
ATOM   4734 HE21 GLN A 288       0.655  17.650  60.856  1.00 69.17           H  
ATOM   4735 HE22 GLN A 288       1.111  19.340  61.208  1.00 69.17           H  
ATOM   4736  OE1 GLN A 288       0.438  16.953  63.059  1.00 69.17           O  
ATOM   4737  N   GLU A 289       0.719  20.025  67.773  1.00 72.33           N  
ATOM   4738  H   GLU A 289       0.987  19.095  68.063  1.00 72.33           H  
ATOM   4739  CA  GLU A 289      -0.319  20.712  68.550  1.00 72.33           C  
ATOM   4740  HA  GLU A 289      -1.153  20.935  67.884  1.00 72.33           H  
ATOM   4741  C   GLU A 289       0.183  22.046  69.132  1.00 72.33           C  
ATOM   4742  CB  GLU A 289      -0.815  19.751  69.639  1.00 72.33           C  
ATOM   4743  HB2 GLU A 289      -0.142  19.781  70.496  1.00 72.33           H  
ATOM   4744  HB3 GLU A 289      -0.811  18.740  69.232  1.00 72.33           H  
ATOM   4745  O   GLU A 289      -0.511  23.066  69.090  1.00 72.33           O  
ATOM   4746  CG  GLU A 289      -2.245  20.087  70.076  1.00 72.33           C  
ATOM   4747  HG2 GLU A 289      -2.896  20.081  69.202  1.00 72.33           H  
ATOM   4748  HG3 GLU A 289      -2.253  21.094  70.495  1.00 72.33           H  
ATOM   4749  CD  GLU A 289      -2.779  19.084  71.108  1.00 72.33           C  
ATOM   4750  OE1 GLU A 289      -3.425  19.550  72.072  1.00 72.33           O  
ATOM   4751  OE2 GLU A 289      -2.525  17.871  70.936  1.00 72.33           O  
ATOM   4752  N   GLN A 290       1.447  22.083  69.569  1.00 68.28           N  
ATOM   4753  H   GLN A 290       1.965  21.216  69.591  1.00 68.28           H  
ATOM   4754  CA  GLN A 290       2.080  23.305  70.069  1.00 68.28           C  
ATOM   4755  HA  GLN A 290       1.416  23.731  70.822  1.00 68.28           H  
ATOM   4756  C   GLN A 290       2.257  24.362  68.961  1.00 68.28           C  
ATOM   4757  CB  GLN A 290       3.414  22.928  70.738  1.00 68.28           C  
ATOM   4758  HB2 GLN A 290       4.226  22.994  70.013  1.00 68.28           H  
ATOM   4759  HB3 GLN A 290       3.365  21.901  71.099  1.00 68.28           H  
ATOM   4760  O   GLN A 290       2.114  25.562  69.206  1.00 68.28           O  
ATOM   4761  CG  GLN A 290       3.708  23.830  71.943  1.00 68.28           C  
ATOM   4762  HG2 GLN A 290       3.737  24.870  71.619  1.00 68.28           H  
ATOM   4763  HG3 GLN A 290       2.914  23.719  72.681  1.00 68.28           H  
ATOM   4764  CD  GLN A 290       5.040  23.484  72.595  1.00 68.28           C  
ATOM   4765  NE2 GLN A 290       5.099  22.473  73.435  1.00 68.28           N  
ATOM   4766 HE21 GLN A 290       4.285  21.900  73.606  1.00 68.28           H  
ATOM   4767 HE22 GLN A 290       6.010  22.262  73.816  1.00 68.28           H  
ATOM   4768  OE1 GLN A 290       6.056  24.112  72.354  1.00 68.28           O  
ATOM   4769  N   GLN A 291       2.508  23.925  67.722  1.00 63.86           N  
ATOM   4770  H   GLN A 291       2.596  22.929  67.577  1.00 63.86           H  
ATOM   4771  CA  GLN A 291       2.628  24.813  66.562  1.00 63.86           C  
ATOM   4772  HA  GLN A 291       3.238  25.665  66.862  1.00 63.86           H  
ATOM   4773  C   GLN A 291       1.266  25.371  66.112  1.00 63.86           C  
ATOM   4774  CB  GLN A 291       3.344  24.064  65.422  1.00 63.86           C  
ATOM   4775  HB2 GLN A 291       3.801  23.149  65.798  1.00 63.86           H  
ATOM   4776  HB3 GLN A 291       2.625  23.786  64.651  1.00 63.86           H  
ATOM   4777  O   GLN A 291       1.170  26.539  65.725  1.00 63.86           O  
ATOM   4778  CG  GLN A 291       4.451  24.928  64.807  1.00 63.86           C  
ATOM   4779  HG2 GLN A 291       4.026  25.875  64.473  1.00 63.86           H  
ATOM   4780  HG3 GLN A 291       5.209  25.135  65.563  1.00 63.86           H  
ATOM   4781  CD  GLN A 291       5.104  24.243  63.615  1.00 63.86           C  
ATOM   4782  NE2 GLN A 291       6.117  23.430  63.818  1.00 63.86           N  
ATOM   4783 HE21 GLN A 291       6.410  23.203  64.758  1.00 63.86           H  
ATOM   4784 HE22 GLN A 291       6.482  22.967  62.998  1.00 63.86           H  
ATOM   4785  OE1 GLN A 291       4.709  24.419  62.476  1.00 63.86           O  
ATOM   4786  N   TYR A 292       0.200  24.571  66.215  1.00 67.59           N  
ATOM   4787  H   TYR A 292       0.340  23.617  66.514  1.00 67.59           H  
ATOM   4788  CA  TYR A 292      -1.159  24.999  65.881  1.00 67.59           C  
ATOM   4789  HA  TYR A 292      -1.153  25.402  64.868  1.00 67.59           H  
ATOM   4790  C   TYR A 292      -1.651  26.116  66.815  1.00 67.59           C  
ATOM   4791  CB  TYR A 292      -2.092  23.784  65.899  1.00 67.59           C  
ATOM   4792  HB2 TYR A 292      -1.696  23.025  65.224  1.00 67.59           H  
ATOM   4793  HB3 TYR A 292      -2.107  23.353  66.900  1.00 67.59           H  
ATOM   4794  O   TYR A 292      -2.106  27.159  66.336  1.00 67.59           O  
ATOM   4795  CG  TYR A 292      -3.508  24.111  65.471  1.00 67.59           C  
ATOM   4796  CD1 TYR A 292      -4.541  24.171  66.427  1.00 67.59           C  
ATOM   4797  HD1 TYR A 292      -4.329  23.964  67.466  1.00 67.59           H  
ATOM   4798  CD2 TYR A 292      -3.788  24.367  64.115  1.00 67.59           C  
ATOM   4799  HD2 TYR A 292      -2.996  24.323  63.382  1.00 67.59           H  
ATOM   4800  CE1 TYR A 292      -5.856  24.480  66.028  1.00 67.59           C  
ATOM   4801  HE1 TYR A 292      -6.648  24.510  66.761  1.00 67.59           H  
ATOM   4802  CE2 TYR A 292      -5.101  24.679  63.713  1.00 67.59           C  
ATOM   4803  HE2 TYR A 292      -5.329  24.875  62.675  1.00 67.59           H  
ATOM   4804  OH  TYR A 292      -7.403  25.023  64.270  1.00 67.59           O  
ATOM   4805  HH  TYR A 292      -8.023  24.984  65.002  1.00 67.59           H  
ATOM   4806  CZ  TYR A 292      -6.137  24.732  64.667  1.00 67.59           C  
ATOM   4807  N   LEU A 293      -1.453  25.960  68.131  1.00 68.88           N  
ATOM   4808  H   LEU A 293      -1.081  25.077  68.451  1.00 68.88           H  
ATOM   4809  CA  LEU A 293      -1.776  26.983  69.136  1.00 68.88           C  
ATOM   4810  HA  LEU A 293      -2.837  27.222  69.064  1.00 68.88           H  
ATOM   4811  C   LEU A 293      -1.019  28.304  68.905  1.00 68.88           C  
ATOM   4812  CB  LEU A 293      -1.481  26.406  70.534  1.00 68.88           C  
ATOM   4813  HB2 LEU A 293      -1.272  27.218  71.230  1.00 68.88           H  
ATOM   4814  HB3 LEU A 293      -0.582  25.792  70.477  1.00 68.88           H  
ATOM   4815  O   LEU A 293      -1.603  29.378  69.057  1.00 68.88           O  
ATOM   4816  CG  LEU A 293      -2.650  25.569  71.088  1.00 68.88           C  
ATOM   4817  HG  LEU A 293      -3.126  25.020  70.276  1.00 68.88           H  
ATOM   4818  CD1 LEU A 293      -2.150  24.561  72.119  1.00 68.88           C  
ATOM   4819 HD11 LEU A 293      -1.453  23.871  71.644  1.00 68.88           H  
ATOM   4820 HD12 LEU A 293      -1.653  25.072  72.943  1.00 68.88           H  
ATOM   4821 HD13 LEU A 293      -2.987  23.979  72.502  1.00 68.88           H  
ATOM   4822  CD2 LEU A 293      -3.689  26.472  71.762  1.00 68.88           C  
ATOM   4823 HD21 LEU A 293      -3.245  26.987  72.614  1.00 68.88           H  
ATOM   4824 HD22 LEU A 293      -4.522  25.862  72.111  1.00 68.88           H  
ATOM   4825 HD23 LEU A 293      -4.066  27.205  71.049  1.00 68.88           H  
ATOM   4826  N   ALA A 294       0.246  28.242  68.477  1.00 65.84           N  
ATOM   4827  H   ALA A 294       0.689  27.337  68.407  1.00 65.84           H  
ATOM   4828  CA  ALA A 294       1.031  29.434  68.148  1.00 65.84           C  
ATOM   4829  HA  ALA A 294       0.953  30.139  68.976  1.00 65.84           H  
ATOM   4830  C   ALA A 294       0.517  30.155  66.886  1.00 65.84           C  
ATOM   4831  CB  ALA A 294       2.501  29.021  68.010  1.00 65.84           C  
ATOM   4832  HB1 ALA A 294       3.112  29.904  67.823  1.00 65.84           H  
ATOM   4833  HB2 ALA A 294       2.620  28.323  67.181  1.00 65.84           H  
ATOM   4834  HB3 ALA A 294       2.839  28.544  68.930  1.00 65.84           H  
ATOM   4835  O   ALA A 294       0.489  31.386  66.842  1.00 65.84           O  
ATOM   4836  N   SER A 295       0.065  29.407  65.873  1.00 58.22           N  
ATOM   4837  H   SER A 295       0.144  28.403  65.952  1.00 58.22           H  
ATOM   4838  CA  SER A 295      -0.440  29.982  64.616  1.00 58.22           C  
ATOM   4839  HA  SER A 295       0.291  30.710  64.261  1.00 58.22           H  
ATOM   4840  C   SER A 295      -1.769  30.729  64.787  1.00 58.22           C  
ATOM   4841  CB  SER A 295      -0.555  28.888  63.548  1.00 58.22           C  
ATOM   4842  HB2 SER A 295      -0.629  29.365  62.570  1.00 58.22           H  
ATOM   4843  HB3 SER A 295       0.345  28.273  63.559  1.00 58.22           H  
ATOM   4844  O   SER A 295      -1.992  31.775  64.172  1.00 58.22           O  
ATOM   4845  OG  SER A 295      -1.693  28.066  63.726  1.00 58.22           O  
ATOM   4846  HG  SER A 295      -1.725  27.718  64.620  1.00 58.22           H  
ATOM   4847  N   MET A 296      -2.622  30.242  65.690  1.00 60.96           N  
ATOM   4848  H   MET A 296      -2.376  29.375  66.145  1.00 60.96           H  
ATOM   4849  CA  MET A 296      -3.951  30.797  65.953  1.00 60.96           C  
ATOM   4850  HA  MET A 296      -4.460  30.917  64.996  1.00 60.96           H  
ATOM   4851  C   MET A 296      -3.873  32.190  66.607  1.00 60.96           C  
ATOM   4852  CB  MET A 296      -4.719  29.765  66.803  1.00 60.96           C  
ATOM   4853  HB2 MET A 296      -4.727  30.070  67.850  1.00 60.96           H  
ATOM   4854  HB3 MET A 296      -4.200  28.808  66.761  1.00 60.96           H  
ATOM   4855  O   MET A 296      -4.707  33.056  66.352  1.00 60.96           O  
ATOM   4856  CG  MET A 296      -6.142  29.491  66.300  1.00 60.96           C  
ATOM   4857  HG2 MET A 296      -6.143  29.501  65.210  1.00 60.96           H  
ATOM   4858  HG3 MET A 296      -6.417  28.483  66.610  1.00 60.96           H  
ATOM   4859  SD  MET A 296      -7.434  30.609  66.900  1.00 60.96           S  
ATOM   4860  CE  MET A 296      -7.450  30.158  68.657  1.00 60.96           C  
ATOM   4861  HE1 MET A 296      -8.264  30.684  69.156  1.00 60.96           H  
ATOM   4862  HE2 MET A 296      -6.507  30.439  69.128  1.00 60.96           H  
ATOM   4863  HE3 MET A 296      -7.604  29.083  68.760  1.00 60.96           H  
ATOM   4864  N   GLN A 297      -2.811  32.455  67.376  1.00 57.82           N  
ATOM   4865  H   GLN A 297      -2.142  31.715  67.532  1.00 57.82           H  
ATOM   4866  CA  GLN A 297      -2.589  33.743  68.039  1.00 57.82           C  
ATOM   4867  HA  GLN A 297      -3.548  34.067  68.444  1.00 57.82           H  
ATOM   4868  C   GLN A 297      -2.121  34.853  67.068  1.00 57.82           C  
ATOM   4869  CB  GLN A 297      -1.620  33.513  69.216  1.00 57.82           C  
ATOM   4870  HB2 GLN A 297      -1.709  32.482  69.558  1.00 57.82           H  
ATOM   4871  HB3 GLN A 297      -0.593  33.668  68.886  1.00 57.82           H  
ATOM   4872  O   GLN A 297      -2.295  36.035  67.358  1.00 57.82           O  
ATOM   4873  CG  GLN A 297      -1.928  34.419  70.417  1.00 57.82           C  
ATOM   4874  HG2 GLN A 297      -1.762  35.460  70.139  1.00 57.82           H  
ATOM   4875  HG3 GLN A 297      -2.974  34.301  70.702  1.00 57.82           H  
ATOM   4876  CD  GLN A 297      -1.050  34.082  71.618  1.00 57.82           C  
ATOM   4877  NE2 GLN A 297      -1.440  33.143  72.454  1.00 57.82           N  
ATOM   4878 HE21 GLN A 297      -0.806  32.940  73.214  1.00 57.82           H  
ATOM   4879 HE22 GLN A 297      -2.286  32.617  72.286  1.00 57.82           H  
ATOM   4880  OE1 GLN A 297       0.009  34.647  71.823  1.00 57.82           O  
ATOM   4881  N   GLN A 298      -1.579  34.499  65.893  1.00 54.75           N  
ATOM   4882  H   GLN A 298      -1.484  33.514  65.693  1.00 54.75           H  
ATOM   4883  CA  GLN A 298      -1.019  35.458  64.926  1.00 54.75           C  
ATOM   4884  HA  GLN A 298      -0.712  36.345  65.480  1.00 54.75           H  
ATOM   4885  C   GLN A 298      -2.036  35.934  63.867  1.00 54.75           C  
ATOM   4886  CB  GLN A 298       0.249  34.835  64.311  1.00 54.75           C  
ATOM   4887  HB2 GLN A 298       0.777  34.283  65.089  1.00 54.75           H  
ATOM   4888  HB3 GLN A 298      -0.029  34.131  63.527  1.00 54.75           H  
ATOM   4889  O   GLN A 298      -1.873  37.008  63.287  1.00 54.75           O  
ATOM   4890  CG  GLN A 298       1.220  35.887  63.754  1.00 54.75           C  
ATOM   4891  HG2 GLN A 298       1.381  36.659  64.506  1.00 54.75           H  
ATOM   4892  HG3 GLN A 298       0.788  36.356  62.869  1.00 54.75           H  
ATOM   4893  CD  GLN A 298       2.566  35.273  63.374  1.00 54.75           C  
ATOM   4894  NE2 GLN A 298       3.663  35.747  63.925  1.00 54.75           N  
ATOM   4895 HE21 GLN A 298       3.613  36.475  64.624  1.00 54.75           H  
ATOM   4896 HE22 GLN A 298       4.517  35.271  63.673  1.00 54.75           H  
ATOM   4897  OE1 GLN A 298       2.666  34.361  62.573  1.00 54.75           O  
ATOM   4898  N   GLN A 299      -3.124  35.188  63.638  1.00 51.77           N  
ATOM   4899  H   GLN A 299      -3.215  34.310  64.130  1.00 51.77           H  
ATOM   4900  CA  GLN A 299      -4.120  35.519  62.607  1.00 51.77           C  
ATOM   4901  HA  GLN A 299      -3.569  35.905  61.749  1.00 51.77           H  
ATOM   4902  C   GLN A 299      -5.104  36.635  63.019  1.00 51.77           C  
ATOM   4903  CB  GLN A 299      -4.819  34.225  62.152  1.00 51.77           C  
ATOM   4904  HB2 GLN A 299      -5.551  33.915  62.897  1.00 51.77           H  
ATOM   4905  HB3 GLN A 299      -4.067  33.441  62.064  1.00 51.77           H  
ATOM   4906  O   GLN A 299      -5.778  37.208  62.164  1.00 51.77           O  
ATOM   4907  CG  GLN A 299      -5.497  34.384  60.780  1.00 51.77           C  
ATOM   4908  HG2 GLN A 299      -6.399  34.988  60.879  1.00 51.77           H  
ATOM   4909  HG3 GLN A 299      -4.813  34.897  60.105  1.00 51.77           H  
ATOM   4910  CD  GLN A 299      -5.879  33.048  60.149  1.00 51.77           C  
ATOM   4911  NE2 GLN A 299      -5.879  32.948  58.837  1.00 51.77           N  
ATOM   4912 HE21 GLN A 299      -5.652  33.740  58.254  1.00 51.77           H  
ATOM   4913 HE22 GLN A 299      -6.156  32.042  58.486  1.00 51.77           H  
ATOM   4914  OE1 GLN A 299      -6.187  32.070  60.801  1.00 51.77           O  
ATOM   4915  N   GLN A 300      -5.149  37.019  64.300  1.00 54.29           N  
ATOM   4916  H   GLN A 300      -4.580  36.521  64.969  1.00 54.29           H  
ATOM   4917  CA  GLN A 300      -6.067  38.055  64.794  1.00 54.29           C  
ATOM   4918  HA  GLN A 300      -6.996  37.942  64.235  1.00 54.29           H  
ATOM   4919  C   GLN A 300      -5.590  39.503  64.523  1.00 54.29           C  
ATOM   4920  CB  GLN A 300      -6.391  37.761  66.273  1.00 54.29           C  
ATOM   4921  HB2 GLN A 300      -5.627  38.197  66.916  1.00 54.29           H  
ATOM   4922  HB3 GLN A 300      -6.377  36.681  66.422  1.00 54.29           H  
ATOM   4923  O   GLN A 300      -6.357  40.441  64.719  1.00 54.29           O  
ATOM   4924  CG  GLN A 300      -7.782  38.261  66.697  1.00 54.29           C  
ATOM   4925  HG2 GLN A 300      -7.768  39.347  66.790  1.00 54.29           H  
ATOM   4926  HG3 GLN A 300      -8.515  37.991  65.938  1.00 54.29           H  
ATOM   4927  CD  GLN A 300      -8.215  37.654  68.029  1.00 54.29           C  
ATOM   4928  NE2 GLN A 300      -8.970  36.576  68.027  1.00 54.29           N  
ATOM   4929 HE21 GLN A 300      -9.236  36.123  67.164  1.00 54.29           H  
ATOM   4930 HE22 GLN A 300      -9.198  36.200  68.937  1.00 54.29           H  
ATOM   4931  OE1 GLN A 300      -7.869  38.126  69.097  1.00 54.29           O  
ATOM   4932  N   GLN A 301      -4.361  39.715  64.023  1.00 50.27           N  
ATOM   4933  H   GLN A 301      -3.765  38.913  63.877  1.00 50.27           H  
ATOM   4934  CA  GLN A 301      -3.784  41.058  63.807  1.00 50.27           C  
ATOM   4935  HA  GLN A 301      -4.375  41.780  64.370  1.00 50.27           H  
ATOM   4936  C   GLN A 301      -3.830  41.589  62.356  1.00 50.27           C  
ATOM   4937  CB  GLN A 301      -2.357  41.105  64.391  1.00 50.27           C  
ATOM   4938  HB2 GLN A 301      -1.825  40.187  64.140  1.00 50.27           H
[truncated: 185,580 more chars]
